# Supplementary material for: Critical areas for sea turtles in Northeast Brazil: a participatory approach for a data-poor context
Source: PeerJ. 2024 Mar 25;12:e17109. doi: 10.7717/peerj.17109 (PMC10977088; doi:10.7717/peerj.17109)
Supplement: Supplemental Information 4 [file peerj-12-17109-s004.r]

setwd("C:/Users/luiza/Downloads")

fishing<-read.csv2("fishing_intensity2.csv", sep=";")
names(fishing)

### Dados brutos ###
shapiro.test(fishing$dado) # p-value < 2.2e-16, sem distribuicao normal

library(boot)
citation("boot")
citation()

estatistica <- function(data, i) {
  amostra <- data[i]
  return(mean(amostra))
}

resultado_bootstrap <- boot(data = fishing$dado, statistic = estatistica, R = 1000)

intervalo_confianca <- boot.ci(resultado_bootstrap, type = "basic")
# BOOTSTRAP CONFIDENCE INTERVAL CALCULATIONS
# Based on 1000 bootstrap replicates
# Intervals : 
#  Level      Basic         
#    95%   ( 0.3908,  0.5593 )  

### Dados logaritmizados ###
# Não existe log de zero, então para vários itens não foi possível calcular
# Assim sendo, recalculei o logaritmo para os dados brutos novamente, mas somando uma unidade para anular os zeros
fishing$log_1<-log(fishing$dado_1)
shapiro.test(fishing$log_1) # p-value < 2.2e-16, sem distribuicao normal

resultado_bootstrap2 <- boot(data = fishing$log_1, statistic = estatistica, R = 1000)

intervalo_confianca2 <- boot.ci(resultado_bootstrap2, type = "basic")
# BOOTSTRAP CONFIDENCE INTERVAL CALCULATIONS
# Based on 1000 bootstrap replicates
# Intervals : 
# Level      Basic         
#   95%   ( 0.2034,  0.2360 ) 
