# Supplementary material for: Critical areas for sea turtles in Northeast Brazil: a participatory approach for a data-poor context
Source: PeerJ. 2024 Mar 25;12:e17109. doi: 10.7717/peerj.17109 (PMC10977088; doi:10.7717/peerj.17109)
Supplement: Supplemental Information 5 [file peerj-12-17109-s005.zip]

Archive with 23 entries (23 files):
- Route files/PE5_3009.gpx
- Route files/PE5_2710.gpx
- Route files/JA9_1109.gpx
- Route files/JA8_2710.gpx
- Route files/CA3_2710.gpx
- Route files/JA7_2309.gpx
- Route files/JA7_2710.gpx
- Route files/CA1_2710.gpx
- Route files/CA2_0208.gpx
- Route files/PE6_1510.gpx
- Route files/JA8_2309.gpx
- Route files/CA1_1309.gpx
- Route files/CA3_1309.gpx
- Route files/CA1_2307.gpx
- Route files/CA3_2408.gpx
- Route files/JA9_0808.gpx
- Route files/PE6_3108.gpx
- Route files/CA3_0208.gpx
- Route files/CA1_2408.gpx
- Route files/CA1_1808.gpx
- Route files/JA7_1808.gpx
- Route files/Saidas_5_8_NOV.gpx
- Route files/JA7_2608.gpx
