# Supplementary material for: Critical areas for sea turtles in Northeast Brazil: a participatory approach for a data-poor context
Source: PeerJ. 2024 Mar 25;12:e17109. doi: 10.7717/peerj.17109 (PMC10977088; doi:10.7717/peerj.17109)
Supplement: Supplemental Information 5 [file peerj-12-17109-s005.zip › Route files/PE5_3009.gpx]

<?xml version="1.0" encoding="UTF-8" standalone="yes" ?>
<gpx creator="Mobile Action http://www.mobileaction.com/1.1" version="1.0" xmlns="http://www.topografix.com/GPX/1/0" xmlns:xsi="http://www.w3.org/2001/XMLSchema-instance" xsi:schemaLocation="http://www.topografix.com/GPX/1/0 http://www.topografix.com/GPX/1/0/gpx.xsd">
<wpt lat="-7.165194" lon="-34.795319">
<ele>-13.780000</ele>
<time>2018-09-24T14:22:14Z</time>
<name></name>
<desc></desc>
<sym>Waypoint</sym>
</wpt>
<trk>
<name>20180930-212207(1)</name>
<desc>Color:004000ff</desc>
<trkseg>
<trkpt lat="-7.170557" lon="-34.844707">
<ele>32.939999</ele>
<time>2018-09-17T02:18:40Z</time>
<speed>0.51</speed>
</trkpt>
<trkpt lat="-7.170558" lon="-34.844707">
<ele>32.829998</ele>
<time>2018-09-17T02:18:41Z</time>
<speed>0.18</speed>
</trkpt>
<trkpt lat="-7.170558" lon="-34.844707">
<ele>33.009998</ele>
<time>2018-09-17T02:18:42Z</time>
<speed>0.03</speed>
</trkpt>
<trkpt lat="-7.170557" lon="-34.844707">
<ele>32.799999</ele>
<time>2018-09-17T02:18:43Z</time>
<speed>0.26</speed>
</trkpt>
<trkpt lat="-7.170557" lon="-34.844707">
<ele>32.840000</ele>
<time>2018-09-17T02:18:44Z</time>
<speed>0.11</speed>
</trkpt>
<trkpt lat="-7.170560" lon="-34.844707">
<ele>32.980000</ele>
<time>2018-09-17T02:18:45Z</time>
<speed>0.55</speed>
</trkpt>
<trkpt lat="-7.170561" lon="-34.844711">
<ele>33.009998</ele>
<time>2018-09-17T02:18:46Z</time>
<speed>0.17</speed>
</trkpt>
<trkpt lat="-7.170561" lon="-34.844711">
<ele>33.049999</ele>
<time>2018-09-17T02:18:47Z</time>
<speed>0.41</speed>
</trkpt>
<trkpt lat="-7.170563" lon="-34.844707">
<ele>33.090000</ele>
<time>2018-09-17T02:18:48Z</time>
<speed>0.20</speed>
</trkpt>
<trkpt lat="-7.170559" lon="-34.844707">
<ele>32.689999</ele>
<time>2018-09-17T02:18:49Z</time>
<speed>0.14</speed>
</trkpt>
<trkpt lat="-7.170567" lon="-34.844711">
<ele>32.169998</ele>
<time>2018-09-17T02:18:50Z</time>
<speed>0.45</speed>
</trkpt>
<trkpt lat="-7.170587" lon="-34.844715">
<ele>32.110001</ele>
<time>2018-09-17T02:18:51Z</time>
<speed>0.90</speed>
</trkpt>
<trkpt lat="-7.170600" lon="-34.844719">
<ele>32.380001</ele>
<time>2018-09-17T02:18:52Z</time>
<speed>1.13</speed>
</trkpt>
<trkpt lat="-7.170615" lon="-34.844719">
<ele>32.399998</ele>
<time>2018-09-17T02:18:53Z</time>
<speed>1.27</speed>
</trkpt>
<trkpt lat="-7.170636" lon="-34.844719">
<ele>32.290001</ele>
<time>2018-09-17T02:18:54Z</time>
<speed>1.54</speed>
</trkpt>
<trkpt lat="-7.170650" lon="-34.844715">
<ele>32.500000</ele>
<time>2018-09-17T02:18:55Z</time>
<speed>1.51</speed>
</trkpt>
<trkpt lat="-7.170713" lon="-34.844700">
<ele>33.360001</ele>
<time>2018-09-17T02:19:03Z</time>
<speed>0.82</speed>
</trkpt>
<trkpt lat="-7.170711" lon="-34.844707">
<ele>32.559998</ele>
<time>2018-09-17T02:19:04Z</time>
<speed>0.44</speed>
</trkpt>
<trkpt lat="-7.170686" lon="-34.844707">
<ele>32.730000</ele>
<time>2018-09-17T02:19:05Z</time>
<speed>0.12</speed>
</trkpt>
<trkpt lat="-7.170655" lon="-34.844704">
<ele>33.209999</ele>
<time>2018-09-17T02:19:06Z</time>
<speed>0.02</speed>
</trkpt>
<trkpt lat="-7.170637" lon="-34.844704">
<ele>33.230000</ele>
<time>2018-09-17T02:19:07Z</time>
<speed>0.07</speed>
</trkpt>
<trkpt lat="-7.170634" lon="-34.844707">
<ele>34.099998</ele>
<time>2018-09-17T02:19:08Z</time>
<speed>0.11</speed>
</trkpt>
<trkpt lat="-7.170662" lon="-34.844707">
<ele>34.119999</ele>
<time>2018-09-17T02:19:09Z</time>
<speed>0.13</speed>
</trkpt>
<trkpt lat="-7.170672" lon="-34.844715">
<ele>34.799999</ele>
<time>2018-09-17T02:19:10Z</time>
<speed>0.09</speed>
</trkpt>
<trkpt lat="-7.170685" lon="-34.844715">
<ele>35.059998</ele>
<time>2018-09-17T02:19:11Z</time>
<speed>0.22</speed>
</trkpt>
<trkpt lat="-7.170708" lon="-34.844715">
<ele>34.559998</ele>
<time>2018-09-17T02:19:12Z</time>
<speed>0.28</speed>
</trkpt>
<trkpt lat="-7.170719" lon="-34.844719">
<ele>32.959999</ele>
<time>2018-09-17T02:19:13Z</time>
<speed>0.11</speed>
</trkpt>
<trkpt lat="-7.170706" lon="-34.844715">
<ele>33.349998</ele>
<time>2018-09-17T02:19:15Z</time>
<speed>0.10</speed>
</trkpt>
<trkpt lat="-7.170717" lon="-34.844719">
<ele>35.559998</ele>
<time>2018-09-17T02:19:16Z</time>
<speed>0.41</speed>
</trkpt>
<trkpt lat="-7.170702" lon="-34.844715">
<ele>37.000000</ele>
<time>2018-09-17T02:19:17Z</time>
<speed>0.38</speed>
</trkpt>
<trkpt lat="-7.170701" lon="-34.844711">
<ele>35.820000</ele>
<time>2018-09-17T02:19:18Z</time>
<speed>0.23</speed>
</trkpt>
<trkpt lat="-7.170668" lon="-34.844711">
<ele>38.750000</ele>
<time>2018-09-17T02:19:20Z</time>
<speed>0.09</speed>
</trkpt>
<trkpt lat="-7.170676" lon="-34.844711">
<ele>38.799999</ele>
<time>2018-09-17T02:19:21Z</time>
<speed>0.24</speed>
</trkpt>
<trkpt lat="-7.170681" lon="-34.844711">
<ele>38.129997</ele>
<time>2018-09-17T02:19:22Z</time>
<speed>0.07</speed>
</trkpt>
<trkpt lat="-7.170653" lon="-34.844711">
<ele>39.619999</ele>
<time>2018-09-17T02:19:23Z</time>
<speed>0.29</speed>
</trkpt>
<trkpt lat="-7.170644" lon="-34.844704">
<ele>39.360001</ele>
<time>2018-09-17T02:19:25Z</time>
<speed>0.36</speed>
</trkpt>
<trkpt lat="-7.170661" lon="-34.844700">
<ele>38.540001</ele>
<time>2018-09-17T02:19:26Z</time>
<speed>0.26</speed>
</trkpt>
<trkpt lat="-7.170665" lon="-34.844696">
<ele>38.299999</ele>
<time>2018-09-17T02:19:27Z</time>
<speed>0.22</speed>
</trkpt>
<trkpt lat="-7.170671" lon="-34.844696">
<ele>38.489998</ele>
<time>2018-09-17T02:19:28Z</time>
<speed>0.12</speed>
</trkpt>
<trkpt lat="-7.170677" lon="-34.844696">
<ele>38.989998</ele>
<time>2018-09-17T02:19:31Z</time>
<speed>0.18</speed>
</trkpt>
<trkpt lat="-7.170671" lon="-34.844696">
<ele>38.570000</ele>
<time>2018-09-17T02:19:32Z</time>
<speed>0.15</speed>
</trkpt>
<trkpt lat="-7.170670" lon="-34.844696">
<ele>38.299999</ele>
<time>2018-09-17T02:19:33Z</time>
<speed>0.14</speed>
</trkpt>
<trkpt lat="-7.170672" lon="-34.844696">
<ele>37.860001</ele>
<time>2018-09-17T02:19:35Z</time>
<speed>0.07</speed>
</trkpt>
<trkpt lat="-7.170673" lon="-34.844696">
<ele>37.629997</ele>
<time>2018-09-17T02:19:36Z</time>
<speed>0.03</speed>
</trkpt>
<trkpt lat="-7.170660" lon="-34.844688">
<ele>38.930000</ele>
<time>2018-09-17T02:19:37Z</time>
<speed>0.34</speed>
</trkpt>
<trkpt lat="-7.170670" lon="-34.844692">
<ele>38.669998</ele>
<time>2018-09-17T02:19:38Z</time>
<speed>0.03</speed>
</trkpt>
<trkpt lat="-7.170675" lon="-34.844696">
<ele>39.489998</ele>
<time>2018-09-17T02:19:40Z</time>
<speed>0.29</speed>
</trkpt>
<trkpt lat="-7.170679" lon="-34.844700">
<ele>40.090000</ele>
<time>2018-09-17T02:19:41Z</time>
<speed>0.39</speed>
</trkpt>
<trkpt lat="-7.170679" lon="-34.844700">
<ele>40.959999</ele>
<time>2018-09-17T02:19:42Z</time>
<speed>0.17</speed>
</trkpt>
<trkpt lat="-7.170666" lon="-34.844700">
<ele>40.879997</ele>
<time>2018-09-17T02:19:43Z</time>
<speed>0.09</speed>
</trkpt>
<trkpt lat="-7.170649" lon="-34.844700">
<ele>42.059998</ele>
<time>2018-09-17T02:19:45Z</time>
<speed>0.26</speed>
</trkpt>
<trkpt lat="-7.170645" lon="-34.844707">
<ele>42.110001</ele>
<time>2018-09-17T02:19:46Z</time>
<speed>0.35</speed>
</trkpt>
<trkpt lat="-7.170645" lon="-34.844707">
<ele>41.320000</ele>
<time>2018-09-17T02:19:47Z</time>
<speed>0.17</speed>
</trkpt>
<trkpt lat="-7.170634" lon="-34.844711">
<ele>40.450001</ele>
<time>2018-09-17T02:19:48Z</time>
<speed>0.24</speed>
</trkpt>
<trkpt lat="-7.170636" lon="-34.844711">
<ele>40.290001</ele>
<time>2018-09-17T02:19:50Z</time>
<speed>0.22</speed>
</trkpt>
<trkpt lat="-7.170646" lon="-34.844711">
<ele>40.059998</ele>
<time>2018-09-17T02:19:51Z</time>
<speed>0.26</speed>
</trkpt>
<trkpt lat="-7.170646" lon="-34.844707">
<ele>40.320000</ele>
<time>2018-09-17T02:19:53Z</time>
<speed>0.31</speed>
</trkpt>
<trkpt lat="-7.170647" lon="-34.844711">
<ele>40.219997</ele>
<time>2018-09-17T02:19:54Z</time>
<speed>0.12</speed>
</trkpt>
<trkpt lat="-7.170648" lon="-34.844719">
<ele>39.969997</ele>
<time>2018-09-17T02:19:55Z</time>
<speed>0.40</speed>
</trkpt>
<trkpt lat="-7.170639" lon="-34.844723">
<ele>39.540001</ele>
<time>2018-09-17T02:19:56Z</time>
<speed>0.40</speed>
</trkpt>
<trkpt lat="-7.170637" lon="-34.844723">
<ele>39.480000</ele>
<time>2018-09-17T02:19:57Z</time>
<speed>0.34</speed>
</trkpt>
<trkpt lat="-7.170631" lon="-34.844719">
<ele>39.770000</ele>
<time>2018-09-17T02:19:58Z</time>
<speed>0.32</speed>
</trkpt>
<trkpt lat="-7.170627" lon="-34.844719">
<ele>38.930000</ele>
<time>2018-09-17T02:19:59Z</time>
<speed>0.28</speed>
</trkpt>
<trkpt lat="-7.170633" lon="-34.844719">
<ele>38.919998</ele>
<time>2018-09-17T02:20:00Z</time>
<speed>0.24</speed>
</trkpt>
<trkpt lat="-7.170655" lon="-34.844723">
<ele>38.559998</ele>
<time>2018-09-17T02:20:01Z</time>
<speed>0.31</speed>
</trkpt>
<trkpt lat="-7.170664" lon="-34.844730">
<ele>38.829998</ele>
<time>2018-09-17T02:20:02Z</time>
<speed>0.45</speed>
</trkpt>
<trkpt lat="-7.170646" lon="-34.844730">
<ele>39.059998</ele>
<time>2018-09-17T02:20:03Z</time>
<speed>0.18</speed>
</trkpt>
<trkpt lat="-7.170638" lon="-34.844730">
<ele>38.529999</ele>
<time>2018-09-17T02:20:04Z</time>
<speed>0.07</speed>
</trkpt>
<trkpt lat="-7.170628" lon="-34.844730">
<ele>38.119999</ele>
<time>2018-09-17T02:20:05Z</time>
<speed>0.15</speed>
</trkpt>
<trkpt lat="-7.170609" lon="-34.844723">
<ele>38.009998</ele>
<time>2018-09-17T02:20:16Z</time>
<speed>0.27</speed>
</trkpt>
<trkpt lat="-7.170645" lon="-34.844730">
<ele>40.540001</ele>
<time>2018-09-17T02:20:20Z</time>
<speed>0.23</speed>
</trkpt>
<trkpt lat="-7.170619" lon="-34.844723">
<ele>39.160000</ele>
<time>2018-09-17T02:20:21Z</time>
<speed>0.05</speed>
</trkpt>
<trkpt lat="-7.170609" lon="-34.844719">
<ele>39.059998</ele>
<time>2018-09-17T02:20:22Z</time>
<speed>0.17</speed>
</trkpt>
<trkpt lat="-7.170607" lon="-34.844719">
<ele>38.459999</ele>
<time>2018-09-17T02:20:23Z</time>
<speed>0.03</speed>
</trkpt>
<trkpt lat="-7.170563" lon="-34.844715">
<ele>40.480000</ele>
<time>2018-09-17T02:20:25Z</time>
<speed>0.13</speed>
</trkpt>
<trkpt lat="-7.170527" lon="-34.844704">
<ele>44.529999</ele>
<time>2018-09-17T02:20:26Z</time>
<speed>0.21</speed>
</trkpt>
<trkpt lat="-7.170496" lon="-34.844707">
<ele>42.829998</ele>
<time>2018-09-17T02:20:27Z</time>
<speed>0.29</speed>
</trkpt>
<trkpt lat="-7.170495" lon="-34.844715">
<ele>42.559998</ele>
<time>2018-09-17T02:20:28Z</time>
<speed>0.19</speed>
</trkpt>
<trkpt lat="-7.170473" lon="-34.844711">
<ele>37.079998</ele>
<time>2018-09-17T02:20:29Z</time>
<speed>0.27</speed>
</trkpt>
<trkpt lat="-7.170492" lon="-34.844715">
<ele>35.450001</ele>
<time>2018-09-17T02:20:30Z</time>
<speed>0.10</speed>
</trkpt>
<trkpt lat="-7.170483" lon="-34.844704">
<ele>34.290001</ele>
<time>2018-09-17T02:20:45Z</time>
<speed>0.00</speed>
</trkpt>
<trkpt lat="-7.170583" lon="-34.844715">
<ele>28.139999</ele>
<time>2018-09-17T02:23:34Z</time>
<speed>0.21</speed>
</trkpt>
<trkpt lat="-7.170586" lon="-34.844715">
<ele>28.500000</ele>
<time>2018-09-17T02:23:35Z</time>
<speed>0.31</speed>
</trkpt>
<trkpt lat="-7.170589" lon="-34.844715">
<ele>29.099998</ele>
<time>2018-09-17T02:23:36Z</time>
<speed>0.34</speed>
</trkpt>
<trkpt lat="-7.170598" lon="-34.844711">
<ele>29.590000</ele>
<time>2018-09-17T02:23:37Z</time>
<speed>0.52</speed>
</trkpt>
<trkpt lat="-7.170612" lon="-34.844707">
<ele>29.789999</ele>
<time>2018-09-17T02:23:38Z</time>
<speed>0.86</speed>
</trkpt>
<trkpt lat="-7.170612" lon="-34.844704">
<ele>30.490000</ele>
<time>2018-09-17T02:23:39Z</time>
<speed>0.72</speed>
</trkpt>
<trkpt lat="-7.170616" lon="-34.844692">
<ele>31.519999</ele>
<time>2018-09-17T02:23:40Z</time>
<speed>0.97</speed>
</trkpt>
<trkpt lat="-7.170603" lon="-34.844685">
<ele>31.879999</ele>
<time>2018-09-17T02:23:41Z</time>
<speed>0.94</speed>
</trkpt>
<trkpt lat="-7.170611" lon="-34.844677">
<ele>32.079998</ele>
<time>2018-09-17T02:23:42Z</time>
<speed>0.90</speed>
</trkpt>
<trkpt lat="-7.170616" lon="-34.844677">
<ele>32.329998</ele>
<time>2018-09-17T02:23:43Z</time>
<speed>0.59</speed>
</trkpt>
<trkpt lat="-7.170609" lon="-34.844677">
<ele>32.290001</ele>
<time>2018-09-17T02:23:44Z</time>
<speed>0.27</speed>
</trkpt>
<trkpt lat="-7.170608" lon="-34.844681">
<ele>32.630001</ele>
<time>2018-09-17T02:23:45Z</time>
<speed>0.19</speed>
</trkpt>
<trkpt lat="-7.170603" lon="-34.844685">
<ele>32.410000</ele>
<time>2018-09-17T02:23:46Z</time>
<speed>0.22</speed>
</trkpt>
<trkpt lat="-7.170625" lon="-34.844688">
<ele>29.929998</ele>
<time>2018-09-17T02:23:47Z</time>
<speed>0.40</speed>
</trkpt>
<trkpt lat="-7.170634" lon="-34.844696">
<ele>27.920000</ele>
<time>2018-09-17T02:23:48Z</time>
<speed>0.33</speed>
</trkpt>
<trkpt lat="-7.170634" lon="-34.844696">
<ele>27.650000</ele>
<time>2018-09-17T02:23:49Z</time>
<speed>0.41</speed>
</trkpt>
<trkpt lat="-7.170634" lon="-34.844700">
<ele>27.309999</ele>
<time>2018-09-17T02:23:50Z</time>
<speed>0.21</speed>
</trkpt>
<trkpt lat="-7.170632" lon="-34.844704">
<ele>26.949999</ele>
<time>2018-09-17T02:23:51Z</time>
<speed>0.10</speed>
</trkpt>
<trkpt lat="-7.170632" lon="-34.844704">
<ele>26.949999</ele>
<time>2018-09-17T02:23:52Z</time>
<speed>0.04</speed>
</trkpt>
<trkpt lat="-7.170632" lon="-34.844704">
<ele>27.099998</ele>
<time>2018-09-17T02:23:53Z</time>
<speed>0.39</speed>
</trkpt>
<trkpt lat="-7.170634" lon="-34.844704">
<ele>27.410000</ele>
<time>2018-09-17T02:23:54Z</time>
<speed>0.23</speed>
</trkpt>
<trkpt lat="-7.170634" lon="-34.844704">
<ele>27.490000</ele>
<time>2018-09-17T02:23:55Z</time>
<speed>0.14</speed>
</trkpt>
<trkpt lat="-7.170635" lon="-34.844704">
<ele>27.680000</ele>
<time>2018-09-17T02:23:56Z</time>
<speed>0.18</speed>
</trkpt>
<trkpt lat="-7.170635" lon="-34.844704">
<ele>27.799999</ele>
<time>2018-09-17T02:23:57Z</time>
<speed>0.07</speed>
</trkpt>
<trkpt lat="-7.170635" lon="-34.844704">
<ele>27.949999</ele>
<time>2018-09-17T02:23:58Z</time>
<speed>0.11</speed>
</trkpt>
<trkpt lat="-7.170635" lon="-34.844704">
<ele>28.099998</ele>
<time>2018-09-17T02:23:59Z</time>
<speed>0.03</speed>
</trkpt>
<trkpt lat="-7.170638" lon="-34.844704">
<ele>29.070000</ele>
<time>2018-09-17T02:24:01Z</time>
<speed>0.06</speed>
</trkpt>
<trkpt lat="-7.170660" lon="-34.844700">
<ele>29.859999</ele>
<time>2018-09-17T02:24:02Z</time>
<speed>0.30</speed>
</trkpt>
<trkpt lat="-7.170658" lon="-34.844692">
<ele>32.969997</ele>
<time>2018-09-17T02:24:03Z</time>
<speed>0.17</speed>
</trkpt>
<trkpt lat="-7.170657" lon="-34.844692">
<ele>34.529999</ele>
<time>2018-09-17T02:24:04Z</time>
<speed>0.25</speed>
</trkpt>
<trkpt lat="-7.170662" lon="-34.844696">
<ele>37.430000</ele>
<time>2018-09-17T02:24:05Z</time>
<speed>0.14</speed>
</trkpt>
<trkpt lat="-7.170677" lon="-34.844704">
<ele>37.130001</ele>
<time>2018-09-17T02:24:06Z</time>
<speed>0.38</speed>
</trkpt>
<trkpt lat="-7.170681" lon="-34.844719">
<ele>40.669998</ele>
<time>2018-09-17T02:24:08Z</time>
<speed>0.18</speed>
</trkpt>
<trkpt lat="-7.170664" lon="-34.844719">
<ele>42.540001</ele>
<time>2018-09-17T02:24:09Z</time>
<speed>0.10</speed>
</trkpt>
<trkpt lat="-7.170660" lon="-34.844723">
<ele>43.219997</ele>
<time>2018-09-17T02:24:10Z</time>
<speed>0.30</speed>
</trkpt>
<trkpt lat="-7.170658" lon="-34.844723">
<ele>44.899998</ele>
<time>2018-09-17T02:24:11Z</time>
<speed>0.31</speed>
</trkpt>
<trkpt lat="-7.170642" lon="-34.844734">
<ele>47.259998</ele>
<time>2018-09-17T02:24:13Z</time>
<speed>0.15</speed>
</trkpt>
<trkpt lat="-7.170646" lon="-34.844738">
<ele>47.399998</ele>
<time>2018-09-17T02:24:14Z</time>
<speed>0.33</speed>
</trkpt>
<trkpt lat="-7.170647" lon="-34.844742">
<ele>48.969997</ele>
<time>2018-09-17T02:24:15Z</time>
<speed>0.40</speed>
</trkpt>
<trkpt lat="-7.170641" lon="-34.844738">
<ele>49.789997</ele>
<time>2018-09-17T02:24:16Z</time>
<speed>0.32</speed>
</trkpt>
<trkpt lat="-7.170643" lon="-34.844749">
<ele>50.520000</ele>
<time>2018-09-17T02:24:18Z</time>
<speed>0.18</speed>
</trkpt>
<trkpt lat="-7.170645" lon="-34.844753">
<ele>51.039997</ele>
<time>2018-09-17T02:24:19Z</time>
<speed>0.22</speed>
</trkpt>
<trkpt lat="-7.170648" lon="-34.844753">
<ele>51.399998</ele>
<time>2018-09-17T02:24:20Z</time>
<speed>0.16</speed>
</trkpt>
<trkpt lat="-7.170648" lon="-34.844757">
<ele>51.629997</ele>
<time>2018-09-17T02:24:21Z</time>
<speed>0.11</speed>
</trkpt>
<trkpt lat="-7.170650" lon="-34.844757">
<ele>51.949997</ele>
<time>2018-09-17T02:24:25Z</time>
<speed>0.05</speed>
</trkpt>
<trkpt lat="-7.170640" lon="-34.844749">
<ele>51.110001</ele>
<time>2018-09-17T02:24:26Z</time>
<speed>0.15</speed>
</trkpt>
<trkpt lat="-7.170645" lon="-34.844746">
<ele>50.809998</ele>
<time>2018-09-17T02:24:27Z</time>
<speed>0.04</speed>
</trkpt>
<trkpt lat="-7.170642" lon="-34.844753">
<ele>51.340000</ele>
<time>2018-09-17T02:24:29Z</time>
<speed>0.15</speed>
</trkpt>
</trkseg>
</trk>
<trk>
<name>20180930-212207(2)</name>
<desc>Color:004000ff</desc>
<trkseg>
<trkpt lat="-7.170642" lon="-34.844753">
<ele>51.340000</ele>
<time>2018-09-17T02:32:44Z</time>
<speed>0.15</speed>
</trkpt>
<trkpt lat="-7.170548" lon="-34.844833">
<ele>-15.880000</ele>
<time>2018-09-17T02:40:38Z</time>
<speed>0.67</speed>
</trkpt>
<trkpt lat="-7.170733" lon="-34.844570">
<ele>27.320000</ele>
<time>2018-09-17T02:59:38Z</time>
<speed>0.00</speed>
</trkpt>
</trkseg>
</trk>
<trk>
<name>20180930-212207(3)</name>
<desc>Color:004000ff</desc>
<trkseg>
<trkpt lat="-7.138492" lon="-34.852818">
<ele>93.029999</ele>
<time>2018-09-17T09:37:42Z</time>
<speed>0.00</speed>
</trkpt>
<trkpt lat="-7.138492" lon="-34.852818">
<ele>93.029999</ele>
<time>2018-09-17T10:17:54Z</time>
<speed>17.82</speed>
</trkpt>
<trkpt lat="-7.095997" lon="-34.847923">
<ele>2.540000</ele>
<time>2018-09-17T10:23:04Z</time>
<speed>16.86</speed>
</trkpt>
<trkpt lat="-7.050534" lon="-34.849400">
<ele>20.240000</ele>
<time>2018-09-17T10:28:12Z</time>
<speed>22.14</speed>
</trkpt>
<trkpt lat="-7.005443" lon="-34.829422">
<ele>3.100000</ele>
<time>2018-09-17T10:33:20Z</time>
<speed>12.89</speed>
</trkpt>
<trkpt lat="-6.972867" lon="-34.832699">
<ele>53.309998</ele>
<time>2018-09-17T10:38:29Z</time>
<speed>0.00</speed>
</trkpt>
<trkpt lat="-6.983023" lon="-34.829731">
<ele>30.219999</ele>
<time>2018-09-17T10:43:37Z</time>
<speed>13.08</speed>
</trkpt>
<trkpt lat="-7.020758" lon="-34.836132">
<ele>13.670000</ele>
<time>2018-09-17T10:48:45Z</time>
<speed>10.53</speed>
</trkpt>
<trkpt lat="-7.060711" lon="-34.850868">
<ele>36.149998</ele>
<time>2018-09-17T10:53:54Z</time>
<speed>21.55</speed>
</trkpt>
<trkpt lat="-7.079502" lon="-34.839760">
<ele>14.940000</ele>
<time>2018-09-17T10:59:04Z</time>
<speed>12.80</speed>
</trkpt>
<trkpt lat="-7.097450" lon="-34.836678">
<ele>11.540000</ele>
<time>2018-09-17T11:04:34Z</time>
<speed>0.71</speed>
</trkpt>
<trkpt lat="-7.107197" lon="-34.827999">
<ele>15.690000</ele>
<time>2018-09-17T11:09:45Z</time>
<speed>0.00</speed>
</trkpt>
<trkpt lat="-7.104660" lon="-34.829514">
<ele>18.170000</ele>
<time>2018-09-17T11:14:54Z</time>
<speed>7.42</speed>
</trkpt>
<trkpt lat="-7.123165" lon="-34.826763">
<ele>9.429999</ele>
<time>2018-09-17T11:20:05Z</time>
<speed>5.66</speed>
</trkpt>
<trkpt lat="-7.140010" lon="-34.819302">
<ele>46.299999</ele>
<time>2018-09-17T11:25:15Z</time>
<speed>9.84</speed>
</trkpt>
<trkpt lat="-7.160033" lon="-34.818893">
<ele>35.599998</ele>
<time>2018-09-17T11:30:25Z</time>
<speed>0.00</speed>
</trkpt>
<trkpt lat="-7.159961" lon="-34.819241">
<ele>29.760000</ele>
<time>2018-09-17T11:35:36Z</time>
<speed>0.00</speed>
</trkpt>
<trkpt lat="-7.159583" lon="-34.836647">
<ele>46.889999</ele>
<time>2018-09-17T11:40:46Z</time>
<speed>8.84</speed>
</trkpt>
<trkpt lat="-7.158791" lon="-34.838173">
<ele>76.839996</ele>
<time>2018-09-17T11:45:55Z</time>
<speed>0.46</speed>
</trkpt>
<trkpt lat="-7.159574" lon="-34.838062">
<ele>74.379997</ele>
<time>2018-09-17T11:51:06Z</time>
<speed>5.28</speed>
</trkpt>
<trkpt lat="-7.164068" lon="-34.826248">
<ele>46.980000</ele>
<time>2018-09-17T11:56:15Z</time>
<speed>13.40</speed>
</trkpt>
<trkpt lat="-7.181275" lon="-34.806412">
<ele>19.609999</ele>
<time>2018-09-17T12:01:32Z</time>
<speed>17.39</speed>
</trkpt>
<trkpt lat="-7.211191" lon="-34.829529">
<ele>31.309999</ele>
<time>2018-09-17T12:06:42Z</time>
<speed>11.56</speed>
</trkpt>
<trkpt lat="-7.240309" lon="-34.836304">
<ele>2.400000</ele>
<time>2018-09-17T12:11:51Z</time>
<speed>19.18</speed>
</trkpt>
<trkpt lat="-7.269351" lon="-34.816856">
<ele>53.680000</ele>
<time>2018-09-17T12:17:02Z</time>
<speed>16.28</speed>
</trkpt>
<trkpt lat="-7.284630" lon="-34.800369">
<ele>10.250000</ele>
<time>2018-09-17T12:22:11Z</time>
<speed>0.00</speed>
</trkpt>
<trkpt lat="-7.284491" lon="-34.800438">
<ele>3.370000</ele>
<time>2018-09-17T12:27:22Z</time>
<speed>0.07</speed>
</trkpt>
<trkpt lat="-7.284458" lon="-34.800449">
<ele>-3.520000</ele>
<time>2018-09-17T12:32:32Z</time>
<speed>0.26</speed>
</trkpt>
<trkpt lat="-7.284525" lon="-34.800510">
<ele>3.780000</ele>
<time>2018-09-17T12:37:44Z</time>
<speed>0.00</speed>
</trkpt>
<trkpt lat="-7.284540" lon="-34.800476">
<ele>-2.960000</ele>
<time>2018-09-17T12:42:58Z</time>
<speed>0.00</speed>
</trkpt>
<trkpt lat="-7.284534" lon="-34.800434">
<ele>11.620000</ele>
<time>2018-09-17T12:48:10Z</time>
<speed>0.00</speed>
</trkpt>
<trkpt lat="-7.284485" lon="-34.800449">
<ele>51.579998</ele>
<time>2018-09-17T12:53:23Z</time>
<speed>0.00</speed>
</trkpt>
<trkpt lat="-7.284572" lon="-34.800571">
<ele>15.710000</ele>
<time>2018-09-17T12:58:35Z</time>
<speed>0.00</speed>
</trkpt>
<trkpt lat="-7.284500" lon="-34.800514">
<ele>29.019999</ele>
<time>2018-09-17T13:03:52Z</time>
<speed>0.00</speed>
</trkpt>
<trkpt lat="-7.284489" lon="-34.800514">
<ele>23.000000</ele>
<time>2018-09-17T13:09:02Z</time>
<speed>0.00</speed>
</trkpt>
<trkpt lat="-7.284523" lon="-34.800430">
<ele>17.619999</ele>
<time>2018-09-17T13:14:11Z</time>
<speed>0.00</speed>
</trkpt>
<trkpt lat="-7.284641" lon="-34.800507">
<ele>-8.820000</ele>
<time>2018-09-17T13:19:21Z</time>
<speed>0.15</speed>
</trkpt>
<trkpt lat="-7.284508" lon="-34.800507">
<ele>27.330000</ele>
<time>2018-09-17T13:24:31Z</time>
<speed>0.00</speed>
</trkpt>
<trkpt lat="-7.284533" lon="-34.800457">
<ele>24.219999</ele>
<time>2018-09-17T13:29:39Z</time>
<speed>0.14</speed>
</trkpt>
<trkpt lat="-7.284441" lon="-34.800625">
<ele>44.360001</ele>
<time>2018-09-17T13:34:49Z</time>
<speed>0.00</speed>
</trkpt>
<trkpt lat="-7.284556" lon="-34.800465">
<ele>15.370000</ele>
<time>2018-09-17T13:39:59Z</time>
<speed>0.00</speed>
</trkpt>
<trkpt lat="-7.284409" lon="-34.800613">
<ele>53.070000</ele>
<time>2018-09-17T13:45:15Z</time>
<speed>0.00</speed>
</trkpt>
<trkpt lat="-7.284489" lon="-34.800240">
<ele>1.760000</ele>
<time>2018-09-17T13:50:32Z</time>
<speed>0.42</speed>
</trkpt>
<trkpt lat="-7.284476" lon="-34.800453">
<ele>21.750000</ele>
<time>2018-09-17T13:55:45Z</time>
<speed>0.43</speed>
</trkpt>
<trkpt lat="-7.284488" lon="-34.800430">
<ele>23.869999</ele>
<time>2018-09-17T14:03:20Z</time>
<speed>0.32</speed>
</trkpt>
<trkpt lat="-7.284489" lon="-34.800385">
<ele>18.730000</ele>
<time>2018-09-17T14:17:22Z</time>
<speed>0.00</speed>
</trkpt>
<trkpt lat="-7.284497" lon="-34.800468">
<ele>25.049999</ele>
<time>2018-09-17T14:22:32Z</time>
<speed>0.00</speed>
</trkpt>
<trkpt lat="-7.284581" lon="-34.800480">
<ele>10.210000</ele>
<time>2018-09-17T14:27:42Z</time>
<speed>0.00</speed>
</trkpt>
<trkpt lat="-7.286288" lon="-34.802494">
<ele>24.490000</ele>
<time>2018-09-17T14:32:51Z</time>
<speed>3.76</speed>
</trkpt>
<trkpt lat="-7.271271" lon="-34.812347">
<ele>50.570000</ele>
<time>2018-09-17T14:38:01Z</time>
<speed>10.23</speed>
</trkpt>
<trkpt lat="-7.242830" lon="-34.832867">
<ele>11.349999</ele>
<time>2018-09-17T14:43:12Z</time>
<speed>18.64</speed>
</trkpt>
<trkpt lat="-7.213609" lon="-34.830750">
<ele>39.360001</ele>
<time>2018-09-17T14:48:23Z</time>
<speed>12.15</speed>
</trkpt>
<trkpt lat="-7.188010" lon="-34.801647">
<ele>45.980000</ele>
<time>2018-09-17T14:53:42Z</time>
<speed>18.85</speed>
</trkpt>
<trkpt lat="-7.160432" lon="-34.810848">
<ele>37.380001</ele>
<time>2018-09-17T14:58:56Z</time>
<speed>18.03</speed>
</trkpt>
<trkpt lat="-7.161796" lon="-34.840981">
<ele>97.729996</ele>
<time>2018-09-17T15:04:16Z</time>
<speed>1.31</speed>
</trkpt>
<trkpt lat="-7.165824" lon="-34.838562">
<ele>70.510002</ele>
<time>2018-09-17T15:09:28Z</time>
<speed>0.00</speed>
</trkpt>
<trkpt lat="-7.166203" lon="-34.838451">
<ele>77.699997</ele>
<time>2018-09-17T15:14:45Z</time>
<speed>0.46</speed>
</trkpt>
<trkpt lat="-7.164670" lon="-34.839016">
<ele>78.549995</ele>
<time>2018-09-17T15:20:00Z</time>
<speed>0.00</speed>
</trkpt>
<trkpt lat="-7.164670" lon="-34.839016">
<ele>78.549995</ele>
<time>2018-09-17T15:55:48Z</time>
<speed>0.00</speed>
</trkpt>
<trkpt lat="-7.164992" lon="-34.796379">
<ele>7.770000</ele>
<time>2018-09-17T16:41:49Z</time>
<speed>0.06</speed>
</trkpt>
<trkpt lat="-7.164999" lon="-34.796410">
<ele>15.799999</ele>
<time>2018-09-17T17:33:24Z</time>
<speed>0.00</speed>
</trkpt>
<trkpt lat="-7.165071" lon="-34.796368">
<ele>23.850000</ele>
<time>2018-09-17T17:38:35Z</time>
<speed>0.00</speed>
</trkpt>
<trkpt lat="-7.165015" lon="-34.796406">
<ele>17.570000</ele>
<time>2018-09-17T17:43:45Z</time>
<speed>0.00</speed>
</trkpt>
<trkpt lat="-7.165016" lon="-34.796360">
<ele>18.410000</ele>
<time>2018-09-17T17:48:54Z</time>
<speed>0.00</speed>
</trkpt>
<trkpt lat="-7.165084" lon="-34.796356">
<ele>24.090000</ele>
<time>2018-09-17T17:54:03Z</time>
<speed>0.14</speed>
</trkpt>
<trkpt lat="-7.164947" lon="-34.796356">
<ele>19.459999</ele>
<time>2018-09-17T17:59:14Z</time>
<speed>0.00</speed>
</trkpt>
<trkpt lat="-7.165009" lon="-34.796368">
<ele>16.139999</ele>
<time>2018-09-17T18:04:27Z</time>
<speed>0.00</speed>
</trkpt>
<trkpt lat="-7.165074" lon="-34.796406">
<ele>19.629999</ele>
<time>2018-09-17T18:09:37Z</time>
<speed>0.00</speed>
</trkpt>
<trkpt lat="-7.165019" lon="-34.796444">
<ele>-15.849999</ele>
<time>2018-09-17T18:14:47Z</time>
<speed>0.00</speed>
</trkpt>
<trkpt lat="-7.165015" lon="-34.796341">
<ele>18.660000</ele>
<time>2018-09-17T18:19:57Z</time>
<speed>0.00</speed>
</trkpt>
<trkpt lat="-7.164959" lon="-34.796169">
<ele>46.389999</ele>
<time>2018-09-17T18:25:07Z</time>
<speed>0.00</speed>
</trkpt>
<trkpt lat="-7.164995" lon="-34.796253">
<ele>44.520000</ele>
<time>2018-09-17T18:30:16Z</time>
<speed>0.00</speed>
</trkpt>
<trkpt lat="-7.164949" lon="-34.796333">
<ele>-3.730000</ele>
<time>2018-09-17T18:35:26Z</time>
<speed>0.00</speed>
</trkpt>
<trkpt lat="-7.165115" lon="-34.796291">
<ele>25.070000</ele>
<time>2018-09-17T18:40:35Z</time>
<speed>0.00</speed>
</trkpt>
<trkpt lat="-7.165021" lon="-34.796200">
<ele>47.889999</ele>
<time>2018-09-17T18:45:44Z</time>
<speed>0.00</speed>
</trkpt>
<trkpt lat="-7.165010" lon="-34.796326">
<ele>-1.860000</ele>
<time>2018-09-17T18:50:56Z</time>
<speed>0.20</speed>
</trkpt>
<trkpt lat="-7.165017" lon="-34.796410">
<ele>-38.379997</ele>
<time>2018-09-17T18:56:07Z</time>
<speed>0.00</speed>
</trkpt>
<trkpt lat="-7.165045" lon="-34.796246">
<ele>40.399998</ele>
<time>2018-09-17T19:01:23Z</time>
<speed>0.40</speed>
</trkpt>
<trkpt lat="-7.165064" lon="-34.796234">
<ele>26.629999</ele>
<time>2018-09-17T19:06:33Z</time>
<speed>0.00</speed>
</trkpt>
<trkpt lat="-7.164992" lon="-34.796257">
<ele>2.500000</ele>
<time>2018-09-17T19:12:01Z</time>
<speed>0.07</speed>
</trkpt>
<trkpt lat="-7.165040" lon="-34.796303">
<ele>28.369999</ele>
<time>2018-09-17T19:17:11Z</time>
<speed>0.09</speed>
</trkpt>
<trkpt lat="-7.165028" lon="-34.796291">
<ele>5.010000</ele>
<time>2018-09-17T19:22:19Z</time>
<speed>0.10</speed>
</trkpt>
<trkpt lat="-7.164939" lon="-34.796299">
<ele>8.559999</ele>
<time>2018-09-17T19:27:29Z</time>
<speed>0.00</speed>
</trkpt>
<trkpt lat="-7.165036" lon="-34.796379">
<ele>25.219999</ele>
<time>2018-09-17T19:32:38Z</time>
<speed>0.00</speed>
</trkpt>
<trkpt lat="-7.165041" lon="-34.796432">
<ele>4.130000</ele>
<time>2018-09-17T19:37:45Z</time>
<speed>0.62</speed>
</trkpt>
<trkpt lat="-7.164976" lon="-34.796280">
<ele>5.150000</ele>
<time>2018-09-17T19:42:54Z</time>
<speed>0.00</speed>
</trkpt>
<trkpt lat="-7.164986" lon="-34.796410">
<ele>10.179999</ele>
<time>2018-09-17T19:48:04Z</time>
<speed>0.00</speed>
</trkpt>
<trkpt lat="-7.165006" lon="-34.796215">
<ele>-2.000000</ele>
<time>2018-09-17T19:53:14Z</time>
<speed>0.00</speed>
</trkpt>
<trkpt lat="-7.165092" lon="-34.796326">
<ele>-4.970000</ele>
<time>2018-09-17T19:58:24Z</time>
<speed>0.00</speed>
</trkpt>
<trkpt lat="-7.165017" lon="-34.796314">
<ele>6.750000</ele>
<time>2018-09-17T20:03:53Z</time>
<speed>0.16</speed>
</trkpt>
<trkpt lat="-7.165006" lon="-34.796356">
<ele>9.690000</ele>
<time>2018-09-17T20:09:16Z</time>
<speed>0.67</speed>
</trkpt>
<trkpt lat="-7.165053" lon="-34.796402">
<ele>10.429999</ele>
<time>2018-09-17T20:14:44Z</time>
<speed>0.58</speed>
</trkpt>
<trkpt lat="-7.164996" lon="-34.796253">
<ele>7.530000</ele>
<time>2018-09-17T20:20:30Z</time>
<speed>0.23</speed>
</trkpt>
<trkpt lat="-7.165026" lon="-34.796467">
<ele>19.379999</ele>
<time>2018-09-17T20:26:54Z</time>
<speed>0.43</speed>
</trkpt>
<trkpt lat="-7.165020" lon="-34.796391">
<ele>5.490000</ele>
<time>2018-09-17T20:32:03Z</time>
<speed>0.00</speed>
</trkpt>
<trkpt lat="-7.165035" lon="-34.796329">
<ele>9.969999</ele>
<time>2018-09-17T20:37:11Z</time>
<speed>0.00</speed>
</trkpt>
<trkpt lat="-7.165062" lon="-34.796284">
<ele>8.130000</ele>
<time>2018-09-17T20:42:18Z</time>
<speed>0.00</speed>
</trkpt>
<trkpt lat="-7.165097" lon="-34.796368">
<ele>17.969999</ele>
<time>2018-09-17T20:47:26Z</time>
<speed>0.00</speed>
</trkpt>
<trkpt lat="-7.165038" lon="-34.796337">
<ele>11.490000</ele>
<time>2018-09-17T20:52:34Z</time>
<speed>0.00</speed>
</trkpt>
<trkpt lat="-7.165046" lon="-34.796288">
<ele>12.480000</ele>
<time>2018-09-17T20:57:41Z</time>
<speed>0.00</speed>
</trkpt>
<trkpt lat="-7.165000" lon="-34.796413">
<ele>16.230000</ele>
<time>2018-09-17T21:02:55Z</time>
<speed>0.00</speed>
</trkpt>
<trkpt lat="-7.165029" lon="-34.796280">
<ele>13.210000</ele>
<time>2018-09-17T21:08:03Z</time>
<speed>0.00</speed>
</trkpt>
<trkpt lat="-7.165535" lon="-34.796490">
<ele>-8.260000</ele>
<time>2018-09-17T21:13:11Z</time>
<speed>1.82</speed>
</trkpt>
<trkpt lat="-7.165047" lon="-34.796371">
<ele>9.940000</ele>
<time>2018-09-17T21:18:18Z</time>
<speed>0.00</speed>
</trkpt>
<trkpt lat="-7.164939" lon="-34.796314">
<ele>16.260000</ele>
<time>2018-09-17T21:23:25Z</time>
<speed>0.00</speed>
</trkpt>
<trkpt lat="-7.165006" lon="-34.796314">
<ele>8.170000</ele>
<time>2018-09-17T21:28:34Z</time>
<speed>0.00</speed>
</trkpt>
<trkpt lat="-7.164998" lon="-34.796333">
<ele>19.549999</ele>
<time>2018-09-17T21:33:42Z</time>
<speed>0.00</speed>
</trkpt>
<trkpt lat="-7.164851" lon="-34.796352">
<ele>46.160000</ele>
<time>2018-09-17T21:39:20Z</time>
<speed>0.00</speed>
</trkpt>
<trkpt lat="-7.165008" lon="-34.796318">
<ele>19.439999</ele>
<time>2018-09-17T21:44:28Z</time>
<speed>0.15</speed>
</trkpt>
<trkpt lat="-7.164979" lon="-34.796303">
<ele>-24.889999</ele>
<time>2018-09-17T21:49:36Z</time>
<speed>0.00</speed>
</trkpt>
<trkpt lat="-7.164958" lon="-34.796383">
<ele>21.799999</ele>
<time>2018-09-17T21:54:44Z</time>
<speed>0.00</speed>
</trkpt>
<trkpt lat="-7.164994" lon="-34.796257">
<ele>3.910000</ele>
<time>2018-09-17T21:59:52Z</time>
<speed>0.00</speed>
</trkpt>
<trkpt lat="-7.164931" lon="-34.796314">
<ele>5.660000</ele>
<time>2018-09-17T22:05:04Z</time>
<speed>0.00</speed>
</trkpt>
<trkpt lat="-7.164981" lon="-34.796337">
<ele>26.990000</ele>
<time>2018-09-17T22:10:13Z</time>
<speed>0.00</speed>
</trkpt>
<trkpt lat="-7.165109" lon="-34.796227">
<ele>4.090000</ele>
<time>2018-09-17T22:15:20Z</time>
<speed>0.00</speed>
</trkpt>
<trkpt lat="-7.164958" lon="-34.796322">
<ele>6.390000</ele>
<time>2018-09-17T22:20:26Z</time>
<speed>0.00</speed>
</trkpt>
<trkpt lat="-7.164998" lon="-34.796520">
<ele>22.910000</ele>
<time>2018-09-17T22:25:33Z</time>
<speed>0.00</speed>
</trkpt>
<trkpt lat="-7.164979" lon="-34.796349">
<ele>-6.320000</ele>
<time>2018-09-17T22:30:40Z</time>
<speed>0.00</speed>
</trkpt>
<trkpt lat="-7.165002" lon="-34.796467">
<ele>26.680000</ele>
<time>2018-09-17T22:35:47Z</time>
<speed>0.00</speed>
</trkpt>
<trkpt lat="-7.165038" lon="-34.796448">
<ele>9.740000</ele>
<time>2018-09-17T22:40:53Z</time>
<speed>0.17</speed>
</trkpt>
<trkpt lat="-7.165003" lon="-34.796585">
<ele>34.009998</ele>
<time>2018-09-17T22:46:01Z</time>
<speed>0.00</speed>
</trkpt>
<trkpt lat="-7.165020" lon="-34.796425">
<ele>6.330000</ele>
<time>2018-09-17T22:51:09Z</time>
<speed>0.00</speed>
</trkpt>
<trkpt lat="-7.164968" lon="-34.796421">
<ele>26.070000</ele>
<time>2018-09-17T22:56:16Z</time>
<speed>0.00</speed>
</trkpt>
<trkpt lat="-7.164969" lon="-34.796345">
<ele>7.010000</ele>
<time>2018-09-17T23:01:23Z</time>
<speed>0.00</speed>
</trkpt>
<trkpt lat="-7.165000" lon="-34.796341">
<ele>-3.580000</ele>
<time>2018-09-17T23:06:28Z</time>
<speed>0.29</speed>
</trkpt>
<trkpt lat="-7.164964" lon="-34.796394">
<ele>7.210000</ele>
<time>2018-09-17T23:11:33Z</time>
<speed>0.00</speed>
</trkpt>
<trkpt lat="-7.164973" lon="-34.796341">
<ele>5.010000</ele>
<time>2018-09-17T23:16:39Z</time>
<speed>0.00</speed>
</trkpt>
<trkpt lat="-7.165025" lon="-34.796337">
<ele>13.280000</ele>
<time>2018-09-17T23:21:46Z</time>
<speed>0.00</speed>
</trkpt>
<trkpt lat="-7.164967" lon="-34.796368">
<ele>5.850000</ele>
<time>2018-09-17T23:26:52Z</time>
<speed>0.29</speed>
</trkpt>
<trkpt lat="-7.165038" lon="-34.796398">
<ele>12.420000</ele>
<time>2018-09-17T23:31:59Z</time>
<speed>0.00</speed>
</trkpt>
<trkpt lat="-7.164992" lon="-34.796379">
<ele>19.770000</ele>
<time>2018-09-17T23:37:05Z</time>
<speed>0.00</speed>
</trkpt>
<trkpt lat="-7.164952" lon="-34.796337">
<ele>13.870000</ele>
<time>2018-09-17T23:42:11Z</time>
<speed>0.00</speed>
</trkpt>
<trkpt lat="-7.164995" lon="-34.796284">
<ele>5.470000</ele>
<time>2018-09-17T23:47:18Z</time>
<speed>0.00</speed>
</trkpt>
<trkpt lat="-7.164965" lon="-34.796165">
<ele>19.719999</ele>
<time>2018-09-17T23:52:25Z</time>
<speed>0.00</speed>
</trkpt>
<trkpt lat="-7.165002" lon="-34.796402">
<ele>-7.480000</ele>
<time>2018-09-17T23:57:30Z</time>
<speed>0.00</speed>
</trkpt>
<trkpt lat="-7.164992" lon="-34.796326">
<ele>6.730000</ele>
<time>2018-09-18T00:03:02Z</time>
<speed>0.19</speed>
</trkpt>
<trkpt lat="-7.165008" lon="-34.796200">
<ele>-1.600000</ele>
<time>2018-09-18T00:08:08Z</time>
<speed>0.00</speed>
</trkpt>
<trkpt lat="-7.165031" lon="-34.796280">
<ele>12.580000</ele>
<time>2018-09-18T00:13:13Z</time>
<speed>0.06</speed>
</trkpt>
<trkpt lat="-7.165093" lon="-34.796394">
<ele>3.480000</ele>
<time>2018-09-18T00:18:20Z</time>
<speed>0.00</speed>
</trkpt>
<trkpt lat="-7.165002" lon="-34.796314">
<ele>11.969999</ele>
<time>2018-09-18T00:23:26Z</time>
<speed>0.00</speed>
</trkpt>
<trkpt lat="-7.165044" lon="-34.796284">
<ele>24.260000</ele>
<time>2018-09-18T00:28:33Z</time>
<speed>0.00</speed>
</trkpt>
<trkpt lat="-7.164979" lon="-34.796333">
<ele>14.380000</ele>
<time>2018-09-18T00:33:39Z</time>
<speed>0.39</speed>
</trkpt>
<trkpt lat="-7.165102" lon="-34.796371">
<ele>31.109999</ele>
<time>2018-09-18T00:38:48Z</time>
<speed>0.00</speed>
</trkpt>
<trkpt lat="-7.165147" lon="-34.796337">
<ele>32.860001</ele>
<time>2018-09-18T00:43:55Z</time>
<speed>0.00</speed>
</trkpt>
<trkpt lat="-7.165027" lon="-34.796185">
<ele>29.859999</ele>
<time>2018-09-18T00:49:02Z</time>
<speed>0.00</speed>
</trkpt>
<trkpt lat="-7.165009" lon="-34.796307">
<ele>15.500000</ele>
<time>2018-09-18T00:54:11Z</time>
<speed>0.02</speed>
</trkpt>
<trkpt lat="-7.165010" lon="-34.796333">
<ele>5.230000</ele>
<time>2018-09-18T00:59:20Z</time>
<speed>0.25</speed>
</trkpt>
<trkpt lat="-7.165099" lon="-34.796227">
<ele>40.450001</ele>
<time>2018-09-18T01:04:31Z</time>
<speed>0.39</speed>
</trkpt>
<trkpt lat="-7.164970" lon="-34.796337">
<ele>-0.720000</ele>
<time>2018-09-18T01:09:52Z</time>
<speed>0.53</speed>
</trkpt>
<trkpt lat="-7.164960" lon="-34.796276">
<ele>38.180000</ele>
<time>2018-09-18T01:15:03Z</time>
<speed>0.26</speed>
</trkpt>
<trkpt lat="-7.165051" lon="-34.796368">
<ele>11.309999</ele>
<time>2018-09-18T01:20:33Z</time>
<speed>0.10</speed>
</trkpt>
<trkpt lat="-7.165031" lon="-34.796341">
<ele>-5.030000</ele>
<time>2018-09-18T01:25:40Z</time>
<speed>0.00</speed>
</trkpt>
<trkpt lat="-7.165031" lon="-34.796322">
<ele>3.050000</ele>
<time>2018-09-18T01:30:46Z</time>
<speed>0.00</speed>
</trkpt>
<trkpt lat="-7.165011" lon="-34.796307">
<ele>6.380000</ele>
<time>2018-09-18T01:35:52Z</time>
<speed>0.00</speed>
</trkpt>
<trkpt lat="-7.165028" lon="-34.796288">
<ele>10.110000</ele>
<time>2018-09-18T01:40:58Z</time>
<speed>0.00</speed>
</trkpt>
<trkpt lat="-7.165063" lon="-34.796360">
<ele>7.690000</ele>
<time>2018-09-18T01:46:04Z</time>
<speed>0.00</speed>
</trkpt>
<trkpt lat="-7.165030" lon="-34.796284">
<ele>8.950000</ele>
<time>2018-09-18T01:51:10Z</time>
<speed>0.00</speed>
</trkpt>
<trkpt lat="-7.165059" lon="-34.796341">
<ele>0.510000</ele>
<time>2018-09-18T01:56:17Z</time>
<speed>0.00</speed>
</trkpt>
<trkpt lat="-7.165035" lon="-34.796318">
<ele>13.960000</ele>
<time>2018-09-18T02:01:23Z</time>
<speed>0.00</speed>
</trkpt>
<trkpt lat="-7.165002" lon="-34.796284">
<ele>12.650000</ele>
<time>2018-09-18T02:06:29Z</time>
<speed>0.00</speed>
</trkpt>
<trkpt lat="-7.164980" lon="-34.796268">
<ele>-3.200000</ele>
<time>2018-09-18T02:11:34Z</time>
<speed>0.11</speed>
</trkpt>
<trkpt lat="-7.164990" lon="-34.796242">
<ele>-16.379999</ele>
<time>2018-09-18T02:16:41Z</time>
<speed>0.16</speed>
</trkpt>
<trkpt lat="-7.165024" lon="-34.796303">
<ele>-5.510000</ele>
<time>2018-09-18T02:21:47Z</time>
<speed>0.36</speed>
</trkpt>
<trkpt lat="-7.165010" lon="-34.796318">
<ele>7.570000</ele>
<time>2018-09-18T02:26:53Z</time>
<speed>0.00</speed>
</trkpt>
<trkpt lat="-7.164994" lon="-34.796322">
<ele>15.030000</ele>
<time>2018-09-18T02:31:59Z</time>
<speed>0.04</speed>
</trkpt>
<trkpt lat="-7.165035" lon="-34.796310">
<ele>15.860000</ele>
<time>2018-09-18T02:37:05Z</time>
<speed>0.00</speed>
</trkpt>
<trkpt lat="-7.165059" lon="-34.796303">
<ele>17.959999</ele>
<time>2018-09-18T02:42:11Z</time>
<speed>0.00</speed>
</trkpt>
<trkpt lat="-7.164952" lon="-34.796318">
<ele>23.600000</ele>
<time>2018-09-18T02:47:18Z</time>
<speed>0.00</speed>
</trkpt>
<trkpt lat="-7.164972" lon="-34.796272">
<ele>16.730000</ele>
<time>2018-09-18T02:52:25Z</time>
<speed>0.00</speed>
</trkpt>
<trkpt lat="-7.164999" lon="-34.796333">
<ele>9.170000</ele>
<time>2018-09-18T02:57:30Z</time>
<speed>0.04</speed>
</trkpt>
</trkseg>
</trk>
<trk>
<name>20180930-212207(4)</name>
<desc>Color:004000ff</desc>
<trkseg>
<trkpt lat="-7.165030" lon="-34.796268">
<ele>3.080000</ele>
<time>2018-09-18T03:02:41Z</time>
<speed>0.16</speed>
</trkpt>
<trkpt lat="-7.165027" lon="-34.796288">
<ele>12.450000</ele>
<time>2018-09-18T03:07:49Z</time>
<speed>0.00</speed>
</trkpt>
<trkpt lat="-7.165035" lon="-34.796261">
<ele>15.969999</ele>
<time>2018-09-18T03:12:57Z</time>
<speed>0.00</speed>
</trkpt>
<trkpt lat="-7.164876" lon="-34.796154">
<ele>69.979996</ele>
<time>2018-09-18T03:18:09Z</time>
<speed>0.00</speed>
</trkpt>
<trkpt lat="-7.164996" lon="-34.796356">
<ele>45.799999</ele>
<time>2018-09-18T03:23:16Z</time>
<speed>0.00</speed>
</trkpt>
<trkpt lat="-7.164952" lon="-34.796356">
<ele>23.949999</ele>
<time>2018-09-18T03:28:24Z</time>
<speed>0.00</speed>
</trkpt>
<trkpt lat="-7.165018" lon="-34.796333">
<ele>1.900000</ele>
<time>2018-09-18T03:33:31Z</time>
<speed>0.00</speed>
</trkpt>
<trkpt lat="-7.165083" lon="-34.796303">
<ele>-11.690000</ele>
<time>2018-09-18T03:38:38Z</time>
<speed>0.00</speed>
</trkpt>
<trkpt lat="-7.165010" lon="-34.796364">
<ele>18.910000</ele>
<time>2018-09-18T03:43:45Z</time>
<speed>0.00</speed>
</trkpt>
<trkpt lat="-7.165078" lon="-34.796299">
<ele>-80.599998</ele>
<time>2018-09-18T03:48:57Z</time>
<speed>0.00</speed>
</trkpt>
<trkpt lat="-7.164941" lon="-34.796356">
<ele>63.279999</ele>
<time>2018-09-18T03:54:09Z</time>
<speed>0.00</speed>
</trkpt>
<trkpt lat="-7.165006" lon="-34.796368">
<ele>-8.290000</ele>
<time>2018-09-18T03:59:23Z</time>
<speed>0.00</speed>
</trkpt>
<trkpt lat="-7.164988" lon="-34.796295">
<ele>6.500000</ele>
<time>2018-09-18T04:05:02Z</time>
<speed>0.21</speed>
</trkpt>
<trkpt lat="-7.165067" lon="-34.796398">
<ele>17.010000</ele>
<time>2018-09-18T04:10:28Z</time>
<speed>0.00</speed>
</trkpt>
<trkpt lat="-7.165065" lon="-34.796341">
<ele>7.340000</ele>
<time>2018-09-18T04:15:35Z</time>
<speed>0.00</speed>
</trkpt>
<trkpt lat="-7.165017" lon="-34.796265">
<ele>13.840000</ele>
<time>2018-09-18T04:20:42Z</time>
<speed>0.25</speed>
</trkpt>
<trkpt lat="-7.165022" lon="-34.796276">
<ele>11.540000</ele>
<time>2018-09-18T04:25:47Z</time>
<speed>0.14</speed>
</trkpt>
<trkpt lat="-7.165040" lon="-34.796215">
<ele>15.670000</ele>
<time>2018-09-18T04:30:53Z</time>
<speed>0.00</speed>
</trkpt>
<trkpt lat="-7.165009" lon="-34.796299">
<ele>11.650000</ele>
<time>2018-09-18T04:35:58Z</time>
<speed>0.00</speed>
</trkpt>
<trkpt lat="-7.165072" lon="-34.796322">
<ele>17.170000</ele>
<time>2018-09-18T04:41:04Z</time>
<speed>0.00</speed>
</trkpt>
<trkpt lat="-7.165069" lon="-34.796360">
<ele>13.150000</ele>
<time>2018-09-18T04:46:10Z</time>
<speed>0.32</speed>
</trkpt>
<trkpt lat="-7.165030" lon="-34.796223">
<ele>-6.420000</ele>
<time>2018-09-18T04:51:16Z</time>
<speed>0.00</speed>
</trkpt>
<trkpt lat="-7.165081" lon="-34.796329">
<ele>9.540000</ele>
<time>2018-09-18T04:56:32Z</time>
<speed>0.39</speed>
</trkpt>
<trkpt lat="-7.165016" lon="-34.796207">
<ele>11.340000</ele>
<time>2018-09-18T05:01:50Z</time>
<speed>0.33</speed>
</trkpt>
<trkpt lat="-7.165035" lon="-34.796173">
<ele>20.400000</ele>
<time>2018-09-18T05:07:01Z</time>
<speed>0.25</speed>
</trkpt>
<trkpt lat="-7.164948" lon="-34.796246">
<ele>5.440000</ele>
<time>2018-09-18T05:12:10Z</time>
<speed>0.29</speed>
</trkpt>
<trkpt lat="-7.165143" lon="-34.796356">
<ele>-4.940000</ele>
<time>2018-09-18T05:17:25Z</time>
<speed>0.35</speed>
</trkpt>
<trkpt lat="-7.165044" lon="-34.796352">
<ele>9.630000</ele>
<time>2018-09-18T05:22:33Z</time>
<speed>0.43</speed>
</trkpt>
<trkpt lat="-7.165084" lon="-34.796413">
<ele>13.820000</ele>
<time>2018-09-18T05:27:48Z</time>
<speed>1.08</speed>
</trkpt>
<trkpt lat="-7.164981" lon="-34.796360">
<ele>17.900000</ele>
<time>2018-09-18T05:33:03Z</time>
<speed>0.46</speed>
</trkpt>
<trkpt lat="-7.164818" lon="-34.796238">
<ele>38.399998</ele>
<time>2018-09-18T05:38:10Z</time>
<speed>0.00</speed>
</trkpt>
<trkpt lat="-7.165032" lon="-34.796200">
<ele>25.939999</ele>
<time>2018-09-18T05:43:39Z</time>
<speed>0.10</speed>
</trkpt>
<trkpt lat="-7.164879" lon="-34.796360">
<ele>18.869999</ele>
<time>2018-09-18T05:48:47Z</time>
<speed>0.00</speed>
</trkpt>
<trkpt lat="-7.164962" lon="-34.796322">
<ele>3.250000</ele>
<time>2018-09-18T05:53:53Z</time>
<speed>0.00</speed>
</trkpt>
<trkpt lat="-7.165039" lon="-34.796246">
<ele>4.020000</ele>
<time>2018-09-18T05:59:31Z</time>
<speed>0.05</speed>
</trkpt>
<trkpt lat="-7.165048" lon="-34.796307">
<ele>6.670000</ele>
<time>2018-09-18T06:05:18Z</time>
<speed>0.00</speed>
</trkpt>
<trkpt lat="-7.164993" lon="-34.796329">
<ele>11.139999</ele>
<time>2018-09-18T06:10:23Z</time>
<speed>0.00</speed>
</trkpt>
<trkpt lat="-7.164991" lon="-34.796284">
<ele>2.780000</ele>
<time>2018-09-18T06:15:28Z</time>
<speed>0.08</speed>
</trkpt>
<trkpt lat="-7.164975" lon="-34.796310">
<ele>-7.900000</ele>
<time>2018-09-18T06:20:34Z</time>
<speed>0.12</speed>
</trkpt>
<trkpt lat="-7.165016" lon="-34.796318">
<ele>13.950000</ele>
<time>2018-09-18T06:25:40Z</time>
<speed>0.07</speed>
</trkpt>
<trkpt lat="-7.165040" lon="-34.796375">
<ele>22.369999</ele>
<time>2018-09-18T06:30:46Z</time>
<speed>0.00</speed>
</trkpt>
<trkpt lat="-7.164977" lon="-34.796272">
<ele>5.580000</ele>
<time>2018-09-18T06:35:52Z</time>
<speed>0.00</speed>
</trkpt>
<trkpt lat="-7.165062" lon="-34.796337">
<ele>10.630000</ele>
<time>2018-09-18T06:40:57Z</time>
<speed>0.12</speed>
</trkpt>
<trkpt lat="-7.165035" lon="-34.796326">
<ele>34.250000</ele>
<time>2018-09-18T06:46:05Z</time>
<speed>0.00</speed>
</trkpt>
<trkpt lat="-7.164999" lon="-34.796349">
<ele>-3.970000</ele>
<time>2018-09-18T06:51:12Z</time>
<speed>0.00</speed>
</trkpt>
<trkpt lat="-7.165047" lon="-34.796291">
<ele>20.539999</ele>
<time>2018-09-18T06:56:17Z</time>
<speed>0.00</speed>
</trkpt>
<trkpt lat="-7.165038" lon="-34.796284">
<ele>15.179999</ele>
<time>2018-09-18T07:01:25Z</time>
<speed>0.00</speed>
</trkpt>
<trkpt lat="-7.165016" lon="-34.796307">
<ele>4.180000</ele>
<time>2018-09-18T07:06:31Z</time>
<speed>0.00</speed>
</trkpt>
<trkpt lat="-7.165040" lon="-34.796314">
<ele>-13.429999</ele>
<time>2018-09-18T07:11:37Z</time>
<speed>0.15</speed>
</trkpt>
<trkpt lat="-7.165064" lon="-34.796352">
<ele>-11.280000</ele>
<time>2018-09-18T07:16:43Z</time>
<speed>0.00</speed>
</trkpt>
<trkpt lat="-7.165000" lon="-34.796333">
<ele>9.230000</ele>
<time>2018-09-18T07:21:48Z</time>
<speed>0.00</speed>
</trkpt>
<trkpt lat="-7.164979" lon="-34.796345">
<ele>3.420000</ele>
<time>2018-09-18T07:26:54Z</time>
<speed>0.20</speed>
</trkpt>
<trkpt lat="-7.165002" lon="-34.796337">
<ele>24.359999</ele>
<time>2018-09-18T07:32:00Z</time>
<speed>0.00</speed>
</trkpt>
<trkpt lat="-7.165058" lon="-34.796360">
<ele>15.320000</ele>
<time>2018-09-18T07:37:06Z</time>
<speed>0.24</speed>
</trkpt>
<trkpt lat="-7.164968" lon="-34.796257">
<ele>-11.389999</ele>
<time>2018-09-18T07:42:13Z</time>
<speed>0.00</speed>
</trkpt>
<trkpt lat="-7.165001" lon="-34.796242">
<ele>-3.710000</ele>
<time>2018-09-18T07:47:20Z</time>
<speed>0.00</speed>
</trkpt>
<trkpt lat="-7.165054" lon="-34.796486">
<ele>-16.520000</ele>
<time>2018-09-18T07:52:26Z</time>
<speed>0.00</speed>
</trkpt>
<trkpt lat="-7.165041" lon="-34.796391">
<ele>5.130000</ele>
<time>2018-09-18T07:57:32Z</time>
<speed>0.00</speed>
</trkpt>
<trkpt lat="-7.165039" lon="-34.796291">
<ele>7.580000</ele>
<time>2018-09-18T08:03:04Z</time>
<speed>0.30</speed>
</trkpt>
<trkpt lat="-7.165137" lon="-34.796185">
<ele>15.900000</ele>
<time>2018-09-18T08:08:11Z</time>
<speed>0.00</speed>
</trkpt>
<trkpt lat="-7.164992" lon="-34.796295">
<ele>-6.530000</ele>
<time>2018-09-18T08:13:18Z</time>
<speed>0.00</speed>
</trkpt>
<trkpt lat="-7.164989" lon="-34.796276">
<ele>8.950000</ele>
<time>2018-09-18T08:18:25Z</time>
<speed>0.00</speed>
</trkpt>
<trkpt lat="-7.165089" lon="-34.796356">
<ele>21.510000</ele>
<time>2018-09-18T08:23:32Z</time>
<speed>0.00</speed>
</trkpt>
<trkpt lat="-7.164950" lon="-34.796368">
<ele>-9.960000</ele>
<time>2018-09-18T08:28:41Z</time>
<speed>0.00</speed>
</trkpt>
<trkpt lat="-7.165031" lon="-34.796280">
<ele>10.000000</ele>
<time>2018-09-18T08:33:47Z</time>
<speed>0.00</speed>
</trkpt>
<trkpt lat="-7.165014" lon="-34.796307">
<ele>6.980000</ele>
<time>2018-09-18T08:38:52Z</time>
<speed>0.00</speed>
</trkpt>
<trkpt lat="-7.165062" lon="-34.796307">
<ele>15.259999</ele>
<time>2018-09-18T08:43:57Z</time>
<speed>0.00</speed>
</trkpt>
<trkpt lat="-7.165015" lon="-34.796291">
<ele>13.099999</ele>
<time>2018-09-18T08:49:03Z</time>
<speed>0.00</speed>
</trkpt>
<trkpt lat="-7.164988" lon="-34.796242">
<ele>-7.210000</ele>
<time>2018-09-18T08:54:08Z</time>
<speed>0.00</speed>
</trkpt>
<trkpt lat="-7.165070" lon="-34.796219">
<ele>8.559999</ele>
<time>2018-09-18T08:59:15Z</time>
<speed>0.00</speed>
</trkpt>
<trkpt lat="-7.165038" lon="-34.796303">
<ele>20.529999</ele>
<time>2018-09-18T09:04:22Z</time>
<speed>0.10</speed>
</trkpt>
<trkpt lat="-7.165024" lon="-34.796207">
<ele>-20.000000</ele>
<time>2018-09-18T09:09:28Z</time>
<speed>0.00</speed>
</trkpt>
<trkpt lat="-7.165024" lon="-34.796318">
<ele>-11.690000</ele>
<time>2018-09-18T09:14:36Z</time>
<speed>0.00</speed>
</trkpt>
<trkpt lat="-7.165055" lon="-34.796246">
<ele>3.870000</ele>
<time>2018-09-18T09:19:42Z</time>
<speed>0.00</speed>
</trkpt>
<trkpt lat="-7.165033" lon="-34.796314">
<ele>-3.070000</ele>
<time>2018-09-18T09:24:49Z</time>
<speed>0.00</speed>
</trkpt>
<trkpt lat="-7.165008" lon="-34.796284">
<ele>-12.059999</ele>
<time>2018-09-18T09:29:56Z</time>
<speed>0.00</speed>
</trkpt>
<trkpt lat="-7.165038" lon="-34.796276">
<ele>12.950000</ele>
<time>2018-09-18T09:35:03Z</time>
<speed>0.00</speed>
</trkpt>
<trkpt lat="-7.165094" lon="-34.796379">
<ele>41.889999</ele>
<time>2018-09-18T09:40:11Z</time>
<speed>0.00</speed>
</trkpt>
<trkpt lat="-7.165021" lon="-34.796352">
<ele>4.830000</ele>
<time>2018-09-18T09:45:20Z</time>
<speed>0.00</speed>
</trkpt>
<trkpt lat="-7.165032" lon="-34.796326">
<ele>26.609999</ele>
<time>2018-09-18T09:50:27Z</time>
<speed>0.00</speed>
</trkpt>
<trkpt lat="-7.165029" lon="-34.796265">
<ele>17.010000</ele>
<time>2018-09-18T09:55:33Z</time>
<speed>0.00</speed>
</trkpt>
<trkpt lat="-7.165066" lon="-34.796448">
<ele>5.180000</ele>
<time>2018-09-18T10:00:42Z</time>
<speed>0.00</speed>
</trkpt>
<trkpt lat="-7.165060" lon="-34.796383">
<ele>8.230000</ele>
<time>2018-09-18T10:05:48Z</time>
<speed>0.00</speed>
</trkpt>
<trkpt lat="-7.165012" lon="-34.796314">
<ele>12.460000</ele>
<time>2018-09-18T10:10:55Z</time>
<speed>0.00</speed>
</trkpt>
<trkpt lat="-7.165005" lon="-34.796268">
<ele>3.220000</ele>
<time>2018-09-18T10:16:02Z</time>
<speed>0.00</speed>
</trkpt>
<trkpt lat="-7.165046" lon="-34.796478">
<ele>25.309999</ele>
<time>2018-09-18T10:21:10Z</time>
<speed>0.00</speed>
</trkpt>
<trkpt lat="-7.164997" lon="-34.796425">
<ele>10.130000</ele>
<time>2018-09-18T10:26:16Z</time>
<speed>0.00</speed>
</trkpt>
<trkpt lat="-7.165047" lon="-34.796406">
<ele>7.860000</ele>
<time>2018-09-18T10:31:22Z</time>
<speed>0.00</speed>
</trkpt>
<trkpt lat="-7.165059" lon="-34.796391">
<ele>5.210000</ele>
<time>2018-09-18T10:36:50Z</time>
<speed>2.02</speed>
</trkpt>
<trkpt lat="-7.165023" lon="-34.796406">
<ele>6.630000</ele>
<time>2018-09-18T10:42:01Z</time>
<speed>0.06</speed>
</trkpt>
<trkpt lat="-7.165074" lon="-34.796410">
<ele>-1.550000</ele>
<time>2018-09-18T10:47:08Z</time>
<speed>0.00</speed>
</trkpt>
<trkpt lat="-7.165021" lon="-34.796207">
<ele>13.830000</ele>
<time>2018-09-18T10:52:16Z</time>
<speed>0.00</speed>
</trkpt>
<trkpt lat="-7.165060" lon="-34.796368">
<ele>17.119999</ele>
<time>2018-09-18T10:57:23Z</time>
<speed>0.00</speed>
</trkpt>
<trkpt lat="-7.164947" lon="-34.796211">
<ele>27.490000</ele>
<time>2018-09-18T11:02:36Z</time>
<speed>0.00</speed>
</trkpt>
<trkpt lat="-7.164994" lon="-34.796253">
<ele>18.090000</ele>
<time>2018-09-18T11:07:43Z</time>
<speed>0.00</speed>
</trkpt>
<trkpt lat="-7.165019" lon="-34.796234">
<ele>9.349999</ele>
<time>2018-09-18T11:13:16Z</time>
<speed>0.74</speed>
</trkpt>
<trkpt lat="-7.164973" lon="-34.796383">
<ele>13.910000</ele>
<time>2018-09-18T11:18:29Z</time>
<speed>0.00</speed>
</trkpt>
<trkpt lat="-7.165026" lon="-34.796341">
<ele>10.360000</ele>
<time>2018-09-18T11:24:01Z</time>
<speed>0.10</speed>
</trkpt>
<trkpt lat="-7.165080" lon="-34.796257">
<ele>2.110000</ele>
<time>2018-09-18T11:29:27Z</time>
<speed>0.00</speed>
</trkpt>
<trkpt lat="-7.165058" lon="-34.796333">
<ele>3.480000</ele>
<time>2018-09-18T11:34:34Z</time>
<speed>0.12</speed>
</trkpt>
<trkpt lat="-7.165019" lon="-34.796329">
<ele>9.990000</ele>
<time>2018-09-18T11:39:41Z</time>
<speed>0.00</speed>
</trkpt>
<trkpt lat="-7.164984" lon="-34.796326">
<ele>6.350000</ele>
<time>2018-09-18T11:44:47Z</time>
<speed>0.00</speed>
</trkpt>
<trkpt lat="-7.165000" lon="-34.796211">
<ele>9.830000</ele>
<time>2018-09-18T11:49:53Z</time>
<speed>0.26</speed>
</trkpt>
<trkpt lat="-7.165001" lon="-34.796360">
<ele>-1.190000</ele>
<time>2018-09-18T11:55:00Z</time>
<speed>0.09</speed>
</trkpt>
<trkpt lat="-7.165110" lon="-34.796288">
<ele>36.239998</ele>
<time>2018-09-18T12:00:10Z</time>
<speed>0.00</speed>
</trkpt>
<trkpt lat="-7.165024" lon="-34.796307">
<ele>16.039999</ele>
<time>2018-09-18T12:05:19Z</time>
<speed>0.00</speed>
</trkpt>
<trkpt lat="-7.164991" lon="-34.796333">
<ele>4.230000</ele>
<time>2018-09-18T12:10:27Z</time>
<speed>0.00</speed>
</trkpt>
<trkpt lat="-7.164994" lon="-34.796474">
<ele>8.780000</ele>
<time>2018-09-18T12:15:44Z</time>
<speed>0.27</speed>
</trkpt>
<trkpt lat="-7.165040" lon="-34.796318">
<ele>25.180000</ele>
<time>2018-09-18T12:20:52Z</time>
<speed>0.00</speed>
</trkpt>
<trkpt lat="-7.165039" lon="-34.796398">
<ele>5.640000</ele>
<time>2018-09-18T12:26:00Z</time>
<speed>0.00</speed>
</trkpt>
<trkpt lat="-7.165040" lon="-34.796307">
<ele>40.520000</ele>
<time>2018-09-18T12:31:09Z</time>
<speed>0.00</speed>
</trkpt>
<trkpt lat="-7.164975" lon="-34.796558">
<ele>26.599998</ele>
<time>2018-09-18T12:36:23Z</time>
<speed>0.80</speed>
</trkpt>
<trkpt lat="-7.165019" lon="-34.796329">
<ele>35.840000</ele>
<time>2018-09-18T12:41:34Z</time>
<speed>0.00</speed>
</trkpt>
<trkpt lat="-7.165063" lon="-34.796371">
<ele>8.870000</ele>
<time>2018-09-18T12:46:45Z</time>
<speed>0.00</speed>
</trkpt>
<trkpt lat="-7.164973" lon="-34.796440">
<ele>12.910000</ele>
<time>2018-09-18T12:52:13Z</time>
<speed>0.07</speed>
</trkpt>
<trkpt lat="-7.164991" lon="-34.796429">
<ele>13.509999</ele>
<time>2018-09-18T12:57:43Z</time>
<speed>0.15</speed>
</trkpt>
<trkpt lat="-7.165012" lon="-34.796581">
<ele>91.599998</ele>
<time>2018-09-18T13:03:42Z</time>
<speed>0.00</speed>
</trkpt>
<trkpt lat="-7.164997" lon="-34.796539">
<ele>8.610000</ele>
<time>2018-09-18T13:09:13Z</time>
<speed>0.00</speed>
</trkpt>
<trkpt lat="-7.164955" lon="-34.796776">
<ele>43.000000</ele>
<time>2018-09-18T13:14:26Z</time>
<speed>0.00</speed>
</trkpt>
<trkpt lat="-7.164896" lon="-34.796432">
<ele>59.289997</ele>
<time>2018-09-18T13:19:50Z</time>
<speed>0.22</speed>
</trkpt>
<trkpt lat="-7.165027" lon="-34.796177">
<ele>-23.969999</ele>
<time>2018-09-18T13:25:20Z</time>
<speed>0.67</speed>
</trkpt>
<trkpt lat="-7.164894" lon="-34.796486">
<ele>15.880000</ele>
<time>2018-09-18T13:31:45Z</time>
<speed>0.00</speed>
</trkpt>
<trkpt lat="-7.165059" lon="-34.796165">
<ele>-7.710000</ele>
<time>2018-09-18T13:37:22Z</time>
<speed>0.15</speed>
</trkpt>
<trkpt lat="-7.165114" lon="-34.796154">
<ele>-15.940000</ele>
<time>2018-09-18T13:44:07Z</time>
<speed>1.63</speed>
</trkpt>
<trkpt lat="-7.165023" lon="-34.796352">
<ele>16.100000</ele>
<time>2018-09-18T13:49:18Z</time>
<speed>0.00</speed>
</trkpt>
<trkpt lat="-7.165050" lon="-34.796185">
<ele>40.410000</ele>
<time>2018-09-18T13:54:34Z</time>
<speed>0.00</speed>
</trkpt>
<trkpt lat="-7.164974" lon="-34.796505">
<ele>1.140000</ele>
<time>2018-09-18T13:59:44Z</time>
<speed>0.00</speed>
</trkpt>
<trkpt lat="-7.164964" lon="-34.796280">
<ele>16.570000</ele>
<time>2018-09-18T14:05:27Z</time>
<speed>0.02</speed>
</trkpt>
<trkpt lat="-7.164839" lon="-34.796272">
<ele>8.740000</ele>
<time>2018-09-18T14:11:16Z</time>
<speed>0.00</speed>
</trkpt>
<trkpt lat="-7.165007" lon="-34.796314">
<ele>9.250000</ele>
<time>2018-09-18T14:16:22Z</time>
<speed>0.01</speed>
</trkpt>
<trkpt lat="-7.164984" lon="-34.796284">
<ele>7.040000</ele>
<time>2018-09-18T14:21:31Z</time>
<speed>0.00</speed>
</trkpt>
<trkpt lat="-7.164886" lon="-34.796303">
<ele>35.059998</ele>
<time>2018-09-18T14:26:41Z</time>
<speed>0.00</speed>
</trkpt>
<trkpt lat="-7.165030" lon="-34.796391">
<ele>-1.610000</ele>
<time>2018-09-18T14:31:51Z</time>
<speed>0.00</speed>
</trkpt>
<trkpt lat="-7.165042" lon="-34.796303">
<ele>21.520000</ele>
<time>2018-09-18T14:37:00Z</time>
<speed>0.00</speed>
</trkpt>
<trkpt lat="-7.165030" lon="-34.796318">
<ele>14.130000</ele>
<time>2018-09-18T14:42:10Z</time>
<speed>0.00</speed>
</trkpt>
<trkpt lat="-7.164998" lon="-34.796280">
<ele>51.989998</ele>
<time>2018-09-18T14:47:20Z</time>
<speed>0.00</speed>
</trkpt>
<trkpt lat="-7.164979" lon="-34.796448">
<ele>-22.070000</ele>
<time>2018-09-18T14:52:31Z</time>
<speed>0.00</speed>
</trkpt>
<trkpt lat="-7.164911" lon="-34.796513">
<ele>39.399998</ele>
<time>2018-09-18T14:57:48Z</time>
<speed>0.65</speed>
</trkpt>
<trkpt lat="-7.164993" lon="-34.796337">
<ele>2.180000</ele>
<time>2018-09-18T15:03:03Z</time>
<speed>0.00</speed>
</trkpt>
<trkpt lat="-7.165057" lon="-34.796268">
<ele>19.869999</ele>
<time>2018-09-18T15:08:17Z</time>
<speed>0.88</speed>
</trkpt>
<trkpt lat="-7.165018" lon="-34.796318">
<ele>40.430000</ele>
<time>2018-09-18T15:13:28Z</time>
<speed>0.00</speed>
</trkpt>
<trkpt lat="-7.165022" lon="-34.796333">
<ele>-3.400000</ele>
<time>2018-09-18T15:18:39Z</time>
<speed>0.00</speed>
</trkpt>
<trkpt lat="-7.165014" lon="-34.796391">
<ele>-19.930000</ele>
<time>2018-09-18T15:23:57Z</time>
<speed>0.49</speed>
</trkpt>
<trkpt lat="-7.164987" lon="-34.796341">
<ele>-11.050000</ele>
<time>2018-09-18T15:29:12Z</time>
<speed>0.75</speed>
</trkpt>
<trkpt lat="-7.164986" lon="-34.796513">
<ele>-24.769999</ele>
<time>2018-09-18T15:34:23Z</time>
<speed>0.00</speed>
</trkpt>
<trkpt lat="-7.165091" lon="-34.796185">
<ele>28.740000</ele>
<time>2018-09-18T15:39:33Z</time>
<speed>0.00</speed>
</trkpt>
<trkpt lat="-7.165089" lon="-34.796242">
<ele>16.250000</ele>
<time>2018-09-18T15:44:43Z</time>
<speed>0.00</speed>
</trkpt>
<trkpt lat="-7.165051" lon="-34.796341">
<ele>3.150000</ele>
<time>2018-09-18T15:49:57Z</time>
<speed>0.00</speed>
</trkpt>
<trkpt lat="-7.165011" lon="-34.796265">
<ele>2.060000</ele>
<time>2018-09-18T15:55:09Z</time>
<speed>0.00</speed>
</trkpt>
<trkpt lat="-7.165030" lon="-34.796280">
<ele>10.910000</ele>
<time>2018-09-18T16:00:20Z</time>
<speed>0.00</speed>
</trkpt>
<trkpt lat="-7.164958" lon="-34.796444">
<ele>-22.449999</ele>
<time>2018-09-18T16:05:42Z</time>
<speed>0.15</speed>
</trkpt>
<trkpt lat="-7.165012" lon="-34.796349">
<ele>-3.540000</ele>
<time>2018-09-18T16:11:05Z</time>
<speed>0.11</speed>
</trkpt>
<trkpt lat="-7.165059" lon="-34.796387">
<ele>19.529999</ele>
<time>2018-09-18T16:16:29Z</time>
<speed>0.05</speed>
</trkpt>
<trkpt lat="-7.165000" lon="-34.796497">
<ele>-6.040000</ele>
<time>2018-09-18T16:21:40Z</time>
<speed>0.00</speed>
</trkpt>
<trkpt lat="-7.164987" lon="-34.796165">
<ele>15.670000</ele>
<time>2018-09-18T16:26:54Z</time>
<speed>0.19</speed>
</trkpt>
<trkpt lat="-7.164980" lon="-34.796261">
<ele>3.860000</ele>
<time>2018-09-18T16:32:04Z</time>
<speed>0.25</speed>
</trkpt>
<trkpt lat="-7.165022" lon="-34.796085">
<ele>26.910000</ele>
<time>2018-09-18T16:37:15Z</time>
<speed>0.00</speed>
</trkpt>
<trkpt lat="-7.165013" lon="-34.796303">
<ele>3.720000</ele>
<time>2018-09-18T16:42:28Z</time>
<speed>0.07</speed>
</trkpt>
<trkpt lat="-7.165066" lon="-34.796585">
<ele>13.460000</ele>
<time>2018-09-18T16:47:46Z</time>
<speed>0.74</speed>
</trkpt>
<trkpt lat="-7.165109" lon="-34.796467">
<ele>8.929999</ele>
<time>2018-09-18T16:53:03Z</time>
<speed>0.00</speed>
</trkpt>
<trkpt lat="-7.165008" lon="-34.796333">
<ele>0.760000</ele>
<time>2018-09-18T16:58:31Z</time>
<speed>0.23</speed>
</trkpt>
<trkpt lat="-7.164980" lon="-34.796268">
<ele>-5.380000</ele>
<time>2018-09-18T17:03:49Z</time>
<speed>0.00</speed>
</trkpt>
<trkpt lat="-7.164979" lon="-34.796314">
<ele>-4.770000</ele>
<time>2018-09-18T17:09:00Z</time>
<speed>0.00</speed>
</trkpt>
<trkpt lat="-7.165110" lon="-34.796230">
<ele>30.889999</ele>
<time>2018-09-18T17:14:10Z</time>
<speed>0.00</speed>
</trkpt>
<trkpt lat="-7.165117" lon="-34.796371">
<ele>-6.760000</ele>
<time>2018-09-18T17:19:21Z</time>
<speed>0.00</speed>
</trkpt>
<trkpt lat="-7.164963" lon="-34.796402">
<ele>-7.240000</ele>
<time>2018-09-18T17:24:33Z</time>
<speed>0.00</speed>
</trkpt>
<trkpt lat="-7.164971" lon="-34.796356">
<ele>10.210000</ele>
<time>2018-09-18T17:29:44Z</time>
<speed>0.00</speed>
</trkpt>
<trkpt lat="-7.165048" lon="-34.796204">
<ele>29.459999</ele>
<time>2018-09-18T17:34:56Z</time>
<speed>0.00</speed>
</trkpt>
<trkpt lat="-7.165117" lon="-34.796204">
<ele>19.480000</ele>
<time>2018-09-18T17:40:07Z</time>
<speed>0.00</speed>
</trkpt>
<trkpt lat="-7.165088" lon="-34.796276">
<ele>10.870000</ele>
<time>2018-09-18T17:45:19Z</time>
<speed>0.00</speed>
</trkpt>
<trkpt lat="-7.164964" lon="-34.796459">
<ele>12.090000</ele>
<time>2018-09-18T17:50:32Z</time>
<speed>0.00</speed>
</trkpt>
<trkpt lat="-7.165010" lon="-34.796455">
<ele>-1.130000</ele>
<time>2018-09-18T17:55:43Z</time>
<speed>0.00</speed>
</trkpt>
<trkpt lat="-7.164971" lon="-34.796448">
<ele>-0.990000</ele>
<time>2018-09-18T18:01:17Z</time>
<speed>0.40</speed>
</trkpt>
<trkpt lat="-7.165002" lon="-34.796284">
<ele>-0.200000</ele>
<time>2018-09-18T18:06:48Z</time>
<speed>1.10</speed>
</trkpt>
<trkpt lat="-7.164971" lon="-34.796356">
<ele>1.970000</ele>
<time>2018-09-18T18:12:58Z</time>
<speed>0.25</speed>
</trkpt>
<trkpt lat="-7.165002" lon="-34.796253">
<ele>39.969997</ele>
<time>2018-09-18T18:19:54Z</time>
<speed>0.29</speed>
</trkpt>
<trkpt lat="-7.164968" lon="-34.796230">
<ele>24.570000</ele>
<time>2018-09-18T18:28:14Z</time>
<speed>0.00</speed>
</trkpt>
<trkpt lat="-7.164970" lon="-34.796257">
<ele>9.780000</ele>
<time>2018-09-18T18:33:26Z</time>
<speed>0.00</speed>
</trkpt>
<trkpt lat="-7.165067" lon="-34.796246">
<ele>7.810000</ele>
<time>2018-09-18T18:38:36Z</time>
<speed>0.00</speed>
</trkpt>
<trkpt lat="-7.165013" lon="-34.796215">
<ele>20.070000</ele>
<time>2018-09-18T18:43:45Z</time>
<speed>0.14</speed>
</trkpt>
<trkpt lat="-7.165012" lon="-34.796261">
<ele>17.570000</ele>
<time>2018-09-18T18:48:54Z</time>
<speed>0.10</speed>
</trkpt>
<trkpt lat="-7.165018" lon="-34.796322">
<ele>22.389999</ele>
<time>2018-09-18T18:54:03Z</time>
<speed>0.00</speed>
</trkpt>
<trkpt lat="-7.165050" lon="-34.796284">
<ele>34.180000</ele>
<time>2018-09-18T18:59:13Z</time>
<speed>0.00</speed>
</trkpt>
<trkpt lat="-7.165048" lon="-34.796261">
<ele>11.620000</ele>
<time>2018-09-18T19:04:24Z</time>
<speed>0.20</speed>
</trkpt>
<trkpt lat="-7.165019" lon="-34.796310">
<ele>1.990000</ele>
<time>2018-09-18T19:09:33Z</time>
<speed>0.00</speed>
</trkpt>
<trkpt lat="-7.165076" lon="-34.796352">
<ele>27.389999</ele>
<time>2018-09-18T19:14:43Z</time>
<speed>0.00</speed>
</trkpt>
<trkpt lat="-7.165040" lon="-34.796314">
<ele>9.809999</ele>
<time>2018-09-18T19:20:00Z</time>
<speed>0.25</speed>
</trkpt>
<trkpt lat="-7.164973" lon="-34.796406">
<ele>10.950000</ele>
<time>2018-09-18T19:25:09Z</time>
<speed>0.00</speed>
</trkpt>
<trkpt lat="-7.165125" lon="-34.796558">
<ele>20.779999</ele>
<time>2018-09-18T19:30:19Z</time>
<speed>0.00</speed>
</trkpt>
<trkpt lat="-7.165082" lon="-34.796413">
<ele>7.120000</ele>
<time>2018-09-18T19:35:28Z</time>
<speed>0.65</speed>
</trkpt>
<trkpt lat="-7.164725" lon="-34.795792">
<ele>10.309999</ele>
<time>2018-09-18T19:40:57Z</time>
<speed>0.00</speed>
</trkpt>
<trkpt lat="-7.164958" lon="-34.796280">
<ele>5.960000</ele>
<time>2018-09-18T19:46:23Z</time>
<speed>0.24</speed>
</trkpt>
<trkpt lat="-7.165014" lon="-34.796268">
<ele>-2.390000</ele>
<time>2018-09-18T19:51:42Z</time>
<speed>0.00</speed>
</trkpt>
<trkpt lat="-7.165036" lon="-34.796413">
<ele>0.640000</ele>
<time>2018-09-18T19:56:51Z</time>
<speed>0.00</speed>
</trkpt>
<trkpt lat="-7.165019" lon="-34.796303">
<ele>7.290000</ele>
<time>2018-09-18T20:02:32Z</time>
<speed>0.09</speed>
</trkpt>
<trkpt lat="-7.164990" lon="-34.796295">
<ele>14.500000</ele>
<time>2018-09-18T20:08:18Z</time>
<speed>0.24</speed>
</trkpt>
<trkpt lat="-7.164971" lon="-34.796276">
<ele>4.290000</ele>
<time>2018-09-18T20:13:26Z</time>
<speed>0.00</speed>
</trkpt>
<trkpt lat="-7.165059" lon="-34.796295">
<ele>3.400000</ele>
<time>2018-09-18T20:18:33Z</time>
<speed>0.16</speed>
</trkpt>
<trkpt lat="-7.165051" lon="-34.796257">
<ele>7.070000</ele>
<time>2018-09-18T20:23:41Z</time>
<speed>0.00</speed>
</trkpt>
<trkpt lat="-7.165048" lon="-34.796238">
<ele>3.640000</ele>
<time>2018-09-18T20:28:49Z</time>
<speed>0.30</speed>
</trkpt>
<trkpt lat="-7.164985" lon="-34.796314">
<ele>-0.980000</ele>
<time>2018-09-18T20:33:57Z</time>
<speed>0.00</speed>
</trkpt>
<trkpt lat="-7.165041" lon="-34.796368">
<ele>10.500000</ele>
<time>2018-09-18T20:39:05Z</time>
<speed>0.00</speed>
</trkpt>
<trkpt lat="-7.165009" lon="-34.796333">
<ele>2.200000</ele>
<time>2018-09-18T20:44:13Z</time>
<speed>0.00</speed>
</trkpt>
<trkpt lat="-7.165049" lon="-34.796383">
<ele>3.680000</ele>
<time>2018-09-18T20:49:22Z</time>
<speed>0.00</speed>
</trkpt>
<trkpt lat="-7.164981" lon="-34.796345">
<ele>-10.290000</ele>
<time>2018-09-18T20:54:29Z</time>
<speed>0.00</speed>
</trkpt>
<trkpt lat="-7.165019" lon="-34.796379">
<ele>8.280000</ele>
<time>2018-09-18T20:59:35Z</time>
<speed>0.28</speed>
</trkpt>
<trkpt lat="-7.165042" lon="-34.796261">
<ele>20.279999</ele>
<time>2018-09-18T21:04:47Z</time>
<speed>0.00</speed>
</trkpt>
<trkpt lat="-7.164975" lon="-34.796406">
<ele>-14.179999</ele>
<time>2018-09-18T21:09:55Z</time>
<speed>0.15</speed>
</trkpt>
<trkpt lat="-7.165015" lon="-34.796326">
<ele>2.160000</ele>
<time>2018-09-18T21:15:04Z</time>
<speed>0.00</speed>
</trkpt>
<trkpt lat="-7.165002" lon="-34.796291">
<ele>12.940000</ele>
<time>2018-09-18T21:20:13Z</time>
<speed>0.00</speed>
</trkpt>
<trkpt lat="-7.164989" lon="-34.796257">
<ele>32.219997</ele>
<time>2018-09-18T21:25:21Z</time>
<speed>0.08</speed>
</trkpt>
<trkpt lat="-7.165082" lon="-34.796257">
<ele>29.650000</ele>
<time>2018-09-18T21:30:30Z</time>
<speed>0.00</speed>
</trkpt>
<trkpt lat="-7.164997" lon="-34.796234">
<ele>29.750000</ele>
<time>2018-09-18T21:35:39Z</time>
<speed>1.80</speed>
</trkpt>
<trkpt lat="-7.164970" lon="-34.796227">
<ele>30.039999</ele>
<time>2018-09-18T21:40:49Z</time>
<speed>0.23</speed>
</trkpt>
<trkpt lat="-7.165004" lon="-34.796291">
<ele>31.480000</ele>
<time>2018-09-18T21:46:08Z</time>
<speed>0.31</speed>
</trkpt>
<trkpt lat="-7.164903" lon="-34.796234">
<ele>32.049999</ele>
<time>2018-09-18T21:51:22Z</time>
<speed>0.00</speed>
</trkpt>
<trkpt lat="-7.164955" lon="-34.796242">
<ele>-20.199999</ele>
<time>2018-09-18T21:56:30Z</time>
<speed>0.00</speed>
</trkpt>
<trkpt lat="-7.165009" lon="-34.796394">
<ele>34.070000</ele>
<time>2018-09-18T22:02:00Z</time>
<speed>0.11</speed>
</trkpt>
<trkpt lat="-7.164948" lon="-34.796341">
<ele>16.580000</ele>
<time>2018-09-18T22:07:08Z</time>
<speed>0.14</speed>
</trkpt>
<trkpt lat="-7.164937" lon="-34.796356">
<ele>34.049999</ele>
<time>2018-09-18T22:12:15Z</time>
<speed>0.00</speed>
</trkpt>
<trkpt lat="-7.164984" lon="-34.796341">
<ele>6.360000</ele>
<time>2018-09-18T22:17:22Z</time>
<speed>0.00</speed>
</trkpt>
<trkpt lat="-7.165014" lon="-34.796360">
<ele>10.330000</ele>
<time>2018-09-18T22:22:29Z</time>
<speed>0.00</speed>
</trkpt>
<trkpt lat="-7.165042" lon="-34.796383">
<ele>10.030000</ele>
<time>2018-09-18T22:27:37Z</time>
<speed>0.00</speed>
</trkpt>
<trkpt lat="-7.165033" lon="-34.796394">
<ele>3.920000</ele>
<time>2018-09-18T22:32:43Z</time>
<speed>0.00</speed>
</trkpt>
<trkpt lat="-7.164995" lon="-34.796440">
<ele>15.089999</ele>
<time>2018-09-18T22:37:50Z</time>
<speed>0.11</speed>
</trkpt>
<trkpt lat="-7.165030" lon="-34.796494">
<ele>11.559999</ele>
<time>2018-09-18T22:42:57Z</time>
<speed>0.23</speed>
</trkpt>
<trkpt lat="-7.165007" lon="-34.796425">
<ele>15.330000</ele>
<time>2018-09-18T22:48:05Z</time>
<speed>0.00</speed>
</trkpt>
<trkpt lat="-7.165011" lon="-34.796432">
<ele>23.379999</ele>
<time>2018-09-18T22:53:12Z</time>
<speed>0.00</speed>
</trkpt>
<trkpt lat="-7.165009" lon="-34.796352">
<ele>15.920000</ele>
<time>2018-09-18T22:58:18Z</time>
<speed>0.14</speed>
</trkpt>
<trkpt lat="-7.165027" lon="-34.796326">
<ele>2.070000</ele>
<time>2018-09-18T23:03:29Z</time>
<speed>0.00</speed>
</trkpt>
<trkpt lat="-7.165021" lon="-34.796204">
<ele>-1.080000</ele>
<time>2018-09-18T23:08:36Z</time>
<speed>0.00</speed>
</trkpt>
<trkpt lat="-7.165023" lon="-34.796345">
<ele>12.480000</ele>
<time>2018-09-18T23:13:43Z</time>
<speed>0.00</speed>
</trkpt>
<trkpt lat="-7.165041" lon="-34.796284">
<ele>3.600000</ele>
<time>2018-09-18T23:18:52Z</time>
<speed>0.00</speed>
</trkpt>
<trkpt lat="-7.165044" lon="-34.796341">
<ele>18.260000</ele>
<time>2018-09-18T23:24:00Z</time>
<speed>0.00</speed>
</trkpt>
<trkpt lat="-7.165022" lon="-34.796410">
<ele>11.210000</ele>
<time>2018-09-18T23:29:07Z</time>
<speed>0.00</speed>
</trkpt>
<trkpt lat="-7.164981" lon="-34.796421">
<ele>8.450000</ele>
<time>2018-09-18T23:34:14Z</time>
<speed>0.00</speed>
</trkpt>
<trkpt lat="-7.164966" lon="-34.796299">
<ele>15.230000</ele>
<time>2018-09-18T23:39:21Z</time>
<speed>0.04</speed>
</trkpt>
<trkpt lat="-7.164992" lon="-34.796234">
<ele>13.120000</ele>
<time>2018-09-18T23:44:28Z</time>
<speed>0.12</speed>
</trkpt>
<trkpt lat="-7.164991" lon="-34.796265">
<ele>7.610000</ele>
<time>2018-09-18T23:49:34Z</time>
<speed>0.00</speed>
</trkpt>
<trkpt lat="-7.165024" lon="-34.796379">
<ele>6.790000</ele>
<time>2018-09-18T23:54:39Z</time>
<speed>0.00</speed>
</trkpt>
<trkpt lat="-7.165030" lon="-34.796276">
<ele>12.380000</ele>
<time>2018-09-19T00:00:01Z</time>
<speed>0.26</speed>
</trkpt>
<trkpt lat="-7.165062" lon="-34.796280">
<ele>18.559999</ele>
<time>2018-09-19T00:05:32Z</time>
<speed>0.29</speed>
</trkpt>
<trkpt lat="-7.165054" lon="-34.796280">
<ele>10.139999</ele>
<time>2018-09-19T00:10:40Z</time>
<speed>0.00</speed>
</trkpt>
<trkpt lat="-7.165020" lon="-34.796295">
<ele>7.080000</ele>
<time>2018-09-19T00:15:47Z</time>
<speed>0.00</speed>
</trkpt>
<trkpt lat="-7.165030" lon="-34.796307">
<ele>7.350000</ele>
<time>2018-09-19T00:20:53Z</time>
<speed>0.00</speed>
</trkpt>
<trkpt lat="-7.165043" lon="-34.796299">
<ele>1.610000</ele>
<time>2018-09-19T00:25:59Z</time>
<speed>0.00</speed>
</trkpt>
<trkpt lat="-7.164971" lon="-34.796329">
<ele>0.150000</ele>
<time>2018-09-19T00:31:06Z</time>
<speed>0.00</speed>
</trkpt>
<trkpt lat="-7.165008" lon="-34.796314">
<ele>5.540000</ele>
<time>2018-09-19T00:36:13Z</time>
<speed>0.00</speed>
</trkpt>
<trkpt lat="-7.165032" lon="-34.796272">
<ele>27.019999</ele>
<time>2018-09-19T00:41:21Z</time>
<speed>0.00</speed>
</trkpt>
<trkpt lat="-7.165065" lon="-34.796219">
<ele>31.730000</ele>
<time>2018-09-19T00:46:28Z</time>
<speed>0.24</speed>
</trkpt>
<trkpt lat="-7.164958" lon="-34.796303">
<ele>-4.280000</ele>
<time>2018-09-19T00:51:35Z</time>
<speed>0.08</speed>
</trkpt>
<trkpt lat="-7.165003" lon="-34.796288">
<ele>0.550000</ele>
<time>2018-09-19T00:56:42Z</time>
<speed>0.00</speed>
</trkpt>
<trkpt lat="-7.165062" lon="-34.796322">
<ele>14.320000</ele>
<time>2018-09-19T01:01:50Z</time>
<speed>0.00</speed>
</trkpt>
<trkpt lat="-7.164996" lon="-34.796307">
<ele>2.190000</ele>
<time>2018-09-19T01:06:58Z</time>
<speed>0.00</speed>
</trkpt>
<trkpt lat="-7.165060" lon="-34.796272">
<ele>12.440000</ele>
<time>2018-09-19T01:12:05Z</time>
<speed>0.00</speed>
</trkpt>
<trkpt lat="-7.165061" lon="-34.796417">
<ele>14.920000</ele>
<time>2018-09-19T01:17:13Z</time>
<speed>0.29</speed>
</trkpt>
<trkpt lat="-7.164982" lon="-34.796295">
<ele>-26.529999</ele>
<time>2018-09-19T01:22:19Z</time>
<speed>0.00</speed>
</trkpt>
<trkpt lat="-7.165060" lon="-34.796341">
<ele>2.010000</ele>
<time>2018-09-19T01:27:25Z</time>
<speed>0.00</speed>
</trkpt>
<trkpt lat="-7.164996" lon="-34.796307">
<ele>2.940000</ele>
<time>2018-09-19T01:32:32Z</time>
<speed>0.00</speed>
</trkpt>
<trkpt lat="-7.165027" lon="-34.796310">
<ele>11.340000</ele>
<time>2018-09-19T01:37:39Z</time>
<speed>0.00</speed>
</trkpt>
<trkpt lat="-7.165021" lon="-34.796307">
<ele>3.660000</ele>
<time>2018-09-19T01:42:46Z</time>
<speed>0.18</speed>
</trkpt>
<trkpt lat="-7.164941" lon="-34.796318">
<ele>11.370000</ele>
<time>2018-09-19T01:47:53Z</time>
<speed>0.20</speed>
</trkpt>
<trkpt lat="-7.165009" lon="-34.796322">
<ele>8.059999</ele>
<time>2018-09-19T01:53:00Z</time>
<speed>0.00</speed>
</trkpt>
<trkpt lat="-7.165030" lon="-34.796288">
<ele>15.740000</ele>
<time>2018-09-19T01:58:07Z</time>
<speed>0.00</speed>
</trkpt>
<trkpt lat="-7.164977" lon="-34.796375">
<ele>16.289999</ele>
<time>2018-09-19T02:03:34Z</time>
<speed>0.10</speed>
</trkpt>
<trkpt lat="-7.165007" lon="-34.796295">
<ele>-19.049999</ele>
<time>2018-09-19T02:08:59Z</time>
<speed>0.28</speed>
</trkpt>
<trkpt lat="-7.164944" lon="-34.796253">
<ele>6.070000</ele>
<time>2018-09-19T02:14:09Z</time>
<speed>0.00</speed>
</trkpt>
<trkpt lat="-7.164955" lon="-34.796276">
<ele>2.230000</ele>
<time>2018-09-19T02:19:16Z</time>
<speed>0.00</speed>
</trkpt>
<trkpt lat="-7.164942" lon="-34.796402">
<ele>15.089999</ele>
<time>2018-09-19T02:24:21Z</time>
<speed>0.19</speed>
</trkpt>
<trkpt lat="-7.165017" lon="-34.796322">
<ele>10.099999</ele>
<time>2018-09-19T02:29:27Z</time>
<speed>0.00</speed>
</trkpt>
<trkpt lat="-7.164987" lon="-34.796303">
<ele>22.719999</ele>
<time>2018-09-19T02:34:33Z</time>
<speed>0.00</speed>
</trkpt>
<trkpt lat="-7.164999" lon="-34.796291">
<ele>23.289999</ele>
<time>2018-09-19T02:39:40Z</time>
<speed>0.14</speed>
</trkpt>
<trkpt lat="-7.164983" lon="-34.796341">
<ele>-7.560000</ele>
<time>2018-09-19T02:44:47Z</time>
<speed>0.00</speed>
</trkpt>
<trkpt lat="-7.164998" lon="-34.796261">
<ele>27.379999</ele>
<time>2018-09-19T02:49:53Z</time>
<speed>0.00</speed>
</trkpt>
<trkpt lat="-7.165104" lon="-34.796249">
<ele>27.570000</ele>
<time>2018-09-19T02:55:00Z</time>
<speed>0.00</speed>
</trkpt>
</trkseg>
</trk>
<trk>
<name>20180930-212207(5)</name>
<desc>Color:004000ff</desc>
<trkseg>
<trkpt lat="-7.165034" lon="-34.796307">
<ele>29.670000</ele>
<time>2018-09-19T03:00:10Z</time>
<speed>0.00</speed>
</trkpt>
<trkpt lat="-7.165014" lon="-34.796227">
<ele>12.570000</ele>
<time>2018-09-19T03:05:17Z</time>
<speed>0.99</speed>
</trkpt>
<trkpt lat="-7.164934" lon="-34.796314">
<ele>2.970000</ele>
<time>2018-09-19T03:10:24Z</time>
<speed>0.00</speed>
</trkpt>
<trkpt lat="-7.164989" lon="-34.796360">
<ele>31.250000</ele>
<time>2018-09-19T03:15:30Z</time>
<speed>0.20</speed>
</trkpt>
<trkpt lat="-7.165014" lon="-34.796341">
<ele>22.330000</ele>
<time>2018-09-19T03:20:39Z</time>
<speed>0.00</speed>
</trkpt>
<trkpt lat="-7.165011" lon="-34.796356">
<ele>48.320000</ele>
<time>2018-09-19T03:25:46Z</time>
<speed>0.00</speed>
</trkpt>
<trkpt lat="-7.164987" lon="-34.796318">
<ele>13.259999</ele>
<time>2018-09-19T03:30:53Z</time>
<speed>0.00</speed>
</trkpt>
<trkpt lat="-7.165066" lon="-34.796307">
<ele>-5.530000</ele>
<time>2018-09-19T03:36:00Z</time>
<speed>0.00</speed>
</trkpt>
<trkpt lat="-7.164952" lon="-34.796356">
<ele>21.570000</ele>
<time>2018-09-19T03:41:07Z</time>
<speed>0.00</speed>
</trkpt>
<trkpt lat="-7.164947" lon="-34.796188">
<ele>30.910000</ele>
<time>2018-09-19T03:46:21Z</time>
<speed>0.30</speed>
</trkpt>
<trkpt lat="-7.164907" lon="-34.796349">
<ele>48.259998</ele>
<time>2018-09-19T03:51:34Z</time>
<speed>0.00</speed>
</trkpt>
<trkpt lat="-7.164907" lon="-34.796402">
<ele>87.839996</ele>
<time>2018-09-19T03:56:58Z</time>
<speed>0.76</speed>
</trkpt>
<trkpt lat="-7.165003" lon="-34.796349">
<ele>6.890000</ele>
<time>2018-09-19T04:02:32Z</time>
<speed>0.06</speed>
</trkpt>
<trkpt lat="-7.164962" lon="-34.796215">
<ele>-10.639999</ele>
<time>2018-09-19T04:08:17Z</time>
<speed>0.00</speed>
</trkpt>
<trkpt lat="-7.165045" lon="-34.796398">
<ele>21.959999</ele>
<time>2018-09-19T04:13:23Z</time>
<speed>0.04</speed>
</trkpt>
<trkpt lat="-7.165034" lon="-34.796310">
<ele>13.000000</ele>
<time>2018-09-19T04:18:30Z</time>
<speed>0.00</speed>
</trkpt>
<trkpt lat="-7.164971" lon="-34.796215">
<ele>4.370000</ele>
<time>2018-09-19T04:23:34Z</time>
<speed>0.25</speed>
</trkpt>
<trkpt lat="-7.165027" lon="-34.796242">
<ele>15.330000</ele>
<time>2018-09-19T04:28:42Z</time>
<speed>0.00</speed>
</trkpt>
<trkpt lat="-7.165041" lon="-34.796272">
<ele>23.439999</ele>
<time>2018-09-19T04:33:48Z</time>
<speed>0.00</speed>
</trkpt>
<trkpt lat="-7.165048" lon="-34.796295">
<ele>14.559999</ele>
<time>2018-09-19T04:38:56Z</time>
<speed>0.00</speed>
</trkpt>
<trkpt lat="-7.164985" lon="-34.796284">
<ele>9.050000</ele>
<time>2018-09-19T04:44:03Z</time>
<speed>0.00</speed>
</trkpt>
<trkpt lat="-7.165117" lon="-34.796356">
<ele>31.670000</ele>
<time>2018-09-19T04:49:10Z</time>
<speed>0.00</speed>
</trkpt>
<trkpt lat="-7.164982" lon="-34.796341">
<ele>5.690000</ele>
<time>2018-09-19T04:54:17Z</time>
<speed>0.00</speed>
</trkpt>
<trkpt lat="-7.165061" lon="-34.796280">
<ele>18.270000</ele>
<time>2018-09-19T04:59:23Z</time>
<speed>0.00</speed>
</trkpt>
<trkpt lat="-7.165021" lon="-34.796280">
<ele>13.780000</ele>
<time>2018-09-19T05:04:33Z</time>
<speed>0.00</speed>
</trkpt>
<trkpt lat="-7.165035" lon="-34.796253">
<ele>12.150000</ele>
<time>2018-09-19T05:09:39Z</time>
<speed>0.00</speed>
</trkpt>
<trkpt lat="-7.165045" lon="-34.796341">
<ele>12.940000</ele>
<time>2018-09-19T05:14:46Z</time>
<speed>0.00</speed>
</trkpt>
<trkpt lat="-7.165080" lon="-34.796360">
<ele>29.160000</ele>
<time>2018-09-19T05:19:52Z</time>
<speed>0.00</speed>
</trkpt>
<trkpt lat="-7.165161" lon="-34.796513">
<ele>23.150000</ele>
<time>2018-09-19T05:24:59Z</time>
<speed>0.00</speed>
</trkpt>
<trkpt lat="-7.164921" lon="-34.796299">
<ele>19.629999</ele>
<time>2018-09-19T05:30:04Z</time>
<speed>0.00</speed>
</trkpt>
<trkpt lat="-7.164945" lon="-34.796204">
<ele>30.619999</ele>
<time>2018-09-19T05:35:16Z</time>
<speed>0.00</speed>
</trkpt>
<trkpt lat="-7.165078" lon="-34.796337">
<ele>16.129999</ele>
<time>2018-09-19T05:40:23Z</time>
<speed>0.00</speed>
</trkpt>
<trkpt lat="-7.165089" lon="-34.796333">
<ele>33.340000</ele>
<time>2018-09-19T05:45:30Z</time>
<speed>0.00</speed>
</trkpt>
<trkpt lat="-7.165123" lon="-34.796398">
<ele>3.340000</ele>
<time>2018-09-19T05:50:36Z</time>
<speed>0.00</speed>
</trkpt>
<trkpt lat="-7.165058" lon="-34.796227">
<ele>11.809999</ele>
<time>2018-09-19T05:55:43Z</time>
<speed>0.00</speed>
</trkpt>
<trkpt lat="-7.165082" lon="-34.796391">
<ele>0.550000</ele>
<time>2018-09-19T06:00:52Z</time>
<speed>0.00</speed>
</trkpt>
<trkpt lat="-7.164995" lon="-34.796375">
<ele>-33.180000</ele>
<time>2018-09-19T06:06:01Z</time>
<speed>0.69</speed>
</trkpt>
<trkpt lat="-7.164963" lon="-34.796223">
<ele>8.059999</ele>
<time>2018-09-19T06:11:08Z</time>
<speed>0.00</speed>
</trkpt>
<trkpt lat="-7.164907" lon="-34.796204">
<ele>18.850000</ele>
<time>2018-09-19T06:16:16Z</time>
<speed>0.00</speed>
</trkpt>
<trkpt lat="-7.164994" lon="-34.796326">
<ele>26.740000</ele>
<time>2018-09-19T06:21:51Z</time>
<speed>0.18</speed>
</trkpt>
<trkpt lat="-7.164998" lon="-34.796322">
<ele>-5.810000</ele>
<time>2018-09-19T06:27:24Z</time>
<speed>0.68</speed>
</trkpt>
<trkpt lat="-7.165099" lon="-34.796295">
<ele>9.160000</ele>
<time>2018-09-19T06:34:05Z</time>
<speed>0.00</speed>
</trkpt>
<trkpt lat="-7.164974" lon="-34.796379">
<ele>-48.789997</ele>
<time>2018-09-19T06:39:12Z</time>
<speed>0.00</speed>
</trkpt>
<trkpt lat="-7.165131" lon="-34.796398">
<ele>20.809999</ele>
<time>2018-09-19T06:44:19Z</time>
<speed>0.00</speed>
</trkpt>
<trkpt lat="-7.165038" lon="-34.796364">
<ele>16.230000</ele>
<time>2018-09-19T06:49:27Z</time>
<speed>0.00</speed>
</trkpt>
<trkpt lat="-7.165000" lon="-34.796158">
<ele>66.139999</ele>
<time>2018-09-19T06:54:34Z</time>
<speed>0.00</speed>
</trkpt>
<trkpt lat="-7.165030" lon="-34.796207">
<ele>25.299999</ele>
<time>2018-09-19T06:59:42Z</time>
<speed>0.00</speed>
</trkpt>
<trkpt lat="-7.164968" lon="-34.796181">
<ele>45.450001</ele>
<time>2018-09-19T07:04:53Z</time>
<speed>0.00</speed>
</trkpt>
<trkpt lat="-7.164982" lon="-34.796158">
<ele>37.509998</ele>
<time>2018-09-19T07:10:01Z</time>
<speed>0.00</speed>
</trkpt>
<trkpt lat="-7.164991" lon="-34.796276">
<ele>34.399998</ele>
<time>2018-09-19T07:15:08Z</time>
<speed>0.00</speed>
</trkpt>
<trkpt lat="-7.164978" lon="-34.796276">
<ele>27.099998</ele>
<time>2018-09-19T07:20:16Z</time>
<speed>0.00</speed>
</trkpt>
<trkpt lat="-7.164973" lon="-34.796196">
<ele>47.950001</ele>
<time>2018-09-19T07:25:23Z</time>
<speed>0.00</speed>
</trkpt>
<trkpt lat="-7.164908" lon="-34.796169">
<ele>44.180000</ele>
<time>2018-09-19T07:30:30Z</time>
<speed>0.00</speed>
</trkpt>
<trkpt lat="-7.165023" lon="-34.796322">
<ele>-2.070000</ele>
<time>2018-09-19T07:35:37Z</time>
<speed>0.00</speed>
</trkpt>
<trkpt lat="-7.165030" lon="-34.796291">
<ele>20.660000</ele>
<time>2018-09-19T07:40:43Z</time>
<speed>0.00</speed>
</trkpt>
<trkpt lat="-7.165038" lon="-34.796326">
<ele>-1.080000</ele>
<time>2018-09-19T07:45:49Z</time>
<speed>0.00</speed>
</trkpt>
<trkpt lat="-7.165132" lon="-34.796303">
<ele>10.040000</ele>
<time>2018-09-19T07:50:55Z</time>
<speed>0.00</speed>
</trkpt>
<trkpt lat="-7.165012" lon="-34.796288">
<ele>17.930000</ele>
<time>2018-09-19T07:56:02Z</time>
<speed>0.00</speed>
</trkpt>
<trkpt lat="-7.165026" lon="-34.796329">
<ele>8.349999</ele>
<time>2018-09-19T08:01:34Z</time>
<speed>0.00</speed>
</trkpt>
<trkpt lat="-7.165077" lon="-34.796318">
<ele>11.610000</ele>
<time>2018-09-19T08:06:43Z</time>
<speed>0.00</speed>
</trkpt>
<trkpt lat="-7.165031" lon="-34.796356">
<ele>2.680000</ele>
<time>2018-09-19T08:11:49Z</time>
<speed>0.35</speed>
</trkpt>
<trkpt lat="-7.164995" lon="-34.796329">
<ele>12.570000</ele>
<time>2018-09-19T08:16:55Z</time>
<speed>0.36</speed>
</trkpt>
<trkpt lat="-7.165001" lon="-34.796360">
<ele>2.890000</ele>
<time>2018-09-19T08:22:01Z</time>
<speed>0.86</speed>
</trkpt>
<trkpt lat="-7.165016" lon="-34.796318">
<ele>4.970000</ele>
<time>2018-09-19T08:27:09Z</time>
<speed>0.00</speed>
</trkpt>
<trkpt lat="-7.164986" lon="-34.796307">
<ele>6.620000</ele>
<time>2018-09-19T08:32:15Z</time>
<speed>0.14</speed>
</trkpt>
<trkpt lat="-7.164994" lon="-34.796352">
<ele>6.130000</ele>
<time>2018-09-19T08:37:20Z</time>
<speed>0.03</speed>
</trkpt>
<trkpt lat="-7.165095" lon="-34.796307">
<ele>16.910000</ele>
<time>2018-09-19T08:42:26Z</time>
<speed>0.00</speed>
</trkpt>
<trkpt lat="-7.165090" lon="-34.796242">
<ele>17.670000</ele>
<time>2018-09-19T08:47:32Z</time>
<speed>0.13</speed>
</trkpt>
<trkpt lat="-7.165152" lon="-34.796261">
<ele>25.010000</ele>
<time>2018-09-19T08:52:38Z</time>
<speed>0.00</speed>
</trkpt>
<trkpt lat="-7.164745" lon="-34.796272">
<ele>9.010000</ele>
<time>2018-09-19T08:57:44Z</time>
<speed>0.00</speed>
</trkpt>
<trkpt lat="-7.165033" lon="-34.796265">
<ele>13.650000</ele>
<time>2018-09-19T09:02:55Z</time>
<speed>0.00</speed>
</trkpt>
<trkpt lat="-7.165017" lon="-34.796299">
<ele>2.510000</ele>
<time>2018-09-19T09:08:03Z</time>
<speed>0.00</speed>
</trkpt>
<trkpt lat="-7.165039" lon="-34.796318">
<ele>11.110000</ele>
<time>2018-09-19T09:13:10Z</time>
<speed>0.00</speed>
</trkpt>
<trkpt lat="-7.165057" lon="-34.796257">
<ele>1.010000</ele>
<time>2018-09-19T09:18:17Z</time>
<speed>0.24</speed>
</trkpt>
<trkpt lat="-7.165067" lon="-34.796295">
<ele>28.150000</ele>
<time>2018-09-19T09:23:24Z</time>
<speed>0.00</speed>
</trkpt>
<trkpt lat="-7.165170" lon="-34.796417">
<ele>32.689999</ele>
<time>2018-09-19T09:28:45Z</time>
<speed>1.41</speed>
</trkpt>
<trkpt lat="-7.165016" lon="-34.796360">
<ele>7.090000</ele>
<time>2018-09-19T09:34:03Z</time>
<speed>0.40</speed>
</trkpt>
<trkpt lat="-7.165046" lon="-34.796329">
<ele>38.369999</ele>
<time>2018-09-19T09:39:10Z</time>
<speed>0.00</speed>
</trkpt>
<trkpt lat="-7.165010" lon="-34.796448">
<ele>48.469997</ele>
<time>2018-09-19T09:44:22Z</time>
<speed>0.00</speed>
</trkpt>
<trkpt lat="-7.165066" lon="-34.796402">
<ele>51.779999</ele>
<time>2018-09-19T09:49:30Z</time>
<speed>0.19</speed>
</trkpt>
<trkpt lat="-7.165027" lon="-34.796345">
<ele>48.559998</ele>
<time>2018-09-19T09:54:39Z</time>
<speed>0.04</speed>
</trkpt>
<trkpt lat="-7.165089" lon="-34.796299">
<ele>50.119999</ele>
<time>2018-09-19T10:00:03Z</time>
<speed>0.05</speed>
</trkpt>
<trkpt lat="-7.165058" lon="-34.796322">
<ele>16.170000</ele>
<time>2018-09-19T10:05:11Z</time>
<speed>0.00</speed>
</trkpt>
<trkpt lat="-7.165042" lon="-34.796318">
<ele>-4.290000</ele>
<time>2018-09-19T10:10:17Z</time>
<speed>0.00</speed>
</trkpt>
<trkpt lat="-7.165011" lon="-34.796318">
<ele>-15.070000</ele>
<time>2018-09-19T10:15:24Z</time>
<speed>0.00</speed>
</trkpt>
<trkpt lat="-7.165045" lon="-34.796318">
<ele>10.460000</ele>
<time>2018-09-19T10:20:30Z</time>
<speed>0.01</speed>
</trkpt>
<trkpt lat="-7.165030" lon="-34.796345">
<ele>12.480000</ele>
<time>2018-09-19T10:25:37Z</time>
<speed>0.00</speed>
</trkpt>
<trkpt lat="-7.165006" lon="-34.796207">
<ele>15.110000</ele>
<time>2018-09-19T10:30:41Z</time>
<speed>0.25</speed>
</trkpt>
<trkpt lat="-7.164984" lon="-34.796299">
<ele>6.790000</ele>
<time>2018-09-19T10:35:48Z</time>
<speed>0.00</speed>
</trkpt>
<trkpt lat="-7.164961" lon="-34.796265">
<ele>14.630000</ele>
<time>2018-09-19T10:40:54Z</time>
<speed>0.00</speed>
</trkpt>
<trkpt lat="-7.164981" lon="-34.796238">
<ele>20.869999</ele>
<time>2018-09-19T10:46:01Z</time>
<speed>0.00</speed>
</trkpt>
<trkpt lat="-7.164980" lon="-34.796268">
<ele>13.920000</ele>
<time>2018-09-19T10:51:07Z</time>
<speed>0.00</speed>
</trkpt>
<trkpt lat="-7.164997" lon="-34.796230">
<ele>14.549999</ele>
<time>2018-09-19T10:56:17Z</time>
<speed>0.00</speed>
</trkpt>
<trkpt lat="-7.165026" lon="-34.796192">
<ele>27.699999</ele>
<time>2018-09-19T11:01:27Z</time>
<speed>0.13</speed>
</trkpt>
<trkpt lat="-7.165020" lon="-34.796261">
<ele>7.690000</ele>
<time>2018-09-19T11:06:34Z</time>
<speed>0.00</speed>
</trkpt>
<trkpt lat="-7.165011" lon="-34.796246">
<ele>14.660000</ele>
<time>2018-09-19T11:11:43Z</time>
<speed>0.00</speed>
</trkpt>
<trkpt lat="-7.164981" lon="-34.796165">
<ele>6.630000</ele>
<time>2018-09-19T11:16:50Z</time>
<speed>0.00</speed>
</trkpt>
<trkpt lat="-7.164993" lon="-34.796188">
<ele>10.040000</ele>
<time>2018-09-19T11:21:57Z</time>
<speed>0.00</speed>
</trkpt>
<trkpt lat="-7.164929" lon="-34.796158">
<ele>19.930000</ele>
<time>2018-09-19T11:27:22Z</time>
<speed>0.06</speed>
</trkpt>
<trkpt lat="-7.164964" lon="-34.796173">
<ele>17.869999</ele>
<time>2018-09-19T11:32:52Z</time>
<speed>0.22</speed>
</trkpt>
<trkpt lat="-7.164976" lon="-34.796207">
<ele>17.039999</ele>
<time>2018-09-19T11:38:24Z</time>
<speed>0.00</speed>
</trkpt>
<trkpt lat="-7.164979" lon="-34.796146">
<ele>9.260000</ele>
<time>2018-09-19T11:43:42Z</time>
<speed>0.00</speed>
</trkpt>
<trkpt lat="-7.165200" lon="-34.796814">
<ele>-6.540000</ele>
<time>2018-09-19T11:48:55Z</time>
<speed>0.00</speed>
</trkpt>
<trkpt lat="-7.164751" lon="-34.795292">
<ele>40.629997</ele>
<time>2018-09-19T11:54:08Z</time>
<speed>0.00</speed>
</trkpt>
<trkpt lat="-7.164949" lon="-34.796303">
<ele>16.600000</ele>
<time>2018-09-19T12:00:01Z</time>
<speed>0.10</speed>
</trkpt>
<trkpt lat="-7.164943" lon="-34.796360">
<ele>6.410000</ele>
<time>2018-09-19T12:07:41Z</time>
<speed>0.00</speed>
</trkpt>
<trkpt lat="-7.165051" lon="-34.796280">
<ele>9.920000</ele>
<time>2018-09-19T12:12:49Z</time>
<speed>0.00</speed>
</trkpt>
<trkpt lat="-7.165040" lon="-34.796299">
<ele>17.490000</ele>
<time>2018-09-19T12:17:56Z</time>
<speed>0.00</speed>
</trkpt>
<trkpt lat="-7.165024" lon="-34.795994">
<ele>43.099998</ele>
<time>2018-09-19T12:23:05Z</time>
<speed>0.00</speed>
</trkpt>
<trkpt lat="-7.165060" lon="-34.796265">
<ele>3.380000</ele>
<time>2018-09-19T12:28:13Z</time>
<speed>0.00</speed>
</trkpt>
<trkpt lat="-7.165029" lon="-34.796322">
<ele>31.929998</ele>
<time>2018-09-19T12:33:21Z</time>
<speed>0.00</speed>
</trkpt>
<trkpt lat="-7.165020" lon="-34.796349">
<ele>15.349999</ele>
<time>2018-09-19T12:38:29Z</time>
<speed>0.00</speed>
</trkpt>
<trkpt lat="-7.165046" lon="-34.796410">
<ele>-20.730000</ele>
<time>2018-09-19T12:43:38Z</time>
<speed>0.00</speed>
</trkpt>
<trkpt lat="-7.165047" lon="-34.796375">
<ele>42.950001</ele>
<time>2018-09-19T12:48:47Z</time>
<speed>0.00</speed>
</trkpt>
<trkpt lat="-7.164942" lon="-34.796413">
<ele>7.300000</ele>
<time>2018-09-19T12:53:57Z</time>
<speed>0.00</speed>
</trkpt>
<trkpt lat="-7.164978" lon="-34.796410">
<ele>5.330000</ele>
<time>2018-09-19T12:59:14Z</time>
<speed>0.00</speed>
</trkpt>
<trkpt lat="-7.165100" lon="-34.796413">
<ele>-13.099999</ele>
<time>2018-09-19T13:04:25Z</time>
<speed>0.00</speed>
</trkpt>
<trkpt lat="-7.164676" lon="-34.797493">
<ele>246.069992</ele>
<time>2018-09-19T13:09:51Z</time>
<speed>0.46</speed>
</trkpt>
<trkpt lat="-7.165029" lon="-34.796425">
<ele>-16.469999</ele>
<time>2018-09-19T13:15:08Z</time>
<speed>0.00</speed>
</trkpt>
<trkpt lat="-7.164943" lon="-34.796371">
<ele>9.929999</ele>
<time>2018-09-19T13:20:17Z</time>
<speed>0.00</speed>
</trkpt>
<trkpt lat="-7.164925" lon="-34.796192">
<ele>38.219997</ele>
<time>2018-09-19T13:25:30Z</time>
<speed>0.34</speed>
</trkpt>
<trkpt lat="-7.164984" lon="-34.796276">
<ele>12.900000</ele>
<time>2018-09-19T13:30:40Z</time>
<speed>0.00</speed>
</trkpt>
<trkpt lat="-7.165157" lon="-34.796005">
<ele>-1.950000</ele>
<time>2018-09-19T13:36:13Z</time>
<speed>0.11</speed>
</trkpt>
<trkpt lat="-7.164973" lon="-34.796223">
<ele>4.910000</ele>
<time>2018-09-19T13:41:43Z</time>
<speed>0.26</speed>
</trkpt>
<trkpt lat="-7.164994" lon="-34.796364">
<ele>4.100000</ele>
<time>2018-09-19T13:48:10Z</time>
<speed>0.00</speed>
</trkpt>
<trkpt lat="-7.165014" lon="-34.796341">
<ele>25.199999</ele>
<time>2018-09-19T13:53:19Z</time>
<speed>0.00</speed>
</trkpt>
<trkpt lat="-7.165028" lon="-34.796101">
<ele>-3.950000</ele>
<time>2018-09-19T13:58:31Z</time>
<speed>0.48</speed>
</trkpt>
<trkpt lat="-7.164969" lon="-34.796295">
<ele>0.520000</ele>
<time>2018-09-19T14:04:21Z</time>
<speed>0.00</speed>
</trkpt>
<trkpt lat="-7.164951" lon="-34.796387">
<ele>-12.809999</ele>
<time>2018-09-19T14:10:29Z</time>
<speed>0.00</speed>
</trkpt>
<trkpt lat="-7.165017" lon="-34.796291">
<ele>2.440000</ele>
<time>2018-09-19T14:15:38Z</time>
<speed>0.18</speed>
</trkpt>
<trkpt lat="-7.165023" lon="-34.796253">
<ele>9.210000</ele>
<time>2018-09-19T14:20:52Z</time>
<speed>0.00</speed>
</trkpt>
<trkpt lat="-7.164918" lon="-34.796352">
<ele>-7.710000</ele>
<time>2018-09-19T14:26:02Z</time>
<speed>0.00</speed>
</trkpt>
<trkpt lat="-7.164842" lon="-34.796459">
<ele>-38.439999</ele>
<time>2018-09-19T14:31:12Z</time>
<speed>0.00</speed>
</trkpt>
<trkpt lat="-7.164965" lon="-34.796268">
<ele>-11.940000</ele>
<time>2018-09-19T14:36:22Z</time>
<speed>0.00</speed>
</trkpt>
<trkpt lat="-7.164996" lon="-34.796253">
<ele>17.889999</ele>
<time>2018-09-19T14:41:31Z</time>
<speed>0.00</speed>
</trkpt>
<trkpt lat="-7.164983" lon="-34.796284">
<ele>10.620000</ele>
<time>2018-09-19T14:46:41Z</time>
<speed>0.00</speed>
</trkpt>
<trkpt lat="-7.165081" lon="-34.796234">
<ele>-28.920000</ele>
<time>2018-09-19T14:51:52Z</time>
<speed>0.00</speed>
</trkpt>
<trkpt lat="-7.165007" lon="-34.796337">
<ele>-12.349999</ele>
<time>2018-09-19T14:57:02Z</time>
<speed>0.00</speed>
</trkpt>
<trkpt lat="-7.165108" lon="-34.796211">
<ele>53.250000</ele>
<time>2018-09-19T15:02:21Z</time>
<speed>0.00</speed>
</trkpt>
<trkpt lat="-7.165023" lon="-34.796204">
<ele>52.410000</ele>
<time>2018-09-19T15:07:36Z</time>
<speed>0.00</speed>
</trkpt>
<trkpt lat="-7.164885" lon="-34.796379">
<ele>-17.240000</ele>
<time>2018-09-19T15:12:45Z</time>
<speed>2.69</speed>
</trkpt>
<trkpt lat="-7.165053" lon="-34.796303">
<ele>29.119999</ele>
<time>2018-09-19T15:17:55Z</time>
<speed>0.00</speed>
</trkpt>
<trkpt lat="-7.165092" lon="-34.796421">
<ele>-26.959999</ele>
<time>2018-09-19T15:23:05Z</time>
<speed>0.00</speed>
</trkpt>
<trkpt lat="-7.164962" lon="-34.796257">
<ele>-1.880000</ele>
<time>2018-09-19T15:28:19Z</time>
<speed>0.32</speed>
</trkpt>
<trkpt lat="-7.165031" lon="-34.796268">
<ele>3.350000</ele>
<time>2018-09-19T15:33:28Z</time>
<speed>0.00</speed>
</trkpt>
<trkpt lat="-7.165092" lon="-34.796230">
<ele>-12.420000</ele>
<time>2018-09-19T15:38:43Z</time>
<speed>0.00</speed>
</trkpt>
<trkpt lat="-7.164979" lon="-34.796322">
<ele>1.970000</ele>
<time>2018-09-19T15:43:55Z</time>
<speed>0.10</speed>
</trkpt>
<trkpt lat="-7.165023" lon="-34.796394">
<ele>-11.530000</ele>
<time>2018-09-19T15:49:04Z</time>
<speed>0.00</speed>
</trkpt>
<trkpt lat="-7.164961" lon="-34.796284">
<ele>-26.619999</ele>
<time>2018-09-19T15:54:15Z</time>
<speed>0.00</speed>
</trkpt>
<trkpt lat="-7.164968" lon="-34.796413">
<ele>25.769999</ele>
<time>2018-09-19T15:59:25Z</time>
<speed>0.00</speed>
</trkpt>
<trkpt lat="-7.164877" lon="-34.796467">
<ele>-43.309998</ele>
<time>2018-09-19T16:04:38Z</time>
<speed>0.00</speed>
</trkpt>
<trkpt lat="-7.165127" lon="-34.796074">
<ele>38.590000</ele>
<time>2018-09-19T16:09:49Z</time>
<speed>0.00</speed>
</trkpt>
<trkpt lat="-7.165143" lon="-34.796101">
<ele>40.680000</ele>
<time>2018-09-19T16:15:07Z</time>
<speed>0.11</speed>
</trkpt>
<trkpt lat="-7.165043" lon="-34.796120">
<ele>60.209999</ele>
<time>2018-09-19T16:20:15Z</time>
<speed>0.00</speed>
</trkpt>
<trkpt lat="-7.164928" lon="-34.796318">
<ele>52.809998</ele>
<time>2018-09-19T16:25:23Z</time>
<speed>0.00</speed>
</trkpt>
<trkpt lat="-7.164947" lon="-34.796253">
<ele>4.140000</ele>
<time>2018-09-19T16:30:59Z</time>
<speed>0.81</speed>
</trkpt>
<trkpt lat="-7.165043" lon="-34.796196">
<ele>29.250000</ele>
<time>2018-09-19T16:36:10Z</time>
<speed>0.00</speed>
</trkpt>
<trkpt lat="-7.165023" lon="-34.796261">
<ele>29.799999</ele>
<time>2018-09-19T16:41:18Z</time>
<speed>0.00</speed>
</trkpt>
<trkpt lat="-7.165036" lon="-34.796314">
<ele>15.920000</ele>
<time>2018-09-19T16:46:26Z</time>
<speed>0.00</speed>
</trkpt>
<trkpt lat="-7.165125" lon="-34.796246">
<ele>32.770000</ele>
<time>2018-09-19T16:51:34Z</time>
<speed>0.00</speed>
</trkpt>
<trkpt lat="-7.164986" lon="-34.796329">
<ele>-2.840000</ele>
<time>2018-09-19T16:56:43Z</time>
<speed>0.00</speed>
</trkpt>
<trkpt lat="-7.164965" lon="-34.796505">
<ele>-22.920000</ele>
<time>2018-09-19T17:01:54Z</time>
<speed>0.00</speed>
</trkpt>
<trkpt lat="-7.164968" lon="-34.796288">
<ele>6.450000</ele>
<time>2018-09-19T17:07:13Z</time>
<speed>0.02</speed>
</trkpt>
<trkpt lat="-7.165121" lon="-34.796295">
<ele>31.490000</ele>
<time>2018-09-19T17:12:22Z</time>
<speed>0.00</speed>
</trkpt>
<trkpt lat="-7.164814" lon="-34.796494">
<ele>-22.250000</ele>
<time>2018-09-19T17:17:31Z</time>
<speed>0.00</speed>
</trkpt>
<trkpt lat="-7.164828" lon="-34.796486">
<ele>-21.359999</ele>
<time>2018-09-19T17:22:40Z</time>
<speed>0.00</speed>
</trkpt>
<trkpt lat="-7.164994" lon="-34.796253">
<ele>13.540000</ele>
<time>2018-09-19T17:27:48Z</time>
<speed>0.00</speed>
</trkpt>
<trkpt lat="-7.164902" lon="-34.796364">
<ele>-5.560000</ele>
<time>2018-09-19T17:32:56Z</time>
<speed>0.00</speed>
</trkpt>
<trkpt lat="-7.165058" lon="-34.796154">
<ele>28.320000</ele>
<time>2018-09-19T17:38:04Z</time>
<speed>0.00</speed>
</trkpt>
<trkpt lat="-7.165043" lon="-34.796288">
<ele>22.279999</ele>
<time>2018-09-19T17:43:13Z</time>
<speed>0.00</speed>
</trkpt>
<trkpt lat="-7.164771" lon="-34.796661">
<ele>-17.859999</ele>
<time>2018-09-19T17:48:25Z</time>
<speed>0.00</speed>
</trkpt>
<trkpt lat="-7.164940" lon="-34.796791">
<ele>-40.320000</ele>
<time>2018-09-19T17:53:46Z</time>
<speed>0.41</speed>
</trkpt>
<trkpt lat="-7.164937" lon="-34.796322">
<ele>22.049999</ele>
<time>2018-09-19T17:59:16Z</time>
<speed>0.53</speed>
</trkpt>
<trkpt lat="-7.165102" lon="-34.796021">
<ele>47.539997</ele>
<time>2018-09-19T18:04:36Z</time>
<speed>0.21</speed>
</trkpt>
<trkpt lat="-7.165126" lon="-34.796207">
<ele>21.219999</ele>
<time>2018-09-19T18:09:44Z</time>
<speed>0.00</speed>
</trkpt>
<trkpt lat="-7.165183" lon="-34.795986">
<ele>69.559998</ele>
<time>2018-09-19T18:14:56Z</time>
<speed>1.54</speed>
</trkpt>
<trkpt lat="-7.165168" lon="-34.795925">
<ele>59.809998</ele>
<time>2018-09-19T18:20:13Z</time>
<speed>0.40</speed>
</trkpt>
<trkpt lat="-7.165370" lon="-34.795681">
<ele>27.559999</ele>
<time>2018-09-19T18:25:43Z</time>
<speed>0.32</speed>
</trkpt>
<trkpt lat="-7.164904" lon="-34.796360">
<ele>18.080000</ele>
<time>2018-09-19T18:31:30Z</time>
<speed>0.00</speed>
</trkpt>
<trkpt lat="-7.164916" lon="-34.796467">
<ele>8.590000</ele>
<time>2018-09-19T18:36:59Z</time>
<speed>1.17</speed>
</trkpt>
<trkpt lat="-7.165043" lon="-34.796303">
<ele>11.679999</ele>
<time>2018-09-19T18:42:46Z</time>
<speed>0.00</speed>
</trkpt>
<trkpt lat="-7.165034" lon="-34.796352">
<ele>12.300000</ele>
<time>2018-09-19T18:47:53Z</time>
<speed>0.00</speed>
</trkpt>
<trkpt lat="-7.165028" lon="-34.796310">
<ele>2.660000</ele>
<time>2018-09-19T18:53:00Z</time>
<speed>0.00</speed>
</trkpt>
<trkpt lat="-7.165021" lon="-34.796280">
<ele>13.960000</ele>
<time>2018-09-19T18:58:07Z</time>
<speed>0.00</speed>
</trkpt>
<trkpt lat="-7.164980" lon="-34.796253">
<ele>8.210000</ele>
<time>2018-09-19T19:03:18Z</time>
<speed>0.00</speed>
</trkpt>
<trkpt lat="-7.164973" lon="-34.796265">
<ele>4.110000</ele>
<time>2018-09-19T19:08:25Z</time>
<speed>0.00</speed>
</trkpt>
<trkpt lat="-7.165006" lon="-34.796291">
<ele>1.260000</ele>
<time>2018-09-19T19:13:32Z</time>
<speed>0.00</speed>
</trkpt>
<trkpt lat="-7.164994" lon="-34.796310">
<ele>13.830000</ele>
<time>2018-09-19T19:18:39Z</time>
<speed>0.00</speed>
</trkpt>
<trkpt lat="-7.165042" lon="-34.796368">
<ele>25.010000</ele>
<time>2018-09-19T19:23:47Z</time>
<speed>0.00</speed>
</trkpt>
<trkpt lat="-7.164940" lon="-34.796177">
<ele>1.630000</ele>
<time>2018-09-19T19:28:54Z</time>
<speed>0.00</speed>
</trkpt>
<trkpt lat="-7.165038" lon="-34.796295">
<ele>22.490000</ele>
<time>2018-09-19T19:34:01Z</time>
<speed>0.18</speed>
</trkpt>
<trkpt lat="-7.165021" lon="-34.796265">
<ele>5.120000</ele>
<time>2018-09-19T19:39:08Z</time>
<speed>0.00</speed>
</trkpt>
<trkpt lat="-7.164994" lon="-34.796291">
<ele>4.960000</ele>
<time>2018-09-19T19:44:13Z</time>
<speed>0.05</speed>
</trkpt>
<trkpt lat="-7.165069" lon="-34.796284">
<ele>-8.040000</ele>
<time>2018-09-19T19:49:21Z</time>
<speed>0.00</speed>
</trkpt>
<trkpt lat="-7.164990" lon="-34.796341">
<ele>16.299999</ele>
<time>2018-09-19T19:54:28Z</time>
<speed>0.00</speed>
</trkpt>
<trkpt lat="-7.164924" lon="-34.796173">
<ele>10.530000</ele>
<time>2018-09-19T19:59:35Z</time>
<speed>0.00</speed>
</trkpt>
<trkpt lat="-7.164958" lon="-34.796192">
<ele>6.910000</ele>
<time>2018-09-19T20:04:45Z</time>
<speed>0.00</speed>
</trkpt>
<trkpt lat="-7.164929" lon="-34.796097">
<ele>10.099999</ele>
<time>2018-09-19T20:09:51Z</time>
<speed>0.00</speed>
</trkpt>
<trkpt lat="-7.164999" lon="-34.796219">
<ele>6.660000</ele>
<time>2018-09-19T20:14:57Z</time>
<speed>0.10</speed>
</trkpt>
<trkpt lat="-7.164926" lon="-34.796131">
<ele>20.770000</ele>
<time>2018-09-19T20:20:05Z</time>
<speed>0.00</speed>
</trkpt>
<trkpt lat="-7.164961" lon="-34.796200">
<ele>11.509999</ele>
<time>2018-09-19T20:25:13Z</time>
<speed>0.00</speed>
</trkpt>
<trkpt lat="-7.165041" lon="-34.796227">
<ele>20.500000</ele>
<time>2018-09-19T20:30:21Z</time>
<speed>1.36</speed>
</trkpt>
<trkpt lat="-7.165025" lon="-34.796272">
<ele>18.680000</ele>
<time>2018-09-19T20:35:35Z</time>
<speed>0.00</speed>
</trkpt>
<trkpt lat="-7.164916" lon="-34.796154">
<ele>18.359999</ele>
<time>2018-09-19T20:40:42Z</time>
<speed>0.00</speed>
</trkpt>
<trkpt lat="-7.164957" lon="-34.796227">
<ele>10.990000</ele>
<time>2018-09-19T20:45:49Z</time>
<speed>0.00</speed>
</trkpt>
<trkpt lat="-7.165117" lon="-34.796436">
<ele>-12.030000</ele>
<time>2018-09-19T20:51:01Z</time>
<speed>0.00</speed>
</trkpt>
<trkpt lat="-7.165082" lon="-34.796341">
<ele>-10.990000</ele>
<time>2018-09-19T20:56:09Z</time>
<speed>0.00</speed>
</trkpt>
<trkpt lat="-7.164960" lon="-34.796200">
<ele>18.350000</ele>
<time>2018-09-19T21:01:21Z</time>
<speed>3.28</speed>
</trkpt>
<trkpt lat="-7.165000" lon="-34.796421">
<ele>-12.300000</ele>
<time>2018-09-19T21:06:28Z</time>
<speed>0.71</speed>
</trkpt>
<trkpt lat="-7.164958" lon="-34.796181">
<ele>16.680000</ele>
<time>2018-09-19T21:11:38Z</time>
<speed>0.00</speed>
</trkpt>
<trkpt lat="-7.165112" lon="-34.796436">
<ele>-3.810000</ele>
<time>2018-09-19T21:16:46Z</time>
<speed>0.00</speed>
</trkpt>
<trkpt lat="-7.164988" lon="-34.796303">
<ele>4.560000</ele>
<time>2018-09-19T21:22:25Z</time>
<speed>0.13</speed>
</trkpt>
<trkpt lat="-7.165023" lon="-34.796318">
<ele>19.689999</ele>
<time>2018-09-19T21:27:34Z</time>
<speed>0.00</speed>
</trkpt>
<trkpt lat="-7.164976" lon="-34.796314">
<ele>3.950000</ele>
<time>2018-09-19T21:32:42Z</time>
<speed>0.05</speed>
</trkpt>
<trkpt lat="-7.165022" lon="-34.796280">
<ele>25.529999</ele>
<time>2018-09-19T21:37:51Z</time>
<speed>0.00</speed>
</trkpt>
<trkpt lat="-7.165001" lon="-34.796337">
<ele>11.210000</ele>
<time>2018-09-19T21:42:59Z</time>
<speed>0.00</speed>
</trkpt>
<trkpt lat="-7.165031" lon="-34.796417">
<ele>-2.250000</ele>
<time>2018-09-19T21:48:10Z</time>
<speed>0.00</speed>
</trkpt>
<trkpt lat="-7.165040" lon="-34.796310">
<ele>44.059998</ele>
<time>2018-09-19T21:53:18Z</time>
<speed>0.00</speed>
</trkpt>
<trkpt lat="-7.164978" lon="-34.796391">
<ele>23.410000</ele>
<time>2018-09-19T21:58:25Z</time>
<speed>0.00</speed>
</trkpt>
<trkpt lat="-7.164990" lon="-34.796227">
<ele>-3.590000</ele>
<time>2018-09-19T22:04:05Z</time>
<speed>0.18</speed>
</trkpt>
<trkpt lat="-7.164889" lon="-34.796284">
<ele>11.940000</ele>
<time>2018-09-19T22:09:13Z</time>
<speed>0.00</speed>
</trkpt>
<trkpt lat="-7.165000" lon="-34.796410">
<ele>14.460000</ele>
<time>2018-09-19T22:14:21Z</time>
<speed>0.00</speed>
</trkpt>
<trkpt lat="-7.165006" lon="-34.796341">
<ele>26.590000</ele>
<time>2018-09-19T22:19:28Z</time>
<speed>0.00</speed>
</trkpt>
<trkpt lat="-7.165012" lon="-34.796341">
<ele>4.560000</ele>
<time>2018-09-19T22:24:35Z</time>
<speed>0.00</speed>
</trkpt>
<trkpt lat="-7.165038" lon="-34.796268">
<ele>15.190000</ele>
<time>2018-09-19T22:29:42Z</time>
<speed>0.00</speed>
</trkpt>
<trkpt lat="-7.165025" lon="-34.796509">
<ele>65.309998</ele>
<time>2018-09-19T22:34:50Z</time>
<speed>0.00</speed>
</trkpt>
<trkpt lat="-7.165030" lon="-34.796463">
<ele>39.860001</ele>
<time>2018-09-19T22:39:57Z</time>
<speed>0.00</speed>
</trkpt>
<trkpt lat="-7.165041" lon="-34.796288">
<ele>1.300000</ele>
<time>2018-09-19T22:45:03Z</time>
<speed>0.00</speed>
</trkpt>
<trkpt lat="-7.164999" lon="-34.796326">
<ele>12.980000</ele>
<time>2018-09-19T22:50:07Z</time>
<speed>0.13</speed>
</trkpt>
<trkpt lat="-7.165022" lon="-34.796337">
<ele>11.840000</ele>
<time>2018-09-19T22:55:14Z</time>
<speed>0.07</speed>
</trkpt>
<trkpt lat="-7.165040" lon="-34.796337">
<ele>-7.790000</ele>
<time>2018-09-19T23:00:21Z</time>
<speed>0.00</speed>
</trkpt>
<trkpt lat="-7.165040" lon="-34.796238">
<ele>-2.430000</ele>
<time>2018-09-19T23:05:28Z</time>
<speed>0.51</speed>
</trkpt>
<trkpt lat="-7.165009" lon="-34.796318">
<ele>22.199999</ele>
<time>2018-09-19T23:10:34Z</time>
<speed>0.25</speed>
</trkpt>
<trkpt lat="-7.165045" lon="-34.796268">
<ele>13.380000</ele>
<time>2018-09-19T23:15:41Z</time>
<speed>0.00</speed>
</trkpt>
<trkpt lat="-7.164978" lon="-34.796429">
<ele>12.219999</ele>
<time>2018-09-19T23:20:47Z</time>
<speed>0.00</speed>
</trkpt>
<trkpt lat="-7.165052" lon="-34.796375">
<ele>24.189999</ele>
<time>2018-09-19T23:25:54Z</time>
<speed>0.00</speed>
</trkpt>
<trkpt lat="-7.164944" lon="-34.796326">
<ele>6.510000</ele>
<time>2018-09-19T23:31:02Z</time>
<speed>0.00</speed>
</trkpt>
<trkpt lat="-7.165000" lon="-34.796299">
<ele>13.670000</ele>
<time>2018-09-19T23:36:07Z</time>
<speed>0.00</speed>
</trkpt>
<trkpt lat="-7.164973" lon="-34.796238">
<ele>21.230000</ele>
<time>2018-09-19T23:41:12Z</time>
<speed>0.00</speed>
</trkpt>
<trkpt lat="-7.164919" lon="-34.796566">
<ele>14.559999</ele>
<time>2018-09-19T23:46:29Z</time>
<speed>0.43</speed>
</trkpt>
<trkpt lat="-7.165000" lon="-34.796394">
<ele>-0.230000</ele>
<time>2018-09-19T23:51:36Z</time>
<speed>0.00</speed>
</trkpt>
<trkpt lat="-7.165063" lon="-34.795856">
<ele>43.910000</ele>
<time>2018-09-19T23:56:45Z</time>
<speed>0.00</speed>
</trkpt>
<trkpt lat="-7.165027" lon="-34.796291">
<ele>10.599999</ele>
<time>2018-09-20T00:02:26Z</time>
<speed>0.00</speed>
</trkpt>
<trkpt lat="-7.165014" lon="-34.796268">
<ele>9.530000</ele>
<time>2018-09-20T00:07:33Z</time>
<speed>0.00</speed>
</trkpt>
<trkpt lat="-7.164958" lon="-34.796288">
<ele>-0.390000</ele>
<time>2018-09-20T00:12:39Z</time>
<speed>0.00</speed>
</trkpt>
<trkpt lat="-7.165006" lon="-34.796272">
<ele>4.300000</ele>
<time>2018-09-20T00:17:45Z</time>
<speed>0.00</speed>
</trkpt>
<trkpt lat="-7.165053" lon="-34.796322">
<ele>13.889999</ele>
<time>2018-09-20T00:22:50Z</time>
<speed>0.29</speed>
</trkpt>
<trkpt lat="-7.165004" lon="-34.796452">
<ele>8.929999</ele>
<time>2018-09-20T00:27:57Z</time>
<speed>0.00</speed>
</trkpt>
<trkpt lat="-7.164963" lon="-34.796280">
<ele>-16.199999</ele>
<time>2018-09-20T00:33:04Z</time>
<speed>0.00</speed>
</trkpt>
<trkpt lat="-7.164880" lon="-34.796291">
<ele>-10.010000</ele>
<time>2018-09-20T00:38:11Z</time>
<speed>0.00</speed>
</trkpt>
<trkpt lat="-7.165039" lon="-34.796272">
<ele>25.740000</ele>
<time>2018-09-20T00:43:21Z</time>
<speed>0.00</speed>
</trkpt>
<trkpt lat="-7.165067" lon="-34.796349">
<ele>21.650000</ele>
<time>2018-09-20T00:48:49Z</time>
<speed>0.09</speed>
</trkpt>
<trkpt lat="-7.165020" lon="-34.796249">
<ele>-13.080000</ele>
<time>2018-09-20T00:54:15Z</time>
<speed>0.05</speed>
</trkpt>
<trkpt lat="-7.164954" lon="-34.796326">
<ele>2.920000</ele>
<time>2018-09-20T00:59:45Z</time>
<speed>0.00</speed>
</trkpt>
<trkpt lat="-7.164972" lon="-34.796310">
<ele>36.480000</ele>
<time>2018-09-20T01:04:57Z</time>
<speed>0.14</speed>
</trkpt>
<trkpt lat="-7.165040" lon="-34.796341">
<ele>14.429999</ele>
<time>2018-09-20T01:10:06Z</time>
<speed>0.15</speed>
</trkpt>
<trkpt lat="-7.164952" lon="-34.796318">
<ele>-23.539999</ele>
<time>2018-09-20T01:15:14Z</time>
<speed>0.46</speed>
</trkpt>
<trkpt lat="-7.165020" lon="-34.796314">
<ele>-3.920000</ele>
<time>2018-09-20T01:20:22Z</time>
<speed>0.07</speed>
</trkpt>
<trkpt lat="-7.165028" lon="-34.796314">
<ele>3.850000</ele>
<time>2018-09-20T01:25:30Z</time>
<speed>0.29</speed>
</trkpt>
<trkpt lat="-7.164969" lon="-34.796349">
<ele>-3.050000</ele>
<time>2018-09-20T01:30:38Z</time>
<speed>0.33</speed>
</trkpt>
<trkpt lat="-7.164984" lon="-34.796303">
<ele>-3.050000</ele>
<time>2018-09-20T01:35:44Z</time>
<speed>0.20</speed>
</trkpt>
<trkpt lat="-7.165012" lon="-34.796341">
<ele>9.590000</ele>
<time>2018-09-20T01:40:50Z</time>
<speed>0.05</speed>
</trkpt>
<trkpt lat="-7.164993" lon="-34.796379">
<ele>4.730000</ele>
<time>2018-09-20T01:45:59Z</time>
<speed>0.43</speed>
</trkpt>
<trkpt lat="-7.165005" lon="-34.796368">
<ele>10.200000</ele>
<time>2018-09-20T01:51:05Z</time>
<speed>0.21</speed>
</trkpt>
<trkpt lat="-7.164967" lon="-34.796417">
<ele>28.789999</ele>
<time>2018-09-20T01:56:11Z</time>
<speed>0.06</speed>
</trkpt>
<trkpt lat="-7.164950" lon="-34.796375">
<ele>18.240000</ele>
<time>2018-09-20T02:01:32Z</time>
<speed>0.10</speed>
</trkpt>
<trkpt lat="-7.165076" lon="-34.796215">
<ele>15.610000</ele>
<time>2018-09-20T02:06:53Z</time>
<speed>0.22</speed>
</trkpt>
<trkpt lat="-7.165005" lon="-34.796337">
<ele>6.890000</ele>
<time>2018-09-20T02:12:15Z</time>
<speed>0.12</speed>
</trkpt>
<trkpt lat="-7.165042" lon="-34.796337">
<ele>10.360000</ele>
<time>2018-09-20T02:17:21Z</time>
<speed>0.19</speed>
</trkpt>
<trkpt lat="-7.165070" lon="-34.796291">
<ele>21.209999</ele>
<time>2018-09-20T02:22:41Z</time>
<speed>0.08</speed>
</trkpt>
<trkpt lat="-7.165056" lon="-34.796211">
<ele>18.279999</ele>
<time>2018-09-20T02:28:00Z</time>
<speed>0.30</speed>
</trkpt>
<trkpt lat="-7.165066" lon="-34.796337">
<ele>5.220000</ele>
<time>2018-09-20T02:33:40Z</time>
<speed>0.13</speed>
</trkpt>
<trkpt lat="-7.164931" lon="-34.796379">
<ele>4.810000</ele>
<time>2018-09-20T02:39:38Z</time>
<speed>0.09</speed>
</trkpt>
<trkpt lat="-7.164974" lon="-34.796379">
<ele>25.559999</ele>
<time>2018-09-20T02:46:30Z</time>
<speed>4.48</speed>
</trkpt>
<trkpt lat="-7.165012" lon="-34.796314">
<ele>13.770000</ele>
<time>2018-09-20T02:54:09Z</time>
<speed>0.00</speed>
</trkpt>
<trkpt lat="-7.165030" lon="-34.796307">
<ele>7.600000</ele>
<time>2018-09-20T02:59:15Z</time>
<speed>0.00</speed>
</trkpt>
</trkseg>
</trk>
<trk>
<name>20180930-212207(6)</name>
<desc>Color:004000ff</desc>
<trkseg>
<trkpt lat="-7.165011" lon="-34.796284">
<ele>8.000000</ele>
<time>2018-09-20T03:04:25Z</time>
<speed>0.00</speed>
</trkpt>
<trkpt lat="-7.164973" lon="-34.796288">
<ele>23.549999</ele>
<time>2018-09-20T03:09:34Z</time>
<speed>0.00</speed>
</trkpt>
<trkpt lat="-7.165058" lon="-34.796364">
<ele>-11.050000</ele>
<time>2018-09-20T03:14:44Z</time>
<speed>0.00</speed>
</trkpt>
<trkpt lat="-7.165072" lon="-34.796322">
<ele>14.150000</ele>
<time>2018-09-20T03:19:51Z</time>
<speed>0.00</speed>
</trkpt>
<trkpt lat="-7.164997" lon="-34.796307">
<ele>13.759999</ele>
<time>2018-09-20T03:24:57Z</time>
<speed>0.00</speed>
</trkpt>
<trkpt lat="-7.164967" lon="-34.796257">
<ele>25.699999</ele>
<time>2018-09-20T03:30:03Z</time>
<speed>0.00</speed>
</trkpt>
<trkpt lat="-7.165041" lon="-34.796303">
<ele>34.619999</ele>
<time>2018-09-20T03:35:10Z</time>
<speed>0.00</speed>
</trkpt>
<trkpt lat="-7.164981" lon="-34.796333">
<ele>-39.299999</ele>
<time>2018-09-20T03:40:22Z</time>
<speed>0.00</speed>
</trkpt>
<trkpt lat="-7.164916" lon="-34.796307">
<ele>84.250000</ele>
<time>2018-09-20T03:45:33Z</time>
<speed>0.00</speed>
</trkpt>
<trkpt lat="-7.165071" lon="-34.796314">
<ele>-59.209999</ele>
<time>2018-09-20T03:50:45Z</time>
<speed>0.00</speed>
</trkpt>
<trkpt lat="-7.165017" lon="-34.796268">
<ele>30.849998</ele>
<time>2018-09-20T03:55:53Z</time>
<speed>0.00</speed>
</trkpt>
<trkpt lat="-7.165041" lon="-34.796368">
<ele>22.359999</ele>
<time>2018-09-20T04:01:33Z</time>
<speed>0.32</speed>
</trkpt>
<trkpt lat="-7.165062" lon="-34.796303">
<ele>3.820000</ele>
<time>2018-09-20T04:06:40Z</time>
<speed>0.00</speed>
</trkpt>
<trkpt lat="-7.164999" lon="-34.796326">
<ele>2.660000</ele>
<time>2018-09-20T04:11:45Z</time>
<speed>0.11</speed>
</trkpt>
<trkpt lat="-7.164979" lon="-34.796192">
<ele>19.520000</ele>
<time>2018-09-20T04:16:51Z</time>
<speed>0.31</speed>
</trkpt>
<trkpt lat="-7.165024" lon="-34.796276">
<ele>8.320000</ele>
<time>2018-09-20T04:21:55Z</time>
<speed>0.30</speed>
</trkpt>
<trkpt lat="-7.165032" lon="-34.796234">
<ele>20.959999</ele>
<time>2018-09-20T04:27:00Z</time>
<speed>0.00</speed>
</trkpt>
<trkpt lat="-7.165021" lon="-34.796291">
<ele>15.440000</ele>
<time>2018-09-20T04:32:05Z</time>
<speed>0.00</speed>
</trkpt>
<trkpt lat="-7.165004" lon="-34.796257">
<ele>14.599999</ele>
<time>2018-09-20T04:37:10Z</time>
<speed>0.31</speed>
</trkpt>
<trkpt lat="-7.165009" lon="-34.796307">
<ele>0.100000</ele>
<time>2018-09-20T04:42:16Z</time>
<speed>0.00</speed>
</trkpt>
<trkpt lat="-7.164958" lon="-34.796108">
<ele>15.620000</ele>
<time>2018-09-20T04:47:22Z</time>
<speed>0.00</speed>
</trkpt>
<trkpt lat="-7.165007" lon="-34.796234">
<ele>12.410000</ele>
<time>2018-09-20T04:52:28Z</time>
<speed>0.00</speed>
</trkpt>
<trkpt lat="-7.164981" lon="-34.796227">
<ele>3.560000</ele>
<time>2018-09-20T04:57:35Z</time>
<speed>0.00</speed>
</trkpt>
<trkpt lat="-7.164999" lon="-34.796261">
<ele>11.990000</ele>
<time>2018-09-20T05:02:48Z</time>
<speed>0.00</speed>
</trkpt>
<trkpt lat="-7.164979" lon="-34.796238">
<ele>19.049999</ele>
<time>2018-09-20T05:07:53Z</time>
<speed>0.00</speed>
</trkpt>
<trkpt lat="-7.165051" lon="-34.796478">
<ele>-15.960000</ele>
<time>2018-09-20T05:12:59Z</time>
<speed>0.00</speed>
</trkpt>
<trkpt lat="-7.164998" lon="-34.796413">
<ele>-7.690000</ele>
<time>2018-09-20T05:18:05Z</time>
<speed>0.00</speed>
</trkpt>
<trkpt lat="-7.164951" lon="-34.796333">
<ele>13.610000</ele>
<time>2018-09-20T05:23:12Z</time>
<speed>0.00</speed>
</trkpt>
<trkpt lat="-7.164938" lon="-34.796284">
<ele>9.460000</ele>
<time>2018-09-20T05:28:19Z</time>
<speed>0.00</speed>
</trkpt>
<trkpt lat="-7.165024" lon="-34.796284">
<ele>18.230000</ele>
<time>2018-09-20T05:33:25Z</time>
<speed>0.13</speed>
</trkpt>
<trkpt lat="-7.165003" lon="-34.796188">
<ele>32.299999</ele>
<time>2018-09-20T05:38:31Z</time>
<speed>0.00</speed>
</trkpt>
<trkpt lat="-7.165043" lon="-34.796261">
<ele>19.730000</ele>
<time>2018-09-20T05:43:37Z</time>
<speed>0.00</speed>
</trkpt>
<trkpt lat="-7.164960" lon="-34.796150">
<ele>40.910000</ele>
<time>2018-09-20T05:48:44Z</time>
<speed>0.00</speed>
</trkpt>
<trkpt lat="-7.164979" lon="-34.796223">
<ele>37.009998</ele>
<time>2018-09-20T05:53:51Z</time>
<speed>0.00</speed>
</trkpt>
<trkpt lat="-7.165032" lon="-34.796280">
<ele>10.679999</ele>
<time>2018-09-20T05:58:57Z</time>
<speed>0.00</speed>
</trkpt>
<trkpt lat="-7.165020" lon="-34.796249">
<ele>-9.190000</ele>
<time>2018-09-20T06:04:13Z</time>
<speed>0.00</speed>
</trkpt>
<trkpt lat="-7.164956" lon="-34.796227">
<ele>22.039999</ele>
<time>2018-09-20T06:09:22Z</time>
<speed>0.00</speed>
</trkpt>
<trkpt lat="-7.164834" lon="-34.796135">
<ele>30.949999</ele>
<time>2018-09-20T06:14:33Z</time>
<speed>0.00</speed>
</trkpt>
<trkpt lat="-7.164928" lon="-34.796143">
<ele>52.219997</ele>
<time>2018-09-20T06:19:42Z</time>
<speed>0.00</speed>
</trkpt>
<trkpt lat="-7.165060" lon="-34.796505">
<ele>-37.709999</ele>
<time>2018-09-20T06:24:49Z</time>
<speed>0.00</speed>
</trkpt>
<trkpt lat="-7.165097" lon="-34.796509">
<ele>2.170000</ele>
<time>2018-09-20T06:30:19Z</time>
<speed>0.40</speed>
</trkpt>
<trkpt lat="-7.165021" lon="-34.796371">
<ele>3.880000</ele>
<time>2018-09-20T06:35:29Z</time>
<speed>0.00</speed>
</trkpt>
<trkpt lat="-7.165015" lon="-34.796177">
<ele>43.629997</ele>
<time>2018-09-20T06:40:44Z</time>
<speed>0.00</speed>
</trkpt>
<trkpt lat="-7.164999" lon="-34.796188">
<ele>52.459999</ele>
<time>2018-09-20T06:46:14Z</time>
<speed>0.13</speed>
</trkpt>
<trkpt lat="-7.165073" lon="-34.796455">
<ele>6.140000</ele>
<time>2018-09-20T06:52:19Z</time>
<speed>0.00</speed>
</trkpt>
<trkpt lat="-7.165028" lon="-34.796303">
<ele>1.960000</ele>
<time>2018-09-20T06:57:50Z</time>
<speed>0.58</speed>
</trkpt>
<trkpt lat="-7.164984" lon="-34.796162">
<ele>47.869999</ele>
<time>2018-09-20T07:04:28Z</time>
<speed>0.25</speed>
</trkpt>
<trkpt lat="-7.165148" lon="-34.796726">
<ele>-32.090000</ele>
<time>2018-09-20T07:12:25Z</time>
<speed>0.00</speed>
</trkpt>
<trkpt lat="-7.164935" lon="-34.796192">
<ele>45.320000</ele>
<time>2018-09-20T07:17:35Z</time>
<speed>0.00</speed>
</trkpt>
<trkpt lat="-7.164979" lon="-34.796413">
<ele>16.910000</ele>
<time>2018-09-20T07:22:47Z</time>
<speed>0.00</speed>
</trkpt>
<trkpt lat="-7.164968" lon="-34.796127">
<ele>160.160004</ele>
<time>2018-09-20T07:28:07Z</time>
<speed>0.00</speed>
</trkpt>
<trkpt lat="-7.165166" lon="-34.796341">
<ele>35.380001</ele>
<time>2018-09-20T07:33:46Z</time>
<speed>0.39</speed>
</trkpt>
<trkpt lat="-7.164948" lon="-34.796215">
<ele>114.599998</ele>
<time>2018-09-20T07:39:47Z</time>
<speed>0.42</speed>
</trkpt>
<trkpt lat="-7.165048" lon="-34.796391">
<ele>26.330000</ele>
<time>2018-09-20T07:46:32Z</time>
<speed>0.00</speed>
</trkpt>
<trkpt lat="-7.164997" lon="-34.796326">
<ele>-5.220000</ele>
<time>2018-09-20T07:52:00Z</time>
<speed>0.23</speed>
</trkpt>
<trkpt lat="-7.165026" lon="-34.796288">
<ele>24.980000</ele>
<time>2018-09-20T07:58:04Z</time>
<speed>0.00</speed>
</trkpt>
<trkpt lat="-7.164642" lon="-34.796391">
<ele>-54.949997</ele>
<time>2018-09-20T08:03:27Z</time>
<speed>0.00</speed>
</trkpt>
<trkpt lat="-7.165048" lon="-34.796215">
<ele>30.289999</ele>
<time>2018-09-20T08:08:33Z</time>
<speed>0.00</speed>
</trkpt>
<trkpt lat="-7.165014" lon="-34.796345">
<ele>24.209999</ele>
<time>2018-09-20T08:13:38Z</time>
<speed>0.00</speed>
</trkpt>
<trkpt lat="-7.164995" lon="-34.796326">
<ele>3.440000</ele>
<time>2018-09-20T08:18:46Z</time>
<speed>0.00</speed>
</trkpt>
<trkpt lat="-7.165024" lon="-34.796219">
<ele>22.430000</ele>
<time>2018-09-20T08:23:53Z</time>
<speed>0.31</speed>
</trkpt>
<trkpt lat="-7.165002" lon="-34.796329">
<ele>-8.929999</ele>
<time>2018-09-20T08:28:58Z</time>
<speed>0.68</speed>
</trkpt>
<trkpt lat="-7.165013" lon="-34.796246">
<ele>25.199999</ele>
<time>2018-09-20T08:34:04Z</time>
<speed>0.00</speed>
</trkpt>
<trkpt lat="-7.165014" lon="-34.796310">
<ele>14.610000</ele>
<time>2018-09-20T08:39:08Z</time>
<speed>0.49</speed>
</trkpt>
<trkpt lat="-7.165080" lon="-34.796261">
<ele>35.509998</ele>
<time>2018-09-20T08:44:14Z</time>
<speed>0.00</speed>
</trkpt>
<trkpt lat="-7.165030" lon="-34.796227">
<ele>25.150000</ele>
<time>2018-09-20T08:49:19Z</time>
<speed>0.00</speed>
</trkpt>
<trkpt lat="-7.165086" lon="-34.796276">
<ele>40.809998</ele>
<time>2018-09-20T08:54:25Z</time>
<speed>0.00</speed>
</trkpt>
<trkpt lat="-7.165013" lon="-34.796261">
<ele>20.029999</ele>
<time>2018-09-20T08:59:31Z</time>
<speed>0.00</speed>
</trkpt>
<trkpt lat="-7.165066" lon="-34.796360">
<ele>10.030000</ele>
<time>2018-09-20T09:04:39Z</time>
<speed>0.00</speed>
</trkpt>
<trkpt lat="-7.165041" lon="-34.796295">
<ele>-3.550000</ele>
<time>2018-09-20T09:09:43Z</time>
<speed>0.08</speed>
</trkpt>
<trkpt lat="-7.165044" lon="-34.796364">
<ele>14.190000</ele>
<time>2018-09-20T09:14:50Z</time>
<speed>0.00</speed>
</trkpt>
<trkpt lat="-7.164995" lon="-34.796257">
<ele>22.109999</ele>
<time>2018-09-20T09:19:56Z</time>
<speed>0.00</speed>
</trkpt>
<trkpt lat="-7.165003" lon="-34.796291">
<ele>7.750000</ele>
<time>2018-09-20T09:25:02Z</time>
<speed>0.00</speed>
</trkpt>
<trkpt lat="-7.164897" lon="-34.796455">
<ele>-21.170000</ele>
<time>2018-09-20T09:30:11Z</time>
<speed>0.00</speed>
</trkpt>
<trkpt lat="-7.164983" lon="-34.796329">
<ele>6.280000</ele>
<time>2018-09-20T09:35:18Z</time>
<speed>0.00</speed>
</trkpt>
<trkpt lat="-7.164844" lon="-34.796082">
<ele>29.090000</ele>
<time>2018-09-20T09:40:25Z</time>
<speed>0.00</speed>
</trkpt>
<trkpt lat="-7.165017" lon="-34.796314">
<ele>15.980000</ele>
<time>2018-09-20T09:45:32Z</time>
<speed>0.00</speed>
</trkpt>
<trkpt lat="-7.165039" lon="-34.796383">
<ele>17.080000</ele>
<time>2018-09-20T09:50:46Z</time>
<speed>0.35</speed>
</trkpt>
<trkpt lat="-7.165162" lon="-34.796467">
<ele>-11.650000</ele>
<time>2018-09-20T09:56:10Z</time>
<speed>0.06</speed>
</trkpt>
<trkpt lat="-7.165040" lon="-34.796299">
<ele>6.330000</ele>
<time>2018-09-20T10:01:52Z</time>
<speed>0.14</speed>
</trkpt>
<trkpt lat="-7.165034" lon="-34.796242">
<ele>-3.520000</ele>
<time>2018-09-20T10:08:14Z</time>
<speed>0.03</speed>
</trkpt>
<trkpt lat="-7.165006" lon="-34.796318">
<ele>9.750000</ele>
<time>2018-09-20T10:13:18Z</time>
<speed>0.16</speed>
</trkpt>
<trkpt lat="-7.165017" lon="-34.796295">
<ele>2.900000</ele>
<time>2018-09-20T10:18:24Z</time>
<speed>0.09</speed>
</trkpt>
<trkpt lat="-7.165045" lon="-34.796310">
<ele>10.389999</ele>
<time>2018-09-20T10:23:30Z</time>
<speed>0.23</speed>
</trkpt>
<trkpt lat="-7.165055" lon="-34.796310">
<ele>3.840000</ele>
<time>2018-09-20T10:28:36Z</time>
<speed>0.00</speed>
</trkpt>
<trkpt lat="-7.165018" lon="-34.796314">
<ele>0.480000</ele>
<time>2018-09-20T10:33:43Z</time>
<speed>0.00</speed>
</trkpt>
<trkpt lat="-7.164925" lon="-34.796288">
<ele>23.279999</ele>
<time>2018-09-20T10:38:49Z</time>
<speed>0.00</speed>
</trkpt>
<trkpt lat="-7.165012" lon="-34.796349">
<ele>19.279999</ele>
<time>2018-09-20T10:43:54Z</time>
<speed>0.22</speed>
</trkpt>
<trkpt lat="-7.165045" lon="-34.796326">
<ele>0.190000</ele>
<time>2018-09-20T10:49:00Z</time>
<speed>0.31</speed>
</trkpt>
<trkpt lat="-7.165030" lon="-34.796299">
<ele>14.270000</ele>
<time>2018-09-20T10:54:06Z</time>
<speed>0.00</speed>
</trkpt>
<trkpt lat="-7.165017" lon="-34.796368">
<ele>18.180000</ele>
<time>2018-09-20T10:59:13Z</time>
<speed>0.00</speed>
</trkpt>
<trkpt lat="-7.165054" lon="-34.796391">
<ele>12.240000</ele>
<time>2018-09-20T11:04:22Z</time>
<speed>0.00</speed>
</trkpt>
<trkpt lat="-7.164961" lon="-34.796482">
<ele>18.170000</ele>
<time>2018-09-20T11:09:27Z</time>
<speed>0.00</speed>
</trkpt>
<trkpt lat="-7.165017" lon="-34.796474">
<ele>21.250000</ele>
<time>2018-09-20T11:14:37Z</time>
<speed>0.11</speed>
</trkpt>
<trkpt lat="-7.165042" lon="-34.796417">
<ele>11.679999</ele>
<time>2018-09-20T11:19:44Z</time>
<speed>0.00</speed>
</trkpt>
<trkpt lat="-7.165003" lon="-34.796284">
<ele>13.690000</ele>
<time>2018-09-20T11:24:50Z</time>
<speed>0.00</speed>
</trkpt>
<trkpt lat="-7.165068" lon="-34.796360">
<ele>11.200000</ele>
<time>2018-09-20T11:29:56Z</time>
<speed>0.00</speed>
</trkpt>
<trkpt lat="-7.165044" lon="-34.796238">
<ele>12.710000</ele>
<time>2018-09-20T11:35:03Z</time>
<speed>0.00</speed>
</trkpt>
<trkpt lat="-7.165047" lon="-34.796246">
<ele>11.240000</ele>
<time>2018-09-20T11:40:10Z</time>
<speed>0.00</speed>
</trkpt>
<trkpt lat="-7.164987" lon="-34.796459">
<ele>11.800000</ele>
<time>2018-09-20T11:45:16Z</time>
<speed>0.00</speed>
</trkpt>
<trkpt lat="-7.165092" lon="-34.796379">
<ele>20.740000</ele>
<time>2018-09-20T11:50:23Z</time>
<speed>0.00</speed>
</trkpt>
<trkpt lat="-7.165073" lon="-34.796268">
<ele>11.650000</ele>
<time>2018-09-20T11:55:30Z</time>
<speed>0.00</speed>
</trkpt>
<trkpt lat="-7.165004" lon="-34.796326">
<ele>3.730000</ele>
<time>2018-09-20T12:00:40Z</time>
<speed>0.00</speed>
</trkpt>
<trkpt lat="-7.164994" lon="-34.796387">
<ele>6.950000</ele>
<time>2018-09-20T12:05:46Z</time>
<speed>0.00</speed>
</trkpt>
<trkpt lat="-7.165033" lon="-34.796227">
<ele>11.280000</ele>
<time>2018-09-20T12:10:53Z</time>
<speed>0.00</speed>
</trkpt>
<trkpt lat="-7.165075" lon="-34.796059">
<ele>20.160000</ele>
<time>2018-09-20T12:16:00Z</time>
<speed>0.00</speed>
</trkpt>
<trkpt lat="-7.165048" lon="-34.796131">
<ele>47.399998</ele>
<time>2018-09-20T12:21:09Z</time>
<speed>0.00</speed>
</trkpt>
<trkpt lat="-7.165056" lon="-34.796329">
<ele>6.900000</ele>
<time>2018-09-20T12:26:18Z</time>
<speed>0.09</speed>
</trkpt>
<trkpt lat="-7.165122" lon="-34.796017">
<ele>86.330002</ele>
<time>2018-09-20T12:31:28Z</time>
<speed>0.00</speed>
</trkpt>
<trkpt lat="-7.165122" lon="-34.796314">
<ele>-9.540000</ele>
<time>2018-09-20T12:36:44Z</time>
<speed>0.00</speed>
</trkpt>
<trkpt lat="-7.165087" lon="-34.796341">
<ele>16.699999</ele>
<time>2018-09-20T12:42:18Z</time>
<speed>0.22</speed>
</trkpt>
<trkpt lat="-7.165030" lon="-34.796291">
<ele>-23.769999</ele>
<time>2018-09-20T12:47:27Z</time>
<speed>0.00</speed>
</trkpt>
<trkpt lat="-7.164983" lon="-34.796329">
<ele>-20.240000</ele>
<time>2018-09-20T12:52:36Z</time>
<speed>0.00</speed>
</trkpt>
<trkpt lat="-7.165049" lon="-34.796329">
<ele>-27.639999</ele>
<time>2018-09-20T12:57:44Z</time>
<speed>0.00</speed>
</trkpt>
<trkpt lat="-7.165089" lon="-34.796425">
<ele>-13.139999</ele>
<time>2018-09-20T13:02:59Z</time>
<speed>0.00</speed>
</trkpt>
<trkpt lat="-7.165048" lon="-34.796417">
<ele>-30.109999</ele>
<time>2018-09-20T13:08:09Z</time>
<speed>0.25</speed>
</trkpt>
<trkpt lat="-7.165071" lon="-34.796413">
<ele>-43.340000</ele>
<time>2018-09-20T13:13:18Z</time>
<speed>0.00</speed>
</trkpt>
<trkpt lat="-7.165004" lon="-34.796284">
<ele>-19.170000</ele>
<time>2018-09-20T13:18:26Z</time>
<speed>0.00</speed>
</trkpt>
<trkpt lat="-7.164987" lon="-34.796253">
<ele>-1.300000</ele>
<time>2018-09-20T13:23:34Z</time>
<speed>0.00</speed>
</trkpt>
<trkpt lat="-7.165015" lon="-34.796333">
<ele>24.799999</ele>
<time>2018-09-20T13:28:43Z</time>
<speed>0.00</speed>
</trkpt>
<trkpt lat="-7.165023" lon="-34.796310">
<ele>1.570000</ele>
<time>2018-09-20T13:33:52Z</time>
<speed>0.00</speed>
</trkpt>
<trkpt lat="-7.165060" lon="-34.796345">
<ele>20.420000</ele>
<time>2018-09-20T13:39:02Z</time>
<speed>0.03</speed>
</trkpt>
<trkpt lat="-7.165061" lon="-34.796310">
<ele>20.879999</ele>
<time>2018-09-20T13:44:10Z</time>
<speed>0.22</speed>
</trkpt>
<trkpt lat="-7.165033" lon="-34.796314">
<ele>9.719999</ele>
<time>2018-09-20T13:49:19Z</time>
<speed>0.00</speed>
</trkpt>
<trkpt lat="-7.165001" lon="-34.796307">
<ele>0.260000</ele>
<time>2018-09-20T13:54:28Z</time>
<speed>0.00</speed>
</trkpt>
<trkpt lat="-7.164963" lon="-34.796261">
<ele>16.600000</ele>
<time>2018-09-20T13:59:38Z</time>
<speed>0.37</speed>
</trkpt>
<trkpt lat="-7.164812" lon="-34.796375">
<ele>-21.629999</ele>
<time>2018-09-20T14:05:18Z</time>
<speed>0.28</speed>
</trkpt>
<trkpt lat="-7.164923" lon="-34.796368">
<ele>-12.110000</ele>
<time>2018-09-20T14:10:28Z</time>
<speed>0.00</speed>
</trkpt>
<trkpt lat="-7.164995" lon="-34.796333">
<ele>6.670000</ele>
<time>2018-09-20T14:15:36Z</time>
<speed>0.00</speed>
</trkpt>
<trkpt lat="-7.165092" lon="-34.796238">
<ele>31.289999</ele>
<time>2018-09-20T14:20:46Z</time>
<speed>0.00</speed>
</trkpt>
<trkpt lat="-7.164970" lon="-34.796535">
<ele>-14.599999</ele>
<time>2018-09-20T14:25:55Z</time>
<speed>0.00</speed>
</trkpt>
<trkpt lat="-7.164956" lon="-34.796349">
<ele>0.250000</ele>
<time>2018-09-20T14:31:04Z</time>
<speed>0.00</speed>
</trkpt>
<trkpt lat="-7.164938" lon="-34.796268">
<ele>4.710000</ele>
<time>2018-09-20T14:36:13Z</time>
<speed>0.00</speed>
</trkpt>
<trkpt lat="-7.164940" lon="-34.796154">
<ele>37.230000</ele>
<time>2018-09-20T14:41:23Z</time>
<speed>0.00</speed>
</trkpt>
<trkpt lat="-7.164996" lon="-34.796314">
<ele>17.600000</ele>
<time>2018-09-20T14:46:33Z</time>
<speed>0.00</speed>
</trkpt>
<trkpt lat="-7.164958" lon="-34.796501">
<ele>-21.209999</ele>
<time>2018-09-20T14:51:43Z</time>
<speed>0.00</speed>
</trkpt>
<trkpt lat="-7.165071" lon="-34.796276">
<ele>24.109999</ele>
<time>2018-09-20T14:56:54Z</time>
<speed>1.19</speed>
</trkpt>
<trkpt lat="-7.165153" lon="-34.796265">
<ele>53.430000</ele>
<time>2018-09-20T15:02:11Z</time>
<speed>0.00</speed>
</trkpt>
<trkpt lat="-7.165012" lon="-34.796333">
<ele>26.119999</ele>
<time>2018-09-20T15:07:22Z</time>
<speed>0.00</speed>
</trkpt>
<trkpt lat="-7.164995" lon="-34.796345">
<ele>26.910000</ele>
<time>2018-09-20T15:12:32Z</time>
<speed>0.00</speed>
</trkpt>
<trkpt lat="-7.165173" lon="-34.796181">
<ele>41.779999</ele>
<time>2018-09-20T15:17:47Z</time>
<speed>0.00</speed>
</trkpt>
<trkpt lat="-7.165078" lon="-34.796249">
<ele>48.649998</ele>
<time>2018-09-20T15:23:20Z</time>
<speed>0.55</speed>
</trkpt>
<trkpt lat="-7.164993" lon="-34.796322">
<ele>75.949997</ele>
<time>2018-09-20T15:28:33Z</time>
<speed>0.14</speed>
</trkpt>
<trkpt lat="-7.165051" lon="-34.796326">
<ele>-16.059999</ele>
<time>2018-09-20T15:33:53Z</time>
<speed>0.00</speed>
</trkpt>
<trkpt lat="-7.164993" lon="-34.796329">
<ele>22.869999</ele>
<time>2018-09-20T15:39:08Z</time>
<speed>0.00</speed>
</trkpt>
<trkpt lat="-7.165016" lon="-34.796131">
<ele>9.410000</ele>
<time>2018-09-20T15:44:39Z</time>
<speed>0.33</speed>
</trkpt>
<trkpt lat="-7.165047" lon="-34.796310">
<ele>-6.830000</ele>
<time>2018-09-20T15:50:15Z</time>
<speed>0.16</speed>
</trkpt>
<trkpt lat="-7.165035" lon="-34.796379">
<ele>-36.889999</ele>
<time>2018-09-20T15:56:19Z</time>
<speed>0.27</speed>
</trkpt>
<trkpt lat="-7.165042" lon="-34.796322">
<ele>3.240000</ele>
<time>2018-09-20T16:03:03Z</time>
<speed>0.14</speed>
</trkpt>
<trkpt lat="-7.165013" lon="-34.796276">
<ele>5.800000</ele>
<time>2018-09-20T16:10:45Z</time>
<speed>0.13</speed>
</trkpt>
<trkpt lat="-7.165041" lon="-34.796299">
<ele>8.620000</ele>
<time>2018-09-20T16:15:54Z</time>
<speed>0.00</speed>
</trkpt>
<trkpt lat="-7.165034" lon="-34.796307">
<ele>8.880000</ele>
<time>2018-09-20T16:21:03Z</time>
<speed>0.00</speed>
</trkpt>
<trkpt lat="-7.165049" lon="-34.796295">
<ele>16.420000</ele>
<time>2018-09-20T16:26:11Z</time>
<speed>0.40</speed>
</trkpt>
<trkpt lat="-7.165037" lon="-34.796204">
<ele>13.639999</ele>
<time>2018-09-20T16:31:20Z</time>
<speed>0.20</speed>
</trkpt>
<trkpt lat="-7.165009" lon="-34.796188">
<ele>24.029999</ele>
<time>2018-09-20T16:36:30Z</time>
<speed>0.00</speed>
</trkpt>
<trkpt lat="-7.165040" lon="-34.796307">
<ele>8.800000</ele>
<time>2018-09-20T16:41:39Z</time>
<speed>0.10</speed>
</trkpt>
<trkpt lat="-7.165040" lon="-34.796284">
<ele>21.439999</ele>
<time>2018-09-20T16:46:49Z</time>
<speed>0.00</speed>
</trkpt>
<trkpt lat="-7.164999" lon="-34.796299">
<ele>-8.250000</ele>
<time>2018-09-20T16:51:56Z</time>
<speed>0.17</speed>
</trkpt>
<trkpt lat="-7.165061" lon="-34.796349">
<ele>7.090000</ele>
<time>2018-09-20T16:57:07Z</time>
<speed>0.00</speed>
</trkpt>
<trkpt lat="-7.165010" lon="-34.796394">
<ele>-4.610000</ele>
<time>2018-09-20T17:02:24Z</time>
<speed>0.21</speed>
</trkpt>
<trkpt lat="-7.165060" lon="-34.796352">
<ele>0.100000</ele>
<time>2018-09-20T17:07:34Z</time>
<speed>0.00</speed>
</trkpt>
<trkpt lat="-7.165025" lon="-34.796295">
<ele>19.590000</ele>
<time>2018-09-20T17:12:44Z</time>
<speed>0.31</speed>
</trkpt>
<trkpt lat="-7.164970" lon="-34.796295">
<ele>3.310000</ele>
<time>2018-09-20T17:17:54Z</time>
<speed>0.20</speed>
</trkpt>
<trkpt lat="-7.165049" lon="-34.796268">
<ele>15.330000</ele>
<time>2018-09-20T17:23:03Z</time>
<speed>0.00</speed>
</trkpt>
<trkpt lat="-7.165046" lon="-34.796291">
<ele>5.570000</ele>
<time>2018-09-20T17:28:13Z</time>
<speed>0.33</speed>
</trkpt>
<trkpt lat="-7.165089" lon="-34.796288">
<ele>-12.210000</ele>
<time>2018-09-20T17:33:24Z</time>
<speed>0.00</speed>
</trkpt>
<trkpt lat="-7.165118" lon="-34.796249">
<ele>25.469999</ele>
<time>2018-09-20T17:38:34Z</time>
<speed>0.00</speed>
</trkpt>
<trkpt lat="-7.164900" lon="-34.796173">
<ele>61.820000</ele>
<time>2018-09-20T17:43:44Z</time>
<speed>0.00</speed>
</trkpt>
<trkpt lat="-7.165091" lon="-34.796444">
<ele>6.060000</ele>
<time>2018-09-20T17:48:54Z</time>
<speed>0.00</speed>
</trkpt>
<trkpt lat="-7.165065" lon="-34.796295">
<ele>13.090000</ele>
<time>2018-09-20T17:54:04Z</time>
<speed>0.00</speed>
</trkpt>
<trkpt lat="-7.165007" lon="-34.796268">
<ele>3.980000</ele>
<time>2018-09-20T17:59:14Z</time>
<speed>0.00</speed>
</trkpt>
<trkpt lat="-7.165196" lon="-34.796421">
<ele>-2.330000</ele>
<time>2018-09-20T18:04:29Z</time>
<speed>0.00</speed>
</trkpt>
<trkpt lat="-7.165089" lon="-34.796322">
<ele>12.009999</ele>
<time>2018-09-20T18:10:00Z</time>
<speed>0.15</speed>
</trkpt>
<trkpt lat="-7.165063" lon="-34.796326">
<ele>9.910000</ele>
<time>2018-09-20T18:15:12Z</time>
<speed>0.04</speed>
</trkpt>
<trkpt lat="-7.165001" lon="-34.796391">
<ele>-63.779999</ele>
<time>2018-09-20T18:20:26Z</time>
<speed>0.00</speed>
</trkpt>
<trkpt lat="-7.165043" lon="-34.796295">
<ele>27.359999</ele>
<time>2018-09-20T18:25:37Z</time>
<speed>0.00</speed>
</trkpt>
<trkpt lat="-7.165052" lon="-34.796307">
<ele>13.210000</ele>
<time>2018-09-20T18:30:46Z</time>
<speed>0.00</speed>
</trkpt>
<trkpt lat="-7.165047" lon="-34.796272">
<ele>9.130000</ele>
<time>2018-09-20T18:35:55Z</time>
<speed>0.00</speed>
</trkpt>
<trkpt lat="-7.165073" lon="-34.796299">
<ele>12.490000</ele>
<time>2018-09-20T18:41:04Z</time>
<speed>0.00</speed>
</trkpt>
<trkpt lat="-7.165061" lon="-34.796314">
<ele>24.889999</ele>
<time>2018-09-20T18:46:13Z</time>
<speed>0.00</speed>
</trkpt>
<trkpt lat="-7.165036" lon="-34.796368">
<ele>6.120000</ele>
<time>2018-09-20T18:51:22Z</time>
<speed>0.00</speed>
</trkpt>
<trkpt lat="-7.164977" lon="-34.796227">
<ele>-3.690000</ele>
<time>2018-09-20T18:56:31Z</time>
<speed>0.00</speed>
</trkpt>
<trkpt lat="-7.165041" lon="-34.796402">
<ele>2.610000</ele>
<time>2018-09-20T19:01:43Z</time>
<speed>0.00</speed>
</trkpt>
<trkpt lat="-7.165071" lon="-34.796383">
<ele>22.680000</ele>
<time>2018-09-20T19:06:52Z</time>
<speed>0.00</speed>
</trkpt>
<trkpt lat="-7.165085" lon="-34.796391">
<ele>6.610000</ele>
<time>2018-09-20T19:12:01Z</time>
<speed>0.00</speed>
</trkpt>
<trkpt lat="-7.165023" lon="-34.796352">
<ele>17.150000</ele>
<time>2018-09-20T19:17:11Z</time>
<speed>0.00</speed>
</trkpt>
<trkpt lat="-7.165047" lon="-34.796459">
<ele>13.710000</ele>
<time>2018-09-20T19:22:20Z</time>
<speed>0.00</speed>
</trkpt>
<trkpt lat="-7.165094" lon="-34.796425">
<ele>14.889999</ele>
<time>2018-09-20T19:27:29Z</time>
<speed>0.00</speed>
</trkpt>
<trkpt lat="-7.164990" lon="-34.796207">
<ele>8.520000</ele>
<time>2018-09-20T19:32:38Z</time>
<speed>0.00</speed>
</trkpt>
<trkpt lat="-7.164985" lon="-34.796360">
<ele>4.700000</ele>
<time>2018-09-20T19:37:46Z</time>
<speed>0.00</speed>
</trkpt>
<trkpt lat="-7.165126" lon="-34.796436">
<ele>-6.800000</ele>
<time>2018-09-20T19:42:56Z</time>
<speed>0.00</speed>
</trkpt>
<trkpt lat="-7.165031" lon="-34.796329">
<ele>1.830000</ele>
<time>2018-09-20T19:48:05Z</time>
<speed>0.00</speed>
</trkpt>
<trkpt lat="-7.165035" lon="-34.796368">
<ele>5.180000</ele>
<time>2018-09-20T19:53:14Z</time>
<speed>0.00</speed>
</trkpt>
<trkpt lat="-7.164939" lon="-34.796196">
<ele>13.469999</ele>
<time>2018-09-20T19:58:22Z</time>
<speed>0.00</speed>
</trkpt>
<trkpt lat="-7.165091" lon="-34.796349">
<ele>2.430000</ele>
<time>2018-09-20T20:04:00Z</time>
<speed>0.22</speed>
</trkpt>
<trkpt lat="-7.165033" lon="-34.796310">
<ele>5.430000</ele>
<time>2018-09-20T20:09:09Z</time>
<speed>0.00</speed>
</trkpt>
<trkpt lat="-7.165049" lon="-34.796272">
<ele>2.010000</ele>
<time>2018-09-20T20:14:18Z</time>
<speed>0.00</speed>
</trkpt>
<trkpt lat="-7.165023" lon="-34.796417">
<ele>8.179999</ele>
<time>2018-09-20T20:19:26Z</time>
<speed>0.00</speed>
</trkpt>
<trkpt lat="-7.164933" lon="-34.796188">
<ele>-2.280000</ele>
<time>2018-09-20T20:24:34Z</time>
<speed>0.00</speed>
</trkpt>
<trkpt lat="-7.165059" lon="-34.796219">
<ele>10.770000</ele>
<time>2018-09-20T20:29:41Z</time>
<speed>0.00</speed>
</trkpt>
<trkpt lat="-7.165048" lon="-34.796360">
<ele>9.480000</ele>
<time>2018-09-20T20:34:49Z</time>
<speed>0.00</speed>
</trkpt>
<trkpt lat="-7.165021" lon="-34.796291">
<ele>7.100000</ele>
<time>2018-09-20T20:39:57Z</time>
<speed>0.00</speed>
</trkpt>
<trkpt lat="-7.165112" lon="-34.796432">
<ele>6.390000</ele>
<time>2018-09-20T20:45:04Z</time>
<speed>0.00</speed>
</trkpt>
<trkpt lat="-7.164995" lon="-34.796246">
<ele>10.070000</ele>
<time>2018-09-20T20:50:14Z</time>
<speed>0.00</speed>
</trkpt>
<trkpt lat="-7.165020" lon="-34.796497">
<ele>24.969999</ele>
<time>2018-09-20T20:55:24Z</time>
<speed>0.00</speed>
</trkpt>
<trkpt lat="-7.165259" lon="-34.796501">
<ele>-5.180000</ele>
<time>2018-09-20T21:00:35Z</time>
<speed>0.00</speed>
</trkpt>
<trkpt lat="-7.165097" lon="-34.796341">
<ele>-2.730000</ele>
<time>2018-09-20T21:05:43Z</time>
<speed>0.00</speed>
</trkpt>
<trkpt lat="-7.165134" lon="-34.796387">
<ele>-20.789999</ele>
<time>2018-09-20T21:11:05Z</time>
<speed>0.29</speed>
</trkpt>
<trkpt lat="-7.165047" lon="-34.796295">
<ele>-3.720000</ele>
<time>2018-09-20T21:16:33Z</time>
<speed>0.10</speed>
</trkpt>
<trkpt lat="-7.165052" lon="-34.796265">
<ele>42.239998</ele>
<time>2018-09-20T21:21:39Z</time>
<speed>0.34</speed>
</trkpt>
<trkpt lat="-7.164981" lon="-34.796310">
<ele>33.910000</ele>
<time>2018-09-20T21:26:48Z</time>
<speed>0.00</speed>
</trkpt>
<trkpt lat="-7.164928" lon="-34.796288">
<ele>79.549995</ele>
<time>2018-09-20T21:31:56Z</time>
<speed>0.11</speed>
</trkpt>
<trkpt lat="-7.165030" lon="-34.796352">
<ele>35.660000</ele>
<time>2018-09-20T21:37:03Z</time>
<speed>0.00</speed>
</trkpt>
<trkpt lat="-7.164953" lon="-34.796345">
<ele>11.929999</ele>
<time>2018-09-20T21:42:12Z</time>
<speed>0.39</speed>
</trkpt>
<trkpt lat="-7.165062" lon="-34.796349">
<ele>43.459999</ele>
<time>2018-09-20T21:47:19Z</time>
<speed>0.00</speed>
</trkpt>
<trkpt lat="-7.164980" lon="-34.796349">
<ele>20.430000</ele>
<time>2018-09-20T21:52:25Z</time>
<speed>0.00</speed>
</trkpt>
<trkpt lat="-7.164983" lon="-34.796345">
<ele>19.059999</ele>
<time>2018-09-20T21:57:32Z</time>
<speed>0.00</speed>
</trkpt>
<trkpt lat="-7.164970" lon="-34.796276">
<ele>14.990000</ele>
<time>2018-09-20T22:02:46Z</time>
<speed>0.00</speed>
</trkpt>
<trkpt lat="-7.164998" lon="-34.796341">
<ele>21.869999</ele>
<time>2018-09-20T22:07:52Z</time>
<speed>0.00</speed>
</trkpt>
<trkpt lat="-7.164981" lon="-34.796444">
<ele>5.140000</ele>
<time>2018-09-20T22:12:59Z</time>
<speed>0.00</speed>
</trkpt>
<trkpt lat="-7.164969" lon="-34.796383">
<ele>9.910000</ele>
<time>2018-09-20T22:18:06Z</time>
<speed>0.00</speed>
</trkpt>
<trkpt lat="-7.165044" lon="-34.796341">
<ele>-2.750000</ele>
<time>2018-09-20T22:23:14Z</time>
<speed>0.00</speed>
</trkpt>
<trkpt lat="-7.164997" lon="-34.796402">
<ele>17.359999</ele>
<time>2018-09-20T22:28:21Z</time>
<speed>0.00</speed>
</trkpt>
<trkpt lat="-7.165009" lon="-34.796341">
<ele>-10.750000</ele>
<time>2018-09-20T22:33:29Z</time>
<speed>0.00</speed>
</trkpt>
<trkpt lat="-7.164947" lon="-34.796318">
<ele>18.309999</ele>
<time>2018-09-20T22:38:36Z</time>
<speed>0.00</speed>
</trkpt>
<trkpt lat="-7.164982" lon="-34.796280">
<ele>4.740000</ele>
<time>2018-09-20T22:43:45Z</time>
<speed>0.66</speed>
</trkpt>
<trkpt lat="-7.165031" lon="-34.796406">
<ele>16.719999</ele>
<time>2018-09-20T22:48:51Z</time>
<speed>0.07</speed>
</trkpt>
<trkpt lat="-7.165037" lon="-34.796375">
<ele>4.650000</ele>
<time>2018-09-20T22:53:59Z</time>
<speed>0.00</speed>
</trkpt>
<trkpt lat="-7.165030" lon="-34.796318">
<ele>6.650000</ele>
<time>2018-09-20T22:59:10Z</time>
<speed>0.17</speed>
</trkpt>
<trkpt lat="-7.165028" lon="-34.796368">
<ele>17.840000</ele>
<time>2018-09-20T23:04:21Z</time>
<speed>0.00</speed>
</trkpt>
<trkpt lat="-7.165005" lon="-34.796402">
<ele>16.039999</ele>
<time>2018-09-20T23:09:28Z</time>
<speed>2.43</speed>
</trkpt>
<trkpt lat="-7.165032" lon="-34.796329">
<ele>9.849999</ele>
<time>2018-09-20T23:14:35Z</time>
<speed>0.00</speed>
</trkpt>
<trkpt lat="-7.165082" lon="-34.796329">
<ele>13.389999</ele>
<time>2018-09-20T23:19:44Z</time>
<speed>0.00</speed>
</trkpt>
<trkpt lat="-7.165024" lon="-34.796371">
<ele>5.770000</ele>
<time>2018-09-20T23:24:50Z</time>
<speed>0.00</speed>
</trkpt>
<trkpt lat="-7.164966" lon="-34.796307">
<ele>9.200000</ele>
<time>2018-09-20T23:29:58Z</time>
<speed>0.00</speed>
</trkpt>
<trkpt lat="-7.164976" lon="-34.796268">
<ele>-2.950000</ele>
<time>2018-09-20T23:35:06Z</time>
<speed>0.00</speed>
</trkpt>
<trkpt lat="-7.164977" lon="-34.796204">
<ele>16.440001</ele>
<time>2018-09-20T23:40:13Z</time>
<speed>0.00</speed>
</trkpt>
<trkpt lat="-7.164982" lon="-34.796310">
<ele>-1.810000</ele>
<time>2018-09-20T23:45:20Z</time>
<speed>0.00</speed>
</trkpt>
<trkpt lat="-7.164982" lon="-34.796329">
<ele>8.260000</ele>
<time>2018-09-20T23:50:27Z</time>
<speed>0.00</speed>
</trkpt>
<trkpt lat="-7.165063" lon="-34.796303">
<ele>11.330000</ele>
<time>2018-09-20T23:56:03Z</time>
<speed>0.15</speed>
</trkpt>
<trkpt lat="-7.164982" lon="-34.796253">
<ele>11.509999</ele>
<time>2018-09-21T00:01:14Z</time>
<speed>0.00</speed>
</trkpt>
<trkpt lat="-7.165012" lon="-34.796310">
<ele>4.370000</ele>
<time>2018-09-21T00:06:20Z</time>
<speed>0.27</speed>
</trkpt>
<trkpt lat="-7.165009" lon="-34.796276">
<ele>7.340000</ele>
<time>2018-09-21T00:11:27Z</time>
<speed>0.24</speed>
</trkpt>
<trkpt lat="-7.165078" lon="-34.796291">
<ele>24.980000</ele>
<time>2018-09-21T00:16:32Z</time>
<speed>0.35</speed>
</trkpt>
<trkpt lat="-7.164960" lon="-34.796322">
<ele>3.780000</ele>
<time>2018-09-21T00:21:38Z</time>
<speed>0.16</speed>
</trkpt>
<trkpt lat="-7.165101" lon="-34.796371">
<ele>8.970000</ele>
<time>2018-09-21T00:26:46Z</time>
<speed>0.00</speed>
</trkpt>
<trkpt lat="-7.165128" lon="-34.796230">
<ele>32.299999</ele>
<time>2018-09-21T00:31:53Z</time>
<speed>0.11</speed>
</trkpt>
<trkpt lat="-7.164865" lon="-34.796333">
<ele>-15.809999</ele>
<time>2018-09-21T00:37:00Z</time>
<speed>0.36</speed>
</trkpt>
<trkpt lat="-7.165086" lon="-34.796280">
<ele>38.660000</ele>
<time>2018-09-21T00:42:09Z</time>
<speed>0.00</speed>
</trkpt>
<trkpt lat="-7.164980" lon="-34.796284">
<ele>10.219999</ele>
<time>2018-09-21T00:47:17Z</time>
<speed>0.00</speed>
</trkpt>
<trkpt lat="-7.165147" lon="-34.796181">
<ele>76.449997</ele>
<time>2018-09-21T00:52:25Z</time>
<speed>0.00</speed>
</trkpt>
<trkpt lat="-7.164973" lon="-34.796284">
<ele>5.340000</ele>
<time>2018-09-21T00:57:33Z</time>
<speed>0.00</speed>
</trkpt>
<trkpt lat="-7.165037" lon="-34.796333">
<ele>-4.040000</ele>
<time>2018-09-21T01:02:45Z</time>
<speed>0.00</speed>
</trkpt>
<trkpt lat="-7.165033" lon="-34.796352">
<ele>1.720000</ele>
<time>2018-09-21T01:07:53Z</time>
<speed>0.07</speed>
</trkpt>
<trkpt lat="-7.164977" lon="-34.796249">
<ele>30.639999</ele>
<time>2018-09-21T01:13:02Z</time>
<speed>0.04</speed>
</trkpt>
<trkpt lat="-7.164978" lon="-34.796261">
<ele>7.150000</ele>
<time>2018-09-21T01:18:08Z</time>
<speed>0.00</speed>
</trkpt>
<trkpt lat="-7.165074" lon="-34.796322">
<ele>-10.330000</ele>
<time>2018-09-21T01:23:15Z</time>
<speed>0.00</speed>
</trkpt>
<trkpt lat="-7.164893" lon="-34.796276">
<ele>17.949999</ele>
<time>2018-09-21T01:28:22Z</time>
<speed>0.00</speed>
</trkpt>
<trkpt lat="-7.164969" lon="-34.796307">
<ele>-0.190000</ele>
<time>2018-09-21T01:33:28Z</time>
<speed>0.00</speed>
</trkpt>
<trkpt lat="-7.165035" lon="-34.796314">
<ele>10.700000</ele>
<time>2018-09-21T01:38:34Z</time>
<speed>0.00</speed>
</trkpt>
<trkpt lat="-7.165177" lon="-34.796417">
<ele>-37.219997</ele>
<time>2018-09-21T01:43:54Z</time>
<speed>0.09</speed>
</trkpt>
<trkpt lat="-7.165071" lon="-34.796341">
<ele>-18.609999</ele>
<time>2018-09-21T01:49:03Z</time>
<speed>0.04</speed>
</trkpt>
<trkpt lat="-7.165076" lon="-34.796288">
<ele>-7.070000</ele>
<time>2018-09-21T01:54:12Z</time>
<speed>0.23</speed>
</trkpt>
<trkpt lat="-7.164996" lon="-34.796288">
<ele>2.920000</ele>
<time>2018-09-21T02:00:11Z</time>
<speed>0.04</speed>
</trkpt>
<trkpt lat="-7.164977" lon="-34.796288">
<ele>-10.940000</ele>
<time>2018-09-21T02:06:58Z</time>
<speed>0.00</speed>
</trkpt>
<trkpt lat="-7.165068" lon="-34.796307">
<ele>33.480000</ele>
<time>2018-09-21T02:12:07Z</time>
<speed>0.00</speed>
</trkpt>
<trkpt lat="-7.164955" lon="-34.796345">
<ele>1.620000</ele>
<time>2018-09-21T02:17:15Z</time>
<speed>0.00</speed>
</trkpt>
<trkpt lat="-7.165164" lon="-34.796345">
<ele>58.070000</ele>
<time>2018-09-21T02:22:25Z</time>
<speed>0.00</speed>
</trkpt>
<trkpt lat="-7.165026" lon="-34.796341">
<ele>-1.990000</ele>
<time>2018-09-21T02:27:32Z</time>
<speed>0.00</speed>
</trkpt>
<trkpt lat="-7.165000" lon="-34.796307">
<ele>5.130000</ele>
<time>2018-09-21T02:32:40Z</time>
<speed>0.00</speed>
</trkpt>
<trkpt lat="-7.164974" lon="-34.796265">
<ele>33.739998</ele>
<time>2018-09-21T02:37:47Z</time>
<speed>0.00</speed>
</trkpt>
<trkpt lat="-7.165071" lon="-34.796337">
<ele>26.199999</ele>
<time>2018-09-21T02:42:58Z</time>
<speed>0.00</speed>
</trkpt>
<trkpt lat="-7.164981" lon="-34.796322">
<ele>9.050000</ele>
<time>2018-09-21T02:48:05Z</time>
<speed>0.00</speed>
</trkpt>
<trkpt lat="-7.164931" lon="-34.796276">
<ele>-40.219997</ele>
<time>2018-09-21T02:53:13Z</time>
<speed>0.16</speed>
</trkpt>
<trkpt lat="-7.165000" lon="-34.796295">
<ele>-8.730000</ele>
<time>2018-09-21T02:58:21Z</time>
<speed>0.00</speed>
</trkpt>
</trkseg>
</trk>
<trk>
<name>20180930-212207(7)</name>
<desc>Color:004000ff</desc>
<trkseg>
<trkpt lat="-7.165002" lon="-34.796349">
<ele>29.439999</ele>
<time>2018-09-21T03:03:32Z</time>
<speed>0.00</speed>
</trkpt>
<trkpt lat="-7.165044" lon="-34.796337">
<ele>14.380000</ele>
<time>2018-09-21T03:08:39Z</time>
<speed>0.00</speed>
</trkpt>
<trkpt lat="-7.165053" lon="-34.796280">
<ele>29.809999</ele>
<time>2018-09-21T03:13:47Z</time>
<speed>0.00</speed>
</trkpt>
<trkpt lat="-7.165020" lon="-34.796326">
<ele>6.540000</ele>
<time>2018-09-21T03:19:01Z</time>
<speed>0.19</speed>
</trkpt>
<trkpt lat="-7.164982" lon="-34.796326">
<ele>16.279999</ele>
<time>2018-09-21T03:24:08Z</time>
<speed>0.00</speed>
</trkpt>
<trkpt lat="-7.164975" lon="-34.796349">
<ele>-0.960000</ele>
<time>2018-09-21T03:29:19Z</time>
<speed>0.00</speed>
</trkpt>
<trkpt lat="-7.164975" lon="-34.796375">
<ele>-4.330000</ele>
<time>2018-09-21T03:34:29Z</time>
<speed>0.67</speed>
</trkpt>
<trkpt lat="-7.165046" lon="-34.796288">
<ele>-4.200000</ele>
<time>2018-09-21T03:39:37Z</time>
<speed>0.23</speed>
</trkpt>
<trkpt lat="-7.165014" lon="-34.796341">
<ele>-4.280000</ele>
<time>2018-09-21T03:44:48Z</time>
<speed>0.29</speed>
</trkpt>
<trkpt lat="-7.165038" lon="-34.796295">
<ele>-3.410000</ele>
<time>2018-09-21T03:50:16Z</time>
<speed>0.90</speed>
</trkpt>
<trkpt lat="-7.165024" lon="-34.796349">
<ele>20.459999</ele>
<time>2018-09-21T03:55:57Z</time>
<speed>0.35</speed>
</trkpt>
<trkpt lat="-7.165115" lon="-34.796394">
<ele>10.040000</ele>
<time>2018-09-21T04:03:00Z</time>
<speed>0.00</speed>
</trkpt>
<trkpt lat="-7.165048" lon="-34.796322">
<ele>-9.690000</ele>
<time>2018-09-21T04:08:05Z</time>
<speed>0.11</speed>
</trkpt>
<trkpt lat="-7.164957" lon="-34.796249">
<ele>-10.800000</ele>
<time>2018-09-21T04:13:11Z</time>
<speed>0.29</speed>
</trkpt>
<trkpt lat="-7.165009" lon="-34.796280">
<ele>-1.280000</ele>
<time>2018-09-21T04:18:17Z</time>
<speed>0.13</speed>
</trkpt>
<trkpt lat="-7.165040" lon="-34.796299">
<ele>9.349999</ele>
<time>2018-09-21T04:23:22Z</time>
<speed>0.00</speed>
</trkpt>
<trkpt lat="-7.165062" lon="-34.796230">
<ele>12.710000</ele>
<time>2018-09-21T04:28:29Z</time>
<speed>0.00</speed>
</trkpt>
<trkpt lat="-7.165016" lon="-34.796230">
<ele>11.590000</ele>
<time>2018-09-21T04:33:35Z</time>
<speed>0.16</speed>
</trkpt>
<trkpt lat="-7.165032" lon="-34.796234">
<ele>8.770000</ele>
<time>2018-09-21T04:38:41Z</time>
<speed>0.00</speed>
</trkpt>
<trkpt lat="-7.165071" lon="-34.796329">
<ele>18.980000</ele>
<time>2018-09-21T04:43:47Z</time>
<speed>0.00</speed>
</trkpt>
<trkpt lat="-7.165022" lon="-34.796188">
<ele>0.450000</ele>
<time>2018-09-21T04:48:53Z</time>
<speed>0.22</speed>
</trkpt>
<trkpt lat="-7.165008" lon="-34.796230">
<ele>14.660000</ele>
<time>2018-09-21T04:54:01Z</time>
<speed>0.00</speed>
</trkpt>
<trkpt lat="-7.165038" lon="-34.796268">
<ele>6.200000</ele>
<time>2018-09-21T04:59:09Z</time>
<speed>0.00</speed>
</trkpt>
<trkpt lat="-7.164952" lon="-34.796158">
<ele>8.700000</ele>
<time>2018-09-21T05:04:22Z</time>
<speed>0.00</speed>
</trkpt>
<trkpt lat="-7.165064" lon="-34.796421">
<ele>-5.450000</ele>
<time>2018-09-21T05:09:42Z</time>
<speed>0.46</speed>
</trkpt>
<trkpt lat="-7.165074" lon="-34.796326">
<ele>11.500000</ele>
<time>2018-09-21T05:14:49Z</time>
<speed>0.00</speed>
</trkpt>
<trkpt lat="-7.164993" lon="-34.796265">
<ele>17.590000</ele>
<time>2018-09-21T05:20:05Z</time>
<speed>0.64</speed>
</trkpt>
<trkpt lat="-7.164943" lon="-34.795975">
<ele>41.570000</ele>
<time>2018-09-21T05:25:12Z</time>
<speed>0.00</speed>
</trkpt>
<trkpt lat="-7.165029" lon="-34.796265">
<ele>18.889999</ele>
<time>2018-09-21T05:30:26Z</time>
<speed>0.06</speed>
</trkpt>
<trkpt lat="-7.165114" lon="-34.796482">
<ele>-4.540000</ele>
<time>2018-09-21T05:35:42Z</time>
<speed>1.01</speed>
</trkpt>
<trkpt lat="-7.165041" lon="-34.796425">
<ele>-7.520000</ele>
<time>2018-09-21T05:40:50Z</time>
<speed>0.00</speed>
</trkpt>
<trkpt lat="-7.165093" lon="-34.796192">
<ele>23.230000</ele>
<time>2018-09-21T05:45:56Z</time>
<speed>0.00</speed>
</trkpt>
<trkpt lat="-7.164973" lon="-34.796383">
<ele>25.350000</ele>
<time>2018-09-21T05:51:03Z</time>
<speed>0.65</speed>
</trkpt>
<trkpt lat="-7.165100" lon="-34.796585">
<ele>-26.500000</ele>
<time>2018-09-21T05:56:19Z</time>
<speed>0.55</speed>
</trkpt>
<trkpt lat="-7.164989" lon="-34.796337">
<ele>5.540000</ele>
<time>2018-09-21T06:02:33Z</time>
<speed>0.17</speed>
</trkpt>
<trkpt lat="-7.164989" lon="-34.796368">
<ele>3.050000</ele>
<time>2018-09-21T06:10:44Z</time>
<speed>0.00</speed>
</trkpt>
<trkpt lat="-7.164993" lon="-34.796268">
<ele>-4.310000</ele>
<time>2018-09-21T06:15:51Z</time>
<speed>0.00</speed>
</trkpt>
<trkpt lat="-7.165018" lon="-34.796413">
<ele>3.480000</ele>
<time>2018-09-21T06:20:57Z</time>
<speed>0.00</speed>
</trkpt>
<trkpt lat="-7.165037" lon="-34.796375">
<ele>27.709999</ele>
<time>2018-09-21T06:26:03Z</time>
<speed>0.00</speed>
</trkpt>
<trkpt lat="-7.165066" lon="-34.796497">
<ele>20.389999</ele>
<time>2018-09-21T06:31:11Z</time>
<speed>0.00</speed>
</trkpt>
<trkpt lat="-7.165025" lon="-34.796402">
<ele>20.900000</ele>
<time>2018-09-21T06:36:20Z</time>
<speed>0.00</speed>
</trkpt>
<trkpt lat="-7.165050" lon="-34.796356">
<ele>23.119999</ele>
<time>2018-09-21T06:41:27Z</time>
<speed>0.00</speed>
</trkpt>
<trkpt lat="-7.165008" lon="-34.796242">
<ele>19.760000</ele>
<time>2018-09-21T06:46:34Z</time>
<speed>0.00</speed>
</trkpt>
<trkpt lat="-7.165001" lon="-34.796223">
<ele>24.430000</ele>
<time>2018-09-21T06:51:41Z</time>
<speed>0.00</speed>
</trkpt>
<trkpt lat="-7.165008" lon="-34.796352">
<ele>51.230000</ele>
<time>2018-09-21T06:56:50Z</time>
<speed>0.18</speed>
</trkpt>
<trkpt lat="-7.165009" lon="-34.796101">
<ele>57.079998</ele>
<time>2018-09-21T07:02:04Z</time>
<speed>0.28</speed>
</trkpt>
<trkpt lat="-7.165007" lon="-34.796268">
<ele>31.269999</ele>
<time>2018-09-21T07:07:11Z</time>
<speed>0.00</speed>
</trkpt>
<trkpt lat="-7.165011" lon="-34.796307">
<ele>14.429999</ele>
<time>2018-09-21T07:12:17Z</time>
<speed>0.00</speed>
</trkpt>
<trkpt lat="-7.164941" lon="-34.796143">
<ele>64.900002</ele>
<time>2018-09-21T07:17:24Z</time>
<speed>0.00</speed>
</trkpt>
<trkpt lat="-7.164966" lon="-34.796146">
<ele>43.570000</ele>
<time>2018-09-21T07:22:31Z</time>
<speed>0.00</speed>
</trkpt>
<trkpt lat="-7.164989" lon="-34.796356">
<ele>-14.660000</ele>
<time>2018-09-21T07:27:37Z</time>
<speed>0.00</speed>
</trkpt>
<trkpt lat="-7.165026" lon="-34.796204">
<ele>9.400000</ele>
<time>2018-09-21T07:32:43Z</time>
<speed>0.00</speed>
</trkpt>
<trkpt lat="-7.165001" lon="-34.796410">
<ele>-14.290000</ele>
<time>2018-09-21T07:37:49Z</time>
<speed>0.00</speed>
</trkpt>
<trkpt lat="-7.165031" lon="-34.796227">
<ele>14.170000</ele>
<time>2018-09-21T07:42:55Z</time>
<speed>0.56</speed>
</trkpt>
<trkpt lat="-7.164973" lon="-34.796253">
<ele>27.129999</ele>
<time>2018-09-21T07:48:01Z</time>
<speed>0.00</speed>
</trkpt>
<trkpt lat="-7.165080" lon="-34.796272">
<ele>7.610000</ele>
<time>2018-09-21T07:53:08Z</time>
<speed>0.00</speed>
</trkpt>
<trkpt lat="-7.164987" lon="-34.796337">
<ele>10.420000</ele>
<time>2018-09-21T07:58:15Z</time>
<speed>0.00</speed>
</trkpt>
<trkpt lat="-7.165040" lon="-34.796257">
<ele>28.830000</ele>
<time>2018-09-21T08:03:31Z</time>
<speed>0.00</speed>
</trkpt>
<trkpt lat="-7.164956" lon="-34.796326">
<ele>29.799999</ele>
<time>2018-09-21T08:08:48Z</time>
<speed>0.00</speed>
</trkpt>
<trkpt lat="-7.164989" lon="-34.796333">
<ele>-4.610000</ele>
<time>2018-09-21T08:13:56Z</time>
<speed>0.00</speed>
</trkpt>
<trkpt lat="-7.165058" lon="-34.796284">
<ele>10.780000</ele>
<time>2018-09-21T08:19:33Z</time>
<speed>0.06</speed>
</trkpt>
<trkpt lat="-7.165020" lon="-34.796318">
<ele>2.420000</ele>
<time>2018-09-21T08:24:57Z</time>
<speed>0.00</speed>
</trkpt>
<trkpt lat="-7.164985" lon="-34.796329">
<ele>-4.530000</ele>
<time>2018-09-21T08:30:02Z</time>
<speed>0.10</speed>
</trkpt>
<trkpt lat="-7.164996" lon="-34.796284">
<ele>16.750000</ele>
<time>2018-09-21T08:35:07Z</time>
<speed>0.00</speed>
</trkpt>
<trkpt lat="-7.165078" lon="-34.796280">
<ele>14.719999</ele>
<time>2018-09-21T08:40:11Z</time>
<speed>0.18</speed>
</trkpt>
<trkpt lat="-7.165026" lon="-34.796257">
<ele>18.920000</ele>
<time>2018-09-21T08:45:16Z</time>
<speed>0.00</speed>
</trkpt>
<trkpt lat="-7.165041" lon="-34.796207">
<ele>47.000000</ele>
<time>2018-09-21T08:50:21Z</time>
<speed>0.00</speed>
</trkpt>
<trkpt lat="-7.165037" lon="-34.796246">
<ele>24.730000</ele>
<time>2018-09-21T08:55:26Z</time>
<speed>0.00</speed>
</trkpt>
<trkpt lat="-7.165040" lon="-34.796265">
<ele>26.789999</ele>
<time>2018-09-21T09:00:33Z</time>
<speed>0.00</speed>
</trkpt>
<trkpt lat="-7.165031" lon="-34.796291">
<ele>8.059999</ele>
<time>2018-09-21T09:05:37Z</time>
<speed>0.00</speed>
</trkpt>
<trkpt lat="-7.165040" lon="-34.796322">
<ele>5.320000</ele>
<time>2018-09-21T09:10:43Z</time>
<speed>0.00</speed>
</trkpt>
<trkpt lat="-7.165033" lon="-34.796265">
<ele>23.139999</ele>
<time>2018-09-21T09:15:48Z</time>
<speed>0.00</speed>
</trkpt>
<trkpt lat="-7.164977" lon="-34.796329">
<ele>4.480000</ele>
<time>2018-09-21T09:20:53Z</time>
<speed>0.00</speed>
</trkpt>
<trkpt lat="-7.164966" lon="-34.796429">
<ele>-37.070000</ele>
<time>2018-09-21T09:25:59Z</time>
<speed>0.00</speed>
</trkpt>
<trkpt lat="-7.165024" lon="-34.796333">
<ele>3.850000</ele>
<time>2018-09-21T09:31:04Z</time>
<speed>0.00</speed>
</trkpt>
<trkpt lat="-7.165005" lon="-34.796295">
<ele>4.780000</ele>
<time>2018-09-21T09:36:09Z</time>
<speed>0.04</speed>
</trkpt>
<trkpt lat="-7.165030" lon="-34.796329">
<ele>4.260000</ele>
<time>2018-09-21T09:41:15Z</time>
<speed>0.00</speed>
</trkpt>
<trkpt lat="-7.165021" lon="-34.796337">
<ele>15.559999</ele>
<time>2018-09-21T09:46:21Z</time>
<speed>0.00</speed>
</trkpt>
<trkpt lat="-7.165008" lon="-34.796349">
<ele>8.030000</ele>
<time>2018-09-21T09:51:26Z</time>
<speed>0.00</speed>
</trkpt>
<trkpt lat="-7.165047" lon="-34.796345">
<ele>16.940001</ele>
<time>2018-09-21T09:56:32Z</time>
<speed>0.00</speed>
</trkpt>
<trkpt lat="-7.165029" lon="-34.796322">
<ele>6.510000</ele>
<time>2018-09-21T10:01:41Z</time>
<speed>0.00</speed>
</trkpt>
<trkpt lat="-7.164965" lon="-34.796268">
<ele>19.270000</ele>
<time>2018-09-21T10:06:47Z</time>
<speed>0.00</speed>
</trkpt>
<trkpt lat="-7.165010" lon="-34.796268">
<ele>1.470000</ele>
<time>2018-09-21T10:11:53Z</time>
<speed>0.00</speed>
</trkpt>
<trkpt lat="-7.165017" lon="-34.796280">
<ele>-0.480000</ele>
<time>2018-09-21T10:17:00Z</time>
<speed>0.00</speed>
</trkpt>
<trkpt lat="-7.165051" lon="-34.796341">
<ele>1.870000</ele>
<time>2018-09-21T10:22:06Z</time>
<speed>0.00</speed>
</trkpt>
<trkpt lat="-7.165026" lon="-34.796387">
<ele>-3.440000</ele>
<time>2018-09-21T10:27:12Z</time>
<speed>0.00</speed>
</trkpt>
<trkpt lat="-7.165085" lon="-34.796398">
<ele>0.970000</ele>
<time>2018-09-21T10:32:21Z</time>
<speed>0.00</speed>
</trkpt>
<trkpt lat="-7.165063" lon="-34.796272">
<ele>18.699999</ele>
<time>2018-09-21T10:37:27Z</time>
<speed>0.00</speed>
</trkpt>
<trkpt lat="-7.164966" lon="-34.796265">
<ele>12.770000</ele>
<time>2018-09-21T10:42:50Z</time>
<speed>0.27</speed>
</trkpt>
<trkpt lat="-7.164975" lon="-34.796398">
<ele>23.189999</ele>
<time>2018-09-21T10:47:57Z</time>
<speed>0.00</speed>
</trkpt>
<trkpt lat="-7.165043" lon="-34.796272">
<ele>32.919998</ele>
<time>2018-09-21T10:53:03Z</time>
<speed>0.00</speed>
</trkpt>
<trkpt lat="-7.164965" lon="-34.796329">
<ele>14.929999</ele>
<time>2018-09-21T10:58:09Z</time>
<speed>0.00</speed>
</trkpt>
<trkpt lat="-7.165037" lon="-34.796295">
<ele>10.929999</ele>
<time>2018-09-21T11:03:48Z</time>
<speed>0.31</speed>
</trkpt>
<trkpt lat="-7.165006" lon="-34.796337">
<ele>11.010000</ele>
<time>2018-09-21T11:08:54Z</time>
<speed>0.09</speed>
</trkpt>
<trkpt lat="-7.165003" lon="-34.796337">
<ele>4.120000</ele>
<time>2018-09-21T11:14:00Z</time>
<speed>0.00</speed>
</trkpt>
<trkpt lat="-7.164947" lon="-34.796337">
<ele>17.010000</ele>
<time>2018-09-21T11:19:05Z</time>
<speed>0.00</speed>
</trkpt>
<trkpt lat="-7.165028" lon="-34.796413">
<ele>1.170000</ele>
<time>2018-09-21T11:24:11Z</time>
<speed>0.00</speed>
</trkpt>
<trkpt lat="-7.165053" lon="-34.796257">
<ele>15.450000</ele>
<time>2018-09-21T11:29:16Z</time>
<speed>0.00</speed>
</trkpt>
<trkpt lat="-7.165059" lon="-34.796272">
<ele>25.240000</ele>
<time>2018-09-21T11:34:22Z</time>
<speed>0.00</speed>
</trkpt>
<trkpt lat="-7.165009" lon="-34.796238">
<ele>4.160000</ele>
<time>2018-09-21T11:39:26Z</time>
<speed>0.54</speed>
</trkpt>
<trkpt lat="-7.164997" lon="-34.796387">
<ele>14.849999</ele>
<time>2018-09-21T11:44:32Z</time>
<speed>0.00</speed>
</trkpt>
<trkpt lat="-7.164989" lon="-34.796349">
<ele>15.420000</ele>
<time>2018-09-21T11:49:38Z</time>
<speed>0.00</speed>
</trkpt>
<trkpt lat="-7.164992" lon="-34.796307">
<ele>11.420000</ele>
<time>2018-09-21T11:54:43Z</time>
<speed>0.11</speed>
</trkpt>
<trkpt lat="-7.164983" lon="-34.796326">
<ele>1.410000</ele>
<time>2018-09-21T11:59:49Z</time>
<speed>0.00</speed>
</trkpt>
<trkpt lat="-7.165038" lon="-34.796375">
<ele>16.699999</ele>
<time>2018-09-21T12:04:58Z</time>
<speed>0.00</speed>
</trkpt>
<trkpt lat="-7.165006" lon="-34.796322">
<ele>14.780000</ele>
<time>2018-09-21T12:10:04Z</time>
<speed>0.00</speed>
</trkpt>
<trkpt lat="-7.165050" lon="-34.796268">
<ele>6.290000</ele>
<time>2018-09-21T12:15:11Z</time>
<speed>0.00</speed>
</trkpt>
<trkpt lat="-7.165070" lon="-34.796272">
<ele>1.610000</ele>
<time>2018-09-21T12:20:18Z</time>
<speed>0.00</speed>
</trkpt>
<trkpt lat="-7.164988" lon="-34.796333">
<ele>17.510000</ele>
<time>2018-09-21T12:25:25Z</time>
<speed>0.00</speed>
</trkpt>
<trkpt lat="-7.165047" lon="-34.796303">
<ele>54.689999</ele>
<time>2018-09-21T12:30:32Z</time>
<speed>0.00</speed>
</trkpt>
<trkpt lat="-7.165059" lon="-34.796410">
<ele>11.070000</ele>
<time>2018-09-21T12:35:41Z</time>
<speed>0.00</speed>
</trkpt>
<trkpt lat="-7.165046" lon="-34.796360">
<ele>10.580000</ele>
<time>2018-09-21T12:40:50Z</time>
<speed>0.34</speed>
</trkpt>
<trkpt lat="-7.165017" lon="-34.796322">
<ele>22.209999</ele>
<time>2018-09-21T12:45:57Z</time>
<speed>0.00</speed>
</trkpt>
<trkpt lat="-7.164989" lon="-34.796375">
<ele>10.320000</ele>
<time>2018-09-21T12:51:04Z</time>
<speed>0.00</speed>
</trkpt>
<trkpt lat="-7.164986" lon="-34.796413">
<ele>-11.650000</ele>
<time>2018-09-21T12:56:10Z</time>
<speed>0.00</speed>
</trkpt>
<trkpt lat="-7.164956" lon="-34.796509">
<ele>21.020000</ele>
<time>2018-09-21T13:01:20Z</time>
<speed>5.97</speed>
</trkpt>
<trkpt lat="-7.165017" lon="-34.796551">
<ele>-8.480000</ele>
<time>2018-09-21T13:06:33Z</time>
<speed>0.00</speed>
</trkpt>
<trkpt lat="-7.164982" lon="-34.796375">
<ele>6.920000</ele>
<time>2018-09-21T13:11:40Z</time>
<speed>0.00</speed>
</trkpt>
<trkpt lat="-7.164962" lon="-34.796135">
<ele>10.950000</ele>
<time>2018-09-21T13:16:47Z</time>
<speed>0.00</speed>
</trkpt>
<trkpt lat="-7.165065" lon="-34.796040">
<ele>-7.310000</ele>
<time>2018-09-21T13:21:54Z</time>
<speed>1.12</speed>
</trkpt>
<trkpt lat="-7.165131" lon="-34.796349">
<ele>28.309999</ele>
<time>2018-09-21T13:27:32Z</time>
<speed>0.14</speed>
</trkpt>
<trkpt lat="-7.165026" lon="-34.796322">
<ele>20.000000</ele>
<time>2018-09-21T13:32:39Z</time>
<speed>0.00</speed>
</trkpt>
<trkpt lat="-7.164878" lon="-34.796261">
<ele>-33.680000</ele>
<time>2018-09-21T13:37:48Z</time>
<speed>0.00</speed>
</trkpt>
<trkpt lat="-7.165028" lon="-34.796284">
<ele>28.609999</ele>
<time>2018-09-21T13:42:57Z</time>
<speed>0.00</speed>
</trkpt>
<trkpt lat="-7.164991" lon="-34.796268">
<ele>-5.810000</ele>
<time>2018-09-21T13:48:06Z</time>
<speed>0.00</speed>
</trkpt>
<trkpt lat="-7.164987" lon="-34.796284">
<ele>11.520000</ele>
<time>2018-09-21T13:53:15Z</time>
<speed>0.00</speed>
</trkpt>
<trkpt lat="-7.164977" lon="-34.796349">
<ele>-6.050000</ele>
<time>2018-09-21T13:58:24Z</time>
<speed>0.15</speed>
</trkpt>
<trkpt lat="-7.165074" lon="-34.796276">
<ele>0.440000</ele>
<time>2018-09-21T14:04:03Z</time>
<speed>0.16</speed>
</trkpt>
<trkpt lat="-7.165040" lon="-34.796291">
<ele>4.690000</ele>
<time>2018-09-21T14:09:10Z</time>
<speed>0.00</speed>
</trkpt>
<trkpt lat="-7.165045" lon="-34.796276">
<ele>7.140000</ele>
<time>2018-09-21T14:14:17Z</time>
<speed>0.00</speed>
</trkpt>
<trkpt lat="-7.165031" lon="-34.796352">
<ele>5.080000</ele>
<time>2018-09-21T14:19:25Z</time>
<speed>0.00</speed>
</trkpt>
<trkpt lat="-7.165045" lon="-34.796272">
<ele>22.480000</ele>
<time>2018-09-21T14:24:32Z</time>
<speed>0.00</speed>
</trkpt>
<trkpt lat="-7.165025" lon="-34.796169">
<ele>8.929999</ele>
<time>2018-09-21T14:29:39Z</time>
<speed>0.30</speed>
</trkpt>
<trkpt lat="-7.165050" lon="-34.796196">
<ele>44.029999</ele>
<time>2018-09-21T14:34:47Z</time>
<speed>2.62</speed>
</trkpt>
<trkpt lat="-7.164963" lon="-34.796349">
<ele>-2.990000</ele>
<time>2018-09-21T14:39:56Z</time>
<speed>0.00</speed>
</trkpt>
<trkpt lat="-7.164976" lon="-34.796318">
<ele>-22.490000</ele>
<time>2018-09-21T14:45:04Z</time>
<speed>0.00</speed>
</trkpt>
<trkpt lat="-7.165059" lon="-34.796238">
<ele>15.469999</ele>
<time>2018-09-21T14:50:13Z</time>
<speed>0.00</speed>
</trkpt>
<trkpt lat="-7.165061" lon="-34.796310">
<ele>25.279999</ele>
<time>2018-09-21T14:55:29Z</time>
<speed>0.06</speed>
</trkpt>
<trkpt lat="-7.165012" lon="-34.796410">
<ele>19.010000</ele>
<time>2018-09-21T15:00:41Z</time>
<speed>0.00</speed>
</trkpt>
<trkpt lat="-7.165013" lon="-34.796318">
<ele>1.310000</ele>
<time>2018-09-21T15:05:50Z</time>
<speed>0.00</speed>
</trkpt>
<trkpt lat="-7.165036" lon="-34.796368">
<ele>10.010000</ele>
<time>2018-09-21T15:10:59Z</time>
<speed>0.00</speed>
</trkpt>
<trkpt lat="-7.165142" lon="-34.796173">
<ele>54.879997</ele>
<time>2018-09-21T15:16:13Z</time>
<speed>2.20</speed>
</trkpt>
<trkpt lat="-7.165033" lon="-34.796421">
<ele>-6.830000</ele>
<time>2018-09-21T15:21:22Z</time>
<speed>0.00</speed>
</trkpt>
<trkpt lat="-7.165129" lon="-34.796082">
<ele>28.789999</ele>
<time>2018-09-21T15:26:38Z</time>
<speed>3.08</speed>
</trkpt>
<trkpt lat="-7.165000" lon="-34.796471">
<ele>-0.240000</ele>
<time>2018-09-21T15:31:48Z</time>
<speed>0.00</speed>
</trkpt>
<trkpt lat="-7.164917" lon="-34.796696">
<ele>-29.849998</ele>
<time>2018-09-21T15:36:57Z</time>
<speed>0.00</speed>
</trkpt>
<trkpt lat="-7.165094" lon="-34.796459">
<ele>22.799999</ele>
<time>2018-09-21T15:42:05Z</time>
<speed>0.00</speed>
</trkpt>
<trkpt lat="-7.164906" lon="-34.796646">
<ele>-28.449999</ele>
<time>2018-09-21T15:47:27Z</time>
<speed>0.24</speed>
</trkpt>
<trkpt lat="-7.164985" lon="-34.796471">
<ele>-13.630000</ele>
<time>2018-09-21T15:52:52Z</time>
<speed>0.07</speed>
</trkpt>
<trkpt lat="-7.164980" lon="-34.796577">
<ele>-15.990000</ele>
<time>2018-09-21T15:58:20Z</time>
<speed>0.25</speed>
</trkpt>
<trkpt lat="-7.165033" lon="-34.796379">
<ele>9.380000</ele>
<time>2018-09-21T16:04:28Z</time>
<speed>0.11</speed>
</trkpt>
<trkpt lat="-7.165020" lon="-34.796326">
<ele>7.580000</ele>
<time>2018-09-21T16:11:06Z</time>
<speed>0.47</speed>
</trkpt>
<trkpt lat="-7.165032" lon="-34.796116">
<ele>10.150000</ele>
<time>2018-09-21T16:17:46Z</time>
<speed>0.33</speed>
</trkpt>
<trkpt lat="-7.165030" lon="-34.796265">
<ele>16.059999</ele>
<time>2018-09-21T16:24:42Z</time>
<speed>0.44</speed>
</trkpt>
<trkpt lat="-7.165049" lon="-34.796276">
<ele>12.929999</ele>
<time>2018-09-21T16:31:56Z</time>
<speed>0.26</speed>
</trkpt>
<trkpt lat="-7.165045" lon="-34.796341">
<ele>10.170000</ele>
<time>2018-09-21T16:40:14Z</time>
<speed>0.00</speed>
</trkpt>
<trkpt lat="-7.165053" lon="-34.796268">
<ele>7.810000</ele>
<time>2018-09-21T16:45:23Z</time>
<speed>0.00</speed>
</trkpt>
<trkpt lat="-7.165023" lon="-34.796257">
<ele>6.750000</ele>
<time>2018-09-21T16:50:32Z</time>
<speed>0.00</speed>
</trkpt>
<trkpt lat="-7.165081" lon="-34.796223">
<ele>24.809999</ele>
<time>2018-09-21T16:55:40Z</time>
<speed>0.00</speed>
</trkpt>
<trkpt lat="-7.165002" lon="-34.796307">
<ele>17.670000</ele>
<time>2018-09-21T17:00:52Z</time>
<speed>0.00</speed>
</trkpt>
<trkpt lat="-7.165092" lon="-34.796337">
<ele>-7.240000</ele>
<time>2018-09-21T17:06:01Z</time>
<speed>0.00</speed>
</trkpt>
<trkpt lat="-7.165003" lon="-34.796349">
<ele>-3.870000</ele>
<time>2018-09-21T17:11:09Z</time>
<speed>0.00</speed>
</trkpt>
<trkpt lat="-7.164926" lon="-34.796375">
<ele>-3.640000</ele>
<time>2018-09-21T17:16:18Z</time>
<speed>0.00</speed>
</trkpt>
<trkpt lat="-7.164937" lon="-34.796364">
<ele>-5.510000</ele>
<time>2018-09-21T17:21:27Z</time>
<speed>0.00</speed>
</trkpt>
<trkpt lat="-7.165001" lon="-34.796486">
<ele>-23.269999</ele>
<time>2018-09-21T17:26:38Z</time>
<speed>0.00</speed>
</trkpt>
<trkpt lat="-7.164983" lon="-34.796455">
<ele>-15.620000</ele>
<time>2018-09-21T17:31:48Z</time>
<speed>0.72</speed>
</trkpt>
<trkpt lat="-7.164885" lon="-34.796593">
<ele>-36.959999</ele>
<time>2018-09-21T17:37:12Z</time>
<speed>0.10</speed>
</trkpt>
<trkpt lat="-7.164948" lon="-34.796658">
<ele>-37.180000</ele>
<time>2018-09-21T17:42:44Z</time>
<speed>0.26</speed>
</trkpt>
<trkpt lat="-7.164941" lon="-34.796524">
<ele>-16.440001</ele>
<time>2018-09-21T17:47:56Z</time>
<speed>1.08</speed>
</trkpt>
<trkpt lat="-7.165039" lon="-34.796169">
<ele>52.520000</ele>
<time>2018-09-21T17:53:13Z</time>
<speed>0.96</speed>
</trkpt>
<trkpt lat="-7.165170" lon="-34.796143">
<ele>13.929999</ele>
<time>2018-09-21T17:58:31Z</time>
<speed>0.97</speed>
</trkpt>
<trkpt lat="-7.164977" lon="-34.796295">
<ele>-1.460000</ele>
<time>2018-09-21T18:04:01Z</time>
<speed>0.26</speed>
</trkpt>
<trkpt lat="-7.165115" lon="-34.796520">
<ele>-20.730000</ele>
<time>2018-09-21T18:09:35Z</time>
<speed>0.21</speed>
</trkpt>
<trkpt lat="-7.164991" lon="-34.796238">
<ele>20.090000</ele>
<time>2018-09-21T18:14:45Z</time>
<speed>0.00</speed>
</trkpt>
<trkpt lat="-7.164995" lon="-34.796326">
<ele>2.730000</ele>
<time>2018-09-21T18:19:54Z</time>
<speed>0.00</speed>
</trkpt>
<trkpt lat="-7.165053" lon="-34.796329">
<ele>9.910000</ele>
<time>2018-09-21T18:25:03Z</time>
<speed>0.00</speed>
</trkpt>
<trkpt lat="-7.165021" lon="-34.796265">
<ele>8.639999</ele>
<time>2018-09-21T18:30:13Z</time>
<speed>0.00</speed>
</trkpt>
<trkpt lat="-7.164987" lon="-34.796276">
<ele>-5.470000</ele>
<time>2018-09-21T18:35:23Z</time>
<speed>0.00</speed>
</trkpt>
<trkpt lat="-7.165016" lon="-34.796272">
<ele>19.330000</ele>
<time>2018-09-21T18:40:31Z</time>
<speed>0.00</speed>
</trkpt>
<trkpt lat="-7.165037" lon="-34.796406">
<ele>8.770000</ele>
<time>2018-09-21T18:45:39Z</time>
<speed>0.00</speed>
</trkpt>
<trkpt lat="-7.164990" lon="-34.796303">
<ele>3.630000</ele>
<time>2018-09-21T18:50:47Z</time>
<speed>0.00</speed>
</trkpt>
<trkpt lat="-7.165024" lon="-34.796181">
<ele>24.709999</ele>
<time>2018-09-21T18:55:57Z</time>
<speed>0.00</speed>
</trkpt>
<trkpt lat="-7.164991" lon="-34.796314">
<ele>7.460000</ele>
<time>2018-09-21T19:01:08Z</time>
<speed>0.00</speed>
</trkpt>
<trkpt lat="-7.164996" lon="-34.796326">
<ele>6.060000</ele>
<time>2018-09-21T19:06:20Z</time>
<speed>0.00</speed>
</trkpt>
<trkpt lat="-7.165057" lon="-34.796452">
<ele>18.900000</ele>
<time>2018-09-21T19:11:31Z</time>
<speed>0.00</speed>
</trkpt>
<trkpt lat="-7.165022" lon="-34.796364">
<ele>20.469999</ele>
<time>2018-09-21T19:16:45Z</time>
<speed>0.19</speed>
</trkpt>
<trkpt lat="-7.165064" lon="-34.796406">
<ele>8.349999</ele>
<time>2018-09-21T19:21:53Z</time>
<speed>0.00</speed>
</trkpt>
<trkpt lat="-7.164967" lon="-34.796371">
<ele>11.210000</ele>
<time>2018-09-21T19:27:02Z</time>
<speed>0.00</speed>
</trkpt>
<trkpt lat="-7.164981" lon="-34.796299">
<ele>8.610000</ele>
<time>2018-09-21T19:32:09Z</time>
<speed>0.00</speed>
</trkpt>
<trkpt lat="-7.165048" lon="-34.796379">
<ele>-2.090000</ele>
<time>2018-09-21T19:37:16Z</time>
<speed>0.00</speed>
</trkpt>
<trkpt lat="-7.165051" lon="-34.796295">
<ele>7.560000</ele>
<time>2018-09-21T19:42:25Z</time>
<speed>0.00</speed>
</trkpt>
<trkpt lat="-7.165027" lon="-34.796341">
<ele>4.950000</ele>
<time>2018-09-21T19:47:45Z</time>
<speed>0.46</speed>
</trkpt>
<trkpt lat="-7.164948" lon="-34.796242">
<ele>15.429999</ele>
<time>2018-09-21T19:53:06Z</time>
<speed>0.33</speed>
</trkpt>
<trkpt lat="-7.164982" lon="-34.796261">
<ele>4.420000</ele>
<time>2018-09-21T19:58:33Z</time>
<speed>0.43</speed>
</trkpt>
<trkpt lat="-7.164999" lon="-34.796268">
<ele>8.530000</ele>
<time>2018-09-21T20:03:47Z</time>
<speed>0.00</speed>
</trkpt>
<trkpt lat="-7.165022" lon="-34.796173">
<ele>3.060000</ele>
<time>2018-09-21T20:08:54Z</time>
<speed>0.00</speed>
</trkpt>
<trkpt lat="-7.165032" lon="-34.796337">
<ele>7.900000</ele>
<time>2018-09-21T20:14:00Z</time>
<speed>0.20</speed>
</trkpt>
<trkpt lat="-7.164985" lon="-34.796249">
<ele>2.940000</ele>
<time>2018-09-21T20:19:07Z</time>
<speed>0.00</speed>
</trkpt>
<trkpt lat="-7.165046" lon="-34.796280">
<ele>11.090000</ele>
<time>2018-09-21T20:24:20Z</time>
<speed>0.00</speed>
</trkpt>
<trkpt lat="-7.165076" lon="-34.796337">
<ele>7.180000</ele>
<time>2018-09-21T20:29:28Z</time>
<speed>0.00</speed>
</trkpt>
<trkpt lat="-7.165068" lon="-34.796341">
<ele>15.349999</ele>
<time>2018-09-21T20:34:36Z</time>
<speed>0.00</speed>
</trkpt>
<trkpt lat="-7.165040" lon="-34.796310">
<ele>8.920000</ele>
<time>2018-09-21T20:39:44Z</time>
<speed>0.00</speed>
</trkpt>
<trkpt lat="-7.165001" lon="-34.796314">
<ele>3.040000</ele>
<time>2018-09-21T20:44:51Z</time>
<speed>0.16</speed>
</trkpt>
<trkpt lat="-7.165083" lon="-34.796337">
<ele>4.040000</ele>
<time>2018-09-21T20:49:59Z</time>
<speed>0.00</speed>
</trkpt>
<trkpt lat="-7.165086" lon="-34.796425">
<ele>-1.280000</ele>
<time>2018-09-21T20:55:09Z</time>
<speed>0.00</speed>
</trkpt>
<trkpt lat="-7.165079" lon="-34.796459">
<ele>-1.200000</ele>
<time>2018-09-21T21:00:18Z</time>
<speed>0.00</speed>
</trkpt>
<trkpt lat="-7.165126" lon="-34.796600">
<ele>-12.120000</ele>
<time>2018-09-21T21:05:25Z</time>
<speed>2.66</speed>
</trkpt>
<trkpt lat="-7.165125" lon="-34.796440">
<ele>19.549999</ele>
<time>2018-09-21T21:10:37Z</time>
<speed>0.00</speed>
</trkpt>
<trkpt lat="-7.165204" lon="-34.796658">
<ele>-10.440000</ele>
<time>2018-09-21T21:15:51Z</time>
<speed>0.33</speed>
</trkpt>
<trkpt lat="-7.165006" lon="-34.796326">
<ele>-10.000000</ele>
<time>2018-09-21T21:21:28Z</time>
<speed>0.19</speed>
</trkpt>
<trkpt lat="-7.164960" lon="-34.796207">
<ele>41.669998</ele>
<time>2018-09-21T21:26:55Z</time>
<speed>0.10</speed>
</trkpt>
<trkpt lat="-7.165055" lon="-34.796288">
<ele>53.079998</ele>
<time>2018-09-21T21:32:15Z</time>
<speed>0.13</speed>
</trkpt>
<trkpt lat="-7.165018" lon="-34.796432">
<ele>48.180000</ele>
<time>2018-09-21T21:37:38Z</time>
<speed>0.20</speed>
</trkpt>
<trkpt lat="-7.164981" lon="-34.796234">
<ele>10.790000</ele>
<time>2018-09-21T21:43:35Z</time>
<speed>0.06</speed>
</trkpt>
<trkpt lat="-7.165044" lon="-34.796394">
<ele>16.799999</ele>
<time>2018-09-21T21:49:21Z</time>
<speed>0.00</speed>
</trkpt>
<trkpt lat="-7.164953" lon="-34.796261">
<ele>8.740000</ele>
<time>2018-09-21T21:54:42Z</time>
<speed>0.46</speed>
</trkpt>
<trkpt lat="-7.164964" lon="-34.796452">
<ele>49.079998</ele>
<time>2018-09-21T22:01:13Z</time>
<speed>0.10</speed>
</trkpt>
<trkpt lat="-7.164999" lon="-34.796497">
<ele>32.419998</ele>
<time>2018-09-21T22:10:03Z</time>
<speed>0.19</speed>
</trkpt>
<trkpt lat="-7.165124" lon="-34.796341">
<ele>21.189999</ele>
<time>2018-09-21T22:18:48Z</time>
<speed>0.47</speed>
</trkpt>
<trkpt lat="-7.165042" lon="-34.796383">
<ele>20.629999</ele>
<time>2018-09-21T22:27:41Z</time>
<speed>0.00</speed>
</trkpt>
<trkpt lat="-7.165012" lon="-34.796406">
<ele>22.090000</ele>
<time>2018-09-21T22:32:48Z</time>
<speed>0.00</speed>
</trkpt>
<trkpt lat="-7.164969" lon="-34.796387">
<ele>7.210000</ele>
<time>2018-09-21T22:37:54Z</time>
<speed>0.40</speed>
</trkpt>
<trkpt lat="-7.165000" lon="-34.796360">
<ele>9.280000</ele>
<time>2018-09-21T22:42:58Z</time>
<speed>0.11</speed>
</trkpt>
<trkpt lat="-7.165055" lon="-34.796326">
<ele>4.370000</ele>
<time>2018-09-21T22:48:04Z</time>
<speed>0.00</speed>
</trkpt>
<trkpt lat="-7.165018" lon="-34.796345">
<ele>-5.090000</ele>
<time>2018-09-21T22:53:10Z</time>
<speed>0.00</speed>
</trkpt>
<trkpt lat="-7.165028" lon="-34.796227">
<ele>7.360000</ele>
<time>2018-09-21T22:58:16Z</time>
<speed>0.00</speed>
</trkpt>
<trkpt lat="-7.165076" lon="-34.796280">
<ele>1.350000</ele>
<time>2018-09-21T23:03:28Z</time>
<speed>0.00</speed>
</trkpt>
<trkpt lat="-7.165035" lon="-34.796352">
<ele>11.040000</ele>
<time>2018-09-21T23:08:34Z</time>
<speed>0.12</speed>
</trkpt>
<trkpt lat="-7.164927" lon="-34.796532">
<ele>-4.260000</ele>
<time>2018-09-21T23:13:40Z</time>
<speed>0.00</speed>
</trkpt>
<trkpt lat="-7.165030" lon="-34.796494">
<ele>-11.139999</ele>
<time>2018-09-21T23:18:47Z</time>
<speed>0.00</speed>
</trkpt>
<trkpt lat="-7.165004" lon="-34.796318">
<ele>7.810000</ele>
<time>2018-09-21T23:23:53Z</time>
<speed>0.00</speed>
</trkpt>
<trkpt lat="-7.165027" lon="-34.796284">
<ele>10.590000</ele>
<time>2018-09-21T23:28:59Z</time>
<speed>0.00</speed>
</trkpt>
<trkpt lat="-7.164987" lon="-34.796261">
<ele>23.350000</ele>
<time>2018-09-21T23:34:03Z</time>
<speed>0.00</speed>
</trkpt>
<trkpt lat="-7.164985" lon="-34.796444">
<ele>16.129999</ele>
<time>2018-09-21T23:39:08Z</time>
<speed>0.00</speed>
</trkpt>
<trkpt lat="-7.164965" lon="-34.796345">
<ele>4.580000</ele>
<time>2018-09-21T23:44:13Z</time>
<speed>0.00</speed>
</trkpt>
<trkpt lat="-7.165145" lon="-34.796013">
<ele>48.299999</ele>
<time>2018-09-21T23:49:29Z</time>
<speed>0.35</speed>
</trkpt>
<trkpt lat="-7.164990" lon="-34.796368">
<ele>-7.300000</ele>
<time>2018-09-21T23:54:36Z</time>
<speed>0.00</speed>
</trkpt>
<trkpt lat="-7.165075" lon="-34.796253">
<ele>16.969999</ele>
<time>2018-09-21T23:59:43Z</time>
<speed>0.00</speed>
</trkpt>
<trkpt lat="-7.165146" lon="-34.796036">
<ele>50.549999</ele>
<time>2018-09-22T00:05:03Z</time>
<speed>0.00</speed>
</trkpt>
<trkpt lat="-7.164999" lon="-34.796429">
<ele>-9.809999</ele>
<time>2018-09-22T00:10:16Z</time>
<speed>0.00</speed>
</trkpt>
<trkpt lat="-7.165080" lon="-34.796001">
<ele>50.539997</ele>
<time>2018-09-22T00:15:25Z</time>
<speed>0.00</speed>
</trkpt>
<trkpt lat="-7.165080" lon="-34.796421">
<ele>6.780000</ele>
<time>2018-09-22T00:20:34Z</time>
<speed>0.00</speed>
</trkpt>
<trkpt lat="-7.165059" lon="-34.796009">
<ele>48.209999</ele>
<time>2018-09-22T00:25:42Z</time>
<speed>0.00</speed>
</trkpt>
<trkpt lat="-7.165031" lon="-34.796131">
<ele>47.469997</ele>
<time>2018-09-22T00:30:48Z</time>
<speed>0.00</speed>
</trkpt>
<trkpt lat="-7.164901" lon="-34.796398">
<ele>-18.170000</ele>
<time>2018-09-22T00:35:54Z</time>
<speed>0.00</speed>
</trkpt>
<trkpt lat="-7.165031" lon="-34.796200">
<ele>22.279999</ele>
<time>2018-09-22T00:41:15Z</time>
<speed>0.13</speed>
</trkpt>
<trkpt lat="-7.165056" lon="-34.796280">
<ele>22.730000</ele>
<time>2018-09-22T00:46:37Z</time>
<speed>0.02</speed>
</trkpt>
<trkpt lat="-7.164970" lon="-34.796188">
<ele>46.209999</ele>
<time>2018-09-22T00:51:57Z</time>
<speed>0.17</speed>
</trkpt>
<trkpt lat="-7.164995" lon="-34.796326">
<ele>22.639999</ele>
<time>2018-09-22T00:57:30Z</time>
<speed>0.07</speed>
</trkpt>
<trkpt lat="-7.165058" lon="-34.796345">
<ele>5.780000</ele>
<time>2018-09-22T01:04:14Z</time>
<speed>0.00</speed>
</trkpt>
<trkpt lat="-7.165020" lon="-34.796303">
<ele>4.760000</ele>
<time>2018-09-22T01:09:19Z</time>
<speed>0.00</speed>
</trkpt>
<trkpt lat="-7.165020" lon="-34.796310">
<ele>-12.880000</ele>
<time>2018-09-22T01:14:24Z</time>
<speed>0.00</speed>
</trkpt>
<trkpt lat="-7.165007" lon="-34.796318">
<ele>3.400000</ele>
<time>2018-09-22T01:19:30Z</time>
<speed>0.00</speed>
</trkpt>
<trkpt lat="-7.165008" lon="-34.796299">
<ele>9.170000</ele>
<time>2018-09-22T01:24:35Z</time>
<speed>0.00</speed>
</trkpt>
<trkpt lat="-7.165045" lon="-34.796288">
<ele>3.950000</ele>
<time>2018-09-22T01:29:40Z</time>
<speed>0.00</speed>
</trkpt>
<trkpt lat="-7.165031" lon="-34.796310">
<ele>21.039999</ele>
<time>2018-09-22T01:34:46Z</time>
<speed>0.00</speed>
</trkpt>
<trkpt lat="-7.164985" lon="-34.796299">
<ele>-2.580000</ele>
<time>2018-09-22T01:39:53Z</time>
<speed>0.00</speed>
</trkpt>
<trkpt lat="-7.165012" lon="-34.796295">
<ele>9.940000</ele>
<time>2018-09-22T01:44:59Z</time>
<speed>0.00</speed>
</trkpt>
<trkpt lat="-7.165015" lon="-34.796272">
<ele>10.620000</ele>
<time>2018-09-22T01:50:05Z</time>
<speed>0.00</speed>
</trkpt>
<trkpt lat="-7.165008" lon="-34.796295">
<ele>11.010000</ele>
<time>2018-09-22T01:55:11Z</time>
<speed>0.00</speed>
</trkpt>
<trkpt lat="-7.164995" lon="-34.796303">
<ele>-18.830000</ele>
<time>2018-09-22T02:00:20Z</time>
<speed>0.00</speed>
</trkpt>
<trkpt lat="-7.165023" lon="-34.796234">
<ele>17.799999</ele>
<time>2018-09-22T02:05:26Z</time>
<speed>0.00</speed>
</trkpt>
<trkpt lat="-7.165080" lon="-34.796291">
<ele>25.359999</ele>
<time>2018-09-22T02:10:31Z</time>
<speed>0.16</speed>
</trkpt>
<trkpt lat="-7.165021" lon="-34.796337">
<ele>1.160000</ele>
<time>2018-09-22T02:15:39Z</time>
<speed>0.00</speed>
</trkpt>
<trkpt lat="-7.165047" lon="-34.796249">
<ele>34.709999</ele>
<time>2018-09-22T02:20:45Z</time>
<speed>0.00</speed>
</trkpt>
<trkpt lat="-7.165033" lon="-34.796272">
<ele>36.880001</ele>
<time>2018-09-22T02:25:51Z</time>
<speed>0.36</speed>
</trkpt>
<trkpt lat="-7.164962" lon="-34.796249">
<ele>23.900000</ele>
<time>2018-09-22T02:30:57Z</time>
<speed>0.00</speed>
</trkpt>
<trkpt lat="-7.165010" lon="-34.796299">
<ele>31.189999</ele>
<time>2018-09-22T02:36:02Z</time>
<speed>0.03</speed>
</trkpt>
<trkpt lat="-7.165091" lon="-34.796265">
<ele>28.449999</ele>
<time>2018-09-22T02:41:09Z</time>
<speed>0.79</speed>
</trkpt>
<trkpt lat="-7.164963" lon="-34.796375">
<ele>17.150000</ele>
<time>2018-09-22T02:46:19Z</time>
<speed>0.86</speed>
</trkpt>
<trkpt lat="-7.165082" lon="-34.796185">
<ele>32.219997</ele>
<time>2018-09-22T02:51:31Z</time>
<speed>0.00</speed>
</trkpt>
<trkpt lat="-7.164948" lon="-34.796352">
<ele>-8.320000</ele>
<time>2018-09-22T02:56:37Z</time>
<speed>0.42</speed>
</trkpt>
</trkseg>
</trk>
<trk>
<name>20180930-212207(8)</name>
<desc>Color:004000ff</desc>
<trkseg>
<trkpt lat="-7.164941" lon="-34.796448">
<ele>-18.719999</ele>
<time>2018-09-22T03:01:53Z</time>
<speed>0.00</speed>
</trkpt>
<trkpt lat="-7.165012" lon="-34.796360">
<ele>-12.830000</ele>
<time>2018-09-22T03:07:04Z</time>
<speed>0.00</speed>
</trkpt>
<trkpt lat="-7.165001" lon="-34.796375">
<ele>6.850000</ele>
<time>2018-09-22T03:12:12Z</time>
<speed>0.00</speed>
</trkpt>
<trkpt lat="-7.164953" lon="-34.796371">
<ele>-5.310000</ele>
<time>2018-09-22T03:17:18Z</time>
<speed>0.00</speed>
</trkpt>
<trkpt lat="-7.165069" lon="-34.796249">
<ele>33.579998</ele>
<time>2018-09-22T03:22:27Z</time>
<speed>0.09</speed>
</trkpt>
<trkpt lat="-7.164979" lon="-34.796440">
<ele>-29.510000</ele>
<time>2018-09-22T03:27:33Z</time>
<speed>0.00</speed>
</trkpt>
<trkpt lat="-7.164952" lon="-34.796421">
<ele>-9.920000</ele>
<time>2018-09-22T03:33:00Z</time>
<speed>0.77</speed>
</trkpt>
<trkpt lat="-7.165004" lon="-34.796284">
<ele>1.000000</ele>
<time>2018-09-22T03:38:06Z</time>
<speed>0.00</speed>
</trkpt>
<trkpt lat="-7.164980" lon="-34.796314">
<ele>5.730000</ele>
<time>2018-09-22T03:43:11Z</time>
<speed>0.00</speed>
</trkpt>
<trkpt lat="-7.164952" lon="-34.796265">
<ele>-5.510000</ele>
<time>2018-09-22T03:48:15Z</time>
<speed>0.03</speed>
</trkpt>
<trkpt lat="-7.165011" lon="-34.796371">
<ele>14.610000</ele>
<time>2018-09-22T03:53:21Z</time>
<speed>0.00</speed>
</trkpt>
<trkpt lat="-7.165097" lon="-34.796329">
<ele>19.910000</ele>
<time>2018-09-22T03:58:28Z</time>
<speed>0.00</speed>
</trkpt>
<trkpt lat="-7.165121" lon="-34.796535">
<ele>37.360001</ele>
<time>2018-09-22T04:03:40Z</time>
<speed>0.00</speed>
</trkpt>
<trkpt lat="-7.165088" lon="-34.796474">
<ele>25.869999</ele>
<time>2018-09-22T04:08:49Z</time>
<speed>0.00</speed>
</trkpt>
<trkpt lat="-7.165061" lon="-34.796364">
<ele>20.600000</ele>
<time>2018-09-22T04:13:55Z</time>
<speed>0.00</speed>
</trkpt>
<trkpt lat="-7.165061" lon="-34.796261">
<ele>28.750000</ele>
<time>2018-09-22T04:19:02Z</time>
<speed>0.00</speed>
</trkpt>
<trkpt lat="-7.165079" lon="-34.796257">
<ele>24.820000</ele>
<time>2018-09-22T04:24:24Z</time>
<speed>0.48</speed>
</trkpt>
<trkpt lat="-7.165064" lon="-34.796322">
<ele>18.529999</ele>
<time>2018-09-22T04:29:44Z</time>
<speed>0.19</speed>
</trkpt>
<trkpt lat="-7.165095" lon="-34.796333">
<ele>37.119999</ele>
<time>2018-09-22T04:34:51Z</time>
<speed>0.00</speed>
</trkpt>
<trkpt lat="-7.164976" lon="-34.796253">
<ele>6.290000</ele>
<time>2018-09-22T04:39:59Z</time>
<speed>0.00</speed>
</trkpt>
<trkpt lat="-7.165086" lon="-34.796425">
<ele>15.290000</ele>
<time>2018-09-22T04:45:14Z</time>
<speed>0.92</speed>
</trkpt>
<trkpt lat="-7.165034" lon="-34.796326">
<ele>13.480000</ele>
<time>2018-09-22T04:50:28Z</time>
<speed>0.40</speed>
</trkpt>
<trkpt lat="-7.164973" lon="-34.796227">
<ele>-5.140000</ele>
<time>2018-09-22T04:55:36Z</time>
<speed>0.00</speed>
</trkpt>
<trkpt lat="-7.165076" lon="-34.796314">
<ele>21.070000</ele>
<time>2018-09-22T05:00:44Z</time>
<speed>0.00</speed>
</trkpt>
<trkpt lat="-7.165053" lon="-34.796383">
<ele>11.150000</ele>
<time>2018-09-22T05:05:58Z</time>
<speed>0.39</speed>
</trkpt>
<trkpt lat="-7.165104" lon="-34.796482">
<ele>9.510000</ele>
<time>2018-09-22T05:11:12Z</time>
<speed>0.27</speed>
</trkpt>
<trkpt lat="-7.165125" lon="-34.796387">
<ele>18.090000</ele>
<time>2018-09-22T05:16:18Z</time>
<speed>0.00</speed>
</trkpt>
<trkpt lat="-7.165018" lon="-34.796318">
<ele>15.420000</ele>
<time>2018-09-22T05:21:56Z</time>
<speed>0.00</speed>
</trkpt>
<trkpt lat="-7.165082" lon="-34.796326">
<ele>15.120000</ele>
<time>2018-09-22T05:27:40Z</time>
<speed>0.00</speed>
</trkpt>
<trkpt lat="-7.164995" lon="-34.796246">
<ele>9.020000</ele>
<time>2018-09-22T05:32:46Z</time>
<speed>0.00</speed>
</trkpt>
<trkpt lat="-7.165001" lon="-34.796249">
<ele>20.740000</ele>
<time>2018-09-22T05:37:52Z</time>
<speed>0.00</speed>
</trkpt>
<trkpt lat="-7.165071" lon="-34.796242">
<ele>9.070000</ele>
<time>2018-09-22T05:42:58Z</time>
<speed>0.00</speed>
</trkpt>
<trkpt lat="-7.164989" lon="-34.796242">
<ele>-8.920000</ele>
<time>2018-09-22T05:48:04Z</time>
<speed>0.00</speed>
</trkpt>
<trkpt lat="-7.165030" lon="-34.796314">
<ele>23.879999</ele>
<time>2018-09-22T05:53:11Z</time>
<speed>0.00</speed>
</trkpt>
<trkpt lat="-7.164958" lon="-34.796150">
<ele>-26.019999</ele>
<time>2018-09-22T05:58:17Z</time>
<speed>0.00</speed>
</trkpt>
<trkpt lat="-7.164964" lon="-34.796288">
<ele>-3.840000</ele>
<time>2018-09-22T06:03:29Z</time>
<speed>0.00</speed>
</trkpt>
<trkpt lat="-7.165067" lon="-34.796349">
<ele>34.259998</ele>
<time>2018-09-22T06:08:35Z</time>
<speed>0.00</speed>
</trkpt>
<trkpt lat="-7.165006" lon="-34.796303">
<ele>16.900000</ele>
<time>2018-09-22T06:13:41Z</time>
<speed>0.00</speed>
</trkpt>
<trkpt lat="-7.164968" lon="-34.796234">
<ele>9.000000</ele>
<time>2018-09-22T06:18:47Z</time>
<speed>0.00</speed>
</trkpt>
<trkpt lat="-7.165058" lon="-34.796333">
<ele>22.590000</ele>
<time>2018-09-22T06:23:54Z</time>
<speed>0.10</speed>
</trkpt>
<trkpt lat="-7.164999" lon="-34.796368">
<ele>25.570000</ele>
<time>2018-09-22T06:29:03Z</time>
<speed>0.56</speed>
</trkpt>
<trkpt lat="-7.165028" lon="-34.796337">
<ele>11.380000</ele>
<time>2018-09-22T06:34:09Z</time>
<speed>0.00</speed>
</trkpt>
<trkpt lat="-7.165034" lon="-34.796314">
<ele>20.180000</ele>
<time>2018-09-22T06:39:15Z</time>
<speed>0.00</speed>
</trkpt>
<trkpt lat="-7.165010" lon="-34.796322">
<ele>29.099998</ele>
<time>2018-09-22T06:44:39Z</time>
<speed>0.15</speed>
</trkpt>
<trkpt lat="-7.165063" lon="-34.796345">
<ele>31.170000</ele>
<time>2018-09-22T06:49:45Z</time>
<speed>0.00</speed>
</trkpt>
<trkpt lat="-7.165154" lon="-34.796391">
<ele>10.380000</ele>
<time>2018-09-22T06:54:51Z</time>
<speed>1.05</speed>
</trkpt>
<trkpt lat="-7.165002" lon="-34.796261">
<ele>-2.860000</ele>
<time>2018-09-22T07:00:24Z</time>
<speed>0.10</speed>
</trkpt>
<trkpt lat="-7.165005" lon="-34.796352">
<ele>37.910000</ele>
<time>2018-09-22T07:05:31Z</time>
<speed>0.00</speed>
</trkpt>
<trkpt lat="-7.165021" lon="-34.796288">
<ele>-4.510000</ele>
<time>2018-09-22T07:10:36Z</time>
<speed>0.00</speed>
</trkpt>
<trkpt lat="-7.165014" lon="-34.796318">
<ele>27.219999</ele>
<time>2018-09-22T07:15:42Z</time>
<speed>0.00</speed>
</trkpt>
<trkpt lat="-7.165044" lon="-34.796303">
<ele>-3.750000</ele>
<time>2018-09-22T07:20:48Z</time>
<speed>0.00</speed>
</trkpt>
<trkpt lat="-7.164993" lon="-34.796288">
<ele>17.469999</ele>
<time>2018-09-22T07:25:53Z</time>
<speed>0.00</speed>
</trkpt>
<trkpt lat="-7.165018" lon="-34.796291">
<ele>1.760000</ele>
<time>2018-09-22T07:30:58Z</time>
<speed>0.00</speed>
</trkpt>
<trkpt lat="-7.164977" lon="-34.796387">
<ele>16.309999</ele>
<time>2018-09-22T07:36:03Z</time>
<speed>0.31</speed>
</trkpt>
<trkpt lat="-7.164963" lon="-34.796295">
<ele>15.380000</ele>
<time>2018-09-22T07:41:07Z</time>
<speed>0.24</speed>
</trkpt>
<trkpt lat="-7.165062" lon="-34.796314">
<ele>21.820000</ele>
<time>2018-09-22T07:46:13Z</time>
<speed>0.50</speed>
</trkpt>
<trkpt lat="-7.165042" lon="-34.796307">
<ele>13.660000</ele>
<time>2018-09-22T07:51:19Z</time>
<speed>0.00</speed>
</trkpt>
<trkpt lat="-7.164964" lon="-34.796318">
<ele>20.209999</ele>
<time>2018-09-22T07:56:24Z</time>
<speed>0.00</speed>
</trkpt>
<trkpt lat="-7.165039" lon="-34.796288">
<ele>4.840000</ele>
<time>2018-09-22T08:02:02Z</time>
<speed>0.20</speed>
</trkpt>
<trkpt lat="-7.165053" lon="-34.796295">
<ele>14.799999</ele>
<time>2018-09-22T08:07:07Z</time>
<speed>0.15</speed>
</trkpt>
<trkpt lat="-7.165081" lon="-34.796310">
<ele>18.400000</ele>
<time>2018-09-22T08:12:13Z</time>
<speed>0.00</speed>
</trkpt>
<trkpt lat="-7.164999" lon="-34.796284">
<ele>18.469999</ele>
<time>2018-09-22T08:17:18Z</time>
<speed>0.00</speed>
</trkpt>
<trkpt lat="-7.165068" lon="-34.796303">
<ele>17.820000</ele>
<time>2018-09-22T08:22:23Z</time>
<speed>0.09</speed>
</trkpt>
<trkpt lat="-7.165042" lon="-34.796276">
<ele>23.139999</ele>
<time>2018-09-22T08:27:28Z</time>
<speed>0.00</speed>
</trkpt>
<trkpt lat="-7.165040" lon="-34.796295">
<ele>17.250000</ele>
<time>2018-09-22T08:32:33Z</time>
<speed>0.00</speed>
</trkpt>
<trkpt lat="-7.165088" lon="-34.796333">
<ele>12.210000</ele>
<time>2018-09-22T08:37:38Z</time>
<speed>0.16</speed>
</trkpt>
<trkpt lat="-7.165088" lon="-34.796295">
<ele>15.190000</ele>
<time>2018-09-22T08:42:43Z</time>
<speed>0.18</speed>
</trkpt>
<trkpt lat="-7.165061" lon="-34.796345">
<ele>21.730000</ele>
<time>2018-09-22T08:47:49Z</time>
<speed>0.00</speed>
</trkpt>
<trkpt lat="-7.165042" lon="-34.796345">
<ele>9.280000</ele>
<time>2018-09-22T08:52:54Z</time>
<speed>0.00</speed>
</trkpt>
<trkpt lat="-7.165032" lon="-34.796295">
<ele>10.370000</ele>
<time>2018-09-22T08:58:00Z</time>
<speed>0.00</speed>
</trkpt>
<trkpt lat="-7.164951" lon="-34.796181">
<ele>6.790000</ele>
<time>2018-09-22T09:03:08Z</time>
<speed>0.36</speed>
</trkpt>
<trkpt lat="-7.165025" lon="-34.796276">
<ele>17.930000</ele>
<time>2018-09-22T09:08:14Z</time>
<speed>0.00</speed>
</trkpt>
<trkpt lat="-7.165035" lon="-34.796284">
<ele>12.210000</ele>
<time>2018-09-22T09:13:20Z</time>
<speed>0.00</speed>
</trkpt>
<trkpt lat="-7.165008" lon="-34.796337">
<ele>10.170000</ele>
<time>2018-09-22T09:18:24Z</time>
<speed>0.09</speed>
</trkpt>
<trkpt lat="-7.164937" lon="-34.796288">
<ele>2.390000</ele>
<time>2018-09-22T09:23:30Z</time>
<speed>0.00</speed>
</trkpt>
<trkpt lat="-7.165016" lon="-34.796341">
<ele>1.870000</ele>
<time>2018-09-22T09:28:35Z</time>
<speed>0.00</speed>
</trkpt>
<trkpt lat="-7.164948" lon="-34.796215">
<ele>-2.190000</ele>
<time>2018-09-22T09:33:40Z</time>
<speed>0.27</speed>
</trkpt>
<trkpt lat="-7.165029" lon="-34.796314">
<ele>12.050000</ele>
<time>2018-09-22T09:38:46Z</time>
<speed>0.00</speed>
</trkpt>
<trkpt lat="-7.165036" lon="-34.796398">
<ele>10.059999</ele>
<time>2018-09-22T09:43:52Z</time>
<speed>0.00</speed>
</trkpt>
<trkpt lat="-7.165014" lon="-34.796303">
<ele>3.540000</ele>
<time>2018-09-22T09:48:58Z</time>
<speed>0.00</speed>
</trkpt>
<trkpt lat="-7.165040" lon="-34.796368">
<ele>15.389999</ele>
<time>2018-09-22T09:54:05Z</time>
<speed>0.00</speed>
</trkpt>
<trkpt lat="-7.165003" lon="-34.796310">
<ele>6.420000</ele>
<time>2018-09-22T09:59:12Z</time>
<speed>0.00</speed>
</trkpt>
<trkpt lat="-7.165013" lon="-34.796326">
<ele>17.240000</ele>
<time>2018-09-22T10:04:20Z</time>
<speed>0.00</speed>
</trkpt>
<trkpt lat="-7.165036" lon="-34.796322">
<ele>-2.090000</ele>
<time>2018-09-22T10:09:26Z</time>
<speed>0.00</speed>
</trkpt>
<trkpt lat="-7.165053" lon="-34.796356">
<ele>8.929999</ele>
<time>2018-09-22T10:14:32Z</time>
<speed>0.00</speed>
</trkpt>
<trkpt lat="-7.165006" lon="-34.796261">
<ele>-0.270000</ele>
<time>2018-09-22T10:19:37Z</time>
<speed>0.00</speed>
</trkpt>
<trkpt lat="-7.165007" lon="-34.796310">
<ele>-3.460000</ele>
<time>2018-09-22T10:24:44Z</time>
<speed>0.00</speed>
</trkpt>
<trkpt lat="-7.164990" lon="-34.796432">
<ele>20.359999</ele>
<time>2018-09-22T10:29:52Z</time>
<speed>0.00</speed>
</trkpt>
<trkpt lat="-7.165022" lon="-34.796185">
<ele>25.619999</ele>
<time>2018-09-22T10:34:58Z</time>
<speed>0.00</speed>
</trkpt>
<trkpt lat="-7.165004" lon="-34.796452">
<ele>22.260000</ele>
<time>2018-09-22T10:40:04Z</time>
<speed>0.00</speed>
</trkpt>
<trkpt lat="-7.165010" lon="-34.796288">
<ele>18.129999</ele>
<time>2018-09-22T10:45:11Z</time>
<speed>0.00</speed>
</trkpt>
<trkpt lat="-7.165035" lon="-34.796200">
<ele>12.410000</ele>
<time>2018-09-22T10:50:18Z</time>
<speed>0.00</speed>
</trkpt>
<trkpt lat="-7.165008" lon="-34.796387">
<ele>12.090000</ele>
<time>2018-09-22T10:55:24Z</time>
<speed>0.00</speed>
</trkpt>
<trkpt lat="-7.165028" lon="-34.796352">
<ele>9.700000</ele>
<time>2018-09-22T11:00:33Z</time>
<speed>0.00</speed>
</trkpt>
<trkpt lat="-7.164981" lon="-34.796360">
<ele>7.320000</ele>
<time>2018-09-22T11:05:40Z</time>
<speed>0.00</speed>
</trkpt>
<trkpt lat="-7.165076" lon="-34.796623">
<ele>4.950000</ele>
<time>2018-09-22T11:10:48Z</time>
<speed>0.00</speed>
</trkpt>
<trkpt lat="-7.165015" lon="-34.796612">
<ele>16.699999</ele>
<time>2018-09-22T11:16:00Z</time>
<speed>0.00</speed>
</trkpt>
<trkpt lat="-7.165091" lon="-34.796543">
<ele>4.890000</ele>
<time>2018-09-22T11:21:13Z</time>
<speed>0.00</speed>
</trkpt>
<trkpt lat="-7.164956" lon="-34.796097">
<ele>14.690000</ele>
<time>2018-09-22T11:26:20Z</time>
<speed>0.00</speed>
</trkpt>
<trkpt lat="-7.164935" lon="-34.796146">
<ele>21.500000</ele>
<time>2018-09-22T11:31:28Z</time>
<speed>0.00</speed>
</trkpt>
<trkpt lat="-7.164938" lon="-34.796131">
<ele>21.299999</ele>
<time>2018-09-22T11:36:39Z</time>
<speed>0.60</speed>
</trkpt>
<trkpt lat="-7.165002" lon="-34.796440">
<ele>19.480000</ele>
<time>2018-09-22T11:41:52Z</time>
<speed>0.00</speed>
</trkpt>
<trkpt lat="-7.164989" lon="-34.796429">
<ele>19.260000</ele>
<time>2018-09-22T11:47:05Z</time>
<speed>0.00</speed>
</trkpt>
<trkpt lat="-7.164976" lon="-34.796406">
<ele>18.100000</ele>
<time>2018-09-22T11:52:31Z</time>
<speed>0.11</speed>
</trkpt>
<trkpt lat="-7.165011" lon="-34.796303">
<ele>24.000000</ele>
<time>2018-09-22T11:57:37Z</time>
<speed>0.14</speed>
</trkpt>
<trkpt lat="-7.164930" lon="-34.796440">
<ele>-14.799999</ele>
<time>2018-09-22T12:02:54Z</time>
<speed>0.31</speed>
</trkpt>
<trkpt lat="-7.164969" lon="-34.796299">
<ele>-8.870000</ele>
<time>2018-09-22T12:08:03Z</time>
<speed>0.00</speed>
</trkpt>
<trkpt lat="-7.164916" lon="-34.796444">
<ele>-22.119999</ele>
<time>2018-09-22T12:13:10Z</time>
<speed>0.00</speed>
</trkpt>
<trkpt lat="-7.165014" lon="-34.796356">
<ele>-1.020000</ele>
<time>2018-09-22T12:18:18Z</time>
<speed>0.00</speed>
</trkpt>
<trkpt lat="-7.165009" lon="-34.796329">
<ele>-6.190000</ele>
<time>2018-09-22T12:23:26Z</time>
<speed>0.00</speed>
</trkpt>
<trkpt lat="-7.165074" lon="-34.796345">
<ele>26.160000</ele>
<time>2018-09-22T12:28:33Z</time>
<speed>0.00</speed>
</trkpt>
<trkpt lat="-7.165039" lon="-34.796322">
<ele>12.460000</ele>
<time>2018-09-22T12:33:41Z</time>
<speed>0.00</speed>
</trkpt>
<trkpt lat="-7.165042" lon="-34.796329">
<ele>12.150000</ele>
<time>2018-09-22T12:38:48Z</time>
<speed>0.00</speed>
</trkpt>
<trkpt lat="-7.164996" lon="-34.796364">
<ele>38.969997</ele>
<time>2018-09-22T12:43:56Z</time>
<speed>0.00</speed>
</trkpt>
<trkpt lat="-7.164917" lon="-34.796387">
<ele>-0.910000</ele>
<time>2018-09-22T12:49:04Z</time>
<speed>0.00</speed>
</trkpt>
<trkpt lat="-7.164993" lon="-34.796375">
<ele>-2.930000</ele>
<time>2018-09-22T12:54:12Z</time>
<speed>0.13</speed>
</trkpt>
<trkpt lat="-7.165049" lon="-34.796413">
<ele>-5.530000</ele>
<time>2018-09-22T12:59:20Z</time>
<speed>0.00</speed>
</trkpt>
<trkpt lat="-7.164991" lon="-34.796360">
<ele>3.470000</ele>
<time>2018-09-22T13:04:30Z</time>
<speed>0.07</speed>
</trkpt>
<trkpt lat="-7.164979" lon="-34.796326">
<ele>12.250000</ele>
<time>2018-09-22T13:09:37Z</time>
<speed>0.00</speed>
</trkpt>
<trkpt lat="-7.164951" lon="-34.796326">
<ele>18.219999</ele>
<time>2018-09-22T13:14:45Z</time>
<speed>0.00</speed>
</trkpt>
<trkpt lat="-7.164926" lon="-34.796467">
<ele>4.700000</ele>
<time>2018-09-22T13:19:54Z</time>
<speed>0.00</speed>
</trkpt>
<trkpt lat="-7.164999" lon="-34.796383">
<ele>13.950000</ele>
<time>2018-09-22T13:25:02Z</time>
<speed>0.00</speed>
</trkpt>
<trkpt lat="-7.164947" lon="-34.796406">
<ele>23.119999</ele>
<time>2018-09-22T13:30:15Z</time>
<speed>0.00</speed>
</trkpt>
<trkpt lat="-7.165020" lon="-34.796322">
<ele>-10.080000</ele>
<time>2018-09-22T13:35:23Z</time>
<speed>0.00</speed>
</trkpt>
<trkpt lat="-7.164943" lon="-34.796413">
<ele>-0.260000</ele>
<time>2018-09-22T13:40:33Z</time>
<speed>0.00</speed>
</trkpt>
<trkpt lat="-7.164971" lon="-34.796154">
<ele>-1.100000</ele>
<time>2018-09-22T13:45:51Z</time>
<speed>0.14</speed>
</trkpt>
<trkpt lat="-7.164950" lon="-34.796280">
<ele>9.920000</ele>
<time>2018-09-22T13:51:02Z</time>
<speed>0.00</speed>
</trkpt>
<trkpt lat="-7.164938" lon="-34.796192">
<ele>-9.690000</ele>
<time>2018-09-22T13:56:11Z</time>
<speed>0.00</speed>
</trkpt>
<trkpt lat="-7.165030" lon="-34.796265">
<ele>3.370000</ele>
<time>2018-09-22T14:01:58Z</time>
<speed>0.00</speed>
</trkpt>
<trkpt lat="-7.165012" lon="-34.796295">
<ele>2.270000</ele>
<time>2018-09-22T14:07:25Z</time>
<speed>0.00</speed>
</trkpt>
<trkpt lat="-7.164950" lon="-34.796337">
<ele>4.340000</ele>
<time>2018-09-22T14:12:35Z</time>
<speed>0.00</speed>
</trkpt>
<trkpt lat="-7.165033" lon="-34.796295">
<ele>16.029999</ele>
<time>2018-09-22T14:17:44Z</time>
<speed>0.00</speed>
</trkpt>
<trkpt lat="-7.165019" lon="-34.796314">
<ele>9.510000</ele>
<time>2018-09-22T14:22:52Z</time>
<speed>0.00</speed>
</trkpt>
<trkpt lat="-7.164996" lon="-34.796204">
<ele>-0.120000</ele>
<time>2018-09-22T14:28:00Z</time>
<speed>0.31</speed>
</trkpt>
<trkpt lat="-7.165002" lon="-34.796230">
<ele>19.639999</ele>
<time>2018-09-22T14:33:14Z</time>
<speed>0.00</speed>
</trkpt>
<trkpt lat="-7.165044" lon="-34.796272">
<ele>25.590000</ele>
<time>2018-09-22T14:38:26Z</time>
<speed>0.00</speed>
</trkpt>
<trkpt lat="-7.164970" lon="-34.796429">
<ele>-10.030000</ele>
<time>2018-09-22T14:43:35Z</time>
<speed>0.00</speed>
</trkpt>
<trkpt lat="-7.165062" lon="-34.796314">
<ele>31.779999</ele>
<time>2018-09-22T14:48:59Z</time>
<speed>0.18</speed>
</trkpt>
<trkpt lat="-7.165003" lon="-34.796513">
<ele>-21.850000</ele>
<time>2018-09-22T14:54:09Z</time>
<speed>1.62</speed>
</trkpt>
<trkpt lat="-7.165024" lon="-34.796356">
<ele>14.000000</ele>
<time>2018-09-22T14:59:18Z</time>
<speed>0.00</speed>
</trkpt>
<trkpt lat="-7.165026" lon="-34.796471">
<ele>-9.230000</ele>
<time>2018-09-22T15:04:57Z</time>
<speed>0.34</speed>
</trkpt>
<trkpt lat="-7.165007" lon="-34.796459">
<ele>-7.380000</ele>
<time>2018-09-22T15:10:19Z</time>
<speed>0.09</speed>
</trkpt>
<trkpt lat="-7.164999" lon="-34.796486">
<ele>-17.539999</ele>
<time>2018-09-22T15:16:06Z</time>
<speed>1.05</speed>
</trkpt>
<trkpt lat="-7.165123" lon="-34.795979">
<ele>22.189999</ele>
<time>2018-09-22T15:21:57Z</time>
<speed>0.00</speed>
</trkpt>
<trkpt lat="-7.164932" lon="-34.796585">
<ele>-16.910000</ele>
<time>2018-09-22T15:27:07Z</time>
<speed>1.30</speed>
</trkpt>
<trkpt lat="-7.164930" lon="-34.796513">
<ele>-13.270000</ele>
<time>2018-09-22T15:32:30Z</time>
<speed>0.03</speed>
</trkpt>
<trkpt lat="-7.165027" lon="-34.796356">
<ele>18.250000</ele>
<time>2018-09-22T15:37:41Z</time>
<speed>0.00</speed>
</trkpt>
<trkpt lat="-7.164886" lon="-34.796650">
<ele>-31.719999</ele>
<time>2018-09-22T15:43:11Z</time>
<speed>0.27</speed>
</trkpt>
<trkpt lat="-7.164940" lon="-34.796425">
<ele>-29.250000</ele>
<time>2018-09-22T15:48:56Z</time>
<speed>0.17</speed>
</trkpt>
<trkpt lat="-7.164996" lon="-34.796307">
<ele>1.120000</ele>
<time>2018-09-22T15:55:40Z</time>
<speed>0.10</speed>
</trkpt>
<trkpt lat="-7.165020" lon="-34.796280">
<ele>11.580000</ele>
<time>2018-09-22T16:02:30Z</time>
<speed>0.08</speed>
</trkpt>
<trkpt lat="-7.165013" lon="-34.796280">
<ele>-4.130000</ele>
<time>2018-09-22T16:09:34Z</time>
<speed>0.06</speed>
</trkpt>
<trkpt lat="-7.165065" lon="-34.796207">
<ele>26.299999</ele>
<time>2018-09-22T16:14:44Z</time>
<speed>0.05</speed>
</trkpt>
<trkpt lat="-7.165003" lon="-34.796215">
<ele>9.950000</ele>
<time>2018-09-22T16:19:53Z</time>
<speed>0.00</speed>
</trkpt>
<trkpt lat="-7.165000" lon="-34.796150">
<ele>20.080000</ele>
<time>2018-09-22T16:25:03Z</time>
<speed>0.00</speed>
</trkpt>
<trkpt lat="-7.165026" lon="-34.796360">
<ele>-1.520000</ele>
<time>2018-09-22T16:30:14Z</time>
<speed>0.00</speed>
</trkpt>
<trkpt lat="-7.165026" lon="-34.796303">
<ele>13.929999</ele>
<time>2018-09-22T16:35:25Z</time>
<speed>0.00</speed>
</trkpt>
<trkpt lat="-7.165075" lon="-34.796333">
<ele>16.260000</ele>
<time>2018-09-22T16:40:35Z</time>
<speed>0.00</speed>
</trkpt>
<trkpt lat="-7.165026" lon="-34.796307">
<ele>-7.500000</ele>
<time>2018-09-22T16:45:45Z</time>
<speed>0.00</speed>
</trkpt>
<trkpt lat="-7.165055" lon="-34.796284">
<ele>22.059999</ele>
<time>2018-09-22T16:50:55Z</time>
<speed>0.00</speed>
</trkpt>
<trkpt lat="-7.165018" lon="-34.796333">
<ele>5.700000</ele>
<time>2018-09-22T16:56:05Z</time>
<speed>0.00</speed>
</trkpt>
<trkpt lat="-7.165031" lon="-34.796299">
<ele>14.929999</ele>
<time>2018-09-22T17:01:18Z</time>
<speed>0.00</speed>
</trkpt>
<trkpt lat="-7.164962" lon="-34.796406">
<ele>-12.780000</ele>
<time>2018-09-22T17:06:28Z</time>
<speed>0.00</speed>
</trkpt>
<trkpt lat="-7.164894" lon="-34.796402">
<ele>-9.250000</ele>
<time>2018-09-22T17:11:43Z</time>
<speed>0.00</speed>
</trkpt>
<trkpt lat="-7.164989" lon="-34.796322">
<ele>2.360000</ele>
<time>2018-09-22T17:16:54Z</time>
<speed>0.00</speed>
</trkpt>
<trkpt lat="-7.165112" lon="-34.796230">
<ele>24.809999</ele>
<time>2018-09-22T17:22:04Z</time>
<speed>0.00</speed>
</trkpt>
<trkpt lat="-7.164990" lon="-34.796314">
<ele>5.920000</ele>
<time>2018-09-22T17:27:14Z</time>
<speed>0.00</speed>
</trkpt>
<trkpt lat="-7.164944" lon="-34.796467">
<ele>-11.660000</ele>
<time>2018-09-22T17:32:24Z</time>
<speed>0.00</speed>
</trkpt>
<trkpt lat="-7.164936" lon="-34.796463">
<ele>-12.920000</ele>
<time>2018-09-22T17:37:35Z</time>
<speed>0.00</speed>
</trkpt>
<trkpt lat="-7.164998" lon="-34.796379">
<ele>4.440000</ele>
<time>2018-09-22T17:42:45Z</time>
<speed>1.81</speed>
</trkpt>
<trkpt lat="-7.165069" lon="-34.795902">
<ele>70.599998</ele>
<time>2018-09-22T17:48:03Z</time>
<speed>0.19</speed>
</trkpt>
<trkpt lat="-7.165100" lon="-34.796001">
<ele>36.989998</ele>
<time>2018-09-22T17:53:14Z</time>
<speed>2.03</speed>
</trkpt>
<trkpt lat="-7.165149" lon="-34.796181">
<ele>33.279999</ele>
<time>2018-09-22T17:58:29Z</time>
<speed>0.00</speed>
</trkpt>
<trkpt lat="-7.165051" lon="-34.796303">
<ele>18.770000</ele>
<time>2018-09-22T18:04:02Z</time>
<speed>0.09</speed>
</trkpt>
<trkpt lat="-7.165079" lon="-34.796307">
<ele>24.340000</ele>
<time>2018-09-22T18:09:13Z</time>
<speed>0.00</speed>
</trkpt>
<trkpt lat="-7.164995" lon="-34.796310">
<ele>14.690000</ele>
<time>2018-09-22T18:14:23Z</time>
<speed>0.00</speed>
</trkpt>
<trkpt lat="-7.165086" lon="-34.796322">
<ele>17.480000</ele>
<time>2018-09-22T18:19:32Z</time>
<speed>0.00</speed>
</trkpt>
<trkpt lat="-7.164947" lon="-34.796329">
<ele>-4.750000</ele>
<time>2018-09-22T18:24:41Z</time>
<speed>0.00</speed>
</trkpt>
<trkpt lat="-7.165037" lon="-34.796314">
<ele>13.580000</ele>
<time>2018-09-22T18:29:51Z</time>
<speed>0.00</speed>
</trkpt>
<trkpt lat="-7.165033" lon="-34.796291">
<ele>18.879999</ele>
<time>2018-09-22T18:34:59Z</time>
<speed>0.10</speed>
</trkpt>
<trkpt lat="-7.165058" lon="-34.796387">
<ele>8.809999</ele>
<time>2018-09-22T18:40:07Z</time>
<speed>0.00</speed>
</trkpt>
<trkpt lat="-7.165040" lon="-34.796349">
<ele>13.179999</ele>
<time>2018-09-22T18:45:17Z</time>
<speed>0.00</speed>
</trkpt>
<trkpt lat="-7.165037" lon="-34.796230">
<ele>12.380000</ele>
<time>2018-09-22T18:50:26Z</time>
<speed>0.14</speed>
</trkpt>
<trkpt lat="-7.165035" lon="-34.796341">
<ele>10.550000</ele>
<time>2018-09-22T18:55:37Z</time>
<speed>0.00</speed>
</trkpt>
<trkpt lat="-7.165066" lon="-34.796341">
<ele>25.709999</ele>
<time>2018-09-22T19:00:50Z</time>
<speed>0.00</speed>
</trkpt>
<trkpt lat="-7.164954" lon="-34.796421">
<ele>-2.080000</ele>
<time>2018-09-22T19:06:03Z</time>
<speed>2.41</speed>
</trkpt>
<trkpt lat="-7.165031" lon="-34.796570">
<ele>-81.400002</ele>
<time>2018-09-22T19:11:26Z</time>
<speed>0.00</speed>
</trkpt>
<trkpt lat="-7.164979" lon="-34.796177">
<ele>35.139999</ele>
<time>2018-09-22T19:16:48Z</time>
<speed>0.00</speed>
</trkpt>
<trkpt lat="-7.165000" lon="-34.796116">
<ele>121.299995</ele>
<time>2018-09-22T19:22:03Z</time>
<speed>0.16</speed>
</trkpt>
<trkpt lat="-7.165106" lon="-34.796192">
<ele>1.560000</ele>
<time>2018-09-22T19:27:30Z</time>
<speed>0.19</speed>
</trkpt>
<trkpt lat="-7.165015" lon="-34.796375">
<ele>-1.210000</ele>
<time>2018-09-22T19:32:39Z</time>
<speed>0.25</speed>
</trkpt>
<trkpt lat="-7.165037" lon="-34.796326">
<ele>4.850000</ele>
<time>2018-09-22T19:37:47Z</time>
<speed>0.00</speed>
</trkpt>
<trkpt lat="-7.165019" lon="-34.796261">
<ele>-3.560000</ele>
<time>2018-09-22T19:42:53Z</time>
<speed>0.51</speed>
</trkpt>
<trkpt lat="-7.165044" lon="-34.796276">
<ele>4.460000</ele>
<time>2018-09-22T19:48:02Z</time>
<speed>0.00</speed>
</trkpt>
<trkpt lat="-7.165015" lon="-34.796314">
<ele>13.500000</ele>
<time>2018-09-22T19:53:11Z</time>
<speed>0.00</speed>
</trkpt>
<trkpt lat="-7.165028" lon="-34.796356">
<ele>2.260000</ele>
<time>2018-09-22T19:58:19Z</time>
<speed>0.00</speed>
</trkpt>
<trkpt lat="-7.165020" lon="-34.796261">
<ele>0.330000</ele>
<time>2018-09-22T20:03:31Z</time>
<speed>0.00</speed>
</trkpt>
<trkpt lat="-7.165037" lon="-34.796326">
<ele>9.110000</ele>
<time>2018-09-22T20:08:38Z</time>
<speed>0.00</speed>
</trkpt>
<trkpt lat="-7.165022" lon="-34.796280">
<ele>6.530000</ele>
<time>2018-09-22T20:13:44Z</time>
<speed>0.07</speed>
</trkpt>
<trkpt lat="-7.165092" lon="-34.796349">
<ele>21.240000</ele>
<time>2018-09-22T20:18:51Z</time>
<speed>0.00</speed>
</trkpt>
<trkpt lat="-7.165039" lon="-34.796314">
<ele>13.660000</ele>
<time>2018-09-22T20:24:00Z</time>
<speed>1.39</speed>
</trkpt>
<trkpt lat="-7.165055" lon="-34.796360">
<ele>11.740000</ele>
<time>2018-09-22T20:29:08Z</time>
<speed>0.00</speed>
</trkpt>
<trkpt lat="-7.165040" lon="-34.796295">
<ele>7.950000</ele>
<time>2018-09-22T20:34:16Z</time>
<speed>0.00</speed>
</trkpt>
<trkpt lat="-7.165008" lon="-34.796341">
<ele>-4.390000</ele>
<time>2018-09-22T20:39:24Z</time>
<speed>0.00</speed>
</trkpt>
<trkpt lat="-7.165009" lon="-34.796371">
<ele>-0.020000</ele>
<time>2018-09-22T20:44:32Z</time>
<speed>0.00</speed>
</trkpt>
<trkpt lat="-7.165080" lon="-34.796360">
<ele>12.650000</ele>
<time>2018-09-22T20:49:41Z</time>
<speed>0.00</speed>
</trkpt>
<trkpt lat="-7.165040" lon="-34.796410">
<ele>-7.350000</ele>
<time>2018-09-22T20:54:49Z</time>
<speed>0.00</speed>
</trkpt>
<trkpt lat="-7.165100" lon="-34.796570">
<ele>-20.639999</ele>
<time>2018-09-22T20:59:58Z</time>
<speed>0.47</speed>
</trkpt>
<trkpt lat="-7.165083" lon="-34.796383">
<ele>17.580000</ele>
<time>2018-09-22T21:05:13Z</time>
<speed>0.00</speed>
</trkpt>
<trkpt lat="-7.165076" lon="-34.796436">
<ele>3.080000</ele>
<time>2018-09-22T21:10:40Z</time>
<speed>0.17</speed>
</trkpt>
<trkpt lat="-7.164979" lon="-34.796310">
<ele>12.670000</ele>
<time>2018-09-22T21:16:22Z</time>
<speed>0.01</speed>
</trkpt>
<trkpt lat="-7.164947" lon="-34.796188">
<ele>43.020000</ele>
<time>2018-09-22T21:22:49Z</time>
<speed>0.00</speed>
</trkpt>
<trkpt lat="-7.165009" lon="-34.796326">
<ele>2.210000</ele>
<time>2018-09-22T21:27:56Z</time>
<speed>0.00</speed>
</trkpt>
<trkpt lat="-7.165062" lon="-34.796398">
<ele>29.549999</ele>
<time>2018-09-22T21:33:05Z</time>
<speed>0.00</speed>
</trkpt>
<trkpt lat="-7.165028" lon="-34.796272">
<ele>36.200001</ele>
<time>2018-09-22T21:38:14Z</time>
<speed>0.00</speed>
</trkpt>
<trkpt lat="-7.164875" lon="-34.796295">
<ele>-36.959999</ele>
<time>2018-09-22T21:43:24Z</time>
<speed>0.00</speed>
</trkpt>
<trkpt lat="-7.165005" lon="-34.796329">
<ele>17.480000</ele>
<time>2018-09-22T21:48:32Z</time>
<speed>0.00</speed>
</trkpt>
<trkpt lat="-7.164886" lon="-34.796288">
<ele>13.330000</ele>
<time>2018-09-22T21:53:39Z</time>
<speed>0.00</speed>
</trkpt>
<trkpt lat="-7.165005" lon="-34.796329">
<ele>16.539999</ele>
<time>2018-09-22T21:58:46Z</time>
<speed>0.15</speed>
</trkpt>
<trkpt lat="-7.165046" lon="-34.796616">
<ele>57.559998</ele>
<time>2018-09-22T22:04:15Z</time>
<speed>0.25</speed>
</trkpt>
<trkpt lat="-7.164865" lon="-34.796082">
<ele>-80.430000</ele>
<time>2018-09-22T22:09:48Z</time>
<speed>0.19</speed>
</trkpt>
<trkpt lat="-7.165029" lon="-34.796368">
<ele>18.170000</ele>
<time>2018-09-22T22:15:31Z</time>
<speed>0.14</speed>
</trkpt>
<trkpt lat="-7.165003" lon="-34.796341">
<ele>16.690001</ele>
<time>2018-09-22T22:21:36Z</time>
<speed>0.00</speed>
</trkpt>
<trkpt lat="-7.165028" lon="-34.796352">
<ele>32.090000</ele>
<time>2018-09-22T22:26:44Z</time>
<speed>0.00</speed>
</trkpt>
<trkpt lat="-7.165001" lon="-34.796391">
<ele>12.030000</ele>
<time>2018-09-22T22:31:51Z</time>
<speed>0.13</speed>
</trkpt>
<trkpt lat="-7.164989" lon="-34.796371">
<ele>26.090000</ele>
<time>2018-09-22T22:36:58Z</time>
<speed>0.00</speed>
</trkpt>
<trkpt lat="-7.165025" lon="-34.796333">
<ele>12.330000</ele>
<time>2018-09-22T22:42:05Z</time>
<speed>0.00</speed>
</trkpt>
<trkpt lat="-7.165043" lon="-34.796341">
<ele>9.840000</ele>
<time>2018-09-22T22:47:10Z</time>
<speed>0.12</speed>
</trkpt>
<trkpt lat="-7.165011" lon="-34.796257">
<ele>-1.530000</ele>
<time>2018-09-22T22:52:18Z</time>
<speed>0.00</speed>
</trkpt>
<trkpt lat="-7.165009" lon="-34.796352">
<ele>22.600000</ele>
<time>2018-09-22T22:57:25Z</time>
<speed>0.00</speed>
</trkpt>
<trkpt lat="-7.165095" lon="-34.796257">
<ele>19.799999</ele>
<time>2018-09-22T23:02:37Z</time>
<speed>0.00</speed>
</trkpt>
<trkpt lat="-7.165010" lon="-34.796368">
<ele>7.250000</ele>
<time>2018-09-22T23:07:44Z</time>
<speed>0.00</speed>
</trkpt>
<trkpt lat="-7.165017" lon="-34.796360">
<ele>0.900000</ele>
<time>2018-09-22T23:12:51Z</time>
<speed>0.00</speed>
</trkpt>
<trkpt lat="-7.165053" lon="-34.796425">
<ele>-10.360000</ele>
<time>2018-09-22T23:17:58Z</time>
<speed>0.17</speed>
</trkpt>
<trkpt lat="-7.165020" lon="-34.796295">
<ele>20.350000</ele>
<time>2018-09-22T23:23:05Z</time>
<speed>0.07</speed>
</trkpt>
<trkpt lat="-7.165001" lon="-34.796253">
<ele>15.670000</ele>
<time>2018-09-22T23:28:10Z</time>
<speed>0.05</speed>
</trkpt>
<trkpt lat="-7.165055" lon="-34.796356">
<ele>2.410000</ele>
<time>2018-09-22T23:33:19Z</time>
<speed>0.00</speed>
</trkpt>
<trkpt lat="-7.165019" lon="-34.796444">
<ele>-5.600000</ele>
<time>2018-09-22T23:38:26Z</time>
<speed>0.00</speed>
</trkpt>
<trkpt lat="-7.164952" lon="-34.796421">
<ele>0.710000</ele>
<time>2018-09-22T23:43:35Z</time>
<speed>0.00</speed>
</trkpt>
<trkpt lat="-7.165061" lon="-34.796196">
<ele>23.010000</ele>
<time>2018-09-22T23:48:56Z</time>
<speed>0.00</speed>
</trkpt>
<trkpt lat="-7.164983" lon="-34.796341">
<ele>3.520000</ele>
<time>2018-09-22T23:54:05Z</time>
<speed>0.00</speed>
</trkpt>
<trkpt lat="-7.165165" lon="-34.795937">
<ele>68.279999</ele>
<time>2018-09-22T23:59:17Z</time>
<speed>0.00</speed>
</trkpt>
<trkpt lat="-7.165183" lon="-34.795998">
<ele>67.540001</ele>
<time>2018-09-23T00:04:45Z</time>
<speed>0.12</speed>
</trkpt>
<trkpt lat="-7.165102" lon="-34.796146">
<ele>46.899998</ele>
<time>2018-09-23T00:10:24Z</time>
<speed>0.03</speed>
</trkpt>
<trkpt lat="-7.165066" lon="-34.796398">
<ele>17.570000</ele>
<time>2018-09-23T00:17:07Z</time>
<speed>0.00</speed>
</trkpt>
<trkpt lat="-7.164990" lon="-34.796215">
<ele>3.440000</ele>
<time>2018-09-23T00:22:14Z</time>
<speed>0.00</speed>
</trkpt>
<trkpt lat="-7.164996" lon="-34.796268">
<ele>22.670000</ele>
<time>2018-09-23T00:27:21Z</time>
<speed>0.00</speed>
</trkpt>
<trkpt lat="-7.164955" lon="-34.796295">
<ele>-6.060000</ele>
<time>2018-09-23T00:32:25Z</time>
<speed>0.19</speed>
</trkpt>
<trkpt lat="-7.164997" lon="-34.796356">
<ele>1.120000</ele>
<time>2018-09-23T00:37:33Z</time>
<speed>0.00</speed>
</trkpt>
<trkpt lat="-7.165032" lon="-34.796268">
<ele>5.280000</ele>
<time>2018-09-23T00:42:39Z</time>
<speed>0.00</speed>
</trkpt>
<trkpt lat="-7.164972" lon="-34.796299">
<ele>-0.990000</ele>
<time>2018-09-23T00:47:47Z</time>
<speed>0.00</speed>
</trkpt>
<trkpt lat="-7.164968" lon="-34.796326">
<ele>5.910000</ele>
<time>2018-09-23T00:52:54Z</time>
<speed>0.00</speed>
</trkpt>
<trkpt lat="-7.165043" lon="-34.796291">
<ele>2.150000</ele>
<time>2018-09-23T00:58:01Z</time>
<speed>0.00</speed>
</trkpt>
<trkpt lat="-7.165014" lon="-34.796310">
<ele>-6.890000</ele>
<time>2018-09-23T01:03:13Z</time>
<speed>0.00</speed>
</trkpt>
<trkpt lat="-7.165008" lon="-34.796280">
<ele>-5.580000</ele>
<time>2018-09-23T01:08:20Z</time>
<speed>0.00</speed>
</trkpt>
<trkpt lat="-7.165039" lon="-34.796310">
<ele>11.630000</ele>
<time>2018-09-23T01:13:26Z</time>
<speed>0.00</speed>
</trkpt>
<trkpt lat="-7.165009" lon="-34.796303">
<ele>4.210000</ele>
<time>2018-09-23T01:18:32Z</time>
<speed>0.00</speed>
</trkpt>
<trkpt lat="-7.165003" lon="-34.796276">
<ele>-12.639999</ele>
<time>2018-09-23T01:23:39Z</time>
<speed>0.00</speed>
</trkpt>
<trkpt lat="-7.165001" lon="-34.796303">
<ele>14.650000</ele>
<time>2018-09-23T01:28:45Z</time>
<speed>0.00</speed>
</trkpt>
<trkpt lat="-7.165024" lon="-34.796307">
<ele>11.219999</ele>
<time>2018-09-23T01:33:50Z</time>
<speed>0.00</speed>
</trkpt>
<trkpt lat="-7.165037" lon="-34.796307">
<ele>2.530000</ele>
<time>2018-09-23T01:38:56Z</time>
<speed>0.00</speed>
</trkpt>
<trkpt lat="-7.165032" lon="-34.796307">
<ele>10.340000</ele>
<time>2018-09-23T01:44:02Z</time>
<speed>0.00</speed>
</trkpt>
<trkpt lat="-7.164974" lon="-34.796207">
<ele>-9.920000</ele>
<time>2018-09-23T01:49:09Z</time>
<speed>0.00</speed>
</trkpt>
<trkpt lat="-7.165019" lon="-34.796200">
<ele>-0.670000</ele>
<time>2018-09-23T01:54:16Z</time>
<speed>0.00</speed>
</trkpt>
<trkpt lat="-7.165022" lon="-34.796265">
<ele>8.280000</ele>
<time>2018-09-23T01:59:24Z</time>
<speed>0.60</speed>
</trkpt>
<trkpt lat="-7.165054" lon="-34.796284">
<ele>16.690001</ele>
<time>2018-09-23T02:04:35Z</time>
<speed>0.49</speed>
</trkpt>
<trkpt lat="-7.165052" lon="-34.796329">
<ele>5.450000</ele>
<time>2018-09-23T02:09:56Z</time>
<speed>0.54</speed>
</trkpt>
<trkpt lat="-7.165032" lon="-34.796383">
<ele>4.730000</ele>
<time>2018-09-23T02:15:16Z</time>
<speed>0.26</speed>
</trkpt>
<trkpt lat="-7.165069" lon="-34.796322">
<ele>6.440000</ele>
<time>2018-09-23T02:20:39Z</time>
<speed>0.09</speed>
</trkpt>
<trkpt lat="-7.164964" lon="-34.796417">
<ele>19.250000</ele>
<time>2018-09-23T02:25:59Z</time>
<speed>0.31</speed>
</trkpt>
<trkpt lat="-7.164956" lon="-34.796398">
<ele>12.929999</ele>
<time>2018-09-23T02:31:38Z</time>
<speed>0.27</speed>
</trkpt>
<trkpt lat="-7.165022" lon="-34.796299">
<ele>2.620000</ele>
<time>2018-09-23T02:37:56Z</time>
<speed>0.22</speed>
</trkpt>
<trkpt lat="-7.164999" lon="-34.796280">
<ele>17.469999</ele>
<time>2018-09-23T02:45:33Z</time>
<speed>0.00</speed>
</trkpt>
<trkpt lat="-7.164990" lon="-34.796310">
<ele>-0.160000</ele>
<time>2018-09-23T02:50:39Z</time>
<speed>0.08</speed>
</trkpt>
<trkpt lat="-7.165021" lon="-34.796299">
<ele>36.709999</ele>
<time>2018-09-23T02:55:47Z</time>
<speed>0.00</speed>
</trkpt>
</trkseg>
</trk>
<trk>
<name>20180930-212207(9)</name>
<desc>Color:004000ff</desc>
<trkseg>
<trkpt lat="-7.165014" lon="-34.796379">
<ele>7.270000</ele>
<time>2018-09-23T03:00:56Z</time>
<speed>0.07</speed>
</trkpt>
<trkpt lat="-7.165082" lon="-34.796341">
<ele>38.559998</ele>
<time>2018-09-23T03:06:03Z</time>
<speed>0.00</speed>
</trkpt>
<trkpt lat="-7.164987" lon="-34.796268">
<ele>6.760000</ele>
<time>2018-09-23T03:11:10Z</time>
<speed>0.00</speed>
</trkpt>
<trkpt lat="-7.165035" lon="-34.796223">
<ele>31.929998</ele>
<time>2018-09-23T03:16:17Z</time>
<speed>0.00</speed>
</trkpt>
<trkpt lat="-7.164997" lon="-34.796307">
<ele>27.939999</ele>
<time>2018-09-23T03:21:25Z</time>
<speed>0.00</speed>
</trkpt>
<trkpt lat="-7.165010" lon="-34.796284">
<ele>22.100000</ele>
<time>2018-09-23T03:26:33Z</time>
<speed>0.23</speed>
</trkpt>
<trkpt lat="-7.165024" lon="-34.796337">
<ele>16.709999</ele>
<time>2018-09-23T03:31:41Z</time>
<speed>0.24</speed>
</trkpt>
<trkpt lat="-7.164823" lon="-34.796406">
<ele>110.869995</ele>
<time>2018-09-23T03:36:54Z</time>
<speed>0.00</speed>
</trkpt>
<trkpt lat="-7.164942" lon="-34.796318">
<ele>2.880000</ele>
<time>2018-09-23T03:42:06Z</time>
<speed>0.00</speed>
</trkpt>
<trkpt lat="-7.165057" lon="-34.796329">
<ele>-22.629999</ele>
<time>2018-09-23T03:47:18Z</time>
<speed>0.18</speed>
</trkpt>
<trkpt lat="-7.165011" lon="-34.796421">
<ele>112.540001</ele>
<time>2018-09-23T03:52:31Z</time>
<speed>1.96</speed>
</trkpt>
<trkpt lat="-7.165099" lon="-34.796520">
<ele>102.509995</ele>
<time>2018-09-23T03:57:59Z</time>
<speed>0.04</speed>
</trkpt>
<trkpt lat="-7.165009" lon="-34.796284">
<ele>-4.410000</ele>
<time>2018-09-23T04:03:32Z</time>
<speed>0.34</speed>
</trkpt>
<trkpt lat="-7.165027" lon="-34.796303">
<ele>7.740000</ele>
<time>2018-09-23T04:09:53Z</time>
<speed>0.00</speed>
</trkpt>
<trkpt lat="-7.165059" lon="-34.796284">
<ele>25.359999</ele>
<time>2018-09-23T04:14:59Z</time>
<speed>0.00</speed>
</trkpt>
<trkpt lat="-7.165056" lon="-34.796310">
<ele>19.660000</ele>
<time>2018-09-23T04:20:05Z</time>
<speed>0.00</speed>
</trkpt>
<trkpt lat="-7.165017" lon="-34.796268">
<ele>11.230000</ele>
<time>2018-09-23T04:25:11Z</time>
<speed>0.00</speed>
</trkpt>
<trkpt lat="-7.165009" lon="-34.796261">
<ele>10.530000</ele>
<time>2018-09-23T04:30:18Z</time>
<speed>0.00</speed>
</trkpt>
<trkpt lat="-7.165030" lon="-34.796326">
<ele>11.349999</ele>
<time>2018-09-23T04:35:23Z</time>
<speed>0.00</speed>
</trkpt>
<trkpt lat="-7.165011" lon="-34.796280">
<ele>13.929999</ele>
<time>2018-09-23T04:40:28Z</time>
<speed>0.00</speed>
</trkpt>
<trkpt lat="-7.164963" lon="-34.796307">
<ele>8.870000</ele>
<time>2018-09-23T04:45:35Z</time>
<speed>0.00</speed>
</trkpt>
<trkpt lat="-7.165024" lon="-34.796288">
<ele>9.660000</ele>
<time>2018-09-23T04:50:40Z</time>
<speed>0.00</speed>
</trkpt>
<trkpt lat="-7.165003" lon="-34.796268">
<ele>17.039999</ele>
<time>2018-09-23T04:55:45Z</time>
<speed>0.16</speed>
</trkpt>
<trkpt lat="-7.165035" lon="-34.796379">
<ele>-3.810000</ele>
<time>2018-09-23T05:00:53Z</time>
<speed>0.00</speed>
</trkpt>
<trkpt lat="-7.165061" lon="-34.796337">
<ele>10.599999</ele>
<time>2018-09-23T05:05:59Z</time>
<speed>0.00</speed>
</trkpt>
<trkpt lat="-7.165025" lon="-34.796314">
<ele>14.900000</ele>
<time>2018-09-23T05:11:05Z</time>
<speed>0.00</speed>
</trkpt>
<trkpt lat="-7.164968" lon="-34.796280">
<ele>0.700000</ele>
<time>2018-09-23T05:16:10Z</time>
<speed>0.00</speed>
</trkpt>
<trkpt lat="-7.165004" lon="-34.796230">
<ele>26.029999</ele>
<time>2018-09-23T05:21:16Z</time>
<speed>0.05</speed>
</trkpt>
<trkpt lat="-7.165123" lon="-34.796288">
<ele>18.410000</ele>
<time>2018-09-23T05:26:23Z</time>
<speed>0.00</speed>
</trkpt>
<trkpt lat="-7.165051" lon="-34.796280">
<ele>15.889999</ele>
<time>2018-09-23T05:31:29Z</time>
<speed>0.00</speed>
</trkpt>
<trkpt lat="-7.165040" lon="-34.796257">
<ele>27.430000</ele>
<time>2018-09-23T05:36:35Z</time>
<speed>0.00</speed>
</trkpt>
<trkpt lat="-7.164985" lon="-34.796288">
<ele>19.129999</ele>
<time>2018-09-23T05:41:41Z</time>
<speed>0.00</speed>
</trkpt>
<trkpt lat="-7.165158" lon="-34.796444">
<ele>-12.559999</ele>
<time>2018-09-23T05:46:54Z</time>
<speed>0.00</speed>
</trkpt>
<trkpt lat="-7.165204" lon="-34.796455">
<ele>-59.309998</ele>
<time>2018-09-23T05:52:04Z</time>
<speed>5.15</speed>
</trkpt>
<trkpt lat="-7.165007" lon="-34.796322">
<ele>2.570000</ele>
<time>2018-09-23T05:57:11Z</time>
<speed>0.00</speed>
</trkpt>
<trkpt lat="-7.164948" lon="-34.796268">
<ele>11.349999</ele>
<time>2018-09-23T06:02:54Z</time>
<speed>0.09</speed>
</trkpt>
<trkpt lat="-7.165008" lon="-34.796337">
<ele>0.580000</ele>
<time>2018-09-23T06:08:00Z</time>
<speed>0.00</speed>
</trkpt>
<trkpt lat="-7.164974" lon="-34.796303">
<ele>-4.590000</ele>
<time>2018-09-23T06:13:05Z</time>
<speed>0.35</speed>
</trkpt>
<trkpt lat="-7.165053" lon="-34.796326">
<ele>28.910000</ele>
<time>2018-09-23T06:18:12Z</time>
<speed>0.00</speed>
</trkpt>
<trkpt lat="-7.165026" lon="-34.796337">
<ele>9.849999</ele>
<time>2018-09-23T06:23:16Z</time>
<speed>0.28</speed>
</trkpt>
<trkpt lat="-7.165062" lon="-34.796371">
<ele>17.719999</ele>
<time>2018-09-23T06:28:22Z</time>
<speed>0.07</speed>
</trkpt>
<trkpt lat="-7.165059" lon="-34.796280">
<ele>25.330000</ele>
<time>2018-09-23T06:33:28Z</time>
<speed>0.00</speed>
</trkpt>
<trkpt lat="-7.165016" lon="-34.796307">
<ele>14.240000</ele>
<time>2018-09-23T06:38:33Z</time>
<speed>0.13</speed>
</trkpt>
<trkpt lat="-7.164974" lon="-34.796227">
<ele>34.889999</ele>
<time>2018-09-23T06:43:40Z</time>
<speed>0.00</speed>
</trkpt>
<trkpt lat="-7.165087" lon="-34.796314">
<ele>7.500000</ele>
<time>2018-09-23T06:48:46Z</time>
<speed>0.00</speed>
</trkpt>
<trkpt lat="-7.165096" lon="-34.796333">
<ele>15.500000</ele>
<time>2018-09-23T06:53:51Z</time>
<speed>0.00</speed>
</trkpt>
<trkpt lat="-7.164998" lon="-34.796326">
<ele>9.740000</ele>
<time>2018-09-23T06:58:55Z</time>
<speed>0.07</speed>
</trkpt>
<trkpt lat="-7.165002" lon="-34.796326">
<ele>17.760000</ele>
<time>2018-09-23T07:04:07Z</time>
<speed>0.00</speed>
</trkpt>
<trkpt lat="-7.164981" lon="-34.796326">
<ele>22.080000</ele>
<time>2018-09-23T07:09:13Z</time>
<speed>0.00</speed>
</trkpt>
<trkpt lat="-7.164987" lon="-34.796310">
<ele>20.680000</ele>
<time>2018-09-23T07:14:19Z</time>
<speed>0.00</speed>
</trkpt>
<trkpt lat="-7.165021" lon="-34.796314">
<ele>-6.440000</ele>
<time>2018-09-23T07:19:25Z</time>
<speed>0.00</speed>
</trkpt>
<trkpt lat="-7.164985" lon="-34.796295">
<ele>7.510000</ele>
<time>2018-09-23T07:24:32Z</time>
<speed>0.00</speed>
</trkpt>
<trkpt lat="-7.164952" lon="-34.796257">
<ele>0.100000</ele>
<time>2018-09-23T07:29:38Z</time>
<speed>0.00</speed>
</trkpt>
<trkpt lat="-7.164989" lon="-34.796288">
<ele>18.520000</ele>
<time>2018-09-23T07:34:44Z</time>
<speed>0.00</speed>
</trkpt>
<trkpt lat="-7.165007" lon="-34.796295">
<ele>19.650000</ele>
<time>2018-09-23T07:39:50Z</time>
<speed>0.00</speed>
</trkpt>
<trkpt lat="-7.164958" lon="-34.796272">
<ele>29.309999</ele>
<time>2018-09-23T07:44:56Z</time>
<speed>0.00</speed>
</trkpt>
<trkpt lat="-7.165057" lon="-34.796375">
<ele>10.889999</ele>
<time>2018-09-23T07:50:02Z</time>
<speed>0.00</speed>
</trkpt>
<trkpt lat="-7.164887" lon="-34.796207">
<ele>37.419998</ele>
<time>2018-09-23T07:55:07Z</time>
<speed>0.00</speed>
</trkpt>
<trkpt lat="-7.164977" lon="-34.796280">
<ele>22.080000</ele>
<time>2018-09-23T08:00:16Z</time>
<speed>0.25</speed>
</trkpt>
<trkpt lat="-7.165039" lon="-34.796314">
<ele>13.170000</ele>
<time>2018-09-23T08:05:21Z</time>
<speed>0.00</speed>
</trkpt>
<trkpt lat="-7.165048" lon="-34.796230">
<ele>28.090000</ele>
<time>2018-09-23T08:10:26Z</time>
<speed>0.00</speed>
</trkpt>
<trkpt lat="-7.165002" lon="-34.796219">
<ele>29.099998</ele>
<time>2018-09-23T08:15:31Z</time>
<speed>0.00</speed>
</trkpt>
<trkpt lat="-7.165026" lon="-34.796204">
<ele>44.570000</ele>
<time>2018-09-23T08:20:37Z</time>
<speed>0.00</speed>
</trkpt>
<trkpt lat="-7.165078" lon="-34.796310">
<ele>16.320000</ele>
<time>2018-09-23T08:25:42Z</time>
<speed>0.00</speed>
</trkpt>
<trkpt lat="-7.165025" lon="-34.796310">
<ele>5.230000</ele>
<time>2018-09-23T08:30:48Z</time>
<speed>0.00</speed>
</trkpt>
<trkpt lat="-7.165036" lon="-34.796280">
<ele>13.400000</ele>
<time>2018-09-23T08:35:54Z</time>
<speed>0.00</speed>
</trkpt>
<trkpt lat="-7.164960" lon="-34.796303">
<ele>7.360000</ele>
<time>2018-09-23T08:41:00Z</time>
<speed>0.00</speed>
</trkpt>
<trkpt lat="-7.164986" lon="-34.796253">
<ele>14.900000</ele>
<time>2018-09-23T08:46:07Z</time>
<speed>0.00</speed>
</trkpt>
<trkpt lat="-7.165027" lon="-34.796242">
<ele>21.850000</ele>
<time>2018-09-23T08:51:14Z</time>
<speed>0.00</speed>
</trkpt>
<trkpt lat="-7.165062" lon="-34.796326">
<ele>13.790000</ele>
<time>2018-09-23T08:56:21Z</time>
<speed>0.00</speed>
</trkpt>
<trkpt lat="-7.164919" lon="-34.796276">
<ele>-11.969999</ele>
<time>2018-09-23T09:01:32Z</time>
<speed>0.00</speed>
</trkpt>
<trkpt lat="-7.165122" lon="-34.796356">
<ele>10.300000</ele>
<time>2018-09-23T09:06:38Z</time>
<speed>0.00</speed>
</trkpt>
<trkpt lat="-7.164861" lon="-34.796333">
<ele>-27.809999</ele>
<time>2018-09-23T09:11:44Z</time>
<speed>0.00</speed>
</trkpt>
<trkpt lat="-7.164894" lon="-34.796322">
<ele>-11.679999</ele>
<time>2018-09-23T09:16:53Z</time>
<speed>0.00</speed>
</trkpt>
<trkpt lat="-7.164991" lon="-34.796318">
<ele>28.730000</ele>
<time>2018-09-23T09:21:58Z</time>
<speed>0.00</speed>
</trkpt>
<trkpt lat="-7.164916" lon="-34.796379">
<ele>-25.410000</ele>
<time>2018-09-23T09:27:05Z</time>
<speed>0.00</speed>
</trkpt>
<trkpt lat="-7.165152" lon="-34.796417">
<ele>14.839999</ele>
<time>2018-09-23T09:32:13Z</time>
<speed>0.00</speed>
</trkpt>
<trkpt lat="-7.164983" lon="-34.796318">
<ele>5.400000</ele>
<time>2018-09-23T09:37:34Z</time>
<speed>0.49</speed>
</trkpt>
<trkpt lat="-7.165064" lon="-34.796368">
<ele>0.480000</ele>
<time>2018-09-23T09:42:53Z</time>
<speed>1.31</speed>
</trkpt>
<trkpt lat="-7.165030" lon="-34.796467">
<ele>-7.530000</ele>
<time>2018-09-23T09:48:09Z</time>
<speed>0.00</speed>
</trkpt>
<trkpt lat="-7.164988" lon="-34.796413">
<ele>38.590000</ele>
<time>2018-09-23T09:53:24Z</time>
<speed>0.40</speed>
</trkpt>
<trkpt lat="-7.165096" lon="-34.796436">
<ele>21.910000</ele>
<time>2018-09-23T09:58:30Z</time>
<speed>0.00</speed>
</trkpt>
<trkpt lat="-7.165032" lon="-34.796310">
<ele>2.100000</ele>
<time>2018-09-23T10:04:02Z</time>
<speed>0.03</speed>
</trkpt>
<trkpt lat="-7.165029" lon="-34.796307">
<ele>9.030000</ele>
<time>2018-09-23T10:09:09Z</time>
<speed>0.00</speed>
</trkpt>
<trkpt lat="-7.164995" lon="-34.796295">
<ele>2.430000</ele>
<time>2018-09-23T10:14:14Z</time>
<speed>0.18</speed>
</trkpt>
<trkpt lat="-7.164996" lon="-34.796265">
<ele>1.770000</ele>
<time>2018-09-23T10:19:20Z</time>
<speed>0.00</speed>
</trkpt>
<trkpt lat="-7.164989" lon="-34.796352">
<ele>11.630000</ele>
<time>2018-09-23T10:24:26Z</time>
<speed>0.00</speed>
</trkpt>
<trkpt lat="-7.165006" lon="-34.796276">
<ele>13.860000</ele>
<time>2018-09-23T10:29:32Z</time>
<speed>0.00</speed>
</trkpt>
<trkpt lat="-7.164978" lon="-34.796268">
<ele>9.110000</ele>
<time>2018-09-23T10:34:38Z</time>
<speed>0.00</speed>
</trkpt>
<trkpt lat="-7.164990" lon="-34.796349">
<ele>13.740000</ele>
<time>2018-09-23T10:39:43Z</time>
<speed>0.00</speed>
</trkpt>
<trkpt lat="-7.165037" lon="-34.796223">
<ele>11.010000</ele>
<time>2018-09-23T10:44:48Z</time>
<speed>0.98</speed>
</trkpt>
<trkpt lat="-7.165024" lon="-34.796291">
<ele>15.130000</ele>
<time>2018-09-23T10:49:53Z</time>
<speed>0.00</speed>
</trkpt>
<trkpt lat="-7.165023" lon="-34.796288">
<ele>18.920000</ele>
<time>2018-09-23T10:54:59Z</time>
<speed>0.00</speed>
</trkpt>
<trkpt lat="-7.165061" lon="-34.796379">
<ele>11.400000</ele>
<time>2018-09-23T11:00:05Z</time>
<speed>0.00</speed>
</trkpt>
<trkpt lat="-7.165013" lon="-34.796284">
<ele>6.840000</ele>
<time>2018-09-23T11:05:12Z</time>
<speed>0.00</speed>
</trkpt>
<trkpt lat="-7.165012" lon="-34.796364">
<ele>19.969999</ele>
<time>2018-09-23T11:10:18Z</time>
<speed>0.00</speed>
</trkpt>
<trkpt lat="-7.165035" lon="-34.796326">
<ele>10.670000</ele>
<time>2018-09-23T11:15:24Z</time>
<speed>0.00</speed>
</trkpt>
<trkpt lat="-7.164997" lon="-34.796349">
<ele>14.330000</ele>
<time>2018-09-23T11:20:30Z</time>
<speed>0.00</speed>
</trkpt>
<trkpt lat="-7.165029" lon="-34.796345">
<ele>12.170000</ele>
<time>2018-09-23T11:25:37Z</time>
<speed>0.00</speed>
</trkpt>
<trkpt lat="-7.165040" lon="-34.796246">
<ele>11.010000</ele>
<time>2018-09-23T11:30:44Z</time>
<speed>0.11</speed>
</trkpt>
<trkpt lat="-7.165015" lon="-34.796368">
<ele>5.760000</ele>
<time>2018-09-23T11:35:52Z</time>
<speed>0.00</speed>
</trkpt>
<trkpt lat="-7.165021" lon="-34.796474">
<ele>26.160000</ele>
<time>2018-09-23T11:40:59Z</time>
<speed>0.00</speed>
</trkpt>
<trkpt lat="-7.165002" lon="-34.796349">
<ele>20.549999</ele>
<time>2018-09-23T11:46:06Z</time>
<speed>0.00</speed>
</trkpt>
<trkpt lat="-7.164962" lon="-34.796288">
<ele>-2.550000</ele>
<time>2018-09-23T11:51:13Z</time>
<speed>0.00</speed>
</trkpt>
<trkpt lat="-7.165010" lon="-34.796738">
<ele>28.910000</ele>
<time>2018-09-23T11:56:21Z</time>
<speed>0.00</speed>
</trkpt>
<trkpt lat="-7.165026" lon="-34.796337">
<ele>22.240000</ele>
<time>2018-09-23T12:01:32Z</time>
<speed>0.00</speed>
</trkpt>
<trkpt lat="-7.165059" lon="-34.796349">
<ele>15.450000</ele>
<time>2018-09-23T12:06:40Z</time>
<speed>0.64</speed>
</trkpt>
<trkpt lat="-7.165019" lon="-34.796139">
<ele>5.220000</ele>
<time>2018-09-23T12:11:48Z</time>
<speed>0.00</speed>
</trkpt>
<trkpt lat="-7.165052" lon="-34.796448">
<ele>63.189999</ele>
<time>2018-09-23T12:17:08Z</time>
<speed>0.50</speed>
</trkpt>
<trkpt lat="-7.164971" lon="-34.796444">
<ele>-9.660000</ele>
<time>2018-09-23T12:22:31Z</time>
<speed>0.29</speed>
</trkpt>
<trkpt lat="-7.165130" lon="-34.796471">
<ele>-77.619995</ele>
<time>2018-09-23T12:27:53Z</time>
<speed>0.00</speed>
</trkpt>
<trkpt lat="-7.165098" lon="-34.796345">
<ele>18.209999</ele>
<time>2018-09-23T12:33:08Z</time>
<speed>0.61</speed>
</trkpt>
<trkpt lat="-7.165148" lon="-34.796490">
<ele>-10.460000</ele>
<time>2018-09-23T12:38:16Z</time>
<speed>0.00</speed>
</trkpt>
<trkpt lat="-7.164806" lon="-34.796112">
<ele>71.269997</ele>
<time>2018-09-23T12:43:28Z</time>
<speed>0.00</speed>
</trkpt>
<trkpt lat="-7.164805" lon="-34.796360">
<ele>92.349998</ele>
<time>2018-09-23T12:48:40Z</time>
<speed>0.00</speed>
</trkpt>
<trkpt lat="-7.164977" lon="-34.796364">
<ele>-5.580000</ele>
<time>2018-09-23T12:54:18Z</time>
<speed>0.57</speed>
</trkpt>
<trkpt lat="-7.164959" lon="-34.796303">
<ele>-3.020000</ele>
<time>2018-09-23T13:00:07Z</time>
<speed>0.00</speed>
</trkpt>
<trkpt lat="-7.165025" lon="-34.796310">
<ele>16.309999</ele>
<time>2018-09-23T13:05:15Z</time>
<speed>0.00</speed>
</trkpt>
<trkpt lat="-7.165034" lon="-34.796307">
<ele>15.450000</ele>
<time>2018-09-23T13:10:24Z</time>
<speed>0.00</speed>
</trkpt>
<trkpt lat="-7.165010" lon="-34.796314">
<ele>16.699999</ele>
<time>2018-09-23T13:15:32Z</time>
<speed>0.00</speed>
</trkpt>
<trkpt lat="-7.164969" lon="-34.796329">
<ele>2.930000</ele>
<time>2018-09-23T13:20:41Z</time>
<speed>0.00</speed>
</trkpt>
<trkpt lat="-7.165002" lon="-34.796329">
<ele>14.770000</ele>
<time>2018-09-23T13:25:50Z</time>
<speed>0.00</speed>
</trkpt>
<trkpt lat="-7.165035" lon="-34.796326">
<ele>11.530000</ele>
<time>2018-09-23T13:30:58Z</time>
<speed>0.00</speed>
</trkpt>
<trkpt lat="-7.165012" lon="-34.796318">
<ele>15.349999</ele>
<time>2018-09-23T13:36:07Z</time>
<speed>0.00</speed>
</trkpt>
<trkpt lat="-7.164960" lon="-34.796257">
<ele>6.160000</ele>
<time>2018-09-23T13:41:17Z</time>
<speed>0.00</speed>
</trkpt>
<trkpt lat="-7.165008" lon="-34.796322">
<ele>17.469999</ele>
<time>2018-09-23T13:46:26Z</time>
<speed>0.05</speed>
</trkpt>
<trkpt lat="-7.164976" lon="-34.796402">
<ele>-1.910000</ele>
<time>2018-09-23T13:51:34Z</time>
<speed>0.00</speed>
</trkpt>
<trkpt lat="-7.165031" lon="-34.796299">
<ele>15.259999</ele>
<time>2018-09-23T13:56:43Z</time>
<speed>0.09</speed>
</trkpt>
<trkpt lat="-7.164966" lon="-34.796314">
<ele>12.420000</ele>
<time>2018-09-23T14:01:56Z</time>
<speed>0.00</speed>
</trkpt>
<trkpt lat="-7.164979" lon="-34.796314">
<ele>5.370000</ele>
<time>2018-09-23T14:07:08Z</time>
<speed>0.00</speed>
</trkpt>
<trkpt lat="-7.165037" lon="-34.796360">
<ele>18.559999</ele>
<time>2018-09-23T14:12:20Z</time>
<speed>0.00</speed>
</trkpt>
<trkpt lat="-7.165102" lon="-34.796291">
<ele>32.259998</ele>
<time>2018-09-23T14:17:43Z</time>
<speed>0.11</speed>
</trkpt>
<trkpt lat="-7.164973" lon="-34.796303">
<ele>-13.559999</ele>
<time>2018-09-23T14:23:01Z</time>
<speed>0.19</speed>
</trkpt>
<trkpt lat="-7.165039" lon="-34.796288">
<ele>22.400000</ele>
<time>2018-09-23T14:28:11Z</time>
<speed>0.00</speed>
</trkpt>
<trkpt lat="-7.165053" lon="-34.796360">
<ele>-8.420000</ele>
<time>2018-09-23T14:33:21Z</time>
<speed>0.00</speed>
</trkpt>
<trkpt lat="-7.165011" lon="-34.796307">
<ele>19.900000</ele>
<time>2018-09-23T14:38:37Z</time>
<speed>0.00</speed>
</trkpt>
<trkpt lat="-7.165100" lon="-34.796268">
<ele>30.670000</ele>
<time>2018-09-23T14:44:18Z</time>
<speed>0.08</speed>
</trkpt>
<trkpt lat="-7.165040" lon="-34.796337">
<ele>11.820000</ele>
<time>2018-09-23T14:50:08Z</time>
<speed>0.00</speed>
</trkpt>
<trkpt lat="-7.165043" lon="-34.796288">
<ele>23.490000</ele>
<time>2018-09-23T14:55:18Z</time>
<speed>0.00</speed>
</trkpt>
<trkpt lat="-7.165049" lon="-34.796345">
<ele>4.950000</ele>
<time>2018-09-23T15:00:32Z</time>
<speed>0.00</speed>
</trkpt>
<trkpt lat="-7.165436" lon="-34.795723">
<ele>291.449982</ele>
<time>2018-09-23T15:05:46Z</time>
<speed>0.00</speed>
</trkpt>
<trkpt lat="-7.165041" lon="-34.796436">
<ele>10.270000</ele>
<time>2018-09-23T15:10:56Z</time>
<speed>0.00</speed>
</trkpt>
<trkpt lat="-7.165020" lon="-34.796387">
<ele>11.130000</ele>
<time>2018-09-23T15:16:05Z</time>
<speed>0.00</speed>
</trkpt>
<trkpt lat="-7.165028" lon="-34.796440">
<ele>7.020000</ele>
<time>2018-09-23T15:21:16Z</time>
<speed>0.00</speed>
</trkpt>
<trkpt lat="-7.164994" lon="-34.796394">
<ele>-2.240000</ele>
<time>2018-09-23T15:26:27Z</time>
<speed>0.00</speed>
</trkpt>
<trkpt lat="-7.164994" lon="-34.796535">
<ele>-29.179998</ele>
<time>2018-09-23T15:31:37Z</time>
<speed>0.00</speed>
</trkpt>
<trkpt lat="-7.165083" lon="-34.796253">
<ele>33.840000</ele>
<time>2018-09-23T15:36:47Z</time>
<speed>0.00</speed>
</trkpt>
<trkpt lat="-7.164989" lon="-34.796413">
<ele>-16.080000</ele>
<time>2018-09-23T15:41:55Z</time>
<speed>0.24</speed>
</trkpt>
<trkpt lat="-7.164964" lon="-34.796303">
<ele>7.290000</ele>
<time>2018-09-23T15:47:05Z</time>
<speed>0.00</speed>
</trkpt>
<trkpt lat="-7.165095" lon="-34.796276">
<ele>30.150000</ele>
<time>2018-09-23T15:52:14Z</time>
<speed>0.00</speed>
</trkpt>
<trkpt lat="-7.165179" lon="-34.796120">
<ele>43.889999</ele>
<time>2018-09-23T15:57:52Z</time>
<speed>0.02</speed>
</trkpt>
<trkpt lat="-7.164995" lon="-34.796402">
<ele>2.550000</ele>
<time>2018-09-23T16:03:21Z</time>
<speed>0.25</speed>
</trkpt>
<trkpt lat="-7.165020" lon="-34.796165">
<ele>13.080000</ele>
<time>2018-09-23T16:08:46Z</time>
<speed>0.38</speed>
</trkpt>
<trkpt lat="-7.165001" lon="-34.796207">
<ele>19.359999</ele>
<time>2018-09-23T16:14:27Z</time>
<speed>0.14</speed>
</trkpt>
<trkpt lat="-7.165030" lon="-34.796257">
<ele>15.670000</ele>
<time>2018-09-23T16:21:49Z</time>
<speed>0.00</speed>
</trkpt>
<trkpt lat="-7.164967" lon="-34.796276">
<ele>12.730000</ele>
<time>2018-09-23T16:26:58Z</time>
<speed>0.08</speed>
</trkpt>
<trkpt lat="-7.164994" lon="-34.796303">
<ele>1.860000</ele>
<time>2018-09-23T16:32:07Z</time>
<speed>0.17</speed>
</trkpt>
<trkpt lat="-7.165052" lon="-34.796295">
<ele>17.609999</ele>
<time>2018-09-23T16:37:17Z</time>
<speed>0.00</speed>
</trkpt>
<trkpt lat="-7.165022" lon="-34.796364">
<ele>-23.959999</ele>
<time>2018-09-23T16:42:28Z</time>
<speed>0.00</speed>
</trkpt>
<trkpt lat="-7.165038" lon="-34.796204">
<ele>25.490000</ele>
<time>2018-09-23T16:47:38Z</time>
<speed>0.00</speed>
</trkpt>
<trkpt lat="-7.165115" lon="-34.796349">
<ele>19.129999</ele>
<time>2018-09-23T16:52:48Z</time>
<speed>0.00</speed>
</trkpt>
<trkpt lat="-7.165156" lon="-34.796539">
<ele>-50.480000</ele>
<time>2018-09-23T16:57:58Z</time>
<speed>0.00</speed>
</trkpt>
<trkpt lat="-7.165009" lon="-34.796314">
<ele>1.220000</ele>
<time>2018-09-23T17:03:11Z</time>
<speed>0.00</speed>
</trkpt>
<trkpt lat="-7.164981" lon="-34.796429">
<ele>-12.500000</ele>
<time>2018-09-23T17:08:21Z</time>
<speed>0.00</speed>
</trkpt>
<trkpt lat="-7.165080" lon="-34.796188">
<ele>17.760000</ele>
<time>2018-09-23T17:13:31Z</time>
<speed>0.00</speed>
</trkpt>
<trkpt lat="-7.165031" lon="-34.796406">
<ele>-8.110000</ele>
<time>2018-09-23T17:18:41Z</time>
<speed>0.00</speed>
</trkpt>
<trkpt lat="-7.165058" lon="-34.796242">
<ele>19.859999</ele>
<time>2018-09-23T17:23:52Z</time>
<speed>0.00</speed>
</trkpt>
<trkpt lat="-7.164811" lon="-34.796494">
<ele>-9.670000</ele>
<time>2018-09-23T17:29:02Z</time>
<speed>0.00</speed>
</trkpt>
<trkpt lat="-7.164949" lon="-34.796719">
<ele>-41.169998</ele>
<time>2018-09-23T17:34:12Z</time>
<speed>0.00</speed>
</trkpt>
<trkpt lat="-7.165013" lon="-34.796394">
<ele>-4.670000</ele>
<time>2018-09-23T17:39:30Z</time>
<speed>0.79</speed>
</trkpt>
<trkpt lat="-7.165010" lon="-34.796368">
<ele>8.929999</ele>
<time>2018-09-23T17:44:50Z</time>
<speed>0.00</speed>
</trkpt>
<trkpt lat="-7.165119" lon="-34.796349">
<ele>-6.000000</ele>
<time>2018-09-23T17:50:00Z</time>
<speed>0.00</speed>
</trkpt>
<trkpt lat="-7.165123" lon="-34.796135">
<ele>33.299999</ele>
<time>2018-09-23T17:55:21Z</time>
<speed>1.38</speed>
</trkpt>
<trkpt lat="-7.165183" lon="-34.795925">
<ele>75.439995</ele>
<time>2018-09-23T18:00:42Z</time>
<speed>0.29</speed>
</trkpt>
<trkpt lat="-7.165176" lon="-34.795891">
<ele>75.669998</ele>
<time>2018-09-23T18:06:13Z</time>
<speed>2.51</speed>
</trkpt>
<trkpt lat="-7.165076" lon="-34.796204">
<ele>26.650000</ele>
<time>2018-09-23T18:11:22Z</time>
<speed>0.00</speed>
</trkpt>
<trkpt lat="-7.165157" lon="-34.796303">
<ele>14.120000</ele>
<time>2018-09-23T18:16:34Z</time>
<speed>2.11</speed>
</trkpt>
<trkpt lat="-7.165038" lon="-34.796265">
<ele>21.309999</ele>
<time>2018-09-23T18:22:00Z</time>
<speed>0.15</speed>
</trkpt>
<trkpt lat="-7.165045" lon="-34.796345">
<ele>5.340000</ele>
<time>2018-09-23T18:27:09Z</time>
<speed>0.00</speed>
</trkpt>
<trkpt lat="-7.165005" lon="-34.796318">
<ele>-3.170000</ele>
<time>2018-09-23T18:32:17Z</time>
<speed>0.00</speed>
</trkpt>
<trkpt lat="-7.165036" lon="-34.796345">
<ele>-0.380000</ele>
<time>2018-09-23T18:37:25Z</time>
<speed>0.00</speed>
</trkpt>
<trkpt lat="-7.165101" lon="-34.796391">
<ele>17.059999</ele>
<time>2018-09-23T18:42:34Z</time>
<speed>0.13</speed>
</trkpt>
<trkpt lat="-7.165023" lon="-34.796204">
<ele>4.560000</ele>
<time>2018-09-23T18:47:41Z</time>
<speed>0.27</speed>
</trkpt>
<trkpt lat="-7.165036" lon="-34.796276">
<ele>29.889999</ele>
<time>2018-09-23T18:52:48Z</time>
<speed>0.00</speed>
</trkpt>
<trkpt lat="-7.164999" lon="-34.796280">
<ele>11.870000</ele>
<time>2018-09-23T18:57:56Z</time>
<speed>0.00</speed>
</trkpt>
<trkpt lat="-7.165010" lon="-34.796375">
<ele>9.469999</ele>
<time>2018-09-23T19:03:08Z</time>
<speed>1.07</speed>
</trkpt>
<trkpt lat="-7.164974" lon="-34.796299">
<ele>14.049999</ele>
<time>2018-09-23T19:08:17Z</time>
<speed>0.00</speed>
</trkpt>
<trkpt lat="-7.165142" lon="-34.796452">
<ele>20.309999</ele>
<time>2018-09-23T19:13:25Z</time>
<speed>0.00</speed>
</trkpt>
<trkpt lat="-7.165035" lon="-34.796303">
<ele>12.849999</ele>
<time>2018-09-23T19:18:34Z</time>
<speed>0.31</speed>
</trkpt>
<trkpt lat="-7.164954" lon="-34.796192">
<ele>7.150000</ele>
<time>2018-09-23T19:23:44Z</time>
<speed>0.00</speed>
</trkpt>
<trkpt lat="-7.165030" lon="-34.796299">
<ele>1.460000</ele>
<time>2018-09-23T19:28:50Z</time>
<speed>0.00</speed>
</trkpt>
<trkpt lat="-7.165115" lon="-34.796387">
<ele>-0.980000</ele>
<time>2018-09-23T19:34:02Z</time>
<speed>0.00</speed>
</trkpt>
<trkpt lat="-7.164993" lon="-34.796310">
<ele>3.070000</ele>
<time>2018-09-23T19:39:11Z</time>
<speed>0.00</speed>
</trkpt>
<trkpt lat="-7.164973" lon="-34.796093">
<ele>21.059999</ele>
<time>2018-09-23T19:44:19Z</time>
<speed>0.00</speed>
</trkpt>
<trkpt lat="-7.164996" lon="-34.796131">
<ele>18.969999</ele>
<time>2018-09-23T19:49:34Z</time>
<speed>0.00</speed>
</trkpt>
<trkpt lat="-7.164948" lon="-34.796169">
<ele>11.330000</ele>
<time>2018-09-23T19:55:07Z</time>
<speed>0.94</speed>
</trkpt>
<trkpt lat="-7.165044" lon="-34.796196">
<ele>10.520000</ele>
<time>2018-09-23T20:00:48Z</time>
<speed>0.06</speed>
</trkpt>
<trkpt lat="-7.165042" lon="-34.796448">
<ele>6.970000</ele>
<time>2018-09-23T20:07:32Z</time>
<speed>0.00</speed>
</trkpt>
<trkpt lat="-7.165107" lon="-34.796310">
<ele>18.529999</ele>
<time>2018-09-23T20:12:45Z</time>
<speed>0.00</speed>
</trkpt>
<trkpt lat="-7.165139" lon="-34.796234">
<ele>26.219999</ele>
<time>2018-09-23T20:18:00Z</time>
<speed>0.00</speed>
</trkpt>
<trkpt lat="-7.165057" lon="-34.796387">
<ele>6.540000</ele>
<time>2018-09-23T20:23:15Z</time>
<speed>0.10</speed>
</trkpt>
<trkpt lat="-7.165017" lon="-34.796265">
<ele>6.270000</ele>
<time>2018-09-23T20:28:26Z</time>
<speed>0.00</speed>
</trkpt>
<trkpt lat="-7.165062" lon="-34.796391">
<ele>5.270000</ele>
<time>2018-09-23T20:33:33Z</time>
<speed>0.00</speed>
</trkpt>
<trkpt lat="-7.165026" lon="-34.796291">
<ele>3.970000</ele>
<time>2018-09-23T20:38:39Z</time>
<speed>0.00</speed>
</trkpt>
<trkpt lat="-7.165084" lon="-34.796375">
<ele>20.240000</ele>
<time>2018-09-23T20:44:02Z</time>
<speed>0.23</speed>
</trkpt>
<trkpt lat="-7.165172" lon="-34.796364">
<ele>-24.279999</ele>
<time>2018-09-23T20:49:12Z</time>
<speed>0.71</speed>
</trkpt>
<trkpt lat="-7.165006" lon="-34.796455">
<ele>4.740000</ele>
<time>2018-09-23T20:54:20Z</time>
<speed>0.00</speed>
</trkpt>
<trkpt lat="-7.164991" lon="-34.796516">
<ele>3.070000</ele>
<time>2018-09-23T20:59:33Z</time>
<speed>0.00</speed>
</trkpt>
<trkpt lat="-7.165017" lon="-34.796249">
<ele>14.520000</ele>
<time>2018-09-23T21:05:02Z</time>
<speed>0.22</speed>
</trkpt>
<trkpt lat="-7.165074" lon="-34.796291">
<ele>24.350000</ele>
<time>2018-09-23T21:10:11Z</time>
<speed>0.00</speed>
</trkpt>
<trkpt lat="-7.165009" lon="-34.796211">
<ele>104.449997</ele>
<time>2018-09-23T21:15:18Z</time>
<speed>0.38</speed>
</trkpt>
<trkpt lat="-7.165016" lon="-34.796246">
<ele>44.320000</ele>
<time>2018-09-23T21:20:26Z</time>
<speed>0.00</speed>
</trkpt>
<trkpt lat="-7.165071" lon="-34.796329">
<ele>37.590000</ele>
<time>2018-09-23T21:25:34Z</time>
<speed>0.00</speed>
</trkpt>
<trkpt lat="-7.165068" lon="-34.796471">
<ele>32.849998</ele>
<time>2018-09-23T21:30:43Z</time>
<speed>0.00</speed>
</trkpt>
<trkpt lat="-7.164916" lon="-34.796215">
<ele>-15.309999</ele>
<time>2018-09-23T21:35:52Z</time>
<speed>0.00</speed>
</trkpt>
<trkpt lat="-7.164997" lon="-34.796356">
<ele>14.099999</ele>
<time>2018-09-23T21:41:02Z</time>
<speed>0.00</speed>
</trkpt>
<trkpt lat="-7.164955" lon="-34.796314">
<ele>15.219999</ele>
<time>2018-09-23T21:46:10Z</time>
<speed>0.00</speed>
</trkpt>
<trkpt lat="-7.164956" lon="-34.796177">
<ele>-10.429999</ele>
<time>2018-09-23T21:51:18Z</time>
<speed>0.00</speed>
</trkpt>
<trkpt lat="-7.164992" lon="-34.796352">
<ele>23.670000</ele>
<time>2018-09-23T21:56:27Z</time>
<speed>0.00</speed>
</trkpt>
<trkpt lat="-7.165040" lon="-34.796345">
<ele>17.580000</ele>
<time>2018-09-23T22:01:37Z</time>
<speed>0.00</speed>
</trkpt>
<trkpt lat="-7.165041" lon="-34.796253">
<ele>-10.429999</ele>
<time>2018-09-23T22:06:44Z</time>
<speed>0.00</speed>
</trkpt>
<trkpt lat="-7.165019" lon="-34.796371">
<ele>18.289999</ele>
<time>2018-09-23T22:11:54Z</time>
<speed>0.00</speed>
</trkpt>
<trkpt lat="-7.164877" lon="-34.796261">
<ele>-16.260000</ele>
<time>2018-09-23T22:17:03Z</time>
<speed>0.00</speed>
</trkpt>
<trkpt lat="-7.165028" lon="-34.796368">
<ele>12.219999</ele>
<time>2018-09-23T22:22:11Z</time>
<speed>0.00</speed>
</trkpt>
<trkpt lat="-7.164970" lon="-34.796307">
<ele>-10.120000</ele>
<time>2018-09-23T22:27:18Z</time>
<speed>0.00</speed>
</trkpt>
<trkpt lat="-7.165016" lon="-34.796364">
<ele>20.799999</ele>
<time>2018-09-23T22:32:26Z</time>
<speed>0.00</speed>
</trkpt>
<trkpt lat="-7.164996" lon="-34.796295">
<ele>8.320000</ele>
<time>2018-09-23T22:37:33Z</time>
<speed>0.08</speed>
</trkpt>
<trkpt lat="-7.165012" lon="-34.796307">
<ele>4.830000</ele>
<time>2018-09-23T22:42:41Z</time>
<speed>0.00</speed>
</trkpt>
<trkpt lat="-7.165005" lon="-34.796265">
<ele>11.380000</ele>
<time>2018-09-23T22:47:49Z</time>
<speed>0.17</speed>
</trkpt>
<trkpt lat="-7.165018" lon="-34.796242">
<ele>-21.480000</ele>
<time>2018-09-23T22:52:57Z</time>
<speed>0.02</speed>
</trkpt>
<trkpt lat="-7.165049" lon="-34.796310">
<ele>19.240000</ele>
<time>2018-09-23T22:58:06Z</time>
<speed>0.00</speed>
</trkpt>
<trkpt lat="-7.165037" lon="-34.796329">
<ele>4.430000</ele>
<time>2018-09-23T23:03:18Z</time>
<speed>0.00</speed>
</trkpt>
<trkpt lat="-7.165047" lon="-34.796360">
<ele>8.960000</ele>
<time>2018-09-23T23:08:25Z</time>
<speed>0.00</speed>
</trkpt>
<trkpt lat="-7.165009" lon="-34.796432">
<ele>27.879999</ele>
<time>2018-09-23T23:13:36Z</time>
<speed>0.00</speed>
</trkpt>
<trkpt lat="-7.165019" lon="-34.796322">
<ele>36.790001</ele>
<time>2018-09-23T23:18:43Z</time>
<speed>0.00</speed>
</trkpt>
<trkpt lat="-7.165005" lon="-34.796207">
<ele>12.400000</ele>
<time>2018-09-23T23:23:49Z</time>
<speed>0.07</speed>
</trkpt>
<trkpt lat="-7.165026" lon="-34.796318">
<ele>3.970000</ele>
<time>2018-09-23T23:29:17Z</time>
<speed>0.12</speed>
</trkpt>
<trkpt lat="-7.165003" lon="-34.796520">
<ele>-1.990000</ele>
<time>2018-09-23T23:34:25Z</time>
<speed>0.00</speed>
</trkpt>
<trkpt lat="-7.165008" lon="-34.796337">
<ele>44.250000</ele>
<time>2018-09-23T23:39:41Z</time>
<speed>0.27</speed>
</trkpt>
<trkpt lat="-7.165123" lon="-34.796066">
<ele>55.459999</ele>
<time>2018-09-23T23:44:54Z</time>
<speed>1.55</speed>
</trkpt>
<trkpt lat="-7.164967" lon="-34.796413">
<ele>-14.509999</ele>
<time>2018-09-23T23:50:10Z</time>
<speed>1.17</speed>
</trkpt>
<trkpt lat="-7.165066" lon="-34.796211">
<ele>16.660000</ele>
<time>2018-09-23T23:55:31Z</time>
<speed>0.43</speed>
</trkpt>
<trkpt lat="-7.165021" lon="-34.796322">
<ele>5.820000</ele>
<time>2018-09-24T00:01:02Z</time>
<speed>0.06</speed>
</trkpt>
<trkpt lat="-7.165041" lon="-34.796303">
<ele>16.570000</ele>
<time>2018-09-24T00:06:44Z</time>
<speed>0.15</speed>
</trkpt>
<trkpt lat="-7.165102" lon="-34.796329">
<ele>18.039999</ele>
<time>2018-09-24T00:11:52Z</time>
<speed>0.00</speed>
</trkpt>
<trkpt lat="-7.164944" lon="-34.796276">
<ele>-13.710000</ele>
<time>2018-09-24T00:17:00Z</time>
<speed>0.00</speed>
</trkpt>
<trkpt lat="-7.164857" lon="-34.796299">
<ele>-7.560000</ele>
<time>2018-09-24T00:22:07Z</time>
<speed>0.00</speed>
</trkpt>
<trkpt lat="-7.164914" lon="-34.796272">
<ele>-5.290000</ele>
<time>2018-09-24T00:27:14Z</time>
<speed>0.00</speed>
</trkpt>
<trkpt lat="-7.165014" lon="-34.796322">
<ele>5.290000</ele>
<time>2018-09-24T00:32:21Z</time>
<speed>0.06</speed>
</trkpt>
<trkpt lat="-7.164952" lon="-34.796227">
<ele>-22.039999</ele>
<time>2018-09-24T00:37:29Z</time>
<speed>0.00</speed>
</trkpt>
<trkpt lat="-7.164938" lon="-34.796310">
<ele>-12.700000</ele>
<time>2018-09-24T00:42:37Z</time>
<speed>0.00</speed>
</trkpt>
<trkpt lat="-7.165006" lon="-34.796291">
<ele>1.500000</ele>
<time>2018-09-24T00:47:45Z</time>
<speed>0.00</speed>
</trkpt>
<trkpt lat="-7.165122" lon="-34.796219">
<ele>33.369999</ele>
<time>2018-09-24T00:52:53Z</time>
<speed>0.20</speed>
</trkpt>
<trkpt lat="-7.165005" lon="-34.796375">
<ele>-7.970000</ele>
<time>2018-09-24T00:58:06Z</time>
<speed>0.20</speed>
</trkpt>
<trkpt lat="-7.165018" lon="-34.796276">
<ele>-1.780000</ele>
<time>2018-09-24T01:03:17Z</time>
<speed>0.00</speed>
</trkpt>
<trkpt lat="-7.165006" lon="-34.796303">
<ele>-15.150000</ele>
<time>2018-09-24T01:08:24Z</time>
<speed>0.00</speed>
</trkpt>
<trkpt lat="-7.165006" lon="-34.796318">
<ele>2.920000</ele>
<time>2018-09-24T01:13:30Z</time>
<speed>0.16</speed>
</trkpt>
<trkpt lat="-7.165011" lon="-34.796276">
<ele>1.930000</ele>
<time>2018-09-24T01:18:37Z</time>
<speed>0.00</speed>
</trkpt>
<trkpt lat="-7.164995" lon="-34.796303">
<ele>12.270000</ele>
<time>2018-09-24T01:23:44Z</time>
<speed>0.00</speed>
</trkpt>
<trkpt lat="-7.165037" lon="-34.796299">
<ele>15.990000</ele>
<time>2018-09-24T01:28:50Z</time>
<speed>0.00</speed>
</trkpt>
<trkpt lat="-7.165037" lon="-34.796280">
<ele>18.359999</ele>
<time>2018-09-24T01:33:55Z</time>
<speed>0.00</speed>
</trkpt>
<trkpt lat="-7.164968" lon="-34.796326">
<ele>15.599999</ele>
<time>2018-09-24T01:39:01Z</time>
<speed>0.00</speed>
</trkpt>
<trkpt lat="-7.164902" lon="-34.796276">
<ele>2.120000</ele>
<time>2018-09-24T01:44:08Z</time>
<speed>0.00</speed>
</trkpt>
<trkpt lat="-7.165177" lon="-34.796257">
<ele>50.739998</ele>
<time>2018-09-24T01:49:21Z</time>
<speed>0.18</speed>
</trkpt>
<trkpt lat="-7.165002" lon="-34.796329">
<ele>-1.420000</ele>
<time>2018-09-24T01:54:36Z</time>
<speed>0.34</speed>
</trkpt>
<trkpt lat="-7.165063" lon="-34.796234">
<ele>14.700000</ele>
<time>2018-09-24T01:59:45Z</time>
<speed>0.21</speed>
</trkpt>
<trkpt lat="-7.165009" lon="-34.796352">
<ele>14.460000</ele>
<time>2018-09-24T02:05:18Z</time>
<speed>0.21</speed>
</trkpt>
<trkpt lat="-7.165052" lon="-34.796322">
<ele>6.440000</ele>
<time>2018-09-24T02:10:26Z</time>
<speed>0.10</speed>
</trkpt>
<trkpt lat="-7.165106" lon="-34.796436">
<ele>-8.760000</ele>
<time>2018-09-24T02:15:36Z</time>
<speed>0.24</speed>
</trkpt>
<trkpt lat="-7.164986" lon="-34.796448">
<ele>10.280000</ele>
<time>2018-09-24T02:20:46Z</time>
<speed>0.00</speed>
</trkpt>
<trkpt lat="-7.165013" lon="-34.796417">
<ele>-5.710000</ele>
<time>2018-09-24T02:25:55Z</time>
<speed>0.00</speed>
</trkpt>
<trkpt lat="-7.165020" lon="-34.796349">
<ele>4.180000</ele>
<time>2018-09-24T02:31:11Z</time>
<speed>0.16</speed>
</trkpt>
<trkpt lat="-7.164995" lon="-34.796432">
<ele>10.800000</ele>
<time>2018-09-24T02:36:18Z</time>
<speed>0.00</speed>
</trkpt>
<trkpt lat="-7.165032" lon="-34.796291">
<ele>21.250000</ele>
<time>2018-09-24T02:41:25Z</time>
<speed>0.00</speed>
</trkpt>
<trkpt lat="-7.164969" lon="-34.796356">
<ele>1.970000</ele>
<time>2018-09-24T02:47:00Z</time>
<speed>0.03</speed>
</trkpt>
<trkpt lat="-7.165010" lon="-34.796280">
<ele>36.369999</ele>
<time>2018-09-24T02:52:08Z</time>
<speed>0.00</speed>
</trkpt>
<trkpt lat="-7.165049" lon="-34.796310">
<ele>35.770000</ele>
<time>2018-09-24T02:57:13Z</time>
<speed>0.17</speed>
</trkpt>
</trkseg>
</trk>
<trk>
<name>20180930-212207(10)</name>
<desc>Color:004000ff</desc>
<trkseg>
<trkpt lat="-7.165048" lon="-34.796322">
<ele>24.219999</ele>
<time>2018-09-24T03:02:25Z</time>
<speed>0.00</speed>
</trkpt>
<trkpt lat="-7.164993" lon="-34.796326">
<ele>3.090000</ele>
<time>2018-09-24T03:07:32Z</time>
<speed>0.00</speed>
</trkpt>
<trkpt lat="-7.165001" lon="-34.796333">
<ele>21.859999</ele>
<time>2018-09-24T03:12:38Z</time>
<speed>0.00</speed>
</trkpt>
<trkpt lat="-7.165017" lon="-34.796322">
<ele>9.580000</ele>
<time>2018-09-24T03:17:45Z</time>
<speed>0.00</speed>
</trkpt>
<trkpt lat="-7.165024" lon="-34.796299">
<ele>18.469999</ele>
<time>2018-09-24T03:22:50Z</time>
<speed>0.12</speed>
</trkpt>
<trkpt lat="-7.165030" lon="-34.796303">
<ele>13.009999</ele>
<time>2018-09-24T03:27:57Z</time>
<speed>0.00</speed>
</trkpt>
<trkpt lat="-7.164986" lon="-34.796318">
<ele>1.890000</ele>
<time>2018-09-24T03:33:03Z</time>
<speed>0.00</speed>
</trkpt>
<trkpt lat="-7.164942" lon="-34.796265">
<ele>0.420000</ele>
<time>2018-09-24T03:38:09Z</time>
<speed>0.00</speed>
</trkpt>
<trkpt lat="-7.165010" lon="-34.796391">
<ele>16.650000</ele>
<time>2018-09-24T03:43:15Z</time>
<speed>0.00</speed>
</trkpt>
<trkpt lat="-7.164976" lon="-34.796249">
<ele>-1.190000</ele>
<time>2018-09-24T03:48:22Z</time>
<speed>0.00</speed>
</trkpt>
<trkpt lat="-7.165054" lon="-34.796307">
<ele>23.740000</ele>
<time>2018-09-24T03:53:28Z</time>
<speed>0.30</speed>
</trkpt>
<trkpt lat="-7.165057" lon="-34.796272">
<ele>29.929998</ele>
<time>2018-09-24T03:58:36Z</time>
<speed>0.46</speed>
</trkpt>
<trkpt lat="-7.165008" lon="-34.796276">
<ele>14.780000</ele>
<time>2018-09-24T04:03:49Z</time>
<speed>0.00</speed>
</trkpt>
<trkpt lat="-7.164985" lon="-34.796307">
<ele>15.520000</ele>
<time>2018-09-24T04:08:55Z</time>
<speed>0.51</speed>
</trkpt>
<trkpt lat="-7.164887" lon="-34.796394">
<ele>-11.370000</ele>
<time>2018-09-24T04:14:02Z</time>
<speed>0.36</speed>
</trkpt>
<trkpt lat="-7.164984" lon="-34.796234">
<ele>15.469999</ele>
<time>2018-09-24T04:19:10Z</time>
<speed>0.00</speed>
</trkpt>
<trkpt lat="-7.164956" lon="-34.796303">
<ele>4.760000</ele>
<time>2018-09-24T04:24:16Z</time>
<speed>0.00</speed>
</trkpt>
<trkpt lat="-7.165102" lon="-34.796509">
<ele>3.810000</ele>
<time>2018-09-24T04:29:28Z</time>
<speed>0.68</speed>
</trkpt>
<trkpt lat="-7.164951" lon="-34.796223">
<ele>14.120000</ele>
<time>2018-09-24T04:34:34Z</time>
<speed>0.00</speed>
</trkpt>
<trkpt lat="-7.165009" lon="-34.796265">
<ele>17.109999</ele>
<time>2018-09-24T04:39:39Z</time>
<speed>0.00</speed>
</trkpt>
<trkpt lat="-7.164996" lon="-34.796238">
<ele>19.889999</ele>
<time>2018-09-24T04:44:59Z</time>
<speed>0.37</speed>
</trkpt>
<trkpt lat="-7.165021" lon="-34.796276">
<ele>4.020000</ele>
<time>2018-09-24T04:50:18Z</time>
<speed>0.32</speed>
</trkpt>
<trkpt lat="-7.165126" lon="-34.796387">
<ele>3.660000</ele>
<time>2018-09-24T04:55:29Z</time>
<speed>0.00</speed>
</trkpt>
<trkpt lat="-7.164925" lon="-34.796356">
<ele>9.700000</ele>
<time>2018-09-24T05:01:00Z</time>
<speed>0.27</speed>
</trkpt>
<trkpt lat="-7.164914" lon="-34.796360">
<ele>-3.600000</ele>
<time>2018-09-24T05:06:08Z</time>
<speed>0.00</speed>
</trkpt>
<trkpt lat="-7.165022" lon="-34.796326">
<ele>4.060000</ele>
<time>2018-09-24T05:11:13Z</time>
<speed>0.20</speed>
</trkpt>
<trkpt lat="-7.164996" lon="-34.796200">
<ele>37.130001</ele>
<time>2018-09-24T05:16:19Z</time>
<speed>0.00</speed>
</trkpt>
<trkpt lat="-7.165015" lon="-34.796223">
<ele>24.680000</ele>
<time>2018-09-24T05:21:26Z</time>
<speed>0.00</speed>
</trkpt>
<trkpt lat="-7.164946" lon="-34.796150">
<ele>27.000000</ele>
<time>2018-09-24T05:26:34Z</time>
<speed>0.00</speed>
</trkpt>
<trkpt lat="-7.165098" lon="-34.796345">
<ele>12.389999</ele>
<time>2018-09-24T05:31:42Z</time>
<speed>0.00</speed>
</trkpt>
<trkpt lat="-7.164974" lon="-34.796215">
<ele>33.380001</ele>
<time>2018-09-24T05:36:49Z</time>
<speed>0.00</speed>
</trkpt>
<trkpt lat="-7.165194" lon="-34.796505">
<ele>-28.180000</ele>
<time>2018-09-24T05:42:02Z</time>
<speed>0.00</speed>
</trkpt>
<trkpt lat="-7.165068" lon="-34.796417">
<ele>-10.040000</ele>
<time>2018-09-24T05:47:10Z</time>
<speed>0.00</speed>
</trkpt>
<trkpt lat="-7.165125" lon="-34.796448">
<ele>1.890000</ele>
<time>2018-09-24T05:52:18Z</time>
<speed>0.20</speed>
</trkpt>
<trkpt lat="-7.164879" lon="-34.796154">
<ele>24.840000</ele>
<time>2018-09-24T05:57:28Z</time>
<speed>4.81</speed>
</trkpt>
<trkpt lat="-7.165020" lon="-34.796333">
<ele>-0.670000</ele>
<time>2018-09-24T06:02:47Z</time>
<speed>0.42</speed>
</trkpt>
<trkpt lat="-7.165116" lon="-34.796574">
<ele>-56.689999</ele>
<time>2018-09-24T06:08:00Z</time>
<speed>0.00</speed>
</trkpt>
<trkpt lat="-7.164988" lon="-34.796326">
<ele>29.080000</ele>
<time>2018-09-24T06:13:30Z</time>
<speed>0.08</speed>
</trkpt>
<trkpt lat="-7.165005" lon="-34.796345">
<ele>6.360000</ele>
<time>2018-09-24T06:18:37Z</time>
<speed>0.00</speed>
</trkpt>
<trkpt lat="-7.165111" lon="-34.796444">
<ele>5.710000</ele>
<time>2018-09-24T06:23:43Z</time>
<speed>0.00</speed>
</trkpt>
<trkpt lat="-7.165045" lon="-34.796356">
<ele>30.859999</ele>
<time>2018-09-24T06:28:50Z</time>
<speed>0.00</speed>
</trkpt>
<trkpt lat="-7.165019" lon="-34.796291">
<ele>18.799999</ele>
<time>2018-09-24T06:33:57Z</time>
<speed>0.00</speed>
</trkpt>
<trkpt lat="-7.165024" lon="-34.796253">
<ele>23.590000</ele>
<time>2018-09-24T06:39:03Z</time>
<speed>0.05</speed>
</trkpt>
<trkpt lat="-7.164999" lon="-34.796341">
<ele>-11.920000</ele>
<time>2018-09-24T06:44:09Z</time>
<speed>0.00</speed>
</trkpt>
<trkpt lat="-7.165034" lon="-34.796288">
<ele>10.030000</ele>
<time>2018-09-24T06:49:16Z</time>
<speed>0.00</speed>
</trkpt>
<trkpt lat="-7.164975" lon="-34.796314">
<ele>6.590000</ele>
<time>2018-09-24T06:54:22Z</time>
<speed>0.00</speed>
</trkpt>
<trkpt lat="-7.165015" lon="-34.796329">
<ele>13.090000</ele>
<time>2018-09-24T06:59:26Z</time>
<speed>0.22</speed>
</trkpt>
<trkpt lat="-7.164974" lon="-34.796234">
<ele>3.970000</ele>
<time>2018-09-24T07:04:35Z</time>
<speed>0.00</speed>
</trkpt>
<trkpt lat="-7.164966" lon="-34.796268">
<ele>14.380000</ele>
<time>2018-09-24T07:09:42Z</time>
<speed>0.00</speed>
</trkpt>
<trkpt lat="-7.164957" lon="-34.796326">
<ele>-1.870000</ele>
<time>2018-09-24T07:14:49Z</time>
<speed>0.00</speed>
</trkpt>
<trkpt lat="-7.164958" lon="-34.796249">
<ele>3.540000</ele>
<time>2018-09-24T07:19:55Z</time>
<speed>0.00</speed>
</trkpt>
<trkpt lat="-7.164979" lon="-34.796257">
<ele>-4.310000</ele>
<time>2018-09-24T07:25:02Z</time>
<speed>0.00</speed>
</trkpt>
<trkpt lat="-7.165062" lon="-34.796341">
<ele>0.620000</ele>
<time>2018-09-24T07:30:08Z</time>
<speed>0.00</speed>
</trkpt>
<trkpt lat="-7.164975" lon="-34.796288">
<ele>23.559999</ele>
<time>2018-09-24T07:35:14Z</time>
<speed>0.00</speed>
</trkpt>
<trkpt lat="-7.165031" lon="-34.796295">
<ele>13.320000</ele>
<time>2018-09-24T07:40:20Z</time>
<speed>0.00</speed>
</trkpt>
<trkpt lat="-7.165030" lon="-34.796436">
<ele>-6.070000</ele>
<time>2018-09-24T07:45:26Z</time>
<speed>0.00</speed>
</trkpt>
<trkpt lat="-7.165007" lon="-34.796219">
<ele>30.340000</ele>
<time>2018-09-24T07:50:31Z</time>
<speed>0.00</speed>
</trkpt>
<trkpt lat="-7.164958" lon="-34.796257">
<ele>28.900000</ele>
<time>2018-09-24T07:55:37Z</time>
<speed>0.00</speed>
</trkpt>
<trkpt lat="-7.165095" lon="-34.796436">
<ele>-2.680000</ele>
<time>2018-09-24T08:00:46Z</time>
<speed>0.00</speed>
</trkpt>
<trkpt lat="-7.164944" lon="-34.796215">
<ele>21.809999</ele>
<time>2018-09-24T08:05:53Z</time>
<speed>0.00</speed>
</trkpt>
<trkpt lat="-7.164991" lon="-34.796238">
<ele>20.180000</ele>
<time>2018-09-24T08:10:59Z</time>
<speed>0.00</speed>
</trkpt>
<trkpt lat="-7.164835" lon="-34.796001">
<ele>48.070000</ele>
<time>2018-09-24T08:16:09Z</time>
<speed>0.00</speed>
</trkpt>
<trkpt lat="-7.164953" lon="-34.796272">
<ele>11.870000</ele>
<time>2018-09-24T08:21:20Z</time>
<speed>0.00</speed>
</trkpt>
<trkpt lat="-7.165131" lon="-34.796352">
<ele>13.420000</ele>
<time>2018-09-24T08:26:34Z</time>
<speed>1.18</speed>
</trkpt>
<trkpt lat="-7.165017" lon="-34.796238">
<ele>19.859999</ele>
<time>2018-09-24T08:31:52Z</time>
<speed>0.02</speed>
</trkpt>
<trkpt lat="-7.164899" lon="-34.796162">
<ele>21.990000</ele>
<time>2018-09-24T08:37:19Z</time>
<speed>0.04</speed>
</trkpt>
<trkpt lat="-7.165051" lon="-34.796326">
<ele>18.330000</ele>
<time>2018-09-24T08:42:27Z</time>
<speed>0.00</speed>
</trkpt>
<trkpt lat="-7.165057" lon="-34.796383">
<ele>6.800000</ele>
<time>2018-09-24T08:47:43Z</time>
<speed>0.18</speed>
</trkpt>
<trkpt lat="-7.165068" lon="-34.796303">
<ele>17.619999</ele>
<time>2018-09-24T08:52:51Z</time>
<speed>0.00</speed>
</trkpt>
<trkpt lat="-7.165051" lon="-34.796265">
<ele>21.900000</ele>
<time>2018-09-24T08:58:27Z</time>
<speed>0.18</speed>
</trkpt>
<trkpt lat="-7.165018" lon="-34.796253">
<ele>8.200000</ele>
<time>2018-09-24T09:04:16Z</time>
<speed>0.00</speed>
</trkpt>
<trkpt lat="-7.165027" lon="-34.796368">
<ele>19.580000</ele>
<time>2018-09-24T09:09:21Z</time>
<speed>0.00</speed>
</trkpt>
<trkpt lat="-7.164997" lon="-34.796242">
<ele>23.980000</ele>
<time>2018-09-24T09:14:26Z</time>
<speed>0.00</speed>
</trkpt>
<trkpt lat="-7.165009" lon="-34.796299">
<ele>9.410000</ele>
<time>2018-09-24T09:19:32Z</time>
<speed>0.00</speed>
</trkpt>
<trkpt lat="-7.164972" lon="-34.796333">
<ele>13.290000</ele>
<time>2018-09-24T09:24:38Z</time>
<speed>0.00</speed>
</trkpt>
<trkpt lat="-7.165017" lon="-34.796280">
<ele>13.880000</ele>
<time>2018-09-24T09:29:44Z</time>
<speed>0.00</speed>
</trkpt>
<trkpt lat="-7.165059" lon="-34.796356">
<ele>9.360000</ele>
<time>2018-09-24T09:34:49Z</time>
<speed>0.00</speed>
</trkpt>
<trkpt lat="-7.165018" lon="-34.796295">
<ele>1.380000</ele>
<time>2018-09-24T09:39:54Z</time>
<speed>0.00</speed>
</trkpt>
<trkpt lat="-7.165065" lon="-34.796318">
<ele>4.130000</ele>
<time>2018-09-24T09:44:59Z</time>
<speed>0.00</speed>
</trkpt>
<trkpt lat="-7.165036" lon="-34.796253">
<ele>22.410000</ele>
<time>2018-09-24T09:50:05Z</time>
<speed>0.00</speed>
</trkpt>
<trkpt lat="-7.165042" lon="-34.796383">
<ele>-3.160000</ele>
<time>2018-09-24T09:55:11Z</time>
<speed>0.25</speed>
</trkpt>
<trkpt lat="-7.165040" lon="-34.796379">
<ele>15.500000</ele>
<time>2018-09-24T10:00:21Z</time>
<speed>0.00</speed>
</trkpt>
<trkpt lat="-7.165015" lon="-34.796272">
<ele>4.210000</ele>
<time>2018-09-24T10:05:28Z</time>
<speed>0.00</speed>
</trkpt>
<trkpt lat="-7.165006" lon="-34.796326">
<ele>12.460000</ele>
<time>2018-09-24T10:10:33Z</time>
<speed>0.00</speed>
</trkpt>
<trkpt lat="-7.164998" lon="-34.796246">
<ele>10.050000</ele>
<time>2018-09-24T10:15:39Z</time>
<speed>0.00</speed>
</trkpt>
<trkpt lat="-7.165005" lon="-34.796394">
<ele>24.969999</ele>
<time>2018-09-24T10:20:46Z</time>
<speed>0.00</speed>
</trkpt>
<trkpt lat="-7.164991" lon="-34.796238">
<ele>13.179999</ele>
<time>2018-09-24T10:25:51Z</time>
<speed>0.00</speed>
</trkpt>
<trkpt lat="-7.164999" lon="-34.796280">
<ele>9.460000</ele>
<time>2018-09-24T10:30:58Z</time>
<speed>0.00</speed>
</trkpt>
<trkpt lat="-7.165043" lon="-34.796425">
<ele>14.160000</ele>
<time>2018-09-24T10:36:04Z</time>
<speed>0.00</speed>
</trkpt>
<trkpt lat="-7.165051" lon="-34.796284">
<ele>16.420000</ele>
<time>2018-09-24T10:41:11Z</time>
<speed>0.00</speed>
</trkpt>
<trkpt lat="-7.165006" lon="-34.796337">
<ele>11.250000</ele>
<time>2018-09-24T10:46:17Z</time>
<speed>0.00</speed>
</trkpt>
<trkpt lat="-7.165003" lon="-34.796558">
<ele>17.029999</ele>
<time>2018-09-24T10:51:24Z</time>
<speed>0.00</speed>
</trkpt>
<trkpt lat="-7.164963" lon="-34.796093">
<ele>12.799999</ele>
<time>2018-09-24T10:56:31Z</time>
<speed>0.00</speed>
</trkpt>
<trkpt lat="-7.165068" lon="-34.796684">
<ele>13.490000</ele>
<time>2018-09-24T11:01:48Z</time>
<speed>0.18</speed>
</trkpt>
<trkpt lat="-7.165019" lon="-34.796448">
<ele>9.380000</ele>
<time>2018-09-24T11:07:31Z</time>
<speed>0.19</speed>
</trkpt>
<trkpt lat="-7.165030" lon="-34.796391">
<ele>12.090000</ele>
<time>2018-09-24T11:12:56Z</time>
<speed>0.00</speed>
</trkpt>
<trkpt lat="-7.165051" lon="-34.796394">
<ele>13.429999</ele>
<time>2018-09-24T11:18:03Z</time>
<speed>0.00</speed>
</trkpt>
<trkpt lat="-7.164905" lon="-34.795971">
<ele>25.170000</ele>
<time>2018-09-24T11:23:11Z</time>
<speed>0.42</speed>
</trkpt>
<trkpt lat="-7.164962" lon="-34.796280">
<ele>18.939999</ele>
<time>2018-09-24T11:28:24Z</time>
<speed>0.15</speed>
</trkpt>
<trkpt lat="-7.164943" lon="-34.796009">
<ele>24.799999</ele>
<time>2018-09-24T11:33:37Z</time>
<speed>0.93</speed>
</trkpt>
<trkpt lat="-7.164942" lon="-34.795994">
<ele>35.910000</ele>
<time>2018-09-24T11:38:58Z</time>
<speed>0.81</speed>
</trkpt>
<trkpt lat="-7.164968" lon="-34.796410">
<ele>6.390000</ele>
<time>2018-09-24T11:44:33Z</time>
<speed>0.19</speed>
</trkpt>
<trkpt lat="-7.165026" lon="-34.796291">
<ele>18.010000</ele>
<time>2018-09-24T11:51:15Z</time>
<speed>0.00</speed>
</trkpt>
<trkpt lat="-7.165030" lon="-34.796352">
<ele>17.490000</ele>
<time>2018-09-24T11:56:23Z</time>
<speed>0.00</speed>
</trkpt>
<trkpt lat="-7.165064" lon="-34.796329">
<ele>8.220000</ele>
<time>2018-09-24T12:01:34Z</time>
<speed>0.00</speed>
</trkpt>
<trkpt lat="-7.164995" lon="-34.796257">
<ele>44.719997</ele>
<time>2018-09-24T12:06:42Z</time>
<speed>0.00</speed>
</trkpt>
<trkpt lat="-7.165073" lon="-34.796368">
<ele>52.480000</ele>
<time>2018-09-24T12:11:50Z</time>
<speed>0.00</speed>
</trkpt>
<trkpt lat="-7.165008" lon="-34.796284">
<ele>11.700000</ele>
<time>2018-09-24T12:16:57Z</time>
<speed>0.00</speed>
</trkpt>
<trkpt lat="-7.165035" lon="-34.796238">
<ele>36.700001</ele>
<time>2018-09-24T12:22:05Z</time>
<speed>0.00</speed>
</trkpt>
<trkpt lat="-7.164990" lon="-34.796360">
<ele>-0.190000</ele>
<time>2018-09-24T12:27:13Z</time>
<speed>0.00</speed>
</trkpt>
<trkpt lat="-7.165049" lon="-34.796272">
<ele>-17.270000</ele>
<time>2018-09-24T12:32:21Z</time>
<speed>0.00</speed>
</trkpt>
<trkpt lat="-7.164991" lon="-34.796329">
<ele>12.610000</ele>
<time>2018-09-24T12:37:29Z</time>
<speed>0.00</speed>
</trkpt>
<trkpt lat="-7.164901" lon="-34.796467">
<ele>-6.690000</ele>
<time>2018-09-24T12:42:37Z</time>
<speed>0.31</speed>
</trkpt>
<trkpt lat="-7.165006" lon="-34.796391">
<ele>2.230000</ele>
<time>2018-09-24T12:47:45Z</time>
<speed>0.00</speed>
</trkpt>
<trkpt lat="-7.165050" lon="-34.796417">
<ele>-3.260000</ele>
<time>2018-09-24T12:52:54Z</time>
<speed>0.00</speed>
</trkpt>
<trkpt lat="-7.164984" lon="-34.796391">
<ele>-1.000000</ele>
<time>2018-09-24T12:58:01Z</time>
<speed>0.00</speed>
</trkpt>
<trkpt lat="-7.164965" lon="-34.796360">
<ele>15.370000</ele>
<time>2018-09-24T13:03:14Z</time>
<speed>0.00</speed>
</trkpt>
<trkpt lat="-7.164990" lon="-34.796310">
<ele>8.309999</ele>
<time>2018-09-24T13:08:21Z</time>
<speed>0.00</speed>
</trkpt>
<trkpt lat="-7.165023" lon="-34.796299">
<ele>13.889999</ele>
<time>2018-09-24T13:13:36Z</time>
<speed>0.00</speed>
</trkpt>
<trkpt lat="-7.164945" lon="-34.796436">
<ele>3.680000</ele>
<time>2018-09-24T13:18:44Z</time>
<speed>0.00</speed>
</trkpt>
<trkpt lat="-7.165028" lon="-34.796329">
<ele>14.040000</ele>
<time>2018-09-24T13:23:53Z</time>
<speed>0.00</speed>
</trkpt>
<trkpt lat="-7.164953" lon="-34.796272">
<ele>18.240000</ele>
<time>2018-09-24T13:29:12Z</time>
<speed>0.90</speed>
</trkpt>
<trkpt lat="-7.165048" lon="-34.796326">
<ele>9.450000</ele>
<time>2018-09-24T13:34:23Z</time>
<speed>0.00</speed>
</trkpt>
<trkpt lat="-7.164932" lon="-34.796352">
<ele>-4.380000</ele>
<time>2018-09-24T13:39:32Z</time>
<speed>0.54</speed>
</trkpt>
<trkpt lat="-7.164915" lon="-34.796341">
<ele>-4.250000</ele>
<time>2018-09-24T13:45:01Z</time>
<speed>0.03</speed>
</trkpt>
<trkpt lat="-7.165055" lon="-34.796314">
<ele>5.060000</ele>
<time>2018-09-24T13:50:11Z</time>
<speed>0.00</speed>
</trkpt>
<trkpt lat="-7.165084" lon="-34.796249">
<ele>7.300000</ele>
<time>2018-09-24T13:55:17Z</time>
<speed>0.26</speed>
</trkpt>
<trkpt lat="-7.164989" lon="-34.796288">
<ele>-0.630000</ele>
<time>2018-09-24T14:00:28Z</time>
<speed>0.00</speed>
</trkpt>
<trkpt lat="-7.165025" lon="-34.796303">
<ele>4.980000</ele>
<time>2018-09-24T14:05:37Z</time>
<speed>0.00</speed>
</trkpt>
<trkpt lat="-7.164956" lon="-34.796352">
<ele>-6.930000</ele>
<time>2018-09-24T14:10:46Z</time>
<speed>0.00</speed>
</trkpt>
<trkpt lat="-7.165066" lon="-34.796204">
<ele>18.990000</ele>
<time>2018-09-24T14:15:56Z</time>
<speed>0.00</speed>
</trkpt>
<trkpt lat="-7.165174" lon="-34.795254">
<ele>33.340000</ele>
<time>2018-09-24T14:21:05Z</time>
<speed>0.22</speed>
</trkpt>
<trkpt lat="-7.165194" lon="-34.795319">
<ele>-13.780000</ele>
<time>2018-09-24T14:22:14Z</time>
<speed>0.27</speed>
</trkpt>
<trkpt lat="-7.166225" lon="-34.794109">
<ele>15.670000</ele>
<time>2018-09-24T14:27:26Z</time>
<speed>2.38</speed>
</trkpt>
<trkpt lat="-7.164875" lon="-34.795116">
<ele>-8.590000</ele>
<time>2018-09-24T14:32:38Z</time>
<speed>0.00</speed>
</trkpt>
<trkpt lat="-7.164898" lon="-34.794983">
<ele>14.799999</ele>
<time>2018-09-24T14:37:51Z</time>
<speed>0.00</speed>
</trkpt>
<trkpt lat="-7.164929" lon="-34.794952">
<ele>27.949999</ele>
<time>2018-09-24T14:43:04Z</time>
<speed>0.00</speed>
</trkpt>
<trkpt lat="-7.164919" lon="-34.795055">
<ele>-9.510000</ele>
<time>2018-09-24T14:48:15Z</time>
<speed>0.00</speed>
</trkpt>
<trkpt lat="-7.164878" lon="-34.795055">
<ele>5.730000</ele>
<time>2018-09-24T14:53:29Z</time>
<speed>0.46</speed>
</trkpt>
<trkpt lat="-7.164883" lon="-34.795078">
<ele>11.190000</ele>
<time>2018-09-24T14:58:43Z</time>
<speed>0.52</speed>
</trkpt>
<trkpt lat="-7.164880" lon="-34.794998">
<ele>40.849998</ele>
<time>2018-09-24T15:04:05Z</time>
<speed>0.64</speed>
</trkpt>
<trkpt lat="-7.164878" lon="-34.794945">
<ele>8.610000</ele>
<time>2018-09-24T15:09:22Z</time>
<speed>0.00</speed>
</trkpt>
<trkpt lat="-7.164858" lon="-34.794964">
<ele>29.730000</ele>
<time>2018-09-24T15:14:40Z</time>
<speed>0.00</speed>
</trkpt>
<trkpt lat="-7.164903" lon="-34.795090">
<ele>2.340000</ele>
<time>2018-09-24T15:19:57Z</time>
<speed>0.00</speed>
</trkpt>
<trkpt lat="-7.164862" lon="-34.794872">
<ele>40.889999</ele>
<time>2018-09-24T15:25:14Z</time>
<speed>0.83</speed>
</trkpt>
<trkpt lat="-7.164939" lon="-34.794857">
<ele>12.400000</ele>
<time>2018-09-24T15:30:38Z</time>
<speed>0.00</speed>
</trkpt>
<trkpt lat="-7.164836" lon="-34.794971">
<ele>6.930000</ele>
<time>2018-09-24T15:35:54Z</time>
<speed>0.19</speed>
</trkpt>
<trkpt lat="-7.164853" lon="-34.794933">
<ele>2.390000</ele>
<time>2018-09-24T15:41:28Z</time>
<speed>0.10</speed>
</trkpt>
<trkpt lat="-7.165086" lon="-34.794914">
<ele>3.500000</ele>
<time>2018-09-24T15:47:18Z</time>
<speed>0.16</speed>
</trkpt>
<trkpt lat="-7.165561" lon="-34.789379">
<ele>51.980000</ele>
<time>2018-09-24T15:55:34Z</time>
<speed>2.15</speed>
</trkpt>
<trkpt lat="-7.165561" lon="-34.789379">
<ele>51.980000</ele>
<time>2018-09-24T16:07:20Z</time>
<speed>2.15</speed>
</trkpt>
<trkpt lat="-7.173965" lon="-34.762081">
<ele>19.809999</ele>
<time>2018-09-24T16:34:54Z</time>
<speed>0.27</speed>
</trkpt>
<trkpt lat="-7.170608" lon="-34.743492">
<ele>5.180000</ele>
<time>2018-09-24T17:14:07Z</time>
<speed>1.52</speed>
</trkpt>
<trkpt lat="-7.183560" lon="-34.729729">
<ele>13.170000</ele>
<time>2018-09-24T17:46:59Z</time>
<speed>0.00</speed>
</trkpt>
<trkpt lat="-7.173542" lon="-34.747437">
<ele>8.809999</ele>
<time>2018-09-24T18:18:15Z</time>
<speed>2.22</speed>
</trkpt>
<trkpt lat="-7.142594" lon="-34.733326">
<ele>14.309999</ele>
<time>2018-09-24T18:44:50Z</time>
<speed>2.27</speed>
</trkpt>
<trkpt lat="-7.136557" lon="-34.730190">
<ele>4.580000</ele>
<time>2018-09-24T18:49:59Z</time>
<speed>2.61</speed>
</trkpt>
<trkpt lat="-7.130314" lon="-34.727417">
<ele>1.290000</ele>
<time>2018-09-24T18:55:07Z</time>
<speed>2.35</speed>
</trkpt>
<trkpt lat="-7.125824" lon="-34.722637">
<ele>-0.920000</ele>
<time>2018-09-24T19:00:18Z</time>
<speed>5.78</speed>
</trkpt>
<trkpt lat="-7.122510" lon="-34.717510">
<ele>-26.240000</ele>
<time>2018-09-24T19:05:26Z</time>
<speed>0.00</speed>
</trkpt>
<trkpt lat="-7.118519" lon="-34.712132">
<ele>-11.590000</ele>
<time>2018-09-24T19:10:38Z</time>
<speed>3.08</speed>
</trkpt>
<trkpt lat="-7.118047" lon="-34.710938">
<ele>7.800000</ele>
<time>2018-09-24T19:16:35Z</time>
<speed>1.07</speed>
</trkpt>
<trkpt lat="-7.117997" lon="-34.710987">
<ele>7.390000</ele>
<time>2018-09-24T19:25:12Z</time>
<speed>0.66</speed>
</trkpt>
<trkpt lat="-7.117915" lon="-34.710995">
<ele>124.589996</ele>
<time>2018-09-24T19:39:24Z</time>
<speed>0.38</speed>
</trkpt>
<trkpt lat="-7.118083" lon="-34.711018">
<ele>112.869995</ele>
<time>2018-09-24T19:54:43Z</time>
<speed>2.77</speed>
</trkpt>
<trkpt lat="-7.118083" lon="-34.711018">
<ele>112.869995</ele>
<time>2018-09-24T20:13:24Z</time>
<speed>2.77</speed>
</trkpt>
<trkpt lat="-7.121465" lon="-34.717564">
<ele>110.259995</ele>
<time>2018-09-24T20:48:23Z</time>
<speed>1.51</speed>
</trkpt>
<trkpt lat="-7.144969" lon="-34.759781">
<ele>99.099998</ele>
<time>2018-09-24T21:34:08Z</time>
<speed>3.27</speed>
</trkpt>
<trkpt lat="-7.166358" lon="-34.781803">
<ele>10.400000</ele>
<time>2018-09-24T22:13:57Z</time>
<speed>2.16</speed>
</trkpt>
<trkpt lat="-7.165066" lon="-34.794930">
<ele>9.580000</ele>
<time>2018-09-24T22:50:30Z</time>
<speed>0.77</speed>
</trkpt>
<trkpt lat="-7.165056" lon="-34.794918">
<ele>32.750000</ele>
<time>2018-09-24T23:21:30Z</time>
<speed>0.50</speed>
</trkpt>
<trkpt lat="-7.165068" lon="-34.794907">
<ele>-19.490000</ele>
<time>2018-09-24T23:43:36Z</time>
<speed>0.00</speed>
</trkpt>
<trkpt lat="-7.165068" lon="-34.794979">
<ele>1.690000</ele>
<time>2018-09-24T23:48:44Z</time>
<speed>0.15</speed>
</trkpt>
<trkpt lat="-7.165033" lon="-34.794926">
<ele>8.610000</ele>
<time>2018-09-24T23:53:51Z</time>
<speed>0.00</speed>
</trkpt>
<trkpt lat="-7.165089" lon="-34.794907">
<ele>-4.590000</ele>
<time>2018-09-24T23:59:04Z</time>
<speed>0.00</speed>
</trkpt>
<trkpt lat="-7.165084" lon="-34.794922">
<ele>-1.090000</ele>
<time>2018-09-25T00:04:29Z</time>
<speed>0.19</speed>
</trkpt>
<trkpt lat="-7.165005" lon="-34.794945">
<ele>9.440000</ele>
<time>2018-09-25T00:11:47Z</time>
<speed>0.36</speed>
</trkpt>
<trkpt lat="-7.165041" lon="-34.794949">
<ele>9.599999</ele>
<time>2018-09-25T00:18:18Z</time>
<speed>0.22</speed>
</trkpt>
<trkpt lat="-7.165077" lon="-34.794914">
<ele>-12.300000</ele>
<time>2018-09-25T00:25:26Z</time>
<speed>0.00</speed>
</trkpt>
<trkpt lat="-7.165039" lon="-34.794930">
<ele>-8.809999</ele>
<time>2018-09-25T00:30:35Z</time>
<speed>0.00</speed>
</trkpt>
<trkpt lat="-7.165078" lon="-34.794956">
<ele>0.710000</ele>
<time>2018-09-25T00:35:49Z</time>
<speed>0.00</speed>
</trkpt>
<trkpt lat="-7.165021" lon="-34.794956">
<ele>-5.150000</ele>
<time>2018-09-25T00:40:56Z</time>
<speed>0.00</speed>
</trkpt>
<trkpt lat="-7.165041" lon="-34.794930">
<ele>-22.350000</ele>
<time>2018-09-25T00:46:07Z</time>
<speed>0.54</speed>
</trkpt>
<trkpt lat="-7.165051" lon="-34.794949">
<ele>-5.190000</ele>
<time>2018-09-25T00:51:31Z</time>
<speed>0.42</speed>
</trkpt>
<trkpt lat="-7.165074" lon="-34.794949">
<ele>-7.080000</ele>
<time>2018-09-25T00:56:40Z</time>
<speed>0.00</speed>
</trkpt>
<trkpt lat="-7.165054" lon="-34.794903">
<ele>-0.220000</ele>
<time>2018-09-25T01:01:52Z</time>
<speed>0.00</speed>
</trkpt>
<trkpt lat="-7.165016" lon="-34.794910">
<ele>-3.720000</ele>
<time>2018-09-25T01:06:59Z</time>
<speed>0.00</speed>
</trkpt>
<trkpt lat="-7.165064" lon="-34.794899">
<ele>-3.340000</ele>
<time>2018-09-25T01:12:07Z</time>
<speed>0.00</speed>
</trkpt>
<trkpt lat="-7.165007" lon="-34.794861">
<ele>-23.410000</ele>
<time>2018-09-25T01:17:15Z</time>
<speed>0.00</speed>
</trkpt>
<trkpt lat="-7.165121" lon="-34.794960">
<ele>17.580000</ele>
<time>2018-09-25T01:22:24Z</time>
<speed>0.00</speed>
</trkpt>
<trkpt lat="-7.165164" lon="-34.794971">
<ele>25.010000</ele>
<time>2018-09-25T01:27:33Z</time>
<speed>0.00</speed>
</trkpt>
<trkpt lat="-7.165093" lon="-34.794903">
<ele>13.330000</ele>
<time>2018-09-25T01:32:49Z</time>
<speed>0.00</speed>
</trkpt>
<trkpt lat="-7.164950" lon="-34.794891">
<ele>-37.549999</ele>
<time>2018-09-25T01:37:57Z</time>
<speed>0.00</speed>
</trkpt>
<trkpt lat="-7.165144" lon="-34.794949">
<ele>33.389999</ele>
<time>2018-09-25T01:43:06Z</time>
<speed>0.00</speed>
</trkpt>
<trkpt lat="-7.165107" lon="-34.794952">
<ele>10.780000</ele>
<time>2018-09-25T01:48:22Z</time>
<speed>0.00</speed>
</trkpt>
<trkpt lat="-7.165040" lon="-34.794975">
<ele>-15.270000</ele>
<time>2018-09-25T01:53:30Z</time>
<speed>0.50</speed>
</trkpt>
<trkpt lat="-7.165133" lon="-34.794884">
<ele>19.420000</ele>
<time>2018-09-25T01:58:41Z</time>
<speed>0.00</speed>
</trkpt>
<trkpt lat="-7.165065" lon="-34.794907">
<ele>30.099998</ele>
<time>2018-09-25T02:06:02Z</time>
<speed>0.47</speed>
</trkpt>
<trkpt lat="-7.165097" lon="-34.794922">
<ele>9.130000</ele>
<time>2018-09-25T02:19:23Z</time>
<speed>0.49</speed>
</trkpt>
<trkpt lat="-7.165152" lon="-34.794998">
<ele>8.950000</ele>
<time>2018-09-25T02:24:43Z</time>
<speed>0.11</speed>
</trkpt>
<trkpt lat="-7.165023" lon="-34.794899">
<ele>14.020000</ele>
<time>2018-09-25T02:34:14Z</time>
<speed>1.94</speed>
</trkpt>
<trkpt lat="-7.164920" lon="-34.794815">
<ele>31.689999</ele>
<time>2018-09-25T02:44:53Z</time>
<speed>0.29</speed>
</trkpt>
<trkpt lat="-7.165054" lon="-34.794930">
<ele>8.900000</ele>
<time>2018-09-25T02:53:36Z</time>
<speed>0.00</speed>
</trkpt>
</trkseg>
</trk>
<trk>
<name>20180930-212207(11)</name>
<desc>Color:004000ff</desc>
<trkseg>
<trkpt lat="-7.165140" lon="-34.795029">
<ele>0.430000</ele>
<time>2018-09-25T03:01:36Z</time>
<speed>0.00</speed>
</trkpt>
<trkpt lat="-7.164982" lon="-34.794884">
<ele>22.629999</ele>
<time>2018-09-25T03:06:49Z</time>
<speed>0.00</speed>
</trkpt>
<trkpt lat="-7.165133" lon="-34.794968">
<ele>8.059999</ele>
<time>2018-09-25T03:11:58Z</time>
<speed>0.00</speed>
</trkpt>
<trkpt lat="-7.164970" lon="-34.794952">
<ele>2.050000</ele>
<time>2018-09-25T03:17:08Z</time>
<speed>0.00</speed>
</trkpt>
<trkpt lat="-7.165094" lon="-34.794926">
<ele>-10.290000</ele>
<time>2018-09-25T03:22:31Z</time>
<speed>0.20</speed>
</trkpt>
<trkpt lat="-7.165070" lon="-34.794895">
<ele>9.150000</ele>
<time>2018-09-25T03:27:56Z</time>
<speed>0.46</speed>
</trkpt>
<trkpt lat="-7.165102" lon="-34.794903">
<ele>-14.280000</ele>
<time>2018-09-25T03:33:55Z</time>
<speed>0.15</speed>
</trkpt>
<trkpt lat="-7.165113" lon="-34.794945">
<ele>-7.930000</ele>
<time>2018-09-25T03:40:13Z</time>
<speed>0.38</speed>
</trkpt>
<trkpt lat="-7.165099" lon="-34.794956">
<ele>-28.369999</ele>
<time>2018-09-25T03:46:48Z</time>
<speed>0.18</speed>
</trkpt>
<trkpt lat="-7.165061" lon="-34.794968">
<ele>0.630000</ele>
<time>2018-09-25T03:54:42Z</time>
<speed>0.19</speed>
</trkpt>
<trkpt lat="-7.165038" lon="-34.794956">
<ele>6.000000</ele>
<time>2018-09-25T04:03:43Z</time>
<speed>0.29</speed>
</trkpt>
<trkpt lat="-7.165045" lon="-34.795017">
<ele>2.530000</ele>
<time>2018-09-25T04:15:02Z</time>
<speed>0.67</speed>
</trkpt>
<trkpt lat="-7.165064" lon="-34.794895">
<ele>11.320000</ele>
<time>2018-09-25T04:26:49Z</time>
<speed>0.88</speed>
</trkpt>
<trkpt lat="-7.165094" lon="-34.794926">
<ele>8.410000</ele>
<time>2018-09-25T04:38:12Z</time>
<speed>0.00</speed>
</trkpt>
<trkpt lat="-7.165100" lon="-34.794956">
<ele>-3.430000</ele>
<time>2018-09-25T04:43:20Z</time>
<speed>0.00</speed>
</trkpt>
<trkpt lat="-7.165137" lon="-34.794991">
<ele>-0.660000</ele>
<time>2018-09-25T04:48:27Z</time>
<speed>0.00</speed>
</trkpt>
<trkpt lat="-7.165026" lon="-34.794865">
<ele>17.119999</ele>
<time>2018-09-25T04:53:33Z</time>
<speed>0.00</speed>
</trkpt>
<trkpt lat="-7.165086" lon="-34.794949">
<ele>4.420000</ele>
<time>2018-09-25T04:58:42Z</time>
<speed>0.00</speed>
</trkpt>
<trkpt lat="-7.165133" lon="-34.794922">
<ele>-2.630000</ele>
<time>2018-09-25T05:03:54Z</time>
<speed>0.00</speed>
</trkpt>
<trkpt lat="-7.165088" lon="-34.794991">
<ele>1.830000</ele>
<time>2018-09-25T05:09:10Z</time>
<speed>0.90</speed>
</trkpt>
<trkpt lat="-7.165123" lon="-34.794983">
<ele>11.309999</ele>
<time>2018-09-25T05:14:26Z</time>
<speed>0.16</speed>
</trkpt>
<trkpt lat="-7.165121" lon="-34.794983">
<ele>-4.370000</ele>
<time>2018-09-25T05:19:42Z</time>
<speed>0.24</speed>
</trkpt>
<trkpt lat="-7.165137" lon="-34.794868">
<ele>11.250000</ele>
<time>2018-09-25T05:24:49Z</time>
<speed>0.00</speed>
</trkpt>
<trkpt lat="-7.165048" lon="-34.794872">
<ele>15.889999</ele>
<time>2018-09-25T05:29:56Z</time>
<speed>2.30</speed>
</trkpt>
<trkpt lat="-7.165075" lon="-34.794998">
<ele>5.490000</ele>
<time>2018-09-25T05:35:11Z</time>
<speed>0.04</speed>
</trkpt>
<trkpt lat="-7.165094" lon="-34.794926">
<ele>-2.220000</ele>
<time>2018-09-25T05:40:27Z</time>
<speed>0.00</speed>
</trkpt>
<trkpt lat="-7.165122" lon="-34.794987">
<ele>-20.930000</ele>
<time>2018-09-25T05:45:39Z</time>
<speed>0.00</speed>
</trkpt>
<trkpt lat="-7.165079" lon="-34.794991">
<ele>2.840000</ele>
<time>2018-09-25T05:50:48Z</time>
<speed>1.72</speed>
</trkpt>
<trkpt lat="-7.165111" lon="-34.795044">
<ele>-26.609999</ele>
<time>2018-09-25T05:55:58Z</time>
<speed>0.00</speed>
</trkpt>
<trkpt lat="-7.165180" lon="-34.795113">
<ele>-17.199999</ele>
<time>2018-09-25T06:02:31Z</time>
<speed>0.88</speed>
</trkpt>
<trkpt lat="-7.165111" lon="-34.794968">
<ele>0.070000</ele>
<time>2018-09-25T06:12:48Z</time>
<speed>0.24</speed>
</trkpt>
<trkpt lat="-7.165083" lon="-34.794945">
<ele>-13.380000</ele>
<time>2018-09-25T06:26:08Z</time>
<speed>0.20</speed>
</trkpt>
<trkpt lat="-7.165057" lon="-34.794857">
<ele>12.809999</ele>
<time>2018-09-25T06:38:14Z</time>
<speed>0.44</speed>
</trkpt>
<trkpt lat="-7.165084" lon="-34.794930">
<ele>6.740000</ele>
<time>2018-09-25T06:50:00Z</time>
<speed>0.00</speed>
</trkpt>
<trkpt lat="-7.165029" lon="-34.794910">
<ele>14.929999</ele>
<time>2018-09-25T06:55:12Z</time>
<speed>0.00</speed>
</trkpt>
<trkpt lat="-7.165124" lon="-34.795067">
<ele>-11.160000</ele>
<time>2018-09-25T07:00:27Z</time>
<speed>0.00</speed>
</trkpt>
<trkpt lat="-7.165125" lon="-34.794888">
<ele>27.480000</ele>
<time>2018-09-25T07:05:36Z</time>
<speed>1.13</speed>
</trkpt>
<trkpt lat="-7.165114" lon="-34.794971">
<ele>12.349999</ele>
<time>2018-09-25T07:11:05Z</time>
<speed>0.34</speed>
</trkpt>
<trkpt lat="-7.165112" lon="-34.794884">
<ele>10.450000</ele>
<time>2018-09-25T07:17:48Z</time>
<speed>0.00</speed>
</trkpt>
<trkpt lat="-7.165053" lon="-34.795040">
<ele>0.520000</ele>
<time>2018-09-25T07:22:57Z</time>
<speed>0.00</speed>
</trkpt>
<trkpt lat="-7.165074" lon="-34.795010">
<ele>7.420000</ele>
<time>2018-09-25T07:28:05Z</time>
<speed>0.00</speed>
</trkpt>
<trkpt lat="-7.165067" lon="-34.794922">
<ele>0.760000</ele>
<time>2018-09-25T07:33:13Z</time>
<speed>0.00</speed>
</trkpt>
<trkpt lat="-7.165112" lon="-34.795025">
<ele>-5.390000</ele>
<time>2018-09-25T07:38:29Z</time>
<speed>0.64</speed>
</trkpt>
<trkpt lat="-7.165007" lon="-34.794922">
<ele>17.180000</ele>
<time>2018-09-25T07:43:38Z</time>
<speed>0.00</speed>
</trkpt>
<trkpt lat="-7.164930" lon="-34.794796">
<ele>39.419998</ele>
<time>2018-09-25T07:48:53Z</time>
<speed>0.00</speed>
</trkpt>
<trkpt lat="-7.165302" lon="-34.795242">
<ele>-57.939999</ele>
<time>2018-09-25T07:54:05Z</time>
<speed>0.00</speed>
</trkpt>
<trkpt lat="-7.165086" lon="-34.794918">
<ele>8.440000</ele>
<time>2018-09-25T07:59:35Z</time>
<speed>0.24</speed>
</trkpt>
<trkpt lat="-7.165077" lon="-34.794903">
<ele>11.429999</ele>
<time>2018-09-25T08:04:59Z</time>
<speed>0.49</speed>
</trkpt>
<trkpt lat="-7.165047" lon="-34.794861">
<ele>13.210000</ele>
<time>2018-09-25T08:11:18Z</time>
<speed>0.24</speed>
</trkpt>
<trkpt lat="-7.165049" lon="-34.794895">
<ele>15.660000</ele>
<time>2018-09-25T08:17:39Z</time>
<speed>0.45</speed>
</trkpt>
<trkpt lat="-7.165024" lon="-34.794773">
<ele>28.160000</ele>
<time>2018-09-25T08:24:43Z</time>
<speed>0.17</speed>
</trkpt>
<trkpt lat="-7.165030" lon="-34.794815">
<ele>18.150000</ele>
<time>2018-09-25T08:32:30Z</time>
<speed>0.10</speed>
</trkpt>
<trkpt lat="-7.165030" lon="-34.794933">
<ele>3.670000</ele>
<time>2018-09-25T08:41:03Z</time>
<speed>0.00</speed>
</trkpt>
<trkpt lat="-7.165032" lon="-34.794945">
<ele>4.640000</ele>
<time>2018-09-25T08:46:10Z</time>
<speed>0.83</speed>
</trkpt>
<trkpt lat="-7.165074" lon="-34.794872">
<ele>2.240000</ele>
<time>2018-09-25T08:51:16Z</time>
<speed>2.09</speed>
</trkpt>
<trkpt lat="-7.165091" lon="-34.794960">
<ele>16.850000</ele>
<time>2018-09-25T08:56:26Z</time>
<speed>0.60</speed>
</trkpt>
<trkpt lat="-7.165107" lon="-34.794991">
<ele>15.790000</ele>
<time>2018-09-25T09:01:37Z</time>
<speed>0.28</speed>
</trkpt>
<trkpt lat="-7.165075" lon="-34.794922">
<ele>1.360000</ele>
<time>2018-09-25T09:06:43Z</time>
<speed>0.37</speed>
</trkpt>
<trkpt lat="-7.165078" lon="-34.794876">
<ele>-0.720000</ele>
<time>2018-09-25T09:11:50Z</time>
<speed>0.00</speed>
</trkpt>
<trkpt lat="-7.165092" lon="-34.794960">
<ele>12.259999</ele>
<time>2018-09-25T09:16:56Z</time>
<speed>0.00</speed>
</trkpt>
<trkpt lat="-7.165067" lon="-34.794933">
<ele>15.150000</ele>
<time>2018-09-25T09:22:02Z</time>
<speed>0.00</speed>
</trkpt>
<trkpt lat="-7.165054" lon="-34.795036">
<ele>17.910000</ele>
<time>2018-09-25T09:27:10Z</time>
<speed>0.00</speed>
</trkpt>
<trkpt lat="-7.165075" lon="-34.794922">
<ele>5.280000</ele>
<time>2018-09-25T09:32:19Z</time>
<speed>0.00</speed>
</trkpt>
<trkpt lat="-7.165087" lon="-34.794846">
<ele>-4.150000</ele>
<time>2018-09-25T09:37:31Z</time>
<speed>1.07</speed>
</trkpt>
<trkpt lat="-7.165082" lon="-34.794853">
<ele>-6.980000</ele>
<time>2018-09-25T09:42:44Z</time>
<speed>0.00</speed>
</trkpt>
<trkpt lat="-7.165096" lon="-34.794746">
<ele>-13.730000</ele>
<time>2018-09-25T09:47:59Z</time>
<speed>1.59</speed>
</trkpt>
<trkpt lat="-7.165085" lon="-34.794765">
<ele>-16.900000</ele>
<time>2018-09-25T09:53:10Z</time>
<speed>0.00</speed>
</trkpt>
<trkpt lat="-7.165104" lon="-34.794952">
<ele>12.210000</ele>
<time>2018-09-25T09:58:17Z</time>
<speed>0.00</speed>
</trkpt>
<trkpt lat="-7.165067" lon="-34.795059">
<ele>16.779999</ele>
<time>2018-09-25T10:04:24Z</time>
<speed>1.04</speed>
</trkpt>
<trkpt lat="-7.165086" lon="-34.794998">
<ele>23.910000</ele>
<time>2018-09-25T10:11:42Z</time>
<speed>0.00</speed>
</trkpt>
<trkpt lat="-7.165058" lon="-34.794872">
<ele>11.929999</ele>
<time>2018-09-25T10:16:49Z</time>
<speed>0.00</speed>
</trkpt>
<trkpt lat="-7.165061" lon="-34.794952">
<ele>16.510000</ele>
<time>2018-09-25T10:21:55Z</time>
<speed>0.00</speed>
</trkpt>
<trkpt lat="-7.165077" lon="-34.794952">
<ele>13.299999</ele>
<time>2018-09-25T10:27:02Z</time>
<speed>0.00</speed>
</trkpt>
<trkpt lat="-7.165060" lon="-34.794945">
<ele>16.789999</ele>
<time>2018-09-25T10:32:08Z</time>
<speed>0.00</speed>
</trkpt>
<trkpt lat="-7.165061" lon="-34.794983">
<ele>18.150000</ele>
<time>2018-09-25T10:37:14Z</time>
<speed>0.00</speed>
</trkpt>
<trkpt lat="-7.165042" lon="-34.794918">
<ele>2.400000</ele>
<time>2018-09-25T10:42:20Z</time>
<speed>0.00</speed>
</trkpt>
<trkpt lat="-7.165047" lon="-34.794884">
<ele>13.110000</ele>
<time>2018-09-25T10:47:27Z</time>
<speed>0.00</speed>
</trkpt>
<trkpt lat="-7.165071" lon="-34.794918">
<ele>1.610000</ele>
<time>2018-09-25T10:52:34Z</time>
<speed>0.00</speed>
</trkpt>
<trkpt lat="-7.165188" lon="-34.795296">
<ele>-3.840000</ele>
<time>2018-09-25T10:57:41Z</time>
<speed>0.00</speed>
</trkpt>
<trkpt lat="-7.165108" lon="-34.795357">
<ele>24.410000</ele>
<time>2018-09-25T11:02:54Z</time>
<speed>0.00</speed>
</trkpt>
<trkpt lat="-7.165109" lon="-34.795368">
<ele>23.779999</ele>
<time>2018-09-25T11:08:03Z</time>
<speed>0.00</speed>
</trkpt>
<trkpt lat="-7.165142" lon="-34.795319">
<ele>18.549999</ele>
<time>2018-09-25T11:13:10Z</time>
<speed>0.00</speed>
</trkpt>
<trkpt lat="-7.165199" lon="-34.795353">
<ele>10.139999</ele>
<time>2018-09-25T11:18:16Z</time>
<speed>0.10</speed>
</trkpt>
<trkpt lat="-7.165184" lon="-34.795368">
<ele>10.440000</ele>
<time>2018-09-25T11:23:22Z</time>
<speed>0.05</speed>
</trkpt>
<trkpt lat="-7.165178" lon="-34.795410">
<ele>14.049999</ele>
<time>2018-09-25T11:28:30Z</time>
<speed>0.00</speed>
</trkpt>
<trkpt lat="-7.165187" lon="-34.795414">
<ele>8.870000</ele>
<time>2018-09-25T11:33:35Z</time>
<speed>0.28</speed>
</trkpt>
<trkpt lat="-7.165207" lon="-34.795395">
<ele>14.020000</ele>
<time>2018-09-25T11:38:43Z</time>
<speed>0.00</speed>
</trkpt>
<trkpt lat="-7.165169" lon="-34.795444">
<ele>-7.790000</ele>
<time>2018-09-25T11:43:50Z</time>
<speed>0.00</speed>
</trkpt>
<trkpt lat="-7.165271" lon="-34.795460">
<ele>-15.710000</ele>
<time>2018-09-25T11:48:59Z</time>
<speed>0.00</speed>
</trkpt>
<trkpt lat="-7.165205" lon="-34.795326">
<ele>10.360000</ele>
<time>2018-09-25T11:54:07Z</time>
<speed>0.00</speed>
</trkpt>
<trkpt lat="-7.165204" lon="-34.795357">
<ele>-2.410000</ele>
<time>2018-09-25T11:59:16Z</time>
<speed>0.00</speed>
</trkpt>
<trkpt lat="-7.165232" lon="-34.795338">
<ele>-2.080000</ele>
<time>2018-09-25T12:04:31Z</time>
<speed>0.20</speed>
</trkpt>
<trkpt lat="-7.165253" lon="-34.795303">
<ele>3.220000</ele>
<time>2018-09-25T12:09:43Z</time>
<speed>0.48</speed>
</trkpt>
<trkpt lat="-7.165186" lon="-34.795368">
<ele>3.970000</ele>
<time>2018-09-25T12:15:03Z</time>
<speed>0.04</speed>
</trkpt>
<trkpt lat="-7.165214" lon="-34.795349">
<ele>12.509999</ele>
<time>2018-09-25T12:20:33Z</time>
<speed>0.63</speed>
</trkpt>
<trkpt lat="-7.165161" lon="-34.795403">
<ele>15.360000</ele>
<time>2018-09-25T12:25:42Z</time>
<speed>0.00</speed>
</trkpt>
<trkpt lat="-7.165195" lon="-34.795368">
<ele>9.210000</ele>
<time>2018-09-25T12:30:52Z</time>
<speed>0.00</speed>
</trkpt>
<trkpt lat="-7.165167" lon="-34.795364">
<ele>14.589999</ele>
<time>2018-09-25T12:36:01Z</time>
<speed>0.00</speed>
</trkpt>
<trkpt lat="-7.165193" lon="-34.795364">
<ele>11.490000</ele>
<time>2018-09-25T12:41:09Z</time>
<speed>0.00</speed>
</trkpt>
<trkpt lat="-7.165156" lon="-34.795383">
<ele>20.289999</ele>
<time>2018-09-25T12:46:18Z</time>
<speed>0.00</speed>
</trkpt>
<trkpt lat="-7.165202" lon="-34.795345">
<ele>16.359999</ele>
<time>2018-09-25T12:51:27Z</time>
<speed>0.00</speed>
</trkpt>
<trkpt lat="-7.165224" lon="-34.795322">
<ele>17.459999</ele>
<time>2018-09-25T12:56:36Z</time>
<speed>0.00</speed>
</trkpt>
<trkpt lat="-7.165207" lon="-34.795376">
<ele>8.800000</ele>
<time>2018-09-25T13:02:03Z</time>
<speed>0.00</speed>
</trkpt>
<trkpt lat="-7.165224" lon="-34.795338">
<ele>11.219999</ele>
<time>2018-09-25T13:07:15Z</time>
<speed>0.00</speed>
</trkpt>
<trkpt lat="-7.165229" lon="-34.795200">
<ele>-22.670000</ele>
<time>2018-09-25T13:12:25Z</time>
<speed>0.00</speed>
</trkpt>
<trkpt lat="-7.165184" lon="-34.795334">
<ele>-8.080000</ele>
<time>2018-09-25T13:17:35Z</time>
<speed>0.00</speed>
</trkpt>
<trkpt lat="-7.165274" lon="-34.795158">
<ele>-22.969999</ele>
<time>2018-09-25T13:22:45Z</time>
<speed>0.00</speed>
</trkpt>
<trkpt lat="-7.165212" lon="-34.795288">
<ele>0.110000</ele>
<time>2018-09-25T13:27:55Z</time>
<speed>0.00</speed>
</trkpt>
<trkpt lat="-7.165181" lon="-34.795387">
<ele>14.889999</ele>
<time>2018-09-25T13:33:06Z</time>
<speed>0.00</speed>
</trkpt>
<trkpt lat="-7.165232" lon="-34.795311">
<ele>13.710000</ele>
<time>2018-09-25T13:38:17Z</time>
<speed>0.00</speed>
</trkpt>
<trkpt lat="-7.165173" lon="-34.795403">
<ele>10.400000</ele>
<time>2018-09-25T13:43:28Z</time>
<speed>0.00</speed>
</trkpt>
<trkpt lat="-7.165216" lon="-34.795296">
<ele>8.420000</ele>
<time>2018-09-25T13:48:39Z</time>
<speed>0.22</speed>
</trkpt>
<trkpt lat="-7.165199" lon="-34.795498">
<ele>-5.360000</ele>
<time>2018-09-25T13:53:51Z</time>
<speed>0.00</speed>
</trkpt>
<trkpt lat="-7.165251" lon="-34.795296">
<ele>30.000000</ele>
<time>2018-09-25T13:59:02Z</time>
<speed>0.00</speed>
</trkpt>
<trkpt lat="-7.165205" lon="-34.795372">
<ele>3.270000</ele>
<time>2018-09-25T14:04:48Z</time>
<speed>0.17</speed>
</trkpt>
<trkpt lat="-7.165158" lon="-34.795383">
<ele>-14.969999</ele>
<time>2018-09-25T14:10:01Z</time>
<speed>0.00</speed>
</trkpt>
<trkpt lat="-7.165212" lon="-34.795334">
<ele>12.380000</ele>
<time>2018-09-25T14:15:13Z</time>
<speed>0.00</speed>
</trkpt>
<trkpt lat="-7.165170" lon="-34.795361">
<ele>-2.100000</ele>
<time>2018-09-25T14:20:25Z</time>
<speed>0.00</speed>
</trkpt>
<trkpt lat="-7.165214" lon="-34.795357">
<ele>8.650000</ele>
<time>2018-09-25T14:25:36Z</time>
<speed>0.11</speed>
</trkpt>
<trkpt lat="-7.165298" lon="-34.795219">
<ele>42.950001</ele>
<time>2018-09-25T14:30:59Z</time>
<speed>0.67</speed>
</trkpt>
<trkpt lat="-7.166493" lon="-34.794968">
<ele>30.429998</ele>
<time>2018-09-25T14:36:56Z</time>
<speed>2.75</speed>
</trkpt>
<trkpt lat="-7.164972" lon="-34.794983">
<ele>18.449999</ele>
<time>2018-09-25T14:44:35Z</time>
<speed>0.34</speed>
</trkpt>
<trkpt lat="-7.164881" lon="-34.795166">
<ele>-6.740000</ele>
<time>2018-09-25T14:53:58Z</time>
<speed>0.77</speed>
</trkpt>
<trkpt lat="-7.164857" lon="-34.795174">
<ele>-19.170000</ele>
<time>2018-09-25T15:02:25Z</time>
<speed>0.46</speed>
</trkpt>
<trkpt lat="-7.164913" lon="-34.795071">
<ele>8.639999</ele>
<time>2018-09-25T15:11:02Z</time>
<speed>0.53</speed>
</trkpt>
<trkpt lat="-7.164889" lon="-34.795120">
<ele>5.990000</ele>
<time>2018-09-25T15:19:18Z</time>
<speed>0.68</speed>
</trkpt>
<trkpt lat="-7.164944" lon="-34.795025">
<ele>-5.450000</ele>
<time>2018-09-25T15:27:40Z</time>
<speed>0.40</speed>
</trkpt>
<trkpt lat="-7.164855" lon="-34.795082">
<ele>3.860000</ele>
<time>2018-09-25T15:38:50Z</time>
<speed>0.16</speed>
</trkpt>
<trkpt lat="-7.164824" lon="-34.795101">
<ele>7.660000</ele>
<time>2018-09-25T15:58:34Z</time>
<speed>0.00</speed>
</trkpt>
<trkpt lat="-7.164872" lon="-34.795052">
<ele>5.690000</ele>
<time>2018-09-25T16:03:48Z</time>
<speed>0.00</speed>
</trkpt>
<trkpt lat="-7.164741" lon="-34.795124">
<ele>13.670000</ele>
<time>2018-09-25T16:08:53Z</time>
<speed>0.00</speed>
</trkpt>
<trkpt lat="-7.164812" lon="-34.795082">
<ele>8.139999</ele>
<time>2018-09-25T16:13:56Z</time>
<speed>0.00</speed>
</trkpt>
<trkpt lat="-7.164813" lon="-34.795097">
<ele>-6.860000</ele>
<time>2018-09-25T16:18:59Z</time>
<speed>0.62</speed>
</trkpt>
<trkpt lat="-7.164815" lon="-34.795086">
<ele>10.099999</ele>
<time>2018-09-25T16:24:19Z</time>
<speed>0.95</speed>
</trkpt>
<trkpt lat="-7.165528" lon="-34.787968">
<ele>12.429999</ele>
<time>2018-09-25T16:32:10Z</time>
<speed>2.69</speed>
</trkpt>
<trkpt lat="-7.162167" lon="-34.777451">
<ele>6.520000</ele>
<time>2018-09-25T16:41:13Z</time>
<speed>2.93</speed>
</trkpt>
<trkpt lat="-7.160071" lon="-34.769825">
<ele>-4.430000</ele>
<time>2018-09-25T16:48:28Z</time>
<speed>1.98</speed>
</trkpt>
<trkpt lat="-7.152380" lon="-34.762516">
<ele>2.100000</ele>
<time>2018-09-25T16:56:38Z</time>
<speed>2.45</speed>
</trkpt>
<trkpt lat="-7.146458" lon="-34.758862">
<ele>10.120000</ele>
<time>2018-09-25T17:05:48Z</time>
<speed>0.24</speed>
</trkpt>
<trkpt lat="-7.146303" lon="-34.759136">
<ele>-15.160000</ele>
<time>2018-09-25T17:16:06Z</time>
<speed>0.53</speed>
</trkpt>
<trkpt lat="-7.146292" lon="-34.759071">
<ele>-7.150000</ele>
<time>2018-09-25T17:28:32Z</time>
<speed>0.27</speed>
</trkpt>
<trkpt lat="-7.146305" lon="-34.759163">
<ele>-8.280000</ele>
<time>2018-09-25T17:42:58Z</time>
<speed>1.08</speed>
</trkpt>
<trkpt lat="-7.147403" lon="-34.758923">
<ele>-9.330000</ele>
<time>2018-09-25T18:03:29Z</time>
<speed>0.00</speed>
</trkpt>
<trkpt lat="-7.147403" lon="-34.758923">
<ele>-9.330000</ele>
<time>2018-09-25T19:32:11Z</time>
<speed>0.00</speed>
</trkpt>
<trkpt lat="-7.166392" lon="-34.766571">
<ele>5.350000</ele>
<time>2018-09-25T20:31:10Z</time>
<speed>3.49</speed>
</trkpt>
<trkpt lat="-7.166671" lon="-34.774242">
<ele>20.580000</ele>
<time>2018-09-25T20:37:06Z</time>
<speed>1.61</speed>
</trkpt>
<trkpt lat="-7.165100" lon="-34.794910">
<ele>5.180000</ele>
<time>2018-09-25T21:26:56Z</time>
<speed>0.62</speed>
</trkpt>
<trkpt lat="-7.165129" lon="-34.794903">
<ele>14.980000</ele>
<time>2018-09-25T22:12:01Z</time>
<speed>0.13</speed>
</trkpt>
<trkpt lat="-7.165097" lon="-34.794880">
<ele>20.379999</ele>
<time>2018-09-25T22:55:09Z</time>
<speed>0.29</speed>
</trkpt>
<trkpt lat="-7.165031" lon="-34.794918">
<ele>23.139999</ele>
<time>2018-09-25T23:33:02Z</time>
<speed>1.07</speed>
</trkpt>
<trkpt lat="-7.165031" lon="-34.794918">
<ele>23.139999</ele>
<time>2018-09-26T01:47:25Z</time>
<speed>1.07</speed>
</trkpt>
<trkpt lat="-7.165083" lon="-34.794983">
<ele>22.959999</ele>
<time>2018-09-26T02:44:54Z</time>
<speed>0.18</speed>
</trkpt>
<trkpt lat="-7.165057" lon="-34.794922">
<ele>24.990000</ele>
<time>2018-09-26T02:50:29Z</time>
<speed>0.64</speed>
</trkpt>
</trkseg>
</trk>
<trk>
<name>20180930-212207(12)</name>
<desc>Color:004000ff</desc>
<trkseg>
<trkpt lat="-7.165065" lon="-34.794914">
<ele>-2.440000</ele>
<time>2018-09-26T03:26:21Z</time>
<speed>0.16</speed>
</trkpt>
<trkpt lat="-7.165122" lon="-34.794949">
<ele>1.710000</ele>
<time>2018-09-26T03:55:29Z</time>
<speed>0.97</speed>
</trkpt>
<trkpt lat="-7.165122" lon="-34.794949">
<ele>1.710000</ele>
<time>2018-09-26T06:06:41Z</time>
<speed>0.97</speed>
</trkpt>
<trkpt lat="-7.165091" lon="-34.794937">
<ele>8.420000</ele>
<time>2018-09-26T07:05:39Z</time>
<speed>0.66</speed>
</trkpt>
<trkpt lat="-7.165075" lon="-34.794945">
<ele>8.900000</ele>
<time>2018-09-26T07:11:00Z</time>
<speed>0.15</speed>
</trkpt>
<trkpt lat="-7.165021" lon="-34.794964">
<ele>11.660000</ele>
<time>2018-09-26T07:47:49Z</time>
<speed>0.30</speed>
</trkpt>
<trkpt lat="-7.165019" lon="-34.794880">
<ele>8.349999</ele>
<time>2018-09-26T08:26:38Z</time>
<speed>0.30</speed>
</trkpt>
<trkpt lat="-7.165011" lon="-34.794884">
<ele>-28.330000</ele>
<time>2018-09-26T09:02:03Z</time>
<speed>2.05</speed>
</trkpt>
<trkpt lat="-7.165083" lon="-34.794960">
<ele>12.799999</ele>
<time>2018-09-26T09:33:09Z</time>
<speed>2.63</speed>
</trkpt>
<trkpt lat="-7.165084" lon="-34.794956">
<ele>14.639999</ele>
<time>2018-09-26T10:04:26Z</time>
<speed>0.17</speed>
</trkpt>
<trkpt lat="-7.165071" lon="-34.794910">
<ele>13.320000</ele>
<time>2018-09-26T10:41:03Z</time>
<speed>0.24</speed>
</trkpt>
<trkpt lat="-7.165173" lon="-34.794685">
<ele>18.820000</ele>
<time>2018-09-26T11:13:30Z</time>
<speed>0.31</speed>
</trkpt>
<trkpt lat="-7.165070" lon="-34.794773">
<ele>15.809999</ele>
<time>2018-09-26T11:37:15Z</time>
<speed>0.74</speed>
</trkpt>
<trkpt lat="-7.165128" lon="-34.794937">
<ele>14.889999</ele>
<time>2018-09-26T12:01:54Z</time>
<speed>0.54</speed>
</trkpt>
<trkpt lat="-7.164945" lon="-34.795006">
<ele>15.540000</ele>
<time>2018-09-26T12:23:12Z</time>
<speed>1.26</speed>
</trkpt>
<trkpt lat="-7.165079" lon="-34.794937">
<ele>7.650000</ele>
<time>2018-09-26T12:47:29Z</time>
<speed>0.21</speed>
</trkpt>
<trkpt lat="-7.165083" lon="-34.794930">
<ele>5.420000</ele>
<time>2018-09-26T13:12:18Z</time>
<speed>0.14</speed>
</trkpt>
<trkpt lat="-7.165116" lon="-34.794838">
<ele>2.590000</ele>
<time>2018-09-26T13:35:07Z</time>
<speed>0.21</speed>
</trkpt>
<trkpt lat="-7.165109" lon="-34.794846">
<ele>15.020000</ele>
<time>2018-09-26T13:50:49Z</time>
<speed>0.38</speed>
</trkpt>
<trkpt lat="-7.165081" lon="-34.794922">
<ele>17.250000</ele>
<time>2018-09-26T14:06:54Z</time>
<speed>0.52</speed>
</trkpt>
<trkpt lat="-7.165097" lon="-34.794895">
<ele>18.270000</ele>
<time>2018-09-26T14:25:03Z</time>
<speed>1.13</speed>
</trkpt>
<trkpt lat="-7.165029" lon="-34.795017">
<ele>20.510000</ele>
<time>2018-09-26T14:42:53Z</time>
<speed>0.44</speed>
</trkpt>
<trkpt lat="-7.165032" lon="-34.794941">
<ele>19.619999</ele>
<time>2018-09-26T14:57:14Z</time>
<speed>1.03</speed>
</trkpt>
<trkpt lat="-7.165069" lon="-34.794918">
<ele>19.570000</ele>
<time>2018-09-26T15:10:23Z</time>
<speed>0.62</speed>
</trkpt>
<trkpt lat="-7.164973" lon="-34.794998">
<ele>19.689999</ele>
<time>2018-09-26T15:21:20Z</time>
<speed>1.64</speed>
</trkpt>
<trkpt lat="-7.165190" lon="-34.794872">
<ele>19.439999</ele>
<time>2018-09-26T15:32:34Z</time>
<speed>0.86</speed>
</trkpt>
<trkpt lat="-7.165082" lon="-34.794895">
<ele>26.740000</ele>
<time>2018-09-26T15:44:08Z</time>
<speed>0.92</speed>
</trkpt>
<trkpt lat="-7.165014" lon="-34.794926">
<ele>12.300000</ele>
<time>2018-09-26T15:55:32Z</time>
<speed>0.13</speed>
</trkpt>
<trkpt lat="-7.164983" lon="-34.794926">
<ele>10.230000</ele>
<time>2018-09-26T16:08:10Z</time>
<speed>0.55</speed>
</trkpt>
<trkpt lat="-7.164983" lon="-34.794926">
<ele>10.230000</ele>
<time>2018-09-26T16:29:04Z</time>
<speed>0.55</speed>
</trkpt>
<trkpt lat="-7.165167" lon="-34.794964">
<ele>26.980000</ele>
<time>2018-09-26T17:06:16Z</time>
<speed>0.12</speed>
</trkpt>
<trkpt lat="-7.165054" lon="-34.794903">
<ele>5.320000</ele>
<time>2018-09-26T17:52:32Z</time>
<speed>0.22</speed>
</trkpt>
<trkpt lat="-7.165038" lon="-34.794846">
<ele>-10.020000</ele>
<time>2018-09-26T18:31:39Z</time>
<speed>0.77</speed>
</trkpt>
<trkpt lat="-7.165034" lon="-34.794891">
<ele>16.510000</ele>
<time>2018-09-26T19:05:03Z</time>
<speed>0.71</speed>
</trkpt>
<trkpt lat="-7.165058" lon="-34.794823">
<ele>0.740000</ele>
<time>2018-09-26T19:37:10Z</time>
<speed>0.43</speed>
</trkpt>
<trkpt lat="-7.165058" lon="-34.794823">
<ele>0.740000</ele>
<time>2018-09-26T21:03:44Z</time>
<speed>0.43</speed>
</trkpt>
<trkpt lat="-7.165119" lon="-34.794910">
<ele>15.170000</ele>
<time>2018-09-26T22:05:20Z</time>
<speed>0.02</speed>
</trkpt>
<trkpt lat="-7.165114" lon="-34.794827">
<ele>19.760000</ele>
<time>2018-09-26T23:03:28Z</time>
<speed>0.28</speed>
</trkpt>
<trkpt lat="-7.165087" lon="-34.794895">
<ele>7.900000</ele>
<time>2018-09-26T23:50:06Z</time>
<speed>0.00</speed>
</trkpt>
<trkpt lat="-7.165067" lon="-34.794846">
<ele>-11.010000</ele>
<time>2018-09-27T00:36:41Z</time>
<speed>0.48</speed>
</trkpt>
<trkpt lat="-7.165056" lon="-34.794926">
<ele>7.610000</ele>
<time>2018-09-27T01:29:59Z</time>
<speed>0.11</speed>
</trkpt>
<trkpt lat="-7.165119" lon="-34.794903">
<ele>5.450000</ele>
<time>2018-09-27T02:18:42Z</time>
<speed>0.32</speed>
</trkpt>
</trkseg>
</trk>
<trk>
<name>20180930-212207(13)</name>
<desc>Color:004000ff</desc>
<trkseg>
<trkpt lat="-7.165058" lon="-34.794926">
<ele>-8.460000</ele>
<time>2018-09-27T03:03:08Z</time>
<speed>0.56</speed>
</trkpt>
<trkpt lat="-7.165052" lon="-34.794968">
<ele>-7.130000</ele>
<time>2018-09-27T03:38:21Z</time>
<speed>0.22</speed>
</trkpt>
<trkpt lat="-7.165129" lon="-34.794991">
<ele>18.629999</ele>
<time>2018-09-27T04:05:40Z</time>
<speed>0.11</speed>
</trkpt>
<trkpt lat="-7.165129" lon="-34.794991">
<ele>18.629999</ele>
<time>2018-09-27T04:37:02Z</time>
<speed>0.11</speed>
</trkpt>
<trkpt lat="-7.165081" lon="-34.794968">
<ele>-3.640000</ele>
<time>2018-09-27T05:22:28Z</time>
<speed>0.00</speed>
</trkpt>
<trkpt lat="-7.165098" lon="-34.794846">
<ele>-3.130000</ele>
<time>2018-09-27T06:12:12Z</time>
<speed>0.72</speed>
</trkpt>
<trkpt lat="-7.165070" lon="-34.794903">
<ele>-7.410000</ele>
<time>2018-09-27T06:51:59Z</time>
<speed>0.70</speed>
</trkpt>
<trkpt lat="-7.165034" lon="-34.794880">
<ele>21.430000</ele>
<time>2018-09-27T07:25:02Z</time>
<speed>0.72</speed>
</trkpt>
<trkpt lat="-7.165084" lon="-34.794861">
<ele>16.369999</ele>
<time>2018-09-27T07:52:36Z</time>
<speed>0.30</speed>
</trkpt>
<trkpt lat="-7.165094" lon="-34.794964">
<ele>13.660000</ele>
<time>2018-09-27T08:22:44Z</time>
<speed>1.59</speed>
</trkpt>
<trkpt lat="-7.165043" lon="-34.794876">
<ele>4.430000</ele>
<time>2018-09-27T08:52:51Z</time>
<speed>0.21</speed>
</trkpt>
<trkpt lat="-7.165096" lon="-34.795017">
<ele>22.490000</ele>
<time>2018-09-27T09:18:51Z</time>
<speed>1.45</speed>
</trkpt>
<trkpt lat="-7.165076" lon="-34.794952">
<ele>13.020000</ele>
<time>2018-09-27T09:40:51Z</time>
<speed>0.90</speed>
</trkpt>
<trkpt lat="-7.165020" lon="-34.794815">
<ele>-9.920000</ele>
<time>2018-09-27T09:57:05Z</time>
<speed>1.22</speed>
</trkpt>
<trkpt lat="-7.165020" lon="-34.794815">
<ele>-9.920000</ele>
<time>2018-09-27T10:16:38Z</time>
<speed>1.22</speed>
</trkpt>
<trkpt lat="-7.165152" lon="-34.794983">
<ele>28.910000</ele>
<time>2018-09-27T10:48:59Z</time>
<speed>0.17</speed>
</trkpt>
<trkpt lat="-7.165062" lon="-34.794914">
<ele>16.480000</ele>
<time>2018-09-27T11:25:01Z</time>
<speed>0.30</speed>
</trkpt>
<trkpt lat="-7.165059" lon="-34.794952">
<ele>11.460000</ele>
<time>2018-09-27T11:50:23Z</time>
<speed>0.26</speed>
</trkpt>
<trkpt lat="-7.165048" lon="-34.794918">
<ele>22.080000</ele>
<time>2018-09-27T12:12:04Z</time>
<speed>1.15</speed>
</trkpt>
<trkpt lat="-7.165118" lon="-34.794800">
<ele>-23.230000</ele>
<time>2018-09-27T12:27:39Z</time>
<speed>0.00</speed>
</trkpt>
<trkpt lat="-7.165055" lon="-34.794945">
<ele>11.530000</ele>
<time>2018-09-27T12:33:11Z</time>
<speed>0.07</speed>
</trkpt>
<trkpt lat="-7.165060" lon="-34.794937">
<ele>10.820000</ele>
<time>2018-09-27T12:46:57Z</time>
<speed>0.38</speed>
</trkpt>
<trkpt lat="-7.165038" lon="-34.795025">
<ele>24.619999</ele>
<time>2018-09-27T13:01:35Z</time>
<speed>0.00</speed>
</trkpt>
<trkpt lat="-7.165113" lon="-34.794876">
<ele>-5.120000</ele>
<time>2018-09-27T13:06:48Z</time>
<speed>0.00</speed>
</trkpt>
<trkpt lat="-7.165077" lon="-34.794983">
<ele>7.970000</ele>
<time>2018-09-27T13:11:58Z</time>
<speed>0.00</speed>
</trkpt>
<trkpt lat="-7.165011" lon="-34.794968">
<ele>9.400000</ele>
<time>2018-09-27T13:17:12Z</time>
<speed>0.00</speed>
</trkpt>
<trkpt lat="-7.164983" lon="-34.795040">
<ele>16.520000</ele>
<time>2018-09-27T13:22:42Z</time>
<speed>0.54</speed>
</trkpt>
<trkpt lat="-7.165059" lon="-34.795040">
<ele>18.969999</ele>
<time>2018-09-27T13:28:54Z</time>
<speed>2.46</speed>
</trkpt>
<trkpt lat="-7.165108" lon="-34.794842">
<ele>3.940000</ele>
<time>2018-09-27T13:35:26Z</time>
<speed>0.85</speed>
</trkpt>
<trkpt lat="-7.165006" lon="-34.795006">
<ele>13.990000</ele>
<time>2018-09-27T13:42:49Z</time>
<speed>0.80</speed>
</trkpt>
<trkpt lat="-7.165089" lon="-34.794861">
<ele>4.420000</ele>
<time>2018-09-27T13:51:10Z</time>
<speed>0.19</speed>
</trkpt>
<trkpt lat="-7.165101" lon="-34.794891">
<ele>-1.650000</ele>
<time>2018-09-27T14:03:10Z</time>
<speed>0.00</speed>
</trkpt>
<trkpt lat="-7.165101" lon="-34.794891">
<ele>-1.650000</ele>
<time>2018-09-27T14:33:11Z</time>
<speed>0.00</speed>
</trkpt>
<trkpt lat="-7.164695" lon="-34.794140">
<ele>14.450000</ele>
<time>2018-09-27T15:17:59Z</time>
<speed>2.40</speed>
</trkpt>
<trkpt lat="-7.129212" lon="-34.763680">
<ele>22.119999</ele>
<time>2018-09-27T15:57:16Z</time>
<speed>2.68</speed>
</trkpt>
<trkpt lat="-7.122249" lon="-34.760048">
<ele>1.890000</ele>
<time>2018-09-27T16:29:52Z</time>
<speed>0.38</speed>
</trkpt>
<trkpt lat="-7.122306" lon="-34.759983">
<ele>20.840000</ele>
<time>2018-09-27T16:57:32Z</time>
<speed>0.76</speed>
</trkpt>
<trkpt lat="-7.123531" lon="-34.748020">
<ele>6.770000</ele>
<time>2018-09-27T17:22:25Z</time>
<speed>0.07</speed>
</trkpt>
<trkpt lat="-7.123531" lon="-34.748020">
<ele>6.770000</ele>
<time>2018-09-27T18:26:50Z</time>
<speed>0.07</speed>
</trkpt>
<trkpt lat="-7.123034" lon="-34.748245">
<ele>14.429999</ele>
<time>2018-09-27T19:07:52Z</time>
<speed>0.28</speed>
</trkpt>
<trkpt lat="-7.122985" lon="-34.748158">
<ele>14.730000</ele>
<time>2018-09-27T19:47:58Z</time>
<speed>1.48</speed>
</trkpt>
<trkpt lat="-7.122923" lon="-34.748035">
<ele>14.790000</ele>
<time>2018-09-27T20:20:43Z</time>
<speed>0.00</speed>
</trkpt>
<trkpt lat="-7.122923" lon="-34.748035">
<ele>14.790000</ele>
<time>2018-09-27T21:06:20Z</time>
<speed>0.00</speed>
</trkpt>
<trkpt lat="-7.165143" lon="-34.794876">
<ele>14.340000</ele>
<time>2018-09-27T22:04:50Z</time>
<speed>0.07</speed>
</trkpt>
<trkpt lat="-7.165012" lon="-34.794899">
<ele>3.040000</ele>
<time>2018-09-27T23:06:25Z</time>
<speed>1.30</speed>
</trkpt>
<trkpt lat="-7.165133" lon="-34.794819">
<ele>35.450001</ele>
<time>2018-09-27T23:12:01Z</time>
<speed>0.15</speed>
</trkpt>
<trkpt lat="-7.165092" lon="-34.794827">
<ele>-0.040000</ele>
<time>2018-09-27T23:53:46Z</time>
<speed>0.39</speed>
</trkpt>
<trkpt lat="-7.165075" lon="-34.794930">
<ele>10.670000</ele>
<time>2018-09-28T00:38:49Z</time>
<speed>0.08</speed>
</trkpt>
<trkpt lat="-7.165075" lon="-34.794930">
<ele>10.670000</ele>
<time>2018-09-28T02:12:52Z</time>
<speed>0.08</speed>
</trkpt>
</trkseg>
</trk>
<trk>
<name>20180930-212207(14)</name>
<desc>Color:004000ff</desc>
<trkseg>
<trkpt lat="-7.165100" lon="-34.794922">
<ele>11.420000</ele>
<time>2018-09-28T03:14:07Z</time>
<speed>0.34</speed>
</trkpt>
<trkpt lat="-7.165100" lon="-34.794922">
<ele>11.420000</ele>
<time>2018-09-28T03:59:42Z</time>
<speed>0.00</speed>
</trkpt>
<trkpt lat="-7.165027" lon="-34.794987">
<ele>12.910000</ele>
<time>2018-09-28T04:04:51Z</time>
<speed>1.92</speed>
</trkpt>
<trkpt lat="-7.165092" lon="-34.795025">
<ele>9.330000</ele>
<time>2018-09-28T04:10:00Z</time>
<speed>0.00</speed>
</trkpt>
<trkpt lat="-7.165111" lon="-34.794979">
<ele>9.540000</ele>
<time>2018-09-28T04:15:28Z</time>
<speed>0.47</speed>
</trkpt>
<trkpt lat="-7.165072" lon="-34.795067">
<ele>7.900000</ele>
<time>2018-09-28T04:30:44Z</time>
<speed>0.79</speed>
</trkpt>
<trkpt lat="-7.165153" lon="-34.795059">
<ele>6.890000</ele>
<time>2018-09-28T04:47:47Z</time>
<speed>0.47</speed>
</trkpt>
<trkpt lat="-7.165162" lon="-34.794933">
<ele>9.599999</ele>
<time>2018-09-28T05:01:20Z</time>
<speed>0.78</speed>
</trkpt>
<trkpt lat="-7.165014" lon="-34.794994">
<ele>8.980000</ele>
<time>2018-09-28T05:15:10Z</time>
<speed>0.00</speed>
</trkpt>
<trkpt lat="-7.165021" lon="-34.795162">
<ele>-13.429999</ele>
<time>2018-09-28T05:43:00Z</time>
<speed>0.86</speed>
</trkpt>
<trkpt lat="-7.165063" lon="-34.794949">
<ele>0.790000</ele>
<time>2018-09-28T06:15:28Z</time>
<speed>0.21</speed>
</trkpt>
<trkpt lat="-7.164968" lon="-34.795094">
<ele>-14.910000</ele>
<time>2018-09-28T06:41:41Z</time>
<speed>3.61</speed>
</trkpt>
<trkpt lat="-7.165020" lon="-34.795017">
<ele>7.160000</ele>
<time>2018-09-28T07:04:36Z</time>
<speed>0.00</speed>
</trkpt>
<trkpt lat="-7.165091" lon="-34.794998">
<ele>7.010000</ele>
<time>2018-09-28T07:21:01Z</time>
<speed>1.02</speed>
</trkpt>
<trkpt lat="-7.165191" lon="-34.794872">
<ele>28.039999</ele>
<time>2018-09-28T07:36:33Z</time>
<speed>0.07</speed>
</trkpt>
<trkpt lat="-7.165148" lon="-34.794815">
<ele>40.639999</ele>
<time>2018-09-28T07:51:48Z</time>
<speed>0.00</speed>
</trkpt>
<trkpt lat="-7.165034" lon="-34.794876">
<ele>-2.850000</ele>
<time>2018-09-28T08:08:01Z</time>
<speed>0.51</speed>
</trkpt>
<trkpt lat="-7.165013" lon="-34.794933">
<ele>-6.780000</ele>
<time>2018-09-28T08:25:46Z</time>
<speed>0.21</speed>
</trkpt>
<trkpt lat="-7.165100" lon="-34.794937">
<ele>8.710000</ele>
<time>2018-09-28T08:43:10Z</time>
<speed>0.35</speed>
</trkpt>
<trkpt lat="-7.165072" lon="-34.794945">
<ele>-2.690000</ele>
<time>2018-09-28T08:56:07Z</time>
<speed>0.58</speed>
</trkpt>
<trkpt lat="-7.165004" lon="-34.794865">
<ele>-2.670000</ele>
<time>2018-09-28T09:13:00Z</time>
<speed>0.91</speed>
</trkpt>
<trkpt lat="-7.165104" lon="-34.794807">
<ele>-2.150000</ele>
<time>2018-09-28T09:36:24Z</time>
<speed>0.77</speed>
</trkpt>
<trkpt lat="-7.165104" lon="-34.794807">
<ele>-2.150000</ele>
<time>2018-09-28T10:03:04Z</time>
<speed>0.77</speed>
</trkpt>
<trkpt lat="-7.165055" lon="-34.794968">
<ele>8.980000</ele>
<time>2018-09-28T10:38:07Z</time>
<speed>0.17</speed>
</trkpt>
<trkpt lat="-7.165066" lon="-34.794895">
<ele>13.230000</ele>
<time>2018-09-28T11:13:49Z</time>
<speed>0.62</speed>
</trkpt>
<trkpt lat="-7.165051" lon="-34.794991">
<ele>4.030000</ele>
<time>2018-09-28T11:37:55Z</time>
<speed>0.12</speed>
</trkpt>
<trkpt lat="-7.165055" lon="-34.794830">
<ele>-39.259998</ele>
<time>2018-09-28T12:02:29Z</time>
<speed>0.25</speed>
</trkpt>
<trkpt lat="-7.165033" lon="-34.794872">
<ele>-12.830000</ele>
<time>2018-09-28T12:23:33Z</time>
<speed>0.72</speed>
</trkpt>
<trkpt lat="-7.164928" lon="-34.794888">
<ele>-17.309999</ele>
<time>2018-09-28T12:43:57Z</time>
<speed>0.00</speed>
</trkpt>
<trkpt lat="-7.165009" lon="-34.794861">
<ele>-9.000000</ele>
<time>2018-09-28T12:49:35Z</time>
<speed>0.51</speed>
</trkpt>
<trkpt lat="-7.165094" lon="-34.794872">
<ele>10.929999</ele>
<time>2018-09-28T13:05:07Z</time>
<speed>0.10</speed>
</trkpt>
<trkpt lat="-7.165146" lon="-34.794903">
<ele>23.730000</ele>
<time>2018-09-28T13:16:53Z</time>
<speed>0.32</speed>
</trkpt>
<trkpt lat="-7.168138" lon="-34.795258">
<ele>14.580000</ele>
<time>2018-09-28T13:30:15Z</time>
<speed>1.91</speed>
</trkpt>
<trkpt lat="-7.171831" lon="-34.795624">
<ele>9.870000</ele>
<time>2018-09-28T13:47:49Z</time>
<speed>0.21</speed>
</trkpt>
<trkpt lat="-7.171885" lon="-34.795593">
<ele>6.250000</ele>
<time>2018-09-28T14:06:02Z</time>
<speed>0.37</speed>
</trkpt>
<trkpt lat="-7.171720" lon="-34.795593">
<ele>0.600000</ele>
<time>2018-09-28T14:22:27Z</time>
<speed>0.00</speed>
</trkpt>
<trkpt lat="-7.171657" lon="-34.795586">
<ele>8.990000</ele>
<time>2018-09-28T14:27:39Z</time>
<speed>0.00</speed>
</trkpt>
<trkpt lat="-7.171651" lon="-34.795582">
<ele>-43.820000</ele>
<time>2018-09-28T14:32:52Z</time>
<speed>0.00</speed>
</trkpt>
<trkpt lat="-7.171622" lon="-34.795612">
<ele>-1.750000</ele>
<time>2018-09-28T14:38:03Z</time>
<speed>0.00</speed>
</trkpt>
<trkpt lat="-7.171658" lon="-34.795601">
<ele>15.830000</ele>
<time>2018-09-28T14:43:15Z</time>
<speed>0.00</speed>
</trkpt>
<trkpt lat="-7.171685" lon="-34.795540">
<ele>8.230000</ele>
<time>2018-09-28T14:48:30Z</time>
<speed>0.00</speed>
</trkpt>
<trkpt lat="-7.171662" lon="-34.795570">
<ele>2.880000</ele>
<time>2018-09-28T14:53:43Z</time>
<speed>0.00</speed>
</trkpt>
<trkpt lat="-7.171749" lon="-34.795589">
<ele>-1.740000</ele>
<time>2018-09-28T14:58:58Z</time>
<speed>1.24</speed>
</trkpt>
<trkpt lat="-7.169768" lon="-34.795395">
<ele>-2.480000</ele>
<time>2018-09-28T15:04:15Z</time>
<speed>0.15</speed>
</trkpt>
<trkpt lat="-7.169768" lon="-34.795395">
<ele>-2.480000</ele>
<time>2018-09-28T15:09:28Z</time>
<speed>0.15</speed>
</trkpt>
<trkpt lat="-7.165300" lon="-34.795029">
<ele>-7.120000</ele>
<time>2018-09-28T15:14:43Z</time>
<speed>0.00</speed>
</trkpt>
<trkpt lat="-7.165299" lon="-34.795143">
<ele>12.270000</ele>
<time>2018-09-28T15:19:58Z</time>
<speed>0.63</speed>
</trkpt>
<trkpt lat="-7.165381" lon="-34.795143">
<ele>25.580000</ele>
<time>2018-09-28T15:25:30Z</time>
<speed>2.35</speed>
</trkpt>
<trkpt lat="-7.165281" lon="-34.794952">
<ele>-16.900000</ele>
<time>2018-09-28T15:30:39Z</time>
<speed>0.00</speed>
</trkpt>
<trkpt lat="-7.165068" lon="-34.795017">
<ele>-42.629997</ele>
<time>2018-09-28T15:35:48Z</time>
<speed>0.00</speed>
</trkpt>
<trkpt lat="-7.165225" lon="-34.795113">
<ele>2.710000</ele>
<time>2018-09-28T15:40:56Z</time>
<speed>0.00</speed>
</trkpt>
<trkpt lat="-7.165084" lon="-34.795132">
<ele>-11.509999</ele>
<time>2018-09-28T15:46:09Z</time>
<speed>0.50</speed>
</trkpt>
<trkpt lat="-7.165288" lon="-34.795071">
<ele>-1.120000</ele>
<time>2018-09-28T15:51:17Z</time>
<speed>1.15</speed>
</trkpt>
<trkpt lat="-7.165321" lon="-34.795002">
<ele>10.780000</ele>
<time>2018-09-28T15:56:27Z</time>
<speed>0.00</speed>
</trkpt>
<trkpt lat="-7.165287" lon="-34.795197">
<ele>24.350000</ele>
<time>2018-09-28T16:02:01Z</time>
<speed>0.73</speed>
</trkpt>
<trkpt lat="-7.165261" lon="-34.795147">
<ele>14.700000</ele>
<time>2018-09-28T16:08:25Z</time>
<speed>0.56</speed>
</trkpt>
<trkpt lat="-7.163684" lon="-34.785870">
<ele>8.980000</ele>
<time>2018-09-28T16:19:48Z</time>
<speed>2.55</speed>
</trkpt>
<trkpt lat="-7.154581" lon="-34.770649">
<ele>9.360000</ele>
<time>2018-09-28T16:33:25Z</time>
<speed>2.22</speed>
</trkpt>
<trkpt lat="-7.150593" lon="-34.765533">
<ele>6.290000</ele>
<time>2018-09-28T16:38:24Z</time>
<speed>1.95</speed>
</trkpt>
<trkpt lat="-7.146927" lon="-34.760147">
<ele>7.620000</ele>
<time>2018-09-28T16:43:24Z</time>
<speed>3.02</speed>
</trkpt>
<trkpt lat="-7.146284" lon="-34.759212">
<ele>8.630000</ele>
<time>2018-09-28T16:48:29Z</time>
<speed>0.00</speed>
</trkpt>
<trkpt lat="-7.146256" lon="-34.759186">
<ele>-3.600000</ele>
<time>2018-09-28T16:53:29Z</time>
<speed>0.00</speed>
</trkpt>
<trkpt lat="-7.146375" lon="-34.759228">
<ele>-48.849998</ele>
<time>2018-09-28T16:58:30Z</time>
<speed>0.00</speed>
</trkpt>
<trkpt lat="-7.146336" lon="-34.759056">
<ele>19.709999</ele>
<time>2018-09-28T17:03:52Z</time>
<speed>0.00</speed>
</trkpt>
<trkpt lat="-7.146771" lon="-34.758923">
<ele>13.490000</ele>
<time>2018-09-28T17:09:05Z</time>
<speed>3.80</speed>
</trkpt>
<trkpt lat="-7.143833" lon="-34.764652">
<ele>25.920000</ele>
<time>2018-09-28T17:14:19Z</time>
<speed>3.45</speed>
</trkpt>
<trkpt lat="-7.139591" lon="-34.770641">
<ele>14.950000</ele>
<time>2018-09-28T17:19:33Z</time>
<speed>2.95</speed>
</trkpt>
<trkpt lat="-7.134928" lon="-34.776470">
<ele>4.220000</ele>
<time>2018-09-28T17:24:45Z</time>
<speed>2.37</speed>
</trkpt>
<trkpt lat="-7.129284" lon="-34.781113">
<ele>-30.119999</ele>
<time>2018-09-28T17:29:57Z</time>
<speed>2.56</speed>
</trkpt>
<trkpt lat="-7.126132" lon="-34.780754">
<ele>12.910000</ele>
<time>2018-09-28T17:35:11Z</time>
<speed>0.95</speed>
</trkpt>
<trkpt lat="-7.125858" lon="-34.780731">
<ele>34.230000</ele>
<time>2018-09-28T17:40:32Z</time>
<speed>0.00</speed>
</trkpt>
<trkpt lat="-7.125900" lon="-34.780945">
<ele>-25.139999</ele>
<time>2018-09-28T17:45:53Z</time>
<speed>0.00</speed>
</trkpt>
<trkpt lat="-7.125188" lon="-34.783329">
<ele>4.210000</ele>
<time>2018-09-28T17:51:06Z</time>
<speed>0.00</speed>
</trkpt>
<trkpt lat="-7.125412" lon="-34.783211">
<ele>11.090000</ele>
<time>2018-09-28T17:56:25Z</time>
<speed>2.15</speed>
</trkpt>
<trkpt lat="-7.125463" lon="-34.783001">
<ele>34.950001</ele>
<time>2018-09-28T18:02:06Z</time>
<speed>1.27</speed>
</trkpt>
<trkpt lat="-7.125997" lon="-34.778034">
<ele>11.610000</ele>
<time>2018-09-28T18:08:23Z</time>
<speed>1.78</speed>
</trkpt>
<trkpt lat="-7.127222" lon="-34.770683">
<ele>9.610000</ele>
<time>2018-09-28T18:16:24Z</time>
<speed>2.63</speed>
</trkpt>
<trkpt lat="-7.123481" lon="-34.761524">
<ele>4.590000</ele>
<time>2018-09-28T18:24:59Z</time>
<speed>2.18</speed>
</trkpt>
<trkpt lat="-7.122218" lon="-34.759998">
<ele>17.770000</ele>
<time>2018-09-28T18:35:21Z</time>
<speed>0.33</speed>
</trkpt>
<trkpt lat="-7.122214" lon="-34.760044">
<ele>41.660000</ele>
<time>2018-09-28T18:49:35Z</time>
<speed>0.00</speed>
</trkpt>
<trkpt lat="-7.122248" lon="-34.760021">
<ele>5.340000</ele>
<time>2018-09-28T19:09:19Z</time>
<speed>0.51</speed>
</trkpt>
<trkpt lat="-7.122186" lon="-34.760071">
<ele>4.120000</ele>
<time>2018-09-28T19:38:49Z</time>
<speed>0.71</speed>
</trkpt>
<trkpt lat="-7.122247" lon="-34.760052">
<ele>-1.840000</ele>
<time>2018-09-28T20:10:19Z</time>
<speed>0.34</speed>
</trkpt>
<trkpt lat="-7.131507" lon="-34.762814">
<ele>47.070000</ele>
<time>2018-09-28T20:34:44Z</time>
<speed>3.23</speed>
</trkpt>
<trkpt lat="-7.131507" lon="-34.762814">
<ele>47.070000</ele>
<time>2018-09-28T21:00:52Z</time>
<speed>3.23</speed>
</trkpt>
<trkpt lat="-7.165212" lon="-34.794964">
<ele>26.699999</ele>
<time>2018-09-28T21:38:40Z</time>
<speed>0.30</speed>
</trkpt>
<trkpt lat="-7.165212" lon="-34.794964">
<ele>26.699999</ele>
<time>2018-09-29T00:18:06Z</time>
<speed>0.30</speed>
</trkpt>
<trkpt lat="-7.165090" lon="-34.794956">
<ele>11.520000</ele>
<time>2018-09-29T01:20:35Z</time>
<speed>0.28</speed>
</trkpt>
<trkpt lat="-7.165060" lon="-34.794918">
<ele>-2.840000</ele>
<time>2018-09-29T01:25:57Z</time>
<speed>0.35</speed>
</trkpt>
<trkpt lat="-7.165092" lon="-34.794853">
<ele>-5.890000</ele>
<time>2018-09-29T02:06:57Z</time>
<speed>0.28</speed>
</trkpt>
<trkpt lat="-7.165071" lon="-34.794949">
<ele>-4.770000</ele>
<time>2018-09-29T02:44:54Z</time>
<speed>0.57</speed>
</trkpt>
</trkseg>
</trk>
<trk>
<name>20180930-212207(15)</name>
<desc>Color:004000ff</desc>
<trkseg>
<trkpt lat="-7.165028" lon="-34.794956">
<ele>13.549999</ele>
<time>2018-09-29T03:15:00Z</time>
<speed>1.03</speed>
</trkpt>
<trkpt lat="-7.165028" lon="-34.794956">
<ele>13.549999</ele>
<time>2018-09-29T03:41:00Z</time>
<speed>0.00</speed>
</trkpt>
<trkpt lat="-7.165241" lon="-34.794914">
<ele>28.430000</ele>
<time>2018-09-29T04:02:51Z</time>
<speed>0.38</speed>
</trkpt>
<trkpt lat="-7.165181" lon="-34.794922">
<ele>23.769999</ele>
<time>2018-09-29T04:23:00Z</time>
<speed>0.34</speed>
</trkpt>
<trkpt lat="-7.164923" lon="-34.794796">
<ele>-15.370000</ele>
<time>2018-09-29T04:41:20Z</time>
<speed>0.17</speed>
</trkpt>
<trkpt lat="-7.165072" lon="-34.794949">
<ele>18.070000</ele>
<time>2018-09-29T04:57:21Z</time>
<speed>0.22</speed>
</trkpt>
<trkpt lat="-7.165077" lon="-34.794895">
<ele>18.760000</ele>
<time>2018-09-29T05:12:05Z</time>
<speed>0.22</speed>
</trkpt>
<trkpt lat="-7.165006" lon="-34.794846">
<ele>-5.730000</ele>
<time>2018-09-29T05:24:34Z</time>
<speed>0.27</speed>
</trkpt>
<trkpt lat="-7.165168" lon="-34.794933">
<ele>35.619999</ele>
<time>2018-09-29T05:36:45Z</time>
<speed>0.00</speed>
</trkpt>
<trkpt lat="-7.165119" lon="-34.794949">
<ele>12.429999</ele>
<time>2018-09-29T05:47:23Z</time>
<speed>0.00</speed>
</trkpt>
<trkpt lat="-7.165074" lon="-34.794968">
<ele>3.370000</ele>
<time>2018-09-29T05:57:41Z</time>
<speed>1.93</speed>
</trkpt>
<trkpt lat="-7.165045" lon="-34.795006">
<ele>10.660000</ele>
<time>2018-09-29T06:08:05Z</time>
<speed>0.00</speed>
</trkpt>
<trkpt lat="-7.165104" lon="-34.795094">
<ele>31.920000</ele>
<time>2018-09-29T06:17:56Z</time>
<speed>1.46</speed>
</trkpt>
<trkpt lat="-7.164954" lon="-34.794800">
<ele>-21.389999</ele>
<time>2018-09-29T06:23:12Z</time>
<speed>0.00</speed>
</trkpt>
<trkpt lat="-7.165045" lon="-34.794960">
<ele>13.130000</ele>
<time>2018-09-29T06:31:27Z</time>
<speed>0.08</speed>
</trkpt>
<trkpt lat="-7.165029" lon="-34.794937">
<ele>19.650000</ele>
<time>2018-09-29T06:43:29Z</time>
<speed>0.00</speed>
</trkpt>
<trkpt lat="-7.165034" lon="-34.794964">
<ele>9.099999</ele>
<time>2018-09-29T06:48:36Z</time>
<speed>0.00</speed>
</trkpt>
<trkpt lat="-7.164965" lon="-34.794952">
<ele>2.820000</ele>
<time>2018-09-29T06:53:43Z</time>
<speed>0.48</speed>
</trkpt>
<trkpt lat="-7.165067" lon="-34.794891">
<ele>13.040000</ele>
<time>2018-09-29T06:58:51Z</time>
<speed>0.00</speed>
</trkpt>
<trkpt lat="-7.164937" lon="-34.794922">
<ele>-2.590000</ele>
<time>2018-09-29T07:04:18Z</time>
<speed>0.50</speed>
</trkpt>
<trkpt lat="-7.164992" lon="-34.794968">
<ele>0.230000</ele>
<time>2018-09-29T07:09:45Z</time>
<speed>0.80</speed>
</trkpt>
<trkpt lat="-7.164880" lon="-34.794918">
<ele>-9.580000</ele>
<time>2018-09-29T07:17:01Z</time>
<speed>0.27</speed>
</trkpt>
<trkpt lat="-7.165011" lon="-34.794952">
<ele>15.059999</ele>
<time>2018-09-29T07:25:56Z</time>
<speed>0.37</speed>
</trkpt>
<trkpt lat="-7.164987" lon="-34.794899">
<ele>3.300000</ele>
<time>2018-09-29T07:31:13Z</time>
<speed>0.00</speed>
</trkpt>
<trkpt lat="-7.164995" lon="-34.794922">
<ele>-5.580000</ele>
<time>2018-09-29T07:37:02Z</time>
<speed>0.57</speed>
</trkpt>
<trkpt lat="-7.164991" lon="-34.794865">
<ele>13.410000</ele>
<time>2018-09-29T07:42:19Z</time>
<speed>0.00</speed>
</trkpt>
<trkpt lat="-7.164979" lon="-34.794899">
<ele>7.290000</ele>
<time>2018-09-29T07:47:55Z</time>
<speed>0.00</speed>
</trkpt>
<trkpt lat="-7.164930" lon="-34.794849">
<ele>-11.240000</ele>
<time>2018-09-29T07:54:03Z</time>
<speed>0.37</speed>
</trkpt>
<trkpt lat="-7.165050" lon="-34.794922">
<ele>-19.709999</ele>
<time>2018-09-29T07:59:13Z</time>
<speed>2.25</speed>
</trkpt>
<trkpt lat="-7.164939" lon="-34.794788">
<ele>-4.990000</ele>
<time>2018-09-29T08:04:25Z</time>
<speed>0.41</speed>
</trkpt>
<trkpt lat="-7.165018" lon="-34.794975">
<ele>-12.200000</ele>
<time>2018-09-29T08:09:56Z</time>
<speed>0.52</speed>
</trkpt>
<trkpt lat="-7.165049" lon="-34.794994">
<ele>-4.950000</ele>
<time>2018-09-29T08:15:23Z</time>
<speed>0.00</speed>
</trkpt>
<trkpt lat="-7.165048" lon="-34.794975">
<ele>-41.000000</ele>
<time>2018-09-29T08:20:45Z</time>
<speed>2.14</speed>
</trkpt>
<trkpt lat="-7.165039" lon="-34.794926">
<ele>-19.090000</ele>
<time>2018-09-29T08:26:02Z</time>
<speed>0.00</speed>
</trkpt>
<trkpt lat="-7.165142" lon="-34.794937">
<ele>9.840000</ele>
<time>2018-09-29T08:31:55Z</time>
<speed>1.45</speed>
</trkpt>
<trkpt lat="-7.164943" lon="-34.794853">
<ele>2.550000</ele>
<time>2018-09-29T08:37:03Z</time>
<speed>0.00</speed>
</trkpt>
<trkpt lat="-7.165061" lon="-34.794922">
<ele>7.100000</ele>
<time>2018-09-29T08:42:13Z</time>
<speed>0.18</speed>
</trkpt>
<trkpt lat="-7.165020" lon="-34.794899">
<ele>6.960000</ele>
<time>2018-09-29T08:47:23Z</time>
<speed>0.00</speed>
</trkpt>
<trkpt lat="-7.165061" lon="-34.794933">
<ele>1.940000</ele>
<time>2018-09-29T08:52:34Z</time>
<speed>0.00</speed>
</trkpt>
<trkpt lat="-7.165115" lon="-34.795036">
<ele>30.410000</ele>
<time>2018-09-29T08:58:04Z</time>
<speed>0.59</speed>
</trkpt>
<trkpt lat="-7.165028" lon="-34.794796">
<ele>-2.840000</ele>
<time>2018-09-29T09:03:18Z</time>
<speed>0.00</speed>
</trkpt>
<trkpt lat="-7.165029" lon="-34.794983">
<ele>10.889999</ele>
<time>2018-09-29T09:08:26Z</time>
<speed>1.99</speed>
</trkpt>
<trkpt lat="-7.165093" lon="-34.795013">
<ele>26.250000</ele>
<time>2018-09-29T09:13:35Z</time>
<speed>0.00</speed>
</trkpt>
<trkpt lat="-7.165101" lon="-34.794952">
<ele>19.250000</ele>
<time>2018-09-29T09:18:43Z</time>
<speed>0.00</speed>
</trkpt>
<trkpt lat="-7.165055" lon="-34.794971">
<ele>18.779999</ele>
<time>2018-09-29T09:24:06Z</time>
<speed>0.14</speed>
</trkpt>
<trkpt lat="-7.165126" lon="-34.795071">
<ele>34.369999</ele>
<time>2018-09-29T09:29:25Z</time>
<speed>0.89</speed>
</trkpt>
<trkpt lat="-7.165063" lon="-34.794819">
<ele>2.650000</ele>
<time>2018-09-29T09:34:39Z</time>
<speed>0.00</speed>
</trkpt>
<trkpt lat="-7.165004" lon="-34.794804">
<ele>-16.779999</ele>
<time>2018-09-29T09:40:54Z</time>
<speed>0.26</speed>
</trkpt>
<trkpt lat="-7.165023" lon="-34.794819">
<ele>-9.760000</ele>
<time>2018-09-29T09:52:17Z</time>
<speed>1.36</speed>
</trkpt>
<trkpt lat="-7.165066" lon="-34.794960">
<ele>14.380000</ele>
<time>2018-09-29T10:14:29Z</time>
<speed>0.15</speed>
</trkpt>
<trkpt lat="-7.165154" lon="-34.794880">
<ele>25.939999</ele>
<time>2018-09-29T10:44:48Z</time>
<speed>0.48</speed>
</trkpt>
<trkpt lat="-7.165077" lon="-34.794910">
<ele>19.219999</ele>
<time>2018-09-29T11:11:47Z</time>
<speed>0.24</speed>
</trkpt>
<trkpt lat="-7.165090" lon="-34.794941">
<ele>2.980000</ele>
<time>2018-09-29T11:32:26Z</time>
<speed>0.00</speed>
</trkpt>
<trkpt lat="-7.165092" lon="-34.794952">
<ele>12.759999</ele>
<time>2018-09-29T11:37:44Z</time>
<speed>0.00</speed>
</trkpt>
<trkpt lat="-7.165074" lon="-34.794918">
<ele>16.350000</ele>
<time>2018-09-29T11:50:49Z</time>
<speed>0.00</speed>
</trkpt>
<trkpt lat="-7.165093" lon="-34.794964">
<ele>30.730000</ele>
<time>2018-09-29T11:56:04Z</time>
<speed>0.48</speed>
</trkpt>
<trkpt lat="-7.165083" lon="-34.794983">
<ele>43.399998</ele>
<time>2018-09-29T12:01:27Z</time>
<speed>0.00</speed>
</trkpt>
<trkpt lat="-7.165010" lon="-34.795223">
<ele>1.660000</ele>
<time>2018-09-29T12:10:03Z</time>
<speed>0.00</speed>
</trkpt>
<trkpt lat="-7.164988" lon="-34.796375">
<ele>8.720000</ele>
<time>2018-09-29T12:15:14Z</time>
<speed>0.00</speed>
</trkpt>
<trkpt lat="-7.165011" lon="-34.796421">
<ele>5.610000</ele>
<time>2018-09-29T12:20:27Z</time>
<speed>0.00</speed>
</trkpt>
<trkpt lat="-7.165061" lon="-34.795948">
<ele>-83.220001</ele>
<time>2018-09-29T12:25:49Z</time>
<speed>1.19</speed>
</trkpt>
<trkpt lat="-7.165061" lon="-34.795860">
<ele>-32.369999</ele>
<time>2018-09-29T12:31:04Z</time>
<speed>0.00</speed>
</trkpt>
<trkpt lat="-7.164979" lon="-34.796345">
<ele>6.880000</ele>
<time>2018-09-29T12:36:32Z</time>
<speed>0.07</speed>
</trkpt>
<trkpt lat="-7.165024" lon="-34.796337">
<ele>2.070000</ele>
<time>2018-09-29T12:41:42Z</time>
<speed>0.00</speed>
</trkpt>
<trkpt lat="-7.165008" lon="-34.796284">
<ele>-0.760000</ele>
<time>2018-09-29T12:46:52Z</time>
<speed>0.00</speed>
</trkpt>
<trkpt lat="-7.165036" lon="-34.796288">
<ele>27.340000</ele>
<time>2018-09-29T12:52:01Z</time>
<speed>0.43</speed>
</trkpt>
<trkpt lat="-7.164883" lon="-34.796265">
<ele>-12.330000</ele>
<time>2018-09-29T12:57:10Z</time>
<speed>0.00</speed>
</trkpt>
<trkpt lat="-7.165016" lon="-34.796333">
<ele>45.189999</ele>
<time>2018-09-29T13:02:24Z</time>
<speed>0.00</speed>
</trkpt>
<trkpt lat="-7.164960" lon="-34.796246">
<ele>0.400000</ele>
<time>2018-09-29T13:07:38Z</time>
<speed>0.22</speed>
</trkpt>
<trkpt lat="-7.165069" lon="-34.796268">
<ele>-15.080000</ele>
<time>2018-09-29T13:12:47Z</time>
<speed>0.00</speed>
</trkpt>
<trkpt lat="-7.164980" lon="-34.796261">
<ele>-16.779999</ele>
<time>2018-09-29T13:17:57Z</time>
<speed>0.00</speed>
</trkpt>
<trkpt lat="-7.164936" lon="-34.796349">
<ele>-20.219999</ele>
<time>2018-09-29T13:23:08Z</time>
<speed>0.00</speed>
</trkpt>
<trkpt lat="-7.165058" lon="-34.796219">
<ele>19.910000</ele>
<time>2018-09-29T13:28:18Z</time>
<speed>0.00</speed>
</trkpt>
<trkpt lat="-7.165046" lon="-34.796280">
<ele>14.759999</ele>
<time>2018-09-29T13:33:29Z</time>
<speed>0.00</speed>
</trkpt>
<trkpt lat="-7.165056" lon="-34.796265">
<ele>19.639999</ele>
<time>2018-09-29T13:38:38Z</time>
<speed>0.00</speed>
</trkpt>
<trkpt lat="-7.165067" lon="-34.796200">
<ele>23.689999</ele>
<time>2018-09-29T13:43:50Z</time>
<speed>0.00</speed>
</trkpt>
<trkpt lat="-7.164935" lon="-34.796288">
<ele>19.150000</ele>
<time>2018-09-29T13:49:00Z</time>
<speed>0.00</speed>
</trkpt>
<trkpt lat="-7.165073" lon="-34.796215">
<ele>33.649998</ele>
<time>2018-09-29T13:54:09Z</time>
<speed>0.00</speed>
</trkpt>
<trkpt lat="-7.165039" lon="-34.796230">
<ele>22.809999</ele>
<time>2018-09-29T13:59:19Z</time>
<speed>0.00</speed>
</trkpt>
<trkpt lat="-7.164966" lon="-34.796310">
<ele>-9.500000</ele>
<time>2018-09-29T14:04:32Z</time>
<speed>0.00</speed>
</trkpt>
<trkpt lat="-7.165062" lon="-34.796261">
<ele>11.690000</ele>
<time>2018-09-29T14:09:44Z</time>
<speed>0.00</speed>
</trkpt>
<trkpt lat="-7.164970" lon="-34.796429">
<ele>-48.450001</ele>
<time>2018-09-29T14:15:08Z</time>
<speed>0.14</speed>
</trkpt>
<trkpt lat="-7.164957" lon="-34.796322">
<ele>11.520000</ele>
<time>2018-09-29T14:20:27Z</time>
<speed>0.00</speed>
</trkpt>
<trkpt lat="-7.164995" lon="-34.796249">
<ele>23.219999</ele>
<time>2018-09-29T14:25:38Z</time>
<speed>0.00</speed>
</trkpt>
<trkpt lat="-7.164999" lon="-34.796371">
<ele>-43.959999</ele>
<time>2018-09-29T14:30:54Z</time>
<speed>0.75</speed>
</trkpt>
<trkpt lat="-7.164959" lon="-34.796413">
<ele>-22.010000</ele>
<time>2018-09-29T14:36:07Z</time>
<speed>0.00</speed>
</trkpt>
<trkpt lat="-7.164979" lon="-34.796310">
<ele>-13.860000</ele>
<time>2018-09-29T14:41:20Z</time>
<speed>0.70</speed>
</trkpt>
<trkpt lat="-7.164970" lon="-34.796318">
<ele>4.390000</ele>
<time>2018-09-29T14:46:32Z</time>
<speed>0.00</speed>
</trkpt>
<trkpt lat="-7.165110" lon="-34.796391">
<ele>-52.349998</ele>
<time>2018-09-29T14:51:45Z</time>
<speed>0.49</speed>
</trkpt>
<trkpt lat="-7.165091" lon="-34.795940">
<ele>149.470001</ele>
<time>2018-09-29T14:57:07Z</time>
<speed>0.66</speed>
</trkpt>
<trkpt lat="-7.165026" lon="-34.796085">
<ele>151.019989</ele>
<time>2018-09-29T15:02:51Z</time>
<speed>0.40</speed>
</trkpt>
<trkpt lat="-7.165049" lon="-34.796364">
<ele>1.150000</ele>
<time>2018-09-29T15:08:50Z</time>
<speed>0.21</speed>
</trkpt>
<trkpt lat="-7.164879" lon="-34.796329">
<ele>70.979996</ele>
<time>2018-09-29T15:14:42Z</time>
<speed>0.00</speed>
</trkpt>
<trkpt lat="-7.164954" lon="-34.796497">
<ele>77.089996</ele>
<time>2018-09-29T15:20:14Z</time>
<speed>0.19</speed>
</trkpt>
<trkpt lat="-7.165013" lon="-34.796398">
<ele>21.400000</ele>
<time>2018-09-29T15:26:30Z</time>
<speed>0.54</speed>
</trkpt>
<trkpt lat="-7.165078" lon="-34.796280">
<ele>27.109999</ele>
<time>2018-09-29T15:33:53Z</time>
<speed>0.00</speed>
</trkpt>
<trkpt lat="-7.165014" lon="-34.796371">
<ele>16.209999</ele>
<time>2018-09-29T15:39:03Z</time>
<speed>0.00</speed>
</trkpt>
<trkpt lat="-7.164962" lon="-34.796303">
<ele>4.790000</ele>
<time>2018-09-29T15:44:13Z</time>
<speed>0.00</speed>
</trkpt>
<trkpt lat="-7.165029" lon="-34.796234">
<ele>23.230000</ele>
<time>2018-09-29T15:49:23Z</time>
<speed>0.00</speed>
</trkpt>
<trkpt lat="-7.165122" lon="-34.796204">
<ele>22.719999</ele>
<time>2018-09-29T15:54:33Z</time>
<speed>0.00</speed>
</trkpt>
<trkpt lat="-7.165040" lon="-34.796337">
<ele>-1.000000</ele>
<time>2018-09-29T15:59:43Z</time>
<speed>0.44</speed>
</trkpt>
<trkpt lat="-7.165158" lon="-34.796276">
<ele>42.700001</ele>
<time>2018-09-29T16:04:57Z</time>
<speed>0.00</speed>
</trkpt>
<trkpt lat="-7.165140" lon="-34.796211">
<ele>56.699997</ele>
<time>2018-09-29T16:10:11Z</time>
<speed>0.00</speed>
</trkpt>
<trkpt lat="-7.165107" lon="-34.796284">
<ele>15.639999</ele>
<time>2018-09-29T16:15:20Z</time>
<speed>0.00</speed>
</trkpt>
<trkpt lat="-7.164988" lon="-34.796314">
<ele>30.039999</ele>
<time>2018-09-29T16:20:31Z</time>
<speed>0.00</speed>
</trkpt>
<trkpt lat="-7.165026" lon="-34.796356">
<ele>24.920000</ele>
<time>2018-09-29T16:25:41Z</time>
<speed>0.00</speed>
</trkpt>
<trkpt lat="-7.164989" lon="-34.796310">
<ele>-3.210000</ele>
<time>2018-09-29T16:30:51Z</time>
<speed>0.00</speed>
</trkpt>
<trkpt lat="-7.164825" lon="-34.796268">
<ele>6.300000</ele>
<time>2018-09-29T16:36:03Z</time>
<speed>0.00</speed>
</trkpt>
<trkpt lat="-7.164892" lon="-34.796291">
<ele>7.960000</ele>
<time>2018-09-29T16:41:14Z</time>
<speed>0.00</speed>
</trkpt>
<trkpt lat="-7.164919" lon="-34.796303">
<ele>12.429999</ele>
<time>2018-09-29T16:46:25Z</time>
<speed>0.00</speed>
</trkpt>
<trkpt lat="-7.165143" lon="-34.796352">
<ele>1.690000</ele>
<time>2018-09-29T16:51:36Z</time>
<speed>0.00</speed>
</trkpt>
<trkpt lat="-7.165077" lon="-34.796310">
<ele>23.240000</ele>
<time>2018-09-29T16:56:47Z</time>
<speed>0.00</speed>
</trkpt>
<trkpt lat="-7.164996" lon="-34.796272">
<ele>10.120000</ele>
<time>2018-09-29T17:02:01Z</time>
<speed>0.00</speed>
</trkpt>
<trkpt lat="-7.165065" lon="-34.796249">
<ele>37.509998</ele>
<time>2018-09-29T17:07:16Z</time>
<speed>0.00</speed>
</trkpt>
<trkpt lat="-7.164995" lon="-34.796307">
<ele>5.960000</ele>
<time>2018-09-29T17:12:27Z</time>
<speed>0.00</speed>
</trkpt>
<trkpt lat="-7.165066" lon="-34.796482">
<ele>14.380000</ele>
<time>2018-09-29T17:17:37Z</time>
<speed>0.00</speed>
</trkpt>
<trkpt lat="-7.165100" lon="-34.796341">
<ele>35.599998</ele>
<time>2018-09-29T17:22:49Z</time>
<speed>0.00</speed>
</trkpt>
<trkpt lat="-7.164953" lon="-34.796352">
<ele>-4.800000</ele>
<time>2018-09-29T17:28:01Z</time>
<speed>0.00</speed>
</trkpt>
<trkpt lat="-7.164934" lon="-34.796303">
<ele>41.820000</ele>
<time>2018-09-29T17:33:12Z</time>
<speed>0.00</speed>
</trkpt>
<trkpt lat="-7.165073" lon="-34.796345">
<ele>-2.680000</ele>
<time>2018-09-29T17:38:37Z</time>
<speed>0.24</speed>
</trkpt>
<trkpt lat="-7.165022" lon="-34.796276">
<ele>41.259998</ele>
<time>2018-09-29T17:43:50Z</time>
<speed>0.00</speed>
</trkpt>
<trkpt lat="-7.164998" lon="-34.796333">
<ele>0.700000</ele>
<time>2018-09-29T17:49:00Z</time>
<speed>0.00</speed>
</trkpt>
<trkpt lat="-7.164941" lon="-34.796268">
<ele>24.230000</ele>
<time>2018-09-29T17:54:11Z</time>
<speed>0.00</speed>
</trkpt>
<trkpt lat="-7.165029" lon="-34.796360">
<ele>2.020000</ele>
<time>2018-09-29T17:59:23Z</time>
<speed>0.00</speed>
</trkpt>
<trkpt lat="-7.165003" lon="-34.796265">
<ele>14.620000</ele>
<time>2018-09-29T18:05:02Z</time>
<speed>0.08</speed>
</trkpt>
<trkpt lat="-7.165107" lon="-34.796307">
<ele>26.879999</ele>
<time>2018-09-29T18:10:13Z</time>
<speed>0.32</speed>
</trkpt>
<trkpt lat="-7.165081" lon="-34.796333">
<ele>14.219999</ele>
<time>2018-09-29T18:15:23Z</time>
<speed>0.00</speed>
</trkpt>
<trkpt lat="-7.165057" lon="-34.796345">
<ele>33.410000</ele>
<time>2018-09-29T18:20:33Z</time>
<speed>0.41</speed>
</trkpt>
<trkpt lat="-7.165038" lon="-34.796276">
<ele>15.230000</ele>
<time>2018-09-29T18:25:44Z</time>
<speed>0.13</speed>
</trkpt>
<trkpt lat="-7.165061" lon="-34.796425">
<ele>69.159996</ele>
<time>2018-09-29T18:30:53Z</time>
<speed>0.08</speed>
</trkpt>
<trkpt lat="-7.165010" lon="-34.796310">
<ele>31.179998</ele>
<time>2018-09-29T18:36:05Z</time>
<speed>0.00</speed>
</trkpt>
<trkpt lat="-7.164991" lon="-34.796280">
<ele>18.059999</ele>
<time>2018-09-29T18:41:16Z</time>
<speed>0.00</speed>
</trkpt>
<trkpt lat="-7.165047" lon="-34.796322">
<ele>1.430000</ele>
<time>2018-09-29T18:46:27Z</time>
<speed>0.00</speed>
</trkpt>
<trkpt lat="-7.165029" lon="-34.796307">
<ele>33.439999</ele>
<time>2018-09-29T18:51:38Z</time>
<speed>0.43</speed>
</trkpt>
<trkpt lat="-7.165081" lon="-34.796406">
<ele>33.540001</ele>
<time>2018-09-29T18:56:49Z</time>
<speed>0.00</speed>
</trkpt>
<trkpt lat="-7.165011" lon="-34.796295">
<ele>17.879999</ele>
<time>2018-09-29T19:02:02Z</time>
<speed>0.00</speed>
</trkpt>
<trkpt lat="-7.164867" lon="-34.796307">
<ele>97.409996</ele>
<time>2018-09-29T19:07:13Z</time>
<speed>0.00</speed>
</trkpt>
<trkpt lat="-7.164933" lon="-34.796188">
<ele>23.299999</ele>
<time>2018-09-29T19:12:22Z</time>
<speed>0.48</speed>
</trkpt>
<trkpt lat="-7.164981" lon="-34.796181">
<ele>29.080000</ele>
<time>2018-09-29T19:17:31Z</time>
<speed>0.00</speed>
</trkpt>
<trkpt lat="-7.164949" lon="-34.796188">
<ele>6.000000</ele>
<time>2018-09-29T19:22:40Z</time>
<speed>0.00</speed>
</trkpt>
<trkpt lat="-7.165032" lon="-34.796276">
<ele>9.940000</ele>
<time>2018-09-29T19:27:52Z</time>
<speed>0.58</speed>
</trkpt>
<trkpt lat="-7.165036" lon="-34.796288">
<ele>10.929999</ele>
<time>2018-09-29T19:33:01Z</time>
<speed>0.00</speed>
</trkpt>
<trkpt lat="-7.165005" lon="-34.796227">
<ele>9.610000</ele>
<time>2018-09-29T19:38:11Z</time>
<speed>0.00</speed>
</trkpt>
<trkpt lat="-7.165030" lon="-34.796310">
<ele>16.779999</ele>
<time>2018-09-29T19:43:20Z</time>
<speed>0.00</speed>
</trkpt>
<trkpt lat="-7.164940" lon="-34.796165">
<ele>40.619999</ele>
<time>2018-09-29T19:48:29Z</time>
<speed>0.00</speed>
</trkpt>
<trkpt lat="-7.164979" lon="-34.796288">
<ele>21.809999</ele>
<time>2018-09-29T19:53:38Z</time>
<speed>0.00</speed>
</trkpt>
<trkpt lat="-7.165003" lon="-34.796268">
<ele>13.030000</ele>
<time>2018-09-29T19:58:48Z</time>
<speed>0.00</speed>
</trkpt>
<trkpt lat="-7.164962" lon="-34.796146">
<ele>31.869999</ele>
<time>2018-09-29T20:04:11Z</time>
<speed>0.64</speed>
</trkpt>
<trkpt lat="-7.165039" lon="-34.796291">
<ele>20.539999</ele>
<time>2018-09-29T20:09:20Z</time>
<speed>0.00</speed>
</trkpt>
<trkpt lat="-7.165071" lon="-34.796364">
<ele>9.660000</ele>
<time>2018-09-29T20:14:42Z</time>
<speed>0.12</speed>
</trkpt>
<trkpt lat="-7.165023" lon="-34.796246">
<ele>15.429999</ele>
<time>2018-09-29T20:19:51Z</time>
<speed>0.00</speed>
</trkpt>
<trkpt lat="-7.164977" lon="-34.796196">
<ele>18.740000</ele>
<time>2018-09-29T20:25:01Z</time>
<speed>0.00</speed>
</trkpt>
<trkpt lat="-7.165092" lon="-34.796474">
<ele>2.690000</ele>
<time>2018-09-29T20:30:24Z</time>
<speed>0.06</speed>
</trkpt>
<trkpt lat="-7.165007" lon="-34.795982">
<ele>49.660000</ele>
<time>2018-09-29T20:35:37Z</time>
<speed>4.79</speed>
</trkpt>
<trkpt lat="-7.164996" lon="-34.796333">
<ele>7.910000</ele>
<time>2018-09-29T20:41:21Z</time>
<speed>0.02</speed>
</trkpt>
<trkpt lat="-7.165088" lon="-34.796230">
<ele>-7.000000</ele>
<time>2018-09-29T20:47:41Z</time>
<speed>0.23</speed>
</trkpt>
<trkpt lat="-7.165118" lon="-34.796345">
<ele>-12.070000</ele>
<time>2018-09-29T20:54:59Z</time>
<speed>0.21</speed>
</trkpt>
<trkpt lat="-7.165043" lon="-34.796211">
<ele>10.540000</ele>
<time>2018-09-29T21:01:34Z</time>
<speed>0.29</speed>
</trkpt>
<trkpt lat="-7.165047" lon="-34.796310">
<ele>17.809999</ele>
<time>2018-09-29T21:07:58Z</time>
<speed>0.19</speed>
</trkpt>
<trkpt lat="-7.164991" lon="-34.796162">
<ele>4.230000</ele>
<time>2018-09-29T21:13:20Z</time>
<speed>0.34</speed>
</trkpt>
<trkpt lat="-7.165076" lon="-34.796307">
<ele>2.320000</ele>
<time>2018-09-29T21:19:07Z</time>
<speed>0.17</speed>
</trkpt>
<trkpt lat="-7.164717" lon="-34.796249">
<ele>59.980000</ele>
<time>2018-09-29T21:25:45Z</time>
<speed>0.26</speed>
</trkpt>
<trkpt lat="-7.164953" lon="-34.796314">
<ele>28.779999</ele>
<time>2018-09-29T21:32:59Z</time>
<speed>0.26</speed>
</trkpt>
<trkpt lat="-7.164680" lon="-34.796116">
<ele>77.580002</ele>
<time>2018-09-29T21:39:36Z</time>
<speed>0.00</speed>
</trkpt>
<trkpt lat="-7.164691" lon="-34.796169">
<ele>73.250000</ele>
<time>2018-09-29T21:46:20Z</time>
<speed>0.32</speed>
</trkpt>
<trkpt lat="-7.164713" lon="-34.796104">
<ele>72.970001</ele>
<time>2018-09-29T21:53:24Z</time>
<speed>1.18</speed>
</trkpt>
<trkpt lat="-7.165002" lon="-34.796261">
<ele>15.740000</ele>
<time>2018-09-29T22:01:20Z</time>
<speed>0.10</speed>
</trkpt>
<trkpt lat="-7.164986" lon="-34.796246">
<ele>7.620000</ele>
<time>2018-09-29T22:10:13Z</time>
<speed>0.08</speed>
</trkpt>
<trkpt lat="-7.164958" lon="-34.796345">
<ele>14.820000</ele>
<time>2018-09-29T22:15:20Z</time>
<speed>0.06</speed>
</trkpt>
<trkpt lat="-7.164991" lon="-34.796326">
<ele>18.320000</ele>
<time>2018-09-29T22:20:26Z</time>
<speed>0.00</speed>
</trkpt>
<trkpt lat="-7.164983" lon="-34.796310">
<ele>15.650000</ele>
<time>2018-09-29T22:25:33Z</time>
<speed>0.00</speed>
</trkpt>
<trkpt lat="-7.164956" lon="-34.796543">
<ele>31.080000</ele>
<time>2018-09-29T22:30:41Z</time>
<speed>0.00</speed>
</trkpt>
<trkpt lat="-7.165037" lon="-34.796238">
<ele>38.379997</ele>
<time>2018-09-29T22:35:49Z</time>
<speed>0.00</speed>
</trkpt>
<trkpt lat="-7.165039" lon="-34.796276">
<ele>14.040000</ele>
<time>2018-09-29T22:40:56Z</time>
<speed>0.00</speed>
</trkpt>
<trkpt lat="-7.165015" lon="-34.796398">
<ele>0.060000</ele>
<time>2018-09-29T22:46:04Z</time>
<speed>0.00</speed>
</trkpt>
<trkpt lat="-7.165021" lon="-34.796272">
<ele>5.720000</ele>
<time>2018-09-29T22:51:12Z</time>
<speed>0.00</speed>
</trkpt>
<trkpt lat="-7.164962" lon="-34.796410">
<ele>13.299999</ele>
<time>2018-09-29T22:56:20Z</time>
<speed>0.00</speed>
</trkpt>
<trkpt lat="-7.165021" lon="-34.796288">
<ele>9.740000</ele>
<time>2018-09-29T23:01:31Z</time>
<speed>0.00</speed>
</trkpt>
<trkpt lat="-7.164963" lon="-34.796326">
<ele>15.770000</ele>
<time>2018-09-29T23:06:38Z</time>
<speed>0.00</speed>
</trkpt>
<trkpt lat="-7.165055" lon="-34.796398">
<ele>8.200000</ele>
<time>2018-09-29T23:11:46Z</time>
<speed>0.00</speed>
</trkpt>
<trkpt lat="-7.165077" lon="-34.796234">
<ele>16.619999</ele>
<time>2018-09-29T23:16:57Z</time>
<speed>0.00</speed>
</trkpt>
<trkpt lat="-7.165022" lon="-34.796169">
<ele>27.719999</ele>
<time>2018-09-29T23:22:08Z</time>
<speed>0.00</speed>
</trkpt>
<trkpt lat="-7.165035" lon="-34.796307">
<ele>11.210000</ele>
<time>2018-09-29T23:27:31Z</time>
<speed>0.12</speed>
</trkpt>
<trkpt lat="-7.164960" lon="-34.796352">
<ele>9.010000</ele>
<time>2018-09-29T23:32:39Z</time>
<speed>0.00</speed>
</trkpt>
<trkpt lat="-7.165052" lon="-34.796215">
<ele>22.600000</ele>
<time>2018-09-29T23:37:47Z</time>
<speed>0.00</speed>
</trkpt>
<trkpt lat="-7.164957" lon="-34.796284">
<ele>19.070000</ele>
<time>2018-09-29T23:42:55Z</time>
<speed>0.00</speed>
</trkpt>
<trkpt lat="-7.165048" lon="-34.796310">
<ele>23.680000</ele>
<time>2018-09-29T23:48:03Z</time>
<speed>0.00</speed>
</trkpt>
<trkpt lat="-7.165026" lon="-34.796387">
<ele>-27.000000</ele>
<time>2018-09-29T23:53:10Z</time>
<speed>0.00</speed>
</trkpt>
<trkpt lat="-7.164982" lon="-34.796295">
<ele>23.320000</ele>
<time>2018-09-29T23:58:17Z</time>
<speed>0.16</speed>
</trkpt>
<trkpt lat="-7.164981" lon="-34.796329">
<ele>-3.630000</ele>
<time>2018-09-30T00:03:31Z</time>
<speed>0.00</speed>
</trkpt>
<trkpt lat="-7.165036" lon="-34.796265">
<ele>23.939999</ele>
<time>2018-09-30T00:08:37Z</time>
<speed>0.30</speed>
</trkpt>
<trkpt lat="-7.165083" lon="-34.796268">
<ele>30.889999</ele>
<time>2018-09-30T00:13:46Z</time>
<speed>0.00</speed>
</trkpt>
<trkpt lat="-7.164909" lon="-34.796352">
<ele>-21.049999</ele>
<time>2018-09-30T00:18:55Z</time>
<speed>0.16</speed>
</trkpt>
<trkpt lat="-7.165040" lon="-34.796234">
<ele>22.830000</ele>
<time>2018-09-30T00:24:04Z</time>
<speed>0.00</speed>
</trkpt>
<trkpt lat="-7.165055" lon="-34.796230">
<ele>39.119999</ele>
<time>2018-09-30T00:29:12Z</time>
<speed>0.00</speed>
</trkpt>
<trkpt lat="-7.165062" lon="-34.796345">
<ele>5.690000</ele>
<time>2018-09-30T00:34:21Z</time>
<speed>0.00</speed>
</trkpt>
<trkpt lat="-7.164999" lon="-34.796268">
<ele>28.869999</ele>
<time>2018-09-30T00:39:28Z</time>
<speed>0.00</speed>
</trkpt>
<trkpt lat="-7.165016" lon="-34.796310">
<ele>11.550000</ele>
<time>2018-09-30T00:44:34Z</time>
<speed>0.71</speed>
</trkpt>
<trkpt lat="-7.165085" lon="-34.796299">
<ele>45.399998</ele>
<time>2018-09-30T00:49:42Z</time>
<speed>0.00</speed>
</trkpt>
<trkpt lat="-7.165051" lon="-34.796265">
<ele>21.170000</ele>
<time>2018-09-30T00:54:49Z</time>
<speed>0.25</speed>
</trkpt>
<trkpt lat="-7.165038" lon="-34.796268">
<ele>-5.390000</ele>
<time>2018-09-30T00:59:56Z</time>
<speed>0.00</speed>
</trkpt>
<trkpt lat="-7.165043" lon="-34.796204">
<ele>22.340000</ele>
<time>2018-09-30T01:05:05Z</time>
<speed>0.17</speed>
</trkpt>
<trkpt lat="-7.165025" lon="-34.796238">
<ele>0.260000</ele>
<time>2018-09-30T01:10:12Z</time>
<speed>0.00</speed>
</trkpt>
<trkpt lat="-7.165024" lon="-34.796249">
<ele>22.219999</ele>
<time>2018-09-30T01:15:19Z</time>
<speed>0.00</speed>
</trkpt>
<trkpt lat="-7.164985" lon="-34.796185">
<ele>-2.710000</ele>
<time>2018-09-30T01:20:38Z</time>
<speed>0.05</speed>
</trkpt>
<trkpt lat="-7.165017" lon="-34.796265">
<ele>4.640000</ele>
<time>2018-09-30T01:25:46Z</time>
<speed>0.00</speed>
</trkpt>
<trkpt lat="-7.164975" lon="-34.796402">
<ele>49.689999</ele>
<time>2018-09-30T01:30:53Z</time>
<speed>0.40</speed>
</trkpt>
<trkpt lat="-7.165020" lon="-34.796383">
<ele>3.710000</ele>
<time>2018-09-30T01:36:01Z</time>
<speed>0.00</speed>
</trkpt>
<trkpt lat="-7.165013" lon="-34.796284">
<ele>17.150000</ele>
<time>2018-09-30T01:41:11Z</time>
<speed>0.00</speed>
</trkpt>
<trkpt lat="-7.165005" lon="-34.796177">
<ele>20.639999</ele>
<time>2018-09-30T01:46:20Z</time>
<speed>0.07</speed>
</trkpt>
<trkpt lat="-7.165060" lon="-34.796326">
<ele>-10.570000</ele>
<time>2018-09-30T01:51:36Z</time>
<speed>0.29</speed>
</trkpt>
<trkpt lat="-7.164996" lon="-34.796268">
<ele>18.209999</ele>
<time>2018-09-30T01:56:42Z</time>
<speed>0.12</speed>
</trkpt>
<trkpt lat="-7.164967" lon="-34.796360">
<ele>20.080000</ele>
<time>2018-09-30T02:02:26Z</time>
<speed>0.00</speed>
</trkpt>
<trkpt lat="-7.165002" lon="-34.796364">
<ele>24.080000</ele>
<time>2018-09-30T02:07:34Z</time>
<speed>0.00</speed>
</trkpt>
<trkpt lat="-7.165081" lon="-34.796288">
<ele>21.000000</ele>
<time>2018-09-30T02:12:41Z</time>
<speed>0.00</speed>
</trkpt>
<trkpt lat="-7.165016" lon="-34.796223">
<ele>-0.410000</ele>
<time>2018-09-30T02:17:48Z</time>
<speed>0.00</speed>
</trkpt>
<trkpt lat="-7.165036" lon="-34.796326">
<ele>-1.820000</ele>
<time>2018-09-30T02:22:55Z</time>
<speed>0.00</speed>
</trkpt>
<trkpt lat="-7.164954" lon="-34.796242">
<ele>-4.630000</ele>
<time>2018-09-30T02:28:02Z</time>
<speed>0.00</speed>
</trkpt>
<trkpt lat="-7.165016" lon="-34.796234">
<ele>12.429999</ele>
<time>2018-09-30T02:33:10Z</time>
<speed>0.00</speed>
</trkpt>
<trkpt lat="-7.165131" lon="-34.796215">
<ele>-30.980000</ele>
<time>2018-09-30T02:38:19Z</time>
<speed>0.00</speed>
</trkpt>
<trkpt lat="-7.165023" lon="-34.796211">
<ele>16.869999</ele>
<time>2018-09-30T02:43:29Z</time>
<speed>0.00</speed>
</trkpt>
<trkpt lat="-7.165041" lon="-34.796223">
<ele>-48.610001</ele>
<time>2018-09-30T02:48:38Z</time>
<speed>0.00</speed>
</trkpt>
<trkpt lat="-7.165027" lon="-34.796284">
<ele>11.270000</ele>
<time>2018-09-30T02:53:47Z</time>
<speed>0.00</speed>
</trkpt>
<trkpt lat="-7.164942" lon="-34.796379">
<ele>50.250000</ele>
<time>2018-09-30T02:58:59Z</time>
<speed>0.00</speed>
</trkpt>
</trkseg>
</trk>
<trk>
<name>20180930-212207(16)</name>
<desc>Color:004000ff</desc>
<trkseg>
<trkpt lat="-7.165028" lon="-34.796280">
<ele>-41.619999</ele>
<time>2018-09-30T03:04:14Z</time>
<speed>0.00</speed>
</trkpt>
<trkpt lat="-7.164931" lon="-34.796295">
<ele>71.459999</ele>
<time>2018-09-30T03:09:32Z</time>
<speed>0.19</speed>
</trkpt>
<trkpt lat="-7.165040" lon="-34.796326">
<ele>-72.879997</ele>
<time>2018-09-30T03:14:51Z</time>
<speed>0.00</speed>
</trkpt>
<trkpt lat="-7.165020" lon="-34.796333">
<ele>10.370000</ele>
<time>2018-09-30T03:20:03Z</time>
<speed>0.00</speed>
</trkpt>
<trkpt lat="-7.164919" lon="-34.796272">
<ele>93.099998</ele>
<time>2018-09-30T03:25:16Z</time>
<speed>0.00</speed>
</trkpt>
<trkpt lat="-7.164994" lon="-34.796253">
<ele>-7.840000</ele>
<time>2018-09-30T03:30:45Z</time>
<speed>0.55</speed>
</trkpt>
<trkpt lat="-7.164904" lon="-34.796188">
<ele>-14.940000</ele>
<time>2018-09-30T03:36:30Z</time>
<speed>0.06</speed>
</trkpt>
<trkpt lat="-7.165008" lon="-34.796295">
<ele>-2.100000</ele>
<time>2018-09-30T03:43:10Z</time>
<speed>0.00</speed>
</trkpt>
<trkpt lat="-7.165040" lon="-34.796349">
<ele>9.660000</ele>
<time>2018-09-30T03:48:16Z</time>
<speed>0.28</speed>
</trkpt>
<trkpt lat="-7.165115" lon="-34.796356">
<ele>38.360001</ele>
<time>2018-09-30T03:53:25Z</time>
<speed>0.00</speed>
</trkpt>
<trkpt lat="-7.164962" lon="-34.796211">
<ele>7.280000</ele>
<time>2018-09-30T03:58:32Z</time>
<speed>0.00</speed>
</trkpt>
<trkpt lat="-7.165151" lon="-34.796440">
<ele>8.130000</ele>
<time>2018-09-30T04:03:45Z</time>
<speed>0.00</speed>
</trkpt>
<trkpt lat="-7.165078" lon="-34.796356">
<ele>10.580000</ele>
<time>2018-09-30T04:08:51Z</time>
<speed>0.31</speed>
</trkpt>
<trkpt lat="-7.165157" lon="-34.796432">
<ele>-14.620000</ele>
<time>2018-09-30T04:13:58Z</time>
<speed>0.00</speed>
</trkpt>
<trkpt lat="-7.164906" lon="-34.796398">
<ele>-17.150000</ele>
<time>2018-09-30T04:19:05Z</time>
<speed>0.00</speed>
</trkpt>
<trkpt lat="-7.164826" lon="-34.796211">
<ele>24.070000</ele>
<time>2018-09-30T04:24:11Z</time>
<speed>0.21</speed>
</trkpt>
<trkpt lat="-7.164917" lon="-34.796230">
<ele>26.680000</ele>
<time>2018-09-30T04:29:17Z</time>
<speed>0.00</speed>
</trkpt>
<trkpt lat="-7.165058" lon="-34.796303">
<ele>3.220000</ele>
<time>2018-09-30T04:34:23Z</time>
<speed>0.00</speed>
</trkpt>
<trkpt lat="-7.165048" lon="-34.796326">
<ele>7.700000</ele>
<time>2018-09-30T04:39:29Z</time>
<speed>0.00</speed>
</trkpt>
<trkpt lat="-7.164971" lon="-34.796310">
<ele>1.710000</ele>
<time>2018-09-30T04:44:43Z</time>
<speed>0.44</speed>
</trkpt>
<trkpt lat="-7.164858" lon="-34.796207">
<ele>19.209999</ele>
<time>2018-09-30T04:49:50Z</time>
<speed>0.16</speed>
</trkpt>
<trkpt lat="-7.164991" lon="-34.796371">
<ele>-6.620000</ele>
<time>2018-09-30T04:54:58Z</time>
<speed>0.00</speed>
</trkpt>
<trkpt lat="-7.164896" lon="-34.796391">
<ele>-8.690000</ele>
<time>2018-09-30T05:00:07Z</time>
<speed>0.42</speed>
</trkpt>
<trkpt lat="-7.165142" lon="-34.796547">
<ele>-21.070000</ele>
<time>2018-09-30T05:05:14Z</time>
<speed>0.00</speed>
</trkpt>
<trkpt lat="-7.164890" lon="-34.796318">
<ele>-12.099999</ele>
<time>2018-09-30T05:10:51Z</time>
<speed>0.00</speed>
</trkpt>
<trkpt lat="-7.164990" lon="-34.796318">
<ele>6.610000</ele>
<time>2018-09-30T05:15:57Z</time>
<speed>0.00</speed>
</trkpt>
<trkpt lat="-7.165027" lon="-34.796314">
<ele>8.940000</ele>
<time>2018-09-30T05:21:04Z</time>
<speed>0.00</speed>
</trkpt>
<trkpt lat="-7.165000" lon="-34.796333">
<ele>2.880000</ele>
<time>2018-09-30T05:26:10Z</time>
<speed>0.00</speed>
</trkpt>
<trkpt lat="-7.164983" lon="-34.796349">
<ele>5.230000</ele>
<time>2018-09-30T05:31:16Z</time>
<speed>0.00</speed>
</trkpt>
<trkpt lat="-7.165010" lon="-34.796310">
<ele>21.639999</ele>
<time>2018-09-30T05:36:20Z</time>
<speed>0.00</speed>
</trkpt>
<trkpt lat="-7.164979" lon="-34.796326">
<ele>-2.540000</ele>
<time>2018-09-30T05:41:25Z</time>
<speed>0.00</speed>
</trkpt>
<trkpt lat="-7.164938" lon="-34.796337">
<ele>25.789999</ele>
<time>2018-09-30T05:46:31Z</time>
<speed>0.00</speed>
</trkpt>
<trkpt lat="-7.165050" lon="-34.796333">
<ele>28.109999</ele>
<time>2018-09-30T05:51:38Z</time>
<speed>0.00</speed>
</trkpt>
<trkpt lat="-7.164987" lon="-34.796314">
<ele>5.980000</ele>
<time>2018-09-30T05:56:43Z</time>
<speed>0.00</speed>
</trkpt>
<trkpt lat="-7.165029" lon="-34.796265">
<ele>14.450000</ele>
<time>2018-09-30T06:01:53Z</time>
<speed>0.00</speed>
</trkpt>
<trkpt lat="-7.164989" lon="-34.796211">
<ele>7.270000</ele>
<time>2018-09-30T06:06:59Z</time>
<speed>0.31</speed>
</trkpt>
<trkpt lat="-7.164986" lon="-34.796478">
<ele>-9.950000</ele>
<time>2018-09-30T06:12:09Z</time>
<speed>0.00</speed>
</trkpt>
<trkpt lat="-7.164979" lon="-34.796211">
<ele>-4.910000</ele>
<time>2018-09-30T06:17:28Z</time>
<speed>0.08</speed>
</trkpt>
<trkpt lat="-7.164804" lon="-34.796207">
<ele>2.580000</ele>
<time>2018-09-30T06:22:36Z</time>
<speed>0.00</speed>
</trkpt>
<trkpt lat="-7.164996" lon="-34.796288">
<ele>13.160000</ele>
<time>2018-09-30T06:27:42Z</time>
<speed>0.00</speed>
</trkpt>
<trkpt lat="-7.165037" lon="-34.796249">
<ele>14.429999</ele>
<time>2018-09-30T06:32:48Z</time>
<speed>0.00</speed>
</trkpt>
<trkpt lat="-7.164995" lon="-34.796307">
<ele>0.390000</ele>
<time>2018-09-30T06:37:55Z</time>
<speed>0.00</speed>
</trkpt>
<trkpt lat="-7.164965" lon="-34.796185">
<ele>0.590000</ele>
<time>2018-09-30T06:43:24Z</time>
<speed>0.27</speed>
</trkpt>
<trkpt lat="-7.164967" lon="-34.796303">
<ele>8.809999</ele>
<time>2018-09-30T06:49:02Z</time>
<speed>0.28</speed>
</trkpt>
<trkpt lat="-7.164990" lon="-34.796288">
<ele>7.760000</ele>
<time>2018-09-30T06:55:43Z</time>
<speed>0.00</speed>
</trkpt>
<trkpt lat="-7.164927" lon="-34.796246">
<ele>12.139999</ele>
<time>2018-09-30T07:00:51Z</time>
<speed>0.55</speed>
</trkpt>
<trkpt lat="-7.164968" lon="-34.796246">
<ele>15.389999</ele>
<time>2018-09-30T07:05:55Z</time>
<speed>0.03</speed>
</trkpt>
<trkpt lat="-7.165035" lon="-34.796299">
<ele>2.960000</ele>
<time>2018-09-30T07:11:00Z</time>
<speed>0.00</speed>
</trkpt>
<trkpt lat="-7.164976" lon="-34.796238">
<ele>-0.010000</ele>
<time>2018-09-30T07:16:06Z</time>
<speed>0.01</speed>
</trkpt>
<trkpt lat="-7.164987" lon="-34.796314">
<ele>18.490000</ele>
<time>2018-09-30T07:21:11Z</time>
<speed>0.18</speed>
</trkpt>
<trkpt lat="-7.165022" lon="-34.796288">
<ele>2.450000</ele>
<time>2018-09-30T07:26:18Z</time>
<speed>0.00</speed>
</trkpt>
<trkpt lat="-7.165009" lon="-34.796345">
<ele>6.390000</ele>
<time>2018-09-30T07:31:24Z</time>
<speed>0.00</speed>
</trkpt>
<trkpt lat="-7.164960" lon="-34.796280">
<ele>-3.930000</ele>
<time>2018-09-30T07:36:30Z</time>
<speed>0.28</speed>
</trkpt>
<trkpt lat="-7.164985" lon="-34.796318">
<ele>13.420000</ele>
<time>2018-09-30T07:41:35Z</time>
<speed>0.05</speed>
</trkpt>
<trkpt lat="-7.164898" lon="-34.796413">
<ele>24.309999</ele>
<time>2018-09-30T07:46:41Z</time>
<speed>0.25</speed>
</trkpt>
<trkpt lat="-7.165120" lon="-34.796303">
<ele>6.150000</ele>
<time>2018-09-30T07:51:48Z</time>
<speed>0.00</speed>
</trkpt>
<trkpt lat="-7.165034" lon="-34.796352">
<ele>-6.620000</ele>
<time>2018-09-30T07:56:53Z</time>
<speed>0.09</speed>
</trkpt>
<trkpt lat="-7.165051" lon="-34.796383">
<ele>-22.559999</ele>
<time>2018-09-30T08:02:00Z</time>
<speed>0.00</speed>
</trkpt>
<trkpt lat="-7.165039" lon="-34.796345">
<ele>0.280000</ele>
<time>2018-09-30T08:07:05Z</time>
<speed>0.00</speed>
</trkpt>
<trkpt lat="-7.165029" lon="-34.796371">
<ele>4.350000</ele>
<time>2018-09-30T08:12:12Z</time>
<speed>0.00</speed>
</trkpt>
<trkpt lat="-7.165037" lon="-34.796352">
<ele>-4.960000</ele>
<time>2018-09-30T08:17:20Z</time>
<speed>0.00</speed>
</trkpt>
<trkpt lat="-7.164958" lon="-34.796364">
<ele>-7.800000</ele>
<time>2018-09-30T08:22:24Z</time>
<speed>0.07</speed>
</trkpt>
<trkpt lat="-7.164977" lon="-34.796307">
<ele>9.020000</ele>
<time>2018-09-30T08:27:31Z</time>
<speed>0.00</speed>
</trkpt>
<trkpt lat="-7.165000" lon="-34.796341">
<ele>4.710000</ele>
<time>2018-09-30T08:32:36Z</time>
<speed>0.00</speed>
</trkpt>
<trkpt lat="-7.164996" lon="-34.796345">
<ele>21.189999</ele>
<time>2018-09-30T08:37:42Z</time>
<speed>0.00</speed>
</trkpt>
<trkpt lat="-7.165021" lon="-34.796349">
<ele>-7.350000</ele>
<time>2018-09-30T08:42:46Z</time>
<speed>0.20</speed>
</trkpt>
<trkpt lat="-7.164952" lon="-34.796257">
<ele>10.490000</ele>
<time>2018-09-30T08:47:52Z</time>
<speed>0.00</speed>
</trkpt>
<trkpt lat="-7.165009" lon="-34.796310">
<ele>5.490000</ele>
<time>2018-09-30T08:52:59Z</time>
<speed>0.00</speed>
</trkpt>
<trkpt lat="-7.165167" lon="-34.796379">
<ele>48.930000</ele>
<time>2018-09-30T08:58:06Z</time>
<speed>0.00</speed>
</trkpt>
<trkpt lat="-7.164912" lon="-34.796345">
<ele>-5.880000</ele>
<time>2018-09-30T09:03:19Z</time>
<speed>0.14</speed>
</trkpt>
<trkpt lat="-7.164963" lon="-34.796333">
<ele>35.590000</ele>
<time>2018-09-30T09:08:25Z</time>
<speed>0.00</speed>
</trkpt>
<trkpt lat="-7.164986" lon="-34.796383">
<ele>27.830000</ele>
<time>2018-09-30T09:13:32Z</time>
<speed>0.00</speed>
</trkpt>
<trkpt lat="-7.165031" lon="-34.796486">
<ele>37.619999</ele>
<time>2018-09-30T09:18:39Z</time>
<speed>0.00</speed>
</trkpt>
<trkpt lat="-7.165004" lon="-34.796417">
<ele>35.579998</ele>
<time>2018-09-30T09:23:47Z</time>
<speed>0.00</speed>
</trkpt>
<trkpt lat="-7.164991" lon="-34.796318">
<ele>-19.410000</ele>
<time>2018-09-30T09:28:56Z</time>
<speed>0.00</speed>
</trkpt>
<trkpt lat="-7.165018" lon="-34.796341">
<ele>11.259999</ele>
<time>2018-09-30T09:34:02Z</time>
<speed>0.00</speed>
</trkpt>
<trkpt lat="-7.165017" lon="-34.796249">
<ele>-2.760000</ele>
<time>2018-09-30T09:39:10Z</time>
<speed>0.00</speed>
</trkpt>
<trkpt lat="-7.164956" lon="-34.796280">
<ele>5.350000</ele>
<time>2018-09-30T09:44:27Z</time>
<speed>0.22</speed>
</trkpt>
<trkpt lat="-7.164987" lon="-34.796452">
<ele>11.880000</ele>
<time>2018-09-30T09:49:33Z</time>
<speed>0.00</speed>
</trkpt>
<trkpt lat="-7.165042" lon="-34.796246">
<ele>-21.119999</ele>
<time>2018-09-30T09:54:44Z</time>
<speed>0.00</speed>
</trkpt>
<trkpt lat="-7.165024" lon="-34.796349">
<ele>27.639999</ele>
<time>2018-09-30T10:00:21Z</time>
<speed>0.19</speed>
</trkpt>
<trkpt lat="-7.165054" lon="-34.796329">
<ele>21.730000</ele>
<time>2018-09-30T10:05:29Z</time>
<speed>0.00</speed>
</trkpt>
<trkpt lat="-7.165084" lon="-34.796417">
<ele>38.509998</ele>
<time>2018-09-30T10:10:34Z</time>
<speed>0.11</speed>
</trkpt>
<trkpt lat="-7.164980" lon="-34.796375">
<ele>12.630000</ele>
<time>2018-09-30T10:15:40Z</time>
<speed>0.00</speed>
</trkpt>
<trkpt lat="-7.164934" lon="-34.796295">
<ele>19.119999</ele>
<time>2018-09-30T10:20:46Z</time>
<speed>0.00</speed>
</trkpt>
<trkpt lat="-7.164992" lon="-34.796337">
<ele>29.529999</ele>
<time>2018-09-30T10:25:50Z</time>
<speed>0.16</speed>
</trkpt>
<trkpt lat="-7.165064" lon="-34.796371">
<ele>-2.920000</ele>
<time>2018-09-30T10:30:56Z</time>
<speed>0.00</speed>
</trkpt>
<trkpt lat="-7.165059" lon="-34.796448">
<ele>28.969999</ele>
<time>2018-09-30T10:36:02Z</time>
<speed>0.00</speed>
</trkpt>
<trkpt lat="-7.164981" lon="-34.796246">
<ele>-7.470000</ele>
<time>2018-09-30T10:41:09Z</time>
<speed>0.00</speed>
</trkpt>
<trkpt lat="-7.164999" lon="-34.796333">
<ele>-8.490000</ele>
<time>2018-09-30T10:46:15Z</time>
<speed>0.00</speed>
</trkpt>
<trkpt lat="-7.165072" lon="-34.796291">
<ele>12.170000</ele>
<time>2018-09-30T10:51:21Z</time>
<speed>0.04</speed>
</trkpt>
<trkpt lat="-7.164968" lon="-34.796310">
<ele>4.450000</ele>
<time>2018-09-30T10:56:26Z</time>
<speed>0.13</speed>
</trkpt>
<trkpt lat="-7.165028" lon="-34.796295">
<ele>21.840000</ele>
<time>2018-09-30T11:01:36Z</time>
<speed>0.00</speed>
</trkpt>
<trkpt lat="-7.164965" lon="-34.796219">
<ele>18.980000</ele>
<time>2018-09-30T11:06:43Z</time>
<speed>0.00</speed>
</trkpt>
<trkpt lat="-7.164968" lon="-34.796303">
<ele>49.180000</ele>
<time>2018-09-30T11:11:50Z</time>
<speed>0.00</speed>
</trkpt>
<trkpt lat="-7.165005" lon="-34.796284">
<ele>18.850000</ele>
<time>2018-09-30T11:16:57Z</time>
<speed>0.00</speed>
</trkpt>
<trkpt lat="-7.165018" lon="-34.796242">
<ele>11.530000</ele>
<time>2018-09-30T11:22:06Z</time>
<speed>0.00</speed>
</trkpt>
<trkpt lat="-7.165044" lon="-34.796318">
<ele>15.770000</ele>
<time>2018-09-30T11:27:12Z</time>
<speed>0.00</speed>
</trkpt>
<trkpt lat="-7.165012" lon="-34.796288">
<ele>18.219999</ele>
<time>2018-09-30T11:32:19Z</time>
<speed>0.00</speed>
</trkpt>
<trkpt lat="-7.164998" lon="-34.796242">
<ele>7.440000</ele>
<time>2018-09-30T11:37:27Z</time>
<speed>0.52</speed>
</trkpt>
<trkpt lat="-7.165095" lon="-34.796310">
<ele>27.449999</ele>
<time>2018-09-30T11:42:34Z</time>
<speed>0.29</speed>
</trkpt>
<trkpt lat="-7.167326" lon="-34.798698">
<ele>31.559999</ele>
<time>2018-09-30T11:47:55Z</time>
<speed>7.03</speed>
</trkpt>
<trkpt lat="-7.159942" lon="-34.795506">
<ele>18.789999</ele>
<time>2018-09-30T11:53:06Z</time>
<speed>0.00</speed>
</trkpt>
<trkpt lat="-7.160125" lon="-34.795307">
<ele>0.040000</ele>
<time>2018-09-30T11:58:16Z</time>
<speed>0.00</speed>
</trkpt>
<trkpt lat="-7.160007" lon="-34.795509">
<ele>21.000000</ele>
<time>2018-09-30T12:03:32Z</time>
<speed>0.00</speed>
</trkpt>
<trkpt lat="-7.160030" lon="-34.795609">
<ele>79.519997</ele>
<time>2018-09-30T12:08:58Z</time>
<speed>1.16</speed>
</trkpt>
<trkpt lat="-7.160092" lon="-34.795071">
<ele>-27.209999</ele>
<time>2018-09-30T12:14:09Z</time>
<speed>0.00</speed>
</trkpt>
<trkpt lat="-7.159967" lon="-34.795288">
<ele>17.690001</ele>
<time>2018-09-30T12:19:19Z</time>
<speed>0.00</speed>
</trkpt>
<trkpt lat="-7.160062" lon="-34.795403">
<ele>0.930000</ele>
<time>2018-09-30T12:24:30Z</time>
<speed>0.00</speed>
</trkpt>
<trkpt lat="-7.160047" lon="-34.795486">
<ele>-21.000000</ele>
<time>2018-09-30T12:29:41Z</time>
<speed>0.00</speed>
</trkpt>
<trkpt lat="-7.160096" lon="-34.795132">
<ele>-5.520000</ele>
<time>2018-09-30T12:35:13Z</time>
<speed>0.19</speed>
</trkpt>
<trkpt lat="-7.160162" lon="-34.795029">
<ele>-30.990000</ele>
<time>2018-09-30T12:40:25Z</time>
<speed>0.00</speed>
</trkpt>
<trkpt lat="-7.160009" lon="-34.795441">
<ele>37.590000</ele>
<time>2018-09-30T12:45:38Z</time>
<speed>0.00</speed>
</trkpt>
<trkpt lat="-7.160078" lon="-34.795483">
<ele>-16.180000</ele>
<time>2018-09-30T12:50:50Z</time>
<speed>0.00</speed>
</trkpt>
<trkpt lat="-7.160048" lon="-34.795452">
<ele>-2.860000</ele>
<time>2018-09-30T12:56:01Z</time>
<speed>0.00</speed>
</trkpt>
<trkpt lat="-7.160134" lon="-34.795353">
<ele>-11.290000</ele>
<time>2018-09-30T13:01:15Z</time>
<speed>0.00</speed>
</trkpt>
<trkpt lat="-7.160020" lon="-34.795197">
<ele>19.119999</ele>
<time>2018-09-30T13:06:26Z</time>
<speed>0.57</speed>
</trkpt>
<trkpt lat="-7.160290" lon="-34.794796">
<ele>-5.570000</ele>
<time>2018-09-30T13:11:39Z</time>
<speed>0.00</speed>
</trkpt>
<trkpt lat="-7.160030" lon="-34.795555">
<ele>21.529999</ele>
<time>2018-09-30T13:16:51Z</time>
<speed>0.00</speed>
</trkpt>
<trkpt lat="-7.159959" lon="-34.795521">
<ele>24.619999</ele>
<time>2018-09-30T13:22:03Z</time>
<speed>0.00</speed>
</trkpt>
<trkpt lat="-7.160176" lon="-34.795135">
<ele>-23.240000</ele>
<time>2018-09-30T13:27:22Z</time>
<speed>0.00</speed>
</trkpt>
<trkpt lat="-7.159951" lon="-34.795666">
<ele>58.649998</ele>
<time>2018-09-30T13:32:45Z</time>
<speed>0.96</speed>
</trkpt>
<trkpt lat="-7.160262" lon="-34.794674">
<ele>18.190001</ele>
<time>2018-09-30T13:38:07Z</time>
<speed>1.06</speed>
</trkpt>
<trkpt lat="-7.159985" lon="-34.795345">
<ele>4.760000</ele>
<time>2018-09-30T13:43:51Z</time>
<speed>0.10</speed>
</trkpt>
<trkpt lat="-7.160033" lon="-34.795395">
<ele>10.389999</ele>
<time>2018-09-30T13:50:01Z</time>
<speed>0.00</speed>
</trkpt>
<trkpt lat="-7.160079" lon="-34.795414">
<ele>9.139999</ele>
<time>2018-09-30T13:55:12Z</time>
<speed>0.13</speed>
</trkpt>
<trkpt lat="-7.159928" lon="-34.795425">
<ele>3.710000</ele>
<time>2018-09-30T14:00:25Z</time>
<speed>0.00</speed>
</trkpt>
<trkpt lat="-7.160083" lon="-34.795399">
<ele>46.529999</ele>
<time>2018-09-30T14:05:33Z</time>
<speed>0.00</speed>
</trkpt>
<trkpt lat="-7.160104" lon="-34.795326">
<ele>12.920000</ele>
<time>2018-09-30T14:10:43Z</time>
<speed>0.06</speed>
</trkpt>
<trkpt lat="-7.160144" lon="-34.795322">
<ele>2.400000</ele>
<time>2018-09-30T14:15:56Z</time>
<speed>0.42</speed>
</trkpt>
<trkpt lat="-7.160142" lon="-34.795326">
<ele>9.530000</ele>
<time>2018-09-30T14:21:05Z</time>
<speed>0.00</speed>
</trkpt>
<trkpt lat="-7.160069" lon="-34.795475">
<ele>44.360001</ele>
<time>2018-09-30T14:26:22Z</time>
<speed>0.06</speed>
</trkpt>
<trkpt lat="-7.159898" lon="-34.795475">
<ele>14.400000</ele>
<time>2018-09-30T14:31:30Z</time>
<speed>0.00</speed>
</trkpt>
<trkpt lat="-7.160008" lon="-34.795345">
<ele>7.520000</ele>
<time>2018-09-30T14:36:39Z</time>
<speed>0.00</speed>
</trkpt>
<trkpt lat="-7.160230" lon="-34.795353">
<ele>35.880001</ele>
<time>2018-09-30T14:41:48Z</time>
<speed>0.00</speed>
</trkpt>
<trkpt lat="-7.160141" lon="-34.795368">
<ele>21.869999</ele>
<time>2018-09-30T14:46:57Z</time>
<speed>0.00</speed>
</trkpt>
<trkpt lat="-7.159892" lon="-34.795376">
<ele>2.400000</ele>
<time>2018-09-30T14:52:06Z</time>
<speed>0.00</speed>
</trkpt>
<trkpt lat="-7.160102" lon="-34.795345">
<ele>4.890000</ele>
<time>2018-09-30T14:57:23Z</time>
<speed>0.52</speed>
</trkpt>
<trkpt lat="-7.160004" lon="-34.795429">
<ele>-6.970000</ele>
<time>2018-09-30T15:02:36Z</time>
<speed>0.00</speed>
</trkpt>
<trkpt lat="-7.160017" lon="-34.795364">
<ele>-4.170000</ele>
<time>2018-09-30T15:07:44Z</time>
<speed>0.00</speed>
</trkpt>
<trkpt lat="-7.160144" lon="-34.795406">
<ele>60.059998</ele>
<time>2018-09-30T15:12:53Z</time>
<speed>0.11</speed>
</trkpt>
<trkpt lat="-7.160161" lon="-34.795349">
<ele>20.600000</ele>
<time>2018-09-30T15:18:02Z</time>
<speed>0.08</speed>
</trkpt>
<trkpt lat="-7.159980" lon="-34.795391">
<ele>-1.370000</ele>
<time>2018-09-30T15:23:13Z</time>
<speed>0.47</speed>
</trkpt>
<trkpt lat="-7.160015" lon="-34.795364">
<ele>7.660000</ele>
<time>2018-09-30T15:28:22Z</time>
<speed>0.27</speed>
</trkpt>
<trkpt lat="-7.160106" lon="-34.795387">
<ele>3.970000</ele>
<time>2018-09-30T15:33:50Z</time>
<speed>0.49</speed>
</trkpt>
<trkpt lat="-7.160037" lon="-34.795406">
<ele>9.700000</ele>
<time>2018-09-30T15:39:30Z</time>
<speed>0.10</speed>
</trkpt>
<trkpt lat="-7.160025" lon="-34.795334">
<ele>27.820000</ele>
<time>2018-09-30T15:45:37Z</time>
<speed>0.00</speed>
</trkpt>
<trkpt lat="-7.160069" lon="-34.795372">
<ele>13.809999</ele>
<time>2018-09-30T15:50:45Z</time>
<speed>0.06</speed>
</trkpt>
<trkpt lat="-7.160050" lon="-34.795364">
<ele>-10.660000</ele>
<time>2018-09-30T15:55:52Z</time>
<speed>0.00</speed>
</trkpt>
<trkpt lat="-7.160053" lon="-34.795326">
<ele>-7.440000</ele>
<time>2018-09-30T16:01:02Z</time>
<speed>0.00</speed>
</trkpt>
<trkpt lat="-7.160013" lon="-34.795341">
<ele>19.770000</ele>
<time>2018-09-30T16:06:02Z</time>
<speed>0.00</speed>
</trkpt>
<trkpt lat="-7.160057" lon="-34.795414">
<ele>-5.390000</ele>
<time>2018-09-30T16:11:03Z</time>
<speed>0.00</speed>
</trkpt>
<trkpt lat="-7.160109" lon="-34.795422">
<ele>-17.629999</ele>
<time>2018-09-30T16:16:05Z</time>
<speed>0.00</speed>
</trkpt>
<trkpt lat="-7.160067" lon="-34.795166">
<ele>42.709999</ele>
<time>2018-09-30T16:21:06Z</time>
<speed>0.00</speed>
</trkpt>
<trkpt lat="-7.160059" lon="-34.795486">
<ele>-1.820000</ele>
<time>2018-09-30T16:26:08Z</time>
<speed>0.00</speed>
</trkpt>
<trkpt lat="-7.160058" lon="-34.795498">
<ele>-1.950000</ele>
<time>2018-09-30T16:31:08Z</time>
<speed>0.00</speed>
</trkpt>
<trkpt lat="-7.160031" lon="-34.795349">
<ele>-14.490000</ele>
<time>2018-09-30T16:36:09Z</time>
<speed>0.00</speed>
</trkpt>
<trkpt lat="-7.159939" lon="-34.795589">
<ele>-21.449999</ele>
<time>2018-09-30T16:41:09Z</time>
<speed>0.00</speed>
</trkpt>
<trkpt lat="-7.159966" lon="-34.795464">
<ele>-28.590000</ele>
<time>2018-09-30T16:46:10Z</time>
<speed>0.00</speed>
</trkpt>
<trkpt lat="-7.159997" lon="-34.795452">
<ele>1.940000</ele>
<time>2018-09-30T16:51:10Z</time>
<speed>0.00</speed>
</trkpt>
<trkpt lat="-7.160047" lon="-34.795433">
<ele>-7.030000</ele>
<time>2018-09-30T16:56:10Z</time>
<speed>0.00</speed>
</trkpt>
<trkpt lat="-7.159965" lon="-34.795448">
<ele>-25.379999</ele>
<time>2018-09-30T17:01:17Z</time>
<speed>0.00</speed>
</trkpt>
<trkpt lat="-7.160014" lon="-34.795387">
<ele>25.930000</ele>
<time>2018-09-30T17:06:25Z</time>
<speed>0.00</speed>
</trkpt>
<trkpt lat="-7.160214" lon="-34.795292">
<ele>19.650000</ele>
<time>2018-09-30T17:11:33Z</time>
<speed>1.29</speed>
</trkpt>
<trkpt lat="-7.160063" lon="-34.795410">
<ele>-3.280000</ele>
<time>2018-09-30T17:16:42Z</time>
<speed>0.00</speed>
</trkpt>
<trkpt lat="-7.160158" lon="-34.795208">
<ele>49.259998</ele>
<time>2018-09-30T17:21:51Z</time>
<speed>0.00</speed>
</trkpt>
<trkpt lat="-7.160168" lon="-34.795258">
<ele>54.610001</ele>
<time>2018-09-30T17:27:00Z</time>
<speed>0.00</speed>
</trkpt>
<trkpt lat="-7.160127" lon="-34.795406">
<ele>20.439999</ele>
<time>2018-09-30T17:32:09Z</time>
<speed>0.00</speed>
</trkpt>
<trkpt lat="-7.160214" lon="-34.795475">
<ele>10.900000</ele>
<time>2018-09-30T17:37:17Z</time>
<speed>0.00</speed>
</trkpt>
<trkpt lat="-7.160022" lon="-34.795288">
<ele>34.700001</ele>
<time>2018-09-30T17:42:25Z</time>
<speed>0.00</speed>
</trkpt>
<trkpt lat="-7.160044" lon="-34.795307">
<ele>-2.460000</ele>
<time>2018-09-30T17:47:33Z</time>
<speed>0.00</speed>
</trkpt>
<trkpt lat="-7.160047" lon="-34.795235">
<ele>40.340000</ele>
<time>2018-09-30T17:52:41Z</time>
<speed>0.00</speed>
</trkpt>
<trkpt lat="-7.160246" lon="-34.795448">
<ele>-3.460000</ele>
<time>2018-09-30T17:57:49Z</time>
<speed>0.00</speed>
</trkpt>
<trkpt lat="-7.162051" lon="-34.836960">
<ele>44.730000</ele>
<time>2018-09-30T18:05:52Z</time>
<speed>16.06</speed>
</trkpt>
<trkpt lat="-7.173707" lon="-34.874165">
<ele>30.500000</ele>
<time>2018-09-30T18:21:03Z</time>
<speed>0.00</speed>
</trkpt>
<trkpt lat="-7.180414" lon="-34.875660">
<ele>65.199997</ele>
<time>2018-09-30T18:26:11Z</time>
<speed>4.71</speed>
</trkpt>
<trkpt lat="-7.178773" lon="-34.891506">
<ele>52.369999</ele>
<time>2018-09-30T18:31:20Z</time>
<speed>0.00</speed>
</trkpt>
<trkpt lat="-7.178817" lon="-34.891582">
<ele>13.219999</ele>
<time>2018-09-30T18:36:28Z</time>
<speed>0.00</speed>
</trkpt>
<trkpt lat="-7.178710" lon="-34.891590">
<ele>70.209999</ele>
<time>2018-09-30T18:41:36Z</time>
<speed>0.00</speed>
</trkpt>
<trkpt lat="-7.178630" lon="-34.891365">
<ele>49.840000</ele>
<time>2018-09-30T18:46:44Z</time>
<speed>0.00</speed>
</trkpt>
<trkpt lat="-7.178751" lon="-34.891624">
<ele>16.830000</ele>
<time>2018-09-30T18:51:50Z</time>
<speed>0.00</speed>
</trkpt>
<trkpt lat="-7.178638" lon="-34.891472">
<ele>81.849998</ele>
<time>2018-09-30T18:56:56Z</time>
<speed>0.00</speed>
</trkpt>
<trkpt lat="-7.178780" lon="-34.891464">
<ele>24.619999</ele>
<time>2018-09-30T19:02:09Z</time>
<speed>0.00</speed>
</trkpt>
<trkpt lat="-7.178780" lon="-34.891571">
<ele>53.360001</ele>
<time>2018-09-30T19:07:41Z</time>
<speed>0.06</speed>
</trkpt>
<trkpt lat="-7.178771" lon="-34.891613">
<ele>34.369999</ele>
<time>2018-09-30T19:13:13Z</time>
<speed>0.15</speed>
</trkpt>
<trkpt lat="-7.178731" lon="-34.891479">
<ele>38.320000</ele>
<time>2018-09-30T19:19:33Z</time>
<speed>0.02</speed>
</trkpt>
<trkpt lat="-7.178821" lon="-34.891472">
<ele>92.799995</ele>
<time>2018-09-30T19:27:20Z</time>
<speed>0.07</speed>
</trkpt>
<trkpt lat="-7.178744" lon="-34.891502">
<ele>52.020000</ele>
<time>2018-09-30T19:32:28Z</time>
<speed>0.50</speed>
</trkpt>
<trkpt lat="-7.178733" lon="-34.891350">
<ele>-0.620000</ele>
<time>2018-09-30T19:37:37Z</time>
<speed>0.00</speed>
</trkpt>
<trkpt lat="-7.178755" lon="-34.891510">
<ele>26.080000</ele>
<time>2018-09-30T19:42:43Z</time>
<speed>0.32</speed>
</trkpt>
<trkpt lat="-7.178753" lon="-34.891537">
<ele>19.270000</ele>
<time>2018-09-30T19:47:49Z</time>
<speed>0.76</speed>
</trkpt>
<trkpt lat="-7.178789" lon="-34.891521">
<ele>41.809998</ele>
<time>2018-09-30T19:52:57Z</time>
<speed>0.54</speed>
</trkpt>
<trkpt lat="-7.178768" lon="-34.891514">
<ele>57.539997</ele>
<time>2018-09-30T19:58:04Z</time>
<speed>0.00</speed>
</trkpt>
<trkpt lat="-7.178807" lon="-34.891418">
<ele>27.129999</ele>
<time>2018-09-30T20:03:19Z</time>
<speed>0.00</speed>
</trkpt>
<trkpt lat="-7.178759" lon="-34.891582">
<ele>29.500000</ele>
<time>2018-09-30T20:08:27Z</time>
<speed>0.00</speed>
</trkpt>
<trkpt lat="-7.178785" lon="-34.891571">
<ele>14.650000</ele>
<time>2018-09-30T20:13:35Z</time>
<speed>0.00</speed>
</trkpt>
<trkpt lat="-7.178801" lon="-34.891548">
<ele>23.869999</ele>
<time>2018-09-30T20:18:43Z</time>
<speed>0.00</speed>
</trkpt>
<trkpt lat="-7.178797" lon="-34.891590">
<ele>40.389999</ele>
<time>2018-09-30T20:23:51Z</time>
<speed>0.00</speed>
</trkpt>
<trkpt lat="-7.178751" lon="-34.891495">
<ele>34.340000</ele>
<time>2018-09-30T20:29:00Z</time>
<speed>0.00</speed>
</trkpt>
<trkpt lat="-7.178830" lon="-34.891479">
<ele>33.759998</ele>
<time>2018-09-30T20:34:08Z</time>
<speed>0.00</speed>
</trkpt>
<trkpt lat="-7.178772" lon="-34.891621">
<ele>51.529999</ele>
<time>2018-09-30T20:39:26Z</time>
<speed>0.53</speed>
</trkpt>
<trkpt lat="-7.178912" lon="-34.891129">
<ele>-6.650000</ele>
<time>2018-09-30T20:44:37Z</time>
<speed>1.08</speed>
</trkpt>
<trkpt lat="-7.178791" lon="-34.891445">
<ele>29.349998</ele>
<time>2018-09-30T20:49:46Z</time>
<speed>0.00</speed>
</trkpt>
<trkpt lat="-7.178868" lon="-34.891315">
<ele>18.350000</ele>
<time>2018-09-30T20:54:56Z</time>
<speed>0.00</speed>
</trkpt>
<trkpt lat="-7.179124" lon="-34.891045">
<ele>5.150000</ele>
<time>2018-09-30T21:00:12Z</time>
<speed>1.07</speed>
</trkpt>
<trkpt lat="-7.178856" lon="-34.891434">
<ele>64.830002</ele>
<time>2018-09-30T21:05:42Z</time>
<speed>0.09</speed>
</trkpt>
<trkpt lat="-7.178723" lon="-34.891605">
<ele>103.879997</ele>
<time>2018-09-30T21:11:13Z</time>
<speed>0.49</speed>
</trkpt>
<trkpt lat="-7.178780" lon="-34.891769">
<ele>98.629997</ele>
<time>2018-09-30T21:17:59Z</time>
<speed>0.65</speed>
</trkpt>
<trkpt lat="-7.178825" lon="-34.891598">
<ele>33.779999</ele>
<time>2018-09-30T21:25:22Z</time>
<speed>0.00</speed>
</trkpt>
<trkpt lat="-7.178729" lon="-34.891533">
<ele>41.989998</ele>
<time>2018-09-30T21:30:38Z</time>
<speed>0.16</speed>
</trkpt>
<trkpt lat="-7.178829" lon="-34.891918">
<ele>59.809998</ele>
<time>2018-09-30T21:36:07Z</time>
<speed>0.00</speed>
</trkpt>
<trkpt lat="-7.178776" lon="-34.891510">
<ele>36.110001</ele>
<time>2018-09-30T21:41:31Z</time>
<speed>0.01</speed>
</trkpt>
<trkpt lat="-7.178642" lon="-34.891521">
<ele>41.889999</ele>
<time>2018-09-30T21:47:01Z</time>
<speed>0.00</speed>
</trkpt>
<trkpt lat="-7.178695" lon="-34.891640">
<ele>63.289997</ele>
<time>2018-09-30T21:52:11Z</time>
<speed>0.00</speed>
</trkpt>
<trkpt lat="-7.178841" lon="-34.891579">
<ele>29.209999</ele>
<time>2018-09-30T21:57:19Z</time>
<speed>0.00</speed>
</trkpt>
<trkpt lat="-7.178780" lon="-34.891518">
<ele>40.329998</ele>
<time>2018-09-30T22:03:02Z</time>
<speed>0.19</speed>
</trkpt>
<trkpt lat="-7.178693" lon="-34.891502">
<ele>37.219997</ele>
<time>2018-09-30T22:08:12Z</time>
<speed>0.00</speed>
</trkpt>
<trkpt lat="-7.178802" lon="-34.891460">
<ele>33.989998</ele>
<time>2018-09-30T22:13:20Z</time>
<speed>0.00</speed>
</trkpt>
<trkpt lat="-7.178797" lon="-34.891506">
<ele>51.410000</ele>
<time>2018-09-30T22:18:27Z</time>
<speed>0.09</speed>
</trkpt>
<trkpt lat="-7.178778" lon="-34.891476">
<ele>52.840000</ele>
<time>2018-09-30T22:23:37Z</time>
<speed>0.35</speed>
</trkpt>
<trkpt lat="-7.178736" lon="-34.891541">
<ele>36.820000</ele>
<time>2018-09-30T22:28:44Z</time>
<speed>0.00</speed>
</trkpt>
<trkpt lat="-7.178737" lon="-34.891426">
<ele>64.529999</ele>
<time>2018-09-30T22:33:51Z</time>
<speed>0.00</speed>
</trkpt>
<trkpt lat="-7.178729" lon="-34.891644">
<ele>39.379997</ele>
<time>2018-09-30T22:38:58Z</time>
<speed>0.00</speed>
</trkpt>
<trkpt lat="-7.178752" lon="-34.891518">
<ele>22.090000</ele>
<time>2018-09-30T22:44:08Z</time>
<speed>0.05</speed>
</trkpt>
<trkpt lat="-7.178802" lon="-34.891590">
<ele>-2.340000</ele>
<time>2018-09-30T22:49:40Z</time>
<speed>0.33</speed>
</trkpt>
<trkpt lat="-7.178972" lon="-34.890900">
<ele>159.039993</ele>
<time>2018-09-30T22:55:17Z</time>
<speed>0.23</speed>
</trkpt>
<trkpt lat="-7.178693" lon="-34.891865">
<ele>1.710000</ele>
<time>2018-09-30T23:02:00Z</time>
<speed>0.44</speed>
</trkpt>
<trkpt lat="-7.178813" lon="-34.891724">
<ele>5.760000</ele>
<time>2018-09-30T23:08:33Z</time>
<speed>0.48</speed>
</trkpt>
<trkpt lat="-7.178776" lon="-34.891582">
<ele>45.539997</ele>
<time>2018-09-30T23:14:52Z</time>
<speed>0.00</speed>
</trkpt>
<trkpt lat="-7.178525" lon="-34.891460">
<ele>47.689999</ele>
<time>2018-09-30T23:21:19Z</time>
<speed>0.43</speed>
</trkpt>
<trkpt lat="-7.178786" lon="-34.891579">
<ele>45.969997</ele>
<time>2018-09-30T23:28:42Z</time>
<speed>0.75</speed>
</trkpt>
<trkpt lat="-7.179060" lon="-34.890987">
<ele>119.489998</ele>
<time>2018-09-30T23:36:28Z</time>
<speed>0.00</speed>
</trkpt>
<trkpt lat="-7.178805" lon="-34.891502">
<ele>48.459999</ele>
<time>2018-09-30T23:41:42Z</time>
<speed>0.35</speed>
</trkpt>
<trkpt lat="-7.178885" lon="-34.891338">
<ele>89.349998</ele>
<time>2018-09-30T23:46:52Z</time>
<speed>0.00</speed>
</trkpt>
<trkpt lat="-7.178961" lon="-34.891224">
<ele>81.750000</ele>
<time>2018-09-30T23:51:59Z</time>
<speed>0.00</speed>
</trkpt>
<trkpt lat="-7.178720" lon="-34.891621">
<ele>16.250000</ele>
<time>2018-09-30T23:57:08Z</time>
<speed>0.00</speed>
</trkpt>
<trkpt lat="-7.178564" lon="-34.891750">
<ele>-20.389999</ele>
<time>2018-10-01T00:02:45Z</time>
<speed>0.28</speed>
</trkpt>
<trkpt lat="-7.178778" lon="-34.891533">
<ele>18.529999</ele>
<time>2018-10-01T00:08:21Z</time>
<speed>0.49</speed>
</trkpt>
<trkpt lat="-7.178730" lon="-34.891636">
<ele>21.430000</ele>
<time>2018-10-01T00:15:17Z</time>
<speed>0.49</speed>
</trkpt>
</trkseg>
</trk>
</gpx>
