# Supplementary material for: Critical areas for sea turtles in Northeast Brazil: a participatory approach for a data-poor context
Source: PeerJ. 2024 Mar 25;12:e17109. doi: 10.7717/peerj.17109 (PMC10977088; doi:10.7717/peerj.17109)
Supplement: Supplemental Information 5 [file peerj-12-17109-s005.zip › Route files/PE5_2710.gpx]

<?xml version="1.0" encoding="UTF-8" standalone="yes" ?>
<gpx creator="Mobile Action http://www.mobileaction.com/1.1" version="1.0" xmlns="http://www.topografix.com/GPX/1/0" xmlns:xsi="http://www.w3.org/2001/XMLSchema-instance" xsi:schemaLocation="http://www.topografix.com/GPX/1/0 http://www.topografix.com/GPX/1/0/gpx.xsd">
<wpt lat="-7.179970" lon="-34.873642">
<ele>67.580002</ele>
<time>2018-10-01T17:35:52Z</time>
<name></name>
<desc></desc>
<sym>Waypoint</sym>
</wpt>
<wpt lat="-7.176656" lon="-34.873798">
<ele>97.979996</ele>
<time>2018-10-01T17:36:57Z</time>
<name></name>
<desc></desc>
<sym>Waypoint</sym>
</wpt>
<wpt lat="-7.165460" lon="-34.796734">
<ele>9.929999</ele>
<time>2018-10-15T15:53:05Z</time>
<name></name>
<desc></desc>
<sym>Waypoint</sym>
</wpt>
<wpt lat="-7.178982" lon="-34.790234">
<ele>-14.230000</ele>
<time>2018-10-24T13:14:27Z</time>
<name></name>
<desc></desc>
<sym>Waypoint</sym>
</wpt>
<wpt lat="-7.166313" lon="-34.795074">
<ele>0.470000</ele>
<time>2018-10-24T14:26:11Z</time>
<name></name>
<desc></desc>
<sym>Waypoint</sym>
</wpt>
<trk>
<name>20181027-192720(1)</name>
<desc>Color:004000ff</desc>
<trkseg>
<trkpt lat="-7.178771" lon="-34.891438">
<ele>65.119995</ele>
<time>2018-10-01T00:30:40Z</time>
<speed>0.22</speed>
</trkpt>
<trkpt lat="-7.178767" lon="-34.891441">
<ele>64.220001</ele>
<time>2018-10-01T00:30:41Z</time>
<speed>0.25</speed>
</trkpt>
<trkpt lat="-7.178761" lon="-34.891441">
<ele>63.439999</ele>
<time>2018-10-01T00:30:42Z</time>
<speed>0.63</speed>
</trkpt>
<trkpt lat="-7.178754" lon="-34.891441">
<ele>63.399998</ele>
<time>2018-10-01T00:30:43Z</time>
<speed>0.68</speed>
</trkpt>
<trkpt lat="-7.178749" lon="-34.891441">
<ele>62.939999</ele>
<time>2018-10-01T00:30:44Z</time>
<speed>0.65</speed>
</trkpt>
<trkpt lat="-7.178745" lon="-34.891441">
<ele>61.559998</ele>
<time>2018-10-01T00:30:45Z</time>
<speed>0.67</speed>
</trkpt>
<trkpt lat="-7.178740" lon="-34.891441">
<ele>61.230000</ele>
<time>2018-10-01T00:30:46Z</time>
<speed>0.57</speed>
</trkpt>
<trkpt lat="-7.178741" lon="-34.891445">
<ele>60.029999</ele>
<time>2018-10-01T00:30:47Z</time>
<speed>0.21</speed>
</trkpt>
<trkpt lat="-7.178743" lon="-34.891449">
<ele>57.989998</ele>
<time>2018-10-01T00:30:48Z</time>
<speed>0.16</speed>
</trkpt>
<trkpt lat="-7.178747" lon="-34.891449">
<ele>57.029999</ele>
<time>2018-10-01T00:30:49Z</time>
<speed>0.16</speed>
</trkpt>
<trkpt lat="-7.178750" lon="-34.891453">
<ele>56.000000</ele>
<time>2018-10-01T00:30:50Z</time>
<speed>0.21</speed>
</trkpt>
<trkpt lat="-7.178754" lon="-34.891457">
<ele>55.439999</ele>
<time>2018-10-01T00:30:51Z</time>
<speed>0.36</speed>
</trkpt>
<trkpt lat="-7.178762" lon="-34.891460">
<ele>54.959999</ele>
<time>2018-10-01T00:30:52Z</time>
<speed>0.65</speed>
</trkpt>
<trkpt lat="-7.178761" lon="-34.891464">
<ele>55.529999</ele>
<time>2018-10-01T00:30:53Z</time>
<speed>0.63</speed>
</trkpt>
<trkpt lat="-7.178768" lon="-34.891468">
<ele>54.779999</ele>
<time>2018-10-01T00:30:54Z</time>
<speed>0.67</speed>
</trkpt>
<trkpt lat="-7.178761" lon="-34.891476">
<ele>54.739998</ele>
<time>2018-10-01T00:30:55Z</time>
<speed>0.60</speed>
</trkpt>
<trkpt lat="-7.178760" lon="-34.891479">
<ele>54.419998</ele>
<time>2018-10-01T00:30:56Z</time>
<speed>0.22</speed>
</trkpt>
<trkpt lat="-7.178759" lon="-34.891479">
<ele>54.579998</ele>
<time>2018-10-01T00:30:57Z</time>
<speed>0.25</speed>
</trkpt>
<trkpt lat="-7.178761" lon="-34.891483">
<ele>53.489998</ele>
<time>2018-10-01T00:30:58Z</time>
<speed>0.77</speed>
</trkpt>
<trkpt lat="-7.178763" lon="-34.891476">
<ele>52.389999</ele>
<time>2018-10-01T00:30:59Z</time>
<speed>1.17</speed>
</trkpt>
<trkpt lat="-7.178762" lon="-34.891468">
<ele>51.980000</ele>
<time>2018-10-01T00:31:00Z</time>
<speed>0.86</speed>
</trkpt>
<trkpt lat="-7.178756" lon="-34.891464">
<ele>50.430000</ele>
<time>2018-10-01T00:31:01Z</time>
<speed>0.62</speed>
</trkpt>
<trkpt lat="-7.178752" lon="-34.891457">
<ele>49.410000</ele>
<time>2018-10-01T00:31:02Z</time>
<speed>0.57</speed>
</trkpt>
<trkpt lat="-7.178747" lon="-34.891453">
<ele>49.000000</ele>
<time>2018-10-01T00:31:03Z</time>
<speed>0.58</speed>
</trkpt>
<trkpt lat="-7.178741" lon="-34.891449">
<ele>48.489998</ele>
<time>2018-10-01T00:31:04Z</time>
<speed>0.78</speed>
</trkpt>
<trkpt lat="-7.178733" lon="-34.891445">
<ele>49.709999</ele>
<time>2018-10-01T00:31:05Z</time>
<speed>0.68</speed>
</trkpt>
<trkpt lat="-7.178729" lon="-34.891441">
<ele>50.980000</ele>
<time>2018-10-01T00:31:06Z</time>
<speed>0.14</speed>
</trkpt>
<trkpt lat="-7.178736" lon="-34.891438">
<ele>54.270000</ele>
<time>2018-10-01T00:31:07Z</time>
<speed>0.65</speed>
</trkpt>
<trkpt lat="-7.178743" lon="-34.891449">
<ele>51.389999</ele>
<time>2018-10-01T00:31:08Z</time>
<speed>0.70</speed>
</trkpt>
<trkpt lat="-7.178747" lon="-34.891457">
<ele>49.349998</ele>
<time>2018-10-01T00:31:09Z</time>
<speed>0.75</speed>
</trkpt>
<trkpt lat="-7.178751" lon="-34.891464">
<ele>49.299999</ele>
<time>2018-10-01T00:31:10Z</time>
<speed>0.94</speed>
</trkpt>
<trkpt lat="-7.178755" lon="-34.891468">
<ele>48.919998</ele>
<time>2018-10-01T00:31:11Z</time>
<speed>0.60</speed>
</trkpt>
<trkpt lat="-7.178755" lon="-34.891476">
<ele>48.930000</ele>
<time>2018-10-01T00:31:12Z</time>
<speed>0.66</speed>
</trkpt>
<trkpt lat="-7.178755" lon="-34.891483">
<ele>48.789997</ele>
<time>2018-10-01T00:31:13Z</time>
<speed>0.73</speed>
</trkpt>
<trkpt lat="-7.178751" lon="-34.891487">
<ele>48.660000</ele>
<time>2018-10-01T00:31:14Z</time>
<speed>0.46</speed>
</trkpt>
<trkpt lat="-7.178745" lon="-34.891491">
<ele>49.079998</ele>
<time>2018-10-01T00:31:15Z</time>
<speed>0.50</speed>
</trkpt>
<trkpt lat="-7.178741" lon="-34.891491">
<ele>48.649998</ele>
<time>2018-10-01T00:31:16Z</time>
<speed>0.47</speed>
</trkpt>
<trkpt lat="-7.178741" lon="-34.891495">
<ele>47.779999</ele>
<time>2018-10-01T00:31:17Z</time>
<speed>0.14</speed>
</trkpt>
<trkpt lat="-7.178739" lon="-34.891495">
<ele>47.829998</ele>
<time>2018-10-01T00:31:18Z</time>
<speed>0.20</speed>
</trkpt>
<trkpt lat="-7.178736" lon="-34.891491">
<ele>47.669998</ele>
<time>2018-10-01T00:31:19Z</time>
<speed>0.44</speed>
</trkpt>
<trkpt lat="-7.178728" lon="-34.891487">
<ele>47.700001</ele>
<time>2018-10-01T00:31:21Z</time>
<speed>0.44</speed>
</trkpt>
<trkpt lat="-7.178727" lon="-34.891483">
<ele>47.750000</ele>
<time>2018-10-01T00:31:22Z</time>
<speed>0.35</speed>
</trkpt>
<trkpt lat="-7.178740" lon="-34.891491">
<ele>48.279999</ele>
<time>2018-10-01T00:31:23Z</time>
<speed>0.36</speed>
</trkpt>
<trkpt lat="-7.178746" lon="-34.891499">
<ele>49.389999</ele>
<time>2018-10-01T00:31:24Z</time>
<speed>0.58</speed>
</trkpt>
<trkpt lat="-7.178750" lon="-34.891499">
<ele>49.410000</ele>
<time>2018-10-01T00:31:25Z</time>
<speed>0.71</speed>
</trkpt>
<trkpt lat="-7.178754" lon="-34.891499">
<ele>49.619999</ele>
<time>2018-10-01T00:31:26Z</time>
<speed>0.14</speed>
</trkpt>
<trkpt lat="-7.178756" lon="-34.891502">
<ele>49.209999</ele>
<time>2018-10-01T00:31:27Z</time>
<speed>0.04</speed>
</trkpt>
</trkseg>
</trk>
<trk>
<name>20181027-192720(2)</name>
<desc>Color:004000ff</desc>
<trkseg>
<trkpt lat="-7.178776" lon="-34.891594">
<ele>13.429999</ele>
<time>2018-10-01T00:36:57Z</time>
<speed>0.00</speed>
</trkpt>
<trkpt lat="-7.178780" lon="-34.891483">
<ele>27.379999</ele>
<time>2018-10-01T00:37:10Z</time>
<speed>0.09</speed>
</trkpt>
<trkpt lat="-7.178773" lon="-34.891479">
<ele>29.709999</ele>
<time>2018-10-01T00:37:12Z</time>
<speed>0.00</speed>
</trkpt>
<trkpt lat="-7.178773" lon="-34.891479">
<ele>29.709999</ele>
<time>2018-10-01T00:37:13Z</time>
<speed>0.00</speed>
</trkpt>
<trkpt lat="-7.178773" lon="-34.891479">
<ele>29.709999</ele>
<time>2018-10-01T00:37:14Z</time>
<speed>0.00</speed>
</trkpt>
<trkpt lat="-7.178773" lon="-34.891479">
<ele>29.709999</ele>
<time>2018-10-01T00:37:15Z</time>
<speed>0.00</speed>
</trkpt>
<trkpt lat="-7.178773" lon="-34.891479">
<ele>29.709999</ele>
<time>2018-10-01T00:37:16Z</time>
<speed>0.00</speed>
</trkpt>
<trkpt lat="-7.178773" lon="-34.891479">
<ele>29.709999</ele>
<time>2018-10-01T00:37:17Z</time>
<speed>0.00</speed>
</trkpt>
<trkpt lat="-7.178773" lon="-34.891479">
<ele>29.709999</ele>
<time>2018-10-01T00:37:18Z</time>
<speed>0.00</speed>
</trkpt>
<trkpt lat="-7.178773" lon="-34.891479">
<ele>29.709999</ele>
<time>2018-10-01T00:37:19Z</time>
<speed>0.00</speed>
</trkpt>
<trkpt lat="-7.178773" lon="-34.891479">
<ele>29.709999</ele>
<time>2018-10-01T00:37:20Z</time>
<speed>0.00</speed>
</trkpt>
<trkpt lat="-7.178773" lon="-34.891479">
<ele>29.709999</ele>
<time>2018-10-01T00:37:21Z</time>
<speed>0.00</speed>
</trkpt>
<trkpt lat="-7.178773" lon="-34.891479">
<ele>29.709999</ele>
<time>2018-10-01T00:37:22Z</time>
<speed>0.00</speed>
</trkpt>
<trkpt lat="-7.178773" lon="-34.891479">
<ele>29.709999</ele>
<time>2018-10-01T00:37:23Z</time>
<speed>0.00</speed>
</trkpt>
<trkpt lat="-7.178773" lon="-34.891479">
<ele>29.709999</ele>
<time>2018-10-01T00:37:24Z</time>
<speed>0.00</speed>
</trkpt>
<trkpt lat="-7.178773" lon="-34.891479">
<ele>29.709999</ele>
<time>2018-10-01T00:37:25Z</time>
<speed>0.00</speed>
</trkpt>
<trkpt lat="-7.178773" lon="-34.891479">
<ele>29.709999</ele>
<time>2018-10-01T00:37:26Z</time>
<speed>0.00</speed>
</trkpt>
<trkpt lat="-7.178773" lon="-34.891479">
<ele>29.709999</ele>
<time>2018-10-01T00:37:27Z</time>
<speed>0.00</speed>
</trkpt>
<trkpt lat="-7.178773" lon="-34.891479">
<ele>29.709999</ele>
<time>2018-10-01T00:37:28Z</time>
<speed>0.00</speed>
</trkpt>
<trkpt lat="-7.178773" lon="-34.891479">
<ele>29.709999</ele>
<time>2018-10-01T00:37:29Z</time>
<speed>0.00</speed>
</trkpt>
<trkpt lat="-7.178773" lon="-34.891479">
<ele>29.709999</ele>
<time>2018-10-01T00:37:30Z</time>
<speed>0.00</speed>
</trkpt>
<trkpt lat="-7.178773" lon="-34.891479">
<ele>29.709999</ele>
<time>2018-10-01T00:37:31Z</time>
<speed>0.00</speed>
</trkpt>
<trkpt lat="-7.178773" lon="-34.891479">
<ele>29.709999</ele>
<time>2018-10-01T00:37:32Z</time>
<speed>0.00</speed>
</trkpt>
<trkpt lat="-7.178773" lon="-34.891479">
<ele>29.709999</ele>
<time>2018-10-01T00:37:33Z</time>
<speed>0.00</speed>
</trkpt>
<trkpt lat="-7.178773" lon="-34.891479">
<ele>29.709999</ele>
<time>2018-10-01T00:37:34Z</time>
<speed>0.00</speed>
</trkpt>
<trkpt lat="-7.178773" lon="-34.891479">
<ele>29.709999</ele>
<time>2018-10-01T00:37:35Z</time>
<speed>0.00</speed>
</trkpt>
<trkpt lat="-7.178773" lon="-34.891479">
<ele>29.709999</ele>
<time>2018-10-01T00:37:36Z</time>
<speed>0.00</speed>
</trkpt>
<trkpt lat="-7.178773" lon="-34.891479">
<ele>29.709999</ele>
<time>2018-10-01T00:37:37Z</time>
<speed>0.00</speed>
</trkpt>
<trkpt lat="-7.178773" lon="-34.891479">
<ele>29.709999</ele>
<time>2018-10-01T00:37:38Z</time>
<speed>0.00</speed>
</trkpt>
<trkpt lat="-7.178773" lon="-34.891479">
<ele>29.709999</ele>
<time>2018-10-01T00:37:39Z</time>
<speed>0.00</speed>
</trkpt>
<trkpt lat="-7.178773" lon="-34.891479">
<ele>29.709999</ele>
<time>2018-10-01T00:37:40Z</time>
<speed>0.00</speed>
</trkpt>
<trkpt lat="-7.178773" lon="-34.891479">
<ele>29.709999</ele>
<time>2018-10-01T00:37:41Z</time>
<speed>0.00</speed>
</trkpt>
<trkpt lat="-7.178773" lon="-34.891479">
<ele>29.709999</ele>
<time>2018-10-01T00:37:42Z</time>
<speed>0.00</speed>
</trkpt>
<trkpt lat="-7.178773" lon="-34.891479">
<ele>29.709999</ele>
<time>2018-10-01T00:37:43Z</time>
<speed>0.00</speed>
</trkpt>
<trkpt lat="-7.178773" lon="-34.891479">
<ele>29.709999</ele>
<time>2018-10-01T00:37:44Z</time>
<speed>0.00</speed>
</trkpt>
<trkpt lat="-7.178773" lon="-34.891479">
<ele>29.709999</ele>
<time>2018-10-01T00:37:45Z</time>
<speed>0.00</speed>
</trkpt>
<trkpt lat="-7.178773" lon="-34.891479">
<ele>29.709999</ele>
<time>2018-10-01T00:37:46Z</time>
<speed>0.00</speed>
</trkpt>
<trkpt lat="-7.178773" lon="-34.891479">
<ele>29.709999</ele>
<time>2018-10-01T00:37:47Z</time>
<speed>0.00</speed>
</trkpt>
<trkpt lat="-7.178773" lon="-34.891479">
<ele>29.709999</ele>
<time>2018-10-01T00:37:48Z</time>
<speed>0.00</speed>
</trkpt>
<trkpt lat="-7.178773" lon="-34.891479">
<ele>29.709999</ele>
<time>2018-10-01T00:37:49Z</time>
<speed>0.00</speed>
</trkpt>
<trkpt lat="-7.178773" lon="-34.891479">
<ele>29.709999</ele>
<time>2018-10-01T00:37:51Z</time>
<speed>0.00</speed>
</trkpt>
<trkpt lat="-7.178773" lon="-34.891479">
<ele>29.709999</ele>
<time>2018-10-01T00:37:52Z</time>
<speed>0.00</speed>
</trkpt>
<trkpt lat="-7.178773" lon="-34.891479">
<ele>29.709999</ele>
<time>2018-10-01T00:37:54Z</time>
<speed>0.00</speed>
</trkpt>
<trkpt lat="-7.178773" lon="-34.891479">
<ele>29.709999</ele>
<time>2018-10-01T00:37:55Z</time>
<speed>0.00</speed>
</trkpt>
<trkpt lat="-7.178773" lon="-34.891479">
<ele>29.709999</ele>
<time>2018-10-01T00:37:56Z</time>
<speed>0.00</speed>
</trkpt>
<trkpt lat="-7.178773" lon="-34.891479">
<ele>29.709999</ele>
<time>2018-10-01T00:37:57Z</time>
<speed>0.00</speed>
</trkpt>
<trkpt lat="-7.178773" lon="-34.891479">
<ele>29.709999</ele>
<time>2018-10-01T00:37:59Z</time>
<speed>0.00</speed>
</trkpt>
<trkpt lat="-7.178773" lon="-34.891479">
<ele>29.709999</ele>
<time>2018-10-01T00:38:00Z</time>
<speed>0.00</speed>
</trkpt>
<trkpt lat="-7.178773" lon="-34.891479">
<ele>29.709999</ele>
<time>2018-10-01T00:38:01Z</time>
<speed>0.00</speed>
</trkpt>
<trkpt lat="-7.178773" lon="-34.891479">
<ele>29.709999</ele>
<time>2018-10-01T00:38:02Z</time>
<speed>0.00</speed>
</trkpt>
<trkpt lat="-7.178773" lon="-34.891479">
<ele>29.709999</ele>
<time>2018-10-01T00:38:04Z</time>
<speed>0.00</speed>
</trkpt>
<trkpt lat="-7.178773" lon="-34.891479">
<ele>29.709999</ele>
<time>2018-10-01T00:38:05Z</time>
<speed>0.00</speed>
</trkpt>
<trkpt lat="-7.178773" lon="-34.891479">
<ele>29.709999</ele>
<time>2018-10-01T00:38:06Z</time>
<speed>0.00</speed>
</trkpt>
<trkpt lat="-7.178773" lon="-34.891479">
<ele>29.709999</ele>
<time>2018-10-01T00:38:07Z</time>
<speed>0.00</speed>
</trkpt>
<trkpt lat="-7.178773" lon="-34.891479">
<ele>29.709999</ele>
<time>2018-10-01T00:38:08Z</time>
<speed>0.00</speed>
</trkpt>
<trkpt lat="-7.178773" lon="-34.891479">
<ele>29.709999</ele>
<time>2018-10-01T00:38:10Z</time>
<speed>0.00</speed>
</trkpt>
<trkpt lat="-7.178773" lon="-34.891479">
<ele>29.709999</ele>
<time>2018-10-01T00:38:11Z</time>
<speed>0.00</speed>
</trkpt>
<trkpt lat="-7.178773" lon="-34.891479">
<ele>29.709999</ele>
<time>2018-10-01T00:38:12Z</time>
<speed>0.00</speed>
</trkpt>
<trkpt lat="-7.178773" lon="-34.891479">
<ele>29.709999</ele>
<time>2018-10-01T00:38:13Z</time>
<speed>0.00</speed>
</trkpt>
<trkpt lat="-7.178773" lon="-34.891479">
<ele>29.709999</ele>
<time>2018-10-01T00:38:15Z</time>
<speed>0.00</speed>
</trkpt>
<trkpt lat="-7.178773" lon="-34.891479">
<ele>29.709999</ele>
<time>2018-10-01T00:38:16Z</time>
<speed>0.00</speed>
</trkpt>
<trkpt lat="-7.178773" lon="-34.891479">
<ele>29.709999</ele>
<time>2018-10-01T00:38:17Z</time>
<speed>0.00</speed>
</trkpt>
<trkpt lat="-7.178773" lon="-34.891479">
<ele>29.709999</ele>
<time>2018-10-01T00:38:18Z</time>
<speed>0.00</speed>
</trkpt>
<trkpt lat="-7.178773" lon="-34.891479">
<ele>29.709999</ele>
<time>2018-10-01T00:38:20Z</time>
<speed>0.00</speed>
</trkpt>
<trkpt lat="-7.178773" lon="-34.891479">
<ele>29.709999</ele>
<time>2018-10-01T00:38:21Z</time>
<speed>0.00</speed>
</trkpt>
<trkpt lat="-7.178773" lon="-34.891479">
<ele>29.709999</ele>
<time>2018-10-01T00:38:22Z</time>
<speed>0.00</speed>
</trkpt>
<trkpt lat="-7.178773" lon="-34.891479">
<ele>29.709999</ele>
<time>2018-10-01T00:38:23Z</time>
<speed>0.00</speed>
</trkpt>
<trkpt lat="-7.178773" lon="-34.891479">
<ele>29.709999</ele>
<time>2018-10-01T00:38:24Z</time>
<speed>0.00</speed>
</trkpt>
<trkpt lat="-7.178773" lon="-34.891479">
<ele>29.709999</ele>
<time>2018-10-01T00:38:26Z</time>
<speed>0.00</speed>
</trkpt>
<trkpt lat="-7.178773" lon="-34.891479">
<ele>29.709999</ele>
<time>2018-10-01T00:38:27Z</time>
<speed>0.00</speed>
</trkpt>
<trkpt lat="-7.178773" lon="-34.891479">
<ele>29.709999</ele>
<time>2018-10-01T00:38:28Z</time>
<speed>0.00</speed>
</trkpt>
<trkpt lat="-7.178773" lon="-34.891479">
<ele>29.709999</ele>
<time>2018-10-01T00:38:29Z</time>
<speed>0.00</speed>
</trkpt>
<trkpt lat="-7.178773" lon="-34.891479">
<ele>29.709999</ele>
<time>2018-10-01T00:38:30Z</time>
<speed>0.00</speed>
</trkpt>
<trkpt lat="-7.178773" lon="-34.891479">
<ele>29.709999</ele>
<time>2018-10-01T00:38:31Z</time>
<speed>0.00</speed>
</trkpt>
<trkpt lat="-7.178911" lon="-34.891418">
<ele>28.539999</ele>
<time>2018-10-01T01:01:45Z</time>
<speed>1.01</speed>
</trkpt>
<trkpt lat="-7.178770" lon="-34.891499">
<ele>41.840000</ele>
<time>2018-10-01T01:01:47Z</time>
<speed>0.30</speed>
</trkpt>
<trkpt lat="-7.178776" lon="-34.891472">
<ele>51.719997</ele>
<time>2018-10-01T01:01:48Z</time>
<speed>0.00</speed>
</trkpt>
<trkpt lat="-7.178776" lon="-34.891472">
<ele>51.719997</ele>
<time>2018-10-01T01:01:49Z</time>
<speed>0.00</speed>
</trkpt>
<trkpt lat="-7.178776" lon="-34.891472">
<ele>51.719997</ele>
<time>2018-10-01T01:01:50Z</time>
<speed>0.00</speed>
</trkpt>
<trkpt lat="-7.178776" lon="-34.891472">
<ele>51.719997</ele>
<time>2018-10-01T01:01:51Z</time>
<speed>0.00</speed>
</trkpt>
<trkpt lat="-7.178767" lon="-34.891502">
<ele>48.549999</ele>
<time>2018-10-01T01:01:52Z</time>
<speed>1.09</speed>
</trkpt>
<trkpt lat="-7.178764" lon="-34.891510">
<ele>48.309998</ele>
<time>2018-10-01T01:01:53Z</time>
<speed>0.65</speed>
</trkpt>
<trkpt lat="-7.178763" lon="-34.891514">
<ele>48.139999</ele>
<time>2018-10-01T01:01:54Z</time>
<speed>0.18</speed>
</trkpt>
<trkpt lat="-7.178763" lon="-34.891518">
<ele>48.239998</ele>
<time>2018-10-01T01:01:55Z</time>
<speed>0.17</speed>
</trkpt>
<trkpt lat="-7.178763" lon="-34.891521">
<ele>48.639999</ele>
<time>2018-10-01T01:01:56Z</time>
<speed>0.00</speed>
</trkpt>
<trkpt lat="-7.178763" lon="-34.891521">
<ele>48.639999</ele>
<time>2018-10-01T01:01:57Z</time>
<speed>0.00</speed>
</trkpt>
<trkpt lat="-7.178763" lon="-34.891521">
<ele>48.639999</ele>
<time>2018-10-01T01:01:58Z</time>
<speed>0.00</speed>
</trkpt>
<trkpt lat="-7.178763" lon="-34.891521">
<ele>48.639999</ele>
<time>2018-10-01T01:01:59Z</time>
<speed>0.00</speed>
</trkpt>
<trkpt lat="-7.178763" lon="-34.891521">
<ele>48.639999</ele>
<time>2018-10-01T01:02:00Z</time>
<speed>0.00</speed>
</trkpt>
</trkseg>
</trk>
<trk>
<name>20181027-192720(3)</name>
<desc>Color:004000ff</desc>
<trkseg>
<trkpt lat="-7.178737" lon="-34.891590">
<ele>42.869999</ele>
<time>2018-10-01T01:11:42Z</time>
<speed>0.00</speed>
</trkpt>
<trkpt lat="-7.178774" lon="-34.891640">
<ele>37.230000</ele>
<time>2018-10-01T01:12:09Z</time>
<speed>0.27</speed>
</trkpt>
</trkseg>
</trk>
<trk>
<name>20181027-192720(4)</name>
<desc>Color:004000ff</desc>
<trkseg>
<trkpt lat="-7.178764" lon="-34.891499">
<ele>40.020000</ele>
<time>2018-10-01T13:26:00Z</time>
<speed>0.00</speed>
</trkpt>
<trkpt lat="-7.178664" lon="-34.891644">
<ele>4.700000</ele>
<time>2018-10-01T13:26:09Z</time>
<speed>0.17</speed>
</trkpt>
<trkpt lat="-7.178656" lon="-34.891602">
<ele>38.270000</ele>
<time>2018-10-01T13:31:24Z</time>
<speed>0.00</speed>
</trkpt>
<trkpt lat="-7.178701" lon="-34.891621">
<ele>24.719999</ele>
<time>2018-10-01T13:36:36Z</time>
<speed>0.00</speed>
</trkpt>
<trkpt lat="-7.178827" lon="-34.891464">
<ele>48.860001</ele>
<time>2018-10-01T13:41:49Z</time>
<speed>0.00</speed>
</trkpt>
<trkpt lat="-7.178639" lon="-34.891548">
<ele>36.130001</ele>
<time>2018-10-01T13:47:01Z</time>
<speed>0.00</speed>
</trkpt>
<trkpt lat="-7.178833" lon="-34.891293">
<ele>93.949997</ele>
<time>2018-10-01T13:52:13Z</time>
<speed>0.00</speed>
</trkpt>
<trkpt lat="-7.178813" lon="-34.891499">
<ele>45.730000</ele>
<time>2018-10-01T13:57:24Z</time>
<speed>0.47</speed>
</trkpt>
<trkpt lat="-7.178688" lon="-34.891529">
<ele>35.520000</ele>
<time>2018-10-01T14:02:43Z</time>
<speed>0.00</speed>
</trkpt>
<trkpt lat="-7.178704" lon="-34.891403">
<ele>47.509998</ele>
<time>2018-10-01T14:08:00Z</time>
<speed>0.00</speed>
</trkpt>
<trkpt lat="-7.178808" lon="-34.891453">
<ele>60.500000</ele>
<time>2018-10-01T14:13:16Z</time>
<speed>0.00</speed>
</trkpt>
<trkpt lat="-7.178735" lon="-34.891537">
<ele>42.989998</ele>
<time>2018-10-01T14:18:33Z</time>
<speed>0.00</speed>
</trkpt>
<trkpt lat="-7.178670" lon="-34.891743">
<ele>-14.520000</ele>
<time>2018-10-01T14:23:52Z</time>
<speed>0.00</speed>
</trkpt>
<trkpt lat="-7.178760" lon="-34.891567">
<ele>26.959999</ele>
<time>2018-10-01T14:29:09Z</time>
<speed>0.19</speed>
</trkpt>
<trkpt lat="-7.178786" lon="-34.891418">
<ele>74.070000</ele>
<time>2018-10-01T14:34:26Z</time>
<speed>0.00</speed>
</trkpt>
<trkpt lat="-7.178827" lon="-34.891541">
<ele>48.340000</ele>
<time>2018-10-01T14:39:42Z</time>
<speed>0.00</speed>
</trkpt>
<trkpt lat="-7.178740" lon="-34.891598">
<ele>30.750000</ele>
<time>2018-10-01T14:45:00Z</time>
<speed>0.00</speed>
</trkpt>
<trkpt lat="-7.178800" lon="-34.891380">
<ele>92.449997</ele>
<time>2018-10-01T14:50:17Z</time>
<speed>0.00</speed>
</trkpt>
<trkpt lat="-7.178798" lon="-34.891567">
<ele>15.570000</ele>
<time>2018-10-01T14:55:38Z</time>
<speed>0.00</speed>
</trkpt>
<trkpt lat="-7.178767" lon="-34.891514">
<ele>47.730000</ele>
<time>2018-10-01T15:00:55Z</time>
<speed>0.32</speed>
</trkpt>
<trkpt lat="-7.178738" lon="-34.891743">
<ele>-2.400000</ele>
<time>2018-10-01T15:06:13Z</time>
<speed>0.00</speed>
</trkpt>
<trkpt lat="-7.178760" lon="-34.891479">
<ele>52.189999</ele>
<time>2018-10-01T15:11:30Z</time>
<speed>0.00</speed>
</trkpt>
<trkpt lat="-7.178731" lon="-34.891567">
<ele>47.329998</ele>
<time>2018-10-01T15:16:46Z</time>
<speed>0.00</speed>
</trkpt>
<trkpt lat="-7.178765" lon="-34.891708">
<ele>31.570000</ele>
<time>2018-10-01T15:22:03Z</time>
<speed>0.00</speed>
</trkpt>
<trkpt lat="-7.178745" lon="-34.891701">
<ele>69.889999</ele>
<time>2018-10-01T15:27:19Z</time>
<speed>0.00</speed>
</trkpt>
<trkpt lat="-7.178701" lon="-34.891613">
<ele>42.790001</ele>
<time>2018-10-01T15:32:40Z</time>
<speed>0.00</speed>
</trkpt>
<trkpt lat="-7.178809" lon="-34.891483">
<ele>19.340000</ele>
<time>2018-10-01T15:37:57Z</time>
<speed>0.00</speed>
</trkpt>
<trkpt lat="-7.178776" lon="-34.891594">
<ele>46.259998</ele>
<time>2018-10-01T15:43:32Z</time>
<speed>0.17</speed>
</trkpt>
<trkpt lat="-7.178765" lon="-34.891544">
<ele>42.070000</ele>
<time>2018-10-01T15:48:47Z</time>
<speed>0.00</speed>
</trkpt>
<trkpt lat="-7.178882" lon="-34.891552">
<ele>46.399998</ele>
<time>2018-10-01T15:54:02Z</time>
<speed>0.10</speed>
</trkpt>
<trkpt lat="-7.178725" lon="-34.891537">
<ele>56.719997</ele>
<time>2018-10-01T15:59:18Z</time>
<speed>0.93</speed>
</trkpt>
<trkpt lat="-7.178550" lon="-34.891605">
<ele>16.869999</ele>
<time>2018-10-01T16:04:44Z</time>
<speed>0.20</speed>
</trkpt>
<trkpt lat="-7.178742" lon="-34.891556">
<ele>40.799999</ele>
<time>2018-10-01T16:10:26Z</time>
<speed>0.09</speed>
</trkpt>
<trkpt lat="-7.178783" lon="-34.891533">
<ele>42.840000</ele>
<time>2018-10-01T16:16:01Z</time>
<speed>0.11</speed>
</trkpt>
<trkpt lat="-7.178856" lon="-34.891548">
<ele>49.559998</ele>
<time>2018-10-01T16:22:15Z</time>
<speed>0.00</speed>
</trkpt>
<trkpt lat="-7.178784" lon="-34.891552">
<ele>51.369999</ele>
<time>2018-10-01T16:27:30Z</time>
<speed>0.00</speed>
</trkpt>
<trkpt lat="-7.178854" lon="-34.891529">
<ele>53.829998</ele>
<time>2018-10-01T16:32:45Z</time>
<speed>0.00</speed>
</trkpt>
<trkpt lat="-7.178805" lon="-34.891434">
<ele>46.529999</ele>
<time>2018-10-01T16:38:01Z</time>
<speed>0.00</speed>
</trkpt>
<trkpt lat="-7.178810" lon="-34.891563">
<ele>39.489998</ele>
<time>2018-10-01T16:43:18Z</time>
<speed>0.00</speed>
</trkpt>
<trkpt lat="-7.178881" lon="-34.891689">
<ele>4.000000</ele>
<time>2018-10-01T16:48:34Z</time>
<speed>0.00</speed>
</trkpt>
<trkpt lat="-7.178787" lon="-34.891560">
<ele>39.669998</ele>
<time>2018-10-01T16:53:49Z</time>
<speed>0.00</speed>
</trkpt>
<trkpt lat="-7.178824" lon="-34.891541">
<ele>47.539997</ele>
<time>2018-10-01T16:59:05Z</time>
<speed>0.00</speed>
</trkpt>
<trkpt lat="-7.178758" lon="-34.891529">
<ele>59.599998</ele>
<time>2018-10-01T17:04:22Z</time>
<speed>0.00</speed>
</trkpt>
<trkpt lat="-7.178734" lon="-34.891525">
<ele>45.689999</ele>
<time>2018-10-01T17:09:38Z</time>
<speed>0.00</speed>
</trkpt>
<trkpt lat="-7.178718" lon="-34.891605">
<ele>23.139999</ele>
<time>2018-10-01T17:14:56Z</time>
<speed>0.00</speed>
</trkpt>
<trkpt lat="-7.178773" lon="-34.891552">
<ele>44.789997</ele>
<time>2018-10-01T17:20:14Z</time>
<speed>0.00</speed>
</trkpt>
<trkpt lat="-7.178827" lon="-34.891579">
<ele>32.770000</ele>
<time>2018-10-01T17:25:28Z</time>
<speed>0.11</speed>
</trkpt>
<trkpt lat="-7.180680" lon="-34.877213">
<ele>103.299995</ele>
<time>2018-10-01T17:30:53Z</time>
<speed>4.82</speed>
</trkpt>
<trkpt lat="-7.179970" lon="-34.873642">
<ele>67.580002</ele>
<time>2018-10-01T17:35:52Z</time>
<speed>0.39</speed>
</trkpt>
<trkpt lat="-7.176656" lon="-34.873798">
<ele>97.979996</ele>
<time>2018-10-01T17:36:57Z</time>
<speed>9.96</speed>
</trkpt>
<trkpt lat="-7.163972" lon="-34.848289">
<ele>16.980000</ele>
<time>2018-10-01T17:42:15Z</time>
<speed>12.42</speed>
</trkpt>
<trkpt lat="-7.161218" lon="-34.801891">
<ele>18.340000</ele>
<time>2018-10-01T17:47:36Z</time>
<speed>16.51</speed>
</trkpt>
<trkpt lat="-7.165005" lon="-34.796501">
<ele>-14.929999</ele>
<time>2018-10-01T17:52:54Z</time>
<speed>0.00</speed>
</trkpt>
<trkpt lat="-7.165012" lon="-34.796345">
<ele>10.690000</ele>
<time>2018-10-01T17:58:14Z</time>
<speed>0.17</speed>
</trkpt>
<trkpt lat="-7.165016" lon="-34.796364">
<ele>24.029999</ele>
<time>2018-10-01T18:03:38Z</time>
<speed>0.39</speed>
</trkpt>
<trkpt lat="-7.165039" lon="-34.796413">
<ele>-8.320000</ele>
<time>2018-10-01T18:08:56Z</time>
<speed>0.00</speed>
</trkpt>
<trkpt lat="-7.164969" lon="-34.796181">
<ele>64.269997</ele>
<time>2018-10-01T18:14:14Z</time>
<speed>0.00</speed>
</trkpt>
<trkpt lat="-7.165028" lon="-34.796310">
<ele>30.359999</ele>
<time>2018-10-01T18:19:30Z</time>
<speed>0.00</speed>
</trkpt>
<trkpt lat="-7.165000" lon="-34.796577">
<ele>-40.669998</ele>
<time>2018-10-01T18:24:47Z</time>
<speed>0.00</speed>
</trkpt>
<trkpt lat="-7.165049" lon="-34.796482">
<ele>1.220000</ele>
<time>2018-10-01T18:30:03Z</time>
<speed>0.00</speed>
</trkpt>
<trkpt lat="-7.165093" lon="-34.796211">
<ele>46.599998</ele>
<time>2018-10-01T18:35:35Z</time>
<speed>0.02</speed>
</trkpt>
<trkpt lat="-7.165084" lon="-34.796257">
<ele>60.230000</ele>
<time>2018-10-01T18:41:03Z</time>
<speed>0.20</speed>
</trkpt>
<trkpt lat="-7.165035" lon="-34.796139">
<ele>112.029999</ele>
<time>2018-10-01T18:46:23Z</time>
<speed>0.25</speed>
</trkpt>
<trkpt lat="-7.165021" lon="-34.796318">
<ele>11.020000</ele>
<time>2018-10-01T18:52:00Z</time>
<speed>0.12</speed>
</trkpt>
<trkpt lat="-7.165020" lon="-34.796341">
<ele>21.449999</ele>
<time>2018-10-01T18:57:33Z</time>
<speed>0.00</speed>
</trkpt>
<trkpt lat="-7.164969" lon="-34.796284">
<ele>12.900000</ele>
<time>2018-10-01T19:02:49Z</time>
<speed>0.00</speed>
</trkpt>
<trkpt lat="-7.165078" lon="-34.796314">
<ele>12.360000</ele>
<time>2018-10-01T19:08:02Z</time>
<speed>0.00</speed>
</trkpt>
<trkpt lat="-7.165086" lon="-34.796249">
<ele>23.760000</ele>
<time>2018-10-01T19:13:15Z</time>
<speed>0.00</speed>
</trkpt>
<trkpt lat="-7.165115" lon="-34.796288">
<ele>22.760000</ele>
<time>2018-10-01T19:18:29Z</time>
<speed>0.14</speed>
</trkpt>
<trkpt lat="-7.165011" lon="-34.796318">
<ele>-0.620000</ele>
<time>2018-10-01T19:23:42Z</time>
<speed>0.22</speed>
</trkpt>
<trkpt lat="-7.164979" lon="-34.796200">
<ele>20.469999</ele>
<time>2018-10-01T19:28:57Z</time>
<speed>0.00</speed>
</trkpt>
<trkpt lat="-7.165345" lon="-34.796188">
<ele>40.059998</ele>
<time>2018-10-01T19:34:13Z</time>
<speed>0.00</speed>
</trkpt>
<trkpt lat="-7.165190" lon="-34.796417">
<ele>29.080000</ele>
<time>2018-10-01T19:39:28Z</time>
<speed>0.00</speed>
</trkpt>
<trkpt lat="-7.165014" lon="-34.796310">
<ele>14.610000</ele>
<time>2018-10-01T19:44:40Z</time>
<speed>0.27</speed>
</trkpt>
<trkpt lat="-7.165092" lon="-34.796417">
<ele>14.719999</ele>
<time>2018-10-01T19:49:53Z</time>
<speed>0.77</speed>
</trkpt>
<trkpt lat="-7.165102" lon="-34.796333">
<ele>17.940001</ele>
<time>2018-10-01T19:55:06Z</time>
<speed>0.00</speed>
</trkpt>
<trkpt lat="-7.165074" lon="-34.796333">
<ele>24.449999</ele>
<time>2018-10-01T20:00:22Z</time>
<speed>0.00</speed>
</trkpt>
<trkpt lat="-7.164979" lon="-34.796303">
<ele>20.270000</ele>
<time>2018-10-01T20:05:36Z</time>
<speed>0.00</speed>
</trkpt>
<trkpt lat="-7.165041" lon="-34.796539">
<ele>-7.360000</ele>
<time>2018-10-01T20:10:50Z</time>
<speed>0.00</speed>
</trkpt>
<trkpt lat="-7.164981" lon="-34.796291">
<ele>8.970000</ele>
<time>2018-10-01T20:16:02Z</time>
<speed>0.00</speed>
</trkpt>
<trkpt lat="-7.165127" lon="-34.796612">
<ele>-32.209999</ele>
<time>2018-10-01T20:21:14Z</time>
<speed>0.00</speed>
</trkpt>
<trkpt lat="-7.164682" lon="-34.795921">
<ele>16.719999</ele>
<time>2018-10-01T20:26:34Z</time>
<speed>0.00</speed>
</trkpt>
<trkpt lat="-7.164890" lon="-34.796219">
<ele>22.549999</ele>
<time>2018-10-01T20:32:18Z</time>
<speed>0.07</speed>
</trkpt>
<trkpt lat="-7.164921" lon="-34.796238">
<ele>-1.090000</ele>
<time>2018-10-01T20:37:30Z</time>
<speed>0.08</speed>
</trkpt>
<trkpt lat="-7.164984" lon="-34.796192">
<ele>-0.760000</ele>
<time>2018-10-01T20:42:44Z</time>
<speed>0.07</speed>
</trkpt>
<trkpt lat="-7.164994" lon="-34.796207">
<ele>6.370000</ele>
<time>2018-10-01T20:48:01Z</time>
<speed>0.22</speed>
</trkpt>
<trkpt lat="-7.165017" lon="-34.796406">
<ele>-21.410000</ele>
<time>2018-10-01T20:53:16Z</time>
<speed>0.27</speed>
</trkpt>
<trkpt lat="-7.164999" lon="-34.796391">
<ele>100.290001</ele>
<time>2018-10-01T20:58:40Z</time>
<speed>0.03</speed>
</trkpt>
<trkpt lat="-7.164940" lon="-34.796356">
<ele>7.820000</ele>
<time>2018-10-01T21:04:07Z</time>
<speed>0.10</speed>
</trkpt>
<trkpt lat="-7.165059" lon="-34.796448">
<ele>46.259998</ele>
<time>2018-10-01T21:09:22Z</time>
<speed>0.15</speed>
</trkpt>
<trkpt lat="-7.165091" lon="-34.796310">
<ele>99.479996</ele>
<time>2018-10-01T21:14:48Z</time>
<speed>0.13</speed>
</trkpt>
<trkpt lat="-7.164907" lon="-34.796116">
<ele>4.850000</ele>
<time>2018-10-01T21:20:16Z</time>
<speed>0.81</speed>
</trkpt>
<trkpt lat="-7.165094" lon="-34.796276">
<ele>30.429998</ele>
<time>2018-10-01T21:25:30Z</time>
<speed>0.18</speed>
</trkpt>
<trkpt lat="-7.164872" lon="-34.796085">
<ele>6.050000</ele>
<time>2018-10-01T21:30:47Z</time>
<speed>0.09</speed>
</trkpt>
<trkpt lat="-7.165094" lon="-34.796349">
<ele>48.989998</ele>
<time>2018-10-01T21:36:15Z</time>
<speed>0.10</speed>
</trkpt>
<trkpt lat="-7.164983" lon="-34.796085">
<ele>-2.770000</ele>
<time>2018-10-01T21:41:47Z</time>
<speed>0.08</speed>
</trkpt>
<trkpt lat="-7.165111" lon="-34.796490">
<ele>19.580000</ele>
<time>2018-10-01T21:47:42Z</time>
<speed>0.07</speed>
</trkpt>
<trkpt lat="-7.165092" lon="-34.796276">
<ele>24.939999</ele>
<time>2018-10-01T21:53:15Z</time>
<speed>0.13</speed>
</trkpt>
<trkpt lat="-7.165082" lon="-34.796085">
<ele>34.540001</ele>
<time>2018-10-01T21:59:59Z</time>
<speed>0.31</speed>
</trkpt>
<trkpt lat="-7.165042" lon="-34.796398">
<ele>13.679999</ele>
<time>2018-10-01T22:08:31Z</time>
<speed>0.21</speed>
</trkpt>
<trkpt lat="-7.164899" lon="-34.796261">
<ele>43.680000</ele>
<time>2018-10-01T22:16:56Z</time>
<speed>1.15</speed>
</trkpt>
<trkpt lat="-7.165036" lon="-34.796337">
<ele>8.910000</ele>
<time>2018-10-01T22:22:06Z</time>
<speed>0.10</speed>
</trkpt>
<trkpt lat="-7.165006" lon="-34.796288">
<ele>10.900000</ele>
<time>2018-10-01T22:27:15Z</time>
<speed>0.21</speed>
</trkpt>
<trkpt lat="-7.164993" lon="-34.796345">
<ele>12.710000</ele>
<time>2018-10-01T22:32:26Z</time>
<speed>0.20</speed>
</trkpt>
<trkpt lat="-7.165086" lon="-34.796291">
<ele>2.020000</ele>
<time>2018-10-01T22:37:39Z</time>
<speed>0.00</speed>
</trkpt>
<trkpt lat="-7.164991" lon="-34.796288">
<ele>-18.039999</ele>
<time>2018-10-01T22:42:51Z</time>
<speed>0.05</speed>
</trkpt>
<trkpt lat="-7.164982" lon="-34.796314">
<ele>21.689999</ele>
<time>2018-10-01T22:48:03Z</time>
<speed>0.00</speed>
</trkpt>
<trkpt lat="-7.165006" lon="-34.796337">
<ele>20.549999</ele>
<time>2018-10-01T22:53:14Z</time>
<speed>0.00</speed>
</trkpt>
<trkpt lat="-7.164985" lon="-34.796307">
<ele>21.900000</ele>
<time>2018-10-01T22:58:24Z</time>
<speed>0.00</speed>
</trkpt>
<trkpt lat="-7.165129" lon="-34.796261">
<ele>27.719999</ele>
<time>2018-10-01T23:03:39Z</time>
<speed>0.00</speed>
</trkpt>
<trkpt lat="-7.165151" lon="-34.796295">
<ele>28.059999</ele>
<time>2018-10-01T23:08:50Z</time>
<speed>0.00</speed>
</trkpt>
<trkpt lat="-7.164838" lon="-34.796410">
<ele>14.920000</ele>
<time>2018-10-01T23:14:04Z</time>
<speed>0.00</speed>
</trkpt>
<trkpt lat="-7.164972" lon="-34.796326">
<ele>8.740000</ele>
<time>2018-10-01T23:19:16Z</time>
<speed>0.00</speed>
</trkpt>
<trkpt lat="-7.165030" lon="-34.796391">
<ele>-0.980000</ele>
<time>2018-10-01T23:24:27Z</time>
<speed>0.00</speed>
</trkpt>
<trkpt lat="-7.165101" lon="-34.796230">
<ele>35.549999</ele>
<time>2018-10-01T23:29:40Z</time>
<speed>0.00</speed>
</trkpt>
<trkpt lat="-7.165035" lon="-34.796333">
<ele>34.029999</ele>
<time>2018-10-01T23:34:51Z</time>
<speed>0.00</speed>
</trkpt>
<trkpt lat="-7.165064" lon="-34.796310">
<ele>28.680000</ele>
<time>2018-10-01T23:40:03Z</time>
<speed>0.00</speed>
</trkpt>
<trkpt lat="-7.165071" lon="-34.796249">
<ele>12.500000</ele>
<time>2018-10-01T23:45:16Z</time>
<speed>0.69</speed>
</trkpt>
<trkpt lat="-7.165143" lon="-34.796276">
<ele>34.549999</ele>
<time>2018-10-01T23:50:28Z</time>
<speed>0.44</speed>
</trkpt>
<trkpt lat="-7.165081" lon="-34.796482">
<ele>15.280000</ele>
<time>2018-10-01T23:55:40Z</time>
<speed>0.00</speed>
</trkpt>
<trkpt lat="-7.164970" lon="-34.796375">
<ele>-5.220000</ele>
<time>2018-10-02T00:01:04Z</time>
<speed>0.45</speed>
</trkpt>
<trkpt lat="-7.165039" lon="-34.796204">
<ele>20.250000</ele>
<time>2018-10-02T00:06:33Z</time>
<speed>0.17</speed>
</trkpt>
<trkpt lat="-7.165097" lon="-34.796337">
<ele>47.779999</ele>
<time>2018-10-02T00:11:47Z</time>
<speed>0.19</speed>
</trkpt>
<trkpt lat="-7.164997" lon="-34.796238">
<ele>-59.109997</ele>
<time>2018-10-02T00:17:06Z</time>
<speed>0.19</speed>
</trkpt>
<trkpt lat="-7.165040" lon="-34.796295">
<ele>-0.700000</ele>
<time>2018-10-02T00:22:18Z</time>
<speed>0.00</speed>
</trkpt>
<trkpt lat="-7.165090" lon="-34.796246">
<ele>4.140000</ele>
<time>2018-10-02T00:27:33Z</time>
<speed>0.00</speed>
</trkpt>
<trkpt lat="-7.164918" lon="-34.796391">
<ele>-0.400000</ele>
<time>2018-10-02T00:32:48Z</time>
<speed>0.00</speed>
</trkpt>
<trkpt lat="-7.165071" lon="-34.796303">
<ele>47.189999</ele>
<time>2018-10-02T00:38:14Z</time>
<speed>0.11</speed>
</trkpt>
<trkpt lat="-7.165001" lon="-34.796394">
<ele>18.020000</ele>
<time>2018-10-02T00:43:40Z</time>
<speed>0.63</speed>
</trkpt>
<trkpt lat="-7.164990" lon="-34.796261">
<ele>-47.410000</ele>
<time>2018-10-02T00:49:05Z</time>
<speed>0.11</speed>
</trkpt>
<trkpt lat="-7.165042" lon="-34.796345">
<ele>30.820000</ele>
<time>2018-10-02T00:54:18Z</time>
<speed>0.31</speed>
</trkpt>
<trkpt lat="-7.165007" lon="-34.796265">
<ele>-12.320000</ele>
<time>2018-10-02T00:59:35Z</time>
<speed>0.65</speed>
</trkpt>
<trkpt lat="-7.164985" lon="-34.796635">
<ele>76.239998</ele>
<time>2018-10-02T01:05:04Z</time>
<speed>0.48</speed>
</trkpt>
<trkpt lat="-7.165099" lon="-34.796379">
<ele>-48.509998</ele>
<time>2018-10-02T01:10:34Z</time>
<speed>0.10</speed>
</trkpt>
<trkpt lat="-7.164967" lon="-34.796402">
<ele>25.010000</ele>
<time>2018-10-02T01:16:25Z</time>
<speed>0.00</speed>
</trkpt>
<trkpt lat="-7.165049" lon="-34.796280">
<ele>-23.170000</ele>
<time>2018-10-02T01:21:38Z</time>
<speed>0.00</speed>
</trkpt>
<trkpt lat="-7.164984" lon="-34.796341">
<ele>32.529999</ele>
<time>2018-10-02T01:26:51Z</time>
<speed>0.00</speed>
</trkpt>
<trkpt lat="-7.165036" lon="-34.796391">
<ele>14.210000</ele>
<time>2018-10-02T01:32:02Z</time>
<speed>0.00</speed>
</trkpt>
<trkpt lat="-7.164970" lon="-34.796345">
<ele>4.440000</ele>
<time>2018-10-02T01:37:13Z</time>
<speed>1.60</speed>
</trkpt>
<trkpt lat="-7.165033" lon="-34.796360">
<ele>3.350000</ele>
<time>2018-10-02T01:42:25Z</time>
<speed>0.00</speed>
</trkpt>
<trkpt lat="-7.165005" lon="-34.796211">
<ele>40.160000</ele>
<time>2018-10-02T01:47:37Z</time>
<speed>0.00</speed>
</trkpt>
<trkpt lat="-7.165066" lon="-34.796284">
<ele>16.180000</ele>
<time>2018-10-02T01:52:49Z</time>
<speed>0.00</speed>
</trkpt>
<trkpt lat="-7.164991" lon="-34.796391">
<ele>1.130000</ele>
<time>2018-10-02T01:58:08Z</time>
<speed>0.52</speed>
</trkpt>
<trkpt lat="-7.165034" lon="-34.796307">
<ele>32.270000</ele>
<time>2018-10-02T02:03:26Z</time>
<speed>0.38</speed>
</trkpt>
<trkpt lat="-7.164695" lon="-34.796417">
<ele>78.799995</ele>
<time>2018-10-02T02:08:52Z</time>
<speed>0.55</speed>
</trkpt>
<trkpt lat="-7.164983" lon="-34.796391">
<ele>31.230000</ele>
<time>2018-10-02T02:14:33Z</time>
<speed>0.64</speed>
</trkpt>
<trkpt lat="-7.164997" lon="-34.796303">
<ele>40.529999</ele>
<time>2018-10-02T02:20:43Z</time>
<speed>0.23</speed>
</trkpt>
<trkpt lat="-7.164956" lon="-34.796280">
<ele>2.390000</ele>
<time>2018-10-02T02:25:56Z</time>
<speed>0.00</speed>
</trkpt>
<trkpt lat="-7.165010" lon="-34.796246">
<ele>27.439999</ele>
<time>2018-10-02T02:31:08Z</time>
<speed>0.00</speed>
</trkpt>
<trkpt lat="-7.165031" lon="-34.796322">
<ele>37.049999</ele>
<time>2018-10-02T02:36:20Z</time>
<speed>0.00</speed>
</trkpt>
<trkpt lat="-7.165067" lon="-34.796333">
<ele>11.450000</ele>
<time>2018-10-02T02:41:32Z</time>
<speed>0.00</speed>
</trkpt>
<trkpt lat="-7.165030" lon="-34.796303">
<ele>12.780000</ele>
<time>2018-10-02T02:46:42Z</time>
<speed>0.16</speed>
</trkpt>
<trkpt lat="-7.165021" lon="-34.796310">
<ele>6.600000</ele>
<time>2018-10-02T02:51:54Z</time>
<speed>0.00</speed>
</trkpt>
<trkpt lat="-7.165009" lon="-34.796341">
<ele>25.849998</ele>
<time>2018-10-02T02:57:06Z</time>
<speed>0.00</speed>
</trkpt>
</trkseg>
</trk>
<trk>
<name>20181027-192720(5)</name>
<desc>Color:004000ff</desc>
<trkseg>
<trkpt lat="-7.164888" lon="-34.796227">
<ele>-27.389999</ele>
<time>2018-10-02T03:02:25Z</time>
<speed>0.00</speed>
</trkpt>
<trkpt lat="-7.164932" lon="-34.796368">
<ele>79.339996</ele>
<time>2018-10-02T03:07:37Z</time>
<speed>0.00</speed>
</trkpt>
<trkpt lat="-7.164984" lon="-34.796326">
<ele>6.330000</ele>
<time>2018-10-02T03:12:54Z</time>
<speed>0.32</speed>
</trkpt>
<trkpt lat="-7.165027" lon="-34.796303">
<ele>-11.780000</ele>
<time>2018-10-02T03:18:05Z</time>
<speed>0.00</speed>
</trkpt>
<trkpt lat="-7.165029" lon="-34.796288">
<ele>18.900000</ele>
<time>2018-10-02T03:23:17Z</time>
<speed>0.00</speed>
</trkpt>
<trkpt lat="-7.165030" lon="-34.796265">
<ele>33.759998</ele>
<time>2018-10-02T03:28:34Z</time>
<speed>0.29</speed>
</trkpt>
<trkpt lat="-7.165045" lon="-34.796360">
<ele>24.129999</ele>
<time>2018-10-02T03:33:48Z</time>
<speed>0.00</speed>
</trkpt>
<trkpt lat="-7.165141" lon="-34.796326">
<ele>24.039999</ele>
<time>2018-10-02T03:39:21Z</time>
<speed>0.28</speed>
</trkpt>
<trkpt lat="-7.165144" lon="-34.796303">
<ele>41.799999</ele>
<time>2018-10-02T03:44:40Z</time>
<speed>0.56</speed>
</trkpt>
<trkpt lat="-7.165062" lon="-34.796364">
<ele>1.710000</ele>
<time>2018-10-02T03:49:52Z</time>
<speed>0.00</speed>
</trkpt>
<trkpt lat="-7.164974" lon="-34.796268">
<ele>27.969999</ele>
<time>2018-10-02T03:55:04Z</time>
<speed>0.00</speed>
</trkpt>
<trkpt lat="-7.165101" lon="-34.796329">
<ele>4.560000</ele>
<time>2018-10-02T04:00:38Z</time>
<speed>0.33</speed>
</trkpt>
<trkpt lat="-7.165040" lon="-34.796265">
<ele>16.379999</ele>
<time>2018-10-02T04:06:18Z</time>
<speed>0.22</speed>
</trkpt>
<trkpt lat="-7.165045" lon="-34.796223">
<ele>45.879997</ele>
<time>2018-10-02T04:13:18Z</time>
<speed>0.06</speed>
</trkpt>
<trkpt lat="-7.165071" lon="-34.796410">
<ele>-1.820000</ele>
<time>2018-10-02T04:20:05Z</time>
<speed>2.85</speed>
</trkpt>
<trkpt lat="-7.164950" lon="-34.796261">
<ele>13.309999</ele>
<time>2018-10-02T04:25:18Z</time>
<speed>0.00</speed>
</trkpt>
<trkpt lat="-7.164990" lon="-34.796337">
<ele>-4.260000</ele>
<time>2018-10-02T04:30:30Z</time>
<speed>0.00</speed>
</trkpt>
<trkpt lat="-7.165082" lon="-34.796379">
<ele>13.400000</ele>
<time>2018-10-02T04:35:42Z</time>
<speed>0.00</speed>
</trkpt>
<trkpt lat="-7.165061" lon="-34.796444">
<ele>-3.550000</ele>
<time>2018-10-02T04:40:53Z</time>
<speed>0.00</speed>
</trkpt>
<trkpt lat="-7.164958" lon="-34.796371">
<ele>17.750000</ele>
<time>2018-10-02T04:46:06Z</time>
<speed>0.03</speed>
</trkpt>
<trkpt lat="-7.165188" lon="-34.796452">
<ele>-1.020000</ele>
<time>2018-10-02T04:51:21Z</time>
<speed>0.00</speed>
</trkpt>
<trkpt lat="-7.164976" lon="-34.796547">
<ele>-44.709999</ele>
<time>2018-10-02T04:56:36Z</time>
<speed>0.00</speed>
</trkpt>
<trkpt lat="-7.165021" lon="-34.796352">
<ele>-13.639999</ele>
<time>2018-10-02T05:02:19Z</time>
<speed>0.11</speed>
</trkpt>
<trkpt lat="-7.164990" lon="-34.796333">
<ele>3.730000</ele>
<time>2018-10-02T05:07:32Z</time>
<speed>0.00</speed>
</trkpt>
<trkpt lat="-7.164892" lon="-34.796288">
<ele>-19.250000</ele>
<time>2018-10-02T05:12:44Z</time>
<speed>0.00</speed>
</trkpt>
<trkpt lat="-7.164894" lon="-34.796322">
<ele>-31.559999</ele>
<time>2018-10-02T05:17:56Z</time>
<speed>0.00</speed>
</trkpt>
<trkpt lat="-7.165032" lon="-34.796387">
<ele>5.800000</ele>
<time>2018-10-02T05:23:09Z</time>
<speed>0.00</speed>
</trkpt>
<trkpt lat="-7.165076" lon="-34.796303">
<ele>39.849998</ele>
<time>2018-10-02T05:28:25Z</time>
<speed>0.00</speed>
</trkpt>
<trkpt lat="-7.165009" lon="-34.796371">
<ele>11.950000</ele>
<time>2018-10-02T05:33:42Z</time>
<speed>0.34</speed>
</trkpt>
<trkpt lat="-7.165041" lon="-34.796326">
<ele>20.799999</ele>
<time>2018-10-02T05:38:55Z</time>
<speed>0.00</speed>
</trkpt>
<trkpt lat="-7.165076" lon="-34.796280">
<ele>28.119999</ele>
<time>2018-10-02T05:44:08Z</time>
<speed>0.00</speed>
</trkpt>
<trkpt lat="-7.164999" lon="-34.796379">
<ele>-10.550000</ele>
<time>2018-10-02T05:49:26Z</time>
<speed>0.17</speed>
</trkpt>
<trkpt lat="-7.165033" lon="-34.796391">
<ele>-43.939999</ele>
<time>2018-10-02T05:54:43Z</time>
<speed>0.00</speed>
</trkpt>
<trkpt lat="-7.164958" lon="-34.796303">
<ele>4.540000</ele>
<time>2018-10-02T06:00:27Z</time>
<speed>0.35</speed>
</trkpt>
<trkpt lat="-7.165098" lon="-34.796356">
<ele>-2.300000</ele>
<time>2018-10-02T06:06:00Z</time>
<speed>0.00</speed>
</trkpt>
<trkpt lat="-7.164958" lon="-34.796013">
<ele>-11.290000</ele>
<time>2018-10-02T06:11:13Z</time>
<speed>0.00</speed>
</trkpt>
<trkpt lat="-7.164979" lon="-34.796440">
<ele>4.830000</ele>
<time>2018-10-02T06:16:24Z</time>
<speed>0.00</speed>
</trkpt>
<trkpt lat="-7.165045" lon="-34.796341">
<ele>10.480000</ele>
<time>2018-10-02T06:21:37Z</time>
<speed>0.00</speed>
</trkpt>
<trkpt lat="-7.165073" lon="-34.796375">
<ele>13.969999</ele>
<time>2018-10-02T06:26:50Z</time>
<speed>0.65</speed>
</trkpt>
<trkpt lat="-7.165073" lon="-34.796364">
<ele>5.500000</ele>
<time>2018-10-02T06:32:08Z</time>
<speed>0.00</speed>
</trkpt>
<trkpt lat="-7.164975" lon="-34.796288">
<ele>10.480000</ele>
<time>2018-10-02T06:37:19Z</time>
<speed>0.00</speed>
</trkpt>
<trkpt lat="-7.165040" lon="-34.796310">
<ele>9.580000</ele>
<time>2018-10-02T06:42:30Z</time>
<speed>0.00</speed>
</trkpt>
<trkpt lat="-7.164877" lon="-34.796291">
<ele>-2.960000</ele>
<time>2018-10-02T06:47:45Z</time>
<speed>0.03</speed>
</trkpt>
<trkpt lat="-7.164944" lon="-34.796219">
<ele>23.680000</ele>
<time>2018-10-02T06:52:58Z</time>
<speed>0.00</speed>
</trkpt>
<trkpt lat="-7.165050" lon="-34.796356">
<ele>10.260000</ele>
<time>2018-10-02T06:58:09Z</time>
<speed>0.28</speed>
</trkpt>
<trkpt lat="-7.165005" lon="-34.796295">
<ele>0.380000</ele>
<time>2018-10-02T07:03:30Z</time>
<speed>0.00</speed>
</trkpt>
<trkpt lat="-7.165037" lon="-34.796238">
<ele>-26.309999</ele>
<time>2018-10-02T07:08:47Z</time>
<speed>3.87</speed>
</trkpt>
<trkpt lat="-7.164789" lon="-34.796253">
<ele>-8.840000</ele>
<time>2018-10-02T07:14:00Z</time>
<speed>0.00</speed>
</trkpt>
<trkpt lat="-7.165345" lon="-34.796165">
<ele>68.339996</ele>
<time>2018-10-02T07:19:17Z</time>
<speed>2.57</speed>
</trkpt>
<trkpt lat="-7.164999" lon="-34.796036">
<ele>39.540001</ele>
<time>2018-10-02T07:24:29Z</time>
<speed>0.00</speed>
</trkpt>
<trkpt lat="-7.164859" lon="-34.796143">
<ele>28.779999</ele>
<time>2018-10-02T07:29:40Z</time>
<speed>0.46</speed>
</trkpt>
<trkpt lat="-7.164943" lon="-34.796425">
<ele>8.610000</ele>
<time>2018-10-02T07:34:53Z</time>
<speed>0.00</speed>
</trkpt>
<trkpt lat="-7.164915" lon="-34.796291">
<ele>8.020000</ele>
<time>2018-10-02T07:40:04Z</time>
<speed>0.00</speed>
</trkpt>
<trkpt lat="-7.165010" lon="-34.796360">
<ele>13.650000</ele>
<time>2018-10-02T07:45:14Z</time>
<speed>0.00</speed>
</trkpt>
<trkpt lat="-7.164983" lon="-34.796356">
<ele>18.900000</ele>
<time>2018-10-02T07:50:27Z</time>
<speed>0.00</speed>
</trkpt>
<trkpt lat="-7.165040" lon="-34.796391">
<ele>24.139999</ele>
<time>2018-10-02T07:55:38Z</time>
<speed>0.00</speed>
</trkpt>
<trkpt lat="-7.165009" lon="-34.796391">
<ele>-9.320000</ele>
<time>2018-10-02T08:01:20Z</time>
<speed>1.10</speed>
</trkpt>
<trkpt lat="-7.165005" lon="-34.796291">
<ele>6.360000</ele>
<time>2018-10-02T08:06:31Z</time>
<speed>0.00</speed>
</trkpt>
<trkpt lat="-7.165128" lon="-34.796371">
<ele>22.299999</ele>
<time>2018-10-02T08:11:43Z</time>
<speed>0.00</speed>
</trkpt>
<trkpt lat="-7.164982" lon="-34.796368">
<ele>-9.340000</ele>
<time>2018-10-02T08:16:55Z</time>
<speed>0.00</speed>
</trkpt>
<trkpt lat="-7.164896" lon="-34.796326">
<ele>0.340000</ele>
<time>2018-10-02T08:22:05Z</time>
<speed>0.00</speed>
</trkpt>
<trkpt lat="-7.165047" lon="-34.796436">
<ele>-11.800000</ele>
<time>2018-10-02T08:27:15Z</time>
<speed>0.15</speed>
</trkpt>
<trkpt lat="-7.165104" lon="-34.796513">
<ele>-11.580000</ele>
<time>2018-10-02T08:32:26Z</time>
<speed>0.00</speed>
</trkpt>
<trkpt lat="-7.165071" lon="-34.796486">
<ele>-7.460000</ele>
<time>2018-10-02T08:37:36Z</time>
<speed>0.28</speed>
</trkpt>
<trkpt lat="-7.165091" lon="-34.796436">
<ele>-13.679999</ele>
<time>2018-10-02T08:42:46Z</time>
<speed>0.00</speed>
</trkpt>
<trkpt lat="-7.165073" lon="-34.796429">
<ele>-8.300000</ele>
<time>2018-10-02T08:47:55Z</time>
<speed>0.23</speed>
</trkpt>
<trkpt lat="-7.164965" lon="-34.796177">
<ele>14.750000</ele>
<time>2018-10-02T08:53:08Z</time>
<speed>0.00</speed>
</trkpt>
<trkpt lat="-7.165121" lon="-34.796379">
<ele>5.210000</ele>
<time>2018-10-02T08:58:20Z</time>
<speed>0.00</speed>
</trkpt>
<trkpt lat="-7.165163" lon="-34.796490">
<ele>-34.790001</ele>
<time>2018-10-02T09:03:44Z</time>
<speed>0.54</speed>
</trkpt>
<trkpt lat="-7.164882" lon="-34.796185">
<ele>43.110001</ele>
<time>2018-10-02T09:08:59Z</time>
<speed>0.00</speed>
</trkpt>
<trkpt lat="-7.164827" lon="-34.796188">
<ele>23.230000</ele>
<time>2018-10-02T09:14:12Z</time>
<speed>0.00</speed>
</trkpt>
<trkpt lat="-7.164982" lon="-34.796314">
<ele>-3.770000</ele>
<time>2018-10-02T09:19:25Z</time>
<speed>0.00</speed>
</trkpt>
<trkpt lat="-7.165065" lon="-34.796436">
<ele>6.510000</ele>
<time>2018-10-02T09:24:38Z</time>
<speed>0.00</speed>
</trkpt>
<trkpt lat="-7.164926" lon="-34.796238">
<ele>-6.590000</ele>
<time>2018-10-02T09:29:51Z</time>
<speed>0.00</speed>
</trkpt>
<trkpt lat="-7.164886" lon="-34.796150">
<ele>69.869995</ele>
<time>2018-10-02T09:35:08Z</time>
<speed>0.00</speed>
</trkpt>
<trkpt lat="-7.165125" lon="-34.796581">
<ele>9.599999</ele>
<time>2018-10-02T09:40:23Z</time>
<speed>0.44</speed>
</trkpt>
<trkpt lat="-7.165047" lon="-34.796326">
<ele>16.369999</ele>
<time>2018-10-02T09:46:03Z</time>
<speed>0.23</speed>
</trkpt>
<trkpt lat="-7.164985" lon="-34.796341">
<ele>21.340000</ele>
<time>2018-10-02T09:51:15Z</time>
<speed>0.21</speed>
</trkpt>
<trkpt lat="-7.165065" lon="-34.796379">
<ele>17.170000</ele>
<time>2018-10-02T09:56:27Z</time>
<speed>0.00</speed>
</trkpt>
<trkpt lat="-7.164989" lon="-34.796295">
<ele>11.450000</ele>
<time>2018-10-02T10:01:42Z</time>
<speed>0.09</speed>
</trkpt>
<trkpt lat="-7.164989" lon="-34.796291">
<ele>-2.150000</ele>
<time>2018-10-02T10:06:54Z</time>
<speed>0.00</speed>
</trkpt>
<trkpt lat="-7.165036" lon="-34.796341">
<ele>19.680000</ele>
<time>2018-10-02T10:12:05Z</time>
<speed>0.00</speed>
</trkpt>
<trkpt lat="-7.165015" lon="-34.796310">
<ele>13.460000</ele>
<time>2018-10-02T10:17:17Z</time>
<speed>0.00</speed>
</trkpt>
<trkpt lat="-7.164999" lon="-34.796192">
<ele>19.689999</ele>
<time>2018-10-02T10:22:29Z</time>
<speed>0.00</speed>
</trkpt>
<trkpt lat="-7.164975" lon="-34.796310">
<ele>21.359999</ele>
<time>2018-10-02T10:27:40Z</time>
<speed>0.00</speed>
</trkpt>
<trkpt lat="-7.165033" lon="-34.796257">
<ele>22.080000</ele>
<time>2018-10-02T10:32:52Z</time>
<speed>0.00</speed>
</trkpt>
<trkpt lat="-7.164922" lon="-34.796371">
<ele>12.929999</ele>
<time>2018-10-02T10:38:05Z</time>
<speed>1.87</speed>
</trkpt>
<trkpt lat="-7.165060" lon="-34.796238">
<ele>11.429999</ele>
<time>2018-10-02T10:43:17Z</time>
<speed>0.00</speed>
</trkpt>
<trkpt lat="-7.164963" lon="-34.796329">
<ele>16.270000</ele>
<time>2018-10-02T10:48:29Z</time>
<speed>0.00</speed>
</trkpt>
<trkpt lat="-7.165049" lon="-34.796387">
<ele>54.789997</ele>
<time>2018-10-02T10:53:46Z</time>
<speed>0.33</speed>
</trkpt>
<trkpt lat="-7.164989" lon="-34.796352">
<ele>-3.830000</ele>
<time>2018-10-02T10:58:57Z</time>
<speed>0.16</speed>
</trkpt>
<trkpt lat="-7.164904" lon="-34.796417">
<ele>11.230000</ele>
<time>2018-10-02T11:04:14Z</time>
<speed>0.00</speed>
</trkpt>
<trkpt lat="-7.165039" lon="-34.796314">
<ele>-8.330000</ele>
<time>2018-10-02T11:09:29Z</time>
<speed>0.00</speed>
</trkpt>
<trkpt lat="-7.165080" lon="-34.796425">
<ele>-37.809998</ele>
<time>2018-10-02T11:14:41Z</time>
<speed>0.00</speed>
</trkpt>
<trkpt lat="-7.165072" lon="-34.796261">
<ele>27.000000</ele>
<time>2018-10-02T11:19:58Z</time>
<speed>0.00</speed>
</trkpt>
<trkpt lat="-7.165086" lon="-34.796352">
<ele>-8.290000</ele>
<time>2018-10-02T11:25:09Z</time>
<speed>0.00</speed>
</trkpt>
<trkpt lat="-7.165064" lon="-34.796249">
<ele>-23.309999</ele>
<time>2018-10-02T11:30:21Z</time>
<speed>0.00</speed>
</trkpt>
<trkpt lat="-7.164973" lon="-34.796421">
<ele>-28.500000</ele>
<time>2018-10-02T11:35:33Z</time>
<speed>0.00</speed>
</trkpt>
<trkpt lat="-7.165057" lon="-34.796360">
<ele>30.709999</ele>
<time>2018-10-02T11:40:48Z</time>
<speed>0.00</speed>
</trkpt>
<trkpt lat="-7.164972" lon="-34.796505">
<ele>6.900000</ele>
<time>2018-10-02T11:46:14Z</time>
<speed>0.83</speed>
</trkpt>
<trkpt lat="-7.165011" lon="-34.796211">
<ele>-3.280000</ele>
<time>2018-10-02T11:51:34Z</time>
<speed>0.94</speed>
</trkpt>
<trkpt lat="-7.164931" lon="-34.796017">
<ele>3.510000</ele>
<time>2018-10-02T11:57:14Z</time>
<speed>0.54</speed>
</trkpt>
<trkpt lat="-7.165003" lon="-34.796307">
<ele>20.789999</ele>
<time>2018-10-02T12:03:57Z</time>
<speed>0.16</speed>
</trkpt>
<trkpt lat="-7.165010" lon="-34.796326">
<ele>-7.930000</ele>
<time>2018-10-02T12:13:59Z</time>
<speed>0.00</speed>
</trkpt>
<trkpt lat="-7.164943" lon="-34.796265">
<ele>-1.410000</ele>
<time>2018-10-02T12:19:12Z</time>
<speed>0.00</speed>
</trkpt>
<trkpt lat="-7.165081" lon="-34.796280">
<ele>-11.170000</ele>
<time>2018-10-02T12:24:26Z</time>
<speed>0.00</speed>
</trkpt>
<trkpt lat="-7.164958" lon="-34.796352">
<ele>-19.889999</ele>
<time>2018-10-02T12:29:39Z</time>
<speed>0.00</speed>
</trkpt>
<trkpt lat="-7.165021" lon="-34.796410">
<ele>16.039999</ele>
<time>2018-10-02T12:34:53Z</time>
<speed>0.00</speed>
</trkpt>
<trkpt lat="-7.165051" lon="-34.796360">
<ele>-18.600000</ele>
<time>2018-10-02T12:40:07Z</time>
<speed>0.00</speed>
</trkpt>
<trkpt lat="-7.165121" lon="-34.796257">
<ele>-12.150000</ele>
<time>2018-10-02T12:45:20Z</time>
<speed>0.00</speed>
</trkpt>
<trkpt lat="-7.164983" lon="-34.796379">
<ele>16.109999</ele>
<time>2018-10-02T12:50:33Z</time>
<speed>0.00</speed>
</trkpt>
<trkpt lat="-7.164974" lon="-34.796314">
<ele>-25.379999</ele>
<time>2018-10-02T12:55:46Z</time>
<speed>0.00</speed>
</trkpt>
<trkpt lat="-7.164966" lon="-34.796326">
<ele>-12.960000</ele>
<time>2018-10-02T13:01:05Z</time>
<speed>0.00</speed>
</trkpt>
<trkpt lat="-7.165245" lon="-34.796230">
<ele>66.119995</ele>
<time>2018-10-02T13:06:17Z</time>
<speed>0.93</speed>
</trkpt>
<trkpt lat="-7.164927" lon="-34.796371">
<ele>6.960000</ele>
<time>2018-10-02T13:11:58Z</time>
<speed>0.33</speed>
</trkpt>
<trkpt lat="-7.164916" lon="-34.796600">
<ele>9.500000</ele>
<time>2018-10-02T13:17:17Z</time>
<speed>0.00</speed>
</trkpt>
<trkpt lat="-7.165040" lon="-34.796104">
<ele>37.079998</ele>
<time>2018-10-02T13:22:33Z</time>
<speed>0.00</speed>
</trkpt>
<trkpt lat="-7.165084" lon="-34.796314">
<ele>13.799999</ele>
<time>2018-10-02T13:28:02Z</time>
<speed>0.00</speed>
</trkpt>
<trkpt lat="-7.164979" lon="-34.796326">
<ele>6.250000</ele>
<time>2018-10-02T13:33:18Z</time>
<speed>0.00</speed>
</trkpt>
<trkpt lat="-7.165031" lon="-34.796394">
<ele>-0.780000</ele>
<time>2018-10-02T13:38:31Z</time>
<speed>0.00</speed>
</trkpt>
<trkpt lat="-7.164932" lon="-34.796402">
<ele>-5.560000</ele>
<time>2018-10-02T13:44:00Z</time>
<speed>0.11</speed>
</trkpt>
<trkpt lat="-7.165015" lon="-34.796341">
<ele>-5.820000</ele>
<time>2018-10-02T13:49:14Z</time>
<speed>0.33</speed>
</trkpt>
<trkpt lat="-7.165059" lon="-34.796215">
<ele>54.820000</ele>
<time>2018-10-02T13:54:30Z</time>
<speed>0.36</speed>
</trkpt>
<trkpt lat="-7.165047" lon="-34.796249">
<ele>23.139999</ele>
<time>2018-10-02T13:59:47Z</time>
<speed>0.00</speed>
</trkpt>
<trkpt lat="-7.165042" lon="-34.796276">
<ele>10.590000</ele>
<time>2018-10-02T14:05:04Z</time>
<speed>0.00</speed>
</trkpt>
<trkpt lat="-7.165006" lon="-34.796349">
<ele>11.110000</ele>
<time>2018-10-02T14:10:19Z</time>
<speed>0.00</speed>
</trkpt>
<trkpt lat="-7.165043" lon="-34.796173">
<ele>44.529999</ele>
<time>2018-10-02T14:15:35Z</time>
<speed>0.00</speed>
</trkpt>
<trkpt lat="-7.165116" lon="-34.796188">
<ele>44.410000</ele>
<time>2018-10-02T14:20:55Z</time>
<speed>0.00</speed>
</trkpt>
<trkpt lat="-7.165035" lon="-34.796391">
<ele>-25.480000</ele>
<time>2018-10-02T14:26:21Z</time>
<speed>0.50</speed>
</trkpt>
<trkpt lat="-7.164968" lon="-34.796337">
<ele>11.540000</ele>
<time>2018-10-02T14:32:02Z</time>
<speed>0.24</speed>
</trkpt>
<trkpt lat="-7.164959" lon="-34.796200">
<ele>85.540001</ele>
<time>2018-10-02T14:37:41Z</time>
<speed>0.00</speed>
</trkpt>
<trkpt lat="-7.164944" lon="-34.796474">
<ele>-27.590000</ele>
<time>2018-10-02T14:42:57Z</time>
<speed>0.00</speed>
</trkpt>
<trkpt lat="-7.164864" lon="-34.796413">
<ele>-40.879997</ele>
<time>2018-10-02T14:48:14Z</time>
<speed>0.00</speed>
</trkpt>
<trkpt lat="-7.165061" lon="-34.796337">
<ele>30.609999</ele>
<time>2018-10-02T14:53:32Z</time>
<speed>0.00</speed>
</trkpt>
<trkpt lat="-7.165006" lon="-34.796341">
<ele>-9.120000</ele>
<time>2018-10-02T14:58:47Z</time>
<speed>0.00</speed>
</trkpt>
<trkpt lat="-7.165043" lon="-34.796341">
<ele>46.529999</ele>
<time>2018-10-02T15:04:06Z</time>
<speed>0.00</speed>
</trkpt>
<trkpt lat="-7.165036" lon="-34.796307">
<ele>-8.420000</ele>
<time>2018-10-02T15:09:21Z</time>
<speed>0.00</speed>
</trkpt>
<trkpt lat="-7.165018" lon="-34.796436">
<ele>-8.410000</ele>
<time>2018-10-02T15:14:38Z</time>
<speed>0.65</speed>
</trkpt>
<trkpt lat="-7.164948" lon="-34.796299">
<ele>-16.609999</ele>
<time>2018-10-02T15:19:54Z</time>
<speed>0.00</speed>
</trkpt>
<trkpt lat="-7.165085" lon="-34.796345">
<ele>8.030000</ele>
<time>2018-10-02T15:25:09Z</time>
<speed>0.00</speed>
</trkpt>
<trkpt lat="-7.165050" lon="-34.796261">
<ele>55.980000</ele>
<time>2018-10-02T15:30:49Z</time>
<speed>0.53</speed>
</trkpt>
<trkpt lat="-7.165059" lon="-34.796387">
<ele>9.599999</ele>
<time>2018-10-02T15:36:18Z</time>
<speed>0.11</speed>
</trkpt>
<trkpt lat="-7.165057" lon="-34.796253">
<ele>39.689999</ele>
<time>2018-10-02T15:41:56Z</time>
<speed>0.00</speed>
</trkpt>
<trkpt lat="-7.165006" lon="-34.796207">
<ele>50.539997</ele>
<time>2018-10-02T15:47:17Z</time>
<speed>0.00</speed>
</trkpt>
<trkpt lat="-7.165190" lon="-34.796097">
<ele>26.660000</ele>
<time>2018-10-02T15:53:00Z</time>
<speed>0.18</speed>
</trkpt>
<trkpt lat="-7.164904" lon="-34.796322">
<ele>-13.250000</ele>
<time>2018-10-02T15:59:21Z</time>
<speed>0.23</speed>
</trkpt>
<trkpt lat="-7.165138" lon="-34.796310">
<ele>55.139999</ele>
<time>2018-10-02T16:05:02Z</time>
<speed>0.15</speed>
</trkpt>
<trkpt lat="-7.165134" lon="-34.796307">
<ele>-14.610000</ele>
<time>2018-10-02T16:11:55Z</time>
<speed>0.00</speed>
</trkpt>
<trkpt lat="-7.165063" lon="-34.796322">
<ele>21.779999</ele>
<time>2018-10-02T16:17:10Z</time>
<speed>0.00</speed>
</trkpt>
<trkpt lat="-7.165106" lon="-34.796272">
<ele>25.789999</ele>
<time>2018-10-02T16:22:25Z</time>
<speed>0.00</speed>
</trkpt>
<trkpt lat="-7.165148" lon="-34.796238">
<ele>25.369999</ele>
<time>2018-10-02T16:27:41Z</time>
<speed>0.00</speed>
</trkpt>
<trkpt lat="-7.165095" lon="-34.796253">
<ele>14.210000</ele>
<time>2018-10-02T16:32:57Z</time>
<speed>0.00</speed>
</trkpt>
<trkpt lat="-7.165071" lon="-34.796295">
<ele>5.780000</ele>
<time>2018-10-02T16:38:13Z</time>
<speed>0.00</speed>
</trkpt>
<trkpt lat="-7.165011" lon="-34.796253">
<ele>50.980000</ele>
<time>2018-10-02T16:43:28Z</time>
<speed>0.00</speed>
</trkpt>
<trkpt lat="-7.165023" lon="-34.796326">
<ele>12.099999</ele>
<time>2018-10-02T16:48:45Z</time>
<speed>0.00</speed>
</trkpt>
<trkpt lat="-7.164989" lon="-34.796337">
<ele>-10.349999</ele>
<time>2018-10-02T16:54:00Z</time>
<speed>0.00</speed>
</trkpt>
<trkpt lat="-7.164934" lon="-34.796368">
<ele>-26.389999</ele>
<time>2018-10-02T16:59:18Z</time>
<speed>0.00</speed>
</trkpt>
<trkpt lat="-7.165072" lon="-34.796341">
<ele>21.930000</ele>
<time>2018-10-02T17:04:45Z</time>
<speed>0.36</speed>
</trkpt>
<trkpt lat="-7.165008" lon="-34.796402">
<ele>-5.670000</ele>
<time>2018-10-02T17:10:01Z</time>
<speed>0.00</speed>
</trkpt>
<trkpt lat="-7.165015" lon="-34.796436">
<ele>-6.910000</ele>
<time>2018-10-02T17:15:16Z</time>
<speed>0.00</speed>
</trkpt>
<trkpt lat="-7.165019" lon="-34.796417">
<ele>-3.490000</ele>
<time>2018-10-02T17:20:31Z</time>
<speed>0.00</speed>
</trkpt>
<trkpt lat="-7.165094" lon="-34.796280">
<ele>13.380000</ele>
<time>2018-10-02T17:25:47Z</time>
<speed>0.00</speed>
</trkpt>
<trkpt lat="-7.165018" lon="-34.796303">
<ele>8.340000</ele>
<time>2018-10-02T17:31:02Z</time>
<speed>0.00</speed>
</trkpt>
<trkpt lat="-7.164982" lon="-34.796303">
<ele>30.830000</ele>
<time>2018-10-02T17:36:18Z</time>
<speed>0.00</speed>
</trkpt>
<trkpt lat="-7.165036" lon="-34.796436">
<ele>-24.019999</ele>
<time>2018-10-02T17:41:35Z</time>
<speed>0.00</speed>
</trkpt>
<trkpt lat="-7.165032" lon="-34.796326">
<ele>18.000000</ele>
<time>2018-10-02T17:46:51Z</time>
<speed>0.00</speed>
</trkpt>
<trkpt lat="-7.165050" lon="-34.796318">
<ele>20.119999</ele>
<time>2018-10-02T17:52:07Z</time>
<speed>0.00</speed>
</trkpt>
<trkpt lat="-7.164993" lon="-34.796333">
<ele>5.390000</ele>
<time>2018-10-02T17:57:23Z</time>
<speed>0.00</speed>
</trkpt>
<trkpt lat="-7.165033" lon="-34.796341">
<ele>6.830000</ele>
<time>2018-10-02T18:03:02Z</time>
<speed>0.18</speed>
</trkpt>
<trkpt lat="-7.165072" lon="-34.796356">
<ele>19.680000</ele>
<time>2018-10-02T18:08:18Z</time>
<speed>0.00</speed>
</trkpt>
<trkpt lat="-7.164992" lon="-34.796314">
<ele>2.290000</ele>
<time>2018-10-02T18:13:32Z</time>
<speed>0.54</speed>
</trkpt>
<trkpt lat="-7.165003" lon="-34.796352">
<ele>28.480000</ele>
<time>2018-10-02T18:18:47Z</time>
<speed>0.00</speed>
</trkpt>
<trkpt lat="-7.165028" lon="-34.796341">
<ele>22.980000</ele>
<time>2018-10-02T18:24:08Z</time>
<speed>0.67</speed>
</trkpt>
<trkpt lat="-7.165016" lon="-34.796326">
<ele>6.930000</ele>
<time>2018-10-02T18:29:26Z</time>
<speed>0.00</speed>
</trkpt>
<trkpt lat="-7.165035" lon="-34.796310">
<ele>28.340000</ele>
<time>2018-10-02T18:34:41Z</time>
<speed>0.00</speed>
</trkpt>
<trkpt lat="-7.165017" lon="-34.796310">
<ele>11.670000</ele>
<time>2018-10-02T18:39:57Z</time>
<speed>0.00</speed>
</trkpt>
<trkpt lat="-7.165031" lon="-34.796295">
<ele>33.380001</ele>
<time>2018-10-02T18:45:15Z</time>
<speed>0.00</speed>
</trkpt>
<trkpt lat="-7.164694" lon="-34.796303">
<ele>111.110001</ele>
<time>2018-10-02T18:50:57Z</time>
<speed>0.04</speed>
</trkpt>
<trkpt lat="-7.164956" lon="-34.796440">
<ele>22.779999</ele>
<time>2018-10-02T18:56:30Z</time>
<speed>0.47</speed>
</trkpt>
<trkpt lat="-7.164941" lon="-34.796398">
<ele>17.930000</ele>
<time>2018-10-02T19:02:30Z</time>
<speed>0.00</speed>
</trkpt>
<trkpt lat="-7.165014" lon="-34.796253">
<ele>8.700000</ele>
<time>2018-10-02T19:07:44Z</time>
<speed>1.06</speed>
</trkpt>
<trkpt lat="-7.165020" lon="-34.796284">
<ele>11.230000</ele>
<time>2018-10-02T19:12:59Z</time>
<speed>0.00</speed>
</trkpt>
<trkpt lat="-7.164930" lon="-34.796295">
<ele>13.990000</ele>
<time>2018-10-02T19:18:14Z</time>
<speed>0.00</speed>
</trkpt>
<trkpt lat="-7.165101" lon="-34.796497">
<ele>18.260000</ele>
<time>2018-10-02T19:23:37Z</time>
<speed>0.29</speed>
</trkpt>
<trkpt lat="-7.165041" lon="-34.796349">
<ele>8.400000</ele>
<time>2018-10-02T19:28:51Z</time>
<speed>0.11</speed>
</trkpt>
<trkpt lat="-7.165090" lon="-34.796341">
<ele>23.420000</ele>
<time>2018-10-02T19:34:06Z</time>
<speed>0.00</speed>
</trkpt>
<trkpt lat="-7.165042" lon="-34.796387">
<ele>-3.250000</ele>
<time>2018-10-02T19:39:21Z</time>
<speed>0.00</speed>
</trkpt>
<trkpt lat="-7.165053" lon="-34.796318">
<ele>2.040000</ele>
<time>2018-10-02T19:44:36Z</time>
<speed>0.00</speed>
</trkpt>
<trkpt lat="-7.164988" lon="-34.796341">
<ele>7.520000</ele>
<time>2018-10-02T19:49:50Z</time>
<speed>0.00</speed>
</trkpt>
<trkpt lat="-7.164883" lon="-34.796490">
<ele>-33.009998</ele>
<time>2018-10-02T19:55:07Z</time>
<speed>0.86</speed>
</trkpt>
<trkpt lat="-7.165051" lon="-34.796322">
<ele>36.270000</ele>
<time>2018-10-02T20:00:23Z</time>
<speed>0.00</speed>
</trkpt>
<trkpt lat="-7.165015" lon="-34.796322">
<ele>11.639999</ele>
<time>2018-10-02T20:05:37Z</time>
<speed>0.00</speed>
</trkpt>
<trkpt lat="-7.165028" lon="-34.796337">
<ele>-0.530000</ele>
<time>2018-10-02T20:10:51Z</time>
<speed>0.00</speed>
</trkpt>
<trkpt lat="-7.165038" lon="-34.796307">
<ele>16.820000</ele>
<time>2018-10-02T20:16:05Z</time>
<speed>0.00</speed>
</trkpt>
<trkpt lat="-7.164992" lon="-34.796524">
<ele>-9.420000</ele>
<time>2018-10-02T20:21:18Z</time>
<speed>0.33</speed>
</trkpt>
<trkpt lat="-7.165057" lon="-34.796398">
<ele>7.700000</ele>
<time>2018-10-02T20:26:33Z</time>
<speed>0.00</speed>
</trkpt>
<trkpt lat="-7.165000" lon="-34.796288">
<ele>16.320000</ele>
<time>2018-10-02T20:31:46Z</time>
<speed>0.23</speed>
</trkpt>
<trkpt lat="-7.164987" lon="-34.796227">
<ele>22.740000</ele>
<time>2018-10-02T20:37:01Z</time>
<speed>0.00</speed>
</trkpt>
<trkpt lat="-7.165034" lon="-34.796215">
<ele>60.340000</ele>
<time>2018-10-02T20:42:20Z</time>
<speed>0.13</speed>
</trkpt>
<trkpt lat="-7.165030" lon="-34.796337">
<ele>74.089996</ele>
<time>2018-10-02T20:47:38Z</time>
<speed>0.24</speed>
</trkpt>
<trkpt lat="-7.165008" lon="-34.796364">
<ele>-11.179999</ele>
<time>2018-10-02T20:52:52Z</time>
<speed>0.00</speed>
</trkpt>
<trkpt lat="-7.164963" lon="-34.796162">
<ele>63.029999</ele>
<time>2018-10-02T20:58:06Z</time>
<speed>0.00</speed>
</trkpt>
<trkpt lat="-7.164989" lon="-34.796234">
<ele>2.970000</ele>
<time>2018-10-02T21:03:26Z</time>
<speed>0.00</speed>
</trkpt>
<trkpt lat="-7.165058" lon="-34.796204">
<ele>27.510000</ele>
<time>2018-10-02T21:08:46Z</time>
<speed>0.17</speed>
</trkpt>
<trkpt lat="-7.164969" lon="-34.796204">
<ele>14.650000</ele>
<time>2018-10-02T21:14:00Z</time>
<speed>0.00</speed>
</trkpt>
<trkpt lat="-7.165028" lon="-34.796333">
<ele>3.220000</ele>
<time>2018-10-02T21:19:13Z</time>
<speed>0.00</speed>
</trkpt>
<trkpt lat="-7.165078" lon="-34.796391">
<ele>14.980000</ele>
<time>2018-10-02T21:24:31Z</time>
<speed>0.00</speed>
</trkpt>
<trkpt lat="-7.165071" lon="-34.796303">
<ele>7.860000</ele>
<time>2018-10-02T21:29:45Z</time>
<speed>0.00</speed>
</trkpt>
<trkpt lat="-7.164969" lon="-34.796326">
<ele>3.670000</ele>
<time>2018-10-02T21:34:58Z</time>
<speed>0.00</speed>
</trkpt>
<trkpt lat="-7.165157" lon="-34.796513">
<ele>33.259998</ele>
<time>2018-10-02T21:40:13Z</time>
<speed>0.00</speed>
</trkpt>
<trkpt lat="-7.165081" lon="-34.796360">
<ele>15.520000</ele>
<time>2018-10-02T21:45:26Z</time>
<speed>0.00</speed>
</trkpt>
<trkpt lat="-7.165226" lon="-34.796661">
<ele>28.090000</ele>
<time>2018-10-02T21:50:40Z</time>
<speed>0.00</speed>
</trkpt>
<trkpt lat="-7.165138" lon="-34.796597">
<ele>9.610000</ele>
<time>2018-10-02T21:55:54Z</time>
<speed>0.00</speed>
</trkpt>
<trkpt lat="-7.164988" lon="-34.796124">
<ele>8.370000</ele>
<time>2018-10-02T22:01:59Z</time>
<speed>0.14</speed>
</trkpt>
<trkpt lat="-7.165039" lon="-34.796478">
<ele>41.860001</ele>
<time>2018-10-02T22:08:12Z</time>
<speed>0.00</speed>
</trkpt>
<trkpt lat="-7.165152" lon="-34.796219">
<ele>0.350000</ele>
<time>2018-10-02T22:13:51Z</time>
<speed>2.29</speed>
</trkpt>
<trkpt lat="-7.165061" lon="-34.796337">
<ele>15.750000</ele>
<time>2018-10-02T22:20:32Z</time>
<speed>0.24</speed>
</trkpt>
<trkpt lat="-7.165056" lon="-34.796318">
<ele>10.070000</ele>
<time>2018-10-02T22:29:00Z</time>
<speed>0.00</speed>
</trkpt>
<trkpt lat="-7.165020" lon="-34.796310">
<ele>6.660000</ele>
<time>2018-10-02T22:34:13Z</time>
<speed>0.08</speed>
</trkpt>
<trkpt lat="-7.165010" lon="-34.796284">
<ele>10.330000</ele>
<time>2018-10-02T22:39:27Z</time>
<speed>0.00</speed>
</trkpt>
<trkpt lat="-7.165028" lon="-34.796295">
<ele>-1.660000</ele>
<time>2018-10-02T22:44:39Z</time>
<speed>0.11</speed>
</trkpt>
<trkpt lat="-7.165022" lon="-34.796268">
<ele>5.000000</ele>
<time>2018-10-02T22:49:53Z</time>
<speed>0.00</speed>
</trkpt>
<trkpt lat="-7.165080" lon="-34.796307">
<ele>23.930000</ele>
<time>2018-10-02T22:55:06Z</time>
<speed>0.00</speed>
</trkpt>
<trkpt lat="-7.165053" lon="-34.796265">
<ele>7.760000</ele>
<time>2018-10-02T23:00:20Z</time>
<speed>0.09</speed>
</trkpt>
<trkpt lat="-7.165018" lon="-34.796246">
<ele>31.679998</ele>
<time>2018-10-02T23:05:35Z</time>
<speed>0.00</speed>
</trkpt>
<trkpt lat="-7.165064" lon="-34.796238">
<ele>7.270000</ele>
<time>2018-10-02T23:10:49Z</time>
<speed>0.00</speed>
</trkpt>
<trkpt lat="-7.164915" lon="-34.796299">
<ele>14.929999</ele>
<time>2018-10-02T23:16:02Z</time>
<speed>0.00</speed>
</trkpt>
<trkpt lat="-7.165015" lon="-34.796234">
<ele>12.960000</ele>
<time>2018-10-02T23:21:16Z</time>
<speed>0.00</speed>
</trkpt>
<trkpt lat="-7.165019" lon="-34.796253">
<ele>33.939999</ele>
<time>2018-10-02T23:26:30Z</time>
<speed>0.00</speed>
</trkpt>
<trkpt lat="-7.165096" lon="-34.796391">
<ele>43.980000</ele>
<time>2018-10-02T23:31:49Z</time>
<speed>0.43</speed>
</trkpt>
<trkpt lat="-7.164964" lon="-34.796017">
<ele>28.000000</ele>
<time>2018-10-02T23:37:19Z</time>
<speed>0.74</speed>
</trkpt>
<trkpt lat="-7.164954" lon="-34.796391">
<ele>25.029999</ele>
<time>2018-10-02T23:42:33Z</time>
<speed>0.00</speed>
</trkpt>
<trkpt lat="-7.165034" lon="-34.796265">
<ele>16.750000</ele>
<time>2018-10-02T23:47:47Z</time>
<speed>0.14</speed>
</trkpt>
<trkpt lat="-7.165037" lon="-34.796265">
<ele>14.080000</ele>
<time>2018-10-02T23:53:01Z</time>
<speed>0.25</speed>
</trkpt>
<trkpt lat="-7.165121" lon="-34.796192">
<ele>8.220000</ele>
<time>2018-10-02T23:58:17Z</time>
<speed>0.22</speed>
</trkpt>
<trkpt lat="-7.165006" lon="-34.796440">
<ele>12.139999</ele>
<time>2018-10-03T00:03:48Z</time>
<speed>0.19</speed>
</trkpt>
<trkpt lat="-7.165008" lon="-34.796333">
<ele>19.869999</ele>
<time>2018-10-03T00:09:15Z</time>
<speed>0.13</speed>
</trkpt>
<trkpt lat="-7.164988" lon="-34.796436">
<ele>27.400000</ele>
<time>2018-10-03T00:14:42Z</time>
<speed>0.42</speed>
</trkpt>
<trkpt lat="-7.164991" lon="-34.796360">
<ele>17.039999</ele>
<time>2018-10-03T00:20:26Z</time>
<speed>0.04</speed>
</trkpt>
<trkpt lat="-7.164944" lon="-34.796326">
<ele>-13.660000</ele>
<time>2018-10-03T00:27:17Z</time>
<speed>0.00</speed>
</trkpt>
<trkpt lat="-7.165023" lon="-34.796375">
<ele>29.279999</ele>
<time>2018-10-03T00:32:30Z</time>
<speed>0.00</speed>
</trkpt>
<trkpt lat="-7.164938" lon="-34.796337">
<ele>0.860000</ele>
<time>2018-10-03T00:37:43Z</time>
<speed>0.00</speed>
</trkpt>
<trkpt lat="-7.165010" lon="-34.796391">
<ele>15.089999</ele>
<time>2018-10-03T00:42:55Z</time>
<speed>0.00</speed>
</trkpt>
<trkpt lat="-7.164995" lon="-34.796349">
<ele>11.380000</ele>
<time>2018-10-03T00:48:07Z</time>
<speed>0.00</speed>
</trkpt>
<trkpt lat="-7.164887" lon="-34.796326">
<ele>-6.700000</ele>
<time>2018-10-03T00:53:19Z</time>
<speed>0.24</speed>
</trkpt>
<trkpt lat="-7.165012" lon="-34.796246">
<ele>-3.780000</ele>
<time>2018-10-03T00:58:32Z</time>
<speed>0.00</speed>
</trkpt>
<trkpt lat="-7.164820" lon="-34.796268">
<ele>65.209999</ele>
<time>2018-10-03T01:03:53Z</time>
<speed>0.00</speed>
</trkpt>
<trkpt lat="-7.165097" lon="-34.796349">
<ele>5.340000</ele>
<time>2018-10-03T01:09:07Z</time>
<speed>0.00</speed>
</trkpt>
<trkpt lat="-7.165059" lon="-34.796307">
<ele>24.580000</ele>
<time>2018-10-03T01:14:21Z</time>
<speed>0.00</speed>
</trkpt>
<trkpt lat="-7.165051" lon="-34.796429">
<ele>-5.190000</ele>
<time>2018-10-03T01:19:34Z</time>
<speed>0.00</speed>
</trkpt>
<trkpt lat="-7.164973" lon="-34.796394">
<ele>11.490000</ele>
<time>2018-10-03T01:24:47Z</time>
<speed>0.00</speed>
</trkpt>
<trkpt lat="-7.165064" lon="-34.796360">
<ele>-13.330000</ele>
<time>2018-10-03T01:30:00Z</time>
<speed>0.00</speed>
</trkpt>
<trkpt lat="-7.165053" lon="-34.796268">
<ele>22.400000</ele>
<time>2018-10-03T01:35:14Z</time>
<speed>1.30</speed>
</trkpt>
<trkpt lat="-7.165028" lon="-34.796329">
<ele>4.440000</ele>
<time>2018-10-03T01:40:26Z</time>
<speed>0.05</speed>
</trkpt>
<trkpt lat="-7.165059" lon="-34.796288">
<ele>9.750000</ele>
<time>2018-10-03T01:45:38Z</time>
<speed>0.04</speed>
</trkpt>
<trkpt lat="-7.165022" lon="-34.796314">
<ele>7.470000</ele>
<time>2018-10-03T01:50:51Z</time>
<speed>0.00</speed>
</trkpt>
<trkpt lat="-7.165004" lon="-34.796318">
<ele>25.389999</ele>
<time>2018-10-03T01:56:04Z</time>
<speed>0.00</speed>
</trkpt>
<trkpt lat="-7.164948" lon="-34.796387">
<ele>27.490000</ele>
<time>2018-10-03T02:01:42Z</time>
<speed>0.29</speed>
</trkpt>
<trkpt lat="-7.165093" lon="-34.796242">
<ele>-9.309999</ele>
<time>2018-10-03T02:07:19Z</time>
<speed>0.57</speed>
</trkpt>
<trkpt lat="-7.165038" lon="-34.796345">
<ele>11.750000</ele>
<time>2018-10-03T02:13:32Z</time>
<speed>0.30</speed>
</trkpt>
<trkpt lat="-7.164815" lon="-34.796341">
<ele>-13.860000</ele>
<time>2018-10-03T02:20:23Z</time>
<speed>0.00</speed>
</trkpt>
<trkpt lat="-7.165009" lon="-34.796322">
<ele>3.480000</ele>
<time>2018-10-03T02:25:36Z</time>
<speed>0.00</speed>
</trkpt>
<trkpt lat="-7.164910" lon="-34.796280">
<ele>-22.279999</ele>
<time>2018-10-03T02:30:49Z</time>
<speed>0.00</speed>
</trkpt>
<trkpt lat="-7.165048" lon="-34.796253">
<ele>-3.010000</ele>
<time>2018-10-03T02:36:05Z</time>
<speed>0.00</speed>
</trkpt>
<trkpt lat="-7.165098" lon="-34.796337">
<ele>35.630001</ele>
<time>2018-10-03T02:41:22Z</time>
<speed>0.00</speed>
</trkpt>
<trkpt lat="-7.165092" lon="-34.796364">
<ele>35.939999</ele>
<time>2018-10-03T02:46:36Z</time>
<speed>0.18</speed>
</trkpt>
<trkpt lat="-7.164995" lon="-34.796352">
<ele>19.410000</ele>
<time>2018-10-03T02:51:51Z</time>
<speed>0.00</speed>
</trkpt>
<trkpt lat="-7.164916" lon="-34.796349">
<ele>-18.449999</ele>
<time>2018-10-03T02:57:07Z</time>
<speed>0.00</speed>
</trkpt>
</trkseg>
</trk>
<trk>
<name>20181027-192720(6)</name>
<desc>Color:004000ff</desc>
<trkseg>
<trkpt lat="-7.165162" lon="-34.796474">
<ele>63.439999</ele>
<time>2018-10-03T03:02:31Z</time>
<speed>0.00</speed>
</trkpt>
<trkpt lat="-7.164844" lon="-34.796364">
<ele>5.750000</ele>
<time>2018-10-03T03:07:49Z</time>
<speed>0.00</speed>
</trkpt>
<trkpt lat="-7.164907" lon="-34.796352">
<ele>-33.459999</ele>
<time>2018-10-03T03:13:07Z</time>
<speed>0.00</speed>
</trkpt>
<trkpt lat="-7.165150" lon="-34.796257">
<ele>56.689999</ele>
<time>2018-10-03T03:18:25Z</time>
<speed>0.17</speed>
</trkpt>
<trkpt lat="-7.165131" lon="-34.796322">
<ele>25.859999</ele>
<time>2018-10-03T03:23:47Z</time>
<speed>0.00</speed>
</trkpt>
<trkpt lat="-7.165192" lon="-34.796341">
<ele>43.079998</ele>
<time>2018-10-03T03:29:09Z</time>
<speed>0.00</speed>
</trkpt>
<trkpt lat="-7.165221" lon="-34.796318">
<ele>35.489998</ele>
<time>2018-10-03T03:34:23Z</time>
<speed>0.00</speed>
</trkpt>
<trkpt lat="-7.165055" lon="-34.796371">
<ele>20.410000</ele>
<time>2018-10-03T03:39:40Z</time>
<speed>0.00</speed>
</trkpt>
<trkpt lat="-7.165059" lon="-34.796253">
<ele>32.790001</ele>
<time>2018-10-03T03:44:53Z</time>
<speed>0.00</speed>
</trkpt>
<trkpt lat="-7.165201" lon="-34.796352">
<ele>45.730000</ele>
<time>2018-10-03T03:50:09Z</time>
<speed>0.00</speed>
</trkpt>
<trkpt lat="-7.165089" lon="-34.796329">
<ele>11.250000</ele>
<time>2018-10-03T03:55:21Z</time>
<speed>0.00</speed>
</trkpt>
<trkpt lat="-7.165016" lon="-34.796387">
<ele>12.300000</ele>
<time>2018-10-03T04:00:36Z</time>
<speed>0.00</speed>
</trkpt>
<trkpt lat="-7.164765" lon="-34.796402">
<ele>-51.879997</ele>
<time>2018-10-03T04:05:51Z</time>
<speed>0.00</speed>
</trkpt>
<trkpt lat="-7.164934" lon="-34.796215">
<ele>19.869999</ele>
<time>2018-10-03T04:11:04Z</time>
<speed>0.00</speed>
</trkpt>
<trkpt lat="-7.165125" lon="-34.796360">
<ele>23.869999</ele>
<time>2018-10-03T04:16:18Z</time>
<speed>0.00</speed>
</trkpt>
<trkpt lat="-7.165087" lon="-34.796230">
<ele>31.570000</ele>
<time>2018-10-03T04:21:32Z</time>
<speed>0.00</speed>
</trkpt>
<trkpt lat="-7.165051" lon="-34.796379">
<ele>2.550000</ele>
<time>2018-10-03T04:26:47Z</time>
<speed>0.00</speed>
</trkpt>
<trkpt lat="-7.164972" lon="-34.796425">
<ele>10.160000</ele>
<time>2018-10-03T04:32:01Z</time>
<speed>0.29</speed>
</trkpt>
<trkpt lat="-7.164983" lon="-34.796360">
<ele>5.830000</ele>
<time>2018-10-03T04:37:15Z</time>
<speed>0.00</speed>
</trkpt>
<trkpt lat="-7.164989" lon="-34.796333">
<ele>17.020000</ele>
<time>2018-10-03T04:42:30Z</time>
<speed>0.00</speed>
</trkpt>
<trkpt lat="-7.165162" lon="-34.796448">
<ele>-22.590000</ele>
<time>2018-10-03T04:47:50Z</time>
<speed>0.23</speed>
</trkpt>
<trkpt lat="-7.165023" lon="-34.796268">
<ele>26.230000</ele>
<time>2018-10-03T04:53:13Z</time>
<speed>0.00</speed>
</trkpt>
<trkpt lat="-7.165060" lon="-34.796459">
<ele>-24.559999</ele>
<time>2018-10-03T04:58:31Z</time>
<speed>0.00</speed>
</trkpt>
<trkpt lat="-7.165056" lon="-34.796387">
<ele>9.950000</ele>
<time>2018-10-03T05:04:20Z</time>
<speed>0.23</speed>
</trkpt>
<trkpt lat="-7.165037" lon="-34.796360">
<ele>6.830000</ele>
<time>2018-10-03T05:10:32Z</time>
<speed>0.00</speed>
</trkpt>
<trkpt lat="-7.164954" lon="-34.796329">
<ele>-16.369999</ele>
<time>2018-10-03T05:15:46Z</time>
<speed>0.00</speed>
</trkpt>
<trkpt lat="-7.165000" lon="-34.796375">
<ele>-8.130000</ele>
<time>2018-10-03T05:20:58Z</time>
<speed>1.33</speed>
</trkpt>
<trkpt lat="-7.164993" lon="-34.796360">
<ele>2.600000</ele>
<time>2018-10-03T05:26:10Z</time>
<speed>0.00</speed>
</trkpt>
<trkpt lat="-7.164955" lon="-34.796364">
<ele>-2.320000</ele>
<time>2018-10-03T05:31:22Z</time>
<speed>0.63</speed>
</trkpt>
<trkpt lat="-7.165011" lon="-34.796379">
<ele>-19.770000</ele>
<time>2018-10-03T05:36:34Z</time>
<speed>0.00</speed>
</trkpt>
<trkpt lat="-7.165038" lon="-34.796333">
<ele>-2.810000</ele>
<time>2018-10-03T05:41:47Z</time>
<speed>0.00</speed>
</trkpt>
<trkpt lat="-7.164965" lon="-34.796383">
<ele>9.340000</ele>
<time>2018-10-03T05:47:00Z</time>
<speed>0.00</speed>
</trkpt>
<trkpt lat="-7.165066" lon="-34.796413">
<ele>5.840000</ele>
<time>2018-10-03T05:52:15Z</time>
<speed>0.00</speed>
</trkpt>
<trkpt lat="-7.165005" lon="-34.796421">
<ele>-31.080000</ele>
<time>2018-10-03T05:57:30Z</time>
<speed>0.00</speed>
</trkpt>
<trkpt lat="-7.165041" lon="-34.796486">
<ele>-10.200000</ele>
<time>2018-10-03T06:03:09Z</time>
<speed>0.55</speed>
</trkpt>
<trkpt lat="-7.164999" lon="-34.796257">
<ele>-1.610000</ele>
<time>2018-10-03T06:08:51Z</time>
<speed>0.01</speed>
</trkpt>
<trkpt lat="-7.165001" lon="-34.796432">
<ele>29.609999</ele>
<time>2018-10-03T06:15:02Z</time>
<speed>0.00</speed>
</trkpt>
<trkpt lat="-7.165026" lon="-34.796383">
<ele>19.699999</ele>
<time>2018-10-03T06:20:15Z</time>
<speed>0.00</speed>
</trkpt>
<trkpt lat="-7.164975" lon="-34.796280">
<ele>-8.900000</ele>
<time>2018-10-03T06:25:28Z</time>
<speed>0.00</speed>
</trkpt>
<trkpt lat="-7.165022" lon="-34.796268">
<ele>-16.510000</ele>
<time>2018-10-03T06:30:40Z</time>
<speed>0.00</speed>
</trkpt>
<trkpt lat="-7.165041" lon="-34.796394">
<ele>17.619999</ele>
<time>2018-10-03T06:35:52Z</time>
<speed>0.00</speed>
</trkpt>
<trkpt lat="-7.165044" lon="-34.796295">
<ele>11.700000</ele>
<time>2018-10-03T06:41:04Z</time>
<speed>0.00</speed>
</trkpt>
<trkpt lat="-7.164977" lon="-34.796394">
<ele>7.340000</ele>
<time>2018-10-03T06:46:16Z</time>
<speed>0.00</speed>
</trkpt>
<trkpt lat="-7.165032" lon="-34.796303">
<ele>8.550000</ele>
<time>2018-10-03T06:51:30Z</time>
<speed>0.29</speed>
</trkpt>
<trkpt lat="-7.165061" lon="-34.796257">
<ele>28.799999</ele>
<time>2018-10-03T06:56:43Z</time>
<speed>0.00</speed>
</trkpt>
<trkpt lat="-7.165063" lon="-34.796379">
<ele>1.800000</ele>
<time>2018-10-03T07:02:02Z</time>
<speed>0.00</speed>
</trkpt>
<trkpt lat="-7.165021" lon="-34.796322">
<ele>-4.820000</ele>
<time>2018-10-03T07:07:14Z</time>
<speed>0.18</speed>
</trkpt>
<trkpt lat="-7.165033" lon="-34.796326">
<ele>1.120000</ele>
<time>2018-10-03T07:12:28Z</time>
<speed>0.00</speed>
</trkpt>
<trkpt lat="-7.165142" lon="-34.796341">
<ele>13.030000</ele>
<time>2018-10-03T07:17:40Z</time>
<speed>0.00</speed>
</trkpt>
<trkpt lat="-7.164907" lon="-34.796284">
<ele>45.989998</ele>
<time>2018-10-03T07:22:52Z</time>
<speed>0.00</speed>
</trkpt>
<trkpt lat="-7.164962" lon="-34.796253">
<ele>20.260000</ele>
<time>2018-10-03T07:28:06Z</time>
<speed>0.00</speed>
</trkpt>
<trkpt lat="-7.164977" lon="-34.796356">
<ele>26.689999</ele>
<time>2018-10-03T07:33:19Z</time>
<speed>0.00</speed>
</trkpt>
<trkpt lat="-7.165071" lon="-34.796318">
<ele>14.929999</ele>
<time>2018-10-03T07:38:59Z</time>
<speed>0.27</speed>
</trkpt>
<trkpt lat="-7.165008" lon="-34.796314">
<ele>18.490000</ele>
<time>2018-10-03T07:44:14Z</time>
<speed>0.00</speed>
</trkpt>
<trkpt lat="-7.165040" lon="-34.796265">
<ele>8.070000</ele>
<time>2018-10-03T07:49:26Z</time>
<speed>0.00</speed>
</trkpt>
<trkpt lat="-7.165055" lon="-34.796303">
<ele>7.270000</ele>
<time>2018-10-03T07:54:39Z</time>
<speed>0.00</speed>
</trkpt>
<trkpt lat="-7.164997" lon="-34.796314">
<ele>0.450000</ele>
<time>2018-10-03T07:59:51Z</time>
<speed>0.20</speed>
</trkpt>
<trkpt lat="-7.165082" lon="-34.796307">
<ele>13.929999</ele>
<time>2018-10-03T08:05:07Z</time>
<speed>0.00</speed>
</trkpt>
<trkpt lat="-7.165128" lon="-34.796280">
<ele>33.329998</ele>
<time>2018-10-03T08:10:19Z</time>
<speed>0.00</speed>
</trkpt>
<trkpt lat="-7.164996" lon="-34.796368">
<ele>-12.429999</ele>
<time>2018-10-03T08:15:32Z</time>
<speed>0.17</speed>
</trkpt>
<trkpt lat="-7.164966" lon="-34.796314">
<ele>-6.970000</ele>
<time>2018-10-03T08:20:45Z</time>
<speed>0.00</speed>
</trkpt>
<trkpt lat="-7.165024" lon="-34.796364">
<ele>-2.550000</ele>
<time>2018-10-03T08:25:57Z</time>
<speed>0.00</speed>
</trkpt>
<trkpt lat="-7.165018" lon="-34.796371">
<ele>7.420000</ele>
<time>2018-10-03T08:31:09Z</time>
<speed>0.00</speed>
</trkpt>
<trkpt lat="-7.165050" lon="-34.796356">
<ele>16.900000</ele>
<time>2018-10-03T08:36:21Z</time>
<speed>0.00</speed>
</trkpt>
<trkpt lat="-7.165066" lon="-34.796352">
<ele>28.590000</ele>
<time>2018-10-03T08:41:34Z</time>
<speed>0.00</speed>
</trkpt>
<trkpt lat="-7.164937" lon="-34.796280">
<ele>-15.110000</ele>
<time>2018-10-03T08:46:45Z</time>
<speed>0.11</speed>
</trkpt>
<trkpt lat="-7.165010" lon="-34.796329">
<ele>6.470000</ele>
<time>2018-10-03T08:51:58Z</time>
<speed>0.07</speed>
</trkpt>
<trkpt lat="-7.165229" lon="-34.796410">
<ele>36.340000</ele>
<time>2018-10-03T08:57:25Z</time>
<speed>0.34</speed>
</trkpt>
<trkpt lat="-7.165083" lon="-34.796337">
<ele>20.830000</ele>
<time>2018-10-03T09:02:44Z</time>
<speed>0.00</speed>
</trkpt>
<trkpt lat="-7.165025" lon="-34.796329">
<ele>17.770000</ele>
<time>2018-10-03T09:07:57Z</time>
<speed>0.00</speed>
</trkpt>
<trkpt lat="-7.164977" lon="-34.796268">
<ele>16.430000</ele>
<time>2018-10-03T09:13:09Z</time>
<speed>0.00</speed>
</trkpt>
<trkpt lat="-7.165035" lon="-34.796375">
<ele>5.500000</ele>
<time>2018-10-03T09:18:22Z</time>
<speed>0.00</speed>
</trkpt>
<trkpt lat="-7.164991" lon="-34.796288">
<ele>9.950000</ele>
<time>2018-10-03T09:23:36Z</time>
<speed>0.25</speed>
</trkpt>
<trkpt lat="-7.165046" lon="-34.796364">
<ele>-1.340000</ele>
<time>2018-10-03T09:28:48Z</time>
<speed>0.00</speed>
</trkpt>
<trkpt lat="-7.165043" lon="-34.796425">
<ele>11.880000</ele>
<time>2018-10-03T09:34:00Z</time>
<speed>0.00</speed>
</trkpt>
<trkpt lat="-7.165061" lon="-34.796215">
<ele>22.760000</ele>
<time>2018-10-03T09:39:11Z</time>
<speed>0.19</speed>
</trkpt>
<trkpt lat="-7.165033" lon="-34.796249">
<ele>32.719997</ele>
<time>2018-10-03T09:44:24Z</time>
<speed>0.00</speed>
</trkpt>
<trkpt lat="-7.165064" lon="-34.796238">
<ele>49.219997</ele>
<time>2018-10-03T09:49:37Z</time>
<speed>2.51</speed>
</trkpt>
<trkpt lat="-7.164990" lon="-34.796268">
<ele>19.100000</ele>
<time>2018-10-03T09:54:49Z</time>
<speed>0.00</speed>
</trkpt>
<trkpt lat="-7.165015" lon="-34.796268">
<ele>-2.520000</ele>
<time>2018-10-03T10:00:40Z</time>
<speed>0.14</speed>
</trkpt>
<trkpt lat="-7.165081" lon="-34.796265">
<ele>49.439999</ele>
<time>2018-10-03T10:06:10Z</time>
<speed>0.42</speed>
</trkpt>
<trkpt lat="-7.165014" lon="-34.796257">
<ele>-1.380000</ele>
<time>2018-10-03T10:12:34Z</time>
<speed>0.18</speed>
</trkpt>
<trkpt lat="-7.165013" lon="-34.796417">
<ele>-0.670000</ele>
<time>2018-10-03T10:18:59Z</time>
<speed>0.47</speed>
</trkpt>
<trkpt lat="-7.165076" lon="-34.796246">
<ele>24.359999</ele>
<time>2018-10-03T10:25:44Z</time>
<speed>0.16</speed>
</trkpt>
<trkpt lat="-7.165084" lon="-34.796253">
<ele>15.610000</ele>
<time>2018-10-03T10:32:30Z</time>
<speed>0.09</speed>
</trkpt>
<trkpt lat="-7.164973" lon="-34.796318">
<ele>59.840000</ele>
<time>2018-10-03T10:39:35Z</time>
<speed>0.23</speed>
</trkpt>
<trkpt lat="-7.164979" lon="-34.796364">
<ele>19.219999</ele>
<time>2018-10-03T10:47:05Z</time>
<speed>0.96</speed>
</trkpt>
<trkpt lat="-7.165047" lon="-34.796360">
<ele>2.490000</ele>
<time>2018-10-03T10:55:11Z</time>
<speed>0.00</speed>
</trkpt>
<trkpt lat="-7.165035" lon="-34.796375">
<ele>40.119999</ele>
<time>2018-10-03T11:00:26Z</time>
<speed>0.00</speed>
</trkpt>
<trkpt lat="-7.164992" lon="-34.796272">
<ele>3.680000</ele>
<time>2018-10-03T11:05:41Z</time>
<speed>0.00</speed>
</trkpt>
<trkpt lat="-7.164953" lon="-34.796417">
<ele>3.430000</ele>
<time>2018-10-03T11:11:18Z</time>
<speed>0.53</speed>
</trkpt>
<trkpt lat="-7.164975" lon="-34.796314">
<ele>21.430000</ele>
<time>2018-10-03T11:17:10Z</time>
<speed>0.00</speed>
</trkpt>
<trkpt lat="-7.165163" lon="-34.796272">
<ele>-16.410000</ele>
<time>2018-10-03T11:22:24Z</time>
<speed>0.09</speed>
</trkpt>
<trkpt lat="-7.164994" lon="-34.796391">
<ele>66.239998</ele>
<time>2018-10-03T11:27:38Z</time>
<speed>0.00</speed>
</trkpt>
<trkpt lat="-7.165029" lon="-34.796246">
<ele>-0.650000</ele>
<time>2018-10-03T11:32:53Z</time>
<speed>0.00</speed>
</trkpt>
<trkpt lat="-7.164956" lon="-34.796253">
<ele>15.889999</ele>
<time>2018-10-03T11:38:10Z</time>
<speed>0.00</speed>
</trkpt>
<trkpt lat="-7.165012" lon="-34.796402">
<ele>-13.870000</ele>
<time>2018-10-03T11:43:26Z</time>
<speed>0.00</speed>
</trkpt>
<trkpt lat="-7.165030" lon="-34.796318">
<ele>29.369999</ele>
<time>2018-10-03T11:48:41Z</time>
<speed>0.23</speed>
</trkpt>
<trkpt lat="-7.165030" lon="-34.796394">
<ele>28.049999</ele>
<time>2018-10-03T11:54:13Z</time>
<speed>0.10</speed>
</trkpt>
<trkpt lat="-7.165019" lon="-34.796303">
<ele>41.879997</ele>
<time>2018-10-03T11:59:48Z</time>
<speed>1.08</speed>
</trkpt>
<trkpt lat="-7.165054" lon="-34.796421">
<ele>83.500000</ele>
<time>2018-10-03T12:05:54Z</time>
<speed>0.01</speed>
</trkpt>
<trkpt lat="-7.164974" lon="-34.796318">
<ele>21.500000</ele>
<time>2018-10-03T12:13:04Z</time>
<speed>0.00</speed>
</trkpt>
<trkpt lat="-7.165014" lon="-34.796329">
<ele>17.250000</ele>
<time>2018-10-03T12:18:18Z</time>
<speed>0.00</speed>
</trkpt>
<trkpt lat="-7.164981" lon="-34.796261">
<ele>7.900000</ele>
<time>2018-10-03T12:23:31Z</time>
<speed>0.00</speed>
</trkpt>
<trkpt lat="-7.165066" lon="-34.796379">
<ele>19.049999</ele>
<time>2018-10-03T12:28:44Z</time>
<speed>0.00</speed>
</trkpt>
<trkpt lat="-7.165074" lon="-34.796326">
<ele>37.750000</ele>
<time>2018-10-03T12:33:58Z</time>
<speed>0.00</speed>
</trkpt>
<trkpt lat="-7.165056" lon="-34.796303">
<ele>21.000000</ele>
<time>2018-10-03T12:39:11Z</time>
<speed>0.00</speed>
</trkpt>
<trkpt lat="-7.165163" lon="-34.796295">
<ele>39.379997</ele>
<time>2018-10-03T12:44:26Z</time>
<speed>0.00</speed>
</trkpt>
<trkpt lat="-7.165068" lon="-34.796345">
<ele>10.130000</ele>
<time>2018-10-03T12:49:40Z</time>
<speed>0.00</speed>
</trkpt>
<trkpt lat="-7.164996" lon="-34.796356">
<ele>-2.910000</ele>
<time>2018-10-03T12:54:54Z</time>
<speed>0.00</speed>
</trkpt>
<trkpt lat="-7.165102" lon="-34.796410">
<ele>39.820000</ele>
<time>2018-10-03T13:00:11Z</time>
<speed>0.00</speed>
</trkpt>
<trkpt lat="-7.165112" lon="-34.796410">
<ele>27.279999</ele>
<time>2018-10-03T13:05:24Z</time>
<speed>0.22</speed>
</trkpt>
<trkpt lat="-7.164993" lon="-34.796253">
<ele>15.969999</ele>
<time>2018-10-03T13:10:39Z</time>
<speed>0.00</speed>
</trkpt>
<trkpt lat="-7.165066" lon="-34.796333">
<ele>34.660000</ele>
<time>2018-10-03T13:15:52Z</time>
<speed>0.18</speed>
</trkpt>
<trkpt lat="-7.165036" lon="-34.796337">
<ele>14.549999</ele>
<time>2018-10-03T13:21:05Z</time>
<speed>0.00</speed>
</trkpt>
<trkpt lat="-7.165078" lon="-34.796326">
<ele>27.320000</ele>
<time>2018-10-03T13:26:18Z</time>
<speed>0.22</speed>
</trkpt>
<trkpt lat="-7.165102" lon="-34.796272">
<ele>36.950001</ele>
<time>2018-10-03T13:31:32Z</time>
<speed>0.18</speed>
</trkpt>
<trkpt lat="-7.165158" lon="-34.796158">
<ele>38.689999</ele>
<time>2018-10-03T13:36:46Z</time>
<speed>0.24</speed>
</trkpt>
<trkpt lat="-7.164943" lon="-34.796280">
<ele>1.750000</ele>
<time>2018-10-03T13:42:01Z</time>
<speed>0.00</speed>
</trkpt>
<trkpt lat="-7.164922" lon="-34.796429">
<ele>-41.649998</ele>
<time>2018-10-03T13:47:16Z</time>
<speed>0.00</speed>
</trkpt>
<trkpt lat="-7.165091" lon="-34.796169">
<ele>39.969997</ele>
<time>2018-10-03T13:52:30Z</time>
<speed>0.00</speed>
</trkpt>
<trkpt lat="-7.165035" lon="-34.796280">
<ele>7.530000</ele>
<time>2018-10-03T13:57:46Z</time>
<speed>0.00</speed>
</trkpt>
<trkpt lat="-7.165041" lon="-34.796352">
<ele>3.660000</ele>
<time>2018-10-03T14:03:31Z</time>
<speed>0.14</speed>
</trkpt>
<trkpt lat="-7.164831" lon="-34.796360">
<ele>11.650000</ele>
<time>2018-10-03T14:08:46Z</time>
<speed>0.00</speed>
</trkpt>
<trkpt lat="-7.165040" lon="-34.796268">
<ele>-1.530000</ele>
<time>2018-10-03T14:14:00Z</time>
<speed>1.69</speed>
</trkpt>
<trkpt lat="-7.164917" lon="-34.796291">
<ele>9.929999</ele>
<time>2018-10-03T14:19:17Z</time>
<speed>0.00</speed>
</trkpt>
<trkpt lat="-7.165023" lon="-34.796295">
<ele>1.310000</ele>
<time>2018-10-03T14:24:33Z</time>
<speed>0.00</speed>
</trkpt>
<trkpt lat="-7.165068" lon="-34.796314">
<ele>21.600000</ele>
<time>2018-10-03T14:29:49Z</time>
<speed>0.00</speed>
</trkpt>
<trkpt lat="-7.164917" lon="-34.796329">
<ele>41.939999</ele>
<time>2018-10-03T14:35:06Z</time>
<speed>1.78</speed>
</trkpt>
<trkpt lat="-7.165113" lon="-34.796246">
<ele>-24.719999</ele>
<time>2018-10-03T14:40:23Z</time>
<speed>0.00</speed>
</trkpt>
<trkpt lat="-7.164948" lon="-34.796352">
<ele>39.529999</ele>
<time>2018-10-03T14:45:38Z</time>
<speed>0.00</speed>
</trkpt>
<trkpt lat="-7.165030" lon="-34.796276">
<ele>-3.880000</ele>
<time>2018-10-03T14:50:57Z</time>
<speed>0.00</speed>
</trkpt>
<trkpt lat="-7.164841" lon="-34.796352">
<ele>91.409996</ele>
<time>2018-10-03T14:56:22Z</time>
<speed>0.00</speed>
</trkpt>
<trkpt lat="-7.164960" lon="-34.796303">
<ele>94.430000</ele>
<time>2018-10-03T15:01:46Z</time>
<speed>0.17</speed>
</trkpt>
<trkpt lat="-7.164912" lon="-34.796444">
<ele>81.559998</ele>
<time>2018-10-03T15:07:11Z</time>
<speed>0.00</speed>
</trkpt>
<trkpt lat="-7.165069" lon="-34.796291">
<ele>36.820000</ele>
<time>2018-10-03T15:12:29Z</time>
<speed>0.00</speed>
</trkpt>
<trkpt lat="-7.165029" lon="-34.796219">
<ele>-9.490000</ele>
<time>2018-10-03T15:18:00Z</time>
<speed>0.32</speed>
</trkpt>
<trkpt lat="-7.165016" lon="-34.796322">
<ele>-1.420000</ele>
<time>2018-10-03T15:23:16Z</time>
<speed>0.16</speed>
</trkpt>
<trkpt lat="-7.165078" lon="-34.796360">
<ele>23.029999</ele>
<time>2018-10-03T15:28:31Z</time>
<speed>0.00</speed>
</trkpt>
<trkpt lat="-7.164928" lon="-34.796452">
<ele>-17.289999</ele>
<time>2018-10-03T15:33:46Z</time>
<speed>0.00</speed>
</trkpt>
<trkpt lat="-7.165033" lon="-34.796280">
<ele>9.130000</ele>
<time>2018-10-03T15:39:00Z</time>
<speed>0.00</speed>
</trkpt>
<trkpt lat="-7.165025" lon="-34.796375">
<ele>7.960000</ele>
<time>2018-10-03T15:44:16Z</time>
<speed>0.00</speed>
</trkpt>
<trkpt lat="-7.165082" lon="-34.796268">
<ele>10.679999</ele>
<time>2018-10-03T15:49:32Z</time>
<speed>0.00</speed>
</trkpt>
<trkpt lat="-7.165127" lon="-34.796185">
<ele>0.260000</ele>
<time>2018-10-03T15:54:49Z</time>
<speed>0.48</speed>
</trkpt>
<trkpt lat="-7.164987" lon="-34.796391">
<ele>17.020000</ele>
<time>2018-10-03T16:00:06Z</time>
<speed>0.00</speed>
</trkpt>
<trkpt lat="-7.165069" lon="-34.796288">
<ele>3.510000</ele>
<time>2018-10-03T16:05:20Z</time>
<speed>0.00</speed>
</trkpt>
<trkpt lat="-7.164909" lon="-34.796329">
<ele>-4.620000</ele>
<time>2018-10-03T16:10:37Z</time>
<speed>0.00</speed>
</trkpt>
<trkpt lat="-7.164962" lon="-34.796310">
<ele>3.330000</ele>
<time>2018-10-03T16:15:53Z</time>
<speed>0.00</speed>
</trkpt>
<trkpt lat="-7.164963" lon="-34.796181">
<ele>5.320000</ele>
<time>2018-10-03T16:21:08Z</time>
<speed>0.00</speed>
</trkpt>
<trkpt lat="-7.164942" lon="-34.796230">
<ele>18.699999</ele>
<time>2018-10-03T16:26:32Z</time>
<speed>0.00</speed>
</trkpt>
<trkpt lat="-7.165043" lon="-34.796329">
<ele>5.750000</ele>
<time>2018-10-03T16:31:47Z</time>
<speed>0.00</speed>
</trkpt>
<trkpt lat="-7.164969" lon="-34.796356">
<ele>6.500000</ele>
<time>2018-10-03T16:37:02Z</time>
<speed>0.00</speed>
</trkpt>
<trkpt lat="-7.165033" lon="-34.796345">
<ele>12.799999</ele>
<time>2018-10-03T16:42:18Z</time>
<speed>0.41</speed>
</trkpt>
<trkpt lat="-7.165037" lon="-34.796360">
<ele>18.959999</ele>
<time>2018-10-03T16:47:36Z</time>
<speed>0.00</speed>
</trkpt>
<trkpt lat="-7.164894" lon="-34.796303">
<ele>-10.679999</ele>
<time>2018-10-03T16:52:51Z</time>
<speed>0.00</speed>
</trkpt>
<trkpt lat="-7.164895" lon="-34.796268">
<ele>22.840000</ele>
<time>2018-10-03T16:58:19Z</time>
<speed>1.00</speed>
</trkpt>
<trkpt lat="-7.164948" lon="-34.796318">
<ele>4.390000</ele>
<time>2018-10-03T17:03:42Z</time>
<speed>0.00</speed>
</trkpt>
<trkpt lat="-7.165023" lon="-34.796322">
<ele>2.230000</ele>
<time>2018-10-03T17:09:08Z</time>
<speed>0.12</speed>
</trkpt>
<trkpt lat="-7.164974" lon="-34.796368">
<ele>4.950000</ele>
<time>2018-10-03T17:14:26Z</time>
<speed>0.00</speed>
</trkpt>
<trkpt lat="-7.165056" lon="-34.796150">
<ele>39.160000</ele>
<time>2018-10-03T17:19:55Z</time>
<speed>0.39</speed>
</trkpt>
<trkpt lat="-7.165018" lon="-34.796371">
<ele>-28.650000</ele>
<time>2018-10-03T17:25:12Z</time>
<speed>0.28</speed>
</trkpt>
<trkpt lat="-7.165000" lon="-34.796333">
<ele>-8.590000</ele>
<time>2018-10-03T17:30:29Z</time>
<speed>0.00</speed>
</trkpt>
<trkpt lat="-7.165005" lon="-34.796421">
<ele>-23.539999</ele>
<time>2018-10-03T17:35:46Z</time>
<speed>0.00</speed>
</trkpt>
<trkpt lat="-7.164983" lon="-34.796158">
<ele>3.240000</ele>
<time>2018-10-03T17:41:04Z</time>
<speed>0.10</speed>
</trkpt>
<trkpt lat="-7.165058" lon="-34.796356">
<ele>12.009999</ele>
<time>2018-10-03T17:46:21Z</time>
<speed>0.00</speed>
</trkpt>
<trkpt lat="-7.165009" lon="-34.796371">
<ele>-9.059999</ele>
<time>2018-10-03T17:51:37Z</time>
<speed>0.00</speed>
</trkpt>
<trkpt lat="-7.165004" lon="-34.796585">
<ele>-63.129997</ele>
<time>2018-10-03T17:56:55Z</time>
<speed>0.00</speed>
</trkpt>
<trkpt lat="-7.165032" lon="-34.796295">
<ele>3.990000</ele>
<time>2018-10-03T18:02:32Z</time>
<speed>0.18</speed>
</trkpt>
<trkpt lat="-7.165019" lon="-34.796268">
<ele>1.230000</ele>
<time>2018-10-03T18:07:48Z</time>
<speed>0.00</speed>
</trkpt>
<trkpt lat="-7.165091" lon="-34.796345">
<ele>15.839999</ele>
<time>2018-10-03T18:13:03Z</time>
<speed>0.00</speed>
</trkpt>
<trkpt lat="-7.165086" lon="-34.796421">
<ele>28.369999</ele>
<time>2018-10-03T18:18:18Z</time>
<speed>1.25</speed>
</trkpt>
<trkpt lat="-7.164852" lon="-34.796150">
<ele>-31.189999</ele>
<time>2018-10-03T18:23:33Z</time>
<speed>0.00</speed>
</trkpt>
<trkpt lat="-7.165025" lon="-34.796242">
<ele>15.070000</ele>
<time>2018-10-03T18:28:48Z</time>
<speed>0.00</speed>
</trkpt>
<trkpt lat="-7.165087" lon="-34.796268">
<ele>17.299999</ele>
<time>2018-10-03T18:34:02Z</time>
<speed>1.30</speed>
</trkpt>
<trkpt lat="-7.164886" lon="-34.796230">
<ele>-6.870000</ele>
<time>2018-10-03T18:39:16Z</time>
<speed>0.00</speed>
</trkpt>
<trkpt lat="-7.164880" lon="-34.796379">
<ele>-3.450000</ele>
<time>2018-10-03T18:44:30Z</time>
<speed>0.00</speed>
</trkpt>
<trkpt lat="-7.165043" lon="-34.796280">
<ele>10.639999</ele>
<time>2018-10-03T18:49:46Z</time>
<speed>0.00</speed>
</trkpt>
<trkpt lat="-7.165208" lon="-34.796276">
<ele>40.969997</ele>
<time>2018-10-03T18:55:06Z</time>
<speed>0.00</speed>
</trkpt>
<trkpt lat="-7.165040" lon="-34.796265">
<ele>5.300000</ele>
<time>2018-10-03T19:00:22Z</time>
<speed>0.00</speed>
</trkpt>
<trkpt lat="-7.164924" lon="-34.796200">
<ele>0.030000</ele>
<time>2018-10-03T19:05:35Z</time>
<speed>0.00</speed>
</trkpt>
<trkpt lat="-7.165203" lon="-34.796257">
<ele>46.629997</ele>
<time>2018-10-03T19:10:55Z</time>
<speed>0.00</speed>
</trkpt>
<trkpt lat="-7.165048" lon="-34.796280">
<ele>18.619999</ele>
<time>2018-10-03T19:16:09Z</time>
<speed>0.11</speed>
</trkpt>
<trkpt lat="-7.165067" lon="-34.796352">
<ele>12.130000</ele>
<time>2018-10-03T19:21:23Z</time>
<speed>0.00</speed>
</trkpt>
<trkpt lat="-7.164978" lon="-34.796288">
<ele>9.400000</ele>
<time>2018-10-03T19:26:39Z</time>
<speed>0.00</speed>
</trkpt>
<trkpt lat="-7.164988" lon="-34.796417">
<ele>0.510000</ele>
<time>2018-10-03T19:32:12Z</time>
<speed>1.45</speed>
</trkpt>
<trkpt lat="-7.165053" lon="-34.796272">
<ele>16.199999</ele>
<time>2018-10-03T19:37:27Z</time>
<speed>0.00</speed>
</trkpt>
<trkpt lat="-7.164798" lon="-34.796314">
<ele>-25.230000</ele>
<time>2018-10-03T19:42:51Z</time>
<speed>0.17</speed>
</trkpt>
<trkpt lat="-7.165014" lon="-34.796364">
<ele>14.509999</ele>
<time>2018-10-03T19:48:09Z</time>
<speed>0.00</speed>
</trkpt>
<trkpt lat="-7.165127" lon="-34.796520">
<ele>15.000000</ele>
<time>2018-10-03T19:53:46Z</time>
<speed>0.00</speed>
</trkpt>
<trkpt lat="-7.165221" lon="-34.796539">
<ele>5.700000</ele>
<time>2018-10-03T19:59:00Z</time>
<speed>0.00</speed>
</trkpt>
<trkpt lat="-7.164939" lon="-34.796341">
<ele>-9.920000</ele>
<time>2018-10-03T20:04:18Z</time>
<speed>0.00</speed>
</trkpt>
<trkpt lat="-7.165004" lon="-34.796303">
<ele>7.090000</ele>
<time>2018-10-03T20:09:31Z</time>
<speed>0.61</speed>
</trkpt>
<trkpt lat="-7.165075" lon="-34.796371">
<ele>1.660000</ele>
<time>2018-10-03T20:14:47Z</time>
<speed>0.00</speed>
</trkpt>
<trkpt lat="-7.165287" lon="-34.797001">
<ele>-28.119999</ele>
<time>2018-10-03T20:20:14Z</time>
<speed>0.00</speed>
</trkpt>
<trkpt lat="-7.165081" lon="-34.796417">
<ele>17.990000</ele>
<time>2018-10-03T20:25:54Z</time>
<speed>0.32</speed>
</trkpt>
<trkpt lat="-7.165043" lon="-34.796257">
<ele>19.150000</ele>
<time>2018-10-03T20:31:47Z</time>
<speed>0.00</speed>
</trkpt>
<trkpt lat="-7.165062" lon="-34.796333">
<ele>22.070000</ele>
<time>2018-10-03T20:37:00Z</time>
<speed>0.00</speed>
</trkpt>
<trkpt lat="-7.165036" lon="-34.796310">
<ele>21.820000</ele>
<time>2018-10-03T20:42:14Z</time>
<speed>0.00</speed>
</trkpt>
<trkpt lat="-7.164939" lon="-34.796268">
<ele>10.309999</ele>
<time>2018-10-03T20:47:28Z</time>
<speed>0.00</speed>
</trkpt>
<trkpt lat="-7.165172" lon="-34.796486">
<ele>40.899998</ele>
<time>2018-10-03T20:52:42Z</time>
<speed>0.00</speed>
</trkpt>
<trkpt lat="-7.164990" lon="-34.796291">
<ele>7.420000</ele>
<time>2018-10-03T20:57:56Z</time>
<speed>0.00</speed>
</trkpt>
<trkpt lat="-7.165056" lon="-34.796265">
<ele>16.730000</ele>
<time>2018-10-03T21:03:13Z</time>
<speed>0.00</speed>
</trkpt>
<trkpt lat="-7.165028" lon="-34.796413">
<ele>38.320000</ele>
<time>2018-10-03T21:08:26Z</time>
<speed>0.00</speed>
</trkpt>
<trkpt lat="-7.165036" lon="-34.796307">
<ele>8.070000</ele>
<time>2018-10-03T21:13:39Z</time>
<speed>0.00</speed>
</trkpt>
<trkpt lat="-7.165089" lon="-34.796345">
<ele>45.469997</ele>
<time>2018-10-03T21:18:52Z</time>
<speed>0.00</speed>
</trkpt>
<trkpt lat="-7.165041" lon="-34.796268">
<ele>-7.980000</ele>
<time>2018-10-03T21:24:06Z</time>
<speed>0.00</speed>
</trkpt>
<trkpt lat="-7.165046" lon="-34.796295">
<ele>1.140000</ele>
<time>2018-10-03T21:29:20Z</time>
<speed>0.00</speed>
</trkpt>
<trkpt lat="-7.165053" lon="-34.796341">
<ele>-1.570000</ele>
<time>2018-10-03T21:34:34Z</time>
<speed>0.00</speed>
</trkpt>
<trkpt lat="-7.165032" lon="-34.796303">
<ele>11.190000</ele>
<time>2018-10-03T21:39:48Z</time>
<speed>0.00</speed>
</trkpt>
<trkpt lat="-7.165001" lon="-34.796307">
<ele>1.960000</ele>
<time>2018-10-03T21:45:01Z</time>
<speed>0.00</speed>
</trkpt>
<trkpt lat="-7.165007" lon="-34.796333">
<ele>16.500000</ele>
<time>2018-10-03T21:50:13Z</time>
<speed>0.00</speed>
</trkpt>
<trkpt lat="-7.165074" lon="-34.796314">
<ele>23.939999</ele>
<time>2018-10-03T21:55:26Z</time>
<speed>0.00</speed>
</trkpt>
<trkpt lat="-7.165057" lon="-34.796265">
<ele>7.810000</ele>
<time>2018-10-03T22:00:42Z</time>
<speed>0.00</speed>
</trkpt>
<trkpt lat="-7.165061" lon="-34.796211">
<ele>0.180000</ele>
<time>2018-10-03T22:05:54Z</time>
<speed>0.00</speed>
</trkpt>
<trkpt lat="-7.165142" lon="-34.796463">
<ele>-3.890000</ele>
<time>2018-10-03T22:11:08Z</time>
<speed>0.00</speed>
</trkpt>
<trkpt lat="-7.165135" lon="-34.796360">
<ele>35.230000</ele>
<time>2018-10-03T22:16:23Z</time>
<speed>0.00</speed>
</trkpt>
<trkpt lat="-7.165040" lon="-34.796383">
<ele>11.290000</ele>
<time>2018-10-03T22:21:50Z</time>
<speed>0.21</speed>
</trkpt>
<trkpt lat="-7.165013" lon="-34.796352">
<ele>-4.530000</ele>
<time>2018-10-03T22:27:17Z</time>
<speed>0.15</speed>
</trkpt>
<trkpt lat="-7.165095" lon="-34.796272">
<ele>2.070000</ele>
<time>2018-10-03T22:32:44Z</time>
<speed>0.17</speed>
</trkpt>
<trkpt lat="-7.165061" lon="-34.796310">
<ele>13.420000</ele>
<time>2018-10-03T22:38:12Z</time>
<speed>0.34</speed>
</trkpt>
<trkpt lat="-7.164981" lon="-34.796436">
<ele>51.230000</ele>
<time>2018-10-03T22:43:58Z</time>
<speed>0.70</speed>
</trkpt>
<trkpt lat="-7.165134" lon="-34.796246">
<ele>21.719999</ele>
<time>2018-10-03T22:50:22Z</time>
<speed>0.16</speed>
</trkpt>
<trkpt lat="-7.165070" lon="-34.796318">
<ele>20.910000</ele>
<time>2018-10-03T22:57:51Z</time>
<speed>0.00</speed>
</trkpt>
<trkpt lat="-7.165064" lon="-34.796272">
<ele>27.480000</ele>
<time>2018-10-03T23:03:12Z</time>
<speed>0.00</speed>
</trkpt>
<trkpt lat="-7.165035" lon="-34.796371">
<ele>0.710000</ele>
<time>2018-10-03T23:08:25Z</time>
<speed>0.00</speed>
</trkpt>
<trkpt lat="-7.165003" lon="-34.796265">
<ele>21.340000</ele>
<time>2018-10-03T23:13:38Z</time>
<speed>0.00</speed>
</trkpt>
<trkpt lat="-7.164985" lon="-34.796288">
<ele>3.280000</ele>
<time>2018-10-03T23:18:51Z</time>
<speed>0.00</speed>
</trkpt>
<trkpt lat="-7.165018" lon="-34.796371">
<ele>29.250000</ele>
<time>2018-10-03T23:24:04Z</time>
<speed>0.00</speed>
</trkpt>
<trkpt lat="-7.165102" lon="-34.796310">
<ele>27.510000</ele>
<time>2018-10-03T23:29:16Z</time>
<speed>0.00</speed>
</trkpt>
<trkpt lat="-7.165022" lon="-34.796196">
<ele>11.900000</ele>
<time>2018-10-03T23:34:34Z</time>
<speed>0.00</speed>
</trkpt>
<trkpt lat="-7.164991" lon="-34.796345">
<ele>33.430000</ele>
<time>2018-10-03T23:39:50Z</time>
<speed>0.00</speed>
</trkpt>
<trkpt lat="-7.165016" lon="-34.796299">
<ele>4.120000</ele>
<time>2018-10-03T23:45:03Z</time>
<speed>0.22</speed>
</trkpt>
<trkpt lat="-7.165045" lon="-34.796261">
<ele>17.020000</ele>
<time>2018-10-03T23:50:16Z</time>
<speed>0.14</speed>
</trkpt>
<trkpt lat="-7.165031" lon="-34.796444">
<ele>-6.610000</ele>
<time>2018-10-03T23:55:42Z</time>
<speed>0.68</speed>
</trkpt>
<trkpt lat="-7.165042" lon="-34.796318">
<ele>20.639999</ele>
<time>2018-10-04T00:01:10Z</time>
<speed>0.63</speed>
</trkpt>
<trkpt lat="-7.165002" lon="-34.796387">
<ele>7.630000</ele>
<time>2018-10-04T00:06:36Z</time>
<speed>0.38</speed>
</trkpt>
<trkpt lat="-7.165030" lon="-34.796337">
<ele>6.250000</ele>
<time>2018-10-04T00:12:22Z</time>
<speed>0.13</speed>
</trkpt>
<trkpt lat="-7.164962" lon="-34.796352">
<ele>14.809999</ele>
<time>2018-10-04T00:19:32Z</time>
<speed>0.00</speed>
</trkpt>
<trkpt lat="-7.165003" lon="-34.796322">
<ele>27.529999</ele>
<time>2018-10-04T00:24:45Z</time>
<speed>0.00</speed>
</trkpt>
<trkpt lat="-7.165032" lon="-34.796295">
<ele>6.530000</ele>
<time>2018-10-04T00:29:58Z</time>
<speed>0.00</speed>
</trkpt>
<trkpt lat="-7.165012" lon="-34.796356">
<ele>-14.570000</ele>
<time>2018-10-04T00:35:11Z</time>
<speed>0.00</speed>
</trkpt>
<trkpt lat="-7.165043" lon="-34.796429">
<ele>30.389999</ele>
<time>2018-10-04T00:40:25Z</time>
<speed>0.00</speed>
</trkpt>
<trkpt lat="-7.165047" lon="-34.796307">
<ele>35.730000</ele>
<time>2018-10-04T00:45:37Z</time>
<speed>0.32</speed>
</trkpt>
<trkpt lat="-7.164979" lon="-34.796314">
<ele>-6.550000</ele>
<time>2018-10-04T00:50:50Z</time>
<speed>0.00</speed>
</trkpt>
<trkpt lat="-7.164993" lon="-34.796410">
<ele>-2.450000</ele>
<time>2018-10-04T00:56:04Z</time>
<speed>0.00</speed>
</trkpt>
<trkpt lat="-7.165044" lon="-34.796364">
<ele>-3.760000</ele>
<time>2018-10-04T01:01:21Z</time>
<speed>0.10</speed>
</trkpt>
<trkpt lat="-7.164905" lon="-34.796413">
<ele>-13.929999</ele>
<time>2018-10-04T01:06:34Z</time>
<speed>0.00</speed>
</trkpt>
<trkpt lat="-7.165071" lon="-34.796383">
<ele>28.670000</ele>
<time>2018-10-04T01:11:51Z</time>
<speed>1.02</speed>
</trkpt>
<trkpt lat="-7.164949" lon="-34.796349">
<ele>7.210000</ele>
<time>2018-10-04T01:17:05Z</time>
<speed>0.00</speed>
</trkpt>
<trkpt lat="-7.164999" lon="-34.796368">
<ele>10.330000</ele>
<time>2018-10-04T01:22:19Z</time>
<speed>0.00</speed>
</trkpt>
<trkpt lat="-7.165134" lon="-34.796326">
<ele>57.840000</ele>
<time>2018-10-04T01:27:35Z</time>
<speed>0.00</speed>
</trkpt>
<trkpt lat="-7.165031" lon="-34.796234">
<ele>22.740000</ele>
<time>2018-10-04T01:32:48Z</time>
<speed>0.00</speed>
</trkpt>
<trkpt lat="-7.165061" lon="-34.796371">
<ele>13.820000</ele>
<time>2018-10-04T01:38:00Z</time>
<speed>0.00</speed>
</trkpt>
<trkpt lat="-7.165061" lon="-34.796177">
<ele>44.610001</ele>
<time>2018-10-04T01:43:12Z</time>
<speed>0.00</speed>
</trkpt>
<trkpt lat="-7.165022" lon="-34.796364">
<ele>-16.719999</ele>
<time>2018-10-04T01:48:26Z</time>
<speed>0.00</speed>
</trkpt>
<trkpt lat="-7.164999" lon="-34.796318">
<ele>9.270000</ele>
<time>2018-10-04T01:53:39Z</time>
<speed>0.00</speed>
</trkpt>
<trkpt lat="-7.165010" lon="-34.796215">
<ele>39.360001</ele>
<time>2018-10-04T01:58:53Z</time>
<speed>0.00</speed>
</trkpt>
<trkpt lat="-7.165028" lon="-34.796127">
<ele>32.669998</ele>
<time>2018-10-04T02:04:16Z</time>
<speed>0.58</speed>
</trkpt>
<trkpt lat="-7.164960" lon="-34.796291">
<ele>12.349999</ele>
<time>2018-10-04T02:09:39Z</time>
<speed>0.67</speed>
</trkpt>
<trkpt lat="-7.165114" lon="-34.796299">
<ele>23.949999</ele>
<time>2018-10-04T02:14:54Z</time>
<speed>0.00</speed>
</trkpt>
<trkpt lat="-7.164986" lon="-34.796383">
<ele>23.820000</ele>
<time>2018-10-04T02:20:12Z</time>
<speed>0.49</speed>
</trkpt>
<trkpt lat="-7.164958" lon="-34.796436">
<ele>-16.100000</ele>
<time>2018-10-04T02:25:28Z</time>
<speed>0.00</speed>
</trkpt>
<trkpt lat="-7.165002" lon="-34.796326">
<ele>-16.920000</ele>
<time>2018-10-04T02:30:44Z</time>
<speed>0.00</speed>
</trkpt>
<trkpt lat="-7.164995" lon="-34.796375">
<ele>53.709999</ele>
<time>2018-10-04T02:35:59Z</time>
<speed>0.00</speed>
</trkpt>
<trkpt lat="-7.165031" lon="-34.796329">
<ele>-1.710000</ele>
<time>2018-10-04T02:41:34Z</time>
<speed>0.22</speed>
</trkpt>
<trkpt lat="-7.165019" lon="-34.796219">
<ele>32.500000</ele>
<time>2018-10-04T02:46:48Z</time>
<speed>0.00</speed>
</trkpt>
<trkpt lat="-7.165080" lon="-34.796352">
<ele>31.109999</ele>
<time>2018-10-04T02:52:01Z</time>
<speed>0.00</speed>
</trkpt>
<trkpt lat="-7.165144" lon="-34.796345">
<ele>55.889999</ele>
<time>2018-10-04T02:57:17Z</time>
<speed>0.00</speed>
</trkpt>
</trkseg>
</trk>
<trk>
<name>20181027-192720(7)</name>
<desc>Color:004000ff</desc>
<trkseg>
<trkpt lat="-7.165133" lon="-34.796246">
<ele>61.059998</ele>
<time>2018-10-04T03:02:33Z</time>
<speed>0.00</speed>
</trkpt>
<trkpt lat="-7.165006" lon="-34.796322">
<ele>-1.460000</ele>
<time>2018-10-04T03:07:46Z</time>
<speed>0.00</speed>
</trkpt>
<trkpt lat="-7.164910" lon="-34.796383">
<ele>-44.849998</ele>
<time>2018-10-04T03:12:59Z</time>
<speed>0.00</speed>
</trkpt>
<trkpt lat="-7.165113" lon="-34.796360">
<ele>25.299999</ele>
<time>2018-10-04T03:18:15Z</time>
<speed>0.00</speed>
</trkpt>
<trkpt lat="-7.165062" lon="-34.796246">
<ele>32.419998</ele>
<time>2018-10-04T03:23:28Z</time>
<speed>0.00</speed>
</trkpt>
<trkpt lat="-7.164984" lon="-34.796310">
<ele>11.200000</ele>
<time>2018-10-04T03:28:41Z</time>
<speed>0.32</speed>
</trkpt>
<trkpt lat="-7.165197" lon="-34.796272">
<ele>44.180000</ele>
<time>2018-10-04T03:33:56Z</time>
<speed>0.00</speed>
</trkpt>
<trkpt lat="-7.165197" lon="-34.796242">
<ele>43.020000</ele>
<time>2018-10-04T03:39:10Z</time>
<speed>0.00</speed>
</trkpt>
<trkpt lat="-7.165056" lon="-34.796410">
<ele>7.730000</ele>
<time>2018-10-04T03:44:23Z</time>
<speed>0.00</speed>
</trkpt>
<trkpt lat="-7.165024" lon="-34.796322">
<ele>-15.250000</ele>
<time>2018-10-04T03:49:40Z</time>
<speed>0.22</speed>
</trkpt>
<trkpt lat="-7.164997" lon="-34.796158">
<ele>47.500000</ele>
<time>2018-10-04T03:54:53Z</time>
<speed>0.00</speed>
</trkpt>
<trkpt lat="-7.165190" lon="-34.796165">
<ele>36.799999</ele>
<time>2018-10-04T04:00:12Z</time>
<speed>0.00</speed>
</trkpt>
<trkpt lat="-7.165084" lon="-34.796516">
<ele>-25.090000</ele>
<time>2018-10-04T04:05:27Z</time>
<speed>0.00</speed>
</trkpt>
<trkpt lat="-7.165106" lon="-34.796249">
<ele>16.180000</ele>
<time>2018-10-04T04:10:51Z</time>
<speed>0.00</speed>
</trkpt>
<trkpt lat="-7.165074" lon="-34.796463">
<ele>-3.640000</ele>
<time>2018-10-04T04:16:12Z</time>
<speed>0.00</speed>
</trkpt>
<trkpt lat="-7.165011" lon="-34.796535">
<ele>-16.580000</ele>
<time>2018-10-04T04:21:38Z</time>
<speed>0.00</speed>
</trkpt>
<trkpt lat="-7.165052" lon="-34.796204">
<ele>28.920000</ele>
<time>2018-10-04T04:27:13Z</time>
<speed>0.00</speed>
</trkpt>
<trkpt lat="-7.165128" lon="-34.796268">
<ele>17.150000</ele>
<time>2018-10-04T04:33:10Z</time>
<speed>0.00</speed>
</trkpt>
<trkpt lat="-7.164985" lon="-34.796276">
<ele>17.490000</ele>
<time>2018-10-04T04:38:43Z</time>
<speed>0.51</speed>
</trkpt>
<trkpt lat="-7.164861" lon="-34.796227">
<ele>13.150000</ele>
<time>2018-10-04T04:45:16Z</time>
<speed>1.26</speed>
</trkpt>
<trkpt lat="-7.165035" lon="-34.796150">
<ele>13.429999</ele>
<time>2018-10-04T04:53:25Z</time>
<speed>1.54</speed>
</trkpt>
<trkpt lat="-7.164970" lon="-34.796333">
<ele>-0.050000</ele>
<time>2018-10-04T05:02:02Z</time>
<speed>0.28</speed>
</trkpt>
<trkpt lat="-7.164764" lon="-34.796417">
<ele>-22.350000</ele>
<time>2018-10-04T05:11:24Z</time>
<speed>0.00</speed>
</trkpt>
<trkpt lat="-7.165072" lon="-34.796349">
<ele>-8.320000</ele>
<time>2018-10-04T05:16:37Z</time>
<speed>0.00</speed>
</trkpt>
<trkpt lat="-7.165007" lon="-34.796299">
<ele>-0.790000</ele>
<time>2018-10-04T05:21:51Z</time>
<speed>0.00</speed>
</trkpt>
<trkpt lat="-7.165118" lon="-34.796291">
<ele>12.340000</ele>
<time>2018-10-04T05:27:03Z</time>
<speed>0.00</speed>
</trkpt>
<trkpt lat="-7.165139" lon="-34.796360">
<ele>-23.869999</ele>
<time>2018-10-04T05:32:16Z</time>
<speed>0.00</speed>
</trkpt>
<trkpt lat="-7.165061" lon="-34.796303">
<ele>12.469999</ele>
<time>2018-10-04T05:37:28Z</time>
<speed>0.14</speed>
</trkpt>
<trkpt lat="-7.165139" lon="-34.796284">
<ele>6.660000</ele>
<time>2018-10-04T05:42:42Z</time>
<speed>0.00</speed>
</trkpt>
<trkpt lat="-7.165117" lon="-34.796341">
<ele>1.270000</ele>
<time>2018-10-04T05:47:58Z</time>
<speed>0.00</speed>
</trkpt>
<trkpt lat="-7.165010" lon="-34.796333">
<ele>16.279999</ele>
<time>2018-10-04T05:53:32Z</time>
<speed>0.28</speed>
</trkpt>
<trkpt lat="-7.165215" lon="-34.796314">
<ele>4.770000</ele>
<time>2018-10-04T05:58:45Z</time>
<speed>0.00</speed>
</trkpt>
<trkpt lat="-7.164466" lon="-34.796284">
<ele>-23.199999</ele>
<time>2018-10-04T06:04:15Z</time>
<speed>0.00</speed>
</trkpt>
<trkpt lat="-7.164942" lon="-34.796345">
<ele>-8.910000</ele>
<time>2018-10-04T06:09:40Z</time>
<speed>0.00</speed>
</trkpt>
<trkpt lat="-7.165087" lon="-34.796204">
<ele>-2.040000</ele>
<time>2018-10-04T06:15:05Z</time>
<speed>0.38</speed>
</trkpt>
<trkpt lat="-7.165293" lon="-34.796356">
<ele>18.600000</ele>
<time>2018-10-04T06:20:49Z</time>
<speed>0.00</speed>
</trkpt>
<trkpt lat="-7.164847" lon="-34.796177">
<ele>-15.469999</ele>
<time>2018-10-04T06:26:45Z</time>
<speed>0.00</speed>
</trkpt>
<trkpt lat="-7.164842" lon="-34.796265">
<ele>-7.780000</ele>
<time>2018-10-04T06:32:02Z</time>
<speed>0.06</speed>
</trkpt>
<trkpt lat="-7.165082" lon="-34.796364">
<ele>7.260000</ele>
<time>2018-10-04T06:37:16Z</time>
<speed>1.34</speed>
</trkpt>
<trkpt lat="-7.165202" lon="-34.796364">
<ele>12.900000</ele>
<time>2018-10-04T06:42:27Z</time>
<speed>0.83</speed>
</trkpt>
<trkpt lat="-7.165001" lon="-34.796272">
<ele>11.440000</ele>
<time>2018-10-04T06:47:53Z</time>
<speed>0.00</speed>
</trkpt>
<trkpt lat="-7.164994" lon="-34.796288">
<ele>0.970000</ele>
<time>2018-10-04T06:53:06Z</time>
<speed>0.00</speed>
</trkpt>
<trkpt lat="-7.165076" lon="-34.796375">
<ele>-3.040000</ele>
<time>2018-10-04T06:58:28Z</time>
<speed>0.00</speed>
</trkpt>
<trkpt lat="-7.164664" lon="-34.796257">
<ele>-28.320000</ele>
<time>2018-10-04T07:03:54Z</time>
<speed>0.09</speed>
</trkpt>
<trkpt lat="-7.164901" lon="-34.796310">
<ele>-15.160000</ele>
<time>2018-10-04T07:09:09Z</time>
<speed>3.50</speed>
</trkpt>
<trkpt lat="-7.165056" lon="-34.796234">
<ele>23.709999</ele>
<time>2018-10-04T07:14:21Z</time>
<speed>0.00</speed>
</trkpt>
<trkpt lat="-7.165104" lon="-34.796234">
<ele>47.079998</ele>
<time>2018-10-04T07:19:34Z</time>
<speed>0.00</speed>
</trkpt>
<trkpt lat="-7.164815" lon="-34.796139">
<ele>-11.290000</ele>
<time>2018-10-04T07:24:53Z</time>
<speed>1.56</speed>
</trkpt>
<trkpt lat="-7.165010" lon="-34.796333">
<ele>35.180000</ele>
<time>2018-10-04T07:30:08Z</time>
<speed>0.00</speed>
</trkpt>
<trkpt lat="-7.165025" lon="-34.796112">
<ele>55.809998</ele>
<time>2018-10-04T07:35:21Z</time>
<speed>0.00</speed>
</trkpt>
<trkpt lat="-7.164898" lon="-34.796127">
<ele>25.519999</ele>
<time>2018-10-04T07:40:33Z</time>
<speed>0.07</speed>
</trkpt>
<trkpt lat="-7.165008" lon="-34.796280">
<ele>9.980000</ele>
<time>2018-10-04T07:45:47Z</time>
<speed>0.00</speed>
</trkpt>
<trkpt lat="-7.164872" lon="-34.796162">
<ele>3.060000</ele>
<time>2018-10-04T07:51:28Z</time>
<speed>0.40</speed>
</trkpt>
<trkpt lat="-7.165010" lon="-34.796341">
<ele>2.630000</ele>
<time>2018-10-04T07:56:56Z</time>
<speed>0.27</speed>
</trkpt>
<trkpt lat="-7.165001" lon="-34.796314">
<ele>5.610000</ele>
<time>2018-10-04T08:03:32Z</time>
<speed>0.26</speed>
</trkpt>
<trkpt lat="-7.165003" lon="-34.796364">
<ele>-17.869999</ele>
<time>2018-10-04T08:10:25Z</time>
<speed>0.00</speed>
</trkpt>
<trkpt lat="-7.164976" lon="-34.796425">
<ele>-27.820000</ele>
<time>2018-10-04T08:15:42Z</time>
<speed>0.00</speed>
</trkpt>
<trkpt lat="-7.164997" lon="-34.796322">
<ele>13.580000</ele>
<time>2018-10-04T08:20:56Z</time>
<speed>0.00</speed>
</trkpt>
<trkpt lat="-7.164989" lon="-34.796318">
<ele>40.329998</ele>
<time>2018-10-04T08:26:11Z</time>
<speed>0.00</speed>
</trkpt>
<trkpt lat="-7.165044" lon="-34.796349">
<ele>27.519999</ele>
<time>2018-10-04T08:31:27Z</time>
<speed>0.00</speed>
</trkpt>
<trkpt lat="-7.165123" lon="-34.796307">
<ele>17.279999</ele>
<time>2018-10-04T08:36:42Z</time>
<speed>0.00</speed>
</trkpt>
<trkpt lat="-7.165011" lon="-34.796333">
<ele>58.849998</ele>
<time>2018-10-04T08:41:59Z</time>
<speed>1.05</speed>
</trkpt>
<trkpt lat="-7.165015" lon="-34.796482">
<ele>-10.800000</ele>
<time>2018-10-04T08:47:14Z</time>
<speed>0.00</speed>
</trkpt>
<trkpt lat="-7.165025" lon="-34.796333">
<ele>3.260000</ele>
<time>2018-10-04T08:52:29Z</time>
<speed>0.00</speed>
</trkpt>
<trkpt lat="-7.165019" lon="-34.796268">
<ele>37.369999</ele>
<time>2018-10-04T08:57:50Z</time>
<speed>0.00</speed>
</trkpt>
<trkpt lat="-7.165055" lon="-34.796425">
<ele>-26.199999</ele>
<time>2018-10-04T09:03:09Z</time>
<speed>0.00</speed>
</trkpt>
<trkpt lat="-7.164980" lon="-34.796307">
<ele>17.820000</ele>
<time>2018-10-04T09:08:34Z</time>
<speed>0.14</speed>
</trkpt>
<trkpt lat="-7.165004" lon="-34.796310">
<ele>19.100000</ele>
<time>2018-10-04T09:13:47Z</time>
<speed>0.00</speed>
</trkpt>
<trkpt lat="-7.164999" lon="-34.796352">
<ele>0.460000</ele>
<time>2018-10-04T09:18:58Z</time>
<speed>0.00</speed>
</trkpt>
<trkpt lat="-7.165111" lon="-34.796436">
<ele>-7.700000</ele>
<time>2018-10-04T09:24:10Z</time>
<speed>0.00</speed>
</trkpt>
<trkpt lat="-7.164989" lon="-34.796204">
<ele>7.680000</ele>
<time>2018-10-04T09:29:23Z</time>
<speed>0.00</speed>
</trkpt>
<trkpt lat="-7.164737" lon="-34.795547">
<ele>115.349998</ele>
<time>2018-10-04T09:34:36Z</time>
<speed>6.21</speed>
</trkpt>
<trkpt lat="-7.164989" lon="-34.796391">
<ele>23.670000</ele>
<time>2018-10-04T09:39:52Z</time>
<speed>0.67</speed>
</trkpt>
<trkpt lat="-7.165008" lon="-34.796413">
<ele>3.890000</ele>
<time>2018-10-04T09:45:08Z</time>
<speed>0.00</speed>
</trkpt>
<trkpt lat="-7.164908" lon="-34.796204">
<ele>1.020000</ele>
<time>2018-10-04T09:50:20Z</time>
<speed>0.00</speed>
</trkpt>
<trkpt lat="-7.164921" lon="-34.796108">
<ele>1.470000</ele>
<time>2018-10-04T09:55:36Z</time>
<speed>0.00</speed>
</trkpt>
<trkpt lat="-7.165080" lon="-34.796402">
<ele>2.810000</ele>
<time>2018-10-04T10:01:20Z</time>
<speed>0.82</speed>
</trkpt>
<trkpt lat="-7.164973" lon="-34.796291">
<ele>30.830000</ele>
<time>2018-10-04T10:06:33Z</time>
<speed>0.71</speed>
</trkpt>
<trkpt lat="-7.165000" lon="-34.796295">
<ele>14.950000</ele>
<time>2018-10-04T10:12:01Z</time>
<speed>0.14</speed>
</trkpt>
<trkpt lat="-7.165001" lon="-34.796360">
<ele>9.349999</ele>
<time>2018-10-04T10:17:15Z</time>
<speed>0.00</speed>
</trkpt>
<trkpt lat="-7.165012" lon="-34.796291">
<ele>5.530000</ele>
<time>2018-10-04T10:22:26Z</time>
<speed>0.21</speed>
</trkpt>
<trkpt lat="-7.164918" lon="-34.796356">
<ele>17.440001</ele>
<time>2018-10-04T10:27:39Z</time>
<speed>0.10</speed>
</trkpt>
<trkpt lat="-7.165114" lon="-34.796242">
<ele>17.049999</ele>
<time>2018-10-04T10:32:52Z</time>
<speed>0.00</speed>
</trkpt>
<trkpt lat="-7.164916" lon="-34.796349">
<ele>-5.560000</ele>
<time>2018-10-04T10:38:05Z</time>
<speed>0.00</speed>
</trkpt>
<trkpt lat="-7.165190" lon="-34.796280">
<ele>50.489998</ele>
<time>2018-10-04T10:43:20Z</time>
<speed>0.00</speed>
</trkpt>
<trkpt lat="-7.165053" lon="-34.796272">
<ele>10.639999</ele>
<time>2018-10-04T10:48:34Z</time>
<speed>0.00</speed>
</trkpt>
<trkpt lat="-7.165024" lon="-34.796261">
<ele>23.719999</ele>
<time>2018-10-04T10:53:47Z</time>
<speed>0.00</speed>
</trkpt>
<trkpt lat="-7.165018" lon="-34.796368">
<ele>25.430000</ele>
<time>2018-10-04T10:59:00Z</time>
<speed>0.00</speed>
</trkpt>
<trkpt lat="-7.165023" lon="-34.796185">
<ele>-25.219999</ele>
<time>2018-10-04T11:04:16Z</time>
<speed>0.00</speed>
</trkpt>
<trkpt lat="-7.164944" lon="-34.796333">
<ele>-26.109999</ele>
<time>2018-10-04T11:09:28Z</time>
<speed>0.00</speed>
</trkpt>
<trkpt lat="-7.164994" lon="-34.796299">
<ele>45.299999</ele>
<time>2018-10-04T11:14:41Z</time>
<speed>0.00</speed>
</trkpt>
<trkpt lat="-7.165077" lon="-34.796299">
<ele>2.540000</ele>
<time>2018-10-04T11:19:56Z</time>
<speed>0.00</speed>
</trkpt>
<trkpt lat="-7.164974" lon="-34.796116">
<ele>14.380000</ele>
<time>2018-10-04T11:25:09Z</time>
<speed>0.00</speed>
</trkpt>
<trkpt lat="-7.165002" lon="-34.796417">
<ele>15.870000</ele>
<time>2018-10-04T11:30:22Z</time>
<speed>0.00</speed>
</trkpt>
<trkpt lat="-7.165018" lon="-34.796356">
<ele>14.000000</ele>
<time>2018-10-04T11:35:37Z</time>
<speed>0.00</speed>
</trkpt>
<trkpt lat="-7.165040" lon="-34.796280">
<ele>-26.160000</ele>
<time>2018-10-04T11:40:55Z</time>
<speed>0.09</speed>
</trkpt>
<trkpt lat="-7.164988" lon="-34.796158">
<ele>-16.699999</ele>
<time>2018-10-04T11:46:13Z</time>
<speed>0.00</speed>
</trkpt>
<trkpt lat="-7.165030" lon="-34.796230">
<ele>-24.459999</ele>
<time>2018-10-04T11:51:47Z</time>
<speed>0.14</speed>
</trkpt>
<trkpt lat="-7.164926" lon="-34.796547">
<ele>-10.770000</ele>
<time>2018-10-04T11:57:21Z</time>
<speed>1.20</speed>
</trkpt>
<trkpt lat="-7.165016" lon="-34.796227">
<ele>35.459999</ele>
<time>2018-10-04T12:03:50Z</time>
<speed>0.09</speed>
</trkpt>
<trkpt lat="-7.164941" lon="-34.796360">
<ele>53.139999</ele>
<time>2018-10-04T12:11:17Z</time>
<speed>0.00</speed>
</trkpt>
<trkpt lat="-7.165042" lon="-34.796375">
<ele>-5.340000</ele>
<time>2018-10-04T12:16:30Z</time>
<speed>0.00</speed>
</trkpt>
<trkpt lat="-7.165111" lon="-34.796360">
<ele>-3.330000</ele>
<time>2018-10-04T12:21:43Z</time>
<speed>0.00</speed>
</trkpt>
<trkpt lat="-7.164944" lon="-34.796322">
<ele>15.370000</ele>
<time>2018-10-04T12:26:56Z</time>
<speed>0.00</speed>
</trkpt>
<trkpt lat="-7.165064" lon="-34.796375">
<ele>11.160000</ele>
<time>2018-10-04T12:32:09Z</time>
<speed>0.00</speed>
</trkpt>
<trkpt lat="-7.165026" lon="-34.796261">
<ele>21.129999</ele>
<time>2018-10-04T12:37:22Z</time>
<speed>0.00</speed>
</trkpt>
<trkpt lat="-7.165026" lon="-34.796333">
<ele>9.610000</ele>
<time>2018-10-04T12:42:34Z</time>
<speed>0.00</speed>
</trkpt>
<trkpt lat="-7.165086" lon="-34.796310">
<ele>6.630000</ele>
<time>2018-10-04T12:47:47Z</time>
<speed>0.00</speed>
</trkpt>
<trkpt lat="-7.164966" lon="-34.796394">
<ele>-8.250000</ele>
<time>2018-10-04T12:53:00Z</time>
<speed>0.00</speed>
</trkpt>
<trkpt lat="-7.165094" lon="-34.796371">
<ele>26.730000</ele>
<time>2018-10-04T12:58:13Z</time>
<speed>0.00</speed>
</trkpt>
<trkpt lat="-7.165044" lon="-34.796410">
<ele>6.400000</ele>
<time>2018-10-04T13:03:34Z</time>
<speed>0.00</speed>
</trkpt>
<trkpt lat="-7.165096" lon="-34.796284">
<ele>35.669998</ele>
<time>2018-10-04T13:08:47Z</time>
<speed>0.00</speed>
</trkpt>
<trkpt lat="-7.165049" lon="-34.796349">
<ele>21.180000</ele>
<time>2018-10-04T13:13:59Z</time>
<speed>0.38</speed>
</trkpt>
<trkpt lat="-7.165055" lon="-34.796173">
<ele>57.639999</ele>
<time>2018-10-04T13:19:13Z</time>
<speed>0.00</speed>
</trkpt>
<trkpt lat="-7.165106" lon="-34.796337">
<ele>14.309999</ele>
<time>2018-10-04T13:24:39Z</time>
<speed>1.14</speed>
</trkpt>
<trkpt lat="-7.165023" lon="-34.796284">
<ele>6.490000</ele>
<time>2018-10-04T13:29:52Z</time>
<speed>0.13</speed>
</trkpt>
<trkpt lat="-7.165055" lon="-34.796391">
<ele>5.430000</ele>
<time>2018-10-04T13:35:06Z</time>
<speed>0.00</speed>
</trkpt>
<trkpt lat="-7.165044" lon="-34.796318">
<ele>1.500000</ele>
<time>2018-10-04T13:40:21Z</time>
<speed>0.00</speed>
</trkpt>
<trkpt lat="-7.164996" lon="-34.796326">
<ele>3.050000</ele>
<time>2018-10-04T13:45:37Z</time>
<speed>0.39</speed>
</trkpt>
<trkpt lat="-7.165173" lon="-34.796112">
<ele>54.610001</ele>
<time>2018-10-04T13:51:11Z</time>
<speed>0.66</speed>
</trkpt>
<trkpt lat="-7.165026" lon="-34.796356">
<ele>-17.840000</ele>
<time>2018-10-04T13:56:35Z</time>
<speed>0.03</speed>
</trkpt>
<trkpt lat="-7.165000" lon="-34.796318">
<ele>32.660000</ele>
<time>2018-10-04T14:02:40Z</time>
<speed>0.12</speed>
</trkpt>
<trkpt lat="-7.165093" lon="-34.796261">
<ele>31.709999</ele>
<time>2018-10-04T14:10:48Z</time>
<speed>0.26</speed>
</trkpt>
<trkpt lat="-7.165045" lon="-34.796272">
<ele>34.959999</ele>
<time>2018-10-04T14:19:54Z</time>
<speed>0.19</speed>
</trkpt>
<trkpt lat="-7.164992" lon="-34.796398">
<ele>10.380000</ele>
<time>2018-10-04T14:28:41Z</time>
<speed>0.02</speed>
</trkpt>
<trkpt lat="-7.165046" lon="-34.796375">
<ele>24.109999</ele>
<time>2018-10-04T14:38:01Z</time>
<speed>0.09</speed>
</trkpt>
<trkpt lat="-7.164982" lon="-34.796364">
<ele>31.719999</ele>
<time>2018-10-04T14:46:28Z</time>
<speed>0.00</speed>
</trkpt>
<trkpt lat="-7.164979" lon="-34.796310">
<ele>-1.060000</ele>
<time>2018-10-04T14:51:41Z</time>
<speed>0.12</speed>
</trkpt>
<trkpt lat="-7.164999" lon="-34.796249">
<ele>13.620000</ele>
<time>2018-10-04T14:56:54Z</time>
<speed>0.00</speed>
</trkpt>
<trkpt lat="-7.165051" lon="-34.796314">
<ele>10.410000</ele>
<time>2018-10-04T15:02:12Z</time>
<speed>0.00</speed>
</trkpt>
<trkpt lat="-7.165038" lon="-34.796333">
<ele>20.779999</ele>
<time>2018-10-04T15:07:26Z</time>
<speed>0.00</speed>
</trkpt>
<trkpt lat="-7.164957" lon="-34.796341">
<ele>4.000000</ele>
<time>2018-10-04T15:12:42Z</time>
<speed>0.00</speed>
</trkpt>
<trkpt lat="-7.165032" lon="-34.796310">
<ele>12.679999</ele>
<time>2018-10-04T15:17:56Z</time>
<speed>0.00</speed>
</trkpt>
<trkpt lat="-7.165195" lon="-34.796482">
<ele>53.939999</ele>
<time>2018-10-04T15:23:11Z</time>
<speed>0.00</speed>
</trkpt>
<trkpt lat="-7.164976" lon="-34.796368">
<ele>10.790000</ele>
<time>2018-10-04T15:28:25Z</time>
<speed>0.00</speed>
</trkpt>
<trkpt lat="-7.164948" lon="-34.796337">
<ele>20.779999</ele>
<time>2018-10-04T15:33:39Z</time>
<speed>0.00</speed>
</trkpt>
<trkpt lat="-7.165078" lon="-34.796326">
<ele>11.160000</ele>
<time>2018-10-04T15:38:52Z</time>
<speed>0.00</speed>
</trkpt>
<trkpt lat="-7.165061" lon="-34.796333">
<ele>20.559999</ele>
<time>2018-10-04T15:44:06Z</time>
<speed>0.00</speed>
</trkpt>
<trkpt lat="-7.165075" lon="-34.796303">
<ele>-1.280000</ele>
<time>2018-10-04T15:49:20Z</time>
<speed>0.00</speed>
</trkpt>
<trkpt lat="-7.164942" lon="-34.796318">
<ele>-9.809999</ele>
<time>2018-10-04T15:54:36Z</time>
<speed>0.00</speed>
</trkpt>
<trkpt lat="-7.165006" lon="-34.796341">
<ele>7.750000</ele>
<time>2018-10-04T15:59:53Z</time>
<speed>0.00</speed>
</trkpt>
<trkpt lat="-7.165079" lon="-34.796307">
<ele>13.340000</ele>
<time>2018-10-04T16:05:10Z</time>
<speed>0.00</speed>
</trkpt>
<trkpt lat="-7.164960" lon="-34.796368">
<ele>-16.690001</ele>
<time>2018-10-04T16:10:25Z</time>
<speed>0.00</speed>
</trkpt>
<trkpt lat="-7.165123" lon="-34.796333">
<ele>1.930000</ele>
<time>2018-10-04T16:16:07Z</time>
<speed>0.97</speed>
</trkpt>
<trkpt lat="-7.164974" lon="-34.796379">
<ele>11.020000</ele>
<time>2018-10-04T16:21:20Z</time>
<speed>0.00</speed>
</trkpt>
<trkpt lat="-7.164968" lon="-34.796265">
<ele>27.209999</ele>
<time>2018-10-04T16:26:33Z</time>
<speed>0.00</speed>
</trkpt>
<trkpt lat="-7.165063" lon="-34.796318">
<ele>9.610000</ele>
<time>2018-10-04T16:31:48Z</time>
<speed>0.00</speed>
</trkpt>
<trkpt lat="-7.164855" lon="-34.796288">
<ele>44.680000</ele>
<time>2018-10-04T16:37:07Z</time>
<speed>0.00</speed>
</trkpt>
<trkpt lat="-7.165067" lon="-34.796375">
<ele>0.470000</ele>
<time>2018-10-04T16:42:20Z</time>
<speed>0.00</speed>
</trkpt>
<trkpt lat="-7.164906" lon="-34.796291">
<ele>14.580000</ele>
<time>2018-10-04T16:47:36Z</time>
<speed>0.00</speed>
</trkpt>
<trkpt lat="-7.165234" lon="-34.796429">
<ele>35.610001</ele>
<time>2018-10-04T16:52:52Z</time>
<speed>0.00</speed>
</trkpt>
<trkpt lat="-7.164958" lon="-34.796268">
<ele>29.859999</ele>
<time>2018-10-04T16:58:10Z</time>
<speed>0.00</speed>
</trkpt>
<trkpt lat="-7.165060" lon="-34.796288">
<ele>26.170000</ele>
<time>2018-10-04T17:03:29Z</time>
<speed>0.00</speed>
</trkpt>
<trkpt lat="-7.164847" lon="-34.796234">
<ele>59.049999</ele>
<time>2018-10-04T17:08:46Z</time>
<speed>0.00</speed>
</trkpt>
<trkpt lat="-7.165135" lon="-34.796329">
<ele>-15.809999</ele>
<time>2018-10-04T17:14:04Z</time>
<speed>0.00</speed>
</trkpt>
<trkpt lat="-7.165016" lon="-34.796249">
<ele>32.910000</ele>
<time>2018-10-04T17:19:33Z</time>
<speed>0.36</speed>
</trkpt>
<trkpt lat="-7.165158" lon="-34.796326">
<ele>35.189999</ele>
<time>2018-10-04T17:25:04Z</time>
<speed>0.13</speed>
</trkpt>
<trkpt lat="-7.164998" lon="-34.796280">
<ele>16.330000</ele>
<time>2018-10-04T17:30:20Z</time>
<speed>0.30</speed>
</trkpt>
<trkpt lat="-7.165065" lon="-34.796329">
<ele>18.029999</ele>
<time>2018-10-04T17:35:37Z</time>
<speed>0.00</speed>
</trkpt>
<trkpt lat="-7.165165" lon="-34.796368">
<ele>10.920000</ele>
<time>2018-10-04T17:41:06Z</time>
<speed>0.26</speed>
</trkpt>
<trkpt lat="-7.165187" lon="-34.796310">
<ele>64.860001</ele>
<time>2018-10-04T17:46:48Z</time>
<speed>0.14</speed>
</trkpt>
<trkpt lat="-7.164996" lon="-34.796375">
<ele>-15.380000</ele>
<time>2018-10-04T17:53:21Z</time>
<speed>0.00</speed>
</trkpt>
<trkpt lat="-7.165037" lon="-34.796299">
<ele>0.520000</ele>
<time>2018-10-04T17:58:36Z</time>
<speed>0.00</speed>
</trkpt>
<trkpt lat="-7.165071" lon="-34.796360">
<ele>10.889999</ele>
<time>2018-10-04T18:03:56Z</time>
<speed>0.00</speed>
</trkpt>
<trkpt lat="-7.165032" lon="-34.796352">
<ele>18.529999</ele>
<time>2018-10-04T18:09:10Z</time>
<speed>0.24</speed>
</trkpt>
<trkpt lat="-7.164997" lon="-34.796288">
<ele>6.040000</ele>
<time>2018-10-04T18:14:25Z</time>
<speed>0.00</speed>
</trkpt>
<trkpt lat="-7.164918" lon="-34.796246">
<ele>22.180000</ele>
<time>2018-10-04T18:19:39Z</time>
<speed>0.52</speed>
</trkpt>
<trkpt lat="-7.164994" lon="-34.796368">
<ele>25.639999</ele>
<time>2018-10-04T18:24:54Z</time>
<speed>0.00</speed>
</trkpt>
<trkpt lat="-7.165002" lon="-34.796402">
<ele>1.040000</ele>
<time>2018-10-04T18:30:08Z</time>
<speed>0.00</speed>
</trkpt>
<trkpt lat="-7.165084" lon="-34.796299">
<ele>-5.910000</ele>
<time>2018-10-04T18:35:25Z</time>
<speed>0.23</speed>
</trkpt>
<trkpt lat="-7.164978" lon="-34.796368">
<ele>8.309999</ele>
<time>2018-10-04T18:40:42Z</time>
<speed>0.32</speed>
</trkpt>
<trkpt lat="-7.164985" lon="-34.796249">
<ele>59.829998</ele>
<time>2018-10-04T18:46:16Z</time>
<speed>0.88</speed>
</trkpt>
<trkpt lat="-7.165039" lon="-34.796329">
<ele>21.549999</ele>
<time>2018-10-04T18:51:30Z</time>
<speed>0.00</speed>
</trkpt>
<trkpt lat="-7.165030" lon="-34.796303">
<ele>3.290000</ele>
<time>2018-10-04T18:56:57Z</time>
<speed>0.33</speed>
</trkpt>
<trkpt lat="-7.165012" lon="-34.796314">
<ele>11.380000</ele>
<time>2018-10-04T19:02:39Z</time>
<speed>0.13</speed>
</trkpt>
<trkpt lat="-7.165009" lon="-34.796356">
<ele>26.619999</ele>
<time>2018-10-04T19:08:51Z</time>
<speed>0.00</speed>
</trkpt>
<trkpt lat="-7.165101" lon="-34.796200">
<ele>47.399998</ele>
<time>2018-10-04T19:14:05Z</time>
<speed>0.00</speed>
</trkpt>
<trkpt lat="-7.165053" lon="-34.796379">
<ele>-3.070000</ele>
<time>2018-10-04T19:19:35Z</time>
<speed>0.23</speed>
</trkpt>
<trkpt lat="-7.164904" lon="-34.796261">
<ele>18.799999</ele>
<time>2018-10-04T19:24:58Z</time>
<speed>0.00</speed>
</trkpt>
<trkpt lat="-7.164969" lon="-34.796242">
<ele>15.940000</ele>
<time>2018-10-04T19:30:12Z</time>
<speed>0.00</speed>
</trkpt>
<trkpt lat="-7.164996" lon="-34.796421">
<ele>9.710000</ele>
<time>2018-10-04T19:35:26Z</time>
<speed>0.00</speed>
</trkpt>
<trkpt lat="-7.164995" lon="-34.796253">
<ele>45.989998</ele>
<time>2018-10-04T19:40:40Z</time>
<speed>0.00</speed>
</trkpt>
<trkpt lat="-7.165174" lon="-34.796585">
<ele>-20.059999</ele>
<time>2018-10-04T19:46:01Z</time>
<speed>0.00</speed>
</trkpt>
<trkpt lat="-7.164951" lon="-34.796230">
<ele>31.969999</ele>
<time>2018-10-04T19:51:18Z</time>
<speed>1.76</speed>
</trkpt>
<trkpt lat="-7.165095" lon="-34.796371">
<ele>22.039999</ele>
<time>2018-10-04T19:57:00Z</time>
<speed>0.26</speed>
</trkpt>
<trkpt lat="-7.164925" lon="-34.796318">
<ele>3.400000</ele>
<time>2018-10-04T20:03:01Z</time>
<speed>0.16</speed>
</trkpt>
<trkpt lat="-7.165322" lon="-34.796410">
<ele>39.059998</ele>
<time>2018-10-04T20:09:55Z</time>
<speed>0.00</speed>
</trkpt>
<trkpt lat="-7.164869" lon="-34.796253">
<ele>-5.380000</ele>
<time>2018-10-04T20:15:09Z</time>
<speed>0.00</speed>
</trkpt>
<trkpt lat="-7.164884" lon="-34.796291">
<ele>-38.139999</ele>
<time>2018-10-04T20:20:26Z</time>
<speed>1.88</speed>
</trkpt>
<trkpt lat="-7.165022" lon="-34.796364">
<ele>24.439999</ele>
<time>2018-10-04T20:26:01Z</time>
<speed>0.23</speed>
</trkpt>
<trkpt lat="-7.165087" lon="-34.796463">
<ele>39.360001</ele>
<time>2018-10-04T20:31:35Z</time>
<speed>0.00</speed>
</trkpt>
<trkpt lat="-7.165002" lon="-34.796368">
<ele>-3.700000</ele>
<time>2018-10-04T20:36:50Z</time>
<speed>0.00</speed>
</trkpt>
<trkpt lat="-7.165072" lon="-34.796421">
<ele>29.209999</ele>
<time>2018-10-04T20:42:03Z</time>
<speed>0.14</speed>
</trkpt>
<trkpt lat="-7.165133" lon="-34.796425">
<ele>41.829998</ele>
<time>2018-10-04T20:47:19Z</time>
<speed>0.00</speed>
</trkpt>
<trkpt lat="-7.164979" lon="-34.796356">
<ele>15.070000</ele>
<time>2018-10-04T20:52:33Z</time>
<speed>0.00</speed>
</trkpt>
<trkpt lat="-7.165124" lon="-34.796501">
<ele>40.629997</ele>
<time>2018-10-04T20:58:00Z</time>
<speed>0.25</speed>
</trkpt>
<trkpt lat="-7.164814" lon="-34.796391">
<ele>18.400000</ele>
<time>2018-10-04T21:03:22Z</time>
<speed>0.00</speed>
</trkpt>
<trkpt lat="-7.165021" lon="-34.796322">
<ele>18.410000</ele>
<time>2018-10-04T21:08:34Z</time>
<speed>0.00</speed>
</trkpt>
<trkpt lat="-7.165040" lon="-34.796360">
<ele>12.620000</ele>
<time>2018-10-04T21:13:47Z</time>
<speed>0.00</speed>
</trkpt>
<trkpt lat="-7.165082" lon="-34.796337">
<ele>20.150000</ele>
<time>2018-10-04T21:18:59Z</time>
<speed>0.28</speed>
</trkpt>
<trkpt lat="-7.165056" lon="-34.796280">
<ele>18.090000</ele>
<time>2018-10-04T21:24:12Z</time>
<speed>0.00</speed>
</trkpt>
<trkpt lat="-7.164931" lon="-34.796326">
<ele>0.550000</ele>
<time>2018-10-04T21:29:25Z</time>
<speed>0.00</speed>
</trkpt>
<trkpt lat="-7.165008" lon="-34.796249">
<ele>20.369999</ele>
<time>2018-10-04T21:34:38Z</time>
<speed>0.00</speed>
</trkpt>
<trkpt lat="-7.165005" lon="-34.796387">
<ele>2.890000</ele>
<time>2018-10-04T21:39:49Z</time>
<speed>0.17</speed>
</trkpt>
<trkpt lat="-7.165080" lon="-34.796375">
<ele>31.469999</ele>
<time>2018-10-04T21:45:02Z</time>
<speed>0.00</speed>
</trkpt>
<trkpt lat="-7.165021" lon="-34.796253">
<ele>12.870000</ele>
<time>2018-10-04T21:50:14Z</time>
<speed>0.08</speed>
</trkpt>
<trkpt lat="-7.164996" lon="-34.796513">
<ele>43.559998</ele>
<time>2018-10-04T21:55:28Z</time>
<speed>0.00</speed>
</trkpt>
<trkpt lat="-7.165050" lon="-34.796375">
<ele>20.250000</ele>
<time>2018-10-04T22:00:43Z</time>
<speed>0.00</speed>
</trkpt>
<trkpt lat="-7.165188" lon="-34.796371">
<ele>24.629999</ele>
<time>2018-10-04T22:05:55Z</time>
<speed>0.00</speed>
</trkpt>
<trkpt lat="-7.165105" lon="-34.796299">
<ele>13.440000</ele>
<time>2018-10-04T22:11:07Z</time>
<speed>0.00</speed>
</trkpt>
<trkpt lat="-7.165045" lon="-34.796349">
<ele>14.610000</ele>
<time>2018-10-04T22:16:19Z</time>
<speed>0.00</speed>
</trkpt>
<trkpt lat="-7.165009" lon="-34.796291">
<ele>9.570000</ele>
<time>2018-10-04T22:21:46Z</time>
<speed>0.15</speed>
</trkpt>
<trkpt lat="-7.165009" lon="-34.796307">
<ele>20.520000</ele>
<time>2018-10-04T22:27:00Z</time>
<speed>0.00</speed>
</trkpt>
<trkpt lat="-7.165053" lon="-34.796249">
<ele>13.380000</ele>
<time>2018-10-04T22:32:15Z</time>
<speed>0.00</speed>
</trkpt>
<trkpt lat="-7.164932" lon="-34.796402">
<ele>43.869999</ele>
<time>2018-10-04T22:37:28Z</time>
<speed>1.60</speed>
</trkpt>
<trkpt lat="-7.164974" lon="-34.796215">
<ele>47.750000</ele>
<time>2018-10-04T22:43:04Z</time>
<speed>0.21</speed>
</trkpt>
<trkpt lat="-7.165002" lon="-34.796352">
<ele>4.980000</ele>
<time>2018-10-04T22:48:18Z</time>
<speed>0.00</speed>
</trkpt>
<trkpt lat="-7.165097" lon="-34.796352">
<ele>-21.359999</ele>
<time>2018-10-04T22:53:30Z</time>
<speed>0.07</speed>
</trkpt>
<trkpt lat="-7.165082" lon="-34.796356">
<ele>25.939999</ele>
<time>2018-10-04T22:58:43Z</time>
<speed>0.00</speed>
</trkpt>
<trkpt lat="-7.164984" lon="-34.796276">
<ele>-22.629999</ele>
<time>2018-10-04T23:04:01Z</time>
<speed>0.00</speed>
</trkpt>
<trkpt lat="-7.164980" lon="-34.796227">
<ele>5.210000</ele>
<time>2018-10-04T23:09:13Z</time>
<speed>0.16</speed>
</trkpt>
<trkpt lat="-7.165007" lon="-34.796310">
<ele>-9.040000</ele>
<time>2018-10-04T23:14:25Z</time>
<speed>0.21</speed>
</trkpt>
<trkpt lat="-7.165129" lon="-34.796299">
<ele>68.360001</ele>
<time>2018-10-04T23:19:38Z</time>
<speed>0.00</speed>
</trkpt>
<trkpt lat="-7.165112" lon="-34.796291">
<ele>22.279999</ele>
<time>2018-10-04T23:24:51Z</time>
<speed>0.00</speed>
</trkpt>
<trkpt lat="-7.165011" lon="-34.796349">
<ele>-12.270000</ele>
<time>2018-10-04T23:30:03Z</time>
<speed>0.00</speed>
</trkpt>
<trkpt lat="-7.165048" lon="-34.796360">
<ele>15.230000</ele>
<time>2018-10-04T23:35:16Z</time>
<speed>0.00</speed>
</trkpt>
<trkpt lat="-7.165037" lon="-34.796288">
<ele>10.910000</ele>
<time>2018-10-04T23:40:28Z</time>
<speed>0.16</speed>
</trkpt>
<trkpt lat="-7.165042" lon="-34.796352">
<ele>9.710000</ele>
<time>2018-10-04T23:45:40Z</time>
<speed>0.98</speed>
</trkpt>
<trkpt lat="-7.164859" lon="-34.796593">
<ele>-30.949999</ele>
<time>2018-10-04T23:51:19Z</time>
<speed>0.39</speed>
</trkpt>
<trkpt lat="-7.164977" lon="-34.796383">
<ele>-3.710000</ele>
<time>2018-10-04T23:56:32Z</time>
<speed>0.00</speed>
</trkpt>
<trkpt lat="-7.165021" lon="-34.796421">
<ele>11.290000</ele>
<time>2018-10-05T00:02:20Z</time>
<speed>0.23</speed>
</trkpt>
<trkpt lat="-7.165044" lon="-34.796410">
<ele>22.500000</ele>
<time>2018-10-05T00:07:52Z</time>
<speed>0.00</speed>
</trkpt>
<trkpt lat="-7.164981" lon="-34.796360">
<ele>14.259999</ele>
<time>2018-10-05T00:13:05Z</time>
<speed>0.07</speed>
</trkpt>
<trkpt lat="-7.164881" lon="-34.796192">
<ele>18.240000</ele>
<time>2018-10-05T00:18:17Z</time>
<speed>0.00</speed>
</trkpt>
<trkpt lat="-7.164957" lon="-34.796318">
<ele>44.169998</ele>
<time>2018-10-05T00:23:42Z</time>
<speed>0.19</speed>
</trkpt>
<trkpt lat="-7.164961" lon="-34.796299">
<ele>5.540000</ele>
<time>2018-10-05T00:28:56Z</time>
<speed>0.00</speed>
</trkpt>
<trkpt lat="-7.165034" lon="-34.796410">
<ele>29.429998</ele>
<time>2018-10-05T00:34:10Z</time>
<speed>0.00</speed>
</trkpt>
<trkpt lat="-7.165008" lon="-34.796513">
<ele>-2.980000</ele>
<time>2018-10-05T00:39:23Z</time>
<speed>0.00</speed>
</trkpt>
<trkpt lat="-7.164956" lon="-34.796398">
<ele>7.950000</ele>
<time>2018-10-05T00:44:35Z</time>
<speed>0.00</speed>
</trkpt>
<trkpt lat="-7.164952" lon="-34.796459">
<ele>29.420000</ele>
<time>2018-10-05T00:49:48Z</time>
<speed>0.00</speed>
</trkpt>
<trkpt lat="-7.165003" lon="-34.796402">
<ele>7.420000</ele>
<time>2018-10-05T00:55:00Z</time>
<speed>0.00</speed>
</trkpt>
<trkpt lat="-7.165042" lon="-34.796410">
<ele>0.200000</ele>
<time>2018-10-05T01:00:17Z</time>
<speed>0.00</speed>
</trkpt>
<trkpt lat="-7.165090" lon="-34.796425">
<ele>-29.320000</ele>
<time>2018-10-05T01:05:31Z</time>
<speed>0.00</speed>
</trkpt>
<trkpt lat="-7.165071" lon="-34.796299">
<ele>4.790000</ele>
<time>2018-10-05T01:10:43Z</time>
<speed>0.00</speed>
</trkpt>
<trkpt lat="-7.164999" lon="-34.796383">
<ele>19.680000</ele>
<time>2018-10-05T01:15:55Z</time>
<speed>0.00</speed>
</trkpt>
<trkpt lat="-7.165070" lon="-34.796482">
<ele>-29.679998</ele>
<time>2018-10-05T01:21:11Z</time>
<speed>0.00</speed>
</trkpt>
<trkpt lat="-7.165071" lon="-34.796253">
<ele>21.189999</ele>
<time>2018-10-05T01:26:25Z</time>
<speed>0.13</speed>
</trkpt>
<trkpt lat="-7.165017" lon="-34.796394">
<ele>6.430000</ele>
<time>2018-10-05T01:31:38Z</time>
<speed>0.00</speed>
</trkpt>
<trkpt lat="-7.164971" lon="-34.796246">
<ele>30.199999</ele>
<time>2018-10-05T01:36:51Z</time>
<speed>0.00</speed>
</trkpt>
<trkpt lat="-7.165088" lon="-34.796371">
<ele>18.100000</ele>
<time>2018-10-05T01:42:08Z</time>
<speed>0.13</speed>
</trkpt>
<trkpt lat="-7.165080" lon="-34.796249">
<ele>23.209999</ele>
<time>2018-10-05T01:47:21Z</time>
<speed>0.00</speed>
</trkpt>
<trkpt lat="-7.165037" lon="-34.796272">
<ele>25.379999</ele>
<time>2018-10-05T01:52:34Z</time>
<speed>0.00</speed>
</trkpt>
<trkpt lat="-7.164900" lon="-34.796379">
<ele>27.289999</ele>
<time>2018-10-05T01:57:48Z</time>
<speed>0.00</speed>
</trkpt>
<trkpt lat="-7.165034" lon="-34.796371">
<ele>28.599998</ele>
<time>2018-10-05T02:03:33Z</time>
<speed>0.48</speed>
</trkpt>
<trkpt lat="-7.165019" lon="-34.796318">
<ele>15.759999</ele>
<time>2018-10-05T02:08:48Z</time>
<speed>0.00</speed>
</trkpt>
<trkpt lat="-7.165036" lon="-34.796253">
<ele>9.389999</ele>
<time>2018-10-05T02:14:02Z</time>
<speed>0.00</speed>
</trkpt>
<trkpt lat="-7.165025" lon="-34.796276">
<ele>13.460000</ele>
<time>2018-10-05T02:19:14Z</time>
<speed>0.27</speed>
</trkpt>
<trkpt lat="-7.164950" lon="-34.796402">
<ele>-10.280000</ele>
<time>2018-10-05T02:24:26Z</time>
<speed>2.75</speed>
</trkpt>
<trkpt lat="-7.165079" lon="-34.796352">
<ele>3.640000</ele>
<time>2018-10-05T02:29:39Z</time>
<speed>0.00</speed>
</trkpt>
<trkpt lat="-7.164994" lon="-34.796364">
<ele>-15.589999</ele>
<time>2018-10-05T02:34:53Z</time>
<speed>0.00</speed>
</trkpt>
<trkpt lat="-7.164988" lon="-34.796352">
<ele>23.859999</ele>
<time>2018-10-05T02:40:05Z</time>
<speed>0.18</speed>
</trkpt>
<trkpt lat="-7.165014" lon="-34.796352">
<ele>36.759998</ele>
<time>2018-10-05T02:45:18Z</time>
<speed>0.00</speed>
</trkpt>
<trkpt lat="-7.165029" lon="-34.796345">
<ele>0.440000</ele>
<time>2018-10-05T02:50:32Z</time>
<speed>0.00</speed>
</trkpt>
<trkpt lat="-7.165009" lon="-34.796314">
<ele>37.959999</ele>
<time>2018-10-05T02:55:45Z</time>
<speed>0.00</speed>
</trkpt>
</trkseg>
</trk>
<trk>
<name>20181027-192720(8)</name>
<desc>Color:004000ff</desc>
<trkseg>
<trkpt lat="-7.164986" lon="-34.796227">
<ele>30.730000</ele>
<time>2018-10-05T03:01:00Z</time>
<speed>0.00</speed>
</trkpt>
<trkpt lat="-7.165033" lon="-34.796280">
<ele>-0.010000</ele>
<time>2018-10-05T03:06:12Z</time>
<speed>0.25</speed>
</trkpt>
<trkpt lat="-7.164905" lon="-34.796482">
<ele>-8.670000</ele>
<time>2018-10-05T03:11:25Z</time>
<speed>0.00</speed>
</trkpt>
<trkpt lat="-7.164897" lon="-34.796215">
<ele>-3.120000</ele>
<time>2018-10-05T03:16:47Z</time>
<speed>0.78</speed>
</trkpt>
<trkpt lat="-7.164979" lon="-34.796360">
<ele>14.860000</ele>
<time>2018-10-05T03:22:03Z</time>
<speed>0.58</speed>
</trkpt>
<trkpt lat="-7.165137" lon="-34.796314">
<ele>20.850000</ele>
<time>2018-10-05T03:27:29Z</time>
<speed>0.45</speed>
</trkpt>
<trkpt lat="-7.165046" lon="-34.796429">
<ele>18.949999</ele>
<time>2018-10-05T03:32:41Z</time>
<speed>0.00</speed>
</trkpt>
<trkpt lat="-7.165004" lon="-34.796398">
<ele>23.740000</ele>
<time>2018-10-05T03:37:57Z</time>
<speed>0.00</speed>
</trkpt>
<trkpt lat="-7.165098" lon="-34.796268">
<ele>17.900000</ele>
<time>2018-10-05T03:43:22Z</time>
<speed>0.57</speed>
</trkpt>
<trkpt lat="-7.165172" lon="-34.796318">
<ele>10.410000</ele>
<time>2018-10-05T03:48:40Z</time>
<speed>0.00</speed>
</trkpt>
<trkpt lat="-7.165125" lon="-34.796185">
<ele>28.309999</ele>
<time>2018-10-05T03:53:59Z</time>
<speed>0.49</speed>
</trkpt>
<trkpt lat="-7.165084" lon="-34.796459">
<ele>6.300000</ele>
<time>2018-10-05T03:59:14Z</time>
<speed>0.00</speed>
</trkpt>
<trkpt lat="-7.165031" lon="-34.796288">
<ele>10.639999</ele>
<time>2018-10-05T04:05:02Z</time>
<speed>0.15</speed>
</trkpt>
<trkpt lat="-7.165037" lon="-34.796417">
<ele>4.840000</ele>
<time>2018-10-05T04:10:54Z</time>
<speed>0.00</speed>
</trkpt>
<trkpt lat="-7.165074" lon="-34.796337">
<ele>9.599999</ele>
<time>2018-10-05T04:16:05Z</time>
<speed>0.00</speed>
</trkpt>
<trkpt lat="-7.165036" lon="-34.796364">
<ele>1.440000</ele>
<time>2018-10-05T04:21:17Z</time>
<speed>0.00</speed>
</trkpt>
<trkpt lat="-7.165016" lon="-34.796387">
<ele>0.910000</ele>
<time>2018-10-05T04:26:29Z</time>
<speed>0.14</speed>
</trkpt>
<trkpt lat="-7.165019" lon="-34.796318">
<ele>6.770000</ele>
<time>2018-10-05T04:31:40Z</time>
<speed>0.00</speed>
</trkpt>
<trkpt lat="-7.165024" lon="-34.796272">
<ele>16.279999</ele>
<time>2018-10-05T04:36:53Z</time>
<speed>0.00</speed>
</trkpt>
<trkpt lat="-7.165023" lon="-34.796322">
<ele>10.360000</ele>
<time>2018-10-05T04:42:05Z</time>
<speed>0.00</speed>
</trkpt>
<trkpt lat="-7.165010" lon="-34.796295">
<ele>8.280000</ele>
<time>2018-10-05T04:47:17Z</time>
<speed>0.39</speed>
</trkpt>
<trkpt lat="-7.164941" lon="-34.796230">
<ele>33.959999</ele>
<time>2018-10-05T04:52:29Z</time>
<speed>1.33</speed>
</trkpt>
<trkpt lat="-7.165034" lon="-34.796284">
<ele>6.340000</ele>
<time>2018-10-05T04:57:42Z</time>
<speed>0.00</speed>
</trkpt>
<trkpt lat="-7.165011" lon="-34.796379">
<ele>-13.139999</ele>
<time>2018-10-05T05:03:00Z</time>
<speed>0.00</speed>
</trkpt>
<trkpt lat="-7.164994" lon="-34.796333">
<ele>9.740000</ele>
<time>2018-10-05T05:08:12Z</time>
<speed>0.19</speed>
</trkpt>
<trkpt lat="-7.165075" lon="-34.796227">
<ele>17.160000</ele>
<time>2018-10-05T05:13:26Z</time>
<speed>0.00</speed>
</trkpt>
<trkpt lat="-7.165014" lon="-34.796268">
<ele>16.430000</ele>
<time>2018-10-05T05:18:41Z</time>
<speed>0.00</speed>
</trkpt>
<trkpt lat="-7.165105" lon="-34.796391">
<ele>-8.170000</ele>
<time>2018-10-05T05:23:53Z</time>
<speed>0.00</speed>
</trkpt>
<trkpt lat="-7.165048" lon="-34.796280">
<ele>20.670000</ele>
<time>2018-10-05T05:29:05Z</time>
<speed>0.27</speed>
</trkpt>
<trkpt lat="-7.165039" lon="-34.796295">
<ele>31.410000</ele>
<time>2018-10-05T05:34:16Z</time>
<speed>0.10</speed>
</trkpt>
<trkpt lat="-7.164993" lon="-34.796345">
<ele>15.889999</ele>
<time>2018-10-05T05:39:26Z</time>
<speed>0.04</speed>
</trkpt>
<trkpt lat="-7.165065" lon="-34.796356">
<ele>26.449999</ele>
<time>2018-10-05T05:44:38Z</time>
<speed>0.06</speed>
</trkpt>
<trkpt lat="-7.165034" lon="-34.796326">
<ele>20.959999</ele>
<time>2018-10-05T05:49:50Z</time>
<speed>0.00</speed>
</trkpt>
<trkpt lat="-7.165022" lon="-34.796444">
<ele>-39.879997</ele>
<time>2018-10-05T05:55:03Z</time>
<speed>0.00</speed>
</trkpt>
<trkpt lat="-7.164937" lon="-34.796268">
<ele>4.450000</ele>
<time>2018-10-05T06:00:18Z</time>
<speed>0.00</speed>
</trkpt>
<trkpt lat="-7.164956" lon="-34.796352">
<ele>-21.139999</ele>
<time>2018-10-05T06:05:31Z</time>
<speed>0.00</speed>
</trkpt>
<trkpt lat="-7.165092" lon="-34.796371">
<ele>9.660000</ele>
<time>2018-10-05T06:10:54Z</time>
<speed>0.11</speed>
</trkpt>
<trkpt lat="-7.165004" lon="-34.796322">
<ele>-7.130000</ele>
<time>2018-10-05T06:16:07Z</time>
<speed>0.00</speed>
</trkpt>
<trkpt lat="-7.164958" lon="-34.796410">
<ele>2.130000</ele>
<time>2018-10-05T06:21:20Z</time>
<speed>0.00</speed>
</trkpt>
<trkpt lat="-7.165041" lon="-34.796360">
<ele>13.389999</ele>
<time>2018-10-05T06:26:44Z</time>
<speed>0.30</speed>
</trkpt>
<trkpt lat="-7.165048" lon="-34.796432">
<ele>14.860000</ele>
<time>2018-10-05T06:31:58Z</time>
<speed>0.00</speed>
</trkpt>
<trkpt lat="-7.165183" lon="-34.796432">
<ele>-7.880000</ele>
<time>2018-10-05T06:37:11Z</time>
<speed>0.00</speed>
</trkpt>
<trkpt lat="-7.165124" lon="-34.796391">
<ele>9.420000</ele>
<time>2018-10-05T06:42:23Z</time>
<speed>0.00</speed>
</trkpt>
<trkpt lat="-7.165045" lon="-34.796295">
<ele>12.900000</ele>
<time>2018-10-05T06:47:40Z</time>
<speed>0.00</speed>
</trkpt>
<trkpt lat="-7.164960" lon="-34.796234">
<ele>-17.389999</ele>
<time>2018-10-05T06:52:53Z</time>
<speed>0.00</speed>
</trkpt>
<trkpt lat="-7.164972" lon="-34.796253">
<ele>20.840000</ele>
<time>2018-10-05T06:58:09Z</time>
<speed>0.00</speed>
</trkpt>
<trkpt lat="-7.165017" lon="-34.796154">
<ele>3.860000</ele>
<time>2018-10-05T07:03:28Z</time>
<speed>0.00</speed>
</trkpt>
<trkpt lat="-7.165075" lon="-34.796265">
<ele>19.180000</ele>
<time>2018-10-05T07:09:00Z</time>
<speed>0.50</speed>
</trkpt>
<trkpt lat="-7.165079" lon="-34.796268">
<ele>3.390000</ele>
<time>2018-10-05T07:14:13Z</time>
<speed>0.00</speed>
</trkpt>
<trkpt lat="-7.165090" lon="-34.796391">
<ele>-5.270000</ele>
<time>2018-10-05T07:19:24Z</time>
<speed>0.17</speed>
</trkpt>
<trkpt lat="-7.164984" lon="-34.796406">
<ele>-0.970000</ele>
<time>2018-10-05T07:24:37Z</time>
<speed>0.00</speed>
</trkpt>
<trkpt lat="-7.164960" lon="-34.796345">
<ele>16.699999</ele>
<time>2018-10-05T07:29:49Z</time>
<speed>0.46</speed>
</trkpt>
<trkpt lat="-7.165007" lon="-34.796371">
<ele>9.280000</ele>
<time>2018-10-05T07:35:01Z</time>
<speed>0.00</speed>
</trkpt>
<trkpt lat="-7.165041" lon="-34.796333">
<ele>8.620000</ele>
<time>2018-10-05T07:40:12Z</time>
<speed>0.07</speed>
</trkpt>
<trkpt lat="-7.165009" lon="-34.796345">
<ele>6.000000</ele>
<time>2018-10-05T07:45:24Z</time>
<speed>0.29</speed>
</trkpt>
<trkpt lat="-7.165025" lon="-34.796383">
<ele>6.260000</ele>
<time>2018-10-05T07:50:36Z</time>
<speed>0.29</speed>
</trkpt>
<trkpt lat="-7.165022" lon="-34.796291">
<ele>15.549999</ele>
<time>2018-10-05T07:55:48Z</time>
<speed>0.31</speed>
</trkpt>
<trkpt lat="-7.165083" lon="-34.796379">
<ele>11.469999</ele>
<time>2018-10-05T08:01:02Z</time>
<speed>0.00</speed>
</trkpt>
<trkpt lat="-7.165059" lon="-34.796471">
<ele>28.180000</ele>
<time>2018-10-05T08:06:15Z</time>
<speed>0.00</speed>
</trkpt>
<trkpt lat="-7.165060" lon="-34.796322">
<ele>11.450000</ele>
<time>2018-10-05T08:11:28Z</time>
<speed>0.00</speed>
</trkpt>
<trkpt lat="-7.165011" lon="-34.796322">
<ele>11.960000</ele>
<time>2018-10-05T08:16:39Z</time>
<speed>0.00</speed>
</trkpt>
<trkpt lat="-7.165024" lon="-34.796360">
<ele>14.120000</ele>
<time>2018-10-05T08:21:50Z</time>
<speed>0.00</speed>
</trkpt>
<trkpt lat="-7.164997" lon="-34.796349">
<ele>13.389999</ele>
<time>2018-10-05T08:27:01Z</time>
<speed>0.00</speed>
</trkpt>
<trkpt lat="-7.165080" lon="-34.796585">
<ele>-16.799999</ele>
<time>2018-10-05T08:32:12Z</time>
<speed>0.00</speed>
</trkpt>
<trkpt lat="-7.165005" lon="-34.796257">
<ele>-9.929999</ele>
<time>2018-10-05T08:37:24Z</time>
<speed>0.00</speed>
</trkpt>
<trkpt lat="-7.165050" lon="-34.796375">
<ele>40.129997</ele>
<time>2018-10-05T08:42:36Z</time>
<speed>0.00</speed>
</trkpt>
<trkpt lat="-7.165075" lon="-34.796490">
<ele>1.670000</ele>
<time>2018-10-05T08:47:49Z</time>
<speed>0.00</speed>
</trkpt>
<trkpt lat="-7.165021" lon="-34.796230">
<ele>-7.100000</ele>
<time>2018-10-05T08:53:02Z</time>
<speed>0.00</speed>
</trkpt>
<trkpt lat="-7.165017" lon="-34.796352">
<ele>18.449999</ele>
<time>2018-10-05T08:58:28Z</time>
<speed>0.24</speed>
</trkpt>
<trkpt lat="-7.164913" lon="-34.796013">
<ele>-2.210000</ele>
<time>2018-10-05T09:03:46Z</time>
<speed>0.00</speed>
</trkpt>
<trkpt lat="-7.165050" lon="-34.796162">
<ele>-6.440000</ele>
<time>2018-10-05T09:08:59Z</time>
<speed>0.00</speed>
</trkpt>
<trkpt lat="-7.164986" lon="-34.796341">
<ele>19.719999</ele>
<time>2018-10-05T09:14:13Z</time>
<speed>0.00</speed>
</trkpt>
<trkpt lat="-7.164999" lon="-34.796368">
<ele>11.460000</ele>
<time>2018-10-05T09:19:47Z</time>
<speed>0.09</speed>
</trkpt>
<trkpt lat="-7.165049" lon="-34.796467">
<ele>8.130000</ele>
<time>2018-10-05T09:25:02Z</time>
<speed>0.00</speed>
</trkpt>
<trkpt lat="-7.165050" lon="-34.796364">
<ele>27.699999</ele>
<time>2018-10-05T09:30:33Z</time>
<speed>0.12</speed>
</trkpt>
<trkpt lat="-7.165054" lon="-34.796299">
<ele>7.260000</ele>
<time>2018-10-05T09:35:47Z</time>
<speed>0.00</speed>
</trkpt>
<trkpt lat="-7.165048" lon="-34.796120">
<ele>18.410000</ele>
<time>2018-10-05T09:41:00Z</time>
<speed>0.00</speed>
</trkpt>
<trkpt lat="-7.165030" lon="-34.796383">
<ele>-1.620000</ele>
<time>2018-10-05T09:46:13Z</time>
<speed>0.00</speed>
</trkpt>
<trkpt lat="-7.165012" lon="-34.796371">
<ele>0.840000</ele>
<time>2018-10-05T09:51:25Z</time>
<speed>0.35</speed>
</trkpt>
<trkpt lat="-7.165026" lon="-34.796299">
<ele>18.150000</ele>
<time>2018-10-05T09:56:38Z</time>
<speed>0.00</speed>
</trkpt>
<trkpt lat="-7.165011" lon="-34.796360">
<ele>22.840000</ele>
<time>2018-10-05T10:02:24Z</time>
<speed>0.39</speed>
</trkpt>
<trkpt lat="-7.165021" lon="-34.796310">
<ele>11.550000</ele>
<time>2018-10-05T10:08:02Z</time>
<speed>0.00</speed>
</trkpt>
<trkpt lat="-7.165000" lon="-34.796310">
<ele>11.590000</ele>
<time>2018-10-05T10:14:32Z</time>
<speed>0.00</speed>
</trkpt>
<trkpt lat="-7.164990" lon="-34.796391">
<ele>4.090000</ele>
<time>2018-10-05T10:19:44Z</time>
<speed>0.00</speed>
</trkpt>
<trkpt lat="-7.165097" lon="-34.796444">
<ele>18.840000</ele>
<time>2018-10-05T10:24:57Z</time>
<speed>0.00</speed>
</trkpt>
<trkpt lat="-7.165078" lon="-34.796345">
<ele>19.039999</ele>
<time>2018-10-05T10:30:09Z</time>
<speed>0.43</speed>
</trkpt>
<trkpt lat="-7.164925" lon="-34.796310">
<ele>-18.850000</ele>
<time>2018-10-05T10:35:22Z</time>
<speed>0.00</speed>
</trkpt>
<trkpt lat="-7.164866" lon="-34.796257">
<ele>-8.120000</ele>
<time>2018-10-05T10:40:40Z</time>
<speed>0.82</speed>
</trkpt>
<trkpt lat="-7.165118" lon="-34.796280">
<ele>25.180000</ele>
<time>2018-10-05T10:45:55Z</time>
<speed>0.00</speed>
</trkpt>
<trkpt lat="-7.165038" lon="-34.796291">
<ele>35.529999</ele>
<time>2018-10-05T10:51:09Z</time>
<speed>0.00</speed>
</trkpt>
<trkpt lat="-7.165067" lon="-34.796158">
<ele>12.200000</ele>
<time>2018-10-05T10:56:22Z</time>
<speed>0.00</speed>
</trkpt>
<trkpt lat="-7.165056" lon="-34.796318">
<ele>26.990000</ele>
<time>2018-10-05T11:01:45Z</time>
<speed>0.00</speed>
</trkpt>
<trkpt lat="-7.165029" lon="-34.796352">
<ele>-1.630000</ele>
<time>2018-10-05T11:06:58Z</time>
<speed>0.00</speed>
</trkpt>
<trkpt lat="-7.165108" lon="-34.796227">
<ele>6.930000</ele>
<time>2018-10-05T11:12:14Z</time>
<speed>0.00</speed>
</trkpt>
<trkpt lat="-7.165090" lon="-34.796261">
<ele>1.700000</ele>
<time>2018-10-05T11:17:28Z</time>
<speed>0.00</speed>
</trkpt>
<trkpt lat="-7.165037" lon="-34.796322">
<ele>21.080000</ele>
<time>2018-10-05T11:22:42Z</time>
<speed>0.00</speed>
</trkpt>
<trkpt lat="-7.165011" lon="-34.796249">
<ele>18.330000</ele>
<time>2018-10-05T11:27:59Z</time>
<speed>0.00</speed>
</trkpt>
<trkpt lat="-7.165009" lon="-34.796364">
<ele>14.719999</ele>
<time>2018-10-05T11:33:18Z</time>
<speed>0.39</speed>
</trkpt>
<trkpt lat="-7.164979" lon="-34.796165">
<ele>10.820000</ele>
<time>2018-10-05T11:38:48Z</time>
<speed>0.53</speed>
</trkpt>
<trkpt lat="-7.164957" lon="-34.796307">
<ele>16.980000</ele>
<time>2018-10-05T11:44:31Z</time>
<speed>0.09</speed>
</trkpt>
<trkpt lat="-7.165032" lon="-34.796349">
<ele>6.570000</ele>
<time>2018-10-05T11:50:45Z</time>
<speed>0.00</speed>
</trkpt>
<trkpt lat="-7.165061" lon="-34.796337">
<ele>6.600000</ele>
<time>2018-10-05T11:55:58Z</time>
<speed>0.15</speed>
</trkpt>
<trkpt lat="-7.164987" lon="-34.796253">
<ele>47.149998</ele>
<time>2018-10-05T12:01:17Z</time>
<speed>0.15</speed>
</trkpt>
<trkpt lat="-7.164988" lon="-34.796360">
<ele>13.320000</ele>
<time>2018-10-05T12:06:31Z</time>
<speed>0.00</speed>
</trkpt>
<trkpt lat="-7.165058" lon="-34.796329">
<ele>9.190000</ele>
<time>2018-10-05T12:11:44Z</time>
<speed>0.43</speed>
</trkpt>
<trkpt lat="-7.165039" lon="-34.796284">
<ele>10.750000</ele>
<time>2018-10-05T12:16:57Z</time>
<speed>0.28</speed>
</trkpt>
<trkpt lat="-7.164981" lon="-34.796349">
<ele>9.429999</ele>
<time>2018-10-05T12:22:11Z</time>
<speed>0.00</speed>
</trkpt>
<trkpt lat="-7.165061" lon="-34.796345">
<ele>29.820000</ele>
<time>2018-10-05T12:27:25Z</time>
<speed>0.00</speed>
</trkpt>
<trkpt lat="-7.165035" lon="-34.796177">
<ele>-22.859999</ele>
<time>2018-10-05T12:32:39Z</time>
<speed>0.00</speed>
</trkpt>
<trkpt lat="-7.165043" lon="-34.796303">
<ele>0.380000</ele>
<time>2018-10-05T12:37:54Z</time>
<speed>0.00</speed>
</trkpt>
<trkpt lat="-7.164933" lon="-34.796276">
<ele>-23.369999</ele>
<time>2018-10-05T12:43:08Z</time>
<speed>0.00</speed>
</trkpt>
<trkpt lat="-7.164946" lon="-34.796356">
<ele>8.630000</ele>
<time>2018-10-05T12:48:23Z</time>
<speed>0.00</speed>
</trkpt>
<trkpt lat="-7.165053" lon="-34.796349">
<ele>7.480000</ele>
<time>2018-10-05T12:53:36Z</time>
<speed>0.00</speed>
</trkpt>
<trkpt lat="-7.165092" lon="-34.796398">
<ele>16.969999</ele>
<time>2018-10-05T12:58:49Z</time>
<speed>0.47</speed>
</trkpt>
<trkpt lat="-7.165067" lon="-34.796299">
<ele>27.369999</ele>
<time>2018-10-05T13:04:07Z</time>
<speed>0.00</speed>
</trkpt>
<trkpt lat="-7.165096" lon="-34.796375">
<ele>24.590000</ele>
<time>2018-10-05T13:09:20Z</time>
<speed>0.00</speed>
</trkpt>
<trkpt lat="-7.165077" lon="-34.796253">
<ele>35.719997</ele>
<time>2018-10-05T13:14:34Z</time>
<speed>0.00</speed>
</trkpt>
<trkpt lat="-7.165073" lon="-34.796288">
<ele>21.139999</ele>
<time>2018-10-05T13:19:46Z</time>
<speed>0.46</speed>
</trkpt>
<trkpt lat="-7.165080" lon="-34.796238">
<ele>25.070000</ele>
<time>2018-10-05T13:24:59Z</time>
<speed>0.00</speed>
</trkpt>
<trkpt lat="-7.165182" lon="-34.796284">
<ele>34.329998</ele>
<time>2018-10-05T13:30:12Z</time>
<speed>0.41</speed>
</trkpt>
<trkpt lat="-7.165131" lon="-34.796223">
<ele>27.549999</ele>
<time>2018-10-05T13:35:27Z</time>
<speed>0.00</speed>
</trkpt>
<trkpt lat="-7.164997" lon="-34.796349">
<ele>-17.309999</ele>
<time>2018-10-05T13:40:42Z</time>
<speed>0.00</speed>
</trkpt>
<trkpt lat="-7.165097" lon="-34.796227">
<ele>28.650000</ele>
<time>2018-10-05T13:45:56Z</time>
<speed>0.00</speed>
</trkpt>
<trkpt lat="-7.165047" lon="-34.796349">
<ele>-24.129999</ele>
<time>2018-10-05T13:51:11Z</time>
<speed>0.00</speed>
</trkpt>
<trkpt lat="-7.165071" lon="-34.796295">
<ele>35.149998</ele>
<time>2018-10-05T13:56:27Z</time>
<speed>0.00</speed>
</trkpt>
<trkpt lat="-7.165081" lon="-34.796169">
<ele>-5.350000</ele>
<time>2018-10-05T14:02:40Z</time>
<speed>0.15</speed>
</trkpt>
<trkpt lat="-7.165081" lon="-34.796238">
<ele>-7.770000</ele>
<time>2018-10-05T14:09:25Z</time>
<speed>0.06</speed>
</trkpt>
<trkpt lat="-7.165011" lon="-34.796516">
<ele>40.500000</ele>
<time>2018-10-05T14:17:13Z</time>
<speed>0.39</speed>
</trkpt>
<trkpt lat="-7.164952" lon="-34.796375">
<ele>35.180000</ele>
<time>2018-10-05T14:24:19Z</time>
<speed>0.11</speed>
</trkpt>
<trkpt lat="-7.165018" lon="-34.796623">
<ele>64.159996</ele>
<time>2018-10-05T14:32:05Z</time>
<speed>0.25</speed>
</trkpt>
<trkpt lat="-7.165024" lon="-34.796188">
<ele>36.910000</ele>
<time>2018-10-05T14:39:25Z</time>
<speed>0.29</speed>
</trkpt>
<trkpt lat="-7.164985" lon="-34.796265">
<ele>-11.090000</ele>
<time>2018-10-05T14:47:54Z</time>
<speed>0.00</speed>
</trkpt>
<trkpt lat="-7.165043" lon="-34.796303">
<ele>35.610001</ele>
<time>2018-10-05T14:53:09Z</time>
<speed>0.00</speed>
</trkpt>
<trkpt lat="-7.164991" lon="-34.796165">
<ele>-1.910000</ele>
<time>2018-10-05T14:58:23Z</time>
<speed>0.00</speed>
</trkpt>
<trkpt lat="-7.165040" lon="-34.796368">
<ele>21.510000</ele>
<time>2018-10-05T15:03:43Z</time>
<speed>0.00</speed>
</trkpt>
<trkpt lat="-7.165055" lon="-34.796291">
<ele>7.110000</ele>
<time>2018-10-05T15:08:58Z</time>
<speed>0.00</speed>
</trkpt>
<trkpt lat="-7.165013" lon="-34.796371">
<ele>-1.560000</ele>
<time>2018-10-05T15:14:14Z</time>
<speed>0.00</speed>
</trkpt>
<trkpt lat="-7.164941" lon="-34.796463">
<ele>1.450000</ele>
<time>2018-10-05T15:19:29Z</time>
<speed>0.93</speed>
</trkpt>
<trkpt lat="-7.165024" lon="-34.796371">
<ele>10.179999</ele>
<time>2018-10-05T15:24:43Z</time>
<speed>0.95</speed>
</trkpt>
<trkpt lat="-7.165078" lon="-34.796505">
<ele>20.830000</ele>
<time>2018-10-05T15:29:58Z</time>
<speed>0.00</speed>
</trkpt>
<trkpt lat="-7.165079" lon="-34.796421">
<ele>12.740000</ele>
<time>2018-10-05T15:35:16Z</time>
<speed>0.00</speed>
</trkpt>
<trkpt lat="-7.165066" lon="-34.796284">
<ele>33.480000</ele>
<time>2018-10-05T15:40:44Z</time>
<speed>0.00</speed>
</trkpt>
<trkpt lat="-7.165037" lon="-34.796303">
<ele>-4.760000</ele>
<time>2018-10-05T15:46:33Z</time>
<speed>0.13</speed>
</trkpt>
<trkpt lat="-7.165001" lon="-34.796387">
<ele>17.609999</ele>
<time>2018-10-05T15:52:48Z</time>
<speed>0.00</speed>
</trkpt>
<trkpt lat="-7.165045" lon="-34.796326">
<ele>6.050000</ele>
<time>2018-10-05T15:58:03Z</time>
<speed>0.09</speed>
</trkpt>
<trkpt lat="-7.165118" lon="-34.796299">
<ele>49.090000</ele>
<time>2018-10-05T16:03:24Z</time>
<speed>0.00</speed>
</trkpt>
<trkpt lat="-7.165099" lon="-34.796276">
<ele>24.369999</ele>
<time>2018-10-05T16:08:38Z</time>
<speed>0.00</speed>
</trkpt>
<trkpt lat="-7.165011" lon="-34.796345">
<ele>-1.800000</ele>
<time>2018-10-05T16:13:54Z</time>
<speed>0.00</speed>
</trkpt>
<trkpt lat="-7.165072" lon="-34.796375">
<ele>-6.700000</ele>
<time>2018-10-05T16:19:09Z</time>
<speed>0.00</speed>
</trkpt>
<trkpt lat="-7.165054" lon="-34.796337">
<ele>-27.019999</ele>
<time>2018-10-05T16:24:27Z</time>
<speed>0.00</speed>
</trkpt>
<trkpt lat="-7.164967" lon="-34.796349">
<ele>14.540000</ele>
<time>2018-10-05T16:29:43Z</time>
<speed>0.00</speed>
</trkpt>
<trkpt lat="-7.165019" lon="-34.796295">
<ele>25.279999</ele>
<time>2018-10-05T16:34:59Z</time>
<speed>0.50</speed>
</trkpt>
<trkpt lat="-7.164977" lon="-34.796482">
<ele>-13.910000</ele>
<time>2018-10-05T16:40:16Z</time>
<speed>0.00</speed>
</trkpt>
<trkpt lat="-7.164745" lon="-34.796093">
<ele>12.590000</ele>
<time>2018-10-05T16:45:31Z</time>
<speed>0.00</speed>
</trkpt>
<trkpt lat="-7.164939" lon="-34.796326">
<ele>-5.260000</ele>
<time>2018-10-05T16:50:46Z</time>
<speed>0.00</speed>
</trkpt>
<trkpt lat="-7.165102" lon="-34.796318">
<ele>-2.270000</ele>
<time>2018-10-05T16:56:03Z</time>
<speed>0.00</speed>
</trkpt>
<trkpt lat="-7.165082" lon="-34.796345">
<ele>13.099999</ele>
<time>2018-10-05T17:01:22Z</time>
<speed>0.00</speed>
</trkpt>
<trkpt lat="-7.164967" lon="-34.796379">
<ele>-7.220000</ele>
<time>2018-10-05T17:06:37Z</time>
<speed>0.00</speed>
</trkpt>
<trkpt lat="-7.164818" lon="-34.796631">
<ele>-29.969999</ele>
<time>2018-10-05T17:11:52Z</time>
<speed>1.39</speed>
</trkpt>
<trkpt lat="-7.165005" lon="-34.796299">
<ele>-9.910000</ele>
<time>2018-10-05T17:17:08Z</time>
<speed>0.05</speed>
</trkpt>
<trkpt lat="-7.165028" lon="-34.796368">
<ele>5.860000</ele>
<time>2018-10-05T17:22:23Z</time>
<speed>0.15</speed>
</trkpt>
<trkpt lat="-7.164992" lon="-34.796322">
<ele>-14.130000</ele>
<time>2018-10-05T17:27:37Z</time>
<speed>0.34</speed>
</trkpt>
<trkpt lat="-7.165037" lon="-34.796303">
<ele>19.279999</ele>
<time>2018-10-05T17:32:53Z</time>
<speed>0.00</speed>
</trkpt>
<trkpt lat="-7.165066" lon="-34.796257">
<ele>29.570000</ele>
<time>2018-10-05T17:38:09Z</time>
<speed>0.00</speed>
</trkpt>
<trkpt lat="-7.165012" lon="-34.796425">
<ele>-18.219999</ele>
<time>2018-10-05T17:43:25Z</time>
<speed>0.00</speed>
</trkpt>
<trkpt lat="-7.165043" lon="-34.796486">
<ele>0.400000</ele>
<time>2018-10-05T17:48:41Z</time>
<speed>0.00</speed>
</trkpt>
<trkpt lat="-7.165030" lon="-34.796291">
<ele>24.039999</ele>
<time>2018-10-05T17:53:57Z</time>
<speed>0.00</speed>
</trkpt>
<trkpt lat="-7.164958" lon="-34.796230">
<ele>-5.370000</ele>
<time>2018-10-05T17:59:13Z</time>
<speed>0.00</speed>
</trkpt>
<trkpt lat="-7.165020" lon="-34.796326">
<ele>11.550000</ele>
<time>2018-10-05T18:05:03Z</time>
<speed>0.06</speed>
</trkpt>
<trkpt lat="-7.164930" lon="-34.796227">
<ele>-5.460000</ele>
<time>2018-10-05T18:10:23Z</time>
<speed>0.00</speed>
</trkpt>
<trkpt lat="-7.165041" lon="-34.796329">
<ele>12.460000</ele>
<time>2018-10-05T18:15:39Z</time>
<speed>0.00</speed>
</trkpt>
<trkpt lat="-7.165045" lon="-34.796398">
<ele>38.119999</ele>
<time>2018-10-05T18:21:19Z</time>
<speed>0.16</speed>
</trkpt>
<trkpt lat="-7.164960" lon="-34.796188">
<ele>21.529999</ele>
<time>2018-10-05T18:26:56Z</time>
<speed>0.00</speed>
</trkpt>
<trkpt lat="-7.165065" lon="-34.796406">
<ele>11.240000</ele>
<time>2018-10-05T18:32:26Z</time>
<speed>0.46</speed>
</trkpt>
<trkpt lat="-7.164896" lon="-34.796364">
<ele>5.440000</ele>
<time>2018-10-05T18:37:53Z</time>
<speed>0.16</speed>
</trkpt>
<trkpt lat="-7.164999" lon="-34.796364">
<ele>15.030000</ele>
<time>2018-10-05T18:44:31Z</time>
<speed>0.07</speed>
</trkpt>
<trkpt lat="-7.164986" lon="-34.796349">
<ele>4.100000</ele>
<time>2018-10-05T18:51:24Z</time>
<speed>0.00</speed>
</trkpt>
<trkpt lat="-7.164755" lon="-34.796402">
<ele>-50.219997</ele>
<time>2018-10-05T18:56:40Z</time>
<speed>0.00</speed>
</trkpt>
<trkpt lat="-7.165052" lon="-34.796364">
<ele>18.369999</ele>
<time>2018-10-05T19:01:59Z</time>
<speed>0.00</speed>
</trkpt>
<trkpt lat="-7.165071" lon="-34.796326">
<ele>13.910000</ele>
<time>2018-10-05T19:07:13Z</time>
<speed>0.00</speed>
</trkpt>
<trkpt lat="-7.165076" lon="-34.796242">
<ele>13.380000</ele>
<time>2018-10-05T19:12:50Z</time>
<speed>0.85</speed>
</trkpt>
<trkpt lat="-7.165033" lon="-34.796375">
<ele>16.840000</ele>
<time>2018-10-05T19:18:05Z</time>
<speed>0.00</speed>
</trkpt>
<trkpt lat="-7.165117" lon="-34.796318">
<ele>10.179999</ele>
<time>2018-10-05T19:23:52Z</time>
<speed>0.08</speed>
</trkpt>
<trkpt lat="-7.165133" lon="-34.796406">
<ele>19.480000</ele>
<time>2018-10-05T19:31:00Z</time>
<speed>0.48</speed>
</trkpt>
<trkpt lat="-7.164987" lon="-34.796318">
<ele>11.450000</ele>
<time>2018-10-05T19:41:05Z</time>
<speed>0.00</speed>
</trkpt>
<trkpt lat="-7.165197" lon="-34.796665">
<ele>47.039997</ele>
<time>2018-10-05T19:46:23Z</time>
<speed>0.00</speed>
</trkpt>
<trkpt lat="-7.164948" lon="-34.796207">
<ele>19.779999</ele>
<time>2018-10-05T19:51:38Z</time>
<speed>0.00</speed>
</trkpt>
<trkpt lat="-7.165001" lon="-34.796326">
<ele>11.030000</ele>
<time>2018-10-05T19:56:52Z</time>
<speed>0.00</speed>
</trkpt>
<trkpt lat="-7.164998" lon="-34.796329">
<ele>10.929999</ele>
<time>2018-10-05T20:02:11Z</time>
<speed>0.00</speed>
</trkpt>
<trkpt lat="-7.165095" lon="-34.796295">
<ele>0.630000</ele>
<time>2018-10-05T20:07:24Z</time>
<speed>0.29</speed>
</trkpt>
<trkpt lat="-7.165040" lon="-34.796471">
<ele>2.630000</ele>
<time>2018-10-05T20:12:45Z</time>
<speed>0.49</speed>
</trkpt>
<trkpt lat="-7.165014" lon="-34.796352">
<ele>21.289999</ele>
<time>2018-10-05T20:18:00Z</time>
<speed>0.00</speed>
</trkpt>
<trkpt lat="-7.165015" lon="-34.796280">
<ele>32.369999</ele>
<time>2018-10-05T20:23:14Z</time>
<speed>0.00</speed>
</trkpt>
<trkpt lat="-7.165079" lon="-34.796402">
<ele>25.480000</ele>
<time>2018-10-05T20:28:54Z</time>
<speed>0.24</speed>
</trkpt>
<trkpt lat="-7.165028" lon="-34.796349">
<ele>28.099998</ele>
<time>2018-10-05T20:34:35Z</time>
<speed>0.34</speed>
</trkpt>
<trkpt lat="-7.164919" lon="-34.796146">
<ele>-2.650000</ele>
<time>2018-10-05T20:41:30Z</time>
<speed>0.24</speed>
</trkpt>
<trkpt lat="-7.165076" lon="-34.796478">
<ele>39.660000</ele>
<time>2018-10-05T20:49:00Z</time>
<speed>0.00</speed>
</trkpt>
<trkpt lat="-7.165087" lon="-34.796345">
<ele>19.049999</ele>
<time>2018-10-05T20:54:21Z</time>
<speed>0.24</speed>
</trkpt>
<trkpt lat="-7.164881" lon="-34.796310">
<ele>0.630000</ele>
<time>2018-10-05T20:59:47Z</time>
<speed>0.46</speed>
</trkpt>
<trkpt lat="-7.165074" lon="-34.796383">
<ele>8.260000</ele>
<time>2018-10-05T21:05:31Z</time>
<speed>0.29</speed>
</trkpt>
<trkpt lat="-7.165029" lon="-34.796333">
<ele>13.389999</ele>
<time>2018-10-05T21:11:05Z</time>
<speed>0.00</speed>
</trkpt>
<trkpt lat="-7.165061" lon="-34.796345">
<ele>2.300000</ele>
<time>2018-10-05T21:16:19Z</time>
<speed>0.00</speed>
</trkpt>
<trkpt lat="-7.165020" lon="-34.796322">
<ele>-3.080000</ele>
<time>2018-10-05T21:21:33Z</time>
<speed>0.00</speed>
</trkpt>
<trkpt lat="-7.164999" lon="-34.796368">
<ele>3.990000</ele>
<time>2018-10-05T21:26:46Z</time>
<speed>0.00</speed>
</trkpt>
<trkpt lat="-7.164989" lon="-34.796307">
<ele>-2.130000</ele>
<time>2018-10-05T21:32:01Z</time>
<speed>0.00</speed>
</trkpt>
<trkpt lat="-7.165064" lon="-34.796364">
<ele>8.950000</ele>
<time>2018-10-05T21:37:15Z</time>
<speed>0.00</speed>
</trkpt>
<trkpt lat="-7.165067" lon="-34.796356">
<ele>27.840000</ele>
<time>2018-10-05T21:42:28Z</time>
<speed>0.00</speed>
</trkpt>
<trkpt lat="-7.165081" lon="-34.796215">
<ele>14.820000</ele>
<time>2018-10-05T21:47:41Z</time>
<speed>0.00</speed>
</trkpt>
<trkpt lat="-7.165065" lon="-34.796337">
<ele>12.599999</ele>
<time>2018-10-05T21:52:55Z</time>
<speed>0.00</speed>
</trkpt>
<trkpt lat="-7.165126" lon="-34.796329">
<ele>33.320000</ele>
<time>2018-10-05T21:58:09Z</time>
<speed>0.62</speed>
</trkpt>
<trkpt lat="-7.165090" lon="-34.796310">
<ele>-0.800000</ele>
<time>2018-10-05T22:03:59Z</time>
<speed>0.00</speed>
</trkpt>
<trkpt lat="-7.165084" lon="-34.796501">
<ele>2.470000</ele>
<time>2018-10-05T22:09:13Z</time>
<speed>0.00</speed>
</trkpt>
<trkpt lat="-7.165028" lon="-34.796398">
<ele>18.250000</ele>
<time>2018-10-05T22:14:26Z</time>
<speed>0.00</speed>
</trkpt>
<trkpt lat="-7.164966" lon="-34.796413">
<ele>23.799999</ele>
<time>2018-10-05T22:19:41Z</time>
<speed>0.00</speed>
</trkpt>
<trkpt lat="-7.165077" lon="-34.796188">
<ele>6.170000</ele>
<time>2018-10-05T22:24:55Z</time>
<speed>0.00</speed>
</trkpt>
<trkpt lat="-7.165022" lon="-34.796276">
<ele>-1.840000</ele>
<time>2018-10-05T22:30:26Z</time>
<speed>0.24</speed>
</trkpt>
<trkpt lat="-7.165026" lon="-34.796391">
<ele>-5.200000</ele>
<time>2018-10-05T22:35:41Z</time>
<speed>0.00</speed>
</trkpt>
<trkpt lat="-7.165071" lon="-34.796616">
<ele>3.130000</ele>
<time>2018-10-05T22:41:24Z</time>
<speed>0.24</speed>
</trkpt>
<trkpt lat="-7.165075" lon="-34.796417">
<ele>-4.970000</ele>
<time>2018-10-05T22:47:17Z</time>
<speed>0.00</speed>
</trkpt>
<trkpt lat="-7.165037" lon="-34.796310">
<ele>20.119999</ele>
<time>2018-10-05T22:52:31Z</time>
<speed>0.00</speed>
</trkpt>
<trkpt lat="-7.165053" lon="-34.796349">
<ele>-14.410000</ele>
<time>2018-10-05T22:57:45Z</time>
<speed>0.00</speed>
</trkpt>
<trkpt lat="-7.165022" lon="-34.796097">
<ele>51.579998</ele>
<time>2018-10-05T23:03:04Z</time>
<speed>0.00</speed>
</trkpt>
<trkpt lat="-7.165011" lon="-34.796230">
<ele>23.760000</ele>
<time>2018-10-05T23:08:18Z</time>
<speed>0.00</speed>
</trkpt>
<trkpt lat="-7.164983" lon="-34.796356">
<ele>-11.710000</ele>
<time>2018-10-05T23:13:35Z</time>
<speed>0.00</speed>
</trkpt>
<trkpt lat="-7.165011" lon="-34.796253">
<ele>46.180000</ele>
<time>2018-10-05T23:18:48Z</time>
<speed>0.68</speed>
</trkpt>
<trkpt lat="-7.164935" lon="-34.796234">
<ele>46.939999</ele>
<time>2018-10-05T23:24:03Z</time>
<speed>0.00</speed>
</trkpt>
<trkpt lat="-7.164912" lon="-34.796249">
<ele>-8.800000</ele>
<time>2018-10-05T23:29:17Z</time>
<speed>2.15</speed>
</trkpt>
<trkpt lat="-7.165063" lon="-34.796310">
<ele>10.309999</ele>
<time>2018-10-05T23:34:30Z</time>
<speed>0.00</speed>
</trkpt>
<trkpt lat="-7.165069" lon="-34.796463">
<ele>-13.330000</ele>
<time>2018-10-05T23:39:47Z</time>
<speed>0.00</speed>
</trkpt>
<trkpt lat="-7.165214" lon="-34.796497">
<ele>-40.059998</ele>
<time>2018-10-05T23:45:28Z</time>
<speed>0.33</speed>
</trkpt>
<trkpt lat="-7.165036" lon="-34.796383">
<ele>-13.590000</ele>
<time>2018-10-05T23:50:56Z</time>
<speed>0.21</speed>
</trkpt>
<trkpt lat="-7.165040" lon="-34.796394">
<ele>-11.030000</ele>
<time>2018-10-05T23:57:04Z</time>
<speed>0.09</speed>
</trkpt>
<trkpt lat="-7.165046" lon="-34.796387">
<ele>23.059999</ele>
<time>2018-10-06T00:03:32Z</time>
<speed>0.05</speed>
</trkpt>
<trkpt lat="-7.164958" lon="-34.796329">
<ele>13.020000</ele>
<time>2018-10-06T00:11:20Z</time>
<speed>0.00</speed>
</trkpt>
<trkpt lat="-7.165009" lon="-34.796265">
<ele>30.519999</ele>
<time>2018-10-06T00:16:33Z</time>
<speed>0.00</speed>
</trkpt>
<trkpt lat="-7.165043" lon="-34.796558">
<ele>-18.840000</ele>
<time>2018-10-06T00:21:48Z</time>
<speed>0.00</speed>
</trkpt>
<trkpt lat="-7.164940" lon="-34.796295">
<ele>5.670000</ele>
<time>2018-10-06T00:27:01Z</time>
<speed>0.00</speed>
</trkpt>
<trkpt lat="-7.164989" lon="-34.796368">
<ele>24.080000</ele>
<time>2018-10-06T00:32:14Z</time>
<speed>0.00</speed>
</trkpt>
<trkpt lat="-7.165116" lon="-34.796425">
<ele>60.000000</ele>
<time>2018-10-06T00:37:27Z</time>
<speed>0.00</speed>
</trkpt>
<trkpt lat="-7.165050" lon="-34.796368">
<ele>-11.650000</ele>
<time>2018-10-06T00:42:49Z</time>
<speed>0.25</speed>
</trkpt>
<trkpt lat="-7.164979" lon="-34.796307">
<ele>-27.170000</ele>
<time>2018-10-06T00:48:02Z</time>
<speed>0.00</speed>
</trkpt>
<trkpt lat="-7.165053" lon="-34.796413">
<ele>-16.879999</ele>
<time>2018-10-06T00:53:15Z</time>
<speed>0.00</speed>
</trkpt>
<trkpt lat="-7.164880" lon="-34.796341">
<ele>0.130000</ele>
<time>2018-10-06T00:58:29Z</time>
<speed>0.00</speed>
</trkpt>
<trkpt lat="-7.165074" lon="-34.796375">
<ele>18.020000</ele>
<time>2018-10-06T01:03:52Z</time>
<speed>0.03</speed>
</trkpt>
<trkpt lat="-7.164973" lon="-34.796253">
<ele>9.290000</ele>
<time>2018-10-06T01:09:04Z</time>
<speed>0.00</speed>
</trkpt>
<trkpt lat="-7.164971" lon="-34.796272">
<ele>1.590000</ele>
<time>2018-10-06T01:14:16Z</time>
<speed>0.00</speed>
</trkpt>
<trkpt lat="-7.164872" lon="-34.796341">
<ele>-6.360000</ele>
<time>2018-10-06T01:19:46Z</time>
<speed>0.21</speed>
</trkpt>
<trkpt lat="-7.165037" lon="-34.796268">
<ele>12.420000</ele>
<time>2018-10-06T01:24:59Z</time>
<speed>0.00</speed>
</trkpt>
<trkpt lat="-7.164982" lon="-34.796329">
<ele>35.509998</ele>
<time>2018-10-06T01:30:13Z</time>
<speed>0.00</speed>
</trkpt>
<trkpt lat="-7.165024" lon="-34.796215">
<ele>1.850000</ele>
<time>2018-10-06T01:35:31Z</time>
<speed>0.00</speed>
</trkpt>
<trkpt lat="-7.164975" lon="-34.796303">
<ele>12.090000</ele>
<time>2018-10-06T01:40:45Z</time>
<speed>0.00</speed>
</trkpt>
<trkpt lat="-7.165001" lon="-34.796333">
<ele>8.980000</ele>
<time>2018-10-06T01:46:00Z</time>
<speed>0.17</speed>
</trkpt>
<trkpt lat="-7.164933" lon="-34.796207">
<ele>45.309998</ele>
<time>2018-10-06T01:51:13Z</time>
<speed>0.00</speed>
</trkpt>
<trkpt lat="-7.164905" lon="-34.796333">
<ele>42.119999</ele>
<time>2018-10-06T01:56:30Z</time>
<speed>0.00</speed>
</trkpt>
<trkpt lat="-7.165067" lon="-34.796326">
<ele>-4.470000</ele>
<time>2018-10-06T02:01:59Z</time>
<speed>0.00</speed>
</trkpt>
<trkpt lat="-7.165033" lon="-34.796158">
<ele>-29.779999</ele>
<time>2018-10-06T02:07:30Z</time>
<speed>0.74</speed>
</trkpt>
<trkpt lat="-7.165045" lon="-34.796299">
<ele>-2.560000</ele>
<time>2018-10-06T02:12:44Z</time>
<speed>0.25</speed>
</trkpt>
<trkpt lat="-7.165076" lon="-34.796257">
<ele>7.850000</ele>
<time>2018-10-06T02:17:57Z</time>
<speed>0.00</speed>
</trkpt>
<trkpt lat="-7.164896" lon="-34.796322">
<ele>48.709999</ele>
<time>2018-10-06T02:23:10Z</time>
<speed>0.00</speed>
</trkpt>
<trkpt lat="-7.164952" lon="-34.796257">
<ele>-11.070000</ele>
<time>2018-10-06T02:28:22Z</time>
<speed>0.00</speed>
</trkpt>
<trkpt lat="-7.165028" lon="-34.796322">
<ele>0.250000</ele>
<time>2018-10-06T02:33:34Z</time>
<speed>0.00</speed>
</trkpt>
<trkpt lat="-7.164985" lon="-34.796326">
<ele>23.279999</ele>
<time>2018-10-06T02:38:47Z</time>
<speed>0.00</speed>
</trkpt>
<trkpt lat="-7.164968" lon="-34.796265">
<ele>1.160000</ele>
<time>2018-10-06T02:44:00Z</time>
<speed>0.00</speed>
</trkpt>
<trkpt lat="-7.164989" lon="-34.796215">
<ele>-6.130000</ele>
<time>2018-10-06T02:49:13Z</time>
<speed>0.00</speed>
</trkpt>
<trkpt lat="-7.164951" lon="-34.796329">
<ele>17.730000</ele>
<time>2018-10-06T02:54:25Z</time>
<speed>0.24</speed>
</trkpt>
<trkpt lat="-7.165019" lon="-34.796299">
<ele>-8.910000</ele>
<time>2018-10-06T02:59:38Z</time>
<speed>0.29</speed>
</trkpt>
</trkseg>
</trk>
<trk>
<name>20181027-192720(9)</name>
<desc>Color:004000ff</desc>
<trkseg>
<trkpt lat="-7.165023" lon="-34.796291">
<ele>-32.340000</ele>
<time>2018-10-06T03:04:54Z</time>
<speed>0.00</speed>
</trkpt>
<trkpt lat="-7.165010" lon="-34.796398">
<ele>8.530000</ele>
<time>2018-10-06T03:10:07Z</time>
<speed>0.00</speed>
</trkpt>
<trkpt lat="-7.165086" lon="-34.796314">
<ele>8.020000</ele>
<time>2018-10-06T03:15:20Z</time>
<speed>0.27</speed>
</trkpt>
<trkpt lat="-7.165020" lon="-34.796387">
<ele>8.230000</ele>
<time>2018-10-06T03:20:33Z</time>
<speed>0.50</speed>
</trkpt>
<trkpt lat="-7.164977" lon="-34.796364">
<ele>5.660000</ele>
<time>2018-10-06T03:25:44Z</time>
<speed>0.00</speed>
</trkpt>
<trkpt lat="-7.165115" lon="-34.796288">
<ele>33.930000</ele>
<time>2018-10-06T03:30:57Z</time>
<speed>0.00</speed>
</trkpt>
<trkpt lat="-7.164975" lon="-34.796432">
<ele>11.280000</ele>
<time>2018-10-06T03:36:11Z</time>
<speed>0.00</speed>
</trkpt>
<trkpt lat="-7.165122" lon="-34.796310">
<ele>25.029999</ele>
<time>2018-10-06T03:41:25Z</time>
<speed>2.22</speed>
</trkpt>
<trkpt lat="-7.164859" lon="-34.796452">
<ele>-1.280000</ele>
<time>2018-10-06T03:46:38Z</time>
<speed>0.00</speed>
</trkpt>
<trkpt lat="-7.165010" lon="-34.796318">
<ele>5.650000</ele>
<time>2018-10-06T03:51:52Z</time>
<speed>0.00</speed>
</trkpt>
<trkpt lat="-7.165158" lon="-34.796360">
<ele>-1.530000</ele>
<time>2018-10-06T03:57:06Z</time>
<speed>0.00</speed>
</trkpt>
<trkpt lat="-7.165005" lon="-34.796329">
<ele>2.360000</ele>
<time>2018-10-06T04:02:56Z</time>
<speed>0.12</speed>
</trkpt>
<trkpt lat="-7.165006" lon="-34.796425">
<ele>8.040000</ele>
<time>2018-10-06T04:08:09Z</time>
<speed>0.58</speed>
</trkpt>
<trkpt lat="-7.165102" lon="-34.796337">
<ele>17.789999</ele>
<time>2018-10-06T04:13:22Z</time>
<speed>0.00</speed>
</trkpt>
<trkpt lat="-7.165027" lon="-34.796413">
<ele>3.420000</ele>
<time>2018-10-06T04:18:35Z</time>
<speed>0.00</speed>
</trkpt>
<trkpt lat="-7.164987" lon="-34.796497">
<ele>-8.610000</ele>
<time>2018-10-06T04:23:48Z</time>
<speed>0.00</speed>
</trkpt>
<trkpt lat="-7.164991" lon="-34.796566">
<ele>-49.759998</ele>
<time>2018-10-06T04:29:00Z</time>
<speed>0.00</speed>
</trkpt>
<trkpt lat="-7.165000" lon="-34.796268">
<ele>15.139999</ele>
<time>2018-10-06T04:34:13Z</time>
<speed>0.00</speed>
</trkpt>
<trkpt lat="-7.164993" lon="-34.796276">
<ele>26.049999</ele>
<time>2018-10-06T04:39:27Z</time>
<speed>0.00</speed>
</trkpt>
<trkpt lat="-7.165005" lon="-34.796238">
<ele>7.040000</ele>
<time>2018-10-06T04:44:40Z</time>
<speed>0.00</speed>
</trkpt>
<trkpt lat="-7.165021" lon="-34.796295">
<ele>-7.580000</ele>
<time>2018-10-06T04:49:55Z</time>
<speed>0.00</speed>
</trkpt>
<trkpt lat="-7.165040" lon="-34.796429">
<ele>-19.059999</ele>
<time>2018-10-06T04:55:16Z</time>
<speed>0.00</speed>
</trkpt>
<trkpt lat="-7.164937" lon="-34.796337">
<ele>-25.410000</ele>
<time>2018-10-06T05:00:32Z</time>
<speed>0.00</speed>
</trkpt>
<trkpt lat="-7.165089" lon="-34.796272">
<ele>45.860001</ele>
<time>2018-10-06T05:05:47Z</time>
<speed>0.40</speed>
</trkpt>
<trkpt lat="-7.165018" lon="-34.796047">
<ele>21.580000</ele>
<time>2018-10-06T05:11:15Z</time>
<speed>0.24</speed>
</trkpt>
<trkpt lat="-7.164966" lon="-34.796379">
<ele>6.500000</ele>
<time>2018-10-06T05:16:32Z</time>
<speed>0.30</speed>
</trkpt>
<trkpt lat="-7.165058" lon="-34.796284">
<ele>48.119999</ele>
<time>2018-10-06T05:21:45Z</time>
<speed>0.00</speed>
</trkpt>
<trkpt lat="-7.165055" lon="-34.796303">
<ele>34.520000</ele>
<time>2018-10-06T05:26:57Z</time>
<speed>0.00</speed>
</trkpt>
<trkpt lat="-7.164992" lon="-34.796413">
<ele>-18.049999</ele>
<time>2018-10-06T05:32:10Z</time>
<speed>0.00</speed>
</trkpt>
<trkpt lat="-7.165074" lon="-34.796349">
<ele>0.440000</ele>
<time>2018-10-06T05:37:22Z</time>
<speed>0.00</speed>
</trkpt>
<trkpt lat="-7.165051" lon="-34.796238">
<ele>14.960000</ele>
<time>2018-10-06T05:42:35Z</time>
<speed>0.00</speed>
</trkpt>
<trkpt lat="-7.164999" lon="-34.796345">
<ele>-44.410000</ele>
<time>2018-10-06T05:47:48Z</time>
<speed>0.00</speed>
</trkpt>
<trkpt lat="-7.165053" lon="-34.796352">
<ele>9.599999</ele>
<time>2018-10-06T05:53:00Z</time>
<speed>0.00</speed>
</trkpt>
<trkpt lat="-7.164970" lon="-34.796356">
<ele>5.890000</ele>
<time>2018-10-06T05:58:13Z</time>
<speed>0.00</speed>
</trkpt>
<trkpt lat="-7.165025" lon="-34.796314">
<ele>3.420000</ele>
<time>2018-10-06T06:04:03Z</time>
<speed>0.01</speed>
</trkpt>
<trkpt lat="-7.165045" lon="-34.796356">
<ele>12.910000</ele>
<time>2018-10-06T06:09:16Z</time>
<speed>0.30</speed>
</trkpt>
<trkpt lat="-7.165013" lon="-34.796337">
<ele>-6.640000</ele>
<time>2018-10-06T06:14:29Z</time>
<speed>0.00</speed>
</trkpt>
<trkpt lat="-7.165195" lon="-34.796265">
<ele>29.510000</ele>
<time>2018-10-06T06:19:42Z</time>
<speed>0.00</speed>
</trkpt>
<trkpt lat="-7.165054" lon="-34.796295">
<ele>-0.430000</ele>
<time>2018-10-06T06:24:55Z</time>
<speed>0.25</speed>
</trkpt>
<trkpt lat="-7.164996" lon="-34.796417">
<ele>21.990000</ele>
<time>2018-10-06T06:30:07Z</time>
<speed>0.13</speed>
</trkpt>
<trkpt lat="-7.165089" lon="-34.796276">
<ele>30.160000</ele>
<time>2018-10-06T06:35:19Z</time>
<speed>1.38</speed>
</trkpt>
<trkpt lat="-7.165059" lon="-34.796295">
<ele>5.250000</ele>
<time>2018-10-06T06:40:31Z</time>
<speed>0.12</speed>
</trkpt>
<trkpt lat="-7.165058" lon="-34.796276">
<ele>12.090000</ele>
<time>2018-10-06T06:45:44Z</time>
<speed>0.00</speed>
</trkpt>
<trkpt lat="-7.164977" lon="-34.796444">
<ele>-15.420000</ele>
<time>2018-10-06T06:50:56Z</time>
<speed>0.00</speed>
</trkpt>
<trkpt lat="-7.165018" lon="-34.796261">
<ele>21.529999</ele>
<time>2018-10-06T06:56:09Z</time>
<speed>0.00</speed>
</trkpt>
<trkpt lat="-7.165055" lon="-34.796272">
<ele>15.080000</ele>
<time>2018-10-06T07:01:36Z</time>
<speed>0.22</speed>
</trkpt>
<trkpt lat="-7.165041" lon="-34.796249">
<ele>22.180000</ele>
<time>2018-10-06T07:06:48Z</time>
<speed>0.00</speed>
</trkpt>
<trkpt lat="-7.165015" lon="-34.796268">
<ele>32.000000</ele>
<time>2018-10-06T07:12:00Z</time>
<speed>0.00</speed>
</trkpt>
<trkpt lat="-7.165010" lon="-34.796337">
<ele>8.910000</ele>
<time>2018-10-06T07:17:27Z</time>
<speed>0.36</speed>
</trkpt>
<trkpt lat="-7.165028" lon="-34.796349">
<ele>59.419998</ele>
<time>2018-10-06T07:22:40Z</time>
<speed>0.00</speed>
</trkpt>
<trkpt lat="-7.164971" lon="-34.796368">
<ele>14.450000</ele>
<time>2018-10-06T07:27:54Z</time>
<speed>0.00</speed>
</trkpt>
<trkpt lat="-7.164978" lon="-34.796314">
<ele>12.809999</ele>
<time>2018-10-06T07:33:06Z</time>
<speed>0.00</speed>
</trkpt>
<trkpt lat="-7.164965" lon="-34.796345">
<ele>6.650000</ele>
<time>2018-10-06T07:38:18Z</time>
<speed>0.00</speed>
</trkpt>
<trkpt lat="-7.164994" lon="-34.796326">
<ele>5.250000</ele>
<time>2018-10-06T07:43:29Z</time>
<speed>0.00</speed>
</trkpt>
<trkpt lat="-7.165012" lon="-34.796310">
<ele>15.980000</ele>
<time>2018-10-06T07:48:40Z</time>
<speed>0.00</speed>
</trkpt>
<trkpt lat="-7.165092" lon="-34.796539">
<ele>-19.180000</ele>
<time>2018-10-06T07:53:51Z</time>
<speed>0.00</speed>
</trkpt>
<trkpt lat="-7.165123" lon="-34.796452">
<ele>-1.370000</ele>
<time>2018-10-06T07:59:02Z</time>
<speed>0.00</speed>
</trkpt>
<trkpt lat="-7.164939" lon="-34.796291">
<ele>-16.830000</ele>
<time>2018-10-06T08:04:39Z</time>
<speed>0.27</speed>
</trkpt>
<trkpt lat="-7.164975" lon="-34.796356">
<ele>-11.500000</ele>
<time>2018-10-06T08:10:11Z</time>
<speed>0.06</speed>
</trkpt>
<trkpt lat="-7.164965" lon="-34.796295">
<ele>0.680000</ele>
<time>2018-10-06T08:16:00Z</time>
<speed>0.05</speed>
</trkpt>
<trkpt lat="-7.165016" lon="-34.796349">
<ele>24.410000</ele>
<time>2018-10-06T08:21:51Z</time>
<speed>0.15</speed>
</trkpt>
<trkpt lat="-7.165018" lon="-34.796429">
<ele>-17.529999</ele>
<time>2018-10-06T08:27:01Z</time>
<speed>0.10</speed>
</trkpt>
<trkpt lat="-7.164954" lon="-34.796322">
<ele>14.620000</ele>
<time>2018-10-06T08:32:14Z</time>
<speed>0.00</speed>
</trkpt>
<trkpt lat="-7.165005" lon="-34.796341">
<ele>33.000000</ele>
<time>2018-10-06T08:37:26Z</time>
<speed>0.00</speed>
</trkpt>
<trkpt lat="-7.165089" lon="-34.796379">
<ele>5.590000</ele>
<time>2018-10-06T08:42:37Z</time>
<speed>0.00</speed>
</trkpt>
<trkpt lat="-7.164969" lon="-34.796356">
<ele>12.790000</ele>
<time>2018-10-06T08:47:48Z</time>
<speed>0.14</speed>
</trkpt>
<trkpt lat="-7.165013" lon="-34.796299">
<ele>13.670000</ele>
<time>2018-10-06T08:53:00Z</time>
<speed>0.00</speed>
</trkpt>
<trkpt lat="-7.164968" lon="-34.796337">
<ele>-18.350000</ele>
<time>2018-10-06T08:58:12Z</time>
<speed>0.00</speed>
</trkpt>
<trkpt lat="-7.165052" lon="-34.796368">
<ele>3.520000</ele>
<time>2018-10-06T09:03:29Z</time>
<speed>0.69</speed>
</trkpt>
<trkpt lat="-7.165024" lon="-34.796360">
<ele>8.290000</ele>
<time>2018-10-06T09:08:40Z</time>
<speed>0.00</speed>
</trkpt>
<trkpt lat="-7.165044" lon="-34.796310">
<ele>23.019999</ele>
<time>2018-10-06T09:13:51Z</time>
<speed>0.23</speed>
</trkpt>
<trkpt lat="-7.165034" lon="-34.796291">
<ele>19.789999</ele>
<time>2018-10-06T09:19:03Z</time>
<speed>0.26</speed>
</trkpt>
<trkpt lat="-7.165039" lon="-34.796291">
<ele>22.059999</ele>
<time>2018-10-06T09:24:16Z</time>
<speed>0.00</speed>
</trkpt>
<trkpt lat="-7.165009" lon="-34.796383">
<ele>29.039999</ele>
<time>2018-10-06T09:29:29Z</time>
<speed>0.00</speed>
</trkpt>
<trkpt lat="-7.165039" lon="-34.796436">
<ele>57.079998</ele>
<time>2018-10-06T09:34:41Z</time>
<speed>0.00</speed>
</trkpt>
<trkpt lat="-7.165092" lon="-34.796497">
<ele>6.870000</ele>
<time>2018-10-06T09:39:53Z</time>
<speed>0.00</speed>
</trkpt>
<trkpt lat="-7.164997" lon="-34.796337">
<ele>5.480000</ele>
<time>2018-10-06T09:45:06Z</time>
<speed>0.00</speed>
</trkpt>
<trkpt lat="-7.165049" lon="-34.796406">
<ele>15.980000</ele>
<time>2018-10-06T09:50:19Z</time>
<speed>0.00</speed>
</trkpt>
<trkpt lat="-7.165001" lon="-34.796425">
<ele>10.599999</ele>
<time>2018-10-06T09:55:30Z</time>
<speed>0.83</speed>
</trkpt>
<trkpt lat="-7.164983" lon="-34.796295">
<ele>6.330000</ele>
<time>2018-10-06T10:00:59Z</time>
<speed>0.27</speed>
</trkpt>
<trkpt lat="-7.164990" lon="-34.796257">
<ele>10.179999</ele>
<time>2018-10-06T10:06:18Z</time>
<speed>0.54</speed>
</trkpt>
<trkpt lat="-7.164997" lon="-34.796165">
<ele>-21.959999</ele>
<time>2018-10-06T10:11:31Z</time>
<speed>0.00</speed>
</trkpt>
<trkpt lat="-7.164970" lon="-34.796246">
<ele>32.459999</ele>
<time>2018-10-06T10:16:43Z</time>
<speed>0.00</speed>
</trkpt>
<trkpt lat="-7.165002" lon="-34.796921">
<ele>45.969997</ele>
<time>2018-10-06T10:22:04Z</time>
<speed>1.63</speed>
</trkpt>
<trkpt lat="-7.165139" lon="-34.796471">
<ele>32.309998</ele>
<time>2018-10-06T10:27:29Z</time>
<speed>0.39</speed>
</trkpt>
<trkpt lat="-7.164987" lon="-34.796158">
<ele>0.370000</ele>
<time>2018-10-06T10:32:47Z</time>
<speed>0.00</speed>
</trkpt>
<trkpt lat="-7.165082" lon="-34.796448">
<ele>13.540000</ele>
<time>2018-10-06T10:38:04Z</time>
<speed>0.00</speed>
</trkpt>
<trkpt lat="-7.165033" lon="-34.796257">
<ele>41.189999</ele>
<time>2018-10-06T10:43:29Z</time>
<speed>0.00</speed>
</trkpt>
<trkpt lat="-7.165041" lon="-34.796371">
<ele>24.719999</ele>
<time>2018-10-06T10:49:02Z</time>
<speed>0.26</speed>
</trkpt>
<trkpt lat="-7.165029" lon="-34.796341">
<ele>4.030000</ele>
<time>2018-10-06T10:54:35Z</time>
<speed>0.00</speed>
</trkpt>
<trkpt lat="-7.165054" lon="-34.796410">
<ele>41.119999</ele>
<time>2018-10-06T10:59:51Z</time>
<speed>0.00</speed>
</trkpt>
<trkpt lat="-7.165009" lon="-34.796234">
<ele>49.379997</ele>
<time>2018-10-06T11:05:06Z</time>
<speed>0.00</speed>
</trkpt>
<trkpt lat="-7.165099" lon="-34.796459">
<ele>-0.870000</ele>
<time>2018-10-06T11:10:19Z</time>
<speed>0.00</speed>
</trkpt>
<trkpt lat="-7.164930" lon="-34.796204">
<ele>22.480000</ele>
<time>2018-10-06T11:15:32Z</time>
<speed>0.00</speed>
</trkpt>
<trkpt lat="-7.165007" lon="-34.796383">
<ele>28.549999</ele>
<time>2018-10-06T11:20:52Z</time>
<speed>0.00</speed>
</trkpt>
<trkpt lat="-7.165135" lon="-34.796265">
<ele>-0.070000</ele>
<time>2018-10-06T11:26:07Z</time>
<speed>1.52</speed>
</trkpt>
<trkpt lat="-7.165077" lon="-34.796288">
<ele>10.380000</ele>
<time>2018-10-06T11:31:22Z</time>
<speed>0.00</speed>
</trkpt>
<trkpt lat="-7.164958" lon="-34.796326">
<ele>2.390000</ele>
<time>2018-10-06T11:36:39Z</time>
<speed>0.00</speed>
</trkpt>
<trkpt lat="-7.164996" lon="-34.796360">
<ele>44.340000</ele>
<time>2018-10-06T11:41:57Z</time>
<speed>0.00</speed>
</trkpt>
<trkpt lat="-7.164990" lon="-34.796299">
<ele>-62.879997</ele>
<time>2018-10-06T11:47:24Z</time>
<speed>0.00</speed>
</trkpt>
<trkpt lat="-7.165083" lon="-34.796345">
<ele>-12.940000</ele>
<time>2018-10-06T11:52:43Z</time>
<speed>1.19</speed>
</trkpt>
<trkpt lat="-7.164998" lon="-34.796188">
<ele>55.849998</ele>
<time>2018-10-06T11:58:03Z</time>
<speed>0.00</speed>
</trkpt>
<trkpt lat="-7.164999" lon="-34.796429">
<ele>29.619999</ele>
<time>2018-10-06T12:03:56Z</time>
<speed>0.22</speed>
</trkpt>
<trkpt lat="-7.165066" lon="-34.796284">
<ele>-12.160000</ele>
<time>2018-10-06T12:10:10Z</time>
<speed>0.00</speed>
</trkpt>
<trkpt lat="-7.164977" lon="-34.796322">
<ele>8.460000</ele>
<time>2018-10-06T12:15:24Z</time>
<speed>0.00</speed>
</trkpt>
<trkpt lat="-7.164967" lon="-34.796341">
<ele>-8.500000</ele>
<time>2018-10-06T12:20:37Z</time>
<speed>0.08</speed>
</trkpt>
<trkpt lat="-7.165100" lon="-34.796371">
<ele>16.799999</ele>
<time>2018-10-06T12:25:50Z</time>
<speed>0.45</speed>
</trkpt>
<trkpt lat="-7.165010" lon="-34.796364">
<ele>27.859999</ele>
<time>2018-10-06T12:31:06Z</time>
<speed>0.00</speed>
</trkpt>
<trkpt lat="-7.165040" lon="-34.796280">
<ele>26.539999</ele>
<time>2018-10-06T12:36:21Z</time>
<speed>0.00</speed>
</trkpt>
<trkpt lat="-7.165034" lon="-34.796375">
<ele>30.109999</ele>
<time>2018-10-06T12:41:36Z</time>
<speed>0.00</speed>
</trkpt>
<trkpt lat="-7.164992" lon="-34.796383">
<ele>-3.470000</ele>
<time>2018-10-06T12:46:50Z</time>
<speed>0.00</speed>
</trkpt>
<trkpt lat="-7.165051" lon="-34.796360">
<ele>22.750000</ele>
<time>2018-10-06T12:52:04Z</time>
<speed>0.00</speed>
</trkpt>
<trkpt lat="-7.165074" lon="-34.796322">
<ele>29.219999</ele>
<time>2018-10-06T12:57:22Z</time>
<speed>0.56</speed>
</trkpt>
<trkpt lat="-7.164975" lon="-34.796349">
<ele>1.360000</ele>
<time>2018-10-06T13:02:41Z</time>
<speed>0.00</speed>
</trkpt>
<trkpt lat="-7.165052" lon="-34.796291">
<ele>13.700000</ele>
<time>2018-10-06T13:07:56Z</time>
<speed>0.00</speed>
</trkpt>
<trkpt lat="-7.165089" lon="-34.796322">
<ele>16.779999</ele>
<time>2018-10-06T13:13:12Z</time>
<speed>0.00</speed>
</trkpt>
<trkpt lat="-7.165140" lon="-34.796223">
<ele>55.110001</ele>
<time>2018-10-06T13:18:28Z</time>
<speed>0.00</speed>
</trkpt>
<trkpt lat="-7.165035" lon="-34.796375">
<ele>11.120000</ele>
<time>2018-10-06T13:23:43Z</time>
<speed>0.00</speed>
</trkpt>
<trkpt lat="-7.165092" lon="-34.796329">
<ele>38.259998</ele>
<time>2018-10-06T13:29:04Z</time>
<speed>0.35</speed>
</trkpt>
<trkpt lat="-7.164863" lon="-34.796452">
<ele>-21.879999</ele>
<time>2018-10-06T13:34:22Z</time>
<speed>0.00</speed>
</trkpt>
<trkpt lat="-7.164928" lon="-34.796482">
<ele>-17.850000</ele>
<time>2018-10-06T13:39:41Z</time>
<speed>0.00</speed>
</trkpt>
<trkpt lat="-7.164954" lon="-34.796211">
<ele>-26.039999</ele>
<time>2018-10-06T13:44:58Z</time>
<speed>0.00</speed>
</trkpt>
<trkpt lat="-7.165037" lon="-34.796341">
<ele>10.370000</ele>
<time>2018-10-06T13:50:14Z</time>
<speed>0.00</speed>
</trkpt>
<trkpt lat="-7.165182" lon="-34.796074">
<ele>38.379997</ele>
<time>2018-10-06T13:55:31Z</time>
<speed>1.26</speed>
</trkpt>
<trkpt lat="-7.165164" lon="-34.796021">
<ele>86.029999</ele>
<time>2018-10-06T14:01:04Z</time>
<speed>0.26</speed>
</trkpt>
<trkpt lat="-7.165012" lon="-34.796387">
<ele>-1.260000</ele>
<time>2018-10-06T14:06:48Z</time>
<speed>0.05</speed>
</trkpt>
<trkpt lat="-7.165015" lon="-34.796360">
<ele>17.180000</ele>
<time>2018-10-06T14:12:47Z</time>
<speed>0.00</speed>
</trkpt>
<trkpt lat="-7.165014" lon="-34.796329">
<ele>39.820000</ele>
<time>2018-10-06T14:18:01Z</time>
<speed>0.39</speed>
</trkpt>
<trkpt lat="-7.164981" lon="-34.796288">
<ele>89.099998</ele>
<time>2018-10-06T14:23:17Z</time>
<speed>0.00</speed>
</trkpt>
<trkpt lat="-7.165008" lon="-34.796387">
<ele>10.730000</ele>
<time>2018-10-06T14:28:33Z</time>
<speed>0.00</speed>
</trkpt>
<trkpt lat="-7.165033" lon="-34.796326">
<ele>44.020000</ele>
<time>2018-10-06T14:33:48Z</time>
<speed>0.00</speed>
</trkpt>
<trkpt lat="-7.165038" lon="-34.796444">
<ele>-65.220001</ele>
<time>2018-10-06T14:39:05Z</time>
<speed>0.00</speed>
</trkpt>
<trkpt lat="-7.165067" lon="-34.796257">
<ele>43.950001</ele>
<time>2018-10-06T14:44:20Z</time>
<speed>0.00</speed>
</trkpt>
<trkpt lat="-7.165114" lon="-34.796303">
<ele>35.759998</ele>
<time>2018-10-06T14:49:35Z</time>
<speed>0.00</speed>
</trkpt>
<trkpt lat="-7.165027" lon="-34.796356">
<ele>-0.470000</ele>
<time>2018-10-06T14:54:50Z</time>
<speed>0.00</speed>
</trkpt>
<trkpt lat="-7.165002" lon="-34.796337">
<ele>-0.110000</ele>
<time>2018-10-06T15:00:08Z</time>
<speed>0.00</speed>
</trkpt>
<trkpt lat="-7.165120" lon="-34.796249">
<ele>42.259998</ele>
<time>2018-10-06T15:05:23Z</time>
<speed>0.00</speed>
</trkpt>
<trkpt lat="-7.165049" lon="-34.796379">
<ele>-5.010000</ele>
<time>2018-10-06T15:10:38Z</time>
<speed>0.00</speed>
</trkpt>
<trkpt lat="-7.165109" lon="-34.796429">
<ele>11.230000</ele>
<time>2018-10-06T15:15:54Z</time>
<speed>0.00</speed>
</trkpt>
<trkpt lat="-7.164964" lon="-34.796360">
<ele>15.690000</ele>
<time>2018-10-06T15:21:11Z</time>
<speed>0.00</speed>
</trkpt>
<trkpt lat="-7.165036" lon="-34.796249">
<ele>34.419998</ele>
<time>2018-10-06T15:26:26Z</time>
<speed>0.04</speed>
</trkpt>
<trkpt lat="-7.165140" lon="-34.796276">
<ele>28.330000</ele>
<time>2018-10-06T15:31:46Z</time>
<speed>0.00</speed>
</trkpt>
<trkpt lat="-7.164989" lon="-34.796345">
<ele>-4.200000</ele>
<time>2018-10-06T15:37:01Z</time>
<speed>0.00</speed>
</trkpt>
<trkpt lat="-7.165033" lon="-34.796265">
<ele>2.490000</ele>
<time>2018-10-06T15:42:25Z</time>
<speed>0.06</speed>
</trkpt>
<trkpt lat="-7.164524" lon="-34.796047">
<ele>91.379997</ele>
<time>2018-10-06T15:47:46Z</time>
<speed>0.50</speed>
</trkpt>
<trkpt lat="-7.165020" lon="-34.796329">
<ele>10.050000</ele>
<time>2018-10-06T15:53:08Z</time>
<speed>0.36</speed>
</trkpt>
<trkpt lat="-7.164995" lon="-34.796349">
<ele>12.620000</ele>
<time>2018-10-06T15:58:25Z</time>
<speed>1.74</speed>
</trkpt>
<trkpt lat="-7.165039" lon="-34.796413">
<ele>-13.270000</ele>
<time>2018-10-06T16:03:49Z</time>
<speed>0.00</speed>
</trkpt>
<trkpt lat="-7.165088" lon="-34.796387">
<ele>-40.439999</ele>
<time>2018-10-06T16:09:05Z</time>
<speed>0.00</speed>
</trkpt>
<trkpt lat="-7.164984" lon="-34.796307">
<ele>38.119999</ele>
<time>2018-10-06T16:14:23Z</time>
<speed>0.00</speed>
</trkpt>
<trkpt lat="-7.164964" lon="-34.796402">
<ele>-24.160000</ele>
<time>2018-10-06T16:19:41Z</time>
<speed>0.00</speed>
</trkpt>
<trkpt lat="-7.164872" lon="-34.796486">
<ele>-23.469999</ele>
<time>2018-10-06T16:24:57Z</time>
<speed>0.00</speed>
</trkpt>
<trkpt lat="-7.165026" lon="-34.796383">
<ele>7.180000</ele>
<time>2018-10-06T16:30:14Z</time>
<speed>0.00</speed>
</trkpt>
<trkpt lat="-7.164808" lon="-34.796864">
<ele>-53.500000</ele>
<time>2018-10-06T16:35:36Z</time>
<speed>0.00</speed>
</trkpt>
<trkpt lat="-7.165051" lon="-34.796043">
<ele>77.029999</ele>
<time>2018-10-06T16:41:19Z</time>
<speed>0.43</speed>
</trkpt>
<trkpt lat="-7.165023" lon="-34.796345">
<ele>6.390000</ele>
<time>2018-10-06T16:46:35Z</time>
<speed>0.00</speed>
</trkpt>
<trkpt lat="-7.165004" lon="-34.796310">
<ele>17.820000</ele>
<time>2018-10-06T16:51:51Z</time>
<speed>0.00</speed>
</trkpt>
<trkpt lat="-7.165086" lon="-34.796406">
<ele>-14.460000</ele>
<time>2018-10-06T16:57:08Z</time>
<speed>0.00</speed>
</trkpt>
<trkpt lat="-7.165003" lon="-34.796360">
<ele>4.290000</ele>
<time>2018-10-06T17:02:29Z</time>
<speed>0.26</speed>
</trkpt>
<trkpt lat="-7.165007" lon="-34.796265">
<ele>-13.150000</ele>
<time>2018-10-06T17:07:47Z</time>
<speed>0.00</speed>
</trkpt>
<trkpt lat="-7.165030" lon="-34.796368">
<ele>-24.260000</ele>
<time>2018-10-06T17:13:03Z</time>
<speed>0.00</speed>
</trkpt>
<trkpt lat="-7.165028" lon="-34.796356">
<ele>-10.650000</ele>
<time>2018-10-06T17:18:20Z</time>
<speed>0.00</speed>
</trkpt>
<trkpt lat="-7.164988" lon="-34.796383">
<ele>-20.539999</ele>
<time>2018-10-06T17:23:44Z</time>
<speed>0.00</speed>
</trkpt>
<trkpt lat="-7.165035" lon="-34.796253">
<ele>7.390000</ele>
<time>2018-10-06T17:29:02Z</time>
<speed>0.00</speed>
</trkpt>
<trkpt lat="-7.165051" lon="-34.796349">
<ele>-13.670000</ele>
<time>2018-10-06T17:34:19Z</time>
<speed>0.00</speed>
</trkpt>
<trkpt lat="-7.164993" lon="-34.796448">
<ele>-40.049999</ele>
<time>2018-10-06T17:39:36Z</time>
<speed>0.00</speed>
</trkpt>
<trkpt lat="-7.165005" lon="-34.796326">
<ele>-17.150000</ele>
<time>2018-10-06T17:45:24Z</time>
<speed>0.24</speed>
</trkpt>
<trkpt lat="-7.165042" lon="-34.796314">
<ele>1.700000</ele>
<time>2018-10-06T17:50:40Z</time>
<speed>0.00</speed>
</trkpt>
<trkpt lat="-7.164994" lon="-34.796307">
<ele>-11.300000</ele>
<time>2018-10-06T17:55:56Z</time>
<speed>0.00</speed>
</trkpt>
<trkpt lat="-7.164934" lon="-34.796192">
<ele>19.049999</ele>
<time>2018-10-06T18:01:15Z</time>
<speed>0.00</speed>
</trkpt>
<trkpt lat="-7.164886" lon="-34.796177">
<ele>-7.530000</ele>
<time>2018-10-06T18:06:32Z</time>
<speed>0.00</speed>
</trkpt>
<trkpt lat="-7.165063" lon="-34.796307">
<ele>46.349998</ele>
<time>2018-10-06T18:11:50Z</time>
<speed>0.00</speed>
</trkpt>
<trkpt lat="-7.164984" lon="-34.796349">
<ele>27.099998</ele>
<time>2018-10-06T18:17:10Z</time>
<speed>0.00</speed>
</trkpt>
<trkpt lat="-7.164966" lon="-34.796253">
<ele>6.210000</ele>
<time>2018-10-06T18:22:56Z</time>
<speed>0.26</speed>
</trkpt>
<trkpt lat="-7.165036" lon="-34.796230">
<ele>13.780000</ele>
<time>2018-10-06T18:28:52Z</time>
<speed>0.00</speed>
</trkpt>
<trkpt lat="-7.164963" lon="-34.796303">
<ele>4.230000</ele>
<time>2018-10-06T18:34:07Z</time>
<speed>0.00</speed>
</trkpt>
<trkpt lat="-7.165052" lon="-34.796490">
<ele>22.699999</ele>
<time>2018-10-06T18:39:22Z</time>
<speed>0.00</speed>
</trkpt>
<trkpt lat="-7.165022" lon="-34.796299">
<ele>5.330000</ele>
<time>2018-10-06T18:44:36Z</time>
<speed>0.39</speed>
</trkpt>
<trkpt lat="-7.165007" lon="-34.796364">
<ele>12.820000</ele>
<time>2018-10-06T18:49:50Z</time>
<speed>0.00</speed>
</trkpt>
<trkpt lat="-7.165031" lon="-34.796177">
<ele>0.770000</ele>
<time>2018-10-06T18:55:05Z</time>
<speed>0.00</speed>
</trkpt>
<trkpt lat="-7.165067" lon="-34.796444">
<ele>17.949999</ele>
<time>2018-10-06T19:00:21Z</time>
<speed>0.00</speed>
</trkpt>
<trkpt lat="-7.165062" lon="-34.796352">
<ele>27.090000</ele>
<time>2018-10-06T19:05:35Z</time>
<speed>0.00</speed>
</trkpt>
<trkpt lat="-7.165019" lon="-34.796326">
<ele>-0.960000</ele>
<time>2018-10-06T19:10:50Z</time>
<speed>0.00</speed>
</trkpt>
<trkpt lat="-7.164902" lon="-34.796257">
<ele>1.850000</ele>
<time>2018-10-06T19:16:08Z</time>
<speed>0.00</speed>
</trkpt>
<trkpt lat="-7.165050" lon="-34.796448">
<ele>4.760000</ele>
<time>2018-10-06T19:21:22Z</time>
<speed>0.00</speed>
</trkpt>
<trkpt lat="-7.165020" lon="-34.796368">
<ele>8.280000</ele>
<time>2018-10-06T19:26:38Z</time>
<speed>0.00</speed>
</trkpt>
<trkpt lat="-7.164986" lon="-34.796448">
<ele>5.700000</ele>
<time>2018-10-06T19:31:53Z</time>
<speed>0.00</speed>
</trkpt>
<trkpt lat="-7.165013" lon="-34.796421">
<ele>26.039999</ele>
<time>2018-10-06T19:37:08Z</time>
<speed>0.00</speed>
</trkpt>
<trkpt lat="-7.165049" lon="-34.796635">
<ele>15.139999</ele>
<time>2018-10-06T19:42:31Z</time>
<speed>0.31</speed>
</trkpt>
<trkpt lat="-7.165033" lon="-34.796310">
<ele>30.929998</ele>
<time>2018-10-06T19:47:45Z</time>
<speed>0.00</speed>
</trkpt>
<trkpt lat="-7.165061" lon="-34.796425">
<ele>7.710000</ele>
<time>2018-10-06T19:53:01Z</time>
<speed>0.00</speed>
</trkpt>
<trkpt lat="-7.165045" lon="-34.796452">
<ele>12.660000</ele>
<time>2018-10-06T19:58:16Z</time>
<speed>0.18</speed>
</trkpt>
<trkpt lat="-7.164999" lon="-34.796299">
<ele>7.810000</ele>
<time>2018-10-06T20:04:02Z</time>
<speed>0.65</speed>
</trkpt>
<trkpt lat="-7.165014" lon="-34.796417">
<ele>10.520000</ele>
<time>2018-10-06T20:09:38Z</time>
<speed>0.62</speed>
</trkpt>
<trkpt lat="-7.165011" lon="-34.796352">
<ele>12.610000</ele>
<time>2018-10-06T20:16:12Z</time>
<speed>0.53</speed>
</trkpt>
<trkpt lat="-7.165164" lon="-34.796532">
<ele>47.509998</ele>
<time>2018-10-06T20:23:29Z</time>
<speed>0.16</speed>
</trkpt>
<trkpt lat="-7.164959" lon="-34.796169">
<ele>-15.710000</ele>
<time>2018-10-06T20:31:43Z</time>
<speed>0.00</speed>
</trkpt>
<trkpt lat="-7.164814" lon="-34.795918">
<ele>-48.349998</ele>
<time>2018-10-06T20:37:03Z</time>
<speed>0.00</speed>
</trkpt>
<trkpt lat="-7.165050" lon="-34.796421">
<ele>28.410000</ele>
<time>2018-10-06T20:42:18Z</time>
<speed>0.00</speed>
</trkpt>
<trkpt lat="-7.165051" lon="-34.796303">
<ele>10.020000</ele>
<time>2018-10-06T20:47:35Z</time>
<speed>0.00</speed>
</trkpt>
<trkpt lat="-7.165123" lon="-34.796398">
<ele>24.420000</ele>
<time>2018-10-06T20:52:57Z</time>
<speed>0.34</speed>
</trkpt>
<trkpt lat="-7.165015" lon="-34.796288">
<ele>44.090000</ele>
<time>2018-10-06T20:58:18Z</time>
<speed>0.27</speed>
</trkpt>
<trkpt lat="-7.165094" lon="-34.796349">
<ele>12.889999</ele>
<time>2018-10-06T21:03:37Z</time>
<speed>0.00</speed>
</trkpt>
<trkpt lat="-7.165042" lon="-34.796261">
<ele>13.040000</ele>
<time>2018-10-06T21:08:51Z</time>
<speed>0.00</speed>
</trkpt>
<trkpt lat="-7.164935" lon="-34.796360">
<ele>0.910000</ele>
<time>2018-10-06T21:14:07Z</time>
<speed>0.00</speed>
</trkpt>
<trkpt lat="-7.164982" lon="-34.796295">
<ele>-12.590000</ele>
<time>2018-10-06T21:19:21Z</time>
<speed>0.00</speed>
</trkpt>
<trkpt lat="-7.165030" lon="-34.796387">
<ele>-8.990000</ele>
<time>2018-10-06T21:24:35Z</time>
<speed>0.00</speed>
</trkpt>
<trkpt lat="-7.165040" lon="-34.796307">
<ele>14.469999</ele>
<time>2018-10-06T21:29:49Z</time>
<speed>0.00</speed>
</trkpt>
<trkpt lat="-7.165029" lon="-34.796242">
<ele>-10.730000</ele>
<time>2018-10-06T21:35:02Z</time>
<speed>0.00</speed>
</trkpt>
<trkpt lat="-7.165011" lon="-34.796329">
<ele>5.900000</ele>
<time>2018-10-06T21:40:16Z</time>
<speed>0.00</speed>
</trkpt>
<trkpt lat="-7.165066" lon="-34.796322">
<ele>-1.690000</ele>
<time>2018-10-06T21:45:30Z</time>
<speed>0.00</speed>
</trkpt>
<trkpt lat="-7.165076" lon="-34.796249">
<ele>12.799999</ele>
<time>2018-10-06T21:50:45Z</time>
<speed>0.00</speed>
</trkpt>
<trkpt lat="-7.165059" lon="-34.796490">
<ele>9.990000</ele>
<time>2018-10-06T21:55:59Z</time>
<speed>0.00</speed>
</trkpt>
<trkpt lat="-7.165042" lon="-34.796375">
<ele>8.620000</ele>
<time>2018-10-06T22:01:31Z</time>
<speed>0.04</speed>
</trkpt>
<trkpt lat="-7.165038" lon="-34.796375">
<ele>15.170000</ele>
<time>2018-10-06T22:06:46Z</time>
<speed>0.00</speed>
</trkpt>
<trkpt lat="-7.165045" lon="-34.796272">
<ele>-13.349999</ele>
<time>2018-10-06T22:12:01Z</time>
<speed>0.00</speed>
</trkpt>
<trkpt lat="-7.165023" lon="-34.796211">
<ele>13.030000</ele>
<time>2018-10-06T22:17:15Z</time>
<speed>0.00</speed>
</trkpt>
<trkpt lat="-7.165035" lon="-34.796265">
<ele>14.670000</ele>
<time>2018-10-06T22:22:29Z</time>
<speed>0.00</speed>
</trkpt>
<trkpt lat="-7.164991" lon="-34.796459">
<ele>-6.280000</ele>
<time>2018-10-06T22:27:44Z</time>
<speed>0.00</speed>
</trkpt>
<trkpt lat="-7.164933" lon="-34.796432">
<ele>3.420000</ele>
<time>2018-10-06T22:32:57Z</time>
<speed>0.00</speed>
</trkpt>
<trkpt lat="-7.165040" lon="-34.796272">
<ele>21.240000</ele>
<time>2018-10-06T22:38:11Z</time>
<speed>0.00</speed>
</trkpt>
<trkpt lat="-7.165067" lon="-34.796383">
<ele>0.840000</ele>
<time>2018-10-06T22:43:26Z</time>
<speed>0.00</speed>
</trkpt>
<trkpt lat="-7.164958" lon="-34.796612">
<ele>-2.920000</ele>
<time>2018-10-06T22:48:39Z</time>
<speed>0.00</speed>
</trkpt>
<trkpt lat="-7.165009" lon="-34.795959">
<ele>13.690000</ele>
<time>2018-10-06T22:53:53Z</time>
<speed>0.00</speed>
</trkpt>
<trkpt lat="-7.165026" lon="-34.796242">
<ele>23.939999</ele>
<time>2018-10-06T22:59:22Z</time>
<speed>0.23</speed>
</trkpt>
<trkpt lat="-7.164995" lon="-34.796268">
<ele>12.610000</ele>
<time>2018-10-06T23:05:00Z</time>
<speed>0.04</speed>
</trkpt>
<trkpt lat="-7.165028" lon="-34.796322">
<ele>35.959999</ele>
<time>2018-10-06T23:10:14Z</time>
<speed>0.00</speed>
</trkpt>
<trkpt lat="-7.165031" lon="-34.796185">
<ele>41.829998</ele>
<time>2018-10-06T23:15:27Z</time>
<speed>0.00</speed>
</trkpt>
<trkpt lat="-7.164976" lon="-34.796375">
<ele>-17.410000</ele>
<time>2018-10-06T23:20:40Z</time>
<speed>0.40</speed>
</trkpt>
<trkpt lat="-7.165030" lon="-34.796303">
<ele>48.239998</ele>
<time>2018-10-06T23:25:53Z</time>
<speed>0.09</speed>
</trkpt>
<trkpt lat="-7.165052" lon="-34.796371">
<ele>3.090000</ele>
<time>2018-10-06T23:31:07Z</time>
<speed>0.27</speed>
</trkpt>
<trkpt lat="-7.165051" lon="-34.796398">
<ele>-2.930000</ele>
<time>2018-10-06T23:36:21Z</time>
<speed>0.00</speed>
</trkpt>
<trkpt lat="-7.165286" lon="-34.796448">
<ele>-80.259995</ele>
<time>2018-10-06T23:41:48Z</time>
<speed>0.25</speed>
</trkpt>
<trkpt lat="-7.164998" lon="-34.796333">
<ele>0.160000</ele>
<time>2018-10-06T23:47:05Z</time>
<speed>0.00</speed>
</trkpt>
<trkpt lat="-7.164981" lon="-34.796356">
<ele>11.559999</ele>
<time>2018-10-06T23:52:20Z</time>
<speed>0.00</speed>
</trkpt>
<trkpt lat="-7.164924" lon="-34.796329">
<ele>10.050000</ele>
<time>2018-10-06T23:57:55Z</time>
<speed>0.90</speed>
</trkpt>
<trkpt lat="-7.165056" lon="-34.796371">
<ele>8.030000</ele>
<time>2018-10-07T00:03:14Z</time>
<speed>0.48</speed>
</trkpt>
<trkpt lat="-7.164962" lon="-34.796349">
<ele>8.389999</ele>
<time>2018-10-07T00:08:48Z</time>
<speed>0.19</speed>
</trkpt>
<trkpt lat="-7.164953" lon="-34.796299">
<ele>7.650000</ele>
<time>2018-10-07T00:14:23Z</time>
<speed>0.26</speed>
</trkpt>
<trkpt lat="-7.165133" lon="-34.796288">
<ele>9.190000</ele>
<time>2018-10-07T00:21:33Z</time>
<speed>0.14</speed>
</trkpt>
<trkpt lat="-7.165061" lon="-34.796307">
<ele>40.570000</ele>
<time>2018-10-07T00:28:42Z</time>
<speed>0.00</speed>
</trkpt>
<trkpt lat="-7.164940" lon="-34.796326">
<ele>13.429999</ele>
<time>2018-10-07T00:33:55Z</time>
<speed>0.00</speed>
</trkpt>
<trkpt lat="-7.164974" lon="-34.796299">
<ele>-26.859999</ele>
<time>2018-10-07T00:39:09Z</time>
<speed>0.00</speed>
</trkpt>
<trkpt lat="-7.165020" lon="-34.796383">
<ele>12.570000</ele>
<time>2018-10-07T00:44:22Z</time>
<speed>0.00</speed>
</trkpt>
<trkpt lat="-7.164973" lon="-34.796356">
<ele>-19.299999</ele>
<time>2018-10-07T00:49:35Z</time>
<speed>0.00</speed>
</trkpt>
<trkpt lat="-7.164925" lon="-34.796364">
<ele>-1.150000</ele>
<time>2018-10-07T00:54:48Z</time>
<speed>0.00</speed>
</trkpt>
<trkpt lat="-7.165014" lon="-34.796349">
<ele>10.090000</ele>
<time>2018-10-07T01:00:03Z</time>
<speed>0.14</speed>
</trkpt>
<trkpt lat="-7.164979" lon="-34.796329">
<ele>12.300000</ele>
<time>2018-10-07T01:05:16Z</time>
<speed>0.00</speed>
</trkpt>
<trkpt lat="-7.164987" lon="-34.796440">
<ele>-14.870000</ele>
<time>2018-10-07T01:10:30Z</time>
<speed>0.00</speed>
</trkpt>
<trkpt lat="-7.164940" lon="-34.796421">
<ele>26.039999</ele>
<time>2018-10-07T01:15:43Z</time>
<speed>0.00</speed>
</trkpt>
<trkpt lat="-7.165008" lon="-34.796413">
<ele>9.559999</ele>
<time>2018-10-07T01:20:56Z</time>
<speed>0.00</speed>
</trkpt>
<trkpt lat="-7.165045" lon="-34.796249">
<ele>34.430000</ele>
<time>2018-10-07T01:26:10Z</time>
<speed>0.00</speed>
</trkpt>
<trkpt lat="-7.165138" lon="-34.796227">
<ele>41.619999</ele>
<time>2018-10-07T01:31:22Z</time>
<speed>0.26</speed>
</trkpt>
<trkpt lat="-7.165001" lon="-34.796295">
<ele>15.349999</ele>
<time>2018-10-07T01:36:35Z</time>
<speed>0.00</speed>
</trkpt>
<trkpt lat="-7.165022" lon="-34.796303">
<ele>23.769999</ele>
<time>2018-10-07T01:41:48Z</time>
<speed>0.00</speed>
</trkpt>
<trkpt lat="-7.165013" lon="-34.796223">
<ele>48.309998</ele>
<time>2018-10-07T01:47:02Z</time>
<speed>0.00</speed>
</trkpt>
<trkpt lat="-7.164991" lon="-34.796337">
<ele>-10.000000</ele>
<time>2018-10-07T01:52:35Z</time>
<speed>0.21</speed>
</trkpt>
<trkpt lat="-7.165045" lon="-34.796276">
<ele>27.430000</ele>
<time>2018-10-07T01:57:50Z</time>
<speed>0.00</speed>
</trkpt>
<trkpt lat="-7.165060" lon="-34.796421">
<ele>-17.469999</ele>
<time>2018-10-07T02:03:10Z</time>
<speed>0.00</speed>
</trkpt>
<trkpt lat="-7.164980" lon="-34.796394">
<ele>-9.670000</ele>
<time>2018-10-07T02:08:26Z</time>
<speed>0.00</speed>
</trkpt>
<trkpt lat="-7.165115" lon="-34.796169">
<ele>64.379997</ele>
<time>2018-10-07T02:13:40Z</time>
<speed>0.00</speed>
</trkpt>
<trkpt lat="-7.164935" lon="-34.796272">
<ele>48.590000</ele>
<time>2018-10-07T02:18:54Z</time>
<speed>0.00</speed>
</trkpt>
<trkpt lat="-7.164961" lon="-34.796429">
<ele>-45.439999</ele>
<time>2018-10-07T02:24:10Z</time>
<speed>0.00</speed>
</trkpt>
<trkpt lat="-7.164983" lon="-34.796436">
<ele>-20.160000</ele>
<time>2018-10-07T02:29:26Z</time>
<speed>0.00</speed>
</trkpt>
<trkpt lat="-7.164958" lon="-34.796295">
<ele>15.870000</ele>
<time>2018-10-07T02:34:39Z</time>
<speed>0.00</speed>
</trkpt>
<trkpt lat="-7.165020" lon="-34.796387">
<ele>19.490000</ele>
<time>2018-10-07T02:39:53Z</time>
<speed>0.00</speed>
</trkpt>
<trkpt lat="-7.165026" lon="-34.796421">
<ele>-0.650000</ele>
<time>2018-10-07T02:45:07Z</time>
<speed>0.00</speed>
</trkpt>
<trkpt lat="-7.164940" lon="-34.796341">
<ele>21.250000</ele>
<time>2018-10-07T02:50:19Z</time>
<speed>0.00</speed>
</trkpt>
<trkpt lat="-7.164914" lon="-34.796295">
<ele>-0.170000</ele>
<time>2018-10-07T02:55:33Z</time>
<speed>0.00</speed>
</trkpt>
</trkseg>
</trk>
<trk>
<name>20181027-192720(10)</name>
<desc>Color:004000ff</desc>
<trkseg>
<trkpt lat="-7.165228" lon="-34.796207">
<ele>36.230000</ele>
<time>2018-10-07T03:00:48Z</time>
<speed>0.00</speed>
</trkpt>
<trkpt lat="-7.165101" lon="-34.796345">
<ele>31.549999</ele>
<time>2018-10-07T03:06:11Z</time>
<speed>1.19</speed>
</trkpt>
<trkpt lat="-7.165184" lon="-34.796253">
<ele>25.469999</ele>
<time>2018-10-07T03:11:32Z</time>
<speed>0.23</speed>
</trkpt>
<trkpt lat="-7.165103" lon="-34.796394">
<ele>19.789999</ele>
<time>2018-10-07T03:16:53Z</time>
<speed>0.09</speed>
</trkpt>
<trkpt lat="-7.164997" lon="-34.796341">
<ele>13.910000</ele>
<time>2018-10-07T03:22:12Z</time>
<speed>0.24</speed>
</trkpt>
<trkpt lat="-7.165049" lon="-34.796356">
<ele>14.670000</ele>
<time>2018-10-07T03:27:46Z</time>
<speed>0.06</speed>
</trkpt>
<trkpt lat="-7.164882" lon="-34.796299">
<ele>18.480000</ele>
<time>2018-10-07T03:33:02Z</time>
<speed>0.00</speed>
</trkpt>
<trkpt lat="-7.165007" lon="-34.796341">
<ele>23.430000</ele>
<time>2018-10-07T03:38:30Z</time>
<speed>0.07</speed>
</trkpt>
<trkpt lat="-7.165014" lon="-34.796268">
<ele>26.379999</ele>
<time>2018-10-07T03:43:46Z</time>
<speed>0.00</speed>
</trkpt>
<trkpt lat="-7.165124" lon="-34.796337">
<ele>12.750000</ele>
<time>2018-10-07T03:49:01Z</time>
<speed>0.00</speed>
</trkpt>
<trkpt lat="-7.165075" lon="-34.796570">
<ele>-14.270000</ele>
<time>2018-10-07T03:54:14Z</time>
<speed>0.00</speed>
</trkpt>
<trkpt lat="-7.165012" lon="-34.796421">
<ele>-6.540000</ele>
<time>2018-10-07T03:59:30Z</time>
<speed>0.00</speed>
</trkpt>
<trkpt lat="-7.164949" lon="-34.796234">
<ele>26.340000</ele>
<time>2018-10-07T04:04:46Z</time>
<speed>0.00</speed>
</trkpt>
<trkpt lat="-7.165035" lon="-34.796307">
<ele>10.160000</ele>
<time>2018-10-07T04:09:58Z</time>
<speed>0.00</speed>
</trkpt>
<trkpt lat="-7.165019" lon="-34.796356">
<ele>6.740000</ele>
<time>2018-10-07T04:15:12Z</time>
<speed>0.00</speed>
</trkpt>
<trkpt lat="-7.165036" lon="-34.796417">
<ele>-11.469999</ele>
<time>2018-10-07T04:20:26Z</time>
<speed>0.00</speed>
</trkpt>
<trkpt lat="-7.164952" lon="-34.796562">
<ele>-14.820000</ele>
<time>2018-10-07T04:25:41Z</time>
<speed>0.00</speed>
</trkpt>
<trkpt lat="-7.164963" lon="-34.796249">
<ele>44.579998</ele>
<time>2018-10-07T04:31:20Z</time>
<speed>0.08</speed>
</trkpt>
<trkpt lat="-7.164940" lon="-34.796150">
<ele>78.400002</ele>
<time>2018-10-07T04:36:40Z</time>
<speed>0.00</speed>
</trkpt>
<trkpt lat="-7.165045" lon="-34.796459">
<ele>-58.320000</ele>
<time>2018-10-07T04:42:19Z</time>
<speed>0.17</speed>
</trkpt>
<trkpt lat="-7.165016" lon="-34.796429">
<ele>-11.790000</ele>
<time>2018-10-07T04:48:33Z</time>
<speed>0.00</speed>
</trkpt>
<trkpt lat="-7.165059" lon="-34.796364">
<ele>10.660000</ele>
<time>2018-10-07T04:53:50Z</time>
<speed>0.00</speed>
</trkpt>
<trkpt lat="-7.164898" lon="-34.796291">
<ele>17.699999</ele>
<time>2018-10-07T04:59:30Z</time>
<speed>0.25</speed>
</trkpt>
<trkpt lat="-7.165019" lon="-34.796413">
<ele>5.040000</ele>
<time>2018-10-07T05:06:26Z</time>
<speed>0.00</speed>
</trkpt>
<trkpt lat="-7.164955" lon="-34.796352">
<ele>22.590000</ele>
<time>2018-10-07T05:11:47Z</time>
<speed>0.37</speed>
</trkpt>
<trkpt lat="-7.165003" lon="-34.796295">
<ele>-23.330000</ele>
<time>2018-10-07T05:17:22Z</time>
<speed>0.00</speed>
</trkpt>
<trkpt lat="-7.165012" lon="-34.796345">
<ele>3.750000</ele>
<time>2018-10-07T05:22:35Z</time>
<speed>0.00</speed>
</trkpt>
<trkpt lat="-7.164991" lon="-34.796356">
<ele>3.060000</ele>
<time>2018-10-07T05:27:48Z</time>
<speed>0.00</speed>
</trkpt>
<trkpt lat="-7.164968" lon="-34.796280">
<ele>13.860000</ele>
<time>2018-10-07T05:33:00Z</time>
<speed>0.10</speed>
</trkpt>
<trkpt lat="-7.164992" lon="-34.796272">
<ele>10.620000</ele>
<time>2018-10-07T05:38:12Z</time>
<speed>0.00</speed>
</trkpt>
<trkpt lat="-7.164939" lon="-34.796291">
<ele>15.000000</ele>
<time>2018-10-07T05:43:28Z</time>
<speed>0.00</speed>
</trkpt>
<trkpt lat="-7.165019" lon="-34.796341">
<ele>-7.130000</ele>
<time>2018-10-07T05:48:41Z</time>
<speed>0.00</speed>
</trkpt>
<trkpt lat="-7.164982" lon="-34.796265">
<ele>8.470000</ele>
<time>2018-10-07T05:53:54Z</time>
<speed>0.00</speed>
</trkpt>
<trkpt lat="-7.165017" lon="-34.796341">
<ele>7.510000</ele>
<time>2018-10-07T05:59:06Z</time>
<speed>0.00</speed>
</trkpt>
<trkpt lat="-7.165111" lon="-34.796322">
<ele>17.350000</ele>
<time>2018-10-07T06:04:34Z</time>
<speed>0.17</speed>
</trkpt>
<trkpt lat="-7.164987" lon="-34.796280">
<ele>-9.380000</ele>
<time>2018-10-07T06:09:59Z</time>
<speed>0.18</speed>
</trkpt>
<trkpt lat="-7.165146" lon="-34.796280">
<ele>15.540000</ele>
<time>2018-10-07T06:15:24Z</time>
<speed>0.32</speed>
</trkpt>
<trkpt lat="-7.164979" lon="-34.796368">
<ele>-16.190001</ele>
<time>2018-10-07T06:20:49Z</time>
<speed>0.59</speed>
</trkpt>
<trkpt lat="-7.165005" lon="-34.796249">
<ele>17.910000</ele>
<time>2018-10-07T06:26:14Z</time>
<speed>0.37</speed>
</trkpt>
<trkpt lat="-7.165024" lon="-34.796196">
<ele>29.170000</ele>
<time>2018-10-07T06:31:59Z</time>
<speed>0.16</speed>
</trkpt>
<trkpt lat="-7.165010" lon="-34.796261">
<ele>2.620000</ele>
<time>2018-10-07T06:37:45Z</time>
<speed>0.41</speed>
</trkpt>
<trkpt lat="-7.165229" lon="-34.796631">
<ele>-10.460000</ele>
<time>2018-10-07T06:44:21Z</time>
<speed>0.72</speed>
</trkpt>
<trkpt lat="-7.165035" lon="-34.796047">
<ele>19.170000</ele>
<time>2018-10-07T06:52:10Z</time>
<speed>0.45</speed>
</trkpt>
<trkpt lat="-7.164989" lon="-34.796192">
<ele>14.870000</ele>
<time>2018-10-07T07:00:41Z</time>
<speed>0.09</speed>
</trkpt>
<trkpt lat="-7.165063" lon="-34.796268">
<ele>4.150000</ele>
<time>2018-10-07T07:09:54Z</time>
<speed>0.35</speed>
</trkpt>
<trkpt lat="-7.164843" lon="-34.796188">
<ele>21.750000</ele>
<time>2018-10-07T07:19:35Z</time>
<speed>0.00</speed>
</trkpt>
<trkpt lat="-7.164948" lon="-34.796360">
<ele>11.670000</ele>
<time>2018-10-07T07:24:47Z</time>
<speed>0.00</speed>
</trkpt>
<trkpt lat="-7.165092" lon="-34.796352">
<ele>19.469999</ele>
<time>2018-10-07T07:29:58Z</time>
<speed>0.00</speed>
</trkpt>
<trkpt lat="-7.164994" lon="-34.796322">
<ele>15.420000</ele>
<time>2018-10-07T07:35:11Z</time>
<speed>0.18</speed>
</trkpt>
<trkpt lat="-7.165036" lon="-34.796127">
<ele>5.810000</ele>
<time>2018-10-07T07:40:23Z</time>
<speed>0.00</speed>
</trkpt>
<trkpt lat="-7.165072" lon="-34.796322">
<ele>17.600000</ele>
<time>2018-10-07T07:45:35Z</time>
<speed>1.53</speed>
</trkpt>
<trkpt lat="-7.165018" lon="-34.796238">
<ele>16.420000</ele>
<time>2018-10-07T07:50:47Z</time>
<speed>0.00</speed>
</trkpt>
<trkpt lat="-7.165102" lon="-34.796501">
<ele>27.699999</ele>
<time>2018-10-07T07:55:59Z</time>
<speed>0.00</speed>
</trkpt>
<trkpt lat="-7.164974" lon="-34.796265">
<ele>19.000000</ele>
<time>2018-10-07T08:01:14Z</time>
<speed>0.00</speed>
</trkpt>
<trkpt lat="-7.164910" lon="-34.796276">
<ele>-0.440000</ele>
<time>2018-10-07T08:06:26Z</time>
<speed>0.00</speed>
</trkpt>
<trkpt lat="-7.165045" lon="-34.796280">
<ele>22.420000</ele>
<time>2018-10-07T08:11:38Z</time>
<speed>0.00</speed>
</trkpt>
<trkpt lat="-7.164960" lon="-34.796276">
<ele>21.449999</ele>
<time>2018-10-07T08:16:51Z</time>
<speed>0.00</speed>
</trkpt>
<trkpt lat="-7.165002" lon="-34.796444">
<ele>-8.400000</ele>
<time>2018-10-07T08:22:03Z</time>
<speed>0.00</speed>
</trkpt>
<trkpt lat="-7.165036" lon="-34.796345">
<ele>43.239998</ele>
<time>2018-10-07T08:27:16Z</time>
<speed>0.00</speed>
</trkpt>
<trkpt lat="-7.165120" lon="-34.796314">
<ele>50.549999</ele>
<time>2018-10-07T08:32:29Z</time>
<speed>0.00</speed>
</trkpt>
<trkpt lat="-7.165027" lon="-34.796440">
<ele>2.060000</ele>
<time>2018-10-07T08:38:00Z</time>
<speed>0.20</speed>
</trkpt>
<trkpt lat="-7.165011" lon="-34.796295">
<ele>-8.210000</ele>
<time>2018-10-07T08:43:14Z</time>
<speed>0.00</speed>
</trkpt>
<trkpt lat="-7.164982" lon="-34.796276">
<ele>51.849998</ele>
<time>2018-10-07T08:48:27Z</time>
<speed>0.00</speed>
</trkpt>
<trkpt lat="-7.165001" lon="-34.796329">
<ele>10.200000</ele>
<time>2018-10-07T08:53:39Z</time>
<speed>0.00</speed>
</trkpt>
<trkpt lat="-7.165011" lon="-34.796329">
<ele>-4.930000</ele>
<time>2018-10-07T08:58:52Z</time>
<speed>0.00</speed>
</trkpt>
<trkpt lat="-7.165022" lon="-34.796555">
<ele>25.250000</ele>
<time>2018-10-07T09:04:11Z</time>
<speed>0.00</speed>
</trkpt>
<trkpt lat="-7.165003" lon="-34.796310">
<ele>16.219999</ele>
<time>2018-10-07T09:09:24Z</time>
<speed>0.00</speed>
</trkpt>
<trkpt lat="-7.165014" lon="-34.796368">
<ele>13.770000</ele>
<time>2018-10-07T09:14:36Z</time>
<speed>0.00</speed>
</trkpt>
<trkpt lat="-7.165035" lon="-34.796387">
<ele>32.419998</ele>
<time>2018-10-07T09:19:49Z</time>
<speed>0.21</speed>
</trkpt>
<trkpt lat="-7.165005" lon="-34.796284">
<ele>-2.750000</ele>
<time>2018-10-07T09:25:02Z</time>
<speed>0.37</speed>
</trkpt>
<trkpt lat="-7.164975" lon="-34.796169">
<ele>-9.010000</ele>
<time>2018-10-07T09:30:17Z</time>
<speed>0.00</speed>
</trkpt>
<trkpt lat="-7.164996" lon="-34.796284">
<ele>9.700000</ele>
<time>2018-10-07T09:35:30Z</time>
<speed>1.68</speed>
</trkpt>
<trkpt lat="-7.165005" lon="-34.796383">
<ele>58.090000</ele>
<time>2018-10-07T09:40:44Z</time>
<speed>0.00</speed>
</trkpt>
<trkpt lat="-7.165050" lon="-34.796482">
<ele>5.290000</ele>
<time>2018-10-07T09:45:57Z</time>
<speed>0.00</speed>
</trkpt>
<trkpt lat="-7.165096" lon="-34.796490">
<ele>2.140000</ele>
<time>2018-10-07T09:51:10Z</time>
<speed>0.00</speed>
</trkpt>
<trkpt lat="-7.164991" lon="-34.796345">
<ele>16.420000</ele>
<time>2018-10-07T09:56:25Z</time>
<speed>0.00</speed>
</trkpt>
<trkpt lat="-7.164974" lon="-34.796272">
<ele>23.730000</ele>
<time>2018-10-07T10:01:46Z</time>
<speed>0.09</speed>
</trkpt>
<trkpt lat="-7.164990" lon="-34.796261">
<ele>13.520000</ele>
<time>2018-10-07T10:06:59Z</time>
<speed>0.00</speed>
</trkpt>
<trkpt lat="-7.164884" lon="-34.796055">
<ele>37.259998</ele>
<time>2018-10-07T10:12:11Z</time>
<speed>0.00</speed>
</trkpt>
<trkpt lat="-7.164978" lon="-34.796291">
<ele>11.000000</ele>
<time>2018-10-07T10:17:27Z</time>
<speed>0.00</speed>
</trkpt>
<trkpt lat="-7.165179" lon="-34.796658">
<ele>-1.060000</ele>
<time>2018-10-07T10:22:40Z</time>
<speed>1.79</speed>
</trkpt>
<trkpt lat="-7.164930" lon="-34.796085">
<ele>36.189999</ele>
<time>2018-10-07T10:27:58Z</time>
<speed>0.00</speed>
</trkpt>
<trkpt lat="-7.165029" lon="-34.796219">
<ele>50.230000</ele>
<time>2018-10-07T10:33:16Z</time>
<speed>0.54</speed>
</trkpt>
<trkpt lat="-7.165142" lon="-34.796597">
<ele>4.900000</ele>
<time>2018-10-07T10:38:43Z</time>
<speed>2.03</speed>
</trkpt>
<trkpt lat="-7.165068" lon="-34.796272">
<ele>40.139999</ele>
<time>2018-10-07T10:44:26Z</time>
<speed>0.49</speed>
</trkpt>
<trkpt lat="-7.165166" lon="-34.796249">
<ele>27.959999</ele>
<time>2018-10-07T10:50:38Z</time>
<speed>0.00</speed>
</trkpt>
<trkpt lat="-7.164840" lon="-34.796249">
<ele>-45.739998</ele>
<time>2018-10-07T10:55:55Z</time>
<speed>0.00</speed>
</trkpt>
<trkpt lat="-7.164981" lon="-34.796303">
<ele>33.869999</ele>
<time>2018-10-07T11:01:11Z</time>
<speed>0.00</speed>
</trkpt>
<trkpt lat="-7.165014" lon="-34.796280">
<ele>40.570000</ele>
<time>2018-10-07T11:06:24Z</time>
<speed>0.00</speed>
</trkpt>
<trkpt lat="-7.165008" lon="-34.796238">
<ele>9.679999</ele>
<time>2018-10-07T11:11:38Z</time>
<speed>0.00</speed>
</trkpt>
<trkpt lat="-7.165027" lon="-34.796303">
<ele>18.410000</ele>
<time>2018-10-07T11:16:55Z</time>
<speed>0.71</speed>
</trkpt>
<trkpt lat="-7.165023" lon="-34.796303">
<ele>24.059999</ele>
<time>2018-10-07T11:22:15Z</time>
<speed>0.30</speed>
</trkpt>
<trkpt lat="-7.164924" lon="-34.796333">
<ele>-16.699999</ele>
<time>2018-10-07T11:27:30Z</time>
<speed>0.00</speed>
</trkpt>
<trkpt lat="-7.164958" lon="-34.796394">
<ele>23.010000</ele>
<time>2018-10-07T11:32:43Z</time>
<speed>0.00</speed>
</trkpt>
<trkpt lat="-7.165113" lon="-34.796326">
<ele>54.669998</ele>
<time>2018-10-07T11:38:12Z</time>
<speed>0.93</speed>
</trkpt>
<trkpt lat="-7.164968" lon="-34.796585">
<ele>-6.950000</ele>
<time>2018-10-07T11:43:34Z</time>
<speed>0.00</speed>
</trkpt>
<trkpt lat="-7.165124" lon="-34.796124">
<ele>-47.360001</ele>
<time>2018-10-07T11:48:52Z</time>
<speed>0.00</speed>
</trkpt>
<trkpt lat="-7.165005" lon="-34.796326">
<ele>15.650000</ele>
<time>2018-10-07T11:54:09Z</time>
<speed>0.00</speed>
</trkpt>
<trkpt lat="-7.164983" lon="-34.796307">
<ele>7.460000</ele>
<time>2018-10-07T11:59:26Z</time>
<speed>2.13</speed>
</trkpt>
<trkpt lat="-7.164978" lon="-34.796398">
<ele>-15.179999</ele>
<time>2018-10-07T12:05:26Z</time>
<speed>0.30</speed>
</trkpt>
<trkpt lat="-7.164974" lon="-34.796215">
<ele>5.950000</ele>
<time>2018-10-07T12:12:12Z</time>
<speed>1.11</speed>
</trkpt>
<trkpt lat="-7.165012" lon="-34.796265">
<ele>5.240000</ele>
<time>2018-10-07T12:20:02Z</time>
<speed>0.24</speed>
</trkpt>
<trkpt lat="-7.164884" lon="-34.796288">
<ele>6.370000</ele>
<time>2018-10-07T12:27:36Z</time>
<speed>0.17</speed>
</trkpt>
<trkpt lat="-7.165057" lon="-34.796322">
<ele>28.289999</ele>
<time>2018-10-07T12:32:51Z</time>
<speed>0.00</speed>
</trkpt>
<trkpt lat="-7.164996" lon="-34.796364">
<ele>23.990000</ele>
<time>2018-10-07T12:38:06Z</time>
<speed>0.00</speed>
</trkpt>
<trkpt lat="-7.165088" lon="-34.796520">
<ele>24.309999</ele>
<time>2018-10-07T12:43:41Z</time>
<speed>0.35</speed>
</trkpt>
<trkpt lat="-7.164977" lon="-34.796394">
<ele>11.960000</ele>
<time>2018-10-07T12:49:37Z</time>
<speed>0.07</speed>
</trkpt>
<trkpt lat="-7.165005" lon="-34.796276">
<ele>20.820000</ele>
<time>2018-10-07T12:55:03Z</time>
<speed>0.47</speed>
</trkpt>
<trkpt lat="-7.164914" lon="-34.796413">
<ele>10.679999</ele>
<time>2018-10-07T13:00:35Z</time>
<speed>0.26</speed>
</trkpt>
<trkpt lat="-7.164979" lon="-34.796246">
<ele>9.620000</ele>
<time>2018-10-07T13:07:08Z</time>
<speed>0.08</speed>
</trkpt>
<trkpt lat="-7.165058" lon="-34.796265">
<ele>14.120000</ele>
<time>2018-10-07T13:14:00Z</time>
<speed>0.11</speed>
</trkpt>
<trkpt lat="-7.165104" lon="-34.796322">
<ele>31.539999</ele>
<time>2018-10-07T13:21:34Z</time>
<speed>0.00</speed>
</trkpt>
<trkpt lat="-7.165208" lon="-34.796234">
<ele>54.119999</ele>
<time>2018-10-07T13:26:50Z</time>
<speed>0.00</speed>
</trkpt>
<trkpt lat="-7.164898" lon="-34.796612">
<ele>-75.529999</ele>
<time>2018-10-07T13:32:23Z</time>
<speed>0.14</speed>
</trkpt>
<trkpt lat="-7.165371" lon="-34.796116">
<ele>75.389999</ele>
<time>2018-10-07T13:38:22Z</time>
<speed>3.69</speed>
</trkpt>
<trkpt lat="-7.165161" lon="-34.796265">
<ele>45.889999</ele>
<time>2018-10-07T13:43:41Z</time>
<speed>0.00</speed>
</trkpt>
<trkpt lat="-7.164824" lon="-34.796509">
<ele>-40.419998</ele>
<time>2018-10-07T13:49:02Z</time>
<speed>0.00</speed>
</trkpt>
<trkpt lat="-7.164947" lon="-34.796406">
<ele>-13.880000</ele>
<time>2018-10-07T13:54:41Z</time>
<speed>0.63</speed>
</trkpt>
<trkpt lat="-7.165132" lon="-34.796207">
<ele>46.289997</ele>
<time>2018-10-07T14:00:43Z</time>
<speed>0.00</speed>
</trkpt>
<trkpt lat="-7.164807" lon="-34.796329">
<ele>5.440000</ele>
<time>2018-10-07T14:06:01Z</time>
<speed>0.48</speed>
</trkpt>
<trkpt lat="-7.165023" lon="-34.796303">
<ele>9.020000</ele>
<time>2018-10-07T14:11:21Z</time>
<speed>0.00</speed>
</trkpt>
<trkpt lat="-7.164799" lon="-34.796558">
<ele>-25.859999</ele>
<time>2018-10-07T14:16:41Z</time>
<speed>0.00</speed>
</trkpt>
<trkpt lat="-7.164926" lon="-34.796520">
<ele>-41.419998</ele>
<time>2018-10-07T14:22:09Z</time>
<speed>0.20</speed>
</trkpt>
<trkpt lat="-7.164916" lon="-34.796535">
<ele>-8.170000</ele>
<time>2018-10-07T14:27:46Z</time>
<speed>0.34</speed>
</trkpt>
<trkpt lat="-7.164957" lon="-34.796303">
<ele>42.459999</ele>
<time>2018-10-07T14:34:05Z</time>
<speed>0.00</speed>
</trkpt>
<trkpt lat="-7.165020" lon="-34.796364">
<ele>-14.780000</ele>
<time>2018-10-07T14:39:24Z</time>
<speed>0.00</speed>
</trkpt>
<trkpt lat="-7.165167" lon="-34.796177">
<ele>-25.330000</ele>
<time>2018-10-07T14:44:41Z</time>
<speed>0.14</speed>
</trkpt>
<trkpt lat="-7.164947" lon="-34.796391">
<ele>1.620000</ele>
<time>2018-10-07T14:49:57Z</time>
<speed>0.00</speed>
</trkpt>
<trkpt lat="-7.165208" lon="-34.796364">
<ele>-13.630000</ele>
<time>2018-10-07T14:55:29Z</time>
<speed>0.00</speed>
</trkpt>
<trkpt lat="-7.165121" lon="-34.796326">
<ele>26.939999</ele>
<time>2018-10-07T15:00:50Z</time>
<speed>0.00</speed>
</trkpt>
<trkpt lat="-7.165047" lon="-34.796478">
<ele>3.920000</ele>
<time>2018-10-07T15:06:05Z</time>
<speed>0.00</speed>
</trkpt>
<trkpt lat="-7.165101" lon="-34.796337">
<ele>35.919998</ele>
<time>2018-10-07T15:11:51Z</time>
<speed>0.26</speed>
</trkpt>
<trkpt lat="-7.165044" lon="-34.796280">
<ele>14.000000</ele>
<time>2018-10-07T15:17:44Z</time>
<speed>0.08</speed>
</trkpt>
<trkpt lat="-7.165102" lon="-34.796303">
<ele>26.549999</ele>
<time>2018-10-07T15:22:59Z</time>
<speed>0.00</speed>
</trkpt>
<trkpt lat="-7.165074" lon="-34.796257">
<ele>17.529999</ele>
<time>2018-10-07T15:28:14Z</time>
<speed>0.00</speed>
</trkpt>
<trkpt lat="-7.164931" lon="-34.796246">
<ele>5.160000</ele>
<time>2018-10-07T15:33:31Z</time>
<speed>0.00</speed>
</trkpt>
<trkpt lat="-7.165072" lon="-34.796307">
<ele>-3.720000</ele>
<time>2018-10-07T15:38:46Z</time>
<speed>0.00</speed>
</trkpt>
<trkpt lat="-7.164819" lon="-34.796360">
<ele>-1.550000</ele>
<time>2018-10-07T15:44:01Z</time>
<speed>0.00</speed>
</trkpt>
<trkpt lat="-7.165106" lon="-34.796284">
<ele>11.639999</ele>
<time>2018-10-07T15:49:17Z</time>
<speed>0.00</speed>
</trkpt>
<trkpt lat="-7.164978" lon="-34.796276">
<ele>20.830000</ele>
<time>2018-10-07T15:54:32Z</time>
<speed>0.00</speed>
</trkpt>
<trkpt lat="-7.165065" lon="-34.796303">
<ele>32.040001</ele>
<time>2018-10-07T16:00:12Z</time>
<speed>0.08</speed>
</trkpt>
<trkpt lat="-7.165030" lon="-34.796257">
<ele>-4.820000</ele>
<time>2018-10-07T16:05:57Z</time>
<speed>0.11</speed>
</trkpt>
<trkpt lat="-7.164992" lon="-34.796284">
<ele>6.770000</ele>
<time>2018-10-07T16:12:47Z</time>
<speed>0.14</speed>
</trkpt>
<trkpt lat="-7.165031" lon="-34.796333">
<ele>-10.660000</ele>
<time>2018-10-07T16:19:56Z</time>
<speed>0.05</speed>
</trkpt>
<trkpt lat="-7.165136" lon="-34.796547">
<ele>-13.400000</ele>
<time>2018-10-07T16:27:38Z</time>
<speed>0.09</speed>
</trkpt>
<trkpt lat="-7.164800" lon="-34.796158">
<ele>-5.940000</ele>
<time>2018-10-07T16:36:28Z</time>
<speed>0.04</speed>
</trkpt>
<trkpt lat="-7.164923" lon="-34.796383">
<ele>-14.490000</ele>
<time>2018-10-07T16:45:31Z</time>
<speed>0.07</speed>
</trkpt>
<trkpt lat="-7.164929" lon="-34.796543">
<ele>-49.809998</ele>
<time>2018-10-07T16:54:17Z</time>
<speed>0.21</speed>
</trkpt>
<trkpt lat="-7.164984" lon="-34.796307">
<ele>-0.810000</ele>
<time>2018-10-07T17:03:34Z</time>
<speed>0.27</speed>
</trkpt>
<trkpt lat="-7.164998" lon="-34.796368">
<ele>-22.209999</ele>
<time>2018-10-07T17:12:23Z</time>
<speed>0.00</speed>
</trkpt>
<trkpt lat="-7.165040" lon="-34.796337">
<ele>17.359999</ele>
<time>2018-10-07T17:17:38Z</time>
<speed>0.00</speed>
</trkpt>
<trkpt lat="-7.165034" lon="-34.796352">
<ele>-3.550000</ele>
<time>2018-10-07T17:22:54Z</time>
<speed>0.00</speed>
</trkpt>
<trkpt lat="-7.165060" lon="-34.796253">
<ele>14.740000</ele>
<time>2018-10-07T17:28:10Z</time>
<speed>0.00</speed>
</trkpt>
<trkpt lat="-7.165046" lon="-34.796333">
<ele>11.809999</ele>
<time>2018-10-07T17:33:27Z</time>
<speed>0.00</speed>
</trkpt>
<trkpt lat="-7.165063" lon="-34.796352">
<ele>5.210000</ele>
<time>2018-10-07T17:38:42Z</time>
<speed>0.00</speed>
</trkpt>
<trkpt lat="-7.165126" lon="-34.796375">
<ele>27.449999</ele>
<time>2018-10-07T17:43:57Z</time>
<speed>0.00</speed>
</trkpt>
<trkpt lat="-7.165010" lon="-34.796246">
<ele>5.620000</ele>
<time>2018-10-07T17:49:13Z</time>
<speed>0.00</speed>
</trkpt>
<trkpt lat="-7.164954" lon="-34.796307">
<ele>-15.070000</ele>
<time>2018-10-07T17:54:28Z</time>
<speed>0.00</speed>
</trkpt>
<trkpt lat="-7.165020" lon="-34.796291">
<ele>-5.930000</ele>
<time>2018-10-07T17:59:47Z</time>
<speed>0.00</speed>
</trkpt>
<trkpt lat="-7.164971" lon="-34.796288">
<ele>6.240000</ele>
<time>2018-10-07T18:05:07Z</time>
<speed>0.00</speed>
</trkpt>
<trkpt lat="-7.165008" lon="-34.796410">
<ele>13.190000</ele>
<time>2018-10-07T18:10:21Z</time>
<speed>0.00</speed>
</trkpt>
<trkpt lat="-7.164939" lon="-34.796047">
<ele>-16.510000</ele>
<time>2018-10-07T18:15:50Z</time>
<speed>0.00</speed>
</trkpt>
<trkpt lat="-7.165039" lon="-34.796329">
<ele>10.270000</ele>
<time>2018-10-07T18:21:05Z</time>
<speed>0.00</speed>
</trkpt>
<trkpt lat="-7.165081" lon="-34.796612">
<ele>23.629999</ele>
<time>2018-10-07T18:26:23Z</time>
<speed>0.00</speed>
</trkpt>
<trkpt lat="-7.164977" lon="-34.796375">
<ele>19.459999</ele>
<time>2018-10-07T18:32:02Z</time>
<speed>0.21</speed>
</trkpt>
<trkpt lat="-7.165076" lon="-34.796318">
<ele>13.120000</ele>
<time>2018-10-07T18:37:16Z</time>
<speed>0.00</speed>
</trkpt>
<trkpt lat="-7.165004" lon="-34.796307">
<ele>10.300000</ele>
<time>2018-10-07T18:42:30Z</time>
<speed>0.00</speed>
</trkpt>
<trkpt lat="-7.165101" lon="-34.796368">
<ele>14.330000</ele>
<time>2018-10-07T18:47:45Z</time>
<speed>0.00</speed>
</trkpt>
<trkpt lat="-7.165068" lon="-34.796268">
<ele>1.930000</ele>
<time>2018-10-07T18:52:59Z</time>
<speed>0.00</speed>
</trkpt>
<trkpt lat="-7.165030" lon="-34.796329">
<ele>15.190000</ele>
<time>2018-10-07T18:58:13Z</time>
<speed>1.74</speed>
</trkpt>
<trkpt lat="-7.165198" lon="-34.796280">
<ele>25.779999</ele>
<time>2018-10-07T19:03:39Z</time>
<speed>0.00</speed>
</trkpt>
<trkpt lat="-7.165123" lon="-34.796402">
<ele>13.429999</ele>
<time>2018-10-07T19:09:07Z</time>
<speed>0.00</speed>
</trkpt>
<trkpt lat="-7.165098" lon="-34.796349">
<ele>14.559999</ele>
<time>2018-10-07T19:14:28Z</time>
<speed>0.58</speed>
</trkpt>
<trkpt lat="-7.164963" lon="-34.796444">
<ele>-9.320000</ele>
<time>2018-10-07T19:19:43Z</time>
<speed>0.00</speed>
</trkpt>
<trkpt lat="-7.164998" lon="-34.796375">
<ele>2.940000</ele>
<time>2018-10-07T19:24:57Z</time>
<speed>0.00</speed>
</trkpt>
<trkpt lat="-7.164980" lon="-34.796310">
<ele>10.840000</ele>
<time>2018-10-07T19:30:12Z</time>
<speed>0.00</speed>
</trkpt>
<trkpt lat="-7.164990" lon="-34.796246">
<ele>12.040000</ele>
<time>2018-10-07T19:35:28Z</time>
<speed>0.00</speed>
</trkpt>
<trkpt lat="-7.165033" lon="-34.796234">
<ele>33.790001</ele>
<time>2018-10-07T19:40:43Z</time>
<speed>0.00</speed>
</trkpt>
<trkpt lat="-7.165042" lon="-34.796432">
<ele>9.420000</ele>
<time>2018-10-07T19:45:57Z</time>
<speed>0.00</speed>
</trkpt>
<trkpt lat="-7.165030" lon="-34.796314">
<ele>12.750000</ele>
<time>2018-10-07T19:51:11Z</time>
<speed>0.00</speed>
</trkpt>
<trkpt lat="-7.165080" lon="-34.796227">
<ele>12.160000</ele>
<time>2018-10-07T19:56:26Z</time>
<speed>0.00</speed>
</trkpt>
<trkpt lat="-7.165051" lon="-34.796394">
<ele>11.599999</ele>
<time>2018-10-07T20:02:01Z</time>
<speed>0.08</speed>
</trkpt>
<trkpt lat="-7.165076" lon="-34.796474">
<ele>-0.890000</ele>
<time>2018-10-07T20:07:16Z</time>
<speed>0.00</speed>
</trkpt>
<trkpt lat="-7.165003" lon="-34.796322">
<ele>-0.600000</ele>
<time>2018-10-07T20:12:51Z</time>
<speed>0.20</speed>
</trkpt>
<trkpt lat="-7.165035" lon="-34.796349">
<ele>14.240000</ele>
<time>2018-10-07T20:18:37Z</time>
<speed>0.16</speed>
</trkpt>
<trkpt lat="-7.165086" lon="-34.796528">
<ele>23.529999</ele>
<time>2018-10-07T20:25:29Z</time>
<speed>0.00</speed>
</trkpt>
<trkpt lat="-7.165044" lon="-34.796513">
<ele>28.549999</ele>
<time>2018-10-07T20:31:05Z</time>
<speed>0.01</speed>
</trkpt>
<trkpt lat="-7.165055" lon="-34.796356">
<ele>25.809999</ele>
<time>2018-10-07T20:37:46Z</time>
<speed>0.15</speed>
</trkpt>
<trkpt lat="-7.165125" lon="-34.796463">
<ele>39.889999</ele>
<time>2018-10-07T20:44:37Z</time>
<speed>0.00</speed>
</trkpt>
<trkpt lat="-7.165015" lon="-34.796181">
<ele>14.059999</ele>
<time>2018-10-07T20:49:51Z</time>
<speed>0.00</speed>
</trkpt>
<trkpt lat="-7.165026" lon="-34.796360">
<ele>13.280000</ele>
<time>2018-10-07T20:55:06Z</time>
<speed>0.00</speed>
</trkpt>
<trkpt lat="-7.165090" lon="-34.796368">
<ele>35.709999</ele>
<time>2018-10-07T21:00:23Z</time>
<speed>1.81</speed>
</trkpt>
<trkpt lat="-7.165102" lon="-34.796307">
<ele>0.310000</ele>
<time>2018-10-07T21:05:36Z</time>
<speed>0.00</speed>
</trkpt>
<trkpt lat="-7.164982" lon="-34.796360">
<ele>-3.890000</ele>
<time>2018-10-07T21:10:53Z</time>
<speed>0.00</speed>
</trkpt>
<trkpt lat="-7.165031" lon="-34.796299">
<ele>-11.580000</ele>
<time>2018-10-07T21:16:07Z</time>
<speed>0.00</speed>
</trkpt>
<trkpt lat="-7.165024" lon="-34.796349">
<ele>12.259999</ele>
<time>2018-10-07T21:21:20Z</time>
<speed>0.25</speed>
</trkpt>
<trkpt lat="-7.165053" lon="-34.796425">
<ele>9.349999</ele>
<time>2018-10-07T21:26:41Z</time>
<speed>0.92</speed>
</trkpt>
<trkpt lat="-7.165057" lon="-34.796280">
<ele>33.139999</ele>
<time>2018-10-07T21:31:55Z</time>
<speed>0.00</speed>
</trkpt>
<trkpt lat="-7.165003" lon="-34.796337">
<ele>0.890000</ele>
<time>2018-10-07T21:37:09Z</time>
<speed>0.47</speed>
</trkpt>
<trkpt lat="-7.165177" lon="-34.796494">
<ele>-12.820000</ele>
<time>2018-10-07T21:42:23Z</time>
<speed>0.00</speed>
</trkpt>
<trkpt lat="-7.165059" lon="-34.796371">
<ele>17.750000</ele>
<time>2018-10-07T21:47:36Z</time>
<speed>0.00</speed>
</trkpt>
<trkpt lat="-7.165096" lon="-34.796345">
<ele>-2.060000</ele>
<time>2018-10-07T21:52:50Z</time>
<speed>0.00</speed>
</trkpt>
<trkpt lat="-7.165067" lon="-34.796295">
<ele>16.809999</ele>
<time>2018-10-07T21:58:04Z</time>
<speed>0.00</speed>
</trkpt>
<trkpt lat="-7.165104" lon="-34.796387">
<ele>5.810000</ele>
<time>2018-10-07T22:03:38Z</time>
<speed>0.11</speed>
</trkpt>
<trkpt lat="-7.165088" lon="-34.796368">
<ele>3.200000</ele>
<time>2018-10-07T22:09:09Z</time>
<speed>0.21</speed>
</trkpt>
<trkpt lat="-7.165044" lon="-34.796242">
<ele>38.709999</ele>
<time>2018-10-07T22:14:46Z</time>
<speed>0.25</speed>
</trkpt>
<trkpt lat="-7.165030" lon="-34.796234">
<ele>34.070000</ele>
<time>2018-10-07T22:21:24Z</time>
<speed>0.11</speed>
</trkpt>
<trkpt lat="-7.165026" lon="-34.796261">
<ele>-3.420000</ele>
<time>2018-10-07T22:28:53Z</time>
<speed>0.00</speed>
</trkpt>
<trkpt lat="-7.165077" lon="-34.796204">
<ele>19.469999</ele>
<time>2018-10-07T22:34:08Z</time>
<speed>0.00</speed>
</trkpt>
<trkpt lat="-7.165105" lon="-34.796356">
<ele>14.200000</ele>
<time>2018-10-07T22:39:21Z</time>
<speed>0.00</speed>
</trkpt>
<trkpt lat="-7.165040" lon="-34.796253">
<ele>44.009998</ele>
<time>2018-10-07T22:44:34Z</time>
<speed>2.73</speed>
</trkpt>
<trkpt lat="-7.164989" lon="-34.796234">
<ele>-9.420000</ele>
<time>2018-10-07T22:49:48Z</time>
<speed>0.00</speed>
</trkpt>
<trkpt lat="-7.165030" lon="-34.796303">
<ele>37.439999</ele>
<time>2018-10-07T22:55:01Z</time>
<speed>0.00</speed>
</trkpt>
<trkpt lat="-7.164976" lon="-34.796307">
<ele>13.440000</ele>
<time>2018-10-07T23:00:17Z</time>
<speed>0.00</speed>
</trkpt>
<trkpt lat="-7.165060" lon="-34.796249">
<ele>-3.700000</ele>
<time>2018-10-07T23:05:31Z</time>
<speed>0.00</speed>
</trkpt>
<trkpt lat="-7.165028" lon="-34.796303">
<ele>23.160000</ele>
<time>2018-10-07T23:10:44Z</time>
<speed>3.28</speed>
</trkpt>
<trkpt lat="-7.164982" lon="-34.796379">
<ele>-3.050000</ele>
<time>2018-10-07T23:15:57Z</time>
<speed>0.00</speed>
</trkpt>
<trkpt lat="-7.164907" lon="-34.796368">
<ele>34.930000</ele>
<time>2018-10-07T23:21:10Z</time>
<speed>0.00</speed>
</trkpt>
<trkpt lat="-7.165097" lon="-34.796326">
<ele>23.709999</ele>
<time>2018-10-07T23:26:23Z</time>
<speed>0.00</speed>
</trkpt>
<trkpt lat="-7.165047" lon="-34.796272">
<ele>1.830000</ele>
<time>2018-10-07T23:31:37Z</time>
<speed>0.00</speed>
</trkpt>
<trkpt lat="-7.165030" lon="-34.796112">
<ele>-15.589999</ele>
<time>2018-10-07T23:36:54Z</time>
<speed>0.20</speed>
</trkpt>
<trkpt lat="-7.164932" lon="-34.796310">
<ele>-21.869999</ele>
<time>2018-10-07T23:42:07Z</time>
<speed>0.00</speed>
</trkpt>
<trkpt lat="-7.164989" lon="-34.796299">
<ele>-5.900000</ele>
<time>2018-10-07T23:47:22Z</time>
<speed>0.00</speed>
</trkpt>
<trkpt lat="-7.164995" lon="-34.796288">
<ele>-37.610001</ele>
<time>2018-10-07T23:52:39Z</time>
<speed>0.22</speed>
</trkpt>
<trkpt lat="-7.165108" lon="-34.796303">
<ele>37.059998</ele>
<time>2018-10-07T23:57:57Z</time>
<speed>0.00</speed>
</trkpt>
<trkpt lat="-7.165009" lon="-34.796322">
<ele>14.639999</ele>
<time>2018-10-08T00:03:32Z</time>
<speed>0.52</speed>
</trkpt>
<trkpt lat="-7.165002" lon="-34.796318">
<ele>43.540001</ele>
<time>2018-10-08T00:08:46Z</time>
<speed>0.00</speed>
</trkpt>
<trkpt lat="-7.164907" lon="-34.796272">
<ele>10.270000</ele>
<time>2018-10-08T00:14:08Z</time>
<speed>0.57</speed>
</trkpt>
<trkpt lat="-7.164960" lon="-34.796272">
<ele>10.070000</ele>
<time>2018-10-08T00:19:21Z</time>
<speed>0.00</speed>
</trkpt>
<trkpt lat="-7.165051" lon="-34.796299">
<ele>55.759998</ele>
<time>2018-10-08T00:24:34Z</time>
<speed>0.00</speed>
</trkpt>
<trkpt lat="-7.164874" lon="-34.796310">
<ele>16.639999</ele>
<time>2018-10-08T00:29:48Z</time>
<speed>0.00</speed>
</trkpt>
<trkpt lat="-7.164820" lon="-34.796310">
<ele>-51.439999</ele>
<time>2018-10-08T00:35:02Z</time>
<speed>0.00</speed>
</trkpt>
<trkpt lat="-7.164961" lon="-34.796360">
<ele>-0.130000</ele>
<time>2018-10-08T00:40:15Z</time>
<speed>0.00</speed>
</trkpt>
<trkpt lat="-7.164994" lon="-34.796394">
<ele>-12.990000</ele>
<time>2018-10-08T00:45:30Z</time>
<speed>0.00</speed>
</trkpt>
<trkpt lat="-7.164910" lon="-34.796387">
<ele>-1.980000</ele>
<time>2018-10-08T00:50:43Z</time>
<speed>0.00</speed>
</trkpt>
<trkpt lat="-7.165174" lon="-34.796391">
<ele>23.519999</ele>
<time>2018-10-08T00:56:06Z</time>
<speed>0.00</speed>
</trkpt>
<trkpt lat="-7.164878" lon="-34.796337">
<ele>22.660000</ele>
<time>2018-10-08T01:01:31Z</time>
<speed>0.31</speed>
</trkpt>
<trkpt lat="-7.164934" lon="-34.796459">
<ele>-16.209999</ele>
<time>2018-10-08T01:06:55Z</time>
<speed>0.00</speed>
</trkpt>
<trkpt lat="-7.164865" lon="-34.796394">
<ele>-19.799999</ele>
<time>2018-10-08T01:12:18Z</time>
<speed>0.00</speed>
</trkpt>
<trkpt lat="-7.165022" lon="-34.796398">
<ele>7.050000</ele>
<time>2018-10-08T01:17:41Z</time>
<speed>0.00</speed>
</trkpt>
<trkpt lat="-7.164918" lon="-34.796200">
<ele>14.509999</ele>
<time>2018-10-08T01:23:00Z</time>
<speed>0.00</speed>
</trkpt>
<trkpt lat="-7.164897" lon="-34.796322">
<ele>-58.739998</ele>
<time>2018-10-08T01:28:18Z</time>
<speed>0.00</speed>
</trkpt>
<trkpt lat="-7.164980" lon="-34.796318">
<ele>-4.500000</ele>
<time>2018-10-08T01:33:36Z</time>
<speed>0.13</speed>
</trkpt>
<trkpt lat="-7.165108" lon="-34.796238">
<ele>62.039997</ele>
<time>2018-10-08T01:38:54Z</time>
<speed>0.07</speed>
</trkpt>
<trkpt lat="-7.165034" lon="-34.796242">
<ele>35.439999</ele>
<time>2018-10-08T01:44:13Z</time>
<speed>0.00</speed>
</trkpt>
<trkpt lat="-7.164948" lon="-34.796413">
<ele>25.389999</ele>
<time>2018-10-08T01:49:31Z</time>
<speed>0.00</speed>
</trkpt>
<trkpt lat="-7.165205" lon="-34.796284">
<ele>33.169998</ele>
<time>2018-10-08T01:54:47Z</time>
<speed>0.00</speed>
</trkpt>
<trkpt lat="-7.165117" lon="-34.796345">
<ele>-0.620000</ele>
<time>2018-10-08T02:00:33Z</time>
<speed>0.00</speed>
</trkpt>
<trkpt lat="-7.165220" lon="-34.796314">
<ele>23.240000</ele>
<time>2018-10-08T02:06:25Z</time>
<speed>0.00</speed>
</trkpt>
<trkpt lat="-7.165364" lon="-34.796249">
<ele>-25.779999</ele>
<time>2018-10-08T02:11:38Z</time>
<speed>0.00</speed>
</trkpt>
<trkpt lat="-7.164993" lon="-34.796299">
<ele>12.969999</ele>
<time>2018-10-08T02:16:51Z</time>
<speed>7.06</speed>
</trkpt>
<trkpt lat="-7.164945" lon="-34.796375">
<ele>97.509995</ele>
<time>2018-10-08T02:22:04Z</time>
<speed>0.00</speed>
</trkpt>
<trkpt lat="-7.164977" lon="-34.796341">
<ele>2.470000</ele>
<time>2018-10-08T02:27:19Z</time>
<speed>0.00</speed>
</trkpt>
<trkpt lat="-7.165046" lon="-34.796261">
<ele>35.959999</ele>
<time>2018-10-08T02:32:35Z</time>
<speed>0.00</speed>
</trkpt>
<trkpt lat="-7.164974" lon="-34.796207">
<ele>-76.919998</ele>
<time>2018-10-08T02:38:02Z</time>
<speed>0.00</speed>
</trkpt>
<trkpt lat="-7.165059" lon="-34.796150">
<ele>-70.360001</ele>
<time>2018-10-08T02:43:24Z</time>
<speed>0.00</speed>
</trkpt>
<trkpt lat="-7.165004" lon="-34.796360">
<ele>19.590000</ele>
<time>2018-10-08T02:48:41Z</time>
<speed>0.00</speed>
</trkpt>
<trkpt lat="-7.164901" lon="-34.796276">
<ele>21.840000</ele>
<time>2018-10-08T02:53:55Z</time>
<speed>0.00</speed>
</trkpt>
<trkpt lat="-7.164998" lon="-34.796341">
<ele>-31.740000</ele>
<time>2018-10-08T02:59:10Z</time>
<speed>1.32</speed>
</trkpt>
</trkseg>
</trk>
<trk>
<name>20181027-192720(11)</name>
<desc>Color:004000ff</desc>
<trkseg>
<trkpt lat="-7.165072" lon="-34.796318">
<ele>4.690000</ele>
<time>2018-10-08T03:04:39Z</time>
<speed>0.29</speed>
</trkpt>
<trkpt lat="-7.164760" lon="-34.796288">
<ele>-13.950000</ele>
<time>2018-10-08T03:09:52Z</time>
<speed>1.94</speed>
</trkpt>
<trkpt lat="-7.165009" lon="-34.796322">
<ele>19.420000</ele>
<time>2018-10-08T03:15:06Z</time>
<speed>0.00</speed>
</trkpt>
<trkpt lat="-7.165009" lon="-34.796329">
<ele>9.080000</ele>
<time>2018-10-08T03:20:24Z</time>
<speed>0.00</speed>
</trkpt>
<trkpt lat="-7.165059" lon="-34.796341">
<ele>3.280000</ele>
<time>2018-10-08T03:25:37Z</time>
<speed>0.00</speed>
</trkpt>
<trkpt lat="-7.164996" lon="-34.796326">
<ele>2.800000</ele>
<time>2018-10-08T03:31:03Z</time>
<speed>0.35</speed>
</trkpt>
<trkpt lat="-7.165110" lon="-34.796288">
<ele>0.130000</ele>
<time>2018-10-08T03:36:38Z</time>
<speed>0.25</speed>
</trkpt>
<trkpt lat="-7.165032" lon="-34.796314">
<ele>36.099998</ele>
<time>2018-10-08T03:42:30Z</time>
<speed>0.17</speed>
</trkpt>
<trkpt lat="-7.165067" lon="-34.796284">
<ele>10.770000</ele>
<time>2018-10-08T03:49:01Z</time>
<speed>0.00</speed>
</trkpt>
<trkpt lat="-7.164974" lon="-34.796352">
<ele>-6.090000</ele>
<time>2018-10-08T03:54:17Z</time>
<speed>0.00</speed>
</trkpt>
<trkpt lat="-7.164967" lon="-34.796280">
<ele>34.540001</ele>
<time>2018-10-08T03:59:33Z</time>
<speed>0.00</speed>
</trkpt>
<trkpt lat="-7.165078" lon="-34.796307">
<ele>44.980000</ele>
<time>2018-10-08T04:04:49Z</time>
<speed>0.00</speed>
</trkpt>
<trkpt lat="-7.165140" lon="-34.796341">
<ele>40.959999</ele>
<time>2018-10-08T04:10:03Z</time>
<speed>0.00</speed>
</trkpt>
<trkpt lat="-7.165078" lon="-34.796299">
<ele>46.809998</ele>
<time>2018-10-08T04:15:17Z</time>
<speed>0.00</speed>
</trkpt>
<trkpt lat="-7.165056" lon="-34.796368">
<ele>25.849998</ele>
<time>2018-10-08T04:20:31Z</time>
<speed>0.00</speed>
</trkpt>
<trkpt lat="-7.165045" lon="-34.796299">
<ele>26.430000</ele>
<time>2018-10-08T04:25:44Z</time>
<speed>0.00</speed>
</trkpt>
<trkpt lat="-7.165102" lon="-34.796333">
<ele>34.320000</ele>
<time>2018-10-08T04:30:58Z</time>
<speed>1.75</speed>
</trkpt>
<trkpt lat="-7.165073" lon="-34.796265">
<ele>28.410000</ele>
<time>2018-10-08T04:36:11Z</time>
<speed>0.00</speed>
</trkpt>
<trkpt lat="-7.164988" lon="-34.796307">
<ele>82.209999</ele>
<time>2018-10-08T04:41:28Z</time>
<speed>0.00</speed>
</trkpt>
<trkpt lat="-7.165440" lon="-34.796299">
<ele>117.019997</ele>
<time>2018-10-08T04:46:47Z</time>
<speed>1.52</speed>
</trkpt>
<trkpt lat="-7.164912" lon="-34.796333">
<ele>-17.959999</ele>
<time>2018-10-08T04:52:05Z</time>
<speed>1.96</speed>
</trkpt>
<trkpt lat="-7.165596" lon="-34.796383">
<ele>134.559998</ele>
<time>2018-10-08T04:57:47Z</time>
<speed>0.24</speed>
</trkpt>
<trkpt lat="-7.164761" lon="-34.796371">
<ele>-50.879997</ele>
<time>2018-10-08T05:03:31Z</time>
<speed>0.34</speed>
</trkpt>
<trkpt lat="-7.165088" lon="-34.796406">
<ele>0.190000</ele>
<time>2018-10-08T05:10:40Z</time>
<speed>0.00</speed>
</trkpt>
<trkpt lat="-7.165106" lon="-34.796425">
<ele>-22.070000</ele>
<time>2018-10-08T05:15:53Z</time>
<speed>0.00</speed>
</trkpt>
<trkpt lat="-7.165111" lon="-34.796356">
<ele>29.080000</ele>
<time>2018-10-08T05:21:06Z</time>
<speed>0.00</speed>
</trkpt>
<trkpt lat="-7.165068" lon="-34.796379">
<ele>18.820000</ele>
<time>2018-10-08T05:26:19Z</time>
<speed>0.00</speed>
</trkpt>
<trkpt lat="-7.165139" lon="-34.796410">
<ele>36.279999</ele>
<time>2018-10-08T05:31:32Z</time>
<speed>0.00</speed>
</trkpt>
<trkpt lat="-7.165063" lon="-34.796398">
<ele>12.420000</ele>
<time>2018-10-08T05:36:45Z</time>
<speed>0.00</speed>
</trkpt>
<trkpt lat="-7.165013" lon="-34.796333">
<ele>40.149998</ele>
<time>2018-10-08T05:41:58Z</time>
<speed>0.00</speed>
</trkpt>
<trkpt lat="-7.165004" lon="-34.796341">
<ele>11.360000</ele>
<time>2018-10-08T05:47:10Z</time>
<speed>0.00</speed>
</trkpt>
<trkpt lat="-7.165016" lon="-34.796364">
<ele>2.380000</ele>
<time>2018-10-08T05:52:22Z</time>
<speed>0.00</speed>
</trkpt>
<trkpt lat="-7.165049" lon="-34.796299">
<ele>14.799999</ele>
<time>2018-10-08T05:57:34Z</time>
<speed>0.00</speed>
</trkpt>
<trkpt lat="-7.165258" lon="-34.796276">
<ele>13.070000</ele>
<time>2018-10-08T06:03:24Z</time>
<speed>0.00</speed>
</trkpt>
<trkpt lat="-7.165114" lon="-34.796322">
<ele>19.869999</ele>
<time>2018-10-08T06:08:37Z</time>
<speed>0.00</speed>
</trkpt>
<trkpt lat="-7.164953" lon="-34.796360">
<ele>19.590000</ele>
<time>2018-10-08T06:13:56Z</time>
<speed>0.00</speed>
</trkpt>
<trkpt lat="-7.165265" lon="-34.796284">
<ele>29.859999</ele>
<time>2018-10-08T06:19:17Z</time>
<speed>0.36</speed>
</trkpt>
<trkpt lat="-7.164836" lon="-34.796356">
<ele>22.969999</ele>
<time>2018-10-08T06:24:32Z</time>
<speed>0.00</speed>
</trkpt>
<trkpt lat="-7.165158" lon="-34.796284">
<ele>13.170000</ele>
<time>2018-10-08T06:29:52Z</time>
<speed>0.00</speed>
</trkpt>
<trkpt lat="-7.165470" lon="-34.796314">
<ele>-18.840000</ele>
<time>2018-10-08T06:35:05Z</time>
<speed>5.07</speed>
</trkpt>
<trkpt lat="-7.164872" lon="-34.796364">
<ele>-0.500000</ele>
<time>2018-10-08T06:40:26Z</time>
<speed>2.19</speed>
</trkpt>
<trkpt lat="-7.164899" lon="-34.796284">
<ele>10.250000</ele>
<time>2018-10-08T06:46:03Z</time>
<speed>0.19</speed>
</trkpt>
<trkpt lat="-7.165002" lon="-34.796276">
<ele>14.270000</ele>
<time>2018-10-08T06:51:16Z</time>
<speed>0.00</speed>
</trkpt>
<trkpt lat="-7.165079" lon="-34.796284">
<ele>16.129999</ele>
<time>2018-10-08T06:56:29Z</time>
<speed>0.00</speed>
</trkpt>
<trkpt lat="-7.165132" lon="-34.796280">
<ele>20.150000</ele>
<time>2018-10-08T07:01:47Z</time>
<speed>0.00</speed>
</trkpt>
<trkpt lat="-7.164995" lon="-34.796291">
<ele>10.960000</ele>
<time>2018-10-08T07:07:00Z</time>
<speed>0.00</speed>
</trkpt>
<trkpt lat="-7.164970" lon="-34.796371">
<ele>19.279999</ele>
<time>2018-10-08T07:12:13Z</time>
<speed>0.00</speed>
</trkpt>
<trkpt lat="-7.164920" lon="-34.796261">
<ele>21.379999</ele>
<time>2018-10-08T07:17:26Z</time>
<speed>0.00</speed>
</trkpt>
<trkpt lat="-7.164899" lon="-34.796387">
<ele>19.109999</ele>
<time>2018-10-08T07:22:39Z</time>
<speed>0.00</speed>
</trkpt>
<trkpt lat="-7.164622" lon="-34.795967">
<ele>39.129997</ele>
<time>2018-10-08T07:27:52Z</time>
<speed>0.00</speed>
</trkpt>
<trkpt lat="-7.164885" lon="-34.796356">
<ele>-15.589999</ele>
<time>2018-10-08T07:33:04Z</time>
<speed>0.24</speed>
</trkpt>
<trkpt lat="-7.165061" lon="-34.796375">
<ele>17.150000</ele>
<time>2018-10-08T07:38:17Z</time>
<speed>0.00</speed>
</trkpt>
<trkpt lat="-7.165158" lon="-34.796318">
<ele>37.989998</ele>
<time>2018-10-08T07:43:29Z</time>
<speed>0.00</speed>
</trkpt>
<trkpt lat="-7.165216" lon="-34.796459">
<ele>12.349999</ele>
<time>2018-10-08T07:48:41Z</time>
<speed>0.00</speed>
</trkpt>
<trkpt lat="-7.165085" lon="-34.796379">
<ele>19.299999</ele>
<time>2018-10-08T07:53:55Z</time>
<speed>0.00</speed>
</trkpt>
<trkpt lat="-7.165025" lon="-34.796349">
<ele>2.170000</ele>
<time>2018-10-08T07:59:25Z</time>
<speed>0.06</speed>
</trkpt>
<trkpt lat="-7.165096" lon="-34.796410">
<ele>6.180000</ele>
<time>2018-10-08T08:05:00Z</time>
<speed>0.25</speed>
</trkpt>
<trkpt lat="-7.165000" lon="-34.796265">
<ele>1.580000</ele>
<time>2018-10-08T08:10:13Z</time>
<speed>0.18</speed>
</trkpt>
<trkpt lat="-7.164990" lon="-34.796272">
<ele>6.530000</ele>
<time>2018-10-08T08:15:25Z</time>
<speed>0.00</speed>
</trkpt>
<trkpt lat="-7.165048" lon="-34.796379">
<ele>15.730000</ele>
<time>2018-10-08T08:20:37Z</time>
<speed>0.00</speed>
</trkpt>
<trkpt lat="-7.165020" lon="-34.796371">
<ele>42.899998</ele>
<time>2018-10-08T08:25:49Z</time>
<speed>0.00</speed>
</trkpt>
<trkpt lat="-7.165104" lon="-34.796318">
<ele>36.950001</ele>
<time>2018-10-08T08:31:02Z</time>
<speed>0.00</speed>
</trkpt>
<trkpt lat="-7.165073" lon="-34.796345">
<ele>0.820000</ele>
<time>2018-10-08T08:36:14Z</time>
<speed>0.00</speed>
</trkpt>
<trkpt lat="-7.165096" lon="-34.796284">
<ele>-0.610000</ele>
<time>2018-10-08T08:41:26Z</time>
<speed>0.00</speed>
</trkpt>
<trkpt lat="-7.164983" lon="-34.796295">
<ele>6.670000</ele>
<time>2018-10-08T08:46:38Z</time>
<speed>0.00</speed>
</trkpt>
<trkpt lat="-7.165019" lon="-34.796322">
<ele>0.310000</ele>
<time>2018-10-08T08:51:50Z</time>
<speed>0.00</speed>
</trkpt>
<trkpt lat="-7.165002" lon="-34.796379">
<ele>13.809999</ele>
<time>2018-10-08T08:57:02Z</time>
<speed>0.00</speed>
</trkpt>
<trkpt lat="-7.164989" lon="-34.796329">
<ele>6.690000</ele>
<time>2018-10-08T09:02:20Z</time>
<speed>0.00</speed>
</trkpt>
<trkpt lat="-7.165003" lon="-34.796318">
<ele>10.370000</ele>
<time>2018-10-08T09:07:32Z</time>
<speed>0.00</speed>
</trkpt>
<trkpt lat="-7.165040" lon="-34.796356">
<ele>20.650000</ele>
<time>2018-10-08T09:12:44Z</time>
<speed>0.00</speed>
</trkpt>
<trkpt lat="-7.165040" lon="-34.796322">
<ele>15.880000</ele>
<time>2018-10-08T09:17:57Z</time>
<speed>0.00</speed>
</trkpt>
<trkpt lat="-7.164981" lon="-34.796333">
<ele>16.129999</ele>
<time>2018-10-08T09:23:11Z</time>
<speed>0.00</speed>
</trkpt>
<trkpt lat="-7.165143" lon="-34.796734">
<ele>45.619999</ele>
<time>2018-10-08T09:28:24Z</time>
<speed>0.00</speed>
</trkpt>
<trkpt lat="-7.164998" lon="-34.796425">
<ele>22.379999</ele>
<time>2018-10-08T09:33:36Z</time>
<speed>0.00</speed>
</trkpt>
<trkpt lat="-7.164999" lon="-34.796310">
<ele>-23.269999</ele>
<time>2018-10-08T09:38:54Z</time>
<speed>0.00</speed>
</trkpt>
<trkpt lat="-7.165015" lon="-34.796349">
<ele>-6.310000</ele>
<time>2018-10-08T09:44:06Z</time>
<speed>0.00</speed>
</trkpt>
<trkpt lat="-7.165011" lon="-34.796417">
<ele>11.179999</ele>
<time>2018-10-08T09:49:27Z</time>
<speed>0.09</speed>
</trkpt>
<trkpt lat="-7.165012" lon="-34.796318">
<ele>25.219999</ele>
<time>2018-10-08T09:54:58Z</time>
<speed>0.23</speed>
</trkpt>
<trkpt lat="-7.165125" lon="-34.796444">
<ele>26.980000</ele>
<time>2018-10-08T10:00:13Z</time>
<speed>0.00</speed>
</trkpt>
<trkpt lat="-7.165048" lon="-34.796364">
<ele>30.059999</ele>
<time>2018-10-08T10:05:26Z</time>
<speed>0.00</speed>
</trkpt>
<trkpt lat="-7.164960" lon="-34.796402">
<ele>18.770000</ele>
<time>2018-10-08T10:10:39Z</time>
<speed>0.00</speed>
</trkpt>
<trkpt lat="-7.165220" lon="-34.796486">
<ele>17.799999</ele>
<time>2018-10-08T10:15:52Z</time>
<speed>0.00</speed>
</trkpt>
<trkpt lat="-7.165034" lon="-34.796261">
<ele>2.000000</ele>
<time>2018-10-08T10:21:08Z</time>
<speed>0.00</speed>
</trkpt>
<trkpt lat="-7.164850" lon="-34.795662">
<ele>-3.400000</ele>
<time>2018-10-08T10:26:27Z</time>
<speed>0.85</speed>
</trkpt>
<trkpt lat="-7.165045" lon="-34.796421">
<ele>26.529999</ele>
<time>2018-10-08T10:31:40Z</time>
<speed>0.00</speed>
</trkpt>
<trkpt lat="-7.164851" lon="-34.795570">
<ele>17.990000</ele>
<time>2018-10-08T10:36:59Z</time>
<speed>4.34</speed>
</trkpt>
<trkpt lat="-7.165120" lon="-34.796745">
<ele>49.610001</ele>
<time>2018-10-08T10:42:18Z</time>
<speed>0.00</speed>
</trkpt>
<trkpt lat="-7.164956" lon="-34.795898">
<ele>-1.650000</ele>
<time>2018-10-08T10:47:52Z</time>
<speed>1.87</speed>
</trkpt>
<trkpt lat="-7.165025" lon="-34.796322">
<ele>15.969999</ele>
<time>2018-10-08T10:53:32Z</time>
<speed>0.27</speed>
</trkpt>
<trkpt lat="-7.165162" lon="-34.796280">
<ele>-21.129999</ele>
<time>2018-10-08T11:00:24Z</time>
<speed>0.00</speed>
</trkpt>
<trkpt lat="-7.165068" lon="-34.796230">
<ele>11.230000</ele>
<time>2018-10-08T11:05:37Z</time>
<speed>0.00</speed>
</trkpt>
<trkpt lat="-7.165027" lon="-34.796326">
<ele>23.699999</ele>
<time>2018-10-08T11:10:49Z</time>
<speed>0.33</speed>
</trkpt>
<trkpt lat="-7.164985" lon="-34.796291">
<ele>35.369999</ele>
<time>2018-10-08T11:16:03Z</time>
<speed>0.00</speed>
</trkpt>
<trkpt lat="-7.164991" lon="-34.796394">
<ele>25.080000</ele>
<time>2018-10-08T11:21:17Z</time>
<speed>0.00</speed>
</trkpt>
<trkpt lat="-7.165066" lon="-34.796219">
<ele>57.059998</ele>
<time>2018-10-08T11:26:30Z</time>
<speed>0.00</speed>
</trkpt>
<trkpt lat="-7.165078" lon="-34.796379">
<ele>7.410000</ele>
<time>2018-10-08T11:31:44Z</time>
<speed>0.00</speed>
</trkpt>
<trkpt lat="-7.164988" lon="-34.796307">
<ele>5.090000</ele>
<time>2018-10-08T11:36:59Z</time>
<speed>0.00</speed>
</trkpt>
<trkpt lat="-7.164977" lon="-34.796432">
<ele>-9.960000</ele>
<time>2018-10-08T11:42:14Z</time>
<speed>0.00</speed>
</trkpt>
<trkpt lat="-7.165036" lon="-34.796036">
<ele>-30.420000</ele>
<time>2018-10-08T11:47:34Z</time>
<speed>0.83</speed>
</trkpt>
<trkpt lat="-7.164919" lon="-34.796227">
<ele>68.019997</ele>
<time>2018-10-08T11:52:50Z</time>
<speed>0.00</speed>
</trkpt>
<trkpt lat="-7.165049" lon="-34.796272">
<ele>7.250000</ele>
<time>2018-10-08T11:58:04Z</time>
<speed>0.00</speed>
</trkpt>
<trkpt lat="-7.165040" lon="-34.796307">
<ele>-3.960000</ele>
<time>2018-10-08T12:03:56Z</time>
<speed>0.15</speed>
</trkpt>
<trkpt lat="-7.165024" lon="-34.796406">
<ele>-17.869999</ele>
<time>2018-10-08T12:09:10Z</time>
<speed>0.00</speed>
</trkpt>
<trkpt lat="-7.165020" lon="-34.796341">
<ele>29.299999</ele>
<time>2018-10-08T12:14:24Z</time>
<speed>0.00</speed>
</trkpt>
<trkpt lat="-7.165112" lon="-34.796276">
<ele>21.539999</ele>
<time>2018-10-08T12:19:39Z</time>
<speed>0.00</speed>
</trkpt>
<trkpt lat="-7.165040" lon="-34.796299">
<ele>21.180000</ele>
<time>2018-10-08T12:24:53Z</time>
<speed>0.00</speed>
</trkpt>
<trkpt lat="-7.164973" lon="-34.796322">
<ele>-3.080000</ele>
<time>2018-10-08T12:30:08Z</time>
<speed>0.00</speed>
</trkpt>
<trkpt lat="-7.164865" lon="-34.796314">
<ele>-9.429999</ele>
<time>2018-10-08T12:35:25Z</time>
<speed>0.00</speed>
</trkpt>
<trkpt lat="-7.164994" lon="-34.796352">
<ele>2.590000</ele>
<time>2018-10-08T12:40:39Z</time>
<speed>0.27</speed>
</trkpt>
<trkpt lat="-7.164974" lon="-34.796364">
<ele>15.610000</ele>
<time>2018-10-08T12:45:54Z</time>
<speed>0.00</speed>
</trkpt>
<trkpt lat="-7.165068" lon="-34.796310">
<ele>27.160000</ele>
<time>2018-10-08T12:51:08Z</time>
<speed>0.30</speed>
</trkpt>
<trkpt lat="-7.165118" lon="-34.796333">
<ele>37.299999</ele>
<time>2018-10-08T12:56:24Z</time>
<speed>0.00</speed>
</trkpt>
<trkpt lat="-7.165199" lon="-34.796268">
<ele>45.809998</ele>
<time>2018-10-08T13:01:45Z</time>
<speed>0.00</speed>
</trkpt>
<trkpt lat="-7.165183" lon="-34.796276">
<ele>47.129997</ele>
<time>2018-10-08T13:07:03Z</time>
<speed>0.00</speed>
</trkpt>
<trkpt lat="-7.164844" lon="-34.796333">
<ele>-25.699999</ele>
<time>2018-10-08T13:12:23Z</time>
<speed>0.00</speed>
</trkpt>
<trkpt lat="-7.165043" lon="-34.796310">
<ele>3.860000</ele>
<time>2018-10-08T13:17:40Z</time>
<speed>0.00</speed>
</trkpt>
<trkpt lat="-7.165094" lon="-34.796280">
<ele>25.299999</ele>
<time>2018-10-08T13:22:58Z</time>
<speed>0.26</speed>
</trkpt>
<trkpt lat="-7.165111" lon="-34.796494">
<ele>-8.660000</ele>
<time>2018-10-08T13:28:19Z</time>
<speed>0.00</speed>
</trkpt>
<trkpt lat="-7.165148" lon="-34.796196">
<ele>29.420000</ele>
<time>2018-10-08T13:33:38Z</time>
<speed>0.00</speed>
</trkpt>
<trkpt lat="-7.165082" lon="-34.796288">
<ele>2.500000</ele>
<time>2018-10-08T13:39:13Z</time>
<speed>0.21</speed>
</trkpt>
<trkpt lat="-7.164889" lon="-34.796474">
<ele>-28.900000</ele>
<time>2018-10-08T13:44:55Z</time>
<speed>0.09</speed>
</trkpt>
<trkpt lat="-7.164935" lon="-34.796333">
<ele>-31.679998</ele>
<time>2018-10-08T13:52:34Z</time>
<speed>0.14</speed>
</trkpt>
<trkpt lat="-7.164980" lon="-34.796291">
<ele>-8.520000</ele>
<time>2018-10-08T14:02:27Z</time>
<speed>0.25</speed>
</trkpt>
<trkpt lat="-7.165054" lon="-34.796314">
<ele>34.349998</ele>
<time>2018-10-08T14:12:30Z</time>
<speed>0.07</speed>
</trkpt>
<trkpt lat="-7.165076" lon="-34.796391">
<ele>16.760000</ele>
<time>2018-10-08T14:21:37Z</time>
<speed>0.00</speed>
</trkpt>
<trkpt lat="-7.165034" lon="-34.796356">
<ele>1.940000</ele>
<time>2018-10-08T14:26:53Z</time>
<speed>0.00</speed>
</trkpt>
<trkpt lat="-7.165033" lon="-34.796295">
<ele>28.510000</ele>
<time>2018-10-08T14:32:07Z</time>
<speed>0.00</speed>
</trkpt>
<trkpt lat="-7.164986" lon="-34.796341">
<ele>32.860001</ele>
<time>2018-10-08T14:37:21Z</time>
<speed>0.00</speed>
</trkpt>
<trkpt lat="-7.165034" lon="-34.796375">
<ele>-17.609999</ele>
<time>2018-10-08T14:42:36Z</time>
<speed>0.00</speed>
</trkpt>
<trkpt lat="-7.165086" lon="-34.796284">
<ele>15.139999</ele>
<time>2018-10-08T14:47:50Z</time>
<speed>0.00</speed>
</trkpt>
<trkpt lat="-7.165019" lon="-34.796375">
<ele>-2.690000</ele>
<time>2018-10-08T14:53:04Z</time>
<speed>0.00</speed>
</trkpt>
<trkpt lat="-7.164987" lon="-34.796272">
<ele>-4.730000</ele>
<time>2018-10-08T14:58:18Z</time>
<speed>0.00</speed>
</trkpt>
<trkpt lat="-7.164997" lon="-34.796429">
<ele>14.270000</ele>
<time>2018-10-08T15:03:37Z</time>
<speed>0.20</speed>
</trkpt>
<trkpt lat="-7.165026" lon="-34.796303">
<ele>23.820000</ele>
<time>2018-10-08T15:08:52Z</time>
<speed>0.00</speed>
</trkpt>
<trkpt lat="-7.164897" lon="-34.796314">
<ele>47.099998</ele>
<time>2018-10-08T15:14:08Z</time>
<speed>0.00</speed>
</trkpt>
<trkpt lat="-7.164981" lon="-34.796352">
<ele>12.460000</ele>
<time>2018-10-08T15:19:24Z</time>
<speed>0.00</speed>
</trkpt>
<trkpt lat="-7.164991" lon="-34.796299">
<ele>-16.139999</ele>
<time>2018-10-08T15:24:41Z</time>
<speed>0.00</speed>
</trkpt>
<trkpt lat="-7.164959" lon="-34.796291">
<ele>13.210000</ele>
<time>2018-10-08T15:29:56Z</time>
<speed>0.05</speed>
</trkpt>
<trkpt lat="-7.164809" lon="-34.796387">
<ele>-13.040000</ele>
<time>2018-10-08T15:35:13Z</time>
<speed>0.00</speed>
</trkpt>
<trkpt lat="-7.165000" lon="-34.796303">
<ele>11.240000</ele>
<time>2018-10-08T15:40:29Z</time>
<speed>0.00</speed>
</trkpt>
<trkpt lat="-7.165114" lon="-34.796246">
<ele>26.219999</ele>
<time>2018-10-08T15:45:45Z</time>
<speed>0.00</speed>
</trkpt>
<trkpt lat="-7.165019" lon="-34.796303">
<ele>16.940001</ele>
<time>2018-10-08T15:51:01Z</time>
<speed>0.00</speed>
</trkpt>
<trkpt lat="-7.164987" lon="-34.796299">
<ele>26.070000</ele>
<time>2018-10-08T15:56:16Z</time>
<speed>0.00</speed>
</trkpt>
<trkpt lat="-7.165060" lon="-34.796303">
<ele>9.530000</ele>
<time>2018-10-08T16:01:36Z</time>
<speed>0.00</speed>
</trkpt>
<trkpt lat="-7.165053" lon="-34.796280">
<ele>2.820000</ele>
<time>2018-10-08T16:06:51Z</time>
<speed>0.00</speed>
</trkpt>
<trkpt lat="-7.165100" lon="-34.796242">
<ele>28.500000</ele>
<time>2018-10-08T16:12:05Z</time>
<speed>0.19</speed>
</trkpt>
<trkpt lat="-7.164977" lon="-34.796234">
<ele>13.179999</ele>
<time>2018-10-08T16:17:21Z</time>
<speed>0.00</speed>
</trkpt>
<trkpt lat="-7.165047" lon="-34.796280">
<ele>-5.490000</ele>
<time>2018-10-08T16:22:36Z</time>
<speed>0.00</speed>
</trkpt>
<trkpt lat="-7.165151" lon="-34.796223">
<ele>12.099999</ele>
<time>2018-10-08T16:27:51Z</time>
<speed>0.00</speed>
</trkpt>
<trkpt lat="-7.165047" lon="-34.796333">
<ele>-3.170000</ele>
<time>2018-10-08T16:33:05Z</time>
<speed>0.00</speed>
</trkpt>
<trkpt lat="-7.165078" lon="-34.796299">
<ele>-43.369999</ele>
<time>2018-10-08T16:38:20Z</time>
<speed>0.00</speed>
</trkpt>
<trkpt lat="-7.165135" lon="-34.796246">
<ele>37.939999</ele>
<time>2018-10-08T16:43:35Z</time>
<speed>0.00</speed>
</trkpt>
<trkpt lat="-7.165058" lon="-34.796284">
<ele>-10.219999</ele>
<time>2018-10-08T16:48:50Z</time>
<speed>0.00</speed>
</trkpt>
<trkpt lat="-7.165030" lon="-34.796280">
<ele>0.330000</ele>
<time>2018-10-08T16:54:07Z</time>
<speed>0.00</speed>
</trkpt>
<trkpt lat="-7.165134" lon="-34.796215">
<ele>20.980000</ele>
<time>2018-10-08T16:59:26Z</time>
<speed>0.00</speed>
</trkpt>
<trkpt lat="-7.165134" lon="-34.796154">
<ele>52.779999</ele>
<time>2018-10-08T17:04:45Z</time>
<speed>0.00</speed>
</trkpt>
<trkpt lat="-7.165055" lon="-34.796215">
<ele>15.099999</ele>
<time>2018-10-08T17:10:06Z</time>
<speed>0.21</speed>
</trkpt>
<trkpt lat="-7.165058" lon="-34.796185">
<ele>30.160000</ele>
<time>2018-10-08T17:15:29Z</time>
<speed>0.00</speed>
</trkpt>
<trkpt lat="-7.165000" lon="-34.796341">
<ele>-17.049999</ele>
<time>2018-10-08T17:20:50Z</time>
<speed>1.52</speed>
</trkpt>
<trkpt lat="-7.164995" lon="-34.796291">
<ele>8.870000</ele>
<time>2018-10-08T17:26:20Z</time>
<speed>0.53</speed>
</trkpt>
<trkpt lat="-7.164977" lon="-34.796314">
<ele>7.760000</ele>
<time>2018-10-08T17:31:40Z</time>
<speed>0.76</speed>
</trkpt>
<trkpt lat="-7.165013" lon="-34.796391">
<ele>-31.059999</ele>
<time>2018-10-08T17:37:03Z</time>
<speed>0.00</speed>
</trkpt>
<trkpt lat="-7.165034" lon="-34.796139">
<ele>50.320000</ele>
<time>2018-10-08T17:42:23Z</time>
<speed>0.00</speed>
</trkpt>
<trkpt lat="-7.165018" lon="-34.796104">
<ele>82.279999</ele>
<time>2018-10-08T17:47:58Z</time>
<speed>0.25</speed>
</trkpt>
<trkpt lat="-7.165030" lon="-34.796505">
<ele>1.710000</ele>
<time>2018-10-08T17:53:38Z</time>
<speed>0.00</speed>
</trkpt>
<trkpt lat="-7.165096" lon="-34.796295">
<ele>21.400000</ele>
<time>2018-10-08T17:59:02Z</time>
<speed>0.00</speed>
</trkpt>
<trkpt lat="-7.164760" lon="-34.796181">
<ele>-31.660000</ele>
<time>2018-10-08T18:06:14Z</time>
<speed>0.30</speed>
</trkpt>
<trkpt lat="-7.164952" lon="-34.796265">
<ele>20.500000</ele>
<time>2018-10-08T18:20:25Z</time>
<speed>0.16</speed>
</trkpt>
<trkpt lat="-7.164971" lon="-34.796227">
<ele>5.310000</ele>
<time>2018-10-08T18:36:01Z</time>
<speed>0.00</speed>
</trkpt>
<trkpt lat="-7.164948" lon="-34.796299">
<ele>7.940000</ele>
<time>2018-10-08T18:41:16Z</time>
<speed>0.00</speed>
</trkpt>
<trkpt lat="-7.164941" lon="-34.796188">
<ele>6.360000</ele>
<time>2018-10-08T18:46:30Z</time>
<speed>0.51</speed>
</trkpt>
<trkpt lat="-7.164659" lon="-34.796211">
<ele>-17.020000</ele>
<time>2018-10-08T18:51:45Z</time>
<speed>0.00</speed>
</trkpt>
<trkpt lat="-7.164808" lon="-34.796032">
<ele>44.389999</ele>
<time>2018-10-08T18:57:00Z</time>
<speed>0.38</speed>
</trkpt>
<trkpt lat="-7.165068" lon="-34.796345">
<ele>-1.360000</ele>
<time>2018-10-08T19:02:20Z</time>
<speed>0.00</speed>
</trkpt>
<trkpt lat="-7.165147" lon="-34.796215">
<ele>11.520000</ele>
<time>2018-10-08T19:07:35Z</time>
<speed>0.00</speed>
</trkpt>
<trkpt lat="-7.165215" lon="-34.796192">
<ele>34.439999</ele>
<time>2018-10-08T19:12:55Z</time>
<speed>0.00</speed>
</trkpt>
<trkpt lat="-7.165120" lon="-34.796284">
<ele>8.179999</ele>
<time>2018-10-08T19:18:09Z</time>
<speed>0.00</speed>
</trkpt>
<trkpt lat="-7.165112" lon="-34.796314">
<ele>-6.140000</ele>
<time>2018-10-08T19:23:23Z</time>
<speed>0.00</speed>
</trkpt>
<trkpt lat="-7.165119" lon="-34.796257">
<ele>9.230000</ele>
<time>2018-10-08T19:28:38Z</time>
<speed>0.00</speed>
</trkpt>
<trkpt lat="-7.165105" lon="-34.796219">
<ele>28.730000</ele>
<time>2018-10-08T19:33:53Z</time>
<speed>0.00</speed>
</trkpt>
<trkpt lat="-7.165289" lon="-34.796383">
<ele>35.529999</ele>
<time>2018-10-08T19:39:09Z</time>
<speed>0.00</speed>
</trkpt>
<trkpt lat="-7.164950" lon="-34.796021">
<ele>26.980000</ele>
<time>2018-10-08T19:44:31Z</time>
<speed>0.03</speed>
</trkpt>
<trkpt lat="-7.165028" lon="-34.796127">
<ele>29.679998</ele>
<time>2018-10-08T19:49:46Z</time>
<speed>0.00</speed>
</trkpt>
<trkpt lat="-7.165041" lon="-34.796066">
<ele>38.110001</ele>
<time>2018-10-08T19:55:00Z</time>
<speed>0.00</speed>
</trkpt>
<trkpt lat="-7.165085" lon="-34.796188">
<ele>29.289999</ele>
<time>2018-10-08T20:00:48Z</time>
<speed>0.20</speed>
</trkpt>
<trkpt lat="-7.165128" lon="-34.796181">
<ele>57.439999</ele>
<time>2018-10-08T20:06:18Z</time>
<speed>0.49</speed>
</trkpt>
<trkpt lat="-7.165078" lon="-34.796227">
<ele>57.549999</ele>
<time>2018-10-08T20:12:32Z</time>
<speed>0.07</speed>
</trkpt>
<trkpt lat="-7.165080" lon="-34.796291">
<ele>60.939999</ele>
<time>2018-10-08T20:17:48Z</time>
<speed>0.11</speed>
</trkpt>
<trkpt lat="-7.165042" lon="-34.796318">
<ele>46.230000</ele>
<time>2018-10-08T20:23:14Z</time>
<speed>0.06</speed>
</trkpt>
<trkpt lat="-7.165106" lon="-34.796345">
<ele>-13.900000</ele>
<time>2018-10-08T20:28:30Z</time>
<speed>0.05</speed>
</trkpt>
<trkpt lat="-7.165054" lon="-34.796276">
<ele>28.109999</ele>
<time>2018-10-08T20:33:45Z</time>
<speed>0.14</speed>
</trkpt>
<trkpt lat="-7.165059" lon="-34.796291">
<ele>-31.689999</ele>
<time>2018-10-08T20:39:14Z</time>
<speed>0.07</speed>
</trkpt>
<trkpt lat="-7.165063" lon="-34.796337">
<ele>-10.080000</ele>
<time>2018-10-08T20:44:30Z</time>
<speed>0.42</speed>
</trkpt>
<trkpt lat="-7.165064" lon="-34.796352">
<ele>34.489998</ele>
<time>2018-10-08T20:49:45Z</time>
<speed>0.07</speed>
</trkpt>
<trkpt lat="-7.165108" lon="-34.796654">
<ele>37.579998</ele>
<time>2018-10-08T20:55:13Z</time>
<speed>0.56</speed>
</trkpt>
<trkpt lat="-7.164904" lon="-34.796177">
<ele>55.730000</ele>
<time>2018-10-08T21:00:37Z</time>
<speed>0.63</speed>
</trkpt>
<trkpt lat="-7.165059" lon="-34.796326">
<ele>10.540000</ele>
<time>2018-10-08T21:05:53Z</time>
<speed>0.00</speed>
</trkpt>
<trkpt lat="-7.165048" lon="-34.796349">
<ele>24.480000</ele>
<time>2018-10-08T21:11:08Z</time>
<speed>0.00</speed>
</trkpt>
<trkpt lat="-7.165039" lon="-34.796200">
<ele>26.789999</ele>
<time>2018-10-08T21:16:33Z</time>
<speed>0.73</speed>
</trkpt>
<trkpt lat="-7.165022" lon="-34.796555">
<ele>52.689999</ele>
<time>2018-10-08T21:21:46Z</time>
<speed>0.00</speed>
</trkpt>
<trkpt lat="-7.165002" lon="-34.796318">
<ele>53.809998</ele>
<time>2018-10-08T21:27:21Z</time>
<speed>0.90</speed>
</trkpt>
<trkpt lat="-7.165098" lon="-34.796558">
<ele>18.980000</ele>
<time>2018-10-08T21:32:35Z</time>
<speed>0.00</speed>
</trkpt>
<trkpt lat="-7.165038" lon="-34.796585">
<ele>13.030000</ele>
<time>2018-10-08T21:37:48Z</time>
<speed>2.10</speed>
</trkpt>
<trkpt lat="-7.165039" lon="-34.796227">
<ele>32.020000</ele>
<time>2018-10-08T21:43:31Z</time>
<speed>0.16</speed>
</trkpt>
<trkpt lat="-7.165055" lon="-34.796291">
<ele>16.230000</ele>
<time>2018-10-08T21:49:04Z</time>
<speed>0.00</speed>
</trkpt>
<trkpt lat="-7.165098" lon="-34.796421">
<ele>33.309998</ele>
<time>2018-10-08T21:54:19Z</time>
<speed>0.00</speed>
</trkpt>
<trkpt lat="-7.165099" lon="-34.796333">
<ele>-3.930000</ele>
<time>2018-10-08T21:59:35Z</time>
<speed>0.00</speed>
</trkpt>
<trkpt lat="-7.165071" lon="-34.796207">
<ele>9.320000</ele>
<time>2018-10-08T22:04:52Z</time>
<speed>0.00</speed>
</trkpt>
<trkpt lat="-7.165085" lon="-34.796249">
<ele>-15.190000</ele>
<time>2018-10-08T22:10:06Z</time>
<speed>0.00</speed>
</trkpt>
<trkpt lat="-7.165057" lon="-34.796387">
<ele>-13.759999</ele>
<time>2018-10-08T22:15:20Z</time>
<speed>0.00</speed>
</trkpt>
<trkpt lat="-7.165039" lon="-34.796261">
<ele>7.870000</ele>
<time>2018-10-08T22:20:33Z</time>
<speed>0.00</speed>
</trkpt>
<trkpt lat="-7.164954" lon="-34.796356">
<ele>-22.150000</ele>
<time>2018-10-08T22:25:46Z</time>
<speed>0.00</speed>
</trkpt>
<trkpt lat="-7.165038" lon="-34.796352">
<ele>9.400000</ele>
<time>2018-10-08T22:31:00Z</time>
<speed>0.00</speed>
</trkpt>
<trkpt lat="-7.165068" lon="-34.796482">
<ele>4.190000</ele>
<time>2018-10-08T22:36:13Z</time>
<speed>0.00</speed>
</trkpt>
<trkpt lat="-7.165050" lon="-34.796333">
<ele>23.180000</ele>
<time>2018-10-08T22:41:26Z</time>
<speed>0.00</speed>
</trkpt>
<trkpt lat="-7.165047" lon="-34.796368">
<ele>0.360000</ele>
<time>2018-10-08T22:46:40Z</time>
<speed>0.27</speed>
</trkpt>
<trkpt lat="-7.165018" lon="-34.796528">
<ele>-1.350000</ele>
<time>2018-10-08T22:52:14Z</time>
<speed>0.73</speed>
</trkpt>
<trkpt lat="-7.165009" lon="-34.796299">
<ele>12.020000</ele>
<time>2018-10-08T22:57:28Z</time>
<speed>1.72</speed>
</trkpt>
<trkpt lat="-7.165010" lon="-34.796299">
<ele>7.910000</ele>
<time>2018-10-08T23:03:18Z</time>
<speed>0.38</speed>
</trkpt>
<trkpt lat="-7.164980" lon="-34.796360">
<ele>-10.520000</ele>
<time>2018-10-08T23:08:52Z</time>
<speed>0.00</speed>
</trkpt>
<trkpt lat="-7.165023" lon="-34.796238">
<ele>9.740000</ele>
<time>2018-10-08T23:14:06Z</time>
<speed>0.00</speed>
</trkpt>
<trkpt lat="-7.165061" lon="-34.796219">
<ele>33.919998</ele>
<time>2018-10-08T23:19:21Z</time>
<speed>0.00</speed>
</trkpt>
<trkpt lat="-7.164951" lon="-34.796062">
<ele>73.139999</ele>
<time>2018-10-08T23:24:36Z</time>
<speed>0.00</speed>
</trkpt>
<trkpt lat="-7.165092" lon="-34.796150">
<ele>50.619999</ele>
<time>2018-10-08T23:29:51Z</time>
<speed>0.10</speed>
</trkpt>
<trkpt lat="-7.164996" lon="-34.796169">
<ele>19.699999</ele>
<time>2018-10-08T23:35:04Z</time>
<speed>0.21</speed>
</trkpt>
<trkpt lat="-7.164990" lon="-34.796204">
<ele>34.259998</ele>
<time>2018-10-08T23:40:20Z</time>
<speed>0.00</speed>
</trkpt>
<trkpt lat="-7.165011" lon="-34.796307">
<ele>7.450000</ele>
<time>2018-10-08T23:45:39Z</time>
<speed>0.30</speed>
</trkpt>
<trkpt lat="-7.165031" lon="-34.796249">
<ele>31.480000</ele>
<time>2018-10-08T23:50:56Z</time>
<speed>0.00</speed>
</trkpt>
<trkpt lat="-7.164967" lon="-34.796219">
<ele>32.090000</ele>
<time>2018-10-08T23:56:11Z</time>
<speed>0.00</speed>
</trkpt>
<trkpt lat="-7.164942" lon="-34.796291">
<ele>2.090000</ele>
<time>2018-10-09T00:02:02Z</time>
<speed>0.13</speed>
</trkpt>
<trkpt lat="-7.165018" lon="-34.796253">
<ele>-4.220000</ele>
<time>2018-10-09T00:07:35Z</time>
<speed>0.00</speed>
</trkpt>
<trkpt lat="-7.165016" lon="-34.796215">
<ele>22.969999</ele>
<time>2018-10-09T00:12:48Z</time>
<speed>0.00</speed>
</trkpt>
<trkpt lat="-7.165117" lon="-34.796207">
<ele>5.590000</ele>
<time>2018-10-09T00:18:00Z</time>
<speed>0.00</speed>
</trkpt>
<trkpt lat="-7.165030" lon="-34.796265">
<ele>-8.610000</ele>
<time>2018-10-09T00:23:12Z</time>
<speed>0.00</speed>
</trkpt>
<trkpt lat="-7.165040" lon="-34.796196">
<ele>-38.299999</ele>
<time>2018-10-09T00:28:25Z</time>
<speed>0.00</speed>
</trkpt>
<trkpt lat="-7.165061" lon="-34.796207">
<ele>-6.990000</ele>
<time>2018-10-09T00:33:37Z</time>
<speed>0.00</speed>
</trkpt>
<trkpt lat="-7.165077" lon="-34.796288">
<ele>16.580000</ele>
<time>2018-10-09T00:38:48Z</time>
<speed>0.19</speed>
</trkpt>
<trkpt lat="-7.165019" lon="-34.796268">
<ele>16.410000</ele>
<time>2018-10-09T00:44:00Z</time>
<speed>0.12</speed>
</trkpt>
<trkpt lat="-7.165096" lon="-34.796257">
<ele>12.340000</ele>
<time>2018-10-09T00:49:12Z</time>
<speed>0.16</speed>
</trkpt>
<trkpt lat="-7.165024" lon="-34.796238">
<ele>17.170000</ele>
<time>2018-10-09T00:54:25Z</time>
<speed>0.00</speed>
</trkpt>
<trkpt lat="-7.165083" lon="-34.796238">
<ele>2.510000</ele>
<time>2018-10-09T00:59:41Z</time>
<speed>0.00</speed>
</trkpt>
<trkpt lat="-7.165055" lon="-34.796291">
<ele>6.810000</ele>
<time>2018-10-09T01:04:58Z</time>
<speed>0.00</speed>
</trkpt>
<trkpt lat="-7.165102" lon="-34.796173">
<ele>2.570000</ele>
<time>2018-10-09T01:10:10Z</time>
<speed>0.00</speed>
</trkpt>
<trkpt lat="-7.165051" lon="-34.796288">
<ele>-1.810000</ele>
<time>2018-10-09T01:15:23Z</time>
<speed>0.00</speed>
</trkpt>
<trkpt lat="-7.165016" lon="-34.796314">
<ele>4.640000</ele>
<time>2018-10-09T01:20:35Z</time>
<speed>0.00</speed>
</trkpt>
<trkpt lat="-7.165060" lon="-34.796219">
<ele>10.889999</ele>
<time>2018-10-09T01:25:46Z</time>
<speed>0.00</speed>
</trkpt>
<trkpt lat="-7.164997" lon="-34.796326">
<ele>-8.610000</ele>
<time>2018-10-09T01:30:59Z</time>
<speed>0.00</speed>
</trkpt>
<trkpt lat="-7.165128" lon="-34.796322">
<ele>-25.480000</ele>
<time>2018-10-09T01:36:13Z</time>
<speed>0.00</speed>
</trkpt>
<trkpt lat="-7.164968" lon="-34.796268">
<ele>-0.070000</ele>
<time>2018-10-09T01:41:25Z</time>
<speed>0.00</speed>
</trkpt>
<trkpt lat="-7.165026" lon="-34.796223">
<ele>28.609999</ele>
<time>2018-10-09T01:46:37Z</time>
<speed>0.00</speed>
</trkpt>
<trkpt lat="-7.165046" lon="-34.796291">
<ele>45.869999</ele>
<time>2018-10-09T01:51:50Z</time>
<speed>0.00</speed>
</trkpt>
<trkpt lat="-7.165028" lon="-34.796356">
<ele>31.119999</ele>
<time>2018-10-09T01:57:03Z</time>
<speed>0.00</speed>
</trkpt>
<trkpt lat="-7.165077" lon="-34.796246">
<ele>7.580000</ele>
<time>2018-10-09T02:02:21Z</time>
<speed>0.00</speed>
</trkpt>
<trkpt lat="-7.165094" lon="-34.796322">
<ele>17.330000</ele>
<time>2018-10-09T02:07:34Z</time>
<speed>0.00</speed>
</trkpt>
<trkpt lat="-7.164973" lon="-34.796288">
<ele>12.290000</ele>
<time>2018-10-09T02:12:47Z</time>
<speed>0.00</speed>
</trkpt>
<trkpt lat="-7.165151" lon="-34.796341">
<ele>-20.459999</ele>
<time>2018-10-09T02:18:06Z</time>
<speed>0.68</speed>
</trkpt>
<trkpt lat="-7.165082" lon="-34.796291">
<ele>-26.180000</ele>
<time>2018-10-09T02:23:44Z</time>
<speed>0.54</speed>
</trkpt>
<trkpt lat="-7.165171" lon="-34.796303">
<ele>-71.760002</ele>
<time>2018-10-09T02:29:04Z</time>
<speed>0.00</speed>
</trkpt>
<trkpt lat="-7.164854" lon="-34.796173">
<ele>190.919998</ele>
<time>2018-10-09T02:34:29Z</time>
<speed>0.00</speed>
</trkpt>
<trkpt lat="-7.165054" lon="-34.796253">
<ele>9.500000</ele>
<time>2018-10-09T02:39:48Z</time>
<speed>0.00</speed>
</trkpt>
<trkpt lat="-7.165111" lon="-34.796329">
<ele>-3.260000</ele>
<time>2018-10-09T02:45:06Z</time>
<speed>0.15</speed>
</trkpt>
<trkpt lat="-7.165025" lon="-34.796474">
<ele>75.959999</ele>
<time>2018-10-09T02:50:24Z</time>
<speed>0.41</speed>
</trkpt>
<trkpt lat="-7.165091" lon="-34.796360">
<ele>-32.399998</ele>
<time>2018-10-09T02:55:42Z</time>
<speed>0.00</speed>
</trkpt>
</trkseg>
</trk>
<trk>
<name>20181027-192720(12)</name>
<desc>Color:004000ff</desc>
<trkseg>
<trkpt lat="-7.164998" lon="-34.796257">
<ele>51.829998</ele>
<time>2018-10-09T03:01:03Z</time>
<speed>0.00</speed>
</trkpt>
<trkpt lat="-7.165074" lon="-34.796268">
<ele>30.269999</ele>
<time>2018-10-09T03:06:31Z</time>
<speed>0.06</speed>
</trkpt>
<trkpt lat="-7.165032" lon="-34.796364">
<ele>7.030000</ele>
<time>2018-10-09T03:11:43Z</time>
<speed>0.00</speed>
</trkpt>
<trkpt lat="-7.165066" lon="-34.796360">
<ele>22.480000</ele>
<time>2018-10-09T03:16:55Z</time>
<speed>0.00</speed>
</trkpt>
<trkpt lat="-7.164973" lon="-34.796436">
<ele>-9.540000</ele>
<time>2018-10-09T03:22:07Z</time>
<speed>0.00</speed>
</trkpt>
<trkpt lat="-7.165124" lon="-34.796265">
<ele>36.980000</ele>
<time>2018-10-09T03:27:23Z</time>
<speed>0.00</speed>
</trkpt>
<trkpt lat="-7.164968" lon="-34.796246">
<ele>2.530000</ele>
<time>2018-10-09T03:32:37Z</time>
<speed>0.00</speed>
</trkpt>
<trkpt lat="-7.164950" lon="-34.796360">
<ele>0.740000</ele>
<time>2018-10-09T03:37:52Z</time>
<speed>0.00</speed>
</trkpt>
<trkpt lat="-7.165153" lon="-34.796108">
<ele>48.809998</ele>
<time>2018-10-09T03:43:06Z</time>
<speed>0.00</speed>
</trkpt>
<trkpt lat="-7.165047" lon="-34.796181">
<ele>35.779999</ele>
<time>2018-10-09T03:48:35Z</time>
<speed>0.14</speed>
</trkpt>
<trkpt lat="-7.165047" lon="-34.796272">
<ele>22.219999</ele>
<time>2018-10-09T03:53:48Z</time>
<speed>0.00</speed>
</trkpt>
<trkpt lat="-7.165021" lon="-34.796410">
<ele>-14.200000</ele>
<time>2018-10-09T03:59:13Z</time>
<speed>0.00</speed>
</trkpt>
<trkpt lat="-7.165070" lon="-34.796295">
<ele>9.830000</ele>
<time>2018-10-09T04:05:15Z</time>
<speed>0.17</speed>
</trkpt>
<trkpt lat="-7.165150" lon="-34.796280">
<ele>-12.889999</ele>
<time>2018-10-09T04:13:23Z</time>
<speed>0.28</speed>
</trkpt>
<trkpt lat="-7.165117" lon="-34.796196">
<ele>25.969999</ele>
<time>2018-10-09T04:22:29Z</time>
<speed>0.37</speed>
</trkpt>
<trkpt lat="-7.165067" lon="-34.796288">
<ele>0.360000</ele>
<time>2018-10-09T04:31:30Z</time>
<speed>0.27</speed>
</trkpt>
<trkpt lat="-7.165098" lon="-34.796314">
<ele>-48.619999</ele>
<time>2018-10-09T04:40:14Z</time>
<speed>0.00</speed>
</trkpt>
<trkpt lat="-7.165178" lon="-34.796314">
<ele>5.670000</ele>
<time>2018-10-09T04:45:26Z</time>
<speed>0.00</speed>
</trkpt>
<trkpt lat="-7.165148" lon="-34.796398">
<ele>-42.230000</ele>
<time>2018-10-09T04:50:38Z</time>
<speed>0.00</speed>
</trkpt>
<trkpt lat="-7.165101" lon="-34.796307">
<ele>-9.830000</ele>
<time>2018-10-09T04:55:54Z</time>
<speed>0.00</speed>
</trkpt>
<trkpt lat="-7.165100" lon="-34.796272">
<ele>59.399998</ele>
<time>2018-10-09T05:01:11Z</time>
<speed>0.00</speed>
</trkpt>
<trkpt lat="-7.165066" lon="-34.796234">
<ele>-4.400000</ele>
<time>2018-10-09T05:06:35Z</time>
<speed>0.32</speed>
</trkpt>
<trkpt lat="-7.165354" lon="-34.796761">
<ele>-27.809999</ele>
<time>2018-10-09T05:12:17Z</time>
<speed>0.20</speed>
</trkpt>
<trkpt lat="-7.165053" lon="-34.796410">
<ele>21.600000</ele>
<time>2018-10-09T05:18:28Z</time>
<speed>0.00</speed>
</trkpt>
<trkpt lat="-7.165084" lon="-34.796272">
<ele>22.609999</ele>
<time>2018-10-09T05:24:01Z</time>
<speed>0.09</speed>
</trkpt>
<trkpt lat="-7.165097" lon="-34.796497">
<ele>72.189995</ele>
<time>2018-10-09T05:29:55Z</time>
<speed>0.00</speed>
</trkpt>
<trkpt lat="-7.164937" lon="-34.796402">
<ele>35.840000</ele>
<time>2018-10-09T05:35:08Z</time>
<speed>1.91</speed>
</trkpt>
<trkpt lat="-7.165018" lon="-34.796452">
<ele>47.230000</ele>
<time>2018-10-09T05:40:20Z</time>
<speed>0.00</speed>
</trkpt>
<trkpt lat="-7.165040" lon="-34.796291">
<ele>10.380000</ele>
<time>2018-10-09T05:45:32Z</time>
<speed>0.00</speed>
</trkpt>
<trkpt lat="-7.165025" lon="-34.796310">
<ele>26.139999</ele>
<time>2018-10-09T05:50:45Z</time>
<speed>0.00</speed>
</trkpt>
<trkpt lat="-7.165023" lon="-34.796200">
<ele>32.070000</ele>
<time>2018-10-09T05:55:59Z</time>
<speed>0.00</speed>
</trkpt>
<trkpt lat="-7.165020" lon="-34.796272">
<ele>27.959999</ele>
<time>2018-10-09T06:01:15Z</time>
<speed>0.00</speed>
</trkpt>
<trkpt lat="-7.165032" lon="-34.796307">
<ele>10.360000</ele>
<time>2018-10-09T06:06:28Z</time>
<speed>0.00</speed>
</trkpt>
<trkpt lat="-7.164928" lon="-34.796112">
<ele>40.329998</ele>
<time>2018-10-09T06:11:40Z</time>
<speed>0.00</speed>
</trkpt>
<trkpt lat="-7.164990" lon="-34.796242">
<ele>-4.000000</ele>
<time>2018-10-09T06:16:51Z</time>
<speed>0.33</speed>
</trkpt>
<trkpt lat="-7.165029" lon="-34.796242">
<ele>26.070000</ele>
<time>2018-10-09T06:22:03Z</time>
<speed>0.00</speed>
</trkpt>
<trkpt lat="-7.164923" lon="-34.796185">
<ele>33.299999</ele>
<time>2018-10-09T06:27:17Z</time>
<speed>0.00</speed>
</trkpt>
<trkpt lat="-7.165026" lon="-34.796211">
<ele>1.700000</ele>
<time>2018-10-09T06:32:29Z</time>
<speed>0.00</speed>
</trkpt>
<trkpt lat="-7.164970" lon="-34.796329">
<ele>18.930000</ele>
<time>2018-10-09T06:37:42Z</time>
<speed>0.38</speed>
</trkpt>
<trkpt lat="-7.164980" lon="-34.796154">
<ele>35.270000</ele>
<time>2018-10-09T06:42:55Z</time>
<speed>0.00</speed>
</trkpt>
<trkpt lat="-7.164886" lon="-34.796261">
<ele>19.699999</ele>
<time>2018-10-09T06:48:11Z</time>
<speed>0.00</speed>
</trkpt>
<trkpt lat="-7.165091" lon="-34.796410">
<ele>0.840000</ele>
<time>2018-10-09T06:53:28Z</time>
<speed>0.17</speed>
</trkpt>
<trkpt lat="-7.164949" lon="-34.796268">
<ele>8.300000</ele>
<time>2018-10-09T06:58:42Z</time>
<speed>0.00</speed>
</trkpt>
<trkpt lat="-7.164996" lon="-34.796059">
<ele>17.029999</ele>
<time>2018-10-09T07:04:29Z</time>
<speed>2.46</speed>
</trkpt>
<trkpt lat="-7.165034" lon="-34.796329">
<ele>-3.740000</ele>
<time>2018-10-09T07:09:47Z</time>
<speed>0.00</speed>
</trkpt>
<trkpt lat="-7.164946" lon="-34.796219">
<ele>1.070000</ele>
<time>2018-10-09T07:15:01Z</time>
<speed>0.00</speed>
</trkpt>
<trkpt lat="-7.165127" lon="-34.796379">
<ele>7.860000</ele>
<time>2018-10-09T07:20:13Z</time>
<speed>0.00</speed>
</trkpt>
<trkpt lat="-7.165012" lon="-34.796391">
<ele>9.090000</ele>
<time>2018-10-09T07:25:32Z</time>
<speed>0.72</speed>
</trkpt>
<trkpt lat="-7.165099" lon="-34.796082">
<ele>19.230000</ele>
<time>2018-10-09T07:30:50Z</time>
<speed>0.00</speed>
</trkpt>
<trkpt lat="-7.164928" lon="-34.795837">
<ele>54.199997</ele>
<time>2018-10-09T07:36:20Z</time>
<speed>0.10</speed>
</trkpt>
<trkpt lat="-7.165055" lon="-34.796406">
<ele>-13.299999</ele>
<time>2018-10-09T07:41:52Z</time>
<speed>0.00</speed>
</trkpt>
<trkpt lat="-7.164726" lon="-34.795769">
<ele>35.009998</ele>
<time>2018-10-09T07:48:26Z</time>
<speed>0.00</speed>
</trkpt>
<trkpt lat="-7.165086" lon="-34.796345">
<ele>20.900000</ele>
<time>2018-10-09T07:53:57Z</time>
<speed>0.15</speed>
</trkpt>
<trkpt lat="-7.165028" lon="-34.796310">
<ele>2.380000</ele>
<time>2018-10-09T08:00:20Z</time>
<speed>0.19</speed>
</trkpt>
<trkpt lat="-7.165102" lon="-34.796249">
<ele>16.660000</ele>
<time>2018-10-09T08:08:23Z</time>
<speed>0.00</speed>
</trkpt>
<trkpt lat="-7.165028" lon="-34.796230">
<ele>16.170000</ele>
<time>2018-10-09T08:13:33Z</time>
<speed>0.25</speed>
</trkpt>
<trkpt lat="-7.164968" lon="-34.796246">
<ele>-0.020000</ele>
<time>2018-10-09T08:18:45Z</time>
<speed>0.00</speed>
</trkpt>
<trkpt lat="-7.165029" lon="-34.796127">
<ele>-25.049999</ele>
<time>2018-10-09T08:23:56Z</time>
<speed>0.25</speed>
</trkpt>
<trkpt lat="-7.165189" lon="-34.796310">
<ele>-13.020000</ele>
<time>2018-10-09T08:29:08Z</time>
<speed>0.00</speed>
</trkpt>
<trkpt lat="-7.164991" lon="-34.796215">
<ele>-69.089996</ele>
<time>2018-10-09T08:34:33Z</time>
<speed>0.00</speed>
</trkpt>
<trkpt lat="-7.164993" lon="-34.796314">
<ele>4.070000</ele>
<time>2018-10-09T08:39:45Z</time>
<speed>0.46</speed>
</trkpt>
<trkpt lat="-7.164978" lon="-34.796337">
<ele>17.859999</ele>
<time>2018-10-09T08:44:58Z</time>
<speed>0.00</speed>
</trkpt>
<trkpt lat="-7.164972" lon="-34.796291">
<ele>15.150000</ele>
<time>2018-10-09T08:50:11Z</time>
<speed>0.00</speed>
</trkpt>
<trkpt lat="-7.165082" lon="-34.796345">
<ele>3.150000</ele>
<time>2018-10-09T08:55:24Z</time>
<speed>0.00</speed>
</trkpt>
<trkpt lat="-7.165119" lon="-34.796387">
<ele>8.250000</ele>
<time>2018-10-09T09:00:38Z</time>
<speed>0.00</speed>
</trkpt>
<trkpt lat="-7.165154" lon="-34.796375">
<ele>17.670000</ele>
<time>2018-10-09T09:05:50Z</time>
<speed>0.00</speed>
</trkpt>
<trkpt lat="-7.165064" lon="-34.796337">
<ele>8.120000</ele>
<time>2018-10-09T09:11:02Z</time>
<speed>0.00</speed>
</trkpt>
<trkpt lat="-7.165016" lon="-34.796413">
<ele>-1.880000</ele>
<time>2018-10-09T09:16:13Z</time>
<speed>0.00</speed>
</trkpt>
<trkpt lat="-7.165027" lon="-34.796112">
<ele>-4.560000</ele>
<time>2018-10-09T09:21:25Z</time>
<speed>0.00</speed>
</trkpt>
<trkpt lat="-7.165001" lon="-34.796276">
<ele>17.750000</ele>
<time>2018-10-09T09:26:37Z</time>
<speed>0.00</speed>
</trkpt>
<trkpt lat="-7.165053" lon="-34.796387">
<ele>13.160000</ele>
<time>2018-10-09T09:31:49Z</time>
<speed>0.00</speed>
</trkpt>
<trkpt lat="-7.165050" lon="-34.796257">
<ele>22.459999</ele>
<time>2018-10-09T09:37:01Z</time>
<speed>0.00</speed>
</trkpt>
<trkpt lat="-7.165059" lon="-34.796318">
<ele>-14.179999</ele>
<time>2018-10-09T09:42:14Z</time>
<speed>0.00</speed>
</trkpt>
<trkpt lat="-7.165092" lon="-34.796413">
<ele>9.719999</ele>
<time>2018-10-09T09:47:25Z</time>
<speed>0.00</speed>
</trkpt>
<trkpt lat="-7.165041" lon="-34.796291">
<ele>14.790000</ele>
<time>2018-10-09T09:52:40Z</time>
<speed>0.00</speed>
</trkpt>
<trkpt lat="-7.165137" lon="-34.796570">
<ele>7.720000</ele>
<time>2018-10-09T09:57:53Z</time>
<speed>0.00</speed>
</trkpt>
<trkpt lat="-7.165008" lon="-34.796295">
<ele>1.440000</ele>
<time>2018-10-09T10:03:11Z</time>
<speed>0.00</speed>
</trkpt>
<trkpt lat="-7.165012" lon="-34.796246">
<ele>-2.560000</ele>
<time>2018-10-09T10:08:24Z</time>
<speed>0.00</speed>
</trkpt>
<trkpt lat="-7.165031" lon="-34.796391">
<ele>9.880000</ele>
<time>2018-10-09T10:13:36Z</time>
<speed>0.00</speed>
</trkpt>
<trkpt lat="-7.165061" lon="-34.796097">
<ele>10.110000</ele>
<time>2018-10-09T10:19:10Z</time>
<speed>0.76</speed>
</trkpt>
<trkpt lat="-7.165028" lon="-34.796341">
<ele>19.049999</ele>
<time>2018-10-09T10:24:29Z</time>
<speed>0.00</speed>
</trkpt>
<trkpt lat="-7.165045" lon="-34.796280">
<ele>14.780000</ele>
<time>2018-10-09T10:29:43Z</time>
<speed>0.00</speed>
</trkpt>
<trkpt lat="-7.165065" lon="-34.796577">
<ele>18.260000</ele>
<time>2018-10-09T10:35:06Z</time>
<speed>2.02</speed>
</trkpt>
<trkpt lat="-7.165035" lon="-34.796440">
<ele>67.080002</ele>
<time>2018-10-09T10:40:51Z</time>
<speed>0.00</speed>
</trkpt>
<trkpt lat="-7.165079" lon="-34.796257">
<ele>-16.889999</ele>
<time>2018-10-09T10:47:23Z</time>
<speed>0.39</speed>
</trkpt>
<trkpt lat="-7.164972" lon="-34.796455">
<ele>34.149998</ele>
<time>2018-10-09T10:52:36Z</time>
<speed>0.00</speed>
</trkpt>
<trkpt lat="-7.164989" lon="-34.796288">
<ele>17.109999</ele>
<time>2018-10-09T10:57:48Z</time>
<speed>0.00</speed>
</trkpt>
<trkpt lat="-7.165000" lon="-34.796375">
<ele>20.920000</ele>
<time>2018-10-09T11:03:06Z</time>
<speed>0.00</speed>
</trkpt>
<trkpt lat="-7.164984" lon="-34.796360">
<ele>25.449999</ele>
<time>2018-10-09T11:08:19Z</time>
<speed>0.00</speed>
</trkpt>
<trkpt lat="-7.165047" lon="-34.796204">
<ele>52.610001</ele>
<time>2018-10-09T11:13:33Z</time>
<speed>0.11</speed>
</trkpt>
<trkpt lat="-7.164989" lon="-34.796444">
<ele>77.529999</ele>
<time>2018-10-09T11:18:54Z</time>
<speed>0.00</speed>
</trkpt>
<trkpt lat="-7.165038" lon="-34.796371">
<ele>69.769997</ele>
<time>2018-10-09T11:24:28Z</time>
<speed>0.35</speed>
</trkpt>
<trkpt lat="-7.165004" lon="-34.796345">
<ele>-21.070000</ele>
<time>2018-10-09T11:29:43Z</time>
<speed>0.00</speed>
</trkpt>
<trkpt lat="-7.164888" lon="-34.796238">
<ele>20.389999</ele>
<time>2018-10-09T11:34:58Z</time>
<speed>0.00</speed>
</trkpt>
<trkpt lat="-7.164978" lon="-34.796246">
<ele>17.029999</ele>
<time>2018-10-09T11:40:15Z</time>
<speed>0.00</speed>
</trkpt>
<trkpt lat="-7.165011" lon="-34.796486">
<ele>18.510000</ele>
<time>2018-10-09T11:45:29Z</time>
<speed>0.00</speed>
</trkpt>
<trkpt lat="-7.165034" lon="-34.796288">
<ele>4.210000</ele>
<time>2018-10-09T11:50:42Z</time>
<speed>0.00</speed>
</trkpt>
<trkpt lat="-7.165172" lon="-34.796246">
<ele>-6.410000</ele>
<time>2018-10-09T11:55:54Z</time>
<speed>0.00</speed>
</trkpt>
<trkpt lat="-7.165049" lon="-34.796299">
<ele>6.820000</ele>
<time>2018-10-09T12:01:32Z</time>
<speed>0.08</speed>
</trkpt>
<trkpt lat="-7.165205" lon="-34.796284">
<ele>33.669998</ele>
<time>2018-10-09T12:06:45Z</time>
<speed>0.00</speed>
</trkpt>
<trkpt lat="-7.165059" lon="-34.796173">
<ele>-18.539999</ele>
<time>2018-10-09T12:11:59Z</time>
<speed>0.00</speed>
</trkpt>
<trkpt lat="-7.165140" lon="-34.796127">
<ele>-22.180000</ele>
<time>2018-10-09T12:17:12Z</time>
<speed>0.00</speed>
</trkpt>
<trkpt lat="-7.164967" lon="-34.796188">
<ele>-24.750000</ele>
<time>2018-10-09T12:22:26Z</time>
<speed>0.00</speed>
</trkpt>
<trkpt lat="-7.164969" lon="-34.796337">
<ele>-37.180000</ele>
<time>2018-10-09T12:27:39Z</time>
<speed>0.00</speed>
</trkpt>
<trkpt lat="-7.165121" lon="-34.796329">
<ele>16.459999</ele>
<time>2018-10-09T12:32:53Z</time>
<speed>0.00</speed>
</trkpt>
<trkpt lat="-7.164970" lon="-34.796295">
<ele>-16.410000</ele>
<time>2018-10-09T12:38:06Z</time>
<speed>0.00</speed>
</trkpt>
<trkpt lat="-7.164899" lon="-34.796265">
<ele>44.799999</ele>
<time>2018-10-09T12:43:19Z</time>
<speed>0.00</speed>
</trkpt>
<trkpt lat="-7.165099" lon="-34.796318">
<ele>12.130000</ele>
<time>2018-10-09T12:48:34Z</time>
<speed>0.00</speed>
</trkpt>
<trkpt lat="-7.164899" lon="-34.796291">
<ele>22.689999</ele>
<time>2018-10-09T12:53:48Z</time>
<speed>1.31</speed>
</trkpt>
<trkpt lat="-7.164989" lon="-34.796318">
<ele>0.940000</ele>
<time>2018-10-09T12:59:02Z</time>
<speed>0.00</speed>
</trkpt>
<trkpt lat="-7.165032" lon="-34.796299">
<ele>7.300000</ele>
<time>2018-10-09T13:04:18Z</time>
<speed>0.00</speed>
</trkpt>
<trkpt lat="-7.164964" lon="-34.796368">
<ele>-5.770000</ele>
<time>2018-10-09T13:09:32Z</time>
<speed>0.00</speed>
</trkpt>
<trkpt lat="-7.164934" lon="-34.796261">
<ele>26.389999</ele>
<time>2018-10-09T13:14:46Z</time>
<speed>0.00</speed>
</trkpt>
<trkpt lat="-7.165001" lon="-34.796322">
<ele>12.469999</ele>
<time>2018-10-09T13:20:05Z</time>
<speed>0.13</speed>
</trkpt>
<trkpt lat="-7.165094" lon="-34.796211">
<ele>26.279999</ele>
<time>2018-10-09T13:25:19Z</time>
<speed>0.00</speed>
</trkpt>
<trkpt lat="-7.165057" lon="-34.796173">
<ele>3.060000</ele>
<time>2018-10-09T13:30:36Z</time>
<speed>0.00</speed>
</trkpt>
<trkpt lat="-7.165143" lon="-34.796436">
<ele>-46.529999</ele>
<time>2018-10-09T13:35:52Z</time>
<speed>0.46</speed>
</trkpt>
<trkpt lat="-7.165056" lon="-34.796406">
<ele>20.670000</ele>
<time>2018-10-09T13:41:07Z</time>
<speed>0.00</speed>
</trkpt>
<trkpt lat="-7.164994" lon="-34.796257">
<ele>4.570000</ele>
<time>2018-10-09T13:46:24Z</time>
<speed>0.00</speed>
</trkpt>
<trkpt lat="-7.165068" lon="-34.796288">
<ele>33.829998</ele>
<time>2018-10-09T13:51:40Z</time>
<speed>0.00</speed>
</trkpt>
<trkpt lat="-7.165122" lon="-34.796101">
<ele>47.309998</ele>
<time>2018-10-09T13:57:07Z</time>
<speed>0.43</speed>
</trkpt>
<trkpt lat="-7.165004" lon="-34.796284">
<ele>17.109999</ele>
<time>2018-10-09T14:02:32Z</time>
<speed>0.00</speed>
</trkpt>
<trkpt lat="-7.164976" lon="-34.796318">
<ele>-44.250000</ele>
<time>2018-10-09T14:07:51Z</time>
<speed>0.46</speed>
</trkpt>
<trkpt lat="-7.165023" lon="-34.796295">
<ele>20.230000</ele>
<time>2018-10-09T14:13:30Z</time>
<speed>0.08</speed>
</trkpt>
<trkpt lat="-7.165032" lon="-34.796234">
<ele>21.309999</ele>
<time>2018-10-09T14:19:04Z</time>
<speed>0.00</speed>
</trkpt>
<trkpt lat="-7.165055" lon="-34.796246">
<ele>25.779999</ele>
<time>2018-10-09T14:24:18Z</time>
<speed>0.20</speed>
</trkpt>
<trkpt lat="-7.165032" lon="-34.796307">
<ele>29.519999</ele>
<time>2018-10-09T14:29:33Z</time>
<speed>0.00</speed>
</trkpt>
<trkpt lat="-7.165099" lon="-34.796341">
<ele>38.559998</ele>
<time>2018-10-09T14:34:46Z</time>
<speed>0.00</speed>
</trkpt>
<trkpt lat="-7.165050" lon="-34.796307">
<ele>46.879997</ele>
<time>2018-10-09T14:40:01Z</time>
<speed>0.00</speed>
</trkpt>
<trkpt lat="-7.165085" lon="-34.796261">
<ele>54.689999</ele>
<time>2018-10-09T14:45:15Z</time>
<speed>0.00</speed>
</trkpt>
<trkpt lat="-7.165049" lon="-34.796352">
<ele>5.950000</ele>
<time>2018-10-09T14:50:28Z</time>
<speed>0.34</speed>
</trkpt>
<trkpt lat="-7.165106" lon="-34.796227">
<ele>71.290001</ele>
<time>2018-10-09T14:55:41Z</time>
<speed>0.00</speed>
</trkpt>
<trkpt lat="-7.165011" lon="-34.796295">
<ele>20.299999</ele>
<time>2018-10-09T15:00:58Z</time>
<speed>0.00</speed>
</trkpt>
<trkpt lat="-7.165067" lon="-34.796234">
<ele>22.660000</ele>
<time>2018-10-09T15:06:12Z</time>
<speed>0.00</speed>
</trkpt>
<trkpt lat="-7.165064" lon="-34.796318">
<ele>23.320000</ele>
<time>2018-10-09T15:11:27Z</time>
<speed>0.00</speed>
</trkpt>
<trkpt lat="-7.164980" lon="-34.796261">
<ele>15.370000</ele>
<time>2018-10-09T15:16:42Z</time>
<speed>0.00</speed>
</trkpt>
<trkpt lat="-7.165051" lon="-34.796211">
<ele>20.809999</ele>
<time>2018-10-09T15:21:57Z</time>
<speed>0.00</speed>
</trkpt>
<trkpt lat="-7.164946" lon="-34.796268">
<ele>13.240000</ele>
<time>2018-10-09T15:27:17Z</time>
<speed>0.00</speed>
</trkpt>
<trkpt lat="-7.165106" lon="-34.796280">
<ele>57.000000</ele>
<time>2018-10-09T15:32:31Z</time>
<speed>1.52</speed>
</trkpt>
<trkpt lat="-7.164998" lon="-34.796272">
<ele>25.359999</ele>
<time>2018-10-09T15:37:44Z</time>
<speed>0.31</speed>
</trkpt>
<trkpt lat="-7.165040" lon="-34.796322">
<ele>15.719999</ele>
<time>2018-10-09T15:42:59Z</time>
<speed>0.00</speed>
</trkpt>
<trkpt lat="-7.164978" lon="-34.796272">
<ele>31.189999</ele>
<time>2018-10-09T15:48:13Z</time>
<speed>0.00</speed>
</trkpt>
<trkpt lat="-7.165203" lon="-34.796173">
<ele>28.180000</ele>
<time>2018-10-09T15:53:27Z</time>
<speed>0.00</speed>
</trkpt>
<trkpt lat="-7.165039" lon="-34.796307">
<ele>6.390000</ele>
<time>2018-10-09T15:58:41Z</time>
<speed>0.00</speed>
</trkpt>
<trkpt lat="-7.165166" lon="-34.796268">
<ele>-4.640000</ele>
<time>2018-10-09T16:04:02Z</time>
<speed>0.00</speed>
</trkpt>
<trkpt lat="-7.165074" lon="-34.796253">
<ele>18.959999</ele>
<time>2018-10-09T16:09:16Z</time>
<speed>0.00</speed>
</trkpt>
<trkpt lat="-7.164992" lon="-34.796227">
<ele>11.210000</ele>
<time>2018-10-09T16:14:31Z</time>
<speed>0.00</speed>
</trkpt>
<trkpt lat="-7.165005" lon="-34.796284">
<ele>0.620000</ele>
<time>2018-10-09T16:19:46Z</time>
<speed>0.00</speed>
</trkpt>
<trkpt lat="-7.165126" lon="-34.796181">
<ele>21.760000</ele>
<time>2018-10-09T16:25:16Z</time>
<speed>0.19</speed>
</trkpt>
<trkpt lat="-7.165056" lon="-34.796276">
<ele>45.200001</ele>
<time>2018-10-09T16:30:31Z</time>
<speed>0.00</speed>
</trkpt>
<trkpt lat="-7.165064" lon="-34.796242">
<ele>19.719999</ele>
<time>2018-10-09T16:35:47Z</time>
<speed>0.00</speed>
</trkpt>
<trkpt lat="-7.165088" lon="-34.796230">
<ele>46.480000</ele>
<time>2018-10-09T16:41:05Z</time>
<speed>0.06</speed>
</trkpt>
<trkpt lat="-7.165002" lon="-34.796299">
<ele>-41.059998</ele>
<time>2018-10-09T16:46:38Z</time>
<speed>0.23</speed>
</trkpt>
<trkpt lat="-7.165063" lon="-34.796303">
<ele>-22.570000</ele>
<time>2018-10-09T16:51:54Z</time>
<speed>0.00</speed>
</trkpt>
<trkpt lat="-7.165109" lon="-34.796219">
<ele>42.899998</ele>
<time>2018-10-09T16:57:09Z</time>
<speed>0.00</speed>
</trkpt>
<trkpt lat="-7.165070" lon="-34.796165">
<ele>30.279999</ele>
<time>2018-10-09T17:02:30Z</time>
<speed>0.00</speed>
</trkpt>
<trkpt lat="-7.165020" lon="-34.796108">
<ele>74.939995</ele>
<time>2018-10-09T17:07:47Z</time>
<speed>0.00</speed>
</trkpt>
<trkpt lat="-7.165038" lon="-34.796215">
<ele>14.630000</ele>
<time>2018-10-09T17:13:04Z</time>
<speed>0.23</speed>
</trkpt>
<trkpt lat="-7.165000" lon="-34.796333">
<ele>17.150000</ele>
<time>2018-10-09T17:18:33Z</time>
<speed>0.22</speed>
</trkpt>
<trkpt lat="-7.165059" lon="-34.796307">
<ele>10.309999</ele>
<time>2018-10-09T17:24:20Z</time>
<speed>0.46</speed>
</trkpt>
<trkpt lat="-7.165010" lon="-34.796356">
<ele>24.650000</ele>
<time>2018-10-09T17:30:54Z</time>
<speed>0.00</speed>
</trkpt>
<trkpt lat="-7.165037" lon="-34.796188">
<ele>-1.290000</ele>
<time>2018-10-09T17:36:09Z</time>
<speed>0.00</speed>
</trkpt>
<trkpt lat="-7.165027" lon="-34.796337">
<ele>39.689999</ele>
<time>2018-10-09T17:41:24Z</time>
<speed>0.00</speed>
</trkpt>
<trkpt lat="-7.164942" lon="-34.796177">
<ele>18.900000</ele>
<time>2018-10-09T17:46:39Z</time>
<speed>0.00</speed>
</trkpt>
<trkpt lat="-7.165082" lon="-34.796436">
<ele>28.449999</ele>
<time>2018-10-09T17:51:53Z</time>
<speed>0.00</speed>
</trkpt>
<trkpt lat="-7.165081" lon="-34.796474">
<ele>-2.410000</ele>
<time>2018-10-09T17:57:11Z</time>
<speed>0.66</speed>
</trkpt>
<trkpt lat="-7.164910" lon="-34.796146">
<ele>-20.580000</ele>
<time>2018-10-09T18:03:04Z</time>
<speed>0.00</speed>
</trkpt>
<trkpt lat="-7.164811" lon="-34.796135">
<ele>-19.020000</ele>
<time>2018-10-09T18:08:43Z</time>
<speed>0.86</speed>
</trkpt>
<trkpt lat="-7.165004" lon="-34.796329">
<ele>32.389999</ele>
<time>2018-10-09T18:13:58Z</time>
<speed>0.69</speed>
</trkpt>
<trkpt lat="-7.164927" lon="-34.796154">
<ele>16.779999</ele>
<time>2018-10-09T18:19:13Z</time>
<speed>0.00</speed>
</trkpt>
<trkpt lat="-7.164974" lon="-34.796131">
<ele>11.509999</ele>
<time>2018-10-09T18:24:27Z</time>
<speed>1.37</speed>
</trkpt>
<trkpt lat="-7.164982" lon="-34.796280">
<ele>15.860000</ele>
<time>2018-10-09T18:29:42Z</time>
<speed>0.00</speed>
</trkpt>
<trkpt lat="-7.164862" lon="-34.796284">
<ele>-6.730000</ele>
<time>2018-10-09T18:34:57Z</time>
<speed>0.00</speed>
</trkpt>
<trkpt lat="-7.165015" lon="-34.796234">
<ele>17.219999</ele>
<time>2018-10-09T18:40:12Z</time>
<speed>0.34</speed>
</trkpt>
<trkpt lat="-7.164978" lon="-34.796223">
<ele>32.020000</ele>
<time>2018-10-09T18:45:29Z</time>
<speed>0.33</speed>
</trkpt>
<trkpt lat="-7.164946" lon="-34.796146">
<ele>33.980000</ele>
<time>2018-10-09T18:50:47Z</time>
<speed>0.00</speed>
</trkpt>
<trkpt lat="-7.165054" lon="-34.796551">
<ele>-27.150000</ele>
<time>2018-10-09T18:56:01Z</time>
<speed>0.00</speed>
</trkpt>
<trkpt lat="-7.164965" lon="-34.796192">
<ele>-6.770000</ele>
<time>2018-10-09T19:01:21Z</time>
<speed>0.00</speed>
</trkpt>
<trkpt lat="-7.165117" lon="-34.796310">
<ele>1.480000</ele>
<time>2018-10-09T19:06:39Z</time>
<speed>0.00</speed>
</trkpt>
<trkpt lat="-7.164962" lon="-34.796242">
<ele>-5.310000</ele>
<time>2018-10-09T19:11:54Z</time>
<speed>0.00</speed>
</trkpt>
<trkpt lat="-7.165327" lon="-34.796379">
<ele>20.320000</ele>
<time>2018-10-09T19:17:37Z</time>
<speed>0.41</speed>
</trkpt>
<trkpt lat="-7.164921" lon="-34.796303">
<ele>0.100000</ele>
<time>2018-10-09T19:22:52Z</time>
<speed>0.94</speed>
</trkpt>
<trkpt lat="-7.164994" lon="-34.796150">
<ele>34.459999</ele>
<time>2018-10-09T19:28:07Z</time>
<speed>0.00</speed>
</trkpt>
<trkpt lat="-7.165081" lon="-34.796261">
<ele>16.320000</ele>
<time>2018-10-09T19:33:43Z</time>
<speed>0.16</speed>
</trkpt>
<trkpt lat="-7.165055" lon="-34.796158">
<ele>20.750000</ele>
<time>2018-10-09T19:38:57Z</time>
<speed>0.00</speed>
</trkpt>
<trkpt lat="-7.165046" lon="-34.796207">
<ele>25.049999</ele>
<time>2018-10-09T19:44:11Z</time>
<speed>0.00</speed>
</trkpt>
<trkpt lat="-7.164980" lon="-34.795761">
<ele>82.129997</ele>
<time>2018-10-09T19:49:25Z</time>
<speed>0.00</speed>
</trkpt>
<trkpt lat="-7.165039" lon="-34.796185">
<ele>32.329998</ele>
<time>2018-10-09T19:54:44Z</time>
<speed>0.00</speed>
</trkpt>
<trkpt lat="-7.165189" lon="-34.796337">
<ele>33.559998</ele>
<time>2018-10-09T20:02:17Z</time>
<speed>0.49</speed>
</trkpt>
<trkpt lat="-7.165022" lon="-34.796299">
<ele>58.119999</ele>
<time>2018-10-09T20:16:35Z</time>
<speed>0.11</speed>
</trkpt>
<trkpt lat="-7.164990" lon="-34.796265">
<ele>16.680000</ele>
<time>2018-10-09T20:32:26Z</time>
<speed>0.00</speed>
</trkpt>
<trkpt lat="-7.165014" lon="-34.796207">
<ele>24.850000</ele>
<time>2018-10-09T20:37:40Z</time>
<speed>0.00</speed>
</trkpt>
<trkpt lat="-7.165036" lon="-34.796280">
<ele>25.680000</ele>
<time>2018-10-09T20:42:54Z</time>
<speed>0.00</speed>
</trkpt>
<trkpt lat="-7.165097" lon="-34.796471">
<ele>30.779999</ele>
<time>2018-10-09T20:48:08Z</time>
<speed>0.00</speed>
</trkpt>
<trkpt lat="-7.165123" lon="-34.796158">
<ele>-1.820000</ele>
<time>2018-10-09T20:53:24Z</time>
<speed>0.00</speed>
</trkpt>
<trkpt lat="-7.165070" lon="-34.796303">
<ele>20.879999</ele>
<time>2018-10-09T20:58:37Z</time>
<speed>0.00</speed>
</trkpt>
<trkpt lat="-7.164945" lon="-34.796219">
<ele>15.469999</ele>
<time>2018-10-09T21:04:01Z</time>
<speed>0.14</speed>
</trkpt>
<trkpt lat="-7.165090" lon="-34.796257">
<ele>-12.360000</ele>
<time>2018-10-09T21:09:17Z</time>
<speed>0.39</speed>
</trkpt>
<trkpt lat="-7.164990" lon="-34.796505">
<ele>15.700000</ele>
<time>2018-10-09T21:14:31Z</time>
<speed>0.29</speed>
</trkpt>
<trkpt lat="-7.165040" lon="-34.796314">
<ele>31.340000</ele>
<time>2018-10-09T21:19:52Z</time>
<speed>0.39</speed>
</trkpt>
<trkpt lat="-7.165174" lon="-34.796116">
<ele>45.289997</ele>
<time>2018-10-09T21:25:06Z</time>
<speed>0.00</speed>
</trkpt>
<trkpt lat="-7.165153" lon="-34.796318">
<ele>8.830000</ele>
<time>2018-10-09T21:30:22Z</time>
<speed>0.48</speed>
</trkpt>
<trkpt lat="-7.164971" lon="-34.796364">
<ele>30.059999</ele>
<time>2018-10-09T21:35:36Z</time>
<speed>0.00</speed>
</trkpt>
<trkpt lat="-7.165005" lon="-34.796188">
<ele>32.549999</ele>
<time>2018-10-09T21:40:59Z</time>
<speed>0.59</speed>
</trkpt>
<trkpt lat="-7.165004" lon="-34.796295">
<ele>39.799999</ele>
<time>2018-10-09T21:46:13Z</time>
<speed>0.00</speed>
</trkpt>
<trkpt lat="-7.164994" lon="-34.796188">
<ele>28.320000</ele>
<time>2018-10-09T21:51:40Z</time>
<speed>0.12</speed>
</trkpt>
<trkpt lat="-7.164996" lon="-34.796261">
<ele>15.429999</ele>
<time>2018-10-09T21:57:05Z</time>
<speed>1.09</speed>
</trkpt>
<trkpt lat="-7.165013" lon="-34.796257">
<ele>22.480000</ele>
<time>2018-10-09T22:02:39Z</time>
<speed>0.18</speed>
</trkpt>
<trkpt lat="-7.165117" lon="-34.796268">
<ele>-12.320000</ele>
<time>2018-10-09T22:08:06Z</time>
<speed>0.24</speed>
</trkpt>
<trkpt lat="-7.164876" lon="-34.796394">
<ele>37.079998</ele>
<time>2018-10-09T22:14:21Z</time>
<speed>0.27</speed>
</trkpt>
<trkpt lat="-7.164983" lon="-34.796204">
<ele>9.950000</ele>
<time>2018-10-09T22:21:30Z</time>
<speed>0.11</speed>
</trkpt>
<trkpt lat="-7.164943" lon="-34.796249">
<ele>-7.410000</ele>
<time>2018-10-09T22:28:59Z</time>
<speed>0.25</speed>
</trkpt>
<trkpt lat="-7.165117" lon="-34.796341">
<ele>21.010000</ele>
<time>2018-10-09T22:34:26Z</time>
<speed>0.47</speed>
</trkpt>
<trkpt lat="-7.164994" lon="-34.796272">
<ele>22.990000</ele>
<time>2018-10-09T22:40:45Z</time>
<speed>0.32</speed>
</trkpt>
<trkpt lat="-7.165010" lon="-34.796314">
<ele>22.010000</ele>
<time>2018-10-09T22:47:01Z</time>
<speed>0.08</speed>
</trkpt>
<trkpt lat="-7.164914" lon="-34.796276">
<ele>42.899998</ele>
<time>2018-10-09T22:52:33Z</time>
<speed>1.08</speed>
</trkpt>
<trkpt lat="-7.165021" lon="-34.796314">
<ele>3.950000</ele>
<time>2018-10-09T22:58:45Z</time>
<speed>0.00</speed>
</trkpt>
<trkpt lat="-7.164975" lon="-34.796303">
<ele>-9.490000</ele>
<time>2018-10-09T23:04:03Z</time>
<speed>0.00</speed>
</trkpt>
<trkpt lat="-7.164886" lon="-34.796341">
<ele>-14.620000</ele>
<time>2018-10-09T23:09:26Z</time>
<speed>0.00</speed>
</trkpt>
<trkpt lat="-7.164981" lon="-34.796436">
<ele>16.709999</ele>
<time>2018-10-09T23:14:44Z</time>
<speed>0.53</speed>
</trkpt>
<trkpt lat="-7.164835" lon="-34.796322">
<ele>4.820000</ele>
<time>2018-10-09T23:19:58Z</time>
<speed>0.00</speed>
</trkpt>
<trkpt lat="-7.164967" lon="-34.796410">
<ele>12.210000</ele>
<time>2018-10-09T23:25:11Z</time>
<speed>0.00</speed>
</trkpt>
<trkpt lat="-7.165045" lon="-34.796242">
<ele>12.849999</ele>
<time>2018-10-09T23:30:25Z</time>
<speed>0.07</speed>
</trkpt>
<trkpt lat="-7.164980" lon="-34.796211">
<ele>15.130000</ele>
<time>2018-10-09T23:35:43Z</time>
<speed>0.31</speed>
</trkpt>
<trkpt lat="-7.164958" lon="-34.796387">
<ele>5.780000</ele>
<time>2018-10-09T23:40:57Z</time>
<speed>0.12</speed>
</trkpt>
<trkpt lat="-7.165081" lon="-34.796295">
<ele>21.879999</ele>
<time>2018-10-09T23:46:32Z</time>
<speed>0.06</speed>
</trkpt>
<trkpt lat="-7.165017" lon="-34.796261">
<ele>-6.550000</ele>
<time>2018-10-09T23:51:45Z</time>
<speed>0.04</speed>
</trkpt>
<trkpt lat="-7.164972" lon="-34.796272">
<ele>-7.370000</ele>
<time>2018-10-09T23:56:57Z</time>
<speed>0.00</speed>
</trkpt>
<trkpt lat="-7.165020" lon="-34.796310">
<ele>-11.849999</ele>
<time>2018-10-10T00:02:14Z</time>
<speed>0.00</speed>
</trkpt>
<trkpt lat="-7.165015" lon="-34.796188">
<ele>12.250000</ele>
<time>2018-10-10T00:07:28Z</time>
<speed>0.45</speed>
</trkpt>
<trkpt lat="-7.165119" lon="-34.796173">
<ele>17.650000</ele>
<time>2018-10-10T00:12:40Z</time>
<speed>0.00</speed>
</trkpt>
<trkpt lat="-7.165020" lon="-34.796238">
<ele>2.620000</ele>
<time>2018-10-10T00:17:54Z</time>
<speed>0.00</speed>
</trkpt>
<trkpt lat="-7.164934" lon="-34.796158">
<ele>26.599998</ele>
<time>2018-10-10T00:23:08Z</time>
<speed>0.00</speed>
</trkpt>
<trkpt lat="-7.165091" lon="-34.796215">
<ele>-16.029999</ele>
<time>2018-10-10T00:28:21Z</time>
<speed>0.00</speed>
</trkpt>
<trkpt lat="-7.165091" lon="-34.796280">
<ele>15.920000</ele>
<time>2018-10-10T00:33:33Z</time>
<speed>0.37</speed>
</trkpt>
<trkpt lat="-7.165094" lon="-34.796303">
<ele>-12.880000</ele>
<time>2018-10-10T00:38:47Z</time>
<speed>0.00</speed>
</trkpt>
<trkpt lat="-7.165073" lon="-34.796230">
<ele>-8.270000</ele>
<time>2018-10-10T00:44:02Z</time>
<speed>0.41</speed>
</trkpt>
<trkpt lat="-7.165106" lon="-34.796261">
<ele>7.580000</ele>
<time>2018-10-10T00:49:17Z</time>
<speed>0.00</speed>
</trkpt>
<trkpt lat="-7.165017" lon="-34.796253">
<ele>3.790000</ele>
<time>2018-10-10T00:54:29Z</time>
<speed>0.00</speed>
</trkpt>
<trkpt lat="-7.165052" lon="-34.796185">
<ele>30.080000</ele>
<time>2018-10-10T00:59:46Z</time>
<speed>0.00</speed>
</trkpt>
<trkpt lat="-7.165115" lon="-34.796154">
<ele>12.799999</ele>
<time>2018-10-10T01:05:07Z</time>
<speed>0.26</speed>
</trkpt>
<trkpt lat="-7.165058" lon="-34.796234">
<ele>15.389999</ele>
<time>2018-10-10T01:10:21Z</time>
<speed>0.10</speed>
</trkpt>
<trkpt lat="-7.164978" lon="-34.796204">
<ele>33.099998</ele>
<time>2018-10-10T01:15:36Z</time>
<speed>0.00</speed>
</trkpt>
<trkpt lat="-7.165005" lon="-34.796268">
<ele>-18.750000</ele>
<time>2018-10-10T01:20:52Z</time>
<speed>0.07</speed>
</trkpt>
<trkpt lat="-7.165054" lon="-34.796162">
<ele>33.599998</ele>
<time>2018-10-10T01:26:06Z</time>
<speed>0.00</speed>
</trkpt>
<trkpt lat="-7.164951" lon="-34.796379">
<ele>-44.899998</ele>
<time>2018-10-10T01:31:30Z</time>
<speed>0.00</speed>
</trkpt>
<trkpt lat="-7.164836" lon="-34.796318">
<ele>-34.180000</ele>
<time>2018-10-10T01:36:49Z</time>
<speed>0.00</speed>
</trkpt>
<trkpt lat="-7.165027" lon="-34.796200">
<ele>45.129997</ele>
<time>2018-10-10T01:42:10Z</time>
<speed>0.00</speed>
</trkpt>
<trkpt lat="-7.165050" lon="-34.796391">
<ele>-10.719999</ele>
<time>2018-10-10T01:47:28Z</time>
<speed>0.70</speed>
</trkpt>
<trkpt lat="-7.165031" lon="-34.796360">
<ele>34.439999</ele>
<time>2018-10-10T01:52:46Z</time>
<speed>0.00</speed>
</trkpt>
<trkpt lat="-7.165071" lon="-34.796288">
<ele>25.949999</ele>
<time>2018-10-10T01:58:01Z</time>
<speed>0.00</speed>
</trkpt>
<trkpt lat="-7.165071" lon="-34.796265">
<ele>18.010000</ele>
<time>2018-10-10T02:03:57Z</time>
<speed>0.09</speed>
</trkpt>
<trkpt lat="-7.165112" lon="-34.796207">
<ele>35.130001</ele>
<time>2018-10-10T02:10:22Z</time>
<speed>0.37</speed>
</trkpt>
<trkpt lat="-7.164936" lon="-34.796215">
<ele>-12.820000</ele>
<time>2018-10-10T02:18:09Z</time>
<speed>0.10</speed>
</trkpt>
<trkpt lat="-7.165126" lon="-34.796307">
<ele>39.340000</ele>
<time>2018-10-10T02:25:46Z</time>
<speed>0.04</speed>
</trkpt>
<trkpt lat="-7.165302" lon="-34.796284">
<ele>118.360001</ele>
<time>2018-10-10T02:35:03Z</time>
<speed>0.09</speed>
</trkpt>
<trkpt lat="-7.165197" lon="-34.796249">
<ele>68.799995</ele>
<time>2018-10-10T02:45:06Z</time>
<speed>0.22</speed>
</trkpt>
<trkpt lat="-7.165269" lon="-34.796162">
<ele>87.849998</ele>
<time>2018-10-10T02:55:08Z</time>
<speed>0.00</speed>
</trkpt>
</trkseg>
</trk>
<trk>
<name>20181027-192720(13)</name>
<desc>Color:004000ff</desc>
<trkseg>
<trkpt lat="-7.165115" lon="-34.796280">
<ele>24.469999</ele>
<time>2018-10-10T03:00:24Z</time>
<speed>0.00</speed>
</trkpt>
<trkpt lat="-7.164973" lon="-34.796131">
<ele>3.030000</ele>
<time>2018-10-10T03:05:37Z</time>
<speed>0.00</speed>
</trkpt>
<trkpt lat="-7.165183" lon="-34.796200">
<ele>75.059998</ele>
<time>2018-10-10T03:10:53Z</time>
<speed>0.00</speed>
</trkpt>
<trkpt lat="-7.164914" lon="-34.796368">
<ele>-18.869999</ele>
<time>2018-10-10T03:16:08Z</time>
<speed>0.00</speed>
</trkpt>
<trkpt lat="-7.165273" lon="-34.796146">
<ele>91.509995</ele>
<time>2018-10-10T03:21:27Z</time>
<speed>0.00</speed>
</trkpt>
<trkpt lat="-7.164844" lon="-34.796356">
<ele>-49.289997</ele>
<time>2018-10-10T03:26:41Z</time>
<speed>0.00</speed>
</trkpt>
<trkpt lat="-7.165074" lon="-34.796242">
<ele>18.779999</ele>
<time>2018-10-10T03:31:59Z</time>
<speed>0.04</speed>
</trkpt>
<trkpt lat="-7.165024" lon="-34.796211">
<ele>27.650000</ele>
<time>2018-10-10T03:37:13Z</time>
<speed>0.00</speed>
</trkpt>
<trkpt lat="-7.165024" lon="-34.796169">
<ele>21.719999</ele>
<time>2018-10-10T03:42:26Z</time>
<speed>0.00</speed>
</trkpt>
<trkpt lat="-7.165161" lon="-34.796291">
<ele>35.329998</ele>
<time>2018-10-10T03:47:39Z</time>
<speed>0.00</speed>
</trkpt>
<trkpt lat="-7.165171" lon="-34.796177">
<ele>16.629999</ele>
<time>2018-10-10T03:52:54Z</time>
<speed>0.00</speed>
</trkpt>
<trkpt lat="-7.165017" lon="-34.796371">
<ele>-3.790000</ele>
<time>2018-10-10T03:58:06Z</time>
<speed>0.00</speed>
</trkpt>
<trkpt lat="-7.165004" lon="-34.796242">
<ele>34.809998</ele>
<time>2018-10-10T04:03:26Z</time>
<speed>0.00</speed>
</trkpt>
<trkpt lat="-7.165110" lon="-34.796326">
<ele>-7.810000</ele>
<time>2018-10-10T04:08:55Z</time>
<speed>0.06</speed>
</trkpt>
<trkpt lat="-7.165208" lon="-34.796108">
<ele>15.099999</ele>
<time>2018-10-10T04:14:08Z</time>
<speed>0.00</speed>
</trkpt>
<trkpt lat="-7.165017" lon="-34.796059">
<ele>42.759998</ele>
<time>2018-10-10T04:19:22Z</time>
<speed>0.00</speed>
</trkpt>
<trkpt lat="-7.165058" lon="-34.796246">
<ele>4.170000</ele>
<time>2018-10-10T04:25:02Z</time>
<speed>0.10</speed>
</trkpt>
<trkpt lat="-7.165131" lon="-34.796295">
<ele>-3.780000</ele>
<time>2018-10-10T04:30:15Z</time>
<speed>0.00</speed>
</trkpt>
<trkpt lat="-7.164965" lon="-34.796246">
<ele>-50.090000</ele>
<time>2018-10-10T04:35:29Z</time>
<speed>0.22</speed>
</trkpt>
<trkpt lat="-7.165172" lon="-34.796173">
<ele>17.430000</ele>
<time>2018-10-10T04:40:42Z</time>
<speed>0.00</speed>
</trkpt>
<trkpt lat="-7.165061" lon="-34.796253">
<ele>18.809999</ele>
<time>2018-10-10T04:45:54Z</time>
<speed>0.00</speed>
</trkpt>
<trkpt lat="-7.165098" lon="-34.796257">
<ele>-11.719999</ele>
<time>2018-10-10T04:51:07Z</time>
<speed>0.00</speed>
</trkpt>
<trkpt lat="-7.165038" lon="-34.796303">
<ele>62.919998</ele>
<time>2018-10-10T04:56:20Z</time>
<speed>0.00</speed>
</trkpt>
<trkpt lat="-7.165085" lon="-34.796352">
<ele>0.130000</ele>
<time>2018-10-10T05:01:38Z</time>
<speed>0.00</speed>
</trkpt>
<trkpt lat="-7.165099" lon="-34.796371">
<ele>10.650000</ele>
<time>2018-10-10T05:06:51Z</time>
<speed>0.00</speed>
</trkpt>
<trkpt lat="-7.164994" lon="-34.796299">
<ele>7.960000</ele>
<time>2018-10-10T05:12:04Z</time>
<speed>0.00</speed>
</trkpt>
<trkpt lat="-7.165084" lon="-34.796223">
<ele>49.599998</ele>
<time>2018-10-10T05:17:16Z</time>
<speed>0.00</speed>
</trkpt>
<trkpt lat="-7.165119" lon="-34.796371">
<ele>24.650000</ele>
<time>2018-10-10T05:22:28Z</time>
<speed>0.00</speed>
</trkpt>
<trkpt lat="-7.165138" lon="-34.796406">
<ele>15.230000</ele>
<time>2018-10-10T05:27:45Z</time>
<speed>0.97</speed>
</trkpt>
<trkpt lat="-7.164893" lon="-34.796295">
<ele>-8.010000</ele>
<time>2018-10-10T05:32:58Z</time>
<speed>0.59</speed>
</trkpt>
<trkpt lat="-7.164942" lon="-34.796368">
<ele>-5.980000</ele>
<time>2018-10-10T05:38:14Z</time>
<speed>1.72</speed>
</trkpt>
<trkpt lat="-7.165149" lon="-34.796547">
<ele>76.790001</ele>
<time>2018-10-10T05:43:27Z</time>
<speed>0.00</speed>
</trkpt>
<trkpt lat="-7.165016" lon="-34.796284">
<ele>28.769999</ele>
<time>2018-10-10T05:48:39Z</time>
<speed>0.00</speed>
</trkpt>
<trkpt lat="-7.165089" lon="-34.796387">
<ele>49.669998</ele>
<time>2018-10-10T05:53:50Z</time>
<speed>0.00</speed>
</trkpt>
<trkpt lat="-7.165055" lon="-34.796345">
<ele>-8.550000</ele>
<time>2018-10-10T05:59:02Z</time>
<speed>0.00</speed>
</trkpt>
<trkpt lat="-7.164994" lon="-34.796291">
<ele>27.099998</ele>
<time>2018-10-10T06:04:25Z</time>
<speed>0.54</speed>
</trkpt>
<trkpt lat="-7.164989" lon="-34.796268">
<ele>-2.950000</ele>
<time>2018-10-10T06:09:59Z</time>
<speed>0.11</speed>
</trkpt>
<trkpt lat="-7.165061" lon="-34.796337">
<ele>-3.360000</ele>
<time>2018-10-10T06:15:13Z</time>
<speed>0.00</speed>
</trkpt>
<trkpt lat="-7.164582" lon="-34.795712">
<ele>3.030000</ele>
<time>2018-10-10T06:20:52Z</time>
<speed>1.13</speed>
</trkpt>
<trkpt lat="-7.165068" lon="-34.796402">
<ele>-2.690000</ele>
<time>2018-10-10T06:27:00Z</time>
<speed>0.59</speed>
</trkpt>
<trkpt lat="-7.164992" lon="-34.796337">
<ele>14.759999</ele>
<time>2018-10-10T06:33:49Z</time>
<speed>0.00</speed>
</trkpt>
<trkpt lat="-7.164983" lon="-34.796261">
<ele>30.820000</ele>
<time>2018-10-10T06:39:01Z</time>
<speed>0.00</speed>
</trkpt>
<trkpt lat="-7.164976" lon="-34.796341">
<ele>13.179999</ele>
<time>2018-10-10T06:44:12Z</time>
<speed>0.00</speed>
</trkpt>
<trkpt lat="-7.165001" lon="-34.796364">
<ele>9.160000</ele>
<time>2018-10-10T06:49:25Z</time>
<speed>0.00</speed>
</trkpt>
<trkpt lat="-7.164946" lon="-34.796349">
<ele>3.170000</ele>
<time>2018-10-10T06:54:37Z</time>
<speed>0.00</speed>
</trkpt>
<trkpt lat="-7.165126" lon="-34.796329">
<ele>-14.730000</ele>
<time>2018-10-10T06:59:52Z</time>
<speed>0.00</speed>
</trkpt>
<trkpt lat="-7.165098" lon="-34.796326">
<ele>-8.720000</ele>
<time>2018-10-10T07:05:18Z</time>
<speed>0.51</speed>
</trkpt>
<trkpt lat="-7.165091" lon="-34.796192">
<ele>22.029999</ele>
<time>2018-10-10T07:10:31Z</time>
<speed>0.00</speed>
</trkpt>
<trkpt lat="-7.165061" lon="-34.796295">
<ele>8.090000</ele>
<time>2018-10-10T07:15:43Z</time>
<speed>0.00</speed>
</trkpt>
<trkpt lat="-7.165004" lon="-34.796360">
<ele>16.820000</ele>
<time>2018-10-10T07:20:55Z</time>
<speed>0.00</speed>
</trkpt>
<trkpt lat="-7.165159" lon="-34.796093">
<ele>53.579998</ele>
<time>2018-10-10T07:26:11Z</time>
<speed>0.00</speed>
</trkpt>
<trkpt lat="-7.165110" lon="-34.796265">
<ele>-3.450000</ele>
<time>2018-10-10T07:31:23Z</time>
<speed>0.00</speed>
</trkpt>
<trkpt lat="-7.165182" lon="-34.796356">
<ele>9.690000</ele>
<time>2018-10-10T07:36:36Z</time>
<speed>0.00</speed>
</trkpt>
<trkpt lat="-7.165110" lon="-34.796368">
<ele>-6.640000</ele>
<time>2018-10-10T07:41:49Z</time>
<speed>0.00</speed>
</trkpt>
<trkpt lat="-7.165066" lon="-34.796074">
<ele>63.349998</ele>
<time>2018-10-10T07:47:03Z</time>
<speed>0.00</speed>
</trkpt>
<trkpt lat="-7.164935" lon="-34.796307">
<ele>-34.770000</ele>
<time>2018-10-10T07:52:30Z</time>
<speed>0.11</speed>
</trkpt>
<trkpt lat="-7.165104" lon="-34.796227">
<ele>19.859999</ele>
<time>2018-10-10T07:57:44Z</time>
<speed>0.00</speed>
</trkpt>
<trkpt lat="-7.165117" lon="-34.796284">
<ele>14.250000</ele>
<time>2018-10-10T08:03:01Z</time>
<speed>0.00</speed>
</trkpt>
<trkpt lat="-7.165008" lon="-34.796253">
<ele>8.480000</ele>
<time>2018-10-10T08:08:13Z</time>
<speed>0.00</speed>
</trkpt>
<trkpt lat="-7.165058" lon="-34.796242">
<ele>10.010000</ele>
<time>2018-10-10T08:13:24Z</time>
<speed>0.00</speed>
</trkpt>
<trkpt lat="-7.164982" lon="-34.796219">
<ele>9.130000</ele>
<time>2018-10-10T08:18:36Z</time>
<speed>0.00</speed>
</trkpt>
<trkpt lat="-7.165133" lon="-34.796177">
<ele>-25.760000</ele>
<time>2018-10-10T08:23:49Z</time>
<speed>0.00</speed>
</trkpt>
<trkpt lat="-7.165121" lon="-34.796249">
<ele>-86.919998</ele>
<time>2018-10-10T08:29:15Z</time>
<speed>0.00</speed>
</trkpt>
<trkpt lat="-7.165014" lon="-34.796268">
<ele>0.740000</ele>
<time>2018-10-10T08:34:28Z</time>
<speed>0.00</speed>
</trkpt>
<trkpt lat="-7.165034" lon="-34.796345">
<ele>-12.630000</ele>
<time>2018-10-10T08:39:41Z</time>
<speed>0.00</speed>
</trkpt>
<trkpt lat="-7.165068" lon="-34.796394">
<ele>3.740000</ele>
<time>2018-10-10T08:44:54Z</time>
<speed>0.00</speed>
</trkpt>
<trkpt lat="-7.165146" lon="-34.796360">
<ele>11.179999</ele>
<time>2018-10-10T08:50:06Z</time>
<speed>0.00</speed>
</trkpt>
<trkpt lat="-7.165149" lon="-34.796425">
<ele>5.160000</ele>
<time>2018-10-10T08:55:18Z</time>
<speed>0.00</speed>
</trkpt>
<trkpt lat="-7.165098" lon="-34.796314">
<ele>21.730000</ele>
<time>2018-10-10T09:00:34Z</time>
<speed>0.00</speed>
</trkpt>
<trkpt lat="-7.164974" lon="-34.796207">
<ele>20.270000</ele>
<time>2018-10-10T09:05:45Z</time>
<speed>0.00</speed>
</trkpt>
<trkpt lat="-7.165065" lon="-34.796333">
<ele>-0.730000</ele>
<time>2018-10-10T09:10:55Z</time>
<speed>0.00</speed>
</trkpt>
<trkpt lat="-7.164989" lon="-34.796265">
<ele>9.960000</ele>
<time>2018-10-10T09:16:07Z</time>
<speed>0.00</speed>
</trkpt>
<trkpt lat="-7.164934" lon="-34.796329">
<ele>37.700001</ele>
<time>2018-10-10T09:21:20Z</time>
<speed>0.00</speed>
</trkpt>
<trkpt lat="-7.164946" lon="-34.796043">
<ele>30.070000</ele>
<time>2018-10-10T09:26:33Z</time>
<speed>0.29</speed>
</trkpt>
<trkpt lat="-7.165246" lon="-34.796440">
<ele>-22.340000</ele>
<time>2018-10-10T09:31:46Z</time>
<speed>0.00</speed>
</trkpt>
<trkpt lat="-7.165049" lon="-34.796383">
<ele>17.850000</ele>
<time>2018-10-10T09:36:59Z</time>
<speed>0.85</speed>
</trkpt>
<trkpt lat="-7.165075" lon="-34.796333">
<ele>15.480000</ele>
<time>2018-10-10T09:42:11Z</time>
<speed>0.00</speed>
</trkpt>
<trkpt lat="-7.165038" lon="-34.796188">
<ele>4.720000</ele>
<time>2018-10-10T09:47:23Z</time>
<speed>0.00</speed>
</trkpt>
<trkpt lat="-7.165074" lon="-34.796417">
<ele>24.549999</ele>
<time>2018-10-10T09:52:35Z</time>
<speed>0.00</speed>
</trkpt>
<trkpt lat="-7.165130" lon="-34.796398">
<ele>2.600000</ele>
<time>2018-10-10T09:57:53Z</time>
<speed>0.00</speed>
</trkpt>
<trkpt lat="-7.165080" lon="-34.796253">
<ele>6.620000</ele>
<time>2018-10-10T10:03:57Z</time>
<speed>0.08</speed>
</trkpt>
<trkpt lat="-7.165081" lon="-34.796352">
<ele>3.410000</ele>
<time>2018-10-10T10:10:22Z</time>
<speed>0.46</speed>
</trkpt>
<trkpt lat="-7.164946" lon="-34.796356">
<ele>-38.570000</ele>
<time>2018-10-10T10:17:43Z</time>
<speed>0.11</speed>
</trkpt>
<trkpt lat="-7.165021" lon="-34.796352">
<ele>11.719999</ele>
<time>2018-10-10T10:24:31Z</time>
<speed>0.21</speed>
</trkpt>
<trkpt lat="-7.165131" lon="-34.796246">
<ele>66.989998</ele>
<time>2018-10-10T10:31:58Z</time>
<speed>0.00</speed>
</trkpt>
<trkpt lat="-7.164987" lon="-34.796398">
<ele>5.780000</ele>
<time>2018-10-10T10:37:11Z</time>
<speed>0.00</speed>
</trkpt>
<trkpt lat="-7.164999" lon="-34.796249">
<ele>20.189999</ele>
<time>2018-10-10T10:42:26Z</time>
<speed>0.00</speed>
</trkpt>
<trkpt lat="-7.164908" lon="-34.796421">
<ele>-9.429999</ele>
<time>2018-10-10T10:47:39Z</time>
<speed>0.00</speed>
</trkpt>
<trkpt lat="-7.164946" lon="-34.796364">
<ele>14.230000</ele>
<time>2018-10-10T10:52:52Z</time>
<speed>0.00</speed>
</trkpt>
<trkpt lat="-7.164968" lon="-34.796360">
<ele>10.750000</ele>
<time>2018-10-10T10:58:07Z</time>
<speed>0.00</speed>
</trkpt>
<trkpt lat="-7.165054" lon="-34.796227">
<ele>20.439999</ele>
<time>2018-10-10T11:03:25Z</time>
<speed>0.00</speed>
</trkpt>
<trkpt lat="-7.164999" lon="-34.796207">
<ele>32.360001</ele>
<time>2018-10-10T11:08:43Z</time>
<speed>0.00</speed>
</trkpt>
<trkpt lat="-7.165040" lon="-34.796299">
<ele>42.399998</ele>
<time>2018-10-10T11:13:55Z</time>
<speed>0.00</speed>
</trkpt>
<trkpt lat="-7.165040" lon="-34.796291">
<ele>-1.790000</ele>
<time>2018-10-10T11:19:08Z</time>
<speed>0.00</speed>
</trkpt>
<trkpt lat="-7.165033" lon="-34.796268">
<ele>-59.379997</ele>
<time>2018-10-10T11:24:22Z</time>
<speed>0.00</speed>
</trkpt>
<trkpt lat="-7.164960" lon="-34.796268">
<ele>55.070000</ele>
<time>2018-10-10T11:29:36Z</time>
<speed>0.00</speed>
</trkpt>
<trkpt lat="-7.165053" lon="-34.796318">
<ele>-51.889999</ele>
<time>2018-10-10T11:34:55Z</time>
<speed>0.00</speed>
</trkpt>
<trkpt lat="-7.165014" lon="-34.796360">
<ele>10.300000</ele>
<time>2018-10-10T11:40:07Z</time>
<speed>0.00</speed>
</trkpt>
<trkpt lat="-7.165059" lon="-34.796333">
<ele>-15.860000</ele>
<time>2018-10-10T11:45:19Z</time>
<speed>0.00</speed>
</trkpt>
<trkpt lat="-7.165025" lon="-34.796352">
<ele>-13.160000</ele>
<time>2018-10-10T11:50:31Z</time>
<speed>0.00</speed>
</trkpt>
<trkpt lat="-7.165076" lon="-34.796238">
<ele>9.770000</ele>
<time>2018-10-10T11:55:46Z</time>
<speed>0.00</speed>
</trkpt>
<trkpt lat="-7.165053" lon="-34.796402">
<ele>7.120000</ele>
<time>2018-10-10T12:01:01Z</time>
<speed>0.00</speed>
</trkpt>
<trkpt lat="-7.164877" lon="-34.796658">
<ele>29.730000</ele>
<time>2018-10-10T12:06:13Z</time>
<speed>0.00</speed>
</trkpt>
<trkpt lat="-7.165167" lon="-34.796181">
<ele>38.919998</ele>
<time>2018-10-10T12:11:55Z</time>
<speed>0.17</speed>
</trkpt>
<trkpt lat="-7.165017" lon="-34.796177">
<ele>-6.450000</ele>
<time>2018-10-10T12:17:10Z</time>
<speed>0.00</speed>
</trkpt>
<trkpt lat="-7.165173" lon="-34.796288">
<ele>5.970000</ele>
<time>2018-10-10T12:22:24Z</time>
<speed>0.00</speed>
</trkpt>
<trkpt lat="-7.164986" lon="-34.796215">
<ele>-11.240000</ele>
<time>2018-10-10T12:27:37Z</time>
<speed>0.00</speed>
</trkpt>
<trkpt lat="-7.165047" lon="-34.796246">
<ele>-0.320000</ele>
<time>2018-10-10T12:32:50Z</time>
<speed>0.00</speed>
</trkpt>
<trkpt lat="-7.165010" lon="-34.796291">
<ele>18.469999</ele>
<time>2018-10-10T12:38:04Z</time>
<speed>0.47</speed>
</trkpt>
<trkpt lat="-7.164973" lon="-34.796291">
<ele>-5.080000</ele>
<time>2018-10-10T12:43:16Z</time>
<speed>0.00</speed>
</trkpt>
<trkpt lat="-7.164884" lon="-34.796268">
<ele>-2.160000</ele>
<time>2018-10-10T12:48:29Z</time>
<speed>0.00</speed>
</trkpt>
<trkpt lat="-7.165084" lon="-34.796234">
<ele>18.770000</ele>
<time>2018-10-10T12:53:43Z</time>
<speed>0.00</speed>
</trkpt>
<trkpt lat="-7.165067" lon="-34.796299">
<ele>16.629999</ele>
<time>2018-10-10T12:58:56Z</time>
<speed>0.00</speed>
</trkpt>
<trkpt lat="-7.165010" lon="-34.796261">
<ele>-2.310000</ele>
<time>2018-10-10T13:04:15Z</time>
<speed>0.00</speed>
</trkpt>
<trkpt lat="-7.164987" lon="-34.796261">
<ele>13.900000</ele>
<time>2018-10-10T13:09:35Z</time>
<speed>0.45</speed>
</trkpt>
<trkpt lat="-7.164842" lon="-34.796436">
<ele>-31.459999</ele>
<time>2018-10-10T13:14:49Z</time>
<speed>0.92</speed>
</trkpt>
<trkpt lat="-7.165079" lon="-34.796246">
<ele>9.389999</ele>
<time>2018-10-10T13:20:02Z</time>
<speed>0.00</speed>
</trkpt>
<trkpt lat="-7.165091" lon="-34.796188">
<ele>8.849999</ele>
<time>2018-10-10T13:25:27Z</time>
<speed>0.31</speed>
</trkpt>
<trkpt lat="-7.165055" lon="-34.796349">
<ele>-16.680000</ele>
<time>2018-10-10T13:30:41Z</time>
<speed>0.00</speed>
</trkpt>
<trkpt lat="-7.164981" lon="-34.796432">
<ele>-0.320000</ele>
<time>2018-10-10T13:36:00Z</time>
<speed>0.00</speed>
</trkpt>
<trkpt lat="-7.165026" lon="-34.796165">
<ele>13.080000</ele>
<time>2018-10-10T13:41:15Z</time>
<speed>0.00</speed>
</trkpt>
<trkpt lat="-7.165044" lon="-34.796238">
<ele>20.990000</ele>
<time>2018-10-10T13:46:31Z</time>
<speed>0.64</speed>
</trkpt>
<trkpt lat="-7.165074" lon="-34.796055">
<ele>59.039997</ele>
<time>2018-10-10T13:51:49Z</time>
<speed>0.88</speed>
</trkpt>
<trkpt lat="-7.165105" lon="-34.796173">
<ele>51.169998</ele>
<time>2018-10-10T13:57:07Z</time>
<speed>0.54</speed>
</trkpt>
<trkpt lat="-7.165008" lon="-34.796238">
<ele>36.169998</ele>
<time>2018-10-10T14:02:52Z</time>
<speed>0.56</speed>
</trkpt>
<trkpt lat="-7.164969" lon="-34.796207">
<ele>-4.590000</ele>
<time>2018-10-10T14:08:31Z</time>
<speed>0.34</speed>
</trkpt>
<trkpt lat="-7.165008" lon="-34.796219">
<ele>40.799999</ele>
<time>2018-10-10T14:15:22Z</time>
<speed>0.00</speed>
</trkpt>
<trkpt lat="-7.165022" lon="-34.796326">
<ele>18.559999</ele>
<time>2018-10-10T14:20:34Z</time>
<speed>0.00</speed>
</trkpt>
<trkpt lat="-7.165113" lon="-34.796368">
<ele>27.570000</ele>
<time>2018-10-10T14:25:49Z</time>
<speed>0.00</speed>
</trkpt>
<trkpt lat="-7.165097" lon="-34.796391">
<ele>24.090000</ele>
<time>2018-10-10T14:31:04Z</time>
<speed>0.00</speed>
</trkpt>
<trkpt lat="-7.165129" lon="-34.796227">
<ele>56.549999</ele>
<time>2018-10-10T14:36:19Z</time>
<speed>0.00</speed>
</trkpt>
<trkpt lat="-7.165158" lon="-34.796227">
<ele>73.529999</ele>
<time>2018-10-10T14:41:33Z</time>
<speed>0.00</speed>
</trkpt>
<trkpt lat="-7.165056" lon="-34.796329">
<ele>20.920000</ele>
<time>2018-10-10T14:46:46Z</time>
<speed>0.16</speed>
</trkpt>
<trkpt lat="-7.165057" lon="-34.796249">
<ele>47.340000</ele>
<time>2018-10-10T14:52:00Z</time>
<speed>0.00</speed>
</trkpt>
<trkpt lat="-7.165050" lon="-34.796120">
<ele>8.120000</ele>
<time>2018-10-10T14:57:14Z</time>
<speed>1.34</speed>
</trkpt>
<trkpt lat="-7.165089" lon="-34.796185">
<ele>26.670000</ele>
<time>2018-10-10T15:02:34Z</time>
<speed>0.00</speed>
</trkpt>
<trkpt lat="-7.165136" lon="-34.796307">
<ele>26.869999</ele>
<time>2018-10-10T15:07:48Z</time>
<speed>0.00</speed>
</trkpt>
<trkpt lat="-7.165044" lon="-34.796207">
<ele>26.189999</ele>
<time>2018-10-10T15:13:02Z</time>
<speed>0.00</speed>
</trkpt>
<trkpt lat="-7.165005" lon="-34.796242">
<ele>22.289999</ele>
<time>2018-10-10T15:18:16Z</time>
<speed>0.00</speed>
</trkpt>
<trkpt lat="-7.164994" lon="-34.796280">
<ele>2.270000</ele>
<time>2018-10-10T15:23:30Z</time>
<speed>0.00</speed>
</trkpt>
<trkpt lat="-7.165049" lon="-34.796280">
<ele>40.599998</ele>
<time>2018-10-10T15:28:45Z</time>
<speed>0.00</speed>
</trkpt>
<trkpt lat="-7.165011" lon="-34.796246">
<ele>14.520000</ele>
<time>2018-10-10T15:33:59Z</time>
<speed>0.00</speed>
</trkpt>
<trkpt lat="-7.165039" lon="-34.796318">
<ele>13.929999</ele>
<time>2018-10-10T15:39:16Z</time>
<speed>0.32</speed>
</trkpt>
<trkpt lat="-7.165140" lon="-34.796234">
<ele>30.439999</ele>
<time>2018-10-10T15:44:30Z</time>
<speed>0.00</speed>
</trkpt>
<trkpt lat="-7.165192" lon="-34.796173">
<ele>34.759998</ele>
<time>2018-10-10T15:49:44Z</time>
<speed>0.00</speed>
</trkpt>
<trkpt lat="-7.165145" lon="-34.796303">
<ele>-29.689999</ele>
<time>2018-10-10T15:55:00Z</time>
<speed>0.00</speed>
</trkpt>
<trkpt lat="-7.165244" lon="-34.796246">
<ele>-20.520000</ele>
<time>2018-10-10T16:00:33Z</time>
<speed>0.17</speed>
</trkpt>
<trkpt lat="-7.165115" lon="-34.796234">
<ele>-6.470000</ele>
<time>2018-10-10T16:05:49Z</time>
<speed>0.03</speed>
</trkpt>
<trkpt lat="-7.165085" lon="-34.796204">
<ele>19.980000</ele>
<time>2018-10-10T16:11:22Z</time>
<speed>0.17</speed>
</trkpt>
<trkpt lat="-7.164986" lon="-34.796326">
<ele>-47.389999</ele>
<time>2018-10-10T16:16:51Z</time>
<speed>0.09</speed>
</trkpt>
<trkpt lat="-7.165099" lon="-34.796230">
<ele>9.220000</ele>
<time>2018-10-10T16:22:40Z</time>
<speed>0.11</speed>
</trkpt>
<trkpt lat="-7.165120" lon="-34.796207">
<ele>55.559998</ele>
<time>2018-10-10T16:28:31Z</time>
<speed>0.27</speed>
</trkpt>
<trkpt lat="-7.165060" lon="-34.796276">
<ele>-23.580000</ele>
<time>2018-10-10T16:35:04Z</time>
<speed>0.00</speed>
</trkpt>
<trkpt lat="-7.165049" lon="-34.796181">
<ele>-7.450000</ele>
<time>2018-10-10T16:40:20Z</time>
<speed>0.00</speed>
</trkpt>
<trkpt lat="-7.165015" lon="-34.796246">
<ele>9.389999</ele>
<time>2018-10-10T16:45:35Z</time>
<speed>0.00</speed>
</trkpt>
<trkpt lat="-7.165104" lon="-34.796207">
<ele>6.720000</ele>
<time>2018-10-10T16:50:49Z</time>
<speed>0.00</speed>
</trkpt>
<trkpt lat="-7.165053" lon="-34.796246">
<ele>-3.100000</ele>
<time>2018-10-10T16:56:04Z</time>
<speed>0.00</speed>
</trkpt>
<trkpt lat="-7.165107" lon="-34.796158">
<ele>45.219997</ele>
<time>2018-10-10T17:01:25Z</time>
<speed>0.20</speed>
</trkpt>
<trkpt lat="-7.165083" lon="-34.796162">
<ele>24.609999</ele>
<time>2018-10-10T17:06:39Z</time>
<speed>0.20</speed>
</trkpt>
<trkpt lat="-7.165030" lon="-34.796310">
<ele>-1.800000</ele>
<time>2018-10-10T17:11:54Z</time>
<speed>0.00</speed>
</trkpt>
<trkpt lat="-7.165108" lon="-34.796322">
<ele>25.420000</ele>
<time>2018-10-10T17:17:08Z</time>
<speed>0.00</speed>
</trkpt>
<trkpt lat="-7.165074" lon="-34.796261">
<ele>16.299999</ele>
<time>2018-10-10T17:22:22Z</time>
<speed>0.00</speed>
</trkpt>
<trkpt lat="-7.164998" lon="-34.796234">
<ele>25.980000</ele>
<time>2018-10-10T17:27:50Z</time>
<speed>0.19</speed>
</trkpt>
<trkpt lat="-7.165004" lon="-34.796211">
<ele>5.250000</ele>
<time>2018-10-10T17:33:05Z</time>
<speed>0.00</speed>
</trkpt>
<trkpt lat="-7.165042" lon="-34.796303">
<ele>38.790001</ele>
<time>2018-10-10T17:38:20Z</time>
<speed>0.00</speed>
</trkpt>
<trkpt lat="-7.165008" lon="-34.796341">
<ele>24.750000</ele>
<time>2018-10-10T17:43:35Z</time>
<speed>0.00</speed>
</trkpt>
<trkpt lat="-7.164710" lon="-34.795895">
<ele>-35.329998</ele>
<time>2018-10-10T17:48:59Z</time>
<speed>1.22</speed>
</trkpt>
<trkpt lat="-7.165234" lon="-34.796593">
<ele>25.029999</ele>
<time>2018-10-10T17:54:15Z</time>
<speed>3.46</speed>
</trkpt>
<trkpt lat="-7.165126" lon="-34.796379">
<ele>37.559998</ele>
<time>2018-10-10T17:59:37Z</time>
<speed>0.00</speed>
</trkpt>
<trkpt lat="-7.165179" lon="-34.796471">
<ele>11.520000</ele>
<time>2018-10-10T18:05:00Z</time>
<speed>1.90</speed>
</trkpt>
<trkpt lat="-7.165015" lon="-34.796223">
<ele>-0.920000</ele>
<time>2018-10-10T18:11:29Z</time>
<speed>0.22</speed>
</trkpt>
<trkpt lat="-7.165079" lon="-34.796364">
<ele>8.630000</ele>
<time>2018-10-10T18:20:59Z</time>
<speed>0.08</speed>
</trkpt>
<trkpt lat="-7.164983" lon="-34.796288">
<ele>8.690000</ele>
<time>2018-10-10T18:31:55Z</time>
<speed>0.09</speed>
</trkpt>
<trkpt lat="-7.165053" lon="-34.796368">
<ele>42.169998</ele>
<time>2018-10-10T18:41:00Z</time>
<speed>0.11</speed>
</trkpt>
<trkpt lat="-7.165052" lon="-34.796391">
<ele>-0.620000</ele>
<time>2018-10-10T18:50:16Z</time>
<speed>1.03</speed>
</trkpt>
<trkpt lat="-7.165100" lon="-34.796223">
<ele>6.680000</ele>
<time>2018-10-10T18:57:58Z</time>
<speed>0.50</speed>
</trkpt>
<trkpt lat="-7.165055" lon="-34.796261">
<ele>18.490000</ele>
<time>2018-10-10T19:05:36Z</time>
<speed>0.15</speed>
</trkpt>
<trkpt lat="-7.165030" lon="-34.796364">
<ele>-10.190000</ele>
<time>2018-10-10T19:14:04Z</time>
<speed>0.00</speed>
</trkpt>
<trkpt lat="-7.165057" lon="-34.796352">
<ele>-4.860000</ele>
<time>2018-10-10T19:19:19Z</time>
<speed>0.00</speed>
</trkpt>
<trkpt lat="-7.165042" lon="-34.796169">
<ele>32.139999</ele>
<time>2018-10-10T19:24:34Z</time>
<speed>0.00</speed>
</trkpt>
<trkpt lat="-7.164954" lon="-34.796173">
<ele>16.510000</ele>
<time>2018-10-10T19:29:53Z</time>
<speed>0.00</speed>
</trkpt>
<trkpt lat="-7.165008" lon="-34.796276">
<ele>2.610000</ele>
<time>2018-10-10T19:35:08Z</time>
<speed>0.00</speed>
</trkpt>
<trkpt lat="-7.165037" lon="-34.796238">
<ele>27.469999</ele>
<time>2018-10-10T19:40:22Z</time>
<speed>0.00</speed>
</trkpt>
<trkpt lat="-7.165028" lon="-34.796230">
<ele>23.519999</ele>
<time>2018-10-10T19:45:36Z</time>
<speed>0.00</speed>
</trkpt>
<trkpt lat="-7.165020" lon="-34.796265">
<ele>19.879999</ele>
<time>2018-10-10T19:50:51Z</time>
<speed>0.00</speed>
</trkpt>
<trkpt lat="-7.165077" lon="-34.796371">
<ele>-22.359999</ele>
<time>2018-10-10T19:56:27Z</time>
<speed>0.40</speed>
</trkpt>
<trkpt lat="-7.165058" lon="-34.796185">
<ele>0.040000</ele>
<time>2018-10-10T20:02:21Z</time>
<speed>0.15</speed>
</trkpt>
<trkpt lat="-7.165077" lon="-34.796288">
<ele>22.170000</ele>
<time>2018-10-10T20:08:55Z</time>
<speed>0.00</speed>
</trkpt>
<trkpt lat="-7.165016" lon="-34.796314">
<ele>21.879999</ele>
<time>2018-10-10T20:14:11Z</time>
<speed>0.00</speed>
</trkpt>
<trkpt lat="-7.165082" lon="-34.796371">
<ele>39.570000</ele>
<time>2018-10-10T20:19:25Z</time>
<speed>0.00</speed>
</trkpt>
<trkpt lat="-7.165051" lon="-34.796303">
<ele>21.480000</ele>
<time>2018-10-10T20:24:39Z</time>
<speed>0.00</speed>
</trkpt>
<trkpt lat="-7.164998" lon="-34.796272">
<ele>11.230000</ele>
<time>2018-10-10T20:29:54Z</time>
<speed>0.00</speed>
</trkpt>
<trkpt lat="-7.165004" lon="-34.796261">
<ele>0.200000</ele>
<time>2018-10-10T20:35:08Z</time>
<speed>0.00</speed>
</trkpt>
<trkpt lat="-7.165055" lon="-34.796329">
<ele>28.889999</ele>
<time>2018-10-10T20:40:22Z</time>
<speed>0.00</speed>
</trkpt>
<trkpt lat="-7.165032" lon="-34.796467">
<ele>26.029999</ele>
<time>2018-10-10T20:45:37Z</time>
<speed>0.00</speed>
</trkpt>
<trkpt lat="-7.165097" lon="-34.796375">
<ele>21.090000</ele>
<time>2018-10-10T20:50:52Z</time>
<speed>0.00</speed>
</trkpt>
<trkpt lat="-7.164903" lon="-34.795998">
<ele>-47.209999</ele>
<time>2018-10-10T20:56:07Z</time>
<speed>0.00</speed>
</trkpt>
<trkpt lat="-7.164952" lon="-34.796219">
<ele>5.590000</ele>
<time>2018-10-10T21:01:27Z</time>
<speed>0.00</speed>
</trkpt>
<trkpt lat="-7.165104" lon="-34.796314">
<ele>10.770000</ele>
<time>2018-10-10T21:06:42Z</time>
<speed>0.00</speed>
</trkpt>
<trkpt lat="-7.164939" lon="-34.796410">
<ele>24.529999</ele>
<time>2018-10-10T21:11:56Z</time>
<speed>0.00</speed>
</trkpt>
<trkpt lat="-7.165035" lon="-34.796246">
<ele>19.389999</ele>
<time>2018-10-10T21:17:09Z</time>
<speed>0.00</speed>
</trkpt>
<trkpt lat="-7.165009" lon="-34.796211">
<ele>23.400000</ele>
<time>2018-10-10T21:22:24Z</time>
<speed>0.51</speed>
</trkpt>
<trkpt lat="-7.165000" lon="-34.796230">
<ele>10.160000</ele>
<time>2018-10-10T21:27:37Z</time>
<speed>0.00</speed>
</trkpt>
<trkpt lat="-7.164980" lon="-34.796257">
<ele>31.799999</ele>
<time>2018-10-10T21:32:50Z</time>
<speed>0.00</speed>
</trkpt>
<trkpt lat="-7.165084" lon="-34.796291">
<ele>35.130001</ele>
<time>2018-10-10T21:38:04Z</time>
<speed>0.00</speed>
</trkpt>
<trkpt lat="-7.165037" lon="-34.796440">
<ele>37.230000</ele>
<time>2018-10-10T21:43:18Z</time>
<speed>0.00</speed>
</trkpt>
<trkpt lat="-7.165092" lon="-34.796345">
<ele>22.000000</ele>
<time>2018-10-10T21:48:34Z</time>
<speed>0.00</speed>
</trkpt>
<trkpt lat="-7.165032" lon="-34.796410">
<ele>10.480000</ele>
<time>2018-10-10T21:53:55Z</time>
<speed>0.08</speed>
</trkpt>
<trkpt lat="-7.165054" lon="-34.796394">
<ele>34.880001</ele>
<time>2018-10-10T21:59:23Z</time>
<speed>0.13</speed>
</trkpt>
<trkpt lat="-7.165119" lon="-34.796326">
<ele>7.510000</ele>
<time>2018-10-10T22:05:08Z</time>
<speed>0.34</speed>
</trkpt>
<trkpt lat="-7.165061" lon="-34.796455">
<ele>33.840000</ele>
<time>2018-10-10T22:11:01Z</time>
<speed>0.00</speed>
</trkpt>
<trkpt lat="-7.165061" lon="-34.796280">
<ele>18.789999</ele>
<time>2018-10-10T22:16:14Z</time>
<speed>0.00</speed>
</trkpt>
<trkpt lat="-7.165077" lon="-34.796356">
<ele>9.900000</ele>
<time>2018-10-10T22:21:28Z</time>
<speed>0.00</speed>
</trkpt>
<trkpt lat="-7.165112" lon="-34.796310">
<ele>54.829998</ele>
<time>2018-10-10T22:26:42Z</time>
<speed>0.00</speed>
</trkpt>
<trkpt lat="-7.165056" lon="-34.796341">
<ele>11.929999</ele>
<time>2018-10-10T22:31:56Z</time>
<speed>0.00</speed>
</trkpt>
<trkpt lat="-7.165191" lon="-34.796379">
<ele>105.229996</ele>
<time>2018-10-10T22:37:27Z</time>
<speed>0.38</speed>
</trkpt>
<trkpt lat="-7.165045" lon="-34.796242">
<ele>10.620000</ele>
<time>2018-10-10T22:42:43Z</time>
<speed>0.00</speed>
</trkpt>
<trkpt lat="-7.165070" lon="-34.796112">
<ele>52.129997</ele>
<time>2018-10-10T22:48:27Z</time>
<speed>0.63</speed>
</trkpt>
<trkpt lat="-7.164990" lon="-34.796261">
<ele>15.440000</ele>
<time>2018-10-10T22:54:00Z</time>
<speed>0.00</speed>
</trkpt>
<trkpt lat="-7.164994" lon="-34.796310">
<ele>-8.929999</ele>
<time>2018-10-10T22:59:15Z</time>
<speed>0.00</speed>
</trkpt>
<trkpt lat="-7.165041" lon="-34.796299">
<ele>1.440000</ele>
<time>2018-10-10T23:04:31Z</time>
<speed>0.00</speed>
</trkpt>
<trkpt lat="-7.165065" lon="-34.796146">
<ele>49.799999</ele>
<time>2018-10-10T23:09:47Z</time>
<speed>0.00</speed>
</trkpt>
<trkpt lat="-7.165010" lon="-34.796185">
<ele>11.570000</ele>
<time>2018-10-10T23:15:01Z</time>
<speed>0.00</speed>
</trkpt>
<trkpt lat="-7.164865" lon="-34.796127">
<ele>44.660000</ele>
<time>2018-10-10T23:20:14Z</time>
<speed>0.00</speed>
</trkpt>
<trkpt lat="-7.164985" lon="-34.796116">
<ele>26.039999</ele>
<time>2018-10-10T23:25:29Z</time>
<speed>0.00</speed>
</trkpt>
<trkpt lat="-7.164969" lon="-34.796169">
<ele>28.309999</ele>
<time>2018-10-10T23:30:44Z</time>
<speed>0.00</speed>
</trkpt>
<trkpt lat="-7.165062" lon="-34.796322">
<ele>20.129999</ele>
<time>2018-10-10T23:35:59Z</time>
<speed>0.00</speed>
</trkpt>
<trkpt lat="-7.165000" lon="-34.796307">
<ele>8.020000</ele>
<time>2018-10-10T23:41:16Z</time>
<speed>0.00</speed>
</trkpt>
<trkpt lat="-7.165003" lon="-34.796200">
<ele>38.529999</ele>
<time>2018-10-10T23:46:32Z</time>
<speed>0.00</speed>
</trkpt>
<trkpt lat="-7.164931" lon="-34.796124">
<ele>40.840000</ele>
<time>2018-10-10T23:51:48Z</time>
<speed>0.00</speed>
</trkpt>
<trkpt lat="-7.164855" lon="-34.796257">
<ele>43.500000</ele>
<time>2018-10-10T23:57:07Z</time>
<speed>0.59</speed>
</trkpt>
<trkpt lat="-7.165141" lon="-34.796192">
<ele>31.559999</ele>
<time>2018-10-11T00:02:47Z</time>
<speed>0.67</speed>
</trkpt>
<trkpt lat="-7.164960" lon="-34.796165">
<ele>27.299999</ele>
<time>2018-10-11T00:08:05Z</time>
<speed>2.57</speed>
</trkpt>
<trkpt lat="-7.164870" lon="-34.796131">
<ele>60.980000</ele>
<time>2018-10-11T00:13:37Z</time>
<speed>0.26</speed>
</trkpt>
<trkpt lat="-7.164847" lon="-34.796200">
<ele>66.139999</ele>
<time>2018-10-11T00:19:31Z</time>
<speed>0.03</speed>
</trkpt>
<trkpt lat="-7.164976" lon="-34.796329">
<ele>-0.860000</ele>
<time>2018-10-11T00:26:22Z</time>
<speed>0.00</speed>
</trkpt>
<trkpt lat="-7.165063" lon="-34.796276">
<ele>11.889999</ele>
<time>2018-10-11T00:31:35Z</time>
<speed>0.00</speed>
</trkpt>
<trkpt lat="-7.165184" lon="-34.796257">
<ele>15.559999</ele>
<time>2018-10-11T00:36:48Z</time>
<speed>0.00</speed>
</trkpt>
<trkpt lat="-7.165015" lon="-34.796284">
<ele>11.480000</ele>
<time>2018-10-11T00:42:01Z</time>
<speed>0.00</speed>
</trkpt>
<trkpt lat="-7.165248" lon="-34.796307">
<ele>72.029999</ele>
<time>2018-10-11T00:47:14Z</time>
<speed>0.00</speed>
</trkpt>
<trkpt lat="-7.165092" lon="-34.796322">
<ele>-2.310000</ele>
<time>2018-10-11T00:52:27Z</time>
<speed>0.00</speed>
</trkpt>
<trkpt lat="-7.164995" lon="-34.796253">
<ele>11.580000</ele>
<time>2018-10-11T00:57:40Z</time>
<speed>0.00</speed>
</trkpt>
<trkpt lat="-7.165052" lon="-34.796242">
<ele>5.310000</ele>
<time>2018-10-11T01:02:58Z</time>
<speed>0.00</speed>
</trkpt>
<trkpt lat="-7.165043" lon="-34.796307">
<ele>-21.969999</ele>
<time>2018-10-11T01:08:12Z</time>
<speed>0.00</speed>
</trkpt>
<trkpt lat="-7.164970" lon="-34.796322">
<ele>-5.310000</ele>
<time>2018-10-11T01:13:24Z</time>
<speed>0.00</speed>
</trkpt>
<trkpt lat="-7.165079" lon="-34.796230">
<ele>15.679999</ele>
<time>2018-10-11T01:18:37Z</time>
<speed>0.00</speed>
</trkpt>
<trkpt lat="-7.165217" lon="-34.796448">
<ele>-32.950001</ele>
<time>2018-10-11T01:23:50Z</time>
<speed>0.00</speed>
</trkpt>
<trkpt lat="-7.165055" lon="-34.796326">
<ele>-23.010000</ele>
<time>2018-10-11T01:29:03Z</time>
<speed>0.00</speed>
</trkpt>
<trkpt lat="-7.164943" lon="-34.796272">
<ele>33.410000</ele>
<time>2018-10-11T01:34:20Z</time>
<speed>0.00</speed>
</trkpt>
<trkpt lat="-7.164965" lon="-34.796261">
<ele>33.820000</ele>
<time>2018-10-11T01:39:33Z</time>
<speed>0.98</speed>
</trkpt>
<trkpt lat="-7.165032" lon="-34.796257">
<ele>14.750000</ele>
<time>2018-10-11T01:44:47Z</time>
<speed>0.71</speed>
</trkpt>
<trkpt lat="-7.164998" lon="-34.796329">
<ele>49.770000</ele>
<time>2018-10-11T01:50:14Z</time>
<speed>0.01</speed>
</trkpt>
<trkpt lat="-7.165035" lon="-34.796417">
<ele>1.910000</ele>
<time>2018-10-11T01:55:27Z</time>
<speed>0.00</speed>
</trkpt>
<trkpt lat="-7.165112" lon="-34.796280">
<ele>35.579998</ele>
<time>2018-10-11T02:01:02Z</time>
<speed>0.26</speed>
</trkpt>
<trkpt lat="-7.164972" lon="-34.796303">
<ele>-5.850000</ele>
<time>2018-10-11T02:06:17Z</time>
<speed>1.62</speed>
</trkpt>
<trkpt lat="-7.165031" lon="-34.796299">
<ele>20.670000</ele>
<time>2018-10-11T02:11:30Z</time>
<speed>0.00</speed>
</trkpt>
<trkpt lat="-7.164908" lon="-34.796188">
<ele>-18.320000</ele>
<time>2018-10-11T02:16:44Z</time>
<speed>0.00</speed>
</trkpt>
<trkpt lat="-7.165071" lon="-34.796329">
<ele>24.820000</ele>
<time>2018-10-11T02:22:03Z</time>
<speed>0.00</speed>
</trkpt>
<trkpt lat="-7.164971" lon="-34.796188">
<ele>21.920000</ele>
<time>2018-10-11T02:27:16Z</time>
<speed>0.00</speed>
</trkpt>
<trkpt lat="-7.164926" lon="-34.796318">
<ele>31.779999</ele>
<time>2018-10-11T02:32:31Z</time>
<speed>0.00</speed>
</trkpt>
<trkpt lat="-7.165045" lon="-34.796368">
<ele>41.719997</ele>
<time>2018-10-11T02:37:44Z</time>
<speed>0.00</speed>
</trkpt>
<trkpt lat="-7.165065" lon="-34.796307">
<ele>24.900000</ele>
<time>2018-10-11T02:42:56Z</time>
<speed>0.00</speed>
</trkpt>
<trkpt lat="-7.164986" lon="-34.796280">
<ele>16.369999</ele>
<time>2018-10-11T02:48:10Z</time>
<speed>0.00</speed>
</trkpt>
<trkpt lat="-7.165065" lon="-34.796249">
<ele>14.179999</ele>
<time>2018-10-11T02:53:25Z</time>
<speed>0.00</speed>
</trkpt>
<trkpt lat="-7.165035" lon="-34.796211">
<ele>20.590000</ele>
<time>2018-10-11T02:58:38Z</time>
<speed>0.48</speed>
</trkpt>
</trkseg>
</trk>
<trk>
<name>20181027-192720(14)</name>
<desc>Color:004000ff</desc>
<trkseg>
<trkpt lat="-7.164985" lon="-34.796329">
<ele>0.500000</ele>
<time>2018-10-11T03:03:57Z</time>
<speed>0.00</speed>
</trkpt>
<trkpt lat="-7.165148" lon="-34.796253">
<ele>42.809998</ele>
<time>2018-10-11T03:09:10Z</time>
<speed>0.00</speed>
</trkpt>
<trkpt lat="-7.165048" lon="-34.796303">
<ele>-20.959999</ele>
<time>2018-10-11T03:14:27Z</time>
<speed>0.00</speed>
</trkpt>
<trkpt lat="-7.165142" lon="-34.796238">
<ele>64.879997</ele>
<time>2018-10-11T03:19:42Z</time>
<speed>0.00</speed>
</trkpt>
<trkpt lat="-7.164956" lon="-34.796310">
<ele>-15.620000</ele>
<time>2018-10-11T03:24:55Z</time>
<speed>0.00</speed>
</trkpt>
<trkpt lat="-7.164990" lon="-34.796227">
<ele>23.750000</ele>
<time>2018-10-11T03:30:11Z</time>
<speed>0.00</speed>
</trkpt>
<trkpt lat="-7.164926" lon="-34.796387">
<ele>6.040000</ele>
<time>2018-10-11T03:35:23Z</time>
<speed>0.00</speed>
</trkpt>
<trkpt lat="-7.165043" lon="-34.796215">
<ele>39.869999</ele>
<time>2018-10-11T03:40:36Z</time>
<speed>0.00</speed>
</trkpt>
<trkpt lat="-7.165116" lon="-34.796192">
<ele>51.439999</ele>
<time>2018-10-11T03:45:49Z</time>
<speed>0.00</speed>
</trkpt>
<trkpt lat="-7.165052" lon="-34.796329">
<ele>-2.770000</ele>
<time>2018-10-11T03:51:04Z</time>
<speed>0.00</speed>
</trkpt>
<trkpt lat="-7.165098" lon="-34.796242">
<ele>11.320000</ele>
<time>2018-10-11T03:56:16Z</time>
<speed>0.00</speed>
</trkpt>
<trkpt lat="-7.165061" lon="-34.796223">
<ele>43.540001</ele>
<time>2018-10-11T04:01:36Z</time>
<speed>0.06</speed>
</trkpt>
<trkpt lat="-7.165037" lon="-34.796078">
<ele>60.959999</ele>
<time>2018-10-11T04:07:00Z</time>
<speed>0.19</speed>
</trkpt>
<trkpt lat="-7.165080" lon="-34.796215">
<ele>22.100000</ele>
<time>2018-10-11T04:12:32Z</time>
<speed>0.13</speed>
</trkpt>
<trkpt lat="-7.164963" lon="-34.796276">
<ele>9.250000</ele>
<time>2018-10-11T04:17:45Z</time>
<speed>0.00</speed>
</trkpt>
<trkpt lat="-7.165093" lon="-34.796307">
<ele>22.410000</ele>
<time>2018-10-11T04:22:57Z</time>
<speed>0.00</speed>
</trkpt>
<trkpt lat="-7.165072" lon="-34.796219">
<ele>30.869999</ele>
<time>2018-10-11T04:28:13Z</time>
<speed>0.00</speed>
</trkpt>
<trkpt lat="-7.165082" lon="-34.796154">
<ele>20.959999</ele>
<time>2018-10-11T04:33:25Z</time>
<speed>0.00</speed>
</trkpt>
<trkpt lat="-7.165061" lon="-34.796173">
<ele>17.799999</ele>
<time>2018-10-11T04:38:39Z</time>
<speed>0.00</speed>
</trkpt>
<trkpt lat="-7.165253" lon="-34.796227">
<ele>69.900002</ele>
<time>2018-10-11T04:43:53Z</time>
<speed>0.00</speed>
</trkpt>
<trkpt lat="-7.164920" lon="-34.796223">
<ele>-46.219997</ele>
<time>2018-10-11T04:49:16Z</time>
<speed>0.00</speed>
</trkpt>
<trkpt lat="-7.165022" lon="-34.796272">
<ele>33.939999</ele>
<time>2018-10-11T04:54:39Z</time>
<speed>0.00</speed>
</trkpt>
<trkpt lat="-7.164995" lon="-34.796268">
<ele>-11.420000</ele>
<time>2018-10-11T04:59:59Z</time>
<speed>0.00</speed>
</trkpt>
<trkpt lat="-7.165142" lon="-34.796349">
<ele>25.289999</ele>
<time>2018-10-11T05:05:18Z</time>
<speed>0.00</speed>
</trkpt>
<trkpt lat="-7.165068" lon="-34.796337">
<ele>24.359999</ele>
<time>2018-10-11T05:10:30Z</time>
<speed>0.00</speed>
</trkpt>
<trkpt lat="-7.165056" lon="-34.796253">
<ele>13.630000</ele>
<time>2018-10-11T05:15:43Z</time>
<speed>0.00</speed>
</trkpt>
<trkpt lat="-7.165026" lon="-34.796356">
<ele>-25.680000</ele>
<time>2018-10-11T05:20:56Z</time>
<speed>0.00</speed>
</trkpt>
<trkpt lat="-7.165023" lon="-34.796204">
<ele>9.920000</ele>
<time>2018-10-11T05:26:10Z</time>
<speed>0.00</speed>
</trkpt>
<trkpt lat="-7.165088" lon="-34.796349">
<ele>12.870000</ele>
<time>2018-10-11T05:32:21Z</time>
<speed>0.13</speed>
</trkpt>
<trkpt lat="-7.164930" lon="-34.796165">
<ele>16.600000</ele>
<time>2018-10-11T05:39:48Z</time>
<speed>0.00</speed>
</trkpt>
<trkpt lat="-7.165000" lon="-34.796257">
<ele>36.020000</ele>
<time>2018-10-11T05:45:00Z</time>
<speed>0.00</speed>
</trkpt>
<trkpt lat="-7.164968" lon="-34.796284">
<ele>31.519999</ele>
<time>2018-10-11T05:50:12Z</time>
<speed>0.00</speed>
</trkpt>
<trkpt lat="-7.165029" lon="-34.796307">
<ele>6.510000</ele>
<time>2018-10-11T05:55:24Z</time>
<speed>0.00</speed>
</trkpt>
<trkpt lat="-7.164986" lon="-34.796207">
<ele>26.699999</ele>
<time>2018-10-11T06:01:01Z</time>
<speed>0.12</speed>
</trkpt>
<trkpt lat="-7.165042" lon="-34.796341">
<ele>23.019999</ele>
<time>2018-10-11T06:06:14Z</time>
<speed>0.00</speed>
</trkpt>
<trkpt lat="-7.165067" lon="-34.796326">
<ele>8.050000</ele>
<time>2018-10-11T06:11:26Z</time>
<speed>0.00</speed>
</trkpt>
<trkpt lat="-7.164903" lon="-34.796280">
<ele>38.570000</ele>
<time>2018-10-11T06:16:40Z</time>
<speed>0.00</speed>
</trkpt>
<trkpt lat="-7.164974" lon="-34.796310">
<ele>16.500000</ele>
<time>2018-10-11T06:21:53Z</time>
<speed>0.75</speed>
</trkpt>
<trkpt lat="-7.164912" lon="-34.796310">
<ele>13.630000</ele>
<time>2018-10-11T06:27:06Z</time>
<speed>0.00</speed>
</trkpt>
<trkpt lat="-7.164934" lon="-34.796284">
<ele>8.700000</ele>
<time>2018-10-11T06:32:19Z</time>
<speed>0.00</speed>
</trkpt>
<trkpt lat="-7.165051" lon="-34.796284">
<ele>4.730000</ele>
<time>2018-10-11T06:37:32Z</time>
<speed>0.00</speed>
</trkpt>
<trkpt lat="-7.165168" lon="-34.796368">
<ele>-36.919998</ele>
<time>2018-10-11T06:42:45Z</time>
<speed>0.00</speed>
</trkpt>
<trkpt lat="-7.164963" lon="-34.796291">
<ele>2.600000</ele>
<time>2018-10-11T06:48:00Z</time>
<speed>0.00</speed>
</trkpt>
<trkpt lat="-7.165064" lon="-34.796352">
<ele>-2.550000</ele>
<time>2018-10-11T06:53:12Z</time>
<speed>0.00</speed>
</trkpt>
<trkpt lat="-7.165057" lon="-34.796345">
<ele>-8.050000</ele>
<time>2018-10-11T06:58:25Z</time>
<speed>0.00</speed>
</trkpt>
<trkpt lat="-7.165127" lon="-34.796329">
<ele>-5.220000</ele>
<time>2018-10-11T07:03:43Z</time>
<speed>0.00</speed>
</trkpt>
<trkpt lat="-7.164979" lon="-34.796398">
<ele>-14.950000</ele>
<time>2018-10-11T07:08:55Z</time>
<speed>0.00</speed>
</trkpt>
<trkpt lat="-7.165050" lon="-34.796192">
<ele>29.660000</ele>
<time>2018-10-11T07:14:07Z</time>
<speed>0.00</speed>
</trkpt>
<trkpt lat="-7.165018" lon="-34.796219">
<ele>17.940001</ele>
<time>2018-10-11T07:19:20Z</time>
<speed>0.00</speed>
</trkpt>
<trkpt lat="-7.165026" lon="-34.796204">
<ele>17.680000</ele>
<time>2018-10-11T07:24:40Z</time>
<speed>0.34</speed>
</trkpt>
<trkpt lat="-7.165148" lon="-34.796177">
<ele>47.660000</ele>
<time>2018-10-11T07:29:55Z</time>
<speed>0.00</speed>
</trkpt>
<trkpt lat="-7.165047" lon="-34.796658">
<ele>-57.070000</ele>
<time>2018-10-11T07:35:11Z</time>
<speed>0.00</speed>
</trkpt>
<trkpt lat="-7.165049" lon="-34.796116">
<ele>44.129997</ele>
<time>2018-10-11T07:40:24Z</time>
<speed>0.00</speed>
</trkpt>
<trkpt lat="-7.164929" lon="-34.796284">
<ele>-11.630000</ele>
<time>2018-10-11T07:45:54Z</time>
<speed>0.36</speed>
</trkpt>
<trkpt lat="-7.165040" lon="-34.796463">
<ele>-24.000000</ele>
<time>2018-10-11T07:51:23Z</time>
<speed>0.33</speed>
</trkpt>
<trkpt lat="-7.165101" lon="-34.796299">
<ele>12.820000</ele>
<time>2018-10-11T07:56:46Z</time>
<speed>0.69</speed>
</trkpt>
<trkpt lat="-7.165095" lon="-34.796253">
<ele>12.929999</ele>
<time>2018-10-11T08:02:32Z</time>
<speed>0.18</speed>
</trkpt>
<trkpt lat="-7.165143" lon="-34.796284">
<ele>-10.420000</ele>
<time>2018-10-11T08:09:24Z</time>
<speed>0.11</speed>
</trkpt>
<trkpt lat="-7.164914" lon="-34.796043">
<ele>19.959999</ele>
<time>2018-10-11T08:14:42Z</time>
<speed>0.00</speed>
</trkpt>
<trkpt lat="-7.165017" lon="-34.796082">
<ele>-14.860000</ele>
<time>2018-10-11T08:20:04Z</time>
<speed>0.47</speed>
</trkpt>
<trkpt lat="-7.165033" lon="-34.796230">
<ele>-41.520000</ele>
<time>2018-10-11T08:26:01Z</time>
<speed>1.45</speed>
</trkpt>
<trkpt lat="-7.165134" lon="-34.796383">
<ele>-10.349999</ele>
<time>2018-10-11T08:32:55Z</time>
<speed>0.00</speed>
</trkpt>
<trkpt lat="-7.164995" lon="-34.796326">
<ele>31.840000</ele>
<time>2018-10-11T08:38:08Z</time>
<speed>0.00</speed>
</trkpt>
<trkpt lat="-7.165047" lon="-34.796337">
<ele>37.509998</ele>
<time>2018-10-11T08:43:21Z</time>
<speed>0.00</speed>
</trkpt>
<trkpt lat="-7.165106" lon="-34.796326">
<ele>5.380000</ele>
<time>2018-10-11T08:48:34Z</time>
<speed>0.00</speed>
</trkpt>
<trkpt lat="-7.165298" lon="-34.796471">
<ele>7.560000</ele>
<time>2018-10-11T08:53:46Z</time>
<speed>0.00</speed>
</trkpt>
<trkpt lat="-7.165121" lon="-34.796368">
<ele>26.189999</ele>
<time>2018-10-11T08:58:59Z</time>
<speed>0.00</speed>
</trkpt>
<trkpt lat="-7.164992" lon="-34.796207">
<ele>3.040000</ele>
<time>2018-10-11T09:04:15Z</time>
<speed>0.00</speed>
</trkpt>
<trkpt lat="-7.165047" lon="-34.796257">
<ele>19.760000</ele>
<time>2018-10-11T09:09:27Z</time>
<speed>0.00</speed>
</trkpt>
<trkpt lat="-7.165021" lon="-34.796452">
<ele>26.209999</ele>
<time>2018-10-11T09:14:40Z</time>
<speed>0.00</speed>
</trkpt>
<trkpt lat="-7.165064" lon="-34.796310">
<ele>71.040001</ele>
<time>2018-10-11T09:19:55Z</time>
<speed>0.00</speed>
</trkpt>
<trkpt lat="-7.165079" lon="-34.796318">
<ele>8.889999</ele>
<time>2018-10-11T09:25:09Z</time>
<speed>0.13</speed>
</trkpt>
<trkpt lat="-7.165053" lon="-34.796356">
<ele>2.900000</ele>
<time>2018-10-11T09:30:25Z</time>
<speed>0.00</speed>
</trkpt>
<trkpt lat="-7.165043" lon="-34.796276">
<ele>6.810000</ele>
<time>2018-10-11T09:35:37Z</time>
<speed>0.00</speed>
</trkpt>
<trkpt lat="-7.165033" lon="-34.796337">
<ele>11.540000</ele>
<time>2018-10-11T09:40:49Z</time>
<speed>0.58</speed>
</trkpt>
<trkpt lat="-7.164965" lon="-34.796173">
<ele>7.880000</ele>
<time>2018-10-11T09:46:00Z</time>
<speed>0.00</speed>
</trkpt>
<trkpt lat="-7.165058" lon="-34.796352">
<ele>2.260000</ele>
<time>2018-10-11T09:51:25Z</time>
<speed>0.66</speed>
</trkpt>
<trkpt lat="-7.164999" lon="-34.796333">
<ele>4.560000</ele>
<time>2018-10-11T09:56:41Z</time>
<speed>0.00</speed>
</trkpt>
<trkpt lat="-7.165085" lon="-34.796337">
<ele>10.130000</ele>
<time>2018-10-11T10:01:59Z</time>
<speed>0.00</speed>
</trkpt>
<trkpt lat="-7.164783" lon="-34.795444">
<ele>-33.709999</ele>
<time>2018-10-11T10:07:23Z</time>
<speed>1.76</speed>
</trkpt>
<trkpt lat="-7.164973" lon="-34.795933">
<ele>1.030000</ele>
<time>2018-10-11T10:12:36Z</time>
<speed>0.00</speed>
</trkpt>
<trkpt lat="-7.164996" lon="-34.796310">
<ele>-9.660000</ele>
<time>2018-10-11T10:17:49Z</time>
<speed>0.00</speed>
</trkpt>
<trkpt lat="-7.165003" lon="-34.795868">
<ele>-7.170000</ele>
<time>2018-10-11T10:23:09Z</time>
<speed>10.02</speed>
</trkpt>
<trkpt lat="-7.165115" lon="-34.796429">
<ele>12.660000</ele>
<time>2018-10-11T10:28:43Z</time>
<speed>1.17</speed>
</trkpt>
<trkpt lat="-7.164979" lon="-34.796383">
<ele>25.769999</ele>
<time>2018-10-11T10:34:26Z</time>
<speed>0.33</speed>
</trkpt>
<trkpt lat="-7.165086" lon="-34.796291">
<ele>14.120000</ele>
<time>2018-10-11T10:41:36Z</time>
<speed>0.00</speed>
</trkpt>
<trkpt lat="-7.165085" lon="-34.796246">
<ele>-10.830000</ele>
<time>2018-10-11T10:46:53Z</time>
<speed>1.63</speed>
</trkpt>
<trkpt lat="-7.164940" lon="-34.796356">
<ele>40.980000</ele>
<time>2018-10-11T10:52:08Z</time>
<speed>0.00</speed>
</trkpt>
<trkpt lat="-7.164747" lon="-34.796471">
<ele>119.669998</ele>
<time>2018-10-11T10:57:34Z</time>
<speed>0.00</speed>
</trkpt>
<trkpt lat="-7.164977" lon="-34.796345">
<ele>29.539999</ele>
<time>2018-10-11T11:02:59Z</time>
<speed>0.97</speed>
</trkpt>
<trkpt lat="-7.165380" lon="-34.796089">
<ele>-89.459999</ele>
<time>2018-10-11T11:08:25Z</time>
<speed>0.00</speed>
</trkpt>
<trkpt lat="-7.165046" lon="-34.796329">
<ele>25.809999</ele>
<time>2018-10-11T11:14:00Z</time>
<speed>0.56</speed>
</trkpt>
<trkpt lat="-7.164975" lon="-34.796490">
<ele>26.230000</ele>
<time>2018-10-11T11:20:35Z</time>
<speed>0.93</speed>
</trkpt>
<trkpt lat="-7.164905" lon="-34.796410">
<ele>70.290001</ele>
<time>2018-10-11T11:25:50Z</time>
<speed>0.00</speed>
</trkpt>
<trkpt lat="-7.165020" lon="-34.796410">
<ele>32.290001</ele>
<time>2018-10-11T11:31:05Z</time>
<speed>1.95</speed>
</trkpt>
<trkpt lat="-7.165071" lon="-34.796272">
<ele>-2.080000</ele>
<time>2018-10-11T11:36:23Z</time>
<speed>0.38</speed>
</trkpt>
<trkpt lat="-7.165020" lon="-34.796413">
<ele>22.519999</ele>
<time>2018-10-11T11:41:38Z</time>
<speed>0.00</speed>
</trkpt>
<trkpt lat="-7.164989" lon="-34.796448">
<ele>1.540000</ele>
<time>2018-10-11T11:46:53Z</time>
<speed>0.00</speed>
</trkpt>
<trkpt lat="-7.165083" lon="-34.796326">
<ele>-0.870000</ele>
<time>2018-10-11T11:52:08Z</time>
<speed>0.00</speed>
</trkpt>
<trkpt lat="-7.165170" lon="-34.796181">
<ele>-7.440000</ele>
<time>2018-10-11T11:57:27Z</time>
<speed>4.33</speed>
</trkpt>
<trkpt lat="-7.165068" lon="-34.796215">
<ele>-16.340000</ele>
<time>2018-10-11T12:03:01Z</time>
<speed>0.39</speed>
</trkpt>
<trkpt lat="-7.165108" lon="-34.796097">
<ele>-2.920000</ele>
<time>2018-10-11T12:08:16Z</time>
<speed>0.00</speed>
</trkpt>
<trkpt lat="-7.164981" lon="-34.796173">
<ele>18.600000</ele>
<time>2018-10-11T12:13:29Z</time>
<speed>0.00</speed>
</trkpt>
<trkpt lat="-7.165201" lon="-34.796288">
<ele>-16.129999</ele>
<time>2018-10-11T12:18:50Z</time>
<speed>0.00</speed>
</trkpt>
<trkpt lat="-7.164882" lon="-34.796238">
<ele>-38.320000</ele>
<time>2018-10-11T12:24:30Z</time>
<speed>0.32</speed>
</trkpt>
<trkpt lat="-7.164974" lon="-34.796349">
<ele>-24.180000</ele>
<time>2018-10-11T12:29:47Z</time>
<speed>0.00</speed>
</trkpt>
<trkpt lat="-7.165019" lon="-34.796249">
<ele>40.389999</ele>
<time>2018-10-11T12:35:01Z</time>
<speed>0.00</speed>
</trkpt>
<trkpt lat="-7.165064" lon="-34.796246">
<ele>-0.100000</ele>
<time>2018-10-11T12:40:15Z</time>
<speed>0.00</speed>
</trkpt>
<trkpt lat="-7.164890" lon="-34.796299">
<ele>30.189999</ele>
<time>2018-10-11T12:45:29Z</time>
<speed>0.00</speed>
</trkpt>
<trkpt lat="-7.165060" lon="-34.796299">
<ele>7.250000</ele>
<time>2018-10-11T12:50:43Z</time>
<speed>0.00</speed>
</trkpt>
<trkpt lat="-7.165152" lon="-34.796223">
<ele>30.730000</ele>
<time>2018-10-11T12:55:57Z</time>
<speed>0.00</speed>
</trkpt>
<trkpt lat="-7.164965" lon="-34.796284">
<ele>14.160000</ele>
<time>2018-10-11T13:01:13Z</time>
<speed>0.00</speed>
</trkpt>
<trkpt lat="-7.165025" lon="-34.796185">
<ele>46.590000</ele>
<time>2018-10-11T13:06:27Z</time>
<speed>0.00</speed>
</trkpt>
<trkpt lat="-7.164604" lon="-34.796425">
<ele>-52.320000</ele>
<time>2018-10-11T13:11:48Z</time>
<speed>0.00</speed>
</trkpt>
<trkpt lat="-7.165054" lon="-34.796280">
<ele>23.609999</ele>
<time>2018-10-11T13:17:01Z</time>
<speed>0.00</speed>
</trkpt>
<trkpt lat="-7.165175" lon="-34.796143">
<ele>26.150000</ele>
<time>2018-10-11T13:22:36Z</time>
<speed>0.00</speed>
</trkpt>
<trkpt lat="-7.164934" lon="-34.796455">
<ele>-7.100000</ele>
<time>2018-10-11T13:27:51Z</time>
<speed>0.00</speed>
</trkpt>
<trkpt lat="-7.164979" lon="-34.796429">
<ele>15.889999</ele>
<time>2018-10-11T13:33:05Z</time>
<speed>0.17</speed>
</trkpt>
<trkpt lat="-7.164993" lon="-34.796394">
<ele>49.090000</ele>
<time>2018-10-11T13:38:21Z</time>
<speed>0.34</speed>
</trkpt>
<trkpt lat="-7.164977" lon="-34.796371">
<ele>42.110001</ele>
<time>2018-10-11T13:43:50Z</time>
<speed>0.27</speed>
</trkpt>
<trkpt lat="-7.164948" lon="-34.796410">
<ele>21.139999</ele>
<time>2018-10-11T13:49:19Z</time>
<speed>0.10</speed>
</trkpt>
<trkpt lat="-7.165071" lon="-34.796326">
<ele>43.009998</ele>
<time>2018-10-11T13:54:37Z</time>
<speed>0.24</speed>
</trkpt>
<trkpt lat="-7.164994" lon="-34.796310">
<ele>51.439999</ele>
<time>2018-10-11T14:00:10Z</time>
<speed>0.42</speed>
</trkpt>
<trkpt lat="-7.165008" lon="-34.796402">
<ele>10.250000</ele>
<time>2018-10-11T14:05:57Z</time>
<speed>0.04</speed>
</trkpt>
<trkpt lat="-7.165058" lon="-34.796349">
<ele>25.119999</ele>
<time>2018-10-11T14:12:36Z</time>
<speed>0.00</speed>
</trkpt>
<trkpt lat="-7.165121" lon="-34.796238">
<ele>32.790001</ele>
<time>2018-10-11T14:17:58Z</time>
<speed>0.10</speed>
</trkpt>
<trkpt lat="-7.164996" lon="-34.796196">
<ele>42.000000</ele>
<time>2018-10-11T14:23:18Z</time>
<speed>0.00</speed>
</trkpt>
<trkpt lat="-7.164996" lon="-34.796383">
<ele>7.020000</ele>
<time>2018-10-11T14:28:35Z</time>
<speed>0.12</speed>
</trkpt>
<trkpt lat="-7.165010" lon="-34.796398">
<ele>7.550000</ele>
<time>2018-10-11T14:34:05Z</time>
<speed>0.15</speed>
</trkpt>
<trkpt lat="-7.165103" lon="-34.796406">
<ele>22.920000</ele>
<time>2018-10-11T14:39:47Z</time>
<speed>0.20</speed>
</trkpt>
<trkpt lat="-7.165057" lon="-34.796234">
<ele>20.359999</ele>
<time>2018-10-11T14:46:17Z</time>
<speed>0.18</speed>
</trkpt>
<trkpt lat="-7.165090" lon="-34.796524">
<ele>-1.760000</ele>
<time>2018-10-11T14:53:08Z</time>
<speed>0.36</speed>
</trkpt>
<trkpt lat="-7.165078" lon="-34.796371">
<ele>34.840000</ele>
<time>2018-10-11T14:59:45Z</time>
<speed>0.25</speed>
</trkpt>
<trkpt lat="-7.165014" lon="-34.796425">
<ele>12.200000</ele>
<time>2018-10-11T15:06:52Z</time>
<speed>0.47</speed>
</trkpt>
<trkpt lat="-7.164994" lon="-34.796520">
<ele>23.699999</ele>
<time>2018-10-11T15:13:55Z</time>
<speed>0.20</speed>
</trkpt>
<trkpt lat="-7.165120" lon="-34.796356">
<ele>29.959999</ele>
<time>2018-10-11T15:21:02Z</time>
<speed>0.59</speed>
</trkpt>
<trkpt lat="-7.165072" lon="-34.796337">
<ele>44.680000</ele>
<time>2018-10-11T15:28:11Z</time>
<speed>0.00</speed>
</trkpt>
<trkpt lat="-7.165138" lon="-34.796318">
<ele>47.059998</ele>
<time>2018-10-11T15:33:25Z</time>
<speed>0.00</speed>
</trkpt>
<trkpt lat="-7.164948" lon="-34.796375">
<ele>11.360000</ele>
<time>2018-10-11T15:38:38Z</time>
<speed>0.00</speed>
</trkpt>
<trkpt lat="-7.164989" lon="-34.796394">
<ele>-4.340000</ele>
<time>2018-10-11T15:43:51Z</time>
<speed>0.00</speed>
</trkpt>
<trkpt lat="-7.165030" lon="-34.796364">
<ele>16.660000</ele>
<time>2018-10-11T15:49:04Z</time>
<speed>0.12</speed>
</trkpt>
<trkpt lat="-7.165002" lon="-34.796291">
<ele>14.809999</ele>
<time>2018-10-11T15:54:19Z</time>
<speed>0.00</speed>
</trkpt>
<trkpt lat="-7.164949" lon="-34.796444">
<ele>11.420000</ele>
<time>2018-10-11T15:59:33Z</time>
<speed>0.00</speed>
</trkpt>
<trkpt lat="-7.165043" lon="-34.796391">
<ele>17.920000</ele>
<time>2018-10-11T16:04:48Z</time>
<speed>0.00</speed>
</trkpt>
<trkpt lat="-7.164883" lon="-34.796432">
<ele>-16.490000</ele>
<time>2018-10-11T16:10:01Z</time>
<speed>0.00</speed>
</trkpt>
<trkpt lat="-7.165104" lon="-34.796368">
<ele>19.619999</ele>
<time>2018-10-11T16:15:18Z</time>
<speed>0.00</speed>
</trkpt>
<trkpt lat="-7.164963" lon="-34.796421">
<ele>12.740000</ele>
<time>2018-10-11T16:20:35Z</time>
<speed>0.31</speed>
</trkpt>
<trkpt lat="-7.164939" lon="-34.796509">
<ele>-18.209999</ele>
<time>2018-10-11T16:25:50Z</time>
<speed>0.00</speed>
</trkpt>
<trkpt lat="-7.165096" lon="-34.796417">
<ele>-8.960000</ele>
<time>2018-10-11T16:31:04Z</time>
<speed>0.00</speed>
</trkpt>
<trkpt lat="-7.164948" lon="-34.796349">
<ele>50.969997</ele>
<time>2018-10-11T16:36:17Z</time>
<speed>0.15</speed>
</trkpt>
<trkpt lat="-7.164845" lon="-34.796528">
<ele>0.100000</ele>
<time>2018-10-11T16:41:35Z</time>
<speed>0.47</speed>
</trkpt>
<trkpt lat="-7.164951" lon="-34.796368">
<ele>9.420000</ele>
<time>2018-10-11T16:46:50Z</time>
<speed>0.22</speed>
</trkpt>
<trkpt lat="-7.164936" lon="-34.796352">
<ele>8.130000</ele>
<time>2018-10-11T16:52:05Z</time>
<speed>0.10</speed>
</trkpt>
<trkpt lat="-7.164927" lon="-34.796329">
<ele>47.799999</ele>
<time>2018-10-11T16:57:20Z</time>
<speed>0.00</speed>
</trkpt>
<trkpt lat="-7.164999" lon="-34.796501">
<ele>-29.389999</ele>
<time>2018-10-11T17:02:33Z</time>
<speed>0.07</speed>
</trkpt>
<trkpt lat="-7.164895" lon="-34.796486">
<ele>-61.109997</ele>
<time>2018-10-11T17:07:52Z</time>
<speed>0.25</speed>
</trkpt>
<trkpt lat="-7.164956" lon="-34.796398">
<ele>4.020000</ele>
<time>2018-10-11T17:13:11Z</time>
<speed>0.27</speed>
</trkpt>
<trkpt lat="-7.164962" lon="-34.796345">
<ele>55.180000</ele>
<time>2018-10-11T17:18:29Z</time>
<speed>0.12</speed>
</trkpt>
<trkpt lat="-7.164894" lon="-34.796490">
<ele>-74.019997</ele>
<time>2018-10-11T17:23:58Z</time>
<speed>0.17</speed>
</trkpt>
<trkpt lat="-7.165017" lon="-34.796494">
<ele>-34.950001</ele>
<time>2018-10-11T17:30:40Z</time>
<speed>0.29</speed>
</trkpt>
<trkpt lat="-7.165064" lon="-34.796543">
<ele>-8.309999</ele>
<time>2018-10-11T17:38:12Z</time>
<speed>0.17</speed>
</trkpt>
<trkpt lat="-7.165061" lon="-34.796383">
<ele>37.439999</ele>
<time>2018-10-11T17:45:54Z</time>
<speed>0.18</speed>
</trkpt>
<trkpt lat="-7.164976" lon="-34.796383">
<ele>11.750000</ele>
<time>2018-10-11T17:54:03Z</time>
<speed>0.00</speed>
</trkpt>
<trkpt lat="-7.164989" lon="-34.796375">
<ele>17.410000</ele>
<time>2018-10-11T17:59:08Z</time>
<speed>0.00</speed>
</trkpt>
<trkpt lat="-7.164979" lon="-34.796364">
<ele>12.630000</ele>
<time>2018-10-11T18:04:28Z</time>
<speed>0.00</speed>
</trkpt>
<trkpt lat="-7.164979" lon="-34.796543">
<ele>19.859999</ele>
<time>2018-10-11T18:09:43Z</time>
<speed>0.27</speed>
</trkpt>
<trkpt lat="-7.165103" lon="-34.796318">
<ele>47.939999</ele>
<time>2018-10-11T18:15:00Z</time>
<speed>0.00</speed>
</trkpt>
<trkpt lat="-7.164961" lon="-34.796532">
<ele>41.040001</ele>
<time>2018-10-11T18:20:15Z</time>
<speed>0.00</speed>
</trkpt>
<trkpt lat="-7.164974" lon="-34.796494">
<ele>31.070000</ele>
<time>2018-10-11T18:25:30Z</time>
<speed>0.00</speed>
</trkpt>
<trkpt lat="-7.165026" lon="-34.796406">
<ele>17.789999</ele>
<time>2018-10-11T18:30:46Z</time>
<speed>0.00</speed>
</trkpt>
<trkpt lat="-7.165053" lon="-34.796516">
<ele>15.130000</ele>
<time>2018-10-11T18:36:01Z</time>
<speed>0.00</speed>
</trkpt>
<trkpt lat="-7.165034" lon="-34.796574">
<ele>26.609999</ele>
<time>2018-10-11T18:41:19Z</time>
<speed>0.00</speed>
</trkpt>
<trkpt lat="-7.165028" lon="-34.796597">
<ele>34.649998</ele>
<time>2018-10-11T18:46:35Z</time>
<speed>0.00</speed>
</trkpt>
<trkpt lat="-7.165008" lon="-34.796352">
<ele>24.879999</ele>
<time>2018-10-11T18:51:49Z</time>
<speed>0.00</speed>
</trkpt>
<trkpt lat="-7.165000" lon="-34.796329">
<ele>21.799999</ele>
<time>2018-10-11T18:57:03Z</time>
<speed>0.00</speed>
</trkpt>
<trkpt lat="-7.165025" lon="-34.796432">
<ele>26.980000</ele>
<time>2018-10-11T19:02:23Z</time>
<speed>0.00</speed>
</trkpt>
<trkpt lat="-7.165032" lon="-34.796482">
<ele>12.520000</ele>
<time>2018-10-11T19:07:37Z</time>
<speed>0.00</speed>
</trkpt>
<trkpt lat="-7.165047" lon="-34.796417">
<ele>2.440000</ele>
<time>2018-10-11T19:12:50Z</time>
<speed>0.00</speed>
</trkpt>
<trkpt lat="-7.164968" lon="-34.796272">
<ele>21.449999</ele>
<time>2018-10-11T19:18:04Z</time>
<speed>0.00</speed>
</trkpt>
<trkpt lat="-7.165020" lon="-34.796394">
<ele>15.719999</ele>
<time>2018-10-11T19:23:19Z</time>
<speed>0.00</speed>
</trkpt>
<trkpt lat="-7.165038" lon="-34.796436">
<ele>13.809999</ele>
<time>2018-10-11T19:28:37Z</time>
<speed>0.12</speed>
</trkpt>
<trkpt lat="-7.165044" lon="-34.796318">
<ele>13.889999</ele>
<time>2018-10-11T19:33:51Z</time>
<speed>0.00</speed>
</trkpt>
<trkpt lat="-7.165017" lon="-34.796364">
<ele>18.350000</ele>
<time>2018-10-11T19:39:05Z</time>
<speed>0.00</speed>
</trkpt>
<trkpt lat="-7.165087" lon="-34.796425">
<ele>-4.910000</ele>
<time>2018-10-11T19:44:19Z</time>
<speed>0.00</speed>
</trkpt>
<trkpt lat="-7.164980" lon="-34.796143">
<ele>31.529999</ele>
<time>2018-10-11T19:49:33Z</time>
<speed>0.00</speed>
</trkpt>
<trkpt lat="-7.165020" lon="-34.796391">
<ele>17.850000</ele>
<time>2018-10-11T19:54:47Z</time>
<speed>0.00</speed>
</trkpt>
<trkpt lat="-7.164981" lon="-34.796368">
<ele>18.039999</ele>
<time>2018-10-11T20:00:34Z</time>
<speed>0.04</speed>
</trkpt>
<trkpt lat="-7.165030" lon="-34.796276">
<ele>21.039999</ele>
<time>2018-10-11T20:05:50Z</time>
<speed>0.26</speed>
</trkpt>
<trkpt lat="-7.164972" lon="-34.796326">
<ele>-9.160000</ele>
<time>2018-10-11T20:11:14Z</time>
<speed>0.08</speed>
</trkpt>
<trkpt lat="-7.164979" lon="-34.796329">
<ele>11.590000</ele>
<time>2018-10-11T20:16:41Z</time>
<speed>0.21</speed>
</trkpt>
<trkpt lat="-7.164930" lon="-34.796310">
<ele>33.250000</ele>
<time>2018-10-11T20:22:05Z</time>
<speed>0.19</speed>
</trkpt>
<trkpt lat="-7.164984" lon="-34.796371">
<ele>49.879997</ele>
<time>2018-10-11T20:27:20Z</time>
<speed>0.24</speed>
</trkpt>
<trkpt lat="-7.164995" lon="-34.796307">
<ele>17.619999</ele>
<time>2018-10-11T20:32:35Z</time>
<speed>0.13</speed>
</trkpt>
<trkpt lat="-7.165047" lon="-34.796333">
<ele>29.379999</ele>
<time>2018-10-11T20:38:02Z</time>
<speed>0.14</speed>
</trkpt>
<trkpt lat="-7.165048" lon="-34.796463">
<ele>16.920000</ele>
<time>2018-10-11T20:43:18Z</time>
<speed>0.21</speed>
</trkpt>
<trkpt lat="-7.165043" lon="-34.796394">
<ele>5.870000</ele>
<time>2018-10-11T20:48:30Z</time>
<speed>0.28</speed>
</trkpt>
<trkpt lat="-7.165090" lon="-34.796265">
<ele>15.589999</ele>
<time>2018-10-11T20:53:59Z</time>
<speed>0.15</speed>
</trkpt>
<trkpt lat="-7.165188" lon="-34.796173">
<ele>27.279999</ele>
<time>2018-10-11T20:59:29Z</time>
<speed>0.08</speed>
</trkpt>
<trkpt lat="-7.164999" lon="-34.796375">
<ele>32.369999</ele>
<time>2018-10-11T21:05:07Z</time>
<speed>0.57</speed>
</trkpt>
<trkpt lat="-7.164991" lon="-34.796268">
<ele>18.709999</ele>
<time>2018-10-11T21:11:19Z</time>
<speed>0.14</speed>
</trkpt>
<trkpt lat="-7.164999" lon="-34.796265">
<ele>25.699999</ele>
<time>2018-10-11T21:16:32Z</time>
<speed>0.00</speed>
</trkpt>
<trkpt lat="-7.165021" lon="-34.796341">
<ele>21.309999</ele>
<time>2018-10-11T21:21:44Z</time>
<speed>0.00</speed>
</trkpt>
<trkpt lat="-7.164999" lon="-34.796272">
<ele>20.969999</ele>
<time>2018-10-11T21:26:56Z</time>
<speed>0.00</speed>
</trkpt>
<trkpt lat="-7.164785" lon="-34.796085">
<ele>-10.820000</ele>
<time>2018-10-11T21:32:11Z</time>
<speed>0.00</speed>
</trkpt>
<trkpt lat="-7.165039" lon="-34.796188">
<ele>24.889999</ele>
<time>2018-10-11T21:37:23Z</time>
<speed>0.08</speed>
</trkpt>
<trkpt lat="-7.165097" lon="-34.796303">
<ele>10.280000</ele>
<time>2018-10-11T21:42:36Z</time>
<speed>0.00</speed>
</trkpt>
<trkpt lat="-7.165040" lon="-34.796310">
<ele>52.320000</ele>
<time>2018-10-11T21:48:02Z</time>
<speed>0.23</speed>
</trkpt>
<trkpt lat="-7.164994" lon="-34.796398">
<ele>18.330000</ele>
<time>2018-10-11T21:53:30Z</time>
<speed>0.19</speed>
</trkpt>
<trkpt lat="-7.165000" lon="-34.796253">
<ele>28.059999</ele>
<time>2018-10-11T21:58:44Z</time>
<speed>0.00</speed>
</trkpt>
<trkpt lat="-7.165090" lon="-34.796318">
<ele>5.530000</ele>
<time>2018-10-11T22:04:03Z</time>
<speed>0.00</speed>
</trkpt>
<trkpt lat="-7.165072" lon="-34.796585">
<ele>28.389999</ele>
<time>2018-10-11T22:09:16Z</time>
<speed>0.00</speed>
</trkpt>
<trkpt lat="-7.165078" lon="-34.796318">
<ele>27.580000</ele>
<time>2018-10-11T22:14:29Z</time>
<speed>0.00</speed>
</trkpt>
<trkpt lat="-7.165043" lon="-34.796227">
<ele>23.730000</ele>
<time>2018-10-11T22:19:42Z</time>
<speed>0.00</speed>
</trkpt>
<trkpt lat="-7.165033" lon="-34.796364">
<ele>26.539999</ele>
<time>2018-10-11T22:24:55Z</time>
<speed>0.00</speed>
</trkpt>
<trkpt lat="-7.165013" lon="-34.796474">
<ele>5.010000</ele>
<time>2018-10-11T22:30:11Z</time>
<speed>0.00</speed>
</trkpt>
<trkpt lat="-7.165066" lon="-34.796413">
<ele>8.940000</ele>
<time>2018-10-11T22:35:45Z</time>
<speed>0.14</speed>
</trkpt>
<trkpt lat="-7.165045" lon="-34.796234">
<ele>12.530000</ele>
<time>2018-10-11T22:40:59Z</time>
<speed>2.65</speed>
</trkpt>
<trkpt lat="-7.165101" lon="-34.796421">
<ele>15.120000</ele>
<time>2018-10-11T22:46:17Z</time>
<speed>0.00</speed>
</trkpt>
<trkpt lat="-7.165074" lon="-34.796143">
<ele>32.480000</ele>
<time>2018-10-11T22:51:50Z</time>
<speed>1.02</speed>
</trkpt>
<trkpt lat="-7.165051" lon="-34.796360">
<ele>12.120000</ele>
<time>2018-10-11T22:57:25Z</time>
<speed>0.32</speed>
</trkpt>
<trkpt lat="-7.165003" lon="-34.796299">
<ele>12.360000</ele>
<time>2018-10-11T23:04:01Z</time>
<speed>0.10</speed>
</trkpt>
<trkpt lat="-7.165023" lon="-34.796314">
<ele>25.650000</ele>
<time>2018-10-11T23:10:50Z</time>
<speed>0.00</speed>
</trkpt>
<trkpt lat="-7.165002" lon="-34.796288">
<ele>9.520000</ele>
<time>2018-10-11T23:16:02Z</time>
<speed>0.00</speed>
</trkpt>
<trkpt lat="-7.164990" lon="-34.796307">
<ele>5.560000</ele>
<time>2018-10-11T23:21:14Z</time>
<speed>0.00</speed>
</trkpt>
<trkpt lat="-7.164937" lon="-34.796333">
<ele>-12.950000</ele>
<time>2018-10-11T23:26:26Z</time>
<speed>0.00</speed>
</trkpt>
<trkpt lat="-7.165054" lon="-34.796249">
<ele>29.059999</ele>
<time>2018-10-11T23:31:37Z</time>
<speed>0.28</speed>
</trkpt>
<trkpt lat="-7.165018" lon="-34.796314">
<ele>7.290000</ele>
<time>2018-10-11T23:36:52Z</time>
<speed>0.00</speed>
</trkpt>
<trkpt lat="-7.165000" lon="-34.796318">
<ele>12.400000</ele>
<time>2018-10-11T23:42:04Z</time>
<speed>0.00</speed>
</trkpt>
<trkpt lat="-7.164943" lon="-34.796261">
<ele>40.829998</ele>
<time>2018-10-11T23:47:15Z</time>
<speed>0.06</speed>
</trkpt>
<trkpt lat="-7.164978" lon="-34.796276">
<ele>26.010000</ele>
<time>2018-10-11T23:52:27Z</time>
<speed>0.00</speed>
</trkpt>
<trkpt lat="-7.164997" lon="-34.796307">
<ele>3.970000</ele>
<time>2018-10-11T23:57:38Z</time>
<speed>0.00</speed>
</trkpt>
<trkpt lat="-7.165032" lon="-34.796326">
<ele>13.400000</ele>
<time>2018-10-12T00:02:55Z</time>
<speed>0.00</speed>
</trkpt>
<trkpt lat="-7.164998" lon="-34.796291">
<ele>9.700000</ele>
<time>2018-10-12T00:08:07Z</time>
<speed>0.00</speed>
</trkpt>
<trkpt lat="-7.164996" lon="-34.796310">
<ele>19.309999</ele>
<time>2018-10-12T00:13:18Z</time>
<speed>0.00</speed>
</trkpt>
<trkpt lat="-7.164987" lon="-34.796291">
<ele>38.869999</ele>
<time>2018-10-12T00:18:30Z</time>
<speed>0.00</speed>
</trkpt>
<trkpt lat="-7.165020" lon="-34.796329">
<ele>22.170000</ele>
<time>2018-10-12T00:23:43Z</time>
<speed>0.00</speed>
</trkpt>
<trkpt lat="-7.164967" lon="-34.796432">
<ele>-35.910000</ele>
<time>2018-10-12T00:28:58Z</time>
<speed>0.61</speed>
</trkpt>
<trkpt lat="-7.165087" lon="-34.796223">
<ele>-10.300000</ele>
<time>2018-10-12T00:34:11Z</time>
<speed>0.00</speed>
</trkpt>
<trkpt lat="-7.165119" lon="-34.796322">
<ele>0.870000</ele>
<time>2018-10-12T00:39:24Z</time>
<speed>0.06</speed>
</trkpt>
<trkpt lat="-7.165039" lon="-34.796326">
<ele>13.139999</ele>
<time>2018-10-12T00:44:36Z</time>
<speed>0.23</speed>
</trkpt>
<trkpt lat="-7.165123" lon="-34.796257">
<ele>15.740000</ele>
<time>2018-10-12T00:49:49Z</time>
<speed>0.37</speed>
</trkpt>
<trkpt lat="-7.165050" lon="-34.796303">
<ele>8.020000</ele>
<time>2018-10-12T00:55:02Z</time>
<speed>0.15</speed>
</trkpt>
<trkpt lat="-7.165039" lon="-34.796337">
<ele>0.320000</ele>
<time>2018-10-12T01:00:20Z</time>
<speed>1.29</speed>
</trkpt>
<trkpt lat="-7.165043" lon="-34.796227">
<ele>26.779999</ele>
<time>2018-10-12T01:05:33Z</time>
<speed>0.00</speed>
</trkpt>
<trkpt lat="-7.165082" lon="-34.796204">
<ele>15.969999</ele>
<time>2018-10-12T01:10:46Z</time>
<speed>0.00</speed>
</trkpt>
<trkpt lat="-7.165076" lon="-34.796341">
<ele>-9.570000</ele>
<time>2018-10-12T01:15:59Z</time>
<speed>0.00</speed>
</trkpt>
<trkpt lat="-7.165187" lon="-34.796093">
<ele>7.030000</ele>
<time>2018-10-12T01:21:15Z</time>
<speed>0.00</speed>
</trkpt>
<trkpt lat="-7.165031" lon="-34.796299">
<ele>4.690000</ele>
<time>2018-10-12T01:26:31Z</time>
<speed>0.00</speed>
</trkpt>
<trkpt lat="-7.165039" lon="-34.796310">
<ele>14.960000</ele>
<time>2018-10-12T01:31:43Z</time>
<speed>0.00</speed>
</trkpt>
<trkpt lat="-7.165063" lon="-34.796318">
<ele>29.570000</ele>
<time>2018-10-12T01:36:55Z</time>
<speed>0.00</speed>
</trkpt>
<trkpt lat="-7.165061" lon="-34.796284">
<ele>17.779999</ele>
<time>2018-10-12T01:42:12Z</time>
<speed>0.00</speed>
</trkpt>
<trkpt lat="-7.165039" lon="-34.796299">
<ele>30.539999</ele>
<time>2018-10-12T01:47:56Z</time>
<speed>0.19</speed>
</trkpt>
<trkpt lat="-7.165056" lon="-34.796322">
<ele>42.029999</ele>
<time>2018-10-12T01:53:09Z</time>
<speed>0.00</speed>
</trkpt>
<trkpt lat="-7.164933" lon="-34.796482">
<ele>-3.270000</ele>
<time>2018-10-12T01:58:22Z</time>
<speed>0.00</speed>
</trkpt>
<trkpt lat="-7.165033" lon="-34.796246">
<ele>31.719999</ele>
<time>2018-10-12T02:03:41Z</time>
<speed>0.00</speed>
</trkpt>
<trkpt lat="-7.164978" lon="-34.796417">
<ele>12.360000</ele>
<time>2018-10-12T02:08:54Z</time>
<speed>0.00</speed>
</trkpt>
<trkpt lat="-7.164997" lon="-34.796345">
<ele>17.580000</ele>
<time>2018-10-12T02:14:07Z</time>
<speed>0.00</speed>
</trkpt>
<trkpt lat="-7.165016" lon="-34.796276">
<ele>9.410000</ele>
<time>2018-10-12T02:19:19Z</time>
<speed>0.00</speed>
</trkpt>
<trkpt lat="-7.164985" lon="-34.796295">
<ele>24.809999</ele>
<time>2018-10-12T02:24:32Z</time>
<speed>0.00</speed>
</trkpt>
<trkpt lat="-7.164982" lon="-34.796329">
<ele>0.010000</ele>
<time>2018-10-12T02:29:43Z</time>
<speed>0.10</speed>
</trkpt>
<trkpt lat="-7.165039" lon="-34.796318">
<ele>13.420000</ele>
<time>2018-10-12T02:34:54Z</time>
<speed>0.00</speed>
</trkpt>
<trkpt lat="-7.165020" lon="-34.796356">
<ele>4.930000</ele>
<time>2018-10-12T02:40:06Z</time>
<speed>0.00</speed>
</trkpt>
<trkpt lat="-7.165030" lon="-34.796333">
<ele>20.219999</ele>
<time>2018-10-12T02:45:17Z</time>
<speed>0.00</speed>
</trkpt>
<trkpt lat="-7.164968" lon="-34.796303">
<ele>7.790000</ele>
<time>2018-10-12T02:50:28Z</time>
<speed>0.00</speed>
</trkpt>
<trkpt lat="-7.165014" lon="-34.796310">
<ele>15.110000</ele>
<time>2018-10-12T02:55:39Z</time>
<speed>0.00</speed>
</trkpt>
</trkseg>
</trk>
<trk>
<name>20181027-192720(15)</name>
<desc>Color:004000ff</desc>
<trkseg>
<trkpt lat="-7.164990" lon="-34.796322">
<ele>12.139999</ele>
<time>2018-10-12T03:00:51Z</time>
<speed>0.34</speed>
</trkpt>
<trkpt lat="-7.165041" lon="-34.796288">
<ele>9.070000</ele>
<time>2018-10-12T03:06:04Z</time>
<speed>0.00</speed>
</trkpt>
<trkpt lat="-7.165052" lon="-34.796329">
<ele>9.480000</ele>
<time>2018-10-12T03:11:15Z</time>
<speed>0.00</speed>
</trkpt>
<trkpt lat="-7.165057" lon="-34.796261">
<ele>27.430000</ele>
<time>2018-10-12T03:16:26Z</time>
<speed>0.19</speed>
</trkpt>
<trkpt lat="-7.165080" lon="-34.796219">
<ele>42.180000</ele>
<time>2018-10-12T03:21:39Z</time>
<speed>0.00</speed>
</trkpt>
<trkpt lat="-7.165024" lon="-34.796238">
<ele>23.269999</ele>
<time>2018-10-12T03:26:53Z</time>
<speed>0.00</speed>
</trkpt>
<trkpt lat="-7.165061" lon="-34.796253">
<ele>30.480000</ele>
<time>2018-10-12T03:32:06Z</time>
<speed>0.00</speed>
</trkpt>
<trkpt lat="-7.165143" lon="-34.795956">
<ele>105.449997</ele>
<time>2018-10-12T03:37:27Z</time>
<speed>0.00</speed>
</trkpt>
<trkpt lat="-7.165009" lon="-34.796291">
<ele>14.990000</ele>
<time>2018-10-12T03:42:45Z</time>
<speed>0.00</speed>
</trkpt>
<trkpt lat="-7.165123" lon="-34.796173">
<ele>39.759998</ele>
<time>2018-10-12T03:48:11Z</time>
<speed>0.00</speed>
</trkpt>
<trkpt lat="-7.165052" lon="-34.796341">
<ele>15.040000</ele>
<time>2018-10-12T03:53:30Z</time>
<speed>0.25</speed>
</trkpt>
<trkpt lat="-7.165018" lon="-34.796337">
<ele>8.940000</ele>
<time>2018-10-12T03:59:01Z</time>
<speed>0.19</speed>
</trkpt>
<trkpt lat="-7.165036" lon="-34.796337">
<ele>10.110000</ele>
<time>2018-10-12T04:04:16Z</time>
<speed>0.00</speed>
</trkpt>
<trkpt lat="-7.164989" lon="-34.796413">
<ele>17.100000</ele>
<time>2018-10-12T04:09:28Z</time>
<speed>0.00</speed>
</trkpt>
<trkpt lat="-7.165088" lon="-34.796295">
<ele>18.900000</ele>
<time>2018-10-12T04:14:39Z</time>
<speed>0.00</speed>
</trkpt>
<trkpt lat="-7.165034" lon="-34.796349">
<ele>21.100000</ele>
<time>2018-10-12T04:19:51Z</time>
<speed>0.00</speed>
</trkpt>
<trkpt lat="-7.165014" lon="-34.796299">
<ele>29.650000</ele>
<time>2018-10-12T04:25:02Z</time>
<speed>0.16</speed>
</trkpt>
<trkpt lat="-7.165059" lon="-34.796303">
<ele>16.029999</ele>
<time>2018-10-12T04:30:12Z</time>
<speed>0.12</speed>
</trkpt>
<trkpt lat="-7.165005" lon="-34.796295">
<ele>9.679999</ele>
<time>2018-10-12T04:35:24Z</time>
<speed>0.04</speed>
</trkpt>
<trkpt lat="-7.165032" lon="-34.796268">
<ele>21.549999</ele>
<time>2018-10-12T04:40:36Z</time>
<speed>0.00</speed>
</trkpt>
<trkpt lat="-7.165041" lon="-34.796230">
<ele>13.040000</ele>
<time>2018-10-12T04:45:47Z</time>
<speed>0.00</speed>
</trkpt>
<trkpt lat="-7.164951" lon="-34.796314">
<ele>12.580000</ele>
<time>2018-10-12T04:50:59Z</time>
<speed>0.00</speed>
</trkpt>
<trkpt lat="-7.164963" lon="-34.796280">
<ele>1.140000</ele>
<time>2018-10-12T04:56:11Z</time>
<speed>0.00</speed>
</trkpt>
<trkpt lat="-7.165164" lon="-34.796345">
<ele>45.469997</ele>
<time>2018-10-12T05:01:27Z</time>
<speed>0.00</speed>
</trkpt>
<trkpt lat="-7.164997" lon="-34.796284">
<ele>3.710000</ele>
<time>2018-10-12T05:06:38Z</time>
<speed>0.00</speed>
</trkpt>
<trkpt lat="-7.165040" lon="-34.796246">
<ele>12.559999</ele>
<time>2018-10-12T05:11:49Z</time>
<speed>0.00</speed>
</trkpt>
<trkpt lat="-7.164995" lon="-34.796265">
<ele>5.590000</ele>
<time>2018-10-12T05:17:00Z</time>
<speed>0.00</speed>
</trkpt>
<trkpt lat="-7.165005" lon="-34.796314">
<ele>13.660000</ele>
<time>2018-10-12T05:22:12Z</time>
<speed>0.00</speed>
</trkpt>
<trkpt lat="-7.165012" lon="-34.796272">
<ele>16.619999</ele>
<time>2018-10-12T05:27:22Z</time>
<speed>0.10</speed>
</trkpt>
<trkpt lat="-7.164987" lon="-34.796326">
<ele>28.619999</ele>
<time>2018-10-12T05:32:33Z</time>
<speed>0.00</speed>
</trkpt>
<trkpt lat="-7.165001" lon="-34.796318">
<ele>22.129999</ele>
<time>2018-10-12T05:37:45Z</time>
<speed>0.09</speed>
</trkpt>
<trkpt lat="-7.165028" lon="-34.796257">
<ele>16.369999</ele>
<time>2018-10-12T05:42:56Z</time>
<speed>0.00</speed>
</trkpt>
<trkpt lat="-7.164990" lon="-34.796295">
<ele>31.230000</ele>
<time>2018-10-12T05:48:07Z</time>
<speed>0.00</speed>
</trkpt>
<trkpt lat="-7.164904" lon="-34.796268">
<ele>12.620000</ele>
<time>2018-10-12T05:53:17Z</time>
<speed>0.00</speed>
</trkpt>
<trkpt lat="-7.164962" lon="-34.796349">
<ele>12.340000</ele>
<time>2018-10-12T05:58:29Z</time>
<speed>0.00</speed>
</trkpt>
<trkpt lat="-7.165034" lon="-34.796276">
<ele>18.289999</ele>
<time>2018-10-12T06:04:20Z</time>
<speed>0.12</speed>
</trkpt>
<trkpt lat="-7.165044" lon="-34.796280">
<ele>14.380000</ele>
<time>2018-10-12T06:09:32Z</time>
<speed>0.00</speed>
</trkpt>
<trkpt lat="-7.165068" lon="-34.796276">
<ele>8.780000</ele>
<time>2018-10-12T06:14:42Z</time>
<speed>0.13</speed>
</trkpt>
<trkpt lat="-7.165043" lon="-34.796318">
<ele>32.169998</ele>
<time>2018-10-12T06:19:52Z</time>
<speed>0.01</speed>
</trkpt>
<trkpt lat="-7.165025" lon="-34.796253">
<ele>35.939999</ele>
<time>2018-10-12T06:25:03Z</time>
<speed>0.00</speed>
</trkpt>
<trkpt lat="-7.164944" lon="-34.796303">
<ele>17.049999</ele>
<time>2018-10-12T06:30:14Z</time>
<speed>0.00</speed>
</trkpt>
<trkpt lat="-7.164982" lon="-34.796246">
<ele>24.650000</ele>
<time>2018-10-12T06:35:26Z</time>
<speed>0.00</speed>
</trkpt>
<trkpt lat="-7.164969" lon="-34.796272">
<ele>27.160000</ele>
<time>2018-10-12T06:40:37Z</time>
<speed>0.00</speed>
</trkpt>
<trkpt lat="-7.164979" lon="-34.796253">
<ele>20.879999</ele>
<time>2018-10-12T06:45:48Z</time>
<speed>0.00</speed>
</trkpt>
<trkpt lat="-7.165010" lon="-34.796261">
<ele>26.160000</ele>
<time>2018-10-12T06:50:58Z</time>
<speed>0.00</speed>
</trkpt>
<trkpt lat="-7.165013" lon="-34.796310">
<ele>20.139999</ele>
<time>2018-10-12T06:56:08Z</time>
<speed>0.04</speed>
</trkpt>
<trkpt lat="-7.165020" lon="-34.796318">
<ele>18.559999</ele>
<time>2018-10-12T07:01:23Z</time>
<speed>0.00</speed>
</trkpt>
<trkpt lat="-7.164883" lon="-34.796307">
<ele>3.310000</ele>
<time>2018-10-12T07:06:35Z</time>
<speed>0.00</speed>
</trkpt>
<trkpt lat="-7.165035" lon="-34.796173">
<ele>47.230000</ele>
<time>2018-10-12T07:11:45Z</time>
<speed>0.63</speed>
</trkpt>
<trkpt lat="-7.165080" lon="-34.796318">
<ele>20.699999</ele>
<time>2018-10-12T07:16:56Z</time>
<speed>0.00</speed>
</trkpt>
<trkpt lat="-7.164980" lon="-34.796169">
<ele>37.020000</ele>
<time>2018-10-12T07:22:06Z</time>
<speed>0.11</speed>
</trkpt>
<trkpt lat="-7.164957" lon="-34.796303">
<ele>13.780000</ele>
<time>2018-10-12T07:27:19Z</time>
<speed>0.00</speed>
</trkpt>
<trkpt lat="-7.165018" lon="-34.795898">
<ele>73.559998</ele>
<time>2018-10-12T07:32:30Z</time>
<speed>0.33</speed>
</trkpt>
<trkpt lat="-7.164976" lon="-34.796181">
<ele>20.139999</ele>
<time>2018-10-12T07:37:41Z</time>
<speed>0.00</speed>
</trkpt>
<trkpt lat="-7.164921" lon="-34.796181">
<ele>9.480000</ele>
<time>2018-10-12T07:42:53Z</time>
<speed>0.00</speed>
</trkpt>
<trkpt lat="-7.164819" lon="-34.796062">
<ele>37.849998</ele>
<time>2018-10-12T07:48:05Z</time>
<speed>0.00</speed>
</trkpt>
<trkpt lat="-7.164880" lon="-34.796238">
<ele>5.630000</ele>
<time>2018-10-12T07:53:16Z</time>
<speed>0.00</speed>
</trkpt>
<trkpt lat="-7.165013" lon="-34.796272">
<ele>24.480000</ele>
<time>2018-10-12T07:58:27Z</time>
<speed>0.00</speed>
</trkpt>
<trkpt lat="-7.164972" lon="-34.796360">
<ele>2.080000</ele>
<time>2018-10-12T08:03:44Z</time>
<speed>0.00</speed>
</trkpt>
<trkpt lat="-7.164976" lon="-34.796303">
<ele>27.670000</ele>
<time>2018-10-12T08:08:57Z</time>
<speed>0.00</speed>
</trkpt>
<trkpt lat="-7.165041" lon="-34.796444">
<ele>16.770000</ele>
<time>2018-10-12T08:14:10Z</time>
<speed>0.00</speed>
</trkpt>
<trkpt lat="-7.164878" lon="-34.796356">
<ele>49.129997</ele>
<time>2018-10-12T08:19:23Z</time>
<speed>0.00</speed>
</trkpt>
<trkpt lat="-7.164930" lon="-34.796329">
<ele>35.329998</ele>
<time>2018-10-12T08:24:39Z</time>
<speed>0.00</speed>
</trkpt>
<trkpt lat="-7.165187" lon="-34.796329">
<ele>-44.969997</ele>
<time>2018-10-12T08:29:53Z</time>
<speed>0.00</speed>
</trkpt>
<trkpt lat="-7.164975" lon="-34.796299">
<ele>30.639999</ele>
<time>2018-10-12T08:35:10Z</time>
<speed>0.00</speed>
</trkpt>
<trkpt lat="-7.165143" lon="-34.796429">
<ele>-19.199999</ele>
<time>2018-10-12T08:40:27Z</time>
<speed>0.00</speed>
</trkpt>
<trkpt lat="-7.165003" lon="-34.796402">
<ele>16.020000</ele>
<time>2018-10-12T08:46:01Z</time>
<speed>0.05</speed>
</trkpt>
<trkpt lat="-7.165002" lon="-34.796291">
<ele>3.480000</ele>
<time>2018-10-12T08:51:12Z</time>
<speed>0.33</speed>
</trkpt>
<trkpt lat="-7.165003" lon="-34.796345">
<ele>23.049999</ele>
<time>2018-10-12T08:56:25Z</time>
<speed>0.00</speed>
</trkpt>
<trkpt lat="-7.165009" lon="-34.796261">
<ele>-0.530000</ele>
<time>2018-10-12T09:01:39Z</time>
<speed>0.19</speed>
</trkpt>
<trkpt lat="-7.165022" lon="-34.796272">
<ele>3.030000</ele>
<time>2018-10-12T09:06:52Z</time>
<speed>0.00</speed>
</trkpt>
<trkpt lat="-7.164991" lon="-34.796307">
<ele>14.090000</ele>
<time>2018-10-12T09:12:02Z</time>
<speed>0.24</speed>
</trkpt>
<trkpt lat="-7.164997" lon="-34.796265">
<ele>-2.840000</ele>
<time>2018-10-12T09:17:14Z</time>
<speed>0.00</speed>
</trkpt>
<trkpt lat="-7.165058" lon="-34.796230">
<ele>7.100000</ele>
<time>2018-10-12T09:22:26Z</time>
<speed>0.00</speed>
</trkpt>
<trkpt lat="-7.165030" lon="-34.796284">
<ele>-6.980000</ele>
<time>2018-10-12T09:27:41Z</time>
<speed>0.05</speed>
</trkpt>
<trkpt lat="-7.164967" lon="-34.796295">
<ele>28.740000</ele>
<time>2018-10-12T09:32:55Z</time>
<speed>0.00</speed>
</trkpt>
<trkpt lat="-7.164992" lon="-34.796394">
<ele>18.900000</ele>
<time>2018-10-12T09:38:06Z</time>
<speed>0.00</speed>
</trkpt>
<trkpt lat="-7.165035" lon="-34.796417">
<ele>-6.560000</ele>
<time>2018-10-12T09:43:17Z</time>
<speed>0.00</speed>
</trkpt>
<trkpt lat="-7.165102" lon="-34.796463">
<ele>20.020000</ele>
<time>2018-10-12T09:48:29Z</time>
<speed>0.00</speed>
</trkpt>
<trkpt lat="-7.165048" lon="-34.796272">
<ele>6.510000</ele>
<time>2018-10-12T09:53:40Z</time>
<speed>0.00</speed>
</trkpt>
<trkpt lat="-7.165032" lon="-34.796379">
<ele>11.150000</ele>
<time>2018-10-12T09:58:53Z</time>
<speed>0.52</speed>
</trkpt>
<trkpt lat="-7.165050" lon="-34.796242">
<ele>-11.200000</ele>
<time>2018-10-12T10:04:28Z</time>
<speed>0.03</speed>
</trkpt>
<trkpt lat="-7.165061" lon="-34.796314">
<ele>9.860000</ele>
<time>2018-10-12T10:09:41Z</time>
<speed>0.00</speed>
</trkpt>
<trkpt lat="-7.165034" lon="-34.796444">
<ele>7.780000</ele>
<time>2018-10-12T10:14:56Z</time>
<speed>0.00</speed>
</trkpt>
<trkpt lat="-7.165059" lon="-34.796291">
<ele>15.500000</ele>
<time>2018-10-12T10:20:32Z</time>
<speed>0.03</speed>
</trkpt>
<trkpt lat="-7.165052" lon="-34.796291">
<ele>13.690000</ele>
<time>2018-10-12T10:25:45Z</time>
<speed>0.00</speed>
</trkpt>
<trkpt lat="-7.165012" lon="-34.796352">
<ele>25.019999</ele>
<time>2018-10-12T10:30:57Z</time>
<speed>0.00</speed>
</trkpt>
<trkpt lat="-7.165042" lon="-34.796291">
<ele>17.760000</ele>
<time>2018-10-12T10:36:09Z</time>
<speed>0.00</speed>
</trkpt>
<trkpt lat="-7.164993" lon="-34.796314">
<ele>22.719999</ele>
<time>2018-10-12T10:41:20Z</time>
<speed>0.00</speed>
</trkpt>
<trkpt lat="-7.165032" lon="-34.796333">
<ele>20.219999</ele>
<time>2018-10-12T10:46:32Z</time>
<speed>0.00</speed>
</trkpt>
<trkpt lat="-7.165026" lon="-34.796322">
<ele>8.940000</ele>
<time>2018-10-12T10:51:44Z</time>
<speed>0.00</speed>
</trkpt>
<trkpt lat="-7.164989" lon="-34.796322">
<ele>31.119999</ele>
<time>2018-10-12T10:56:56Z</time>
<speed>0.00</speed>
</trkpt>
<trkpt lat="-7.165008" lon="-34.796295">
<ele>12.969999</ele>
<time>2018-10-12T11:02:11Z</time>
<speed>0.13</speed>
</trkpt>
<trkpt lat="-7.165019" lon="-34.796238">
<ele>8.650000</ele>
<time>2018-10-12T11:07:23Z</time>
<speed>0.00</speed>
</trkpt>
<trkpt lat="-7.165023" lon="-34.796272">
<ele>6.050000</ele>
<time>2018-10-12T11:12:35Z</time>
<speed>0.02</speed>
</trkpt>
<trkpt lat="-7.165047" lon="-34.796215">
<ele>11.080000</ele>
<time>2018-10-12T11:17:48Z</time>
<speed>0.21</speed>
</trkpt>
<trkpt lat="-7.164959" lon="-34.796345">
<ele>27.420000</ele>
<time>2018-10-12T11:23:01Z</time>
<speed>0.00</speed>
</trkpt>
<trkpt lat="-7.164975" lon="-34.796310">
<ele>17.059999</ele>
<time>2018-10-12T11:28:15Z</time>
<speed>0.00</speed>
</trkpt>
<trkpt lat="-7.164962" lon="-34.796265">
<ele>-8.280000</ele>
<time>2018-10-12T11:33:28Z</time>
<speed>0.00</speed>
</trkpt>
<trkpt lat="-7.165071" lon="-34.796349">
<ele>22.840000</ele>
<time>2018-10-12T11:38:40Z</time>
<speed>0.21</speed>
</trkpt>
<trkpt lat="-7.164972" lon="-34.796337">
<ele>3.270000</ele>
<time>2018-10-12T11:43:53Z</time>
<speed>0.00</speed>
</trkpt>
<trkpt lat="-7.164999" lon="-34.796463">
<ele>37.090000</ele>
<time>2018-10-12T11:49:06Z</time>
<speed>0.00</speed>
</trkpt>
<trkpt lat="-7.165061" lon="-34.796268">
<ele>15.110000</ele>
<time>2018-10-12T11:54:20Z</time>
<speed>0.00</speed>
</trkpt>
<trkpt lat="-7.165119" lon="-34.796185">
<ele>16.070000</ele>
<time>2018-10-12T11:59:37Z</time>
<speed>0.00</speed>
</trkpt>
<trkpt lat="-7.165040" lon="-34.796345">
<ele>20.119999</ele>
<time>2018-10-12T12:04:54Z</time>
<speed>0.00</speed>
</trkpt>
<trkpt lat="-7.165058" lon="-34.796299">
<ele>15.860000</ele>
<time>2018-10-12T12:10:07Z</time>
<speed>0.00</speed>
</trkpt>
<trkpt lat="-7.165046" lon="-34.796295">
<ele>19.480000</ele>
<time>2018-10-12T12:15:48Z</time>
<speed>0.02</speed>
</trkpt>
<trkpt lat="-7.165020" lon="-34.796322">
<ele>25.580000</ele>
<time>2018-10-12T12:21:02Z</time>
<speed>0.00</speed>
</trkpt>
<trkpt lat="-7.165004" lon="-34.796299">
<ele>20.469999</ele>
<time>2018-10-12T12:26:15Z</time>
<speed>0.15</speed>
</trkpt>
<trkpt lat="-7.165074" lon="-34.796257">
<ele>12.270000</ele>
<time>2018-10-12T12:31:29Z</time>
<speed>0.07</speed>
</trkpt>
<trkpt lat="-7.165087" lon="-34.796219">
<ele>28.119999</ele>
<time>2018-10-12T12:36:43Z</time>
<speed>0.00</speed>
</trkpt>
<trkpt lat="-7.165088" lon="-34.796120">
<ele>35.509998</ele>
<time>2018-10-12T12:41:55Z</time>
<speed>0.24</speed>
</trkpt>
<trkpt lat="-7.165101" lon="-34.796246">
<ele>42.629997</ele>
<time>2018-10-12T12:47:07Z</time>
<speed>0.00</speed>
</trkpt>
<trkpt lat="-7.165060" lon="-34.796276">
<ele>23.559999</ele>
<time>2018-10-12T12:52:19Z</time>
<speed>0.00</speed>
</trkpt>
<trkpt lat="-7.165041" lon="-34.796272">
<ele>18.240000</ele>
<time>2018-10-12T12:57:33Z</time>
<speed>0.00</speed>
</trkpt>
<trkpt lat="-7.165080" lon="-34.796219">
<ele>31.439999</ele>
<time>2018-10-12T13:02:52Z</time>
<speed>0.00</speed>
</trkpt>
<trkpt lat="-7.164813" lon="-34.796394">
<ele>-51.389999</ele>
<time>2018-10-12T13:08:19Z</time>
<speed>0.33</speed>
</trkpt>
<trkpt lat="-7.165170" lon="-34.796131">
<ele>76.320000</ele>
<time>2018-10-12T13:13:34Z</time>
<speed>0.00</speed>
</trkpt>
<trkpt lat="-7.164974" lon="-34.796246">
<ele>-15.740000</ele>
<time>2018-10-12T13:18:57Z</time>
<speed>0.33</speed>
</trkpt>
<trkpt lat="-7.165092" lon="-34.796257">
<ele>29.070000</ele>
<time>2018-10-12T13:24:14Z</time>
<speed>0.36</speed>
</trkpt>
<trkpt lat="-7.165007" lon="-34.796291">
<ele>29.730000</ele>
<time>2018-10-12T13:29:41Z</time>
<speed>0.30</speed>
</trkpt>
<trkpt lat="-7.165076" lon="-34.796333">
<ele>-12.840000</ele>
<time>2018-10-12T13:34:57Z</time>
<speed>0.36</speed>
</trkpt>
<trkpt lat="-7.165032" lon="-34.796375">
<ele>9.250000</ele>
<time>2018-10-12T13:40:31Z</time>
<speed>0.05</speed>
</trkpt>
<trkpt lat="-7.165011" lon="-34.796261">
<ele>25.830000</ele>
<time>2018-10-12T13:45:47Z</time>
<speed>0.00</speed>
</trkpt>
<trkpt lat="-7.165012" lon="-34.796272">
<ele>26.389999</ele>
<time>2018-10-12T13:51:01Z</time>
<speed>0.00</speed>
</trkpt>
<trkpt lat="-7.165027" lon="-34.796242">
<ele>24.129999</ele>
<time>2018-10-12T13:56:15Z</time>
<speed>0.00</speed>
</trkpt>
<trkpt lat="-7.165043" lon="-34.796299">
<ele>19.750000</ele>
<time>2018-10-12T14:01:32Z</time>
<speed>0.00</speed>
</trkpt>
<trkpt lat="-7.164990" lon="-34.796268">
<ele>17.320000</ele>
<time>2018-10-12T14:06:45Z</time>
<speed>0.13</speed>
</trkpt>
<trkpt lat="-7.164968" lon="-34.796238">
<ele>16.900000</ele>
<time>2018-10-12T14:11:59Z</time>
<speed>0.00</speed>
</trkpt>
<trkpt lat="-7.165032" lon="-34.796265">
<ele>26.650000</ele>
<time>2018-10-12T14:17:14Z</time>
<speed>0.00</speed>
</trkpt>
<trkpt lat="-7.165011" lon="-34.796299">
<ele>22.900000</ele>
<time>2018-10-12T14:22:28Z</time>
<speed>0.00</speed>
</trkpt>
<trkpt lat="-7.165090" lon="-34.796349">
<ele>38.939999</ele>
<time>2018-10-12T14:27:42Z</time>
<speed>0.00</speed>
</trkpt>
<trkpt lat="-7.165044" lon="-34.796314">
<ele>38.149998</ele>
<time>2018-10-12T14:32:56Z</time>
<speed>0.00</speed>
</trkpt>
<trkpt lat="-7.165058" lon="-34.796387">
<ele>15.570000</ele>
<time>2018-10-12T14:38:10Z</time>
<speed>0.00</speed>
</trkpt>
<trkpt lat="-7.165010" lon="-34.796333">
<ele>15.839999</ele>
<time>2018-10-12T14:43:23Z</time>
<speed>0.05</speed>
</trkpt>
<trkpt lat="-7.165026" lon="-34.796253">
<ele>17.539999</ele>
<time>2018-10-12T14:48:38Z</time>
<speed>0.14</speed>
</trkpt>
<trkpt lat="-7.165030" lon="-34.796268">
<ele>39.779999</ele>
<time>2018-10-12T14:53:53Z</time>
<speed>0.00</speed>
</trkpt>
<trkpt lat="-7.165020" lon="-34.796268">
<ele>24.000000</ele>
<time>2018-10-12T14:59:08Z</time>
<speed>0.00</speed>
</trkpt>
<trkpt lat="-7.164954" lon="-34.796093">
<ele>53.469997</ele>
<time>2018-10-12T15:04:26Z</time>
<speed>0.00</speed>
</trkpt>
<trkpt lat="-7.164990" lon="-34.796265">
<ele>14.360000</ele>
<time>2018-10-12T15:09:40Z</time>
<speed>0.00</speed>
</trkpt>
<trkpt lat="-7.165063" lon="-34.796291">
<ele>10.809999</ele>
<time>2018-10-12T15:14:57Z</time>
<speed>0.00</speed>
</trkpt>
<trkpt lat="-7.164978" lon="-34.796246">
<ele>22.350000</ele>
<time>2018-10-12T15:20:12Z</time>
<speed>0.00</speed>
</trkpt>
<trkpt lat="-7.165039" lon="-34.796295">
<ele>15.099999</ele>
<time>2018-10-12T15:25:27Z</time>
<speed>0.00</speed>
</trkpt>
<trkpt lat="-7.164896" lon="-34.796307">
<ele>-5.900000</ele>
<time>2018-10-12T15:30:44Z</time>
<speed>0.00</speed>
</trkpt>
<trkpt lat="-7.165068" lon="-34.796261">
<ele>16.619999</ele>
<time>2018-10-12T15:36:00Z</time>
<speed>0.00</speed>
</trkpt>
<trkpt lat="-7.165098" lon="-34.796322">
<ele>14.259999</ele>
<time>2018-10-12T15:41:15Z</time>
<speed>0.28</speed>
</trkpt>
<trkpt lat="-7.164971" lon="-34.796329">
<ele>6.350000</ele>
<time>2018-10-12T15:46:31Z</time>
<speed>0.00</speed>
</trkpt>
<trkpt lat="-7.165042" lon="-34.796257">
<ele>12.820000</ele>
<time>2018-10-12T15:51:46Z</time>
<speed>0.27</speed>
</trkpt>
<trkpt lat="-7.165080" lon="-34.796375">
<ele>-6.080000</ele>
<time>2018-10-12T15:57:02Z</time>
<speed>0.00</speed>
</trkpt>
<trkpt lat="-7.165036" lon="-34.796307">
<ele>19.230000</ele>
<time>2018-10-12T16:02:57Z</time>
<speed>0.08</speed>
</trkpt>
<trkpt lat="-7.165112" lon="-34.796284">
<ele>-5.450000</ele>
<time>2018-10-12T16:08:16Z</time>
<speed>0.09</speed>
</trkpt>
<trkpt lat="-7.165101" lon="-34.796272">
<ele>-14.259999</ele>
<time>2018-10-12T16:13:32Z</time>
<speed>0.00</speed>
</trkpt>
<trkpt lat="-7.165075" lon="-34.796284">
<ele>-17.660000</ele>
<time>2018-10-12T16:18:49Z</time>
<speed>0.00</speed>
</trkpt>
<trkpt lat="-7.165011" lon="-34.796299">
<ele>26.599998</ele>
<time>2018-10-12T16:24:05Z</time>
<speed>0.00</speed>
</trkpt>
<trkpt lat="-7.165081" lon="-34.796333">
<ele>13.280000</ele>
<time>2018-10-12T16:29:21Z</time>
<speed>0.15</speed>
</trkpt>
<trkpt lat="-7.164992" lon="-34.796322">
<ele>7.310000</ele>
<time>2018-10-12T16:34:37Z</time>
<speed>0.00</speed>
</trkpt>
<trkpt lat="-7.164962" lon="-34.796295">
<ele>24.900000</ele>
<time>2018-10-12T16:39:53Z</time>
<speed>0.00</speed>
</trkpt>
<trkpt lat="-7.164998" lon="-34.796322">
<ele>20.240000</ele>
<time>2018-10-12T16:45:08Z</time>
<speed>0.00</speed>
</trkpt>
<trkpt lat="-7.165015" lon="-34.796345">
<ele>9.070000</ele>
<time>2018-10-12T16:50:24Z</time>
<speed>0.00</speed>
</trkpt>
<trkpt lat="-7.165070" lon="-34.796288">
<ele>25.299999</ele>
<time>2018-10-12T16:55:39Z</time>
<speed>0.29</speed>
</trkpt>
<trkpt lat="-7.165078" lon="-34.796249">
<ele>28.289999</ele>
<time>2018-10-12T17:00:57Z</time>
<speed>0.00</speed>
</trkpt>
<trkpt lat="-7.165061" lon="-34.796284">
<ele>13.380000</ele>
<time>2018-10-12T17:06:13Z</time>
<speed>0.00</speed>
</trkpt>
<trkpt lat="-7.165005" lon="-34.796310">
<ele>19.059999</ele>
<time>2018-10-12T17:11:28Z</time>
<speed>0.00</speed>
</trkpt>
<trkpt lat="-7.164974" lon="-34.796482">
<ele>-28.539999</ele>
<time>2018-10-12T17:16:45Z</time>
<speed>0.00</speed>
</trkpt>
<trkpt lat="-7.164964" lon="-34.796352">
<ele>9.030000</ele>
<time>2018-10-12T17:22:02Z</time>
<speed>0.00</speed>
</trkpt>
<trkpt lat="-7.165004" lon="-34.796341">
<ele>15.839999</ele>
<time>2018-10-12T17:27:20Z</time>
<speed>0.00</speed>
</trkpt>
<trkpt lat="-7.164966" lon="-34.796307">
<ele>6.370000</ele>
<time>2018-10-12T17:32:59Z</time>
<speed>0.29</speed>
</trkpt>
<trkpt lat="-7.165084" lon="-34.796173">
<ele>38.250000</ele>
<time>2018-10-12T17:38:25Z</time>
<speed>0.52</speed>
</trkpt>
<trkpt lat="-7.164948" lon="-34.796345">
<ele>5.140000</ele>
<time>2018-10-12T17:43:43Z</time>
<speed>0.00</speed>
</trkpt>
<trkpt lat="-7.165020" lon="-34.796394">
<ele>43.180000</ele>
<time>2018-10-12T17:49:16Z</time>
<speed>0.84</speed>
</trkpt>
<trkpt lat="-7.165045" lon="-34.796314">
<ele>49.840000</ele>
<time>2018-10-12T17:54:44Z</time>
<speed>0.00</speed>
</trkpt>
<trkpt lat="-7.165000" lon="-34.796356">
<ele>48.939999</ele>
<time>2018-10-12T18:00:03Z</time>
<speed>1.67</speed>
</trkpt>
<trkpt lat="-7.165033" lon="-34.796307">
<ele>30.080000</ele>
<time>2018-10-12T18:05:31Z</time>
<speed>0.35</speed>
</trkpt>
<trkpt lat="-7.165096" lon="-34.796238">
<ele>34.919998</ele>
<time>2018-10-12T18:11:21Z</time>
<speed>0.25</speed>
</trkpt>
<trkpt lat="-7.164988" lon="-34.796249">
<ele>13.690000</ele>
<time>2018-10-12T18:18:36Z</time>
<speed>0.00</speed>
</trkpt>
<trkpt lat="-7.164999" lon="-34.796310">
<ele>12.730000</ele>
<time>2018-10-12T18:23:51Z</time>
<speed>0.05</speed>
</trkpt>
<trkpt lat="-7.165041" lon="-34.796284">
<ele>20.980000</ele>
<time>2018-10-12T18:29:06Z</time>
<speed>0.00</speed>
</trkpt>
<trkpt lat="-7.165063" lon="-34.796295">
<ele>21.100000</ele>
<time>2018-10-12T18:34:21Z</time>
<speed>0.09</speed>
</trkpt>
<trkpt lat="-7.164973" lon="-34.796276">
<ele>10.929999</ele>
<time>2018-10-12T18:39:36Z</time>
<speed>0.14</speed>
</trkpt>
<trkpt lat="-7.165016" lon="-34.796352">
<ele>14.320000</ele>
<time>2018-10-12T18:44:51Z</time>
<speed>0.35</speed>
</trkpt>
<trkpt lat="-7.165035" lon="-34.796303">
<ele>19.029999</ele>
<time>2018-10-12T18:50:05Z</time>
<speed>0.00</speed>
</trkpt>
<trkpt lat="-7.165064" lon="-34.796299">
<ele>18.920000</ele>
<time>2018-10-12T18:55:21Z</time>
<speed>0.00</speed>
</trkpt>
<trkpt lat="-7.165003" lon="-34.796162">
<ele>22.029999</ele>
<time>2018-10-12T19:00:39Z</time>
<speed>0.09</speed>
</trkpt>
<trkpt lat="-7.164784" lon="-34.796257">
<ele>-6.810000</ele>
<time>2018-10-12T19:05:55Z</time>
<speed>0.00</speed>
</trkpt>
<trkpt lat="-7.164994" lon="-34.796207">
<ele>23.959999</ele>
<time>2018-10-12T19:11:11Z</time>
<speed>0.00</speed>
</trkpt>
<trkpt lat="-7.165005" lon="-34.796234">
<ele>22.209999</ele>
<time>2018-10-12T19:16:26Z</time>
<speed>0.00</speed>
</trkpt>
<trkpt lat="-7.165043" lon="-34.796284">
<ele>22.689999</ele>
<time>2018-10-12T19:21:41Z</time>
<speed>0.27</speed>
</trkpt>
<trkpt lat="-7.165030" lon="-34.796318">
<ele>34.329998</ele>
<time>2018-10-12T19:26:57Z</time>
<speed>0.00</speed>
</trkpt>
<trkpt lat="-7.165021" lon="-34.796574">
<ele>-15.360000</ele>
<time>2018-10-12T19:32:13Z</time>
<speed>0.00</speed>
</trkpt>
<trkpt lat="-7.165144" lon="-34.796619">
<ele>-12.340000</ele>
<time>2018-10-12T19:37:37Z</time>
<speed>0.16</speed>
</trkpt>
<trkpt lat="-7.165033" lon="-34.796398">
<ele>29.019999</ele>
<time>2018-10-12T19:42:59Z</time>
<speed>0.00</speed>
</trkpt>
<trkpt lat="-7.165032" lon="-34.796337">
<ele>20.270000</ele>
<time>2018-10-12T19:48:23Z</time>
<speed>0.00</speed>
</trkpt>
<trkpt lat="-7.164899" lon="-34.796066">
<ele>69.250000</ele>
<time>2018-10-12T19:53:46Z</time>
<speed>0.35</speed>
</trkpt>
<trkpt lat="-7.164989" lon="-34.796276">
<ele>14.860000</ele>
<time>2018-10-12T19:59:32Z</time>
<speed>0.16</speed>
</trkpt>
<trkpt lat="-7.164910" lon="-34.796173">
<ele>-7.300000</ele>
<time>2018-10-12T20:05:29Z</time>
<speed>0.00</speed>
</trkpt>
<trkpt lat="-7.164996" lon="-34.796288">
<ele>3.220000</ele>
<time>2018-10-12T20:10:44Z</time>
<speed>0.00</speed>
</trkpt>
<trkpt lat="-7.164934" lon="-34.796249">
<ele>7.510000</ele>
<time>2018-10-12T20:16:00Z</time>
<speed>0.00</speed>
</trkpt>
<trkpt lat="-7.164969" lon="-34.796265">
<ele>-8.380000</ele>
<time>2018-10-12T20:21:16Z</time>
<speed>0.00</speed>
</trkpt>
<trkpt lat="-7.164974" lon="-34.796204">
<ele>-9.050000</ele>
<time>2018-10-12T20:26:31Z</time>
<speed>0.00</speed>
</trkpt>
<trkpt lat="-7.165030" lon="-34.796421">
<ele>62.459999</ele>
<time>2018-10-12T20:31:46Z</time>
<speed>0.00</speed>
</trkpt>
<trkpt lat="-7.165021" lon="-34.796303">
<ele>20.500000</ele>
<time>2018-10-12T20:37:00Z</time>
<speed>0.00</speed>
</trkpt>
<trkpt lat="-7.164996" lon="-34.796314">
<ele>25.660000</ele>
<time>2018-10-12T20:42:15Z</time>
<speed>0.00</speed>
</trkpt>
<trkpt lat="-7.165012" lon="-34.796295">
<ele>16.930000</ele>
<time>2018-10-12T20:47:28Z</time>
<speed>0.00</speed>
</trkpt>
<trkpt lat="-7.165085" lon="-34.796234">
<ele>17.510000</ele>
<time>2018-10-12T20:52:42Z</time>
<speed>0.00</speed>
</trkpt>
<trkpt lat="-7.164946" lon="-34.796387">
<ele>19.529999</ele>
<time>2018-10-12T20:57:56Z</time>
<speed>0.00</speed>
</trkpt>
<trkpt lat="-7.164905" lon="-34.796349">
<ele>12.259999</ele>
<time>2018-10-12T21:03:12Z</time>
<speed>0.00</speed>
</trkpt>
<trkpt lat="-7.165015" lon="-34.796318">
<ele>15.099999</ele>
<time>2018-10-12T21:08:25Z</time>
<speed>0.00</speed>
</trkpt>
<trkpt lat="-7.164999" lon="-34.796326">
<ele>16.830000</ele>
<time>2018-10-12T21:13:38Z</time>
<speed>0.00</speed>
</trkpt>
<trkpt lat="-7.165037" lon="-34.796341">
<ele>21.039999</ele>
<time>2018-10-12T21:18:51Z</time>
<speed>0.12</speed>
</trkpt>
<trkpt lat="-7.165033" lon="-34.796299">
<ele>14.200000</ele>
<time>2018-10-12T21:24:03Z</time>
<speed>0.00</speed>
</trkpt>
<trkpt lat="-7.165053" lon="-34.796265">
<ele>21.510000</ele>
<time>2018-10-12T21:29:16Z</time>
<speed>0.00</speed>
</trkpt>
<trkpt lat="-7.165016" lon="-34.796211">
<ele>3.700000</ele>
<time>2018-10-12T21:34:30Z</time>
<speed>0.00</speed>
</trkpt>
<trkpt lat="-7.165025" lon="-34.796314">
<ele>14.280000</ele>
<time>2018-10-12T21:39:44Z</time>
<speed>0.00</speed>
</trkpt>
<trkpt lat="-7.164999" lon="-34.796272">
<ele>10.510000</ele>
<time>2018-10-12T21:45:00Z</time>
<speed>0.00</speed>
</trkpt>
<trkpt lat="-7.164987" lon="-34.796459">
<ele>20.320000</ele>
<time>2018-10-12T21:50:15Z</time>
<speed>0.00</speed>
</trkpt>
<trkpt lat="-7.165061" lon="-34.796337">
<ele>20.059999</ele>
<time>2018-10-12T21:55:28Z</time>
<speed>0.00</speed>
</trkpt>
<trkpt lat="-7.165017" lon="-34.796352">
<ele>9.250000</ele>
<time>2018-10-12T22:01:21Z</time>
<speed>0.38</speed>
</trkpt>
<trkpt lat="-7.165039" lon="-34.796253">
<ele>20.389999</ele>
<time>2018-10-12T22:06:36Z</time>
<speed>0.00</speed>
</trkpt>
<trkpt lat="-7.165040" lon="-34.796272">
<ele>24.150000</ele>
<time>2018-10-12T22:11:50Z</time>
<speed>0.00</speed>
</trkpt>
<trkpt lat="-7.165015" lon="-34.796322">
<ele>15.900000</ele>
<time>2018-10-12T22:17:03Z</time>
<speed>0.00</speed>
</trkpt>
<trkpt lat="-7.164949" lon="-34.796566">
<ele>2.630000</ele>
<time>2018-10-12T22:22:16Z</time>
<speed>0.00</speed>
</trkpt>
<trkpt lat="-7.165069" lon="-34.796299">
<ele>13.660000</ele>
<time>2018-10-12T22:27:31Z</time>
<speed>0.00</speed>
</trkpt>
<trkpt lat="-7.165016" lon="-34.796333">
<ele>24.230000</ele>
<time>2018-10-12T22:32:44Z</time>
<speed>0.00</speed>
</trkpt>
<trkpt lat="-7.164976" lon="-34.796513">
<ele>-7.420000</ele>
<time>2018-10-12T22:38:17Z</time>
<speed>0.64</speed>
</trkpt>
<trkpt lat="-7.165039" lon="-34.796474">
<ele>-3.430000</ele>
<time>2018-10-12T22:43:45Z</time>
<speed>0.15</speed>
</trkpt>
<trkpt lat="-7.165076" lon="-34.796062">
<ele>41.790001</ele>
<time>2018-10-12T22:49:15Z</time>
<speed>1.01</speed>
</trkpt>
<trkpt lat="-7.164992" lon="-34.796356">
<ele>0.610000</ele>
<time>2018-10-12T22:55:00Z</time>
<speed>0.14</speed>
</trkpt>
<trkpt lat="-7.165008" lon="-34.796352">
<ele>11.530000</ele>
<time>2018-10-12T23:02:13Z</time>
<speed>0.00</speed>
</trkpt>
<trkpt lat="-7.165028" lon="-34.796368">
<ele>16.410000</ele>
<time>2018-10-12T23:07:26Z</time>
<speed>0.00</speed>
</trkpt>
<trkpt lat="-7.164988" lon="-34.796307">
<ele>3.440000</ele>
<time>2018-10-12T23:12:41Z</time>
<speed>0.04</speed>
</trkpt>
<trkpt lat="-7.165006" lon="-34.796295">
<ele>17.480000</ele>
<time>2018-10-12T23:17:55Z</time>
<speed>0.00</speed>
</trkpt>
<trkpt lat="-7.165008" lon="-34.796337">
<ele>4.250000</ele>
<time>2018-10-12T23:23:10Z</time>
<speed>0.00</speed>
</trkpt>
<trkpt lat="-7.165030" lon="-34.796272">
<ele>28.730000</ele>
<time>2018-10-12T23:28:22Z</time>
<speed>0.82</speed>
</trkpt>
<trkpt lat="-7.164913" lon="-34.796162">
<ele>61.359997</ele>
<time>2018-10-12T23:33:36Z</time>
<speed>0.00</speed>
</trkpt>
<trkpt lat="-7.165038" lon="-34.796249">
<ele>50.529999</ele>
<time>2018-10-12T23:38:51Z</time>
<speed>0.00</speed>
</trkpt>
<trkpt lat="-7.165025" lon="-34.796318">
<ele>7.160000</ele>
<time>2018-10-12T23:44:05Z</time>
<speed>0.00</speed>
</trkpt>
<trkpt lat="-7.165055" lon="-34.796326">
<ele>14.049999</ele>
<time>2018-10-12T23:49:20Z</time>
<speed>0.18</speed>
</trkpt>
<trkpt lat="-7.165029" lon="-34.796284">
<ele>24.580000</ele>
<time>2018-10-12T23:54:42Z</time>
<speed>0.09</speed>
</trkpt>
<trkpt lat="-7.165042" lon="-34.796303">
<ele>20.510000</ele>
<time>2018-10-12T23:59:59Z</time>
<speed>0.16</speed>
</trkpt>
<trkpt lat="-7.164913" lon="-34.796219">
<ele>43.320000</ele>
<time>2018-10-13T00:05:16Z</time>
<speed>0.05</speed>
</trkpt>
<trkpt lat="-7.165192" lon="-34.796524">
<ele>-17.940001</ele>
<time>2018-10-13T00:10:44Z</time>
<speed>0.47</speed>
</trkpt>
<trkpt lat="-7.165026" lon="-34.796284">
<ele>26.959999</ele>
<time>2018-10-13T00:15:59Z</time>
<speed>0.18</speed>
</trkpt>
<trkpt lat="-7.164958" lon="-34.796227">
<ele>53.399998</ele>
<time>2018-10-13T00:21:15Z</time>
<speed>0.05</speed>
</trkpt>
<trkpt lat="-7.165126" lon="-34.796406">
<ele>-47.079998</ele>
<time>2018-10-13T00:26:34Z</time>
<speed>0.43</speed>
</trkpt>
<trkpt lat="-7.165027" lon="-34.796242">
<ele>4.010000</ele>
<time>2018-10-13T00:31:47Z</time>
[truncated: 480,210 more chars]
