# Supplementary material for: Critical areas for sea turtles in Northeast Brazil: a participatory approach for a data-poor context
Source: PeerJ. 2024 Mar 25;12:e17109. doi: 10.7717/peerj.17109 (PMC10977088; doi:10.7717/peerj.17109)
Supplement: Supplemental Information 5 [file peerj-12-17109-s005.zip › Route files/JA9_1109.gpx]

<?xml version="1.0" encoding="UTF-8" standalone="yes" ?>
<gpx creator="Mobile Action http://www.mobileaction.com/1.1" version="1.0" xmlns="http://www.topografix.com/GPX/1/0" xmlns:xsi="http://www.w3.org/2001/XMLSchema-instance" xsi:schemaLocation="http://www.topografix.com/GPX/1/0 http://www.topografix.com/GPX/1/0/gpx.xsd">
<wpt lat="-7.262685" lon="-34.746414">
<ele>6.090000</ele>
<time>2018-08-16T05:09:42Z</time>
<name></name>
<desc></desc>
<sym>Waypoint</sym>
</wpt>
<wpt lat="-7.285112" lon="-34.799446">
<ele>5.110000</ele>
<time>2018-08-14T12:14:18Z</time>
<name></name>
<desc></desc>
<sym>Waypoint</sym>
</wpt>
<wpt lat="-7.321038" lon="-34.769409">
<ele>19.400000</ele>
<time>2018-08-14T17:20:21Z</time>
<name></name>
<desc></desc>
<sym>Waypoint</sym>
</wpt>
<wpt lat="-7.330523" lon="-34.741444">
<ele>11.940000</ele>
<time>2018-08-14T18:10:22Z</time>
<name></name>
<desc></desc>
<sym>Waypoint</sym>
</wpt>
<wpt lat="-7.318474" lon="-34.757442">
<ele>19.869999</ele>
<time>2018-08-14T20:02:43Z</time>
<name></name>
<desc></desc>
<sym>Waypoint</sym>
</wpt>
<wpt lat="-7.234887" lon="-34.750237">
<ele>0.400000</ele>
<time>2018-08-15T20:10:05Z</time>
<name></name>
<desc></desc>
<sym>Waypoint</sym>
</wpt>
<wpt lat="-7.234873" lon="-34.750267">
<ele>1.310000</ele>
<time>2018-08-15T20:17:29Z</time>
<name></name>
<desc></desc>
<sym>Waypoint</sym>
</wpt>
<wpt lat="-7.234877" lon="-34.750263">
<ele>-16.260000</ele>
<time>2018-08-15T20:17:46Z</time>
<name></name>
<desc></desc>
<sym>Waypoint</sym>
</wpt>
<wpt lat="-7.287205" lon="-34.797485">
<ele>4.140000</ele>
<time>2018-08-21T16:45:44Z</time>
<name></name>
<desc></desc>
<sym>Waypoint</sym>
</wpt>
<wpt lat="-7.341043" lon="-34.744114">
<ele>1.680000</ele>
<time>2018-08-21T18:18:52Z</time>
<name></name>
<desc></desc>
<sym>Waypoint</sym>
</wpt>
<wpt lat="-7.340950" lon="-34.744164">
<ele>8.099999</ele>
<time>2018-08-21T18:19:11Z</time>
<name></name>
<desc></desc>
<sym>Waypoint</sym>
</wpt>
<wpt lat="-7.340132" lon="-34.744244">
<ele>0.770000</ele>
<time>2018-08-21T18:22:25Z</time>
<name></name>
<desc></desc>
<sym>Waypoint</sym>
</wpt>
<wpt lat="-7.343827" lon="-34.741459">
<ele>0.730000</ele>
<time>2018-08-22T05:37:38Z</time>
<name></name>
<desc></desc>
<sym>Waypoint</sym>
</wpt>
<wpt lat="-7.301527" lon="-34.815762">
<ele>63.809998</ele>
<time>2018-08-23T16:02:49Z</time>
<name></name>
<desc></desc>
<sym>Waypoint</sym>
</wpt>
<wpt lat="-7.284594" lon="-34.800014">
<ele>7.090000</ele>
<time>2018-08-23T16:34:40Z</time>
<name></name>
<desc></desc>
<sym>Waypoint</sym>
</wpt>
<wpt lat="-7.301542" lon="-34.815796">
<ele>48.739998</ele>
<time>2018-08-24T20:39:28Z</time>
<name></name>
<desc></desc>
<sym>Waypoint</sym>
</wpt>
<wpt lat="-7.301746" lon="-34.816246">
<ele>90.629997</ele>
<time>2018-08-29T19:44:51Z</time>
<name></name>
<desc></desc>
<sym>Waypoint</sym>
</wpt>
<wpt lat="-7.301747" lon="-34.816490">
<ele>69.650002</ele>
<time>2018-08-29T21:36:13Z</time>
<name></name>
<desc></desc>
<sym>Waypoint</sym>
</wpt>
<trk>
<name>20180911-163009(1)</name>
<desc>Color:004000ff</desc>
<trkseg>
<trkpt lat="-7.178789" lon="-34.891491">
<ele>55.270000</ele>
<time>2018-08-13T03:39:03Z</time>
<speed>0.31</speed>
</trkpt>
<trkpt lat="-7.178789" lon="-34.891487">
<ele>54.689999</ele>
<time>2018-08-13T03:39:04Z</time>
<speed>0.19</speed>
</trkpt>
<trkpt lat="-7.178790" lon="-34.891487">
<ele>54.730000</ele>
<time>2018-08-13T03:39:05Z</time>
<speed>0.27</speed>
</trkpt>
<trkpt lat="-7.178788" lon="-34.891487">
<ele>54.079998</ele>
<time>2018-08-13T03:39:06Z</time>
<speed>0.05</speed>
</trkpt>
<trkpt lat="-7.178787" lon="-34.891487">
<ele>53.739998</ele>
<time>2018-08-13T03:39:07Z</time>
<speed>0.14</speed>
</trkpt>
<trkpt lat="-7.178786" lon="-34.891487">
<ele>53.099998</ele>
<time>2018-08-13T03:39:08Z</time>
<speed>0.18</speed>
</trkpt>
<trkpt lat="-7.178785" lon="-34.891487">
<ele>52.759998</ele>
<time>2018-08-13T03:39:09Z</time>
<speed>0.11</speed>
</trkpt>
<trkpt lat="-7.178782" lon="-34.891483">
<ele>52.020000</ele>
<time>2018-08-13T03:39:10Z</time>
<speed>0.15</speed>
</trkpt>
<trkpt lat="-7.178785" lon="-34.891483">
<ele>52.419998</ele>
<time>2018-08-13T03:39:11Z</time>
<speed>0.29</speed>
</trkpt>
<trkpt lat="-7.178790" lon="-34.891483">
<ele>51.789997</ele>
<time>2018-08-13T03:39:12Z</time>
<speed>0.52</speed>
</trkpt>
<trkpt lat="-7.178789" lon="-34.891479">
<ele>51.020000</ele>
<time>2018-08-13T03:39:13Z</time>
<speed>0.33</speed>
</trkpt>
<trkpt lat="-7.178790" lon="-34.891479">
<ele>50.730000</ele>
<time>2018-08-13T03:39:14Z</time>
<speed>0.23</speed>
</trkpt>
<trkpt lat="-7.178788" lon="-34.891472">
<ele>49.459999</ele>
<time>2018-08-13T03:39:15Z</time>
<speed>0.33</speed>
</trkpt>
<trkpt lat="-7.178787" lon="-34.891472">
<ele>49.279999</ele>
<time>2018-08-13T03:39:16Z</time>
<speed>0.35</speed>
</trkpt>
<trkpt lat="-7.178789" lon="-34.891476">
<ele>49.509998</ele>
<time>2018-08-13T03:39:17Z</time>
<speed>0.07</speed>
</trkpt>
<trkpt lat="-7.178785" lon="-34.891472">
<ele>49.669998</ele>
<time>2018-08-13T03:39:18Z</time>
<speed>0.34</speed>
</trkpt>
<trkpt lat="-7.178783" lon="-34.891472">
<ele>50.029999</ele>
<time>2018-08-13T03:39:19Z</time>
<speed>0.47</speed>
</trkpt>
<trkpt lat="-7.178777" lon="-34.891468">
<ele>48.840000</ele>
<time>2018-08-13T03:39:20Z</time>
<speed>0.40</speed>
</trkpt>
<trkpt lat="-7.178771" lon="-34.891472">
<ele>48.899998</ele>
<time>2018-08-13T03:39:21Z</time>
<speed>0.53</speed>
</trkpt>
<trkpt lat="-7.178764" lon="-34.891472">
<ele>47.139999</ele>
<time>2018-08-13T03:39:22Z</time>
<speed>0.53</speed>
</trkpt>
<trkpt lat="-7.178763" lon="-34.891479">
<ele>46.919998</ele>
<time>2018-08-13T03:39:23Z</time>
<speed>0.59</speed>
</trkpt>
<trkpt lat="-7.178761" lon="-34.891487">
<ele>46.619999</ele>
<time>2018-08-13T03:39:24Z</time>
<speed>0.63</speed>
</trkpt>
<trkpt lat="-7.178759" lon="-34.891499">
<ele>46.959999</ele>
<time>2018-08-13T03:39:25Z</time>
<speed>0.74</speed>
</trkpt>
<trkpt lat="-7.178756" lon="-34.891502">
<ele>45.719997</ele>
<time>2018-08-13T03:39:26Z</time>
<speed>0.50</speed>
</trkpt>
<trkpt lat="-7.178757" lon="-34.891506">
<ele>45.489998</ele>
<time>2018-08-13T03:39:27Z</time>
<speed>0.37</speed>
</trkpt>
<trkpt lat="-7.178757" lon="-34.891502">
<ele>45.360001</ele>
<time>2018-08-13T03:39:28Z</time>
<speed>0.35</speed>
</trkpt>
<trkpt lat="-7.178757" lon="-34.891502">
<ele>45.469997</ele>
<time>2018-08-13T03:39:29Z</time>
<speed>0.24</speed>
</trkpt>
<trkpt lat="-7.178757" lon="-34.891502">
<ele>44.930000</ele>
<time>2018-08-13T03:39:30Z</time>
<speed>0.21</speed>
</trkpt>
<trkpt lat="-7.178759" lon="-34.891506">
<ele>45.289997</ele>
<time>2018-08-13T03:39:31Z</time>
<speed>0.08</speed>
</trkpt>
</trkseg>
</trk>
<trk>
<name>20180911-163009(2)</name>
<desc>Color:004000ff</desc>
<trkseg>
<trkpt lat="-7.178744" lon="-34.891586">
<ele>48.559998</ele>
<time>2018-08-13T03:48:12Z</time>
<speed>0.00</speed>
</trkpt>
<trkpt lat="-7.178705" lon="-34.891575">
<ele>49.559998</ele>
<time>2018-08-13T03:49:13Z</time>
<speed>0.00</speed>
</trkpt>
<trkpt lat="-7.178740" lon="-34.891575">
<ele>23.889999</ele>
<time>2018-08-13T03:54:29Z</time>
<speed>0.00</speed>
</trkpt>
<trkpt lat="-7.178687" lon="-34.891548">
<ele>41.809998</ele>
<time>2018-08-13T03:59:44Z</time>
<speed>0.20</speed>
</trkpt>
<trkpt lat="-7.178694" lon="-34.891502">
<ele>64.909996</ele>
<time>2018-08-13T04:05:00Z</time>
<speed>0.00</speed>
</trkpt>
<trkpt lat="-7.178790" lon="-34.891579">
<ele>40.349998</ele>
<time>2018-08-13T04:10:13Z</time>
<speed>0.24</speed>
</trkpt>
<trkpt lat="-7.178736" lon="-34.891548">
<ele>56.500000</ele>
<time>2018-08-13T04:15:27Z</time>
<speed>0.00</speed>
</trkpt>
<trkpt lat="-7.178771" lon="-34.891575">
<ele>-2.950000</ele>
<time>2018-08-13T04:20:42Z</time>
<speed>0.00</speed>
</trkpt>
<trkpt lat="-7.178542" lon="-34.891560">
<ele>27.939999</ele>
<time>2018-08-13T04:25:55Z</time>
<speed>0.00</speed>
</trkpt>
<trkpt lat="-7.178801" lon="-34.891544">
<ele>89.029999</ele>
<time>2018-08-13T04:31:09Z</time>
<speed>0.00</speed>
</trkpt>
<trkpt lat="-7.178697" lon="-34.891472">
<ele>64.860001</ele>
<time>2018-08-13T04:36:21Z</time>
<speed>0.00</speed>
</trkpt>
<trkpt lat="-7.178703" lon="-34.891525">
<ele>62.279999</ele>
<time>2018-08-13T04:41:34Z</time>
<speed>0.00</speed>
</trkpt>
<trkpt lat="-7.178682" lon="-34.891560">
<ele>43.610001</ele>
<time>2018-08-13T04:46:47Z</time>
<speed>0.00</speed>
</trkpt>
<trkpt lat="-7.178586" lon="-34.891644">
<ele>27.740000</ele>
<time>2018-08-13T04:52:04Z</time>
<speed>0.00</speed>
</trkpt>
<trkpt lat="-7.178729" lon="-34.891563">
<ele>51.529999</ele>
<time>2018-08-13T04:57:16Z</time>
<speed>0.00</speed>
</trkpt>
<trkpt lat="-7.178745" lon="-34.891556">
<ele>37.869999</ele>
<time>2018-08-13T05:02:35Z</time>
<speed>0.00</speed>
</trkpt>
<trkpt lat="-7.178849" lon="-34.891537">
<ele>8.410000</ele>
<time>2018-08-13T05:07:49Z</time>
<speed>0.00</speed>
</trkpt>
<trkpt lat="-7.178732" lon="-34.891602">
<ele>35.649998</ele>
<time>2018-08-13T05:13:03Z</time>
<speed>0.00</speed>
</trkpt>
<trkpt lat="-7.178569" lon="-34.891804">
<ele>45.389999</ele>
<time>2018-08-13T05:18:25Z</time>
<speed>0.53</speed>
</trkpt>
<trkpt lat="-7.178764" lon="-34.891560">
<ele>60.410000</ele>
<time>2018-08-13T05:23:42Z</time>
<speed>0.00</speed>
</trkpt>
<trkpt lat="-7.178876" lon="-34.891403">
<ele>104.610001</ele>
<time>2018-08-13T05:29:02Z</time>
<speed>0.00</speed>
</trkpt>
</trkseg>
</trk>
<trk>
<name>20180911-163009(3)</name>
<desc>Color:004000ff</desc>
<trkseg>
<trkpt lat="-7.178842" lon="-34.891472">
<ele>42.759998</ele>
<time>2018-08-13T05:30:07Z</time>
<speed>0.00</speed>
</trkpt>
<trkpt lat="-7.178893" lon="-34.891422">
<ele>87.500000</ele>
<time>2018-08-13T05:35:23Z</time>
<speed>0.44</speed>
</trkpt>
<trkpt lat="-7.178785" lon="-34.891579">
<ele>42.379997</ele>
<time>2018-08-13T05:40:39Z</time>
<speed>0.00</speed>
</trkpt>
<trkpt lat="-7.178888" lon="-34.891281">
<ele>85.540001</ele>
<time>2018-08-13T05:45:58Z</time>
<speed>0.00</speed>
</trkpt>
<trkpt lat="-7.178853" lon="-34.891449">
<ele>84.959999</ele>
<time>2018-08-13T05:51:17Z</time>
<speed>0.12</speed>
</trkpt>
<trkpt lat="-7.178769" lon="-34.891582">
<ele>38.700001</ele>
<time>2018-08-13T05:56:31Z</time>
<speed>0.00</speed>
</trkpt>
<trkpt lat="-7.178769" lon="-34.891582">
<ele>38.700001</ele>
<time>2018-08-13T06:05:53Z</time>
<speed>0.00</speed>
</trkpt>
<trkpt lat="-7.178825" lon="-34.891472">
<ele>50.329998</ele>
<time>2018-08-13T06:28:35Z</time>
<speed>0.00</speed>
</trkpt>
<trkpt lat="-7.178856" lon="-34.891529">
<ele>46.399998</ele>
<time>2018-08-13T06:53:26Z</time>
<speed>0.36</speed>
</trkpt>
<trkpt lat="-7.178819" lon="-34.891438">
<ele>56.270000</ele>
<time>2018-08-13T07:10:30Z</time>
<speed>0.00</speed>
</trkpt>
<trkpt lat="-7.178791" lon="-34.891491">
<ele>58.889999</ele>
<time>2018-08-13T07:15:41Z</time>
<speed>0.00</speed>
</trkpt>
<trkpt lat="-7.178812" lon="-34.891594">
<ele>34.619999</ele>
<time>2018-08-13T07:21:14Z</time>
<speed>0.30</speed>
</trkpt>
<trkpt lat="-7.178869" lon="-34.891525">
<ele>40.020000</ele>
<time>2018-08-13T07:32:05Z</time>
<speed>0.00</speed>
</trkpt>
<trkpt lat="-7.178874" lon="-34.891514">
<ele>53.549999</ele>
<time>2018-08-13T07:37:13Z</time>
<speed>0.00</speed>
</trkpt>
<trkpt lat="-7.178725" lon="-34.891613">
<ele>66.169998</ele>
<time>2018-08-13T07:42:32Z</time>
<speed>0.00</speed>
</trkpt>
<trkpt lat="-7.178811" lon="-34.891727">
<ele>1.200000</ele>
<time>2018-08-13T07:48:03Z</time>
<speed>0.31</speed>
</trkpt>
<trkpt lat="-7.178803" lon="-34.891651">
<ele>50.070000</ele>
<time>2018-08-13T07:54:07Z</time>
<speed>0.00</speed>
</trkpt>
<trkpt lat="-7.178860" lon="-34.891254">
<ele>-3.350000</ele>
<time>2018-08-13T07:59:18Z</time>
<speed>0.00</speed>
</trkpt>
<trkpt lat="-7.178781" lon="-34.891472">
<ele>60.020000</ele>
<time>2018-08-13T08:04:35Z</time>
<speed>0.00</speed>
</trkpt>
<trkpt lat="-7.178756" lon="-34.891541">
<ele>70.180000</ele>
<time>2018-08-13T08:09:50Z</time>
<speed>0.00</speed>
</trkpt>
<trkpt lat="-7.178763" lon="-34.891487">
<ele>73.830002</ele>
<time>2018-08-13T08:15:11Z</time>
<speed>0.27</speed>
</trkpt>
<trkpt lat="-7.178759" lon="-34.891495">
<ele>59.629997</ele>
<time>2018-08-13T08:20:23Z</time>
<speed>0.00</speed>
</trkpt>
<trkpt lat="-7.178864" lon="-34.891483">
<ele>45.629997</ele>
<time>2018-08-13T08:25:36Z</time>
<speed>0.00</speed>
</trkpt>
<trkpt lat="-7.178839" lon="-34.891495">
<ele>33.500000</ele>
<time>2018-08-13T08:31:15Z</time>
<speed>0.33</speed>
</trkpt>
<trkpt lat="-7.178799" lon="-34.891373">
<ele>83.500000</ele>
<time>2018-08-13T08:36:28Z</time>
<speed>0.00</speed>
</trkpt>
<trkpt lat="-7.178784" lon="-34.891499">
<ele>46.619999</ele>
<time>2018-08-13T08:41:41Z</time>
<speed>0.00</speed>
</trkpt>
<trkpt lat="-7.178801" lon="-34.891491">
<ele>66.080002</ele>
<time>2018-08-13T08:46:53Z</time>
<speed>0.00</speed>
</trkpt>
<trkpt lat="-7.178779" lon="-34.891472">
<ele>78.489998</ele>
<time>2018-08-13T08:52:07Z</time>
<speed>0.00</speed>
</trkpt>
<trkpt lat="-7.178797" lon="-34.891548">
<ele>50.209999</ele>
<time>2018-08-13T08:57:19Z</time>
<speed>0.00</speed>
</trkpt>
<trkpt lat="-7.178755" lon="-34.891518">
<ele>38.149998</ele>
<time>2018-08-13T09:02:38Z</time>
<speed>0.33</speed>
</trkpt>
<trkpt lat="-7.178737" lon="-34.891640">
<ele>33.829998</ele>
<time>2018-08-13T09:07:50Z</time>
<speed>0.00</speed>
</trkpt>
<trkpt lat="-7.178798" lon="-34.891460">
<ele>57.910000</ele>
<time>2018-08-13T09:13:02Z</time>
<speed>0.00</speed>
</trkpt>
<trkpt lat="-7.178770" lon="-34.891575">
<ele>43.559998</ele>
<time>2018-08-13T09:18:14Z</time>
<speed>0.00</speed>
</trkpt>
<trkpt lat="-7.178761" lon="-34.891560">
<ele>54.029999</ele>
<time>2018-08-13T09:23:27Z</time>
<speed>0.00</speed>
</trkpt>
<trkpt lat="-7.178837" lon="-34.891659">
<ele>28.459999</ele>
<time>2018-08-13T09:28:40Z</time>
<speed>0.00</speed>
</trkpt>
<trkpt lat="-7.178763" lon="-34.891495">
<ele>47.079998</ele>
<time>2018-08-13T09:33:52Z</time>
<speed>0.00</speed>
</trkpt>
<trkpt lat="-7.178758" lon="-34.891525">
<ele>41.270000</ele>
<time>2018-08-13T09:39:04Z</time>
<speed>0.00</speed>
</trkpt>
<trkpt lat="-7.178805" lon="-34.891533">
<ele>70.549995</ele>
<time>2018-08-13T09:44:17Z</time>
<speed>0.00</speed>
</trkpt>
<trkpt lat="-7.178684" lon="-34.891525">
<ele>52.889999</ele>
<time>2018-08-13T09:50:02Z</time>
<speed>0.19</speed>
</trkpt>
<trkpt lat="-7.178782" lon="-34.891510">
<ele>35.820000</ele>
<time>2018-08-13T09:55:15Z</time>
<speed>0.00</speed>
</trkpt>
<trkpt lat="-7.178863" lon="-34.891445">
<ele>31.809999</ele>
<time>2018-08-13T10:02:49Z</time>
<speed>0.38</speed>
</trkpt>
<trkpt lat="-7.178627" lon="-34.891495">
<ele>24.670000</ele>
<time>2018-08-13T10:18:01Z</time>
<speed>0.22</speed>
</trkpt>
</trkseg>
</trk>
<trk>
<name>20180911-163009(4)</name>
<desc>Color:004000ff</desc>
<trkseg>
<trkpt lat="-7.178783" lon="-34.891586">
<ele>35.719997</ele>
<time>2018-08-13T10:31:54Z</time>
<speed>0.00</speed>
</trkpt>
<trkpt lat="-7.178687" lon="-34.891510">
<ele>19.359999</ele>
<time>2018-08-13T10:37:07Z</time>
<speed>0.00</speed>
</trkpt>
<trkpt lat="-7.178790" lon="-34.891529">
<ele>51.160000</ele>
<time>2018-08-13T10:42:19Z</time>
<speed>0.00</speed>
</trkpt>
<trkpt lat="-7.178597" lon="-34.891361">
<ele>21.480000</ele>
<time>2018-08-13T10:48:04Z</time>
<speed>0.12</speed>
</trkpt>
<trkpt lat="-7.178858" lon="-34.891544">
<ele>49.719997</ele>
<time>2018-08-13T10:53:18Z</time>
<speed>0.00</speed>
</trkpt>
<trkpt lat="-7.178753" lon="-34.891548">
<ele>51.230000</ele>
<time>2018-08-13T10:58:30Z</time>
<speed>0.14</speed>
</trkpt>
<trkpt lat="-7.178782" lon="-34.891544">
<ele>50.410000</ele>
<time>2018-08-13T11:03:47Z</time>
<speed>0.00</speed>
</trkpt>
<trkpt lat="-7.178798" lon="-34.891533">
<ele>26.980000</ele>
<time>2018-08-13T11:09:00Z</time>
<speed>0.00</speed>
</trkpt>
<trkpt lat="-7.195771" lon="-34.884682">
<ele>66.820000</ele>
<time>2018-08-13T11:14:13Z</time>
<speed>6.05</speed>
</trkpt>
<trkpt lat="-7.207264" lon="-34.849495">
<ele>3.430000</ele>
<time>2018-08-13T11:19:32Z</time>
<speed>17.39</speed>
</trkpt>
<trkpt lat="-7.238195" lon="-34.843460">
<ele>34.669998</ele>
<time>2018-08-13T11:24:48Z</time>
<speed>19.52</speed>
</trkpt>
<trkpt lat="-7.271198" lon="-34.813175">
<ele>36.230000</ele>
<time>2018-08-13T11:30:03Z</time>
<speed>7.44</speed>
</trkpt>
<trkpt lat="-7.284620" lon="-34.800404">
<ele>21.740000</ele>
<time>2018-08-13T11:35:17Z</time>
<speed>0.00</speed>
</trkpt>
<trkpt lat="-7.284450" lon="-34.800312">
<ele>-10.740000</ele>
<time>2018-08-13T11:40:33Z</time>
<speed>5.44</speed>
</trkpt>
<trkpt lat="-7.277833" lon="-34.802189">
<ele>4.340000</ele>
<time>2018-08-13T11:45:48Z</time>
<speed>9.65</speed>
</trkpt>
<trkpt lat="-7.272964" lon="-34.809753">
<ele>45.399998</ele>
<time>2018-08-13T11:51:05Z</time>
<speed>0.00</speed>
</trkpt>
<trkpt lat="-7.272990" lon="-34.809769">
<ele>55.230000</ele>
<time>2018-08-13T11:56:22Z</time>
<speed>0.00</speed>
</trkpt>
<trkpt lat="-7.287078" lon="-34.802811">
<ele>42.950001</ele>
<time>2018-08-13T12:01:47Z</time>
<speed>0.00</speed>
</trkpt>
<trkpt lat="-7.295578" lon="-34.810097">
<ele>27.269999</ele>
<time>2018-08-13T12:07:03Z</time>
<speed>6.28</speed>
</trkpt>
<trkpt lat="-7.301378" lon="-34.815571">
<ele>99.349998</ele>
<time>2018-08-13T12:12:24Z</time>
<speed>0.00</speed>
</trkpt>
<trkpt lat="-7.301307" lon="-34.815544">
<ele>110.379997</ele>
<time>2018-08-13T12:17:44Z</time>
<speed>0.00</speed>
</trkpt>
<trkpt lat="-7.301440" lon="-34.815697">
<ele>77.169998</ele>
<time>2018-08-13T12:23:02Z</time>
<speed>0.00</speed>
</trkpt>
<trkpt lat="-7.301423" lon="-34.815689">
<ele>85.080002</ele>
<time>2018-08-13T12:28:18Z</time>
<speed>0.00</speed>
</trkpt>
<trkpt lat="-7.301420" lon="-34.815563">
<ele>70.269997</ele>
<time>2018-08-13T12:33:33Z</time>
<speed>0.00</speed>
</trkpt>
<trkpt lat="-7.301358" lon="-34.815594">
<ele>75.119995</ele>
<time>2018-08-13T12:38:48Z</time>
<speed>0.00</speed>
</trkpt>
<trkpt lat="-7.301276" lon="-34.815445">
<ele>86.869995</ele>
<time>2018-08-13T12:44:03Z</time>
<speed>0.00</speed>
</trkpt>
<trkpt lat="-7.301386" lon="-34.815609">
<ele>74.070000</ele>
<time>2018-08-13T12:49:16Z</time>
<speed>0.00</speed>
</trkpt>
</trkseg>
</trk>
<trk>
<name>20180911-163009(5)</name>
<desc>Color:004000ff</desc>
<trkseg>
<trkpt lat="-7.301409" lon="-34.815704">
<ele>70.709999</ele>
<time>2018-08-13T12:59:24Z</time>
<speed>0.00</speed>
</trkpt>
<trkpt lat="-7.301818" lon="-34.816151">
<ele>53.160000</ele>
<time>2018-08-13T13:04:39Z</time>
<speed>0.00</speed>
</trkpt>
<trkpt lat="-7.301570" lon="-34.815716">
<ele>57.509998</ele>
<time>2018-08-13T13:09:52Z</time>
<speed>0.59</speed>
</trkpt>
<trkpt lat="-7.301715" lon="-34.816120">
<ele>64.409996</ele>
<time>2018-08-13T13:15:06Z</time>
<speed>0.00</speed>
</trkpt>
<trkpt lat="-7.301543" lon="-34.815865">
<ele>69.389999</ele>
<time>2018-08-13T13:20:20Z</time>
<speed>0.00</speed>
</trkpt>
<trkpt lat="-7.301413" lon="-34.815620">
<ele>97.879997</ele>
<time>2018-08-13T13:25:51Z</time>
<speed>0.31</speed>
</trkpt>
<trkpt lat="-7.301531" lon="-34.815823">
<ele>60.520000</ele>
<time>2018-08-13T13:31:04Z</time>
<speed>0.00</speed>
</trkpt>
<trkpt lat="-7.301614" lon="-34.816071">
<ele>51.439999</ele>
<time>2018-08-13T13:36:32Z</time>
<speed>0.34</speed>
</trkpt>
<trkpt lat="-7.301594" lon="-34.816086">
<ele>61.590000</ele>
<time>2018-08-13T13:41:55Z</time>
<speed>1.65</speed>
</trkpt>
<trkpt lat="-7.301476" lon="-34.815689">
<ele>82.959999</ele>
<time>2018-08-13T13:47:31Z</time>
<speed>0.19</speed>
</trkpt>
<trkpt lat="-7.301513" lon="-34.815731">
<ele>57.629997</ele>
<time>2018-08-13T13:53:23Z</time>
<speed>0.00</speed>
</trkpt>
<trkpt lat="-7.301524" lon="-34.815990">
<ele>50.789997</ele>
<time>2018-08-13T13:58:36Z</time>
<speed>0.00</speed>
</trkpt>
<trkpt lat="-7.301500" lon="-34.815697">
<ele>62.449997</ele>
<time>2018-08-13T14:03:54Z</time>
<speed>0.00</speed>
</trkpt>
<trkpt lat="-7.301491" lon="-34.815773">
<ele>58.289997</ele>
<time>2018-08-13T14:09:05Z</time>
<speed>0.00</speed>
</trkpt>
<trkpt lat="-7.301524" lon="-34.815796">
<ele>64.610001</ele>
<time>2018-08-13T14:14:16Z</time>
<speed>0.05</speed>
</trkpt>
<trkpt lat="-7.301528" lon="-34.815823">
<ele>68.349998</ele>
<time>2018-08-13T14:19:29Z</time>
<speed>0.00</speed>
</trkpt>
<trkpt lat="-7.301448" lon="-34.815693">
<ele>101.059998</ele>
<time>2018-08-13T14:24:41Z</time>
<speed>0.20</speed>
</trkpt>
<trkpt lat="-7.301459" lon="-34.815784">
<ele>74.080002</ele>
<time>2018-08-13T14:29:54Z</time>
<speed>0.00</speed>
</trkpt>
<trkpt lat="-7.301524" lon="-34.815823">
<ele>61.719997</ele>
<time>2018-08-13T14:35:06Z</time>
<speed>0.00</speed>
</trkpt>
<trkpt lat="-7.301490" lon="-34.815842">
<ele>76.269997</ele>
<time>2018-08-13T14:40:20Z</time>
<speed>0.00</speed>
</trkpt>
<trkpt lat="-7.301536" lon="-34.815857">
<ele>60.770000</ele>
<time>2018-08-13T14:45:32Z</time>
<speed>0.00</speed>
</trkpt>
<trkpt lat="-7.301505" lon="-34.815952">
<ele>46.549999</ele>
<time>2018-08-13T14:50:46Z</time>
<speed>0.00</speed>
</trkpt>
<trkpt lat="-7.301729" lon="-34.816486">
<ele>25.379999</ele>
<time>2018-08-13T14:56:08Z</time>
<speed>0.00</speed>
</trkpt>
<trkpt lat="-7.301581" lon="-34.816074">
<ele>45.369999</ele>
<time>2018-08-13T15:01:41Z</time>
<speed>0.38</speed>
</trkpt>
<trkpt lat="-7.301685" lon="-34.816486">
<ele>13.630000</ele>
<time>2018-08-13T15:07:11Z</time>
<speed>0.00</speed>
</trkpt>
<trkpt lat="-7.301437" lon="-34.815891">
<ele>72.349998</ele>
<time>2018-08-13T15:12:57Z</time>
<speed>0.10</speed>
</trkpt>
<trkpt lat="-7.301248" lon="-34.815876">
<ele>83.199997</ele>
<time>2018-08-13T15:19:49Z</time>
<speed>0.21</speed>
</trkpt>
<trkpt lat="-7.301513" lon="-34.815872">
<ele>62.750000</ele>
<time>2018-08-13T15:25:02Z</time>
<speed>0.00</speed>
</trkpt>
<trkpt lat="-7.301464" lon="-34.815758">
<ele>92.709999</ele>
<time>2018-08-13T15:30:21Z</time>
<speed>0.00</speed>
</trkpt>
<trkpt lat="-7.301511" lon="-34.815434">
<ele>64.139999</ele>
<time>2018-08-13T15:35:36Z</time>
<speed>0.00</speed>
</trkpt>
<trkpt lat="-7.301534" lon="-34.815872">
<ele>59.399998</ele>
<time>2018-08-13T15:40:49Z</time>
<speed>0.00</speed>
</trkpt>
<trkpt lat="-7.301539" lon="-34.815792">
<ele>51.709999</ele>
<time>2018-08-13T15:46:03Z</time>
<speed>0.00</speed>
</trkpt>
<trkpt lat="-7.301532" lon="-34.815796">
<ele>68.489998</ele>
<time>2018-08-13T15:51:16Z</time>
<speed>0.00</speed>
</trkpt>
<trkpt lat="-7.301433" lon="-34.815826">
<ele>82.299995</ele>
<time>2018-08-13T15:56:33Z</time>
<speed>0.00</speed>
</trkpt>
<trkpt lat="-7.301403" lon="-34.815811">
<ele>98.589996</ele>
<time>2018-08-13T16:02:33Z</time>
<speed>0.15</speed>
</trkpt>
<trkpt lat="-7.301478" lon="-34.815826">
<ele>82.330002</ele>
<time>2018-08-13T16:08:07Z</time>
<speed>0.00</speed>
</trkpt>
<trkpt lat="-7.301449" lon="-34.815842">
<ele>90.070000</ele>
<time>2018-08-13T16:13:22Z</time>
<speed>0.00</speed>
</trkpt>
<trkpt lat="-7.301583" lon="-34.815605">
<ele>10.059999</ele>
<time>2018-08-13T16:18:37Z</time>
<speed>0.00</speed>
</trkpt>
<trkpt lat="-7.301451" lon="-34.815575">
<ele>79.040001</ele>
<time>2018-08-13T16:23:56Z</time>
<speed>0.14</speed>
</trkpt>
<trkpt lat="-7.301537" lon="-34.815773">
<ele>75.959999</ele>
<time>2018-08-13T16:29:12Z</time>
<speed>0.00</speed>
</trkpt>
<trkpt lat="-7.301476" lon="-34.815838">
<ele>79.799995</ele>
<time>2018-08-13T16:34:26Z</time>
<speed>0.16</speed>
</trkpt>
<trkpt lat="-7.301569" lon="-34.815666">
<ele>65.449997</ele>
<time>2018-08-13T16:39:40Z</time>
<speed>0.26</speed>
</trkpt>
<trkpt lat="-7.301476" lon="-34.815823">
<ele>67.150002</ele>
<time>2018-08-13T16:44:54Z</time>
<speed>0.47</speed>
</trkpt>
<trkpt lat="-7.301555" lon="-34.815784">
<ele>95.559998</ele>
<time>2018-08-13T16:50:12Z</time>
<speed>0.41</speed>
</trkpt>
<trkpt lat="-7.301456" lon="-34.815792">
<ele>84.320000</ele>
<time>2018-08-13T16:55:26Z</time>
<speed>0.00</speed>
</trkpt>
<trkpt lat="-7.301501" lon="-34.815792">
<ele>74.599998</ele>
<time>2018-08-13T17:00:46Z</time>
<speed>0.00</speed>
</trkpt>
<trkpt lat="-7.301473" lon="-34.815678">
<ele>62.399998</ele>
<time>2018-08-13T17:06:00Z</time>
<speed>0.00</speed>
</trkpt>
<trkpt lat="-7.301515" lon="-34.815678">
<ele>68.659996</ele>
<time>2018-08-13T17:11:15Z</time>
<speed>0.00</speed>
</trkpt>
<trkpt lat="-7.301464" lon="-34.815659">
<ele>57.840000</ele>
<time>2018-08-13T17:16:32Z</time>
<speed>0.00</speed>
</trkpt>
<trkpt lat="-7.301530" lon="-34.815765">
<ele>58.719997</ele>
<time>2018-08-13T17:21:48Z</time>
<speed>0.00</speed>
</trkpt>
<trkpt lat="-7.301528" lon="-34.815796">
<ele>82.580002</ele>
<time>2018-08-13T17:27:03Z</time>
<speed>0.00</speed>
</trkpt>
<trkpt lat="-7.301546" lon="-34.815781">
<ele>90.619995</ele>
<time>2018-08-13T17:32:19Z</time>
<speed>0.00</speed>
</trkpt>
<trkpt lat="-7.301416" lon="-34.815662">
<ele>56.110001</ele>
<time>2018-08-13T17:37:34Z</time>
<speed>0.00</speed>
</trkpt>
<trkpt lat="-7.301415" lon="-34.815716">
<ele>18.609999</ele>
<time>2018-08-13T17:42:52Z</time>
<speed>0.32</speed>
</trkpt>
<trkpt lat="-7.301483" lon="-34.815556">
<ele>91.979996</ele>
<time>2018-08-13T17:48:09Z</time>
<speed>0.00</speed>
</trkpt>
<trkpt lat="-7.301462" lon="-34.815704">
<ele>38.590000</ele>
<time>2018-08-13T17:53:26Z</time>
<speed>0.00</speed>
</trkpt>
<trkpt lat="-7.301496" lon="-34.815811">
<ele>51.239998</ele>
<time>2018-08-13T17:58:41Z</time>
<speed>0.11</speed>
</trkpt>
<trkpt lat="-7.301538" lon="-34.815506">
<ele>101.860001</ele>
<time>2018-08-13T18:04:11Z</time>
<speed>0.36</speed>
</trkpt>
<trkpt lat="-7.301500" lon="-34.815807">
<ele>48.789997</ele>
<time>2018-08-13T18:09:27Z</time>
<speed>0.00</speed>
</trkpt>
<trkpt lat="-7.301533" lon="-34.815971">
<ele>37.160000</ele>
<time>2018-08-13T18:14:44Z</time>
<speed>0.00</speed>
</trkpt>
<trkpt lat="-7.301529" lon="-34.816135">
<ele>26.099998</ele>
<time>2018-08-13T18:20:05Z</time>
<speed>0.00</speed>
</trkpt>
<trkpt lat="-7.301617" lon="-34.816208">
<ele>24.600000</ele>
<time>2018-08-13T18:25:42Z</time>
<speed>0.16</speed>
</trkpt>
<trkpt lat="-7.301525" lon="-34.816051">
<ele>24.350000</ele>
<time>2018-08-13T18:31:19Z</time>
<speed>0.43</speed>
</trkpt>
<trkpt lat="-7.301525" lon="-34.816051">
<ele>26.719999</ele>
<time>2018-08-13T18:38:00Z</time>
<speed>0.58</speed>
</trkpt>
<trkpt lat="-7.301477" lon="-34.815830">
<ele>38.020000</ele>
<time>2018-08-13T18:46:01Z</time>
<speed>0.15</speed>
</trkpt>
<trkpt lat="-7.301482" lon="-34.815887">
<ele>68.599998</ele>
<time>2018-08-13T18:55:10Z</time>
<speed>0.20</speed>
</trkpt>
<trkpt lat="-7.301745" lon="-34.816029">
<ele>29.590000</ele>
<time>2018-08-13T19:00:32Z</time>
<speed>0.00</speed>
</trkpt>
<trkpt lat="-7.302034" lon="-34.816326">
<ele>-81.009995</ele>
<time>2018-08-13T19:06:02Z</time>
<speed>0.00</speed>
</trkpt>
<trkpt lat="-7.301219" lon="-34.815449">
<ele>74.510002</ele>
<time>2018-08-13T19:12:29Z</time>
<speed>0.00</speed>
</trkpt>
<trkpt lat="-7.301378" lon="-34.815880">
<ele>82.699997</ele>
<time>2018-08-13T19:19:08Z</time>
<speed>0.44</speed>
</trkpt>
<trkpt lat="-7.301634" lon="-34.816093">
<ele>6.190000</ele>
<time>2018-08-13T19:24:32Z</time>
<speed>0.25</speed>
</trkpt>
<trkpt lat="-7.301602" lon="-34.815907">
<ele>41.360001</ele>
<time>2018-08-13T19:30:29Z</time>
<speed>0.64</speed>
</trkpt>
<trkpt lat="-7.301579" lon="-34.815754">
<ele>43.049999</ele>
<time>2018-08-13T19:37:03Z</time>
<speed>0.14</speed>
</trkpt>
<trkpt lat="-7.301484" lon="-34.815716">
<ele>92.799995</ele>
<time>2018-08-13T19:43:56Z</time>
<speed>0.04</speed>
</trkpt>
<trkpt lat="-7.301429" lon="-34.815521">
<ele>117.430000</ele>
<time>2018-08-13T19:51:30Z</time>
<speed>0.18</speed>
</trkpt>
<trkpt lat="-7.301517" lon="-34.815578">
<ele>87.409996</ele>
<time>2018-08-13T19:59:39Z</time>
<speed>0.16</speed>
</trkpt>
<trkpt lat="-7.301557" lon="-34.815575">
<ele>89.250000</ele>
<time>2018-08-13T20:07:50Z</time>
<speed>0.10</speed>
</trkpt>
<trkpt lat="-7.301449" lon="-34.815670">
<ele>118.849998</ele>
<time>2018-08-13T20:16:03Z</time>
<speed>0.32</speed>
</trkpt>
<trkpt lat="-7.301459" lon="-34.815643">
<ele>63.770000</ele>
<time>2018-08-13T20:24:35Z</time>
<speed>0.00</speed>
</trkpt>
<trkpt lat="-7.301520" lon="-34.815769">
<ele>43.629997</ele>
<time>2018-08-13T20:29:51Z</time>
<speed>0.00</speed>
</trkpt>
<trkpt lat="-7.301459" lon="-34.815762">
<ele>68.220001</ele>
<time>2018-08-13T20:35:07Z</time>
<speed>0.00</speed>
</trkpt>
<trkpt lat="-7.301439" lon="-34.815762">
<ele>63.939999</ele>
<time>2018-08-13T20:40:22Z</time>
<speed>0.00</speed>
</trkpt>
<trkpt lat="-7.301442" lon="-34.815773">
<ele>66.809998</ele>
<time>2018-08-13T20:45:39Z</time>
<speed>0.00</speed>
</trkpt>
<trkpt lat="-7.301519" lon="-34.815826">
<ele>51.759998</ele>
<time>2018-08-13T20:50:56Z</time>
<speed>2.61</speed>
</trkpt>
<trkpt lat="-7.301505" lon="-34.815777">
<ele>55.430000</ele>
<time>2018-08-13T20:56:12Z</time>
<speed>0.00</speed>
</trkpt>
<trkpt lat="-7.301521" lon="-34.815853">
<ele>60.469997</ele>
<time>2018-08-13T21:01:34Z</time>
<speed>0.00</speed>
</trkpt>
<trkpt lat="-7.301472" lon="-34.815716">
<ele>67.239998</ele>
<time>2018-08-13T21:06:49Z</time>
<speed>0.54</speed>
</trkpt>
<trkpt lat="-7.301456" lon="-34.815781">
<ele>97.229996</ele>
<time>2018-08-13T21:12:17Z</time>
<speed>0.00</speed>
</trkpt>
<trkpt lat="-7.301457" lon="-34.815563">
<ele>108.959999</ele>
<time>2018-08-13T21:17:57Z</time>
<speed>0.36</speed>
</trkpt>
<trkpt lat="-7.301559" lon="-34.815754">
<ele>89.959999</ele>
<time>2018-08-13T21:23:31Z</time>
<speed>0.21</speed>
</trkpt>
<trkpt lat="-7.301518" lon="-34.815720">
<ele>86.889999</ele>
<time>2018-08-13T21:29:28Z</time>
<speed>0.00</speed>
</trkpt>
<trkpt lat="-7.301463" lon="-34.815586">
<ele>68.299995</ele>
<time>2018-08-13T21:34:45Z</time>
<speed>0.00</speed>
</trkpt>
<trkpt lat="-7.301458" lon="-34.815769">
<ele>54.139999</ele>
<time>2018-08-13T21:40:00Z</time>
<speed>0.00</speed>
</trkpt>
<trkpt lat="-7.301393" lon="-34.815727">
<ele>70.830002</ele>
<time>2018-08-13T21:45:15Z</time>
<speed>0.63</speed>
</trkpt>
<trkpt lat="-7.301505" lon="-34.815804">
<ele>49.090000</ele>
<time>2018-08-13T21:50:30Z</time>
<speed>0.00</speed>
</trkpt>
<trkpt lat="-7.301492" lon="-34.815685">
<ele>61.009998</ele>
<time>2018-08-13T21:55:44Z</time>
<speed>0.22</speed>
</trkpt>
<trkpt lat="-7.301579" lon="-34.815643">
<ele>35.619999</ele>
<time>2018-08-13T22:01:03Z</time>
<speed>0.00</speed>
</trkpt>
<trkpt lat="-7.301505" lon="-34.815804">
<ele>45.799999</ele>
<time>2018-08-13T22:06:18Z</time>
<speed>0.00</speed>
</trkpt>
<trkpt lat="-7.301451" lon="-34.815418">
<ele>90.229996</ele>
<time>2018-08-13T22:11:34Z</time>
<speed>0.00</speed>
</trkpt>
<trkpt lat="-7.301479" lon="-34.815552">
<ele>69.580002</ele>
<time>2018-08-13T22:17:24Z</time>
<speed>0.14</speed>
</trkpt>
<trkpt lat="-7.301459" lon="-34.815624">
<ele>70.049995</ele>
<time>2018-08-13T22:23:07Z</time>
<speed>0.47</speed>
</trkpt>
<trkpt lat="-7.301533" lon="-34.815815">
<ele>51.590000</ele>
<time>2018-08-13T22:30:33Z</time>
<speed>0.11</speed>
</trkpt>
<trkpt lat="-7.301464" lon="-34.815636">
<ele>67.750000</ele>
<time>2018-08-13T22:39:02Z</time>
<speed>0.00</speed>
</trkpt>
<trkpt lat="-7.301476" lon="-34.815647">
<ele>64.180000</ele>
<time>2018-08-13T22:44:18Z</time>
<speed>0.00</speed>
</trkpt>
<trkpt lat="-7.301394" lon="-34.815620">
<ele>77.189995</ele>
<time>2018-08-13T22:49:39Z</time>
<speed>0.15</speed>
</trkpt>
<trkpt lat="-7.301479" lon="-34.815804">
<ele>54.699997</ele>
<time>2018-08-13T22:54:54Z</time>
<speed>0.00</speed>
</trkpt>
<trkpt lat="-7.301573" lon="-34.815746">
<ele>45.549999</ele>
<time>2018-08-13T23:00:12Z</time>
<speed>0.00</speed>
</trkpt>
<trkpt lat="-7.301428" lon="-34.815834">
<ele>75.220001</ele>
<time>2018-08-13T23:05:27Z</time>
<speed>0.00</speed>
</trkpt>
<trkpt lat="-7.301599" lon="-34.815857">
<ele>31.469999</ele>
<time>2018-08-13T23:10:42Z</time>
<speed>0.00</speed>
</trkpt>
<trkpt lat="-7.301488" lon="-34.815689">
<ele>60.169998</ele>
<time>2018-08-13T23:16:00Z</time>
<speed>0.00</speed>
</trkpt>
<trkpt lat="-7.301490" lon="-34.815895">
<ele>34.369999</ele>
<time>2018-08-13T23:21:32Z</time>
<speed>0.62</speed>
</trkpt>
<trkpt lat="-7.301442" lon="-34.815762">
<ele>67.290001</ele>
<time>2018-08-13T23:26:51Z</time>
<speed>0.00</speed>
</trkpt>
<trkpt lat="-7.301410" lon="-34.815804">
<ele>69.110001</ele>
<time>2018-08-13T23:32:05Z</time>
<speed>0.00</speed>
</trkpt>
<trkpt lat="-7.301469" lon="-34.815842">
<ele>62.939999</ele>
<time>2018-08-13T23:37:36Z</time>
<speed>0.24</speed>
</trkpt>
<trkpt lat="-7.301492" lon="-34.815800">
<ele>52.139999</ele>
<time>2018-08-13T23:42:52Z</time>
<speed>0.00</speed>
</trkpt>
<trkpt lat="-7.301519" lon="-34.815731">
<ele>52.090000</ele>
<time>2018-08-13T23:48:06Z</time>
<speed>0.03</speed>
</trkpt>
<trkpt lat="-7.301538" lon="-34.815666">
<ele>49.399998</ele>
<time>2018-08-13T23:53:20Z</time>
<speed>0.17</speed>
</trkpt>
<trkpt lat="-7.301475" lon="-34.815739">
<ele>57.059998</ele>
<time>2018-08-13T23:59:13Z</time>
<speed>2.09</speed>
</trkpt>
<trkpt lat="-7.301453" lon="-34.815765">
<ele>61.789997</ele>
<time>2018-08-14T00:05:23Z</time>
<speed>0.08</speed>
</trkpt>
<trkpt lat="-7.301496" lon="-34.815670">
<ele>52.379997</ele>
<time>2018-08-14T00:12:42Z</time>
<speed>0.24</speed>
</trkpt>
<trkpt lat="-7.301477" lon="-34.815708">
<ele>60.829998</ele>
<time>2018-08-14T00:20:11Z</time>
<speed>0.00</speed>
</trkpt>
<trkpt lat="-7.301507" lon="-34.815670">
<ele>52.059998</ele>
<time>2018-08-14T00:25:25Z</time>
<speed>0.00</speed>
</trkpt>
<trkpt lat="-7.301458" lon="-34.815697">
<ele>60.139999</ele>
<time>2018-08-14T00:30:38Z</time>
<speed>0.00</speed>
</trkpt>
<trkpt lat="-7.301399" lon="-34.815613">
<ele>76.139999</ele>
<time>2018-08-14T00:35:51Z</time>
<speed>0.11</speed>
</trkpt>
<trkpt lat="-7.301480" lon="-34.815731">
<ele>55.919998</ele>
<time>2018-08-14T00:41:06Z</time>
<speed>0.13</speed>
</trkpt>
<trkpt lat="-7.301507" lon="-34.815731">
<ele>54.230000</ele>
<time>2018-08-14T00:46:20Z</time>
<speed>0.00</speed>
</trkpt>
<trkpt lat="-7.301491" lon="-34.815758">
<ele>58.289997</ele>
<time>2018-08-14T00:51:33Z</time>
<speed>0.00</speed>
</trkpt>
<trkpt lat="-7.301478" lon="-34.815708">
<ele>65.339996</ele>
<time>2018-08-14T00:56:46Z</time>
<speed>0.14</speed>
</trkpt>
<trkpt lat="-7.301524" lon="-34.815762">
<ele>48.709999</ele>
<time>2018-08-14T01:02:02Z</time>
<speed>0.05</speed>
</trkpt>
<trkpt lat="-7.301581" lon="-34.815712">
<ele>38.410000</ele>
<time>2018-08-14T01:07:16Z</time>
<speed>0.20</speed>
</trkpt>
<trkpt lat="-7.301534" lon="-34.815697">
<ele>44.049999</ele>
<time>2018-08-14T01:12:30Z</time>
<speed>0.00</speed>
</trkpt>
<trkpt lat="-7.301527" lon="-34.815716">
<ele>46.039997</ele>
<time>2018-08-14T01:17:44Z</time>
<speed>0.00</speed>
</trkpt>
<trkpt lat="-7.301498" lon="-34.815666">
<ele>44.169998</ele>
<time>2018-08-14T01:22:58Z</time>
<speed>0.00</speed>
</trkpt>
<trkpt lat="-7.301430" lon="-34.815704">
<ele>63.410000</ele>
<time>2018-08-14T01:28:12Z</time>
<speed>0.00</speed>
</trkpt>
<trkpt lat="-7.301489" lon="-34.815742">
<ele>35.250000</ele>
<time>2018-08-14T01:33:26Z</time>
<speed>0.00</speed>
</trkpt>
<trkpt lat="-7.301444" lon="-34.815750">
<ele>56.049999</ele>
<time>2018-08-14T01:38:40Z</time>
<speed>0.18</speed>
</trkpt>
<trkpt lat="-7.301476" lon="-34.815765">
<ele>52.360001</ele>
<time>2018-08-14T01:43:56Z</time>
<speed>0.00</speed>
</trkpt>
<trkpt lat="-7.301452" lon="-34.815750">
<ele>59.009998</ele>
<time>2018-08-14T01:49:11Z</time>
<speed>1.72</speed>
</trkpt>
<trkpt lat="-7.301429" lon="-34.815689">
<ele>95.650002</ele>
<time>2018-08-14T01:54:29Z</time>
<speed>0.00</speed>
</trkpt>
<trkpt lat="-7.301436" lon="-34.815723">
<ele>70.650002</ele>
<time>2018-08-14T02:00:11Z</time>
<speed>0.20</speed>
</trkpt>
<trkpt lat="-7.301464" lon="-34.815723">
<ele>65.110001</ele>
<time>2018-08-14T02:05:37Z</time>
<speed>0.08</speed>
</trkpt>
<trkpt lat="-7.301558" lon="-34.815826">
<ele>24.410000</ele>
<time>2018-08-14T02:11:19Z</time>
<speed>0.56</speed>
</trkpt>
<trkpt lat="-7.301497" lon="-34.815826">
<ele>28.430000</ele>
<time>2018-08-14T02:17:59Z</time>
<speed>0.54</speed>
</trkpt>
<trkpt lat="-7.301424" lon="-34.815586">
<ele>24.969999</ele>
<time>2018-08-14T02:26:42Z</time>
<speed>0.59</speed>
</trkpt>
<trkpt lat="-7.301416" lon="-34.815758">
<ele>87.159996</ele>
<time>2018-08-14T02:36:07Z</time>
<speed>0.00</speed>
</trkpt>
<trkpt lat="-7.301531" lon="-34.815689">
<ele>49.450001</ele>
<time>2018-08-14T02:41:21Z</time>
<speed>0.00</speed>
</trkpt>
<trkpt lat="-7.301351" lon="-34.815742">
<ele>69.220001</ele>
<time>2018-08-14T02:46:42Z</time>
<speed>0.34</speed>
</trkpt>
<trkpt lat="-7.301473" lon="-34.815792">
<ele>74.580002</ele>
<time>2018-08-14T02:51:57Z</time>
<speed>0.00</speed>
</trkpt>
<trkpt lat="-7.301506" lon="-34.815842">
<ele>39.599998</ele>
<time>2018-08-14T02:57:11Z</time>
<speed>0.00</speed>
</trkpt>
</trkseg>
</trk>
<trk>
<name>20180911-163009(6)</name>
<desc>Color:004000ff</desc>
<trkseg>
<trkpt lat="-7.301484" lon="-34.815655">
<ele>71.720001</ele>
<time>2018-08-14T03:03:02Z</time>
<speed>0.02</speed>
</trkpt>
<trkpt lat="-7.301387" lon="-34.815777">
<ele>83.559998</ele>
<time>2018-08-14T03:09:15Z</time>
<speed>0.00</speed>
</trkpt>
<trkpt lat="-7.301556" lon="-34.815815">
<ele>38.059998</ele>
<time>2018-08-14T03:14:36Z</time>
<speed>0.65</speed>
</trkpt>
<trkpt lat="-7.301395" lon="-34.815830">
<ele>79.029999</ele>
<time>2018-08-14T03:19:58Z</time>
<speed>0.03</speed>
</trkpt>
<trkpt lat="-7.301467" lon="-34.815666">
<ele>70.529999</ele>
<time>2018-08-14T03:25:12Z</time>
<speed>0.00</speed>
</trkpt>
<trkpt lat="-7.301456" lon="-34.815804">
<ele>72.320000</ele>
<time>2018-08-14T03:30:26Z</time>
<speed>0.00</speed>
</trkpt>
<trkpt lat="-7.301350" lon="-34.815704">
<ele>66.029999</ele>
<time>2018-08-14T03:35:42Z</time>
<speed>0.00</speed>
</trkpt>
<trkpt lat="-7.301484" lon="-34.815750">
<ele>52.160000</ele>
<time>2018-08-14T03:40:56Z</time>
<speed>0.00</speed>
</trkpt>
<trkpt lat="-7.301463" lon="-34.815723">
<ele>59.199997</ele>
<time>2018-08-14T03:46:31Z</time>
<speed>0.08</speed>
</trkpt>
<trkpt lat="-7.301511" lon="-34.815758">
<ele>49.090000</ele>
<time>2018-08-14T03:51:46Z</time>
<speed>0.00</speed>
</trkpt>
<trkpt lat="-7.301491" lon="-34.815739">
<ele>55.049999</ele>
<time>2018-08-14T03:57:00Z</time>
<speed>0.00</speed>
</trkpt>
<trkpt lat="-7.301532" lon="-34.815971">
<ele>61.009998</ele>
<time>2018-08-14T04:02:31Z</time>
<speed>0.15</speed>
</trkpt>
<trkpt lat="-7.301406" lon="-34.815956">
<ele>132.959991</ele>
<time>2018-08-14T04:08:09Z</time>
<speed>0.13</speed>
</trkpt>
<trkpt lat="-7.301465" lon="-34.815720">
<ele>33.779999</ele>
<time>2018-08-14T04:13:47Z</time>
<speed>0.06</speed>
</trkpt>
<trkpt lat="-7.301447" lon="-34.815769">
<ele>56.770000</ele>
<time>2018-08-14T04:19:02Z</time>
<speed>0.00</speed>
</trkpt>
<trkpt lat="-7.301425" lon="-34.815754">
<ele>57.489998</ele>
<time>2018-08-14T04:24:15Z</time>
<speed>0.00</speed>
</trkpt>
<trkpt lat="-7.301459" lon="-34.815796">
<ele>69.849998</ele>
<time>2018-08-14T04:29:28Z</time>
<speed>0.00</speed>
</trkpt>
<trkpt lat="-7.301457" lon="-34.815739">
<ele>46.840000</ele>
<time>2018-08-14T04:34:42Z</time>
<speed>0.75</speed>
</trkpt>
<trkpt lat="-7.301463" lon="-34.815792">
<ele>57.730000</ele>
<time>2018-08-14T04:39:55Z</time>
<speed>0.00</speed>
</trkpt>
<trkpt lat="-7.301449" lon="-34.815819">
<ele>67.349998</ele>
<time>2018-08-14T04:45:11Z</time>
<speed>0.26</speed>
</trkpt>
<trkpt lat="-7.301491" lon="-34.815830">
<ele>60.449997</ele>
<time>2018-08-14T04:50:23Z</time>
<speed>0.00</speed>
</trkpt>
<trkpt lat="-7.301549" lon="-34.815895">
<ele>54.699997</ele>
<time>2018-08-14T04:55:38Z</time>
<speed>0.00</speed>
</trkpt>
<trkpt lat="-7.301486" lon="-34.815716">
<ele>63.619999</ele>
<time>2018-08-14T05:00:54Z</time>
<speed>0.00</speed>
</trkpt>
<trkpt lat="-7.301483" lon="-34.815689">
<ele>58.340000</ele>
<time>2018-08-14T05:06:10Z</time>
<speed>0.00</speed>
</trkpt>
<trkpt lat="-7.301430" lon="-34.815746">
<ele>71.470001</ele>
<time>2018-08-14T05:11:23Z</time>
<speed>0.00</speed>
</trkpt>
<trkpt lat="-7.301491" lon="-34.815708">
<ele>59.059998</ele>
<time>2018-08-14T05:16:36Z</time>
<speed>0.00</speed>
</trkpt>
<trkpt lat="-7.301510" lon="-34.815800">
<ele>42.040001</ele>
<time>2018-08-14T05:21:49Z</time>
<speed>0.00</speed>
</trkpt>
<trkpt lat="-7.301464" lon="-34.815708">
<ele>67.909996</ele>
<time>2018-08-14T05:27:00Z</time>
<speed>0.34</speed>
</trkpt>
<trkpt lat="-7.301485" lon="-34.815762">
<ele>69.449997</ele>
<time>2018-08-14T05:32:13Z</time>
<speed>0.00</speed>
</trkpt>
<trkpt lat="-7.301548" lon="-34.815777">
<ele>43.689999</ele>
<time>2018-08-14T05:37:25Z</time>
<speed>0.00</speed>
</trkpt>
<trkpt lat="-7.301497" lon="-34.815777">
<ele>61.099998</ele>
<time>2018-08-14T05:42:38Z</time>
<speed>0.00</speed>
</trkpt>
<trkpt lat="-7.301489" lon="-34.815762">
<ele>69.290001</ele>
<time>2018-08-14T05:47:52Z</time>
<speed>0.00</speed>
</trkpt>
<trkpt lat="-7.301553" lon="-34.815723">
<ele>65.000000</ele>
<time>2018-08-14T05:53:05Z</time>
<speed>0.00</speed>
</trkpt>
<trkpt lat="-7.301617" lon="-34.815685">
<ele>105.750000</ele>
<time>2018-08-14T05:58:35Z</time>
<speed>0.19</speed>
</trkpt>
<trkpt lat="-7.301515" lon="-34.815781">
<ele>72.849998</ele>
<time>2018-08-14T06:04:27Z</time>
<speed>0.06</speed>
</trkpt>
<trkpt lat="-7.301516" lon="-34.815815">
<ele>55.660000</ele>
<time>2018-08-14T06:10:39Z</time>
<speed>0.00</speed>
</trkpt>
<trkpt lat="-7.301487" lon="-34.815758">
<ele>53.399998</ele>
<time>2018-08-14T06:15:51Z</time>
<speed>0.00</speed>
</trkpt>
<trkpt lat="-7.301494" lon="-34.815773">
<ele>55.619999</ele>
<time>2018-08-14T06:21:04Z</time>
<speed>0.00</speed>
</trkpt>
<trkpt lat="-7.301446" lon="-34.815807">
<ele>36.840000</ele>
<time>2018-08-14T06:26:16Z</time>
<speed>0.00</speed>
</trkpt>
<trkpt lat="-7.301530" lon="-34.815781">
<ele>48.209999</ele>
<time>2018-08-14T06:31:28Z</time>
<speed>0.00</speed>
</trkpt>
<trkpt lat="-7.301543" lon="-34.815769">
<ele>39.410000</ele>
<time>2018-08-14T06:36:39Z</time>
<speed>0.23</speed>
</trkpt>
<trkpt lat="-7.301370" lon="-34.815735">
<ele>95.250000</ele>
<time>2018-08-14T06:41:52Z</time>
<speed>0.00</speed>
</trkpt>
<trkpt lat="-7.301416" lon="-34.815716">
<ele>69.479996</ele>
<time>2018-08-14T06:47:05Z</time>
<speed>0.00</speed>
</trkpt>
<trkpt lat="-7.301390" lon="-34.815716">
<ele>68.830002</ele>
<time>2018-08-14T06:52:17Z</time>
<speed>0.00</speed>
</trkpt>
<trkpt lat="-7.301461" lon="-34.815746">
<ele>51.539997</ele>
<time>2018-08-14T06:57:30Z</time>
<speed>0.00</speed>
</trkpt>
<trkpt lat="-7.301476" lon="-34.815742">
<ele>70.970001</ele>
<time>2018-08-14T07:02:47Z</time>
<speed>0.25</speed>
</trkpt>
<trkpt lat="-7.301436" lon="-34.815723">
<ele>61.689999</ele>
<time>2018-08-14T07:07:59Z</time>
<speed>0.00</speed>
</trkpt>
<trkpt lat="-7.301491" lon="-34.815742">
<ele>63.270000</ele>
<time>2018-08-14T07:13:12Z</time>
<speed>0.00</speed>
</trkpt>
<trkpt lat="-7.301498" lon="-34.815796">
<ele>53.899998</ele>
<time>2018-08-14T07:18:24Z</time>
<speed>0.00</speed>
</trkpt>
<trkpt lat="-7.301439" lon="-34.815796">
<ele>71.879997</ele>
<time>2018-08-14T07:23:36Z</time>
<speed>0.00</speed>
</trkpt>
<trkpt lat="-7.301294" lon="-34.815891">
<ele>101.739998</ele>
<time>2018-08-14T07:28:52Z</time>
<speed>0.00</speed>
</trkpt>
<trkpt lat="-7.301418" lon="-34.815834">
<ele>79.599998</ele>
<time>2018-08-14T07:34:05Z</time>
<speed>0.00</speed>
</trkpt>
<trkpt lat="-7.301313" lon="-34.815784">
<ele>107.979996</ele>
<time>2018-08-14T07:39:23Z</time>
<speed>0.00</speed>
</trkpt>
<trkpt lat="-7.301448" lon="-34.815758">
<ele>82.909996</ele>
<time>2018-08-14T07:44:35Z</time>
<speed>0.00</speed>
</trkpt>
<trkpt lat="-7.301502" lon="-34.815735">
<ele>66.729996</ele>
<time>2018-08-14T07:49:49Z</time>
<speed>0.00</speed>
</trkpt>
<trkpt lat="-7.301738" lon="-34.815609">
<ele>16.010000</ele>
<time>2018-08-14T07:55:12Z</time>
<speed>2.00</speed>
</trkpt>
<trkpt lat="-7.301417" lon="-34.815800">
<ele>53.559998</ele>
<time>2018-08-14T08:00:48Z</time>
<speed>0.35</speed>
</trkpt>
<trkpt lat="-7.301424" lon="-34.815739">
<ele>84.849998</ele>
<time>2018-08-14T08:06:22Z</time>
<speed>0.09</speed>
</trkpt>
<trkpt lat="-7.301440" lon="-34.815613">
<ele>95.809998</ele>
<time>2018-08-14T08:13:01Z</time>
<speed>0.28</speed>
</trkpt>
<trkpt lat="-7.301498" lon="-34.815754">
<ele>58.349998</ele>
<time>2018-08-14T08:20:29Z</time>
<speed>0.00</speed>
</trkpt>
<trkpt lat="-7.301439" lon="-34.815731">
<ele>62.559998</ele>
<time>2018-08-14T08:25:41Z</time>
<speed>0.10</speed>
</trkpt>
<trkpt lat="-7.301421" lon="-34.815678">
<ele>78.489998</ele>
<time>2018-08-14T08:30:54Z</time>
<speed>0.00</speed>
</trkpt>
<trkpt lat="-7.301431" lon="-34.815716">
<ele>81.489998</ele>
<time>2018-08-14T08:36:06Z</time>
<speed>0.00</speed>
</trkpt>
<trkpt lat="-7.301445" lon="-34.815681">
<ele>78.729996</ele>
<time>2018-08-14T08:41:19Z</time>
<speed>0.00</speed>
</trkpt>
<trkpt lat="-7.301545" lon="-34.815765">
<ele>44.939999</ele>
<time>2018-08-14T08:46:32Z</time>
<speed>0.00</speed>
</trkpt>
<trkpt lat="-7.301513" lon="-34.815693">
<ele>67.110001</ele>
<time>2018-08-14T08:51:43Z</time>
<speed>0.00</speed>
</trkpt>
<trkpt lat="-7.301457" lon="-34.815708">
<ele>62.239998</ele>
<time>2018-08-14T08:56:54Z</time>
<speed>0.00</speed>
</trkpt>
<trkpt lat="-7.301486" lon="-34.815708">
<ele>64.769997</ele>
<time>2018-08-14T09:02:10Z</time>
<speed>0.00</speed>
</trkpt>
<trkpt lat="-7.301479" lon="-34.815765">
<ele>65.159996</ele>
<time>2018-08-14T09:07:22Z</time>
<speed>0.00</speed>
</trkpt>
<trkpt lat="-7.301476" lon="-34.815701">
<ele>65.589996</ele>
<time>2018-08-14T09:12:32Z</time>
<speed>0.00</speed>
</trkpt>
<trkpt lat="-7.301481" lon="-34.815742">
<ele>64.220001</ele>
<time>2018-08-14T09:17:42Z</time>
<speed>0.00</speed>
</trkpt>
<trkpt lat="-7.301500" lon="-34.815746">
<ele>60.889999</ele>
<time>2018-08-14T09:22:52Z</time>
<speed>0.00</speed>
</trkpt>
<trkpt lat="-7.301457" lon="-34.815693">
<ele>64.029999</ele>
<time>2018-08-14T09:28:03Z</time>
<speed>0.05</speed>
</trkpt>
<trkpt lat="-7.301508" lon="-34.815723">
<ele>61.029999</ele>
<time>2018-08-14T09:33:13Z</time>
<speed>0.00</speed>
</trkpt>
<trkpt lat="-7.301519" lon="-34.815666">
<ele>53.259998</ele>
<time>2018-08-14T09:38:24Z</time>
<speed>0.05</speed>
</trkpt>
<trkpt lat="-7.301492" lon="-34.815693">
<ele>63.169998</ele>
<time>2018-08-14T09:43:35Z</time>
<speed>0.00</speed>
</trkpt>
<trkpt lat="-7.301520" lon="-34.815727">
<ele>46.009998</ele>
<time>2018-08-14T09:48:46Z</time>
<speed>0.00</speed>
</trkpt>
<trkpt lat="-7.301507" lon="-34.815781">
<ele>51.189999</ele>
<time>2018-08-14T09:53:56Z</time>
<speed>0.02</speed>
</trkpt>
<trkpt lat="-7.301454" lon="-34.815678">
<ele>59.520000</ele>
<time>2018-08-14T09:59:06Z</time>
<speed>0.02</speed>
</trkpt>
<trkpt lat="-7.301392" lon="-34.815758">
<ele>72.869995</ele>
<time>2018-08-14T10:04:29Z</time>
<speed>0.01</speed>
</trkpt>
<trkpt lat="-7.301464" lon="-34.815708">
<ele>64.199997</ele>
<time>2018-08-14T10:09:43Z</time>
<speed>0.09</speed>
</trkpt>
<trkpt lat="-7.301475" lon="-34.815762">
<ele>69.489998</ele>
<time>2018-08-14T10:14:55Z</time>
<speed>0.03</speed>
</trkpt>
<trkpt lat="-7.301530" lon="-34.815823">
<ele>21.799999</ele>
<time>2018-08-14T10:20:10Z</time>
<speed>0.27</speed>
</trkpt>
<trkpt lat="-7.301472" lon="-34.815750">
<ele>69.779999</ele>
<time>2018-08-14T10:25:23Z</time>
<speed>0.42</speed>
</trkpt>
<trkpt lat="-7.301490" lon="-34.815773">
<ele>70.010002</ele>
<time>2018-08-14T10:30:37Z</time>
<speed>0.14</speed>
</trkpt>
<trkpt lat="-7.301501" lon="-34.815708">
<ele>70.019997</ele>
<time>2018-08-14T10:35:51Z</time>
<speed>0.09</speed>
</trkpt>
<trkpt lat="-7.301469" lon="-34.815727">
<ele>70.019997</ele>
<time>2018-08-14T10:41:04Z</time>
<speed>0.14</speed>
</trkpt>
<trkpt lat="-7.301460" lon="-34.815777">
<ele>70.010002</ele>
<time>2018-08-14T10:46:18Z</time>
<speed>0.25</speed>
</trkpt>
<trkpt lat="-7.301561" lon="-34.815777">
<ele>70.419998</ele>
<time>2018-08-14T10:51:32Z</time>
<speed>0.20</speed>
</trkpt>
<trkpt lat="-7.301476" lon="-34.815720">
<ele>70.739998</ele>
<time>2018-08-14T10:56:45Z</time>
<speed>0.08</speed>
</trkpt>
<trkpt lat="-7.301547" lon="-34.815804">
<ele>72.639999</ele>
<time>2018-08-14T11:02:25Z</time>
<speed>0.18</speed>
</trkpt>
<trkpt lat="-7.301486" lon="-34.815777">
<ele>68.589996</ele>
<time>2018-08-14T11:07:39Z</time>
<speed>0.45</speed>
</trkpt>
<trkpt lat="-7.301488" lon="-34.815739">
<ele>66.229996</ele>
<time>2018-08-14T11:12:53Z</time>
<speed>0.01</speed>
</trkpt>
<trkpt lat="-7.301552" lon="-34.815777">
<ele>62.230000</ele>
<time>2018-08-14T11:18:07Z</time>
<speed>0.09</speed>
</trkpt>
<trkpt lat="-7.298861" lon="-34.813091">
<ele>61.549999</ele>
<time>2018-08-14T11:23:41Z</time>
<speed>7.39</speed>
</trkpt>
<trkpt lat="-7.285001" lon="-34.802311">
<ele>59.770000</ele>
<time>2018-08-14T11:29:23Z</time>
<speed>0.84</speed>
</trkpt>
<trkpt lat="-7.287365" lon="-34.802670">
<ele>59.680000</ele>
<time>2018-08-14T11:36:24Z</time>
<speed>0.15</speed>
</trkpt>
<trkpt lat="-7.284726" lon="-34.800415">
<ele>64.029999</ele>
<time>2018-08-14T11:44:54Z</time>
<speed>0.58</speed>
</trkpt>
<trkpt lat="-7.284965" lon="-34.800034">
<ele>33.969997</ele>
<time>2018-08-14T11:54:13Z</time>
<speed>0.31</speed>
</trkpt>
<trkpt lat="-7.285037" lon="-34.799381">
<ele>6.310000</ele>
<time>2018-08-14T12:06:51Z</time>
<speed>0.28</speed>
</trkpt>
<trkpt lat="-7.285112" lon="-34.799446">
<ele>5.110000</ele>
<time>2018-08-14T12:14:18Z</time>
<speed>0.25</speed>
</trkpt>
<trkpt lat="-7.285001" lon="-34.799610">
<ele>4.630000</ele>
<time>2018-08-14T12:43:37Z</time>
<speed>0.00</speed>
</trkpt>
<trkpt lat="-7.285001" lon="-34.799610">
<ele>4.630000</ele>
<time>2018-08-14T14:21:18Z</time>
<speed>0.00</speed>
</trkpt>
<trkpt lat="-7.285083" lon="-34.799206">
<ele>18.709999</ele>
<time>2018-08-14T15:22:54Z</time>
<speed>0.44</speed>
</trkpt>
<trkpt lat="-7.285150" lon="-34.799252">
<ele>15.549999</ele>
<time>2018-08-14T15:28:39Z</time>
<speed>0.25</speed>
</trkpt>
<trkpt lat="-7.285143" lon="-34.799198">
<ele>12.300000</ele>
<time>2018-08-14T16:20:06Z</time>
<speed>0.78</speed>
</trkpt>
<trkpt lat="-7.317604" lon="-34.783493">
<ele>13.420000</ele>
<time>2018-08-14T17:07:12Z</time>
<speed>2.37</speed>
</trkpt>
<trkpt lat="-7.321038" lon="-34.769409">
<ele>19.400000</ele>
<time>2018-08-14T17:20:21Z</time>
<speed>1.55</speed>
</trkpt>
<trkpt lat="-7.333758" lon="-34.745716">
<ele>26.250000</ele>
<time>2018-08-14T17:57:31Z</time>
<speed>0.93</speed>
</trkpt>
<trkpt lat="-7.330523" lon="-34.741444">
<ele>11.940000</ele>
<time>2018-08-14T18:10:22Z</time>
<speed>0.00</speed>
</trkpt>
<trkpt lat="-7.330046" lon="-34.742306">
<ele>13.070000</ele>
<time>2018-08-14T18:15:35Z</time>
<speed>0.00</speed>
</trkpt>
<trkpt lat="-7.329437" lon="-34.743122">
<ele>6.230000</ele>
<time>2018-08-14T18:20:48Z</time>
<speed>0.00</speed>
</trkpt>
<trkpt lat="-7.328938" lon="-34.743862">
<ele>12.969999</ele>
<time>2018-08-14T18:26:01Z</time>
<speed>0.00</speed>
</trkpt>
<trkpt lat="-7.328400" lon="-34.744740">
<ele>8.790000</ele>
<time>2018-08-14T18:31:14Z</time>
<speed>0.00</speed>
</trkpt>
<trkpt lat="-7.328025" lon="-34.745510">
<ele>6.790000</ele>
<time>2018-08-14T18:36:28Z</time>
<speed>0.00</speed>
</trkpt>
<trkpt lat="-7.327718" lon="-34.745895">
<ele>3.980000</ele>
<time>2018-08-14T18:41:41Z</time>
<speed>0.67</speed>
</trkpt>
<trkpt lat="-7.327125" lon="-34.746651">
<ele>8.960000</ele>
<time>2018-08-14T18:46:55Z</time>
<speed>1.33</speed>
</trkpt>
<trkpt lat="-7.326462" lon="-34.747478">
<ele>0.380000</ele>
<time>2018-08-14T18:52:10Z</time>
<speed>0.00</speed>
</trkpt>
<trkpt lat="-7.325864" lon="-34.748226">
<ele>8.740000</ele>
<time>2018-08-14T18:57:23Z</time>
<speed>0.01</speed>
</trkpt>
<trkpt lat="-7.325312" lon="-34.749016">
<ele>8.889999</ele>
<time>2018-08-14T19:02:43Z</time>
<speed>0.36</speed>
</trkpt>
<trkpt lat="-7.324647" lon="-34.749817">
<ele>10.719999</ele>
<time>2018-08-14T19:07:59Z</time>
<speed>0.12</speed>
</trkpt>
<trkpt lat="-7.324054" lon="-34.750648">
<ele>8.480000</ele>
<time>2018-08-14T19:13:14Z</time>
<speed>0.49</speed>
</trkpt>
<trkpt lat="-7.323480" lon="-34.751472">
<ele>6.820000</ele>
<time>2018-08-14T19:18:30Z</time>
<speed>0.46</speed>
</trkpt>
<trkpt lat="-7.322830" lon="-34.752140">
<ele>13.900000</ele>
<time>2018-08-14T19:23:47Z</time>
<speed>0.64</speed>
</trkpt>
<trkpt lat="-7.322313" lon="-34.752846">
<ele>7.780000</ele>
<time>2018-08-14T19:29:04Z</time>
<speed>0.58</speed>
</trkpt>
<trkpt lat="-7.321609" lon="-34.753632">
<ele>10.900000</ele>
<time>2018-08-14T19:34:51Z</time>
<speed>1.16</speed>
</trkpt>
<trkpt lat="-7.321031" lon="-34.754375">
<ele>15.929999</ele>
<time>2018-08-14T19:40:04Z</time>
<speed>0.00</speed>
</trkpt>
<trkpt lat="-7.320402" lon="-34.755074">
<ele>10.670000</ele>
<time>2018-08-14T19:45:16Z</time>
<speed>0.00</speed>
</trkpt>
<trkpt lat="-7.319903" lon="-34.755772">
<ele>10.270000</ele>
<time>2018-08-14T19:50:28Z</time>
<speed>0.00</speed>
</trkpt>
<trkpt lat="-7.319333" lon="-34.756496">
<ele>9.099999</ele>
<time>2018-08-14T19:55:40Z</time>
<speed>0.00</speed>
</trkpt>
<trkpt lat="-7.318761" lon="-34.757244">
<ele>5.770000</ele>
<time>2018-08-14T20:00:55Z</time>
<speed>0.43</speed>
</trkpt>
<trkpt lat="-7.318474" lon="-34.757442">
<ele>19.869999</ele>
<time>2018-08-14T20:02:43Z</time>
<speed>0.73</speed>
</trkpt>
<trkpt lat="-7.321793" lon="-34.756870">
<ele>-7.240000</ele>
<time>2018-08-14T20:07:57Z</time>
<speed>2.95</speed>
</trkpt>
<trkpt lat="-7.326251" lon="-34.754211">
<ele>13.549999</ele>
<time>2018-08-14T20:13:24Z</time>
<speed>0.82</speed>
</trkpt>
<trkpt lat="-7.321350" lon="-34.755581">
<ele>5.110000</ele>
<time>2018-08-14T20:18:36Z</time>
<speed>2.15</speed>
</trkpt>
<trkpt lat="-7.318711" lon="-34.757607">
<ele>4.500000</ele>
<time>2018-08-14T20:23:50Z</time>
<speed>0.15</speed>
</trkpt>
<trkpt lat="-7.318550" lon="-34.757889">
<ele>7.550000</ele>
<time>2018-08-14T20:29:02Z</time>
<speed>0.33</speed>
</trkpt>
<trkpt lat="-7.318466" lon="-34.757942">
<ele>7.040000</ele>
<time>2018-08-14T20:34:14Z</time>
<speed>0.27</speed>
</trkpt>
<trkpt lat="-7.318386" lon="-34.757980">
<ele>8.330000</ele>
<time>2018-08-14T20:39:26Z</time>
<speed>0.80</speed>
</trkpt>
<trkpt lat="-7.318353" lon="-34.758011">
<ele>7.140000</ele>
<time>2018-08-14T20:44:37Z</time>
<speed>0.43</speed>
</trkpt>
<trkpt lat="-7.318301" lon="-34.758011">
<ele>6.740000</ele>
<time>2018-08-14T20:49:49Z</time>
<speed>0.51</speed>
</trkpt>
<trkpt lat="-7.318292" lon="-34.758060">
<ele>10.290000</ele>
<time>2018-08-14T20:55:00Z</time>
<speed>0.59</speed>
</trkpt>
<trkpt lat="-7.318252" lon="-34.758121">
<ele>7.120000</ele>
<time>2018-08-14T21:00:38Z</time>
<speed>0.57</speed>
</trkpt>
<trkpt lat="-7.318605" lon="-34.757244">
<ele>13.330000</ele>
<time>2018-08-14T21:07:48Z</time>
<speed>0.81</speed>
</trkpt>
<trkpt lat="-7.320363" lon="-34.755219">
<ele>9.040000</ele>
<time>2018-08-14T21:21:22Z</time>
<speed>0.29</speed>
</trkpt>
<trkpt lat="-7.321656" lon="-34.753490">
<ele>2.950000</ele>
<time>2018-08-14T21:36:00Z</time>
<speed>0.59</speed>
</trkpt>
<trkpt lat="-7.323036" lon="-34.751923">
<ele>8.470000</ele>
<time>2018-08-14T21:48:40Z</time>
<speed>0.48</speed>
</trkpt>
<trkpt lat="-7.324810" lon="-34.749722">
<ele>3.980000</ele>
<time>2018-08-14T22:07:00Z</time>
<speed>1.32</speed>
</trkpt>
<trkpt lat="-7.324810" lon="-34.749722">
<ele>3.980000</ele>
<time>2018-08-14T22:41:14Z</time>
<speed>1.32</speed>
</trkpt>
<trkpt lat="-7.330287" lon="-34.741680">
<ele>-2.920000</ele>
<time>2018-08-14T23:30:58Z</time>
<speed>0.55</speed>
</trkpt>
<trkpt lat="-7.338591" lon="-34.749069">
<ele>-1.240000</ele>
<time>2018-08-15T00:20:05Z</time>
<speed>0.13</speed>
</trkpt>
<trkpt lat="-7.322347" lon="-34.782669">
<ele>1.240000</ele>
<time>2018-08-15T00:59:17Z</time>
<speed>2.69</speed>
</trkpt>
<trkpt lat="-7.317564" lon="-34.788044">
<ele>4.360000</ele>
<time>2018-08-15T01:04:39Z</time>
<speed>2.42</speed>
</trkpt>
<trkpt lat="-7.310548" lon="-34.790348">
<ele>13.280000</ele>
<time>2018-08-15T01:10:09Z</time>
<speed>2.26</speed>
</trkpt>
<trkpt lat="-7.283894" lon="-34.798492">
<ele>1.370000</ele>
<time>2018-08-15T01:32:52Z</time>
<speed>0.00</speed>
</trkpt>
<trkpt lat="-7.285334" lon="-34.798965">
<ele>4.320000</ele>
<time>2018-08-15T02:11:53Z</time>
<speed>0.24</speed>
</trkpt>
<trkpt lat="-7.285321" lon="-34.798977">
<ele>-1.590000</ele>
<time>2018-08-15T02:54:11Z</time>
<speed>0.25</speed>
</trkpt>
</trkseg>
</trk>
<trk>
<name>20180911-163009(7)</name>
<desc>Color:004000ff</desc>
<trkseg>
<trkpt lat="-7.285321" lon="-34.798977">
<ele>-1.590000</ele>
<time>2018-08-15T03:27:18Z</time>
<speed>0.25</speed>
</trkpt>
<trkpt lat="-7.285395" lon="-34.798931">
<ele>-24.670000</ele>
<time>2018-08-15T04:11:23Z</time>
<speed>0.46</speed>
</trkpt>
<trkpt lat="-7.285270" lon="-34.798985">
<ele>4.350000</ele>
<time>2018-08-15T05:05:30Z</time>
<speed>0.93</speed>
</trkpt>
<trkpt lat="-7.285302" lon="-34.798939">
<ele>11.450000</ele>
<time>2018-08-15T05:53:47Z</time>
<speed>0.55</speed>
</trkpt>
<trkpt lat="-7.285273" lon="-34.798950">
<ele>-4.840000</ele>
<time>2018-08-15T06:43:23Z</time>
<speed>0.08</speed>
</trkpt>
<trkpt lat="-7.285273" lon="-34.798946">
<ele>16.740000</ele>
<time>2018-08-15T07:34:39Z</time>
<speed>0.50</speed>
</trkpt>
<trkpt lat="-7.285273" lon="-34.798946">
<ele>16.740000</ele>
<time>2018-08-15T13:31:02Z</time>
<speed>0.50</speed>
</trkpt>
<trkpt lat="-7.285336" lon="-34.799026">
<ele>-2.890000</ele>
<time>2018-08-15T13:46:17Z</time>
<speed>0.60</speed>
</trkpt>
<trkpt lat="-7.285304" lon="-34.799194">
<ele>-19.859999</ele>
<time>2018-08-15T13:58:23Z</time>
<speed>0.39</speed>
</trkpt>
<trkpt lat="-7.285318" lon="-34.799072">
<ele>-10.210000</ele>
<time>2018-08-15T14:07:48Z</time>
<speed>0.00</speed>
</trkpt>
<trkpt lat="-7.285318" lon="-34.799072">
<ele>-10.210000</ele>
<time>2018-08-15T15:26:29Z</time>
<speed>0.00</speed>
</trkpt>
<trkpt lat="-7.285310" lon="-34.798923">
<ele>2.360000</ele>
<time>2018-08-15T15:35:48Z</time>
<speed>0.10</speed>
</trkpt>
<trkpt lat="-7.285317" lon="-34.798923">
<ele>3.890000</ele>
<time>2018-08-15T15:41:34Z</time>
<speed>0.64</speed>
</trkpt>
<trkpt lat="-7.284544" lon="-34.797157">
<ele>-1.270000</ele>
<time>2018-08-15T16:42:11Z</time>
<speed>2.43</speed>
</trkpt>
<trkpt lat="-7.274962" lon="-34.751198">
<ele>3.550000</ele>
<time>2018-08-15T17:28:05Z</time>
<speed>2.27</speed>
</trkpt>
<trkpt lat="-7.252826" lon="-34.739567">
<ele>-8.230000</ele>
<time>2018-08-15T18:07:45Z</time>
<speed>0.37</speed>
</trkpt>
<trkpt lat="-7.244764" lon="-34.744453">
<ele>1.740000</ele>
<time>2018-08-15T18:47:15Z</time>
<speed>0.49</speed>
</trkpt>
<trkpt lat="-7.236941" lon="-34.748852">
<ele>7.180000</ele>
<time>2018-08-15T19:22:15Z</time>
<speed>0.14</speed>
</trkpt>
<trkpt lat="-7.234872" lon="-34.750179">
<ele>1.420000</ele>
<time>2018-08-15T19:47:42Z</time>
<speed>0.23</speed>
</trkpt>
<trkpt lat="-7.234887" lon="-34.750237">
<ele>0.400000</ele>
<time>2018-08-15T20:10:05Z</time>
<speed>0.07</speed>
</trkpt>
<trkpt lat="-7.234868" lon="-34.750275">
<ele>-21.309999</ele>
<time>2018-08-15T20:12:42Z</time>
<speed>0.80</speed>
</trkpt>
</trkseg>
</trk>
<trk>
<name>20180911-163009(8)</name>
<desc>Color:004000ff</desc>
<trkseg>
<trkpt lat="-7.234889" lon="-34.750248">
<ele>9.099999</ele>
<time>2018-08-15T20:16:57Z</time>
<speed>0.32</speed>
</trkpt>
<trkpt lat="-7.234873" lon="-34.750267">
<ele>1.310000</ele>
<time>2018-08-15T20:17:29Z</time>
<speed>0.06</speed>
</trkpt>
<trkpt lat="-7.234877" lon="-34.750263">
<ele>-16.260000</ele>
<time>2018-08-15T20:17:46Z</time>
<speed>0.59</speed>
</trkpt>
<trkpt lat="-7.234831" lon="-34.750225">
<ele>-31.099998</ele>
<time>2018-08-15T20:23:05Z</time>
<speed>0.82</speed>
</trkpt>
<trkpt lat="-7.234828" lon="-34.750210">
<ele>-13.690000</ele>
<time>2018-08-15T20:28:39Z</time>
<speed>0.33</speed>
</trkpt>
<trkpt lat="-7.234879" lon="-34.750134">
<ele>17.010000</ele>
<time>2018-08-15T20:34:09Z</time>
<speed>0.65</speed>
</trkpt>
<trkpt lat="-7.234775" lon="-34.750183">
<ele>-16.869999</ele>
<time>2018-08-15T20:40:01Z</time>
<speed>0.68</speed>
</trkpt>
<trkpt lat="-7.234772" lon="-34.750225">
<ele>-1.040000</ele>
<time>2018-08-15T20:46:31Z</time>
<speed>0.24</speed>
</trkpt>
<trkpt lat="-7.234756" lon="-34.750149">
<ele>65.339996</ele>
<time>2018-08-15T20:54:00Z</time>
<speed>0.98</speed>
</trkpt>
<trkpt lat="-7.234756" lon="-34.750088">
<ele>41.610001</ele>
<time>2018-08-15T21:01:48Z</time>
<speed>0.11</speed>
</trkpt>
<trkpt lat="-7.235144" lon="-34.749992">
<ele>15.780000</ele>
<time>2018-08-15T21:09:54Z</time>
<speed>0.66</speed>
</trkpt>
<trkpt lat="-7.236476" lon="-34.749264">
<ele>1.840000</ele>
<time>2018-08-15T21:19:45Z</time>
<speed>1.30</speed>
</trkpt>
<trkpt lat="-7.237779" lon="-34.748543">
<ele>-14.049999</ele>
<time>2018-08-15T21:30:39Z</time>
<speed>0.64</speed>
</trkpt>
<trkpt lat="-7.239308" lon="-34.747616">
<ele>3.810000</ele>
<time>2018-08-15T21:41:51Z</time>
<speed>0.59</speed>
</trkpt>
<trkpt lat="-7.240863" lon="-34.746502">
<ele>3.670000</ele>
<time>2018-08-15T21:53:38Z</time>
<speed>2.45</speed>
</trkpt>
<trkpt lat="-7.240863" lon="-34.746502">
<ele>3.670000</ele>
<time>2018-08-15T23:32:10Z</time>
<speed>2.45</speed>
</trkpt>
<trkpt lat="-7.262614" lon="-34.746227">
<ele>6.630000</ele>
<time>2018-08-16T00:27:31Z</time>
<speed>0.19</speed>
</trkpt>
<trkpt lat="-7.262615" lon="-34.746284">
<ele>13.790000</ele>
<time>2018-08-16T00:32:44Z</time>
<speed>0.27</speed>
</trkpt>
<trkpt lat="-7.262657" lon="-34.746296">
<ele>-11.889999</ele>
<time>2018-08-16T00:37:59Z</time>
<speed>0.00</speed>
</trkpt>
<trkpt lat="-7.262629" lon="-34.746284">
<ele>-17.779999</ele>
<time>2018-08-16T00:43:20Z</time>
<speed>0.33</speed>
</trkpt>
<trkpt lat="-7.262669" lon="-34.746277">
<ele>-44.480000</ele>
<time>2018-08-16T01:03:25Z</time>
<speed>0.80</speed>
</trkpt>
<trkpt lat="-7.262638" lon="-34.746307">
<ele>-10.849999</ele>
<time>2018-08-16T01:23:07Z</time>
<speed>1.38</speed>
</trkpt>
<trkpt lat="-7.262599" lon="-34.746315">
<ele>14.130000</ele>
<time>2018-08-16T01:39:40Z</time>
<speed>0.19</speed>
</trkpt>
<trkpt lat="-7.262623" lon="-34.746288">
<ele>0.850000</ele>
<time>2018-08-16T01:53:20Z</time>
<speed>0.11</speed>
</trkpt>
<trkpt lat="-7.262664" lon="-34.746220">
<ele>-1.390000</ele>
<time>2018-08-16T02:03:25Z</time>
<speed>0.48</speed>
</trkpt>
<trkpt lat="-7.262646" lon="-34.746269">
<ele>9.980000</ele>
<time>2018-08-16T02:13:12Z</time>
<speed>0.54</speed>
</trkpt>
<trkpt lat="-7.262647" lon="-34.746204">
<ele>-0.260000</ele>
<time>2018-08-16T02:24:03Z</time>
<speed>0.35</speed>
</trkpt>
<trkpt lat="-7.262609" lon="-34.746311">
<ele>-2.850000</ele>
<time>2018-08-16T02:38:30Z</time>
<speed>0.37</speed>
</trkpt>
<trkpt lat="-7.262743" lon="-34.746277">
<ele>-7.620000</ele>
<time>2018-08-16T02:55:25Z</time>
<speed>0.56</speed>
</trkpt>
</trkseg>
</trk>
<trk>
<name>20180911-163009(9)</name>
<desc>Color:004000ff</desc>
<trkseg>
<trkpt lat="-7.262655" lon="-34.746315">
<ele>-13.210000</ele>
<time>2018-08-16T03:11:28Z</time>
<speed>0.55</speed>
</trkpt>
<trkpt lat="-7.262636" lon="-34.746307">
<ele>0.680000</ele>
<time>2018-08-16T03:27:08Z</time>
<speed>0.19</speed>
</trkpt>
<trkpt lat="-7.262660" lon="-34.746361">
<ele>4.450000</ele>
<time>2018-08-16T03:42:12Z</time>
<speed>0.19</speed>
</trkpt>
<trkpt lat="-7.262660" lon="-34.746361">
<ele>4.450000</ele>
<time>2018-08-16T04:03:53Z</time>
<speed>0.19</speed>
</trkpt>
<trkpt lat="-7.262683" lon="-34.746418">
<ele>-1.650000</ele>
<time>2018-08-16T04:40:40Z</time>
<speed>0.35</speed>
</trkpt>
<trkpt lat="-7.262685" lon="-34.746414">
<ele>6.090000</ele>
<time>2018-08-16T05:09:42Z</time>
<speed>0.16</speed>
</trkpt>
<trkpt lat="-7.259342" lon="-34.748375">
<ele>-4.930000</ele>
<time>2018-08-16T05:37:04Z</time>
<speed>0.39</speed>
</trkpt>
<trkpt lat="-7.255112" lon="-34.751328">
<ele>3.000000</ele>
<time>2018-08-16T05:58:33Z</time>
<speed>0.12</speed>
</trkpt>
<trkpt lat="-7.251966" lon="-34.753773">
<ele>-3.080000</ele>
<time>2018-08-16T06:15:49Z</time>
<speed>0.00</speed>
</trkpt>
<trkpt lat="-7.250986" lon="-34.754601">
<ele>8.190000</ele>
<time>2018-08-16T06:20:58Z</time>
<speed>0.00</speed>
</trkpt>
<trkpt lat="-7.249994" lon="-34.755371">
<ele>1.880000</ele>
<time>2018-08-16T06:26:08Z</time>
<speed>0.00</speed>
</trkpt>
<trkpt lat="-7.249041" lon="-34.756176">
<ele>2.020000</ele>
<time>2018-08-16T06:31:18Z</time>
<speed>0.00</speed>
</trkpt>
<trkpt lat="-7.248075" lon="-34.756931">
<ele>1.500000</ele>
<time>2018-08-16T06:36:28Z</time>
<speed>0.00</speed>
</trkpt>
<trkpt lat="-7.247047" lon="-34.757668">
<ele>3.470000</ele>
<time>2018-08-16T06:41:37Z</time>
<speed>0.00</speed>
</trkpt>
<trkpt lat="-7.246231" lon="-34.758171">
<ele>6.090000</ele>
<time>2018-08-16T06:46:48Z</time>
<speed>1.65</speed>
</trkpt>
<trkpt lat="-7.246271" lon="-34.758217">
<ele>1.780000</ele>
<time>2018-08-16T06:52:00Z</time>
<speed>0.00</speed>
</trkpt>
<trkpt lat="-7.246307" lon="-34.758224">
<ele>-14.349999</ele>
<time>2018-08-16T06:57:12Z</time>
<speed>0.00</speed>
</trkpt>
<trkpt lat="-7.246254" lon="-34.758114">
<ele>-17.350000</ele>
<time>2018-08-16T07:02:23Z</time>
<speed>0.00</speed>
</trkpt>
<trkpt lat="-7.246154" lon="-34.758270">
<ele>2.860000</ele>
<time>2018-08-16T07:07:33Z</time>
<speed>0.00</speed>
</trkpt>
<trkpt lat="-7.246269" lon="-34.758240">
<ele>-9.340000</ele>
<time>2018-08-16T07:12:45Z</time>
<speed>1.01</speed>
</trkpt>
<trkpt lat="-7.246087" lon="-34.758286">
<ele>5.080000</ele>
<time>2018-08-16T07:18:00Z</time>
<speed>0.10</speed>
</trkpt>
<trkpt lat="-7.246074" lon="-34.758354">
<ele>17.809999</ele>
<time>2018-08-16T07:23:15Z</time>
<speed>0.36</speed>
</trkpt>
<trkpt lat="-7.246058" lon="-34.758266">
<ele>12.099999</ele>
<time>2018-08-16T07:28:31Z</time>
<speed>0.00</speed>
</trkpt>
<trkpt lat="-7.246017" lon="-34.758305">
<ele>9.230000</ele>
<time>2018-08-16T07:33:47Z</time>
<speed>1.07</speed>
</trkpt>
<trkpt lat="-7.245993" lon="-34.758526">
<ele>10.690000</ele>
<time>2018-08-16T07:38:59Z</time>
<speed>1.60</speed>
</trkpt>
<trkpt lat="-7.245990" lon="-34.758564">
<ele>6.230000</ele>
<time>2018-08-16T07:44:10Z</time>
<speed>0.77</speed>
</trkpt>
<trkpt lat="-7.245882" lon="-34.758476">
<ele>18.209999</ele>
<time>2018-08-16T07:49:23Z</time>
<speed>0.00</speed>
</trkpt>
<trkpt lat="-7.245914" lon="-34.758553">
<ele>12.520000</ele>
<time>2018-08-16T07:54:36Z</time>
<speed>1.65</speed>
</trkpt>
<trkpt lat="-7.245914" lon="-34.758553">
<ele>12.520000</ele>
<time>2018-08-16T08:29:42Z</time>
<speed>1.65</speed>
</trkpt>
<trkpt lat="-7.247445" lon="-34.757362">
<ele>10.440000</ele>
<time>2018-08-16T09:12:02Z</time>
<speed>0.31</speed>
</trkpt>
<trkpt lat="-7.250707" lon="-34.754555">
<ele>3.540000</ele>
<time>2018-08-16T09:50:07Z</time>
<speed>0.00</speed>
</trkpt>
<trkpt lat="-7.251348" lon="-34.753971">
<ele>8.260000</ele>
<time>2018-08-16T09:55:20Z</time>
<speed>0.82</speed>
</trkpt>
<trkpt lat="-7.251869" lon="-34.753532">
<ele>8.900000</ele>
<time>2018-08-16T10:00:35Z</time>
<speed>1.26</speed>
</trkpt>
<trkpt lat="-7.252224" lon="-34.753178">
<ele>8.910000</ele>
<time>2018-08-16T10:05:48Z</time>
<speed>0.00</speed>
</trkpt>
<trkpt lat="-7.252899" lon="-34.752659">
<ele>0.600000</ele>
<time>2018-08-16T10:11:02Z</time>
<speed>0.00</speed>
</trkpt>
<trkpt lat="-7.253488" lon="-34.752110">
<ele>9.210000</ele>
<time>2018-08-16T10:16:15Z</time>
<speed>0.00</speed>
</trkpt>
<trkpt lat="-7.254240" lon="-34.751766">
<ele>3.800000</ele>
<time>2018-08-16T10:21:27Z</time>
<speed>0.00</speed>
</trkpt>
<trkpt lat="-7.254814" lon="-34.751530">
<ele>15.530000</ele>
<time>2018-08-16T10:26:39Z</time>
<speed>0.00</speed>
</trkpt>
<trkpt lat="-7.255170" lon="-34.751068">
<ele>15.679999</ele>
<time>2018-08-16T10:31:53Z</time>
<speed>0.00</speed>
</trkpt>
<trkpt lat="-7.255528" lon="-34.750481">
<ele>8.630000</ele>
<time>2018-08-16T10:37:05Z</time>
<speed>0.00</speed>
</trkpt>
<trkpt lat="-7.256142" lon="-34.750019">
<ele>12.870000</ele>
<time>2018-08-16T10:42:19Z</time>
<speed>0.00</speed>
</trkpt>
<trkpt lat="-7.256854" lon="-34.749645">
<ele>6.320000</ele>
<time>2018-08-16T10:47:31Z</time>
<speed>0.86</speed>
</trkpt>
<trkpt lat="-7.257745" lon="-34.749336">
<ele>7.170000</ele>
<time>2018-08-16T10:52:43Z</time>
<speed>0.00</speed>
</trkpt>
<trkpt lat="-7.258473" lon="-34.748676">
<ele>24.510000</ele>
<time>2018-08-16T10:57:56Z</time>
<speed>0.00</speed>
</trkpt>
<trkpt lat="-7.258990" lon="-34.748489">
<ele>-1.710000</ele>
<time>2018-08-16T11:03:08Z</time>
<speed>0.00</speed>
</trkpt>
<trkpt lat="-7.259685" lon="-34.748047">
<ele>6.490000</ele>
<time>2018-08-16T11:08:21Z</time>
<speed>0.00</speed>
</trkpt>
<trkpt lat="-7.260319" lon="-34.747746">
<ele>0.140000</ele>
<time>2018-08-16T11:13:34Z</time>
<speed>0.00</speed>
</trkpt>
<trkpt lat="-7.260989" lon="-34.747314">
<ele>4.200000</ele>
<time>2018-08-16T11:18:46Z</time>
<speed>0.00</speed>
</trkpt>
<trkpt lat="-7.261814" lon="-34.746902">
<ele>14.210000</ele>
<time>2018-08-16T11:23:58Z</time>
<speed>0.00</speed>
</trkpt>
<trkpt lat="-7.262610" lon="-34.746441">
<ele>12.679999</ele>
<time>2018-08-16T11:29:12Z</time>
<speed>0.00</speed>
</trkpt>
<trkpt lat="-7.262740" lon="-34.746597">
<ele>11.290000</ele>
<time>2018-08-16T11:34:24Z</time>
<speed>0.00</speed>
</trkpt>
<trkpt lat="-7.265283" lon="-34.745018">
<ele>9.460000</ele>
<time>2018-08-16T11:39:59Z</time>
<speed>1.49</speed>
</trkpt>
<trkpt lat="-7.268891" lon="-34.742271">
<ele>-9.570000</ele>
<time>2018-08-16T11:45:37Z</time>
<speed>1.53</speed>
</trkpt>
<trkpt lat="-7.272702" lon="-34.739117">
<ele>23.059999</ele>
<time>2018-08-16T11:51:33Z</time>
<speed>0.00</speed>
</trkpt>
<trkpt lat="-7.275153" lon="-34.735603">
<ele>6.150000</ele>
<time>2018-08-16T11:56:48Z</time>
<speed>1.67</speed>
</trkpt>
<trkpt lat="-7.275777" lon="-34.734409">
<ele>16.039999</ele>
<time>2018-08-16T12:03:01Z</time>
<speed>0.35</speed>
</trkpt>
<trkpt lat="-7.275563" lon="-34.734673">
<ele>13.099999</ele>
<time>2018-08-16T12:11:53Z</time>
<speed>0.00</speed>
</trkpt>
<trkpt lat="-7.275372" lon="-34.734623">
<ele>-3.760000</ele>
<time>2018-08-16T12:17:07Z</time>
<speed>0.00</speed>
</trkpt>
<trkpt lat="-7.275391" lon="-34.734692">
<ele>2.530000</ele>
<time>2018-08-16T12:22:21Z</time>
<speed>0.00</speed>
</trkpt>
<trkpt lat="-7.275264" lon="-34.734783">
<ele>12.750000</ele>
<time>2018-08-16T12:27:39Z</time>
<speed>0.70</speed>
</trkpt>
<trkpt lat="-7.275287" lon="-34.734810">
<ele>1.150000</ele>
<time>2018-08-16T12:32:56Z</time>
<speed>0.00</speed>
</trkpt>
<trkpt lat="-7.275146" lon="-34.734764">
<ele>11.960000</ele>
<time>2018-08-16T12:38:14Z</time>
<speed>0.00</speed>
</trkpt>
<trkpt lat="-7.275086" lon="-34.734665">
<ele>13.090000</ele>
<time>2018-08-16T12:43:30Z</time>
<speed>0.00</speed>
</trkpt>
<trkpt lat="-7.275075" lon="-34.734745">
<ele>1.930000</ele>
<time>2018-08-16T12:48:49Z</time>
<speed>0.31</speed>
</trkpt>
<trkpt lat="-7.275078" lon="-34.734814">
<ele>-5.200000</ele>
<time>2018-08-16T12:54:07Z</time>
<speed>0.00</speed>
</trkpt>
<trkpt lat="-7.275013" lon="-34.734768">
<ele>0.480000</ele>
<time>2018-08-16T12:59:36Z</time>
<speed>0.00</speed>
</trkpt>
<trkpt lat="-7.275060" lon="-34.734718">
<ele>-31.939999</ele>
<time>2018-08-16T13:05:01Z</time>
<speed>0.37</speed>
</trkpt>
<trkpt lat="-7.274908" lon="-34.734859">
<ele>4.740000</ele>
<time>2018-08-16T13:10:28Z</time>
<speed>0.00</speed>
</trkpt>
<trkpt lat="-7.274936" lon="-34.734795">
<ele>-12.809999</ele>
<time>2018-08-16T13:15:57Z</time>
<speed>0.00</speed>
</trkpt>
<trkpt lat="-7.274794" lon="-34.734898">
<ele>6.300000</ele>
<time>2018-08-16T13:21:25Z</time>
<speed>0.00</speed>
</trkpt>
<trkpt lat="-7.274871" lon="-34.734715">
<ele>-24.769999</ele>
<time>2018-08-16T13:26:56Z</time>
<speed>0.57</speed>
</trkpt>
<trkpt lat="-7.274652" lon="-34.734879">
<ele>20.520000</ele>
<time>2018-08-16T13:32:27Z</time>
<speed>0.32</speed>
</trkpt>
<trkpt lat="-7.274667" lon="-34.734882">
<ele>8.460000</ele>
<time>2018-08-16T13:38:32Z</time>
<speed>0.00</speed>
</trkpt>
<trkpt lat="-7.274730" lon="-34.734783">
<ele>-9.750000</ele>
<time>2018-08-16T13:44:22Z</time>
<speed>0.57</speed>
</trkpt>
<trkpt lat="-7.274597" lon="-34.734901">
<ele>9.000000</ele>
<time>2018-08-16T13:50:31Z</time>
<speed>0.60</speed>
</trkpt>
<trkpt lat="-7.274605" lon="-34.734909">
<ele>1.250000</ele>
<time>2018-08-16T13:56:59Z</time>
<speed>0.63</speed>
</trkpt>
<trkpt lat="-7.274543" lon="-34.734921">
<ele>2.350000</ele>
<time>2018-08-16T14:03:57Z</time>
<speed>0.11</speed>
</trkpt>
<trkpt lat="-7.274505" lon="-34.734909">
<ele>3.460000</ele>
<time>2018-08-16T14:13:31Z</time>
<speed>0.24</speed>
</trkpt>
<trkpt lat="-7.274430" lon="-34.734932">
<ele>6.420000</ele>
<time>2018-08-16T14:24:56Z</time>
<speed>0.00</speed>
</trkpt>
<trkpt lat="-7.274403" lon="-34.734829">
<ele>16.270000</ele>
<time>2018-08-16T14:30:11Z</time>
<speed>0.00</speed>
</trkpt>
<trkpt lat="-7.274376" lon="-34.734837">
<ele>12.580000</ele>
<time>2018-08-16T14:35:28Z</time>
<speed>0.00</speed>
</trkpt>
<trkpt lat="-7.274364" lon="-34.735035">
<ele>2.830000</ele>
<time>2018-08-16T14:40:46Z</time>
<speed>0.00</speed>
</trkpt>
<trkpt lat="-7.274261" lon="-34.734856">
<ele>8.460000</ele>
<time>2018-08-16T14:46:03Z</time>
<speed>0.00</speed>
</trkpt>
<trkpt lat="-7.274271" lon="-34.734856">
<ele>1.330000</ele>
<time>2018-08-16T14:51:22Z</time>
<speed>0.58</speed>
</trkpt>
<trkpt lat="-7.274286" lon="-34.734962">
<ele>-5.220000</ele>
<time>2018-08-16T14:56:40Z</time>
<speed>0.00</speed>
</trkpt>
<trkpt lat="-7.274240" lon="-34.734901">
<ele>30.299999</ele>
<time>2018-08-16T15:01:59Z</time>
<speed>0.00</speed>
</trkpt>
<trkpt lat="-7.274238" lon="-34.734989">
<ele>22.309999</ele>
<time>2018-08-16T15:07:20Z</time>
<speed>0.25</speed>
</trkpt>
<trkpt lat="-7.274172" lon="-34.734974">
<ele>11.559999</ele>
<time>2018-08-16T15:12:45Z</time>
<speed>0.00</speed>
</trkpt>
<trkpt lat="-7.274245" lon="-34.734970">
<ele>0.200000</ele>
<time>2018-08-16T15:18:06Z</time>
<speed>0.00</speed>
</trkpt>
<trkpt lat="-7.274147" lon="-34.735008">
<ele>-23.389999</ele>
<time>2018-08-16T15:23:26Z</time>
<speed>0.05</speed>
</trkpt>
<trkpt lat="-7.274051" lon="-34.735069">
<ele>6.590000</ele>
<time>2018-08-16T15:28:47Z</time>
<speed>0.42</speed>
</trkpt>
<trkpt lat="-7.274071" lon="-34.734955">
<ele>23.590000</ele>
<time>2018-08-16T15:34:07Z</time>
<speed>0.45</speed>
</trkpt>
<trkpt lat="-7.274091" lon="-34.734966">
<ele>2.950000</ele>
<time>2018-08-16T15:39:34Z</time>
<speed>0.45</speed>
</trkpt>
<trkpt lat="-7.273973" lon="-34.734962">
<ele>41.480000</ele>
<time>2018-08-16T15:44:58Z</time>
<speed>0.00</speed>
</trkpt>
<trkpt lat="-7.274171" lon="-34.734798">
<ele>-57.619999</ele>
<time>2018-08-16T15:50:19Z</time>
<speed>3.56</speed>
</trkpt>
<trkpt lat="-7.273872" lon="-34.735054">
<ele>4.170000</ele>
<time>2018-08-16T15:57:08Z</time>
<speed>0.33</speed>
</trkpt>
<trkpt lat="-7.273644" lon="-34.735252">
<ele>3.600000</ele>
<time>2018-08-16T16:11:40Z</time>
<speed>0.31</speed>
</trkpt>
<trkpt lat="-7.273227" lon="-34.735340">
<ele>5.500000</ele>
<time>2018-08-16T16:36:53Z</time>
<speed>0.32</speed>
</trkpt>
<trkpt lat="-7.273202" lon="-34.735443">
<ele>6.600000</ele>
<time>2018-08-16T17:00:27Z</time>
<speed>0.24</speed>
</trkpt>
<trkpt lat="-7.273090" lon="-34.735550">
<ele>2.080000</ele>
<time>2018-08-16T17:20:56Z</time>
<speed>0.67</speed>
</trkpt>
<trkpt lat="-7.273036" lon="-34.735561">
<ele>0.530000</ele>
<time>2018-08-16T17:26:29Z</time>
<speed>0.05</speed>
</trkpt>
<trkpt lat="-7.273008" lon="-34.735527">
<ele>5.940000</ele>
<time>2018-08-16T17:39:50Z</time>
<speed>0.19</speed>
</trkpt>
<trkpt lat="-7.272884" lon="-34.735638">
<ele>6.310000</ele>
<time>2018-08-16T17:54:05Z</time>
<speed>0.16</speed>
</trkpt>
<trkpt lat="-7.272887" lon="-34.735573">
<ele>7.440000</ele>
<time>2018-08-16T18:09:29Z</time>
<speed>0.56</speed>
</trkpt>
<trkpt lat="-7.271455" lon="-34.736385">
<ele>0.760000</ele>
<time>2018-08-16T18:25:02Z</time>
<speed>0.50</speed>
</trkpt>
<trkpt lat="-7.269136" lon="-34.737545">
<ele>6.320000</ele>
<time>2018-08-16T18:36:25Z</time>
<speed>0.00</speed>
</trkpt>
<trkpt lat="-7.268138" lon="-34.738007">
<ele>1.850000</ele>
<time>2018-08-16T18:41:39Z</time>
<speed>0.00</speed>
</trkpt>
<trkpt lat="-7.267110" lon="-34.738533">
<ele>7.500000</ele>
<time>2018-08-16T18:46:53Z</time>
<speed>0.00</speed>
</trkpt>
<trkpt lat="-7.266091" lon="-34.739101">
<ele>8.220000</ele>
<time>2018-08-16T18:52:06Z</time>
<speed>0.00</speed>
</trkpt>
<trkpt lat="-7.264948" lon="-34.739597">
<ele>2.990000</ele>
<time>2018-08-16T18:57:19Z</time>
<speed>0.00</speed>
</trkpt>
<trkpt lat="-7.264361" lon="-34.740036">
<ele>2.230000</ele>
<time>2018-08-16T19:02:33Z</time>
<speed>0.76</speed>
</trkpt>
<trkpt lat="-7.263344" lon="-34.740574">
<ele>1.580000</ele>
<time>2018-08-16T19:07:46Z</time>
<speed>0.00</speed>
</trkpt>
<trkpt lat="-7.262644" lon="-34.741028">
<ele>0.930000</ele>
<time>2018-08-16T19:12:59Z</time>
<speed>0.38</speed>
</trkpt>
<trkpt lat="-7.261769" lon="-34.741749">
<ele>9.960000</ele>
<time>2018-08-16T19:18:14Z</time>
<speed>0.00</speed>
</trkpt>
<trkpt lat="-7.260814" lon="-34.742317">
<ele>5.810000</ele>
<time>2018-08-16T19:23:26Z</time>
<speed>0.00</speed>
</trkpt>
<trkpt lat="-7.259736" lon="-34.742977">
<ele>10.969999</ele>
<time>2018-08-16T19:28:40Z</time>
<speed>0.00</speed>
</trkpt>
<trkpt lat="-7.258761" lon="-34.743748">
<ele>4.980000</ele>
<time>2018-08-16T19:33:53Z</time>
<speed>0.00</speed>
</trkpt>
<trkpt lat="-7.257788" lon="-34.744293">
<ele>-2.050000</ele>
<time>2018-08-16T19:39:07Z</time>
<speed>0.00</speed>
</trkpt>
<trkpt lat="-7.256846" lon="-34.745003">
<ele>6.700000</ele>
<time>2018-08-16T19:44:20Z</time>
<speed>0.21</speed>
</trkpt>
<trkpt lat="-7.255920" lon="-34.745575">
<ele>17.440001</ele>
<time>2018-08-16T19:49:35Z</time>
<speed>0.00</speed>
</trkpt>
<trkpt lat="-7.255541" lon="-34.746010">
<ele>-16.869999</ele>
<time>2018-08-16T19:54:49Z</time>
<speed>0.00</speed>
</trkpt>
<trkpt lat="-7.255491" lon="-34.745987">
<ele>6.510000</ele>
<time>2018-08-16T20:00:26Z</time>
<speed>0.38</speed>
</trkpt>
<trkpt lat="-7.255527" lon="-34.745960">
<ele>5.000000</ele>
<time>2018-08-16T20:06:26Z</time>
<speed>0.06</speed>
</trkpt>
<trkpt lat="-7.255515" lon="-34.745800">
<ele>15.980000</ele>
<time>2018-08-16T20:14:25Z</time>
<speed>0.19</speed>
</trkpt>
<trkpt lat="-7.255443" lon="-34.745884">
<ele>16.410000</ele>
<time>2018-08-16T20:24:07Z</time>
<speed>0.14</speed>
</trkpt>
<trkpt lat="-7.255291" lon="-34.746101">
<ele>6.400000</ele>
<time>2018-08-16T20:35:31Z</time>
<speed>0.42</speed>
</trkpt>
<trkpt lat="-7.255355" lon="-34.745888">
<ele>3.180000</ele>
<time>2018-08-16T20:52:30Z</time>
<speed>0.30</speed>
</trkpt>
<trkpt lat="-7.257131" lon="-34.744537">
<ele>5.370000</ele>
<time>2018-08-16T21:20:34Z</time>
<speed>0.57</speed>
</trkpt>
<trkpt lat="-7.261140" lon="-34.741920">
<ele>3.170000</ele>
<time>2018-08-16T21:47:20Z</time>
<speed>0.33</speed>
</trkpt>
<trkpt lat="-7.264790" lon="-34.739872">
<ele>-0.160000</ele>
<time>2018-08-16T22:10:04Z</time>
<speed>0.09</speed>
</trkpt>
<trkpt lat="-7.269226" lon="-34.737507">
<ele>-6.750000</ele>
<time>2018-08-16T22:45:47Z</time>
<speed>0.15</speed>
</trkpt>
<trkpt lat="-7.272903" lon="-34.740646">
<ele>-12.280000</ele>
<time>2018-08-16T23:25:41Z</time>
<speed>2.72</speed>
</trkpt>
<trkpt lat="-7.272903" lon="-34.740646">
<ele>-12.280000</ele>
<time>2018-08-17T00:01:55Z</time>
<speed>2.72</speed>
</trkpt>
<trkpt lat="-7.285261" lon="-34.798973">
<ele>-4.440000</ele>
<time>2018-08-17T00:50:07Z</time>
<speed>0.20</speed>
</trkpt>
<trkpt lat="-7.285275" lon="-34.799023">
<ele>-0.590000</ele>
<time>2018-08-17T01:48:30Z</time>
<speed>0.19</speed>
</trkpt>
<trkpt lat="-7.285316" lon="-34.799038">
<ele>-6.860000</ele>
<time>2018-08-17T02:32:59Z</time>
<speed>0.00</speed>
</trkpt>
</trkseg>
</trk>
<trk>
<name>20180911-163009(10)</name>
<desc>Color:004000ff</desc>
<trkseg>
<trkpt lat="-7.285419" lon="-34.799126">
<ele>-19.129999</ele>
<time>2018-08-17T03:07:39Z</time>
<speed>0.82</speed>
</trkpt>
<trkpt lat="-7.285419" lon="-34.799126">
<ele>-19.129999</ele>
<time>2018-08-17T03:37:20Z</time>
<speed>0.21</speed>
</trkpt>
<trkpt lat="-7.285291" lon="-34.799019">
<ele>-9.110000</ele>
<time>2018-08-17T04:04:44Z</time>
<speed>0.16</speed>
</trkpt>
<trkpt lat="-7.285268" lon="-34.798985">
<ele>2.170000</ele>
<time>2018-08-17T04:37:24Z</time>
<speed>0.26</speed>
</trkpt>
<trkpt lat="-7.285254" lon="-34.798977">
<ele>11.630000</ele>
<time>2018-08-17T05:08:14Z</time>
<speed>0.63</speed>
</trkpt>
<trkpt lat="-7.285239" lon="-34.798908">
<ele>7.260000</ele>
<time>2018-08-17T05:29:28Z</time>
<speed>0.18</speed>
</trkpt>
<trkpt lat="-7.285229" lon="-34.798969">
<ele>4.830000</ele>
<time>2018-08-17T05:45:54Z</time>
<speed>0.44</speed>
</trkpt>
<trkpt lat="-7.285229" lon="-34.798969">
<ele>4.830000</ele>
<time>2018-08-17T06:03:47Z</time>
<speed>0.44</speed>
</trkpt>
<trkpt lat="-7.285266" lon="-34.798996">
<ele>-2.130000</ele>
<time>2018-08-17T06:37:43Z</time>
<speed>0.31</speed>
</trkpt>
<trkpt lat="-7.285288" lon="-34.798992">
<ele>-8.760000</ele>
<time>2018-08-17T07:16:56Z</time>
<speed>0.19</speed>
</trkpt>
<trkpt lat="-7.285200" lon="-34.799011">
<ele>-10.440000</ele>
<time>2018-08-17T07:48:00Z</time>
<speed>0.00</speed>
</trkpt>
<trkpt lat="-7.285229" lon="-34.798973">
<ele>-8.720000</ele>
<time>2018-08-17T07:53:12Z</time>
<speed>0.00</speed>
</trkpt>
<trkpt lat="-7.285263" lon="-34.799007">
<ele>-15.580000</ele>
<time>2018-08-17T07:58:27Z</time>
<speed>0.00</speed>
</trkpt>
<trkpt lat="-7.285235" lon="-34.798973">
<ele>-3.220000</ele>
<time>2018-08-17T08:03:41Z</time>
<speed>0.00</speed>
</trkpt>
<trkpt lat="-7.285218" lon="-34.799019">
<ele>7.050000</ele>
<time>2018-08-17T08:08:54Z</time>
<speed>0.00</speed>
</trkpt>
<trkpt lat="-7.285250" lon="-34.798973">
<ele>6.430000</ele>
<time>2018-08-17T08:14:06Z</time>
<speed>0.00</speed>
</trkpt>
<trkpt lat="-7.285210" lon="-34.798981">
<ele>7.260000</ele>
<time>2018-08-17T08:19:18Z</time>
<speed>0.00</speed>
</trkpt>
<trkpt lat="-7.285233" lon="-34.799004">
<ele>3.520000</ele>
<time>2018-08-17T08:24:32Z</time>
<speed>0.00</speed>
</trkpt>
<trkpt lat="-7.285246" lon="-34.799046">
<ele>9.059999</ele>
<time>2018-08-17T08:29:44Z</time>
<speed>0.00</speed>
</trkpt>
<trkpt lat="-7.285254" lon="-34.798916">
<ele>1.470000</ele>
<time>2018-08-17T08:34:57Z</time>
<speed>0.00</speed>
</trkpt>
<trkpt lat="-7.285248" lon="-34.798908">
<ele>7.220000</ele>
<time>2018-08-17T08:40:09Z</time>
<speed>0.00</speed>
</trkpt>
<trkpt lat="-7.285226" lon="-34.798973">
<ele>2.390000</ele>
<time>2018-08-17T08:45:22Z</time>
<speed>0.00</speed>
</trkpt>
<trkpt lat="-7.285281" lon="-34.798882">
<ele>6.360000</ele>
<time>2018-08-17T08:50:35Z</time>
<speed>0.00</speed>
</trkpt>
<trkpt lat="-7.285280" lon="-34.798866">
<ele>0.840000</ele>
<time>2018-08-17T08:55:45Z</time>
<speed>0.00</speed>
</trkpt>
<trkpt lat="-7.285243" lon="-34.798927">
<ele>-0.420000</ele>
<time>2018-08-17T09:00:57Z</time>
<speed>0.00</speed>
</trkpt>
<trkpt lat="-7.285174" lon="-34.798958">
<ele>2.650000</ele>
<time>2018-08-17T09:06:09Z</time>
<speed>0.00</speed>
</trkpt>
<trkpt lat="-7.285246" lon="-34.799030">
<ele>-10.510000</ele>
<time>2018-08-17T09:11:22Z</time>
<speed>0.00</speed>
</trkpt>
<trkpt lat="-7.285194" lon="-34.798927">
<ele>15.139999</ele>
<time>2018-08-17T09:16:35Z</time>
<speed>0.00</speed>
</trkpt>
<trkpt lat="-7.285256" lon="-34.798916">
<ele>-0.040000</ele>
<time>2018-08-17T09:21:48Z</time>
<speed>0.00</speed>
</trkpt>
<trkpt lat="-7.285239" lon="-34.798836">
<ele>-0.580000</ele>
<time>2018-08-17T09:27:00Z</time>
<speed>0.00</speed>
</trkpt>
<trkpt lat="-7.285199" lon="-34.798904">
<ele>8.960000</ele>
<time>2018-08-17T09:32:15Z</time>
<speed>0.00</speed>
</trkpt>
<trkpt lat="-7.285222" lon="-34.798866">
<ele>10.389999</ele>
<time>2018-08-17T09:37:29Z</time>
<speed>0.00</speed>
</trkpt>
<trkpt lat="-7.285176" lon="-34.798901">
<ele>13.290000</ele>
<time>2018-08-17T09:42:44Z</time>
<speed>0.00</speed>
</trkpt>
<trkpt lat="-7.285201" lon="-34.798916">
<ele>9.020000</ele>
<time>2018-08-17T09:47:59Z</time>
<speed>0.00</speed>
</trkpt>
<trkpt lat="-7.285256" lon="-34.798840">
<ele>8.030000</ele>
<time>2018-08-17T09:53:14Z</time>
<speed>0.00</speed>
</trkpt>
<trkpt lat="-7.285235" lon="-34.798878">
<ele>4.880000</ele>
<time>2018-08-17T09:58:54Z</time>
<speed>0.95</speed>
</trkpt>
<trkpt lat="-7.285199" lon="-34.798943">
<ele>10.030000</ele>
<time>2018-08-17T10:07:59Z</time>
<speed>0.10</speed>
</trkpt>
<trkpt lat="-7.285232" lon="-34.798988">
<ele>0.600000</ele>
<time>2018-08-17T10:31:07Z</time>
<speed>0.00</speed>
</trkpt>
<trkpt lat="-7.285277" lon="-34.798943">
<ele>3.450000</ele>
<time>2018-08-17T10:36:19Z</time>
<speed>0.00</speed>
</trkpt>
<trkpt lat="-7.285206" lon="-34.798996">
<ele>-4.160000</ele>
<time>2018-08-17T10:41:33Z</time>
<speed>0.00</speed>
</trkpt>
<trkpt lat="-7.285200" lon="-34.799057">
<ele>-16.109999</ele>
<time>2018-08-17T10:46:46Z</time>
<speed>0.00</speed>
</trkpt>
<trkpt lat="-7.285274" lon="-34.798965">
<ele>1.780000</ele>
<time>2018-08-17T10:52:00Z</time>
<speed>0.00</speed>
</trkpt>
<trkpt lat="-7.285220" lon="-34.798973">
<ele>22.340000</ele>
<time>2018-08-17T10:57:15Z</time>
<speed>0.00</speed>
</trkpt>
<trkpt lat="-7.285178" lon="-34.798954">
<ele>23.830000</ele>
<time>2018-08-17T11:02:29Z</time>
<speed>0.00</speed>
</trkpt>
<trkpt lat="-7.285237" lon="-34.798969">
<ele>-3.900000</ele>
<time>2018-08-17T11:07:44Z</time>
<speed>0.00</speed>
</trkpt>
<trkpt lat="-7.285309" lon="-34.798977">
<ele>-0.890000</ele>
<time>2018-08-17T11:13:00Z</time>
<speed>0.00</speed>
</trkpt>
<trkpt lat="-7.285282" lon="-34.798958">
<ele>2.070000</ele>
<time>2018-08-17T11:18:16Z</time>
<speed>0.00</speed>
</trkpt>
<trkpt lat="-7.285278" lon="-34.799026">
<ele>-28.750000</ele>
<time>2018-08-17T11:23:29Z</time>
<speed>1.56</speed>
</trkpt>
<trkpt lat="-7.285262" lon="-34.798931">
<ele>17.520000</ele>
<time>2018-08-17T11:28:43Z</time>
<speed>0.00</speed>
</trkpt>
<trkpt lat="-7.285344" lon="-34.798931">
<ele>17.969999</ele>
<time>2018-08-17T11:33:58Z</time>
<speed>0.00</speed>
</trkpt>
<trkpt lat="-7.285262" lon="-34.798943">
<ele>18.480000</ele>
<time>2018-08-17T11:39:14Z</time>
<speed>0.00</speed>
</trkpt>
<trkpt lat="-7.285267" lon="-34.798931">
<ele>10.420000</ele>
<time>2018-08-17T11:44:31Z</time>
<speed>0.00</speed>
</trkpt>
<trkpt lat="-7.285135" lon="-34.798908">
<ele>-19.299999</ele>
<time>2018-08-17T11:49:51Z</time>
<speed>0.00</speed>
</trkpt>
<trkpt lat="-7.285278" lon="-34.799007">
<ele>-10.540000</ele>
<time>2018-08-17T11:55:26Z</time>
<speed>0.20</speed>
</trkpt>
<trkpt lat="-7.285210" lon="-34.798916">
<ele>-12.650000</ele>
<time>2018-08-17T12:01:01Z</time>
<speed>1.08</speed>
</trkpt>
<trkpt lat="-7.285251" lon="-34.798965">
<ele>-10.809999</ele>
<time>2018-08-17T12:07:39Z</time>
<speed>0.71</speed>
</trkpt>
<trkpt lat="-7.285179" lon="-34.798878">
<ele>-9.760000</ele>
<time>2018-08-17T12:19:10Z</time>
<speed>0.00</speed>
</trkpt>
<trkpt lat="-7.285041" lon="-34.798672">
<ele>-0.030000</ele>
<time>2018-08-17T12:46:08Z</time>
<speed>0.39</speed>
</trkpt>
<trkpt lat="-7.285341" lon="-34.798958">
<ele>-6.400000</ele>
<time>2018-08-17T13:15:57Z</time>
<speed>0.00</speed>
</trkpt>
<trkpt lat="-7.285178" lon="-34.798717">
<ele>30.260000</ele>
<time>2018-08-17T13:39:51Z</time>
<speed>1.41</speed>
</trkpt>
<trkpt lat="-7.285052" lon="-34.798649">
<ele>42.730000</ele>
<time>2018-08-17T13:45:08Z</time>
<speed>0.00</speed>
</trkpt>
<trkpt lat="-7.285239" lon="-34.798920">
<ele>2.040000</ele>
<time>2018-08-17T13:50:26Z</time>
<speed>0.00</speed>
</trkpt>
<trkpt lat="-7.285168" lon="-34.798756">
<ele>21.650000</ele>
<time>2018-08-17T13:56:03Z</time>
<speed>0.98</speed>
</trkpt>
<trkpt lat="-7.285182" lon="-34.798866">
<ele>13.009999</ele>
<time>2018-08-17T14:08:32Z</time>
<speed>0.30</speed>
</trkpt>
<trkpt lat="-7.285313" lon="-34.798931">
<ele>17.889999</ele>
<time>2018-08-17T14:24:40Z</time>
<speed>0.62</speed>
</trkpt>
<trkpt lat="-7.285203" lon="-34.798943">
<ele>-3.260000</ele>
<time>2018-08-17T14:45:37Z</time>
<speed>0.15</speed>
</trkpt>
<trkpt lat="-7.285207" lon="-34.798927">
<ele>0.360000</ele>
<time>2018-08-17T15:07:34Z</time>
<speed>0.40</speed>
</trkpt>
<trkpt lat="-7.285220" lon="-34.798943">
<ele>-1.380000</ele>
<time>2018-08-17T15:23:17Z</time>
<speed>0.39</speed>
</trkpt>
<trkpt lat="-7.285294" lon="-34.798882">
<ele>-21.160000</ele>
<time>2018-08-17T15:38:41Z</time>
<speed>0.60</speed>
</trkpt>
<trkpt lat="-7.285274" lon="-34.798920">
<ele>-5.270000</ele>
<time>2018-08-17T15:52:48Z</time>
<speed>0.25</speed>
</trkpt>
<trkpt lat="-7.285283" lon="-34.798885">
<ele>1.350000</ele>
<time>2018-08-17T16:06:32Z</time>
<speed>0.00</speed>
</trkpt>
<trkpt lat="-7.285245" lon="-34.798908">
<ele>3.460000</ele>
<time>2018-08-17T16:11:47Z</time>
<speed>0.00</speed>
</trkpt>
<trkpt lat="-7.285151" lon="-34.798916">
<ele>6.810000</ele>
<time>2018-08-17T16:17:04Z</time>
<speed>0.00</speed>
</trkpt>
<trkpt lat="-7.285259" lon="-34.798798">
<ele>6.420000</ele>
<time>2018-08-17T16:22:20Z</time>
<speed>0.00</speed>
</trkpt>
<trkpt lat="-7.285238" lon="-34.798897">
<ele>8.000000</ele>
<time>2018-08-17T16:27:36Z</time>
<speed>0.00</speed>
</trkpt>
<trkpt lat="-7.285291" lon="-34.798801">
<ele>4.730000</ele>
<time>2018-08-17T16:32:57Z</time>
<speed>0.00</speed>
</trkpt>
<trkpt lat="-7.285170" lon="-34.798935">
<ele>-0.850000</ele>
<time>2018-08-17T16:38:12Z</time>
<speed>0.95</speed>
</trkpt>
<trkpt lat="-7.285219" lon="-34.798836">
<ele>5.930000</ele>
<time>2018-08-17T16:43:49Z</time>
<speed>0.35</speed>
</trkpt>
<trkpt lat="-7.285784" lon="-34.798828">
<ele>1.580000</ele>
<time>2018-08-17T16:49:30Z</time>
<speed>0.65</speed>
</trkpt>
<trkpt lat="-7.292665" lon="-34.796505">
<ele>2.960000</ele>
<time>2018-08-17T16:56:06Z</time>
<speed>1.95</speed>
</trkpt>
<trkpt lat="-7.300128" lon="-34.793713">
<ele>5.710000</ele>
<time>2018-08-17T17:03:23Z</time>
<speed>2.11</speed>
</trkpt>
<trkpt lat="-7.307871" lon="-34.791103">
<ele>5.580000</ele>
<time>2018-08-17T17:11:37Z</time>
<speed>1.88</speed>
</trkpt>
<trkpt lat="-7.317214" lon="-34.788223">
<ele>6.580000</ele>
<time>2018-08-17T17:20:29Z</time>
<speed>1.70</speed>
</trkpt>
<trkpt lat="-7.325508" lon="-34.782757">
<ele>-0.210000</ele>
<time>2018-08-17T17:29:44Z</time>
<speed>3.11</speed>
</trkpt>
<trkpt lat="-7.331203" lon="-34.774433">
<ele>2.730000</ele>
<time>2018-08-17T17:39:09Z</time>
<speed>2.00</speed>
</trkpt>
<trkpt lat="-7.337937" lon="-34.764923">
<ele>13.790000</ele>
<time>2018-08-17T17:49:31Z</time>
<speed>3.88</speed>
</trkpt>
<trkpt lat="-7.344295" lon="-34.758820">
<ele>19.449999</ele>
<time>2018-08-17T17:58:52Z</time>
<speed>1.74</speed>
</trkpt>
<trkpt lat="-7.346491" lon="-34.756702">
<ele>16.650000</ele>
<time>2018-08-17T18:08:07Z</time>
<speed>2.16</speed>
</trkpt>
<trkpt lat="-7.345746" lon="-34.755386">
<ele>5.850000</ele>
<time>2018-08-17T18:36:11Z</time>
<speed>0.82</speed>
</trkpt>
<trkpt lat="-7.335796" lon="-34.758160">
<ele>12.570000</ele>
<time>2018-08-17T19:14:19Z</time>
<speed>0.30</speed>
</trkpt>
<trkpt lat="-7.329832" lon="-34.759888">
<ele>20.680000</ele>
<time>2018-08-17T19:45:28Z</time>
<speed>0.70</speed>
</trkpt>
<trkpt lat="-7.329832" lon="-34.759888">
<ele>20.680000</ele>
<time>2018-08-17T20:18:01Z</time>
<speed>0.70</speed>
</trkpt>
<trkpt lat="-7.329310" lon="-34.760185">
<ele>6.870000</ele>
<time>2018-08-17T21:00:57Z</time>
<speed>0.16</speed>
</trkpt>
<trkpt lat="-7.334385" lon="-34.758533">
<ele>-0.100000</ele>
<time>2018-08-17T21:43:42Z</time>
<speed>0.00</speed>
</trkpt>
<trkpt lat="-7.339892" lon="-34.756943">
<ele>8.210000</ele>
<time>2018-08-17T22:20:19Z</time>
<speed>0.41</speed>
</trkpt>
<trkpt lat="-7.339892" lon="-34.756943">
<ele>8.210000</ele>
<time>2018-08-17T23:49:29Z</time>
<speed>0.41</speed>
</trkpt>
<trkpt lat="-7.304333" lon="-34.792297">
<ele>-16.820000</ele>
<time>2018-08-18T00:38:30Z</time>
<speed>2.50</speed>
</trkpt>
<trkpt lat="-7.285324" lon="-34.798893">
<ele>1.450000</ele>
<time>2018-08-18T01:30:34Z</time>
<speed>0.00</speed>
</trkpt>
<trkpt lat="-7.285234" lon="-34.799004">
<ele>0.480000</ele>
<time>2018-08-18T01:35:47Z</time>
<speed>0.00</speed>
</trkpt>
<trkpt lat="-7.285250" lon="-34.799004">
<ele>-12.179999</ele>
<time>2018-08-18T01:41:00Z</time>
<speed>0.00</speed>
</trkpt>
<trkpt lat="-7.285253" lon="-34.798950">
<ele>5.760000</ele>
<time>2018-08-18T01:46:14Z</time>
<speed>0.00</speed>
</trkpt>
<trkpt lat="-7.285273" lon="-34.798954">
<ele>0.020000</ele>
<time>2018-08-18T01:51:27Z</time>
<speed>0.00</speed>
</trkpt>
<trkpt lat="-7.285267" lon="-34.798996">
<ele>-0.520000</ele>
<time>2018-08-18T01:56:41Z</time>
<speed>0.00</speed>
</trkpt>
<trkpt lat="-7.285263" lon="-34.798920">
<ele>0.800000</ele>
<time>2018-08-18T02:02:07Z</time>
<speed>0.31</speed>
</trkpt>
<trkpt lat="-7.285261" lon="-34.798962">
<ele>6.390000</ele>
<time>2018-08-18T02:08:13Z</time>
<speed>0.66</speed>
</trkpt>
<trkpt lat="-7.285267" lon="-34.798931">
<ele>-1.580000</ele>
<time>2018-08-18T02:13:39Z</time>
<speed>0.60</speed>
</trkpt>
<trkpt lat="-7.285262" lon="-34.798973">
<ele>0.610000</ele>
<time>2018-08-18T02:19:06Z</time>
<speed>0.26</speed>
</trkpt>
<trkpt lat="-7.285238" lon="-34.798943">
<ele>3.520000</ele>
<time>2018-08-18T02:24:32Z</time>
<speed>0.29</speed>
</trkpt>
<trkpt lat="-7.285242" lon="-34.798946">
<ele>5.720000</ele>
<time>2018-08-18T02:30:22Z</time>
<speed>0.38</speed>
</trkpt>
<trkpt lat="-7.285254" lon="-34.798958">
<ele>6.240000</ele>
<time>2018-08-18T02:36:50Z</time>
<speed>0.78</speed>
</trkpt>
<trkpt lat="-7.285200" lon="-34.798988">
<ele>9.559999</ele>
<time>2018-08-18T02:43:53Z</time>
<speed>1.09</speed>
</trkpt>
<trkpt lat="-7.285120" lon="-34.799107">
<ele>-7.240000</ele>
<time>2018-08-18T02:51:24Z</time>
<speed>1.21</speed>
</trkpt>
<trkpt lat="-7.285273" lon="-34.798901">
<ele>4.490000</ele>
<time>2018-08-18T02:59:42Z</time>
<speed>0.34</speed>
</trkpt>
</trkseg>
</trk>
<trk>
<name>20180911-163009(11)</name>
<desc>Color:004000ff</desc>
<trkseg>
<trkpt lat="-7.285265" lon="-34.798897">
<ele>12.259999</ele>
<time>2018-08-18T03:08:29Z</time>
<speed>0.26</speed>
</trkpt>
<trkpt lat="-7.285291" lon="-34.798935">
<ele>-8.110000</ele>
<time>2018-08-18T03:13:47Z</time>
<speed>0.44</speed>
</trkpt>
<trkpt lat="-7.285305" lon="-34.798904">
<ele>14.320000</ele>
<time>2018-08-18T03:19:03Z</time>
<speed>0.37</speed>
</trkpt>
<trkpt lat="-7.285262" lon="-34.798920">
<ele>9.080000</ele>
<time>2018-08-18T03:24:19Z</time>
<speed>0.42</speed>
</trkpt>
<trkpt lat="-7.285225" lon="-34.798882">
<ele>22.570000</ele>
<time>2018-08-18T03:29:34Z</time>
<speed>0.34</speed>
</trkpt>
<trkpt lat="-7.285299" lon="-34.798954">
<ele>19.820000</ele>
<time>2018-08-18T03:34:48Z</time>
<speed>0.72</speed>
</trkpt>
<trkpt lat="-7.285294" lon="-34.798939">
<ele>28.160000</ele>
<time>2018-08-18T03:40:03Z</time>
<speed>1.09</speed>
</trkpt>
<trkpt lat="-7.285262" lon="-34.798878">
<ele>-19.000000</ele>
<time>2018-08-18T03:45:24Z</time>
<speed>0.32</speed>
</trkpt>
<trkpt lat="-7.285283" lon="-34.798908">
<ele>-10.250000</ele>
<time>2018-08-18T03:50:47Z</time>
<speed>0.09</speed>
</trkpt>
<trkpt lat="-7.285245" lon="-34.798870">
<ele>1.800000</ele>
<time>2018-08-18T03:56:40Z</time>
<speed>0.24</speed>
</trkpt>
<trkpt lat="-7.285276" lon="-34.798904">
<ele>1.320000</ele>
<time>2018-08-18T04:05:57Z</time>
<speed>0.22</speed>
</trkpt>
<trkpt lat="-7.285285" lon="-34.798893">
<ele>7.540000</ele>
<time>2018-08-18T04:25:11Z</time>
<speed>0.49</speed>
</trkpt>
<trkpt lat="-7.285259" lon="-34.798912">
<ele>0.660000</ele>
<time>2018-08-18T04:30:25Z</time>
<speed>0.28</speed>
</trkpt>
<trkpt lat="-7.285228" lon="-34.798882">
<ele>-0.440000</ele>
<time>2018-08-18T04:35:50Z</time>
<speed>0.09</speed>
</trkpt>
<trkpt lat="-7.285260" lon="-34.798874">
<ele>-0.130000</ele>
<time>2018-08-18T04:47:00Z</time>
<speed>0.39</speed>
</trkpt>
<trkpt lat="-7.285242" lon="-34.798923">
<ele>2.550000</ele>
<time>2018-08-18T04:55:55Z</time>
<speed>0.25</speed>
</trkpt>
<trkpt lat="-7.285295" lon="-34.798836">
<ele>11.179999</ele>
<time>2018-08-18T05:05:09Z</time>
<speed>0.15</speed>
</trkpt>
<trkpt lat="-7.285212" lon="-34.799011">
<ele>5.460000</ele>
<time>2018-08-18T05:15:11Z</time>
<speed>0.38</speed>
</trkpt>
<trkpt lat="-7.285214" lon="-34.798969">
<ele>2.240000</ele>
<time>2018-08-18T05:26:31Z</time>
<speed>0.47</speed>
</trkpt>
<trkpt lat="-7.285207" lon="-34.798958">
<ele>-9.270000</ele>
<time>2018-08-18T05:36:15Z</time>
<speed>0.15</speed>
</trkpt>
<trkpt lat="-7.285230" lon="-34.799004">
<ele>-7.950000</ele>
<time>2018-08-18T05:47:14Z</time>
<speed>0.37</speed>
</trkpt>
<trkpt lat="-7.285258" lon="-34.798889">
<ele>6.500000</ele>
<time>2018-08-18T06:00:53Z</time>
<speed>0.67</speed>
</trkpt>
<trkpt lat="-7.285237" lon="-34.798882">
<ele>1.240000</ele>
<time>2018-08-18T06:18:00Z</time>
<speed>0.48</speed>
</trkpt>
<trkpt lat="-7.285300" lon="-34.798798">
<ele>7.820000</ele>
<time>2018-08-18T06:34:31Z</time>
<speed>0.84</speed>
</trkpt>
<trkpt lat="-7.285302" lon="-34.798771">
<ele>6.630000</ele>
<time>2018-08-18T06:47:04Z</time>
<speed>0.00</speed>
</trkpt>
<trkpt lat="-7.285173" lon="-34.798878">
<ele>-12.170000</ele>
<time>2018-08-18T06:52:26Z</time>
<speed>0.18</speed>
</trkpt>
<trkpt lat="-7.285240" lon="-34.798828">
<ele>-3.660000</ele>
<time>2018-08-18T07:00:48Z</time>
<speed>0.00</speed>
</trkpt>
<trkpt lat="-7.285253" lon="-34.798828">
<ele>-4.370000</ele>
<time>2018-08-18T07:06:20Z</time>
<speed>0.07</speed>
</trkpt>
<trkpt lat="-7.285247" lon="-34.798820">
<ele>-4.250000</ele>
<time>2018-08-18T07:14:07Z</time>
<speed>0.42</speed>
</trkpt>
<trkpt lat="-7.285179" lon="-34.798870">
<ele>-3.750000</ele>
<time>2018-08-18T07:22:51Z</time>
<speed>0.55</speed>
</trkpt>
<trkpt lat="-7.285261" lon="-34.798824">
<ele>-5.000000</ele>
<time>2018-08-18T07:30:44Z</time>
<speed>0.75</speed>
</trkpt>
<trkpt lat="-7.285257" lon="-34.798828">
<ele>-3.790000</ele>
<time>2018-08-18T07:39:09Z</time>
<speed>0.21</speed>
</trkpt>
<trkpt lat="-7.285274" lon="-34.798847">
<ele>-3.460000</ele>
<time>2018-08-18T07:47:52Z</time>
<speed>0.29</speed>
</trkpt>
<trkpt lat="-7.285294" lon="-34.798817">
<ele>-3.090000</ele>
<time>2018-08-18T07:56:56Z</time>
<speed>0.71</speed>
</trkpt>
<trkpt lat="-7.285275" lon="-34.798767">
<ele>2.790000</ele>
<time>2018-08-18T08:06:24Z</time>
<speed>0.25</speed>
</trkpt>
<trkpt lat="-7.285299" lon="-34.798698">
<ele>14.990000</ele>
<time>2018-08-18T08:17:52Z</time>
<speed>0.00</speed>
</trkpt>
<trkpt lat="-7.285304" lon="-34.798683">
<ele>17.900000</ele>
<time>2018-08-18T08:28:36Z</time>
<speed>0.33</speed>
</trkpt>
<trkpt lat="-7.285286" lon="-34.798748">
<ele>2.560000</ele>
<time>2018-08-18T08:37:25Z</time>
<speed>0.13</speed>
</trkpt>
<trkpt lat="-7.285285" lon="-34.798752">
<ele>3.000000</ele>
<time>2018-08-18T08:45:09Z</time>
<speed>2.40</speed>
</trkpt>
<trkpt lat="-7.285305" lon="-34.798767">
<ele>12.370000</ele>
<time>2018-08-18T08:50:20Z</time>
<speed>0.00</speed>
</trkpt>
<trkpt lat="-7.285259" lon="-34.798752">
<ele>15.049999</ele>
<time>2018-08-18T08:55:40Z</time>
<speed>0.75</speed>
</trkpt>
<trkpt lat="-7.285232" lon="-34.798847">
<ele>-3.200000</ele>
<time>2018-08-18T09:00:59Z</time>
<speed>0.57</speed>
</trkpt>
<trkpt lat="-7.285330" lon="-34.798698">
<ele>9.559999</ele>
<time>2018-08-18T09:06:20Z</time>
<speed>0.34</speed>
</trkpt>
<trkpt lat="-7.285304" lon="-34.798698">
<ele>11.050000</ele>
<time>2018-08-18T09:11:41Z</time>
<speed>0.69</speed>
</trkpt>
<trkpt lat="-7.285292" lon="-34.798706">
<ele>11.210000</ele>
<time>2018-08-18T09:17:00Z</time>
<speed>0.32</speed>
</trkpt>
<trkpt lat="-7.285329" lon="-34.798752">
<ele>11.670000</ele>
<time>2018-08-18T09:22:38Z</time>
<speed>0.38</speed>
</trkpt>
<trkpt lat="-7.285367" lon="-34.798740">
<ele>12.050000</ele>
<time>2018-08-18T09:29:32Z</time>
<speed>0.58</speed>
</trkpt>
<trkpt lat="-7.285414" lon="-34.798824">
<ele>8.110000</ele>
<time>2018-08-18T09:37:21Z</time>
<speed>1.52</speed>
</trkpt>
<trkpt lat="-7.285058" lon="-34.798882">
<ele>9.469999</ele>
<time>2018-08-18T09:42:32Z</time>
<speed>0.00</speed>
</trkpt>
<trkpt lat="-7.285224" lon="-34.798889">
<ele>4.280000</ele>
<time>2018-08-18T09:47:44Z</time>
<speed>0.00</speed>
</trkpt>
<trkpt lat="-7.285204" lon="-34.798847">
<ele>17.430000</ele>
<time>2018-08-18T09:53:05Z</time>
<speed>0.95</speed>
</trkpt>
<trkpt lat="-7.285110" lon="-34.798859">
<ele>20.100000</ele>
<time>2018-08-18T09:58:20Z</time>
<speed>0.00</speed>
</trkpt>
<trkpt lat="-7.285277" lon="-34.798855">
<ele>3.220000</ele>
<time>2018-08-18T10:03:49Z</time>
<speed>0.08</speed>
</trkpt>
<trkpt lat="-7.285243" lon="-34.798870">
<ele>13.139999</ele>
<time>2018-08-18T10:09:35Z</time>
<speed>0.32</speed>
</trkpt>
<trkpt lat="-7.285247" lon="-34.798897">
<ele>9.150000</ele>
<time>2018-08-18T10:16:07Z</time>
<speed>0.09</speed>
</trkpt>
<trkpt lat="-7.285262" lon="-34.798916">
<ele>8.559999</ele>
<time>2018-08-18T10:23:21Z</time>
<speed>0.37</speed>
</trkpt>
<trkpt lat="-7.285267" lon="-34.798904">
<ele>-3.300000</ele>
<time>2018-08-18T10:32:36Z</time>
<speed>0.17</speed>
</trkpt>
<trkpt lat="-7.285245" lon="-34.798916">
<ele>-5.050000</ele>
<time>2018-08-18T10:45:23Z</time>
<speed>0.26</speed>
</trkpt>
<trkpt lat="-7.285251" lon="-34.798893">
<ele>8.920000</ele>
<time>2018-08-18T10:58:20Z</time>
<speed>0.24</speed>
</trkpt>
<trkpt lat="-7.285210" lon="-34.798843">
<ele>20.850000</ele>
<time>2018-08-18T11:10:00Z</time>
<speed>0.87</speed>
</trkpt>
<trkpt lat="-7.285246" lon="-34.798878">
<ele>7.530000</ele>
<time>2018-08-18T11:21:54Z</time>
<speed>0.00</speed>
</trkpt>
<trkpt lat="-7.285244" lon="-34.798908">
<ele>-8.970000</ele>
<time>2018-08-18T11:27:09Z</time>
<speed>0.00</speed>
</trkpt>
<trkpt lat="-7.285235" lon="-34.798878">
<ele>5.710000</ele>
<time>2018-08-18T11:32:27Z</time>
<speed>0.66</speed>
</trkpt>
<trkpt lat="-7.285214" lon="-34.798935">
<ele>-3.590000</ele>
<time>2018-08-18T11:37:41Z</time>
<speed>0.00</speed>
</trkpt>
<trkpt lat="-7.285152" lon="-34.798752">
<ele>56.000000</ele>
<time>2018-08-18T11:43:00Z</time>
<speed>0.00</speed>
</trkpt>
<trkpt lat="-7.285241" lon="-34.798866">
<ele>6.450000</ele>
<time>2018-08-18T11:48:14Z</time>
<speed>0.00</speed>
</trkpt>
<trkpt lat="-7.285244" lon="-34.798878">
<ele>10.020000</ele>
<time>2018-08-18T11:53:28Z</time>
<speed>0.00</speed>
</trkpt>
<trkpt lat="-7.285277" lon="-34.798954">
<ele>-10.099999</ele>
<time>2018-08-18T11:59:10Z</time>
<speed>0.19</speed>
</trkpt>
<trkpt lat="-7.285334" lon="-34.798981">
<ele>-17.670000</ele>
<time>2018-08-18T12:04:52Z</time>
<speed>0.37</speed>
</trkpt>
<trkpt lat="-7.285291" lon="-34.798954">
<ele>-5.830000</ele>
<time>2018-08-18T12:12:48Z</time>
<speed>0.71</speed>
</trkpt>
<trkpt lat="-7.285249" lon="-34.798908">
<ele>-2.320000</ele>
<time>2018-08-18T12:21:14Z</time>
<speed>0.71</speed>
</trkpt>
<trkpt lat="-7.285267" lon="-34.798885">
<ele>2.570000</ele>
<time>2018-08-18T12:26:27Z</time>
<speed>0.00</speed>
</trkpt>
<trkpt lat="-7.285226" lon="-34.798912">
<ele>0.470000</ele>
<time>2018-08-18T12:31:41Z</time>
<speed>1.60</speed>
</trkpt>
<trkpt lat="-7.285262" lon="-34.798897">
<ele>3.270000</ele>
<time>2018-08-18T12:36:55Z</time>
<speed>0.00</speed>
</trkpt>
<trkpt lat="-7.285237" lon="-34.798882">
<ele>3.460000</ele>
<time>2018-08-18T12:42:10Z</time>
<speed>0.00</speed>
</trkpt>
<trkpt lat="-7.285263" lon="-34.798962">
<ele>-1.580000</ele>
<time>2018-08-18T12:47:24Z</time>
<speed>0.00</speed>
</trkpt>
<trkpt lat="-7.285291" lon="-34.798897">
<ele>-0.920000</ele>
<time>2018-08-18T12:52:39Z</time>
<speed>0.00</speed>
</trkpt>
<trkpt lat="-7.285285" lon="-34.798862">
<ele>16.660000</ele>
<time>2018-08-18T12:57:54Z</time>
<speed>0.00</speed>
</trkpt>
<trkpt lat="-7.285263" lon="-34.798870">
<ele>12.580000</ele>
<time>2018-08-18T13:03:09Z</time>
<speed>0.00</speed>
</trkpt>
<trkpt lat="-7.285296" lon="-34.798920">
<ele>-8.870000</ele>
<time>2018-08-18T13:08:24Z</time>
<speed>0.00</speed>
</trkpt>
<trkpt lat="-7.285267" lon="-34.798904">
<ele>2.780000</ele>
<time>2018-08-18T13:13:39Z</time>
<speed>0.00</speed>
</trkpt>
<trkpt lat="-7.285221" lon="-34.798851">
<ele>9.679999</ele>
<time>2018-08-18T13:18:59Z</time>
<speed>0.00</speed>
</trkpt>
<trkpt lat="-7.285238" lon="-34.798939">
<ele>-6.450000</ele>
<time>2018-08-18T13:24:15Z</time>
<speed>1.68</speed>
</trkpt>
<trkpt lat="-7.285207" lon="-34.798954">
<ele>1.110000</ele>
<time>2018-08-18T13:29:30Z</time>
<speed>0.00</speed>
</trkpt>
<trkpt lat="-7.285264" lon="-34.798939">
<ele>2.120000</ele>
<time>2018-08-18T13:34:46Z</time>
<speed>0.00</speed>
</trkpt>
<trkpt lat="-7.285246" lon="-34.798855">
<ele>4.640000</ele>
<time>2018-08-18T13:40:02Z</time>
<speed>4.47</speed>
</trkpt>
<trkpt lat="-7.285255" lon="-34.798874">
<ele>1.910000</ele>
<time>2018-08-18T13:45:18Z</time>
<speed>0.00</speed>
</trkpt>
<trkpt lat="-7.285272" lon="-34.798946">
<ele>0.650000</ele>
<time>2018-08-18T13:50:38Z</time>
<speed>1.27</speed>
</trkpt>
<trkpt lat="-7.285242" lon="-34.798969">
<ele>-9.099999</ele>
<time>2018-08-18T13:56:02Z</time>
<speed>0.00</speed>
</trkpt>
<trkpt lat="-7.285247" lon="-34.798920">
<ele>0.150000</ele>
<time>2018-08-18T14:04:16Z</time>
<speed>0.17</speed>
</trkpt>
<trkpt lat="-7.285282" lon="-34.798923">
<ele>0.520000</ele>
<time>2018-08-18T14:23:29Z</time>
<speed>0.45</speed>
</trkpt>
<trkpt lat="-7.285250" lon="-34.798889">
<ele>14.219999</ele>
<time>2018-08-18T14:50:26Z</time>
<speed>0.40</speed>
</trkpt>
<trkpt lat="-7.285255" lon="-34.798901">
<ele>4.480000</ele>
<time>2018-08-18T15:16:24Z</time>
<speed>0.00</speed>
</trkpt>
<trkpt lat="-7.285280" lon="-34.798840">
<ele>-0.850000</ele>
<time>2018-08-18T15:21:41Z</time>
<speed>0.00</speed>
</trkpt>
<trkpt lat="-7.285282" lon="-34.798607">
<ele>-48.320000</ele>
<time>2018-08-18T15:26:58Z</time>
<speed>2.64</speed>
</trkpt>
<trkpt lat="-7.285255" lon="-34.798817">
<ele>-3.230000</ele>
<time>2018-08-18T15:32:19Z</time>
<speed>0.00</speed>
</trkpt>
<trkpt lat="-7.285244" lon="-34.798927">
<ele>10.500000</ele>
<time>2018-08-18T15:37:39Z</time>
<speed>0.00</speed>
</trkpt>
<trkpt lat="-7.285280" lon="-34.798805">
<ele>-10.230000</ele>
<time>2018-08-18T15:43:24Z</time>
<speed>0.09</speed>
</trkpt>
<trkpt lat="-7.285246" lon="-34.798851">
<ele>-7.410000</ele>
<time>2018-08-18T15:53:01Z</time>
<speed>0.28</speed>
</trkpt>
<trkpt lat="-7.285261" lon="-34.798935">
<ele>-2.680000</ele>
<time>2018-08-18T16:02:20Z</time>
<speed>0.18</speed>
</trkpt>
<trkpt lat="-7.285296" lon="-34.798859">
<ele>1.650000</ele>
<time>2018-08-18T16:08:54Z</time>
<speed>0.00</speed>
</trkpt>
<trkpt lat="-7.285275" lon="-34.798820">
<ele>-1.330000</ele>
<time>2018-08-18T16:14:10Z</time>
<speed>0.00</speed>
</trkpt>
<trkpt lat="-7.285265" lon="-34.798882">
<ele>-0.410000</ele>
<time>2018-08-18T16:19:26Z</time>
<speed>0.00</speed>
</trkpt>
<trkpt lat="-7.285208" lon="-34.799015">
<ele>-2.180000</ele>
<time>2018-08-18T16:24:43Z</time>
<speed>0.00</speed>
</trkpt>
<trkpt lat="-7.285237" lon="-34.799057">
<ele>-10.219999</ele>
<time>2018-08-18T16:29:59Z</time>
<speed>0.00</speed>
</trkpt>
<trkpt lat="-7.285302" lon="-34.798882">
<ele>-9.010000</ele>
<time>2018-08-18T16:35:16Z</time>
<speed>0.00</speed>
</trkpt>
<trkpt lat="-7.285244" lon="-34.798920">
<ele>-1.500000</ele>
<time>2018-08-18T16:41:07Z</time>
<speed>0.26</speed>
</trkpt>
<trkpt lat="-7.285259" lon="-34.798901">
<ele>1.130000</ele>
<time>2018-08-18T16:46:59Z</time>
<speed>0.14</speed>
</trkpt>
<trkpt lat="-7.285250" lon="-34.798859">
<ele>4.860000</ele>
<time>2018-08-18T16:55:18Z</time>
<speed>0.09</speed>
</trkpt>
<trkpt lat="-7.285297" lon="-34.798847">
<ele>4.070000</ele>
<time>2018-08-18T17:04:08Z</time>
<speed>0.00</speed>
</trkpt>
<trkpt lat="-7.285251" lon="-34.798893">
<ele>-2.110000</ele>
<time>2018-08-18T17:09:24Z</time>
<speed>0.00</speed>
</trkpt>
<trkpt lat="-7.285208" lon="-34.798916">
<ele>0.400000</ele>
<time>2018-08-18T17:14:41Z</time>
<speed>0.00</speed>
</trkpt>
<trkpt lat="-7.285305" lon="-34.798836">
<ele>7.610000</ele>
<time>2018-08-18T17:19:58Z</time>
<speed>0.00</speed>
</trkpt>
<trkpt lat="-7.285251" lon="-34.798878">
<ele>4.690000</ele>
<time>2018-08-18T17:25:14Z</time>
<speed>0.00</speed>
</trkpt>
<trkpt lat="-7.285253" lon="-34.798927">
<ele>-20.150000</ele>
<time>2018-08-18T17:30:31Z</time>
<speed>0.00</speed>
</trkpt>
<trkpt lat="-7.285256" lon="-34.798912">
<ele>-10.500000</ele>
<time>2018-08-18T17:35:48Z</time>
<speed>0.00</speed>
</trkpt>
<trkpt lat="-7.285289" lon="-34.798820">
<ele>19.740000</ele>
<time>2018-08-18T17:41:05Z</time>
<speed>0.00</speed>
</trkpt>
<trkpt lat="-7.285266" lon="-34.798927">
<ele>-16.289999</ele>
<time>2018-08-18T17:46:23Z</time>
<speed>0.00</speed>
</trkpt>
<trkpt lat="-7.285267" lon="-34.798859">
<ele>5.850000</ele>
<time>2018-08-18T17:51:41Z</time>
<speed>0.00</speed>
</trkpt>
<trkpt lat="-7.285281" lon="-34.798893">
<ele>13.370000</ele>
<time>2018-08-18T17:57:05Z</time>
<speed>0.20</speed>
</trkpt>
<trkpt lat="-7.285302" lon="-34.798710">
<ele>46.119999</ele>
<time>2018-08-18T18:02:48Z</time>
<speed>1.11</speed>
</trkpt>
<trkpt lat="-7.285241" lon="-34.798813">
<ele>18.350000</ele>
<time>2018-08-18T18:08:33Z</time>
<speed>0.39</speed>
</trkpt>
<trkpt lat="-7.285258" lon="-34.798832">
<ele>9.320000</ele>
<time>2018-08-18T18:15:47Z</time>
<speed>0.00</speed>
</trkpt>
<trkpt lat="-7.285272" lon="-34.798901">
<ele>-4.320000</ele>
<time>2018-08-18T18:21:04Z</time>
<speed>1.57</speed>
</trkpt>
<trkpt lat="-7.285245" lon="-34.798824">
<ele>10.750000</ele>
<time>2018-08-18T18:26:23Z</time>
<speed>0.00</speed>
</trkpt>
<trkpt lat="-7.285277" lon="-34.798847">
<ele>6.270000</ele>
<time>2018-08-18T18:31:53Z</time>
<speed>0.54</speed>
</trkpt>
<trkpt lat="-7.285259" lon="-34.798920">
<ele>-3.810000</ele>
<time>2018-08-18T18:37:11Z</time>
<speed>0.00</speed>
</trkpt>
<trkpt lat="-7.285253" lon="-34.798882">
<ele>3.400000</ele>
<time>2018-08-18T18:42:39Z</time>
<speed>0.47</speed>
</trkpt>
<trkpt lat="-7.285289" lon="-34.798885">
<ele>-1.640000</ele>
<time>2018-08-18T18:48:08Z</time>
<speed>0.83</speed>
</trkpt>
<trkpt lat="-7.285277" lon="-34.798851">
<ele>2.470000</ele>
<time>2018-08-18T18:53:58Z</time>
<speed>0.18</speed>
</trkpt>
<trkpt lat="-7.285205" lon="-34.798923">
<ele>-3.890000</ele>
<time>2018-08-18T18:59:29Z</time>
<speed>1.00</speed>
</trkpt>
<trkpt lat="-7.285277" lon="-34.798824">
<ele>8.950000</ele>
<time>2018-08-18T19:05:27Z</time>
<speed>0.00</speed>
</trkpt>
<trkpt lat="-7.285274" lon="-34.798958">
<ele>-10.460000</ele>
<time>2018-08-18T19:10:44Z</time>
<speed>0.00</speed>
</trkpt>
<trkpt lat="-7.285232" lon="-34.798832">
<ele>18.859999</ele>
<time>2018-08-18T19:16:29Z</time>
<speed>0.30</speed>
</trkpt>
<trkpt lat="-7.285239" lon="-34.798851">
<ele>4.330000</ele>
<time>2018-08-18T19:22:31Z</time>
<speed>0.00</speed>
</trkpt>
<trkpt lat="-7.285253" lon="-34.798870">
<ele>7.860000</ele>
<time>2018-08-18T19:28:03Z</time>
<speed>0.19</speed>
</trkpt>
<trkpt lat="-7.285253" lon="-34.798901">
<ele>-7.680000</ele>
<time>2018-08-18T19:33:59Z</time>
<speed>0.00</speed>
</trkpt>
<trkpt lat="-7.285240" lon="-34.798847">
<ele>21.939999</ele>
<time>2018-08-18T19:39:15Z</time>
<speed>0.65</speed>
</trkpt>
<trkpt lat="-7.285248" lon="-34.798866">
<ele>7.460000</ele>
<time>2018-08-18T19:44:47Z</time>
<speed>0.21</speed>
</trkpt>
<trkpt lat="-7.285270" lon="-34.798847">
<ele>7.630000</ele>
<time>2018-08-18T19:50:08Z</time>
<speed>0.00</speed>
</trkpt>
<trkpt lat="-7.285294" lon="-34.798832">
<ele>1.160000</ele>
<time>2018-08-18T19:55:28Z</time>
<speed>0.27</speed>
</trkpt>
<trkpt lat="-7.285258" lon="-34.798824">
<ele>6.490000</ele>
<time>2018-08-18T20:01:06Z</time>
<speed>0.03</speed>
</trkpt>
<trkpt lat="-7.285267" lon="-34.798851">
<ele>3.720000</ele>
<time>2018-08-18T20:07:09Z</time>
<speed>0.29</speed>
</trkpt>
<trkpt lat="-7.285239" lon="-34.798931">
<ele>4.020000</ele>
<time>2018-08-18T20:14:56Z</time>
<speed>0.14</speed>
</trkpt>
<trkpt lat="-7.285241" lon="-34.798969">
<ele>1.360000</ele>
<time>2018-08-18T20:24:21Z</time>
<speed>0.33</speed>
</trkpt>
<trkpt lat="-7.285301" lon="-34.798882">
<ele>2.420000</ele>
<time>2018-08-18T20:35:28Z</time>
<speed>0.80</speed>
</trkpt>
<trkpt lat="-7.285292" lon="-34.798786">
<ele>5.110000</ele>
<time>2018-08-18T20:49:53Z</time>
<speed>0.56</speed>
</trkpt>
<trkpt lat="-7.285253" lon="-34.798897">
<ele>7.990000</ele>
<time>2018-08-18T21:10:24Z</time>
<speed>0.14</speed>
</trkpt>
<trkpt lat="-7.285283" lon="-34.798851">
<ele>6.720000</ele>
<time>2018-08-18T21:30:14Z</time>
<speed>0.52</speed>
</trkpt>
<trkpt lat="-7.285255" lon="-34.798897">
<ele>-2.300000</ele>
<time>2018-08-18T21:44:53Z</time>
<speed>0.82</speed>
</trkpt>
<trkpt lat="-7.285263" lon="-34.798824">
<ele>17.660000</ele>
<time>2018-08-18T21:50:22Z</time>
<speed>0.20</speed>
</trkpt>
<trkpt lat="-7.285279" lon="-34.798893">
<ele>6.000000</ele>
<time>2018-08-18T22:01:12Z</time>
<speed>0.79</speed>
</trkpt>
<trkpt lat="-7.285314" lon="-34.798920">
<ele>8.099999</ele>
<time>2018-08-18T22:12:55Z</time>
<speed>0.32</speed>
</trkpt>
<trkpt lat="-7.285404" lon="-34.798985">
<ele>8.660000</ele>
<time>2018-08-18T22:26:17Z</time>
<speed>0.33</speed>
</trkpt>
<trkpt lat="-7.285260" lon="-34.798954">
<ele>-6.110000</ele>
<time>2018-08-18T22:40:03Z</time>
<speed>0.42</speed>
</trkpt>
<trkpt lat="-7.285243" lon="-34.798954">
<ele>-6.390000</ele>
<time>2018-08-18T22:52:55Z</time>
<speed>0.19</speed>
</trkpt>
<trkpt lat="-7.285232" lon="-34.798958">
<ele>18.830000</ele>
<time>2018-08-18T23:04:40Z</time>
<speed>0.76</speed>
</trkpt>
<trkpt lat="-7.285251" lon="-34.799004">
<ele>-12.740000</ele>
<time>2018-08-18T23:14:15Z</time>
<speed>0.37</speed>
</trkpt>
<trkpt lat="-7.285226" lon="-34.799019">
<ele>-13.870000</ele>
<time>2018-08-18T23:23:32Z</time>
<speed>0.61</speed>
</trkpt>
<trkpt lat="-7.285226" lon="-34.799019">
<ele>-13.870000</ele>
<time>2018-08-19T00:06:22Z</time>
<speed>0.61</speed>
</trkpt>
<trkpt lat="-7.285253" lon="-34.798927">
<ele>1.150000</ele>
<time>2018-08-19T00:51:04Z</time>
<speed>0.25</speed>
</trkpt>
<trkpt lat="-7.285233" lon="-34.798923">
<ele>-9.179999</ele>
<time>2018-08-19T01:27:29Z</time>
<speed>0.13</speed>
</trkpt>
<trkpt lat="-7.285250" lon="-34.798988">
<ele>-0.670000</ele>
<time>2018-08-19T01:54:17Z</time>
<speed>0.28</speed>
</trkpt>
<trkpt lat="-7.285248" lon="-34.798885">
<ele>5.900000</ele>
<time>2018-08-19T02:16:26Z</time>
<speed>0.25</speed>
</trkpt>
<trkpt lat="-7.285264" lon="-34.798916">
<ele>11.429999</ele>
<time>2018-08-19T02:36:00Z</time>
<speed>0.28</speed>
</trkpt>
<trkpt lat="-7.285263" lon="-34.798916">
<ele>11.929999</ele>
<time>2018-08-19T02:57:33Z</time>
<speed>0.18</speed>
</trkpt>
</trkseg>
</trk>
<trk>
<name>20180911-163009(12)</name>
<desc>Color:004000ff</desc>
<trkseg>
<trkpt lat="-7.285310" lon="-34.798977">
<ele>-3.510000</ele>
<time>2018-08-19T03:26:17Z</time>
<speed>0.40</speed>
</trkpt>
<trkpt lat="-7.285310" lon="-34.798977">
<ele>-3.510000</ele>
<time>2018-08-19T03:50:51Z</time>
<speed>0.94</speed>
</trkpt>
<trkpt lat="-7.285281" lon="-34.798958">
<ele>3.220000</ele>
<time>2018-08-19T04:09:32Z</time>
<speed>0.52</speed>
</trkpt>
<trkpt lat="-7.285243" lon="-34.798992">
<ele>10.870000</ele>
<time>2018-08-19T04:34:11Z</time>
<speed>0.00</speed>
</trkpt>
<trkpt lat="-7.285378" lon="-34.798866">
<ele>-25.639999</ele>
<time>2018-08-19T04:39:23Z</time>
<speed>0.78</speed>
</trkpt>
<trkpt lat="-7.285141" lon="-34.799049">
<ele>52.219997</ele>
<time>2018-08-19T04:44:34Z</time>
<speed>0.00</speed>
</trkpt>
<trkpt lat="-7.285210" lon="-34.799015">
<ele>-1.180000</ele>
<time>2018-08-19T04:49:46Z</time>
<speed>0.00</speed>
</trkpt>
<trkpt lat="-7.285262" lon="-34.798950">
<ele>-21.059999</ele>
<time>2018-08-19T04:54:57Z</time>
<speed>0.00</speed>
</trkpt>
<trkpt lat="-7.285268" lon="-34.799000">
<ele>17.480000</ele>
<time>2018-08-19T05:00:09Z</time>
<speed>0.00</speed>
</trkpt>
<trkpt lat="-7.285244" lon="-34.798954">
<ele>-2.350000</ele>
<time>2018-08-19T05:05:25Z</time>
<speed>0.00</speed>
</trkpt>
<trkpt lat="-7.285255" lon="-34.798988">
<ele>0.670000</ele>
<time>2018-08-19T05:10:44Z</time>
<speed>0.38</speed>
</trkpt>
<trkpt lat="-7.285275" lon="-34.798950">
<ele>-17.449999</ele>
<time>2018-08-19T05:15:56Z</time>
<speed>0.00</speed>
</trkpt>
<trkpt lat="-7.285254" lon="-34.799000">
<ele>4.070000</ele>
<time>2018-08-19T05:21:35Z</time>
<speed>0.55</speed>
</trkpt>
<trkpt lat="-7.285250" lon="-34.798916">
<ele>17.500000</ele>
<time>2018-08-19T05:26:50Z</time>
<speed>0.00</speed>
</trkpt>
<trkpt lat="-7.285272" lon="-34.798973">
<ele>19.020000</ele>
<time>2018-08-19T05:32:03Z</time>
<speed>0.00</speed>
</trkpt>
<trkpt lat="-7.285295" lon="-34.798946">
<ele>16.139999</ele>
<time>2018-08-19T05:37:16Z</time>
<speed>0.00</speed>
</trkpt>
<trkpt lat="-7.285251" lon="-34.798939">
<ele>9.860000</ele>
<time>2018-08-19T05:42:42Z</time>
<speed>0.40</speed>
</trkpt>
<trkpt lat="-7.285271" lon="-34.798965">
<ele>-0.950000</ele>
<time>2018-08-19T05:48:10Z</time>
<speed>0.52</speed>
</trkpt>
<trkpt lat="-7.285242" lon="-34.798969">
<ele>4.580000</ele>
<time>2018-08-19T05:53:55Z</time>
<speed>0.62</speed>
</trkpt>
<trkpt lat="-7.285307" lon="-34.798977">
<ele>-1.570000</ele>
<time>2018-08-19T06:00:00Z</time>
<speed>0.17</speed>
</trkpt>
<trkpt lat="-7.285306" lon="-34.798965">
<ele>1.110000</ele>
<time>2018-08-19T06:06:41Z</time>
<speed>0.14</speed>
</trkpt>
<trkpt lat="-7.285267" lon="-34.798985">
<ele>-5.350000</ele>
<time>2018-08-19T06:13:07Z</time>
<speed>0.41</speed>
</trkpt>
<trkpt lat="-7.285301" lon="-34.798977">
<ele>-2.860000</ele>
<time>2018-08-19T06:19:49Z</time>
<speed>0.27</speed>
</trkpt>
<trkpt lat="-7.285257" lon="-34.799015">
<ele>-3.570000</ele>
<time>2018-08-19T06:26:49Z</time>
<speed>0.33</speed>
</trkpt>
<trkpt lat="-7.285158" lon="-34.798958">
<ele>17.059999</ele>
<time>2018-08-19T06:33:52Z</time>
<speed>0.53</speed>
</trkpt>
<trkpt lat="-7.285242" lon="-34.798897">
<ele>-1.230000</ele>
<time>2018-08-19T06:41:00Z</time>
<speed>0.37</speed>
</trkpt>
<trkpt lat="-7.285290" lon="-34.798969">
<ele>-4.330000</ele>
<time>2018-08-19T06:48:26Z</time>
<speed>0.00</speed>
</trkpt>
<trkpt lat="-7.285211" lon="-34.798962">
<ele>-4.810000</ele>
<time>2018-08-19T06:53:38Z</time>
<speed>0.00</speed>
</trkpt>
<trkpt lat="-7.285316" lon="-34.798943">
<ele>-2.850000</ele>
<time>2018-08-19T06:59:04Z</time>
<speed>0.63</speed>
</trkpt>
<trkpt lat="-7.285290" lon="-34.798935">
<ele>-10.500000</ele>
<time>2018-08-19T07:04:52Z</time>
<speed>0.26</speed>
</trkpt>
<trkpt lat="-7.285357" lon="-34.798912">
<ele>-6.470000</ele>
<time>2018-08-19T07:10:43Z</time>
<speed>0.00</speed>
</trkpt>
<trkpt lat="-7.285380" lon="-34.798962">
<ele>-28.519999</ele>
<time>2018-08-19T07:15:57Z</time>
<speed>0.00</speed>
</trkpt>
<trkpt lat="-7.285070" lon="-34.798958">
<ele>49.020000</ele>
<time>2018-08-19T07:21:37Z</time>
<speed>2.02</speed>
</trkpt>
<trkpt lat="-7.285206" lon="-34.799007">
<ele>2.760000</ele>
<time>2018-08-19T07:27:58Z</time>
<speed>0.37</speed>
</trkpt>
<trkpt lat="-7.285287" lon="-34.798981">
<ele>-15.049999</ele>
<time>2018-08-19T07:34:33Z</time>
<speed>0.84</speed>
</trkpt>
<trkpt lat="-7.285341" lon="-34.798973">
<ele>-31.769999</ele>
<time>2018-08-19T07:39:51Z</time>
<speed>0.00</speed>
</trkpt>
<trkpt lat="-7.285312" lon="-34.799000">
<ele>-8.530000</ele>
<time>2018-08-19T07:45:05Z</time>
<speed>0.00</speed>
</trkpt>
<trkpt lat="-7.285289" lon="-34.798992">
<ele>-17.889999</ele>
<time>2018-08-19T07:50:20Z</time>
<speed>0.00</speed>
</trkpt>
<trkpt lat="-7.285297" lon="-34.798927">
<ele>-3.600000</ele>
<time>2018-08-19T07:55:33Z</time>
<speed>0.00</speed>
</trkpt>
<trkpt lat="-7.285253" lon="-34.798943">
<ele>0.170000</ele>
<time>2018-08-19T08:01:02Z</time>
<speed>0.36</speed>
</trkpt>
<trkpt lat="-7.285244" lon="-34.798931">
<ele>6.420000</ele>
<time>2018-08-19T08:06:14Z</time>
<speed>0.00</speed>
</trkpt>
<trkpt lat="-7.285254" lon="-34.798988">
<ele>5.850000</ele>
<time>2018-08-19T08:11:25Z</time>
<speed>0.00</speed>
</trkpt>
<trkpt lat="-7.285298" lon="-34.798916">
<ele>9.590000</ele>
<time>2018-08-19T08:16:35Z</time>
<speed>0.00</speed>
</trkpt>
<trkpt lat="-7.285272" lon="-34.798988">
<ele>4.320000</ele>
<time>2018-08-19T08:21:46Z</time>
<speed>0.00</speed>
</trkpt>
<trkpt lat="-7.285279" lon="-34.798943">
<ele>-2.330000</ele>
<time>2018-08-19T08:26:57Z</time>
<speed>0.00</speed>
</trkpt>
<trkpt lat="-7.285227" lon="-34.799065">
<ele>-1.410000</ele>
<time>2018-08-19T08:32:07Z</time>
<speed>0.79</speed>
</trkpt>
<trkpt lat="-7.285313" lon="-34.798901">
<ele>-11.190000</ele>
<time>2018-08-19T08:37:17Z</time>
<speed>0.00</speed>
</trkpt>
<trkpt lat="-7.285266" lon="-34.798992">
<ele>13.559999</ele>
<time>2018-08-19T08:42:28Z</time>
<speed>0.00</speed>
</trkpt>
<trkpt lat="-7.285257" lon="-34.798946">
<ele>-8.290000</ele>
<time>2018-08-19T08:47:39Z</time>
<speed>0.00</speed>
</trkpt>
<trkpt lat="-7.285320" lon="-34.798950">
<ele>-4.160000</ele>
<time>2018-08-19T08:52:50Z</time>
<speed>0.00</speed>
</trkpt>
<trkpt lat="-7.285215" lon="-34.798889">
<ele>2.320000</ele>
<time>2018-08-19T08:58:01Z</time>
<speed>0.00</speed>
</trkpt>
<trkpt lat="-7.285285" lon="-34.798916">
<ele>-8.690000</ele>
<time>2018-08-19T09:03:11Z</time>
<speed>0.00</speed>
</trkpt>
<trkpt lat="-7.285198" lon="-34.798862">
<ele>-14.700000</ele>
<time>2018-08-19T09:08:22Z</time>
<speed>1.06</speed>
</trkpt>
<trkpt lat="-7.285251" lon="-34.798893">
<ele>6.720000</ele>
<time>2018-08-19T09:13:55Z</time>
<speed>0.49</speed>
</trkpt>
<trkpt lat="-7.285273" lon="-34.798969">
<ele>5.440000</ele>
<time>2018-08-19T09:19:32Z</time>
<speed>0.14</speed>
</trkpt>
<trkpt lat="-7.285301" lon="-34.799000">
<ele>12.389999</ele>
<time>2018-08-19T09:26:00Z</time>
<speed>0.16</speed>
</trkpt>
<trkpt lat="-7.285293" lon="-34.798977">
<ele>-4.950000</ele>
<time>2018-08-19T09:32:51Z</time>
<speed>0.00</speed>
</trkpt>
<trkpt lat="-7.285251" lon="-34.798977">
<ele>1.300000</ele>
<time>2018-08-19T09:38:02Z</time>
<speed>0.00</speed>
</trkpt>
<trkpt lat="-7.285285" lon="-34.798969">
<ele>10.599999</ele>
<time>2018-08-19T09:43:27Z</time>
<speed>0.40</speed>
</trkpt>
<trkpt lat="-7.285253" lon="-34.798969">
<ele>16.129999</ele>
<time>2018-08-19T09:48:55Z</time>
<speed>0.06</speed>
</trkpt>
<trkpt lat="-7.285276" lon="-34.798889">
<ele>9.990000</ele>
<time>2018-08-19T09:54:47Z</time>
<speed>0.00</speed>
</trkpt>
<trkpt lat="-7.285271" lon="-34.798935">
<ele>7.110000</ele>
<time>2018-08-19T10:01:02Z</time>
<speed>0.61</speed>
</trkpt>
<trkpt lat="-7.285293" lon="-34.798973">
<ele>-7.070000</ele>
<time>2018-08-19T10:10:54Z</time>
<speed>0.45</speed>
</trkpt>
<trkpt lat="-7.285256" lon="-34.799110">
<ele>-34.590000</ele>
<time>2018-08-19T10:21:23Z</time>
<speed>0.22</speed>
</trkpt>
<trkpt lat="-7.285244" lon="-34.798965">
<ele>-5.670000</ele>
<time>2018-08-19T10:30:53Z</time>
<speed>0.40</speed>
</trkpt>
<trkpt lat="-7.285237" lon="-34.798882">
<ele>31.699999</ele>
<time>2018-08-19T10:42:20Z</time>
<speed>0.48</speed>
</trkpt>
<trkpt lat="-7.285241" lon="-34.799007">
<ele>-10.330000</ele>
<time>2018-08-19T10:53:19Z</time>
<speed>0.00</speed>
</trkpt>
<trkpt lat="-7.285280" lon="-34.798927">
<ele>31.230000</ele>
<time>2018-08-19T10:58:34Z</time>
<speed>0.00</speed>
</trkpt>
<trkpt lat="-7.285325" lon="-34.798908">
<ele>18.369999</ele>
<time>2018-08-19T11:03:51Z</time>
<speed>0.00</speed>
</trkpt>
<trkpt lat="-7.285319" lon="-34.798962">
<ele>7.190000</ele>
<time>2018-08-19T11:09:04Z</time>
<speed>0.00</speed>
</trkpt>
<trkpt lat="-7.285239" lon="-34.798889">
<ele>28.760000</ele>
<time>2018-08-19T11:14:17Z</time>
<speed>0.00</speed>
</trkpt>
<trkpt lat="-7.285285" lon="-34.798992">
<ele>-2.940000</ele>
<time>2018-08-19T11:19:34Z</time>
<speed>0.27</speed>
</trkpt>
<trkpt lat="-7.285333" lon="-34.798828">
<ele>59.259998</ele>
<time>2018-08-19T11:24:52Z</time>
<speed>0.00</speed>
</trkpt>
<trkpt lat="-7.285231" lon="-34.798985">
<ele>-23.900000</ele>
<time>2018-08-19T11:30:07Z</time>
<speed>0.12</speed>
</trkpt>
<trkpt lat="-7.285269" lon="-34.798969">
<ele>7.060000</ele>
<time>2018-08-19T11:35:22Z</time>
<speed>0.22</speed>
</trkpt>
<trkpt lat="-7.285315" lon="-34.798878">
<ele>31.670000</ele>
<time>2018-08-19T11:40:37Z</time>
<speed>0.00</speed>
</trkpt>
<trkpt lat="-7.285297" lon="-34.798954">
<ele>16.080000</ele>
<time>2018-08-19T11:45:52Z</time>
<speed>0.00</speed>
</trkpt>
<trkpt lat="-7.285281" lon="-34.798962">
<ele>3.590000</ele>
<time>2018-08-19T11:51:10Z</time>
<speed>0.00</speed>
</trkpt>
<trkpt lat="-7.285268" lon="-34.799000">
<ele>3.550000</ele>
<time>2018-08-19T11:56:44Z</time>
<speed>0.57</speed>
</trkpt>
<trkpt lat="-7.285286" lon="-34.798962">
<ele>15.790000</ele>
<time>2018-08-19T12:02:27Z</time>
<speed>0.21</speed>
</trkpt>
<trkpt lat="-7.285285" lon="-34.798958">
<ele>1.300000</ele>
<time>2018-08-19T12:10:00Z</time>
<speed>0.18</speed>
</trkpt>
<trkpt lat="-7.285249" lon="-34.798916">
<ele>7.720000</ele>
<time>2018-08-19T12:18:08Z</time>
<speed>0.00</speed>
</trkpt>
<trkpt lat="-7.285382" lon="-34.799019">
<ele>-21.459999</ele>
<time>2018-08-19T12:23:23Z</time>
<speed>0.00</speed>
</trkpt>
<trkpt lat="-7.285273" lon="-34.798958">
<ele>4.640000</ele>
<time>2018-08-19T12:29:01Z</time>
<speed>0.16</speed>
</trkpt>
<trkpt lat="-7.285246" lon="-34.798950">
<ele>7.080000</ele>
<time>2018-08-19T12:35:34Z</time>
<speed>0.00</speed>
</trkpt>
<trkpt lat="-7.285254" lon="-34.798920">
<ele>11.480000</ele>
<time>2018-08-19T12:40:49Z</time>
<speed>0.00</speed>
</trkpt>
<trkpt lat="-7.285311" lon="-34.799000">
<ele>-15.210000</ele>
<time>2018-08-19T12:46:03Z</time>
<speed>0.00</speed>
</trkpt>
<trkpt lat="-7.285249" lon="-34.798935">
<ele>8.309999</ele>
<time>2018-08-19T12:51:17Z</time>
<speed>0.00</speed>
</trkpt>
<trkpt lat="-7.285354" lon="-34.798893">
<ele>-5.620000</ele>
<time>2018-08-19T12:56:31Z</time>
<speed>1.70</speed>
</trkpt>
<trkpt lat="-7.285256" lon="-34.798912">
<ele>5.860000</ele>
<time>2018-08-19T13:01:49Z</time>
<speed>0.00</speed>
</trkpt>
<trkpt lat="-7.285314" lon="-34.798870">
<ele>-2.150000</ele>
<time>2018-08-19T13:07:04Z</time>
<speed>0.00</speed>
</trkpt>
<trkpt lat="-7.285285" lon="-34.798866">
<ele>0.190000</ele>
<time>2018-08-19T13:12:19Z</time>
<speed>0.00</speed>
</trkpt>
<trkpt lat="-7.285385" lon="-34.799007">
<ele>-23.180000</ele>
<time>2018-08-19T13:17:34Z</time>
<speed>0.00</speed>
</trkpt>
<trkpt lat="-7.285309" lon="-34.798965">
<ele>6.740000</ele>
<time>2018-08-19T13:22:50Z</time>
<speed>0.00</speed>
</trkpt>
<trkpt lat="-7.285210" lon="-34.798882">
<ele>15.620000</ele>
<time>2018-08-19T13:28:10Z</time>
<speed>0.00</speed>
</trkpt>
<trkpt lat="-7.285320" lon="-34.798874">
<ele>-6.300000</ele>
<time>2018-08-19T13:33:29Z</time>
<speed>0.00</speed>
</trkpt>
<trkpt lat="-7.285268" lon="-34.798992">
<ele>9.809999</ele>
<time>2018-08-19T13:38:48Z</time>
<speed>0.00</speed>
</trkpt>
<trkpt lat="-7.285234" lon="-34.798965">
<ele>3.820000</ele>
<time>2018-08-19T13:44:04Z</time>
<speed>0.00</speed>
</trkpt>
<trkpt lat="-7.285340" lon="-34.798988">
<ele>-9.360000</ele>
<time>2018-08-19T13:49:23Z</time>
<speed>0.00</speed>
</trkpt>
<trkpt lat="-7.285266" lon="-34.799046">
<ele>-1.410000</ele>
<time>2018-08-19T13:54:43Z</time>
<speed>0.00</speed>
</trkpt>
<trkpt lat="-7.285089" lon="-34.799168">
<ele>18.430000</ele>
<time>2018-08-19T14:01:58Z</time>
<speed>1.39</speed>
</trkpt>
<trkpt lat="-7.285316" lon="-34.798897">
<ele>12.420000</ele>
<time>2018-08-19T14:14:40Z</time>
<speed>0.62</speed>
</trkpt>
<trkpt lat="-7.285330" lon="-34.798878">
<ele>9.700000</ele>
<time>2018-08-19T14:29:20Z</time>
<speed>0.26</speed>
</trkpt>
<trkpt lat="-7.285279" lon="-34.798950">
<ele>16.340000</ele>
<time>2018-08-19T14:42:54Z</time>
<speed>0.18</speed>
</trkpt>
<trkpt lat="-7.285249" lon="-34.798954">
<ele>28.639999</ele>
<time>2018-08-19T14:56:50Z</time>
<speed>0.11</speed>
</trkpt>
<trkpt lat="-7.285267" lon="-34.798962">
<ele>17.139999</ele>
<time>2018-08-19T15:06:53Z</time>
<speed>0.17</speed>
</trkpt>
<trkpt lat="-7.285298" lon="-34.798954">
<ele>12.030000</ele>
<time>2018-08-19T15:17:19Z</time>
<speed>0.09</speed>
</trkpt>
<trkpt lat="-7.285260" lon="-34.798958">
<ele>15.820000</ele>
<time>2018-08-19T15:27:33Z</time>
<speed>0.28</speed>
</trkpt>
<trkpt lat="-7.285319" lon="-34.798851">
<ele>-9.800000</ele>
<time>2018-08-19T15:38:42Z</time>
<speed>0.00</speed>
</trkpt>
<trkpt lat="-7.285266" lon="-34.798851">
<ele>2.250000</ele>
<time>2018-08-19T15:44:25Z</time>
<speed>0.14</speed>
</trkpt>
<trkpt lat="-7.285256" lon="-34.798897">
<ele>0.310000</ele>
<time>2018-08-19T15:53:06Z</time>
<speed>0.45</speed>
</trkpt>
<trkpt lat="-7.285315" lon="-34.798843">
<ele>1.940000</ele>
<time>2018-08-19T16:02:25Z</time>
<speed>0.54</speed>
</trkpt>
<trkpt lat="-7.285307" lon="-34.798824">
<ele>0.800000</ele>
<time>2018-08-19T16:12:27Z</time>
<speed>0.47</speed>
</trkpt>
<trkpt lat="-7.285254" lon="-34.799011">
<ele>-1.090000</ele>
<time>2018-08-19T16:23:51Z</time>
<speed>0.76</speed>
</trkpt>
<trkpt lat="-7.285279" lon="-34.798866">
<ele>7.950000</ele>
<time>2018-08-19T16:36:48Z</time>
<speed>0.17</speed>
</trkpt>
<trkpt lat="-7.285271" lon="-34.798882">
<ele>3.090000</ele>
<time>2018-08-19T16:52:30Z</time>
<speed>0.35</speed>
</trkpt>
<trkpt lat="-7.285261" lon="-34.798874">
<ele>-3.590000</ele>
<time>2018-08-19T17:07:10Z</time>
<speed>0.00</speed>
</trkpt>
<trkpt lat="-7.285205" lon="-34.798916">
<ele>-5.590000</ele>
<time>2018-08-19T17:12:27Z</time>
<speed>0.00</speed>
</trkpt>
<trkpt lat="-7.285289" lon="-34.798859">
<ele>8.170000</ele>
<time>2018-08-19T17:17:45Z</time>
<speed>0.00</speed>
</trkpt>
<trkpt lat="-7.285256" lon="-34.798855">
<ele>-2.880000</ele>
<time>2018-08-19T17:23:01Z</time>
<speed>0.00</speed>
</trkpt>
<trkpt lat="-7.285273" lon="-34.798817">
<ele>10.190000</ele>
<time>2018-08-19T17:28:18Z</time>
<speed>0.00</speed>
</trkpt>
<trkpt lat="-7.285300" lon="-34.798836">
<ele>4.540000</ele>
<time>2018-08-19T17:33:36Z</time>
<speed>0.00</speed>
</trkpt>
<trkpt lat="-7.285267" lon="-34.798859">
<ele>0.110000</ele>
<time>2018-08-19T17:38:51Z</time>
<speed>0.00</speed>
</trkpt>
<trkpt lat="-7.285242" lon="-34.798874">
<ele>-7.920000</ele>
<time>2018-08-19T17:44:11Z</time>
<speed>0.99</speed>
</trkpt>
<trkpt lat="-7.285260" lon="-34.798855">
<ele>17.670000</ele>
<time>2018-08-19T17:49:36Z</time>
<speed>0.73</speed>
</trkpt>
<trkpt lat="-7.285292" lon="-34.798904">
<ele>-22.680000</ele>
<time>2018-08-19T17:54:53Z</time>
<speed>0.00</speed>
</trkpt>
<trkpt lat="-7.285244" lon="-34.798885">
<ele>-8.400000</ele>
<time>2018-08-19T18:00:32Z</time>
<speed>0.30</speed>
</trkpt>
<trkpt lat="-7.285231" lon="-34.798828">
<ele>-0.690000</ele>
<time>2018-08-19T18:05:48Z</time>
<speed>0.00</speed>
</trkpt>
<trkpt lat="-7.285276" lon="-34.798866">
<ele>4.160000</ele>
<time>2018-08-19T18:11:05Z</time>
<speed>0.00</speed>
</trkpt>
<trkpt lat="-7.285289" lon="-34.798874">
<ele>19.180000</ele>
<time>2018-08-19T18:16:25Z</time>
<speed>0.00</speed>
</trkpt>
<trkpt lat="-7.285269" lon="-34.798874">
<ele>14.780000</ele>
<time>2018-08-19T18:21:54Z</time>
<speed>0.03</speed>
</trkpt>
<trkpt lat="-7.285271" lon="-34.798889">
<ele>8.210000</ele>
<time>2018-08-19T18:27:21Z</time>
<speed>0.25</speed>
</trkpt>
<trkpt lat="-7.285254" lon="-34.798843">
<ele>14.990000</ele>
<time>2018-08-19T18:32:38Z</time>
<speed>0.00</speed>
</trkpt>
<trkpt lat="-7.285266" lon="-34.798901">
<ele>13.509999</ele>
<time>2018-08-19T18:38:06Z</time>
<speed>0.36</speed>
</trkpt>
<trkpt lat="-7.285279" lon="-34.798855">
<ele>1.410000</ele>
<time>2018-08-19T18:43:49Z</time>
<speed>0.39</speed>
</trkpt>
<trkpt lat="-7.285264" lon="-34.798893">
<ele>1.640000</ele>
<time>2018-08-19T18:50:04Z</time>
<speed>0.00</speed>
</trkpt>
<trkpt lat="-7.285252" lon="-34.798965">
<ele>-13.110000</ele>
<time>2018-08-19T18:55:20Z</time>
<speed>0.00</speed>
</trkpt>
<trkpt lat="-7.285165" lon="-34.799171">
<ele>-50.700001</ele>
<time>2018-08-19T19:00:42Z</time>
<speed>0.50</speed>
</trkpt>
<trkpt lat="-7.285213" lon="-34.798882">
<ele>9.070000</ele>
<time>2018-08-19T19:05:58Z</time>
<speed>0.00</speed>
</trkpt>
<trkpt lat="-7.285208" lon="-34.798851">
<ele>15.210000</ele>
<time>2018-08-19T19:11:38Z</time>
<speed>0.33</speed>
</trkpt>
<trkpt lat="-7.285326" lon="-34.798855">
<ele>-5.980000</ele>
<time>2018-08-19T19:17:15Z</time>
<speed>0.54</speed>
</trkpt>
<trkpt lat="-7.285312" lon="-34.798874">
<ele>-2.070000</ele>
<time>2018-08-19T19:24:30Z</time>
<speed>0.07</speed>
</trkpt>
<trkpt lat="-7.285242" lon="-34.798851">
<ele>8.960000</ele>
<time>2018-08-19T19:32:15Z</time>
<speed>0.14</speed>
</trkpt>
<trkpt lat="-7.285259" lon="-34.798847">
<ele>13.120000</ele>
<time>2018-08-19T19:39:32Z</time>
<speed>0.25</speed>
</trkpt>
<trkpt lat="-7.285260" lon="-34.798832">
<ele>9.790000</ele>
<time>2018-08-19T19:44:49Z</time>
<speed>0.00</speed>
</trkpt>
<trkpt lat="-7.285239" lon="-34.798882">
<ele>-4.690000</ele>
<time>2018-08-19T19:50:04Z</time>
<speed>0.00</speed>
</trkpt>
<trkpt lat="-7.285235" lon="-34.798927">
<ele>-0.580000</ele>
<time>2018-08-19T19:55:22Z</time>
<speed>0.00</speed>
</trkpt>
<trkpt lat="-7.285245" lon="-34.798843">
<ele>0.970000</ele>
<time>2018-08-19T20:01:05Z</time>
<speed>0.11</speed>
</trkpt>
<trkpt lat="-7.285225" lon="-34.798843">
<ele>4.470000</ele>
<time>2018-08-19T20:07:35Z</time>
<speed>0.25</speed>
</trkpt>
<trkpt lat="-7.285262" lon="-34.798885">
<ele>3.660000</ele>
<time>2018-08-19T20:16:20Z</time>
<speed>0.28</speed>
</trkpt>
<trkpt lat="-7.285256" lon="-34.798904">
<ele>0.210000</ele>
<time>2018-08-19T20:26:26Z</time>
<speed>0.01</speed>
</trkpt>
<trkpt lat="-7.285254" lon="-34.798916">
<ele>5.730000</ele>
<time>2018-08-19T20:38:23Z</time>
<speed>0.56</speed>
</trkpt>
<trkpt lat="-7.285229" lon="-34.798897">
<ele>9.550000</ele>
<time>2018-08-19T20:53:38Z</time>
<speed>0.23</speed>
</trkpt>
<trkpt lat="-7.285288" lon="-34.798946">
<ele>1.710000</ele>
<time>2018-08-19T21:13:12Z</time>
<speed>0.29</speed>
</trkpt>
<trkpt lat="-7.285278" lon="-34.798920">
<ele>3.240000</ele>
<time>2018-08-19T21:33:02Z</time>
<speed>0.24</speed>
</trkpt>
<trkpt lat="-7.285327" lon="-34.799015">
<ele>-7.150000</ele>
<time>2018-08-19T21:52:49Z</time>
<speed>0.27</speed>
</trkpt>
<trkpt lat="-7.285290" lon="-34.798988">
<ele>-4.790000</ele>
<time>2018-08-19T22:12:29Z</time>
<speed>0.66</speed>
</trkpt>
<trkpt lat="-7.285290" lon="-34.798988">
<ele>-4.790000</ele>
<time>2018-08-20T00:07:10Z</time>
<speed>0.66</speed>
</trkpt>
<trkpt lat="-7.285420" lon="-34.798820">
<ele>33.950001</ele>
<time>2018-08-20T01:07:03Z</time>
<speed>0.03</speed>
</trkpt>
<trkpt lat="-7.285267" lon="-34.798927">
<ele>1.310000</ele>
<time>2018-08-20T01:14:19Z</time>
<speed>0.23</speed>
</trkpt>
<trkpt lat="-7.285248" lon="-34.798973">
<ele>1.050000</ele>
<time>2018-08-20T02:05:44Z</time>
<speed>0.22</speed>
</trkpt>
<trkpt lat="-7.285233" lon="-34.798889">
<ele>13.710000</ele>
<time>2018-08-20T02:48:02Z</time>
<speed>0.41</speed>
</trkpt>
</trkseg>
</trk>
<trk>
<name>20180911-163009(13)</name>
<desc>Color:004000ff</desc>
<trkseg>
<trkpt lat="-7.285257" lon="-34.798923">
<ele>25.510000</ele>
<time>2018-08-20T03:21:30Z</time>
<speed>0.32</speed>
</trkpt>
<trkpt lat="-7.285257" lon="-34.798923">
<ele>25.510000</ele>
<time>2018-08-20T03:55:32Z</time>
<speed>0.32</speed>
</trkpt>
<trkpt lat="-7.285278" lon="-34.798950">
<ele>4.310000</ele>
<time>2018-08-20T04:38:02Z</time>
<speed>0.33</speed>
</trkpt>
<trkpt lat="-7.285240" lon="-34.798950">
<ele>-14.630000</ele>
<time>2018-08-20T05:18:06Z</time>
<speed>0.37</speed>
</trkpt>
<trkpt lat="-7.285265" lon="-34.798935">
<ele>-1.590000</ele>
<time>2018-08-20T05:48:23Z</time>
<speed>0.18</speed>
</trkpt>
<trkpt lat="-7.285248" lon="-34.798916">
<ele>3.770000</ele>
<time>2018-08-20T06:24:26Z</time>
<speed>0.16</speed>
</trkpt>
<trkpt lat="-7.285265" lon="-34.798908">
<ele>-5.900000</ele>
<time>2018-08-20T06:55:14Z</time>
<speed>0.38</speed>
</trkpt>
<trkpt lat="-7.285347" lon="-34.798916">
<ele>-6.710000</ele>
<time>2018-08-20T07:20:29Z</time>
<speed>0.00</speed>
</trkpt>
<trkpt lat="-7.285311" lon="-34.798988">
<ele>-23.969999</ele>
<time>2018-08-20T07:25:48Z</time>
<speed>0.33</speed>
</trkpt>
<trkpt lat="-7.285263" lon="-34.798958">
<ele>-2.080000</ele>
<time>2018-08-20T07:43:05Z</time>
<speed>0.00</speed>
</trkpt>
<trkpt lat="-7.285177" lon="-34.798908">
<ele>11.330000</ele>
<time>2018-08-20T07:48:17Z</time>
<speed>0.00</speed>
</trkpt>
<trkpt lat="-7.285211" lon="-34.798897">
<ele>6.050000</ele>
<time>2018-08-20T07:53:28Z</time>
<speed>0.00</speed>
</trkpt>
<trkpt lat="-7.285282" lon="-34.798943">
<ele>-6.050000</ele>
<time>2018-08-20T07:58:46Z</time>
<speed>0.25</speed>
</trkpt>
<trkpt lat="-7.285221" lon="-34.798885">
<ele>2.490000</ele>
<time>2018-08-20T08:04:18Z</time>
<speed>0.12</speed>
</trkpt>
<trkpt lat="-7.285228" lon="-34.798908">
<ele>1.870000</ele>
<time>2018-08-20T08:10:09Z</time>
<speed>0.07</speed>
</trkpt>
<trkpt lat="-7.285222" lon="-34.798893">
<ele>1.890000</ele>
<time>2018-08-20T08:16:39Z</time>
<speed>0.40</speed>
</trkpt>
<trkpt lat="-7.285244" lon="-34.798988">
<ele>-10.090000</ele>
<time>2018-08-20T08:23:52Z</time>
<speed>0.27</speed>
</trkpt>
<trkpt lat="-7.285282" lon="-34.798950">
<ele>-15.589999</ele>
<time>2018-08-20T08:32:06Z</time>
<speed>0.10</speed>
</trkpt>
<trkpt lat="-7.285232" lon="-34.798882">
<ele>5.490000</ele>
<time>2018-08-20T08:41:31Z</time>
<speed>0.16</speed>
</trkpt>
<trkpt lat="-7.285203" lon="-34.798855">
<ele>11.440000</ele>
<time>2018-08-20T08:51:17Z</time>
<speed>0.37</speed>
</trkpt>
<trkpt lat="-7.285194" lon="-34.798851">
<ele>-51.119999</ele>
<time>2018-08-20T08:56:31Z</time>
<speed>0.00</speed>
</trkpt>
<trkpt lat="-7.285206" lon="-34.798859">
<ele>-7.150000</ele>
<time>2018-08-20T09:02:03Z</time>
<speed>0.52</speed>
</trkpt>
<trkpt lat="-7.285191" lon="-34.798752">
<ele>-25.199999</ele>
<time>2018-08-20T09:09:52Z</time>
<speed>0.68</speed>
</trkpt>
<trkpt lat="-7.285243" lon="-34.798882">
<ele>5.940000</ele>
<time>2018-08-20T09:18:40Z</time>
<speed>0.08</speed>
</trkpt>
<trkpt lat="-7.285258" lon="-34.798878">
<ele>1.560000</ele>
<time>2018-08-20T09:27:53Z</time>
<speed>0.30</speed>
</trkpt>
<trkpt lat="-7.285308" lon="-34.798870">
<ele>-12.480000</ele>
<time>2018-08-20T09:36:36Z</time>
<speed>0.00</speed>
</trkpt>
<trkpt lat="-7.285230" lon="-34.798870">
<ele>15.700000</ele>
<time>2018-08-20T09:41:55Z</time>
<speed>0.00</speed>
</trkpt>
<trkpt lat="-7.285159" lon="-34.798805">
<ele>27.619999</ele>
<time>2018-08-20T09:47:54Z</time>
<speed>0.36</speed>
</trkpt>
<trkpt lat="-7.285257" lon="-34.798866">
<ele>3.660000</ele>
<time>2018-08-20T09:54:00Z</time>
<speed>1.14</speed>
</trkpt>
<trkpt lat="-7.285290" lon="-34.798904">
<ele>-6.830000</ele>
<time>2018-08-20T10:01:24Z</time>
<speed>0.04</speed>
</trkpt>
<trkpt lat="-7.285273" lon="-34.798946">
<ele>-8.750000</ele>
<time>2018-08-20T10:11:50Z</time>
<speed>0.44</speed>
</trkpt>
<trkpt lat="-7.285227" lon="-34.798885">
<ele>9.099999</ele>
<time>2018-08-20T10:23:40Z</time>
<speed>0.04</speed>
</trkpt>
<trkpt lat="-7.285214" lon="-34.798885">
<ele>6.600000</ele>
<time>2018-08-20T10:36:15Z</time>
<speed>0.00</speed>
</trkpt>
<trkpt lat="-7.285257" lon="-34.798927">
<ele>3.150000</ele>
<time>2018-08-20T10:41:56Z</time>
<speed>0.11</speed>
</trkpt>
<trkpt lat="-7.285318" lon="-34.798912">
<ele>14.280000</ele>
<time>2018-08-20T10:52:17Z</time>
<speed>0.00</speed>
</trkpt>
<trkpt lat="-7.285315" lon="-34.798908">
<ele>10.559999</ele>
<time>2018-08-20T10:57:30Z</time>
<speed>0.00</speed>
</trkpt>
<trkpt lat="-7.285295" lon="-34.798828">
<ele>37.349998</ele>
<time>2018-08-20T11:02:47Z</time>
<speed>0.14</speed>
</trkpt>
<trkpt lat="-7.285336" lon="-34.798695">
<ele>69.580002</ele>
<time>2018-08-20T11:08:04Z</time>
<speed>0.00</speed>
</trkpt>
<trkpt lat="-7.285247" lon="-34.798901">
<ele>-9.070000</ele>
<time>2018-08-20T11:13:18Z</time>
<speed>0.00</speed>
</trkpt>
<trkpt lat="-7.285216" lon="-34.798836">
<ele>4.200000</ele>
<time>2018-08-20T11:18:35Z</time>
<speed>0.65</speed>
</trkpt>
<trkpt lat="-7.285244" lon="-34.798836">
<ele>18.809999</ele>
<time>2018-08-20T11:24:04Z</time>
<speed>0.37</speed>
</trkpt>
<trkpt lat="-7.285214" lon="-34.798878">
<ele>-2.610000</ele>
<time>2018-08-20T11:29:23Z</time>
<speed>0.00</speed>
</trkpt>
<trkpt lat="-7.285208" lon="-34.798893">
<ele>-2.680000</ele>
<time>2018-08-20T11:34:41Z</time>
<speed>0.00</speed>
</trkpt>
<trkpt lat="-7.285231" lon="-34.798843">
<ele>0.100000</ele>
<time>2018-08-20T11:39:57Z</time>
<speed>0.00</speed>
</trkpt>
<trkpt lat="-7.285269" lon="-34.798885">
<ele>-8.059999</ele>
<time>2018-08-20T11:45:23Z</time>
<speed>0.34</speed>
</trkpt>
<trkpt lat="-7.285221" lon="-34.798893">
<ele>-12.420000</ele>
<time>2018-08-20T11:51:01Z</time>
<speed>0.10</speed>
</trkpt>
<trkpt lat="-7.285239" lon="-34.798859">
<ele>5.760000</ele>
<time>2018-08-20T11:57:14Z</time>
<speed>0.00</speed>
</trkpt>
<trkpt lat="-7.285331" lon="-34.798889">
<ele>0.010000</ele>
<time>2018-08-20T12:02:28Z</time>
<speed>0.00</speed>
</trkpt>
<trkpt lat="-7.285211" lon="-34.798832">
<ele>19.760000</ele>
<time>2018-08-20T12:07:42Z</time>
<speed>0.00</speed>
</trkpt>
<trkpt lat="-7.285184" lon="-34.798874">
<ele>0.010000</ele>
<time>2018-08-20T12:12:56Z</time>
<speed>0.00</speed>
</trkpt>
<trkpt lat="-7.285275" lon="-34.798885">
<ele>2.170000</ele>
<time>2018-08-20T12:18:10Z</time>
<speed>0.00</speed>
</trkpt>
<trkpt lat="-7.285297" lon="-34.798885">
<ele>-2.580000</ele>
<time>2018-08-20T12:23:24Z</time>
<speed>0.00</speed>
</trkpt>
<trkpt lat="-7.285216" lon="-34.798840">
<ele>-0.520000</ele>
<time>2018-08-20T12:28:39Z</time>
<speed>0.00</speed>
</trkpt>
<trkpt lat="-7.285264" lon="-34.798927">
<ele>5.170000</ele>
<time>2018-08-20T12:33:54Z</time>
<speed>0.00</speed>
</trkpt>
<trkpt lat="-7.285102" lon="-34.798737">
<ele>6.830000</ele>
<time>2018-08-20T12:39:08Z</time>
<speed>3.37</speed>
</trkpt>
<trkpt lat="-7.285269" lon="-34.798889">
<ele>-1.400000</ele>
<time>2018-08-20T12:44:21Z</time>
<speed>0.00</speed>
</trkpt>
<trkpt lat="-7.285255" lon="-34.798851">
<ele>0.500000</ele>
<time>2018-08-20T12:49:35Z</time>
<speed>0.63</speed>
</trkpt>
<trkpt lat="-7.285286" lon="-34.798912">
<ele>-7.810000</ele>
<time>2018-08-20T12:54:49Z</time>
<speed>0.00</speed>
</trkpt>
<trkpt lat="-7.285267" lon="-34.798904">
<ele>1.920000</ele>
<time>2018-08-20T13:00:12Z</time>
<speed>1.74</speed>
</trkpt>
<trkpt lat="-7.285251" lon="-34.798912">
<ele>9.250000</ele>
<time>2018-08-20T13:05:55Z</time>
<speed>0.49</speed>
</trkpt>
<trkpt lat="-7.285249" lon="-34.798912">
<ele>-2.310000</ele>
<time>2018-08-20T13:11:13Z</time>
<speed>0.00</speed>
</trkpt>
<trkpt lat="-7.285221" lon="-34.798843">
<ele>2.370000</ele>
<time>2018-08-20T13:16:28Z</time>
<speed>0.00</speed>
</trkpt>
<trkpt lat="-7.285232" lon="-34.799004">
<ele>11.780000</ele>
<time>2018-08-20T13:21:43Z</time>
<speed>0.00</speed>
</trkpt>
<trkpt lat="-7.285268" lon="-34.798904">
<ele>6.990000</ele>
<time>2018-08-20T13:26:58Z</time>
<speed>0.00</speed>
</trkpt>
<trkpt lat="-7.285209" lon="-34.798889">
<ele>4.150000</ele>
<time>2018-08-20T13:32:14Z</time>
<speed>1.39</speed>
</trkpt>
<trkpt lat="-7.285204" lon="-34.798904">
<ele>17.199999</ele>
<time>2018-08-20T13:37:30Z</time>
<speed>0.00</speed>
</trkpt>
<trkpt lat="-7.285254" lon="-34.798775">
<ele>3.840000</ele>
<time>2018-08-20T13:42:47Z</time>
<speed>0.00</speed>
</trkpt>
<trkpt lat="-7.285348" lon="-34.798752">
<ele>-10.660000</ele>
<time>2018-08-20T13:48:12Z</time>
<speed>0.00</speed>
</trkpt>
<trkpt lat="-7.285241" lon="-34.798794">
<ele>9.469999</ele>
<time>2018-08-20T13:53:47Z</time>
<speed>0.53</speed>
</trkpt>
<trkpt lat="-7.285211" lon="-34.798805">
<ele>11.719999</ele>
<time>2018-08-20T13:59:03Z</time>
<speed>0.00</speed>
</trkpt>
<trkpt lat="-7.285263" lon="-34.798908">
<ele>3.270000</ele>
<time>2018-08-20T14:05:45Z</time>
<speed>0.21</speed>
</trkpt>
<trkpt lat="-7.285264" lon="-34.798908">
<ele>6.410000</ele>
<time>2018-08-20T14:16:13Z</time>
<speed>5.47</speed>
</trkpt>
<trkpt lat="-7.285244" lon="-34.798847">
<ele>9.349999</ele>
<time>2018-08-20T14:29:00Z</time>
<speed>0.39</speed>
</trkpt>
<trkpt lat="-7.285225" lon="-34.798855">
<ele>2.870000</ele>
<time>2018-08-20T14:42:02Z</time>
<speed>0.00</speed>
</trkpt>
<trkpt lat="-7.285207" lon="-34.798874">
<ele>10.679999</ele>
<time>2018-08-20T14:47:18Z</time>
<speed>0.00</speed>
</trkpt>
<trkpt lat="-7.285247" lon="-34.798885">
<ele>0.370000</ele>
<time>2018-08-20T14:52:34Z</time>
<speed>0.00</speed>
</trkpt>
<trkpt lat="-7.285223" lon="-34.798920">
<ele>13.290000</ele>
<time>2018-08-20T14:57:50Z</time>
<speed>0.00</speed>
</trkpt>
<trkpt lat="-7.285268" lon="-34.798832">
<ele>-15.210000</ele>
<time>2018-08-20T15:03:07Z</time>
<speed>0.12</speed>
</trkpt>
<trkpt lat="-7.285232" lon="-34.798832">
<ele>-8.510000</ele>
<time>2018-08-20T15:08:24Z</time>
<speed>2.29</speed>
</trkpt>
<trkpt lat="-7.285246" lon="-34.798965">
<ele>29.420000</ele>
<time>2018-08-20T15:13:41Z</time>
<speed>0.00</speed>
</trkpt>
<trkpt lat="-7.285290" lon="-34.798840">
<ele>1.050000</ele>
<time>2018-08-20T15:19:00Z</time>
<speed>0.00</speed>
</trkpt>
<trkpt lat="-7.285255" lon="-34.798897">
<ele>17.139999</ele>
<time>2018-08-20T15:24:17Z</time>
<speed>0.00</speed>
</trkpt>
<trkpt lat="-7.285256" lon="-34.798820">
<ele>3.920000</ele>
<time>2018-08-20T15:29:36Z</time>
<speed>1.72</speed>
</trkpt>
<trkpt lat="-7.285230" lon="-34.798889">
<ele>8.590000</ele>
<time>2018-08-20T15:35:21Z</time>
<speed>0.25</speed>
</trkpt>
<trkpt lat="-7.285245" lon="-34.798897">
<ele>5.890000</ele>
<time>2018-08-20T15:41:02Z</time>
<speed>1.12</speed>
</trkpt>
<trkpt lat="-7.285249" lon="-34.798889">
<ele>2.920000</ele>
<time>2018-08-20T15:47:44Z</time>
<speed>0.18</speed>
</trkpt>
<trkpt lat="-7.285319" lon="-34.798794">
<ele>-6.450000</ele>
<time>2018-08-20T15:54:06Z</time>
<speed>0.26</speed>
</trkpt>
<trkpt lat="-7.285223" lon="-34.798912">
<ele>3.930000</ele>
<time>2018-08-20T16:00:01Z</time>
<speed>0.00</speed>
</trkpt>
<trkpt lat="-7.285227" lon="-34.798893">
<ele>2.920000</ele>
<time>2018-08-20T16:05:17Z</time>
<speed>2.78</speed>
</trkpt>
<trkpt lat="-7.285278" lon="-34.798912">
<ele>-2.310000</ele>
<time>2018-08-20T16:10:32Z</time>
<speed>0.63</speed>
</trkpt>
<trkpt lat="-7.285226" lon="-34.798939">
<ele>-4.710000</ele>
<time>2018-08-20T16:15:50Z</time>
<speed>0.55</speed>
</trkpt>
<trkpt lat="-7.285262" lon="-34.798954">
<ele>-9.300000</ele>
<time>2018-08-20T16:21:09Z</time>
<speed>0.00</speed>
</trkpt>
<trkpt lat="-7.285201" lon="-34.798927">
<ele>3.280000</ele>
<time>2018-08-20T16:26:25Z</time>
<speed>0.34</speed>
</trkpt>
<trkpt lat="-7.285255" lon="-34.798859">
<ele>1.970000</ele>
<time>2018-08-20T16:32:16Z</time>
<speed>0.23</speed>
</trkpt>
<trkpt lat="-7.285265" lon="-34.798878">
<ele>1.290000</ele>
<time>2018-08-20T16:38:26Z</time>
<speed>0.17</speed>
</trkpt>
<trkpt lat="-7.285248" lon="-34.798874">
<ele>2.560000</ele>
<time>2018-08-20T16:47:00Z</time>
<speed>0.30</speed>
</trkpt>
<trkpt lat="-7.285291" lon="-34.798882">
<ele>-0.820000</ele>
<time>2018-08-20T16:55:31Z</time>
<speed>0.00</speed>
</trkpt>
<trkpt lat="-7.285248" lon="-34.798840">
<ele>2.920000</ele>
<time>2018-08-20T17:00:47Z</time>
<speed>0.00</speed>
</trkpt>
<trkpt lat="-7.285288" lon="-34.798840">
<ele>11.139999</ele>
<time>2018-08-20T17:06:04Z</time>
<speed>0.00</speed>
</trkpt>
<trkpt lat="-7.285207" lon="-34.798878">
<ele>-11.300000</ele>
<time>2018-08-20T17:11:20Z</time>
<speed>0.00</speed>
</trkpt>
<trkpt lat="-7.285309" lon="-34.798798">
<ele>8.750000</ele>
<time>2018-08-20T17:16:37Z</time>
<speed>0.00</speed>
</trkpt>
<trkpt lat="-7.285271" lon="-34.798832">
<ele>9.370000</ele>
<time>2018-08-20T17:21:55Z</time>
<speed>0.00</speed>
</trkpt>
<trkpt lat="-7.285268" lon="-34.798931">
<ele>-4.200000</ele>
<time>2018-08-20T17:27:10Z</time>
<speed>0.00</speed>
</trkpt>
<trkpt lat="-7.285267" lon="-34.798939">
<ele>1.480000</ele>
<time>2018-08-20T17:32:33Z</time>
<speed>0.00</speed>
</trkpt>
<trkpt lat="-7.285244" lon="-34.798897">
<ele>-13.950000</ele>
<time>2018-08-20T17:37:50Z</time>
<speed>0.00</speed>
</trkpt>
<trkpt lat="-7.285250" lon="-34.798855">
<ele>-11.950000</ele>
<time>2018-08-20T17:43:07Z</time>
<speed>0.00</speed>
</trkpt>
<trkpt lat="-7.285259" lon="-34.798782">
<ele>9.040000</ele>
<time>2018-08-20T17:48:30Z</time>
<speed>0.20</speed>
</trkpt>
<trkpt lat="-7.285316" lon="-34.798916">
<ele>-2.980000</ele>
<time>2018-08-20T17:53:46Z</time>
<speed>0.00</speed>
</trkpt>
<trkpt lat="-7.285254" lon="-34.798851">
<ele>6.950000</ele>
<time>2018-08-20T17:59:14Z</time>
<speed>0.06</speed>
</trkpt>
<trkpt lat="-7.285244" lon="-34.798836">
<ele>12.059999</ele>
<time>2018-08-20T18:05:09Z</time>
<speed>0.90</speed>
</trkpt>
<trkpt lat="-7.285270" lon="-34.798874">
<ele>0.340000</ele>
<time>2018-08-20T18:12:06Z</time>
<speed>0.00</speed>
</trkpt>
<trkpt lat="-7.285273" lon="-34.798828">
<ele>0.580000</ele>
<time>2018-08-20T18:19:58Z</time>
<speed>0.48</speed>
</trkpt>
<trkpt lat="-7.285244" lon="-34.798836">
<ele>-0.070000</ele>
<time>2018-08-20T18:25:26Z</time>
<speed>0.06</speed>
</trkpt>
<trkpt lat="-7.285238" lon="-34.798904">
<ele>-1.100000</ele>
<time>2018-08-20T18:31:54Z</time>
<speed>0.40</speed>
</trkpt>
<trkpt lat="-7.285282" lon="-34.798893">
<ele>-6.590000</ele>
<time>2018-08-20T18:38:22Z</time>
<speed>0.35</speed>
</trkpt>
<trkpt lat="-7.285263" lon="-34.798840">
<ele>8.750000</ele>
<time>2018-08-20T18:44:59Z</time>
<speed>0.36</speed>
</trkpt>
<trkpt lat="-7.285263" lon="-34.798874">
<ele>-1.840000</ele>
<time>2018-08-20T18:52:45Z</time>
<speed>0.53</speed>
</trkpt>
<trkpt lat="-7.285259" lon="-34.798874">
<ele>-0.070000</ele>
<time>2018-08-20T19:00:50Z</time>
<speed>0.52</speed>
</trkpt>
<trkpt lat="-7.285275" lon="-34.798851">
<ele>-0.130000</ele>
<time>2018-08-20T19:08:48Z</time>
<speed>0.01</speed>
</trkpt>
<trkpt lat="-7.285229" lon="-34.798889">
<ele>3.310000</ele>
<time>2018-08-20T19:18:22Z</time>
<speed>0.00</speed>
</trkpt>
<trkpt lat="-7.285248" lon="-34.798866">
<ele>5.480000</ele>
<time>2018-08-20T19:23:47Z</time>
<speed>0.12</speed>
</trkpt>
<trkpt lat="-7.285237" lon="-34.798851">
<ele>5.190000</ele>
<time>2018-08-20T19:31:03Z</time>
<speed>0.00</speed>
</trkpt>
<trkpt lat="-7.285245" lon="-34.798855">
<ele>12.259999</ele>
<time>2018-08-20T19:36:31Z</time>
<speed>0.09</speed>
</trkpt>
<trkpt lat="-7.285229" lon="-34.798882">
<ele>11.750000</ele>
<time>2018-08-20T19:42:46Z</time>
<speed>0.00</speed>
</trkpt>
<trkpt lat="-7.285271" lon="-34.798771">
<ele>5.080000</ele>
<time>2018-08-20T19:48:02Z</time>
<speed>0.00</speed>
</trkpt>
<trkpt lat="-7.285283" lon="-34.798855">
<ele>-6.430000</ele>
<time>2018-08-20T19:53:26Z</time>
<speed>0.00</speed>
</trkpt>
<trkpt lat="-7.285179" lon="-34.798820">
<ele>-1.170000</ele>
<time>2018-08-20T19:58:41Z</time>
<speed>0.00</speed>
</trkpt>
<trkpt lat="-7.285214" lon="-34.798893">
<ele>3.340000</ele>
<time>2018-08-20T20:04:32Z</time>
<speed>0.28</speed>
</trkpt>
<trkpt lat="-7.285242" lon="-34.798893">
<ele>2.470000</ele>
<time>2018-08-20T20:11:01Z</time>
<speed>0.20</speed>
</trkpt>
<trkpt lat="-7.285305" lon="-34.798782">
<ele>4.960000</ele>
<time>2018-08-20T20:20:05Z</time>
<speed>0.38</speed>
</trkpt>
<trkpt lat="-7.285266" lon="-34.798836">
<ele>4.620000</ele>
<time>2018-08-20T20:30:30Z</time>
<speed>0.12</speed>
</trkpt>
<trkpt lat="-7.285281" lon="-34.798897">
<ele>2.230000</ele>
<time>2018-08-20T20:45:09Z</time>
<speed>0.16</speed>
</trkpt>
<trkpt lat="-7.285240" lon="-34.798874">
<ele>10.389999</ele>
<time>2018-08-20T21:10:35Z</time>
<speed>0.47</speed>
</trkpt>
<trkpt lat="-7.285209" lon="-34.798759">
<ele>18.529999</ele>
<time>2018-08-20T21:35:25Z</time>
<speed>0.92</speed>
</trkpt>
<trkpt lat="-7.285276" lon="-34.798763">
<ele>20.109999</ele>
<time>2018-08-20T21:54:51Z</time>
<speed>0.04</speed>
</trkpt>
<trkpt lat="-7.285269" lon="-34.798836">
<ele>-3.030000</ele>
<time>2018-08-20T22:16:40Z</time>
<speed>0.26</speed>
</trkpt>
<trkpt lat="-7.285190" lon="-34.798950">
<ele>14.719999</ele>
<time>2018-08-20T22:35:33Z</time>
<speed>0.77</speed>
</trkpt>
<trkpt lat="-7.285243" lon="-34.798893">
<ele>-2.840000</ele>
<time>2018-08-20T22:53:00Z</time>
<speed>0.30</speed>
</trkpt>
<trkpt lat="-7.285266" lon="-34.798870">
<ele>-9.860000</ele>
<time>2018-08-20T23:12:30Z</time>
<speed>0.18</speed>
</trkpt>
<trkpt lat="-7.285266" lon="-34.798870">
<ele>-9.860000</ele>
<time>2018-08-20T23:48:52Z</time>
<speed>0.18</speed>
</trkpt>
<trkpt lat="-7.285265" lon="-34.798931">
<ele>-2.680000</ele>
<time>2018-08-21T00:35:30Z</time>
<speed>0.05</speed>
</trkpt>
<trkpt lat="-7.285249" lon="-34.798885">
<ele>-0.590000</ele>
<time>2018-08-21T01:15:49Z</time>
<speed>0.20</speed>
</trkpt>
<trkpt lat="-7.285274" lon="-34.798870">
<ele>3.440000</ele>
<time>2018-08-21T01:47:02Z</time>
<speed>0.74</speed>
</trkpt>
<trkpt lat="-7.285217" lon="-34.798901">
<ele>9.020000</ele>
<time>2018-08-21T02:13:01Z</time>
<speed>0.45</speed>
</trkpt>
<trkpt lat="-7.285227" lon="-34.798893">
<ele>1.960000</ele>
<time>2018-08-21T02:37:05Z</time>
<speed>0.31</speed>
</trkpt>
</trkseg>
</trk>
<trk>
<name>20180911-163009(14)</name>
<desc>Color:004000ff</desc>
<trkseg>
<trkpt lat="-7.285304" lon="-34.798859">
<ele>-0.310000</ele>
<time>2018-08-21T03:12:08Z</time>
<speed>0.41</speed>
</trkpt>
<trkpt lat="-7.285304" lon="-34.798859">
<ele>-0.310000</ele>
<time>2018-08-21T03:47:03Z</time>
<speed>0.19</speed>
</trkpt>
<trkpt lat="-7.285247" lon="-34.798828">
<ele>7.150000</ele>
<time>2018-08-21T04:11:00Z</time>
<speed>0.06</speed>
</trkpt>
<trkpt lat="-7.285283" lon="-34.798824">
<ele>7.910000</ele>
<time>2018-08-21T04:16:11Z</time>
<speed>0.40</speed>
</trkpt>
<trkpt lat="-7.285273" lon="-34.798828">
<ele>18.090000</ele>
<time>2018-08-21T04:21:24Z</time>
<speed>0.33</speed>
</trkpt>
<trkpt lat="-7.285280" lon="-34.798702">
<ele>8.160000</ele>
<time>2018-08-21T04:26:35Z</time>
<speed>0.30</speed>
</trkpt>
<trkpt lat="-7.285257" lon="-34.798786">
<ele>9.090000</ele>
<time>2018-08-21T04:31:49Z</time>
<speed>0.18</speed>
</trkpt>
<trkpt lat="-7.285259" lon="-34.798801">
<ele>12.300000</ele>
<time>2018-08-21T04:37:00Z</time>
<speed>0.79</speed>
</trkpt>
<trkpt lat="-7.285199" lon="-34.798805">
<ele>-19.420000</ele>
<time>2018-08-21T04:42:13Z</time>
<speed>0.29</speed>
</trkpt>
<trkpt lat="-7.285253" lon="-34.798866">
<ele>-9.000000</ele>
<time>2018-08-21T04:47:36Z</time>
<speed>0.61</speed>
</trkpt>
<trkpt lat="-7.285257" lon="-34.798759">
<ele>2.590000</ele>
<time>2018-08-21T04:53:00Z</time>
<speed>0.33</speed>
</trkpt>
<trkpt lat="-7.285233" lon="-34.798786">
<ele>-8.250000</ele>
<time>2018-08-21T04:58:24Z</time>
<speed>0.13</speed>
</trkpt>
<trkpt lat="-7.285237" lon="-34.798725">
<ele>-8.110000</ele>
<time>2018-08-21T05:03:49Z</time>
<speed>0.13</speed>
</trkpt>
<trkpt lat="-7.285273" lon="-34.798744">
<ele>7.880000</ele>
<time>2018-08-21T05:09:15Z</time>
<speed>0.98</speed>
</trkpt>
<trkpt lat="-7.285227" lon="-34.798744">
<ele>-8.020000</ele>
<time>2018-08-21T05:15:12Z</time>
<speed>0.13</speed>
</trkpt>
<trkpt lat="-7.285211" lon="-34.798824">
<ele>-4.390000</ele>
<time>2018-08-21T05:22:21Z</time>
<speed>0.07</speed>
</trkpt>
<trkpt lat="-7.285285" lon="-34.798725">
<ele>2.450000</ele>
<time>2018-08-21T05:30:33Z</time>
<speed>0.30</speed>
</trkpt>
<trkpt lat="-7.285298" lon="-34.798771">
<ele>-11.719999</ele>
<time>2018-08-21T05:39:14Z</time>
<speed>0.00</speed>
</trkpt>
<trkpt lat="-7.285279" lon="-34.798740">
<ele>-0.940000</ele>
<time>2018-08-21T05:44:45Z</time>
<speed>0.47</speed>
</trkpt>
<trkpt lat="-7.285271" lon="-34.798767">
<ele>8.200000</ele>
<time>2018-08-21T05:52:09Z</time>
<speed>0.62</speed>
</trkpt>
<trkpt lat="-7.285299" lon="-34.798790">
<ele>-1.840000</ele>
<time>2018-08-21T06:02:32Z</time>
<speed>0.29</speed>
</trkpt>
<trkpt lat="-7.285304" lon="-34.798775">
<ele>-2.090000</ele>
<time>2018-08-21T06:21:45Z</time>
<speed>0.21</speed>
</trkpt>
<trkpt lat="-7.285273" lon="-34.798752">
<ele>6.780000</ele>
<time>2018-08-21T06:41:40Z</time>
<speed>0.30</speed>
</trkpt>
<trkpt lat="-7.285294" lon="-34.798748">
<ele>5.370000</ele>
<time>2018-08-21T06:56:19Z</time>
<speed>0.26</speed>
</trkpt>
<trkpt lat="-7.285304" lon="-34.798813">
<ele>-17.420000</ele>
<time>2018-08-21T07:10:41Z</time>
<speed>0.10</speed>
</trkpt>
<trkpt lat="-7.285275" lon="-34.798817">
<ele>-5.790000</ele>
<time>2018-08-21T07:21:50Z</time>
<speed>0.09</speed>
</trkpt>
<trkpt lat="-7.285269" lon="-34.798859">
<ele>-23.619999</ele>
<time>2018-08-21T07:32:57Z</time>
<speed>0.14</speed>
</trkpt>
<trkpt lat="-7.285285" lon="-34.798759">
<ele>3.640000</ele>
<time>2018-08-21T07:43:29Z</time>
<speed>0.16</speed>
</trkpt>
<trkpt lat="-7.285264" lon="-34.798775">
<ele>-1.630000</ele>
<time>2018-08-21T07:54:03Z</time>
<speed>0.07</speed>
</trkpt>
<trkpt lat="-7.285257" lon="-34.798912">
<ele>0.950000</ele>
<time>2018-08-21T08:01:47Z</time>
<speed>0.00</speed>
</trkpt>
<trkpt lat="-7.285248" lon="-34.798939">
<ele>9.040000</ele>
<time>2018-08-21T08:06:58Z</time>
<speed>0.00</speed>
</trkpt>
<trkpt lat="-7.285238" lon="-34.798946">
<ele>3.350000</ele>
<time>2018-08-21T08:12:08Z</time>
<speed>0.00</speed>
</trkpt>
<trkpt lat="-7.285228" lon="-34.798977">
<ele>-4.050000</ele>
<time>2018-08-21T08:17:18Z</time>
<speed>0.00</speed>
</trkpt>
<trkpt lat="-7.285330" lon="-34.798847">
<ele>9.150000</ele>
<time>2018-08-21T08:22:29Z</time>
<speed>0.00</speed>
</trkpt>
<trkpt lat="-7.285248" lon="-34.798916">
<ele>6.510000</ele>
<time>2018-08-21T08:27:40Z</time>
<speed>0.00</speed>
</trkpt>
<trkpt lat="-7.285233" lon="-34.798931">
<ele>4.410000</ele>
<time>2018-08-21T08:32:51Z</time>
<speed>0.00</speed>
</trkpt>
<trkpt lat="-7.285266" lon="-34.798912">
<ele>7.370000</ele>
<time>2018-08-21T08:38:01Z</time>
<speed>0.00</speed>
</trkpt>
<trkpt lat="-7.285261" lon="-34.798946">
<ele>12.830000</ele>
<time>2018-08-21T08:43:12Z</time>
<speed>0.00</speed>
</trkpt>
<trkpt lat="-7.285251" lon="-34.798908">
<ele>-4.770000</ele>
<time>2018-08-21T08:48:23Z</time>
<speed>0.00</speed>
</trkpt>
<trkpt lat="-7.285326" lon="-34.798946">
<ele>5.990000</ele>
<time>2018-08-21T08:53:36Z</time>
<speed>0.00</speed>
</trkpt>
<trkpt lat="-7.285248" lon="-34.798878">
<ele>1.580000</ele>
<time>2018-08-21T08:58:51Z</time>
<speed>0.00</speed>
</trkpt>
<trkpt lat="-7.285310" lon="-34.798916">
<ele>6.030000</ele>
<time>2018-08-21T09:04:05Z</time>
<speed>0.00</speed>
</trkpt>
<trkpt lat="-7.285222" lon="-34.798771">
<ele>-17.619999</ele>
<time>2018-08-21T09:09:43Z</time>
<speed>1.26</speed>
</trkpt>
<trkpt lat="-7.285273" lon="-34.798973">
<ele>8.040000</ele>
<time>2018-08-21T09:15:31Z</time>
<speed>0.09</speed>
</trkpt>
<trkpt lat="-7.285228" lon="-34.798855">
<ele>0.530000</ele>
<time>2018-08-21T09:23:57Z</time>
<speed>0.15</speed>
</trkpt>
<trkpt lat="-7.285184" lon="-34.798824">
<ele>-7.960000</ele>
<time>2018-08-21T09:33:56Z</time>
<speed>0.00</speed>
</trkpt>
<trkpt lat="-7.285187" lon="-34.798824">
<ele>8.000000</ele>
<time>2018-08-21T09:39:19Z</time>
<speed>0.32</speed>
</trkpt>
<trkpt lat="-7.285193" lon="-34.798836">
<ele>14.650000</ele>
<time>2018-08-21T09:46:46Z</time>
<speed>0.00</speed>
</trkpt>
<trkpt lat="-7.285242" lon="-34.798874">
<ele>9.179999</ele>
<time>2018-08-21T09:52:12Z</time>
<speed>0.58</speed>
</trkpt>
<trkpt lat="-7.285131" lon="-34.798786">
<ele>22.699999</ele>
<time>2018-08-21T09:58:46Z</time>
<speed>1.21</speed>
</trkpt>
<trkpt lat="-7.285264" lon="-34.798893">
<ele>6.560000</ele>
<time>2018-08-21T10:05:50Z</time>
<speed>0.33</speed>
</trkpt>
<trkpt lat="-7.285278" lon="-34.798904">
<ele>6.460000</ele>
<time>2018-08-21T10:20:42Z</time>
<speed>0.06</speed>
</trkpt>
<trkpt lat="-7.285295" lon="-34.798836">
<ele>5.500000</ele>
<time>2018-08-21T10:36:40Z</time>
<speed>0.48</speed>
</trkpt>
<trkpt lat="-7.285256" lon="-34.798870">
<ele>10.710000</ele>
<time>2018-08-21T10:48:31Z</time>
<speed>0.28</speed>
</trkpt>
<trkpt lat="-7.285298" lon="-34.798885">
<ele>2.470000</ele>
<time>2018-08-21T11:00:07Z</time>
<speed>0.00</speed>
</trkpt>
<trkpt lat="-7.285255" lon="-34.798779">
<ele>19.930000</ele>
<time>2018-08-21T11:05:21Z</time>
<speed>0.00</speed>
</trkpt>
<trkpt lat="-7.285238" lon="-34.798870">
<ele>-0.540000</ele>
<time>2018-08-21T11:11:01Z</time>
<speed>0.42</speed>
</trkpt>
<trkpt lat="-7.285264" lon="-34.798943">
<ele>-16.969999</ele>
<time>2018-08-21T11:19:45Z</time>
<speed>0.00</speed>
</trkpt>
<trkpt lat="-7.285249" lon="-34.798901">
<ele>-5.640000</ele>
<time>2018-08-21T11:24:58Z</time>
<speed>0.00</speed>
</trkpt>
<trkpt lat="-7.285232" lon="-34.798923">
<ele>-10.280000</ele>
<time>2018-08-21T11:30:13Z</time>
<speed>0.00</speed>
</trkpt>
<trkpt lat="-7.285257" lon="-34.798931">
<ele>-16.990000</ele>
<time>2018-08-21T11:35:39Z</time>
<speed>0.10</speed>
</trkpt>
<trkpt lat="-7.285290" lon="-34.798943">
<ele>-30.820000</ele>
<time>2018-08-21T11:41:00Z</time>
<speed>0.38</speed>
</trkpt>
<trkpt lat="-7.285223" lon="-34.798862">
<ele>3.980000</ele>
<time>2018-08-21T11:46:26Z</time>
<speed>0.07</speed>
</trkpt>
<trkpt lat="-7.285264" lon="-34.798916">
<ele>-1.130000</ele>
<time>2018-08-21T11:52:14Z</time>
<speed>0.22</speed>
</trkpt>
<trkpt lat="-7.285257" lon="-34.798847">
<ele>6.350000</ele>
<time>2018-08-21T11:58:39Z</time>
<speed>0.67</speed>
</trkpt>
<trkpt lat="-7.284866" lon="-34.798985">
<ele>-0.290000</ele>
<time>2018-08-21T12:05:07Z</time>
<speed>0.31</speed>
</trkpt>
<trkpt lat="-7.284719" lon="-34.799015">
<ele>5.340000</ele>
<time>2018-08-21T12:12:18Z</time>
<speed>0.11</speed>
</trkpt>
<trkpt lat="-7.284709" lon="-34.799046">
<ele>3.490000</ele>
<time>2018-08-21T12:20:30Z</time>
<speed>0.18</speed>
</trkpt>
<trkpt lat="-7.284793" lon="-34.799118">
<ele>-6.730000</ele>
<time>2018-08-21T12:29:16Z</time>
<speed>0.00</speed>
</trkpt>
<trkpt lat="-7.284734" lon="-34.799072">
<ele>-0.350000</ele>
<time>2018-08-21T12:34:45Z</time>
<speed>0.13</speed>
</trkpt>
<trkpt lat="-7.284770" lon="-34.799099">
<ele>-4.450000</ele>
<time>2018-08-21T12:41:35Z</time>
<speed>0.00</speed>
</trkpt>
<trkpt lat="-7.284785" lon="-34.799160">
<ele>-20.189999</ele>
<time>2018-08-21T12:46:52Z</time>
<speed>0.00</speed>
</trkpt>
<trkpt lat="-7.284712" lon="-34.799133">
<ele>-8.150000</ele>
<time>2018-08-21T12:52:10Z</time>
<speed>0.00</speed>
</trkpt>
<trkpt lat="-7.284770" lon="-34.799145">
<ele>-2.880000</ele>
<time>2018-08-21T12:57:51Z</time>
<speed>0.63</speed>
</trkpt>
<trkpt lat="-7.284733" lon="-34.799126">
<ele>0.750000</ele>
<time>2018-08-21T13:04:49Z</time>
<speed>0.00</speed>
</trkpt>
<trkpt lat="-7.284726" lon="-34.799164">
<ele>-3.710000</ele>
<time>2018-08-21T13:13:02Z</time>
<speed>0.00</speed>
</trkpt>
<trkpt lat="-7.284711" lon="-34.799137">
<ele>3.210000</ele>
<time>2018-08-21T13:19:00Z</time>
<speed>0.14</speed>
</trkpt>
<trkpt lat="-7.284703" lon="-34.799099">
<ele>-4.410000</ele>
<time>2018-08-21T13:28:05Z</time>
<speed>0.89</speed>
</trkpt>
<trkpt lat="-7.284786" lon="-34.799061">
<ele>3.420000</ele>
<time>2018-08-21T13:33:21Z</time>
<speed>0.00</speed>
</trkpt>
<trkpt lat="-7.284807" lon="-34.799084">
<ele>1.960000</ele>
<time>2018-08-21T13:38:40Z</time>
<speed>0.00</speed>
</trkpt>
<trkpt lat="-7.284711" lon="-34.799156">
<ele>-6.980000</ele>
<time>2018-08-21T13:44:00Z</time>
<speed>1.48</speed>
</trkpt>
<trkpt lat="-7.284732" lon="-34.799084">
<ele>4.820000</ele>
<time>2018-08-21T13:49:22Z</time>
<speed>0.23</speed>
</trkpt>
<trkpt lat="-7.284779" lon="-34.798985">
<ele>13.340000</ele>
<time>2018-08-21T13:54:41Z</time>
<speed>0.43</speed>
</trkpt>
<trkpt lat="-7.284757" lon="-34.799015">
<ele>6.110000</ele>
<time>2018-08-21T14:00:02Z</time>
<speed>0.17</speed>
</trkpt>
<trkpt lat="-7.284699" lon="-34.799015">
<ele>6.250000</ele>
<time>2018-08-21T14:05:23Z</time>
<speed>0.06</speed>
</trkpt>
<trkpt lat="-7.284756" lon="-34.799042">
<ele>8.450000</ele>
<time>2018-08-21T14:10:53Z</time>
<speed>0.13</speed>
</trkpt>
<trkpt lat="-7.284695" lon="-34.799061">
<ele>-1.160000</ele>
<time>2018-08-21T14:16:10Z</time>
<speed>0.00</speed>
</trkpt>
<trkpt lat="-7.284737" lon="-34.798988">
<ele>22.559999</ele>
<time>2018-08-21T14:21:33Z</time>
<speed>0.12</speed>
</trkpt>
<trkpt lat="-7.284750" lon="-34.799046">
<ele>14.250000</ele>
<time>2018-08-21T14:27:05Z</time>
<speed>0.40</speed>
</trkpt>
<trkpt lat="-7.284713" lon="-34.799046">
<ele>4.560000</ele>
<time>2018-08-21T14:32:41Z</time>
<speed>0.24</speed>
</trkpt>
<trkpt lat="-7.284706" lon="-34.799030">
<ele>12.389999</ele>
<time>2018-08-21T14:39:15Z</time>
<speed>0.04</speed>
</trkpt>
<trkpt lat="-7.284738" lon="-34.798965">
<ele>29.389999</ele>
<time>2018-08-21T14:46:44Z</time>
<speed>0.50</speed>
</trkpt>
<trkpt lat="-7.284718" lon="-34.799061">
<ele>11.389999</ele>
<time>2018-08-21T14:54:54Z</time>
<speed>0.09</speed>
</trkpt>
<trkpt lat="-7.284697" lon="-34.799007">
<ele>0.090000</ele>
<time>2018-08-21T15:04:31Z</time>
<speed>0.15</speed>
</trkpt>
<trkpt lat="-7.284711" lon="-34.799023">
<ele>5.700000</ele>
<time>2018-08-21T15:14:38Z</time>
<speed>0.00</speed>
</trkpt>
<trkpt lat="-7.284667" lon="-34.799122">
<ele>22.170000</ele>
<time>2018-08-21T15:19:54Z</time>
<speed>0.00</speed>
</trkpt>
<trkpt lat="-7.284722" lon="-34.799019">
<ele>-4.250000</ele>
<time>2018-08-21T15:25:23Z</time>
<speed>0.17</speed>
</trkpt>
<trkpt lat="-7.284688" lon="-34.799088">
<ele>17.309999</ele>
<time>2018-08-21T15:32:25Z</time>
<speed>0.19</speed>
</trkpt>
<trkpt lat="-7.284791" lon="-34.798988">
<ele>0.860000</ele>
<time>2018-08-21T15:40:49Z</time>
<speed>0.35</speed>
</trkpt>
<trkpt lat="-7.284764" lon="-34.799019">
<ele>6.380000</ele>
<time>2018-08-21T15:50:44Z</time>
<speed>0.54</speed>
</trkpt>
<trkpt lat="-7.284735" lon="-34.799000">
<ele>12.400000</ele>
<time>2018-08-21T15:56:02Z</time>
<speed>0.00</speed>
</trkpt>
<trkpt lat="-7.284739" lon="-34.799118">
<ele>5.600000</ele>
<time>2018-08-21T16:01:55Z</time>
<speed>0.34</speed>
</trkpt>
<trkpt lat="-7.284742" lon="-34.799118">
<ele>10.480000</ele>
<time>2018-08-21T16:10:43Z</time>
<speed>0.52</speed>
</trkpt>
<trkpt lat="-7.284779" lon="-34.799194">
<ele>-1.370000</ele>
<time>2018-08-21T16:21:43Z</time>
<speed>0.17</speed>
</trkpt>
<trkpt lat="-7.284720" lon="-34.798931">
<ele>0.840000</ele>
<time>2018-08-21T16:35:06Z</time>
<speed>0.17</speed>
</trkpt>
<trkpt lat="-7.287205" lon="-34.797485">
<ele>4.140000</ele>
<time>2018-08-21T16:45:44Z</time>
<speed>2.19</speed>
</trkpt>
<trkpt lat="-7.287334" lon="-34.797333">
<ele>5.350000</ele>
<time>2018-08-21T16:45:56Z</time>
<speed>1.72</speed>
</trkpt>
</trkseg>
</trk>
<trk>
<name>20180911-163009(15)</name>
<desc>Color:004000ff</desc>
<trkseg>
<trkpt lat="-7.288004" lon="-34.796703">
<ele>23.590000</ele>
<time>2018-08-21T16:46:43Z</time>
<speed>2.72</speed>
</trkpt>
<trkpt lat="-7.293350" lon="-34.794849">
<ele>-6.930000</ele>
<time>2018-08-21T16:52:17Z</time>
<speed>2.32</speed>
</trkpt>
<trkpt lat="-7.299109" lon="-34.793251">
<ele>2.080000</ele>
<time>2018-08-21T16:57:54Z</time>
<speed>1.35</speed>
</trkpt>
<trkpt lat="-7.304619" lon="-34.790730">
<ele>22.389999</ele>
<time>2018-08-21T17:03:35Z</time>
<speed>2.81</speed>
</trkpt>
<trkpt lat="-7.311827" lon="-34.787582">
<ele>29.820000</ele>
<time>2018-08-21T17:10:59Z</time>
<speed>2.09</speed>
</trkpt>
<trkpt lat="-7.317608" lon="-34.781010">
<ele>6.850000</ele>
<time>2018-08-21T17:19:43Z</time>
<speed>2.67</speed>
</trkpt>
<trkpt lat="-7.320841" lon="-34.770611">
<ele>34.899998</ele>
<time>2018-08-21T17:29:42Z</time>
<speed>1.72</speed>
</trkpt>
<trkpt lat="-7.324642" lon="-34.759960">
<ele>18.840000</ele>
<time>2018-08-21T17:40:21Z</time>
<speed>3.22</speed>
</trkpt>
<trkpt lat="-7.330495" lon="-34.753181">
<ele>26.549999</ele>
<time>2018-08-21T17:51:22Z</time>
<speed>0.88</speed>
</trkpt>
<trkpt lat="-7.336714" lon="-34.749138">
<ele>-6.350000</ele>
<time>2018-08-21T18:04:33Z</time>
<speed>1.69</speed>
</trkpt>
<trkpt lat="-7.341043" lon="-34.744114">
<ele>1.680000</ele>
<time>2018-08-21T18:18:52Z</time>
<speed>1.33</speed>
</trkpt>
<trkpt lat="-7.340950" lon="-34.744164">
<ele>8.099999</ele>
<time>2018-08-21T18:19:11Z</time>
<speed>0.82</speed>
</trkpt>
<trkpt lat="-7.340132" lon="-34.744244">
<ele>0.770000</ele>
<time>2018-08-21T18:22:25Z</time>
<speed>0.35</speed>
</trkpt>
<trkpt lat="-7.335832" lon="-34.745327">
<ele>16.400000</ele>
<time>2018-08-21T18:40:42Z</time>
<speed>0.53</speed>
</trkpt>
<trkpt lat="-7.328693" lon="-34.746807">
<ele>2.140000</ele>
<time>2018-08-21T19:08:59Z</time>
<speed>0.25</speed>
</trkpt>
</trkseg>
</trk>
<trk>
<name>20180911-163009(16)</name>
<desc>Color:004000ff</desc>
<trkseg>
<trkpt lat="-7.343777" lon="-34.741405">
<ele>8.780000</ele>
<time>2018-08-22T01:39:58Z</time>
<speed>0.42</speed>
</trkpt>
<trkpt lat="-7.343727" lon="-34.741577">
<ele>1.600000</ele>
<time>2018-08-22T01:47:25Z</time>
<speed>1.28</speed>
</trkpt>
<trkpt lat="-7.343624" lon="-34.741596">
<ele>-1.640000</ele>
<time>2018-08-22T01:52:47Z</time>
<speed>0.00</speed>
</trkpt>
<trkpt lat="-7.343654" lon="-34.741539">
<ele>22.160000</ele>
<time>2018-08-22T01:59:09Z</time>
<speed>1.30</speed>
</trkpt>
<trkpt lat="-7.343624" lon="-34.741703">
<ele>-13.780000</ele>
<time>2018-08-22T02:09:12Z</time>
<speed>1.11</speed>
</trkpt>
<trkpt lat="-7.343571" lon="-34.741703">
<ele>-6.180000</ele>
<time>2018-08-22T02:14:31Z</time>
<speed>0.00</speed>
</trkpt>
<trkpt lat="-7.343570" lon="-34.741718">
<ele>14.360000</ele>
<time>2018-08-22T02:19:52Z</time>
<speed>0.56</speed>
</trkpt>
<trkpt lat="-7.343570" lon="-34.741707">
<ele>4.790000</ele>
<time>2018-08-22T02:27:04Z</time>
<speed>0.49</speed>
</trkpt>
<trkpt lat="-7.343490" lon="-34.741806">
<ele>16.850000</ele>
<time>2018-08-22T02:32:30Z</time>
<speed>0.00</speed>
</trkpt>
<trkpt lat="-7.343606" lon="-34.741802">
<ele>15.040000</ele>
<time>2018-08-22T02:38:05Z</time>
<speed>1.02</speed>
</trkpt>
<trkpt lat="-7.343473" lon="-34.741837">
<ele>12.040000</ele>
<time>2018-08-22T02:44:48Z</time>
<speed>0.49</speed>
</trkpt>
<trkpt lat="-7.343374" lon="-34.741806">
<ele>7.160000</ele>
<time>2018-08-22T02:51:52Z</time>
<speed>0.67</speed>
</trkpt>
<trkpt lat="-7.343341" lon="-34.741776">
<ele>14.049999</ele>
<time>2018-08-22T02:58:09Z</time>
<speed>0.22</speed>
</trkpt>
</trkseg>
</trk>
<trk>
<name>20180911-163009(17)</name>
<desc>Color:004000ff</desc>
<trkseg>
<trkpt lat="-7.343326" lon="-34.741810">
<ele>10.490000</ele>
<time>2018-08-22T03:05:43Z</time>
<speed>0.18</speed>
</trkpt>
<trkpt lat="-7.343278" lon="-34.741745">
<ele>12.910000</ele>
<time>2018-08-22T03:13:43Z</time>
<speed>0.55</speed>
</trkpt>
<trkpt lat="-7.343349" lon="-34.741756">
<ele>20.689999</ele>
<time>2018-08-22T03:24:56Z</time>
<speed>0.25</speed>
</trkpt>
<trkpt lat="-7.343298" lon="-34.741749">
<ele>-26.740000</ele>
<time>2018-08-22T03:50:37Z</time>
<speed>0.39</speed>
</trkpt>
<trkpt lat="-7.343298" lon="-34.741749">
<ele>-26.740000</ele>
<time>2018-08-22T04:20:29Z</time>
<speed>0.39</speed>
</trkpt>
<trkpt lat="-7.343281" lon="-34.741741">
<ele>6.160000</ele>
<time>2018-08-22T04:58:58Z</time>
<speed>0.10</speed>
</trkpt>
<trkpt lat="-7.343827" lon="-34.741459">
<ele>0.730000</ele>
<time>2018-08-22T05:37:38Z</time>
<speed>0.51</speed>
</trkpt>
<trkpt lat="-7.334875" lon="-34.744198">
<ele>-10.309999</ele>
<time>2018-08-22T06:17:14Z</time>
<speed>0.57</speed>
</trkpt>
<trkpt lat="-7.334875" lon="-34.744198">
<ele>-10.309999</ele>
<time>2018-08-22T07:02:47Z</time>
<speed>0.57</speed>
</trkpt>
<trkpt lat="-7.323578" lon="-34.747780">
<ele>7.030000</ele>
<time>2018-08-22T07:32:58Z</time>
<speed>0.30</speed>
</trkpt>
<trkpt lat="-7.323563" lon="-34.747822">
<ele>6.270000</ele>
<time>2018-08-22T07:38:39Z</time>
<speed>0.06</speed>
</trkpt>
<trkpt lat="-7.323563" lon="-34.747822">
<ele>6.270000</ele>
<time>2018-08-22T08:08:14Z</time>
<speed>0.06</speed>
</trkpt>
<trkpt lat="-7.323444" lon="-34.747772">
<ele>9.220000</ele>
<time>2018-08-22T08:47:37Z</time>
<speed>0.11</speed>
</trkpt>
<trkpt lat="-7.326105" lon="-34.746414">
<ele>-0.570000</ele>
<time>2018-08-22T09:36:06Z</time>
<speed>0.09</speed>
</trkpt>
<trkpt lat="-7.330626" lon="-34.745102">
<ele>6.310000</ele>
<time>2018-08-22T10:17:00Z</time>
<speed>0.17</speed>
</trkpt>
<trkpt lat="-7.335235" lon="-34.743813">
<ele>-8.070000</ele>
<time>2018-08-22T10:50:54Z</time>
<speed>0.00</speed>
</trkpt>
<trkpt lat="-7.337113" lon="-34.742775">
<ele>-8.020000</ele>
<time>2018-08-22T11:17:22Z</time>
<speed>0.66</speed>
</trkpt>
<trkpt lat="-7.337788" lon="-34.742611">
<ele>-0.020000</ele>
<time>2018-08-22T11:22:37Z</time>
<speed>0.39</speed>
</trkpt>
<trkpt lat="-7.338346" lon="-34.742378">
<ele>4.850000</ele>
<time>2018-08-22T11:27:53Z</time>
<speed>0.07</speed>
</trkpt>
<trkpt lat="-7.338964" lon="-34.742157">
<ele>8.200000</ele>
<time>2018-08-22T11:33:18Z</time>
<speed>0.19</speed>
</trkpt>
<trkpt lat="-7.340252" lon="-34.741970">
<ele>3.220000</ele>
<time>2018-08-22T11:43:32Z</time>
<speed>0.42</speed>
</trkpt>
<trkpt lat="-7.341422" lon="-34.741745">
<ele>3.100000</ele>
<time>2018-08-22T11:51:21Z</time>
<speed>0.00</speed>
</trkpt>
<trkpt lat="-7.342011" lon="-34.741718">
<ele>5.230000</ele>
<time>2018-08-22T11:56:34Z</time>
<speed>0.00</speed>
</trkpt>
<trkpt lat="-7.342744" lon="-34.741665">
<ele>6.020000</ele>
<time>2018-08-22T12:01:53Z</time>
<speed>0.00</speed>
</trkpt>
<trkpt lat="-7.342953" lon="-34.741962">
<ele>2.760000</ele>
<time>2018-08-22T12:07:08Z</time>
<speed>0.00</speed>
</trkpt>
<trkpt lat="-7.342793" lon="-34.740398">
<ele>3.100000</ele>
<time>2018-08-22T12:12:23Z</time>
<speed>1.66</speed>
</trkpt>
<trkpt lat="-7.343337" lon="-34.735798">
<ele>-0.200000</ele>
<time>2018-08-22T12:17:37Z</time>
<speed>1.26</speed>
</trkpt>
<trkpt lat="-7.344031" lon="-34.731617">
<ele>-1.050000</ele>
<time>2018-08-22T12:22:51Z</time>
<speed>1.49</speed>
</trkpt>
<trkpt lat="-7.344916" lon="-34.727654">
<ele>7.950000</ele>
<time>2018-08-22T12:28:06Z</time>
<speed>1.39</speed>
</trkpt>
<trkpt lat="-7.346455" lon="-34.724335">
<ele>1.200000</ele>
<time>2018-08-22T12:33:21Z</time>
<speed>1.15</speed>
</trkpt>
<trkpt lat="-7.345562" lon="-34.724693">
<ele>5.070000</ele>
<time>2018-08-22T12:38:35Z</time>
<speed>0.00</speed>
</trkpt>
<trkpt lat="-7.345469" lon="-34.724751">
<ele>6.700000</ele>
<time>2018-08-22T12:43:48Z</time>
<speed>0.00</speed>
</trkpt>
<trkpt lat="-7.345487" lon="-34.724796">
<ele>4.370000</ele>
<time>2018-08-22T12:49:02Z</time>
<speed>0.00</speed>
</trkpt>
<trkpt lat="-7.345388" lon="-34.724796">
<ele>4.990000</ele>
<time>2018-08-22T12:54:15Z</time>
<speed>0.00</speed>
</trkpt>
<trkpt lat="-7.345349" lon="-34.724792">
<ele>2.770000</ele>
<time>2018-08-22T12:59:30Z</time>
<speed>0.00</speed>
</trkpt>
<trkpt lat="-7.344956" lon="-34.724678">
<ele>26.740000</ele>
<time>2018-08-22T13:04:47Z</time>
<speed>0.00</speed>
</trkpt>
<trkpt lat="-7.345126" lon="-34.724937">
<ele>7.890000</ele>
<time>2018-08-22T13:10:01Z</time>
<speed>0.00</speed>
</trkpt>
<trkpt lat="-7.345091" lon="-34.724670">
<ele>-13.299999</ele>
<time>2018-08-22T13:15:16Z</time>
<speed>0.00</speed>
</trkpt>
<trkpt lat="-7.345038" lon="-34.725021">
<ele>2.550000</ele>
<time>2018-08-22T13:20:32Z</time>
<speed>0.00</speed>
</trkpt>
<trkpt lat="-7.344888" lon="-34.724873">
<ele>12.000000</ele>
<time>2018-08-22T13:25:51Z</time>
<speed>0.00</speed>
</trkpt>
<trkpt lat="-7.344896" lon="-34.725010">
<ele>16.150000</ele>
<time>2018-08-22T13:31:13Z</time>
<speed>0.76</speed>
</trkpt>
<trkpt lat="-7.344831" lon="-34.725056">
<ele>-2.680000</ele>
<time>2018-08-22T13:36:36Z</time>
<speed>0.82</speed>
</trkpt>
<trkpt lat="-7.344844" lon="-34.725037">
<ele>8.220000</ele>
<time>2018-08-22T13:41:59Z</time>
<speed>0.00</speed>
</trkpt>
<trkpt lat="-7.344701" lon="-34.725109">
<ele>20.199999</ele>
<time>2018-08-22T13:47:22Z</time>
<speed>0.00</speed>
</trkpt>
<trkpt lat="-7.344824" lon="-34.725098">
<ele>5.380000</ele>
<time>2018-08-22T13:52:46Z</time>
<speed>0.56</speed>
</trkpt>
<trkpt lat="-7.344741" lon="-34.725246">
<ele>5.490000</ele>
<time>2018-08-22T13:58:09Z</time>
<speed>0.26</speed>
</trkpt>
<trkpt lat="-7.344741" lon="-34.725246">
<ele>5.490000</ele>
<time>2018-08-22T14:07:36Z</time>
<speed>0.26</speed>
</trkpt>
<trkpt lat="-7.344330" lon="-34.725399">
<ele>14.490000</ele>
<time>2018-08-22T14:32:20Z</time>
<speed>0.35</speed>
</trkpt>
<trkpt lat="-7.343915" lon="-34.725510">
<ele>1.310000</ele>
<time>2018-08-22T15:03:12Z</time>
<speed>0.64</speed>
</trkpt>
<trkpt lat="-7.343556" lon="-34.725609">
<ele>11.190000</ele>
<time>2018-08-22T15:24:54Z</time>
<speed>0.62</speed>
</trkpt>
<trkpt lat="-7.343280" lon="-34.725609">
<ele>9.150000</ele>
<time>2018-08-22T15:45:57Z</time>
<speed>0.03</speed>
</trkpt>
<trkpt lat="-7.342978" lon="-34.725750">
<ele>12.809999</ele>
<time>2018-08-22T16:09:54Z</time>
<speed>0.44</speed>
</trkpt>
<trkpt lat="-7.342631" lon="-34.725880">
<ele>5.530000</ele>
<time>2018-08-22T16:32:31Z</time>
<speed>0.27</speed>
</trkpt>
<trkpt lat="-7.342412" lon="-34.725964">
<ele>-13.120000</ele>
<time>2018-08-22T16:52:30Z</time>
<speed>0.15</speed>
</trkpt>
<trkpt lat="-7.342288" lon="-34.725880">
<ele>12.420000</ele>
<time>2018-08-22T17:14:32Z</time>
<speed>0.09</speed>
</trkpt>
<trkpt lat="-7.342191" lon="-34.725937">
<ele>6.710000</ele>
<time>2018-08-22T17:31:39Z</time>
<speed>0.54</speed>
</trkpt>
<trkpt lat="-7.342112" lon="-34.726059">
<ele>3.640000</ele>
<time>2018-08-22T17:46:10Z</time>
<speed>0.76</speed>
</trkpt>
<trkpt lat="-7.342021" lon="-34.726124">
<ele>1.610000</ele>
<time>2018-08-22T18:02:01Z</time>
<speed>0.42</speed>
</trkpt>
<trkpt lat="-7.341667" lon="-34.725948">
<ele>11.340000</ele>
<time>2018-08-22T18:29:58Z</time>
<speed>0.00</speed>
</trkpt>
<trkpt lat="-7.340786" lon="-34.726124">
<ele>13.469999</ele>
<time>2018-08-22T18:54:24Z</time>
<speed>0.22</speed>
</trkpt>
<trkpt lat="-7.336770" lon="-34.727272">
<ele>15.480000</ele>
<time>2018-08-22T19:10:32Z</time>
<speed>0.57</speed>
</trkpt>
<trkpt lat="-7.332907" lon="-34.728481">
<ele>15.429999</ele>
<time>2018-08-22T19:26:29Z</time>
<speed>0.47</speed>
</trkpt>
<trkpt lat="-7.331407" lon="-34.728809">
<ele>17.469999</ele>
<time>2018-08-22T19:32:02Z</time>
<speed>0.69</speed>
</trkpt>
<trkpt lat="-7.328668" lon="-34.729683">
<ele>16.059999</ele>
<time>2018-08-22T19:42:32Z</time>
<speed>0.55</speed>
</trkpt>
<trkpt lat="-7.325848" lon="-34.730312">
<ele>19.779999</ele>
<time>2018-08-22T19:53:16Z</time>
<speed>0.28</speed>
</trkpt>
<trkpt lat="-7.323006" lon="-34.731186">
<ele>22.250000</ele>
<time>2018-08-22T20:04:26Z</time>
<speed>0.62</speed>
</trkpt>
<trkpt lat="-7.321795" lon="-34.731556">
<ele>20.029999</ele>
<time>2018-08-22T20:12:54Z</time>
<speed>0.23</speed>
</trkpt>
<trkpt lat="-7.321763" lon="-34.731590">
<ele>13.730000</ele>
<time>2018-08-22T20:21:40Z</time>
<speed>0.17</speed>
</trkpt>
<trkpt lat="-7.321837" lon="-34.731506">
<ele>27.180000</ele>
<time>2018-08-22T20:30:44Z</time>
<speed>0.37</speed>
</trkpt>
<trkpt lat="-7.321839" lon="-34.731525">
<ele>26.799999</ele>
<time>2018-08-22T20:39:52Z</time>
<speed>0.17</speed>
</trkpt>
<trkpt lat="-7.321866" lon="-34.731472">
<ele>29.660000</ele>
<time>2018-08-22T20:49:18Z</time>
<speed>0.13</speed>
</trkpt>
<trkpt lat="-7.321714" lon="-34.731686">
<ele>9.130000</ele>
<time>2018-08-22T20:59:02Z</time>
<speed>0.22</speed>
</trkpt>
<trkpt lat="-7.321679" lon="-34.731697">
<ele>10.730000</ele>
<time>2018-08-22T21:08:43Z</time>
<speed>0.00</speed>
</trkpt>
<trkpt lat="-7.322046" lon="-34.731606">
<ele>3.870000</ele>
<time>2018-08-22T21:13:56Z</time>
<speed>0.00</speed>
</trkpt>
<trkpt lat="-7.321952" lon="-34.730984">
<ele>1.470000</ele>
<time>2018-08-22T21:19:07Z</time>
<speed>1.07</speed>
</trkpt>
<trkpt lat="-7.322962" lon="-34.730785">
<ele>3.850000</ele>
<time>2018-08-22T21:24:18Z</time>
<speed>0.00</speed>
</trkpt>
<trkpt lat="-7.323646" lon="-34.730625">
<ele>3.380000</ele>
<time>2018-08-22T21:29:31Z</time>
<speed>0.00</speed>
</trkpt>
<trkpt lat="-7.324432" lon="-34.730434">
<ele>6.190000</ele>
<time>2018-08-22T21:34:41Z</time>
<speed>0.00</speed>
</trkpt>
<trkpt lat="-7.325390" lon="-34.730286">
<ele>10.080000</ele>
<time>2018-08-22T21:39:56Z</time>
<speed>0.00</speed>
</trkpt>
<trkpt lat="-7.325941" lon="-34.730000">
<ele>6.440000</ele>
<time>2018-08-22T21:45:07Z</time>
<speed>0.00</speed>
</trkpt>
<trkpt lat="-7.326734" lon="-34.729923">
<ele>8.200000</ele>
<time>2018-08-22T21:50:27Z</time>
<speed>1.00</speed>
</trkpt>
<trkpt lat="-7.327398" lon="-34.729687">
<ele>8.670000</ele>
<time>2018-08-22T21:55:38Z</time>
<speed>0.11</speed>
</trkpt>
<trkpt lat="-7.328199" lon="-34.729431">
<ele>11.679999</ele>
<time>2018-08-22T22:01:23Z</time>
<speed>0.45</speed>
</trkpt>
<trkpt lat="-7.328370" lon="-34.729321">
<ele>5.440000</ele>
<time>2018-08-22T22:06:35Z</time>
<speed>0.00</speed>
</trkpt>
<trkpt lat="-7.328865" lon="-34.729214">
<ele>3.980000</ele>
<time>2018-08-22T22:11:45Z</time>
<speed>0.00</speed>
</trkpt>
<trkpt lat="-7.329486" lon="-34.728989">
<ele>4.560000</ele>
<time>2018-08-22T22:16:55Z</time>
<speed>0.00</speed>
</trkpt>
<trkpt lat="-7.330390" lon="-34.728825">
<ele>1.390000</ele>
<time>2018-08-22T22:22:05Z</time>
<speed>0.00</speed>
</trkpt>
<trkpt lat="-7.331207" lon="-34.728783">
<ele>1.620000</ele>
<time>2018-08-22T22:27:15Z</time>
<speed>0.00</speed>
</trkpt>
<trkpt lat="-7.332119" lon="-34.728786">
<ele>6.730000</ele>
<time>2018-08-22T22:32:25Z</time>
<speed>0.00</speed>
</trkpt>
<trkpt lat="-7.331675" lon="-34.727623">
<ele>5.450000</ele>
<time>2018-08-22T22:37:35Z</time>
<speed>0.21</speed>
</trkpt>
<trkpt lat="-7.332437" lon="-34.727467">
<ele>12.820000</ele>
<time>2018-08-22T22:42:47Z</time>
<speed>0.00</speed>
</trkpt>
<trkpt lat="-7.333153" lon="-34.727352">
<ele>5.810000</ele>
<time>2018-08-22T22:47:59Z</time>
<speed>0.00</speed>
</trkpt>
<trkpt lat="-7.334055" lon="-34.727058">
<ele>21.350000</ele>
<time>2018-08-22T22:53:10Z</time>
<speed>0.00</speed>
</trkpt>
<trkpt lat="-7.334813" lon="-34.726986">
<ele>0.440000</ele>
<time>2018-08-22T22:58:22Z</time>
<speed>0.00</speed>
</trkpt>
<trkpt lat="-7.335547" lon="-34.726849">
<ele>-9.469999</ele>
<time>2018-08-22T23:03:38Z</time>
<speed>0.00</speed>
</trkpt>
<trkpt lat="-7.336155" lon="-34.726887">
<ele>2.700000</ele>
<time>2018-08-22T23:08:50Z</time>
<speed>0.00</speed>
</trkpt>
<trkpt lat="-7.336926" lon="-34.726757">
<ele>-8.270000</ele>
<time>2018-08-22T23:14:02Z</time>
<speed>0.00</speed>
</trkpt>
<trkpt lat="-7.337508" lon="-34.726696">
<ele>-4.700000</ele>
<time>2018-08-22T23:19:14Z</time>
<speed>0.00</speed>
</trkpt>
<trkpt lat="-7.338038" lon="-34.726631">
<ele>10.750000</ele>
<time>2018-08-22T23:24:26Z</time>
<speed>0.00</speed>
</trkpt>
<trkpt lat="-7.338261" lon="-34.726566">
<ele>-3.770000</ele>
<time>2018-08-22T23:29:38Z</time>
<speed>0.00</speed>
</trkpt>
<trkpt lat="-7.338739" lon="-34.726460">
<ele>9.809999</ele>
<time>2018-08-22T23:34:52Z</time>
<speed>0.00</speed>
</trkpt>
<trkpt lat="-7.339526" lon="-34.726330">
<ele>5.840000</ele>
<time>2018-08-22T23:40:04Z</time>
<speed>0.00</speed>
</trkpt>
<trkpt lat="-7.340331" lon="-34.726131">
<ele>5.150000</ele>
<time>2018-08-22T23:45:17Z</time>
<speed>0.00</speed>
</trkpt>
<trkpt lat="-7.341239" lon="-34.726238">
<ele>20.010000</ele>
<time>2018-08-22T23:50:37Z</time>
<speed>0.00</speed>
</trkpt>
<trkpt lat="-7.339749" lon="-34.729469">
<ele>6.300000</ele>
<time>2018-08-22T23:55:51Z</time>
<speed>2.41</speed>
</trkpt>
<trkpt lat="-7.337145" lon="-34.736370">
<ele>6.240000</ele>
<time>2018-08-23T00:01:34Z</time>
<speed>2.68</speed>
</trkpt>
<trkpt lat="-7.334537" lon="-34.743004">
<ele>4.530000</ele>
<time>2018-08-23T00:07:10Z</time>
<speed>2.46</speed>
</trkpt>
<trkpt lat="-7.331774" lon="-34.751400">
<ele>-5.640000</ele>
<time>2018-08-23T00:14:11Z</time>
<speed>2.96</speed>
</trkpt>
<trkpt lat="-7.328077" lon="-34.761402">
<ele>-11.540000</ele>
<time>2018-08-23T00:22:50Z</time>
<speed>2.01</speed>
</trkpt>
<trkpt lat="-7.323825" lon="-34.773426">
<ele>-1.750000</ele>
<time>2018-08-23T00:33:00Z</time>
<speed>2.64</speed>
</trkpt>
<trkpt lat="-7.319706" lon="-34.785248">
<ele>-5.500000</ele>
<time>2018-08-23T00:43:17Z</time>
<speed>1.68</speed>
</trkpt>
<trkpt lat="-7.309211" lon="-34.790199">
<ele>-2.860000</ele>
<time>2018-08-23T00:53:17Z</time>
<speed>2.09</speed>
</trkpt>
<trkpt lat="-7.297929" lon="-34.793751">
<ele>24.410000</ele>
<time>2018-08-23T01:02:39Z</time>
<speed>2.48</speed>
</trkpt>
<trkpt lat="-7.287311" lon="-34.798290">
<ele>2.080000</ele>
<time>2018-08-23T01:11:42Z</time>
<speed>1.90</speed>
</trkpt>
<trkpt lat="-7.285233" lon="-34.798954">
<ele>5.150000</ele>
<time>2018-08-23T01:22:07Z</time>
<speed>0.25</speed>
</trkpt>
<trkpt lat="-7.285301" lon="-34.802113">
<ele>15.059999</ele>
<time>2018-08-23T01:38:37Z</time>
<speed>3.75</speed>
</trkpt>
<trkpt lat="-7.299817" lon="-34.816135">
<ele>51.169998</ele>
<time>2018-08-23T01:44:02Z</time>
<speed>7.22</speed>
</trkpt>
<trkpt lat="-7.301506" lon="-34.815681">
<ele>71.959999</ele>
<time>2018-08-23T01:54:39Z</time>
<speed>0.30</speed>
</trkpt>
<trkpt lat="-7.301569" lon="-34.815956">
<ele>48.039997</ele>
<time>2018-08-23T02:05:56Z</time>
<speed>0.00</speed>
</trkpt>
<trkpt lat="-7.301578" lon="-34.815762">
<ele>70.949997</ele>
<time>2018-08-23T02:15:52Z</time>
<speed>0.00</speed>
</trkpt>
<trkpt lat="-7.301517" lon="-34.815845">
<ele>55.869999</ele>
<time>2018-08-23T02:21:02Z</time>
<speed>0.00</speed>
</trkpt>
<trkpt lat="-7.301518" lon="-34.815903">
<ele>60.299999</ele>
<time>2018-08-23T02:26:11Z</time>
<speed>0.00</speed>
</trkpt>
<trkpt lat="-7.301471" lon="-34.815838">
<ele>69.619995</ele>
<time>2018-08-23T02:31:20Z</time>
<speed>0.00</speed>
</trkpt>
<trkpt lat="-7.301525" lon="-34.815823">
<ele>62.020000</ele>
<time>2018-08-23T02:36:31Z</time>
<speed>0.00</speed>
</trkpt>
<trkpt lat="-7.301631" lon="-34.815762">
<ele>62.680000</ele>
<time>2018-08-23T02:41:57Z</time>
<speed>0.19</speed>
</trkpt>
<trkpt lat="-7.301598" lon="-34.815670">
<ele>113.979996</ele>
<time>2018-08-23T02:47:22Z</time>
<speed>0.50</speed>
</trkpt>
<trkpt lat="-7.301578" lon="-34.815990">
<ele>42.559998</ele>
<time>2018-08-23T02:52:44Z</time>
<speed>0.33</speed>
</trkpt>
<trkpt lat="-7.301559" lon="-34.815758">
<ele>66.169998</ele>
<time>2018-08-23T02:58:54Z</time>
<speed>0.05</speed>
</trkpt>
</trkseg>
</trk>
<trk>
<name>20180911-163009(18)</name>
<desc>Color:004000ff</desc>
<trkseg>
<trkpt lat="-7.301659" lon="-34.815773">
<ele>66.220001</ele>
<time>2018-08-23T03:07:40Z</time>
<speed>0.00</speed>
</trkpt>
<trkpt lat="-7.301577" lon="-34.815758">
<ele>67.080002</ele>
<time>2018-08-23T03:12:50Z</time>
<speed>0.00</speed>
</trkpt>
<trkpt lat="-7.301574" lon="-34.815742">
<ele>70.279999</ele>
<time>2018-08-23T03:17:59Z</time>
<speed>0.07</speed>
</trkpt>
<trkpt lat="-7.301545" lon="-34.815781">
<ele>79.169998</ele>
<time>2018-08-23T03:23:09Z</time>
<speed>0.00</speed>
</trkpt>
<trkpt lat="-7.301559" lon="-34.815777">
<ele>61.910000</ele>
<time>2018-08-23T03:28:20Z</time>
<speed>0.00</speed>
</trkpt>
<trkpt lat="-7.301647" lon="-34.815765">
<ele>41.340000</ele>
<time>2018-08-23T03:33:30Z</time>
<speed>0.00</speed>
</trkpt>
<trkpt lat="-7.301534" lon="-34.815792">
<ele>49.020000</ele>
<time>2018-08-23T03:38:42Z</time>
<speed>0.00</speed>
</trkpt>
<trkpt lat="-7.301528" lon="-34.815811">
<ele>52.559998</ele>
<time>2018-08-23T03:43:52Z</time>
<speed>0.00</speed>
</trkpt>
<trkpt lat="-7.301537" lon="-34.815804">
<ele>55.869999</ele>
<time>2018-08-23T03:49:03Z</time>
<speed>0.12</speed>
</trkpt>
<trkpt lat="-7.301520" lon="-34.815758">
<ele>77.409996</ele>
<time>2018-08-23T03:54:13Z</time>
<speed>0.00</speed>
</trkpt>
<trkpt lat="-7.301594" lon="-34.815788">
<ele>53.250000</ele>
<time>2018-08-23T03:59:24Z</time>
<speed>0.00</speed>
</trkpt>
<trkpt lat="-7.301590" lon="-34.815781">
<ele>66.339996</ele>
<time>2018-08-23T04:04:39Z</time>
<speed>0.14</speed>
</trkpt>
<trkpt lat="-7.301536" lon="-34.815792">
<ele>65.290001</ele>
<time>2018-08-23T04:09:53Z</time>
<speed>0.29</speed>
</trkpt>
<trkpt lat="-7.301560" lon="-34.815796">
<ele>69.849998</ele>
<time>2018-08-23T04:15:09Z</time>
<speed>0.08</speed>
</trkpt>
<trkpt lat="-7.301571" lon="-34.815777">
<ele>62.189999</ele>
<time>2018-08-23T04:20:24Z</time>
<speed>0.00</speed>
</trkpt>
<trkpt lat="-7.301574" lon="-34.815716">
<ele>51.449997</ele>
<time>2018-08-23T04:25:38Z</time>
<speed>0.15</speed>
</trkpt>
<trkpt lat="-7.301582" lon="-34.815784">
<ele>62.090000</ele>
<time>2018-08-23T04:30:52Z</time>
<speed>0.00</speed>
</trkpt>
<trkpt lat="-7.301564" lon="-34.815727">
<ele>59.399998</ele>
<time>2018-08-23T04:36:06Z</time>
<speed>0.00</speed>
</trkpt>
<trkpt lat="-7.301562" lon="-34.815712">
<ele>67.510002</ele>
<time>2018-08-23T04:41:20Z</time>
<speed>0.22</speed>
</trkpt>
<trkpt lat="-7.301516" lon="-34.815845">
<ele>53.949997</ele>
<time>2018-08-23T04:46:34Z</time>
<speed>0.00</speed>
</trkpt>
<trkpt lat="-7.301553" lon="-34.815784">
<ele>73.379997</ele>
<time>2018-08-23T04:51:48Z</time>
<speed>0.10</speed>
</trkpt>
<trkpt lat="-7.301554" lon="-34.815727">
<ele>74.760002</ele>
<time>2018-08-23T04:57:03Z</time>
<speed>0.00</speed>
</trkpt>
<trkpt lat="-7.301543" lon="-34.815952">
<ele>63.219997</ele>
<time>2018-08-23T05:02:21Z</time>
<speed>0.00</speed>
</trkpt>
<trkpt lat="-7.301506" lon="-34.815784">
<ele>55.649998</ele>
<time>2018-08-23T05:07:35Z</time>
<speed>0.00</speed>
</trkpt>
<trkpt lat="-7.301548" lon="-34.815701">
<ele>59.020000</ele>
<time>2018-08-23T05:12:49Z</time>
<speed>0.00</speed>
</trkpt>
<trkpt lat="-7.301657" lon="-34.815716">
<ele>54.680000</ele>
<time>2018-08-23T05:18:03Z</time>
<speed>0.00</speed>
</trkpt>
<trkpt lat="-7.301569" lon="-34.815807">
<ele>48.450001</ele>
<time>2018-08-23T05:23:25Z</time>
<speed>0.44</speed>
</trkpt>
<trkpt lat="-7.301471" lon="-34.815670">
<ele>91.979996</ele>
<time>2018-08-23T05:28:50Z</time>
<speed>0.16</speed>
</trkpt>
<trkpt lat="-7.301592" lon="-34.815784">
<ele>79.279999</ele>
<time>2018-08-23T05:34:31Z</time>
<speed>0.08</speed>
</trkpt>
<trkpt lat="-7.301561" lon="-34.815773">
<ele>74.889999</ele>
<time>2018-08-23T05:40:07Z</time>
<speed>0.00</speed>
</trkpt>
<trkpt lat="-7.301516" lon="-34.815735">
<ele>80.930000</ele>
<time>2018-08-23T05:45:22Z</time>
<speed>0.00</speed>
</trkpt>
<trkpt lat="-7.301529" lon="-34.815758">
<ele>88.459999</ele>
<time>2018-08-23T05:50:36Z</time>
<speed>0.00</speed>
</trkpt>
<trkpt lat="-7.301526" lon="-34.815769">
<ele>71.349998</ele>
<time>2018-08-23T05:55:51Z</time>
<speed>0.00</speed>
</trkpt>
<trkpt lat="-7.301466" lon="-34.815758">
<ele>52.320000</ele>
<time>2018-08-23T06:01:08Z</time>
<speed>0.00</speed>
</trkpt>
<trkpt lat="-7.301585" lon="-34.815784">
<ele>52.750000</ele>
<time>2018-08-23T06:06:21Z</time>
<speed>0.00</speed>
</trkpt>
<trkpt lat="-7.301501" lon="-34.815773">
<ele>72.809998</ele>
<time>2018-08-23T06:11:34Z</time>
<speed>0.00</speed>
</trkpt>
<trkpt lat="-7.301530" lon="-34.815735">
<ele>63.399998</ele>
<time>2018-08-23T06:16:50Z</time>
<speed>0.13</speed>
</trkpt>
<trkpt lat="-7.301519" lon="-34.815804">
<ele>65.639999</ele>
<time>2018-08-23T06:22:03Z</time>
<speed>0.40</speed>
</trkpt>
<trkpt lat="-7.301612" lon="-34.815659">
<ele>69.889999</ele>
<time>2018-08-23T06:27:17Z</time>
<speed>0.00</speed>
</trkpt>
<trkpt lat="-7.301540" lon="-34.815769">
<ele>68.209999</ele>
<time>2018-08-23T06:32:30Z</time>
<speed>0.00</speed>
</trkpt>
<trkpt lat="-7.301332" lon="-34.815773">
<ele>92.139999</ele>
<time>2018-08-23T06:37:44Z</time>
<speed>0.00</speed>
</trkpt>
<trkpt lat="-7.301504" lon="-34.815842">
<ele>76.099998</ele>
<time>2018-08-23T06:42:59Z</time>
<speed>0.00</speed>
</trkpt>
<trkpt lat="-7.301576" lon="-34.815735">
<ele>92.269997</ele>
<time>2018-08-23T06:48:13Z</time>
<speed>0.00</speed>
</trkpt>
<trkpt lat="-7.301652" lon="-34.815708">
<ele>93.369995</ele>
<time>2018-08-23T06:53:28Z</time>
<speed>0.00</speed>
</trkpt>
<trkpt lat="-7.301411" lon="-34.815727">
<ele>77.059998</ele>
<time>2018-08-23T06:58:51Z</time>
<speed>0.00</speed>
</trkpt>
<trkpt lat="-7.301556" lon="-34.815693">
<ele>58.049999</ele>
<time>2018-08-23T07:04:16Z</time>
<speed>0.00</speed>
</trkpt>
<trkpt lat="-7.301584" lon="-34.815933">
<ele>-2.290000</ele>
<time>2018-08-23T07:09:49Z</time>
<speed>0.14</speed>
</trkpt>
<trkpt lat="-7.301406" lon="-34.815704">
<ele>81.709999</ele>
<time>2018-08-23T07:15:09Z</time>
<speed>0.00</speed>
</trkpt>
<trkpt lat="-7.301629" lon="-34.815727">
<ele>52.869999</ele>
<time>2018-08-23T07:20:24Z</time>
<speed>0.00</speed>
</trkpt>
<trkpt lat="-7.301603" lon="-34.815842">
<ele>46.129997</ele>
<time>2018-08-23T07:25:45Z</time>
<speed>0.00</speed>
</trkpt>
<trkpt lat="-7.301692" lon="-34.815819">
<ele>41.910000</ele>
<time>2018-08-23T07:30:59Z</time>
<speed>0.00</speed>
</trkpt>
<trkpt lat="-7.301591" lon="-34.815815">
<ele>57.949997</ele>
<time>2018-08-23T07:36:13Z</time>
<speed>0.00</speed>
</trkpt>
<trkpt lat="-7.301621" lon="-34.815758">
<ele>58.070000</ele>
<time>2018-08-23T07:41:27Z</time>
<speed>0.00</speed>
</trkpt>
<trkpt lat="-7.301633" lon="-34.815826">
<ele>22.670000</ele>
<time>2018-08-23T07:46:41Z</time>
<speed>0.00</speed>
</trkpt>
<trkpt lat="-7.301594" lon="-34.815735">
<ele>52.739998</ele>
<time>2018-08-23T07:51:55Z</time>
<speed>0.00</speed>
</trkpt>
<trkpt lat="-7.301526" lon="-34.815746">
<ele>81.189995</ele>
<time>2018-08-23T07:57:08Z</time>
<speed>0.00</speed>
</trkpt>
<trkpt lat="-7.301455" lon="-34.815777">
<ele>79.549995</ele>
<time>2018-08-23T08:03:04Z</time>
<speed>0.69</speed>
</trkpt>
<trkpt lat="-7.301737" lon="-34.815735">
<ele>57.759998</ele>
<time>2018-08-23T08:08:17Z</time>
<speed>0.00</speed>
</trkpt>
<trkpt lat="-7.301549" lon="-34.815720">
<ele>82.349998</ele>
<time>2018-08-23T08:13:31Z</time>
<speed>0.00</speed>
</trkpt>
<trkpt lat="-7.301334" lon="-34.815823">
<ele>91.869995</ele>
<time>2018-08-23T08:18:43Z</time>
<speed>0.00</speed>
</trkpt>
<trkpt lat="-7.301521" lon="-34.815754">
<ele>63.090000</ele>
<time>2018-08-23T08:23:55Z</time>
<speed>0.00</speed>
</trkpt>
<trkpt lat="-7.301503" lon="-34.815830">
<ele>82.279999</ele>
<time>2018-08-23T08:29:08Z</time>
<speed>0.00</speed>
</trkpt>
<trkpt lat="-7.301571" lon="-34.815792">
<ele>56.309998</ele>
<time>2018-08-23T08:34:21Z</time>
<speed>0.08</speed>
</trkpt>
<trkpt lat="-7.301529" lon="-34.815773">
<ele>70.320000</ele>
<time>2018-08-23T08:39:34Z</time>
<speed>0.13</speed>
</trkpt>
<trkpt lat="-7.301538" lon="-34.815784">
<ele>60.259998</ele>
<time>2018-08-23T08:44:46Z</time>
<speed>0.00</speed>
</trkpt>
<trkpt lat="-7.301542" lon="-34.815773">
<ele>63.629997</ele>
<time>2018-08-23T08:49:58Z</time>
<speed>0.12</speed>
</trkpt>
<trkpt lat="-7.301619" lon="-34.815697">
<ele>47.129997</ele>
<time>2018-08-23T08:55:13Z</time>
<speed>0.00</speed>
</trkpt>
<trkpt lat="-7.301561" lon="-34.815689">
<ele>55.619999</ele>
<time>2018-08-23T09:00:30Z</time>
<speed>0.00</speed>
</trkpt>
<trkpt lat="-7.301562" lon="-34.815781">
<ele>63.230000</ele>
<time>2018-08-23T09:05:47Z</time>
<speed>0.34</speed>
</trkpt>
<trkpt lat="-7.301609" lon="-34.815842">
<ele>42.669998</ele>
<time>2018-08-23T09:11:00Z</time>
<speed>0.00</speed>
</trkpt>
<trkpt lat="-7.301640" lon="-34.815838">
<ele>37.329998</ele>
<time>2018-08-23T09:16:31Z</time>
<speed>0.17</speed>
</trkpt>
<trkpt lat="-7.301565" lon="-34.815887">
<ele>92.459999</ele>
<time>2018-08-23T09:21:47Z</time>
<speed>0.00</speed>
</trkpt>
<trkpt lat="-7.301623" lon="-34.815826">
<ele>33.540001</ele>
<time>2018-08-23T09:27:01Z</time>
<speed>0.00</speed>
</trkpt>
<trkpt lat="-7.301580" lon="-34.815697">
<ele>52.559998</ele>
<time>2018-08-23T09:32:15Z</time>
<speed>0.00</speed>
</trkpt>
<trkpt lat="-7.301511" lon="-34.815853">
<ele>87.699997</ele>
<time>2018-08-23T09:37:29Z</time>
<speed>0.00</speed>
</trkpt>
<trkpt lat="-7.301533" lon="-34.815735">
<ele>75.669998</ele>
<time>2018-08-23T09:42:42Z</time>
<speed>0.00</speed>
</trkpt>
<trkpt lat="-7.301610" lon="-34.815689">
<ele>23.330000</ele>
<time>2018-08-23T09:47:56Z</time>
<speed>0.00</speed>
</trkpt>
<trkpt lat="-7.301563" lon="-34.815689">
<ele>50.539997</ele>
<time>2018-08-23T09:53:09Z</time>
<speed>0.00</speed>
</trkpt>
<trkpt lat="-7.301551" lon="-34.815773">
<ele>42.430000</ele>
<time>2018-08-23T09:58:24Z</time>
<speed>0.00</speed>
</trkpt>
<trkpt lat="-7.301544" lon="-34.815636">
<ele>65.500000</ele>
<time>2018-08-23T10:03:43Z</time>
<speed>0.00</speed>
</trkpt>
<trkpt lat="-7.301573" lon="-34.815739">
<ele>61.270000</ele>
<time>2018-08-23T10:08:57Z</time>
<speed>0.00</speed>
</trkpt>
<trkpt lat="-7.301515" lon="-34.815666">
<ele>76.099998</ele>
<time>2018-08-23T10:14:10Z</time>
<speed>0.00</speed>
</trkpt>
<trkpt lat="-7.301568" lon="-34.815739">
<ele>59.469997</ele>
<time>2018-08-23T10:19:23Z</time>
<speed>0.00</speed>
</trkpt>
<trkpt lat="-7.301680" lon="-34.815601">
<ele>83.290001</ele>
<time>2018-08-23T10:24:36Z</time>
<speed>0.00</speed>
</trkpt>
<trkpt lat="-7.301611" lon="-34.815697">
<ele>59.980000</ele>
<time>2018-08-23T10:29:50Z</time>
<speed>0.00</speed>
</trkpt>
<trkpt lat="-7.301587" lon="-34.815708">
<ele>61.520000</ele>
<time>2018-08-23T10:35:03Z</time>
<speed>0.00</speed>
</trkpt>
<trkpt lat="-7.301527" lon="-34.815647">
<ele>72.419998</ele>
<time>2018-08-23T10:40:16Z</time>
<speed>0.00</speed>
</trkpt>
<trkpt lat="-7.301567" lon="-34.815773">
<ele>61.029999</ele>
<time>2018-08-23T10:45:29Z</time>
<speed>0.08</speed>
</trkpt>
<trkpt lat="-7.301638" lon="-34.815765">
<ele>51.079998</ele>
<time>2018-08-23T10:50:43Z</time>
<speed>0.00</speed>
</trkpt>
<trkpt lat="-7.301820" lon="-34.815788">
<ele>62.039997</ele>
<time>2018-08-23T10:55:57Z</time>
<speed>0.00</speed>
</trkpt>
<trkpt lat="-7.301521" lon="-34.815815">
<ele>60.079998</ele>
<time>2018-08-23T11:01:13Z</time>
<speed>0.00</speed>
</trkpt>
<trkpt lat="-7.301606" lon="-34.815903">
<ele>27.930000</ele>
<time>2018-08-23T11:06:28Z</time>
<speed>0.00</speed>
</trkpt>
<trkpt lat="-7.301567" lon="-34.815739">
<ele>88.209999</ele>
<time>2018-08-23T11:11:42Z</time>
<speed>0.00</speed>
</trkpt>
<trkpt lat="-7.301600" lon="-34.815723">
<ele>101.169998</ele>
<time>2018-08-23T11:16:56Z</time>
<speed>0.00</speed>
</trkpt>
<trkpt lat="-7.301565" lon="-34.815842">
<ele>53.869999</ele>
<time>2018-08-23T11:22:11Z</time>
<speed>0.00</speed>
</trkpt>
<trkpt lat="-7.301601" lon="-34.815781">
<ele>67.169998</ele>
<time>2018-08-23T11:27:26Z</time>
<speed>0.00</speed>
</trkpt>
<trkpt lat="-7.301608" lon="-34.815754">
<ele>68.229996</ele>
<time>2018-08-23T11:32:41Z</time>
<speed>0.00</speed>
</trkpt>
<trkpt lat="-7.301787" lon="-34.815861">
<ele>43.219997</ele>
<time>2018-08-23T11:38:08Z</time>
<speed>0.09</speed>
</trkpt>
<trkpt lat="-7.301443" lon="-34.815792">
<ele>81.830002</ele>
<time>2018-08-23T11:43:39Z</time>
<speed>0.08</speed>
</trkpt>
<trkpt lat="-7.301649" lon="-34.815868">
<ele>84.659996</ele>
<time>2018-08-23T11:49:07Z</time>
<speed>0.15</speed>
</trkpt>
<trkpt lat="-7.301755" lon="-34.815857">
<ele>50.320000</ele>
<time>2018-08-23T11:54:36Z</time>
<speed>0.23</speed>
</trkpt>
<trkpt lat="-7.301575" lon="-34.815845">
<ele>60.059998</ele>
<time>2018-08-23T12:00:27Z</time>
<speed>0.04</speed>
</trkpt>
<trkpt lat="-7.301563" lon="-34.815830">
<ele>71.180000</ele>
<time>2018-08-23T12:07:34Z</time>
<speed>0.00</speed>
</trkpt>
<trkpt lat="-7.301580" lon="-34.815777">
<ele>58.349998</ele>
<time>2018-08-23T12:12:44Z</time>
<speed>0.00</speed>
</trkpt>
<trkpt lat="-7.301582" lon="-34.815792">
<ele>63.959999</ele>
<time>2018-08-23T12:17:54Z</time>
<speed>0.06</speed>
</trkpt>
<trkpt lat="-7.301557" lon="-34.815842">
<ele>56.930000</ele>
<time>2018-08-23T12:23:05Z</time>
<speed>0.00</speed>
</trkpt>
<trkpt lat="-7.301635" lon="-34.815865">
<ele>55.340000</ele>
<time>2018-08-23T12:28:15Z</time>
<speed>0.00</speed>
</trkpt>
<trkpt lat="-7.301535" lon="-34.815758">
<ele>68.080002</ele>
<time>2018-08-23T12:33:27Z</time>
<speed>0.13</speed>
</trkpt>
<trkpt lat="-7.301583" lon="-34.815807">
<ele>57.059998</ele>
<time>2018-08-23T12:38:38Z</time>
<speed>0.00</speed>
</trkpt>
<trkpt lat="-7.301593" lon="-34.815693">
<ele>46.959999</ele>
<time>2018-08-23T12:43:50Z</time>
<speed>0.00</speed>
</trkpt>
<trkpt lat="-7.301532" lon="-34.815876">
<ele>54.099998</ele>
<time>2018-08-23T12:49:00Z</time>
<speed>0.22</speed>
</trkpt>
<trkpt lat="-7.301574" lon="-34.815731">
<ele>67.080002</ele>
<time>2018-08-23T12:54:12Z</time>
<speed>0.21</speed>
</trkpt>
<trkpt lat="-7.301579" lon="-34.815769">
<ele>61.789997</ele>
<time>2018-08-23T12:59:26Z</time>
<speed>0.00</speed>
</trkpt>
<trkpt lat="-7.301573" lon="-34.815815">
<ele>58.020000</ele>
<time>2018-08-23T13:04:42Z</time>
<speed>0.00</speed>
</trkpt>
<trkpt lat="-7.301610" lon="-34.815643">
<ele>73.540001</ele>
<time>2018-08-23T13:09:55Z</time>
<speed>0.00</speed>
</trkpt>
<trkpt lat="-7.301568" lon="-34.815811">
<ele>77.519997</ele>
<time>2018-08-23T13:15:08Z</time>
<speed>0.00</speed>
</trkpt>
<trkpt lat="-7.301593" lon="-34.815762">
<ele>69.669998</ele>
<time>2018-08-23T13:20:22Z</time>
<speed>0.00</speed>
</trkpt>
<trkpt lat="-7.301568" lon="-34.815834">
<ele>66.309998</ele>
<time>2018-08-23T13:25:36Z</time>
<speed>0.00</speed>
</trkpt>
<trkpt lat="-7.301596" lon="-34.815815">
<ele>63.039997</ele>
<time>2018-08-23T13:30:58Z</time>
<speed>0.22</speed>
</trkpt>
<trkpt lat="-7.301509" lon="-34.815758">
<ele>91.449997</ele>
<time>2018-08-23T13:36:12Z</time>
<speed>0.89</speed>
</trkpt>
<trkpt lat="-7.301610" lon="-34.815769">
<ele>62.809998</ele>
<time>2018-08-23T13:41:26Z</time>
<speed>0.00</speed>
</trkpt>
<trkpt lat="-7.301613" lon="-34.816093">
<ele>38.360001</ele>
<time>2018-08-23T13:46:42Z</time>
<speed>0.00</speed>
</trkpt>
<trkpt lat="-7.301665" lon="-34.815990">
<ele>68.010002</ele>
<time>2018-08-23T13:51:57Z</time>
<speed>0.00</speed>
</trkpt>
<trkpt lat="-7.301616" lon="-34.815895">
<ele>61.070000</ele>
<time>2018-08-23T13:57:12Z</time>
<speed>0.00</speed>
</trkpt>
<trkpt lat="-7.301533" lon="-34.815647">
<ele>65.389999</ele>
<time>2018-08-23T14:02:32Z</time>
<speed>0.00</speed>
</trkpt>
<trkpt lat="-7.301589" lon="-34.815754">
<ele>74.959999</ele>
<time>2018-08-23T14:07:46Z</time>
<speed>0.00</speed>
</trkpt>
<trkpt lat="-7.301529" lon="-34.815723">
<ele>38.840000</ele>
<time>2018-08-23T14:13:01Z</time>
<speed>0.00</speed>
</trkpt>
<trkpt lat="-7.301519" lon="-34.815826">
<ele>88.500000</ele>
<time>2018-08-23T14:18:33Z</time>
<speed>0.05</speed>
</trkpt>
<trkpt lat="-7.301558" lon="-34.815708">
<ele>75.150002</ele>
<time>2018-08-23T14:23:48Z</time>
<speed>0.00</speed>
</trkpt>
<trkpt lat="-7.301566" lon="-34.815777">
<ele>65.500000</ele>
<time>2018-08-23T14:29:02Z</time>
<speed>0.00</speed>
</trkpt>
<trkpt lat="-7.301551" lon="-34.815823">
<ele>39.790001</ele>
<time>2018-08-23T14:34:18Z</time>
<speed>0.00</speed>
</trkpt>
<trkpt lat="-7.301613" lon="-34.815659">
<ele>51.799999</ele>
<time>2018-08-23T14:39:32Z</time>
<speed>0.00</speed>
</trkpt>
<trkpt lat="-7.301578" lon="-34.815758">
<ele>65.559998</ele>
<time>2018-08-23T14:44:51Z</time>
<speed>0.00</speed>
</trkpt>
<trkpt lat="-7.301607" lon="-34.815735">
<ele>78.959999</ele>
<time>2018-08-23T14:50:05Z</time>
<speed>0.00</speed>
</trkpt>
<trkpt lat="-7.301602" lon="-34.815746">
<ele>66.919998</ele>
<time>2018-08-23T14:55:18Z</time>
<speed>0.00</speed>
</trkpt>
<trkpt lat="-7.301631" lon="-34.815792">
<ele>59.609997</ele>
<time>2018-08-23T15:00:34Z</time>
<speed>0.08</speed>
</trkpt>
<trkpt lat="-7.301601" lon="-34.815735">
<ele>80.580002</ele>
<time>2018-08-23T15:05:46Z</time>
<speed>0.43</speed>
</trkpt>
<trkpt lat="-7.301596" lon="-34.815777">
<ele>76.189995</ele>
<time>2018-08-23T15:11:01Z</time>
<speed>0.00</speed>
</trkpt>
<trkpt lat="-7.301540" lon="-34.815849">
<ele>64.189995</ele>
<time>2018-08-23T15:16:14Z</time>
<speed>0.00</speed>
</trkpt>
<trkpt lat="-7.301541" lon="-34.815800">
<ele>85.720001</ele>
<time>2018-08-23T15:21:27Z</time>
<speed>0.00</speed>
</trkpt>
<trkpt lat="-7.301497" lon="-34.815765">
<ele>80.959999</ele>
<time>2018-08-23T15:27:03Z</time>
<speed>0.52</speed>
</trkpt>
<trkpt lat="-7.301525" lon="-34.815800">
<ele>70.150002</ele>
<time>2018-08-23T15:32:34Z</time>
<speed>0.64</speed>
</trkpt>
<trkpt lat="-7.301638" lon="-34.815796">
<ele>92.299995</ele>
<time>2018-08-23T15:38:26Z</time>
<speed>0.22</speed>
</trkpt>
<trkpt lat="-7.301426" lon="-34.815872">
<ele>55.520000</ele>
<time>2018-08-23T15:44:50Z</time>
<speed>0.23</speed>
</trkpt>
<trkpt lat="-7.301506" lon="-34.815796">
<ele>72.010002</ele>
<time>2018-08-23T15:51:36Z</time>
<speed>0.19</speed>
</trkpt>
<trkpt lat="-7.301576" lon="-34.815674">
<ele>87.849998</ele>
<time>2018-08-23T15:53:32Z</time>
<speed>0.05</speed>
</trkpt>
</trkseg>
</trk>
<trk>
<name>20180911-163009(19)</name>
<desc>Color:004000ff</desc>
<trkseg>
<trkpt lat="-7.301528" lon="-34.815750">
<ele>70.189995</ele>
<time>2018-08-23T16:00:01Z</time>
<speed>0.11</speed>
</trkpt>
<trkpt lat="-7.301527" lon="-34.815762">
<ele>63.809998</ele>
<time>2018-08-23T16:02:49Z</time>
<speed>0.00</speed>
</trkpt>
<trkpt lat="-7.301752" lon="-34.814808">
<ele>57.309998</ele>
<time>2018-08-23T16:08:01Z</time>
<speed>8.80</speed>
</trkpt>
<trkpt lat="-7.301215" lon="-34.816376">
<ele>63.969997</ele>
<time>2018-08-23T16:13:14Z</time>
<speed>0.00</speed>
</trkpt>
<trkpt lat="-7.285698" lon="-34.802246">
<ele>12.280000</ele>
<time>2018-08-23T16:18:28Z</time>
<speed>10.86</speed>
</trkpt>
<trkpt lat="-7.285102" lon="-34.802212">
<ele>9.929999</ele>
<time>2018-08-23T16:23:45Z</time>
<speed>0.00</speed>
</trkpt>
<trkpt lat="-7.285278" lon="-34.800274">
<ele>12.179999</ele>
<time>2018-08-23T16:28:59Z</time>
<speed>0.00</speed>
</trkpt>
<trkpt lat="-7.284510" lon="-34.800034">
<ele>41.110001</ele>
<time>2018-08-23T16:34:16Z</time>
<speed>0.00</speed>
</trkpt>
<trkpt lat="-7.284594" lon="-34.800014">
<ele>7.090000</ele>
<time>2018-08-23T16:34:40Z</time>
<speed>0.22</speed>
</trkpt>
<trkpt lat="-7.284635" lon="-34.800011">
<ele>-27.769999</ele>
<time>2018-08-23T16:39:59Z</time>
<speed>0.00</speed>
</trkpt>
<trkpt lat="-7.284602" lon="-34.800034">
<ele>-21.340000</ele>
<time>2018-08-23T16:45:15Z</time>
<speed>0.00</speed>
</trkpt>
<trkpt lat="-7.284620" lon="-34.799953">
<ele>33.219997</ele>
<time>2018-08-23T16:50:31Z</time>
<speed>0.00</speed>
</trkpt>
<trkpt lat="-7.284655" lon="-34.799911">
<ele>13.480000</ele>
<time>2018-08-23T16:55:46Z</time>
<speed>0.34</speed>
</trkpt>
<trkpt lat="-7.284604" lon="-34.799980">
<ele>23.900000</ele>
<time>2018-08-23T17:01:05Z</time>
<speed>0.00</speed>
</trkpt>
<trkpt lat="-7.284595" lon="-34.800434">
<ele>14.040000</ele>
<time>2018-08-23T17:06:19Z</time>
<speed>0.00</speed>
</trkpt>
<trkpt lat="-7.284948" lon="-34.802181">
<ele>41.329998</ele>
<time>2018-08-23T17:11:37Z</time>
<speed>0.00</speed>
</trkpt>
<trkpt lat="-7.284975" lon="-34.802193">
<ele>58.770000</ele>
<time>2018-08-23T17:16:54Z</time>
<speed>0.00</speed>
</trkpt>
<trkpt lat="-7.298820" lon="-34.813038">
<ele>72.209999</ele>
<time>2018-08-23T17:22:10Z</time>
<speed>6.45</speed>
</trkpt>
<trkpt lat="-7.301209" lon="-34.816555">
<ele>72.320000</ele>
<time>2018-08-23T17:27:27Z</time>
<speed>0.00</speed>
</trkpt>
<trkpt lat="-7.301237" lon="-34.816544">
<ele>20.029999</ele>
<time>2018-08-23T17:32:43Z</time>
<speed>0.00</speed>
</trkpt>
<trkpt lat="-7.301156" lon="-34.816540">
<ele>80.540001</ele>
<time>2018-08-23T17:37:58Z</time>
<speed>0.00</speed>
</trkpt>
<trkpt lat="-7.301229" lon="-34.816437">
<ele>76.459999</ele>
<time>2018-08-23T17:43:14Z</time>
<speed>0.00</speed>
</trkpt>
<trkpt lat="-7.301179" lon="-34.816151">
<ele>125.939995</ele>
<time>2018-08-23T17:48:30Z</time>
<speed>0.00</speed>
</trkpt>
<trkpt lat="-7.301561" lon="-34.816410">
<ele>83.409996</ele>
<time>2018-08-23T17:53:47Z</time>
<speed>4.61</speed>
</trkpt>
<trkpt lat="-7.301163" lon="-34.816139">
<ele>48.669998</ele>
<time>2018-08-23T17:59:02Z</time>
<speed>0.00</speed>
</trkpt>
<trkpt lat="-7.301078" lon="-34.816242">
<ele>54.320000</ele>
<time>2018-08-23T18:04:20Z</time>
<speed>0.00</speed>
</trkpt>
<trkpt lat="-7.301160" lon="-34.816299">
<ele>61.820000</ele>
<time>2018-08-23T18:09:36Z</time>
<speed>0.00</speed>
</trkpt>
<trkpt lat="-7.301492" lon="-34.815685">
<ele>48.730000</ele>
<time>2018-08-23T18:14:53Z</time>
<speed>0.00</speed>
</trkpt>
<trkpt lat="-7.301442" lon="-34.815796">
<ele>65.650002</ele>
<time>2018-08-23T18:20:09Z</time>
<speed>0.00</speed>
</trkpt>
<trkpt lat="-7.301321" lon="-34.815395">
<ele>108.570000</ele>
<time>2018-08-23T18:25:57Z</time>
<speed>0.10</speed>
</trkpt>
<trkpt lat="-7.301691" lon="-34.815773">
<ele>10.790000</ele>
<time>2018-08-23T18:31:21Z</time>
<speed>0.42</speed>
</trkpt>
<trkpt lat="-7.301353" lon="-34.815838">
<ele>92.900002</ele>
<time>2018-08-23T18:37:01Z</time>
<speed>0.00</speed>
</trkpt>
<trkpt lat="-7.301547" lon="-34.815742">
<ele>49.079998</ele>
<time>2018-08-23T18:42:18Z</time>
<speed>0.00</speed>
</trkpt>
<trkpt lat="-7.301672" lon="-34.815842">
<ele>32.119999</ele>
<time>2018-08-23T18:47:35Z</time>
<speed>0.00</speed>
</trkpt>
<trkpt lat="-7.301703" lon="-34.815456">
<ele>43.669998</ele>
<time>2018-08-23T18:52:51Z</time>
<speed>0.00</speed>
</trkpt>
<trkpt lat="-7.301555" lon="-34.815842">
<ele>100.180000</ele>
<time>2018-08-23T18:58:30Z</time>
<speed>0.25</speed>
</trkpt>
<trkpt lat="-7.301551" lon="-34.815697">
<ele>52.189999</ele>
<time>2018-08-23T19:03:53Z</time>
<speed>0.00</speed>
</trkpt>
<trkpt lat="-7.301430" lon="-34.815720">
<ele>84.549995</ele>
<time>2018-08-23T19:09:09Z</time>
<speed>0.00</speed>
</trkpt>
<trkpt lat="-7.301511" lon="-34.815704">
<ele>64.290001</ele>
<time>2018-08-23T19:14:24Z</time>
<speed>0.00</speed>
</trkpt>
<trkpt lat="-7.301514" lon="-34.815746">
<ele>71.989998</ele>
<time>2018-08-23T19:19:38Z</time>
<speed>0.00</speed>
</trkpt>
<trkpt lat="-7.301510" lon="-34.815731">
<ele>65.389999</ele>
<time>2018-08-23T19:24:55Z</time>
<speed>0.00</speed>
</trkpt>
<trkpt lat="-7.301468" lon="-34.815678">
<ele>51.959999</ele>
<time>2018-08-23T19:30:09Z</time>
<speed>0.00</speed>
</trkpt>
<trkpt lat="-7.301499" lon="-34.815662">
<ele>63.719997</ele>
<time>2018-08-23T19:35:24Z</time>
<speed>0.00</speed>
</trkpt>
<trkpt lat="-7.301435" lon="-34.815777">
<ele>96.470001</ele>
<time>2018-08-23T19:40:38Z</time>
<speed>0.00</speed>
</trkpt>
<trkpt lat="-7.301447" lon="-34.815727">
<ele>70.650002</ele>
<time>2018-08-23T19:45:52Z</time>
<speed>0.00</speed>
</trkpt>
<trkpt lat="-7.301624" lon="-34.815754">
<ele>46.950001</ele>
<time>2018-08-23T19:51:07Z</time>
<speed>0.00</speed>
</trkpt>
<trkpt lat="-7.301508" lon="-34.815781">
<ele>80.360001</ele>
<time>2018-08-23T19:56:21Z</time>
<speed>0.00</speed>
</trkpt>
<trkpt lat="-7.301464" lon="-34.815876">
<ele>105.019997</ele>
<time>2018-08-23T20:01:54Z</time>
<speed>0.13</speed>
</trkpt>
<trkpt lat="-7.301541" lon="-34.815796">
<ele>65.110001</ele>
<time>2018-08-23T20:07:22Z</time>
<speed>0.15</speed>
</trkpt>
<trkpt lat="-7.301433" lon="-34.815563">
<ele>49.070000</ele>
<time>2018-08-23T20:12:53Z</time>
<speed>0.21</speed>
</trkpt>
<trkpt lat="-7.301566" lon="-34.815651">
<ele>68.389999</ele>
<time>2018-08-23T20:18:19Z</time>
<speed>0.56</speed>
</trkpt>
<trkpt lat="-7.301400" lon="-34.815655">
<ele>80.070000</ele>
<time>2018-08-23T20:23:45Z</time>
<speed>0.16</speed>
</trkpt>
<trkpt lat="-7.301618" lon="-34.815918">
<ele>73.639999</ele>
<time>2018-08-23T20:29:32Z</time>
<speed>0.37</speed>
</trkpt>
<trkpt lat="-7.301487" lon="-34.815815">
<ele>87.029999</ele>
<time>2018-08-23T20:36:59Z</time>
<speed>0.00</speed>
</trkpt>
<trkpt lat="-7.301506" lon="-34.815826">
<ele>79.209999</ele>
<time>2018-08-23T20:42:11Z</time>
<speed>0.00</speed>
</trkpt>
<trkpt lat="-7.301481" lon="-34.815697">
<ele>60.250000</ele>
<time>2018-08-23T20:47:23Z</time>
<speed>0.45</speed>
</trkpt>
<trkpt lat="-7.301553" lon="-34.815960">
<ele>47.590000</ele>
<time>2018-08-23T20:52:35Z</time>
<speed>0.00</speed>
</trkpt>
<trkpt lat="-7.301610" lon="-34.816124">
<ele>29.299999</ele>
<time>2018-08-23T20:57:48Z</time>
<speed>0.00</speed>
</trkpt>
<trkpt lat="-7.301532" lon="-34.815796">
<ele>68.260002</ele>
<time>2018-08-23T21:03:05Z</time>
<speed>0.00</speed>
</trkpt>
<trkpt lat="-7.301449" lon="-34.815598">
<ele>52.070000</ele>
<time>2018-08-23T21:08:18Z</time>
<speed>0.00</speed>
</trkpt>
<trkpt lat="-7.301561" lon="-34.815849">
<ele>84.790001</ele>
<time>2018-08-23T21:13:31Z</time>
<speed>0.00</speed>
</trkpt>
<trkpt lat="-7.301691" lon="-34.815933">
<ele>34.139999</ele>
<time>2018-08-23T21:18:44Z</time>
<speed>0.00</speed>
</trkpt>
<trkpt lat="-7.301453" lon="-34.815647">
<ele>61.529999</ele>
<time>2018-08-23T21:23:59Z</time>
<speed>0.00</speed>
</trkpt>
<trkpt lat="-7.301374" lon="-34.815506">
<ele>79.000000</ele>
<time>2018-08-23T21:29:12Z</time>
<speed>0.00</speed>
</trkpt>
<trkpt lat="-7.301661" lon="-34.816086">
<ele>8.450000</ele>
<time>2018-08-23T21:34:34Z</time>
<speed>0.00</speed>
</trkpt>
<trkpt lat="-7.301415" lon="-34.815815">
<ele>82.930000</ele>
<time>2018-08-23T21:39:57Z</time>
<speed>0.00</speed>
</trkpt>
<trkpt lat="-7.301488" lon="-34.815762">
<ele>54.250000</ele>
<time>2018-08-23T21:45:34Z</time>
<speed>0.20</speed>
</trkpt>
<trkpt lat="-7.301562" lon="-34.815804">
<ele>94.159996</ele>
<time>2018-08-23T21:50:49Z</time>
<speed>0.00</speed>
</trkpt>
<trkpt lat="-7.301506" lon="-34.815792">
<ele>57.199997</ele>
<time>2018-08-23T21:56:03Z</time>
<speed>0.00</speed>
</trkpt>
<trkpt lat="-7.301458" lon="-34.815777">
<ele>63.930000</ele>
<time>2018-08-23T22:01:22Z</time>
<speed>0.00</speed>
</trkpt>
<trkpt lat="-7.301542" lon="-34.815975">
<ele>2.080000</ele>
<time>2018-08-23T22:06:49Z</time>
<speed>0.15</speed>
</trkpt>
<trkpt lat="-7.301464" lon="-34.815941">
<ele>23.299999</ele>
<time>2018-08-23T22:12:16Z</time>
<speed>0.02</speed>
</trkpt>
<trkpt lat="-7.301351" lon="-34.815491">
<ele>71.650002</ele>
<time>2018-08-23T22:18:15Z</time>
<speed>0.48</speed>
</trkpt>
<trkpt lat="-7.301371" lon="-34.816078">
<ele>-13.030000</ele>
<time>2018-08-23T22:25:30Z</time>
<speed>0.09</speed>
</trkpt>
<trkpt lat="-7.301437" lon="-34.815937">
<ele>33.349998</ele>
<time>2018-08-23T22:33:36Z</time>
<speed>0.00</speed>
</trkpt>
<trkpt lat="-7.301543" lon="-34.815685">
<ele>66.489998</ele>
<time>2018-08-23T22:38:49Z</time>
<speed>0.00</speed>
</trkpt>
<trkpt lat="-7.301441" lon="-34.815708">
<ele>53.689999</ele>
<time>2018-08-23T22:44:05Z</time>
<speed>0.00</speed>
</trkpt>
<trkpt lat="-7.301422" lon="-34.815880">
<ele>35.829998</ele>
<time>2018-08-23T22:49:18Z</time>
<speed>0.00</speed>
</trkpt>
<trkpt lat="-7.301507" lon="-34.815769">
<ele>64.180000</ele>
<time>2018-08-23T22:54:34Z</time>
<speed>0.05</speed>
</trkpt>
<trkpt lat="-7.301516" lon="-34.815777">
<ele>63.109997</ele>
<time>2018-08-23T22:59:50Z</time>
<speed>0.00</speed>
</trkpt>
<trkpt lat="-7.301659" lon="-34.816170">
<ele>16.969999</ele>
<time>2018-08-23T23:05:23Z</time>
<speed>0.15</speed>
</trkpt>
<trkpt lat="-7.301578" lon="-34.815777">
<ele>60.889999</ele>
<time>2018-08-23T23:10:36Z</time>
<speed>0.00</speed>
</trkpt>
<trkpt lat="-7.301524" lon="-34.815796">
<ele>60.680000</ele>
<time>2018-08-23T23:15:49Z</time>
<speed>0.08</speed>
</trkpt>
<trkpt lat="-7.301411" lon="-34.815632">
<ele>62.270000</ele>
<time>2018-08-23T23:21:03Z</time>
<speed>0.15</speed>
</trkpt>
<trkpt lat="-7.301481" lon="-34.815838">
<ele>66.139999</ele>
<time>2018-08-23T23:26:38Z</time>
<speed>0.40</speed>
</trkpt>
<trkpt lat="-7.301575" lon="-34.815807">
<ele>96.739998</ele>
<time>2018-08-23T23:32:01Z</time>
<speed>0.29</speed>
</trkpt>
<trkpt lat="-7.301585" lon="-34.815948">
<ele>124.399994</ele>
<time>2018-08-23T23:37:50Z</time>
<speed>0.22</speed>
</trkpt>
<trkpt lat="-7.301512" lon="-34.815765">
<ele>94.680000</ele>
<time>2018-08-23T23:43:42Z</time>
<speed>0.11</speed>
</trkpt>
<trkpt lat="-7.301517" lon="-34.815815">
<ele>38.820000</ele>
<time>2018-08-23T23:48:55Z</time>
<speed>0.34</speed>
</trkpt>
<trkpt lat="-7.301535" lon="-34.815758">
<ele>56.969997</ele>
<time>2018-08-23T23:54:33Z</time>
<speed>0.21</speed>
</trkpt>
<trkpt lat="-7.301555" lon="-34.815857">
<ele>100.769997</ele>
<time>2018-08-24T00:00:28Z</time>
<speed>0.00</speed>
</trkpt>
<trkpt lat="-7.301494" lon="-34.815701">
<ele>62.059998</ele>
<time>2018-08-24T00:05:40Z</time>
<speed>0.00</speed>
</trkpt>
<trkpt lat="-7.301470" lon="-34.816010">
<ele>124.189995</ele>
<time>2018-08-24T00:10:52Z</time>
<speed>0.00</speed>
</trkpt>
<trkpt lat="-7.301525" lon="-34.815849">
<ele>96.889999</ele>
<time>2018-08-24T00:16:02Z</time>
<speed>0.07</speed>
</trkpt>
<trkpt lat="-7.301517" lon="-34.815739">
<ele>60.730000</ele>
<time>2018-08-24T00:21:12Z</time>
<speed>0.14</speed>
</trkpt>
<trkpt lat="-7.301465" lon="-34.815769">
<ele>54.770000</ele>
<time>2018-08-24T00:26:24Z</time>
<speed>0.00</speed>
</trkpt>
<trkpt lat="-7.301404" lon="-34.815624">
<ele>74.379997</ele>
<time>2018-08-24T00:31:35Z</time>
<speed>0.00</speed>
</trkpt>
<trkpt lat="-7.301437" lon="-34.815800">
<ele>85.959999</ele>
<time>2018-08-24T00:36:48Z</time>
<speed>0.00</speed>
</trkpt>
<trkpt lat="-7.301435" lon="-34.815777">
<ele>53.949997</ele>
<time>2018-08-24T00:42:00Z</time>
<speed>0.00</speed>
</trkpt>
<trkpt lat="-7.301506" lon="-34.815895">
<ele>60.279999</ele>
<time>2018-08-24T00:47:11Z</time>
<speed>0.00</speed>
</trkpt>
<trkpt lat="-7.301609" lon="-34.815777">
<ele>47.450001</ele>
<time>2018-08-24T00:52:23Z</time>
<speed>0.00</speed>
</trkpt>
<trkpt lat="-7.301496" lon="-34.815647">
<ele>78.119995</ele>
<time>2018-08-24T00:57:34Z</time>
<speed>0.00</speed>
</trkpt>
<trkpt lat="-7.301437" lon="-34.815742">
<ele>82.189995</ele>
<time>2018-08-24T01:02:50Z</time>
<speed>0.00</speed>
</trkpt>
<trkpt lat="-7.301507" lon="-34.815758">
<ele>72.169998</ele>
<time>2018-08-24T01:08:02Z</time>
<speed>0.00</speed>
</trkpt>
<trkpt lat="-7.301465" lon="-34.815739">
<ele>55.169998</ele>
<time>2018-08-24T01:13:13Z</time>
<speed>0.00</speed>
</trkpt>
<trkpt lat="-7.301478" lon="-34.815704">
<ele>47.039997</ele>
<time>2018-08-24T01:18:26Z</time>
<speed>0.12</speed>
</trkpt>
<trkpt lat="-7.301389" lon="-34.815681">
<ele>13.280000</ele>
<time>2018-08-24T01:23:40Z</time>
<speed>0.00</speed>
</trkpt>
<trkpt lat="-7.301470" lon="-34.815666">
<ele>56.199997</ele>
<time>2018-08-24T01:28:51Z</time>
<speed>0.00</speed>
</trkpt>
<trkpt lat="-7.301440" lon="-34.815723">
<ele>54.020000</ele>
<time>2018-08-24T01:34:10Z</time>
<speed>0.38</speed>
</trkpt>
<trkpt lat="-7.301225" lon="-34.815845">
<ele>65.519997</ele>
<time>2018-08-24T01:39:45Z</time>
<speed>1.22</speed>
</trkpt>
<trkpt lat="-7.301439" lon="-34.815655">
<ele>78.239998</ele>
<time>2018-08-24T01:44:57Z</time>
<speed>0.00</speed>
</trkpt>
<trkpt lat="-7.301398" lon="-34.815613">
<ele>85.619995</ele>
<time>2018-08-24T01:50:08Z</time>
<speed>0.00</speed>
</trkpt>
<trkpt lat="-7.301482" lon="-34.815784">
<ele>76.169998</ele>
<time>2018-08-24T01:55:19Z</time>
<speed>0.00</speed>
</trkpt>
<trkpt lat="-7.301483" lon="-34.815712">
<ele>69.779999</ele>
<time>2018-08-24T02:01:24Z</time>
<speed>0.14</speed>
</trkpt>
<trkpt lat="-7.301011" lon="-34.816067">
<ele>50.419998</ele>
<time>2018-08-24T02:08:12Z</time>
<speed>0.00</speed>
</trkpt>
<trkpt lat="-7.301633" lon="-34.815624">
<ele>68.709999</ele>
<time>2018-08-24T02:13:25Z</time>
<speed>0.00</speed>
</trkpt>
<trkpt lat="-7.301347" lon="-34.815876">
<ele>77.650002</ele>
<time>2018-08-24T02:18:37Z</time>
<speed>0.00</speed>
</trkpt>
<trkpt lat="-7.301530" lon="-34.815742">
<ele>71.080002</ele>
<time>2018-08-24T02:23:48Z</time>
<speed>0.00</speed>
</trkpt>
<trkpt lat="-7.301288" lon="-34.815670">
<ele>86.299995</ele>
<time>2018-08-24T02:29:07Z</time>
<speed>0.33</speed>
</trkpt>
<trkpt lat="-7.301351" lon="-34.815842">
<ele>55.969997</ele>
<time>2018-08-24T02:34:26Z</time>
<speed>0.21</speed>
</trkpt>
<trkpt lat="-7.301415" lon="-34.815876">
<ele>59.109997</ele>
<time>2018-08-24T02:39:39Z</time>
<speed>0.17</speed>
</trkpt>
<trkpt lat="-7.301532" lon="-34.815632">
<ele>64.680000</ele>
<time>2018-08-24T02:44:50Z</time>
<speed>0.00</speed>
</trkpt>
<trkpt lat="-7.301564" lon="-34.815720">
<ele>32.730000</ele>
<time>2018-08-24T02:50:03Z</time>
<speed>0.00</speed>
</trkpt>
<trkpt lat="-7.301377" lon="-34.815895">
<ele>50.579998</ele>
<time>2018-08-24T02:55:14Z</time>
<speed>0.00</speed>
</trkpt>
</trkseg>
</trk>
<trk>
<name>20180911-163009(20)</name>
<desc>Color:004000ff</desc>
<trkseg>
<trkpt lat="-7.301474" lon="-34.815567">
<ele>69.720001</ele>
<time>2018-08-24T03:00:30Z</time>
<speed>0.00</speed>
</trkpt>
<trkpt lat="-7.301380" lon="-34.815754">
<ele>75.900002</ele>
<time>2018-08-24T03:05:45Z</time>
<speed>0.41</speed>
</trkpt>
<trkpt lat="-7.301525" lon="-34.815620">
<ele>70.199997</ele>
<time>2018-08-24T03:10:58Z</time>
<speed>0.08</speed>
</trkpt>
<trkpt lat="-7.301594" lon="-34.815533">
<ele>72.750000</ele>
<time>2018-08-24T03:16:24Z</time>
<speed>0.33</speed>
</trkpt>
<trkpt lat="-7.301548" lon="-34.815727">
<ele>61.009998</ele>
<time>2018-08-24T03:21:38Z</time>
<speed>0.08</speed>
</trkpt>
<trkpt lat="-7.301473" lon="-34.815914">
<ele>47.869999</ele>
<time>2018-08-24T03:26:53Z</time>
<speed>0.63</speed>
</trkpt>
<trkpt lat="-7.301514" lon="-34.815727">
<ele>42.950001</ele>
<time>2018-08-24T03:32:32Z</time>
<speed>0.35</speed>
</trkpt>
<trkpt lat="-7.301597" lon="-34.815670">
<ele>7.570000</ele>
<time>2018-08-24T03:38:10Z</time>
<speed>0.57</speed>
</trkpt>
<trkpt lat="-7.301507" lon="-34.815742">
<ele>53.449997</ele>
<time>2018-08-24T03:43:21Z</time>
<speed>0.16</speed>
</trkpt>
<trkpt lat="-7.301511" lon="-34.815769">
<ele>99.079994</ele>
<time>2018-08-24T03:48:31Z</time>
<speed>0.05</speed>
</trkpt>
<trkpt lat="-7.301477" lon="-34.815723">
<ele>69.959999</ele>
<time>2018-08-24T03:53:43Z</time>
<speed>0.00</speed>
</trkpt>
<trkpt lat="-7.301498" lon="-34.815765">
<ele>71.209999</ele>
<time>2018-08-24T03:58:53Z</time>
<speed>0.37</speed>
</trkpt>
<trkpt lat="-7.301425" lon="-34.815781">
<ele>54.619999</ele>
<time>2018-08-24T04:04:08Z</time>
<speed>0.00</speed>
</trkpt>
<trkpt lat="-7.301505" lon="-34.815731">
<ele>76.239998</ele>
<time>2018-08-24T04:09:18Z</time>
<speed>0.37</speed>
</trkpt>
<trkpt lat="-7.301450" lon="-34.815804">
<ele>71.689995</ele>
<time>2018-08-24T04:14:30Z</time>
<speed>0.00</speed>
</trkpt>
<trkpt lat="-7.301565" lon="-34.815746">
<ele>80.839996</ele>
<time>2018-08-24T04:19:40Z</time>
<speed>0.00</speed>
</trkpt>
<trkpt lat="-7.301473" lon="-34.815758">
<ele>60.789997</ele>
<time>2018-08-24T04:24:51Z</time>
<speed>0.00</speed>
</trkpt>
<trkpt lat="-7.301534" lon="-34.815762">
<ele>82.290001</ele>
<time>2018-08-24T04:30:03Z</time>
<speed>0.00</speed>
</trkpt>
<trkpt lat="-7.301491" lon="-34.815788">
<ele>51.239998</ele>
<time>2018-08-24T04:35:14Z</time>
<speed>0.00</speed>
</trkpt>
<trkpt lat="-7.301558" lon="-34.815723">
<ele>47.950001</ele>
<time>2018-08-24T04:40:25Z</time>
<speed>0.22</speed>
</trkpt>
<trkpt lat="-7.301495" lon="-34.815758">
<ele>76.070000</ele>
<time>2018-08-24T04:45:37Z</time>
<speed>0.00</speed>
</trkpt>
<trkpt lat="-7.301492" lon="-34.815746">
<ele>56.639999</ele>
<time>2018-08-24T04:50:46Z</time>
<speed>0.00</speed>
</trkpt>
<trkpt lat="-7.301492" lon="-34.815727">
<ele>66.589996</ele>
<time>2018-08-24T04:55:56Z</time>
<speed>0.00</speed>
</trkpt>
<trkpt lat="-7.301400" lon="-34.815659">
<ele>87.779999</ele>
<time>2018-08-24T05:01:10Z</time>
<speed>0.00</speed>
</trkpt>
<trkpt lat="-7.301488" lon="-34.815845">
<ele>58.070000</ele>
<time>2018-08-24T05:06:21Z</time>
<speed>0.00</speed>
</trkpt>
<trkpt lat="-7.301450" lon="-34.815659">
<ele>56.469997</ele>
<time>2018-08-24T05:11:32Z</time>
<speed>0.18</speed>
</trkpt>
<trkpt lat="-7.301520" lon="-34.815750">
<ele>48.579998</ele>
<time>2018-08-24T05:16:44Z</time>
<speed>0.00</speed>
</trkpt>
<trkpt lat="-7.301580" lon="-34.815777">
<ele>56.820000</ele>
<time>2018-08-24T05:21:55Z</time>
<speed>0.00</speed>
</trkpt>
<trkpt lat="-7.301457" lon="-34.815716">
<ele>103.809998</ele>
<time>2018-08-24T05:27:06Z</time>
<speed>0.00</speed>
</trkpt>
<trkpt lat="-7.301430" lon="-34.815800">
<ele>106.339996</ele>
<time>2018-08-24T05:32:17Z</time>
<speed>0.14</speed>
</trkpt>
<trkpt lat="-7.301400" lon="-34.815674">
<ele>69.110001</ele>
<time>2018-08-24T05:37:30Z</time>
<speed>0.00</speed>
</trkpt>
<trkpt lat="-7.301398" lon="-34.815708">
<ele>74.629997</ele>
<time>2018-08-24T05:42:41Z</time>
<speed>0.00</speed>
</trkpt>
<trkpt lat="-7.301501" lon="-34.815758">
<ele>62.480000</ele>
<time>2018-08-24T05:47:53Z</time>
<speed>0.00</speed>
</trkpt>
<trkpt lat="-7.301555" lon="-34.815769">
<ele>28.629999</ele>
<time>2018-08-24T05:53:16Z</time>
<speed>0.27</speed>
</trkpt>
<trkpt lat="-7.301627" lon="-34.815689">
<ele>-33.910000</ele>
<time>2018-08-24T05:58:42Z</time>
<speed>0.03</speed>
</trkpt>
<trkpt lat="-7.301526" lon="-34.815773">
<ele>61.969997</ele>
<time>2018-08-24T06:04:32Z</time>
<speed>0.06</speed>
</trkpt>
<trkpt lat="-7.301466" lon="-34.815807">
<ele>52.689999</ele>
<time>2018-08-24T06:11:10Z</time>
<speed>0.61</speed>
</trkpt>
<trkpt lat="-7.301453" lon="-34.815796">
<ele>56.320000</ele>
<time>2018-08-24T06:17:57Z</time>
<speed>0.00</speed>
</trkpt>
<trkpt lat="-7.301501" lon="-34.815891">
<ele>57.129997</ele>
<time>2018-08-24T06:23:08Z</time>
<speed>0.00</speed>
</trkpt>
<trkpt lat="-7.301505" lon="-34.815720">
<ele>58.949997</ele>
<time>2018-08-24T06:28:19Z</time>
<speed>0.00</speed>
</trkpt>
<trkpt lat="-7.301468" lon="-34.815788">
<ele>66.040001</ele>
<time>2018-08-24T06:33:29Z</time>
<speed>0.00</speed>
</trkpt>
<trkpt lat="-7.301450" lon="-34.815735">
<ele>66.250000</ele>
<time>2018-08-24T06:39:00Z</time>
<speed>0.02</speed>
</trkpt>
<trkpt lat="-7.301429" lon="-34.815758">
<ele>56.020000</ele>
<time>2018-08-24T06:44:11Z</time>
<speed>0.00</speed>
</trkpt>
<trkpt lat="-7.301364" lon="-34.815899">
<ele>83.839996</ele>
<time>2018-08-24T06:49:22Z</time>
<speed>0.00</speed>
</trkpt>
<trkpt lat="-7.301555" lon="-34.815804">
<ele>69.220001</ele>
<time>2018-08-24T06:54:38Z</time>
<speed>0.23</speed>
</trkpt>
<trkpt lat="-7.302257" lon="-34.815105">
<ele>-59.309998</ele>
<time>2018-08-24T07:00:13Z</time>
<speed>0.00</speed>
</trkpt>
<trkpt lat="-7.301371" lon="-34.815750">
<ele>92.779999</ele>
<time>2018-08-24T07:05:24Z</time>
<speed>0.00</speed>
</trkpt>
<trkpt lat="-7.301377" lon="-34.815765">
<ele>95.029999</ele>
<time>2018-08-24T07:10:35Z</time>
<speed>0.00</speed>
</trkpt>
<trkpt lat="-7.301287" lon="-34.815792">
<ele>88.209999</ele>
<time>2018-08-24T07:15:46Z</time>
<speed>0.00</speed>
</trkpt>
<trkpt lat="-7.301431" lon="-34.815739">
<ele>81.739998</ele>
<time>2018-08-24T07:20:57Z</time>
<speed>0.00</speed>
</trkpt>
<trkpt lat="-7.301293" lon="-34.815781">
<ele>87.479996</ele>
<time>2018-08-24T07:26:08Z</time>
<speed>0.00</speed>
</trkpt>
<trkpt lat="-7.301174" lon="-34.815796">
<ele>101.329994</ele>
<time>2018-08-24T07:31:19Z</time>
<speed>0.00</speed>
</trkpt>
<trkpt lat="-7.301244" lon="-34.815765">
<ele>103.629997</ele>
<time>2018-08-24T07:36:29Z</time>
<speed>0.00</speed>
</trkpt>
<trkpt lat="-7.301487" lon="-34.815723">
<ele>78.610001</ele>
<time>2018-08-24T07:41:41Z</time>
<speed>0.00</speed>
</trkpt>
<trkpt lat="-7.301526" lon="-34.815723">
<ele>57.279999</ele>
<time>2018-08-24T07:46:51Z</time>
<speed>0.00</speed>
</trkpt>
<trkpt lat="-7.301280" lon="-34.815678">
<ele>97.540001</ele>
<time>2018-08-24T07:52:01Z</time>
<speed>0.00</speed>
</trkpt>
<trkpt lat="-7.301448" lon="-34.815788">
<ele>72.949997</ele>
<time>2018-08-24T07:57:12Z</time>
<speed>0.35</speed>
</trkpt>
<trkpt lat="-7.301258" lon="-34.815659">
<ele>99.369995</ele>
<time>2018-08-24T08:02:31Z</time>
<speed>0.00</speed>
</trkpt>
<trkpt lat="-7.301448" lon="-34.815670">
<ele>71.059998</ele>
<time>2018-08-24T08:07:46Z</time>
<speed>0.00</speed>
</trkpt>
<trkpt lat="-7.301443" lon="-34.815781">
<ele>68.110001</ele>
<time>2018-08-24T08:13:00Z</time>
<speed>0.00</speed>
</trkpt>
<trkpt lat="-7.301546" lon="-34.815773">
<ele>32.599998</ele>
<time>2018-08-24T08:18:13Z</time>
<speed>0.00</speed>
</trkpt>
<trkpt lat="-7.301342" lon="-34.815681">
<ele>112.479996</ele>
<time>2018-08-24T08:23:31Z</time>
<speed>0.10</speed>
</trkpt>
<trkpt lat="-7.301511" lon="-34.815769">
<ele>34.809998</ele>
<time>2018-08-24T08:28:46Z</time>
<speed>0.00</speed>
</trkpt>
<trkpt lat="-7.301565" lon="-34.815784">
<ele>23.400000</ele>
<time>2018-08-24T08:34:00Z</time>
<speed>0.00</speed>
</trkpt>
<trkpt lat="-7.301528" lon="-34.815689">
<ele>70.839996</ele>
<time>2018-08-24T08:39:15Z</time>
<speed>0.00</speed>
</trkpt>
<trkpt lat="-7.301557" lon="-34.815636">
<ele>69.070000</ele>
<time>2018-08-24T08:44:28Z</time>
<speed>0.75</speed>
</trkpt>
<trkpt lat="-7.301422" lon="-34.815525">
<ele>117.219994</ele>
<time>2018-08-24T08:49:43Z</time>
<speed>0.00</speed>
</trkpt>
<trkpt lat="-7.301530" lon="-34.815784">
<ele>45.980000</ele>
<time>2018-08-24T08:54:58Z</time>
<speed>0.00</speed>
</trkpt>
<trkpt lat="-7.301439" lon="-34.815693">
<ele>77.259995</ele>
<time>2018-08-24T09:00:14Z</time>
<speed>0.00</speed>
</trkpt>
<trkpt lat="-7.301530" lon="-34.815613">
<ele>45.079998</ele>
<time>2018-08-24T09:05:29Z</time>
<speed>0.00</speed>
</trkpt>
<trkpt lat="-7.301735" lon="-34.815666">
<ele>12.000000</ele>
<time>2018-08-24T09:10:43Z</time>
<speed>3.28</speed>
</trkpt>
<trkpt lat="-7.301527" lon="-34.815769">
<ele>13.380000</ele>
<time>2018-08-24T09:16:00Z</time>
<speed>0.00</speed>
</trkpt>
<trkpt lat="-7.301420" lon="-34.815826">
<ele>35.730000</ele>
<time>2018-08-24T09:21:17Z</time>
<speed>0.00</speed>
</trkpt>
<trkpt lat="-7.301506" lon="-34.815918">
<ele>5.060000</ele>
<time>2018-08-24T09:26:33Z</time>
<speed>0.00</speed>
</trkpt>
<trkpt lat="-7.301458" lon="-34.815842">
<ele>226.909988</ele>
<time>2018-08-24T09:31:49Z</time>
<speed>0.25</speed>
</trkpt>
<trkpt lat="-7.301584" lon="-34.815575">
<ele>14.099999</ele>
<time>2018-08-24T09:37:05Z</time>
<speed>0.00</speed>
</trkpt>
<trkpt lat="-7.301497" lon="-34.815578">
<ele>17.580000</ele>
<time>2018-08-24T09:42:28Z</time>
<speed>1.43</speed>
</trkpt>
<trkpt lat="-7.301478" lon="-34.815815">
<ele>67.189995</ele>
<time>2018-08-24T09:47:45Z</time>
<speed>0.00</speed>
</trkpt>
<trkpt lat="-7.301579" lon="-34.815639">
<ele>29.359999</ele>
<time>2018-08-24T09:53:03Z</time>
<speed>0.00</speed>
</trkpt>
<trkpt lat="-7.301517" lon="-34.815792">
<ele>82.860001</ele>
<time>2018-08-24T09:58:28Z</time>
<speed>0.08</speed>
</trkpt>
<trkpt lat="-7.301430" lon="-34.815796">
<ele>56.849998</ele>
<time>2018-08-24T10:04:27Z</time>
<speed>0.05</speed>
</trkpt>
<trkpt lat="-7.301519" lon="-34.815689">
<ele>103.129997</ele>
<time>2018-08-24T10:11:17Z</time>
<speed>0.03</speed>
</trkpt>
<trkpt lat="-7.301655" lon="-34.815670">
<ele>81.150002</ele>
<time>2018-08-24T10:19:04Z</time>
<speed>0.10</speed>
</trkpt>
<trkpt lat="-7.301377" lon="-34.815792">
<ele>58.059998</ele>
<time>2018-08-24T10:26:31Z</time>
<speed>0.13</speed>
</trkpt>
<trkpt lat="-7.301635" lon="-34.815739">
<ele>63.270000</ele>
<time>2018-08-24T10:34:01Z</time>
<speed>0.00</speed>
</trkpt>
<trkpt lat="-7.301503" lon="-34.815769">
<ele>66.989998</ele>
<time>2018-08-24T10:39:14Z</time>
<speed>0.00</speed>
</trkpt>
<trkpt lat="-7.301505" lon="-34.815758">
<ele>63.629997</ele>
<time>2018-08-24T10:44:27Z</time>
<speed>0.00</speed>
</trkpt>
<trkpt lat="-7.301498" lon="-34.815769">
<ele>55.419998</ele>
<time>2018-08-24T10:49:41Z</time>
<speed>0.00</speed>
</trkpt>
<trkpt lat="-7.301587" lon="-34.815742">
<ele>51.219997</ele>
<time>2018-08-24T10:54:55Z</time>
<speed>0.00</speed>
</trkpt>
<trkpt lat="-7.301613" lon="-34.815693">
<ele>103.860001</ele>
<time>2018-08-24T11:00:13Z</time>
<speed>0.00</speed>
</trkpt>
<trkpt lat="-7.301572" lon="-34.815758">
<ele>62.529999</ele>
<time>2018-08-24T11:05:22Z</time>
<speed>0.00</speed>
</trkpt>
<trkpt lat="-7.301539" lon="-34.815655">
<ele>87.519997</ele>
<time>2018-08-24T11:10:30Z</time>
<speed>0.10</speed>
</trkpt>
<trkpt lat="-7.301490" lon="-34.815739">
<ele>70.909996</ele>
<time>2018-08-24T11:15:39Z</time>
<speed>0.05</speed>
</trkpt>
<trkpt lat="-7.301478" lon="-34.815689">
<ele>59.090000</ele>
<time>2018-08-24T11:20:49Z</time>
<speed>0.12</speed>
</trkpt>
<trkpt lat="-7.301578" lon="-34.815712">
<ele>66.869995</ele>
<time>2018-08-24T11:26:00Z</time>
<speed>0.00</speed>
</trkpt>
<trkpt lat="-7.301463" lon="-34.815693">
<ele>80.430000</ele>
<time>2018-08-24T11:31:10Z</time>
<speed>0.00</speed>
</trkpt>
<trkpt lat="-7.301520" lon="-34.815704">
<ele>77.009995</ele>
<time>2018-08-24T11:36:21Z</time>
<speed>0.00</speed>
</trkpt>
<trkpt lat="-7.301484" lon="-34.815716">
<ele>77.769997</ele>
<time>2018-08-24T11:41:30Z</time>
<speed>0.00</speed>
</trkpt>
<trkpt lat="-7.301493" lon="-34.815739">
<ele>61.239998</ele>
<time>2018-08-24T11:46:40Z</time>
<speed>0.00</speed>
</trkpt>
<trkpt lat="-7.301544" lon="-34.815849">
<ele>49.680000</ele>
<time>2018-08-24T11:51:51Z</time>
<speed>0.00</speed>
</trkpt>
<trkpt lat="-7.301497" lon="-34.815742">
<ele>61.959999</ele>
<time>2018-08-24T11:57:02Z</time>
<speed>0.00</speed>
</trkpt>
<trkpt lat="-7.301486" lon="-34.815693">
<ele>74.419998</ele>
<time>2018-08-24T12:02:18Z</time>
<speed>0.00</speed>
</trkpt>
<trkpt lat="-7.301431" lon="-34.815731">
<ele>59.329998</ele>
<time>2018-08-24T12:07:29Z</time>
<speed>0.00</speed>
</trkpt>
<trkpt lat="-7.301421" lon="-34.815750">
<ele>47.169998</ele>
<time>2018-08-24T12:12:41Z</time>
<speed>0.00</speed>
</trkpt>
<trkpt lat="-7.301484" lon="-34.815750">
<ele>74.189995</ele>
<time>2018-08-24T12:17:52Z</time>
<speed>0.00</speed>
</trkpt>
<trkpt lat="-7.301482" lon="-34.815765">
<ele>62.020000</ele>
<time>2018-08-24T12:23:04Z</time>
<speed>0.00</speed>
</trkpt>
<trkpt lat="-7.301497" lon="-34.815670">
<ele>100.400002</ele>
<time>2018-08-24T12:28:15Z</time>
<speed>0.00</speed>
</trkpt>
<trkpt lat="-7.301514" lon="-34.815731">
<ele>37.719997</ele>
<time>2018-08-24T12:33:27Z</time>
<speed>0.00</speed>
</trkpt>
<trkpt lat="-7.301509" lon="-34.815830">
<ele>22.500000</ele>
<time>2018-08-24T12:38:39Z</time>
<speed>0.00</speed>
</trkpt>
<trkpt lat="-7.301513" lon="-34.815891">
<ele>109.259995</ele>
<time>2018-08-24T12:43:55Z</time>
<speed>1.04</speed>
</trkpt>
<trkpt lat="-7.301537" lon="-34.815735">
<ele>88.869995</ele>
<time>2018-08-24T12:49:07Z</time>
<speed>0.00</speed>
</trkpt>
<trkpt lat="-7.301527" lon="-34.815807">
<ele>-6.700000</ele>
<time>2018-08-24T12:54:21Z</time>
<speed>0.00</speed>
</trkpt>
<trkpt lat="-7.301553" lon="-34.815712">
<ele>98.139999</ele>
<time>2018-08-24T12:59:37Z</time>
<speed>0.00</speed>
</trkpt>
<trkpt lat="-7.301437" lon="-34.815712">
<ele>92.759995</ele>
<time>2018-08-24T13:05:14Z</time>
<speed>0.06</speed>
</trkpt>
<trkpt lat="-7.301422" lon="-34.815510">
<ele>86.689995</ele>
<time>2018-08-24T13:10:48Z</time>
<speed>0.00</speed>
</trkpt>
<trkpt lat="-7.301577" lon="-34.815876">
<ele>18.529999</ele>
<time>2018-08-24T13:16:26Z</time>
<speed>0.00</speed>
</trkpt>
<trkpt lat="-7.301406" lon="-34.815590">
<ele>104.849998</ele>
<time>2018-08-24T13:21:44Z</time>
<speed>0.65</speed>
</trkpt>
<trkpt lat="-7.301451" lon="-34.815765">
<ele>63.709999</ele>
<time>2018-08-24T13:27:02Z</time>
<speed>0.00</speed>
</trkpt>
<trkpt lat="-7.301476" lon="-34.815693">
<ele>80.220001</ele>
<time>2018-08-24T13:32:19Z</time>
<speed>0.00</speed>
</trkpt>
<trkpt lat="-7.301582" lon="-34.815872">
<ele>12.210000</ele>
<time>2018-08-24T13:37:34Z</time>
<speed>3.60</speed>
</trkpt>
<trkpt lat="-7.301564" lon="-34.815823">
<ele>26.789999</ele>
<time>2018-08-24T13:42:48Z</time>
<speed>0.00</speed>
</trkpt>
<trkpt lat="-7.301367" lon="-34.815529">
<ele>111.989998</ele>
<time>2018-08-24T13:48:01Z</time>
<speed>0.00</speed>
</trkpt>
<trkpt lat="-7.301532" lon="-34.815857">
<ele>48.579998</ele>
<time>2018-08-24T13:53:22Z</time>
<speed>0.14</speed>
</trkpt>
<trkpt lat="-7.301536" lon="-34.815937">
<ele>48.660000</ele>
<time>2018-08-24T13:58:36Z</time>
<speed>0.00</speed>
</trkpt>
<trkpt lat="-7.301497" lon="-34.815758">
<ele>62.539997</ele>
<time>2018-08-24T14:04:27Z</time>
<speed>0.04</speed>
</trkpt>
<trkpt lat="-7.301529" lon="-34.815796">
<ele>75.970001</ele>
<time>2018-08-24T14:09:40Z</time>
<speed>0.06</speed>
</trkpt>
<trkpt lat="-7.301472" lon="-34.815701">
<ele>42.849998</ele>
<time>2018-08-24T14:14:55Z</time>
<speed>0.00</speed>
</trkpt>
<trkpt lat="-7.301525" lon="-34.815735">
<ele>57.189999</ele>
<time>2018-08-24T14:20:09Z</time>
<speed>0.00</speed>
</trkpt>
<trkpt lat="-7.301526" lon="-34.815742">
<ele>76.979996</ele>
<time>2018-08-24T14:25:24Z</time>
<speed>0.00</speed>
</trkpt>
<trkpt lat="-7.301504" lon="-34.815769">
<ele>81.150002</ele>
<time>2018-08-24T14:30:39Z</time>
<speed>0.00</speed>
</trkpt>
<trkpt lat="-7.301507" lon="-34.815819">
<ele>64.729996</ele>
<time>2018-08-24T14:35:54Z</time>
<speed>0.00</speed>
</trkpt>
<trkpt lat="-7.301486" lon="-34.815750">
<ele>74.619995</ele>
<time>2018-08-24T14:41:19Z</time>
<speed>0.03</speed>
</trkpt>
<trkpt lat="-7.301494" lon="-34.815765">
<ele>60.559998</ele>
<time>2018-08-24T14:46:35Z</time>
<speed>0.27</speed>
</trkpt>
<trkpt lat="-7.301651" lon="-34.815697">
<ele>101.860001</ele>
<time>2018-08-24T14:51:50Z</time>
<speed>0.00</speed>
</trkpt>
<trkpt lat="-7.301614" lon="-34.815754">
<ele>100.909996</ele>
<time>2018-08-24T14:57:05Z</time>
<speed>0.00</speed>
</trkpt>
<trkpt lat="-7.301540" lon="-34.815758">
<ele>85.449997</ele>
<time>2018-08-24T15:02:25Z</time>
<speed>0.00</speed>
</trkpt>
<trkpt lat="-7.301560" lon="-34.815716">
<ele>83.339996</ele>
<time>2018-08-24T15:07:40Z</time>
<speed>0.00</speed>
</trkpt>
<trkpt lat="-7.301588" lon="-34.815887">
<ele>82.669998</ele>
<time>2018-08-24T15:12:56Z</time>
<speed>0.00</speed>
</trkpt>
<trkpt lat="-7.301638" lon="-34.815792">
<ele>92.089996</ele>
<time>2018-08-24T15:18:29Z</time>
<speed>0.21</speed>
</trkpt>
<trkpt lat="-7.301476" lon="-34.815681">
<ele>63.639999</ele>
<time>2018-08-24T15:23:45Z</time>
<speed>0.11</speed>
</trkpt>
<trkpt lat="-7.301488" lon="-34.815792">
<ele>60.820000</ele>
<time>2018-08-24T15:28:59Z</time>
<speed>0.19</speed>
</trkpt>
<trkpt lat="-7.301496" lon="-34.815781">
<ele>61.230000</ele>
<time>2018-08-24T15:34:11Z</time>
<speed>0.11</speed>
</trkpt>
<trkpt lat="-7.301535" lon="-34.815784">
<ele>60.699997</ele>
<time>2018-08-24T15:39:25Z</time>
<speed>0.00</speed>
</trkpt>
<trkpt lat="-7.301479" lon="-34.815701">
<ele>80.809998</ele>
<time>2018-08-24T15:44:38Z</time>
<speed>0.15</speed>
</trkpt>
<trkpt lat="-7.301500" lon="-34.815784">
<ele>66.519997</ele>
<time>2018-08-24T15:49:52Z</time>
<speed>0.00</speed>
</trkpt>
<trkpt lat="-7.300928" lon="-34.815334">
<ele>56.320000</ele>
<time>2018-08-24T15:55:08Z</time>
<speed>0.00</speed>
</trkpt>
<trkpt lat="-7.301178" lon="-34.816273">
<ele>54.279999</ele>
<time>2018-08-24T16:00:27Z</time>
<speed>0.00</speed>
</trkpt>
<trkpt lat="-7.301240" lon="-34.816452">
<ele>35.549999</ele>
<time>2018-08-24T16:05:40Z</time>
<speed>0.17</speed>
</trkpt>
<trkpt lat="-7.285114" lon="-34.802101">
<ele>-0.170000</ele>
<time>2018-08-24T16:10:55Z</time>
<speed>4.41</speed>
</trkpt>
<trkpt lat="-7.285080" lon="-34.802048">
<ele>4.510000</ele>
<time>2018-08-24T16:16:10Z</time>
<speed>0.00</speed>
</trkpt>
<trkpt lat="-7.284628" lon="-34.800137">
<ele>6.150000</ele>
<time>2018-08-24T16:21:25Z</time>
<speed>0.00</speed>
</trkpt>
<trkpt lat="-7.284466" lon="-34.799381">
<ele>-6.480000</ele>
<time>2018-08-24T16:26:38Z</time>
<speed>0.00</speed>
</trkpt>
<trkpt lat="-7.285230" lon="-34.798759">
<ele>7.790000</ele>
<time>2018-08-24T16:31:52Z</time>
<speed>0.00</speed>
</trkpt>
<trkpt lat="-7.285227" lon="-34.798897">
<ele>-11.670000</ele>
<time>2018-08-24T16:37:07Z</time>
<speed>0.00</speed>
</trkpt>
<trkpt lat="-7.285267" lon="-34.798786">
<ele>-31.209999</ele>
<time>2018-08-24T16:42:21Z</time>
<speed>0.00</speed>
</trkpt>
<trkpt lat="-7.285228" lon="-34.798885">
<ele>-2.680000</ele>
<time>2018-08-24T16:47:36Z</time>
<speed>0.00</speed>
</trkpt>
<trkpt lat="-7.285540" lon="-34.798801">
<ele>-5.760000</ele>
<time>2018-08-24T16:52:50Z</time>
<speed>0.00</speed>
</trkpt>
<trkpt lat="-7.285075" lon="-34.799488">
<ele>10.710000</ele>
<time>2018-08-24T16:58:04Z</time>
<speed>0.00</speed>
</trkpt>
<trkpt lat="-7.285110" lon="-34.799408">
<ele>3.450000</ele>
<time>2018-08-24T17:03:21Z</time>
<speed>0.00</speed>
</trkpt>
<trkpt lat="-7.285018" lon="-34.799385">
<ele>-2.290000</ele>
<time>2018-08-24T17:08:35Z</time>
<speed>0.00</speed>
</trkpt>
<trkpt lat="-7.285059" lon="-34.799351">
<ele>-6.450000</ele>
<time>2018-08-24T17:13:48Z</time>
<speed>0.00</speed>
</trkpt>
<trkpt lat="-7.285513" lon="-34.799393">
<ele>-12.679999</ele>
<time>2018-08-24T17:19:01Z</time>
<speed>0.00</speed>
</trkpt>
<trkpt lat="-7.285279" lon="-34.798725">
<ele>4.500000</ele>
<time>2018-08-24T17:24:14Z</time>
<speed>0.00</speed>
</trkpt>
<trkpt lat="-7.285309" lon="-34.798775">
<ele>-9.550000</ele>
<time>2018-08-24T17:29:25Z</time>
<speed>0.71</speed>
</trkpt>
<trkpt lat="-7.285284" lon="-34.798714">
<ele>25.340000</ele>
<time>2018-08-24T17:34:36Z</time>
<speed>0.00</speed>
</trkpt>
<trkpt lat="-7.285265" lon="-34.798813">
<ele>4.630000</ele>
<time>2018-08-24T17:39:47Z</time>
<speed>0.00</speed>
</trkpt>
<trkpt lat="-7.285238" lon="-34.798809">
<ele>2.130000</ele>
<time>2018-08-24T17:44:59Z</time>
<speed>0.88</speed>
</trkpt>
<trkpt lat="-7.285185" lon="-34.798775">
<ele>6.300000</ele>
<time>2018-08-24T17:50:12Z</time>
<speed>0.00</speed>
</trkpt>
<trkpt lat="-7.285202" lon="-34.798637">
<ele>15.830000</ele>
<time>2018-08-24T17:55:25Z</time>
<speed>0.00</speed>
</trkpt>
<trkpt lat="-7.284875" lon="-34.799255">
<ele>15.740000</ele>
<time>2018-08-24T18:03:43Z</time>
<speed>0.36</speed>
</trkpt>
<trkpt lat="-7.284678" lon="-34.800564">
<ele>2.860000</ele>
<time>2018-08-24T18:21:51Z</time>
<speed>0.13</speed>
</trkpt>
<trkpt lat="-7.284878" lon="-34.801888">
<ele>99.820000</ele>
<time>2018-08-24T18:47:23Z</time>
<speed>0.40</speed>
</trkpt>
<trkpt lat="-7.284878" lon="-34.801888">
<ele>99.820000</ele>
<time>2018-08-24T19:11:10Z</time>
<speed>0.40</speed>
</trkpt>
<trkpt lat="-7.301819" lon="-34.816391">
<ele>87.500000</ele>
<time>2018-08-24T19:37:50Z</time>
<speed>0.15</speed>
</trkpt>
<trkpt lat="-7.301823" lon="-34.816185">
<ele>86.019997</ele>
<time>2018-08-24T20:00:37Z</time>
<speed>0.00</speed>
</trkpt>
<trkpt lat="-7.301540" lon="-34.815807">
<ele>72.599998</ele>
<time>2018-08-24T20:05:47Z</time>
<speed>0.00</speed>
</trkpt>
<trkpt lat="-7.301525" lon="-34.815815">
<ele>66.299995</ele>
<time>2018-08-24T20:10:57Z</time>
<speed>0.00</speed>
</trkpt>
<trkpt lat="-7.301583" lon="-34.815811">
<ele>78.279999</ele>
<time>2018-08-24T20:16:05Z</time>
<speed>0.00</speed>
</trkpt>
<trkpt lat="-7.301578" lon="-34.815578">
<ele>71.599998</ele>
<time>2018-08-24T20:21:14Z</time>
<speed>0.00</speed>
</trkpt>
<trkpt lat="-7.301602" lon="-34.815800">
<ele>81.309998</ele>
<time>2018-08-24T20:26:37Z</time>
<speed>0.16</speed>
</trkpt>
<trkpt lat="-7.301607" lon="-34.815792">
<ele>81.839996</ele>
<time>2018-08-24T20:32:11Z</time>
<speed>0.51</speed>
</trkpt>
<trkpt lat="-7.301582" lon="-34.815639">
<ele>68.959999</ele>
<time>2018-08-24T20:37:34Z</time>
<speed>0.58</speed>
</trkpt>
<trkpt lat="-7.301542" lon="-34.815796">
<ele>48.739998</ele>
<time>2018-08-24T20:39:28Z</time>
<speed>0.18</speed>
</trkpt>
<trkpt lat="-7.301663" lon="-34.815800">
<ele>94.129997</ele>
<time>2018-08-24T20:44:53Z</time>
<speed>0.46</speed>
</trkpt>
<trkpt lat="-7.301606" lon="-34.815796">
<ele>68.000000</ele>
<time>2018-08-24T20:50:08Z</time>
<speed>0.30</speed>
</trkpt>
<trkpt lat="-7.301687" lon="-34.815964">
<ele>73.129997</ele>
<time>2018-08-24T20:55:34Z</time>
<speed>0.10</speed>
</trkpt>
<trkpt lat="-7.301509" lon="-34.815926">
<ele>47.450001</ele>
<time>2018-08-24T21:01:08Z</time>
<speed>0.26</speed>
</trkpt>
<trkpt lat="-7.301602" lon="-34.815796">
<ele>72.510002</ele>
<time>2018-08-24T21:07:48Z</time>
<speed>0.39</speed>
</trkpt>
<trkpt lat="-7.301507" lon="-34.815536">
<ele>92.790001</ele>
<time>2018-08-24T21:14:39Z</time>
<speed>0.40</speed>
</trkpt>
<trkpt lat="-7.301680" lon="-34.815693">
<ele>99.320000</ele>
<time>2018-08-24T21:22:26Z</time>
<speed>0.50</speed>
</trkpt>
<trkpt lat="-7.301499" lon="-34.815907">
<ele>62.779999</ele>
<time>2018-08-24T21:31:03Z</time>
<speed>0.18</speed>
</trkpt>
<trkpt lat="-7.301459" lon="-34.815819">
<ele>65.169998</ele>
<time>2018-08-24T21:40:22Z</time>
<speed>0.00</speed>
</trkpt>
<trkpt lat="-7.301562" lon="-34.815735">
<ele>74.339996</ele>
<time>2018-08-24T21:45:32Z</time>
<speed>0.03</speed>
</trkpt>
<trkpt lat="-7.301543" lon="-34.815853">
<ele>55.389999</ele>
<time>2018-08-24T21:50:43Z</time>
<speed>0.00</speed>
</trkpt>
<trkpt lat="-7.301413" lon="-34.815845">
<ele>39.250000</ele>
<time>2018-08-24T21:55:52Z</time>
<speed>0.44</speed>
</trkpt>
<trkpt lat="-7.301485" lon="-34.815845">
<ele>41.779999</ele>
<time>2018-08-24T22:01:06Z</time>
<speed>0.17</speed>
</trkpt>
<trkpt lat="-7.301517" lon="-34.815796">
<ele>54.730000</ele>
<time>2018-08-24T22:06:18Z</time>
<speed>0.00</speed>
</trkpt>
<trkpt lat="-7.301576" lon="-34.815781">
<ele>56.439999</ele>
<time>2018-08-24T22:11:29Z</time>
<speed>0.00</speed>
</trkpt>
<trkpt lat="-7.301612" lon="-34.815830">
<ele>59.869999</ele>
<time>2018-08-24T22:16:40Z</time>
<speed>0.00</speed>
</trkpt>
<trkpt lat="-7.301497" lon="-34.815788">
<ele>82.000000</ele>
<time>2018-08-24T22:21:51Z</time>
<speed>0.00</speed>
</trkpt>
<trkpt lat="-7.301474" lon="-34.816059">
<ele>21.109999</ele>
<time>2018-08-24T22:27:02Z</time>
<speed>0.00</speed>
</trkpt>
<trkpt lat="-7.301415" lon="-34.815926">
<ele>59.419998</ele>
<time>2018-08-24T22:32:12Z</time>
<speed>0.00</speed>
</trkpt>
<trkpt lat="-7.301560" lon="-34.815777">
<ele>77.250000</ele>
<time>2018-08-24T22:37:29Z</time>
<speed>0.70</speed>
</trkpt>
<trkpt lat="-7.301583" lon="-34.815754">
<ele>80.220001</ele>
<time>2018-08-24T22:42:39Z</time>
<speed>0.00</speed>
</trkpt>
<trkpt lat="-7.301374" lon="-34.815922">
<ele>11.700000</ele>
<time>2018-08-24T22:47:51Z</time>
<speed>0.00</speed>
</trkpt>
<trkpt lat="-7.301574" lon="-34.815918">
<ele>50.469997</ele>
<time>2018-08-24T22:53:04Z</time>
<speed>0.00</speed>
</trkpt>
<trkpt lat="-7.301538" lon="-34.815838">
<ele>61.959999</ele>
<time>2018-08-24T22:58:19Z</time>
<speed>0.00</speed>
</trkpt>
<trkpt lat="-7.301528" lon="-34.815819">
<ele>62.379997</ele>
<time>2018-08-24T23:03:36Z</time>
<speed>0.00</speed>
</trkpt>
<trkpt lat="-7.301498" lon="-34.815765">
<ele>60.219997</ele>
<time>2018-08-24T23:08:50Z</time>
<speed>0.00</speed>
</trkpt>
<trkpt lat="-7.301504" lon="-34.815815">
<ele>74.189995</ele>
<time>2018-08-24T23:14:34Z</time>
<speed>0.04</speed>
</trkpt>
<trkpt lat="-7.301601" lon="-34.815876">
<ele>90.570000</ele>
<time>2018-08-24T23:19:49Z</time>
<speed>0.00</speed>
</trkpt>
<trkpt lat="-7.301568" lon="-34.815834">
<ele>106.849998</ele>
<time>2018-08-24T23:25:05Z</time>
<speed>0.00</speed>
</trkpt>
<trkpt lat="-7.301476" lon="-34.815731">
<ele>43.360001</ele>
<time>2018-08-24T23:30:19Z</time>
<speed>0.00</speed>
</trkpt>
<trkpt lat="-7.301580" lon="-34.816040">
<ele>100.809998</ele>
<time>2018-08-24T23:35:37Z</time>
<speed>0.00</speed>
</trkpt>
<trkpt lat="-7.301663" lon="-34.815968">
<ele>126.680000</ele>
<time>2018-08-24T23:40:51Z</time>
<speed>0.00</speed>
</trkpt>
<trkpt lat="-7.301704" lon="-34.816196">
<ele>143.610001</ele>
<time>2018-08-24T23:46:05Z</time>
<speed>0.00</speed>
</trkpt>
<trkpt lat="-7.301363" lon="-34.815720">
<ele>-14.809999</ele>
<time>2018-08-24T23:51:20Z</time>
<speed>0.00</speed>
</trkpt>
<trkpt lat="-7.301540" lon="-34.815781">
<ele>44.149998</ele>
<time>2018-08-24T23:56:34Z</time>
<speed>0.00</speed>
</trkpt>
<trkpt lat="-7.301505" lon="-34.815819">
<ele>50.020000</ele>
<time>2018-08-25T00:02:05Z</time>
<speed>0.05</speed>
</trkpt>
<trkpt lat="-7.301514" lon="-34.815739">
<ele>39.849998</ele>
<time>2018-08-25T00:07:35Z</time>
<speed>0.09</speed>
</trkpt>
<trkpt lat="-7.301507" lon="-34.815781">
<ele>66.320000</ele>
<time>2018-08-25T00:12:50Z</time>
<speed>0.23</speed>
</trkpt>
<trkpt lat="-7.301526" lon="-34.815800">
<ele>40.919998</ele>
<time>2018-08-25T00:18:05Z</time>
<speed>0.08</speed>
</trkpt>
<trkpt lat="-7.301452" lon="-34.815796">
<ele>18.840000</ele>
<time>2018-08-25T00:23:20Z</time>
<speed>0.03</speed>
</trkpt>
<trkpt lat="-7.301529" lon="-34.815849">
<ele>71.519997</ele>
<time>2018-08-25T00:28:35Z</time>
<speed>0.12</speed>
</trkpt>
<trkpt lat="-7.301406" lon="-34.815777">
<ele>49.649998</ele>
<time>2018-08-25T00:33:50Z</time>
<speed>0.38</speed>
</trkpt>
<trkpt lat="-7.301527" lon="-34.815857">
<ele>41.299999</ele>
<time>2018-08-25T00:39:03Z</time>
<speed>0.00</speed>
</trkpt>
<trkpt lat="-7.301590" lon="-34.816010">
<ele>47.680000</ele>
<time>2018-08-25T00:44:29Z</time>
<speed>0.35</speed>
</trkpt>
<trkpt lat="-7.301564" lon="-34.815784">
<ele>68.909996</ele>
<time>2018-08-25T00:49:42Z</time>
<speed>0.41</speed>
</trkpt>
<trkpt lat="-7.301507" lon="-34.815842">
<ele>63.129997</ele>
<time>2018-08-25T00:54:55Z</time>
<speed>0.07</speed>
</trkpt>
<trkpt lat="-7.301558" lon="-34.815792">
<ele>80.209999</ele>
<time>2018-08-25T01:00:10Z</time>
<speed>0.18</speed>
</trkpt>
<trkpt lat="-7.301562" lon="-34.815826">
<ele>74.939995</ele>
<time>2018-08-25T01:05:24Z</time>
<speed>0.13</speed>
</trkpt>
<trkpt lat="-7.301521" lon="-34.815804">
<ele>59.169998</ele>
<time>2018-08-25T01:10:43Z</time>
<speed>0.61</speed>
</trkpt>
<trkpt lat="-7.301566" lon="-34.815876">
<ele>65.180000</ele>
<time>2018-08-25T01:16:26Z</time>
<speed>0.10</speed>
</trkpt>
<trkpt lat="-7.301534" lon="-34.815945">
<ele>33.139999</ele>
<time>2018-08-25T01:21:41Z</time>
<speed>0.00</speed>
</trkpt>
<trkpt lat="-7.301564" lon="-34.815834">
<ele>72.970001</ele>
<time>2018-08-25T01:26:54Z</time>
<speed>0.00</speed>
</trkpt>
<trkpt lat="-7.301553" lon="-34.815819">
<ele>55.289997</ele>
<time>2018-08-25T01:32:09Z</time>
<speed>0.30</speed>
</trkpt>
<trkpt lat="-7.301518" lon="-34.815849">
<ele>41.709999</ele>
<time>2018-08-25T01:37:41Z</time>
<speed>0.04</speed>
</trkpt>
<trkpt lat="-7.301488" lon="-34.815861">
<ele>45.889999</ele>
<time>2018-08-25T01:43:05Z</time>
<speed>0.00</speed>
</trkpt>
<trkpt lat="-7.301476" lon="-34.816189">
<ele>7.140000</ele>
<time>2018-08-25T01:48:19Z</time>
<speed>0.00</speed>
</trkpt>
<trkpt lat="-7.301550" lon="-34.815674">
<ele>68.540001</ele>
<time>2018-08-25T01:53:32Z</time>
<speed>0.00</speed>
</trkpt>
<trkpt lat="-7.301571" lon="-34.815773">
<ele>60.480000</ele>
<time>2018-08-25T01:58:54Z</time>
<speed>0.15</speed>
</trkpt>
<trkpt lat="-7.301546" lon="-34.815762">
<ele>55.619999</ele>
<time>2018-08-25T02:04:38Z</time>
<speed>0.07</speed>
</trkpt>
<trkpt lat="-7.301541" lon="-34.815819">
<ele>56.639999</ele>
<time>2018-08-25T02:10:32Z</time>
<speed>0.05</speed>
</trkpt>
<trkpt lat="-7.301615" lon="-34.815758">
<ele>75.790001</ele>
<time>2018-08-25T02:17:32Z</time>
<speed>0.15</speed>
</trkpt>
<trkpt lat="-7.301529" lon="-34.815792">
<ele>65.059998</ele>
<time>2018-08-25T02:22:45Z</time>
<speed>0.00</speed>
</trkpt>
<trkpt lat="-7.301641" lon="-34.815510">
<ele>105.399994</ele>
<time>2018-08-25T02:27:59Z</time>
<speed>0.00</speed>
</trkpt>
<trkpt lat="-7.301480" lon="-34.815563">
<ele>83.129997</ele>
<time>2018-08-25T02:33:27Z</time>
<speed>0.05</speed>
</trkpt>
<trkpt lat="-7.301579" lon="-34.815681">
<ele>49.629997</ele>
<time>2018-08-25T02:38:54Z</time>
<speed>0.34</speed>
</trkpt>
<trkpt lat="-7.301588" lon="-34.815807">
<ele>54.209999</ele>
<time>2018-08-25T02:44:30Z</time>
<speed>0.41</speed>
</trkpt>
<trkpt lat="-7.301629" lon="-34.815739">
<ele>45.270000</ele>
<time>2018-08-25T02:49:57Z</time>
<speed>0.05</speed>
</trkpt>
<trkpt lat="-7.301567" lon="-34.815765">
<ele>68.769997</ele>
<time>2018-08-25T02:55:31Z</time>
<speed>0.11</speed>
</trkpt>
</trkseg>
</trk>
<trk>
<name>20180911-163009(21)</name>
<desc>Color:004000ff</desc>
<trkseg>
<trkpt lat="-7.301509" lon="-34.815701">
<ele>43.360001</ele>
<time>2018-08-25T03:01:45Z</time>
<speed>0.38</speed>
</trkpt>
<trkpt lat="-7.301385" lon="-34.815750">
<ele>-36.119999</ele>
<time>2018-08-25T03:07:57Z</time>
<speed>0.09</speed>
</trkpt>
<trkpt lat="-7.301587" lon="-34.815788">
<ele>76.599998</ele>
<time>2018-08-25T03:13:22Z</time>
<speed>0.25</speed>
</trkpt>
<trkpt lat="-7.301530" lon="-34.815659">
<ele>-66.559998</ele>
<time>2018-08-25T03:19:11Z</time>
<speed>0.08</speed>
</trkpt>
<trkpt lat="-7.301580" lon="-34.815693">
<ele>-0.720000</ele>
<time>2018-08-25T03:25:14Z</time>
<speed>0.18</speed>
</trkpt>
<trkpt lat="-7.301509" lon="-34.815678">
<ele>17.559999</ele>
<time>2018-08-25T03:31:07Z</time>
<speed>0.17</speed>
</trkpt>
<trkpt lat="-7.301583" lon="-34.815605">
<ele>-52.959999</ele>
<time>2018-08-25T03:36:24Z</time>
<speed>0.32</speed>
</trkpt>
<trkpt lat="-7.301534" lon="-34.815842">
<ele>135.610001</ele>
<time>2018-08-25T03:41:38Z</time>
<speed>0.59</speed>
</trkpt>
<trkpt lat="-7.301510" lon="-34.815716">
<ele>33.630001</ele>
<time>2018-08-25T03:47:05Z</time>
<speed>0.10</speed>
</trkpt>
<trkpt lat="-7.301566" lon="-34.815945">
<ele>56.459999</ele>
<time>2018-08-25T03:52:18Z</time>
<speed>0.00</speed>
</trkpt>
<trkpt lat="-7.301579" lon="-34.815834">
<ele>32.239998</ele>
<time>2018-08-25T03:57:34Z</time>
<speed>0.00</speed>
</trkpt>
<trkpt lat="-7.301563" lon="-34.815758">
<ele>88.269997</ele>
<time>2018-08-25T04:02:52Z</time>
<speed>0.00</speed>
</trkpt>
<trkpt lat="-7.301466" lon="-34.815529">
<ele>64.339996</ele>
<time>2018-08-25T04:08:07Z</time>
<speed>0.00</speed>
</trkpt>
<trkpt lat="-7.301637" lon="-34.815792">
<ele>28.590000</ele>
<time>2018-08-25T04:13:21Z</time>
<speed>0.00</speed>
</trkpt>
<trkpt lat="-7.301698" lon="-34.815571">
<ele>67.279999</ele>
<time>2018-08-25T04:18:34Z</time>
<speed>0.00</speed>
</trkpt>
<trkpt lat="-7.301537" lon="-34.815807">
<ele>46.469997</ele>
<time>2018-08-25T04:23:47Z</time>
<speed>0.00</speed>
</trkpt>
<trkpt lat="-7.301572" lon="-34.815941">
<ele>44.209999</ele>
<time>2018-08-25T04:29:00Z</time>
<speed>0.00</speed>
</trkpt>
<trkpt lat="-7.301629" lon="-34.815876">
<ele>36.739998</ele>
<time>2018-08-25T04:34:22Z</time>
<speed>0.42</speed>
</trkpt>
<trkpt lat="-7.301508" lon="-34.815922">
<ele>58.689999</ele>
<time>2018-08-25T04:39:35Z</time>
<speed>0.00</speed>
</trkpt>
<trkpt lat="-7.301542" lon="-34.815727">
<ele>51.009998</ele>
<time>2018-08-25T04:44:49Z</time>
<speed>0.00</speed>
</trkpt>
<trkpt lat="-7.301510" lon="-34.815498">
<ele>63.099998</ele>
<time>2018-08-25T04:50:11Z</time>
<speed>0.14</speed>
</trkpt>
<trkpt lat="-7.301555" lon="-34.815369">
<ele>69.369995</ele>
<time>2018-08-25T04:55:25Z</time>
<speed>0.24</speed>
</trkpt>
<trkpt lat="-7.301522" lon="-34.816051">
<ele>52.070000</ele>
<time>2018-08-25T05:00:41Z</time>
<speed>0.00</speed>
</trkpt>
<trkpt lat="-7.301461" lon="-34.815765">
<ele>35.969997</ele>
<time>2018-08-25T05:06:25Z</time>
<speed>0.03</speed>
</trkpt>
<trkpt lat="-7.301508" lon="-34.815796">
<ele>56.419998</ele>
<time>2018-08-25T05:11:40Z</time>
<speed>0.00</speed>
</trkpt>
<trkpt lat="-7.301540" lon="-34.815750">
<ele>68.959999</ele>
<time>2018-08-25T05:16:53Z</time>
<speed>0.00</speed>
</trkpt>
<trkpt lat="-7.301524" lon="-34.815788">
<ele>60.980000</ele>
<time>2018-08-25T05:22:04Z</time>
<speed>0.00</speed>
</trkpt>
<trkpt lat="-7.301571" lon="-34.815762">
<ele>59.469997</ele>
<time>2018-08-25T05:27:17Z</time>
<speed>0.00</speed>
</trkpt>
<trkpt lat="-7.301506" lon="-34.815804">
<ele>57.070000</ele>
<time>2018-08-25T05:32:30Z</time>
<speed>0.00</speed>
</trkpt>
<trkpt lat="-7.301590" lon="-34.815861">
<ele>60.199997</ele>
<time>2018-08-25T05:37:44Z</time>
<speed>0.00</speed>
</trkpt>
<trkpt lat="-7.301446" lon="-34.815666">
<ele>76.610001</ele>
<time>2018-08-25T05:43:19Z</time>
<speed>0.05</speed>
</trkpt>
<trkpt lat="-7.301525" lon="-34.815819">
<ele>76.259995</ele>
<time>2018-08-25T05:48:32Z</time>
<speed>0.00</speed>
</trkpt>
<trkpt lat="-7.301593" lon="-34.815842">
<ele>65.959999</ele>
<time>2018-08-25T05:54:01Z</time>
<speed>0.24</speed>
</trkpt>
<trkpt lat="-7.301585" lon="-34.815655">
<ele>70.659996</ele>
<time>2018-08-25T05:59:36Z</time>
<speed>0.15</speed>
</trkpt>
<trkpt lat="-7.301884" lon="-34.815746">
<ele>40.410000</ele>
<time>2018-08-25T06:05:31Z</time>
<speed>1.38</speed>
</trkpt>
<trkpt lat="-7.301762" lon="-34.815762">
<ele>39.070000</ele>
<time>2018-08-25T06:11:52Z</time>
<speed>0.00</speed>
</trkpt>
<trkpt lat="-7.301583" lon="-34.815735">
<ele>59.250000</ele>
<time>2018-08-25T06:17:06Z</time>
<speed>0.00</speed>
</trkpt>
<trkpt lat="-7.301506" lon="-34.815811">
<ele>61.119999</ele>
<time>2018-08-25T06:22:20Z</time>
<speed>0.00</speed>
</trkpt>
<trkpt lat="-7.301322" lon="-34.815739">
<ele>99.059998</ele>
<time>2018-08-25T06:27:35Z</time>
<speed>0.00</speed>
</trkpt>
<trkpt lat="-7.301533" lon="-34.815727">
<ele>70.849998</ele>
<time>2018-08-25T06:33:35Z</time>
<speed>0.22</speed>
</trkpt>
<trkpt lat="-7.301615" lon="-34.815746">
<ele>30.349998</ele>
<time>2018-08-25T06:41:23Z</time>
<speed>0.18</speed>
</trkpt>
<trkpt lat="-7.301907" lon="-34.815720">
<ele>-21.689999</ele>
<time>2018-08-25T06:49:54Z</time>
<speed>0.00</speed>
</trkpt>
<trkpt lat="-7.301818" lon="-34.815727">
<ele>1.280000</ele>
<time>2018-08-25T06:55:29Z</time>
<speed>0.34</speed>
</trkpt>
<trkpt lat="-7.301396" lon="-34.815845">
<ele>95.979996</ele>
<time>2018-08-25T07:02:49Z</time>
<speed>0.00</speed>
</trkpt>
<trkpt lat="-7.301529" lon="-34.815735">
<ele>61.500000</ele>
<time>2018-08-25T07:08:33Z</time>
<speed>0.14</speed>
</trkpt>
<trkpt lat="-7.301450" lon="-34.815781">
<ele>94.889999</ele>
<time>2018-08-25T07:16:01Z</time>
<speed>0.00</speed>
</trkpt>
<trkpt lat="-7.301591" lon="-34.815762">
<ele>59.859997</ele>
<time>2018-08-25T07:21:15Z</time>
<speed>0.00</speed>
</trkpt>
<trkpt lat="-7.301475" lon="-34.815807">
<ele>64.379997</ele>
<time>2018-08-25T07:26:27Z</time>
<speed>0.00</speed>
</trkpt>
<trkpt lat="-7.301558" lon="-34.815800">
<ele>65.500000</ele>
<time>2018-08-25T07:31:41Z</time>
<speed>0.00</speed>
</trkpt>
<trkpt lat="-7.301673" lon="-34.815750">
<ele>31.309999</ele>
<time>2018-08-25T07:36:54Z</time>
<speed>0.00</speed>
</trkpt>
<trkpt lat="-7.301570" lon="-34.815739">
<ele>71.540001</ele>
<time>2018-08-25T07:42:06Z</time>
<speed>0.00</speed>
</trkpt>
<trkpt lat="-7.301587" lon="-34.815784">
<ele>61.169998</ele>
<time>2018-08-25T07:47:18Z</time>
<speed>0.00</speed>
</trkpt>
<trkpt lat="-7.301538" lon="-34.815769">
<ele>54.139999</ele>
<time>2018-08-25T07:52:31Z</time>
<speed>0.00</speed>
</trkpt>
<trkpt lat="-7.301556" lon="-34.815723">
<ele>52.860001</ele>
<time>2018-08-25T07:57:44Z</time>
<speed>0.00</speed>
</trkpt>
<trkpt lat="-7.301538" lon="-34.815784">
<ele>65.689995</ele>
<time>2018-08-25T08:03:01Z</time>
<speed>0.00</speed>
</trkpt>
<trkpt lat="-7.301544" lon="-34.815788">
<ele>60.309998</ele>
<time>2018-08-25T08:08:13Z</time>
<speed>0.00</speed>
</trkpt>
<trkpt lat="-7.301569" lon="-34.815826">
<ele>63.219997</ele>
<time>2018-08-25T08:13:26Z</time>
<speed>0.00</speed>
</trkpt>
<trkpt lat="-7.301547" lon="-34.815804">
<ele>69.599998</ele>
<time>2018-08-25T08:18:37Z</time>
<speed>0.06</speed>
</trkpt>
<trkpt lat="-7.301552" lon="-34.815742">
<ele>74.379997</ele>
<time>2018-08-25T08:23:50Z</time>
<speed>0.12</speed>
</trkpt>
<trkpt lat="-7.301556" lon="-34.815742">
<ele>77.419998</ele>
<time>2018-08-25T08:29:00Z</time>
<speed>0.06</speed>
</trkpt>
<trkpt lat="-7.301565" lon="-34.815815">
<ele>70.540001</ele>
<time>2018-08-25T08:34:11Z</time>
<speed>0.13</speed>
</trkpt>
<trkpt lat="-7.301600" lon="-34.815784">
<ele>96.799995</ele>
<time>2018-08-25T08:39:23Z</time>
<speed>0.00</speed>
</trkpt>
<trkpt lat="-7.301578" lon="-34.815777">
<ele>70.059998</ele>
<time>2018-08-25T08:44:34Z</time>
<speed>0.17</speed>
</trkpt>
<trkpt lat="-7.301559" lon="-34.815948">
<ele>37.340000</ele>
<time>2018-08-25T08:49:48Z</time>
<speed>0.00</speed>
</trkpt>
<trkpt lat="-7.301530" lon="-34.815758">
<ele>69.139999</ele>
<time>2018-08-25T08:55:02Z</time>
<speed>0.00</speed>
</trkpt>
<trkpt lat="-7.301557" lon="-34.815800">
<ele>75.349998</ele>
<time>2018-08-25T09:00:18Z</time>
<speed>0.00</speed>
</trkpt>
<trkpt lat="-7.301590" lon="-34.815891">
<ele>62.009998</ele>
<time>2018-08-25T09:05:30Z</time>
<speed>0.21</speed>
</trkpt>
<trkpt lat="-7.301620" lon="-34.815937">
<ele>66.540001</ele>
<time>2018-08-25T09:10:43Z</time>
<speed>0.11</speed>
</trkpt>
<trkpt lat="-7.301526" lon="-34.815716">
<ele>60.169998</ele>
<time>2018-08-25T09:15:57Z</time>
<speed>0.00</speed>
</trkpt>
<trkpt lat="-7.301564" lon="-34.815922">
<ele>72.309998</ele>
<time>2018-08-25T09:21:11Z</time>
<speed>0.00</speed>
</trkpt>
<trkpt lat="-7.301543" lon="-34.815838">
<ele>63.660000</ele>
<time>2018-08-25T09:26:24Z</time>
<speed>0.00</speed>
</trkpt>
<trkpt lat="-7.301535" lon="-34.815899">
<ele>56.139999</ele>
<time>2018-08-25T09:31:37Z</time>
<speed>0.00</speed>
</trkpt>
<trkpt lat="-7.301504" lon="-34.815762">
<ele>81.570000</ele>
<time>2018-08-25T09:36:49Z</time>
<speed>0.00</speed>
</trkpt>
<trkpt lat="-7.301526" lon="-34.815788">
<ele>53.219997</ele>
<time>2018-08-25T09:42:04Z</time>
<speed>0.00</speed>
</trkpt>
<trkpt lat="-7.301557" lon="-34.815784">
<ele>59.539997</ele>
<time>2018-08-25T09:47:16Z</time>
<speed>0.07</speed>
</trkpt>
<trkpt lat="-7.301540" lon="-34.815781">
<ele>51.180000</ele>
<time>2018-08-25T09:52:30Z</time>
<speed>0.00</speed>
</trkpt>
<trkpt lat="-7.301536" lon="-34.815662">
<ele>51.779999</ele>
<time>2018-08-25T09:57:52Z</time>
<speed>0.40</speed>
</trkpt>
<trkpt lat="-7.301510" lon="-34.815838">
<ele>56.840000</ele>
<time>2018-08-25T10:03:33Z</time>
<speed>0.22</speed>
</trkpt>
<trkpt lat="-7.301523" lon="-34.815807">
<ele>41.369999</ele>
<time>2018-08-25T10:08:48Z</time>
<speed>0.00</speed>
</trkpt>
<trkpt lat="-7.301585" lon="-34.815708">
<ele>76.159996</ele>
<time>2018-08-25T10:14:01Z</time>
<speed>0.45</speed>
</trkpt>
<trkpt lat="-7.301564" lon="-34.815739">
<ele>67.849998</ele>
<time>2018-08-25T10:19:15Z</time>
<speed>0.00</speed>
</trkpt>
<trkpt lat="-7.301419" lon="-34.815876">
<ele>40.079998</ele>
<time>2018-08-25T10:24:29Z</time>
<speed>0.00</speed>
</trkpt>
<trkpt lat="-7.301529" lon="-34.815781">
<ele>55.039997</ele>
<time>2018-08-25T10:29:41Z</time>
<speed>0.12</speed>
</trkpt>
<trkpt lat="-7.301533" lon="-34.815834">
<ele>51.869999</ele>
<time>2018-08-25T10:34:54Z</time>
<speed>0.00</speed>
</trkpt>
<trkpt lat="-7.301548" lon="-34.815819">
<ele>50.379997</ele>
<time>2018-08-25T10:40:08Z</time>
<speed>0.00</speed>
</trkpt>
<trkpt lat="-7.301545" lon="-34.815735">
<ele>104.129997</ele>
<time>2018-08-25T10:45:23Z</time>
<speed>0.00</speed>
</trkpt>
<trkpt lat="-7.301539" lon="-34.815800">
<ele>44.489998</ele>
<time>2018-08-25T10:50:37Z</time>
<speed>0.08</speed>
</trkpt>
<trkpt lat="-7.301489" lon="-34.815845">
<ele>53.160000</ele>
<time>2018-08-25T10:55:51Z</time>
<speed>0.00</speed>
</trkpt>
<trkpt lat="-7.301377" lon="-34.815544">
<ele>73.619995</ele>
<time>2018-08-25T11:01:07Z</time>
<speed>0.00</speed>
</trkpt>
<trkpt lat="-7.301610" lon="-34.815750">
<ele>63.209999</ele>
<time>2018-08-25T11:06:20Z</time>
<speed>0.00</speed>
</trkpt>
<trkpt lat="-7.301556" lon="-34.815834">
<ele>90.739998</ele>
<time>2018-08-25T11:11:32Z</time>
<speed>0.00</speed>
</trkpt>
<trkpt lat="-7.301540" lon="-34.815777">
<ele>62.049999</ele>
<time>2018-08-25T11:16:43Z</time>
<speed>0.10</speed>
</trkpt>
<trkpt lat="-7.301454" lon="-34.815701">
<ele>51.759998</ele>
<time>2018-08-25T11:21:54Z</time>
<speed>0.00</speed>
</trkpt>
<trkpt lat="-7.301554" lon="-34.815773">
<ele>67.900002</ele>
<time>2018-08-25T11:27:06Z</time>
<speed>0.00</speed>
</trkpt>
<trkpt lat="-7.301525" lon="-34.815754">
<ele>76.119995</ele>
<time>2018-08-25T11:32:17Z</time>
<speed>0.00</speed>
</trkpt>
<trkpt lat="-7.301495" lon="-34.815792">
<ele>80.919998</ele>
<time>2018-08-25T11:37:29Z</time>
<speed>0.00</speed>
</trkpt>
<trkpt lat="-7.301541" lon="-34.815788">
<ele>64.989998</ele>
<time>2018-08-25T11:42:41Z</time>
<speed>0.00</speed>
</trkpt>
<trkpt lat="-7.301558" lon="-34.815773">
<ele>61.849998</ele>
<time>2018-08-25T11:47:53Z</time>
<speed>0.00</speed>
</trkpt>
<trkpt lat="-7.301476" lon="-34.815723">
<ele>96.470001</ele>
<time>2018-08-25T11:53:06Z</time>
<speed>0.00</speed>
</trkpt>
<trkpt lat="-7.301332" lon="-34.815632">
<ele>84.659996</ele>
<time>2018-08-25T11:58:40Z</time>
<speed>0.41</speed>
</trkpt>
<trkpt lat="-7.301363" lon="-34.815571">
<ele>99.250000</ele>
<time>2018-08-25T12:04:06Z</time>
<speed>2.13</speed>
</trkpt>
<trkpt lat="-7.301459" lon="-34.815910">
<ele>92.079994</ele>
<time>2018-08-25T12:09:19Z</time>
<speed>0.00</speed>
</trkpt>
<trkpt lat="-7.301299" lon="-34.815502">
<ele>74.500000</ele>
<time>2018-08-25T12:14:46Z</time>
<speed>0.00</speed>
</trkpt>
<trkpt lat="-7.301595" lon="-34.815754">
<ele>43.730000</ele>
<time>2018-08-25T12:19:59Z</time>
<speed>0.00</speed>
</trkpt>
<trkpt lat="-7.301521" lon="-34.815758">
<ele>63.849998</ele>
<time>2018-08-25T12:25:11Z</time>
<speed>0.00</speed>
</trkpt>
<trkpt lat="-7.301573" lon="-34.815765">
<ele>52.199997</ele>
<time>2018-08-25T12:30:23Z</time>
<speed>0.00</speed>
</trkpt>
<trkpt lat="-7.301526" lon="-34.815781">
<ele>61.719997</ele>
<time>2018-08-25T12:35:43Z</time>
<speed>0.50</speed>
</trkpt>
<trkpt lat="-7.301719" lon="-34.815907">
<ele>60.809998</ele>
<time>2018-08-25T12:40:56Z</time>
<speed>0.00</speed>
</trkpt>
<trkpt lat="-7.301696" lon="-34.816017">
<ele>63.239998</ele>
<time>2018-08-25T12:46:11Z</time>
<speed>0.00</speed>
</trkpt>
<trkpt lat="-7.301597" lon="-34.815834">
<ele>36.520000</ele>
<time>2018-08-25T12:51:26Z</time>
<speed>0.00</speed>
</trkpt>
<trkpt lat="-7.301549" lon="-34.815948">
<ele>61.410000</ele>
<time>2018-08-25T12:56:39Z</time>
<speed>1.51</speed>
</trkpt>
<trkpt lat="-7.301532" lon="-34.815689">
<ele>72.139999</ele>
<time>2018-08-25T13:01:58Z</time>
<speed>0.00</speed>
</trkpt>
<trkpt lat="-7.301454" lon="-34.815609">
<ele>74.470001</ele>
<time>2018-08-25T13:07:11Z</time>
<speed>0.00</speed>
</trkpt>
<trkpt lat="-7.301661" lon="-34.816063">
<ele>77.400002</ele>
<time>2018-08-25T13:12:25Z</time>
<speed>0.00</speed>
</trkpt>
<trkpt lat="-7.301525" lon="-34.815765">
<ele>57.219997</ele>
<time>2018-08-25T13:17:43Z</time>
<speed>0.00</speed>
</trkpt>
<trkpt lat="-7.302053" lon="-34.817005">
<ele>28.980000</ele>
<time>2018-08-25T13:23:01Z</time>
<speed>2.18</speed>
</trkpt>
<trkpt lat="-7.301528" lon="-34.815735">
<ele>82.309998</ele>
<time>2018-08-25T13:28:20Z</time>
<speed>0.00</speed>
</trkpt>
<trkpt lat="-7.301541" lon="-34.815849">
<ele>68.189995</ele>
<time>2018-08-25T13:33:39Z</time>
<speed>0.00</speed>
</trkpt>
<trkpt lat="-7.301576" lon="-34.815815">
<ele>86.339996</ele>
<time>2018-08-25T13:38:57Z</time>
<speed>0.00</speed>
</trkpt>
<trkpt lat="-7.301568" lon="-34.815578">
<ele>82.290001</ele>
<time>2018-08-25T13:44:16Z</time>
<speed>0.00</speed>
</trkpt>
<trkpt lat="-7.301601" lon="-34.815823">
<ele>76.089996</ele>
<time>2018-08-25T13:49:35Z</time>
<speed>0.00</speed>
</trkpt>
<trkpt lat="-7.301705" lon="-34.816181">
<ele>68.750000</ele>
<time>2018-08-25T13:54:54Z</time>
<speed>0.00</speed>
</trkpt>
<trkpt lat="-7.301543" lon="-34.815727">
<ele>70.400002</ele>
<time>2018-08-25T14:00:32Z</time>
<speed>0.08</speed>
</trkpt>
<trkpt lat="-7.301465" lon="-34.815838">
<ele>64.129997</ele>
<time>2018-08-25T14:05:45Z</time>
<speed>0.00</speed>
</trkpt>
<trkpt lat="-7.301579" lon="-34.815750">
<ele>65.639999</ele>
<time>2018-08-25T14:10:57Z</time>
<speed>0.00</speed>
</trkpt>
<trkpt lat="-7.301565" lon="-34.815769">
<ele>80.699997</ele>
<time>2018-08-25T14:16:08Z</time>
<speed>0.00</speed>
</trkpt>
<trkpt lat="-7.301547" lon="-34.815716">
<ele>74.580002</ele>
<time>2018-08-25T14:21:19Z</time>
<speed>0.06</speed>
</trkpt>
<trkpt lat="-7.301587" lon="-34.815739">
<ele>73.150002</ele>
<time>2018-08-25T14:26:31Z</time>
<speed>0.00</speed>
</trkpt>
<trkpt lat="-7.301548" lon="-34.815792">
<ele>75.889999</ele>
<time>2018-08-25T14:31:44Z</time>
<speed>0.00</speed>
</trkpt>
<trkpt lat="-7.301540" lon="-34.815773">
<ele>53.730000</ele>
<time>2018-08-25T14:36:55Z</time>
<speed>0.00</speed>
</trkpt>
<trkpt lat="-7.301563" lon="-34.815815">
<ele>56.239998</ele>
<time>2018-08-25T14:42:08Z</time>
<speed>0.00</speed>
</trkpt>
<trkpt lat="-7.301555" lon="-34.815758">
<ele>72.159996</ele>
<time>2018-08-25T14:47:21Z</time>
<speed>0.00</speed>
</trkpt>
<trkpt lat="-7.301544" lon="-34.815762">
<ele>75.059998</ele>
<time>2018-08-25T14:52:33Z</time>
<speed>0.09</speed>
</trkpt>
<trkpt lat="-7.301502" lon="-34.815552">
<ele>103.189995</ele>
<time>2018-08-25T14:57:46Z</time>
<speed>1.82</speed>
</trkpt>
<trkpt lat="-7.301566" lon="-34.815796">
<ele>61.879997</ele>
<time>2018-08-25T15:03:01Z</time>
<speed>0.19</speed>
</trkpt>
<trkpt lat="-7.301575" lon="-34.815807">
<ele>63.699997</ele>
<time>2018-08-25T15:08:12Z</time>
<speed>0.06</speed>
</trkpt>
<trkpt lat="-7.301587" lon="-34.815762">
<ele>66.939995</ele>
<time>2018-08-25T15:13:22Z</time>
<speed>0.13</speed>
</trkpt>
<trkpt lat="-7.301573" lon="-34.815735">
<ele>80.689995</ele>
<time>2018-08-25T15:18:34Z</time>
<speed>0.00</speed>
</trkpt>
<trkpt lat="-7.301546" lon="-34.815826">
<ele>76.349998</ele>
<time>2018-08-25T15:23:46Z</time>
<speed>0.00</speed>
</trkpt>
<trkpt lat="-7.301535" lon="-34.815697">
<ele>85.159996</ele>
<time>2018-08-25T15:28:57Z</time>
<speed>0.00</speed>
</trkpt>
<trkpt lat="-7.301695" lon="-34.815834">
<ele>51.619999</ele>
<time>2018-08-25T15:34:10Z</time>
<speed>0.00</speed>
</trkpt>
<trkpt lat="-7.301534" lon="-34.815586">
<ele>110.709999</ele>
<time>2018-08-25T15:39:23Z</time>
<speed>0.00</speed>
</trkpt>
<trkpt lat="-7.301551" lon="-34.815720">
<ele>85.080002</ele>
<time>2018-08-25T15:44:35Z</time>
<speed>0.00</speed>
</trkpt>
<trkpt lat="-7.301537" lon="-34.815815">
<ele>68.320000</ele>
<time>2018-08-25T15:49:46Z</time>
<speed>0.27</speed>
</trkpt>
<trkpt lat="-7.301750" lon="-34.815758">
<ele>43.419998</ele>
<time>2018-08-25T15:55:01Z</time>
<speed>0.00</speed>
</trkpt>
<trkpt lat="-7.301457" lon="-34.815712">
<ele>89.869995</ele>
<time>2018-08-25T16:00:15Z</time>
<speed>0.00</speed>
</trkpt>
<trkpt lat="-7.301524" lon="-34.815750">
<ele>84.159996</ele>
<time>2018-08-25T16:05:27Z</time>
<speed>0.00</speed>
</trkpt>
<trkpt lat="-7.301517" lon="-34.815735">
<ele>61.509998</ele>
<time>2018-08-25T16:10:39Z</time>
<speed>0.18</speed>
</trkpt>
<trkpt lat="-7.301478" lon="-34.815765">
<ele>66.709999</ele>
<time>2018-08-25T16:15:52Z</time>
<speed>0.00</speed>
</trkpt>
<trkpt lat="-7.301615" lon="-34.815788">
<ele>60.539997</ele>
<time>2018-08-25T16:21:05Z</time>
<speed>0.00</speed>
</trkpt>
<trkpt lat="-7.301204" lon="-34.816002">
<ele>15.570000</ele>
<time>2018-08-25T16:26:18Z</time>
<speed>0.00</speed>
</trkpt>
<trkpt lat="-7.301644" lon="-34.815723">
<ele>85.019997</ele>
<time>2018-08-25T16:31:33Z</time>
<speed>0.00</speed>
</trkpt>
<trkpt lat="-7.301749" lon="-34.815609">
<ele>93.930000</ele>
<time>2018-08-25T16:36:51Z</time>
<speed>0.14</speed>
</trkpt>
<trkpt lat="-7.301617" lon="-34.815712">
<ele>111.589996</ele>
<time>2018-08-25T16:42:05Z</time>
<speed>0.00</speed>
</trkpt>
<trkpt lat="-7.301482" lon="-34.815807">
<ele>75.729996</ele>
<time>2018-08-25T16:47:32Z</time>
<speed>0.10</speed>
</trkpt>
<trkpt lat="-7.301549" lon="-34.815605">
<ele>89.680000</ele>
<time>2018-08-25T16:52:48Z</time>
<speed>0.00</speed>
</trkpt>
<trkpt lat="-7.301595" lon="-34.815788">
<ele>41.939999</ele>
<time>2018-08-25T16:58:10Z</time>
<speed>0.36</speed>
</trkpt>
<trkpt lat="-7.301473" lon="-34.815876">
<ele>45.619999</ele>
<time>2018-08-25T17:03:30Z</time>
<speed>0.00</speed>
</trkpt>
<trkpt lat="-7.301516" lon="-34.815670">
<ele>85.849998</ele>
<time>2018-08-25T17:08:53Z</time>
<speed>0.28</speed>
</trkpt>
<trkpt lat="-7.301388" lon="-34.815971">
<ele>-9.420000</ele>
<time>2018-08-25T17:14:12Z</time>
<speed>0.00</speed>
</trkpt>
<trkpt lat="-7.301518" lon="-34.815468">
<ele>113.309998</ele>
<time>2018-08-25T17:19:33Z</time>
<speed>0.20</speed>
</trkpt>
<trkpt lat="-7.301536" lon="-34.815815">
<ele>62.079998</ele>
<time>2018-08-25T17:24:47Z</time>
<speed>0.00</speed>
</trkpt>
<trkpt lat="-7.301528" lon="-34.815823">
<ele>61.359997</ele>
<time>2018-08-25T17:30:01Z</time>
<speed>0.00</speed>
</trkpt>
<trkpt lat="-7.301538" lon="-34.815693">
<ele>50.070000</ele>
<time>2018-08-25T17:35:16Z</time>
<speed>0.00</speed>
</trkpt>
<trkpt lat="-7.301528" lon="-34.815674">
<ele>67.619995</ele>
<time>2018-08-25T17:40:30Z</time>
<speed>0.00</speed>
</trkpt>
<trkpt lat="-7.301654" lon="-34.816147">
<ele>69.799995</ele>
<time>2018-08-25T17:45:43Z</time>
<speed>0.00</speed>
</trkpt>
<trkpt lat="-7.301569" lon="-34.815758">
<ele>49.689999</ele>
<time>2018-08-25T17:50:56Z</time>
<speed>0.32</speed>
</trkpt>
<trkpt lat="-7.301527" lon="-34.815723">
<ele>70.860001</ele>
<time>2018-08-25T17:56:10Z</time>
<speed>0.00</speed>
</trkpt>
<trkpt lat="-7.301521" lon="-34.815777">
<ele>72.860001</ele>
<time>2018-08-25T18:02:31Z</time>
<speed>0.19</speed>
</trkpt>
<trkpt lat="-7.301450" lon="-34.815727">
<ele>64.500000</ele>
<time>2018-08-25T18:09:23Z</time>
<speed>0.00</speed>
</trkpt>
<trkpt lat="-7.301564" lon="-34.815762">
<ele>53.980000</ele>
<time>2018-08-25T18:14:35Z</time>
<speed>0.16</speed>
</trkpt>
<trkpt lat="-7.301696" lon="-34.815857">
<ele>47.840000</ele>
<time>2018-08-25T18:19:47Z</time>
<speed>0.11</speed>
</trkpt>
<trkpt lat="-7.301528" lon="-34.815609">
<ele>80.549995</ele>
<time>2018-08-25T18:25:00Z</time>
<speed>0.00</speed>
</trkpt>
<trkpt lat="-7.301497" lon="-34.815681">
<ele>96.220001</ele>
<time>2018-08-25T18:30:13Z</time>
<speed>0.00</speed>
</trkpt>
<trkpt lat="-7.301582" lon="-34.815701">
<ele>59.529999</ele>
<time>2018-08-25T18:35:24Z</time>
<speed>0.07</speed>
</trkpt>
<trkpt lat="-7.301527" lon="-34.815704">
<ele>67.049995</ele>
<time>2018-08-25T18:40:35Z</time>
<speed>0.09</speed>
</trkpt>
<trkpt lat="-7.301570" lon="-34.815670">
<ele>89.459999</ele>
<time>2018-08-25T18:45:48Z</time>
<speed>0.00</speed>
</trkpt>
<trkpt lat="-7.301478" lon="-34.815765">
<ele>39.559998</ele>
<time>2018-08-25T18:51:00Z</time>
<speed>0.00</speed>
</trkpt>
<trkpt lat="-7.301514" lon="-34.815746">
<ele>42.139999</ele>
<time>2018-08-25T18:56:18Z</time>
<speed>0.00</speed>
</trkpt>
<trkpt lat="-7.301507" lon="-34.815647">
<ele>60.949997</ele>
<time>2018-08-25T19:01:34Z</time>
<speed>0.00</speed>
</trkpt>
<trkpt lat="-7.301588" lon="-34.815754">
<ele>65.059998</ele>
<time>2018-08-25T19:06:46Z</time>
<speed>0.00</speed>
</trkpt>
<trkpt lat="-7.301564" lon="-34.815678">
<ele>108.199997</ele>
<time>2018-08-25T19:11:58Z</time>
<speed>0.00</speed>
</trkpt>
<trkpt lat="-7.301579" lon="-34.815567">
<ele>80.519997</ele>
<time>2018-08-25T19:17:11Z</time>
<speed>0.00</speed>
</trkpt>
<trkpt lat="-7.301673" lon="-34.815304">
<ele>134.580002</ele>
<time>2018-08-25T19:22:32Z</time>
<speed>0.54</speed>
</trkpt>
<trkpt lat="-7.301582" lon="-34.815384">
<ele>89.119995</ele>
<time>2018-08-25T19:27:45Z</time>
<speed>0.00</speed>
</trkpt>
<trkpt lat="-7.301507" lon="-34.815990">
<ele>48.399998</ele>
<time>2018-08-25T19:32:57Z</time>
<speed>0.00</speed>
</trkpt>
<trkpt lat="-7.301557" lon="-34.815796">
<ele>76.309998</ele>
<time>2018-08-25T19:38:09Z</time>
<speed>0.00</speed>
</trkpt>
<trkpt lat="-7.301497" lon="-34.816036">
<ele>43.599998</ele>
<time>2018-08-25T19:43:21Z</time>
<speed>0.00</speed>
</trkpt>
<trkpt lat="-7.301518" lon="-34.815792">
<ele>64.250000</ele>
<time>2018-08-25T19:48:32Z</time>
<speed>0.00</speed>
</trkpt>
<trkpt lat="-7.301461" lon="-34.816101">
<ele>59.930000</ele>
<time>2018-08-25T19:53:45Z</time>
<speed>0.00</speed>
</trkpt>
<trkpt lat="-7.301636" lon="-34.815628">
<ele>71.689995</ele>
<time>2018-08-25T19:58:58Z</time>
<speed>0.00</speed>
</trkpt>
<trkpt lat="-7.301538" lon="-34.815796">
<ele>72.599998</ele>
<time>2018-08-25T20:04:13Z</time>
<speed>0.00</speed>
</trkpt>
<trkpt lat="-7.301530" lon="-34.815941">
<ele>72.229996</ele>
<time>2018-08-25T20:09:25Z</time>
<speed>0.00</speed>
</trkpt>
<trkpt lat="-7.301574" lon="-34.815609">
<ele>78.229996</ele>
<time>2018-08-25T20:14:36Z</time>
<speed>0.00</speed>
</trkpt>
<trkpt lat="-7.301551" lon="-34.815712">
<ele>67.000000</ele>
<time>2018-08-25T20:20:20Z</time>
<speed>0.15</speed>
</trkpt>
<trkpt lat="-7.301530" lon="-34.815727">
<ele>69.049995</ele>
<time>2018-08-25T20:25:32Z</time>
<speed>0.00</speed>
</trkpt>
<trkpt lat="-7.301555" lon="-34.815781">
<ele>74.909996</ele>
<time>2018-08-25T20:30:41Z</time>
<speed>0.07</speed>
</trkpt>
<trkpt lat="-7.301548" lon="-34.815708">
<ele>66.040001</ele>
<time>2018-08-25T20:35:54Z</time>
<speed>0.00</speed>
</trkpt>
<trkpt lat="-7.301574" lon="-34.815872">
<ele>74.519997</ele>
<time>2018-08-25T20:41:04Z</time>
<speed>0.15</speed>
</trkpt>
<trkpt lat="-7.301615" lon="-34.815769">
<ele>79.589996</ele>
<time>2018-08-25T20:46:15Z</time>
<speed>0.00</speed>
</trkpt>
<trkpt lat="-7.301550" lon="-34.815842">
<ele>65.250000</ele>
<time>2018-08-25T20:51:26Z</time>
<speed>0.00</speed>
</trkpt>
<trkpt lat="-7.301557" lon="-34.815907">
<ele>62.989998</ele>
<time>2018-08-25T20:56:37Z</time>
<speed>0.69</speed>
</trkpt>
<trkpt lat="-7.301578" lon="-34.815845">
<ele>63.840000</ele>
<time>2018-08-25T21:01:53Z</time>
<speed>0.00</speed>
</trkpt>
<trkpt lat="-7.301548" lon="-34.815857">
<ele>77.699997</ele>
<time>2018-08-25T21:07:04Z</time>
<speed>0.00</speed>
</trkpt>
<trkpt lat="-7.301596" lon="-34.816109">
<ele>35.959999</ele>
<time>2018-08-25T21:12:16Z</time>
<speed>1.63</speed>
</trkpt>
<trkpt lat="-7.301600" lon="-34.815746">
<ele>79.229996</ele>
<time>2018-08-25T21:17:30Z</time>
<speed>0.00</speed>
</trkpt>
<trkpt lat="-7.302106" lon="-34.816788">
<ele>-62.199997</ele>
<time>2018-08-25T21:22:48Z</time>
<speed>0.83</speed>
</trkpt>
<trkpt lat="-7.302082" lon="-34.816742">
<ele>-34.700001</ele>
<time>2018-08-25T21:28:23Z</time>
<speed>1.21</speed>
</trkpt>
<trkpt lat="-7.301381" lon="-34.815311">
<ele>115.689995</ele>
<time>2018-08-25T21:33:48Z</time>
<speed>0.00</speed>
</trkpt>
<trkpt lat="-7.301454" lon="-34.815533">
<ele>96.540001</ele>
<time>2018-08-25T21:39:50Z</time>
<speed>0.02</speed>
</trkpt>
<trkpt lat="-7.301572" lon="-34.815807">
<ele>90.919998</ele>
<time>2018-08-25T21:47:38Z</time>
<speed>1.01</speed>
</trkpt>
<trkpt lat="-7.301537" lon="-34.815792">
<ele>67.470001</ele>
<time>2018-08-25T21:57:27Z</time>
<speed>0.08</speed>
</trkpt>
<trkpt lat="-7.301563" lon="-34.815765">
<ele>56.119999</ele>
<time>2018-08-25T22:06:24Z</time>
<speed>0.08</speed>
</trkpt>
<trkpt lat="-7.301520" lon="-34.815868">
<ele>59.649998</ele>
<time>2018-08-25T22:14:30Z</time>
<speed>0.14</speed>
</trkpt>
<trkpt lat="-7.301476" lon="-34.815987">
<ele>30.059999</ele>
<time>2018-08-25T22:22:54Z</time>
<speed>0.00</speed>
</trkpt>
<trkpt lat="-7.301597" lon="-34.815689">
<ele>87.879997</ele>
<time>2018-08-25T22:28:13Z</time>
<speed>0.03</speed>
</trkpt>
<trkpt lat="-7.301551" lon="-34.815750">
<ele>66.930000</ele>
<time>2018-08-25T22:34:38Z</time>
<speed>0.10</speed>
</trkpt>
<trkpt lat="-7.301579" lon="-34.815739">
<ele>68.750000</ele>
<time>2018-08-25T22:46:12Z</time>
<speed>0.00</speed>
</trkpt>
<trkpt lat="-7.301537" lon="-34.815674">
<ele>76.509995</ele>
<time>2018-08-25T22:51:21Z</time>
<speed>0.07</speed>
</trkpt>
<trkpt lat="-7.301455" lon="-34.815807">
<ele>43.899998</ele>
<time>2018-08-25T22:56:31Z</time>
<speed>0.00</speed>
</trkpt>
<trkpt lat="-7.301504" lon="-34.815678">
<ele>83.769997</ele>
<time>2018-08-25T23:01:49Z</time>
<speed>0.00</speed>
</trkpt>
<trkpt lat="-7.301531" lon="-34.815735">
<ele>54.189999</ele>
<time>2018-08-25T23:07:00Z</time>
<speed>0.00</speed>
</trkpt>
<trkpt lat="-7.301523" lon="-34.815781">
<ele>79.919998</ele>
<time>2018-08-25T23:12:31Z</time>
<speed>0.50</speed>
</trkpt>
<trkpt lat="-7.301538" lon="-34.815777">
<ele>83.540001</ele>
<time>2018-08-25T23:17:44Z</time>
<speed>0.00</speed>
</trkpt>
<trkpt lat="-7.301461" lon="-34.815651">
<ele>61.169998</ele>
<time>2018-08-25T23:22:55Z</time>
<speed>0.00</speed>
</trkpt>
<trkpt lat="-7.301811" lon="-34.816067">
<ele>152.089996</ele>
<time>2018-08-25T23:28:06Z</time>
<speed>0.00</speed>
</trkpt>
<trkpt lat="-7.301414" lon="-34.815670">
<ele>43.879997</ele>
<time>2018-08-25T23:33:21Z</time>
<speed>0.35</speed>
</trkpt>
<trkpt lat="-7.301659" lon="-34.815773">
<ele>106.180000</ele>
<time>2018-08-25T23:38:34Z</time>
<speed>0.00</speed>
</trkpt>
<trkpt lat="-7.301599" lon="-34.815884">
<ele>100.970001</ele>
<time>2018-08-25T23:44:01Z</time>
<speed>0.71</speed>
</trkpt>
<trkpt lat="-7.301539" lon="-34.815792">
<ele>58.639999</ele>
<time>2018-08-25T23:49:14Z</time>
<speed>0.00</speed>
</trkpt>
<trkpt lat="-7.301895" lon="-34.816021">
<ele>191.629990</ele>
<time>2018-08-25T23:54:30Z</time>
<speed>1.87</speed>
</trkpt>
<trkpt lat="-7.301488" lon="-34.815571">
<ele>-12.300000</ele>
<time>2018-08-25T23:59:44Z</time>
<speed>0.00</speed>
</trkpt>
<trkpt lat="-7.301516" lon="-34.815498">
<ele>-19.000000</ele>
<time>2018-08-26T00:04:57Z</time>
<speed>0.00</speed>
</trkpt>
<trkpt lat="-7.301564" lon="-34.815704">
<ele>52.000000</ele>
<time>2018-08-26T00:10:09Z</time>
<speed>0.00</speed>
</trkpt>
<trkpt lat="-7.301524" lon="-34.815987">
<ele>99.049995</ele>
<time>2018-08-26T00:15:21Z</time>
<speed>0.00</speed>
</trkpt>
<trkpt lat="-7.301459" lon="-34.815769">
<ele>51.649998</ele>
<time>2018-08-26T00:20:33Z</time>
<speed>0.00</speed>
</trkpt>
<trkpt lat="-7.301528" lon="-34.815659">
<ele>44.789997</ele>
<time>2018-08-26T00:25:45Z</time>
<speed>0.13</speed>
</trkpt>
<trkpt lat="-7.301528" lon="-34.815578">
<ele>45.349998</ele>
<time>2018-08-26T00:30:55Z</time>
<speed>0.00</speed>
</trkpt>
<trkpt lat="-7.301498" lon="-34.815903">
<ele>79.949997</ele>
<time>2018-08-26T00:36:08Z</time>
<speed>0.00</speed>
</trkpt>
<trkpt lat="-7.301583" lon="-34.816044">
<ele>88.290001</ele>
<time>2018-08-26T00:41:20Z</time>
<speed>0.00</speed>
</trkpt>
<trkpt lat="-7.301480" lon="-34.815853">
<ele>84.759995</ele>
<time>2018-08-26T00:46:30Z</time>
<speed>0.00</speed>
</trkpt>
<trkpt lat="-7.301500" lon="-34.815823">
<ele>68.989998</ele>
<time>2018-08-26T00:51:40Z</time>
<speed>0.00</speed>
</trkpt>
<trkpt lat="-7.301519" lon="-34.815773">
<ele>56.590000</ele>
<time>2018-08-26T00:56:51Z</time>
<speed>0.00</speed>
</trkpt>
<trkpt lat="-7.301658" lon="-34.815754">
<ele>27.930000</ele>
<time>2018-08-26T01:02:07Z</time>
<speed>0.00</speed>
</trkpt>
<trkpt lat="-7.301494" lon="-34.815830">
<ele>93.699997</ele>
<time>2018-08-26T01:07:23Z</time>
<speed>0.00</speed>
</trkpt>
<trkpt lat="-7.301505" lon="-34.815945">
<ele>41.969997</ele>
<time>2018-08-26T01:12:37Z</time>
<speed>0.00</speed>
</trkpt>
<trkpt lat="-7.301508" lon="-34.815781">
<ele>62.149998</ele>
<time>2018-08-26T01:17:53Z</time>
<speed>0.00</speed>
</trkpt>
<trkpt lat="-7.301704" lon="-34.815437">
<ele>132.539993</ele>
<time>2018-08-26T01:23:31Z</time>
<speed>0.21</speed>
</trkpt>
<trkpt lat="-7.301485" lon="-34.815857">
<ele>64.720001</ele>
<time>2018-08-26T01:28:49Z</time>
<speed>0.00</speed>
</trkpt>
<trkpt lat="-7.301559" lon="-34.815845">
<ele>63.669998</ele>
<time>2018-08-26T01:34:03Z</time>
<speed>0.00</speed>
</trkpt>
<trkpt lat="-7.301476" lon="-34.815697">
<ele>65.279999</ele>
<time>2018-08-26T01:39:44Z</time>
<speed>0.21</speed>
</trkpt>
<trkpt lat="-7.301485" lon="-34.815647">
<ele>70.139999</ele>
<time>2018-08-26T01:45:19Z</time>
<speed>0.00</speed>
</trkpt>
<trkpt lat="-7.301594" lon="-34.815590">
<ele>86.809998</ele>
<time>2018-08-26T01:50:34Z</time>
<speed>0.00</speed>
</trkpt>
<trkpt lat="-7.301534" lon="-34.815716">
<ele>68.449997</ele>
<time>2018-08-26T01:55:48Z</time>
<speed>0.00</speed>
</trkpt>
<trkpt lat="-7.301603" lon="-34.815613">
<ele>81.919998</ele>
<time>2018-08-26T02:01:33Z</time>
<speed>0.26</speed>
</trkpt>
<trkpt lat="-7.301513" lon="-34.815788">
<ele>52.410000</ele>
<time>2018-08-26T02:06:50Z</time>
<speed>0.00</speed>
</trkpt>
<trkpt lat="-7.301492" lon="-34.816116">
<ele>31.889999</ele>
<time>2018-08-26T02:12:05Z</time>
<speed>0.00</speed>
</trkpt>
<trkpt lat="-7.301548" lon="-34.815525">
<ele>101.650002</ele>
<time>2018-08-26T02:17:20Z</time>
<speed>0.00</speed>
</trkpt>
<trkpt lat="-7.301462" lon="-34.815857">
<ele>49.139999</ele>
<time>2018-08-26T02:22:35Z</time>
<speed>0.00</speed>
</trkpt>
<trkpt lat="-7.301556" lon="-34.815594">
<ele>104.629997</ele>
<time>2018-08-26T02:28:04Z</time>
<speed>0.12</speed>
</trkpt>
<trkpt lat="-7.301344" lon="-34.815605">
<ele>103.699997</ele>
<time>2018-08-26T02:33:34Z</time>
<speed>0.07</speed>
</trkpt>
<trkpt lat="-7.301565" lon="-34.815819">
<ele>10.920000</ele>
<time>2018-08-26T02:39:10Z</time>
<speed>0.86</speed>
</trkpt>
<trkpt lat="-7.301523" lon="-34.815681">
<ele>78.540001</ele>
<time>2018-08-26T02:45:37Z</time>
<speed>0.09</speed>
</trkpt>
<trkpt lat="-7.301665" lon="-34.816021">
<ele>29.320000</ele>
<time>2018-08-26T02:52:07Z</time>
<speed>0.13</speed>
</trkpt>
<trkpt lat="-7.301507" lon="-34.815617">
<ele>90.839996</ele>
<time>2018-08-26T02:59:00Z</time>
<speed>0.26</speed>
</trkpt>
</trkseg>
</trk>
<trk>
<name>20180911-163009(22)</name>
<desc>Color:004000ff</desc>
<trkseg>
<trkpt lat="-7.301577" lon="-34.815804">
<ele>61.939999</ele>
<time>2018-08-26T03:06:12Z</time>
<speed>0.00</speed>
</trkpt>
<trkpt lat="-7.301589" lon="-34.815720">
<ele>70.239998</ele>
<time>2018-08-26T03:11:25Z</time>
<speed>0.00</speed>
</trkpt>
<trkpt lat="-7.301509" lon="-34.815887">
<ele>58.930000</ele>
<time>2018-08-26T03:16:39Z</time>
<speed>0.00</speed>
</trkpt>
<trkpt lat="-7.301559" lon="-34.815956">
<ele>104.639999</ele>
<time>2018-08-26T03:21:53Z</time>
<speed>0.00</speed>
</trkpt>
<trkpt lat="-7.301479" lon="-34.815643">
<ele>52.129997</ele>
<time>2018-08-26T03:27:07Z</time>
<speed>0.21</speed>
</trkpt>
<trkpt lat="-7.301541" lon="-34.815674">
<ele>44.590000</ele>
<time>2018-08-26T03:32:21Z</time>
<speed>0.00</speed>
</trkpt>
<trkpt lat="-7.301571" lon="-34.815758">
<ele>91.739998</ele>
<time>2018-08-26T03:37:35Z</time>
<speed>0.00</speed>
</trkpt>
<trkpt lat="-7.301466" lon="-34.815739">
<ele>73.349998</ele>
<time>2018-08-26T03:42:49Z</time>
<speed>0.00</speed>
</trkpt>
<trkpt lat="-7.301505" lon="-34.815754">
<ele>81.019997</ele>
<time>2018-08-26T03:48:03Z</time>
<speed>0.00</speed>
</trkpt>
<trkpt lat="-7.301548" lon="-34.815742">
<ele>65.010002</ele>
<time>2018-08-26T03:53:17Z</time>
<speed>0.00</speed>
</trkpt>
<trkpt lat="-7.301626" lon="-34.815842">
<ele>114.349998</ele>
<time>2018-08-26T03:58:46Z</time>
<speed>0.18</speed>
</trkpt>
<trkpt lat="-7.301620" lon="-34.815769">
<ele>93.040001</ele>
<time>2018-08-26T04:04:06Z</time>
<speed>0.00</speed>
</trkpt>
<trkpt lat="-7.301626" lon="-34.815727">
<ele>73.989998</ele>
<time>2018-08-26T04:09:20Z</time>
<speed>0.00</speed>
</trkpt>
<trkpt lat="-7.301598" lon="-34.815708">
<ele>92.430000</ele>
<time>2018-08-26T04:14:33Z</time>
<speed>0.04</speed>
</trkpt>
<trkpt lat="-7.301487" lon="-34.815731">
<ele>52.579998</ele>
<time>2018-08-26T04:19:47Z</time>
<speed>0.00</speed>
</trkpt>
<trkpt lat="-7.301606" lon="-34.815792">
<ele>61.649998</ele>
<time>2018-08-26T04:25:00Z</time>
<speed>0.00</speed>
</trkpt>
<trkpt lat="-7.301594" lon="-34.815815">
<ele>95.299995</ele>
<time>2018-08-26T04:30:13Z</time>
<speed>0.00</speed>
</trkpt>
<trkpt lat="-7.301535" lon="-34.815773">
<ele>73.430000</ele>
<time>2018-08-26T04:35:27Z</time>
<speed>0.00</speed>
</trkpt>
<trkpt lat="-7.301501" lon="-34.815746">
<ele>54.610001</ele>
<time>2018-08-26T04:40:41Z</time>
<speed>0.00</speed>
</trkpt>
<trkpt lat="-7.301462" lon="-34.815723">
<ele>53.250000</ele>
<time>2018-08-26T04:45:56Z</time>
<speed>0.26</speed>
</trkpt>
<trkpt lat="-7.301502" lon="-34.815716">
<ele>64.449997</ele>
<time>2018-08-26T04:51:09Z</time>
<speed>0.00</speed>
</trkpt>
<trkpt lat="-7.301573" lon="-34.815708">
<ele>92.000000</ele>
<time>2018-08-26T04:56:22Z</time>
<speed>0.00</speed>
</trkpt>
<trkpt lat="-7.301557" lon="-34.815754">
<ele>73.689995</ele>
<time>2018-08-26T05:01:39Z</time>
<speed>0.27</speed>
</trkpt>
<trkpt lat="-7.301524" lon="-34.815830">
<ele>70.680000</ele>
<time>2018-08-26T05:06:53Z</time>
<speed>0.26</speed>
</trkpt>
<trkpt lat="-7.301596" lon="-34.815830">
<ele>87.869995</ele>
<time>2018-08-26T05:12:30Z</time>
<speed>0.12</speed>
</trkpt>
<trkpt lat="-7.301534" lon="-34.815804">
<ele>58.869999</ele>
<time>2018-08-26T05:17:43Z</time>
<speed>0.29</speed>
</trkpt>
<trkpt lat="-7.301571" lon="-34.815781">
<ele>65.070000</ele>
<time>2018-08-26T05:22:56Z</time>
<speed>0.00</speed>
</trkpt>
<trkpt lat="-7.301575" lon="-34.815777">
<ele>42.009998</ele>
<time>2018-08-26T05:28:09Z</time>
<speed>0.00</speed>
</trkpt>
<trkpt lat="-7.301577" lon="-34.815811">
<ele>70.860001</ele>
<time>2018-08-26T05:33:22Z</time>
<speed>0.05</speed>
</trkpt>
<trkpt lat="-7.301447" lon="-34.815723">
<ele>74.290001</ele>
<time>2018-08-26T05:38:34Z</time>
<speed>0.13</speed>
</trkpt>
<trkpt lat="-7.301449" lon="-34.815727">
<ele>99.860001</ele>
<time>2018-08-26T05:43:47Z</time>
<speed>0.18</speed>
</trkpt>
<trkpt lat="-7.301573" lon="-34.815674">
<ele>49.489998</ele>
<time>2018-08-26T05:48:59Z</time>
<speed>0.13</speed>
</trkpt>
<trkpt lat="-7.301728" lon="-34.815769">
<ele>43.219997</ele>
<time>2018-08-26T05:54:12Z</time>
<speed>0.00</speed>
</trkpt>
<trkpt lat="-7.301520" lon="-34.815723">
<ele>77.680000</ele>
<time>2018-08-26T05:59:28Z</time>
<speed>0.06</speed>
</trkpt>
<trkpt lat="-7.301631" lon="-34.815746">
<ele>73.750000</ele>
<time>2018-08-26T06:05:01Z</time>
<speed>0.26</speed>
</trkpt>
<trkpt lat="-7.301633" lon="-34.815685">
<ele>72.750000</ele>
<time>2018-08-26T06:10:25Z</time>
<speed>0.99</speed>
</trkpt>
<trkpt lat="-7.301641" lon="-34.815800">
<ele>52.469997</ele>
<time>2018-08-26T06:15:38Z</time>
<speed>0.00</speed>
</trkpt>
<trkpt lat="-7.301600" lon="-34.815777">
<ele>61.559998</ele>
<time>2018-08-26T06:21:03Z</time>
<speed>0.20</speed>
</trkpt>
<trkpt lat="-7.301705" lon="-34.815651">
<ele>44.160000</ele>
<time>2018-08-26T06:26:18Z</time>
<speed>0.00</speed>
</trkpt>
<trkpt lat="-7.301518" lon="-34.815769">
<ele>81.500000</ele>
<time>2018-08-26T06:31:54Z</time>
<speed>0.29</speed>
</trkpt>
<trkpt lat="-7.301543" lon="-34.815632">
<ele>69.949997</ele>
<time>2018-08-26T06:37:26Z</time>
<speed>0.07</speed>
</trkpt>
<trkpt lat="-7.301445" lon="-34.815792">
<ele>80.639999</ele>
<time>2018-08-26T06:44:11Z</time>
<speed>0.22</speed>
</trkpt>
<trkpt lat="-7.301589" lon="-34.815811">
<ele>52.219997</ele>
<time>2018-08-26T06:50:55Z</time>
<speed>0.04</speed>
</trkpt>
<trkpt lat="-7.301528" lon="-34.815792">
<ele>71.299995</ele>
<time>2018-08-26T06:57:44Z</time>
<speed>0.07</speed>
</trkpt>
<trkpt lat="-7.301618" lon="-34.815769">
<ele>75.930000</ele>
<time>2018-08-26T07:04:59Z</time>
<speed>0.18</speed>
</trkpt>
<trkpt lat="-7.301496" lon="-34.815773">
<ele>59.219997</ele>
<time>2018-08-26T07:12:40Z</time>
<speed>0.51</speed>
</trkpt>
<trkpt lat="-7.301192" lon="-34.815872">
<ele>122.149994</ele>
<time>2018-08-26T07:20:26Z</time>
<speed>0.40</speed>
</trkpt>
<trkpt lat="-7.301270" lon="-34.815742">
<ele>107.610001</ele>
<time>2018-08-26T07:29:31Z</time>
<speed>0.00</speed>
</trkpt>
<trkpt lat="-7.301254" lon="-34.815750">
<ele>98.519997</ele>
<time>2018-08-26T07:34:45Z</time>
<speed>0.62</speed>
</trkpt>
<trkpt lat="-7.301431" lon="-34.815704">
<ele>69.479996</ele>
<time>2018-08-26T07:40:00Z</time>
<speed>0.00</speed>
</trkpt>
<trkpt lat="-7.301322" lon="-34.815731">
<ele>83.610001</ele>
<time>2018-08-26T07:45:14Z</time>
<speed>0.00</speed>
</trkpt>
<trkpt lat="-7.301588" lon="-34.815746">
<ele>43.700001</ele>
<time>2018-08-26T07:50:27Z</time>
<speed>0.00</speed>
</trkpt>
<trkpt lat="-7.301554" lon="-34.815754">
<ele>69.760002</ele>
<time>2018-08-26T07:55:39Z</time>
<speed>0.00</speed>
</trkpt>
<trkpt lat="-7.301603" lon="-34.815735">
<ele>53.860001</ele>
<time>2018-08-26T08:00:55Z</time>
<speed>0.00</speed>
</trkpt>
<trkpt lat="-7.301374" lon="-34.815819">
<ele>88.739998</ele>
<time>2018-08-26T08:06:08Z</time>
<speed>0.00</speed>
</trkpt>
<trkpt lat="-7.301499" lon="-34.815910">
<ele>57.049999</ele>
<time>2018-08-26T08:11:24Z</time>
<speed>0.00</speed>
</trkpt>
<trkpt lat="-7.301487" lon="-34.815750">
<ele>65.889999</ele>
<time>2018-08-26T08:16:38Z</time>
<speed>0.13</speed>
</trkpt>
<trkpt lat="-7.301523" lon="-34.815731">
<ele>68.739998</ele>
<time>2018-08-26T08:21:51Z</time>
<speed>0.00</speed>
</trkpt>
<trkpt lat="-7.301567" lon="-34.815769">
<ele>62.349998</ele>
<time>2018-08-26T08:27:05Z</time>
<speed>0.00</speed>
</trkpt>
<trkpt lat="-7.301606" lon="-34.815849">
<ele>55.660000</ele>
<time>2018-08-26T08:32:18Z</time>
<speed>0.00</speed>
</trkpt>
<trkpt lat="-7.301594" lon="-34.815811">
<ele>46.129997</ele>
<time>2018-08-26T08:37:30Z</time>
<speed>1.50</speed>
</trkpt>
<trkpt lat="-7.301577" lon="-34.815891">
<ele>57.809998</ele>
<time>2018-08-26T08:42:44Z</time>
<speed>0.00</speed>
</trkpt>
<trkpt lat="-7.301501" lon="-34.815788">
<ele>81.900002</ele>
<time>2018-08-26T08:48:12Z</time>
<speed>0.43</speed>
</trkpt>
<trkpt lat="-7.301516" lon="-34.815765">
<ele>81.139999</ele>
<time>2018-08-26T08:53:39Z</time>
<speed>0.23</speed>
</trkpt>
<trkpt lat="-7.301556" lon="-34.815590">
<ele>45.439999</ele>
<time>2018-08-26T08:59:14Z</time>
<speed>0.74</speed>
</trkpt>
<trkpt lat="-7.301525" lon="-34.815781">
<ele>64.689995</ele>
<time>2018-08-26T09:05:19Z</time>
<speed>0.09</speed>
</trkpt>
<trkpt lat="-7.301530" lon="-34.815762">
<ele>63.000000</ele>
<time>2018-08-26T09:12:47Z</time>
<speed>0.00</speed>
</trkpt>
<trkpt lat="-7.301493" lon="-34.815708">
<ele>78.529999</ele>
<time>2018-08-26T09:18:00Z</time>
<speed>0.00</speed>
</trkpt>
<trkpt lat="-7.301568" lon="-34.815811">
<ele>64.839996</ele>
<time>2018-08-26T09:23:12Z</time>
<speed>0.00</speed>
</trkpt>
<trkpt lat="-7.301564" lon="-34.815704">
<ele>83.389999</ele>
<time>2018-08-26T09:28:22Z</time>
<speed>0.36</speed>
</trkpt>
<trkpt lat="-7.301518" lon="-34.815716">
<ele>90.339996</ele>
<time>2018-08-26T09:33:34Z</time>
<speed>0.18</speed>
</trkpt>
<trkpt lat="-7.301538" lon="-34.815674">
<ele>58.230000</ele>
<time>2018-08-26T09:38:46Z</time>
<speed>0.03</speed>
</trkpt>
<trkpt lat="-7.301521" lon="-34.815762">
<ele>56.139999</ele>
<time>2018-08-26T09:44:05Z</time>
<speed>0.00</speed>
</trkpt>
<trkpt lat="-7.301532" lon="-34.815815">
<ele>74.439995</ele>
<time>2018-08-26T09:49:19Z</time>
<speed>0.00</speed>
</trkpt>
<trkpt lat="-7.301555" lon="-34.815670">
<ele>81.659996</ele>
<time>2018-08-26T09:54:32Z</time>
<speed>0.00</speed>
</trkpt>
<trkpt lat="-7.301533" lon="-34.815693">
<ele>88.680000</ele>
<time>2018-08-26T10:00:01Z</time>
<speed>0.41</speed>
</trkpt>
<trkpt lat="-7.301619" lon="-34.815929">
<ele>41.680000</ele>
<time>2018-08-26T10:05:30Z</time>
<speed>0.20</speed>
</trkpt>
<trkpt lat="-7.301533" lon="-34.815746">
<ele>72.150002</ele>
<time>2018-08-26T10:10:45Z</time>
<speed>0.00</speed>
</trkpt>
<trkpt lat="-7.301582" lon="-34.815666">
<ele>90.500000</ele>
<time>2018-08-26T10:15:59Z</time>
<speed>0.00</speed>
</trkpt>
<trkpt lat="-7.301507" lon="-34.815693">
<ele>84.139999</ele>
<time>2018-08-26T10:21:13Z</time>
<speed>0.00</speed>
</trkpt>
<trkpt lat="-7.301518" lon="-34.815746">
<ele>77.189995</ele>
<time>2018-08-26T10:26:27Z</time>
<speed>0.00</speed>
</trkpt>
<trkpt lat="-7.301485" lon="-34.815708">
<ele>87.209999</ele>
<time>2018-08-26T10:31:41Z</time>
<speed>0.00</speed>
</trkpt>
<trkpt lat="-7.301641" lon="-34.815796">
<ele>65.010002</ele>
<time>2018-08-26T10:36:59Z</time>
<speed>0.10</speed>
</trkpt>
<trkpt lat="-7.301509" lon="-34.815746">
<ele>63.969997</ele>
<time>2018-08-26T10:42:13Z</time>
<speed>0.00</speed>
</trkpt>
<trkpt lat="-7.301538" lon="-34.815746">
<ele>66.089996</ele>
<time>2018-08-26T10:47:26Z</time>
<speed>0.00</speed>
</trkpt>
<trkpt lat="-7.301535" lon="-34.815769">
<ele>80.930000</ele>
<time>2018-08-26T10:52:39Z</time>
<speed>0.00</speed>
</trkpt>
<trkpt lat="-7.301603" lon="-34.815952">
<ele>32.709999</ele>
<time>2018-08-26T10:58:03Z</time>
<speed>0.14</speed>
</trkpt>
<trkpt lat="-7.301562" lon="-34.815834">
<ele>53.969997</ele>
<time>2018-08-26T11:03:22Z</time>
<speed>0.25</speed>
</trkpt>
<trkpt lat="-7.301556" lon="-34.815575">
<ele>109.349998</ele>
<time>2018-08-26T11:08:48Z</time>
<speed>0.20</speed>
</trkpt>
<trkpt lat="-7.301540" lon="-34.815731">
<ele>80.059998</ele>
<time>2018-08-26T11:14:03Z</time>
<speed>0.23</speed>
</trkpt>
<trkpt lat="-7.301499" lon="-34.815670">
<ele>96.129997</ele>
<time>2018-08-26T11:19:20Z</time>
<speed>0.11</speed>
</trkpt>
<trkpt lat="-7.301525" lon="-34.815811">
<ele>63.869999</ele>
<time>2018-08-26T11:25:03Z</time>
<speed>0.17</speed>
</trkpt>
<trkpt lat="-7.301502" lon="-34.815773">
<ele>66.809998</ele>
<time>2018-08-26T11:30:18Z</time>
<speed>0.09</speed>
</trkpt>
<trkpt lat="-7.301529" lon="-34.815735">
<ele>85.459999</ele>
<time>2018-08-26T11:35:32Z</time>
<speed>0.00</speed>
</trkpt>
<trkpt lat="-7.301552" lon="-34.815819">
<ele>87.229996</ele>
<time>2018-08-26T11:40:48Z</time>
<speed>0.00</speed>
</trkpt>
<trkpt lat="-7.301525" lon="-34.815792">
<ele>51.349998</ele>
<time>2018-08-26T11:46:05Z</time>
<speed>0.29</speed>
</trkpt>
<trkpt lat="-7.301053" lon="-34.816334">
<ele>79.939995</ele>
<time>2018-08-26T11:51:23Z</time>
<speed>4.10</speed>
</trkpt>
<trkpt lat="-7.289578" lon="-34.804455">
<ele>37.209999</ele>
<time>2018-08-26T11:56:41Z</time>
<speed>8.93</speed>
</trkpt>
<trkpt lat="-7.284630" lon="-34.799995">
<ele>12.929999</ele>
<time>2018-08-26T12:02:07Z</time>
<speed>0.29</speed>
</trkpt>
<trkpt lat="-7.284620" lon="-34.800037">
<ele>9.230000</ele>
<time>2018-08-26T12:07:24Z</time>
<speed>0.00</speed>
</trkpt>
<trkpt lat="-7.284657" lon="-34.800091">
<ele>1.560000</ele>
<time>2018-08-26T12:12:39Z</time>
<speed>0.30</speed>
</trkpt>
<trkpt lat="-7.284687" lon="-34.800014">
<ele>0.430000</ele>
<time>2018-08-26T12:17:55Z</time>
<speed>0.00</speed>
</trkpt>
<trkpt lat="-7.283932" lon="-34.800102">
<ele>17.869999</ele>
<time>2018-08-26T12:23:10Z</time>
<speed>6.44</speed>
</trkpt>
<trkpt lat="-7.282091" lon="-34.801716">
<ele>-10.190000</ele>
<time>2018-08-26T12:28:26Z</time>
<speed>0.00</speed>
</trkpt>
<trkpt lat="-7.285033" lon="-34.802361">
<ele>29.289999</ele>
<time>2018-08-26T12:33:40Z</time>
<speed>0.00</speed>
</trkpt>
<trkpt lat="-7.285156" lon="-34.802280">
<ele>48.430000</ele>
<time>2018-08-26T12:38:56Z</time>
<speed>0.10</speed>
</trkpt>
<trkpt lat="-7.282041" lon="-34.804497">
<ele>27.750000</ele>
<time>2018-08-26T12:44:10Z</time>
<speed>5.41</speed>
</trkpt>
<trkpt lat="-7.282059" lon="-34.804440">
<ele>36.079998</ele>
<time>2018-08-26T12:49:25Z</time>
<speed>0.83</speed>
</trkpt>
<trkpt lat="-7.281725" lon="-34.804611">
<ele>-2.760000</ele>
<time>2018-08-26T12:54:45Z</time>
<speed>0.17</speed>
</trkpt>
<trkpt lat="-7.281763" lon="-34.804596">
<ele>-7.480000</ele>
<time>2018-08-26T13:00:06Z</time>
<speed>0.00</speed>
</trkpt>
<trkpt lat="-7.281616" lon="-34.804413">
<ele>47.009998</ele>
<time>2018-08-26T13:05:23Z</time>
<speed>0.18</speed>
</trkpt>
<trkpt lat="-7.284220" lon="-34.803860">
<ele>29.109999</ele>
<time>2018-08-26T13:10:38Z</time>
<speed>4.59</speed>
</trkpt>
<trkpt lat="-7.285055" lon="-34.802200">
<ele>27.160000</ele>
<time>2018-08-26T13:12:19Z</time>
<speed>1.02</speed>
</trkpt>
</trkseg>
</trk>
<trk>
<name>20180911-163009(23)</name>
<desc>Color:004000ff</desc>
<trkseg>
<trkpt lat="-7.285197" lon="-34.802006">
<ele>61.989998</ele>
<time>2018-08-26T13:15:20Z</time>
<speed>0.71</speed>
</trkpt>
<trkpt lat="-7.285197" lon="-34.802006">
<ele>61.989998</ele>
<time>2018-08-26T13:15:29Z</time>
<speed>0.00</speed>
</trkpt>
<trkpt lat="-7.285107" lon="-34.802116">
<ele>50.200001</ele>
<time>2018-08-26T13:15:33Z</time>
<speed>0.49</speed>
</trkpt>
</trkseg>
</trk>
<trk>
<name>20180911-163009(24)</name>
<desc>Color:004000ff</desc>
<trkseg>
<trkpt lat="-7.284516" lon="-34.800533">
<ele>7.130000</ele>
<time>2018-08-26T13:31:32Z</time>
<speed>0.00</speed>
</trkpt>
<trkpt lat="-7.284558" lon="-34.800465">
<ele>9.440000</ele>
<time>2018-08-26T13:36:47Z</time>
<speed>0.00</speed>
</trkpt>
<trkpt lat="-7.284531" lon="-34.800499">
<ele>-12.179999</ele>
<time>2018-08-26T13:42:03Z</time>
<speed>0.00</speed>
</trkpt>
<trkpt lat="-7.284592" lon="-34.800491">
<ele>26.320000</ele>
<time>2018-08-26T13:47:18Z</time>
<speed>0.00</speed>
</trkpt>
<trkpt lat="-7.284610" lon="-34.800457">
<ele>23.820000</ele>
<time>2018-08-26T13:52:34Z</time>
<speed>0.00</speed>
</trkpt>
<trkpt lat="-7.284665" lon="-34.800522">
<ele>8.410000</ele>
<time>2018-08-26T13:57:47Z</time>
<speed>0.00</speed>
</trkpt>
<trkpt lat="-7.284554" lon="-34.800335">
<ele>-36.099998</ele>
<time>2018-08-26T14:05:14Z</time>
<speed>0.59</speed>
</trkpt>
<trkpt lat="-7.284594" lon="-34.800388">
<ele>-2.510000</ele>
<time>2018-08-26T14:17:35Z</time>
<speed>0.27</speed>
</trkpt>
<trkpt lat="-7.284652" lon="-34.800442">
<ele>0.270000</ele>
<time>2018-08-26T14:31:54Z</time>
<speed>0.61</speed>
</trkpt>
<trkpt lat="-7.284603" lon="-34.800491">
<ele>-8.200000</ele>
<time>2018-08-26T14:43:07Z</time>
<speed>0.30</speed>
</trkpt>
<trkpt lat="-7.284618" lon="-34.800507">
<ele>9.440000</ele>
<time>2018-08-26T14:56:45Z</time>
<speed>0.00</speed>
</trkpt>
<trkpt lat="-7.284663" lon="-34.800510">
<ele>-0.430000</ele>
<time>2018-08-26T15:16:07Z</time>
<speed>0.41</speed>
</trkpt>
<trkpt lat="-7.284525" lon="-34.800156">
<ele>57.750000</ele>
<time>2018-08-26T15:36:59Z</time>
<speed>0.00</speed>
</trkpt>
<trkpt lat="-7.284582" lon="-34.800495">
<ele>8.170000</ele>
<time>2018-08-26T15:52:58Z</time>
<speed>0.92</speed>
</trkpt>
<trkpt lat="-7.284550" lon="-34.800434">
<ele>11.160000</ele>
<time>2018-08-26T16:13:02Z</time>
<speed>0.54</speed>
</trkpt>
<trkpt lat="-7.284581" lon="-34.800446">
<ele>30.849998</ele>
<time>2018-08-26T16:42:06Z</time>
<speed>0.00</speed>
</trkpt>
<trkpt lat="-7.284373" lon="-34.800335">
<ele>27.240000</ele>
<time>2018-08-26T16:47:21Z</time>
<speed>0.00</speed>
</trkpt>
<trkpt lat="-7.284570" lon="-34.800537">
<ele>-0.980000</ele>
<time>2018-08-26T16:52:35Z</time>
<speed>0.00</speed>
</trkpt>
<trkpt lat="-7.284657" lon="-34.800426">
<ele>29.750000</ele>
<time>2018-08-26T16:58:30Z</time>
<speed>0.48</speed>
</trkpt>
<trkpt lat="-7.284545" lon="-34.800400">
<ele>21.379999</ele>
<time>2018-08-26T17:10:39Z</time>
<speed>0.00</speed>
</trkpt>
<trkpt lat="-7.284550" lon="-34.800545">
<ele>4.600000</ele>
<time>2018-08-26T17:16:07Z</time>
<speed>0.00</speed>
</trkpt>
<trkpt lat="-7.284729" lon="-34.800678">
<ele>-10.510000</ele>
<time>2018-08-26T17:26:57Z</time>
<speed>0.32</speed>
</trkpt>
<trkpt lat="-7.284606" lon="-34.800488">
<ele>8.240000</ele>
<time>2018-08-26T17:38:11Z</time>
<speed>0.06</speed>
</trkpt>
<trkpt lat="-7.284606" lon="-34.800423">
<ele>19.400000</ele>
<time>2018-08-26T17:45:21Z</time>
<speed>0.00</speed>
</trkpt>
<trkpt lat="-7.284455" lon="-34.800537">
<ele>-3.870000</ele>
<time>2018-08-26T17:50:39Z</time>
<speed>0.00</speed>
</trkpt>
<trkpt lat="-7.284577" lon="-34.800522">
<ele>-1.070000</ele>
<time>2018-08-26T17:57:17Z</time>
<speed>0.05</speed>
</trkpt>
<trkpt lat="-7.284595" lon="-34.800453">
<ele>9.170000</ele>
<time>2018-08-26T18:11:55Z</time>
<speed>0.45</speed>
</trkpt>
<trkpt lat="-7.284475" lon="-34.800419">
<ele>31.609999</ele>
<time>2018-08-26T18:36:13Z</time>
<speed>0.23</speed>
</trkpt>
<trkpt lat="-7.284559" lon="-34.800339">
<ele>13.450000</ele>
<time>2018-08-26T19:03:11Z</time>
<speed>0.13</speed>
</trkpt>
<trkpt lat="-7.284589" lon="-34.800457">
<ele>17.990000</ele>
<time>2018-08-26T19:25:17Z</time>
<speed>0.61</speed>
</trkpt>
<trkpt lat="-7.284648" lon="-34.800606">
<ele>13.130000</ele>
<time>2018-08-26T19:43:40Z</time>
<speed>0.44</speed>
</trkpt>
<trkpt lat="-7.284648" lon="-34.800606">
<ele>13.130000</ele>
<time>2018-08-26T20:02:30Z</time>
<speed>0.44</speed>
</trkpt>
<trkpt lat="-7.284585" lon="-34.800449">
<ele>32.020000</ele>
<time>2018-08-26T20:34:50Z</time>
<speed>0.15</speed>
</trkpt>
<trkpt lat="-7.284556" lon="-34.800529">
<ele>8.550000</ele>
<time>2018-08-26T21:09:28Z</time>
<speed>0.18</speed>
</trkpt>
<trkpt lat="-7.284785" lon="-34.800373">
<ele>-31.879999</ele>
<time>2018-08-26T21:39:29Z</time>
<speed>0.23</speed>
</trkpt>
<trkpt lat="-7.284595" lon="-34.800289">
<ele>24.029999</ele>
<time>2018-08-26T22:08:15Z</time>
<speed>0.62</speed>
</trkpt>
<trkpt lat="-7.284695" lon="-34.800507">
<ele>-1.840000</ele>
<time>2018-08-26T22:27:29Z</time>
<speed>0.45</speed>
</trkpt>
<trkpt lat="-7.284581" lon="-34.800453">
<ele>13.290000</ele>
<time>2018-08-26T22:45:06Z</time>
<speed>0.55</speed>
</trkpt>
<trkpt lat="-7.284581" lon="-34.800453">
<ele>13.290000</ele>
<time>2018-08-26T23:06:37Z</time>
<speed>0.55</speed>
</trkpt>
<trkpt lat="-7.284575" lon="-34.800480">
<ele>6.100000</ele>
<time>2018-08-26T23:41:39Z</time>
<speed>0.14</speed>
</trkpt>
<trkpt lat="-7.284631" lon="-34.800434">
<ele>6.300000</ele>
<time>2018-08-27T00:12:56Z</time>
<speed>0.38</speed>
</trkpt>
<trkpt lat="-7.284772" lon="-34.800625">
<ele>-31.379999</ele>
<time>2018-08-27T00:36:46Z</time>
<speed>0.22</speed>
</trkpt>
<trkpt lat="-7.284689" lon="-34.800499">
<ele>-7.500000</ele>
<time>2018-08-27T00:59:13Z</time>
<speed>0.58</speed>
</trkpt>
<trkpt lat="-7.284527" lon="-34.800407">
<ele>50.669998</ele>
<time>2018-08-27T01:15:27Z</time>
<speed>0.16</speed>
</trkpt>
<trkpt lat="-7.284440" lon="-34.800583">
<ele>-0.360000</ele>
<time>2018-08-27T01:31:34Z</time>
<speed>0.41</speed>
</trkpt>
<trkpt lat="-7.284561" lon="-34.800327">
<ele>13.660000</ele>
<time>2018-08-27T01:36:51Z</time>
<speed>0.00</speed>
</trkpt>
<trkpt lat="-7.284755" lon="-34.800522">
<ele>-2.350000</ele>
<time>2018-08-27T01:42:18Z</time>
<speed>0.69</speed>
</trkpt>
<trkpt lat="-7.284651" lon="-34.800480">
<ele>12.690000</ele>
<time>2018-08-27T01:50:02Z</time>
<speed>0.00</speed>
</trkpt>
<trkpt lat="-7.284532" lon="-34.800488">
<ele>4.480000</ele>
<time>2018-08-27T01:55:27Z</time>
<speed>0.36</speed>
</trkpt>
<trkpt lat="-7.284759" lon="-34.800373">
<ele>28.969999</ele>
<time>2018-08-27T02:02:03Z</time>
<speed>0.00</speed>
</trkpt>
<trkpt lat="-7.284835" lon="-34.800430">
<ele>28.240000</ele>
<time>2018-08-27T02:10:47Z</time>
<speed>1.37</speed>
</trkpt>
<trkpt lat="-7.284520" lon="-34.800377">
<ele>20.869999</ele>
<time>2018-08-27T02:19:32Z</time>
<speed>0.00</speed>
</trkpt>
<trkpt lat="-7.284594" lon="-34.800465">
<ele>3.960000</ele>
<time>2018-08-27T02:24:50Z</time>
<speed>0.18</speed>
</trkpt>
<trkpt lat="-7.284611" lon="-34.800434">
<ele>15.389999</ele>
<time>2018-08-27T02:30:16Z</time>
<speed>0.37</speed>
</trkpt>
<trkpt lat="-7.284562" lon="-34.800564">
<ele>19.740000</ele>
<time>2018-08-27T02:36:27Z</time>
<speed>0.00</speed>
</trkpt>
<trkpt lat="-7.284616" lon="-34.800446">
<ele>6.120000</ele>
<time>2018-08-27T02:41:38Z</time>
<speed>0.00</speed>
</trkpt>
<trkpt lat="-7.284591" lon="-34.800472">
<ele>7.590000</ele>
<time>2018-08-27T02:46:49Z</time>
<speed>0.00</speed>
</trkpt>
<trkpt lat="-7.284541" lon="-34.800461">
<ele>0.850000</ele>
<time>2018-08-27T02:52:14Z</time>
<speed>0.16</speed>
</trkpt>
<trkpt lat="-7.284564" lon="-34.800423">
<ele>11.719999</ele>
<time>2018-08-27T02:57:39Z</time>
<speed>0.06</speed>
</trkpt>
</trkseg>
</trk>
<trk>
<name>20180911-163009(25)</name>
<desc>Color:004000ff</desc>
<trkseg>
<trkpt lat="-7.284562" lon="-34.800529">
<ele>-10.139999</ele>
<time>2018-08-27T03:06:06Z</time>
<speed>0.50</speed>
</trkpt>
<trkpt lat="-7.284617" lon="-34.800419">
<ele>15.360000</ele>
<time>2018-08-27T03:26:11Z</time>
<speed>0.24</speed>
</trkpt>
<trkpt lat="-7.284733" lon="-34.800842">
<ele>-30.570000</ele>
<time>2018-08-27T03:49:21Z</time>
<speed>1.66</speed>
</trkpt>
<trkpt lat="-7.284530" lon="-34.800373">
<ele>17.730000</ele>
<time>2018-08-27T04:07:30Z</time>
<speed>0.16</speed>
</trkpt>
<trkpt lat="-7.284426" lon="-34.800343">
<ele>19.590000</ele>
<time>2018-08-27T04:27:22Z</time>
<speed>0.00</speed>
</trkpt>
<trkpt lat="-7.284564" lon="-34.800415">
<ele>22.500000</ele>
<time>2018-08-27T04:32:34Z</time>
<speed>0.00</speed>
</trkpt>
<trkpt lat="-7.284538" lon="-34.800503">
<ele>-1.670000</ele>
<time>2018-08-27T04:37:45Z</time>
<speed>0.00</speed>
</trkpt>
<trkpt lat="-7.284612" lon="-34.800625">
<ele>-5.480000</ele>
<time>2018-08-27T04:43:20Z</time>
<speed>0.54</speed>
</trkpt>
<trkpt lat="-7.284512" lon="-34.800369">
<ele>20.600000</ele>
<time>2018-08-27T04:54:46Z</time>
<speed>0.11</speed>
</trkpt>
<trkpt lat="-7.284531" lon="-34.800732">
<ele>-28.029999</ele>
<time>2018-08-27T05:04:53Z</time>
<speed>0.33</speed>
</trkpt>
<trkpt lat="-7.284658" lon="-34.800404">
<ele>19.289999</ele>
<time>2018-08-27T05:14:12Z</time>
<speed>0.00</speed>
</trkpt>
<trkpt lat="-7.284591" lon="-34.800426">
<ele>5.730000</ele>
<time>2018-08-27T05:19:56Z</time>
<speed>0.56</speed>
</trkpt>
<trkpt lat="-7.284588" lon="-34.800533">
<ele>-1.100000</ele>
<time>2018-08-27T05:27:24Z</time>
<speed>0.00</speed>
</trkpt>
<trkpt lat="-7.284509" lon="-34.800396">
<ele>13.830000</ele>
<time>2018-08-27T05:32:35Z</time>
<speed>0.00</speed>
</trkpt>
<trkpt lat="-7.284616" lon="-34.800549">
<ele>0.440000</ele>
<time>2018-08-27T05:38:14Z</time>
<speed>0.05</speed>
</trkpt>
<trkpt lat="-7.284773" lon="-34.800545">
<ele>-4.890000</ele>
<time>2018-08-27T05:46:02Z</time>
<speed>0.30</speed>
</trkpt>
<trkpt lat="-7.284824" lon="-34.800537">
<ele>-13.960000</ele>
<time>2018-08-27T05:54:05Z</time>
<speed>0.00</speed>
</trkpt>
<trkpt lat="-7.284708" lon="-34.800602">
<ele>-6.350000</ele>
<time>2018-08-27T05:59:19Z</time>
<speed>0.00</speed>
</trkpt>
<trkpt lat="-7.284530" lon="-34.800419">
<ele>28.849998</ele>
<time>2018-08-27T06:04:36Z</time>
<speed>0.00</speed>
</trkpt>
<trkpt lat="-7.284670" lon="-34.800518">
<ele>4.460000</ele>
<time>2018-08-27T06:09:47Z</time>
<speed>0.00</speed>
</trkpt>
<trkpt lat="-7.284719" lon="-34.800579">
<ele>-12.860000</ele>
<time>2018-08-27T06:15:04Z</time>
<speed>0.00</speed>
</trkpt>
<trkpt lat="-7.284698" lon="-34.800560">
<ele>-11.460000</ele>
<time>2018-08-27T06:20:20Z</time>
<speed>0.00</speed>
</trkpt>
<trkpt lat="-7.284792" lon="-34.800564">
<ele>-12.559999</ele>
<time>2018-08-27T06:25:59Z</time>
<speed>0.54</speed>
</trkpt>
<trkpt lat="-7.284758" lon="-34.800583">
<ele>-4.090000</ele>
<time>2018-08-27T06:32:17Z</time>
<speed>0.24</speed>
</trkpt>
<trkpt lat="-7.284590" lon="-34.800484">
<ele>4.260000</ele>
<time>2018-08-27T06:40:01Z</time>
<speed>0.23</speed>
</trkpt>
<trkpt lat="-7.284750" lon="-34.800434">
<ele>-4.240000</ele>
<time>2018-08-27T06:47:27Z</time>
<speed>0.00</speed>
</trkpt>
<trkpt lat="-7.284615" lon="-34.800514">
<ele>3.920000</ele>
<time>2018-08-27T06:52:42Z</time>
<speed>0.00</speed>
</trkpt>
<trkpt lat="-7.284719" lon="-34.800446">
<ele>10.240000</ele>
<time>2018-08-27T06:57:56Z</time>
<speed>0.00</speed>
</trkpt>
<trkpt lat="-7.284818" lon="-34.800457">
<ele>-19.949999</ele>
<time>2018-08-27T07:03:14Z</time>
<speed>0.00</speed>
</trkpt>
<trkpt lat="-7.284544" lon="-34.800407">
<ele>34.599998</ele>
<time>2018-08-27T07:08:26Z</time>
<speed>0.00</speed>
</trkpt>
<trkpt lat="-7.284495" lon="-34.800751">
<ele>4.150000</ele>
<time>2018-08-27T07:14:04Z</time>
<speed>0.30</speed>
</trkpt>
<trkpt lat="-7.284592" lon="-34.800545">
<ele>14.009999</ele>
<time>2018-08-27T07:20:02Z</time>
<speed>0.17</speed>
</trkpt>
<trkpt lat="-7.284564" lon="-34.800495">
<ele>11.130000</ele>
<time>2018-08-27T07:27:07Z</time>
<speed>0.00</speed>
</trkpt>
<trkpt lat="-7.284583" lon="-34.800453">
<ele>6.980000</ele>
<time>2018-08-27T07:32:18Z</time>
<speed>0.00</speed>
</trkpt>
<trkpt lat="-7.284599" lon="-34.800476">
<ele>21.760000</ele>
<time>2018-08-27T07:37:33Z</time>
<speed>0.00</speed>
</trkpt>
<trkpt lat="-7.284570" lon="-34.800472">
<ele>4.260000</ele>
<time>2018-08-27T07:42:44Z</time>
<speed>0.00</speed>
</trkpt>
<trkpt lat="-7.284664" lon="-34.800346">
<ele>1.650000</ele>
<time>2018-08-27T07:47:55Z</time>
<speed>0.00</speed>
</trkpt>
<trkpt lat="-7.284641" lon="-34.800468">
<ele>5.860000</ele>
<time>2018-08-27T07:53:05Z</time>
<speed>0.00</speed>
</trkpt>
<trkpt lat="-7.284618" lon="-34.800453">
<ele>8.309999</ele>
<time>2018-08-27T07:58:16Z</time>
<speed>0.00</speed>
</trkpt>
<trkpt lat="-7.284566" lon="-34.800499">
<ele>7.430000</ele>
<time>2018-08-27T08:04:24Z</time>
<speed>0.61</speed>
</trkpt>
<trkpt lat="-7.284675" lon="-34.800526">
<ele>7.350000</ele>
<time>2018-08-27T08:11:43Z</time>
<speed>0.17</speed>
</trkpt>
<trkpt lat="-7.284556" lon="-34.800468">
<ele>11.840000</ele>
<time>2018-08-27T08:23:56Z</time>
<speed>0.81</speed>
</trkpt>
<trkpt lat="-7.284617" lon="-34.800426">
<ele>7.260000</ele>
<time>2018-08-27T08:35:57Z</time>
<speed>3.48</speed>
</trkpt>
<trkpt lat="-7.284551" lon="-34.800476">
<ele>16.350000</ele>
<time>2018-08-27T08:47:31Z</time>
<speed>0.41</speed>
</trkpt>
<trkpt lat="-7.284618" lon="-34.800529">
<ele>-61.109997</ele>
<time>2018-08-27T08:58:35Z</time>
<speed>0.45</speed>
</trkpt>
<trkpt lat="-7.284729" lon="-34.800674">
<ele>-41.889999</ele>
<time>2018-08-27T09:08:36Z</time>
<speed>0.20</speed>
</trkpt>
<trkpt lat="-7.284574" lon="-34.800488">
<ele>-7.060000</ele>
<time>2018-08-27T09:19:45Z</time>
<speed>0.36</speed>
</trkpt>
<trkpt lat="-7.284704" lon="-34.800468">
<ele>-7.000000</ele>
<time>2018-08-27T09:31:48Z</time>
<speed>0.00</speed>
</trkpt>
<trkpt lat="-7.284598" lon="-34.800476">
<ele>17.719999</ele>
<time>2018-08-27T09:37:11Z</time>
<speed>0.29</speed>
</trkpt>
<trkpt lat="-7.284604" lon="-34.800537">
<ele>14.170000</ele>
<time>2018-08-27T09:44:41Z</time>
<speed>0.00</speed>
</trkpt>
<trkpt lat="-7.284708" lon="-34.800495">
<ele>-2.660000</ele>
<time>2018-08-27T09:49:59Z</time>
<speed>0.00</speed>
</trkpt>
<trkpt lat="-7.284372" lon="-34.800354">
<ele>92.189995</ele>
<time>2018-08-27T09:55:38Z</time>
<speed>0.85</speed>
</trkpt>
<trkpt lat="-7.284636" lon="-34.800503">
<ele>19.770000</ele>
<time>2018-08-27T10:02:18Z</time>
<speed>0.00</speed>
</trkpt>
<trkpt lat="-7.284451" lon="-34.800488">
<ele>47.559998</ele>
<time>2018-08-27T10:07:37Z</time>
<speed>0.00</speed>
</trkpt>
<trkpt lat="-7.284581" lon="-34.800510">
<ele>23.600000</ele>
<time>2018-08-27T10:12:51Z</time>
<speed>0.00</speed>
</trkpt>
<trkpt lat="-7.284595" lon="-34.800461">
<ele>32.779999</ele>
<time>2018-08-27T10:18:08Z</time>
<speed>0.22</speed>
</trkpt>
<trkpt lat="-7.284567" lon="-34.800346">
<ele>55.520000</ele>
<time>2018-08-27T10:23:23Z</time>
<speed>0.00</speed>
</trkpt>
<trkpt lat="-7.284648" lon="-34.800415">
<ele>16.469999</ele>
<time>2018-08-27T10:28:41Z</time>
<speed>0.52</speed>
</trkpt>
<trkpt lat="-7.284642" lon="-34.800491">
<ele>5.060000</ele>
<time>2018-08-27T10:33:56Z</time>
<speed>0.00</speed>
</trkpt>
<trkpt lat="-7.284570" lon="-34.800514">
<ele>35.489998</ele>
<time>2018-08-27T10:39:11Z</time>
<speed>0.00</speed>
</trkpt>
<trkpt lat="-7.284558" lon="-34.800484">
<ele>14.750000</ele>
<time>2018-08-27T10:44:28Z</time>
<speed>0.32</speed>
</trkpt>
<trkpt lat="-7.284643" lon="-34.800602">
<ele>13.940000</ele>
<time>2018-08-27T10:49:52Z</time>
<speed>0.22</speed>
</trkpt>
<trkpt lat="-7.284626" lon="-34.800476">
<ele>13.570000</ele>
<time>2018-08-27T10:55:09Z</time>
<speed>0.00</speed>
</trkpt>
<trkpt lat="-7.284425" lon="-34.800442">
<ele>15.299999</ele>
<time>2018-08-27T11:00:51Z</time>
<speed>0.27</speed>
</trkpt>
<trkpt lat="-7.284676" lon="-34.800476">
<ele>5.340000</ele>
<time>2018-08-27T11:06:04Z</time>
<speed>0.00</speed>
</trkpt>
<trkpt lat="-7.284602" lon="-34.800350">
<ele>35.770000</ele>
<time>2018-08-27T11:11:19Z</time>
<speed>0.00</speed>
</trkpt>
<trkpt lat="-7.284592" lon="-34.800415">
<ele>12.809999</ele>
<time>2018-08-27T11:16:30Z</time>
<speed>0.00</speed>
</trkpt>
<trkpt lat="-7.284769" lon="-34.800480">
<ele>6.780000</ele>
<time>2018-08-27T11:22:00Z</time>
<speed>0.30</speed>
</trkpt>
<trkpt lat="-7.284725" lon="-34.800476">
<ele>-7.000000</ele>
<time>2018-08-27T11:27:17Z</time>
<speed>0.00</speed>
</trkpt>
<trkpt lat="-7.284729" lon="-34.800476">
<ele>-1.890000</ele>
<time>2018-08-27T11:32:30Z</time>
<speed>0.00</speed>
</trkpt>
<trkpt lat="-7.284680" lon="-34.800476">
<ele>-7.860000</ele>
<time>2018-08-27T11:37:42Z</time>
<speed>0.00</speed>
</trkpt>
<trkpt lat="-7.284605" lon="-34.800484">
<ele>24.309999</ele>
<time>2018-08-27T11:42:54Z</time>
<speed>0.00</speed>
</trkpt>
<trkpt lat="-7.284603" lon="-34.800472">
<ele>-12.040000</ele>
<time>2018-08-27T11:48:06Z</time>
<speed>0.00</speed>
</trkpt>
<trkpt lat="-7.284583" lon="-34.800476">
<ele>38.759998</ele>
<time>2018-08-27T11:53:18Z</time>
<speed>0.15</speed>
</trkpt>
<trkpt lat="-7.284519" lon="-34.800480">
<ele>33.380001</ele>
<time>2018-08-27T11:58:32Z</time>
<speed>0.00</speed>
</trkpt>
<trkpt lat="-7.284719" lon="-34.800549">
<ele>19.139999</ele>
<time>2018-08-27T12:04:48Z</time>
<speed>0.13</speed>
</trkpt>
<trkpt lat="-7.284703" lon="-34.800499">
<ele>14.839999</ele>
<time>2018-08-27T12:12:19Z</time>
<speed>0.08</speed>
</trkpt>
<trkpt lat="-7.284756" lon="-34.800541">
<ele>24.139999</ele>
<time>2018-08-27T12:21:54Z</time>
<speed>0.24</speed>
</trkpt>
<trkpt lat="-7.284675" lon="-34.800491">
<ele>23.840000</ele>
<time>2018-08-27T12:32:55Z</time>
<speed>0.07</speed>
</trkpt>
<trkpt lat="-7.284595" lon="-34.800449">
<ele>12.679999</ele>
<time>2018-08-27T12:44:37Z</time>
<speed>0.51</speed>
</trkpt>
<trkpt lat="-7.284661" lon="-34.800426">
<ele>18.309999</ele>
<time>2018-08-27T12:55:26Z</time>
<speed>0.21</speed>
</trkpt>
<trkpt lat="-7.284594" lon="-34.800526">
<ele>2.210000</ele>
<time>2018-08-27T13:06:44Z</time>
<speed>0.21</speed>
</trkpt>
<trkpt lat="-7.284585" lon="-34.800556">
<ele>8.880000</ele>
<time>2018-08-27T13:19:02Z</time>
<speed>0.09</speed>
</trkpt>
<trkpt lat="-7.284764" lon="-34.800312">
<ele>87.519997</ele>
<time>2018-08-27T13:38:54Z</time>
<speed>0.00</speed>
</trkpt>
<trkpt lat="-7.284845" lon="-34.800240">
<ele>85.400002</ele>
<time>2018-08-27T13:57:45Z</time>
<speed>0.45</speed>
</trkpt>
<trkpt lat="-7.284591" lon="-34.800484">
<ele>7.070000</ele>
<time>2018-08-27T14:12:11Z</time>
<speed>0.29</speed>
</trkpt>
<trkpt lat="-7.284526" lon="-34.800488">
<ele>-5.960000</ele>
<time>2018-08-27T14:27:03Z</time>
<speed>0.11</speed>
</trkpt>
<trkpt lat="-7.284582" lon="-34.800556">
<ele>9.690000</ele>
<time>2018-08-27T14:39:06Z</time>
<speed>0.00</speed>
</trkpt>
<trkpt lat="-7.284680" lon="-34.800388">
<ele>13.630000</ele>
<time>2018-08-27T14:44:21Z</time>
<speed>0.00</speed>
</trkpt>
<trkpt lat="-7.284619" lon="-34.800365">
<ele>50.840000</ele>
<time>2018-08-27T14:49:37Z</time>
<speed>0.29</speed>
</trkpt>
<trkpt lat="-7.284545" lon="-34.800522">
<ele>32.000000</ele>
<time>2018-08-27T14:55:50Z</time>
<speed>0.25</speed>
</trkpt>
<trkpt lat="-7.284574" lon="-34.800468">
<ele>20.789999</ele>
<time>2018-08-27T15:06:51Z</time>
<speed>0.37</speed>
</trkpt>
<trkpt lat="-7.284581" lon="-34.800335">
<ele>44.239998</ele>
<time>2018-08-27T15:24:31Z</time>
<speed>0.20</speed>
</trkpt>
<trkpt lat="-7.284606" lon="-34.800392">
<ele>23.490000</ele>
<time>2018-08-27T15:45:01Z</time>
<speed>0.00</speed>
</trkpt>
<trkpt lat="-7.284635" lon="-34.800480">
<ele>21.270000</ele>
<time>2018-08-27T16:02:27Z</time>
<speed>0.00</speed>
</trkpt>
<trkpt lat="-7.284619" lon="-34.800545">
<ele>-0.770000</ele>
<time>2018-08-27T16:16:44Z</time>
<speed>1.68</speed>
</trkpt>
<trkpt lat="-7.284608" lon="-34.800381">
<ele>32.540001</ele>
<time>2018-08-27T16:21:58Z</time>
<speed>0.00</speed>
</trkpt>
<trkpt lat="-7.284632" lon="-34.800522">
<ele>3.230000</ele>
<time>2018-08-27T16:27:12Z</time>
<speed>0.30</speed>
</trkpt>
<trkpt lat="-7.284627" lon="-34.800507">
<ele>3.650000</ele>
<time>2018-08-27T16:32:28Z</time>
<speed>0.00</speed>
</trkpt>
<trkpt lat="-7.284599" lon="-34.800472">
<ele>1.180000</ele>
<time>2018-08-27T16:37:42Z</time>
<speed>0.00</speed>
</trkpt>
<trkpt lat="-7.284598" lon="-34.800446">
<ele>24.389999</ele>
<time>2018-08-27T16:42:56Z</time>
<speed>0.00</speed>
</trkpt>
<trkpt lat="-7.284581" lon="-34.800529">
<ele>9.660000</ele>
<time>2018-08-27T16:48:10Z</time>
<speed>0.00</speed>
</trkpt>
<trkpt lat="-7.284613" lon="-34.800327">
<ele>41.570000</ele>
<time>2018-08-27T16:53:24Z</time>
<speed>0.00</speed>
</trkpt>
<trkpt lat="-7.284722" lon="-34.800282">
<ele>57.059998</ele>
<time>2018-08-27T16:59:07Z</time>
<speed>0.39</speed>
</trkpt>
<trkpt lat="-7.284601" lon="-34.800640">
<ele>2.310000</ele>
<time>2018-08-27T17:04:35Z</time>
<speed>0.00</speed>
</trkpt>
<trkpt lat="-7.284621" lon="-34.800362">
<ele>26.789999</ele>
<time>2018-08-27T17:10:09Z</time>
<speed>0.00</speed>
</trkpt>
<trkpt lat="-7.284594" lon="-34.800625">
<ele>7.160000</ele>
<time>2018-08-27T17:15:23Z</time>
<speed>0.00</speed>
</trkpt>
<trkpt lat="-7.284636" lon="-34.800591">
<ele>-6.070000</ele>
<time>2018-08-27T17:20:37Z</time>
<speed>0.00</speed>
</trkpt>
<trkpt lat="-7.284594" lon="-34.800503">
<ele>9.240000</ele>
<time>2018-08-27T17:25:52Z</time>
<speed>0.00</speed>
</trkpt>
<trkpt lat="-7.284633" lon="-34.800529">
<ele>0.160000</ele>
<time>2018-08-27T17:31:09Z</time>
<speed>0.00</speed>
</trkpt>
<trkpt lat="-7.284542" lon="-34.800594">
<ele>0.520000</ele>
<time>2018-08-27T17:36:25Z</time>
<speed>1.32</speed>
</trkpt>
<trkpt lat="-7.284598" lon="-34.800522">
<ele>-1.600000</ele>
<time>2018-08-27T17:41:39Z</time>
<speed>4.47</speed>
</trkpt>
<trkpt lat="-7.284538" lon="-34.800697">
<ele>-43.329998</ele>
<time>2018-08-27T17:46:52Z</time>
<speed>0.00</speed>
</trkpt>
<trkpt lat="-7.284623" lon="-34.800552">
<ele>-0.370000</ele>
<time>2018-08-27T17:52:06Z</time>
<speed>0.00</speed>
</trkpt>
<trkpt lat="-7.284618" lon="-34.800507">
<ele>11.010000</ele>
<time>2018-08-27T17:57:20Z</time>
<speed>0.00</speed>
</trkpt>
<trkpt lat="-7.284613" lon="-34.800426">
<ele>19.980000</ele>
<time>2018-08-27T18:03:03Z</time>
<speed>0.27</speed>
</trkpt>
<trkpt lat="-7.284599" lon="-34.800274">
<ele>30.969999</ele>
<time>2018-08-27T18:08:36Z</time>
<speed>0.12</speed>
</trkpt>
<trkpt lat="-7.284605" lon="-34.800488">
<ele>15.549999</ele>
<time>2018-08-27T18:14:44Z</time>
<speed>0.58</speed>
</trkpt>
<trkpt lat="-7.284679" lon="-34.800564">
<ele>1.910000</ele>
<time>2018-08-27T18:21:23Z</time>
<speed>0.19</speed>
</trkpt>
<trkpt lat="-7.284611" lon="-34.800484">
<ele>12.380000</ele>
<time>2018-08-27T18:29:03Z</time>
<speed>0.34</speed>
</trkpt>
<trkpt lat="-7.284601" lon="-34.800518">
<ele>13.000000</ele>
<time>2018-08-27T18:36:30Z</time>
<speed>0.09</speed>
</trkpt>
<trkpt lat="-7.284620" lon="-34.800587">
<ele>-3.720000</ele>
<time>2018-08-27T18:45:55Z</time>
<speed>0.06</speed>
</trkpt>
<trkpt lat="-7.284552" lon="-34.800644">
<ele>-5.650000</ele>
<time>2018-08-27T19:04:30Z</time>
<speed>0.25</speed>
</trkpt>
<trkpt lat="-7.284581" lon="-34.800594">
<ele>15.570000</ele>
<time>2018-08-27T19:31:20Z</time>
<speed>0.76</speed>
</trkpt>
<trkpt lat="-7.284748" lon="-34.800556">
<ele>11.660000</ele>
<time>2018-08-27T20:08:00Z</time>
<speed>0.00</speed>
</trkpt>
<trkpt lat="-7.284631" lon="-34.800430">
<ele>21.299999</ele>
<time>2018-08-27T20:45:28Z</time>
<speed>0.22</speed>
</trkpt>
<trkpt lat="-7.284629" lon="-34.800495">
<ele>9.540000</ele>
<time>2018-08-27T21:20:47Z</time>
<speed>0.02</speed>
</trkpt>
<trkpt lat="-7.284636" lon="-34.800571">
<ele>3.730000</ele>
<time>2018-08-27T21:58:52Z</time>
<speed>0.67</speed>
</trkpt>
<trkpt lat="-7.284717" lon="-34.800514">
<ele>-5.540000</ele>
<time>2018-08-27T22:38:29Z</time>
<speed>0.34</speed>
</trkpt>
<trkpt lat="-7.284717" lon="-34.800514">
<ele>-5.540000</ele>
<time>2018-08-27T23:20:20Z</time>
<speed>0.34</speed>
</trkpt>
<trkpt lat="-7.284599" lon="-34.800396">
<ele>-8.870000</ele>
<time>2018-08-28T00:08:00Z</time>
<speed>0.22</speed>
</trkpt>
<trkpt lat="-7.284606" lon="-34.800495">
<ele>17.660000</ele>
<time>2018-08-28T01:04:31Z</time>
<speed>0.00</speed>
</trkpt>
<trkpt lat="-7.284641" lon="-34.800541">
<ele>-28.980000</ele>
<time>2018-08-28T01:43:20Z</time>
<speed>0.30</speed>
</trkpt>
<trkpt lat="-7.284763" lon="-34.800537">
<ele>43.750000</ele>
<time>2018-08-28T01:48:47Z</time>
<speed>0.27</speed>
</trkpt>
<trkpt lat="-7.284530" lon="-34.800545">
<ele>9.790000</ele>
<time>2018-08-28T02:12:02Z</time>
<speed>0.42</speed>
</trkpt>
<trkpt lat="-7.284652" lon="-34.800503">
<ele>-2.810000</ele>
<time>2018-08-28T02:31:38Z</time>
<speed>0.00</speed>
</trkpt>
<trkpt lat="-7.284632" lon="-34.800434">
<ele>13.389999</ele>
<time>2018-08-28T02:36:50Z</time>
<speed>0.00</speed>
</trkpt>
<trkpt lat="-7.284536" lon="-34.800629">
<ele>-7.130000</ele>
<time>2018-08-28T02:42:02Z</time>
<speed>0.00</speed>
</trkpt>
<trkpt lat="-7.284575" lon="-34.800480">
<ele>10.440000</ele>
<time>2018-08-28T02:47:26Z</time>
<speed>0.18</speed>
</trkpt>
<trkpt lat="-7.284579" lon="-34.800522">
<ele>9.429999</ele>
<time>2018-08-28T02:52:40Z</time>
<speed>0.09</speed>
</trkpt>
<trkpt lat="-7.284514" lon="-34.800552">
<ele>-16.080000</ele>
<time>2018-08-28T02:58:22Z</time>
<speed>0.07</speed>
</trkpt>
</trkseg>
</trk>
<trk>
<name>20180911-163009(26)</name>
<desc>Color:004000ff</desc>
<trkseg>
<trkpt lat="-7.284609" lon="-34.800465">
<ele>10.790000</ele>
<time>2018-08-28T03:04:50Z</time>
<speed>0.49</speed>
</trkpt>
<trkpt lat="-7.284573" lon="-34.800411">
<ele>5.180000</ele>
<time>2018-08-28T03:11:41Z</time>
<speed>0.13</speed>
</trkpt>
<trkpt lat="-7.284603" lon="-34.800499">
<ele>26.430000</ele>
<time>2018-08-28T03:19:07Z</time>
<speed>0.04</speed>
</trkpt>
<trkpt lat="-7.284583" lon="-34.800522">
<ele>13.099999</ele>
<time>2018-08-28T03:34:14Z</time>
<speed>0.00</speed>
</trkpt>
<trkpt lat="-7.284604" lon="-34.800552">
<ele>42.020000</ele>
<time>2018-08-28T03:39:27Z</time>
<speed>0.00</speed>
</trkpt>
<trkpt lat="-7.284697" lon="-34.800472">
<ele>-0.940000</ele>
<time>2018-08-28T03:44:39Z</time>
<speed>0.00</speed>
</trkpt>
<trkpt lat="-7.284620" lon="-34.800453">
<ele>26.160000</ele>
<time>2018-08-28T03:49:52Z</time>
<speed>0.00</speed>
</trkpt>
<trkpt lat="-7.284539" lon="-34.800381">
<ele>33.980000</ele>
<time>2018-08-28T03:55:05Z</time>
<speed>0.00</speed>
</trkpt>
<trkpt lat="-7.284698" lon="-34.800514">
<ele>0.760000</ele>
<time>2018-08-28T04:00:40Z</time>
<speed>0.44</speed>
</trkpt>
<trkpt lat="-7.284685" lon="-34.800522">
<ele>-14.280000</ele>
<time>2018-08-28T04:07:51Z</time>
<speed>0.14</speed>
</trkpt>
<trkpt lat="-7.284693" lon="-34.800522">
<ele>6.670000</ele>
<time>2018-08-28T04:17:02Z</time>
<speed>0.15</speed>
</trkpt>
<trkpt lat="-7.284565" lon="-34.800514">
<ele>-7.820000</ele>
<time>2018-08-28T04:24:29Z</time>
<speed>0.00</speed>
</trkpt>
<trkpt lat="-7.284567" lon="-34.800491">
<ele>16.039999</ele>
<time>2018-08-28T04:29:40Z</time>
<speed>0.00</speed>
</trkpt>
<trkpt lat="-7.284621" lon="-34.800434">
<ele>25.369999</ele>
<time>2018-08-28T04:34:51Z</time>
<speed>0.82</speed>
</trkpt>
<trkpt lat="-7.284612" lon="-34.800480">
<ele>-8.190000</ele>
<time>2018-08-28T04:40:02Z</time>
<speed>0.00</speed>
</trkpt>
<trkpt lat="-7.284589" lon="-34.800568">
<ele>0.670000</ele>
<time>2018-08-28T04:45:14Z</time>
<speed>0.00</speed>
</trkpt>
<trkpt lat="-7.284660" lon="-34.800438">
<ele>22.299999</ele>
<time>2018-08-28T04:50:25Z</time>
<speed>0.00</speed>
</trkpt>
<trkpt lat="-7.284557" lon="-34.800438">
<ele>15.139999</ele>
<time>2018-08-28T04:55:37Z</time>
<speed>0.00</speed>
</trkpt>
<trkpt lat="-7.284627" lon="-34.800507">
<ele>14.139999</ele>
<time>2018-08-28T05:00:51Z</time>
<speed>0.00</speed>
</trkpt>
<trkpt lat="-7.284638" lon="-34.800522">
<ele>15.750000</ele>
<time>2018-08-28T05:06:06Z</time>
<speed>0.00</speed>
</trkpt>
<trkpt lat="-7.284558" lon="-34.800484">
<ele>2.830000</ele>
<time>2018-08-28T05:11:18Z</time>
<speed>0.00</speed>
</trkpt>
<trkpt lat="-7.284630" lon="-34.800423">
<ele>31.199999</ele>
<time>2018-08-28T05:16:31Z</time>
<speed>0.00</speed>
</trkpt>
<trkpt lat="-7.284522" lon="-34.800541">
<ele>3.040000</ele>
<time>2018-08-28T05:21:44Z</time>
<speed>0.00</speed>
</trkpt>
<trkpt lat="-7.284580" lon="-34.800419">
<ele>25.510000</ele>
<time>2018-08-28T05:26:56Z</time>
<speed>0.00</speed>
</trkpt>
<trkpt lat="-7.284591" lon="-34.800388">
<ele>33.599998</ele>
<time>2018-08-28T05:32:53Z</time>
<speed>0.25</speed>
</trkpt>
<trkpt lat="-7.284630" lon="-34.800552">
<ele>7.780000</ele>
<time>2018-08-28T05:39:19Z</time>
<speed>0.18</speed>
</trkpt>
<trkpt lat="-7.284525" lon="-34.800369">
<ele>11.509999</ele>
<time>2018-08-28T05:47:06Z</time>
<speed>0.10</speed>
</trkpt>
<trkpt lat="-7.284521" lon="-34.800457">
<ele>21.209999</ele>
<time>2018-08-28T05:55:05Z</time>
<speed>1.37</speed>
</trkpt>
<trkpt lat="-7.284535" lon="-34.800480">
<ele>21.029999</ele>
<time>2018-08-28T06:06:18Z</time>
<speed>0.70</speed>
</trkpt>
<trkpt lat="-7.284742" lon="-34.800465">
<ele>15.880000</ele>
<time>2018-08-28T06:23:01Z</time>
<speed>0.24</speed>
</trkpt>
<trkpt lat="-7.284671" lon="-34.800453">
<ele>-15.080000</ele>
<time>2018-08-28T06:40:43Z</time>
<speed>0.00</speed>
</trkpt>
<trkpt lat="-7.284621" lon="-34.800407">
<ele>33.180000</ele>
<time>2018-08-28T06:46:00Z</time>
<speed>0.68</speed>
</trkpt>
<trkpt lat="-7.284527" lon="-34.800442">
<ele>56.570000</ele>
<time>2018-08-28T06:51:17Z</time>
<speed>0.58</speed>
</trkpt>
<trkpt lat="-7.284690" lon="-34.800533">
<ele>-14.610000</ele>
<time>2018-08-28T06:56:34Z</time>
<speed>0.64</speed>
</trkpt>
<trkpt lat="-7.284815" lon="-34.800529">
<ele>-61.020000</ele>
<time>2018-08-28T07:01:56Z</time>
<speed>2.30</speed>
</trkpt>
<trkpt lat="-7.284442" lon="-34.800526">
<ele>28.189999</ele>
<time>2018-08-28T07:07:10Z</time>
<speed>0.62</speed>
</trkpt>
<trkpt lat="-7.284676" lon="-34.800373">
<ele>2.520000</ele>
<time>2018-08-28T07:12:27Z</time>
<speed>0.00</speed>
</trkpt>
<trkpt lat="-7.284685" lon="-34.800262">
<ele>38.209999</ele>
<time>2018-08-28T07:17:50Z</time>
<speed>1.41</speed>
</trkpt>
<trkpt lat="-7.284530" lon="-34.800667">
<ele>-4.480000</ele>
<time>2018-08-28T07:23:20Z</time>
<speed>2.71</speed>
</trkpt>
<trkpt lat="-7.284630" lon="-34.800434">
<ele>2.370000</ele>
<time>2018-08-28T07:28:52Z</time>
<speed>0.00</speed>
</trkpt>
<trkpt lat="-7.284555" lon="-34.800682">
<ele>-5.010000</ele>
<time>2018-08-28T07:34:04Z</time>
<speed>3.26</speed>
</trkpt>
<trkpt lat="-7.284661" lon="-34.800400">
<ele>56.099998</ele>
<time>2018-08-28T07:39:29Z</time>
<speed>0.24</speed>
</trkpt>
<trkpt lat="-7.284592" lon="-34.800442">
<ele>17.520000</ele>
<time>2018-08-28T07:44:42Z</time>
<speed>0.00</speed>
</trkpt>
<trkpt lat="-7.284663" lon="-34.800442">
<ele>21.799999</ele>
<time>2018-08-28T07:49:55Z</time>
<speed>0.00</speed>
</trkpt>
<trkpt lat="-7.284494" lon="-34.800514">
<ele>-3.870000</ele>
<time>2018-08-28T07:55:06Z</time>
<speed>0.00</speed>
</trkpt>
<trkpt lat="-7.284562" lon="-34.800404">
<ele>-1.010000</ele>
<time>2018-08-28T08:00:25Z</time>
<speed>0.61</speed>
</trkpt>
<trkpt lat="-7.284775" lon="-34.800041">
<ele>32.739998</ele>
<time>2018-08-28T08:06:05Z</time>
<speed>0.51</speed>
</trkpt>
<trkpt lat="-7.284617" lon="-34.800446">
<ele>20.420000</ele>
<time>2018-08-28T08:11:48Z</time>
<speed>0.53</speed>
</trkpt>
<trkpt lat="-7.284548" lon="-34.800606">
<ele>29.000000</ele>
<time>2018-08-28T08:17:58Z</time>
<speed>0.00</speed>
</trkpt>
<trkpt lat="-7.284508" lon="-34.800385">
<ele>14.759999</ele>
<time>2018-08-28T08:23:12Z</time>
<speed>0.00</speed>
</trkpt>
<trkpt lat="-7.284590" lon="-34.800491">
<ele>14.009999</ele>
<time>2018-08-28T08:28:24Z</time>
<speed>0.00</speed>
</trkpt>
<trkpt lat="-7.284569" lon="-34.800575">
<ele>12.570000</ele>
<time>2018-08-28T08:33:35Z</time>
<speed>0.00</speed>
</trkpt>
<trkpt lat="-7.284619" lon="-34.800575">
<ele>20.119999</ele>
<time>2018-08-28T08:39:09Z</time>
<speed>0.39</speed>
</trkpt>
<trkpt lat="-7.284578" lon="-34.800564">
<ele>30.689999</ele>
<time>2018-08-28T08:44:55Z</time>
<speed>0.22</speed>
</trkpt>
<trkpt lat="-7.284641" lon="-34.800621">
<ele>19.840000</ele>
<time>2018-08-28T08:53:01Z</time>
<speed>0.22</speed>
</trkpt>
<trkpt lat="-7.284599" lon="-34.800480">
<ele>0.420000</ele>
<time>2018-08-28T09:01:10Z</time>
<speed>0.61</speed>
</trkpt>
<trkpt lat="-7.284019" lon="-34.800350">
<ele>-39.459999</ele>
<time>2018-08-28T09:06:50Z</time>
<speed>0.00</speed>
</trkpt>
<trkpt lat="-7.284604" lon="-34.800560">
<ele>16.920000</ele>
<time>2018-08-28T09:14:45Z</time>
<speed>4.60</speed>
</trkpt>
<trkpt lat="-7.284492" lon="-34.800552">
<ele>58.599998</ele>
<time>2018-08-28T09:24:08Z</time>
<speed>0.63</speed>
</trkpt>
<trkpt lat="-7.284492" lon="-34.800552">
<ele>58.599998</ele>
<time>2018-08-28T09:37:30Z</time>
<speed>0.63</speed>
</trkpt>
<trkpt lat="-7.284535" lon="-34.800396">
<ele>35.189999</ele>
<time>2018-08-28T10:05:15Z</time>
<speed>0.00</speed>
</trkpt>
<trkpt lat="-7.284593" lon="-34.800465">
<ele>37.200001</ele>
<time>2018-08-28T10:32:17Z</time>
<speed>0.00</speed>
</trkpt>
<trkpt lat="-7.284619" lon="-34.800465">
<ele>18.809999</ele>
<time>2018-08-28T10:51:17Z</time>
<speed>0.00</speed>
</trkpt>
<trkpt lat="-7.284664" lon="-34.800488">
<ele>32.930000</ele>
<time>2018-08-28T10:57:00Z</time>
<speed>0.25</speed>
</trkpt>
<trkpt lat="-7.284435" lon="-34.800423">
<ele>14.090000</ele>
<time>2018-08-28T11:11:06Z</time>
<speed>0.41</speed>
</trkpt>
<trkpt lat="-7.284468" lon="-34.800407">
<ele>7.790000</ele>
<time>2018-08-28T11:25:25Z</time>
<speed>0.55</speed>
</trkpt>
<trkpt lat="-7.284573" lon="-34.800510">
<ele>17.180000</ele>
<time>2018-08-28T11:39:02Z</time>
<speed>0.00</speed>
</trkpt>
<trkpt lat="-7.284480" lon="-34.800472">
<ele>21.299999</ele>
<time>2018-08-28T11:53:19Z</time>
<speed>0.00</speed>
</trkpt>
<trkpt lat="-7.284553" lon="-34.800438">
<ele>-12.469999</ele>
<time>2018-08-28T12:02:00Z</time>
<speed>0.00</speed>
</trkpt>
<trkpt lat="-7.284553" lon="-34.800438">
<ele>-12.469999</ele>
<time>2018-08-28T12:13:49Z</time>
<speed>0.00</speed>
</trkpt>
<trkpt lat="-7.284688" lon="-34.800537">
<ele>-22.980000</ele>
<time>2018-08-28T12:39:54Z</time>
<speed>0.19</speed>
</trkpt>
<trkpt lat="-7.284394" lon="-34.800579">
<ele>6.080000</ele>
<time>2018-08-28T13:11:42Z</time>
<speed>0.00</speed>
</trkpt>
<trkpt lat="-7.284652" lon="-34.800438">
<ele>16.500000</ele>
<time>2018-08-28T13:49:59Z</time>
<speed>0.26</speed>
</trkpt>
<trkpt lat="-7.284652" lon="-34.800438">
<ele>16.500000</ele>
<time>2018-08-28T15:32:05Z</time>
<speed>0.26</speed>
</trkpt>
<trkpt lat="-7.284548" lon="-34.800392">
<ele>60.199997</ele>
<time>2018-08-28T16:20:56Z</time>
<speed>0.61</speed>
</trkpt>
<trkpt lat="-7.284576" lon="-34.800373">
<ele>39.430000</ele>
<time>2018-08-28T16:26:42Z</time>
<speed>0.23</speed>
</trkpt>
<trkpt lat="-7.284576" lon="-34.800373">
<ele>39.430000</ele>
<time>2018-08-29T00:49:02Z</time>
<speed>0.23</speed>
</trkpt>
<trkpt lat="-7.284476" lon="-34.800510">
<ele>45.079998</ele>
<time>2018-08-29T01:57:55Z</time>
<speed>0.53</speed>
</trkpt>
<trkpt lat="-7.284444" lon="-34.800526">
<ele>-2.530000</ele>
<time>2018-08-29T02:03:31Z</time>
<speed>0.31</speed>
</trkpt>
<trkpt lat="-7.284727" lon="-34.800205">
<ele>-23.090000</ele>
<time>2018-08-29T02:46:10Z</time>
<speed>0.00</speed>
</trkpt>
</trkseg>
</trk>
<trk>
<name>20180911-163009(27)</name>
<desc>Color:004000ff</desc>
<trkseg>
<trkpt lat="-7.284565" lon="-34.800545">
<ele>37.629997</ele>
<time>2018-08-29T03:17:02Z</time>
<speed>0.29</speed>
</trkpt>
<trkpt lat="-7.284565" lon="-34.800545">
<ele>37.629997</ele>
<time>2018-08-29T03:39:46Z</time>
<speed>0.00</speed>
</trkpt>
<trkpt lat="-7.284530" lon="-34.800545">
<ele>21.250000</ele>
<time>2018-08-29T03:45:02Z</time>
<speed>0.65</speed>
</trkpt>
<trkpt lat="-7.284573" lon="-34.800407">
<ele>13.580000</ele>
<time>2018-08-29T03:50:16Z</time>
<speed>0.12</speed>
</trkpt>
<trkpt lat="-7.284638" lon="-34.800415">
<ele>32.419998</ele>
<time>2018-08-29T03:55:45Z</time>
<speed>0.42</speed>
</trkpt>
<trkpt lat="-7.284638" lon="-34.800526">
<ele>12.059999</ele>
<time>2018-08-29T04:03:08Z</time>
<speed>0.50</speed>
</trkpt>
<trkpt lat="-7.284597" lon="-34.800503">
<ele>-8.540000</ele>
<time>2018-08-29T04:10:49Z</time>
<speed>0.53</speed>
</trkpt>
<trkpt lat="-7.284565" lon="-34.800434">
<ele>19.490000</ele>
<time>2018-08-29T04:18:28Z</time>
<speed>0.39</speed>
</trkpt>
<trkpt lat="-7.284547" lon="-34.800446">
<ele>14.410000</ele>
<time>2018-08-29T04:25:57Z</time>
<speed>0.57</speed>
</trkpt>
<trkpt lat="-7.284582" lon="-34.800392">
<ele>7.620000</ele>
<time>2018-08-29T04:33:36Z</time>
<speed>0.43</speed>
</trkpt>
<trkpt lat="-7.284611" lon="-34.800453">
<ele>24.719999</ele>
<time>2018-08-29T04:42:01Z</time>
<speed>1.24</speed>
</trkpt>
<trkpt lat="-7.284546" lon="-34.800457">
<ele>28.369999</ele>
<time>2018-08-29T04:53:19Z</time>
<speed>0.16</speed>
</trkpt>
<trkpt lat="-7.284675" lon="-34.800415">
<ele>28.609999</ele>
<time>2018-08-29T05:05:39Z</time>
<speed>0.29</speed>
</trkpt>
<trkpt lat="-7.284505" lon="-34.800373">
<ele>22.660000</ele>
<time>2018-08-29T05:16:26Z</time>
<speed>0.38</speed>
</trkpt>
<trkpt lat="-7.284553" lon="-34.800373">
<ele>44.369999</ele>
<time>2018-08-29T05:27:41Z</time>
<speed>0.00</speed>
</trkpt>
<trkpt lat="-7.284920" lon="-34.800484">
<ele>-4.890000</ele>
<time>2018-08-29T05:33:27Z</time>
<speed>0.31</speed>
</trkpt>
<trkpt lat="-7.284600" lon="-34.800476">
<ele>12.170000</ele>
<time>2018-08-29T05:43:33Z</time>
<speed>0.00</speed>
</trkpt>
<trkpt lat="-7.284512" lon="-34.800465">
<ele>24.129999</ele>
<time>2018-08-29T05:54:31Z</time>
<speed>0.00</speed>
</trkpt>
<trkpt lat="-7.284521" lon="-34.800564">
<ele>13.929999</ele>
<time>2018-08-29T05:59:46Z</time>
<speed>0.00</speed>
</trkpt>
<trkpt lat="-7.284534" lon="-34.800522">
<ele>34.299999</ele>
<time>2018-08-29T06:05:01Z</time>
<speed>1.05</speed>
</trkpt>
<trkpt lat="-7.284543" lon="-34.800503">
<ele>10.679999</ele>
<time>2018-08-29T06:10:12Z</time>
<speed>0.00</speed>
</trkpt>
<trkpt lat="-7.284487" lon="-34.800510">
<ele>34.099998</ele>
<time>2018-08-29T06:15:24Z</time>
<speed>0.00</speed>
</trkpt>
<trkpt lat="-7.284662" lon="-34.800560">
<ele>21.920000</ele>
<time>2018-08-29T06:20:35Z</time>
<speed>0.00</speed>
</trkpt>
<trkpt lat="-7.284502" lon="-34.800442">
<ele>49.090000</ele>
<time>2018-08-29T06:26:19Z</time>
<speed>0.41</speed>
</trkpt>
<trkpt lat="-7.284956" lon="-34.800461">
<ele>-36.139999</ele>
<time>2018-08-29T06:32:18Z</time>
<speed>0.19</speed>
</trkpt>
<trkpt lat="-7.284724" lon="-34.800491">
<ele>3.390000</ele>
<time>2018-08-29T06:39:36Z</time>
<speed>0.40</speed>
</trkpt>
<trkpt lat="-7.284855" lon="-34.800529">
<ele>-23.660000</ele>
<time>2018-08-29T06:46:25Z</time>
<speed>0.00</speed>
</trkpt>
<trkpt lat="-7.284505" lon="-34.800491">
<ele>28.910000</ele>
<time>2018-08-29T06:51:41Z</time>
<speed>0.00</speed>
</trkpt>
<trkpt lat="-7.284513" lon="-34.800358">
<ele>34.889999</ele>
<time>2018-08-29T06:56:56Z</time>
<speed>0.00</speed>
</trkpt>
<trkpt lat="-7.284690" lon="-34.800446">
<ele>-5.970000</ele>
<time>2018-08-29T07:02:19Z</time>
<speed>2.62</speed>
</trkpt>
<trkpt lat="-7.284607" lon="-34.800518">
<ele>4.790000</ele>
<time>2018-08-29T07:07:43Z</time>
<speed>0.28</speed>
</trkpt>
<trkpt lat="-7.284814" lon="-34.800461">
<ele>-42.189999</ele>
<time>2018-08-29T07:13:18Z</time>
<speed>0.36</speed>
</trkpt>
<trkpt lat="-7.284563" lon="-34.800533">
<ele>14.230000</ele>
<time>2018-08-29T07:18:54Z</time>
<speed>0.41</speed>
</trkpt>
<trkpt lat="-7.284523" lon="-34.800293">
<ele>23.289999</ele>
<time>2018-08-29T07:24:48Z</time>
<speed>1.74</speed>
</trkpt>
<trkpt lat="-7.284659" lon="-34.800411">
<ele>15.650000</ele>
<time>2018-08-29T07:30:46Z</time>
<speed>0.39</speed>
</trkpt>
<trkpt lat="-7.284605" lon="-34.800396">
<ele>14.670000</ele>
<time>2018-08-29T07:38:48Z</time>
<speed>0.00</speed>
</trkpt>
<trkpt lat="-7.284595" lon="-34.800415">
<ele>10.650000</ele>
<time>2018-08-29T07:43:58Z</time>
<speed>0.00</speed>
</trkpt>
<trkpt lat="-7.284498" lon="-34.800217">
<ele>49.680000</ele>
<time>2018-08-29T07:49:08Z</time>
<speed>0.00</speed>
</trkpt>
<trkpt lat="-7.284558" lon="-34.800369">
<ele>26.750000</ele>
<time>2018-08-29T07:54:18Z</time>
<speed>0.00</speed>
</trkpt>
<trkpt lat="-7.284491" lon="-34.800392">
<ele>40.189999</ele>
<time>2018-08-29T08:01:18Z</time>
<speed>0.36</speed>
</trkpt>
<trkpt lat="-7.284623" lon="-34.800358">
<ele>16.830000</ele>
<time>2018-08-29T08:14:01Z</time>
<speed>0.15</speed>
</trkpt>
<trkpt lat="-7.284514" lon="-34.800446">
<ele>32.980000</ele>
<time>2018-08-29T08:27:59Z</time>
<speed>0.00</speed>
</trkpt>
<trkpt lat="-7.284534" lon="-34.800434">
<ele>32.989998</ele>
<time>2018-08-29T08:34:07Z</time>
<speed>0.62</speed>
</trkpt>
<trkpt lat="-7.284595" lon="-34.800529">
<ele>14.520000</ele>
<time>2018-08-29T08:46:29Z</time>
<speed>0.99</speed>
</trkpt>
<trkpt lat="-7.284585" lon="-34.800549">
<ele>21.389999</ele>
<time>2018-08-29T08:51:44Z</time>
<speed>0.00</speed>
</trkpt>
<trkpt lat="-7.284682" lon="-34.800457">
<ele>-36.739998</ele>
<time>2018-08-29T08:57:31Z</time>
<speed>0.27</speed>
</trkpt>
<trkpt lat="-7.284705" lon="-34.800472">
<ele>-12.309999</ele>
<time>2018-08-29T09:08:22Z</time>
<speed>0.58</speed>
</trkpt>
<trkpt lat="-7.284705" lon="-34.800472">
<ele>-12.309999</ele>
<time>2018-08-29T09:20:44Z</time>
<speed>0.58</speed>
</trkpt>
<trkpt lat="-7.284612" lon="-34.800583">
<ele>-6.260000</ele>
<time>2018-08-29T09:27:01Z</time>
<speed>1.51</speed>
</trkpt>
<trkpt lat="-7.284548" lon="-34.800468">
<ele>27.670000</ele>
<time>2018-08-29T09:39:27Z</time>
<speed>0.37</speed>
</trkpt>
<trkpt lat="-7.284462" lon="-34.800415">
<ele>76.619995</ele>
<time>2018-08-29T09:53:20Z</time>
<speed>0.00</speed>
</trkpt>
<trkpt lat="-7.284603" lon="-34.800434">
<ele>41.070000</ele>
<time>2018-08-29T10:07:48Z</time>
<speed>0.09</speed>
</trkpt>
<trkpt lat="-7.284603" lon="-34.800434">
<ele>41.070000</ele>
<time>2018-08-29T10:38:57Z</time>
<speed>0.09</speed>
</trkpt>
<trkpt lat="-7.284580" lon="-34.800480">
<ele>20.340000</ele>
<time>2018-08-29T11:26:24Z</time>
<speed>0.17</speed>
</trkpt>
<trkpt lat="-7.284606" lon="-34.800529">
<ele>22.580000</ele>
<time>2018-08-29T12:19:25Z</time>
<speed>0.00</speed>
</trkpt>
<trkpt lat="-7.284606" lon="-34.800529">
<ele>22.580000</ele>
<time>2018-08-29T15:38:58Z</time>
<speed>0.00</speed>
</trkpt>
<trkpt lat="-7.284561" lon="-34.800400">
<ele>18.559999</ele>
<time>2018-08-29T15:45:09Z</time>
<speed>0.34</speed>
</trkpt>
<trkpt lat="-7.284569" lon="-34.800346">
<ele>27.750000</ele>
<time>2018-08-29T15:50:37Z</time>
<speed>0.54</speed>
</trkpt>
<trkpt lat="-7.284509" lon="-34.800480">
<ele>-28.469999</ele>
<time>2018-08-29T16:28:29Z</time>
<speed>0.71</speed>
</trkpt>
<trkpt lat="-7.284490" lon="-34.800659">
<ele>-52.119999</ele>
<time>2018-08-29T17:00:28Z</time>
<speed>0.11</speed>
</trkpt>
<trkpt lat="-7.284667" lon="-34.800213">
<ele>56.779999</ele>
<time>2018-08-29T17:31:53Z</time>
<speed>1.09</speed>
</trkpt>
<trkpt lat="-7.284475" lon="-34.800480">
<ele>2.930000</ele>
<time>2018-08-29T18:00:44Z</time>
<speed>0.93</speed>
</trkpt>
<trkpt lat="-7.284475" lon="-34.800480">
<ele>2.930000</ele>
<time>2018-08-29T18:34:40Z</time>
<speed>0.93</speed>
</trkpt>
<trkpt lat="-7.283357" lon="-34.801346">
<ele>32.099998</ele>
<time>2018-08-29T19:14:34Z</time>
<speed>0.00</speed>
</trkpt>
<trkpt lat="-7.283943" lon="-34.802299">
<ele>35.450001</ele>
<time>2018-08-29T19:19:56Z</time>
<speed>0.19</speed>
</trkpt>
<trkpt lat="-7.301744" lon="-34.816502">
<ele>61.389999</ele>
<time>2018-08-29T19:42:36Z</time>
<speed>0.21</speed>
</trkpt>
<trkpt lat="-7.301746" lon="-34.816246">
<ele>90.629997</ele>
<time>2018-08-29T19:44:51Z</time>
<speed>0.31</speed>
</trkpt>
<trkpt lat="-7.301522" lon="-34.816730">
<ele>68.519997</ele>
<time>2018-08-29T19:58:42Z</time>
<speed>0.43</speed>
</trkpt>
<trkpt lat="-7.301611" lon="-34.816425">
<ele>76.369995</ele>
<time>2018-08-29T20:05:06Z</time>
<speed>0.39</speed>
</trkpt>
<trkpt lat="-7.300841" lon="-34.815594">
<ele>97.619995</ele>
<time>2018-08-29T20:21:27Z</time>
<speed>0.23</speed>
</trkpt>
<trkpt lat="-7.301810" lon="-34.816608">
<ele>47.759998</ele>
<time>2018-08-29T20:35:48Z</time>
<speed>0.45</speed>
</trkpt>
<trkpt lat="-7.301702" lon="-34.816448">
<ele>74.470001</ele>
<time>2018-08-29T20:43:27Z</time>
<speed>0.13</speed>
</trkpt>
<trkpt lat="-7.301819" lon="-34.816551">
<ele>91.659996</ele>
<time>2018-08-29T20:51:27Z</time>
<speed>0.31</speed>
</trkpt>
<trkpt lat="-7.301784" lon="-34.816463">
<ele>64.070000</ele>
<time>2018-08-29T20:59:02Z</time>
<speed>0.15</speed>
</trkpt>
<trkpt lat="-7.301788" lon="-34.816532">
<ele>63.410000</ele>
<time>2018-08-29T21:07:30Z</time>
<speed>0.00</speed>
</trkpt>
<trkpt lat="-7.301698" lon="-34.816467">
<ele>89.199997</ele>
<time>2018-08-29T21:12:43Z</time>
<speed>0.00</speed>
</trkpt>
<trkpt lat="-7.301748" lon="-34.816555">
<ele>67.510002</ele>
<time>2018-08-29T21:17:57Z</time>
<speed>0.00</speed>
</trkpt>
<trkpt lat="-7.301816" lon="-34.816559">
<ele>70.000000</ele>
<time>2018-08-29T21:23:18Z</time>
<speed>0.00</speed>
</trkpt>
<trkpt lat="-7.301809" lon="-34.816406">
<ele>66.589996</ele>
<time>2018-08-29T21:28:34Z</time>
<speed>0.00</speed>
</trkpt>
<trkpt lat="-7.301711" lon="-34.816460">
<ele>86.549995</ele>
<time>2018-08-29T21:33:48Z</time>
<speed>0.00</speed>
</trkpt>
<trkpt lat="-7.301747" lon="-34.816490">
<ele>69.650002</ele>
<time>2018-08-29T21:36:13Z</time>
<speed>0.00</speed>
</trkpt>
<trkpt lat="-7.301750" lon="-34.816475">
<ele>67.290001</ele>
<time>2018-08-29T21:41:38Z</time>
<speed>0.00</speed>
</trkpt>
<trkpt lat="-7.301744" lon="-34.816387">
<ele>62.750000</ele>
<time>2018-08-29T21:46:54Z</time>
<speed>0.00</speed>
</trkpt>
<trkpt lat="-7.301773" lon="-34.816471">
<ele>78.470001</ele>
<time>2018-08-29T21:52:09Z</time>
<speed>0.00</speed>
</trkpt>
<trkpt lat="-7.301780" lon="-34.816505">
<ele>66.599998</ele>
<time>2018-08-29T21:57:23Z</time>
<speed>0.00</speed>
</trkpt>
<trkpt lat="-7.301789" lon="-34.816425">
<ele>62.389999</ele>
<time>2018-08-29T22:03:16Z</time>
<speed>0.08</speed>
</trkpt>
<trkpt lat="-7.301799" lon="-34.816437">
<ele>62.480000</ele>
<time>2018-08-29T22:08:48Z</time>
<speed>0.19</speed>
</trkpt>
<trkpt lat="-7.301416" lon="-34.815639">
<ele>27.889999</ele>
<time>2018-08-29T22:15:28Z</time>
<speed>0.40</speed>
</trkpt>
<trkpt lat="-7.301608" lon="-34.816105">
<ele>57.860001</ele>
<time>2018-08-29T22:23:16Z</time>
<speed>0.18</speed>
</trkpt>
<trkpt lat="-7.301454" lon="-34.815929">
<ele>57.449997</ele>
<time>2018-08-29T22:31:54Z</time>
<speed>0.42</speed>
</trkpt>
<trkpt lat="-7.301369" lon="-34.815941">
<ele>71.729996</ele>
<time>2018-08-29T22:39:11Z</time>
<speed>0.15</speed>
</trkpt>
<trkpt lat="-7.301383" lon="-34.815990">
<ele>88.750000</ele>
<time>2018-08-29T22:45:58Z</time>
<speed>0.56</speed>
</trkpt>
<trkpt lat="-7.301512" lon="-34.815716">
<ele>54.680000</ele>
<time>2018-08-29T22:51:16Z</time>
<speed>0.78</speed>
</trkpt>
<trkpt lat="-7.301444" lon="-34.815651">
<ele>65.669998</ele>
<time>2018-08-29T22:56:40Z</time>
<speed>0.52</speed>
</trkpt>
<trkpt lat="-7.301678" lon="-34.815712">
<ele>39.869999</ele>
<time>2018-08-29T23:02:29Z</time>
<speed>0.48</speed>
</trkpt>
<trkpt lat="-7.301525" lon="-34.815769">
<ele>78.129997</ele>
<time>2018-08-29T23:08:22Z</time>
<speed>0.53</speed>
</trkpt>
<trkpt lat="-7.301554" lon="-34.815777">
<ele>74.479996</ele>
<time>2018-08-29T23:14:01Z</time>
<speed>0.40</speed>
</trkpt>
<trkpt lat="-7.301528" lon="-34.815758">
<ele>71.369995</ele>
<time>2018-08-29T23:20:12Z</time>
<speed>0.00</speed>
</trkpt>
<trkpt lat="-7.301563" lon="-34.815819">
<ele>55.509998</ele>
<time>2018-08-29T23:25:22Z</time>
<speed>0.00</speed>
</trkpt>
<trkpt lat="-7.301535" lon="-34.815796">
<ele>65.250000</ele>
<time>2018-08-29T23:30:32Z</time>
<speed>0.00</speed>
</trkpt>
<trkpt lat="-7.301632" lon="-34.815845">
<ele>25.879999</ele>
<time>2018-08-29T23:35:43Z</time>
<speed>0.00</speed>
</trkpt>
<trkpt lat="-7.301572" lon="-34.815834">
<ele>84.349998</ele>
<time>2018-08-29T23:40:53Z</time>
<speed>0.00</speed>
</trkpt>
<trkpt lat="-7.301505" lon="-34.815769">
<ele>77.009995</ele>
<time>2018-08-29T23:46:07Z</time>
<speed>0.13</speed>
</trkpt>
<trkpt lat="-7.301564" lon="-34.815884">
<ele>74.330002</ele>
<time>2018-08-29T23:51:18Z</time>
<speed>0.00</speed>
</trkpt>
<trkpt lat="-7.301486" lon="-34.815762">
<ele>64.459999</ele>
<time>2018-08-29T23:56:29Z</time>
<speed>0.00</speed>
</trkpt>
<trkpt lat="-7.301627" lon="-34.815758">
<ele>41.730000</ele>
<time>2018-08-30T00:02:21Z</time>
<speed>0.30</speed>
</trkpt>
<trkpt lat="-7.301592" lon="-34.815830">
<ele>62.020000</ele>
<time>2018-08-30T00:07:36Z</time>
<speed>0.00</speed>
</trkpt>
<trkpt lat="-7.301486" lon="-34.815651">
<ele>77.769997</ele>
<time>2018-08-30T00:12:50Z</time>
<speed>0.00</speed>
</trkpt>
<trkpt lat="-7.301579" lon="-34.815777">
<ele>69.239998</ele>
<time>2018-08-30T00:18:03Z</time>
<speed>0.00</speed>
</trkpt>
<trkpt lat="-7.301573" lon="-34.815716">
<ele>49.389999</ele>
<time>2018-08-30T00:23:15Z</time>
<speed>0.00</speed>
</trkpt>
<trkpt lat="-7.301586" lon="-34.815746">
<ele>76.080002</ele>
<time>2018-08-30T00:28:28Z</time>
<speed>0.00</speed>
</trkpt>
<trkpt lat="-7.301578" lon="-34.815704">
<ele>67.379997</ele>
<time>2018-08-30T00:33:42Z</time>
<speed>0.00</speed>
</trkpt>
<trkpt lat="-7.301544" lon="-34.815701">
<ele>73.720001</ele>
<time>2018-08-30T00:38:56Z</time>
<speed>0.00</speed>
</trkpt>
<trkpt lat="-7.301443" lon="-34.815681">
<ele>77.820000</ele>
<time>2018-08-30T00:44:10Z</time>
<speed>0.00</speed>
</trkpt>
<trkpt lat="-7.301582" lon="-34.815826">
<ele>120.680000</ele>
<time>2018-08-30T00:49:24Z</time>
<speed>0.00</speed>
</trkpt>
<trkpt lat="-7.301393" lon="-34.815777">
<ele>61.709999</ele>
<time>2018-08-30T00:54:54Z</time>
<speed>0.13</speed>
</trkpt>
<trkpt lat="-7.301517" lon="-34.815769">
<ele>62.509998</ele>
<time>2018-08-30T01:00:10Z</time>
<speed>0.00</speed>
</trkpt>
<trkpt lat="-7.301585" lon="-34.815815">
<ele>62.500000</ele>
<time>2018-08-30T01:05:33Z</time>
<speed>0.25</speed>
</trkpt>
<trkpt lat="-7.301523" lon="-34.815754">
<ele>66.820000</ele>
<time>2018-08-30T01:10:47Z</time>
<speed>0.00</speed>
</trkpt>
<trkpt lat="-7.301523" lon="-34.815826">
<ele>40.160000</ele>
<time>2018-08-30T01:16:00Z</time>
<speed>0.00</speed>
</trkpt>
<trkpt lat="-7.301531" lon="-34.815765">
<ele>63.329998</ele>
<time>2018-08-30T01:21:13Z</time>
<speed>0.00</speed>
</trkpt>
<trkpt lat="-7.301339" lon="-34.815781">
<ele>30.179998</ele>
<time>2018-08-30T01:26:46Z</time>
<speed>0.55</speed>
</trkpt>
<trkpt lat="-7.301458" lon="-34.815788">
<ele>55.500000</ele>
<time>2018-08-30T01:32:00Z</time>
<speed>0.00</speed>
</trkpt>
<trkpt lat="-7.301507" lon="-34.815590">
<ele>82.489998</ele>
<time>2018-08-30T01:37:13Z</time>
<speed>0.00</speed>
</trkpt>
<trkpt lat="-7.301532" lon="-34.815807">
<ele>57.009998</ele>
<time>2018-08-30T01:42:29Z</time>
<speed>0.00</speed>
</trkpt>
<trkpt lat="-7.301564" lon="-34.815742">
<ele>68.589996</ele>
<time>2018-08-30T01:47:41Z</time>
<speed>0.00</speed>
</trkpt>
<trkpt lat="-7.301560" lon="-34.815742">
<ele>65.879997</ele>
<time>2018-08-30T01:52:54Z</time>
<speed>0.00</speed>
</trkpt>
<trkpt lat="-7.301509" lon="-34.815727">
<ele>66.430000</ele>
<time>2018-08-30T01:58:10Z</time>
<speed>0.52</speed>
</trkpt>
<trkpt lat="-7.301596" lon="-34.815754">
<ele>48.779999</ele>
<time>2018-08-30T02:03:32Z</time>
<speed>0.12</speed>
</trkpt>
<trkpt lat="-7.301540" lon="-34.815674">
<ele>54.730000</ele>
<time>2018-08-30T02:09:00Z</time>
<speed>0.21</speed>
</trkpt>
<trkpt lat="-7.301584" lon="-34.815773">
<ele>65.470001</ele>
<time>2018-08-30T02:14:32Z</time>
<speed>0.29</speed>
</trkpt>
<trkpt lat="-7.301689" lon="-34.815727">
<ele>51.139999</ele>
<time>2018-08-30T02:19:48Z</time>
<speed>0.00</speed>
</trkpt>
<trkpt lat="-7.301634" lon="-34.815670">
<ele>59.449997</ele>
<time>2018-08-30T02:25:01Z</time>
<speed>0.21</speed>
</trkpt>
<trkpt lat="-7.301506" lon="-34.815784">
<ele>48.910000</ele>
<time>2018-08-30T02:30:15Z</time>
<speed>0.00</speed>
</trkpt>
<trkpt lat="-7.301512" lon="-34.815880">
<ele>37.399998</ele>
<time>2018-08-30T02:35:29Z</time>
<speed>0.00</speed>
</trkpt>
<trkpt lat="-7.301479" lon="-34.815765">
<ele>42.070000</ele>
<time>2018-08-30T02:40:43Z</time>
<speed>0.05</speed>
</trkpt>
<trkpt lat="-7.301670" lon="-34.815613">
<ele>49.200001</ele>
<time>2018-08-30T02:45:59Z</time>
<speed>0.54</speed>
</trkpt>
<trkpt lat="-7.301549" lon="-34.815754">
<ele>54.410000</ele>
<time>2018-08-30T02:51:15Z</time>
<speed>0.17</speed>
</trkpt>
<trkpt lat="-7.301550" lon="-34.815746">
<ele>57.520000</ele>
<time>2018-08-30T02:56:28Z</time>
<speed>0.09</speed>
</trkpt>
</trkseg>
</trk>
<trk>
<name>20180911-163009(28)</name>
<desc>Color:004000ff</desc>
<trkseg>
<trkpt lat="-7.301620" lon="-34.815777">
<ele>55.969997</ele>
<time>2018-08-30T03:01:47Z</time>
<speed>0.29</speed>
</trkpt>
<trkpt lat="-7.301540" lon="-34.815800">
<ele>51.099998</ele>
<time>2018-08-30T03:07:02Z</time>
<speed>0.14</speed>
</trkpt>
<trkpt lat="-7.301516" lon="-34.815777">
<ele>64.540001</ele>
<time>2018-08-30T03:12:27Z</time>
<speed>0.43</speed>
</trkpt>
<trkpt lat="-7.301577" lon="-34.815842">
<ele>71.930000</ele>
<time>2018-08-30T03:17:52Z</time>
<speed>0.67</speed>
</trkpt>
<trkpt lat="-7.301593" lon="-34.815701">
<ele>84.129997</ele>
<time>2018-08-30T03:23:08Z</time>
<speed>0.34</speed>
</trkpt>
<trkpt lat="-7.301600" lon="-34.815140">
<ele>-59.789997</ele>
<time>2018-08-30T03:28:42Z</time>
<speed>0.47</speed>
</trkpt>
<trkpt lat="-7.301609" lon="-34.815895">
<ele>92.079994</ele>
<time>2018-08-30T03:33:56Z</time>
<speed>0.00</speed>
</trkpt>
<trkpt lat="-7.301538" lon="-34.815979">
<ele>79.049995</ele>
<time>2018-08-30T03:39:08Z</time>
<speed>0.00</speed>
</trkpt>
<trkpt lat="-7.301550" lon="-34.815659">
<ele>66.510002</ele>
<time>2018-08-30T03:44:20Z</time>
<speed>0.00</speed>
</trkpt>
<trkpt lat="-7.301585" lon="-34.815685">
<ele>74.360001</ele>
<time>2018-08-30T03:49:33Z</time>
<speed>0.00</speed>
</trkpt>
<trkpt lat="-7.301619" lon="-34.815819">
<ele>58.669998</ele>
<time>2018-08-30T03:54:45Z</time>
<speed>0.00</speed>
</trkpt>
<trkpt lat="-7.301564" lon="-34.815670">
<ele>71.720001</ele>
<time>2018-08-30T04:00:39Z</time>
<speed>0.42</speed>
</trkpt>
<trkpt lat="-7.301550" lon="-34.815678">
<ele>56.129997</ele>
<time>2018-08-30T04:06:26Z</time>
<speed>0.17</speed>
</trkpt>
<trkpt lat="-7.301452" lon="-34.815735">
<ele>32.579998</ele>
<time>2018-08-30T04:13:33Z</time>
<speed>0.08</speed>
</trkpt>
<trkpt lat="-7.301580" lon="-34.815758">
<ele>99.729996</ele>
<time>2018-08-30T04:19:46Z</time>
<speed>0.00</speed>
</trkpt>
<trkpt lat="-7.301538" lon="-34.815754">
<ele>76.860001</ele>
<time>2018-08-30T04:24:58Z</time>
<speed>0.00</speed>
</trkpt>
<trkpt lat="-7.301479" lon="-34.815800">
<ele>38.619999</ele>
<time>2018-08-30T04:30:10Z</time>
<speed>0.00</speed>
</trkpt>
<trkpt lat="-7.301554" lon="-34.815731">
<ele>47.629997</ele>
<time>2018-08-30T04:35:22Z</time>
<speed>0.00</speed>
</trkpt>
<trkpt lat="-7.301542" lon="-34.815876">
<ele>28.039999</ele>
<time>2018-08-30T04:40:34Z</time>
<speed>0.00</speed>
</trkpt>
<trkpt lat="-7.301522" lon="-34.815643">
<ele>55.579998</ele>
<time>2018-08-30T04:45:46Z</time>
<speed>0.38</speed>
</trkpt>
<trkpt lat="-7.301458" lon="-34.815742">
<ele>23.590000</ele>
<time>2018-08-30T04:51:01Z</time>
<speed>0.41</speed>
</trkpt>
<trkpt lat="-7.301363" lon="-34.815849">
<ele>134.020004</ele>
<time>2018-08-30T04:56:26Z</time>
<speed>0.44</speed>
</trkpt>
<trkpt lat="-7.301597" lon="-34.815796">
<ele>64.180000</ele>
<time>2018-08-30T05:01:46Z</time>
<speed>0.10</speed>
</trkpt>
<trkpt lat="-7.301642" lon="-34.815784">
<ele>62.869999</ele>
<time>2018-08-30T05:07:32Z</time>
<speed>0.13</speed>
</trkpt>
<trkpt lat="-7.301622" lon="-34.815830">
<ele>53.419998</ele>
<time>2018-08-30T05:13:05Z</time>
<speed>0.00</speed>
</trkpt>
<trkpt lat="-7.301541" lon="-34.815720">
<ele>56.489998</ele>
<time>2018-08-30T05:18:17Z</time>
<speed>0.00</speed>
</trkpt>
<trkpt lat="-7.301647" lon="-34.815815">
<ele>62.660000</ele>
<time>2018-08-30T05:23:29Z</time>
<speed>0.30</speed>
</trkpt>
<trkpt lat="-7.301532" lon="-34.815769">
<ele>59.699997</ele>
<time>2018-08-30T05:28:41Z</time>
<speed>0.00</speed>
</trkpt>
<trkpt lat="-7.301545" lon="-34.815796">
<ele>64.959999</ele>
<time>2018-08-30T05:33:52Z</time>
<speed>0.00</speed>
</trkpt>
<trkpt lat="-7.301625" lon="-34.815777">
<ele>51.539997</ele>
<time>2018-08-30T05:39:06Z</time>
<speed>0.00</speed>
</trkpt>
<trkpt lat="-7.301555" lon="-34.815708">
<ele>65.939995</ele>
<time>2018-08-30T05:44:17Z</time>
<speed>0.00</speed>
</trkpt>
<trkpt lat="-7.301615" lon="-34.815830">
<ele>48.939999</ele>
<time>2018-08-30T05:49:32Z</time>
<speed>0.00</speed>
</trkpt>
<trkpt lat="-7.301619" lon="-34.815704">
<ele>54.730000</ele>
<time>2018-08-30T05:54:45Z</time>
<speed>0.00</speed>
</trkpt>
<trkpt lat="-7.301560" lon="-34.815773">
<ele>57.020000</ele>
<time>2018-08-30T05:59:59Z</time>
<speed>0.00</speed>
</trkpt>
<trkpt lat="-7.301516" lon="-34.815746">
<ele>76.779999</ele>
<time>2018-08-30T06:05:13Z</time>
<speed>0.00</speed>
</trkpt>
<trkpt lat="-7.301723" lon="-34.815742">
<ele>53.770000</ele>
<time>2018-08-30T06:10:26Z</time>
<speed>0.00</speed>
</trkpt>
<trkpt lat="-7.301672" lon="-34.815796">
<ele>48.329998</ele>
<time>2018-08-30T06:15:38Z</time>
<speed>0.00</speed>
</trkpt>
<trkpt lat="-7.301715" lon="-34.815769">
<ele>27.510000</ele>
<time>2018-08-30T06:20:50Z</time>
<speed>0.00</speed>
</trkpt>
<trkpt lat="-7.301286" lon="-34.815697">
<ele>109.139999</ele>
<time>2018-08-30T06:26:02Z</time>
<speed>0.00</speed>
</trkpt>
<trkpt lat="-7.301484" lon="-34.815678">
<ele>59.359997</ele>
<time>2018-08-30T06:31:14Z</time>
<speed>0.00</speed>
</trkpt>
<trkpt lat="-7.301439" lon="-34.815662">
<ele>65.260002</ele>
<time>2018-08-30T06:36:26Z</time>
<speed>0.00</speed>
</trkpt>
<trkpt lat="-7.301777" lon="-34.815800">
<ele>23.049999</ele>
<time>2018-08-30T06:41:38Z</time>
<speed>0.00</speed>
</trkpt>
<trkpt lat="-7.301764" lon="-34.815746">
<ele>38.169998</ele>
<time>2018-08-30T06:46:51Z</time>
<speed>0.00</speed>
</trkpt>
<trkpt lat="-7.301556" lon="-34.815784">
<ele>60.439999</ele>
<time>2018-08-30T06:52:02Z</time>
<speed>0.02</speed>
</trkpt>
<trkpt lat="-7.301625" lon="-34.815788">
<ele>51.610001</ele>
<time>2018-08-30T06:57:19Z</time>
<speed>0.00</speed>
</trkpt>
<trkpt lat="-7.301605" lon="-34.815701">
<ele>69.849998</ele>
<time>2018-08-30T07:02:37Z</time>
<speed>0.00</speed>
</trkpt>
<trkpt lat="-7.301696" lon="-34.815750">
<ele>29.539999</ele>
<time>2018-08-30T07:07:52Z</time>
<speed>0.15</speed>
</trkpt>
<trkpt lat="-7.301383" lon="-34.815811">
<ele>102.399994</ele>
<time>2018-08-30T07:13:07Z</time>
<speed>0.00</speed>
</trkpt>
<trkpt lat="-7.301632" lon="-34.815826">
<ele>46.549999</ele>
<time>2018-08-30T07:18:19Z</time>
<speed>0.00</speed>
</trkpt>
<trkpt lat="-7.301569" lon="-34.815765">
<ele>56.570000</ele>
<time>2018-08-30T07:23:32Z</time>
<speed>0.00</speed>
</trkpt>
<trkpt lat="-7.301553" lon="-34.815853">
<ele>47.299999</ele>
<time>2018-08-30T07:28:44Z</time>
<speed>0.00</speed>
</trkpt>
<trkpt lat="-7.301553" lon="-34.815884">
<ele>42.660000</ele>
<time>2018-08-30T07:33:56Z</time>
<speed>0.00</speed>
</trkpt>
<trkpt lat="-7.301555" lon="-34.815727">
<ele>62.599998</ele>
<time>2018-08-30T07:39:09Z</time>
<speed>0.48</speed>
</trkpt>
<trkpt lat="-7.301639" lon="-34.815788">
<ele>47.020000</ele>
<time>2018-08-30T07:44:21Z</time>
<speed>0.00</speed>
</trkpt>
<trkpt lat="-7.301511" lon="-34.815868">
<ele>78.790001</ele>
<time>2018-08-30T07:49:37Z</time>
<speed>0.36</speed>
</trkpt>
<trkpt lat="-7.301651" lon="-34.815990">
<ele>28.299999</ele>
<time>2018-08-30T07:54:50Z</time>
<speed>0.00</speed>
</trkpt>
<trkpt lat="-7.301552" lon="-34.815773">
<ele>76.269997</ele>
<time>2018-08-30T08:01:01Z</time>
<speed>0.06</speed>
</trkpt>
<trkpt lat="-7.301491" lon="-34.815685">
<ele>77.189995</ele>
<time>2018-08-30T08:07:52Z</time>
<speed>0.34</speed>
</trkpt>
<trkpt lat="-7.301453" lon="-34.815857">
<ele>52.230000</ele>
<time>2018-08-30T08:13:03Z</time>
<speed>0.00</speed>
</trkpt>
<trkpt lat="-7.301623" lon="-34.815781">
<ele>65.150002</ele>
<time>2018-08-30T08:18:14Z</time>
<speed>0.00</speed>
</trkpt>
<trkpt lat="-7.301300" lon="-34.815945">
<ele>103.509995</ele>
<time>2018-08-30T08:23:26Z</time>
<speed>0.00</speed>
</trkpt>
<trkpt lat="-7.301591" lon="-34.815716">
<ele>82.529999</ele>
<time>2018-08-30T08:28:38Z</time>
<speed>0.00</speed>
</trkpt>
<trkpt lat="-7.301538" lon="-34.815784">
<ele>76.489998</ele>
<time>2018-08-30T08:33:51Z</time>
<speed>0.00</speed>
</trkpt>
<trkpt lat="-7.301601" lon="-34.815800">
<ele>58.889999</ele>
<time>2018-08-30T08:39:02Z</time>
<speed>0.25</speed>
</trkpt>
<trkpt lat="-7.301527" lon="-34.815739">
<ele>72.549995</ele>
<time>2018-08-30T08:44:14Z</time>
<speed>0.00</speed>
</trkpt>
<trkpt lat="-7.301732" lon="-34.815910">
<ele>42.809998</ele>
<time>2018-08-30T08:49:25Z</time>
<speed>0.00</speed>
</trkpt>
<trkpt lat="-7.301393" lon="-34.815681">
<ele>83.089996</ele>
<time>2018-08-30T08:54:37Z</time>
<speed>0.00</speed>
</trkpt>
<trkpt lat="-7.301575" lon="-34.815842">
<ele>66.610001</ele>
<time>2018-08-30T08:59:53Z</time>
<speed>0.00</speed>
</trkpt>
<trkpt lat="-7.301501" lon="-34.815765">
<ele>71.369995</ele>
<time>2018-08-30T09:05:11Z</time>
<speed>0.06</speed>
</trkpt>
<trkpt lat="-7.301511" lon="-34.815727">
<ele>77.439995</ele>
<time>2018-08-30T09:10:24Z</time>
<speed>0.00</speed>
</trkpt>
<trkpt lat="-7.301541" lon="-34.815758">
<ele>79.659996</ele>
<time>2018-08-30T09:15:39Z</time>
<speed>0.00</speed>
</trkpt>
<trkpt lat="-7.301557" lon="-34.815769">
<ele>67.559998</ele>
<time>2018-08-30T09:20:56Z</time>
<speed>0.00</speed>
</trkpt>
<trkpt lat="-7.301566" lon="-34.815746">
<ele>73.199997</ele>
<time>2018-08-30T09:26:30Z</time>
<speed>0.05</speed>
</trkpt>
<trkpt lat="-7.301642" lon="-34.815685">
<ele>82.439995</ele>
<time>2018-08-30T09:31:42Z</time>
<speed>0.00</speed>
</trkpt>
<trkpt lat="-7.301623" lon="-34.815769">
<ele>46.950001</ele>
<time>2018-08-30T09:36:54Z</time>
<speed>0.00</speed>
</trkpt>
<trkpt lat="-7.301519" lon="-34.815681">
<ele>66.610001</ele>
<time>2018-08-30T09:42:06Z</time>
<speed>0.00</speed>
</trkpt>
<trkpt lat="-7.301635" lon="-34.815590">
<ele>71.019997</ele>
<time>2018-08-30T09:47:18Z</time>
<speed>0.15</speed>
</trkpt>
<trkpt lat="-7.301544" lon="-34.815804">
<ele>50.719997</ele>
<time>2018-08-30T09:52:29Z</time>
<speed>0.51</speed>
</trkpt>
<trkpt lat="-7.301615" lon="-34.815765">
<ele>53.189999</ele>
<time>2018-08-30T09:57:42Z</time>
<speed>0.00</speed>
</trkpt>
<trkpt lat="-7.301572" lon="-34.815868">
<ele>50.469997</ele>
<time>2018-08-30T10:02:59Z</time>
<speed>0.00</speed>
</trkpt>
<trkpt lat="-7.301533" lon="-34.815838">
<ele>71.639999</ele>
<time>2018-08-30T10:08:11Z</time>
<speed>0.00</speed>
</trkpt>
<trkpt lat="-7.301539" lon="-34.815796">
<ele>75.909996</ele>
<time>2018-08-30T10:13:23Z</time>
<speed>0.19</speed>
</trkpt>
<trkpt lat="-7.301582" lon="-34.815693">
<ele>76.150002</ele>
<time>2018-08-30T10:18:35Z</time>
<speed>0.24</speed>
</trkpt>
<trkpt lat="-7.301458" lon="-34.815678">
<ele>94.110001</ele>
<time>2018-08-30T10:23:49Z</time>
<speed>0.00</speed>
</trkpt>
<trkpt lat="-7.301581" lon="-34.815716">
<ele>78.759995</ele>
<time>2018-08-30T10:29:03Z</time>
<speed>0.00</speed>
</trkpt>
<trkpt lat="-7.301576" lon="-34.815716">
<ele>77.799995</ele>
<time>2018-08-30T10:34:16Z</time>
<speed>0.21</speed>
</trkpt>
<trkpt lat="-7.301569" lon="-34.815842">
<ele>65.239998</ele>
<time>2018-08-30T10:39:31Z</time>
<speed>0.00</speed>
</trkpt>
<trkpt lat="-7.301553" lon="-34.815777">
<ele>65.470001</ele>
<time>2018-08-30T10:44:44Z</time>
<speed>0.19</speed>
</trkpt>
<trkpt lat="-7.301603" lon="-34.815708">
<ele>78.339996</ele>
<time>2018-08-30T10:49:58Z</time>
<speed>0.00</speed>
</trkpt>
<trkpt lat="-7.301626" lon="-34.815712">
<ele>103.689995</ele>
<time>2018-08-30T10:55:11Z</time>
<speed>0.00</speed>
</trkpt>
<trkpt lat="-7.301548" lon="-34.815819">
<ele>77.729996</ele>
<time>2018-08-30T11:00:27Z</time>
<speed>0.00</speed>
</trkpt>
<trkpt lat="-7.301517" lon="-34.815845">
<ele>69.860001</ele>
<time>2018-08-30T11:05:41Z</time>
<speed>0.00</speed>
</trkpt>
<trkpt lat="-7.301454" lon="-34.815830">
<ele>40.040001</ele>
<time>2018-08-30T11:10:54Z</time>
<speed>0.00</speed>
</trkpt>
<trkpt lat="-7.301503" lon="-34.815849">
<ele>49.980000</ele>
<time>2018-08-30T11:16:08Z</time>
<speed>0.00</speed>
</trkpt>
<trkpt lat="-7.301687" lon="-34.815845">
<ele>45.230000</ele>
<time>2018-08-30T11:21:42Z</time>
<speed>0.14</speed>
</trkpt>
<trkpt lat="-7.301672" lon="-34.815662">
<ele>61.219997</ele>
<time>2018-08-30T11:26:55Z</time>
<speed>0.00</speed>
</trkpt>
<trkpt lat="-7.301610" lon="-34.815765">
<ele>74.699997</ele>
<time>2018-08-30T11:32:08Z</time>
<speed>0.00</speed>
</trkpt>
<trkpt lat="-7.301551" lon="-34.815811">
<ele>48.340000</ele>
<time>2018-08-30T11:37:22Z</time>
<speed>0.00</speed>
</trkpt>
<trkpt lat="-7.301565" lon="-34.815876">
<ele>59.020000</ele>
<time>2018-08-30T11:42:43Z</time>
<speed>0.26</speed>
</trkpt>
<trkpt lat="-7.301426" lon="-34.815594">
<ele>92.369995</ele>
<time>2018-08-30T11:47:58Z</time>
<speed>0.00</speed>
</trkpt>
<trkpt lat="-7.301575" lon="-34.815765">
<ele>70.209999</ele>
<time>2018-08-30T11:53:11Z</time>
<speed>0.12</speed>
</trkpt>
<trkpt lat="-7.301688" lon="-34.816017">
<ele>33.489998</ele>
<time>2018-08-30T11:58:27Z</time>
<speed>0.00</speed>
</trkpt>
<trkpt lat="-7.301466" lon="-34.815731">
<ele>46.379997</ele>
<time>2018-08-30T12:04:20Z</time>
<speed>0.16</speed>
</trkpt>
<trkpt lat="-7.301805" lon="-34.815884">
<ele>96.489998</ele>
<time>2018-08-30T12:09:44Z</time>
<speed>0.55</speed>
</trkpt>
<trkpt lat="-7.301520" lon="-34.815723">
<ele>56.169998</ele>
<time>2018-08-30T12:15:18Z</time>
<speed>0.50</speed>
</trkpt>
<trkpt lat="-7.301649" lon="-34.815800">
<ele>66.799995</ele>
<time>2018-08-30T12:20:33Z</time>
<speed>0.00</speed>
</trkpt>
<trkpt lat="-7.301480" lon="-34.815758">
<ele>60.719997</ele>
<time>2018-08-30T12:25:49Z</time>
<speed>0.27</speed>
</trkpt>
<trkpt lat="-7.301373" lon="-34.815662">
<ele>68.419998</ele>
<time>2018-08-30T12:31:12Z</time>
<speed>0.05</speed>
</trkpt>
<trkpt lat="-7.301582" lon="-34.815746">
<ele>58.579998</ele>
<time>2018-08-30T12:36:27Z</time>
<speed>0.00</speed>
</trkpt>
<trkpt lat="-7.301566" lon="-34.815853">
<ele>87.360001</ele>
<time>2018-08-30T12:41:53Z</time>
<speed>0.21</speed>
</trkpt>
<trkpt lat="-7.301527" lon="-34.815838">
<ele>79.949997</ele>
<time>2018-08-30T12:47:10Z</time>
<speed>0.12</speed>
</trkpt>
<trkpt lat="-7.301571" lon="-34.815845">
<ele>78.680000</ele>
<time>2018-08-30T12:52:43Z</time>
<speed>0.29</speed>
</trkpt>
<trkpt lat="-7.301474" lon="-34.815750">
<ele>31.639999</ele>
<time>2018-08-30T12:58:01Z</time>
<speed>0.34</speed>
</trkpt>
<trkpt lat="-7.301823" lon="-34.815685">
<ele>140.779999</ele>
<time>2018-08-30T13:03:23Z</time>
<speed>1.28</speed>
</trkpt>
<trkpt lat="-7.301631" lon="-34.815739">
<ele>45.809998</ele>
<time>2018-08-30T13:08:37Z</time>
<speed>0.37</speed>
</trkpt>
<trkpt lat="-7.301524" lon="-34.815758">
<ele>93.379997</ele>
<time>2018-08-30T13:13:51Z</time>
<speed>0.04</speed>
</trkpt>
<trkpt lat="-7.301618" lon="-34.815742">
<ele>72.299995</ele>
<time>2018-08-30T13:19:31Z</time>
<speed>0.06</speed>
</trkpt>
<trkpt lat="-7.301542" lon="-34.815670">
<ele>67.419998</ele>
<time>2018-08-30T13:24:43Z</time>
<speed>0.00</speed>
</trkpt>
<trkpt lat="-7.301606" lon="-34.815746">
<ele>72.879997</ele>
<time>2018-08-30T13:29:55Z</time>
<speed>0.22</speed>
</trkpt>
<trkpt lat="-7.301583" lon="-34.815723">
<ele>59.049999</ele>
<time>2018-08-30T13:35:09Z</time>
<speed>0.00</speed>
</trkpt>
<trkpt lat="-7.301552" lon="-34.815712">
<ele>61.820000</ele>
<time>2018-08-30T13:40:22Z</time>
<speed>0.00</speed>
</trkpt>
<trkpt lat="-7.301564" lon="-34.815792">
<ele>49.809998</ele>
<time>2018-08-30T13:45:33Z</time>
<speed>0.13</speed>
</trkpt>
<trkpt lat="-7.301620" lon="-34.815681">
<ele>81.629997</ele>
<time>2018-08-30T13:50:44Z</time>
<speed>0.15</speed>
</trkpt>
<trkpt lat="-7.301571" lon="-34.815819">
<ele>61.709999</ele>
<time>2018-08-30T13:55:58Z</time>
<speed>0.00</speed>
</trkpt>
<trkpt lat="-7.301542" lon="-34.815773">
<ele>58.799999</ele>
<time>2018-08-30T14:01:11Z</time>
<speed>0.13</speed>
</trkpt>
<trkpt lat="-7.301594" lon="-34.815773">
<ele>64.110001</ele>
<time>2018-08-30T14:06:24Z</time>
<speed>0.00</speed>
</trkpt>
<trkpt lat="-7.301561" lon="-34.815762">
<ele>82.729996</ele>
<time>2018-08-30T14:11:34Z</time>
<speed>0.16</speed>
</trkpt>
<trkpt lat="-7.301562" lon="-34.815701">
<ele>88.250000</ele>
<time>2018-08-30T14:16:45Z</time>
<speed>0.12</speed>
</trkpt>
<trkpt lat="-7.301497" lon="-34.815746">
<ele>55.309998</ele>
<time>2018-08-30T14:21:58Z</time>
<speed>0.04</speed>
</trkpt>
<trkpt lat="-7.301589" lon="-34.815689">
<ele>79.360001</ele>
<time>2018-08-30T14:27:09Z</time>
<speed>0.28</speed>
</trkpt>
<trkpt lat="-7.301546" lon="-34.815819">
<ele>44.469997</ele>
<time>2018-08-30T14:32:23Z</time>
<speed>0.11</speed>
</trkpt>
<trkpt lat="-7.301597" lon="-34.815647">
<ele>86.449997</ele>
<time>2018-08-30T14:37:37Z</time>
<speed>0.00</speed>
</trkpt>
<trkpt lat="-7.301667" lon="-34.815735">
<ele>81.489998</ele>
<time>2018-08-30T14:42:51Z</time>
<speed>0.00</speed>
</trkpt>
<trkpt lat="-7.301530" lon="-34.815689">
<ele>83.379997</ele>
<time>2018-08-30T14:48:04Z</time>
<speed>0.00</speed>
</trkpt>
<trkpt lat="-7.301534" lon="-34.815723">
<ele>64.779999</ele>
<time>2018-08-30T14:53:17Z</time>
<speed>0.00</speed>
</trkpt>
<trkpt lat="-7.301634" lon="-34.815765">
<ele>61.219997</ele>
<time>2018-08-30T14:58:30Z</time>
<speed>0.15</speed>
</trkpt>
<trkpt lat="-7.301569" lon="-34.815716">
<ele>78.209999</ele>
<time>2018-08-30T15:03:48Z</time>
<speed>0.00</speed>
</trkpt>
<trkpt lat="-7.301554" lon="-34.815750">
<ele>54.610001</ele>
<time>2018-08-30T15:09:15Z</time>
<speed>0.16</speed>
</trkpt>
<trkpt lat="-7.301610" lon="-34.815659">
<ele>87.339996</ele>
<time>2018-08-30T15:14:31Z</time>
<speed>0.25</speed>
</trkpt>
<trkpt lat="-7.301881" lon="-34.815643">
<ele>59.359997</ele>
<time>2018-08-30T15:19:45Z</time>
<speed>2.13</speed>
</trkpt>
<trkpt lat="-7.301487" lon="-34.815762">
<ele>73.610001</ele>
<time>2018-08-30T15:24:58Z</time>
<speed>0.00</speed>
</trkpt>
<trkpt lat="-7.301501" lon="-34.815781">
<ele>57.590000</ele>
<time>2018-08-30T15:30:12Z</time>
<speed>0.00</speed>
</trkpt>
<trkpt lat="-7.301537" lon="-34.815716">
<ele>74.220001</ele>
<time>2018-08-30T15:35:25Z</time>
<speed>0.45</speed>
</trkpt>
<trkpt lat="-7.301502" lon="-34.815697">
<ele>85.330002</ele>
<time>2018-08-30T15:40:39Z</time>
<speed>0.00</speed>
</trkpt>
<trkpt lat="-7.301558" lon="-34.815617">
<ele>104.439995</ele>
<time>2018-08-30T15:45:54Z</time>
<speed>0.00</speed>
</trkpt>
<trkpt lat="-7.301651" lon="-34.815685">
<ele>71.790001</ele>
<time>2018-08-30T15:51:10Z</time>
<speed>0.00</speed>
</trkpt>
<trkpt lat="-7.301541" lon="-34.815796">
<ele>59.410000</ele>
<time>2018-08-30T15:56:29Z</time>
<speed>0.00</speed>
</trkpt>
<trkpt lat="-7.301522" lon="-34.815769">
<ele>71.529999</ele>
<time>2018-08-30T16:02:20Z</time>
<speed>0.07</speed>
</trkpt>
<trkpt lat="-7.301516" lon="-34.815674">
<ele>95.059998</ele>
<time>2018-08-30T16:07:34Z</time>
<speed>0.00</speed>
</trkpt>
<trkpt lat="-7.301599" lon="-34.815609">
<ele>108.470001</ele>
<time>2018-08-30T16:12:47Z</time>
<speed>0.00</speed>
</trkpt>
<trkpt lat="-7.301505" lon="-34.815788">
<ele>69.159996</ele>
<time>2018-08-30T16:18:01Z</time>
<speed>0.00</speed>
</trkpt>
<trkpt lat="-7.301482" lon="-34.815830">
<ele>50.239998</ele>
<time>2018-08-30T16:23:14Z</time>
<speed>0.00</speed>
</trkpt>
<trkpt lat="-7.301534" lon="-34.815659">
<ele>101.169998</ele>
<time>2018-08-30T16:28:27Z</time>
<speed>0.00</speed>
</trkpt>
<trkpt lat="-7.301527" lon="-34.815613">
<ele>85.089996</ele>
<time>2018-08-30T16:33:40Z</time>
<speed>0.00</speed>
</trkpt>
<trkpt lat="-7.301585" lon="-34.815639">
<ele>87.110001</ele>
<time>2018-08-30T16:38:54Z</time>
<speed>0.00</speed>
</trkpt>
<trkpt lat="-7.301548" lon="-34.816090">
<ele>47.419998</ele>
<time>2018-08-30T16:44:07Z</time>
<speed>0.00</speed>
</trkpt>
<trkpt lat="-7.301563" lon="-34.815720">
<ele>64.709999</ele>
<time>2018-08-30T16:49:21Z</time>
<speed>0.00</speed>
</trkpt>
<trkpt lat="-7.301488" lon="-34.815617">
<ele>88.099998</ele>
<time>2018-08-30T16:54:36Z</time>
<speed>0.00</speed>
</trkpt>
<trkpt lat="-7.301554" lon="-34.815739">
<ele>71.589996</ele>
<time>2018-08-30T16:59:55Z</time>
<speed>0.00</speed>
</trkpt>
<trkpt lat="-7.301498" lon="-34.815678">
<ele>64.879997</ele>
<time>2018-08-30T17:05:13Z</time>
<speed>0.00</speed>
</trkpt>
<trkpt lat="-7.301789" lon="-34.815628">
<ele>91.949997</ele>
<time>2018-08-30T17:10:31Z</time>
<speed>0.00</speed>
</trkpt>
<trkpt lat="-7.301505" lon="-34.815674">
<ele>71.330002</ele>
<time>2018-08-30T17:16:00Z</time>
<speed>0.05</speed>
</trkpt>
<trkpt lat="-7.301509" lon="-34.815800">
<ele>43.759998</ele>
<time>2018-08-30T17:21:14Z</time>
<speed>0.00</speed>
</trkpt>
<trkpt lat="-7.301562" lon="-34.815727">
<ele>62.489998</ele>
<time>2018-08-30T17:26:26Z</time>
<speed>0.53</speed>
</trkpt>
<trkpt lat="-7.301549" lon="-34.815811">
<ele>54.320000</ele>
<time>2018-08-30T17:31:38Z</time>
<speed>0.20</speed>
</trkpt>
<trkpt lat="-7.301618" lon="-34.815929">
<ele>44.419998</ele>
<time>2018-08-30T17:36:50Z</time>
<speed>0.00</speed>
</trkpt>
<trkpt lat="-7.301595" lon="-34.815773">
<ele>66.409996</ele>
<time>2018-08-30T17:42:03Z</time>
<speed>0.00</speed>
</trkpt>
<trkpt lat="-7.301552" lon="-34.815735">
<ele>60.879997</ele>
<time>2018-08-30T17:47:15Z</time>
<speed>0.00</speed>
</trkpt>
<trkpt lat="-7.301573" lon="-34.815685">
<ele>74.519997</ele>
<time>2018-08-30T17:52:27Z</time>
<speed>0.06</speed>
</trkpt>
<trkpt lat="-7.301571" lon="-34.815544">
<ele>89.610001</ele>
<time>2018-08-30T17:57:39Z</time>
<speed>0.50</speed>
</trkpt>
<trkpt lat="-7.301706" lon="-34.815460">
<ele>112.970001</ele>
<time>2018-08-30T18:02:57Z</time>
<speed>0.00</speed>
</trkpt>
<trkpt lat="-7.301540" lon="-34.815857">
<ele>62.320000</ele>
<time>2018-08-30T18:08:11Z</time>
<speed>0.00</speed>
</trkpt>
<trkpt lat="-7.301613" lon="-34.815723">
<ele>69.799995</ele>
<time>2018-08-30T18:13:23Z</time>
<speed>0.00</speed>
</trkpt>
<trkpt lat="-7.301563" lon="-34.815567">
<ele>80.720001</ele>
<time>2018-08-30T18:18:35Z</time>
<speed>0.00</speed>
</trkpt>
<trkpt lat="-7.301573" lon="-34.815659">
<ele>81.339996</ele>
<time>2018-08-30T18:23:47Z</time>
<speed>0.00</speed>
</trkpt>
<trkpt lat="-7.301569" lon="-34.815784">
<ele>71.129997</ele>
<time>2018-08-30T18:29:32Z</time>
<speed>0.16</speed>
</trkpt>
<trkpt lat="-7.301586" lon="-34.815792">
<ele>65.260002</ele>
<time>2018-08-30T18:34:44Z</time>
<speed>0.12</speed>
</trkpt>
<trkpt lat="-7.301547" lon="-34.815731">
<ele>77.650002</ele>
<time>2018-08-30T18:39:56Z</time>
<speed>0.00</speed>
</trkpt>
<trkpt lat="-7.301544" lon="-34.815750">
<ele>83.150002</ele>
<time>2018-08-30T18:45:08Z</time>
<speed>0.00</speed>
</trkpt>
<trkpt lat="-7.301578" lon="-34.815804">
<ele>40.799999</ele>
<time>2018-08-30T18:50:21Z</time>
<speed>0.00</speed>
</trkpt>
<trkpt lat="-7.301747" lon="-34.815792">
<ele>33.959999</ele>
<time>2018-08-30T18:55:32Z</time>
<speed>0.00</speed>
</trkpt>
<trkpt lat="-7.301431" lon="-34.815735">
<ele>87.309998</ele>
<time>2018-08-30T19:00:46Z</time>
<speed>0.26</speed>
</trkpt>
<trkpt lat="-7.301552" lon="-34.815670">
<ele>81.599998</ele>
<time>2018-08-30T19:05:58Z</time>
<speed>0.00</speed>
</trkpt>
<trkpt lat="-7.301535" lon="-34.815762">
<ele>81.439995</ele>
<time>2018-08-30T19:11:10Z</time>
<speed>0.10</speed>
</trkpt>
<trkpt lat="-7.301569" lon="-34.815720">
<ele>71.779999</ele>
<time>2018-08-30T19:16:21Z</time>
<speed>0.34</speed>
</trkpt>
<trkpt lat="-7.301548" lon="-34.815716">
<ele>74.970001</ele>
<time>2018-08-30T19:21:32Z</time>
<speed>0.00</speed>
</trkpt>
<trkpt lat="-7.301563" lon="-34.815784">
<ele>68.089996</ele>
<time>2018-08-30T19:26:43Z</time>
<speed>0.00</speed>
</trkpt>
<trkpt lat="-7.301566" lon="-34.815723">
<ele>69.419998</ele>
<time>2018-08-30T19:31:55Z</time>
<speed>0.00</speed>
</trkpt>
<trkpt lat="-7.301558" lon="-34.815723">
<ele>73.529999</ele>
<time>2018-08-30T19:37:06Z</time>
<speed>0.17</speed>
</trkpt>
<trkpt lat="-7.301532" lon="-34.815765">
<ele>60.939999</ele>
<time>2018-08-30T19:42:18Z</time>
<speed>0.00</speed>
</trkpt>
<trkpt lat="-7.301537" lon="-34.815731">
<ele>79.040001</ele>
<time>2018-08-30T19:47:30Z</time>
<speed>0.00</speed>
</trkpt>
<trkpt lat="-7.301583" lon="-34.815735">
<ele>77.610001</ele>
<time>2018-08-30T19:52:41Z</time>
<speed>0.00</speed>
</trkpt>
<trkpt lat="-7.301545" lon="-34.815739">
<ele>77.320000</ele>
<time>2018-08-30T19:57:52Z</time>
<speed>0.00</speed>
</trkpt>
<trkpt lat="-7.301497" lon="-34.815746">
<ele>68.570000</ele>
<time>2018-08-30T20:03:08Z</time>
<speed>0.00</speed>
</trkpt>
<trkpt lat="-7.301569" lon="-34.815762">
<ele>79.099998</ele>
<time>2018-08-30T20:08:21Z</time>
<speed>0.00</speed>
</trkpt>
<trkpt lat="-7.301569" lon="-34.815769">
<ele>43.910000</ele>
<time>2018-08-30T20:13:32Z</time>
<speed>0.00</speed>
</trkpt>
<trkpt lat="-7.301560" lon="-34.815628">
<ele>87.680000</ele>
<time>2018-08-30T20:18:44Z</time>
<speed>0.00</speed>
</trkpt>
<trkpt lat="-7.301640" lon="-34.815823">
<ele>74.330002</ele>
<time>2018-08-30T20:23:56Z</time>
<speed>0.00</speed>
</trkpt>
<trkpt lat="-7.301461" lon="-34.815739">
<ele>28.670000</ele>
<time>2018-08-30T20:29:10Z</time>
<speed>0.00</speed>
</trkpt>
<trkpt lat="-7.301590" lon="-34.815720">
<ele>85.519997</ele>
<time>2018-08-30T20:34:22Z</time>
<speed>0.00</speed>
</trkpt>
<trkpt lat="-7.301607" lon="-34.815773">
<ele>70.320000</ele>
<time>2018-08-30T20:39:47Z</time>
<speed>0.38</speed>
</trkpt>
<trkpt lat="-7.301599" lon="-34.815834">
<ele>57.020000</ele>
<time>2018-08-30T20:44:58Z</time>
<speed>0.00</speed>
</trkpt>
<trkpt lat="-7.301602" lon="-34.815872">
<ele>61.539997</ele>
<time>2018-08-30T20:50:10Z</time>
<speed>0.00</speed>
</trkpt>
<trkpt lat="-7.301573" lon="-34.815891">
<ele>54.340000</ele>
<time>2018-08-30T20:55:22Z</time>
<speed>0.00</speed>
</trkpt>
<trkpt lat="-7.301571" lon="-34.815861">
<ele>54.129997</ele>
<time>2018-08-30T21:00:44Z</time>
<speed>0.12</speed>
</trkpt>
<trkpt lat="-7.301544" lon="-34.815792">
<ele>50.829998</ele>
<time>2018-08-30T21:06:25Z</time>
<speed>0.14</speed>
</trkpt>
<trkpt lat="-7.301587" lon="-34.815693">
<ele>54.299999</ele>
<time>2018-08-30T21:11:54Z</time>
<speed>0.00</speed>
</trkpt>
<trkpt lat="-7.301577" lon="-34.815735">
<ele>63.989998</ele>
<time>2018-08-30T21:17:04Z</time>
<speed>0.00</speed>
</trkpt>
<trkpt lat="-7.301443" lon="-34.815754">
<ele>58.459999</ele>
<time>2018-08-30T21:22:14Z</time>
<speed>0.05</speed>
</trkpt>
<trkpt lat="-7.301641" lon="-34.815632">
<ele>76.839996</ele>
<time>2018-08-30T21:27:25Z</time>
<speed>0.00</speed>
</trkpt>
<trkpt lat="-7.301722" lon="-34.815636">
<ele>69.070000</ele>
<time>2018-08-30T21:32:35Z</time>
<speed>0.00</speed>
</trkpt>
<trkpt lat="-7.301594" lon="-34.815659">
<ele>61.160000</ele>
<time>2018-08-30T21:37:44Z</time>
<speed>0.00</speed>
</trkpt>
<trkpt lat="-7.301605" lon="-34.815762">
<ele>70.169998</ele>
<time>2018-08-30T21:42:53Z</time>
<speed>0.44</speed>
</trkpt>
<trkpt lat="-7.301539" lon="-34.815807">
<ele>64.010002</ele>
<time>2018-08-30T21:48:02Z</time>
<speed>0.13</speed>
</trkpt>
<trkpt lat="-7.301542" lon="-34.815731">
<ele>77.570000</ele>
<time>2018-08-30T21:53:12Z</time>
<speed>0.00</speed>
</trkpt>
<trkpt lat="-7.301533" lon="-34.815750">
<ele>69.320000</ele>
<time>2018-08-30T21:58:22Z</time>
<speed>0.00</speed>
</trkpt>
<trkpt lat="-7.301509" lon="-34.815781">
<ele>78.610001</ele>
<time>2018-08-30T22:03:37Z</time>
<speed>0.00</speed>
</trkpt>
<trkpt lat="-7.301628" lon="-34.815834">
<ele>54.919998</ele>
<time>2018-08-30T22:08:47Z</time>
<speed>0.00</speed>
</trkpt>
<trkpt lat="-7.301566" lon="-34.815617">
<ele>89.279999</ele>
<time>2018-08-30T22:13:57Z</time>
<speed>0.00</speed>
</trkpt>
<trkpt lat="-7.301545" lon="-34.815731">
<ele>73.409996</ele>
<time>2018-08-30T22:19:30Z</time>
<speed>0.30</speed>
</trkpt>
<trkpt lat="-7.301581" lon="-34.815739">
<ele>65.599998</ele>
<time>2018-08-30T22:24:42Z</time>
<speed>0.00</speed>
</trkpt>
<trkpt lat="-7.301554" lon="-34.815647">
<ele>79.259995</ele>
<time>2018-08-30T22:29:52Z</time>
<speed>0.00</speed>
</trkpt>
<trkpt lat="-7.301445" lon="-34.815693">
<ele>52.279999</ele>
<time>2018-08-30T22:35:02Z</time>
<speed>0.00</speed>
</trkpt>
<trkpt lat="-7.301511" lon="-34.815720">
<ele>60.070000</ele>
<time>2018-08-30T22:40:11Z</time>
<speed>0.24</speed>
</trkpt>
<trkpt lat="-7.301546" lon="-34.815701">
<ele>61.709999</ele>
<time>2018-08-30T22:45:22Z</time>
<speed>0.00</speed>
</trkpt>
<trkpt lat="-7.301481" lon="-34.815788">
<ele>63.239998</ele>
<time>2018-08-30T22:50:37Z</time>
<speed>0.11</speed>
</trkpt>
<trkpt lat="-7.301430" lon="-34.815723">
<ele>49.959999</ele>
<time>2018-08-30T22:55:47Z</time>
<speed>0.00</speed>
</trkpt>
<trkpt lat="-7.301554" lon="-34.815773">
<ele>62.809998</ele>
<time>2018-08-30T23:01:00Z</time>
<speed>0.00</speed>
</trkpt>
<trkpt lat="-7.301540" lon="-34.815796">
<ele>47.270000</ele>
<time>2018-08-30T23:06:11Z</time>
<speed>0.19</speed>
</trkpt>
<trkpt lat="-7.301466" lon="-34.815662">
<ele>44.360001</ele>
<time>2018-08-30T23:11:23Z</time>
<speed>0.00</speed>
</trkpt>
<trkpt lat="-7.301522" lon="-34.815773">
<ele>71.839996</ele>
<time>2018-08-30T23:16:33Z</time>
<speed>0.00</speed>
</trkpt>
<trkpt lat="-7.301629" lon="-34.815632">
<ele>51.239998</ele>
<time>2018-08-30T23:21:43Z</time>
<speed>0.00</speed>
</trkpt>
<trkpt lat="-7.301542" lon="-34.815693">
<ele>51.779999</ele>
<time>2018-08-30T23:26:55Z</time>
<speed>0.00</speed>
</trkpt>
<trkpt lat="-7.301631" lon="-34.815685">
<ele>36.329998</ele>
<time>2018-08-30T23:32:09Z</time>
<speed>0.00</speed>
</trkpt>
<trkpt lat="-7.301550" lon="-34.815784">
<ele>67.750000</ele>
<time>2018-08-30T23:37:19Z</time>
<speed>0.00</speed>
</trkpt>
<trkpt lat="-7.301516" lon="-34.815933">
<ele>73.900002</ele>
<time>2018-08-30T23:42:29Z</time>
<speed>0.00</speed>
</trkpt>
<trkpt lat="-7.301608" lon="-34.815674">
<ele>55.949997</ele>
<time>2018-08-30T23:47:38Z</time>
<speed>0.00</speed>
</trkpt>
<trkpt lat="-7.301608" lon="-34.815708">
<ele>52.899998</ele>
<time>2018-08-30T23:52:49Z</time>
<speed>0.13</speed>
</trkpt>
<trkpt lat="-7.301562" lon="-34.815777">
<ele>43.639999</ele>
<time>2018-08-30T23:57:59Z</time>
<speed>0.00</speed>
</trkpt>
<trkpt lat="-7.301570" lon="-34.815701">
<ele>55.320000</ele>
<time>2018-08-31T00:03:38Z</time>
<speed>0.08</speed>
</trkpt>
<trkpt lat="-7.301547" lon="-34.815670">
<ele>45.840000</ele>
<time>2018-08-31T00:08:55Z</time>
<speed>0.15</speed>
</trkpt>
<trkpt lat="-7.301517" lon="-34.815670">
<ele>57.230000</ele>
<time>2018-08-31T00:14:11Z</time>
<speed>0.09</speed>
</trkpt>
<trkpt lat="-7.301545" lon="-34.815800">
<ele>60.039997</ele>
<time>2018-08-31T00:19:27Z</time>
<speed>0.08</speed>
</trkpt>
<trkpt lat="-7.301545" lon="-34.815815">
<ele>50.270000</ele>
<time>2018-08-31T00:24:43Z</time>
<speed>0.10</speed>
</trkpt>
<trkpt lat="-7.301488" lon="-34.815819">
<ele>57.349998</ele>
<time>2018-08-31T00:29:59Z</time>
<speed>0.18</speed>
</trkpt>
<trkpt lat="-7.301560" lon="-34.815861">
<ele>52.549999</ele>
<time>2018-08-31T00:35:14Z</time>
<speed>0.39</speed>
</trkpt>
<trkpt lat="-7.301592" lon="-34.815727">
<ele>59.520000</ele>
<time>2018-08-31T00:40:30Z</time>
<speed>0.22</speed>
</trkpt>
<trkpt lat="-7.301565" lon="-34.815929">
<ele>16.799999</ele>
<time>2018-08-31T00:45:47Z</time>
<speed>0.24</speed>
</trkpt>
<trkpt lat="-7.301402" lon="-34.815834">
<ele>78.150002</ele>
<time>2018-08-31T00:51:32Z</time>
<speed>0.11</speed>
</trkpt>
<trkpt lat="-7.301581" lon="-34.815826">
<ele>65.699997</ele>
<time>2018-08-31T00:56:48Z</time>
<speed>0.11</speed>
</trkpt>
<trkpt lat="-7.301543" lon="-34.815746">
<ele>80.430000</ele>
<time>2018-08-31T01:02:07Z</time>
<speed>0.00</speed>
</trkpt>
<trkpt lat="-7.301517" lon="-34.815716">
<ele>71.589996</ele>
<time>2018-08-31T01:07:18Z</time>
<speed>0.00</speed>
</trkpt>
<trkpt lat="-7.301538" lon="-34.815723">
<ele>81.059998</ele>
<time>2018-08-31T01:12:29Z</time>
<speed>0.15</speed>
</trkpt>
<trkpt lat="-7.301585" lon="-34.815762">
<ele>72.279999</ele>
<time>2018-08-31T01:17:40Z</time>
<speed>0.11</speed>
</trkpt>
<trkpt lat="-7.301502" lon="-34.815754">
<ele>75.110001</ele>
<time>2018-08-31T01:22:50Z</time>
<speed>0.00</speed>
</trkpt>
<trkpt lat="-7.301535" lon="-34.815773">
<ele>69.220001</ele>
<time>2018-08-31T01:28:00Z</time>
<speed>0.00</speed>
</trkpt>
<trkpt lat="-7.301448" lon="-34.815708">
<ele>57.129997</ele>
<time>2018-08-31T01:33:11Z</time>
<speed>0.27</speed>
</trkpt>
<trkpt lat="-7.301519" lon="-34.815857">
<ele>66.010002</ele>
<time>2018-08-31T01:38:22Z</time>
<speed>0.00</speed>
</trkpt>
<trkpt lat="-7.301570" lon="-34.815762">
<ele>66.229996</ele>
<time>2018-08-31T01:43:33Z</time>
<speed>0.00</speed>
</trkpt>
<trkpt lat="-7.301486" lon="-34.815781">
<ele>72.529999</ele>
<time>2018-08-31T01:48:44Z</time>
<speed>0.00</speed>
</trkpt>
<trkpt lat="-7.301521" lon="-34.815792">
<ele>56.489998</ele>
<time>2018-08-31T01:53:57Z</time>
<speed>0.20</speed>
</trkpt>
<trkpt lat="-7.301544" lon="-34.815781">
<ele>59.779999</ele>
<time>2018-08-31T01:59:09Z</time>
<speed>0.00</speed>
</trkpt>
<trkpt lat="-7.301551" lon="-34.815708">
<ele>67.470001</ele>
<time>2018-08-31T02:04:23Z</time>
<speed>0.07</speed>
</trkpt>
<trkpt lat="-7.301519" lon="-34.815708">
<ele>67.040001</ele>
<time>2018-08-31T02:09:33Z</time>
<speed>0.00</speed>
</trkpt>
<trkpt lat="-7.301723" lon="-34.815685">
<ele>96.680000</ele>
<time>2018-08-31T02:14:49Z</time>
<speed>0.00</speed>
</trkpt>
<trkpt lat="-7.301545" lon="-34.815762">
<ele>76.419998</ele>
<time>2018-08-31T02:20:02Z</time>
<speed>0.00</speed>
</trkpt>
<trkpt lat="-7.301536" lon="-34.815784">
<ele>68.619995</ele>
<time>2018-08-31T02:25:14Z</time>
<speed>0.00</speed>
</trkpt>
<trkpt lat="-7.301478" lon="-34.815735">
<ele>55.869999</ele>
<time>2018-08-31T02:30:26Z</time>
<speed>0.00</speed>
</trkpt>
<trkpt lat="-7.301481" lon="-34.815575">
<ele>5.510000</ele>
<time>2018-08-31T02:35:46Z</time>
<speed>0.36</speed>
</trkpt>
<trkpt lat="-7.301523" lon="-34.815674">
<ele>47.789997</ele>
<time>2018-08-31T02:41:00Z</time>
<speed>0.46</speed>
</trkpt>
<trkpt lat="-7.301744" lon="-34.815674">
<ele>74.189995</ele>
<time>2018-08-31T02:46:28Z</time>
<speed>0.55</speed>
</trkpt>
<trkpt lat="-7.301493" lon="-34.815681">
<ele>3.170000</ele>
<time>2018-08-31T02:51:44Z</time>
<speed>0.25</speed>
</trkpt>
<trkpt lat="-7.301805" lon="-34.815834">
<ele>168.360001</ele>
<time>2018-08-31T02:57:14Z</time>
<speed>0.12</speed>
</trkpt>
</trkseg>
</trk>
<trk>
<name>20180911-163009(29)</name>
<desc>Color:004000ff</desc>
<trkseg>
<trkpt lat="-7.301573" lon="-34.815788">
<ele>113.259995</ele>
<time>2018-08-31T03:02:44Z</time>
<speed>0.11</speed>
</trkpt>
<trkpt lat="-7.301517" lon="-34.815762">
<ele>60.180000</ele>
<time>2018-08-31T03:07:58Z</time>
<speed>0.43</speed>
</trkpt>
<trkpt lat="-7.301670" lon="-34.815849">
<ele>114.149994</ele>
<time>2018-08-31T03:13:15Z</time>
<speed>0.10</speed>
</trkpt>
<trkpt lat="-7.301559" lon="-34.815819">
<ele>70.119995</ele>
<time>2018-08-31T03:18:43Z</time>
<speed>0.11</speed>
</trkpt>
<trkpt lat="-7.301563" lon="-34.815998">
<ele>124.599998</ele>
<time>2018-08-31T03:24:09Z</time>
<speed>0.12</speed>
</trkpt>
<trkpt lat="-7.301488" lon="-34.815792">
<ele>81.339996</ele>
<time>2018-08-31T03:29:54Z</time>
<speed>0.83</speed>
</trkpt>
<trkpt lat="-7.301591" lon="-34.815842">
<ele>61.399998</ele>
<time>2018-08-31T03:35:27Z</time>
<speed>0.00</speed>
</trkpt>
<trkpt lat="-7.301484" lon="-34.815712">
<ele>83.269997</ele>
<time>2018-08-31T03:40:40Z</time>
<speed>0.00</speed>
</trkpt>
<trkpt lat="-7.301565" lon="-34.815804">
<ele>97.489998</ele>
<time>2018-08-31T03:45:52Z</time>
<speed>0.00</speed>
</trkpt>
<trkpt lat="-7.301526" lon="-34.815762">
<ele>77.729996</ele>
<time>2018-08-31T03:51:04Z</time>
<speed>0.00</speed>
</trkpt>
<trkpt lat="-7.301616" lon="-34.815716">
<ele>69.260002</ele>
<time>2018-08-31T03:56:16Z</time>
<speed>0.00</speed>
</trkpt>
<trkpt lat="-7.301506" lon="-34.815826">
<ele>79.759995</ele>
<time>2018-08-31T04:02:02Z</time>
<speed>0.15</speed>
</trkpt>
<trkpt lat="-7.301562" lon="-34.815819">
<ele>70.970001</ele>
<time>2018-08-31T04:07:15Z</time>
<speed>0.00</speed>
</trkpt>
<trkpt lat="-7.301512" lon="-34.815746">
<ele>64.070000</ele>
<time>2018-08-31T04:12:28Z</time>
<speed>0.00</speed>
</trkpt>
<trkpt lat="-7.301543" lon="-34.815704">
<ele>55.389999</ele>
<time>2018-08-31T04:17:42Z</time>
<speed>0.08</speed>
</trkpt>
<trkpt lat="-7.301578" lon="-34.815716">
<ele>56.369999</ele>
<time>2018-08-31T04:22:55Z</time>
<speed>0.48</speed>
</trkpt>
<trkpt lat="-7.301561" lon="-34.815762">
<ele>73.400002</ele>
<time>2018-08-31T04:28:07Z</time>
<speed>0.00</speed>
</trkpt>
<trkpt lat="-7.301484" lon="-34.815754">
<ele>75.629997</ele>
<time>2018-08-31T04:33:21Z</time>
<speed>0.00</speed>
</trkpt>
<trkpt lat="-7.301593" lon="-34.815758">
<ele>66.040001</ele>
<time>2018-08-31T04:38:34Z</time>
<speed>0.00</speed>
</trkpt>
<trkpt lat="-7.301556" lon="-34.815742">
<ele>82.900002</ele>
<time>2018-08-31T04:43:46Z</time>
<speed>0.00</speed>
</trkpt>
<trkpt lat="-7.301595" lon="-34.815601">
<ele>39.239998</ele>
<time>2018-08-31T04:49:00Z</time>
<speed>0.00</speed>
</trkpt>
<trkpt lat="-7.301486" lon="-34.815796">
<ele>81.729996</ele>
<time>2018-08-31T04:54:12Z</time>
<speed>0.00</speed>
</trkpt>
<trkpt lat="-7.301512" lon="-34.815720">
<ele>67.610001</ele>
<time>2018-08-31T04:59:26Z</time>
<speed>0.00</speed>
</trkpt>
<trkpt lat="-7.301587" lon="-34.815758">
<ele>66.930000</ele>
<time>2018-08-31T05:04:39Z</time>
<speed>0.00</speed>
</trkpt>
<trkpt lat="-7.301593" lon="-34.815742">
<ele>66.229996</ele>
<time>2018-08-31T05:09:51Z</time>
<speed>0.00</speed>
</trkpt>
<trkpt lat="-7.301548" lon="-34.815769">
<ele>62.680000</ele>
<time>2018-08-31T05:15:03Z</time>
<speed>0.00</speed>
</trkpt>
<trkpt lat="-7.301588" lon="-34.815872">
<ele>56.129997</ele>
<time>2018-08-31T05:20:17Z</time>
<speed>0.00</speed>
</trkpt>
<trkpt lat="-7.301391" lon="-34.815884">
<ele>67.339996</ele>
<time>2018-08-31T05:25:30Z</time>
<speed>0.00</speed>
</trkpt>
<trkpt lat="-7.301517" lon="-34.815659">
<ele>76.169998</ele>
<time>2018-08-31T05:30:42Z</time>
<speed>0.00</speed>
</trkpt>
<trkpt lat="-7.301534" lon="-34.815651">
<ele>84.379997</ele>
<time>2018-08-31T05:36:01Z</time>
<speed>0.57</speed>
</trkpt>
<trkpt lat="-7.301548" lon="-34.815784">
<ele>62.919998</ele>
<time>2018-08-31T05:41:14Z</time>
<speed>0.00</speed>
</trkpt>
<trkpt lat="-7.301527" lon="-34.815762">
<ele>66.139999</ele>
<time>2018-08-31T05:46:28Z</time>
<speed>0.00</speed>
</trkpt>
<trkpt lat="-7.301568" lon="-34.815807">
<ele>67.150002</ele>
<time>2018-08-31T05:51:40Z</time>
<speed>0.00</speed>
</trkpt>
<trkpt lat="-7.301546" lon="-34.815781">
<ele>62.289997</ele>
<time>2018-08-31T05:56:53Z</time>
<speed>0.00</speed>
</trkpt>
<trkpt lat="-7.301513" lon="-34.815762">
<ele>68.320000</ele>
<time>2018-08-31T06:02:13Z</time>
<speed>0.00</speed>
</trkpt>
<trkpt lat="-7.301530" lon="-34.815708">
<ele>72.570000</ele>
<time>2018-08-31T06:07:27Z</time>
<speed>0.00</speed>
</trkpt>
<trkpt lat="-7.301540" lon="-34.815758">
<ele>64.830002</ele>
<time>2018-08-31T06:13:02Z</time>
<speed>0.16</speed>
</trkpt>
<trkpt lat="-7.301572" lon="-34.815823">
<ele>42.049999</ele>
<time>2018-08-31T06:18:16Z</time>
<speed>0.00</speed>
</trkpt>
<trkpt lat="-7.301564" lon="-34.815819">
<ele>57.500000</ele>
<time>2018-08-31T06:23:27Z</time>
<speed>0.00</speed>
</trkpt>
<trkpt lat="-7.301532" lon="-34.815781">
<ele>69.760002</ele>
<time>2018-08-31T06:28:40Z</time>
<speed>0.00</speed>
</trkpt>
<trkpt lat="-7.301515" lon="-34.815681">
<ele>52.889999</ele>
<time>2018-08-31T06:33:53Z</time>
<speed>0.05</speed>
</trkpt>
<trkpt lat="-7.301574" lon="-34.815773">
<ele>75.830002</ele>
<time>2018-08-31T06:39:05Z</time>
<speed>0.10</speed>
</trkpt>
<trkpt lat="-7.301500" lon="-34.815773">
<ele>64.970001</ele>
<time>2018-08-31T06:44:18Z</time>
<speed>0.00</speed>
</trkpt>
<trkpt lat="-7.301503" lon="-34.815800">
<ele>59.219997</ele>
<time>2018-08-31T06:49:30Z</time>
<speed>0.05</speed>
</trkpt>
<trkpt lat="-7.301525" lon="-34.815823">
<ele>57.020000</ele>
<time>2018-08-31T06:54:43Z</time>
<speed>0.17</speed>
</trkpt>
<trkpt lat="-7.301487" lon="-34.815792">
<ele>66.629997</ele>
<time>2018-08-31T06:59:56Z</time>
<speed>0.00</speed>
</trkpt>
<trkpt lat="-7.301554" lon="-34.815739">
<ele>81.739998</ele>
<time>2018-08-31T07:05:11Z</time>
<speed>0.01</speed>
</trkpt>
<trkpt lat="-7.301487" lon="-34.815712">
<ele>78.099998</ele>
<time>2018-08-31T07:10:24Z</time>
<speed>0.20</speed>
</trkpt>
<trkpt lat="-7.301560" lon="-34.815720">
<ele>86.220001</ele>
<time>2018-08-31T07:15:37Z</time>
<speed>0.00</speed>
</trkpt>
<trkpt lat="-7.301553" lon="-34.815739">
<ele>65.339996</ele>
<time>2018-08-31T07:20:48Z</time>
<speed>0.25</speed>
</trkpt>
<trkpt lat="-7.301587" lon="-34.815769">
<ele>76.549995</ele>
<time>2018-08-31T07:26:02Z</time>
<speed>0.17</speed>
</trkpt>
<trkpt lat="-7.301571" lon="-34.815765">
<ele>53.399998</ele>
<time>2018-08-31T07:31:15Z</time>
<speed>0.00</speed>
</trkpt>
<trkpt lat="-7.301518" lon="-34.815708">
<ele>94.869995</ele>
<time>2018-08-31T07:36:28Z</time>
<speed>0.00</speed>
</trkpt>
<trkpt lat="-7.301526" lon="-34.815769">
<ele>69.269997</ele>
<time>2018-08-31T07:41:40Z</time>
<speed>0.07</speed>
</trkpt>
<trkpt lat="-7.301522" lon="-34.815739">
<ele>65.129997</ele>
<time>2018-08-31T07:46:53Z</time>
<speed>0.00</speed>
</trkpt>
<trkpt lat="-7.301613" lon="-34.815781">
<ele>74.629997</ele>
<time>2018-08-31T07:52:05Z</time>
<speed>0.00</speed>
</trkpt>
<trkpt lat="-7.301512" lon="-34.815727">
<ele>67.400002</ele>
<time>2018-08-31T07:57:18Z</time>
<speed>0.00</speed>
</trkpt>
<trkpt lat="-7.301486" lon="-34.815834">
<ele>72.459999</ele>
<time>2018-08-31T08:02:35Z</time>
<speed>0.00</speed>
</trkpt>
<trkpt lat="-7.301557" lon="-34.815788">
<ele>90.400002</ele>
<time>2018-08-31T08:07:49Z</time>
<speed>0.00</speed>
</trkpt>
<trkpt lat="-7.301534" lon="-34.815800">
<ele>60.459999</ele>
<time>2018-08-31T08:13:02Z</time>
<speed>0.00</speed>
</trkpt>
<trkpt lat="-7.301615" lon="-34.815811">
<ele>63.070000</ele>
<time>2018-08-31T08:18:16Z</time>
<speed>0.00</speed>
</trkpt>
<trkpt lat="-7.301530" lon="-34.815826">
<ele>22.139999</ele>
<time>2018-08-31T08:23:33Z</time>
<speed>0.00</speed>
</trkpt>
<trkpt lat="-7.301516" lon="-34.815754">
<ele>72.439995</ele>
<time>2018-08-31T08:28:46Z</time>
<speed>0.21</speed>
</trkpt>
<trkpt lat="-7.301583" lon="-34.815773">
<ele>75.809998</ele>
<time>2018-08-31T08:34:00Z</time>
<speed>0.00</speed>
</trkpt>
<trkpt lat="-7.301435" lon="-34.815639">
<ele>117.029999</ele>
<time>2018-08-31T08:39:15Z</time>
<speed>0.00</speed>
</trkpt>
<trkpt lat="-7.301389" lon="-34.815716">
<ele>113.089996</ele>
<time>2018-08-31T08:44:29Z</time>
<speed>0.00</speed>
</trkpt>
<trkpt lat="-7.301614" lon="-34.815815">
<ele>98.309998</ele>
<time>2018-08-31T08:49:44Z</time>
<speed>0.00</speed>
</trkpt>
<trkpt lat="-7.301408" lon="-34.815708">
<ele>54.239998</ele>
<time>2018-08-31T08:55:02Z</time>
<speed>0.00</speed>
</trkpt>
<trkpt lat="-7.301500" lon="-34.815735">
<ele>65.059998</ele>
<time>2018-08-31T09:00:19Z</time>
<speed>0.00</speed>
</trkpt>
<trkpt lat="-7.301805" lon="-34.815872">
<ele>-19.309999</ele>
<time>2018-08-31T09:05:35Z</time>
<speed>0.00</speed>
</trkpt>
<trkpt lat="-7.301626" lon="-34.815823">
<ele>-19.840000</ele>
<time>2018-08-31T09:10:54Z</time>
<speed>0.00</speed>
</trkpt>
<trkpt lat="-7.301562" lon="-34.815716">
<ele>45.919998</ele>
<time>2018-08-31T09:16:14Z</time>
<speed>0.00</speed>
</trkpt>
<trkpt lat="-7.301537" lon="-34.815788">
<ele>94.599998</ele>
<time>2018-08-31T09:21:33Z</time>
<speed>0.00</speed>
</trkpt>
<trkpt lat="-7.301246" lon="-34.815720">
<ele>211.330002</ele>
<time>2018-08-31T09:26:50Z</time>
<speed>0.00</speed>
</trkpt>
<trkpt lat="-7.301497" lon="-34.815769">
<ele>115.250000</ele>
<time>2018-08-31T09:32:10Z</time>
<speed>1.37</speed>
</trkpt>
<trkpt lat="-7.301394" lon="-34.815742">
<ele>121.619995</ele>
<time>2018-08-31T09:37:31Z</time>
<speed>0.68</speed>
</trkpt>
<trkpt lat="-7.301411" lon="-34.815636">
<ele>96.570000</ele>
<time>2018-08-31T09:43:03Z</time>
<speed>0.30</speed>
</trkpt>
<trkpt lat="-7.301477" lon="-34.815788">
<ele>112.720001</ele>
<time>2018-08-31T09:48:21Z</time>
<speed>0.00</speed>
</trkpt>
<trkpt lat="-7.301478" lon="-34.815647">
<ele>85.650002</ele>
<time>2018-08-31T09:53:41Z</time>
<speed>0.15</speed>
</trkpt>
<trkpt lat="-7.301333" lon="-34.815590">
<ele>54.910000</ele>
<time>2018-08-31T09:58:59Z</time>
<speed>0.00</speed>
</trkpt>
<trkpt lat="-7.301544" lon="-34.815784">
<ele>59.639999</ele>
<time>2018-08-31T10:04:50Z</time>
<speed>0.04</speed>
</trkpt>
<trkpt lat="-7.301575" lon="-34.815777">
<ele>69.830002</ele>
<time>2018-08-31T10:10:25Z</time>
<speed>0.00</speed>
</trkpt>
<trkpt lat="-7.301564" lon="-34.815792">
<ele>65.639999</ele>
<time>2018-08-31T10:15:40Z</time>
<speed>0.00</speed>
</trkpt>
<trkpt lat="-7.301524" lon="-34.815796">
<ele>60.149998</ele>
<time>2018-08-31T10:20:55Z</time>
<speed>0.06</speed>
</trkpt>
<trkpt lat="-7.301555" lon="-34.815842">
<ele>56.899998</ele>
<time>2018-08-31T10:26:12Z</time>
<speed>0.06</speed>
</trkpt>
<trkpt lat="-7.301480" lon="-34.815746">
<ele>55.590000</ele>
<time>2018-08-31T10:31:29Z</time>
<speed>0.00</speed>
</trkpt>
<trkpt lat="-7.301559" lon="-34.815777">
<ele>68.000000</ele>
<time>2018-08-31T10:36:49Z</time>
<speed>0.16</speed>
</trkpt>
<trkpt lat="-7.301670" lon="-34.815811">
<ele>73.139999</ele>
<time>2018-08-31T10:42:06Z</time>
<speed>0.07</speed>
</trkpt>
<trkpt lat="-7.301530" lon="-34.815739">
<ele>61.469997</ele>
<time>2018-08-31T10:47:24Z</time>
<speed>0.00</speed>
</trkpt>
<trkpt lat="-7.301641" lon="-34.815788">
<ele>76.169998</ele>
<time>2018-08-31T10:52:42Z</time>
<speed>0.15</speed>
</trkpt>
<trkpt lat="-7.301551" lon="-34.815865">
<ele>43.259998</ele>
<time>2018-08-31T10:58:01Z</time>
<speed>0.00</speed>
</trkpt>
<trkpt lat="-7.301649" lon="-34.815754">
<ele>81.669998</ele>
<time>2018-08-31T11:03:19Z</time>
<speed>0.00</speed>
</trkpt>
<trkpt lat="-7.301593" lon="-34.815784">
<ele>111.239998</ele>
<time>2018-08-31T11:08:30Z</time>
<speed>0.00</speed>
</trkpt>
<trkpt lat="-7.301587" lon="-34.815750">
<ele>104.250000</ele>
<time>2018-08-31T11:13:41Z</time>
<speed>0.00</speed>
</trkpt>
<trkpt lat="-7.301458" lon="-34.815704">
<ele>17.150000</ele>
<time>2018-08-31T11:18:53Z</time>
<speed>0.00</speed>
</trkpt>
<trkpt lat="-7.301452" lon="-34.815807">
<ele>58.840000</ele>
<time>2018-08-31T11:24:05Z</time>
<speed>0.00</speed>
</trkpt>
<trkpt lat="-7.301597" lon="-34.815777">
<ele>71.119995</ele>
<time>2018-08-31T11:29:16Z</time>
<speed>0.15</speed>
</trkpt>
<trkpt lat="-7.301568" lon="-34.815784">
<ele>63.389999</ele>
<time>2018-08-31T11:34:28Z</time>
<speed>0.00</speed>
</trkpt>
<trkpt lat="-7.301526" lon="-34.815777">
<ele>51.730000</ele>
<time>2018-08-31T11:39:40Z</time>
<speed>0.00</speed>
</trkpt>
<trkpt lat="-7.301591" lon="-34.815826">
<ele>89.599998</ele>
<time>2018-08-31T11:44:53Z</time>
<speed>0.17</speed>
</trkpt>
<trkpt lat="-7.301630" lon="-34.815811">
<ele>68.279999</ele>
<time>2018-08-31T11:50:07Z</time>
<speed>0.00</speed>
</trkpt>
<trkpt lat="-7.301542" lon="-34.815723">
<ele>73.790001</ele>
<time>2018-08-31T11:55:19Z</time>
<speed>0.00</speed>
</trkpt>
<trkpt lat="-7.301462" lon="-34.815666">
<ele>73.169998</ele>
<time>2018-08-31T12:00:34Z</time>
<speed>0.12</speed>
</trkpt>
<trkpt lat="-7.301506" lon="-34.815804">
[truncated: 25,972 more chars]
