# Supplementary material for: Critical areas for sea turtles in Northeast Brazil: a participatory approach for a data-poor context
Source: PeerJ. 2024 Mar 25;12:e17109. doi: 10.7717/peerj.17109 (PMC10977088; doi:10.7717/peerj.17109)
Supplement: Supplemental Information 5 [file peerj-12-17109-s005.zip › Route files/JA8_2710.gpx]

<?xml version="1.0" encoding="UTF-8" standalone="yes" ?>
<gpx creator="Mobile Action http://www.mobileaction.com/1.1" version="1.0" xmlns="http://www.topografix.com/GPX/1/0" xmlns:xsi="http://www.w3.org/2001/XMLSchema-instance" xsi:schemaLocation="http://www.topografix.com/GPX/1/0 http://www.topografix.com/GPX/1/0/gpx.xsd">
<wpt lat="-7.156015" lon="-34.842136">
<ele>52.079998</ele>
<time>2018-10-20T14:18:45Z</time>
<name></name>
<desc></desc>
<sym>Waypoint</sym>
</wpt>
<wpt lat="-7.155831" lon="-34.841518">
<ele>48.279999</ele>
<time>2018-10-20T15:50:51Z</time>
<name></name>
<desc></desc>
<sym>Waypoint</sym>
</wpt>
<wpt lat="-7.285009" lon="-34.800877">
<ele>15.200000</ele>
<time>2018-10-20T16:21:25Z</time>
<name></name>
<desc></desc>
<sym>Waypoint</sym>
</wpt>
<wpt lat="-7.291902" lon="-34.795982">
<ele>6.930000</ele>
<time>2018-10-22T15:05:30Z</time>
<name></name>
<desc></desc>
<sym>Waypoint</sym>
</wpt>
<wpt lat="-7.156124" lon="-34.842068">
<ele>45.360001</ele>
<time>2018-10-19T18:58:40Z</time>
<name></name>
<desc></desc>
<sym>Waypoint</sym>
</wpt>
<trk>
<name>20181027-195904(1)</name>
<desc>Color:004000ff</desc>
<trkseg>
<trkpt lat="-7.284587" lon="-34.800396">
<ele>15.460000</ele>
<time>2018-10-14T14:17:52Z</time>
<speed>0.11</speed>
</trkpt>
<trkpt lat="-7.284585" lon="-34.800392">
<ele>14.660000</ele>
<time>2018-10-14T14:17:56Z</time>
<speed>0.00</speed>
</trkpt>
<trkpt lat="-7.284585" lon="-34.800392">
<ele>14.660000</ele>
<time>2018-10-14T14:18:01Z</time>
<speed>0.00</speed>
</trkpt>
<trkpt lat="-7.284585" lon="-34.800392">
<ele>14.660000</ele>
<time>2018-10-14T14:18:05Z</time>
<speed>0.00</speed>
</trkpt>
<trkpt lat="-7.284580" lon="-34.800354">
<ele>16.379999</ele>
<time>2018-10-14T14:18:10Z</time>
<speed>0.00</speed>
</trkpt>
<trkpt lat="-7.284580" lon="-34.800354">
<ele>16.379999</ele>
<time>2018-10-14T14:18:15Z</time>
<speed>0.00</speed>
</trkpt>
<trkpt lat="-7.284580" lon="-34.800354">
<ele>16.379999</ele>
<time>2018-10-14T14:18:20Z</time>
<speed>0.00</speed>
</trkpt>
<trkpt lat="-7.284580" lon="-34.800354">
<ele>16.379999</ele>
<time>2018-10-14T14:18:25Z</time>
<speed>0.00</speed>
</trkpt>
<trkpt lat="-7.284580" lon="-34.800354">
<ele>16.379999</ele>
<time>2018-10-14T14:18:31Z</time>
<speed>0.00</speed>
</trkpt>
<trkpt lat="-7.284580" lon="-34.800354">
<ele>16.379999</ele>
<time>2018-10-14T14:18:36Z</time>
<speed>0.00</speed>
</trkpt>
<trkpt lat="-7.284580" lon="-34.800354">
<ele>16.379999</ele>
<time>2018-10-14T14:18:39Z</time>
<speed>0.00</speed>
</trkpt>
<trkpt lat="-7.284580" lon="-34.800354">
<ele>16.379999</ele>
<time>2018-10-14T14:18:44Z</time>
<speed>0.00</speed>
</trkpt>
<trkpt lat="-7.284581" lon="-34.800335">
<ele>17.119999</ele>
<time>2018-10-14T14:18:49Z</time>
<speed>0.00</speed>
</trkpt>
<trkpt lat="-7.284581" lon="-34.800335">
<ele>17.119999</ele>
<time>2018-10-14T14:18:54Z</time>
<speed>0.00</speed>
</trkpt>
<trkpt lat="-7.284581" lon="-34.800335">
<ele>17.119999</ele>
<time>2018-10-14T14:18:59Z</time>
<speed>0.00</speed>
</trkpt>
<trkpt lat="-7.284581" lon="-34.800335">
<ele>17.119999</ele>
<time>2018-10-14T14:19:04Z</time>
<speed>0.00</speed>
</trkpt>
<trkpt lat="-7.284581" lon="-34.800335">
<ele>17.119999</ele>
<time>2018-10-14T14:19:09Z</time>
<speed>0.00</speed>
</trkpt>
<trkpt lat="-7.284581" lon="-34.800335">
<ele>17.119999</ele>
<time>2018-10-14T14:19:14Z</time>
<speed>0.00</speed>
</trkpt>
<trkpt lat="-7.284550" lon="-34.800312">
<ele>16.340000</ele>
<time>2018-10-14T14:19:20Z</time>
<speed>0.17</speed>
</trkpt>
<trkpt lat="-7.284570" lon="-34.800388">
<ele>17.559999</ele>
<time>2018-10-14T14:20:52Z</time>
<speed>0.07</speed>
</trkpt>
<trkpt lat="-7.284577" lon="-34.800388">
<ele>16.190001</ele>
<time>2018-10-14T14:20:56Z</time>
<speed>0.00</speed>
</trkpt>
<trkpt lat="-7.284577" lon="-34.800388">
<ele>16.190001</ele>
<time>2018-10-14T14:21:01Z</time>
<speed>0.00</speed>
</trkpt>
<trkpt lat="-7.284577" lon="-34.800388">
<ele>16.190001</ele>
<time>2018-10-14T14:21:05Z</time>
<speed>0.00</speed>
</trkpt>
<trkpt lat="-7.284577" lon="-34.800388">
<ele>16.190001</ele>
<time>2018-10-14T14:21:10Z</time>
<speed>0.00</speed>
</trkpt>
<trkpt lat="-7.284577" lon="-34.800388">
<ele>16.190001</ele>
<time>2018-10-14T14:21:15Z</time>
<speed>0.00</speed>
</trkpt>
<trkpt lat="-7.284577" lon="-34.800388">
<ele>16.190001</ele>
<time>2018-10-14T14:21:20Z</time>
<speed>0.00</speed>
</trkpt>
<trkpt lat="-7.284577" lon="-34.800388">
<ele>16.190001</ele>
<time>2018-10-14T14:21:25Z</time>
<speed>0.00</speed>
</trkpt>
<trkpt lat="-7.284577" lon="-34.800388">
<ele>16.190001</ele>
<time>2018-10-14T14:21:30Z</time>
<speed>0.00</speed>
</trkpt>
<trkpt lat="-7.284577" lon="-34.800388">
<ele>16.190001</ele>
<time>2018-10-14T14:21:35Z</time>
<speed>0.00</speed>
</trkpt>
<trkpt lat="-7.284577" lon="-34.800388">
<ele>16.190001</ele>
<time>2018-10-14T14:21:40Z</time>
<speed>0.00</speed>
</trkpt>
<trkpt lat="-7.284577" lon="-34.800388">
<ele>16.190001</ele>
<time>2018-10-14T14:21:45Z</time>
<speed>0.00</speed>
</trkpt>
<trkpt lat="-7.284577" lon="-34.800388">
<ele>16.190001</ele>
<time>2018-10-14T14:21:50Z</time>
<speed>0.00</speed>
</trkpt>
<trkpt lat="-7.284577" lon="-34.800388">
<ele>16.190001</ele>
<time>2018-10-14T14:21:55Z</time>
<speed>0.00</speed>
</trkpt>
<trkpt lat="-7.284577" lon="-34.800388">
<ele>16.190001</ele>
<time>2018-10-14T14:22:00Z</time>
<speed>0.00</speed>
</trkpt>
<trkpt lat="-7.284577" lon="-34.800388">
<ele>16.190001</ele>
<time>2018-10-14T14:22:05Z</time>
<speed>0.00</speed>
</trkpt>
</trkseg>
</trk>
<trk>
<name>20181027-195904(2)</name>
<desc>Color:004000ff</desc>
<trkseg>
<trkpt lat="-7.284633" lon="-34.800484">
<ele>27.090000</ele>
<time>2018-10-14T14:23:30Z</time>
<speed>0.25</speed>
</trkpt>
<trkpt lat="-7.284587" lon="-34.800411">
<ele>17.219999</ele>
<time>2018-10-14T14:23:35Z</time>
<speed>0.00</speed>
</trkpt>
<trkpt lat="-7.284597" lon="-34.800388">
<ele>16.879999</ele>
<time>2018-10-14T14:23:39Z</time>
<speed>0.54</speed>
</trkpt>
<trkpt lat="-7.284615" lon="-34.800369">
<ele>16.940001</ele>
<time>2018-10-14T14:23:43Z</time>
<speed>0.65</speed>
</trkpt>
<trkpt lat="-7.284613" lon="-34.800358">
<ele>16.820000</ele>
<time>2018-10-14T14:23:49Z</time>
<speed>0.00</speed>
</trkpt>
<trkpt lat="-7.284613" lon="-34.800358">
<ele>16.820000</ele>
<time>2018-10-14T14:23:53Z</time>
<speed>0.00</speed>
</trkpt>
<trkpt lat="-7.284613" lon="-34.800358">
<ele>16.820000</ele>
<time>2018-10-14T14:23:58Z</time>
<speed>0.00</speed>
</trkpt>
<trkpt lat="-7.284622" lon="-34.800358">
<ele>16.160000</ele>
<time>2018-10-14T14:24:04Z</time>
<speed>0.27</speed>
</trkpt>
<trkpt lat="-7.284623" lon="-34.800358">
<ele>15.969999</ele>
<time>2018-10-14T14:24:08Z</time>
<speed>0.00</speed>
</trkpt>
<trkpt lat="-7.284622" lon="-34.800358">
<ele>15.750000</ele>
<time>2018-10-14T14:24:13Z</time>
<speed>0.00</speed>
</trkpt>
<trkpt lat="-7.284621" lon="-34.800354">
<ele>15.610000</ele>
<time>2018-10-14T14:24:19Z</time>
<speed>0.43</speed>
</trkpt>
<trkpt lat="-7.284641" lon="-34.800343">
<ele>16.820000</ele>
<time>2018-10-14T14:24:23Z</time>
<speed>0.39</speed>
</trkpt>
<trkpt lat="-7.284638" lon="-34.800339">
<ele>16.430000</ele>
<time>2018-10-14T14:24:28Z</time>
<speed>0.00</speed>
</trkpt>
<trkpt lat="-7.284638" lon="-34.800339">
<ele>16.430000</ele>
<time>2018-10-14T14:24:34Z</time>
<speed>0.00</speed>
</trkpt>
<trkpt lat="-7.284638" lon="-34.800339">
<ele>16.430000</ele>
<time>2018-10-14T14:24:38Z</time>
<speed>0.00</speed>
</trkpt>
<trkpt lat="-7.284638" lon="-34.800339">
<ele>16.430000</ele>
<time>2018-10-14T14:24:43Z</time>
<speed>0.00</speed>
</trkpt>
<trkpt lat="-7.284660" lon="-34.800350">
<ele>19.969999</ele>
<time>2018-10-14T14:24:49Z</time>
<speed>0.45</speed>
</trkpt>
<trkpt lat="-7.284643" lon="-34.800354">
<ele>20.270000</ele>
<time>2018-10-14T14:24:53Z</time>
<speed>0.57</speed>
</trkpt>
<trkpt lat="-7.284632" lon="-34.800369">
<ele>20.840000</ele>
<time>2018-10-14T14:24:58Z</time>
<speed>0.69</speed>
</trkpt>
<trkpt lat="-7.284603" lon="-34.800365">
<ele>20.400000</ele>
<time>2018-10-14T14:25:03Z</time>
<speed>0.41</speed>
</trkpt>
</trkseg>
</trk>
<trk>
<name>20181027-195904(3)</name>
<desc>Color:004000ff</desc>
<trkseg>
<trkpt lat="-7.284556" lon="-34.800480">
<ele>13.549999</ele>
<time>2018-10-14T14:27:12Z</time>
<speed>0.13</speed>
</trkpt>
<trkpt lat="-7.284547" lon="-34.800442">
<ele>11.400000</ele>
<time>2018-10-14T14:27:17Z</time>
<speed>0.00</speed>
</trkpt>
<trkpt lat="-7.284614" lon="-34.800449">
<ele>21.969999</ele>
<time>2018-10-14T14:32:18Z</time>
<speed>0.33</speed>
</trkpt>
<trkpt lat="-7.284573" lon="-34.800549">
<ele>14.270000</ele>
<time>2018-10-14T14:37:21Z</time>
<speed>0.12</speed>
</trkpt>
<trkpt lat="-7.284559" lon="-34.800575">
<ele>20.980000</ele>
<time>2018-10-14T14:42:22Z</time>
<speed>0.00</speed>
</trkpt>
<trkpt lat="-7.284631" lon="-34.800503">
<ele>18.190001</ele>
<time>2018-10-14T14:47:23Z</time>
<speed>0.26</speed>
</trkpt>
<trkpt lat="-7.284571" lon="-34.800537">
<ele>20.959999</ele>
<time>2018-10-14T14:52:22Z</time>
<speed>0.00</speed>
</trkpt>
<trkpt lat="-7.284597" lon="-34.800510">
<ele>6.490000</ele>
<time>2018-10-14T14:57:20Z</time>
<speed>0.00</speed>
</trkpt>
<trkpt lat="-7.284612" lon="-34.800514">
<ele>16.400000</ele>
<time>2018-10-14T15:02:36Z</time>
<speed>0.14</speed>
</trkpt>
<trkpt lat="-7.284608" lon="-34.800514">
<ele>25.279999</ele>
<time>2018-10-14T15:07:47Z</time>
<speed>0.00</speed>
</trkpt>
<trkpt lat="-7.284568" lon="-34.800453">
<ele>6.810000</ele>
<time>2018-10-14T15:13:01Z</time>
<speed>0.59</speed>
</trkpt>
<trkpt lat="-7.284546" lon="-34.800491">
<ele>19.600000</ele>
<time>2018-10-14T15:18:17Z</time>
<speed>0.00</speed>
</trkpt>
<trkpt lat="-7.284584" lon="-34.800369">
<ele>48.000000</ele>
<time>2018-10-14T15:23:33Z</time>
<speed>0.00</speed>
</trkpt>
<trkpt lat="-7.284604" lon="-34.800404">
<ele>13.599999</ele>
<time>2018-10-14T15:28:49Z</time>
<speed>0.00</speed>
</trkpt>
<trkpt lat="-7.284676" lon="-34.800510">
<ele>9.080000</ele>
<time>2018-10-14T15:34:00Z</time>
<speed>0.00</speed>
</trkpt>
<trkpt lat="-7.284555" lon="-34.800461">
<ele>3.610000</ele>
<time>2018-10-14T15:39:12Z</time>
<speed>2.02</speed>
</trkpt>
<trkpt lat="-7.284632" lon="-34.800457">
<ele>6.420000</ele>
<time>2018-10-14T15:44:23Z</time>
<speed>0.00</speed>
</trkpt>
<trkpt lat="-7.284719" lon="-34.800426">
<ele>7.400000</ele>
<time>2018-10-14T15:49:33Z</time>
<speed>0.46</speed>
</trkpt>
<trkpt lat="-7.284622" lon="-34.800442">
<ele>15.809999</ele>
<time>2018-10-14T15:54:45Z</time>
<speed>0.00</speed>
</trkpt>
<trkpt lat="-7.284675" lon="-34.800415">
<ele>16.279999</ele>
<time>2018-10-14T15:59:58Z</time>
<speed>0.00</speed>
</trkpt>
<trkpt lat="-7.284707" lon="-34.800446">
<ele>5.120000</ele>
<time>2018-10-14T16:05:16Z</time>
<speed>0.00</speed>
</trkpt>
<trkpt lat="-7.284739" lon="-34.800323">
<ele>41.040001</ele>
<time>2018-10-14T16:10:27Z</time>
<speed>0.00</speed>
</trkpt>
<trkpt lat="-7.284701" lon="-34.800442">
<ele>13.440000</ele>
<time>2018-10-14T16:15:37Z</time>
<speed>0.00</speed>
</trkpt>
<trkpt lat="-7.284600" lon="-34.800621">
<ele>-10.270000</ele>
<time>2018-10-14T16:20:48Z</time>
<speed>0.00</speed>
</trkpt>
<trkpt lat="-7.284646" lon="-34.800411">
<ele>22.730000</ele>
<time>2018-10-14T16:25:59Z</time>
<speed>0.00</speed>
</trkpt>
<trkpt lat="-7.284519" lon="-34.800549">
<ele>-12.040000</ele>
<time>2018-10-14T16:31:09Z</time>
<speed>0.00</speed>
</trkpt>
<trkpt lat="-7.284579" lon="-34.800491">
<ele>-8.200000</ele>
<time>2018-10-14T16:36:19Z</time>
<speed>2.33</speed>
</trkpt>
<trkpt lat="-7.284581" lon="-34.800446">
<ele>-6.850000</ele>
<time>2018-10-14T16:41:30Z</time>
<speed>0.00</speed>
</trkpt>
<trkpt lat="-7.284590" lon="-34.800457">
<ele>-2.210000</ele>
<time>2018-10-14T16:46:40Z</time>
<speed>0.00</speed>
</trkpt>
<trkpt lat="-7.284618" lon="-34.800491">
<ele>-42.639999</ele>
<time>2018-10-14T16:51:50Z</time>
<speed>0.00</speed>
</trkpt>
<trkpt lat="-7.284604" lon="-34.800476">
<ele>-25.689999</ele>
<time>2018-10-14T16:57:04Z</time>
<speed>0.00</speed>
</trkpt>
<trkpt lat="-7.284542" lon="-34.800468">
<ele>-28.240000</ele>
<time>2018-10-14T17:02:26Z</time>
<speed>0.00</speed>
</trkpt>
<trkpt lat="-7.284604" lon="-34.800564">
<ele>-7.910000</ele>
<time>2018-10-14T17:07:37Z</time>
<speed>0.00</speed>
</trkpt>
<trkpt lat="-7.284486" lon="-34.800388">
<ele>12.420000</ele>
<time>2018-10-14T17:12:50Z</time>
<speed>0.00</speed>
</trkpt>
<trkpt lat="-7.284663" lon="-34.800537">
<ele>-11.759999</ele>
<time>2018-10-14T17:18:00Z</time>
<speed>1.68</speed>
</trkpt>
<trkpt lat="-7.284643" lon="-34.800484">
<ele>8.530000</ele>
<time>2018-10-14T17:23:15Z</time>
<speed>0.00</speed>
</trkpt>
<trkpt lat="-7.284393" lon="-34.800419">
<ele>9.050000</ele>
<time>2018-10-14T17:28:50Z</time>
<speed>1.67</speed>
</trkpt>
<trkpt lat="-7.284529" lon="-34.800430">
<ele>-2.020000</ele>
<time>2018-10-14T17:34:05Z</time>
<speed>0.00</speed>
</trkpt>
<trkpt lat="-7.284595" lon="-34.800522">
<ele>-4.150000</ele>
<time>2018-10-14T17:39:15Z</time>
<speed>0.33</speed>
</trkpt>
<trkpt lat="-7.284561" lon="-34.800468">
<ele>19.699999</ele>
<time>2018-10-14T17:44:28Z</time>
<speed>1.73</speed>
</trkpt>
<trkpt lat="-7.284618" lon="-34.800549">
<ele>-5.340000</ele>
<time>2018-10-14T17:49:43Z</time>
<speed>0.00</speed>
</trkpt>
<trkpt lat="-7.284610" lon="-34.800514">
<ele>6.240000</ele>
<time>2018-10-14T17:54:53Z</time>
<speed>1.61</speed>
</trkpt>
<trkpt lat="-7.284581" lon="-34.800522">
<ele>28.699999</ele>
<time>2018-10-14T18:00:06Z</time>
<speed>0.00</speed>
</trkpt>
<trkpt lat="-7.284600" lon="-34.800514">
<ele>27.029999</ele>
<time>2018-10-14T18:05:56Z</time>
<speed>0.23</speed>
</trkpt>
<trkpt lat="-7.284593" lon="-34.800514">
<ele>21.859999</ele>
<time>2018-10-14T18:12:03Z</time>
<speed>0.00</speed>
</trkpt>
<trkpt lat="-7.284604" lon="-34.800465">
<ele>25.570000</ele>
<time>2018-10-14T18:17:13Z</time>
<speed>0.00</speed>
</trkpt>
<trkpt lat="-7.284654" lon="-34.800495">
<ele>-1.130000</ele>
<time>2018-10-14T18:22:22Z</time>
<speed>0.00</speed>
</trkpt>
<trkpt lat="-7.284505" lon="-34.800426">
<ele>48.200001</ele>
<time>2018-10-14T18:27:32Z</time>
<speed>0.00</speed>
</trkpt>
<trkpt lat="-7.284571" lon="-34.800476">
<ele>30.019999</ele>
<time>2018-10-14T18:32:42Z</time>
<speed>0.00</speed>
</trkpt>
<trkpt lat="-7.284641" lon="-34.800545">
<ele>11.030000</ele>
<time>2018-10-14T18:37:52Z</time>
<speed>0.00</speed>
</trkpt>
<trkpt lat="-7.284494" lon="-34.800453">
<ele>19.559999</ele>
<time>2018-10-14T18:43:02Z</time>
<speed>0.90</speed>
</trkpt>
<trkpt lat="-7.284606" lon="-34.800488">
<ele>10.900000</ele>
<time>2018-10-14T18:48:16Z</time>
<speed>1.14</speed>
</trkpt>
<trkpt lat="-7.284512" lon="-34.800343">
<ele>50.829998</ele>
<time>2018-10-14T18:53:31Z</time>
<speed>4.66</speed>
</trkpt>
<trkpt lat="-7.284569" lon="-34.800438">
<ele>23.480000</ele>
<time>2018-10-14T18:58:40Z</time>
<speed>1.30</speed>
</trkpt>
<trkpt lat="-7.284580" lon="-34.800365">
<ele>7.660000</ele>
<time>2018-10-14T19:04:35Z</time>
<speed>0.22</speed>
</trkpt>
<trkpt lat="-7.284531" lon="-34.800430">
<ele>40.299999</ele>
<time>2018-10-14T19:10:02Z</time>
<speed>2.10</speed>
</trkpt>
<trkpt lat="-7.284446" lon="-34.800331">
<ele>31.400000</ele>
<time>2018-10-14T19:16:03Z</time>
<speed>0.00</speed>
</trkpt>
<trkpt lat="-7.284424" lon="-34.800278">
<ele>48.879997</ele>
<time>2018-10-14T19:21:22Z</time>
<speed>0.55</speed>
</trkpt>
<trkpt lat="-7.284542" lon="-34.800320">
<ele>26.490000</ele>
<time>2018-10-14T19:26:39Z</time>
<speed>0.18</speed>
</trkpt>
<trkpt lat="-7.284369" lon="-34.800056">
<ele>43.700001</ele>
<time>2018-10-14T19:31:57Z</time>
<speed>2.80</speed>
</trkpt>
<trkpt lat="-7.284402" lon="-34.800133">
<ele>74.919998</ele>
<time>2018-10-14T19:37:18Z</time>
<speed>0.00</speed>
</trkpt>
<trkpt lat="-7.284241" lon="-34.799778">
<ele>69.500000</ele>
<time>2018-10-14T19:42:53Z</time>
<speed>0.00</speed>
</trkpt>
<trkpt lat="-7.284557" lon="-34.800472">
<ele>27.580000</ele>
<time>2018-10-14T19:48:34Z</time>
<speed>0.29</speed>
</trkpt>
<trkpt lat="-7.284666" lon="-34.800617">
<ele>8.139999</ele>
<time>2018-10-14T19:54:40Z</time>
<speed>0.65</speed>
</trkpt>
<trkpt lat="-7.284520" lon="-34.800549">
<ele>32.549999</ele>
<time>2018-10-14T20:00:40Z</time>
<speed>0.00</speed>
</trkpt>
<trkpt lat="-7.284602" lon="-34.800625">
<ele>10.460000</ele>
<time>2018-10-14T20:05:59Z</time>
<speed>0.00</speed>
</trkpt>
<trkpt lat="-7.284482" lon="-34.800499">
<ele>21.869999</ele>
<time>2018-10-14T20:11:19Z</time>
<speed>0.30</speed>
</trkpt>
<trkpt lat="-7.284610" lon="-34.800636">
<ele>24.430000</ele>
<time>2018-10-14T20:16:39Z</time>
<speed>0.00</speed>
</trkpt>
<trkpt lat="-7.284689" lon="-34.800655">
<ele>30.389999</ele>
<time>2018-10-14T20:21:56Z</time>
<speed>0.43</speed>
</trkpt>
<trkpt lat="-7.284584" lon="-34.800499">
<ele>0.900000</ele>
<time>2018-10-14T20:27:13Z</time>
<speed>0.00</speed>
</trkpt>
<trkpt lat="-7.284418" lon="-34.800392">
<ele>28.889999</ele>
<time>2018-10-14T20:32:34Z</time>
<speed>0.51</speed>
</trkpt>
<trkpt lat="-7.284410" lon="-34.800388">
<ele>10.340000</ele>
<time>2018-10-14T20:37:51Z</time>
<speed>1.76</speed>
</trkpt>
<trkpt lat="-7.284817" lon="-34.800411">
<ele>-17.820000</ele>
<time>2018-10-14T20:43:08Z</time>
<speed>0.89</speed>
</trkpt>
<trkpt lat="-7.284682" lon="-34.800606">
<ele>47.129997</ele>
<time>2018-10-14T20:48:25Z</time>
<speed>0.00</speed>
</trkpt>
<trkpt lat="-7.284620" lon="-34.800488">
<ele>5.790000</ele>
<time>2018-10-14T20:53:49Z</time>
<speed>1.39</speed>
</trkpt>
<trkpt lat="-7.284316" lon="-34.800648">
<ele>71.720001</ele>
<time>2018-10-14T20:59:13Z</time>
<speed>3.16</speed>
</trkpt>
<trkpt lat="-7.284589" lon="-34.800358">
<ele>-16.969999</ele>
<time>2018-10-14T21:04:53Z</time>
<speed>0.03</speed>
</trkpt>
<trkpt lat="-7.284533" lon="-34.800323">
<ele>8.410000</ele>
<time>2018-10-14T21:10:14Z</time>
<speed>0.15</speed>
</trkpt>
<trkpt lat="-7.284494" lon="-34.800209">
<ele>0.240000</ele>
<time>2018-10-14T21:15:37Z</time>
<speed>0.25</speed>
</trkpt>
<trkpt lat="-7.284575" lon="-34.800591">
<ele>42.090000</ele>
<time>2018-10-14T21:20:54Z</time>
<speed>6.79</speed>
</trkpt>
<trkpt lat="-7.284551" lon="-34.800583">
<ele>46.799999</ele>
<time>2018-10-14T21:20:57Z</time>
<speed>3.03</speed>
</trkpt>
<trkpt lat="-7.284759" lon="-34.800312">
<ele>13.580000</ele>
<time>2018-10-14T21:26:11Z</time>
<speed>0.00</speed>
</trkpt>
<trkpt lat="-7.284759" lon="-34.800312">
<ele>13.580000</ele>
<time>2018-10-14T21:31:25Z</time>
<speed>0.00</speed>
</trkpt>
<trkpt lat="-7.284759" lon="-34.800312">
<ele>13.580000</ele>
<time>2018-10-14T21:36:40Z</time>
<speed>0.00</speed>
</trkpt>
<trkpt lat="-7.284759" lon="-34.800312">
<ele>13.580000</ele>
<time>2018-10-14T21:41:55Z</time>
<speed>0.00</speed>
</trkpt>
<trkpt lat="-7.284759" lon="-34.800312">
<ele>13.580000</ele>
<time>2018-10-14T21:47:10Z</time>
<speed>0.00</speed>
</trkpt>
<trkpt lat="-7.284759" lon="-34.800312">
<ele>13.580000</ele>
<time>2018-10-14T21:52:25Z</time>
<speed>0.00</speed>
</trkpt>
<trkpt lat="-7.284794" lon="-34.800209">
<ele>52.619999</ele>
<time>2018-10-14T21:57:40Z</time>
<speed>0.00</speed>
</trkpt>
<trkpt lat="-7.284536" lon="-34.800457">
<ele>4.130000</ele>
<time>2018-10-14T22:02:55Z</time>
<speed>0.00</speed>
</trkpt>
<trkpt lat="-7.284601" lon="-34.800396">
<ele>22.070000</ele>
<time>2018-10-14T22:08:02Z</time>
<speed>0.00</speed>
</trkpt>
<trkpt lat="-7.284601" lon="-34.800396">
<ele>22.070000</ele>
<time>2018-10-14T22:13:09Z</time>
<speed>0.00</speed>
</trkpt>
<trkpt lat="-7.284601" lon="-34.800396">
<ele>22.070000</ele>
<time>2018-10-14T22:18:16Z</time>
<speed>0.00</speed>
</trkpt>
<trkpt lat="-7.284601" lon="-34.800396">
<ele>22.070000</ele>
<time>2018-10-14T22:23:23Z</time>
<speed>0.00</speed>
</trkpt>
<trkpt lat="-7.284601" lon="-34.800396">
<ele>22.070000</ele>
<time>2018-10-14T22:28:30Z</time>
<speed>0.00</speed>
</trkpt>
<trkpt lat="-7.284601" lon="-34.800396">
<ele>22.070000</ele>
<time>2018-10-14T22:33:37Z</time>
<speed>0.00</speed>
</trkpt>
<trkpt lat="-7.284601" lon="-34.800396">
<ele>22.070000</ele>
<time>2018-10-14T22:38:44Z</time>
<speed>0.00</speed>
</trkpt>
<trkpt lat="-7.284601" lon="-34.800396">
<ele>22.070000</ele>
<time>2018-10-14T22:43:51Z</time>
<speed>0.00</speed>
</trkpt>
<trkpt lat="-7.284601" lon="-34.800396">
<ele>22.070000</ele>
<time>2018-10-14T22:48:58Z</time>
<speed>0.00</speed>
</trkpt>
<trkpt lat="-7.284601" lon="-34.800396">
<ele>22.070000</ele>
<time>2018-10-14T22:54:05Z</time>
<speed>0.00</speed>
</trkpt>
<trkpt lat="-7.284610" lon="-34.800480">
<ele>16.420000</ele>
<time>2018-10-14T22:59:15Z</time>
<speed>0.00</speed>
</trkpt>
<trkpt lat="-7.284516" lon="-34.800461">
<ele>16.770000</ele>
<time>2018-10-14T23:04:24Z</time>
<speed>0.00</speed>
</trkpt>
<trkpt lat="-7.284516" lon="-34.800461">
<ele>16.770000</ele>
<time>2018-10-14T23:09:31Z</time>
<speed>0.00</speed>
</trkpt>
<trkpt lat="-7.284516" lon="-34.800461">
<ele>16.770000</ele>
<time>2018-10-14T23:14:38Z</time>
<speed>0.00</speed>
</trkpt>
<trkpt lat="-7.284516" lon="-34.800461">
<ele>16.770000</ele>
<time>2018-10-14T23:19:45Z</time>
<speed>0.00</speed>
</trkpt>
<trkpt lat="-7.284516" lon="-34.800461">
<ele>16.770000</ele>
<time>2018-10-14T23:24:52Z</time>
<speed>0.00</speed>
</trkpt>
<trkpt lat="-7.284516" lon="-34.800461">
<ele>16.770000</ele>
<time>2018-10-14T23:29:59Z</time>
<speed>0.00</speed>
</trkpt>
<trkpt lat="-7.284516" lon="-34.800461">
<ele>16.770000</ele>
<time>2018-10-14T23:35:06Z</time>
<speed>0.00</speed>
</trkpt>
<trkpt lat="-7.284516" lon="-34.800461">
<ele>16.770000</ele>
<time>2018-10-14T23:40:13Z</time>
<speed>0.00</speed>
</trkpt>
<trkpt lat="-7.284516" lon="-34.800461">
<ele>16.770000</ele>
<time>2018-10-14T23:45:20Z</time>
<speed>0.00</speed>
</trkpt>
<trkpt lat="-7.284516" lon="-34.800461">
<ele>16.770000</ele>
<time>2018-10-14T23:50:27Z</time>
<speed>0.00</speed>
</trkpt>
<trkpt lat="-7.284516" lon="-34.800461">
<ele>16.770000</ele>
<time>2018-10-14T23:55:34Z</time>
<speed>0.00</speed>
</trkpt>
<trkpt lat="-7.284641" lon="-34.800541">
<ele>4.650000</ele>
<time>2018-10-15T00:00:45Z</time>
<speed>0.00</speed>
</trkpt>
<trkpt lat="-7.284598" lon="-34.800518">
<ele>15.480000</ele>
<time>2018-10-15T00:05:52Z</time>
<speed>0.00</speed>
</trkpt>
<trkpt lat="-7.284598" lon="-34.800518">
<ele>15.480000</ele>
<time>2018-10-15T00:10:59Z</time>
<speed>0.00</speed>
</trkpt>
<trkpt lat="-7.284598" lon="-34.800518">
<ele>15.480000</ele>
<time>2018-10-15T00:16:06Z</time>
<speed>0.00</speed>
</trkpt>
<trkpt lat="-7.284598" lon="-34.800518">
<ele>15.480000</ele>
<time>2018-10-15T00:21:13Z</time>
<speed>0.00</speed>
</trkpt>
<trkpt lat="-7.284598" lon="-34.800518">
<ele>15.480000</ele>
<time>2018-10-15T00:26:20Z</time>
<speed>0.00</speed>
</trkpt>
<trkpt lat="-7.284598" lon="-34.800518">
<ele>15.480000</ele>
<time>2018-10-15T00:31:27Z</time>
<speed>0.00</speed>
</trkpt>
<trkpt lat="-7.284598" lon="-34.800518">
<ele>15.480000</ele>
<time>2018-10-15T00:36:34Z</time>
<speed>0.00</speed>
</trkpt>
<trkpt lat="-7.284598" lon="-34.800518">
<ele>15.480000</ele>
<time>2018-10-15T00:41:41Z</time>
<speed>0.00</speed>
</trkpt>
<trkpt lat="-7.284598" lon="-34.800518">
<ele>15.480000</ele>
<time>2018-10-15T00:46:48Z</time>
<speed>0.00</speed>
</trkpt>
<trkpt lat="-7.284598" lon="-34.800518">
<ele>15.480000</ele>
<time>2018-10-15T00:51:55Z</time>
<speed>0.00</speed>
</trkpt>
<trkpt lat="-7.284598" lon="-34.800518">
<ele>15.480000</ele>
<time>2018-10-15T00:57:02Z</time>
<speed>0.00</speed>
</trkpt>
<trkpt lat="-7.284587" lon="-34.800510">
<ele>18.330000</ele>
<time>2018-10-15T01:02:15Z</time>
<speed>0.00</speed>
</trkpt>
<trkpt lat="-7.284587" lon="-34.800510">
<ele>18.330000</ele>
<time>2018-10-15T01:07:22Z</time>
<speed>0.00</speed>
</trkpt>
<trkpt lat="-7.284587" lon="-34.800510">
<ele>18.330000</ele>
<time>2018-10-15T01:12:29Z</time>
<speed>0.00</speed>
</trkpt>
<trkpt lat="-7.284587" lon="-34.800510">
<ele>18.330000</ele>
<time>2018-10-15T01:17:36Z</time>
<speed>0.00</speed>
</trkpt>
<trkpt lat="-7.284587" lon="-34.800510">
<ele>18.330000</ele>
<time>2018-10-15T01:22:43Z</time>
<speed>0.00</speed>
</trkpt>
<trkpt lat="-7.284587" lon="-34.800510">
<ele>18.330000</ele>
<time>2018-10-15T01:27:50Z</time>
<speed>0.00</speed>
</trkpt>
<trkpt lat="-7.284587" lon="-34.800510">
<ele>18.330000</ele>
<time>2018-10-15T01:32:57Z</time>
<speed>0.00</speed>
</trkpt>
<trkpt lat="-7.284587" lon="-34.800510">
<ele>18.330000</ele>
<time>2018-10-15T01:38:04Z</time>
<speed>0.00</speed>
</trkpt>
<trkpt lat="-7.284587" lon="-34.800510">
<ele>18.330000</ele>
<time>2018-10-15T01:43:11Z</time>
<speed>0.00</speed>
</trkpt>
<trkpt lat="-7.284587" lon="-34.800510">
<ele>18.330000</ele>
<time>2018-10-15T01:48:18Z</time>
<speed>0.00</speed>
</trkpt>
<trkpt lat="-7.284587" lon="-34.800510">
<ele>18.330000</ele>
<time>2018-10-15T01:53:25Z</time>
<speed>0.00</speed>
</trkpt>
<trkpt lat="-7.284587" lon="-34.800510">
<ele>18.330000</ele>
<time>2018-10-15T01:58:32Z</time>
<speed>0.00</speed>
</trkpt>
<trkpt lat="-7.284588" lon="-34.800442">
<ele>29.150000</ele>
<time>2018-10-15T02:03:45Z</time>
<speed>0.00</speed>
</trkpt>
<trkpt lat="-7.284588" lon="-34.800442">
<ele>29.150000</ele>
<time>2018-10-15T02:08:52Z</time>
<speed>0.00</speed>
</trkpt>
<trkpt lat="-7.284613" lon="-34.800468">
<ele>23.859999</ele>
<time>2018-10-15T02:13:59Z</time>
<speed>0.00</speed>
</trkpt>
<trkpt lat="-7.284613" lon="-34.800468">
<ele>23.859999</ele>
<time>2018-10-15T02:19:06Z</time>
<speed>0.00</speed>
</trkpt>
<trkpt lat="-7.284613" lon="-34.800468">
<ele>23.859999</ele>
<time>2018-10-15T02:24:13Z</time>
<speed>0.00</speed>
</trkpt>
<trkpt lat="-7.284613" lon="-34.800468">
<ele>23.859999</ele>
<time>2018-10-15T02:29:20Z</time>
<speed>0.00</speed>
</trkpt>
<trkpt lat="-7.284613" lon="-34.800468">
<ele>23.859999</ele>
<time>2018-10-15T02:34:27Z</time>
<speed>0.00</speed>
</trkpt>
<trkpt lat="-7.284613" lon="-34.800468">
<ele>23.859999</ele>
<time>2018-10-15T02:39:34Z</time>
<speed>0.00</speed>
</trkpt>
<trkpt lat="-7.284613" lon="-34.800468">
<ele>23.859999</ele>
<time>2018-10-15T02:44:41Z</time>
<speed>0.00</speed>
</trkpt>
<trkpt lat="-7.284613" lon="-34.800468">
<ele>23.859999</ele>
<time>2018-10-15T02:49:48Z</time>
<speed>0.00</speed>
</trkpt>
<trkpt lat="-7.284613" lon="-34.800468">
<ele>23.859999</ele>
<time>2018-10-15T02:54:55Z</time>
<speed>0.00</speed>
</trkpt>
</trkseg>
</trk>
<trk>
<name>20181027-195904(4)</name>
<desc>Color:004000ff</desc>
<trkseg>
<trkpt lat="-7.284603" lon="-34.800552">
<ele>15.849999</ele>
<time>2018-10-15T03:00:05Z</time>
<speed>0.00</speed>
</trkpt>
<trkpt lat="-7.284535" lon="-34.800430">
<ele>15.929999</ele>
<time>2018-10-15T03:05:12Z</time>
<speed>0.00</speed>
</trkpt>
<trkpt lat="-7.284535" lon="-34.800430">
<ele>15.929999</ele>
<time>2018-10-15T03:10:19Z</time>
<speed>0.00</speed>
</trkpt>
<trkpt lat="-7.284535" lon="-34.800430">
<ele>15.929999</ele>
<time>2018-10-15T03:15:26Z</time>
<speed>0.00</speed>
</trkpt>
<trkpt lat="-7.284598" lon="-34.800499">
<ele>14.099999</ele>
<time>2018-10-15T03:20:33Z</time>
<speed>0.00</speed>
</trkpt>
<trkpt lat="-7.284598" lon="-34.800499">
<ele>14.099999</ele>
<time>2018-10-15T03:25:40Z</time>
<speed>0.00</speed>
</trkpt>
<trkpt lat="-7.284598" lon="-34.800499">
<ele>14.099999</ele>
<time>2018-10-15T03:30:47Z</time>
<speed>0.00</speed>
</trkpt>
<trkpt lat="-7.284598" lon="-34.800499">
<ele>14.099999</ele>
<time>2018-10-15T03:35:54Z</time>
<speed>0.00</speed>
</trkpt>
<trkpt lat="-7.284598" lon="-34.800499">
<ele>14.099999</ele>
<time>2018-10-15T03:41:01Z</time>
<speed>0.00</speed>
</trkpt>
<trkpt lat="-7.284598" lon="-34.800499">
<ele>14.099999</ele>
<time>2018-10-15T03:46:08Z</time>
<speed>0.00</speed>
</trkpt>
<trkpt lat="-7.284598" lon="-34.800499">
<ele>14.099999</ele>
<time>2018-10-15T03:51:14Z</time>
<speed>0.00</speed>
</trkpt>
<trkpt lat="-7.284598" lon="-34.800499">
<ele>14.099999</ele>
<time>2018-10-15T03:56:21Z</time>
<speed>0.00</speed>
</trkpt>
<trkpt lat="-7.284631" lon="-34.800415">
<ele>25.750000</ele>
<time>2018-10-15T04:01:34Z</time>
<speed>0.00</speed>
</trkpt>
<trkpt lat="-7.284631" lon="-34.800415">
<ele>25.750000</ele>
<time>2018-10-15T04:06:41Z</time>
<speed>0.00</speed>
</trkpt>
<trkpt lat="-7.284631" lon="-34.800415">
<ele>25.750000</ele>
<time>2018-10-15T04:11:48Z</time>
<speed>0.00</speed>
</trkpt>
<trkpt lat="-7.284631" lon="-34.800415">
<ele>25.750000</ele>
<time>2018-10-15T04:16:55Z</time>
<speed>0.00</speed>
</trkpt>
<trkpt lat="-7.284631" lon="-34.800415">
<ele>25.750000</ele>
<time>2018-10-15T04:22:02Z</time>
<speed>0.00</speed>
</trkpt>
<trkpt lat="-7.284631" lon="-34.800415">
<ele>25.750000</ele>
<time>2018-10-15T04:27:09Z</time>
<speed>0.00</speed>
</trkpt>
<trkpt lat="-7.284631" lon="-34.800415">
<ele>25.750000</ele>
<time>2018-10-15T04:32:16Z</time>
<speed>0.00</speed>
</trkpt>
<trkpt lat="-7.284631" lon="-34.800415">
<ele>25.750000</ele>
<time>2018-10-15T04:37:23Z</time>
<speed>0.00</speed>
</trkpt>
<trkpt lat="-7.284631" lon="-34.800415">
<ele>25.750000</ele>
<time>2018-10-15T04:42:30Z</time>
<speed>0.00</speed>
</trkpt>
<trkpt lat="-7.284631" lon="-34.800415">
<ele>25.750000</ele>
<time>2018-10-15T04:47:37Z</time>
<speed>0.00</speed>
</trkpt>
<trkpt lat="-7.284631" lon="-34.800415">
<ele>25.750000</ele>
<time>2018-10-15T04:52:44Z</time>
<speed>0.00</speed>
</trkpt>
<trkpt lat="-7.284631" lon="-34.800415">
<ele>25.750000</ele>
<time>2018-10-15T04:57:51Z</time>
<speed>0.00</speed>
</trkpt>
<trkpt lat="-7.284571" lon="-34.800426">
<ele>11.280000</ele>
<time>2018-10-15T05:03:04Z</time>
<speed>0.00</speed>
</trkpt>
<trkpt lat="-7.284571" lon="-34.800426">
<ele>11.280000</ele>
<time>2018-10-15T05:08:11Z</time>
<speed>0.00</speed>
</trkpt>
<trkpt lat="-7.284571" lon="-34.800426">
<ele>11.280000</ele>
<time>2018-10-15T05:13:18Z</time>
<speed>0.00</speed>
</trkpt>
<trkpt lat="-7.284571" lon="-34.800426">
<ele>11.280000</ele>
<time>2018-10-15T05:18:25Z</time>
<speed>0.00</speed>
</trkpt>
<trkpt lat="-7.284571" lon="-34.800426">
<ele>11.280000</ele>
<time>2018-10-15T05:23:32Z</time>
<speed>0.00</speed>
</trkpt>
<trkpt lat="-7.284571" lon="-34.800426">
<ele>11.280000</ele>
<time>2018-10-15T05:28:39Z</time>
<speed>0.00</speed>
</trkpt>
<trkpt lat="-7.284571" lon="-34.800426">
<ele>11.280000</ele>
<time>2018-10-15T05:33:46Z</time>
<speed>0.00</speed>
</trkpt>
<trkpt lat="-7.284571" lon="-34.800426">
<ele>11.280000</ele>
<time>2018-10-15T05:38:53Z</time>
<speed>0.00</speed>
</trkpt>
<trkpt lat="-7.284571" lon="-34.800426">
<ele>11.280000</ele>
<time>2018-10-15T05:44:00Z</time>
<speed>0.00</speed>
</trkpt>
<trkpt lat="-7.284571" lon="-34.800426">
<ele>11.280000</ele>
<time>2018-10-15T05:49:07Z</time>
<speed>0.00</speed>
</trkpt>
<trkpt lat="-7.284571" lon="-34.800426">
<ele>11.280000</ele>
<time>2018-10-15T05:54:14Z</time>
<speed>0.00</speed>
</trkpt>
<trkpt lat="-7.284561" lon="-34.800480">
<ele>23.539999</ele>
<time>2018-10-15T05:59:24Z</time>
<speed>0.00</speed>
</trkpt>
<trkpt lat="-7.284595" lon="-34.800480">
<ele>25.990000</ele>
<time>2018-10-15T06:04:34Z</time>
<speed>0.00</speed>
</trkpt>
<trkpt lat="-7.284595" lon="-34.800480">
<ele>25.990000</ele>
<time>2018-10-15T06:09:41Z</time>
<speed>0.00</speed>
</trkpt>
<trkpt lat="-7.284595" lon="-34.800480">
<ele>25.990000</ele>
<time>2018-10-15T06:14:48Z</time>
<speed>0.00</speed>
</trkpt>
<trkpt lat="-7.284595" lon="-34.800480">
<ele>25.990000</ele>
<time>2018-10-15T06:19:55Z</time>
<speed>0.00</speed>
</trkpt>
<trkpt lat="-7.284595" lon="-34.800480">
<ele>25.990000</ele>
<time>2018-10-15T06:25:02Z</time>
<speed>0.00</speed>
</trkpt>
<trkpt lat="-7.284595" lon="-34.800480">
<ele>25.990000</ele>
<time>2018-10-15T06:30:09Z</time>
<speed>0.00</speed>
</trkpt>
<trkpt lat="-7.284595" lon="-34.800480">
<ele>25.990000</ele>
<time>2018-10-15T06:35:16Z</time>
<speed>0.00</speed>
</trkpt>
<trkpt lat="-7.284595" lon="-34.800480">
<ele>25.990000</ele>
<time>2018-10-15T06:40:23Z</time>
<speed>0.00</speed>
</trkpt>
<trkpt lat="-7.284595" lon="-34.800480">
<ele>25.990000</ele>
<time>2018-10-15T06:45:30Z</time>
<speed>0.00</speed>
</trkpt>
<trkpt lat="-7.284595" lon="-34.800480">
<ele>25.990000</ele>
<time>2018-10-15T06:50:37Z</time>
<speed>0.00</speed>
</trkpt>
<trkpt lat="-7.284595" lon="-34.800480">
<ele>25.990000</ele>
<time>2018-10-15T06:55:44Z</time>
<speed>0.00</speed>
</trkpt>
<trkpt lat="-7.284552" lon="-34.800484">
<ele>17.480000</ele>
<time>2018-10-15T07:00:54Z</time>
<speed>0.00</speed>
</trkpt>
<trkpt lat="-7.284552" lon="-34.800484">
<ele>17.480000</ele>
<time>2018-10-15T07:06:01Z</time>
<speed>0.00</speed>
</trkpt>
<trkpt lat="-7.284552" lon="-34.800484">
<ele>17.480000</ele>
<time>2018-10-15T07:11:08Z</time>
<speed>0.00</speed>
</trkpt>
<trkpt lat="-7.284552" lon="-34.800484">
<ele>17.480000</ele>
<time>2018-10-15T07:16:15Z</time>
<speed>0.00</speed>
</trkpt>
<trkpt lat="-7.284552" lon="-34.800484">
<ele>17.480000</ele>
<time>2018-10-15T07:21:22Z</time>
<speed>0.00</speed>
</trkpt>
<trkpt lat="-7.284552" lon="-34.800484">
<ele>17.480000</ele>
<time>2018-10-15T07:26:29Z</time>
<speed>0.00</speed>
</trkpt>
<trkpt lat="-7.284552" lon="-34.800484">
<ele>17.480000</ele>
<time>2018-10-15T07:31:36Z</time>
<speed>0.00</speed>
</trkpt>
<trkpt lat="-7.284552" lon="-34.800484">
<ele>17.480000</ele>
<time>2018-10-15T07:36:43Z</time>
<speed>0.00</speed>
</trkpt>
<trkpt lat="-7.284552" lon="-34.800484">
<ele>17.480000</ele>
<time>2018-10-15T07:41:50Z</time>
<speed>0.00</speed>
</trkpt>
<trkpt lat="-7.284552" lon="-34.800484">
<ele>17.480000</ele>
<time>2018-10-15T07:46:57Z</time>
<speed>0.00</speed>
</trkpt>
<trkpt lat="-7.284552" lon="-34.800484">
<ele>17.480000</ele>
<time>2018-10-15T07:52:04Z</time>
<speed>0.00</speed>
</trkpt>
<trkpt lat="-7.284552" lon="-34.800484">
<ele>17.480000</ele>
<time>2018-10-15T07:57:11Z</time>
<speed>0.00</speed>
</trkpt>
<trkpt lat="-7.284596" lon="-34.800545">
<ele>15.719999</ele>
<time>2018-10-15T08:02:22Z</time>
<speed>0.00</speed>
</trkpt>
<trkpt lat="-7.284596" lon="-34.800545">
<ele>15.719999</ele>
<time>2018-10-15T08:07:29Z</time>
<speed>0.00</speed>
</trkpt>
<trkpt lat="-7.284596" lon="-34.800545">
<ele>15.719999</ele>
<time>2018-10-15T08:12:36Z</time>
<speed>0.00</speed>
</trkpt>
<trkpt lat="-7.284596" lon="-34.800545">
<ele>15.719999</ele>
<time>2018-10-15T08:17:43Z</time>
<speed>0.00</speed>
</trkpt>
<trkpt lat="-7.284596" lon="-34.800545">
<ele>15.719999</ele>
<time>2018-10-15T08:22:50Z</time>
<speed>0.00</speed>
</trkpt>
<trkpt lat="-7.284596" lon="-34.800545">
<ele>15.719999</ele>
<time>2018-10-15T08:27:57Z</time>
<speed>0.00</speed>
</trkpt>
<trkpt lat="-7.284596" lon="-34.800545">
<ele>15.719999</ele>
<time>2018-10-15T08:33:04Z</time>
<speed>0.00</speed>
</trkpt>
<trkpt lat="-7.284596" lon="-34.800545">
<ele>15.719999</ele>
<time>2018-10-15T08:38:11Z</time>
<speed>0.00</speed>
</trkpt>
<trkpt lat="-7.284596" lon="-34.800545">
<ele>15.719999</ele>
<time>2018-10-15T08:43:18Z</time>
<speed>0.00</speed>
</trkpt>
<trkpt lat="-7.284596" lon="-34.800545">
<ele>15.719999</ele>
<time>2018-10-15T08:48:25Z</time>
<speed>0.00</speed>
</trkpt>
<trkpt lat="-7.284596" lon="-34.800545">
<ele>15.719999</ele>
<time>2018-10-15T08:53:32Z</time>
<speed>0.00</speed>
</trkpt>
<trkpt lat="-7.284596" lon="-34.800545">
<ele>15.719999</ele>
<time>2018-10-15T08:58:39Z</time>
<speed>0.00</speed>
</trkpt>
<trkpt lat="-7.284550" lon="-34.800480">
<ele>15.170000</ele>
<time>2018-10-15T09:03:51Z</time>
<speed>0.00</speed>
</trkpt>
<trkpt lat="-7.284550" lon="-34.800480">
<ele>15.170000</ele>
<time>2018-10-15T09:08:58Z</time>
<speed>0.00</speed>
</trkpt>
<trkpt lat="-7.284550" lon="-34.800480">
<ele>15.170000</ele>
<time>2018-10-15T09:14:05Z</time>
<speed>0.00</speed>
</trkpt>
<trkpt lat="-7.284550" lon="-34.800480">
<ele>15.170000</ele>
<time>2018-10-15T09:19:12Z</time>
<speed>0.00</speed>
</trkpt>
<trkpt lat="-7.284550" lon="-34.800480">
<ele>15.170000</ele>
<time>2018-10-15T09:24:19Z</time>
<speed>0.00</speed>
</trkpt>
<trkpt lat="-7.284550" lon="-34.800480">
<ele>15.170000</ele>
<time>2018-10-15T09:29:26Z</time>
<speed>0.00</speed>
</trkpt>
<trkpt lat="-7.284550" lon="-34.800480">
<ele>15.170000</ele>
<time>2018-10-15T09:34:33Z</time>
<speed>0.00</speed>
</trkpt>
<trkpt lat="-7.284575" lon="-34.800457">
<ele>20.320000</ele>
<time>2018-10-15T09:39:40Z</time>
<speed>0.00</speed>
</trkpt>
<trkpt lat="-7.284575" lon="-34.800457">
<ele>20.320000</ele>
<time>2018-10-15T09:44:47Z</time>
<speed>0.00</speed>
</trkpt>
<trkpt lat="-7.284575" lon="-34.800457">
<ele>20.320000</ele>
<time>2018-10-15T09:49:54Z</time>
<speed>0.00</speed>
</trkpt>
<trkpt lat="-7.284575" lon="-34.800457">
<ele>20.320000</ele>
<time>2018-10-15T09:55:01Z</time>
<speed>0.00</speed>
</trkpt>
<trkpt lat="-7.284566" lon="-34.800495">
<ele>15.469999</ele>
<time>2018-10-15T10:00:11Z</time>
<speed>0.00</speed>
</trkpt>
<trkpt lat="-7.284566" lon="-34.800495">
<ele>15.469999</ele>
<time>2018-10-15T10:05:18Z</time>
<speed>0.00</speed>
</trkpt>
<trkpt lat="-7.284566" lon="-34.800495">
<ele>15.469999</ele>
<time>2018-10-15T10:10:26Z</time>
<speed>0.00</speed>
</trkpt>
<trkpt lat="-7.284566" lon="-34.800495">
<ele>15.469999</ele>
<time>2018-10-15T10:15:34Z</time>
<speed>0.00</speed>
</trkpt>
<trkpt lat="-7.284566" lon="-34.800495">
<ele>15.469999</ele>
<time>2018-10-15T10:20:42Z</time>
<speed>0.00</speed>
</trkpt>
<trkpt lat="-7.284566" lon="-34.800495">
<ele>15.469999</ele>
<time>2018-10-15T10:25:50Z</time>
<speed>0.00</speed>
</trkpt>
<trkpt lat="-7.284566" lon="-34.800495">
<ele>15.469999</ele>
<time>2018-10-15T10:30:58Z</time>
<speed>0.00</speed>
</trkpt>
<trkpt lat="-7.284566" lon="-34.800495">
<ele>15.469999</ele>
<time>2018-10-15T10:36:06Z</time>
<speed>0.00</speed>
</trkpt>
<trkpt lat="-7.284566" lon="-34.800495">
<ele>15.469999</ele>
<time>2018-10-15T10:41:14Z</time>
<speed>0.00</speed>
</trkpt>
<trkpt lat="-7.284566" lon="-34.800495">
<ele>15.469999</ele>
<time>2018-10-15T10:46:22Z</time>
<speed>0.00</speed>
</trkpt>
<trkpt lat="-7.284566" lon="-34.800495">
<ele>15.469999</ele>
<time>2018-10-15T10:51:30Z</time>
<speed>0.00</speed>
</trkpt>
<trkpt lat="-7.284566" lon="-34.800495">
<ele>15.469999</ele>
<time>2018-10-15T10:56:38Z</time>
<speed>0.00</speed>
</trkpt>
<trkpt lat="-7.284577" lon="-34.800442">
<ele>30.119999</ele>
<time>2018-10-15T11:01:52Z</time>
<speed>0.00</speed>
</trkpt>
<trkpt lat="-7.284577" lon="-34.800442">
<ele>30.119999</ele>
<time>2018-10-15T11:07:00Z</time>
<speed>0.00</speed>
</trkpt>
<trkpt lat="-7.284577" lon="-34.800442">
<ele>30.119999</ele>
<time>2018-10-15T11:12:08Z</time>
<speed>0.00</speed>
</trkpt>
<trkpt lat="-7.284577" lon="-34.800442">
<ele>30.119999</ele>
<time>2018-10-15T11:17:16Z</time>
<speed>0.00</speed>
</trkpt>
<trkpt lat="-7.284577" lon="-34.800442">
<ele>30.119999</ele>
<time>2018-10-15T11:22:24Z</time>
<speed>0.00</speed>
</trkpt>
<trkpt lat="-7.284577" lon="-34.800442">
<ele>30.119999</ele>
<time>2018-10-15T11:27:32Z</time>
<speed>0.00</speed>
</trkpt>
<trkpt lat="-7.284577" lon="-34.800442">
<ele>30.119999</ele>
<time>2018-10-15T11:32:40Z</time>
<speed>0.00</speed>
</trkpt>
<trkpt lat="-7.284577" lon="-34.800442">
<ele>30.119999</ele>
<time>2018-10-15T11:37:48Z</time>
<speed>0.00</speed>
</trkpt>
<trkpt lat="-7.284577" lon="-34.800442">
<ele>30.119999</ele>
<time>2018-10-15T11:42:56Z</time>
<speed>0.00</speed>
</trkpt>
<trkpt lat="-7.284577" lon="-34.800442">
<ele>30.119999</ele>
<time>2018-10-15T11:48:04Z</time>
<speed>0.00</speed>
</trkpt>
<trkpt lat="-7.284577" lon="-34.800442">
<ele>30.119999</ele>
<time>2018-10-15T11:53:12Z</time>
<speed>0.00</speed>
</trkpt>
<trkpt lat="-7.284577" lon="-34.800442">
<ele>30.119999</ele>
<time>2018-10-15T11:58:20Z</time>
<speed>0.00</speed>
</trkpt>
<trkpt lat="-7.284581" lon="-34.800480">
<ele>26.080000</ele>
<time>2018-10-15T12:03:35Z</time>
<speed>0.00</speed>
</trkpt>
<trkpt lat="-7.284581" lon="-34.800480">
<ele>26.080000</ele>
<time>2018-10-15T12:08:43Z</time>
<speed>0.00</speed>
</trkpt>
<trkpt lat="-7.284581" lon="-34.800480">
<ele>26.080000</ele>
<time>2018-10-15T12:13:51Z</time>
<speed>0.00</speed>
</trkpt>
<trkpt lat="-7.284581" lon="-34.800480">
<ele>26.080000</ele>
<time>2018-10-15T12:18:59Z</time>
<speed>0.00</speed>
</trkpt>
<trkpt lat="-7.284581" lon="-34.800480">
<ele>26.080000</ele>
<time>2018-10-15T12:24:07Z</time>
<speed>0.00</speed>
</trkpt>
<trkpt lat="-7.284581" lon="-34.800480">
<ele>26.080000</ele>
<time>2018-10-15T12:29:16Z</time>
<speed>0.00</speed>
</trkpt>
<trkpt lat="-7.284581" lon="-34.800480">
<ele>26.080000</ele>
<time>2018-10-15T12:34:25Z</time>
<speed>0.00</speed>
</trkpt>
<trkpt lat="-7.284581" lon="-34.800480">
<ele>26.080000</ele>
<time>2018-10-15T12:39:34Z</time>
<speed>0.00</speed>
</trkpt>
<trkpt lat="-7.284581" lon="-34.800480">
<ele>26.080000</ele>
<time>2018-10-15T12:44:43Z</time>
<speed>0.00</speed>
</trkpt>
<trkpt lat="-7.284581" lon="-34.800480">
<ele>26.080000</ele>
<time>2018-10-15T12:49:52Z</time>
<speed>0.00</speed>
</trkpt>
<trkpt lat="-7.284581" lon="-34.800480">
<ele>26.080000</ele>
<time>2018-10-15T12:55:01Z</time>
<speed>0.00</speed>
</trkpt>
<trkpt lat="-7.284561" lon="-34.800438">
<ele>17.990000</ele>
<time>2018-10-15T13:00:13Z</time>
<speed>0.00</speed>
</trkpt>
<trkpt lat="-7.284561" lon="-34.800438">
<ele>17.990000</ele>
<time>2018-10-15T13:05:22Z</time>
<speed>0.00</speed>
</trkpt>
<trkpt lat="-7.284561" lon="-34.800438">
<ele>17.990000</ele>
<time>2018-10-15T13:10:31Z</time>
<speed>0.00</speed>
</trkpt>
<trkpt lat="-7.284561" lon="-34.800438">
<ele>17.990000</ele>
<time>2018-10-15T13:15:41Z</time>
<speed>0.00</speed>
</trkpt>
<trkpt lat="-7.284561" lon="-34.800438">
<ele>17.990000</ele>
<time>2018-10-15T13:20:51Z</time>
<speed>0.00</speed>
</trkpt>
<trkpt lat="-7.284561" lon="-34.800438">
<ele>17.990000</ele>
<time>2018-10-15T13:26:01Z</time>
<speed>0.00</speed>
</trkpt>
<trkpt lat="-7.284561" lon="-34.800438">
<ele>17.990000</ele>
<time>2018-10-15T13:31:11Z</time>
<speed>0.00</speed>
</trkpt>
<trkpt lat="-7.284561" lon="-34.800438">
<ele>17.990000</ele>
<time>2018-10-15T13:36:21Z</time>
<speed>0.00</speed>
</trkpt>
<trkpt lat="-7.284561" lon="-34.800438">
<ele>17.990000</ele>
<time>2018-10-15T13:41:31Z</time>
<speed>0.00</speed>
</trkpt>
<trkpt lat="-7.284561" lon="-34.800438">
<ele>17.990000</ele>
<time>2018-10-15T13:46:41Z</time>
<speed>0.00</speed>
</trkpt>
<trkpt lat="-7.284561" lon="-34.800438">
<ele>17.990000</ele>
<time>2018-10-15T13:51:51Z</time>
<speed>0.00</speed>
</trkpt>
<trkpt lat="-7.284561" lon="-34.800438">
<ele>17.990000</ele>
<time>2018-10-15T13:57:01Z</time>
<speed>0.00</speed>
</trkpt>
<trkpt lat="-7.284585" lon="-34.800407">
<ele>16.400000</ele>
<time>2018-10-15T14:02:17Z</time>
<speed>0.00</speed>
</trkpt>
<trkpt lat="-7.284585" lon="-34.800407">
<ele>16.400000</ele>
<time>2018-10-15T14:07:27Z</time>
<speed>0.00</speed>
</trkpt>
<trkpt lat="-7.284585" lon="-34.800407">
<ele>16.400000</ele>
<time>2018-10-15T14:12:38Z</time>
<speed>0.00</speed>
</trkpt>
<trkpt lat="-7.284585" lon="-34.800407">
<ele>16.400000</ele>
<time>2018-10-15T14:17:49Z</time>
<speed>0.00</speed>
</trkpt>
<trkpt lat="-7.284585" lon="-34.800407">
<ele>16.400000</ele>
<time>2018-10-15T14:23:00Z</time>
<speed>0.00</speed>
</trkpt>
<trkpt lat="-7.284585" lon="-34.800407">
<ele>16.400000</ele>
<time>2018-10-15T14:28:11Z</time>
<speed>0.00</speed>
</trkpt>
<trkpt lat="-7.284585" lon="-34.800407">
<ele>16.400000</ele>
<time>2018-10-15T14:33:22Z</time>
<speed>0.00</speed>
</trkpt>
<trkpt lat="-7.284585" lon="-34.800407">
<ele>16.400000</ele>
<time>2018-10-15T14:38:33Z</time>
<speed>0.00</speed>
</trkpt>
<trkpt lat="-7.284585" lon="-34.800407">
<ele>16.400000</ele>
<time>2018-10-15T14:43:44Z</time>
<speed>0.00</speed>
</trkpt>
<trkpt lat="-7.284585" lon="-34.800457">
<ele>21.100000</ele>
<time>2018-10-15T14:48:55Z</time>
<speed>0.00</speed>
</trkpt>
<trkpt lat="-7.284585" lon="-34.800457">
<ele>21.100000</ele>
<time>2018-10-15T14:54:05Z</time>
<speed>0.00</speed>
</trkpt>
<trkpt lat="-7.284583" lon="-34.800499">
<ele>22.299999</ele>
<time>2018-10-15T14:59:18Z</time>
<speed>0.00</speed>
</trkpt>
<trkpt lat="-7.284588" lon="-34.800541">
<ele>15.900000</ele>
<time>2018-10-15T15:04:32Z</time>
<speed>0.00</speed>
</trkpt>
<trkpt lat="-7.284588" lon="-34.800541">
<ele>15.900000</ele>
<time>2018-10-15T15:09:42Z</time>
<speed>0.00</speed>
</trkpt>
<trkpt lat="-7.284588" lon="-34.800541">
<ele>15.900000</ele>
<time>2018-10-15T15:14:52Z</time>
<speed>0.00</speed>
</trkpt>
<trkpt lat="-7.284588" lon="-34.800541">
<ele>15.900000</ele>
<time>2018-10-15T15:20:02Z</time>
<speed>0.00</speed>
</trkpt>
<trkpt lat="-7.284588" lon="-34.800541">
<ele>15.900000</ele>
<time>2018-10-15T15:25:12Z</time>
<speed>0.00</speed>
</trkpt>
<trkpt lat="-7.284588" lon="-34.800541">
<ele>15.900000</ele>
<time>2018-10-15T15:30:22Z</time>
<speed>0.00</speed>
</trkpt>
<trkpt lat="-7.284588" lon="-34.800541">
<ele>15.900000</ele>
<time>2018-10-15T15:35:32Z</time>
<speed>0.00</speed>
</trkpt>
<trkpt lat="-7.284588" lon="-34.800541">
<ele>15.900000</ele>
<time>2018-10-15T15:40:42Z</time>
<speed>0.00</speed>
</trkpt>
<trkpt lat="-7.284588" lon="-34.800541">
<ele>15.900000</ele>
<time>2018-10-15T15:45:52Z</time>
<speed>0.00</speed>
</trkpt>
<trkpt lat="-7.284588" lon="-34.800541">
<ele>15.900000</ele>
<time>2018-10-15T15:51:02Z</time>
<speed>0.00</speed>
</trkpt>
<trkpt lat="-7.284588" lon="-34.800541">
<ele>15.900000</ele>
<time>2018-10-15T15:56:12Z</time>
<speed>0.00</speed>
</trkpt>
<trkpt lat="-7.284546" lon="-34.800430">
<ele>29.359999</ele>
<time>2018-10-15T16:01:28Z</time>
<speed>0.00</speed>
</trkpt>
<trkpt lat="-7.284546" lon="-34.800430">
<ele>29.359999</ele>
<time>2018-10-15T16:06:38Z</time>
<speed>0.00</speed>
</trkpt>
<trkpt lat="-7.284546" lon="-34.800430">
<ele>29.359999</ele>
<time>2018-10-15T16:11:48Z</time>
<speed>0.00</speed>
</trkpt>
<trkpt lat="-7.284546" lon="-34.800430">
<ele>29.359999</ele>
<time>2018-10-15T16:16:58Z</time>
<speed>0.00</speed>
</trkpt>
<trkpt lat="-7.284546" lon="-34.800430">
<ele>29.359999</ele>
<time>2018-10-15T16:22:08Z</time>
<speed>0.00</speed>
</trkpt>
<trkpt lat="-7.284546" lon="-34.800430">
<ele>29.359999</ele>
<time>2018-10-15T16:27:18Z</time>
<speed>0.00</speed>
</trkpt>
<trkpt lat="-7.284546" lon="-34.800430">
<ele>29.359999</ele>
<time>2018-10-15T16:32:28Z</time>
<speed>0.00</speed>
</trkpt>
<trkpt lat="-7.284546" lon="-34.800430">
<ele>29.359999</ele>
<time>2018-10-15T16:37:38Z</time>
<speed>0.00</speed>
</trkpt>
<trkpt lat="-7.284546" lon="-34.800430">
<ele>29.359999</ele>
<time>2018-10-15T16:42:48Z</time>
<speed>0.00</speed>
</trkpt>
<trkpt lat="-7.284546" lon="-34.800430">
<ele>29.359999</ele>
<time>2018-10-15T16:47:58Z</time>
<speed>0.00</speed>
</trkpt>
<trkpt lat="-7.284546" lon="-34.800430">
<ele>29.359999</ele>
<time>2018-10-15T16:53:08Z</time>
<speed>0.00</speed>
</trkpt>
<trkpt lat="-7.284546" lon="-34.800430">
<ele>29.359999</ele>
<time>2018-10-15T16:58:18Z</time>
<speed>0.00</speed>
</trkpt>
<trkpt lat="-7.284600" lon="-34.800484">
<ele>15.299999</ele>
<time>2018-10-15T17:03:34Z</time>
<speed>0.00</speed>
</trkpt>
<trkpt lat="-7.284600" lon="-34.800484">
<ele>15.299999</ele>
<time>2018-10-15T17:08:44Z</time>
<speed>0.00</speed>
</trkpt>
<trkpt lat="-7.284600" lon="-34.800484">
<ele>15.299999</ele>
<time>2018-10-15T17:13:54Z</time>
<speed>0.00</speed>
</trkpt>
<trkpt lat="-7.284600" lon="-34.800484">
<ele>15.299999</ele>
<time>2018-10-15T17:19:04Z</time>
<speed>0.00</speed>
</trkpt>
<trkpt lat="-7.284600" lon="-34.800484">
<ele>15.299999</ele>
<time>2018-10-15T17:24:14Z</time>
<speed>0.00</speed>
</trkpt>
<trkpt lat="-7.284600" lon="-34.800484">
<ele>15.299999</ele>
<time>2018-10-15T17:29:24Z</time>
<speed>0.00</speed>
</trkpt>
<trkpt lat="-7.284600" lon="-34.800484">
<ele>15.299999</ele>
<time>2018-10-15T17:34:34Z</time>
<speed>0.00</speed>
</trkpt>
<trkpt lat="-7.284600" lon="-34.800484">
<ele>15.299999</ele>
<time>2018-10-15T17:39:44Z</time>
<speed>0.00</speed>
</trkpt>
<trkpt lat="-7.284600" lon="-34.800484">
<ele>15.299999</ele>
<time>2018-10-15T17:44:54Z</time>
<speed>0.00</speed>
</trkpt>
<trkpt lat="-7.284600" lon="-34.800484">
<ele>15.299999</ele>
<time>2018-10-15T17:50:04Z</time>
<speed>0.00</speed>
</trkpt>
<trkpt lat="-7.284600" lon="-34.800484">
<ele>15.299999</ele>
<time>2018-10-15T17:55:14Z</time>
<speed>0.00</speed>
</trkpt>
<trkpt lat="-7.284483" lon="-34.800549">
<ele>17.609999</ele>
<time>2018-10-15T18:00:27Z</time>
<speed>0.00</speed>
</trkpt>
<trkpt lat="-7.284483" lon="-34.800549">
<ele>17.609999</ele>
<time>2018-10-15T18:05:37Z</time>
<speed>0.00</speed>
</trkpt>
<trkpt lat="-7.284483" lon="-34.800549">
<ele>17.609999</ele>
<time>2018-10-15T18:10:47Z</time>
<speed>0.00</speed>
</trkpt>
<trkpt lat="-7.284603" lon="-34.800480">
<ele>16.910000</ele>
<time>2018-10-15T18:15:56Z</time>
<speed>0.00</speed>
</trkpt>
<trkpt lat="-7.284565" lon="-34.800510">
<ele>17.010000</ele>
<time>2018-10-15T18:21:05Z</time>
<speed>0.00</speed>
</trkpt>
<trkpt lat="-7.284565" lon="-34.800510">
<ele>17.010000</ele>
<time>2018-10-15T18:26:14Z</time>
<speed>0.00</speed>
</trkpt>
<trkpt lat="-7.284543" lon="-34.800499">
<ele>22.340000</ele>
<time>2018-10-15T18:31:23Z</time>
<speed>0.00</speed>
</trkpt>
<trkpt lat="-7.284543" lon="-34.800499">
<ele>22.340000</ele>
<time>2018-10-15T18:36:32Z</time>
<speed>0.00</speed>
</trkpt>
<trkpt lat="-7.284543" lon="-34.800499">
<ele>22.340000</ele>
<time>2018-10-15T18:41:41Z</time>
<speed>0.00</speed>
</trkpt>
<trkpt lat="-7.284582" lon="-34.800491">
<ele>12.590000</ele>
<time>2018-10-15T18:46:50Z</time>
<speed>0.00</speed>
</trkpt>
<trkpt lat="-7.284560" lon="-34.800457">
<ele>18.779999</ele>
<time>2018-10-15T18:51:59Z</time>
<speed>0.00</speed>
</trkpt>
<trkpt lat="-7.284560" lon="-34.800457">
<ele>18.779999</ele>
<time>2018-10-15T18:57:08Z</time>
<speed>0.00</speed>
</trkpt>
<trkpt lat="-7.284618" lon="-34.800472">
<ele>5.740000</ele>
<time>2018-10-15T19:02:22Z</time>
<speed>0.00</speed>
</trkpt>
<trkpt lat="-7.284618" lon="-34.800472">
<ele>5.740000</ele>
<time>2018-10-15T19:07:30Z</time>
<speed>0.00</speed>
</trkpt>
<trkpt lat="-7.284618" lon="-34.800472">
<ele>5.740000</ele>
<time>2018-10-15T19:12:38Z</time>
<speed>0.00</speed>
</trkpt>
<trkpt lat="-7.284618" lon="-34.800472">
<ele>5.740000</ele>
<time>2018-10-15T19:17:46Z</time>
<speed>0.00</speed>
</trkpt>
<trkpt lat="-7.284618" lon="-34.800472">
<ele>5.740000</ele>
<time>2018-10-15T19:22:54Z</time>
<speed>0.00</speed>
</trkpt>
<trkpt lat="-7.284618" lon="-34.800472">
<ele>5.740000</ele>
<time>2018-10-15T19:28:02Z</time>
<speed>0.00</speed>
</trkpt>
<trkpt lat="-7.284618" lon="-34.800472">
<ele>5.740000</ele>
<time>2018-10-15T19:33:10Z</time>
<speed>0.00</speed>
</trkpt>
<trkpt lat="-7.284618" lon="-34.800472">
<ele>5.740000</ele>
<time>2018-10-15T19:38:18Z</time>
<speed>0.00</speed>
</trkpt>
<trkpt lat="-7.284618" lon="-34.800472">
<ele>5.740000</ele>
<time>2018-10-15T19:43:26Z</time>
<speed>0.00</speed>
</trkpt>
<trkpt lat="-7.284618" lon="-34.800472">
<ele>5.740000</ele>
<time>2018-10-15T19:48:34Z</time>
<speed>0.00</speed>
</trkpt>
<trkpt lat="-7.284618" lon="-34.800472">
<ele>5.740000</ele>
<time>2018-10-15T19:53:42Z</time>
<speed>0.00</speed>
</trkpt>
<trkpt lat="-7.284574" lon="-34.800510">
<ele>18.219999</ele>
<time>2018-10-15T19:58:50Z</time>
<speed>0.00</speed>
</trkpt>
<trkpt lat="-7.284587" lon="-34.800465">
<ele>35.649998</ele>
<time>2018-10-15T20:04:04Z</time>
<speed>0.00</speed>
</trkpt>
<trkpt lat="-7.284587" lon="-34.800465">
<ele>35.649998</ele>
<time>2018-10-15T20:09:12Z</time>
<speed>0.00</speed>
</trkpt>
<trkpt lat="-7.284563" lon="-34.800335">
<ele>20.850000</ele>
<time>2018-10-15T20:14:20Z</time>
<speed>0.00</speed>
</trkpt>
<trkpt lat="-7.284585" lon="-34.800331">
<ele>13.820000</ele>
<time>2018-10-15T20:19:28Z</time>
<speed>0.00</speed>
</trkpt>
<trkpt lat="-7.284585" lon="-34.800331">
<ele>13.820000</ele>
<time>2018-10-15T20:24:36Z</time>
<speed>0.00</speed>
</trkpt>
<trkpt lat="-7.284585" lon="-34.800331">
<ele>13.820000</ele>
<time>2018-10-15T20:29:44Z</time>
<speed>0.00</speed>
</trkpt>
<trkpt lat="-7.284585" lon="-34.800331">
<ele>13.820000</ele>
<time>2018-10-15T20:34:52Z</time>
<speed>0.00</speed>
</trkpt>
<trkpt lat="-7.284602" lon="-34.800472">
<ele>23.170000</ele>
<time>2018-10-15T20:40:00Z</time>
<speed>0.00</speed>
</trkpt>
<trkpt lat="-7.284604" lon="-34.800507">
<ele>25.580000</ele>
<time>2018-10-15T20:45:08Z</time>
<speed>0.00</speed>
</trkpt>
<trkpt lat="-7.284604" lon="-34.800507">
<ele>25.580000</ele>
<time>2018-10-15T20:50:16Z</time>
<speed>0.00</speed>
</trkpt>
<trkpt lat="-7.284604" lon="-34.800507">
<ele>25.580000</ele>
<time>2018-10-15T20:55:24Z</time>
<speed>0.00</speed>
</trkpt>
<trkpt lat="-7.284550" lon="-34.800423">
<ele>27.719999</ele>
<time>2018-10-15T21:00:35Z</time>
<speed>0.00</speed>
</trkpt>
<trkpt lat="-7.284550" lon="-34.800423">
<ele>27.719999</ele>
<time>2018-10-15T21:05:43Z</time>
<speed>0.00</speed>
</trkpt>
<trkpt lat="-7.284550" lon="-34.800423">
<ele>27.719999</ele>
<time>2018-10-15T21:10:51Z</time>
<speed>0.00</speed>
</trkpt>
<trkpt lat="-7.284610" lon="-34.800484">
<ele>31.119999</ele>
<time>2018-10-15T21:15:59Z</time>
<speed>0.82</speed>
</trkpt>
<trkpt lat="-7.284604" lon="-34.800484">
<ele>31.599998</ele>
<time>2018-10-15T21:21:07Z</time>
<speed>0.00</speed>
</trkpt>
<trkpt lat="-7.284604" lon="-34.800484">
<ele>31.599998</ele>
<time>2018-10-15T21:26:14Z</time>
<speed>0.00</speed>
</trkpt>
<trkpt lat="-7.284604" lon="-34.800484">
<ele>31.599998</ele>
<time>2018-10-15T21:31:21Z</time>
<speed>0.00</speed>
</trkpt>
<trkpt lat="-7.284604" lon="-34.800484">
<ele>31.599998</ele>
<time>2018-10-15T21:36:28Z</time>
<speed>0.00</speed>
</trkpt>
<trkpt lat="-7.284604" lon="-34.800484">
<ele>31.599998</ele>
<time>2018-10-15T21:41:35Z</time>
<speed>0.00</speed>
</trkpt>
<trkpt lat="-7.284567" lon="-34.800468">
<ele>27.619999</ele>
<time>2018-10-15T21:46:42Z</time>
<speed>0.00</speed>
</trkpt>
<trkpt lat="-7.284567" lon="-34.800468">
<ele>27.619999</ele>
<time>2018-10-15T21:51:49Z</time>
<speed>0.00</speed>
</trkpt>
<trkpt lat="-7.284567" lon="-34.800468">
<ele>27.619999</ele>
<time>2018-10-15T21:56:56Z</time>
<speed>0.00</speed>
</trkpt>
<trkpt lat="-7.284572" lon="-34.800423">
<ele>16.459999</ele>
<time>2018-10-15T22:02:09Z</time>
<speed>0.00</speed>
</trkpt>
<trkpt lat="-7.284572" lon="-34.800423">
<ele>16.459999</ele>
<time>2018-10-15T22:07:16Z</time>
<speed>0.00</speed>
</trkpt>
<trkpt lat="-7.284572" lon="-34.800423">
<ele>16.459999</ele>
<time>2018-10-15T22:12:23Z</time>
<speed>0.00</speed>
</trkpt>
<trkpt lat="-7.284572" lon="-34.800423">
<ele>16.459999</ele>
<time>2018-10-15T22:17:30Z</time>
<speed>0.00</speed>
</trkpt>
<trkpt lat="-7.284572" lon="-34.800423">
<ele>16.459999</ele>
<time>2018-10-15T22:22:37Z</time>
<speed>0.00</speed>
</trkpt>
<trkpt lat="-7.284572" lon="-34.800423">
<ele>16.459999</ele>
<time>2018-10-15T22:27:44Z</time>
<speed>0.00</speed>
</trkpt>
<trkpt lat="-7.284572" lon="-34.800423">
<ele>16.459999</ele>
<time>2018-10-15T22:32:51Z</time>
<speed>0.00</speed>
</trkpt>
<trkpt lat="-7.284572" lon="-34.800423">
<ele>16.459999</ele>
<time>2018-10-15T22:37:58Z</time>
<speed>0.00</speed>
</trkpt>
<trkpt lat="-7.284572" lon="-34.800423">
<ele>16.459999</ele>
<time>2018-10-15T22:43:05Z</time>
<speed>0.00</speed>
</trkpt>
<trkpt lat="-7.284572" lon="-34.800423">
<ele>16.459999</ele>
<time>2018-10-15T22:48:12Z</time>
<speed>0.00</speed>
</trkpt>
<trkpt lat="-7.284572" lon="-34.800423">
<ele>16.459999</ele>
<time>2018-10-15T22:53:19Z</time>
<speed>0.00</speed>
</trkpt>
<trkpt lat="-7.284572" lon="-34.800423">
<ele>16.459999</ele>
<time>2018-10-15T22:58:26Z</time>
<speed>0.00</speed>
</trkpt>
<trkpt lat="-7.284585" lon="-34.800457">
<ele>10.849999</ele>
<time>2018-10-15T23:03:40Z</time>
<speed>0.00</speed>
</trkpt>
<trkpt lat="-7.284605" lon="-34.800419">
<ele>16.940001</ele>
<time>2018-10-15T23:08:47Z</time>
<speed>0.00</speed>
</trkpt>
<trkpt lat="-7.284605" lon="-34.800419">
<ele>16.940001</ele>
<time>2018-10-15T23:13:54Z</time>
<speed>0.00</speed>
</trkpt>
<trkpt lat="-7.284605" lon="-34.800419">
<ele>16.940001</ele>
<time>2018-10-15T23:19:01Z</time>
<speed>0.00</speed>
</trkpt>
<trkpt lat="-7.284605" lon="-34.800419">
<ele>16.940001</ele>
<time>2018-10-15T23:24:08Z</time>
<speed>0.00</speed>
</trkpt>
<trkpt lat="-7.284605" lon="-34.800419">
<ele>16.940001</ele>
<time>2018-10-15T23:29:15Z</time>
<speed>0.00</speed>
</trkpt>
<trkpt lat="-7.284605" lon="-34.800419">
<ele>16.940001</ele>
<time>2018-10-15T23:34:22Z</time>
<speed>0.00</speed>
</trkpt>
<trkpt lat="-7.284605" lon="-34.800419">
<ele>16.940001</ele>
<time>2018-10-15T23:39:29Z</time>
<speed>0.00</speed>
</trkpt>
<trkpt lat="-7.284605" lon="-34.800419">
<ele>16.940001</ele>
<time>2018-10-15T23:44:36Z</time>
<speed>0.00</speed>
</trkpt>
<trkpt lat="-7.284605" lon="-34.800419">
<ele>16.940001</ele>
<time>2018-10-15T23:49:43Z</time>
<speed>0.00</speed>
</trkpt>
<trkpt lat="-7.284605" lon="-34.800419">
<ele>16.940001</ele>
<time>2018-10-15T23:54:50Z</time>
<speed>0.00</speed>
</trkpt>
<trkpt lat="-7.284544" lon="-34.800465">
<ele>11.469999</ele>
<time>2018-10-16T00:00:01Z</time>
<speed>0.24</speed>
</trkpt>
<trkpt lat="-7.284545" lon="-34.800465">
<ele>11.650000</ele>
<time>2018-10-16T00:05:09Z</time>
<speed>0.00</speed>
</trkpt>
<trkpt lat="-7.284545" lon="-34.800465">
<ele>11.650000</ele>
<time>2018-10-16T00:10:16Z</time>
<speed>0.00</speed>
</trkpt>
<trkpt lat="-7.284545" lon="-34.800465">
<ele>11.650000</ele>
<time>2018-10-16T00:15:24Z</time>
<speed>0.00</speed>
</trkpt>
<trkpt lat="-7.284545" lon="-34.800465">
<ele>11.650000</ele>
<time>2018-10-16T00:20:31Z</time>
<speed>0.00</speed>
</trkpt>
<trkpt lat="-7.284545" lon="-34.800465">
<ele>11.650000</ele>
<time>2018-10-16T00:25:39Z</time>
<speed>0.00</speed>
</trkpt>
<trkpt lat="-7.284545" lon="-34.800465">
<ele>11.650000</ele>
<time>2018-10-16T00:30:46Z</time>
<speed>0.00</speed>
</trkpt>
<trkpt lat="-7.284545" lon="-34.800465">
<ele>11.650000</ele>
<time>2018-10-16T00:35:54Z</time>
<speed>0.00</speed>
</trkpt>
<trkpt lat="-7.284545" lon="-34.800465">
<ele>11.650000</ele>
<time>2018-10-16T00:41:01Z</time>
<speed>0.00</speed>
</trkpt>
<trkpt lat="-7.284545" lon="-34.800465">
<ele>11.650000</ele>
<time>2018-10-16T00:46:08Z</time>
<speed>0.00</speed>
</trkpt>
<trkpt lat="-7.284545" lon="-34.800465">
<ele>11.650000</ele>
<time>2018-10-16T00:51:15Z</time>
<speed>0.00</speed>
</trkpt>
<trkpt lat="-7.284545" lon="-34.800465">
<ele>11.650000</ele>
<time>2018-10-16T00:56:22Z</time>
<speed>0.00</speed>
</trkpt>
<trkpt lat="-7.284581" lon="-34.800491">
<ele>12.210000</ele>
<time>2018-10-16T01:01:34Z</time>
<speed>0.00</speed>
</trkpt>
<trkpt lat="-7.284581" lon="-34.800491">
<ele>12.210000</ele>
<time>2018-10-16T01:06:41Z</time>
<speed>0.00</speed>
</trkpt>
<trkpt lat="-7.284581" lon="-34.800491">
<ele>12.210000</ele>
<time>2018-10-16T01:11:48Z</time>
<speed>0.00</speed>
</trkpt>
<trkpt lat="-7.284581" lon="-34.800491">
<ele>12.210000</ele>
<time>2018-10-16T01:16:55Z</time>
<speed>0.00</speed>
</trkpt>
<trkpt lat="-7.284581" lon="-34.800491">
<ele>12.210000</ele>
<time>2018-10-16T01:22:02Z</time>
<speed>0.00</speed>
</trkpt>
<trkpt lat="-7.284581" lon="-34.800491">
<ele>12.210000</ele>
<time>2018-10-16T01:27:09Z</time>
<speed>0.00</speed>
</trkpt>
<trkpt lat="-7.284581" lon="-34.800491">
<ele>12.210000</ele>
<time>2018-10-16T01:32:16Z</time>
<speed>0.00</speed>
</trkpt>
<trkpt lat="-7.284581" lon="-34.800491">
<ele>12.210000</ele>
<time>2018-10-16T01:37:23Z</time>
<speed>0.00</speed>
</trkpt>
<trkpt lat="-7.284581" lon="-34.800491">
<ele>12.210000</ele>
<time>2018-10-16T01:42:30Z</time>
<speed>0.00</speed>
</trkpt>
<trkpt lat="-7.284581" lon="-34.800491">
<ele>12.210000</ele>
<time>2018-10-16T01:47:37Z</time>
<speed>0.00</speed>
</trkpt>
<trkpt lat="-7.284581" lon="-34.800491">
<ele>12.210000</ele>
<time>2018-10-16T01:52:44Z</time>
<speed>0.00</speed>
</trkpt>
<trkpt lat="-7.284597" lon="-34.800476">
<ele>18.840000</ele>
<time>2018-10-16T01:57:51Z</time>
<speed>0.00</speed>
</trkpt>
<trkpt lat="-7.284584" lon="-34.800491">
<ele>18.690001</ele>
<time>2018-10-16T02:03:04Z</time>
<speed>0.00</speed>
</trkpt>
<trkpt lat="-7.284584" lon="-34.800491">
<ele>18.690001</ele>
<time>2018-10-16T02:08:11Z</time>
<speed>0.00</speed>
</trkpt>
<trkpt lat="-7.284584" lon="-34.800491">
<ele>18.690001</ele>
<time>2018-10-16T02:13:18Z</time>
<speed>0.00</speed>
</trkpt>
<trkpt lat="-7.284584" lon="-34.800491">
<ele>18.690001</ele>
<time>2018-10-16T02:18:25Z</time>
<speed>0.00</speed>
</trkpt>
<trkpt lat="-7.284584" lon="-34.800491">
<ele>18.690001</ele>
<time>2018-10-16T02:23:32Z</time>
<speed>0.00</speed>
</trkpt>
<trkpt lat="-7.284584" lon="-34.800491">
<ele>18.690001</ele>
<time>2018-10-16T02:28:39Z</time>
<speed>0.00</speed>
</trkpt>
<trkpt lat="-7.284584" lon="-34.800491">
<ele>18.690001</ele>
<time>2018-10-16T02:33:46Z</time>
<speed>0.00</speed>
</trkpt>
<trkpt lat="-7.284584" lon="-34.800491">
<ele>18.690001</ele>
<time>2018-10-16T02:38:53Z</time>
<speed>0.00</speed>
</trkpt>
<trkpt lat="-7.284584" lon="-34.800491">
<ele>18.690001</ele>
<time>2018-10-16T02:44:00Z</time>
<speed>0.00</speed>
</trkpt>
<trkpt lat="-7.284584" lon="-34.800491">
<ele>18.690001</ele>
<time>2018-10-16T02:49:07Z</time>
<speed>0.00</speed>
</trkpt>
<trkpt lat="-7.284584" lon="-34.800491">
<ele>18.690001</ele>
<time>2018-10-16T02:54:14Z</time>
<speed>0.00</speed>
</trkpt>
<trkpt lat="-7.284565" lon="-34.800381">
<ele>23.289999</ele>
<time>2018-10-16T02:59:24Z</time>
<speed>0.00</speed>
</trkpt>
</trkseg>
</trk>
<trk>
<name>20181027-195904(5)</name>
<desc>Color:004000ff</desc>
<trkseg>
<trkpt lat="-7.284575" lon="-34.800461">
<ele>16.709999</ele>
<time>2018-10-16T03:04:34Z</time>
<speed>0.00</speed>
</trkpt>
<trkpt lat="-7.284575" lon="-34.800461">
<ele>16.709999</ele>
<time>2018-10-16T03:09:41Z</time>
<speed>0.00</speed>
</trkpt>
<trkpt lat="-7.284619" lon="-34.800449">
<ele>22.389999</ele>
<time>2018-10-16T03:14:48Z</time>
<speed>0.00</speed>
</trkpt>
<trkpt lat="-7.284619" lon="-34.800449">
<ele>22.389999</ele>
<time>2018-10-16T03:19:55Z</time>
<speed>0.00</speed>
</trkpt>
<trkpt lat="-7.284619" lon="-34.800449">
<ele>22.389999</ele>
<time>2018-10-16T03:25:02Z</time>
<speed>0.00</speed>
</trkpt>
<trkpt lat="-7.284619" lon="-34.800449">
<ele>22.389999</ele>
<time>2018-10-16T03:30:09Z</time>
<speed>0.00</speed>
</trkpt>
<trkpt lat="-7.284619" lon="-34.800449">
<ele>22.389999</ele>
<time>2018-10-16T03:35:16Z</time>
<speed>0.00</speed>
</trkpt>
<trkpt lat="-7.284619" lon="-34.800449">
<ele>22.389999</ele>
<time>2018-10-16T03:40:23Z</time>
<speed>0.00</speed>
</trkpt>
<trkpt lat="-7.284571" lon="-34.800461">
<ele>21.000000</ele>
<time>2018-10-16T03:45:30Z</time>
<speed>0.00</speed>
</trkpt>
<trkpt lat="-7.284571" lon="-34.800461">
<ele>21.000000</ele>
<time>2018-10-16T03:50:37Z</time>
<speed>0.00</speed>
</trkpt>
<trkpt lat="-7.284571" lon="-34.800461">
<ele>21.000000</ele>
<time>2018-10-16T03:55:44Z</time>
<speed>0.00</speed>
</trkpt>
<trkpt lat="-7.284576" lon="-34.800419">
<ele>20.350000</ele>
<time>2018-10-16T04:00:55Z</time>
<speed>0.00</speed>
</trkpt>
<trkpt lat="-7.284576" lon="-34.800419">
<ele>20.350000</ele>
<time>2018-10-16T04:06:04Z</time>
<speed>0.00</speed>
</trkpt>
<trkpt lat="-7.284576" lon="-34.800419">
<ele>20.350000</ele>
<time>2018-10-16T04:11:15Z</time>
<speed>0.00</speed>
</trkpt>
<trkpt lat="-7.284576" lon="-34.800419">
<ele>20.350000</ele>
<time>2018-10-16T04:16:27Z</time>
<speed>0.00</speed>
</trkpt>
<trkpt lat="-7.284576" lon="-34.800419">
<ele>20.350000</ele>
<time>2018-10-16T04:21:42Z</time>
<speed>0.00</speed>
</trkpt>
<trkpt lat="-7.284576" lon="-34.800419">
<ele>20.350000</ele>
<time>2018-10-16T04:26:59Z</time>
<speed>0.00</speed>
</trkpt>
<trkpt lat="-7.284576" lon="-34.800419">
<ele>20.350000</ele>
<time>2018-10-16T04:32:18Z</time>
<speed>0.00</speed>
</trkpt>
<trkpt lat="-7.284576" lon="-34.800419">
<ele>20.350000</ele>
<time>2018-10-16T04:37:40Z</time>
<speed>0.00</speed>
</trkpt>
<trkpt lat="-7.284576" lon="-34.800419">
<ele>20.350000</ele>
<time>2018-10-16T04:43:05Z</time>
<speed>0.00</speed>
</trkpt>
<trkpt lat="-7.284576" lon="-34.800419">
<ele>20.350000</ele>
<time>2018-10-16T04:48:34Z</time>
<speed>0.00</speed>
</trkpt>
<trkpt lat="-7.284576" lon="-34.800419">
<ele>20.350000</ele>
<time>2018-10-16T04:54:08Z</time>
<speed>0.00</speed>
</trkpt>
<trkpt lat="-7.284556" lon="-34.800423">
<ele>20.650000</ele>
<time>2018-10-16T04:59:50Z</time>
<speed>0.00</speed>
</trkpt>
<trkpt lat="-7.284536" lon="-34.800453">
<ele>19.150000</ele>
<time>2018-10-16T05:05:08Z</time>
<speed>0.00</speed>
</trkpt>
<trkpt lat="-7.284536" lon="-34.800453">
<ele>19.150000</ele>
<time>2018-10-16T05:10:31Z</time>
<speed>0.00</speed>
</trkpt>
<trkpt lat="-7.284536" lon="-34.800453">
<ele>19.150000</ele>
<time>2018-10-16T05:16:11Z</time>
<speed>0.00</speed>
</trkpt>
</trkseg>
</trk>
<trk>
<name>20181027-195904(6)</name>
<desc>Color:004000ff</desc>
<trkseg>
<trkpt lat="-7.156013" lon="-34.842182">
<ele>50.779999</ele>
<time>2018-10-19T15:53:49Z</time>
<speed>0.00</speed>
</trkpt>
<trkpt lat="-7.156045" lon="-34.842167">
<ele>55.070000</ele>
<time>2018-10-19T15:53:55Z</time>
<speed>0.00</speed>
</trkpt>
<trkpt lat="-7.156104" lon="-34.842159">
<ele>54.129997</ele>
<time>2018-10-19T15:58:58Z</time>
<speed>0.00</speed>
</trkpt>
</trkseg>
</trk>
<trk>
<name>20181027-195904(7)</name>
<desc>Color:004000ff</desc>
<trkseg>
<trkpt lat="-7.156063" lon="-34.842201">
<ele>38.119999</ele>
<time>2018-10-19T16:38:01Z</time>
<speed>0.00</speed>
</trkpt>
<trkpt lat="-7.156081" lon="-34.842197">
<ele>48.809998</ele>
<time>2018-10-19T16:38:07Z</time>
<speed>0.00</speed>
</trkpt>
<trkpt lat="-7.156076" lon="-34.842205">
<ele>56.559998</ele>
<time>2018-10-19T16:43:22Z</time>
<speed>0.09</speed>
</trkpt>
<trkpt lat="-7.156105" lon="-34.842201">
<ele>49.279999</ele>
<time>2018-10-19T16:48:34Z</time>
<speed>0.14</speed>
</trkpt>
<trkpt lat="-7.156051" lon="-34.842152">
<ele>48.829998</ele>
<time>2018-10-19T16:53:46Z</time>
<speed>0.00</speed>
</trkpt>
<trkpt lat="-7.156069" lon="-34.842220">
<ele>53.119999</ele>
<time>2018-10-19T16:58:58Z</time>
<speed>0.08</speed>
</trkpt>
<trkpt lat="-7.156090" lon="-34.842155">
<ele>45.419998</ele>
<time>2018-10-19T17:04:12Z</time>
<speed>0.19</speed>
</trkpt>
<trkpt lat="-7.156070" lon="-34.842136">
<ele>50.669998</ele>
<time>2018-10-19T17:09:22Z</time>
<speed>0.30</speed>
</trkpt>
<trkpt lat="-7.155970" lon="-34.842243">
<ele>81.080002</ele>
<time>2018-10-19T17:14:35Z</time>
<speed>0.00</speed>
</trkpt>
<trkpt lat="-7.156094" lon="-34.842094">
<ele>48.789997</ele>
<time>2018-10-19T17:19:47Z</time>
<speed>0.00</speed>
</trkpt>
<trkpt lat="-7.156093" lon="-34.842186">
<ele>40.160000</ele>
<time>2018-10-19T17:24:58Z</time>
<speed>0.28</speed>
</trkpt>
<trkpt lat="-7.156047" lon="-34.842186">
<ele>68.419998</ele>
<time>2018-10-19T17:30:10Z</time>
<speed>0.00</speed>
</trkpt>
<trkpt lat="-7.156063" lon="-34.842152">
<ele>60.399998</ele>
<time>2018-10-19T17:35:22Z</time>
<speed>0.00</speed>
</trkpt>
<trkpt lat="-7.156130" lon="-34.842182">
<ele>43.349998</ele>
<time>2018-10-19T17:40:34Z</time>
<speed>0.00</speed>
</trkpt>
<trkpt lat="-7.156119" lon="-34.842232">
<ele>55.639999</ele>
<time>2018-10-19T17:45:45Z</time>
<speed>0.00</speed>
</trkpt>
<trkpt lat="-7.156060" lon="-34.842220">
<ele>54.730000</ele>
<time>2018-10-19T17:50:57Z</time>
<speed>0.00</speed>
</trkpt>
<trkpt lat="-7.156011" lon="-34.842106">
<ele>43.619999</ele>
<time>2018-10-19T17:56:12Z</time>
<speed>1.74</speed>
</trkpt>
<trkpt lat="-7.156143" lon="-34.842258">
<ele>46.189999</ele>
<time>2018-10-19T18:01:29Z</time>
<speed>0.00</speed>
</trkpt>
<trkpt lat="-7.156043" lon="-34.842167">
<ele>54.000000</ele>
<time>2018-10-19T18:06:40Z</time>
<speed>0.11</speed>
</trkpt>
<trkpt lat="-7.156131" lon="-34.842278">
<ele>31.420000</ele>
<time>2018-10-19T18:11:49Z</time>
<speed>0.12</speed>
</trkpt>
<trkpt lat="-7.156079" lon="-34.842213">
<ele>45.379997</ele>
<time>2018-10-19T18:17:01Z</time>
<speed>0.00</speed>
</trkpt>
<trkpt lat="-7.156060" lon="-34.842186">
<ele>48.680000</ele>
<time>2018-10-19T18:22:11Z</time>
<speed>0.00</speed>
</trkpt>
<trkpt lat="-7.156079" lon="-34.842201">
<ele>44.270000</ele>
<time>2018-10-19T18:27:22Z</time>
<speed>0.00</speed>
</trkpt>
</trkseg>
</trk>
<trk>
<name>20181027-195904(8)</name>
<desc>Color:004000ff</desc>
<trkseg>
<trkpt lat="-7.156090" lon="-34.842129">
<ele>56.430000</ele>
<time>2018-10-19T18:45:16Z</time>
<speed>0.15</speed>
</trkpt>
<trkpt lat="-7.156090" lon="-34.842117">
<ele>63.239998</ele>
<time>2018-10-19T18:45:21Z</time>
<speed>0.00</speed>
</trkpt>
<trkpt lat="-7.156127" lon="-34.842129">
<ele>51.629997</ele>
<time>2018-10-19T18:50:22Z</time>
<speed>0.13</speed>
</trkpt>
</trkseg>
</trk>
<trk>
<name>20181027-195904(9)</name>
<desc>Color:004000ff</desc>
<trkseg>
<trkpt lat="-7.156090" lon="-34.842175">
<ele>65.720001</ele>
<time>2018-10-19T18:52:47Z</time>
<speed>0.23</speed>
</trkpt>
<trkpt lat="-7.156102" lon="-34.842144">
<ele>45.739998</ele>
<time>2018-10-19T18:52:52Z</time>
<speed>0.00</speed>
</trkpt>
<trkpt lat="-7.156091" lon="-34.842144">
<ele>41.669998</ele>
<time>2018-10-19T18:58:01Z</time>
<speed>0.00</speed>
</trkpt>
<trkpt lat="-7.156124" lon="-34.842068">
<ele>45.360001</ele>
<time>2018-10-19T18:58:40Z</time>
<speed>0.00</speed>
</trkpt>
<trkpt lat="-7.156064" lon="-34.842159">
<ele>40.739998</ele>
<time>2018-10-19T19:03:51Z</time>
<speed>0.00</speed>
</trkpt>
<trkpt lat="-7.156086" lon="-34.842201">
<ele>52.649998</ele>
<time>2018-10-19T19:08:59Z</time>
<speed>0.00</speed>
</trkpt>
<trkpt lat="-7.156085" lon="-34.842175">
<ele>46.480000</ele>
<time>2018-10-19T19:14:07Z</time>
<speed>0.25</speed>
</trkpt>
<trkpt lat="-7.156096" lon="-34.842197">
<ele>59.139999</ele>
<time>2018-10-19T19:19:17Z</time>
<speed>0.00</speed>
</trkpt>
<trkpt lat="-7.156085" lon="-34.842236">
<ele>62.759998</ele>
<time>2018-10-19T19:24:24Z</time>
<speed>0.00</speed>
</trkpt>
<trkpt lat="-7.156074" lon="-34.842102">
<ele>39.669998</ele>
<time>2018-10-19T19:29:29Z</time>
<speed>0.33</speed>
</trkpt>
<trkpt lat="-7.156096" lon="-34.842125">
<ele>32.709999</ele>
<time>2018-10-19T19:34:34Z</time>
<speed>0.19</speed>
</trkpt>
<trkpt lat="-7.156069" lon="-34.842087">
<ele>44.869999</ele>
<time>2018-10-19T19:39:42Z</time>
<speed>0.20</speed>
</trkpt>
<trkpt lat="-7.156066" lon="-34.842125">
<ele>54.449997</ele>
<time>2018-10-19T19:44:48Z</time>
<speed>0.16</speed>
</trkpt>
<trkpt lat="-7.156039" lon="-34.842121">
<ele>53.849998</ele>
<time>2018-10-19T19:49:54Z</time>
<speed>0.42</speed>
</trkpt>
<trkpt lat="-7.156016" lon="-34.842113">
<ele>49.399998</ele>
<time>2018-10-19T19:54:59Z</time>
<speed>0.18</speed>
</trkpt>
<trkpt lat="-7.155975" lon="-34.842037">
<ele>71.290001</ele>
<time>2018-10-19T20:00:05Z</time>
<speed>0.16</speed>
</trkpt>
<trkpt lat="-7.156100" lon="-34.842339">
<ele>36.750000</ele>
<time>2018-10-19T20:05:13Z</time>
<speed>0.00</speed>
</trkpt>
<trkpt lat="-7.156035" lon="-34.842197">
<ele>48.070000</ele>
<time>2018-10-19T20:10:19Z</time>
<speed>0.29</speed>
</trkpt>
<trkpt lat="-7.156098" lon="-34.842148">
<ele>46.809998</ele>
<time>2018-10-19T20:15:25Z</time>
<speed>0.00</speed>
</trkpt>
<trkpt lat="-7.156101" lon="-34.842098">
<ele>64.320000</ele>
<time>2018-10-19T20:20:29Z</time>
<speed>0.21</speed>
</trkpt>
<trkpt lat="-7.156168" lon="-34.842255">
<ele>33.139999</ele>
<time>2018-10-19T20:25:35Z</time>
<speed>0.35</speed>
</trkpt>
<trkpt lat="-7.156137" lon="-34.842228">
<ele>55.799999</ele>
<time>2018-10-19T20:30:41Z</time>
<speed>0.00</speed>
</trkpt>
<trkpt lat="-7.156127" lon="-34.842125">
<ele>48.689999</ele>
<time>2018-10-19T20:35:47Z</time>
<speed>0.00</speed>
</trkpt>
<trkpt lat="-7.156079" lon="-34.842155">
<ele>44.009998</ele>
<time>2018-10-19T20:40:52Z</time>
<speed>0.00</speed>
</trkpt>
<trkpt lat="-7.156135" lon="-34.842236">
<ele>46.899998</ele>
<time>2018-10-19T20:45:58Z</time>
<speed>0.00</speed>
</trkpt>
<trkpt lat="-7.156061" lon="-34.842110">
<ele>37.590000</ele>
<time>2018-10-19T20:51:03Z</time>
<speed>0.00</speed>
</trkpt>
<trkpt lat="-7.156081" lon="-34.842148">
<ele>32.630001</ele>
<time>2018-10-19T20:56:09Z</time>
<speed>0.00</speed>
</trkpt>
<trkpt lat="-7.156087" lon="-34.842236">
<ele>28.799999</ele>
<time>2018-10-19T21:01:15Z</time>
<speed>0.00</speed>
</trkpt>
<trkpt lat="-7.156112" lon="-34.842373">
<ele>37.169998</ele>
<time>2018-10-19T21:06:22Z</time>
<speed>0.00</speed>
</trkpt>
<trkpt lat="-7.156063" lon="-34.842335">
<ele>52.020000</ele>
<time>2018-10-19T21:11:27Z</time>
<speed>0.00</speed>
</trkpt>
<trkpt lat="-7.156083" lon="-34.842232">
<ele>45.079998</ele>
<time>2018-10-19T21:16:34Z</time>
<speed>0.00</speed>
</trkpt>
<trkpt lat="-7.156282" lon="-34.842129">
<ele>72.019997</ele>
<time>2018-10-19T21:21:42Z</time>
<speed>0.00</speed>
</trkpt>
<trkpt lat="-7.156075" lon="-34.842194">
<ele>48.730000</ele>
<time>2018-10-19T21:26:47Z</time>
<speed>0.00</speed>
</trkpt>
<trkpt lat="-7.156083" lon="-34.842262">
<ele>43.649998</ele>
<time>2018-10-19T21:31:51Z</time>
<speed>0.00</speed>
</trkpt>
<trkpt lat="-7.156086" lon="-34.842190">
<ele>66.879997</ele>
<time>2018-10-19T21:36:58Z</time>
<speed>0.00</speed>
</trkpt>
<trkpt lat="-7.156071" lon="-34.842262">
<ele>21.289999</ele>
<time>2018-10-19T21:42:04Z</time>
<speed>0.37</speed>
</trkpt>
<trkpt lat="-7.156051" lon="-34.842163">
<ele>40.059998</ele>
<time>2018-10-19T21:47:11Z</time>
<speed>0.00</speed>
</trkpt>
<trkpt lat="-7.156023" lon="-34.842312">
<ele>62.180000</ele>
<time>2018-10-19T21:52:18Z</time>
<speed>0.00</speed>
</trkpt>
<trkpt lat="-7.156030" lon="-34.842514">
<ele>-8.440000</ele>
<time>2018-10-19T21:57:26Z</time>
<speed>0.00</speed>
</trkpt>
<trkpt lat="-7.155941" lon="-34.842079">
<ele>74.790001</ele>
<time>2018-10-19T22:02:39Z</time>
<speed>0.00</speed>
</trkpt>
<trkpt lat="-7.156036" lon="-34.842041">
<ele>49.610001</ele>
<time>2018-10-19T22:07:46Z</time>
<speed>0.00</speed>
</trkpt>
<trkpt lat="-7.156037" lon="-34.842140">
<ele>45.910000</ele>
<time>2018-10-19T22:12:52Z</time>
<speed>0.00</speed>
</trkpt>
<trkpt lat="-7.156051" lon="-34.842133">
<ele>58.789997</ele>
<time>2018-10-19T22:17:58Z</time>
<speed>0.00</speed>
</trkpt>
<trkpt lat="-7.156059" lon="-34.842159">
<ele>18.039999</ele>
<time>2018-10-19T22:23:05Z</time>
<speed>0.00</speed>
</trkpt>
<trkpt lat="-7.155997" lon="-34.842144">
<ele>67.729996</ele>
<time>2018-10-19T22:28:12Z</time>
<speed>0.00</speed>
</trkpt>
<trkpt lat="-7.156001" lon="-34.841755">
<ele>56.930000</ele>
<time>2018-10-19T22:33:20Z</time>
<speed>0.00</speed>
</trkpt>
<trkpt lat="-7.156044" lon="-34.841908">
<ele>47.149998</ele>
<time>2018-10-19T22:38:26Z</time>
<speed>0.00</speed>
</trkpt>
<trkpt lat="-7.156021" lon="-34.842342">
<ele>34.270000</ele>
<time>2018-10-19T22:43:41Z</time>
<speed>1.53</speed>
</trkpt>
<trkpt lat="-7.155968" lon="-34.842182">
<ele>101.909996</ele>
<time>2018-10-19T22:48:47Z</time>
<speed>0.00</speed>
</trkpt>
<trkpt lat="-7.155914" lon="-34.842182">
<ele>89.869995</ele>
<time>2018-10-19T22:54:15Z</time>
<speed>0.25</speed>
</trkpt>
<trkpt lat="-7.156181" lon="-34.842213">
<ele>12.719999</ele>
<time>2018-10-19T22:59:22Z</time>
<speed>0.00</speed>
</trkpt>
<trkpt lat="-7.156009" lon="-34.842060">
<ele>51.139999</ele>
<time>2018-10-19T23:05:03Z</time>
<speed>0.20</speed>
</trkpt>
<trkpt lat="-7.155990" lon="-34.842133">
<ele>40.040001</ele>
<time>2018-10-19T23:10:47Z</time>
<speed>0.11</speed>
</trkpt>
<trkpt lat="-7.155931" lon="-34.842178">
<ele>39.349998</ele>
<time>2018-10-19T23:15:53Z</time>
<speed>0.01</speed>
</trkpt>
<trkpt lat="-7.156037" lon="-34.842125">
<ele>28.889999</ele>
<time>2018-10-19T23:20:59Z</time>
<speed>0.00</speed>
</trkpt>
<trkpt lat="-7.155998" lon="-34.842152">
<ele>44.320000</ele>
<time>2018-10-19T23:26:05Z</time>
<speed>0.00</speed>
</trkpt>
<trkpt lat="-7.155982" lon="-34.842216">
<ele>42.910000</ele>
<time>2018-10-19T23:31:11Z</time>
<speed>0.00</speed>
</trkpt>
<trkpt lat="-7.155888" lon="-34.842312">
<ele>63.529999</ele>
<time>2018-10-19T23:36:19Z</time>
<speed>0.00</speed>
</trkpt>
<trkpt lat="-7.156024" lon="-34.842251">
<ele>40.020000</ele>
<time>2018-10-19T23:41:25Z</time>
<speed>0.00</speed>
</trkpt>
<trkpt lat="-7.155919" lon="-34.842056">
<ele>55.149998</ele>
<time>2018-10-19T23:46:31Z</time>
<speed>0.00</speed>
</trkpt>
<trkpt lat="-7.155962" lon="-34.842102">
<ele>52.919998</ele>
<time>2018-10-19T23:51:39Z</time>
<speed>0.00</speed>
</trkpt>
<trkpt lat="-7.155995" lon="-34.842148">
<ele>48.549999</ele>
<time>2018-10-19T23:56:45Z</time>
<speed>0.00</speed>
</trkpt>
<trkpt lat="-7.156012" lon="-34.842186">
<ele>49.200001</ele>
<time>2018-10-20T00:01:54Z</time>
<speed>0.20</speed>
</trkpt>
<trkpt lat="-7.156022" lon="-34.842068">
<ele>54.980000</ele>
<time>2018-10-20T00:07:01Z</time>
<speed>0.00</speed>
</trkpt>
<trkpt lat="-7.155914" lon="-34.842270">
<ele>53.149998</ele>
<time>2018-10-20T00:12:07Z</time>
<speed>0.00</speed>
</trkpt>
<trkpt lat="-7.156024" lon="-34.842323">
<ele>17.730000</ele>
<time>2018-10-20T00:17:13Z</time>
<speed>0.00</speed>
</trkpt>
<trkpt lat="-7.155995" lon="-34.842209">
<ele>42.290001</ele>
<time>2018-10-20T00:22:19Z</time>
<speed>0.00</speed>
</trkpt>
<trkpt lat="-7.156010" lon="-34.842121">
<ele>38.649998</ele>
<time>2018-10-20T00:27:25Z</time>
<speed>0.00</speed>
</trkpt>
<trkpt lat="-7.156060" lon="-34.842274">
<ele>43.549999</ele>
<time>2018-10-20T00:32:31Z</time>
<speed>0.10</speed>
</trkpt>
<trkpt lat="-7.156054" lon="-34.842163">
<ele>37.230000</ele>
<time>2018-10-20T00:37:37Z</time>
<speed>0.00</speed>
</trkpt>
<trkpt lat="-7.155872" lon="-34.842220">
<ele>49.389999</ele>
<time>2018-10-20T00:42:43Z</time>
<speed>0.00</speed>
</trkpt>
<trkpt lat="-7.156022" lon="-34.842236">
<ele>40.680000</ele>
<time>2018-10-20T00:47:48Z</time>
<speed>0.00</speed>
</trkpt>
<trkpt lat="-7.156001" lon="-34.842171">
<ele>48.799999</ele>
<time>2018-10-20T00:52:52Z</time>
<speed>0.07</speed>
</trkpt>
<trkpt lat="-7.156020" lon="-34.842194">
<ele>37.779999</ele>
<time>2018-10-20T00:57:56Z</time>
<speed>0.00</speed>
</trkpt>
<trkpt lat="-7.155899" lon="-34.842335">
<ele>50.980000</ele>
<time>2018-10-20T01:03:06Z</time>
<speed>0.00</speed>
</trkpt>
<trkpt lat="-7.155929" lon="-34.842274">
<ele>48.219997</ele>
<time>2018-10-20T01:08:13Z</time>
<speed>0.00</speed>
</trkpt>
<trkpt lat="-7.156062" lon="-34.842041">
<ele>-20.580000</ele>
<time>2018-10-20T01:13:19Z</time>
<speed>0.00</speed>
</trkpt>
<trkpt lat="-7.156139" lon="-34.842499">
<ele>54.389999</ele>
<time>2018-10-20T01:18:25Z</time>
<speed>0.00</speed>
</trkpt>
<trkpt lat="-7.156065" lon="-34.842175">
<ele>32.309998</ele>
<time>2018-10-20T01:23:30Z</time>
<speed>0.00</speed>
</trkpt>
<trkpt lat="-7.156050" lon="-34.842186">
<ele>87.900002</ele>
<time>2018-10-20T01:28:35Z</time>
<speed>0.00</speed>
</trkpt>
<trkpt lat="-7.156045" lon="-34.842110">
<ele>61.939999</ele>
<time>2018-10-20T01:33:41Z</time>
<speed>0.00</speed>
</trkpt>
<trkpt lat="-7.156042" lon="-34.842224">
<ele>34.779999</ele>
<time>2018-10-20T01:38:46Z</time>
<speed>0.00</speed>
</trkpt>
<trkpt lat="-7.156182" lon="-34.842442">
<ele>43.290001</ele>
<time>2018-10-20T01:44:01Z</time>
<speed>0.30</speed>
</trkpt>
<trkpt lat="-7.156092" lon="-34.842247">
<ele>11.040000</ele>
<time>2018-10-20T01:49:07Z</time>
<speed>0.00</speed>
</trkpt>
<trkpt lat="-7.155969" lon="-34.842331">
<ele>82.580002</ele>
<time>2018-10-20T01:54:13Z</time>
<speed>0.00</speed>
</trkpt>
<trkpt lat="-7.155986" lon="-34.842197">
<ele>57.480000</ele>
<time>2018-10-20T01:59:18Z</time>
<speed>0.00</speed>
</trkpt>
<trkpt lat="-7.156007" lon="-34.842194">
<ele>52.899998</ele>
<time>2018-10-20T02:04:56Z</time>
<speed>0.12</speed>
</trkpt>
<trkpt lat="-7.155985" lon="-34.842098">
<ele>51.639999</ele>
<time>2018-10-20T02:10:01Z</time>
<speed>0.15</speed>
</trkpt>
<trkpt lat="-7.155985" lon="-34.842136">
<ele>29.910000</ele>
<time>2018-10-20T02:15:06Z</time>
<speed>0.00</speed>
</trkpt>
<trkpt lat="-7.156026" lon="-34.842197">
<ele>43.709999</ele>
<time>2018-10-20T02:20:10Z</time>
<speed>0.11</speed>
</trkpt>
<trkpt lat="-7.156017" lon="-34.842098">
<ele>50.660000</ele>
<time>2018-10-20T02:25:15Z</time>
<speed>0.19</speed>
</trkpt>
<trkpt lat="-7.155984" lon="-34.842205">
<ele>34.619999</ele>
<time>2018-10-20T02:30:20Z</time>
<speed>0.00</speed>
</trkpt>
<trkpt lat="-7.156003" lon="-34.842182">
<ele>43.040001</ele>
<time>2018-10-20T02:35:23Z</time>
<speed>0.15</speed>
</trkpt>
<trkpt lat="-7.156003" lon="-34.842224">
<ele>39.770000</ele>
<time>2018-10-20T02:40:27Z</time>
<speed>0.13</speed>
</trkpt>
<trkpt lat="-7.156018" lon="-34.842136">
<ele>55.789997</ele>
<time>2018-10-20T02:45:31Z</time>
<speed>0.10</speed>
</trkpt>
<trkpt lat="-7.156124" lon="-34.842342">
<ele>55.189999</ele>
<time>2018-10-20T02:50:37Z</time>
<speed>0.00</speed>
</trkpt>
<trkpt lat="-7.156109" lon="-34.842213">
<ele>47.770000</ele>
<time>2018-10-20T02:55:42Z</time>
<speed>0.39</speed>
</trkpt>
</trkseg>
</trk>
<trk>
<name>20181027-195904(10)</name>
<desc>Color:004000ff</desc>
<trkseg>
<trkpt lat="-7.155951" lon="-34.842129">
<ele>60.859997</ele>
<time>2018-10-20T03:00:49Z</time>
<speed>0.00</speed>
</trkpt>
<trkpt lat="-7.156007" lon="-34.842205">
<ele>37.169998</ele>
<time>2018-10-20T03:05:54Z</time>
<speed>0.00</speed>
</trkpt>
<trkpt lat="-7.156016" lon="-34.842159">
<ele>56.709999</ele>
<time>2018-10-20T03:10:57Z</time>
<speed>0.15</speed>
</trkpt>
<trkpt lat="-7.156015" lon="-34.842133">
<ele>48.570000</ele>
<time>2018-10-20T03:16:01Z</time>
<speed>0.09</speed>
</trkpt>
<trkpt lat="-7.156014" lon="-34.842186">
<ele>61.899998</ele>
<time>2018-10-20T03:21:06Z</time>
<speed>0.00</speed>
</trkpt>
<trkpt lat="-7.155991" lon="-34.842175">
<ele>54.469997</ele>
<time>2018-10-20T03:26:11Z</time>
<speed>0.00</speed>
</trkpt>
<trkpt lat="-7.155986" lon="-34.842167">
<ele>49.259998</ele>
<time>2018-10-20T03:31:16Z</time>
<speed>0.00</speed>
</trkpt>
<trkpt lat="-7.155972" lon="-34.842129">
<ele>58.629997</ele>
<time>2018-10-20T03:36:20Z</time>
<speed>0.33</speed>
</trkpt>
<trkpt lat="-7.156031" lon="-34.842140">
<ele>66.610001</ele>
<time>2018-10-20T03:41:25Z</time>
<speed>0.00</speed>
</trkpt>
<trkpt lat="-7.155949" lon="-34.842098">
<ele>56.959999</ele>
<time>2018-10-20T03:46:30Z</time>
<speed>0.25</speed>
</trkpt>
<trkpt lat="-7.156005" lon="-34.842243">
<ele>30.469999</ele>
<time>2018-10-20T03:51:35Z</time>
<speed>0.00</speed>
</trkpt>
<trkpt lat="-7.156083" lon="-34.842247">
<ele>33.419998</ele>
<time>2018-10-20T03:56:41Z</time>
<speed>0.00</speed>
</trkpt>
<trkpt lat="-7.156040" lon="-34.842274">
<ele>13.179999</ele>
<time>2018-10-20T04:01:49Z</time>
<speed>0.08</speed>
</trkpt>
<trkpt lat="-7.156043" lon="-34.842133">
<ele>63.359997</ele>
<time>2018-10-20T04:06:55Z</time>
<speed>0.00</speed>
</trkpt>
<trkpt lat="-7.156017" lon="-34.842163">
<ele>54.980000</ele>
<time>2018-10-20T04:12:02Z</time>
<speed>0.00</speed>
</trkpt>
<trkpt lat="-7.156097" lon="-34.842182">
<ele>22.209999</ele>
<time>2018-10-20T04:17:10Z</time>
<speed>0.13</speed>
</trkpt>
<trkpt lat="-7.156136" lon="-34.842319">
<ele>-9.760000</ele>
<time>2018-10-20T04:22:18Z</time>
<speed>0.00</speed>
</trkpt>
<trkpt lat="-7.156026" lon="-34.842129">
<ele>41.759998</ele>
<time>2018-10-20T04:27:26Z</time>
<speed>0.00</speed>
</trkpt>
<trkpt lat="-7.156152" lon="-34.842308">
<ele>-40.480000</ele>
<time>2018-10-20T04:32:36Z</time>
<speed>0.00</speed>
</trkpt>
<trkpt lat="-7.155976" lon="-34.842091">
<ele>68.080002</ele>
<time>2018-10-20T04:37:41Z</time>
<speed>0.12</speed>
</trkpt>
<trkpt lat="-7.155953" lon="-34.842102">
<ele>58.959999</ele>
<time>2018-10-20T04:42:47Z</time>
<speed>0.00</speed>
</trkpt>
<trkpt lat="-7.156049" lon="-34.842163">
<ele>20.449999</ele>
<time>2018-10-20T04:48:03Z</time>
<speed>0.12</speed>
</trkpt>
<trkpt lat="-7.155983" lon="-34.842190">
<ele>39.340000</ele>
<time>2018-10-20T04:53:15Z</time>
<speed>0.42</speed>
</trkpt>
<trkpt lat="-7.156063" lon="-34.842342">
<ele>7.320000</ele>
<time>2018-10-20T04:58:23Z</time>
<speed>0.00</speed>
</trkpt>
<trkpt lat="-7.155954" lon="-34.842167">
<ele>10.010000</ele>
<time>2018-10-20T05:03:39Z</time>
<speed>0.24</speed>
</trkpt>
<trkpt lat="-7.156048" lon="-34.842258">
<ele>33.840000</ele>
<time>2018-10-20T05:08:46Z</time>
<speed>0.00</speed>
</trkpt>
<trkpt lat="-7.156063" lon="-34.842323">
<ele>12.670000</ele>
<time>2018-10-20T05:13:54Z</time>
<speed>0.00</speed>
</trkpt>
<trkpt lat="-7.156096" lon="-34.842182">
<ele>-22.359999</ele>
<time>2018-10-20T05:19:00Z</time>
<speed>0.00</speed>
</trkpt>
<trkpt lat="-7.156023" lon="-34.842327">
<ele>-9.460000</ele>
<time>2018-10-20T05:24:07Z</time>
<speed>0.00</speed>
</trkpt>
<trkpt lat="-7.155983" lon="-34.842144">
<ele>1.460000</ele>
<time>2018-10-20T05:29:14Z</time>
<speed>0.00</speed>
</trkpt>
<trkpt lat="-7.156010" lon="-34.842133">
<ele>45.559998</ele>
<time>2018-10-20T05:34:26Z</time>
<speed>0.00</speed>
</trkpt>
<trkpt lat="-7.156034" lon="-34.842281">
<ele>86.589996</ele>
<time>2018-10-20T05:39:37Z</time>
<speed>0.00</speed>
</trkpt>
<trkpt lat="-7.155947" lon="-34.842072">
<ele>277.410004</ele>
<time>2018-10-20T05:44:48Z</time>
<speed>0.00</speed>
</trkpt>
<trkpt lat="-7.156107" lon="-34.842152">
<ele>202.369995</ele>
<time>2018-10-20T05:49:59Z</time>
<speed>0.00</speed>
</trkpt>
<trkpt lat="-7.156018" lon="-34.842224">
<ele>67.869995</ele>
<time>2018-10-20T05:55:10Z</time>
<speed>0.05</speed>
</trkpt>
<trkpt lat="-7.156091" lon="-34.842194">
<ele>53.959999</ele>
<time>2018-10-20T06:00:51Z</time>
<speed>0.00</speed>
</trkpt>
<trkpt lat="-7.155975" lon="-34.842178">
<ele>57.369999</ele>
<time>2018-10-20T06:06:35Z</time>
<speed>0.13</speed>
</trkpt>
<trkpt lat="-7.155922" lon="-34.842152">
<ele>62.489998</ele>
<time>2018-10-20T06:11:40Z</time>
<speed>0.11</speed>
</trkpt>
<trkpt lat="-7.156021" lon="-34.842163">
<ele>41.009998</ele>
<time>2018-10-20T06:16:45Z</time>
<speed>0.00</speed>
</trkpt>
<trkpt lat="-7.155989" lon="-34.842171">
<ele>57.469997</ele>
<time>2018-10-20T06:21:49Z</time>
<speed>0.15</speed>
</trkpt>
<trkpt lat="-7.156040" lon="-34.842243">
<ele>26.260000</ele>
<time>2018-10-20T06:26:54Z</time>
<speed>0.00</speed>
</trkpt>
<trkpt lat="-7.156016" lon="-34.842175">
<ele>45.360001</ele>
<time>2018-10-20T06:31:57Z</time>
<speed>0.15</speed>
</trkpt>
<trkpt lat="-7.155981" lon="-34.842140">
<ele>52.480000</ele>
<time>2018-10-20T06:37:00Z</time>
<speed>0.00</speed>
</trkpt>
<trkpt lat="-7.156072" lon="-34.842209">
<ele>26.019999</ele>
<time>2018-10-20T06:42:04Z</time>
<speed>0.06</speed>
</trkpt>
<trkpt lat="-7.155977" lon="-34.842178">
<ele>56.869999</ele>
<time>2018-10-20T06:47:06Z</time>
<speed>0.43</speed>
</trkpt>
<trkpt lat="-7.155998" lon="-34.842205">
<ele>47.419998</ele>
<time>2018-10-20T06:52:11Z</time>
<speed>0.16</speed>
</trkpt>
<trkpt lat="-7.156009" lon="-34.842194">
<ele>39.230000</ele>
<time>2018-10-20T06:57:15Z</time>
<speed>0.38</speed>
</trkpt>
<trkpt lat="-7.156042" lon="-34.842178">
<ele>47.379997</ele>
<time>2018-10-20T07:02:22Z</time>
<speed>0.39</speed>
</trkpt>
<trkpt lat="-7.155969" lon="-34.842102">
<ele>49.020000</ele>
<time>2018-10-20T07:07:28Z</time>
<speed>0.00</speed>
</trkpt>
<trkpt lat="-7.156100" lon="-34.842163">
<ele>45.969997</ele>
<time>2018-10-20T07:12:32Z</time>
<speed>0.00</speed>
</trkpt>
<trkpt lat="-7.156105" lon="-34.842251">
<ele>32.809998</ele>
<time>2018-10-20T07:17:38Z</time>
<speed>0.00</speed>
</trkpt>
<trkpt lat="-7.156129" lon="-34.842220">
<ele>25.849998</ele>
<time>2018-10-20T07:22:44Z</time>
<speed>0.00</speed>
</trkpt>
<trkpt lat="-7.156005" lon="-34.842091">
<ele>51.379997</ele>
<time>2018-10-20T07:27:49Z</time>
<speed>0.00</speed>
</trkpt>
<trkpt lat="-7.155993" lon="-34.842091">
<ele>52.449997</ele>
<time>2018-10-20T07:32:54Z</time>
<speed>0.00</speed>
</trkpt>
<trkpt lat="-7.156023" lon="-34.842167">
<ele>43.680000</ele>
<time>2018-10-20T07:37:57Z</time>
<speed>0.30</speed>
</trkpt>
<trkpt lat="-7.156155" lon="-34.842243">
<ele>45.139999</ele>
<time>2018-10-20T07:43:06Z</time>
<speed>0.00</speed>
</trkpt>
<trkpt lat="-7.156001" lon="-34.842121">
<ele>48.750000</ele>
<time>2018-10-20T07:48:13Z</time>
<speed>0.00</speed>
</trkpt>
<trkpt lat="-7.156034" lon="-34.842232">
<ele>35.049999</ele>
<time>2018-10-20T07:53:20Z</time>
<speed>0.00</speed>
</trkpt>
<trkpt lat="-7.156062" lon="-34.842220">
<ele>42.079998</ele>
<time>2018-10-20T07:58:26Z</time>
<speed>0.00</speed>
</trkpt>
<trkpt lat="-7.155886" lon="-34.842125">
<ele>71.400002</ele>
<time>2018-10-20T08:03:39Z</time>
<speed>0.00</speed>
</trkpt>
<trkpt lat="-7.155978" lon="-34.842018">
<ele>125.269997</ele>
<time>2018-10-20T08:08:47Z</time>
<speed>0.00</speed>
</trkpt>
<trkpt lat="-7.156001" lon="-34.842072">
<ele>84.199997</ele>
<time>2018-10-20T08:13:56Z</time>
<speed>0.00</speed>
</trkpt>
<trkpt lat="-7.156069" lon="-34.842232">
<ele>18.320000</ele>
<time>2018-10-20T08:19:06Z</time>
<speed>0.00</speed>
</trkpt>
<trkpt lat="-7.156263" lon="-34.842476">
<ele>-31.539999</ele>
<time>2018-10-20T08:24:21Z</time>
<speed>0.00</speed>
</trkpt>
<trkpt lat="-7.156081" lon="-34.842182">
<ele>43.860001</ele>
<time>2018-10-20T08:29:32Z</time>
<speed>0.00</speed>
</trkpt>
<trkpt lat="-7.156057" lon="-34.842236">
<ele>44.009998</ele>
<time>2018-10-20T08:34:41Z</time>
<speed>0.00</speed>
</trkpt>
<trkpt lat="-7.156030" lon="-34.842190">
<ele>16.139999</ele>
<time>2018-10-20T08:39:49Z</time>
<speed>0.00</speed>
</trkpt>
<trkpt lat="-7.155990" lon="-34.842186">
<ele>54.410000</ele>
<time>2018-10-20T08:44:58Z</time>
<speed>0.00</speed>
</trkpt>
<trkpt lat="-7.156029" lon="-34.842186">
<ele>50.509998</ele>
<time>2018-10-20T08:50:07Z</time>
<speed>0.00</speed>
</trkpt>
<trkpt lat="-7.156060" lon="-34.842255">
<ele>3.720000</ele>
<time>2018-10-20T08:55:20Z</time>
<speed>0.00</speed>
</trkpt>
<trkpt lat="-7.155741" lon="-34.842075">
<ele>52.639999</ele>
<time>2018-10-20T09:00:28Z</time>
<speed>0.00</speed>
</trkpt>
<trkpt lat="-7.155864" lon="-34.841869">
<ele>206.269989</ele>
<time>2018-10-20T09:05:36Z</time>
<speed>0.50</speed>
</trkpt>
<trkpt lat="-7.156056" lon="-34.842308">
<ele>46.299999</ele>
<time>2018-10-20T09:11:01Z</time>
<speed>0.01</speed>
</trkpt>
<trkpt lat="-7.156085" lon="-34.842300">
<ele>34.989998</ele>
<time>2018-10-20T09:16:07Z</time>
<speed>0.00</speed>
</trkpt>
<trkpt lat="-7.156068" lon="-34.842312">
<ele>37.610001</ele>
<time>2018-10-20T09:21:11Z</time>
<speed>0.00</speed>
</trkpt>
<trkpt lat="-7.156036" lon="-34.842197">
<ele>39.989998</ele>
<time>2018-10-20T09:26:15Z</time>
<speed>0.25</speed>
</trkpt>
<trkpt lat="-7.156078" lon="-34.842251">
<ele>40.169998</ele>
<time>2018-10-20T09:31:19Z</time>
<speed>0.00</speed>
</trkpt>
<trkpt lat="-7.156036" lon="-34.842152">
<ele>44.770000</ele>
<time>2018-10-20T09:36:23Z</time>
<speed>0.12</speed>
</trkpt>
<trkpt lat="-7.156005" lon="-34.842224">
<ele>47.520000</ele>
<time>2018-10-20T09:41:26Z</time>
<speed>0.00</speed>
</trkpt>
<trkpt lat="-7.156059" lon="-34.842392">
<ele>35.439999</ele>
<time>2018-10-20T09:46:30Z</time>
<speed>0.00</speed>
</trkpt>
<trkpt lat="-7.156005" lon="-34.842194">
<ele>49.200001</ele>
<time>2018-10-20T09:51:33Z</time>
<speed>0.18</speed>
</trkpt>
<trkpt lat="-7.156085" lon="-34.842247">
<ele>48.389999</ele>
<time>2018-10-20T09:56:36Z</time>
<speed>0.34</speed>
</trkpt>
<trkpt lat="-7.156081" lon="-34.842293">
<ele>36.389999</ele>
<time>2018-10-20T10:01:41Z</time>
<speed>0.19</speed>
</trkpt>
<trkpt lat="-7.156056" lon="-34.842289">
<ele>42.730000</ele>
<time>2018-10-20T10:06:45Z</time>
<speed>0.00</speed>
</trkpt>
<trkpt lat="-7.156047" lon="-34.842251">
<ele>36.770000</ele>
<time>2018-10-20T10:11:51Z</time>
<speed>0.00</speed>
</trkpt>
<trkpt lat="-7.155976" lon="-34.842216">
<ele>60.539997</ele>
<time>2018-10-20T10:16:54Z</time>
<speed>0.36</speed>
</trkpt>
<trkpt lat="-7.156055" lon="-34.842266">
<ele>26.910000</ele>
<time>2018-10-20T10:21:59Z</time>
<speed>0.00</speed>
</trkpt>
<trkpt lat="-7.156242" lon="-34.842312">
<ele>23.059999</ele>
<time>2018-10-20T10:27:04Z</time>
<speed>0.00</speed>
</trkpt>
<trkpt lat="-7.155960" lon="-34.842121">
<ele>44.099998</ele>
<time>2018-10-20T10:32:10Z</time>
<speed>0.00</speed>
</trkpt>
<trkpt lat="-7.155995" lon="-34.842094">
<ele>32.579998</ele>
<time>2018-10-20T10:37:16Z</time>
<speed>0.00</speed>
</trkpt>
<trkpt lat="-7.156061" lon="-34.842117">
<ele>33.079998</ele>
<time>2018-10-20T10:42:22Z</time>
<speed>0.00</speed>
</trkpt>
<trkpt lat="-7.155705" lon="-34.841759">
<ele>81.860001</ele>
<time>2018-10-20T10:47:28Z</time>
<speed>0.00</speed>
</trkpt>
<trkpt lat="-7.156045" lon="-34.842270">
<ele>34.279999</ele>
<time>2018-10-20T10:52:33Z</time>
<speed>2.20</speed>
</trkpt>
<trkpt lat="-7.155705" lon="-34.841820">
<ele>69.500000</ele>
<time>2018-10-20T10:57:38Z</time>
<speed>0.00</speed>
</trkpt>
<trkpt lat="-7.156115" lon="-34.842274">
<ele>38.969997</ele>
<time>2018-10-20T11:03:04Z</time>
<speed>0.00</speed>
</trkpt>
<trkpt lat="-7.155981" lon="-34.842163">
<ele>34.399998</ele>
<time>2018-10-20T11:08:09Z</time>
<speed>1.10</speed>
</trkpt>
<trkpt lat="-7.155874" lon="-34.841873">
<ele>54.020000</ele>
<time>2018-10-20T11:13:19Z</time>
<speed>0.00</speed>
</trkpt>
<trkpt lat="-7.156115" lon="-34.842117">
<ele>18.119999</ele>
<time>2018-10-20T11:18:25Z</time>
<speed>0.00</speed>
</trkpt>
<trkpt lat="-7.155879" lon="-34.841839">
<ele>70.059998</ele>
<time>2018-10-20T11:23:35Z</time>
<speed>0.00</speed>
</trkpt>
<trkpt lat="-7.155892" lon="-34.841797">
<ele>60.049999</ele>
<time>2018-10-20T11:28:45Z</time>
<speed>0.20</speed>
</trkpt>
<trkpt lat="-7.156055" lon="-34.842525">
<ele>43.379997</ele>
<time>2018-10-20T11:33:53Z</time>
<speed>1.47</speed>
</trkpt>
<trkpt lat="-7.156056" lon="-34.842171">
<ele>31.439999</ele>
<time>2018-10-20T11:38:59Z</time>
<speed>0.00</speed>
</trkpt>
<trkpt lat="-7.155982" lon="-34.842289">
<ele>34.709999</ele>
<time>2018-10-20T11:44:12Z</time>
<speed>0.41</speed>
</trkpt>
<trkpt lat="-7.156000" lon="-34.842056">
<ele>7.950000</ele>
<time>2018-10-20T11:49:26Z</time>
<speed>0.00</speed>
</trkpt>
<trkpt lat="-7.156089" lon="-34.841946">
<ele>9.270000</ele>
<time>2018-10-20T11:54:31Z</time>
<speed>7.62</speed>
</trkpt>
<trkpt lat="-7.156039" lon="-34.842201">
<ele>32.040001</ele>
<time>2018-10-20T12:00:02Z</time>
<speed>0.06</speed>
</trkpt>
<trkpt lat="-7.156030" lon="-34.842342">
<ele>21.070000</ele>
<time>2018-10-20T12:05:06Z</time>
<speed>0.23</speed>
</trkpt>
<trkpt lat="-7.156035" lon="-34.842190">
<ele>18.709999</ele>
<time>2018-10-20T12:10:14Z</time>
<speed>0.26</speed>
</trkpt>
<trkpt lat="-7.156063" lon="-34.842205">
<ele>13.360000</ele>
<time>2018-10-20T12:15:19Z</time>
<speed>0.19</speed>
</trkpt>
<trkpt lat="-7.156013" lon="-34.842224">
<ele>37.230000</ele>
<time>2018-10-20T12:20:23Z</time>
<speed>0.00</speed>
</trkpt>
<trkpt lat="-7.155970" lon="-34.842136">
<ele>35.500000</ele>
<time>2018-10-20T12:25:27Z</time>
<speed>0.00</speed>
</trkpt>
<trkpt lat="-7.156022" lon="-34.842228">
<ele>33.980000</ele>
<time>2018-10-20T12:30:30Z</time>
<speed>0.12</speed>
</trkpt>
<trkpt lat="-7.155973" lon="-34.842052">
<ele>47.139999</ele>
<time>2018-10-20T12:35:32Z</time>
<speed>0.22</speed>
</trkpt>
<trkpt lat="-7.156038" lon="-34.842171">
<ele>34.290001</ele>
<time>2018-10-20T12:40:37Z</time>
<speed>0.12</speed>
</trkpt>
<trkpt lat="-7.156065" lon="-34.842243">
<ele>29.340000</ele>
<time>2018-10-20T12:45:41Z</time>
<speed>0.00</speed>
</trkpt>
<trkpt lat="-7.156051" lon="-34.842144">
<ele>30.109999</ele>
<time>2018-10-20T12:50:44Z</time>
<speed>0.00</speed>
</trkpt>
<trkpt lat="-7.156006" lon="-34.841896">
<ele>10.679999</ele>
<time>2018-10-20T12:55:48Z</time>
<speed>0.00</speed>
</trkpt>
<trkpt lat="-7.156055" lon="-34.842201">
<ele>40.869999</ele>
<time>2018-10-20T13:00:52Z</time>
<speed>0.00</speed>
</trkpt>
<trkpt lat="-7.156099" lon="-34.842228">
<ele>41.669998</ele>
<time>2018-10-20T13:05:56Z</time>
<speed>0.00</speed>
</trkpt>
<trkpt lat="-7.156056" lon="-34.842167">
<ele>49.840000</ele>
<time>2018-10-20T13:10:59Z</time>
<speed>0.43</speed>
</trkpt>
<trkpt lat="-7.156036" lon="-34.842194">
<ele>35.950001</ele>
<time>2018-10-20T13:16:03Z</time>
<speed>0.00</speed>
</trkpt>
<trkpt lat="-7.156046" lon="-34.842140">
<ele>46.399998</ele>
<time>2018-10-20T13:21:07Z</time>
<speed>0.33</speed>
</trkpt>
<trkpt lat="-7.155964" lon="-34.842098">
<ele>38.689999</ele>
<time>2018-10-20T13:26:11Z</time>
<speed>0.23</speed>
</trkpt>
<trkpt lat="-7.155995" lon="-34.842186">
<ele>43.719997</ele>
<time>2018-10-20T13:31:14Z</time>
<speed>0.14</speed>
</trkpt>
<trkpt lat="-7.155996" lon="-34.842163">
<ele>45.079998</ele>
<time>2018-10-20T13:36:17Z</time>
<speed>0.00</speed>
</trkpt>
<trkpt lat="-7.156061" lon="-34.842220">
<ele>50.039997</ele>
<time>2018-10-20T13:41:21Z</time>
<speed>0.00</speed>
</trkpt>
<trkpt lat="-7.155983" lon="-34.842125">
<ele>35.349998</ele>
<time>2018-10-20T13:46:25Z</time>
<speed>0.00</speed>
</trkpt>
<trkpt lat="-7.156029" lon="-34.842178">
<ele>30.099998</ele>
<time>2018-10-20T13:51:29Z</time>
<speed>0.00</speed>
</trkpt>
<trkpt lat="-7.156003" lon="-34.842117">
<ele>41.329998</ele>
<time>2018-10-20T13:56:32Z</time>
<speed>0.00</speed>
</trkpt>
<trkpt lat="-7.156041" lon="-34.842216">
<ele>42.459999</ele>
<time>2018-10-20T14:01:37Z</time>
<speed>0.00</speed>
</trkpt>
<trkpt lat="-7.156043" lon="-34.842140">
<ele>38.450001</ele>
<time>2018-10-20T14:06:41Z</time>
<speed>0.00</speed>
</trkpt>
<trkpt lat="-7.156043" lon="-34.842136">
<ele>49.289997</ele>
<time>2018-10-20T14:11:45Z</time>
<speed>0.00</speed>
</trkpt>
<trkpt lat="-7.156019" lon="-34.842186">
<ele>39.149998</ele>
<time>2018-10-20T14:16:49Z</time>
<speed>0.43</speed>
</trkpt>
<trkpt lat="-7.156015" lon="-34.842136">
<ele>52.079998</ele>
<time>2018-10-20T14:18:45Z</time>
<speed>0.00</speed>
</trkpt>
<trkpt lat="-7.156006" lon="-34.842251">
<ele>36.939999</ele>
<time>2018-10-20T14:23:47Z</time>
<speed>0.00</speed>
</trkpt>
<trkpt lat="-7.155952" lon="-34.842106">
<ele>56.649998</ele>
<time>2018-10-20T14:28:50Z</time>
<speed>0.00</speed>
</trkpt>
<trkpt lat="-7.155993" lon="-34.842163">
<ele>36.730000</ele>
<time>2018-10-20T14:33:53Z</time>
<speed>0.00</speed>
</trkpt>
<trkpt lat="-7.155861" lon="-34.841949">
<ele>74.409996</ele>
<time>2018-10-20T14:38:58Z</time>
<speed>0.00</speed>
</trkpt>
<trkpt lat="-7.156007" lon="-34.842247">
<ele>29.449999</ele>
<time>2018-10-20T14:44:01Z</time>
<speed>0.00</speed>
</trkpt>
<trkpt lat="-7.155972" lon="-34.842121">
<ele>55.009998</ele>
<time>2018-10-20T14:49:05Z</time>
<speed>0.00</speed>
</trkpt>
<trkpt lat="-7.155915" lon="-34.842094">
<ele>66.689995</ele>
<time>2018-10-20T14:54:09Z</time>
<speed>0.00</speed>
</trkpt>
<trkpt lat="-7.156021" lon="-34.842136">
<ele>41.049999</ele>
<time>2018-10-20T14:59:11Z</time>
<speed>0.20</speed>
</trkpt>
<trkpt lat="-7.155992" lon="-34.842117">
<ele>48.730000</ele>
<time>2018-10-20T15:04:17Z</time>
<speed>0.00</speed>
</trkpt>
<trkpt lat="-7.156020" lon="-34.842331">
<ele>26.559999</ele>
<time>2018-10-20T15:09:23Z</time>
<speed>0.00</speed>
</trkpt>
<trkpt lat="-7.155978" lon="-34.842278">
<ele>27.119999</ele>
<time>2018-10-20T15:14:29Z</time>
<speed>0.00</speed>
</trkpt>
<trkpt lat="-7.156006" lon="-34.842358">
<ele>8.270000</ele>
<time>2018-10-20T15:19:34Z</time>
<speed>0.03</speed>
</trkpt>
<trkpt lat="-7.156054" lon="-34.842121">
<ele>64.889999</ele>
<time>2018-10-20T15:24:38Z</time>
<speed>0.00</speed>
</trkpt>
<trkpt lat="-7.155965" lon="-34.842003">
<ele>77.979996</ele>
<time>2018-10-20T15:29:44Z</time>
<speed>0.00</speed>
</trkpt>
<trkpt lat="-7.156021" lon="-34.842129">
<ele>55.199997</ele>
<time>2018-10-20T15:34:49Z</time>
<speed>0.00</speed>
</trkpt>
<trkpt lat="-7.155994" lon="-34.841980">
<ele>97.119995</ele>
<time>2018-10-20T15:39:53Z</time>
<speed>0.00</speed>
</trkpt>
<trkpt lat="-7.155906" lon="-34.842339">
<ele>17.619999</ele>
<time>2018-10-20T15:44:58Z</time>
<speed>0.00</speed>
</trkpt>
<trkpt lat="-7.155965" lon="-34.841671">
<ele>101.540001</ele>
<time>2018-10-20T15:50:05Z</time>
<speed>0.00</speed>
</trkpt>
<trkpt lat="-7.155831" lon="-34.841518">
<ele>48.279999</ele>
<time>2018-10-20T15:50:51Z</time>
<speed>0.49</speed>
</trkpt>
<trkpt lat="-7.161991" lon="-34.822945">
<ele>53.139999</ele>
<time>2018-10-20T15:55:57Z</time>
<speed>15.56</speed>
</trkpt>
<trkpt lat="-7.199127" lon="-34.809731">
<ele>56.599998</ele>
<time>2018-10-20T16:02:32Z</time>
<speed>17.26</speed>
</trkpt>
<trkpt lat="-7.244488" lon="-34.831387">
<ele>82.049995</ele>
<time>2018-10-20T16:11:23Z</time>
<speed>21.86</speed>
</trkpt>
<trkpt lat="-7.269430" lon="-34.817009">
<ele>32.680000</ele>
<time>2018-10-20T16:16:27Z</time>
<speed>16.44</speed>
</trkpt>
<trkpt lat="-7.285009" lon="-34.800877">
<ele>15.200000</ele>
<time>2018-10-20T16:21:25Z</time>
<speed>1.57</speed>
</trkpt>
<trkpt lat="-7.284486" lon="-34.800442">
<ele>50.879997</ele>
<time>2018-10-20T16:26:33Z</time>
<speed>0.00</speed>
</trkpt>
<trkpt lat="-7.284620" lon="-34.800480">
<ele>11.800000</ele>
<time>2018-10-20T16:31:39Z</time>
<speed>0.00</speed>
</trkpt>
<trkpt lat="-7.284558" lon="-34.800507">
<ele>15.880000</ele>
<time>2018-10-20T16:36:44Z</time>
<speed>0.00</speed>
</trkpt>
<trkpt lat="-7.284602" lon="-34.800472">
<ele>5.820000</ele>
<time>2018-10-20T16:41:49Z</time>
<speed>0.00</speed>
</trkpt>
<trkpt lat="-7.284572" lon="-34.800571">
<ele>31.959999</ele>
<time>2018-10-20T16:47:26Z</time>
<speed>0.09</speed>
</trkpt>
<trkpt lat="-7.284585" lon="-34.800449">
<ele>-17.090000</ele>
<time>2018-10-20T16:52:32Z</time>
<speed>0.00</speed>
</trkpt>
<trkpt lat="-7.284575" lon="-34.800488">
<ele>14.549999</ele>
<time>2018-10-20T16:57:38Z</time>
<speed>0.00</speed>
</trkpt>
<trkpt lat="-7.284570" lon="-34.800468">
<ele>-10.210000</ele>
<time>2018-10-20T17:02:50Z</time>
<speed>0.00</speed>
</trkpt>
<trkpt lat="-7.284683" lon="-34.800369">
<ele>46.889999</ele>
<time>2018-10-20T17:08:05Z</time>
<speed>0.03</speed>
</trkpt>
<trkpt lat="-7.284868" lon="-34.800671">
<ele>24.410000</ele>
<time>2018-10-20T17:13:12Z</time>
<speed>0.00</speed>
</trkpt>
<trkpt lat="-7.284555" lon="-34.800331">
<ele>39.950001</ele>
<time>2018-10-20T17:18:18Z</time>
<speed>0.00</speed>
</trkpt>
<trkpt lat="-7.284617" lon="-34.800442">
<ele>30.219999</ele>
<time>2018-10-20T17:23:26Z</time>
<speed>0.00</speed>
</trkpt>
<trkpt lat="-7.284612" lon="-34.800499">
<ele>-4.750000</ele>
<time>2018-10-20T17:28:32Z</time>
<speed>0.00</speed>
</trkpt>
<trkpt lat="-7.284574" lon="-34.800415">
<ele>37.329998</ele>
<time>2018-10-20T17:33:39Z</time>
<speed>0.00</speed>
</trkpt>
<trkpt lat="-7.284577" lon="-34.800434">
<ele>-0.480000</ele>
<time>2018-10-20T17:38:46Z</time>
<speed>0.00</speed>
</trkpt>
<trkpt lat="-7.284497" lon="-34.800404">
<ele>55.629997</ele>
<time>2018-10-20T17:44:38Z</time>
<speed>0.10</speed>
</trkpt>
<trkpt lat="-7.284542" lon="-34.800392">
<ele>55.629997</ele>
<time>2018-10-20T17:51:01Z</time>
<speed>0.23</speed>
</trkpt>
<trkpt lat="-7.284625" lon="-34.800575">
<ele>10.340000</ele>
<time>2018-10-20T17:58:47Z</time>
<speed>0.29</speed>
</trkpt>
<trkpt lat="-7.284553" lon="-34.800377">
<ele>0.380000</ele>
<time>2018-10-20T18:05:16Z</time>
<speed>0.00</speed>
</trkpt>
<trkpt lat="-7.284566" lon="-34.800465">
<ele>30.660000</ele>
<time>2018-10-20T18:10:40Z</time>
<speed>0.07</speed>
</trkpt>
<trkpt lat="-7.284556" lon="-34.800415">
<ele>22.039999</ele>
<time>2018-10-20T18:17:06Z</time>
<speed>0.33</speed>
</trkpt>
<trkpt lat="-7.284580" lon="-34.800587">
<ele>-8.300000</ele>
<time>2018-10-20T18:24:49Z</time>
<speed>0.26</speed>
</trkpt>
<trkpt lat="-7.284489" lon="-34.800438">
<ele>10.860000</ele>
<time>2018-10-20T18:33:24Z</time>
<speed>0.00</speed>
</trkpt>
<trkpt lat="-7.284476" lon="-34.800438">
<ele>22.350000</ele>
<time>2018-10-20T18:38:34Z</time>
<speed>0.00</speed>
</trkpt>
<trkpt lat="-7.284550" lon="-34.800472">
<ele>12.889999</ele>
<time>2018-10-20T18:43:40Z</time>
<speed>0.00</speed>
</trkpt>
<trkpt lat="-7.284546" lon="-34.800461">
<ele>19.529999</ele>
<time>2018-10-20T18:48:44Z</time>
<speed>0.00</speed>
</trkpt>
<trkpt lat="-7.284594" lon="-34.800537">
<ele>25.150000</ele>
<time>2018-10-20T18:53:50Z</time>
<speed>0.00</speed>
</trkpt>
<trkpt lat="-7.284540" lon="-34.800396">
<ele>14.340000</ele>
<time>2018-10-20T18:58:55Z</time>
<speed>0.00</speed>
</trkpt>
<trkpt lat="-7.284696" lon="-34.800472">
<ele>-9.370000</ele>
<time>2018-10-20T19:04:08Z</time>
<speed>0.00</speed>
</trkpt>
<trkpt lat="-7.284601" lon="-34.800362">
<ele>14.599999</ele>
<time>2018-10-20T19:09:33Z</time>
<speed>0.58</speed>
</trkpt>
<trkpt lat="-7.284584" lon="-34.800465">
<ele>0.570000</ele>
<time>2018-10-20T19:14:39Z</time>
<speed>0.00</speed>
</trkpt>
<trkpt lat="-7.284562" lon="-34.800449">
<ele>5.920000</ele>
<time>2018-10-20T19:19:45Z</time>
<speed>0.00</speed>
</trkpt>
<trkpt lat="-7.284589" lon="-34.800507">
<ele>14.170000</ele>
<time>2018-10-20T19:25:03Z</time>
<speed>0.18</speed>
</trkpt>
<trkpt lat="-7.284619" lon="-34.800438">
<ele>26.779999</ele>
<time>2018-10-20T19:30:19Z</time>
<speed>0.17</speed>
</trkpt>
<trkpt lat="-7.284529" lon="-34.800518">
<ele>29.740000</ele>
<time>2018-10-20T19:35:34Z</time>
<speed>0.67</speed>
</trkpt>
<trkpt lat="-7.284587" lon="-34.800461">
<ele>30.719999</ele>
<time>2018-10-20T19:40:49Z</time>
<speed>0.31</speed>
</trkpt>
<trkpt lat="-7.284587" lon="-34.800480">
<ele>19.699999</ele>
<time>2018-10-20T19:46:07Z</time>
<speed>0.38</speed>
</trkpt>
<trkpt lat="-7.284582" lon="-34.800377">
<ele>12.740000</ele>
<time>2018-10-20T19:51:39Z</time>
<speed>0.35</speed>
</trkpt>
<trkpt lat="-7.284526" lon="-34.800495">
<ele>20.670000</ele>
<time>2018-10-20T19:56:58Z</time>
<speed>0.05</speed>
</trkpt>
<trkpt lat="-7.284572" lon="-34.800472">
<ele>14.830000</ele>
<time>2018-10-20T20:02:57Z</time>
<speed>0.24</speed>
</trkpt>
<trkpt lat="-7.284596" lon="-34.800354">
<ele>16.650000</ele>
<time>2018-10-20T20:10:14Z</time>
<speed>0.00</speed>
</trkpt>
<trkpt lat="-7.284595" lon="-34.800510">
<ele>19.990000</ele>
<time>2018-10-20T20:15:19Z</time>
<speed>0.40</speed>
</trkpt>
<trkpt lat="-7.284497" lon="-34.800373">
<ele>29.179998</ele>
<time>2018-10-20T20:20:29Z</time>
<speed>1.82</speed>
</trkpt>
<trkpt lat="-7.284610" lon="-34.800602">
<ele>6.170000</ele>
<time>2018-10-20T20:25:34Z</time>
<speed>0.00</speed>
</trkpt>
<trkpt lat="-7.284496" lon="-34.800323">
<ele>20.850000</ele>
<time>2018-10-20T20:30:38Z</time>
<speed>1.67</speed>
</trkpt>
<trkpt lat="-7.284537" lon="-34.800434">
<ele>12.099999</ele>
<time>2018-10-20T20:35:44Z</time>
<speed>1.22</speed>
</trkpt>
<trkpt lat="-7.284558" lon="-34.800377">
<ele>6.290000</ele>
<time>2018-10-20T20:41:16Z</time>
<speed>0.08</speed>
</trkpt>
<trkpt lat="-7.284586" lon="-34.800491">
<ele>7.930000</ele>
<time>2018-10-20T20:46:56Z</time>
<speed>1.42</speed>
</trkpt>
<trkpt lat="-7.284582" lon="-34.800491">
<ele>7.820000</ele>
<time>2018-10-20T20:54:16Z</time>
<speed>2.53</speed>
</trkpt>
<trkpt lat="-7.284737" lon="-34.800938">
<ele>23.469999</ele>
<time>2018-10-20T20:59:22Z</time>
<speed>2.45</speed>
</trkpt>
<trkpt lat="-7.284556" lon="-34.800518">
<ele>23.519999</ele>
<time>2018-10-20T21:04:50Z</time>
<speed>0.00</speed>
</trkpt>
<trkpt lat="-7.284575" lon="-34.800262">
<ele>35.880001</ele>
<time>2018-10-20T21:10:49Z</time>
<speed>0.53</speed>
</trkpt>
<trkpt lat="-7.284545" lon="-34.800327">
<ele>38.450001</ele>
<time>2018-10-20T21:17:10Z</time>
<speed>0.26</speed>
</trkpt>
<trkpt lat="-7.284617" lon="-34.800442">
<ele>33.869999</ele>
<time>2018-10-20T21:24:37Z</time>
<speed>0.00</speed>
</trkpt>
<trkpt lat="-7.284581" lon="-34.800613">
<ele>8.970000</ele>
<time>2018-10-20T21:29:57Z</time>
<speed>0.00</speed>
</trkpt>
<trkpt lat="-7.284511" lon="-34.800316">
<ele>32.759998</ele>
<time>2018-10-20T21:35:49Z</time>
<speed>1.00</speed>
</trkpt>
<trkpt lat="-7.284572" lon="-34.800220">
<ele>-15.870000</ele>
<time>2018-10-20T21:41:24Z</time>
<speed>0.15</speed>
</trkpt>
<trkpt lat="-7.284663" lon="-34.800507">
<ele>-0.710000</ele>
<time>2018-10-20T21:47:18Z</time>
<speed>0.00</speed>
</trkpt>
<trkpt lat="-7.284584" lon="-34.800610">
<ele>16.209999</ele>
<time>2018-10-20T21:52:37Z</time>
<speed>1.29</speed>
</trkpt>
<trkpt lat="-7.284502" lon="-34.800480">
<ele>18.809999</ele>
<time>2018-10-20T21:57:49Z</time>
<speed>0.00</speed>
</trkpt>
<trkpt lat="-7.284579" lon="-34.800453">
<ele>29.260000</ele>
<time>2018-10-20T22:03:32Z</time>
<speed>0.17</speed>
</trkpt>
<trkpt lat="-7.284632" lon="-34.800446">
<ele>56.239998</ele>
<time>2018-10-20T22:09:03Z</time>
<speed>0.00</speed>
</trkpt>
<trkpt lat="-7.284579" lon="-34.800488">
<ele>35.419998</ele>
<time>2018-10-20T22:14:17Z</time>
<speed>0.00</speed>
</trkpt>
<trkpt lat="-7.284593" lon="-34.800537">
<ele>19.600000</ele>
<time>2018-10-20T22:19:30Z</time>
<speed>0.00</speed>
</trkpt>
<trkpt lat="-7.284545" lon="-34.800400">
<ele>19.990000</ele>
<time>2018-10-20T22:24:45Z</time>
<speed>0.00</speed>
</trkpt>
<trkpt lat="-7.284598" lon="-34.800594">
<ele>4.880000</ele>
<time>2018-10-20T22:29:57Z</time>
<speed>0.19</speed>
</trkpt>
<trkpt lat="-7.284653" lon="-34.800583">
<ele>27.469999</ele>
<time>2018-10-20T22:35:12Z</time>
<speed>0.00</speed>
</trkpt>
<trkpt lat="-7.284581" lon="-34.800438">
<ele>19.510000</ele>
<time>2018-10-20T22:40:28Z</time>
<speed>0.00</speed>
</trkpt>
<trkpt lat="-7.284637" lon="-34.800362">
<ele>-11.830000</ele>
<time>2018-10-20T22:45:43Z</time>
<speed>0.00</speed>
</trkpt>
<trkpt lat="-7.284581" lon="-34.800476">
<ele>22.100000</ele>
<time>2018-10-20T22:50:55Z</time>
<speed>0.00</speed>
</trkpt>
<trkpt lat="-7.284598" lon="-34.800491">
<ele>34.689999</ele>
<time>2018-10-20T22:56:13Z</time>
<speed>0.45</speed>
</trkpt>
<trkpt lat="-7.284675" lon="-34.800476">
<ele>19.959999</ele>
<time>2018-10-20T23:01:50Z</time>
<speed>0.25</speed>
</trkpt>
<trkpt lat="-7.284546" lon="-34.800446">
<ele>7.750000</ele>
<time>2018-10-20T23:07:07Z</time>
<speed>0.00</speed>
</trkpt>
<trkpt lat="-7.284539" lon="-34.800388">
<ele>21.459999</ele>
<time>2018-10-20T23:12:23Z</time>
<speed>0.00</speed>
</trkpt>
<trkpt lat="-7.284546" lon="-34.800480">
<ele>23.609999</ele>
<time>2018-10-20T23:17:36Z</time>
<speed>0.00</speed>
</trkpt>
<trkpt lat="-7.284719" lon="-34.800655">
<ele>19.709999</ele>
<time>2018-10-20T23:23:11Z</time>
<speed>0.44</speed>
</trkpt>
<trkpt lat="-7.284345" lon="-34.800365">
<ele>-16.270000</ele>
<time>2018-10-20T23:28:38Z</time>
<speed>1.76</speed>
</trkpt>
<trkpt lat="-7.284554" lon="-34.800472">
<ele>3.050000</ele>
<time>2018-10-20T23:34:48Z</time>
<speed>0.00</speed>
</trkpt>
<trkpt lat="-7.284589" lon="-34.800453">
<ele>9.730000</ele>
<time>2018-10-20T23:40:32Z</time>
<speed>0.15</speed>
</trkpt>
<trkpt lat="-7.284674" lon="-34.800549">
<ele>-6.830000</ele>
<time>2018-10-20T23:47:44Z</time>
<speed>0.14</speed>
</trkpt>
<trkpt lat="-7.284584" lon="-34.800365">
<ele>6.690000</ele>
<time>2018-10-20T23:52:58Z</time>
<speed>0.00</speed>
</trkpt>
<trkpt lat="-7.284594" lon="-34.800472">
<ele>12.870000</ele>
<time>2018-10-20T23:58:09Z</time>
<speed>0.00</speed>
</trkpt>
<trkpt lat="-7.284636" lon="-34.800537">
<ele>35.430000</ele>
<time>2018-10-21T00:03:26Z</time>
<speed>0.00</speed>
</trkpt>
<trkpt lat="-7.284570" lon="-34.800457">
<ele>45.029999</ele>
<time>2018-10-21T00:08:38Z</time>
<speed>1.06</speed>
</trkpt>
<trkpt lat="-7.284585" lon="-34.800423">
<ele>32.529999</ele>
<time>2018-10-21T00:13:50Z</time>
<speed>0.18</speed>
</trkpt>
<trkpt lat="-7.284542" lon="-34.800495">
<ele>40.099998</ele>
<time>2018-10-21T00:19:03Z</time>
<speed>0.00</speed>
</trkpt>
<trkpt lat="-7.284519" lon="-34.800472">
<ele>5.930000</ele>
<time>2018-10-21T00:24:14Z</time>
<speed>0.59</speed>
</trkpt>
<trkpt lat="-7.284607" lon="-34.800613">
<ele>-3.460000</ele>
<time>2018-10-21T00:29:26Z</time>
<speed>0.00</speed>
</trkpt>
<trkpt lat="-7.284478" lon="-34.800533">
<ele>-2.670000</ele>
<time>2018-10-21T00:34:37Z</time>
<speed>0.00</speed>
</trkpt>
<trkpt lat="-7.284610" lon="-34.800579">
<ele>-4.540000</ele>
<time>2018-10-21T00:39:49Z</time>
<speed>0.00</speed>
</trkpt>
<trkpt lat="-7.284515" lon="-34.800377">
<ele>24.410000</ele>
<time>2018-10-21T00:45:05Z</time>
<speed>0.38</speed>
</trkpt>
<trkpt lat="-7.284550" lon="-34.800476">
<ele>19.609999</ele>
<time>2018-10-21T00:50:17Z</time>
<speed>0.00</speed>
</trkpt>
<trkpt lat="-7.284638" lon="-34.800465">
<ele>-28.650000</ele>
<time>2018-10-21T00:55:34Z</time>
<speed>0.60</speed>
</trkpt>
<trkpt lat="-7.284563" lon="-34.800507">
<ele>-9.580000</ele>
<time>2018-10-21T01:00:54Z</time>
<speed>0.56</speed>
</trkpt>
<trkpt lat="-7.284603" lon="-34.800358">
<ele>121.339996</ele>
<time>2018-10-21T01:06:11Z</time>
<speed>0.81</speed>
</trkpt>
<trkpt lat="-7.284607" lon="-34.800423">
<ele>30.099998</ele>
<time>2018-10-21T01:11:26Z</time>
<speed>0.39</speed>
</trkpt>
<trkpt lat="-7.284509" lon="-34.800598">
<ele>-23.019999</ele>
<time>2018-10-21T01:16:40Z</time>
<speed>0.00</speed>
</trkpt>
<trkpt lat="-7.284599" lon="-34.800430">
<ele>43.579998</ele>
<time>2018-10-21T01:21:56Z</time>
<speed>0.00</speed>
</trkpt>
<trkpt lat="-7.284626" lon="-34.800423">
<ele>-8.849999</ele>
<time>2018-10-21T01:27:20Z</time>
<speed>0.22</speed>
</trkpt>
<trkpt lat="-7.284661" lon="-34.800407">
<ele>72.900002</ele>
<time>2018-10-21T01:32:52Z</time>
<speed>0.10</speed>
</trkpt>
<trkpt lat="-7.284578" lon="-34.800537">
<ele>22.840000</ele>
<time>2018-10-21T01:38:26Z</time>
<speed>0.00</speed>
</trkpt>
<trkpt lat="-7.284574" lon="-34.800407">
<ele>20.260000</ele>
<time>2018-10-21T01:44:04Z</time>
<speed>0.21</speed>
</trkpt>
<trkpt lat="-7.284599" lon="-34.800472">
<ele>22.139999</ele>
<time>2018-10-21T01:50:32Z</time>
<speed>0.00</speed>
</trkpt>
<trkpt lat="-7.284553" lon="-34.800728">
<ele>18.549999</ele>
<time>2018-10-21T01:55:43Z</time>
<speed>0.00</speed>
</trkpt>
<trkpt lat="-7.284528" lon="-34.800568">
<ele>20.779999</ele>
<time>2018-10-21T02:05:01Z</time>
<speed>0.00</speed>
</trkpt>
<trkpt lat="-7.284553" lon="-34.800396">
<ele>23.549999</ele>
<time>2018-10-21T02:28:44Z</time>
<speed>1.12</speed>
</trkpt>
<trkpt lat="-7.284618" lon="-34.800499">
<ele>6.390000</ele>
<time>2018-10-21T02:53:51Z</time>
<speed>0.29</speed>
</trkpt>
</trkseg>
</trk>
<trk>
<name>20181027-195904(11)</name>
<desc>Color:004000ff</desc>
<trkseg>
<trkpt lat="-7.284623" lon="-34.800175">
<ele>2.100000</ele>
<time>2018-10-21T03:11:11Z</time>
<speed>0.00</speed>
</trkpt>
<trkpt lat="-7.284594" lon="-34.800545">
<ele>-8.240000</ele>
<time>2018-10-21T03:16:26Z</time>
<speed>0.00</speed>
</trkpt>
<trkpt lat="-7.284544" lon="-34.800564">
<ele>-8.340000</ele>
<time>2018-10-21T03:21:37Z</time>
<speed>0.00</speed>
</trkpt>
<trkpt lat="-7.284554" lon="-34.800472">
<ele>18.059999</ele>
<time>2018-10-21T03:26:48Z</time>
<speed>1.64</speed>
</trkpt>
<trkpt lat="-7.284544" lon="-34.800442">
<ele>16.879999</ele>
<time>2018-10-21T03:31:59Z</time>
<speed>0.00</speed>
</trkpt>
<trkpt lat="-7.284585" lon="-34.800564">
<ele>-10.090000</ele>
<time>2018-10-21T03:37:18Z</time>
<speed>0.51</speed>
</trkpt>
<trkpt lat="-7.284587" lon="-34.800373">
<ele>14.500000</ele>
<time>2018-10-21T03:42:30Z</time>
<speed>0.00</speed>
</trkpt>
<trkpt lat="-7.284613" lon="-34.800373">
<ele>9.590000</ele>
<time>2018-10-21T03:47:42Z</time>
<speed>0.00</speed>
</trkpt>
<trkpt lat="-7.284548" lon="-34.800652">
<ele>2.690000</ele>
<time>2018-10-21T03:53:15Z</time>
<speed>0.75</speed>
</trkpt>
<trkpt lat="-7.284562" lon="-34.800365">
<ele>17.389999</ele>
<time>2018-10-21T03:58:28Z</time>
<speed>1.79</speed>
</trkpt>
<trkpt lat="-7.284550" lon="-34.800484">
<ele>12.540000</ele>
<time>2018-10-21T04:03:45Z</time>
<speed>0.00</speed>
</trkpt>
<trkpt lat="-7.284565" lon="-34.800457">
<ele>26.740000</ele>
<time>2018-10-21T04:08:56Z</time>
<speed>0.00</speed>
</trkpt>
<trkpt lat="-7.284546" lon="-34.800503">
<ele>17.260000</ele>
<time>2018-10-21T04:14:07Z</time>
<speed>6.25</speed>
</trkpt>
<trkpt lat="-7.284521" lon="-34.800613">
<ele>23.170000</ele>
<time>2018-10-21T04:19:18Z</time>
<speed>0.00</speed>
</trkpt>
<trkpt lat="-7.284513" lon="-34.800667">
<ele>19.070000</ele>
<time>2018-10-21T04:24:29Z</time>
<speed>2.91</speed>
</trkpt>
<trkpt lat="-7.284563" lon="-34.800514">
<ele>1.560000</ele>
<time>2018-10-21T04:29:41Z</time>
<speed>0.00</speed>
</trkpt>
<trkpt lat="-7.284582" lon="-34.800415">
<ele>9.980000</ele>
<time>2018-10-21T04:34:52Z</time>
<speed>0.00</speed>
</trkpt>
<trkpt lat="-7.284563" lon="-34.800690">
<ele>25.840000</ele>
<time>2018-10-21T04:40:19Z</time>
<speed>0.00</speed>
</trkpt>
<trkpt lat="-7.284615" lon="-34.800201">
<ele>26.849998</ele>
<time>2018-10-21T04:45:39Z</time>
<speed>0.00</speed>
</trkpt>
<trkpt lat="-7.284539" lon="-34.800568">
<ele>-1.690000</ele>
<time>2018-10-21T04:52:19Z</time>
<speed>0.26</speed>
</trkpt>
<trkpt lat="-7.284616" lon="-34.800488">
<ele>0.060000</ele>
<time>2018-10-21T05:03:41Z</time>
<speed>0.59</speed>
</trkpt>
<trkpt lat="-7.284571" lon="-34.800156">
<ele>21.719999</ele>
<time>2018-10-21T05:16:39Z</time>
<speed>1.55</speed>
</trkpt>
<trkpt lat="-7.284533" lon="-34.800743">
<ele>-21.619999</ele>
<time>2018-10-21T05:28:55Z</time>
<speed>0.00</speed>
</trkpt>
<trkpt lat="-7.284586" lon="-34.800552">
<ele>-16.350000</ele>
<time>2018-10-21T05:34:38Z</time>
<speed>0.00</speed>
</trkpt>
<trkpt lat="-7.284530" lon="-34.800507">
<ele>10.860000</ele>
<time>2018-10-21T05:45:00Z</time>
<speed>0.00</speed>
</trkpt>
<trkpt lat="-7.284493" lon="-34.800457">
<ele>1.750000</ele>
<time>2018-10-21T05:50:11Z</time>
<speed>0.00</speed>
</trkpt>
<trkpt lat="-7.284537" lon="-34.800476">
<ele>64.860001</ele>
<time>2018-10-21T05:55:27Z</time>
<speed>0.00</speed>
</trkpt>
<trkpt lat="-7.284314" lon="-34.800339">
<ele>2.640000</ele>
<time>2018-10-21T06:01:07Z</time>
<speed>1.93</speed>
</trkpt>
<trkpt lat="-7.284511" lon="-34.800472">
<ele>-8.840000</ele>
<time>2018-10-21T06:08:12Z</time>
<speed>0.84</speed>
</trkpt>
<trkpt lat="-7.284678" lon="-34.800480">
<ele>-13.160000</ele>
<time>2018-10-21T06:13:52Z</time>
<speed>0.65</speed>
</trkpt>
<trkpt lat="-7.284492" lon="-34.800465">
<ele>-3.230000</ele>
<time>2018-10-21T06:20:40Z</time>
<speed>0.00</speed>
</trkpt>
<trkpt lat="-7.284573" lon="-34.800392">
<ele>16.170000</ele>
<time>2018-10-21T06:26:23Z</time>
<speed>0.11</speed>
</trkpt>
<trkpt lat="-7.284729" lon="-34.800266">
<ele>93.199997</ele>
<time>2018-10-21T06:33:34Z</time>
<speed>0.42</speed>
</trkpt>
<trkpt lat="-7.284558" lon="-34.800438">
<ele>20.469999</ele>
<time>2018-10-21T06:38:49Z</time>
<speed>0.36</speed>
</trkpt>
<trkpt lat="-7.284571" lon="-34.800488">
<ele>11.469999</ele>
<time>2018-10-21T06:44:31Z</time>
<speed>0.97</speed>
</trkpt>
<trkpt lat="-7.284537" lon="-34.800491">
<ele>13.870000</ele>
<time>2018-10-21T06:52:15Z</time>
<speed>0.00</speed>
</trkpt>
<trkpt lat="-7.284669" lon="-34.800453">
<ele>10.990000</ele>
<time>2018-10-21T06:57:26Z</time>
<speed>0.00</speed>
</trkpt>
<trkpt lat="-7.284570" lon="-34.800476">
<ele>18.480000</ele>
<time>2018-10-21T07:02:43Z</time>
<speed>0.00</speed>
</trkpt>
<trkpt lat="-7.284597" lon="-34.800457">
<ele>17.100000</ele>
<time>2018-10-21T07:07:54Z</time>
<speed>0.00</speed>
</trkpt>
<trkpt lat="-7.284698" lon="-34.800514">
<ele>-12.620000</ele>
<time>2018-10-21T07:13:04Z</time>
<speed>0.31</speed>
</trkpt>
<trkpt lat="-7.284573" lon="-34.800465">
<ele>7.260000</ele>
<time>2018-10-21T07:18:15Z</time>
<speed>0.00</speed>
</trkpt>
<trkpt lat="-7.284620" lon="-34.800472">
<ele>11.330000</ele>
<time>2018-10-21T07:23:26Z</time>
<speed>0.00</speed>
</trkpt>
<trkpt lat="-7.284585" lon="-34.800442">
<ele>11.820000</ele>
<time>2018-10-21T07:28:39Z</time>
<speed>0.00</speed>
</trkpt>
<trkpt lat="-7.284570" lon="-34.800472">
<ele>20.199999</ele>
<time>2018-10-21T07:33:50Z</time>
<speed>1.03</speed>
</trkpt>
<trkpt lat="-7.284514" lon="-34.800381">
<ele>37.910000</ele>
<time>2018-10-21T07:39:00Z</time>
<speed>0.33</speed>
</trkpt>
<trkpt lat="-7.284534" lon="-34.800446">
<ele>18.139999</ele>
<time>2018-10-21T07:44:10Z</time>
<speed>0.66</speed>
</trkpt>
<trkpt lat="-7.284478" lon="-34.800426">
<ele>39.299999</ele>
<time>2018-10-21T07:49:21Z</time>
<speed>0.35</speed>
</trkpt>
<trkpt lat="-7.284610" lon="-34.800518">
<ele>1.450000</ele>
<time>2018-10-21T07:54:32Z</time>
<speed>0.00</speed>
</trkpt>
<trkpt lat="-7.284608" lon="-34.800560">
<ele>38.639999</ele>
<time>2018-10-21T07:59:43Z</time>
<speed>0.00</speed>
</trkpt>
<trkpt lat="-7.284473" lon="-34.800213">
<ele>51.399998</ele>
<time>2018-10-21T08:05:02Z</time>
<speed>0.00</speed>
</trkpt>
<trkpt lat="-7.284614" lon="-34.800545">
<ele>7.800000</ele>
<time>2018-10-21T08:10:14Z</time>
<speed>0.00</speed>
</trkpt>
<trkpt lat="-7.284422" lon="-34.800392">
<ele>64.529999</ele>
<time>2018-10-21T08:15:25Z</time>
<speed>0.00</speed>
</trkpt>
<trkpt lat="-7.284534" lon="-34.800449">
<ele>14.929999</ele>
<time>2018-10-21T08:20:36Z</time>
<speed>0.00</speed>
</trkpt>
<trkpt lat="-7.284519" lon="-34.800434">
<ele>6.690000</ele>
<time>2018-10-21T08:25:48Z</time>
<speed>0.00</speed>
</trkpt>
<trkpt lat="-7.284606" lon="-34.800556">
<ele>0.370000</ele>
<time>2018-10-21T08:30:59Z</time>
<speed>0.00</speed>
</trkpt>
<trkpt lat="-7.284619" lon="-34.800728">
<ele>10.550000</ele>
<time>2018-10-21T08:36:16Z</time>
<speed>0.64</speed>
</trkpt>
<trkpt lat="-7.284614" lon="-34.800575">
<ele>1.880000</ele>
<time>2018-10-21T08:41:28Z</time>
<speed>0.00</speed>
</trkpt>
<trkpt lat="-7.284618" lon="-34.800610">
<ele>-0.910000</ele>
<time>2018-10-21T08:46:41Z</time>
<speed>0.00</speed>
</trkpt>
<trkpt lat="-7.284622" lon="-34.800575">
<ele>25.660000</ele>
<time>2018-10-21T08:52:01Z</time>
<speed>0.75</speed>
</trkpt>
<trkpt lat="-7.284594" lon="-34.800564">
<ele>-19.730000</ele>
<time>2018-10-21T08:57:13Z</time>
<speed>0.00</speed>
</trkpt>
<trkpt lat="-7.284592" lon="-34.800632">
<ele>14.990000</ele>
<time>2018-10-21T09:02:35Z</time>
<speed>1.28</speed>
</trkpt>
<trkpt lat="-7.284457" lon="-34.800388">
<ele>80.709999</ele>
<time>2018-10-21T09:07:52Z</time>
<speed>0.00</speed>
</trkpt>
<trkpt lat="-7.284497" lon="-34.800446">
<ele>6.620000</ele>
<time>2018-10-21T09:13:09Z</time>
<speed>0.00</speed>
</trkpt>
<trkpt lat="-7.284544" lon="-34.800423">
<ele>26.309999</ele>
<time>2018-10-21T09:18:25Z</time>
<speed>0.00</speed>
</trkpt>
<trkpt lat="-7.284531" lon="-34.800426">
<ele>3.900000</ele>
<time>2018-10-21T09:23:41Z</time>
<speed>0.00</speed>
</trkpt>
<trkpt lat="-7.284612" lon="-34.800560">
<ele>9.980000</ele>
<time>2018-10-21T09:29:13Z</time>
<speed>0.40</speed>
</trkpt>
<trkpt lat="-7.284551" lon="-34.800472">
<ele>8.690000</ele>
<time>2018-10-21T09:34:34Z</time>
<speed>0.00</speed>
</trkpt>
<trkpt lat="-7.284523" lon="-34.800457">
<ele>33.959999</ele>
<time>2018-10-21T09:40:20Z</time>
<speed>0.21</speed>
</trkpt>
<trkpt lat="-7.284554" lon="-34.800510">
<ele>1.820000</ele>
<time>2018-10-21T09:46:32Z</time>
<speed>0.05</speed>
</trkpt>
<trkpt lat="-7.284443" lon="-34.800316">
<ele>29.170000</ele>
<time>2018-10-21T09:53:41Z</time>
<speed>0.00</speed>
</trkpt>
<trkpt lat="-7.284460" lon="-34.800404">
<ele>-5.020000</ele>
<time>2018-10-21T09:59:09Z</time>
<speed>0.57</speed>
</trkpt>
<trkpt lat="-7.284528" lon="-34.800327">
<ele>-3.740000</ele>
<time>2018-10-21T10:05:22Z</time>
<speed>0.25</speed>
</trkpt>
<trkpt lat="-7.284563" lon="-34.800648">
<ele>-4.810000</ele>
<time>2018-10-21T10:12:50Z</time>
<speed>0.30</speed>
</trkpt>
<trkpt lat="-7.284579" lon="-34.800461">
<ele>31.400000</ele>
<time>2018-10-21T10:20:56Z</time>
<speed>0.18</speed>
</trkpt>
<trkpt lat="-7.284562" lon="-34.800457">
<ele>32.700001</ele>
<time>2018-10-21T10:30:50Z</time>
<speed>0.15</speed>
</trkpt>
<trkpt lat="-7.284560" lon="-34.800541">
<ele>10.090000</ele>
<time>2018-10-21T10:40:08Z</time>
<speed>1.26</speed>
</trkpt>
<trkpt lat="-7.284544" lon="-34.800449">
<ele>17.770000</ele>
<time>2018-10-21T10:45:20Z</time>
<speed>0.00</speed>
</trkpt>
<trkpt lat="-7.284580" lon="-34.800453">
<ele>25.670000</ele>
<time>2018-10-21T10:50:34Z</time>
<speed>0.00</speed>
</trkpt>
<trkpt lat="-7.284568" lon="-34.800407">
<ele>6.670000</ele>
<time>2018-10-21T10:55:47Z</time>
<speed>0.00</speed>
</trkpt>
<trkpt lat="-7.284562" lon="-34.800503">
<ele>42.879997</ele>
<time>2018-10-21T11:01:04Z</time>
<speed>0.00</speed>
</trkpt>
<trkpt lat="-7.284590" lon="-34.800400">
<ele>16.119999</ele>
<time>2018-10-21T11:06:25Z</time>
<speed>0.67</speed>
</trkpt>
<trkpt lat="-7.284535" lon="-34.800365">
<ele>42.139999</ele>
<time>2018-10-21T11:11:38Z</time>
<speed>0.00</speed>
</trkpt>
<trkpt lat="-7.284588" lon="-34.800564">
<ele>11.440000</ele>
<time>2018-10-21T11:16:56Z</time>
<speed>3.46</speed>
</trkpt>
<trkpt lat="-7.284584" lon="-34.800556">
<ele>30.209999</ele>
<time>2018-10-21T11:22:13Z</time>
<speed>0.00</speed>
</trkpt>
<trkpt lat="-7.284591" lon="-34.800465">
<ele>14.469999</ele>
<time>2018-10-21T11:27:40Z</time>
<speed>0.29</speed>
</trkpt>
<trkpt lat="-7.284647" lon="-34.800488">
<ele>-0.980000</ele>
<time>2018-10-21T11:33:29Z</time>
<speed>0.13</speed>
</trkpt>
<trkpt lat="-7.284568" lon="-34.800655">
<ele>13.889999</ele>
<time>2018-10-21T11:40:24Z</time>
<speed>0.00</speed>
</trkpt>
<trkpt lat="-7.284515" lon="-34.800533">
<ele>15.280000</ele>
<time>2018-10-21T11:45:37Z</time>
<speed>0.00</speed>
</trkpt>
<trkpt lat="-7.284551" lon="-34.800522">
<ele>1.350000</ele>
<time>2018-10-21T11:50:50Z</time>
<speed>0.00</speed>
</trkpt>
<trkpt lat="-7.284575" lon="-34.800388">
<ele>15.370000</ele>
<time>2018-10-21T11:56:04Z</time>
<speed>0.00</speed>
</trkpt>
<trkpt lat="-7.284451" lon="-34.800465">
<ele>-3.030000</ele>
<time>2018-10-21T12:01:18Z</time>
<speed>0.61</speed>
</trkpt>
<trkpt lat="-7.284550" lon="-34.800655">
<ele>31.480000</ele>
<time>2018-10-21T12:06:25Z</time>
<speed>0.00</speed>
</trkpt>
<trkpt lat="-7.284557" lon="-34.800415">
<ele>11.920000</ele>
<time>2018-10-21T12:11:52Z</time>
<speed>0.22</speed>
</trkpt>
<trkpt lat="-7.284687" lon="-34.800739">
<ele>20.000000</ele>
<time>2018-10-21T12:16:59Z</time>
<speed>0.00</speed>
</trkpt>
<trkpt lat="-7.284459" lon="-34.800285">
<ele>-1.690000</ele>
<time>2018-10-21T12:22:05Z</time>
<speed>0.00</speed>
</trkpt>
<trkpt lat="-7.284588" lon="-34.800526">
<ele>-4.300000</ele>
<time>2018-10-21T12:27:30Z</time>
<speed>0.18</speed>
</trkpt>
<trkpt lat="-7.284585" lon="-34.800472">
<ele>15.400000</ele>
<time>2018-10-21T12:32:36Z</time>
<speed>0.15</speed>
</trkpt>
<trkpt lat="-7.284579" lon="-34.800495">
<ele>7.360000</ele>
<time>2018-10-21T12:37:42Z</time>
<speed>0.00</speed>
</trkpt>
<trkpt lat="-7.284494" lon="-34.800491">
<ele>40.360001</ele>
<time>2018-10-21T12:42:48Z</time>
<speed>0.00</speed>
</trkpt>
<trkpt lat="-7.284551" lon="-34.800488">
<ele>20.799999</ele>
<time>2018-10-21T12:47:53Z</time>
<speed>0.16</speed>
</trkpt>
<trkpt lat="-7.284564" lon="-34.800434">
<ele>21.820000</ele>
<time>2018-10-21T12:52:59Z</time>
<speed>0.38</speed>
</trkpt>
<trkpt lat="-7.284614" lon="-34.800430">
<ele>11.500000</ele>
<time>2018-10-21T12:58:04Z</time>
<speed>0.46</speed>
</trkpt>
<trkpt lat="-7.284573" lon="-34.800350">
<ele>47.899998</ele>
<time>2018-10-21T13:03:15Z</time>
<speed>0.52</speed>
</trkpt>
<trkpt lat="-7.284564" lon="-34.800518">
<ele>15.679999</ele>
<time>2018-10-21T13:08:21Z</time>
<speed>0.00</speed>
</trkpt>
<trkpt lat="-7.284578" lon="-34.800495">
<ele>24.000000</ele>
<time>2018-10-21T13:13:28Z</time>
<speed>0.00</speed>
</trkpt>
<trkpt lat="-7.284525" lon="-34.800476">
<ele>-8.980000</ele>
<time>2018-10-21T13:18:34Z</time>
<speed>0.00</speed>
</trkpt>
<trkpt lat="-7.284536" lon="-34.800468">
<ele>35.759998</ele>
<time>2018-10-21T13:23:40Z</time>
<speed>0.00</speed>
</trkpt>
<trkpt lat="-7.284571" lon="-34.800446">
<ele>20.270000</ele>
<time>2018-10-21T13:28:47Z</time>
<speed>0.00</speed>
</trkpt>
<trkpt lat="-7.284541" lon="-34.800430">
<ele>23.250000</ele>
<time>2018-10-21T13:33:53Z</time>
<speed>0.00</speed>
</trkpt>
<trkpt lat="-7.284578" lon="-34.800549">
<ele>-13.509999</ele>
<time>2018-10-21T13:38:59Z</time>
<speed>0.00</speed>
</trkpt>
<trkpt lat="-7.284540" lon="-34.800442">
<ele>21.740000</ele>
<time>2018-10-21T13:44:07Z</time>
<speed>0.00</speed>
</trkpt>
<trkpt lat="-7.284610" lon="-34.800491">
<ele>15.580000</ele>
<time>2018-10-21T13:49:13Z</time>
<speed>0.42</speed>
</trkpt>
<trkpt lat="-7.284610" lon="-34.800362">
<ele>23.219999</ele>
<time>2018-10-21T13:54:19Z</time>
<speed>1.57</speed>
</trkpt>
<trkpt lat="-7.284678" lon="-34.800640">
<ele>-9.620000</ele>
<time>2018-10-21T13:59:26Z</time>
<speed>0.46</speed>
</trkpt>
<trkpt lat="-7.284574" lon="-34.800636">
<ele>-9.210000</ele>
<time>2018-10-21T14:04:57Z</time>
<speed>0.40</speed>
</trkpt>
<trkpt lat="-7.284552" lon="-34.800388">
<ele>17.930000</ele>
<time>2018-10-21T14:10:32Z</time>
<speed>0.31</speed>
</trkpt>
<trkpt lat="-7.284602" lon="-34.800465">
<ele>12.440000</ele>
<time>2018-10-21T14:16:36Z</time>
<speed>0.00</speed>
</trkpt>
<trkpt lat="-7.284513" lon="-34.800350">
<ele>46.209999</ele>
<time>2018-10-21T14:21:42Z</time>
<speed>2.28</speed>
</trkpt>
<trkpt lat="-7.284545" lon="-34.800335">
<ele>38.259998</ele>
<time>2018-10-21T14:26:49Z</time>
<speed>0.00</speed>
</trkpt>
<trkpt lat="-7.284553" lon="-34.800484">
<ele>26.570000</ele>
<time>2018-10-21T14:31:55Z</time>
<speed>0.00</speed>
</trkpt>
<trkpt lat="-7.284597" lon="-34.800545">
<ele>1.190000</ele>
<time>2018-10-21T14:37:08Z</time>
<speed>0.00</speed>
</trkpt>
<trkpt lat="-7.284587" lon="-34.800335">
<ele>14.620000</ele>
<time>2018-10-21T14:42:14Z</time>
<speed>2.65</speed>
</trkpt>
<trkpt lat="-7.284600" lon="-34.800663">
<ele>-15.080000</ele>
<time>2018-10-21T14:47:22Z</time>
<speed>0.00</speed>
</trkpt>
<trkpt lat="-7.284530" lon="-34.800407">
<ele>13.130000</ele>
<time>2018-10-21T14:52:32Z</time>
<speed>0.00</speed>
</trkpt>
<trkpt lat="-7.284622" lon="-34.800583">
<ele>-12.450000</ele>
<time>2018-10-21T14:57:41Z</time>
<speed>0.00</speed>
</trkpt>
<trkpt lat="-7.284622" lon="-34.800579">
<ele>-61.279999</ele>
<time>2018-10-21T15:02:59Z</time>
<speed>0.00</speed>
</trkpt>
<trkpt lat="-7.284560" lon="-34.800457">
<ele>23.639999</ele>
<time>2018-10-21T15:08:06Z</time>
<speed>0.00</speed>
</trkpt>
<trkpt lat="-7.284565" lon="-34.800457">
<ele>-0.570000</ele>
<time>2018-10-21T15:13:15Z</time>
<speed>0.00</speed>
</trkpt>
<trkpt lat="-7.284573" lon="-34.800404">
<ele>59.919998</ele>
<time>2018-10-21T15:18:22Z</time>
<speed>0.00</speed>
</trkpt>
<trkpt lat="-7.284517" lon="-34.800488">
<ele>21.350000</ele>
<time>2018-10-21T15:23:31Z</time>
<speed>0.00</speed>
</trkpt>
<trkpt lat="-7.284537" lon="-34.800564">
<ele>7.970000</ele>
<time>2018-10-21T15:28:47Z</time>
<speed>0.00</speed>
</trkpt>
<trkpt lat="-7.284716" lon="-34.800350">
<ele>18.309999</ele>
<time>2018-10-21T15:33:59Z</time>
<speed>0.00</speed>
</trkpt>
<trkpt lat="-7.284571" lon="-34.800434">
<ele>16.740000</ele>
<time>2018-10-21T15:39:07Z</time>
<speed>0.00</speed>
</trkpt>
<trkpt lat="-7.284598" lon="-34.800423">
<ele>21.820000</ele>
<time>2018-10-21T15:44:14Z</time>
<speed>0.00</speed>
</trkpt>
<trkpt lat="-7.284681" lon="-34.800362">
<ele>31.410000</ele>
<time>2018-10-21T15:49:22Z</time>
<speed>0.00</speed>
</trkpt>
<trkpt lat="-7.284619" lon="-34.800388">
<ele>16.010000</ele>
<time>2018-10-21T15:54:30Z</time>
<speed>0.00</speed>
</trkpt>
<trkpt lat="-7.284551" lon="-34.800461">
<ele>3.310000</ele>
<time>2018-10-21T15:59:36Z</time>
<speed>0.87</speed>
</trkpt>
<trkpt lat="-7.284624" lon="-34.800316">
<ele>28.029999</ele>
<time>2018-10-21T16:05:21Z</time>
<speed>0.00</speed>
</trkpt>
<trkpt lat="-7.284601" lon="-34.800381">
<ele>14.630000</ele>
<time>2018-10-21T16:10:46Z</time>
<speed>0.00</speed>
</trkpt>
<trkpt lat="-7.284541" lon="-34.800522">
<ele>15.940000</ele>
<time>2018-10-21T16:15:54Z</time>
<speed>0.00</speed>
</trkpt>
<trkpt lat="-7.284527" lon="-34.800594">
<ele>18.410000</ele>
<time>2018-10-21T16:21:01Z</time>
<speed>0.00</speed>
</trkpt>
<trkpt lat="-7.284542" lon="-34.800533">
<ele>31.990000</ele>
<time>2018-10-21T16:26:32Z</time>
<speed>0.08</speed>
</trkpt>
<trkpt lat="-7.284547" lon="-34.800480">
<ele>12.230000</ele>
<time>2018-10-21T16:31:43Z</time>
<speed>0.00</speed>
</trkpt>
<trkpt lat="-7.284544" lon="-34.800613">
<ele>21.859999</ele>
<time>2018-10-21T16:36:51Z</time>
<speed>0.00</speed>
</trkpt>
<trkpt lat="-7.284533" lon="-34.800529">
<ele>28.809999</ele>
<time>2018-10-21T16:41:59Z</time>
<speed>0.00</speed>
</trkpt>
<trkpt lat="-7.284538" lon="-34.800449">
<ele>10.170000</ele>
<time>2018-10-21T16:47:06Z</time>
<speed>0.00</speed>
</trkpt>
<trkpt lat="-7.284570" lon="-34.800472">
<ele>10.520000</ele>
<time>2018-10-21T16:52:12Z</time>
<speed>0.15</speed>
</trkpt>
<trkpt lat="-7.284643" lon="-34.800579">
<ele>9.760000</ele>
<time>2018-10-21T16:57:21Z</time>
<speed>0.00</speed>
</trkpt>
<trkpt lat="-7.284664" lon="-34.800495">
<ele>18.080000</ele>
<time>2018-10-21T17:02:38Z</time>
<speed>0.00</speed>
</trkpt>
<trkpt lat="-7.284584" lon="-34.800484">
<ele>26.340000</ele>
<time>2018-10-21T17:07:45Z</time>
<speed>0.00</speed>
</trkpt>
<trkpt lat="-7.284582" lon="-34.800404">
<ele>21.459999</ele>
<time>2018-10-21T17:12:51Z</time>
<speed>0.00</speed>
</trkpt>
<trkpt lat="-7.284563" lon="-34.800503">
<ele>1.050000</ele>
<time>2018-10-21T17:17:58Z</time>
<speed>0.00</speed>
</trkpt>
<trkpt lat="-7.284549" lon="-34.800537">
<ele>30.429998</ele>
<time>2018-10-21T17:23:14Z</time>
<speed>0.67</speed>
</trkpt>
<trkpt lat="-7.284563" lon="-34.800453">
<ele>5.360000</ele>
<time>2018-10-21T17:28:29Z</time>
<speed>0.15</speed>
</trkpt>
<trkpt lat="-7.284599" lon="-34.800465">
<ele>6.700000</ele>
<time>2018-10-21T17:33:38Z</time>
<speed>0.00</speed>
</trkpt>
<trkpt lat="-7.284534" lon="-34.800148">
<ele>41.489998</ele>
<time>2018-10-21T17:38:49Z</time>
<speed>0.00</speed>
</trkpt>
<trkpt lat="-7.284605" lon="-34.800301">
<ele>99.689995</ele>
<time>2018-10-21T17:44:36Z</time>
<speed>0.69</speed>
</trkpt>
<trkpt lat="-7.284591" lon="-34.800495">
<ele>13.139999</ele>
<time>2018-10-21T17:51:30Z</time>
<speed>0.43</speed>
</trkpt>
<trkpt lat="-7.284605" lon="-34.800484">
<ele>15.540000</ele>
<time>2018-10-21T18:00:06Z</time>
<speed>0.00</speed>
</trkpt>
<trkpt lat="-7.284594" lon="-34.800438">
<ele>8.429999</ele>
<time>2018-10-21T18:05:43Z</time>
<speed>0.54</speed>
</trkpt>
<trkpt lat="-7.284592" lon="-34.800484">
<ele>6.470000</ele>
<time>2018-10-21T18:13:42Z</time>
<speed>0.00</speed>
</trkpt>
<trkpt lat="-7.284547" lon="-34.800430">
<ele>21.410000</ele>
<time>2018-10-21T18:18:58Z</time>
<speed>0.22</speed>
</trkpt>
<trkpt lat="-7.284559" lon="-34.800407">
<ele>19.289999</ele>
<time>2018-10-21T18:25:00Z</time>
<speed>0.00</speed>
</trkpt>
<trkpt lat="-7.284597" lon="-34.800426">
<ele>-12.240000</ele>
<time>2018-10-21T18:30:09Z</time>
<speed>0.00</speed>
</trkpt>
<trkpt lat="-7.284586" lon="-34.800846">
<ele>5.260000</ele>
<time>2018-10-21T18:35:17Z</time>
<speed>0.00</speed>
</trkpt>
<trkpt lat="-7.284552" lon="-34.800495">
<ele>27.670000</ele>
<time>2018-10-21T18:40:23Z</time>
<speed>0.00</speed>
</trkpt>
<trkpt lat="-7.284606" lon="-34.800434">
<ele>31.049999</ele>
<time>2018-10-21T18:45:29Z</time>
<speed>0.00</speed>
</trkpt>
<trkpt lat="-7.284682" lon="-34.800396">
<ele>-2.750000</ele>
<time>2018-10-21T18:50:37Z</time>
<speed>0.00</speed>
</trkpt>
<trkpt lat="-7.284600" lon="-34.800499">
<ele>11.090000</ele>
<time>2018-10-21T18:55:44Z</time>
<speed>0.00</speed>
</trkpt>
<trkpt lat="-7.284615" lon="-34.800442">
<ele>21.189999</ele>
<time>2018-10-21T19:00:52Z</time>
<speed>0.00</speed>
</trkpt>
<trkpt lat="-7.284553" lon="-34.800392">
<ele>-10.160000</ele>
<time>2018-10-21T19:05:58Z</time>
<speed>0.00</speed>
</trkpt>
<trkpt lat="-7.284669" lon="-34.800564">
<ele>10.950000</ele>
<time>2018-10-21T19:11:07Z</time>
<speed>0.00</speed>
</trkpt>
<trkpt lat="-7.284606" lon="-34.800568">
<ele>11.750000</ele>
<time>2018-10-21T19:16:14Z</time>
<speed>0.00</speed>
</trkpt>
<trkpt lat="-7.284533" lon="-34.800285">
<ele>44.930000</ele>
<time>2018-10-21T19:21:50Z</time>
<speed>0.41</speed>
</trkpt>
<trkpt lat="-7.284542" lon="-34.800514">
<ele>38.790001</ele>
<time>2018-10-21T19:26:56Z</time>
<speed>0.00</speed>
</trkpt>
<trkpt lat="-7.284552" lon="-34.800556">
<ele>26.920000</ele>
<time>2018-10-21T19:32:03Z</time>
<speed>0.00</speed>
</trkpt>
<trkpt lat="-7.284646" lon="-34.800484">
<ele>-28.160000</ele>
<time>2018-10-21T19:37:08Z</time>
<speed>0.00</speed>
</trkpt>
<trkpt lat="-7.284595" lon="-34.800472">
<ele>6.110000</ele>
<time>2018-10-21T19:42:19Z</time>
<speed>0.00</speed>
</trkpt>
<trkpt lat="-7.284597" lon="-34.800495">
<ele>14.670000</ele>
<time>2018-10-21T19:47:25Z</time>
<speed>0.00</speed>
</trkpt>
<trkpt lat="-7.284557" lon="-34.800526">
<ele>29.379999</ele>
<time>2018-10-21T19:52:30Z</time>
<speed>0.00</speed>
</trkpt>
<trkpt lat="-7.284550" lon="-34.800545">
<ele>24.070000</ele>
<time>2018-10-21T19:57:36Z</time>
<speed>0.00</speed>
</trkpt>
<trkpt lat="-7.284602" lon="-34.800381">
<ele>13.099999</ele>
<time>2018-10-21T20:03:15Z</time>
<speed>0.11</speed>
</trkpt>
<trkpt lat="-7.284564" lon="-34.800461">
<ele>22.100000</ele>
<time>2018-10-21T20:10:00Z</time>
<speed>0.28</speed>
</trkpt>
<trkpt lat="-7.284603" lon="-34.800468">
<ele>10.020000</ele>
<time>2018-10-21T20:22:30Z</time>
<speed>0.31</speed>
</trkpt>
<trkpt lat="-7.284675" lon="-34.800545">
<ele>1.930000</ele>
<time>2018-10-21T20:34:50Z</time>
<speed>0.00</speed>
</trkpt>
<trkpt lat="-7.284544" lon="-34.800522">
<ele>18.379999</ele>
<time>2018-10-21T20:39:55Z</time>
<speed>0.56</speed>
</trkpt>
<trkpt lat="-7.284719" lon="-34.800808">
<ele>-1.160000</ele>
<time>2018-10-21T20:45:01Z</time>
<speed>2.25</speed>
</trkpt>
<trkpt lat="-7.284553" lon="-34.800232">
<ele>36.020000</ele>
<time>2018-10-21T20:50:08Z</time>
<speed>0.00</speed>
</trkpt>
<trkpt lat="-7.284513" lon="-34.800289">
<ele>20.609999</ele>
<time>2018-10-21T20:55:29Z</time>
<speed>1.01</speed>
</trkpt>
<trkpt lat="-7.284677" lon="-34.800709">
<ele>15.540000</ele>
<time>2018-10-21T21:02:12Z</time>
<speed>1.73</speed>
</trkpt>
<trkpt lat="-7.284588" lon="-34.800884">
<ele>8.500000</ele>
<time>2018-10-21T21:09:38Z</time>
<speed>0.00</speed>
</trkpt>
<trkpt lat="-7.284538" lon="-34.800392">
<ele>31.389999</ele>
<time>2018-10-21T21:15:30Z</time>
<speed>0.35</speed>
</trkpt>
<trkpt lat="-7.284593" lon="-34.800518">
<ele>18.980000</ele>
<time>2018-10-21T21:22:09Z</time>
<speed>0.00</speed>
</trkpt>
<trkpt lat="-7.284655" lon="-34.800484">
<ele>4.670000</ele>
<time>2018-10-21T21:27:14Z</time>
<speed>0.00</speed>
</trkpt>
<trkpt lat="-7.284550" lon="-34.800510">
<ele>35.759998</ele>
<time>2018-10-21T21:32:19Z</time>
<speed>0.00</speed>
</trkpt>
<trkpt lat="-7.284626" lon="-34.800461">
<ele>18.709999</ele>
<time>2018-10-21T21:37:24Z</time>
<speed>0.00</speed>
</trkpt>
<trkpt lat="-7.284326" lon="-34.800617">
<ele>45.259998</ele>
<time>2018-10-21T21:42:39Z</time>
<speed>0.00</speed>
</trkpt>
<trkpt lat="-7.284513" lon="-34.800659">
<ele>-6.850000</ele>
<time>2018-10-21T21:47:44Z</time>
<speed>2.31</speed>
</trkpt>
<trkpt lat="-7.284550" lon="-34.800385">
<ele>24.740000</ele>
<time>2018-10-21T21:52:48Z</time>
<speed>0.44</speed>
</trkpt>
<trkpt lat="-7.284644" lon="-34.800343">
<ele>34.950001</ele>
<time>2018-10-21T21:57:53Z</time>
<speed>0.00</speed>
</trkpt>
<trkpt lat="-7.284511" lon="-34.800407">
<ele>19.740000</ele>
<time>2018-10-21T22:03:09Z</time>
<speed>0.00</speed>
</trkpt>
<trkpt lat="-7.284552" lon="-34.800484">
<ele>25.959999</ele>
<time>2018-10-21T22:08:21Z</time>
<speed>0.00</speed>
</trkpt>
<trkpt lat="-7.284614" lon="-34.800472">
<ele>15.280000</ele>
<time>2018-10-21T22:13:34Z</time>
<speed>0.00</speed>
</trkpt>
<trkpt lat="-7.284485" lon="-34.800308">
<ele>29.510000</ele>
<time>2018-10-21T22:18:49Z</time>
<speed>0.00</speed>
</trkpt>
<trkpt lat="-7.284542" lon="-34.800453">
<ele>9.670000</ele>
<time>2018-10-21T22:24:01Z</time>
<speed>1.79</speed>
</trkpt>
<trkpt lat="-7.284585" lon="-34.800449">
<ele>7.880000</ele>
<time>2018-10-21T22:29:14Z</time>
<speed>0.99</speed>
</trkpt>
<trkpt lat="-7.284483" lon="-34.800278">
<ele>15.820000</ele>
<time>2018-10-21T22:34:28Z</time>
<speed>0.64</speed>
</trkpt>
<trkpt lat="-7.284524" lon="-34.800362">
<ele>41.180000</ele>
<time>2018-10-21T22:39:49Z</time>
<speed>0.00</speed>
</trkpt>
<trkpt lat="-7.284686" lon="-34.800457">
<ele>10.740000</ele>
<time>2018-10-21T22:45:06Z</time>
<speed>1.36</speed>
</trkpt>
<trkpt lat="-7.284487" lon="-34.800453">
<ele>-26.699999</ele>
<time>2018-10-21T22:50:52Z</time>
<speed>0.11</speed>
</trkpt>
<trkpt lat="-7.284540" lon="-34.800415">
<ele>42.700001</ele>
<time>2018-10-21T22:56:43Z</time>
<speed>0.14</speed>
</trkpt>
<trkpt lat="-7.284597" lon="-34.800514">
<ele>11.219999</ele>
<time>2018-10-21T23:04:19Z</time>
<speed>0.43</speed>
</trkpt>
<trkpt lat="-7.284591" lon="-34.800484">
<ele>14.700000</ele>
<time>2018-10-21T23:11:50Z</time>
<speed>0.53</speed>
</trkpt>
<trkpt lat="-7.284486" lon="-34.800404">
<ele>34.889999</ele>
<time>2018-10-21T23:20:04Z</time>
<speed>0.00</speed>
</trkpt>
<trkpt lat="-7.284532" lon="-34.800491">
<ele>36.329998</ele>
<time>2018-10-21T23:27:33Z</time>
<speed>0.00</speed>
</trkpt>
<trkpt lat="-7.284565" lon="-34.800522">
<ele>20.760000</ele>
<time>2018-10-21T23:32:55Z</time>
<speed>0.09</speed>
</trkpt>
<trkpt lat="-7.284604" lon="-34.800499">
<ele>6.380000</ele>
<time>2018-10-21T23:39:48Z</time>
<speed>0.16</speed>
</trkpt>
<trkpt lat="-7.284481" lon="-34.800556">
<ele>21.820000</ele>
<time>2018-10-21T23:50:12Z</time>
<speed>0.00</speed>
</trkpt>
<trkpt lat="-7.284603" lon="-34.800438">
<ele>-1.000000</ele>
<time>2018-10-21T23:55:26Z</time>
<speed>0.11</speed>
</trkpt>
<trkpt lat="-7.284484" lon="-34.800343">
<ele>59.250000</ele>
<time>2018-10-22T00:00:56Z</time>
<speed>0.14</speed>
</trkpt>
<trkpt lat="-7.284472" lon="-34.800335">
<ele>62.039997</ele>
<time>2018-10-22T00:08:18Z</time>
<speed>0.51</speed>
</trkpt>
<trkpt lat="-7.284548" lon="-34.800480">
<ele>13.380000</ele>
<time>2018-10-22T00:14:33Z</time>
<speed>0.00</speed>
</trkpt>
<trkpt lat="-7.284459" lon="-34.800404">
<ele>5.500000</ele>
<time>2018-10-22T00:19:45Z</time>
<speed>0.00</speed>
</trkpt>
<trkpt lat="-7.284492" lon="-34.800491">
<ele>2.280000</ele>
<time>2018-10-22T00:25:00Z</time>
<speed>0.00</speed>
</trkpt>
<trkpt lat="-7.284528" lon="-34.800594">
<ele>-21.629999</ele>
<time>2018-10-22T00:30:12Z</time>
<speed>0.00</speed>
</trkpt>
<trkpt lat="-7.284547" lon="-34.800533">
<ele>-5.490000</ele>
<time>2018-10-22T00:35:36Z</time>
<speed>0.48</speed>
</trkpt>
<trkpt lat="-7.284520" lon="-34.800694">
<ele>-28.629999</ele>
<time>2018-10-22T00:40:53Z</time>
<speed>0.00</speed>
</trkpt>
<trkpt lat="-7.284439" lon="-34.800777">
<ele>-15.990000</ele>
<time>2018-10-22T00:46:08Z</time>
<speed>0.00</speed>
</trkpt>
<trkpt lat="-7.284441" lon="-34.800541">
<ele>9.510000</ele>
<time>2018-10-22T00:51:29Z</time>
<speed>0.15</speed>
</trkpt>
<trkpt lat="-7.284587" lon="-34.800320">
<ele>39.099998</ele>
<time>2018-10-22T00:56:42Z</time>
<speed>0.00</speed>
</trkpt>
<trkpt lat="-7.284554" lon="-34.800491">
<ele>11.900000</ele>
<time>2018-10-22T01:02:25Z</time>
<speed>0.21</speed>
</trkpt>
<trkpt lat="-7.284531" lon="-34.800503">
<ele>3.390000</ele>
<time>2018-10-22T01:07:39Z</time>
<speed>0.00</speed>
</trkpt>
<trkpt lat="-7.284596" lon="-34.800491">
<ele>11.120000</ele>
<time>2018-10-22T01:12:50Z</time>
<speed>0.65</speed>
</trkpt>
<trkpt lat="-7.284416" lon="-34.800407">
<ele>40.110001</ele>
<time>2018-10-22T01:18:02Z</time>
<speed>0.00</speed>
</trkpt>
<trkpt lat="-7.284571" lon="-34.800358">
<ele>-4.020000</ele>
<time>2018-10-22T01:23:16Z</time>
<speed>0.00</speed>
</trkpt>
<trkpt lat="-7.284678" lon="-34.800480">
<ele>-11.340000</ele>
<time>2018-10-22T01:28:28Z</time>
<speed>0.00</speed>
</trkpt>
<trkpt lat="-7.284536" lon="-34.800472">
<ele>35.200001</ele>
<time>2018-10-22T01:33:40Z</time>
<speed>0.00</speed>
</trkpt>
<trkpt lat="-7.284548" lon="-34.800377">
<ele>32.180000</ele>
<time>2018-10-22T01:38:52Z</time>
<speed>0.00</speed>
</trkpt>
<trkpt lat="-7.284628" lon="-34.800529">
<ele>13.679999</ele>
<time>2018-10-22T01:44:04Z</time>
<speed>0.00</speed>
</trkpt>
<trkpt lat="-7.284527" lon="-34.800438">
<ele>11.490000</ele>
<time>2018-10-22T01:49:16Z</time>
<speed>0.00</speed>
</trkpt>
<trkpt lat="-7.284580" lon="-34.800476">
<ele>25.180000</ele>
<time>2018-10-22T01:54:28Z</time>
<speed>0.00</speed>
</trkpt>
<trkpt lat="-7.284494" lon="-34.800560">
<ele>19.480000</ele>
<time>2018-10-22T01:59:40Z</time>
<speed>0.00</speed>
</trkpt>
<trkpt lat="-7.284597" lon="-34.800446">
<ele>18.980000</ele>
<time>2018-10-22T02:05:25Z</time>
<speed>0.25</speed>
</trkpt>
<trkpt lat="-7.284493" lon="-34.800438">
<ele>28.500000</ele>
<time>2018-10-22T02:11:00Z</time>
<speed>0.44</speed>
</trkpt>
<trkpt lat="-7.284504" lon="-34.800419">
<ele>12.370000</ele>
<time>2018-10-22T02:17:10Z</time>
<speed>0.00</speed>
</trkpt>
<trkpt lat="-7.284569" lon="-34.800426">
<ele>24.709999</ele>
<time>2018-10-22T02:22:21Z</time>
<speed>0.00</speed>
</trkpt>
<trkpt lat="-7.284566" lon="-34.800476">
<ele>17.670000</ele>
<time>2018-10-22T02:27:36Z</time>
<speed>0.00</speed>
</trkpt>
<trkpt lat="-7.284609" lon="-34.800426">
<ele>3.600000</ele>
<time>2018-10-22T02:32:48Z</time>
<speed>0.00</speed>
</trkpt>
<trkpt lat="-7.284582" lon="-34.800365">
<ele>32.529999</ele>
<time>2018-10-22T02:38:05Z</time>
<speed>0.13</speed>
</trkpt>
<trkpt lat="-7.284627" lon="-34.800400">
<ele>34.219997</ele>
<time>2018-10-22T02:43:21Z</time>
<speed>0.00</speed>
</trkpt>
<trkpt lat="-7.284528" lon="-34.800446">
<ele>31.340000</ele>
<time>2018-10-22T02:48:36Z</time>
<speed>0.00</speed>
</trkpt>
<trkpt lat="-7.284526" lon="-34.800365">
<ele>42.259998</ele>
<time>2018-10-22T02:53:51Z</time>
<speed>0.00</speed>
</trkpt>
<trkpt lat="-7.284577" lon="-34.800426">
<ele>25.289999</ele>
<time>2018-10-22T02:59:25Z</time>
<speed>0.41</speed>
</trkpt>
</trkseg>
</trk>
<trk>
<name>20181027-195904(12)</name>
<desc>Color:004000ff</desc>
<trkseg>
<trkpt lat="-7.284588" lon="-34.800373">
<ele>22.969999</ele>
<time>2018-10-22T03:05:02Z</time>
<speed>0.20</speed>
</trkpt>
<trkpt lat="-7.284550" lon="-34.800533">
<ele>11.320000</ele>
<time>2018-10-22T03:11:14Z</time>
<speed>0.00</speed>
</trkpt>
<trkpt lat="-7.284578" lon="-34.800510">
<ele>-8.150000</ele>
<time>2018-10-22T03:16:31Z</time>
<speed>0.72</speed>
</trkpt>
<trkpt lat="-7.284538" lon="-34.800446">
<ele>8.840000</ele>
<time>2018-10-22T03:22:01Z</time>
<speed>0.51</speed>
</trkpt>
<trkpt lat="-7.284559" lon="-34.800461">
<ele>13.730000</ele>
<time>2018-10-22T03:27:58Z</time>
<speed>0.00</speed>
</trkpt>
<trkpt lat="-7.284594" lon="-34.800449">
<ele>22.519999</ele>
<time>2018-10-22T03:33:12Z</time>
<speed>0.00</speed>
</trkpt>
<trkpt lat="-7.284591" lon="-34.800423">
<ele>-8.240000</ele>
<time>2018-10-22T03:38:24Z</time>
<speed>0.00</speed>
</trkpt>
<trkpt lat="-7.284573" lon="-34.800465">
<ele>-2.570000</ele>
<time>2018-10-22T03:43:39Z</time>
<speed>0.94</speed>
</trkpt>
<trkpt lat="-7.284646" lon="-34.800194">
<ele>44.369999</ele>
<time>2018-10-22T03:49:02Z</time>
<speed>0.00</speed>
</trkpt>
<trkpt lat="-7.284571" lon="-34.800472">
<ele>21.719999</ele>
<time>2018-10-22T03:54:15Z</time>
<speed>0.00</speed>
</trkpt>
<trkpt lat="-7.284543" lon="-34.800472">
<ele>29.389999</ele>
<time>2018-10-22T03:59:26Z</time>
<speed>0.24</speed>
</trkpt>
<trkpt lat="-7.284606" lon="-34.800438">
<ele>22.320000</ele>
<time>2018-10-22T04:04:42Z</time>
<speed>0.00</speed>
</trkpt>
<trkpt lat="-7.284568" lon="-34.800430">
<ele>46.129997</ele>
<time>2018-10-22T04:10:02Z</time>
<speed>0.00</speed>
</trkpt>
<trkpt lat="-7.284572" lon="-34.800388">
<ele>7.030000</ele>
<time>2018-10-22T04:15:13Z</time>
<speed>0.00</speed>
</trkpt>
<trkpt lat="-7.284550" lon="-34.800320">
<ele>-59.879997</ele>
<time>2018-10-22T04:20:50Z</time>
<speed>1.06</speed>
</trkpt>
<trkpt lat="-7.284575" lon="-34.800484">
<ele>14.400000</ele>
<time>2018-10-22T04:26:06Z</time>
<speed>0.26</speed>
</trkpt>
<trkpt lat="-7.284554" lon="-34.800510">
<ele>19.639999</ele>
<time>2018-10-22T04:31:18Z</time>
<speed>0.00</speed>
</trkpt>
<trkpt lat="-7.284617" lon="-34.800518">
<ele>27.410000</ele>
<time>2018-10-22T04:36:29Z</time>
<speed>0.00</speed>
</trkpt>
<trkpt lat="-7.284576" lon="-34.800499">
<ele>20.850000</ele>
<time>2018-10-22T04:41:45Z</time>
<speed>0.09</speed>
</trkpt>
<trkpt lat="-7.284555" lon="-34.800617">
<ele>5.610000</ele>
<time>2018-10-22T04:47:19Z</time>
<speed>0.03</speed>
</trkpt>
<trkpt lat="-7.284550" lon="-34.800407">
<ele>34.139999</ele>
<time>2018-10-22T04:52:59Z</time>
<speed>0.40</speed>
</trkpt>
<trkpt lat="-7.284752" lon="-34.800629">
<ele>-8.020000</ele>
<time>2018-10-22T05:00:35Z</time>
<speed>0.00</speed>
</trkpt>
<trkpt lat="-7.284489" lon="-34.800522">
<ele>6.460000</ele>
<time>2018-10-22T05:08:57Z</time>
<speed>0.00</speed>
</trkpt>
<trkpt lat="-7.284575" lon="-34.800549">
<ele>7.720000</ele>
<time>2018-10-22T05:14:09Z</time>
<speed>1.15</speed>
</trkpt>
<trkpt lat="-7.284581" lon="-34.800522">
<ele>16.289999</ele>
<time>2018-10-22T05:19:42Z</time>
<speed>0.34</speed>
</trkpt>
<trkpt lat="-7.284632" lon="-34.800568">
<ele>18.699999</ele>
<time>2018-10-22T05:25:54Z</time>
<speed>1.09</speed>
</trkpt>
<trkpt lat="-7.284713" lon="-34.800438">
<ele>19.709999</ele>
<time>2018-10-22T05:31:52Z</time>
<speed>0.55</speed>
</trkpt>
<trkpt lat="-7.284484" lon="-34.800541">
<ele>5.190000</ele>
<time>2018-10-22T05:40:33Z</time>
<speed>0.00</speed>
</trkpt>
<trkpt lat="-7.284544" lon="-34.800518">
<ele>32.689999</ele>
<time>2018-10-22T05:45:43Z</time>
<speed>0.00</speed>
</trkpt>
<trkpt lat="-7.284561" lon="-34.800438">
<ele>20.830000</ele>
<time>2018-10-22T05:51:07Z</time>
<speed>0.39</speed>
</trkpt>
<trkpt lat="-7.284541" lon="-34.800457">
<ele>21.529999</ele>
<time>2018-10-22T05:56:57Z</time>
<speed>0.00</speed>
</trkpt>
<trkpt lat="-7.284590" lon="-34.800484">
<ele>3.170000</ele>
<time>2018-10-22T06:02:22Z</time>
<speed>0.20</speed>
</trkpt>
<trkpt lat="-7.284587" lon="-34.800457">
<ele>2.700000</ele>
<time>2018-10-22T06:07:46Z</time>
<speed>0.33</speed>
</trkpt>
<trkpt lat="-7.284587" lon="-34.800491">
<ele>2.530000</ele>
<time>2018-10-22T06:13:31Z</time>
<speed>0.31</speed>
</trkpt>
<trkpt lat="-7.284514" lon="-34.800568">
<ele>-19.289999</ele>
<time>2018-10-22T06:20:06Z</time>
<speed>0.42</speed>
</trkpt>
<trkpt lat="-7.284473" lon="-34.800434">
<ele>29.740000</ele>
<time>2018-10-22T06:28:28Z</time>
<speed>0.00</speed>
</trkpt>
<trkpt lat="-7.284564" lon="-34.800442">
<ele>22.369999</ele>
<time>2018-10-22T06:33:41Z</time>
<speed>0.00</speed>
</trkpt>
<trkpt lat="-7.284538" lon="-34.800488">
<ele>21.219999</ele>
<time>2018-10-22T06:38:54Z</time>
<speed>0.00</speed>
</trkpt>
<trkpt lat="-7.284502" lon="-34.800415">
<ele>33.469997</ele>
<time>2018-10-22T06:44:14Z</time>
<speed>0.35</speed>
</trkpt>
<trkpt lat="-7.284523" lon="-34.800503">
<ele>25.859999</ele>
<time>2018-10-22T06:49:33Z</time>
<speed>0.72</speed>
</trkpt>
<trkpt lat="-7.284561" lon="-34.800442">
<ele>26.269999</ele>
<time>2018-10-22T06:54:45Z</time>
<speed>0.00</speed>
</trkpt>
<trkpt lat="-7.284495" lon="-34.800541">
<ele>-11.940000</ele>
<time>2018-10-22T07:00:15Z</time>
<speed>0.73</speed>
</trkpt>
<trkpt lat="-7.284768" lon="-34.800472">
<ele>47.969997</ele>
<time>2018-10-22T07:05:47Z</time>
<speed>0.00</speed>
</trkpt>
<trkpt lat="-7.284535" lon="-34.800503">
<ele>1.330000</ele>
<time>2018-10-22T07:11:04Z</time>
<speed>0.37</speed>
</trkpt>
<trkpt lat="-7.284497" lon="-34.800560">
<ele>-20.080000</ele>
<time>2018-10-22T07:16:21Z</time>
<speed>0.00</speed>
</trkpt>
<trkpt lat="-7.284558" lon="-34.800526">
<ele>-5.940000</ele>
<time>2018-10-22T07:21:57Z</time>
<speed>0.25</speed>
</trkpt>
<trkpt lat="-7.284636" lon="-34.800568">
<ele>1.380000</ele>
<time>2018-10-22T07:27:49Z</time>
<speed>0.00</speed>
</trkpt>
<trkpt lat="-7.284554" lon="-34.800449">
<ele>3.590000</ele>
<time>2018-10-22T07:33:30Z</time>
<speed>0.16</speed>
</trkpt>
<trkpt lat="-7.284558" lon="-34.800510">
<ele>16.930000</ele>
<time>2018-10-22T07:40:17Z</time>
<speed>0.80</speed>
</trkpt>
<trkpt lat="-7.284581" lon="-34.800495">
<ele>24.049999</ele>
<time>2018-10-22T07:45:27Z</time>
<speed>0.16</speed>
</trkpt>
<trkpt lat="-7.284546" lon="-34.800453">
<ele>37.139999</ele>
<time>2018-10-22T07:50:42Z</time>
<speed>0.70</speed>
</trkpt>
<trkpt lat="-7.284598" lon="-34.800488">
<ele>6.060000</ele>
<time>2018-10-22T07:55:54Z</time>
<speed>0.00</speed>
</trkpt>
<trkpt lat="-7.284583" lon="-34.800468">
<ele>8.400000</ele>
<time>2018-10-22T08:01:32Z</time>
<speed>0.10</speed>
</trkpt>
<trkpt lat="-7.284593" lon="-34.800484">
<ele>-9.230000</ele>
<time>2018-10-22T08:07:21Z</time>
<speed>0.00</speed>
</trkpt>
<trkpt lat="-7.284577" lon="-34.800392">
<ele>26.070000</ele>
<time>2018-10-22T08:12:47Z</time>
<speed>0.36</speed>
</trkpt>
<trkpt lat="-7.284708" lon="-34.800419">
<ele>-17.410000</ele>
<time>2018-10-22T08:18:10Z</time>
<speed>0.34</speed>
</trkpt>
<trkpt lat="-7.284621" lon="-34.800514">
<ele>9.220000</ele>
<time>2018-10-22T08:23:39Z</time>
<speed>0.00</speed>
</trkpt>
<trkpt lat="-7.284574" lon="-34.800404">
<ele>26.769999</ele>
<time>2018-10-22T08:28:51Z</time>
<speed>0.00</speed>
</trkpt>
<trkpt lat="-7.284776" lon="-34.800552">
<ele>25.010000</ele>
<time>2018-10-22T08:34:08Z</time>
<speed>0.79</speed>
</trkpt>
<trkpt lat="-7.284656" lon="-34.800449">
<ele>12.759999</ele>
<time>2018-10-22T08:39:19Z</time>
<speed>0.00</speed>
</trkpt>
<trkpt lat="-7.284544" lon="-34.800495">
<ele>18.190001</ele>
<time>2018-10-22T08:44:47Z</time>
<speed>0.23</speed>
</trkpt>
<trkpt lat="-7.284787" lon="-34.800522">
<ele>12.990000</ele>
<time>2018-10-22T08:49:59Z</time>
<speed>0.00</speed>
</trkpt>
<trkpt lat="-7.284376" lon="-34.800365">
<ele>29.330000</ele>
<time>2018-10-22T08:55:18Z</time>
<speed>0.15</speed>
</trkpt>
<trkpt lat="-7.284474" lon="-34.800488">
<ele>41.849998</ele>
<time>2018-10-22T09:00:45Z</time>
<speed>1.35</speed>
</trkpt>
<trkpt lat="-7.284467" lon="-34.800381">
<ele>31.410000</ele>
<time>2018-10-22T09:06:28Z</time>
<speed>0.00</speed>
</trkpt>
<trkpt lat="-7.284617" lon="-34.800480">
<ele>25.809999</ele>
<time>2018-10-22T09:12:58Z</time>
<speed>0.00</speed>
</trkpt>
<trkpt lat="-7.284651" lon="-34.800503">
<ele>9.340000</ele>
<time>2018-10-22T09:18:11Z</time>
<speed>0.79</speed>
</trkpt>
<trkpt lat="-7.284571" lon="-34.800510">
<ele>14.660000</ele>
<time>2018-10-22T09:23:24Z</time>
<speed>0.67</speed>
</trkpt>
<trkpt lat="-7.284445" lon="-34.800575">
<ele>-7.100000</ele>
<time>2018-10-22T09:28:36Z</time>
<speed>0.00</speed>
</trkpt>
<trkpt lat="-7.284425" lon="-34.800579">
<ele>-6.660000</ele>
<time>2018-10-22T09:33:47Z</time>
<speed>0.00</speed>
</trkpt>
<trkpt lat="-7.284493" lon="-34.800541">
<ele>4.810000</ele>
<time>2018-10-22T09:39:00Z</time>
<speed>0.00</speed>
</trkpt>
<trkpt lat="-7.284585" lon="-34.800419">
<ele>26.820000</ele>
<time>2018-10-22T09:44:12Z</time>
<speed>0.00</speed>
</trkpt>
<trkpt lat="-7.284510" lon="-34.800522">
<ele>12.440000</ele>
<time>2018-10-22T09:49:27Z</time>
<speed>0.00</speed>
</trkpt>
<trkpt lat="-7.284410" lon="-34.800507">
<ele>6.820000</ele>
<time>2018-10-22T09:54:44Z</time>
<speed>0.20</speed>
</trkpt>
<trkpt lat="-7.284514" lon="-34.800579">
<ele>2.060000</ele>
<time>2018-10-22T10:00:18Z</time>
<speed>0.08</speed>
</trkpt>
<trkpt lat="-7.284431" lon="-34.800575">
<ele>1.500000</ele>
<time>2018-10-22T10:05:55Z</time>
<speed>0.71</speed>
</trkpt>
<trkpt lat="-7.284507" lon="-34.800526">
<ele>2.720000</ele>
<time>2018-10-22T10:12:26Z</time>
<speed>0.16</speed>
</trkpt>
<trkpt lat="-7.284647" lon="-34.800476">
<ele>8.230000</ele>
<time>2018-10-22T10:19:55Z</time>
<speed>0.82</speed>
</trkpt>
<trkpt lat="-7.284551" lon="-34.800549">
<ele>-8.090000</ele>
<time>2018-10-22T10:28:03Z</time>
<speed>0.16</speed>
</trkpt>
<trkpt lat="-7.284535" lon="-34.800449">
<ele>18.129999</ele>
<time>2018-10-22T10:36:08Z</time>
<speed>0.53</speed>
</trkpt>
<trkpt lat="-7.284574" lon="-34.800423">
<ele>41.730000</ele>
<time>2018-10-22T10:41:20Z</time>
<speed>0.00</speed>
</trkpt>
<trkpt lat="-7.284573" lon="-34.800499">
<ele>26.059999</ele>
<time>2018-10-22T10:46:34Z</time>
<speed>0.00</speed>
</trkpt>
<trkpt lat="-7.284596" lon="-34.800507">
<ele>15.110000</ele>
<time>2018-10-22T10:51:46Z</time>
<speed>0.00</speed>
</trkpt>
<trkpt lat="-7.284557" lon="-34.800404">
<ele>42.759998</ele>
<time>2018-10-22T10:56:59Z</time>
<speed>0.00</speed>
</trkpt>
<trkpt lat="-7.284585" lon="-34.800472">
<ele>24.129999</ele>
<time>2018-10-22T11:02:15Z</time>
<speed>0.00</speed>
</trkpt>
<trkpt lat="-7.284561" lon="-34.800438">
<ele>39.689999</ele>
<time>2018-10-22T11:07:27Z</time>
<speed>0.00</speed>
</trkpt>
<trkpt lat="-7.284559" lon="-34.800385">
<ele>12.179999</ele>
<time>2018-10-22T11:12:42Z</time>
<speed>0.00</speed>
</trkpt>
<trkpt lat="-7.284751" lon="-34.800854">
<ele>-4.610000</ele>
<time>2018-10-22T11:18:05Z</time>
<speed>0.50</speed>
</trkpt>
<trkpt lat="-7.284499" lon="-34.800438">
<ele>26.420000</ele>
<time>2018-10-22T11:23:18Z</time>
<speed>0.00</speed>
</trkpt>
<trkpt lat="-7.284594" lon="-34.800499">
<ele>7.850000</ele>
<time>2018-10-22T11:28:30Z</time>
<speed>0.00</speed>
</trkpt>
<trkpt lat="-7.284564" lon="-34.800404">
<ele>12.820000</ele>
<time>2018-10-22T11:33:43Z</time>
<speed>0.00</speed>
</trkpt>
<trkpt lat="-7.284715" lon="-34.800232">
<ele>2.850000</ele>
<time>2018-10-22T11:39:35Z</time>
<speed>1.42</speed>
</trkpt>
<trkpt lat="-7.284594" lon="-34.800343">
<ele>16.010000</ele>
<time>2018-10-22T11:45:06Z</time>
<speed>0.00</speed>
</trkpt>
<trkpt lat="-7.284619" lon="-34.800266">
<ele>11.830000</ele>
<time>2018-10-22T11:50:20Z</time>
<speed>0.00</speed>
</trkpt>
<trkpt lat="-7.284608" lon="-34.800430">
<ele>19.660000</ele>
<time>2018-10-22T11:55:33Z</time>
<speed>0.24</speed>
</trkpt>
<trkpt lat="-7.284667" lon="-34.800541">
<ele>-4.760000</ele>
<time>2018-10-22T12:01:21Z</time>
<speed>0.49</speed>
</trkpt>
<trkpt lat="-7.284568" lon="-34.800529">
<ele>15.290000</ele>
<time>2018-10-22T12:07:03Z</time>
<speed>0.54</speed>
</trkpt>
<trkpt lat="-7.284660" lon="-34.800549">
<ele>4.250000</ele>
<time>2018-10-22T12:12:08Z</time>
<speed>0.37</speed>
</trkpt>
<trkpt lat="-7.284569" lon="-34.800465">
<ele>20.609999</ele>
<time>2018-10-22T12:17:14Z</time>
<speed>0.00</speed>
</trkpt>
<trkpt lat="-7.284604" lon="-34.800488">
<ele>10.599999</ele>
<time>2018-10-22T12:22:20Z</time>
<speed>0.00</speed>
</trkpt>
<trkpt lat="-7.284581" lon="-34.800507">
<ele>18.350000</ele>
<time>2018-10-22T12:27:25Z</time>
<speed>0.00</speed>
</trkpt>
<trkpt lat="-7.284589" lon="-34.800488">
<ele>16.180000</ele>
<time>2018-10-22T12:32:31Z</time>
<speed>0.00</speed>
</trkpt>
<trkpt lat="-7.284486" lon="-34.800480">
<ele>37.430000</ele>
<time>2018-10-22T12:37:37Z</time>
<speed>0.00</speed>
</trkpt>
<trkpt lat="-7.284624" lon="-34.800518">
<ele>-3.020000</ele>
<time>2018-10-22T12:42:44Z</time>
<speed>0.00</speed>
</trkpt>
<trkpt lat="-7.284575" lon="-34.800430">
<ele>26.949999</ele>
<time>2018-10-22T12:47:50Z</time>
<speed>0.00</speed>
</trkpt>
<trkpt lat="-7.284515" lon="-34.800503">
<ele>19.920000</ele>
<time>2018-10-22T12:52:57Z</time>
<speed>0.00</speed>
</trkpt>
<trkpt lat="-7.284506" lon="-34.800404">
<ele>33.459999</ele>
<time>2018-10-22T12:58:04Z</time>
<speed>0.00</speed>
</trkpt>
<trkpt lat="-7.284587" lon="-34.800465">
<ele>24.289999</ele>
<time>2018-10-22T13:03:16Z</time>
<speed>0.00</speed>
</trkpt>
<trkpt lat="-7.284650" lon="-34.800510">
<ele>19.930000</ele>
<time>2018-10-22T13:08:22Z</time>
<speed>0.00</speed>
</trkpt>
<trkpt lat="-7.284581" lon="-34.800495">
<ele>20.189999</ele>
<time>2018-10-22T13:13:35Z</time>
<speed>0.07</speed>
</trkpt>
<trkpt lat="-7.284612" lon="-34.800362">
<ele>47.719997</ele>
<time>2018-10-22T13:18:42Z</time>
<speed>0.00</speed>
</trkpt>
<trkpt lat="-7.284540" lon="-34.800457">
<ele>18.190001</ele>
<time>2018-10-22T13:23:46Z</time>
<speed>0.19</speed>
</trkpt>
<trkpt lat="-7.284833" lon="-34.799416">
<ele>14.160000</ele>
<time>2018-10-22T13:28:53Z</time>
<speed>0.00</speed>
</trkpt>
<trkpt lat="-7.285643" lon="-34.798912">
<ele>28.420000</ele>
<time>2018-10-22T13:34:03Z</time>
<speed>0.00</speed>
</trkpt>
<trkpt lat="-7.286942" lon="-34.798443">
<ele>6.270000</ele>
<time>2018-10-22T13:39:31Z</time>
<speed>2.08</speed>
</trkpt>
<trkpt lat="-7.292930" lon="-34.798016">
<ele>6.740000</ele>
<time>2018-10-22T13:44:40Z</time>
<speed>1.85</speed>
</trkpt>
<trkpt lat="-7.295001" lon="-34.797630">
<ele>18.320000</ele>
<time>2018-10-22T13:49:48Z</time>
<speed>1.86</speed>
</trkpt>
<trkpt lat="-7.298559" lon="-34.795879">
<ele>7.540000</ele>
<time>2018-10-22T13:54:57Z</time>
<speed>0.00</speed>
</trkpt>
<trkpt lat="-7.302825" lon="-34.795967">
<ele>5.950000</ele>
<time>2018-10-22T14:00:08Z</time>
<speed>0.98</speed>
</trkpt>
<trkpt lat="-7.304409" lon="-34.795696">
<ele>14.570000</ele>
<time>2018-10-22T14:05:28Z</time>
<speed>0.40</speed>
</trkpt>
<trkpt lat="-7.305774" lon="-34.796021">
<ele>18.070000</ele>
<time>2018-10-22T14:10:52Z</time>
<speed>0.50</speed>
</trkpt>
<trkpt lat="-7.307973" lon="-34.796402">
<ele>-0.270000</ele>
<time>2018-10-22T14:16:21Z</time>
<speed>1.07</speed>
</trkpt>
<trkpt lat="-7.312089" lon="-34.796116">
<ele>8.700000</ele>
<time>2018-10-22T14:22:37Z</time>
<speed>2.13</speed>
</trkpt>
<trkpt lat="-7.316362" lon="-34.794891">
<ele>6.290000</ele>
<time>2018-10-22T14:30:01Z</time>
<speed>2.16</speed>
</trkpt>
<trkpt lat="-7.315748" lon="-34.786709">
<ele>11.900000</ele>
<time>2018-10-22T14:38:05Z</time>
<speed>2.48</speed>
</trkpt>
<trkpt lat="-7.307994" lon="-34.791111">
<ele>-9.000000</ele>
<time>2018-10-22T14:47:09Z</time>
<speed>1.50</speed>
</trkpt>
<trkpt lat="-7.297803" lon="-34.793861">
<ele>2.180000</ele>
<time>2018-10-22T14:59:32Z</time>
<speed>1.89</speed>
</trkpt>
<trkpt lat="-7.291902" lon="-34.795982">
<ele>6.930000</ele>
<time>2018-10-22T15:05:30Z</time>
<speed>2.29</speed>
</trkpt>
<trkpt lat="-7.285716" lon="-34.797749">
<ele>1.610000</ele>
<time>2018-10-22T15:16:40Z</time>
<speed>0.00</speed>
</trkpt>
<trkpt lat="-7.286289" lon="-34.797596">
<ele>-7.470000</ele>
<time>2018-10-22T15:21:49Z</time>
<speed>0.00</speed>
</trkpt>
<trkpt lat="-7.285668" lon="-34.799213">
<ele>-0.300000</ele>
<time>2018-10-22T15:29:12Z</time>
<speed>0.00</speed>
</trkpt>
<trkpt lat="-7.285213" lon="-34.799385">
<ele>-1.890000</ele>
<time>2018-10-22T15:34:09Z</time>
<speed>0.22</speed>
</trkpt>
<trkpt lat="-7.285072" lon="-34.799484">
<ele>-11.200000</ele>
<time>2018-10-22T15:39:07Z</time>
<speed>0.00</speed>
</trkpt>
<trkpt lat="-7.284639" lon="-34.800388">
<ele>26.330000</ele>
<time>2018-10-22T15:44:09Z</time>
<speed>0.00</speed>
</trkpt>
<trkpt lat="-7.284572" lon="-34.800381">
<ele>20.549999</ele>
<time>2018-10-22T15:49:17Z</time>
<speed>0.19</speed>
</trkpt>
<trkpt lat="-7.284706" lon="-34.800468">
<ele>-26.949999</ele>
<time>2018-10-22T15:54:17Z</time>
<speed>0.00</speed>
</trkpt>
<trkpt lat="-7.284163" lon="-34.800602">
<ele>15.150000</ele>
<time>2018-10-22T15:59:15Z</time>
<speed>1.78</speed>
</trkpt>
<trkpt lat="-7.282179" lon="-34.801113">
<ele>44.149998</ele>
<time>2018-10-22T16:04:40Z</time>
<speed>0.62</speed>
</trkpt>
<trkpt lat="-7.282151" lon="-34.801117">
<ele>16.109999</ele>
<time>2018-10-22T16:10:18Z</time>
<speed>0.22</speed>
</trkpt>
<trkpt lat="-7.282274" lon="-34.801090">
<ele>4.640000</ele>
<time>2018-10-22T16:16:07Z</time>
<speed>0.00</speed>
</trkpt>
<trkpt lat="-7.282369" lon="-34.802677">
<ele>6.680000</ele>
<time>2018-10-22T16:21:16Z</time>
<speed>0.00</speed>
</trkpt>
<trkpt lat="-7.282775" lon="-34.802902">
<ele>6.740000</ele>
<time>2018-10-22T16:26:24Z</time>
<speed>0.00</speed>
</trkpt>
<trkpt lat="-7.282860" lon="-34.802959">
<ele>38.459999</ele>
<time>2018-10-22T16:31:34Z</time>
<speed>0.00</speed>
</trkpt>
<trkpt lat="-7.282922" lon="-34.803017">
<ele>42.750000</ele>
<time>2018-10-22T16:36:42Z</time>
<speed>0.00</speed>
</trkpt>
<trkpt lat="-7.282836" lon="-34.802990">
<ele>5.940000</ele>
<time>2018-10-22T16:41:51Z</time>
<speed>0.00</speed>
</trkpt>
<trkpt lat="-7.282770" lon="-34.803013">
<ele>36.320000</ele>
<time>2018-10-22T16:46:58Z</time>
<speed>0.00</speed>
</trkpt>
<trkpt lat="-7.282803" lon="-34.803059">
<ele>51.289997</ele>
<time>2018-10-22T16:52:05Z</time>
<speed>0.14</speed>
</trkpt>
<trkpt lat="-7.282808" lon="-34.802925">
<ele>27.609999</ele>
<time>2018-10-22T16:57:12Z</time>
<speed>0.59</speed>
</trkpt>
<trkpt lat="-7.282821" lon="-34.803040">
<ele>28.430000</ele>
<time>2018-10-22T17:02:24Z</time>
<speed>0.00</speed>
</trkpt>
<trkpt lat="-7.282754" lon="-34.803032">
<ele>44.000000</ele>
<time>2018-10-22T17:07:30Z</time>
<speed>0.20</speed>
</trkpt>
<trkpt lat="-7.282804" lon="-34.802898">
<ele>39.790001</ele>
<time>2018-10-22T17:12:40Z</time>
<speed>0.11</speed>
</trkpt>
<trkpt lat="-7.282836" lon="-34.802963">
<ele>18.379999</ele>
<time>2018-10-22T17:17:47Z</time>
<speed>0.00</speed>
</trkpt>
<trkpt lat="-7.282758" lon="-34.803085">
<ele>49.070000</ele>
<time>2018-10-22T17:22:57Z</time>
<speed>0.21</speed>
</trkpt>
<trkpt lat="-7.282991" lon="-34.803055">
<ele>-17.150000</ele>
<time>2018-10-22T17:28:07Z</time>
<speed>0.46</speed>
</trkpt>
<trkpt lat="-7.282862" lon="-34.803120">
<ele>37.029999</ele>
<time>2018-10-22T17:33:14Z</time>
<speed>0.00</speed>
</trkpt>
<trkpt lat="-7.282852" lon="-34.803013">
<ele>13.320000</ele>
<time>2018-10-22T17:38:22Z</time>
<speed>0.08</speed>
</trkpt>
<trkpt lat="-7.282835" lon="-34.802982">
<ele>7.590000</ele>
<time>2018-10-22T17:43:29Z</time>
<speed>0.00</speed>
</trkpt>
<trkpt lat="-7.282825" lon="-34.803040">
<ele>2.040000</ele>
<time>2018-10-22T17:48:35Z</time>
<speed>0.00</speed>
</trkpt>
<trkpt lat="-7.282894" lon="-34.803078">
<ele>3.570000</ele>
<time>2018-10-22T17:53:41Z</time>
<speed>0.00</speed>
</trkpt>
<trkpt lat="-7.282827" lon="-34.803082">
<ele>13.259999</ele>
<time>2018-10-22T17:58:47Z</time>
<speed>0.18</speed>
</trkpt>
<trkpt lat="-7.282837" lon="-34.802975">
<ele>16.520000</ele>
<time>2018-10-22T18:04:06Z</time>
<speed>0.00</speed>
</trkpt>
<trkpt lat="-7.282819" lon="-34.803020">
<ele>22.279999</ele>
<time>2018-10-22T18:09:13Z</time>
<speed>0.00</speed>
</trkpt>
<trkpt lat="-7.282769" lon="-34.802853">
<ele>45.450001</ele>
<time>2018-10-22T18:14:19Z</time>
<speed>0.00</speed>
</trkpt>
<trkpt lat="-7.282742" lon="-34.802937">
<ele>14.110000</ele>
<time>2018-10-22T18:19:25Z</time>
<speed>0.00</speed>
</trkpt>
<trkpt lat="-7.282770" lon="-34.803009">
<ele>20.969999</ele>
<time>2018-10-22T18:24:31Z</time>
<speed>0.00</speed>
</trkpt>
<trkpt lat="-7.282920" lon="-34.803127">
<ele>10.330000</ele>
<time>2018-10-22T18:29:45Z</time>
<speed>0.66</speed>
</trkpt>
<trkpt lat="-7.282767" lon="-34.802994">
<ele>36.730000</ele>
<time>2018-10-22T18:35:13Z</time>
<speed>0.27</speed>
</trkpt>
<trkpt lat="-7.282765" lon="-34.803078">
<ele>29.199999</ele>
<time>2018-10-22T18:40:43Z</time>
<speed>0.14</speed>
</trkpt>
<trkpt lat="-7.282800" lon="-34.803104">
<ele>23.840000</ele>
<time>2018-10-22T18:47:01Z</time>
<speed>0.12</speed>
</trkpt>
<trkpt lat="-7.282829" lon="-34.803082">
<ele>21.619999</ele>
<time>2018-10-22T18:53:22Z</time>
<speed>0.00</speed>
</trkpt>
<trkpt lat="-7.282874" lon="-34.803055">
<ele>13.240000</ele>
<time>2018-10-22T18:58:27Z</time>
<speed>0.00</speed>
</trkpt>
<trkpt lat="-7.282770" lon="-34.803005">
<ele>18.730000</ele>
<time>2018-10-22T19:03:38Z</time>
<speed>0.00</speed>
</trkpt>
<trkpt lat="-7.282917" lon="-34.803162">
<ele>7.240000</ele>
<time>2018-10-22T19:08:43Z</time>
<speed>0.00</speed>
</trkpt>
<trkpt lat="-7.282829" lon="-34.802944">
<ele>26.820000</ele>
<time>2018-10-22T19:13:57Z</time>
<speed>0.21</speed>
</trkpt>
<trkpt lat="-7.282821" lon="-34.803009">
<ele>62.139999</ele>
<time>2018-10-22T19:19:16Z</time>
<speed>0.27</speed>
</trkpt>
<trkpt lat="-7.282811" lon="-34.803104">
<ele>7.380000</ele>
<time>2018-10-22T19:24:38Z</time>
<speed>0.12</speed>
</trkpt>
<trkpt lat="-7.282885" lon="-34.803104">
<ele>-5.170000</ele>
<time>2018-10-22T19:29:45Z</time>
<speed>0.00</speed>
</trkpt>
<trkpt lat="-7.282751" lon="-34.803215">
<ele>46.539997</ele>
<time>2018-10-22T19:35:07Z</time>
<speed>0.13</speed>
</trkpt>
<trkpt lat="-7.282861" lon="-34.803070">
<ele>11.860000</ele>
<time>2018-10-22T19:40:36Z</time>
<speed>0.09</speed>
</trkpt>
<trkpt lat="-7.282873" lon="-34.803066">
<ele>-18.740000</ele>
<time>2018-10-22T19:46:47Z</time>
<speed>0.64</speed>
</trkpt>
<trkpt lat="-7.282706" lon="-34.803009">
<ele>41.639999</ele>
<time>2018-10-22T19:53:11Z</time>
<speed>0.26</speed>
</trkpt>
<trkpt lat="-7.282762" lon="-34.803024">
<ele>49.250000</ele>
<time>2018-10-22T20:00:15Z</time>
<speed>0.19</speed>
</trkpt>
<trkpt lat="-7.282859" lon="-34.803112">
<ele>19.430000</ele>
<time>2018-10-22T20:08:18Z</time>
<speed>0.18</speed>
</trkpt>
<trkpt lat="-7.282903" lon="-34.802979">
<ele>-2.640000</ele>
<time>2018-10-22T20:16:33Z</time>
<speed>0.00</speed>
</trkpt>
<trkpt lat="-7.283020" lon="-34.803024">
<ele>-2.860000</ele>
<time>2018-10-22T20:21:40Z</time>
<speed>0.00</speed>
</trkpt>
<trkpt lat="-7.282870" lon="-34.802982">
<ele>-0.460000</ele>
<time>2018-10-22T20:26:47Z</time>
<speed>0.00</speed>
</trkpt>
<trkpt lat="-7.282743" lon="-34.803062">
<ele>56.660000</ele>
<time>2018-10-22T20:31:54Z</time>
<speed>0.00</speed>
</trkpt>
<trkpt lat="-7.282806" lon="-34.803089">
<ele>39.649998</ele>
<time>2018-10-22T20:36:59Z</time>
<speed>0.00</speed>
</trkpt>
<trkpt lat="-7.282725" lon="-34.803013">
<ele>36.989998</ele>
<time>2018-10-22T20:42:04Z</time>
<speed>0.00</speed>
</trkpt>
<trkpt lat="-7.282859" lon="-34.803043">
<ele>22.090000</ele>
<time>2018-10-22T20:47:09Z</time>
<speed>0.00</speed>
</trkpt>
<trkpt lat="-7.282824" lon="-34.802952">
<ele>19.350000</ele>
<time>2018-10-22T20:52:14Z</time>
<speed>0.00</speed>
</trkpt>
<trkpt lat="-7.282859" lon="-34.803074">
<ele>27.849998</ele>
<time>2018-10-22T20:57:19Z</time>
<speed>0.00</speed>
</trkpt>
<trkpt lat="-7.282742" lon="-34.802975">
<ele>31.299999</ele>
<time>2018-10-22T21:02:28Z</time>
<speed>0.00</speed>
</trkpt>
<trkpt lat="-7.282872" lon="-34.802998">
<ele>0.850000</ele>
<time>2018-10-22T21:07:34Z</time>
<speed>0.00</speed>
</trkpt>
<trkpt lat="-7.282830" lon="-34.803040">
<ele>13.349999</ele>
<time>2018-10-22T21:12:42Z</time>
<speed>0.31</speed>
</trkpt>
<trkpt lat="-7.282782" lon="-34.803047">
<ele>12.950000</ele>
<time>2018-10-22T21:17:48Z</time>
<speed>0.00</speed>
</trkpt>
<trkpt lat="-7.282800" lon="-34.803127">
<ele>19.789999</ele>
<time>2018-10-22T21:22:53Z</time>
<speed>0.00</speed>
</trkpt>
<trkpt lat="-7.282791" lon="-34.803135">
<ele>47.059998</ele>
<time>2018-10-22T21:27:58Z</time>
<speed>0.00</speed>
</trkpt>
<trkpt lat="-7.282815" lon="-34.802982">
<ele>15.080000</ele>
<time>2018-10-22T21:33:04Z</time>
<speed>0.00</speed>
</trkpt>
<trkpt lat="-7.282888" lon="-34.803017">
<ele>50.439999</ele>
<time>2018-10-22T21:38:13Z</time>
<speed>0.39</speed>
</trkpt>
<trkpt lat="-7.282802" lon="-34.802971">
<ele>38.189999</ele>
<time>2018-10-22T21:43:25Z</time>
<speed>0.00</speed>
</trkpt>
<trkpt lat="-7.282920" lon="-34.802952">
<ele>41.290001</ele>
<time>2018-10-22T21:48:34Z</time>
<speed>0.00</speed>
</trkpt>
<trkpt lat="-7.282894" lon="-34.802948">
<ele>23.590000</ele>
<time>2018-10-22T21:53:46Z</time>
<speed>0.47</speed>
</trkpt>
<trkpt lat="-7.282727" lon="-34.802956">
<ele>14.889999</ele>
<time>2018-10-22T21:58:52Z</time>
<speed>0.00</speed>
</trkpt>
<trkpt lat="-7.282857" lon="-34.802933">
<ele>35.660000</ele>
<time>2018-10-22T22:04:32Z</time>
<speed>0.01</speed>
</trkpt>
<trkpt lat="-7.282772" lon="-34.803036">
<ele>19.270000</ele>
<time>2018-10-22T22:09:38Z</time>
<speed>0.14</speed>
</trkpt>
<trkpt lat="-7.282764" lon="-34.802982">
<ele>9.540000</ele>
<time>2018-10-22T22:14:43Z</time>
<speed>0.00</speed>
</trkpt>
<trkpt lat="-7.282867" lon="-34.802910">
<ele>32.450001</ele>
<time>2018-10-22T22:19:49Z</time>
<speed>0.72</speed>
</trkpt>
<trkpt lat="-7.282881" lon="-34.802975">
<ele>13.660000</ele>
<time>2018-10-22T22:24:54Z</time>
<speed>0.45</speed>
</trkpt>
<trkpt lat="-7.282839" lon="-34.803001">
<ele>18.719999</ele>
<time>2018-10-22T22:29:58Z</time>
<speed>0.00</speed>
</trkpt>
<trkpt lat="-7.282876" lon="-34.802956">
<ele>-17.240000</ele>
<time>2018-10-22T22:35:03Z</time>
<speed>0.05</speed>
</trkpt>
<trkpt lat="-7.282834" lon="-34.802982">
<ele>23.010000</ele>
<time>2018-10-22T22:40:08Z</time>
<speed>0.00</speed>
</trkpt>
<trkpt lat="-7.282708" lon="-34.802406">
<ele>428.669983</ele>
<time>2018-10-22T22:45:27Z</time>
<speed>0.00</speed>
</trkpt>
<trkpt lat="-7.282820" lon="-34.802971">
<ele>22.240000</ele>
<time>2018-10-22T22:50:33Z</time>
<speed>0.00</speed>
</trkpt>
<trkpt lat="-7.282800" lon="-34.803066">
<ele>20.330000</ele>
<time>2018-10-22T22:55:39Z</time>
<speed>0.00</speed>
</trkpt>
<trkpt lat="-7.282836" lon="-34.803013">
<ele>20.590000</ele>
<time>2018-10-22T23:00:46Z</time>
<speed>0.05</speed>
</trkpt>
<trkpt lat="-7.282890" lon="-34.803028">
<ele>25.279999</ele>
<time>2018-10-22T23:05:51Z</time>
<speed>0.00</speed>
</trkpt>
<trkpt lat="-7.282827" lon="-34.803013">
<ele>18.289999</ele>
<time>2018-10-22T23:10:57Z</time>
<speed>0.00</speed>
</trkpt>
<trkpt lat="-7.282834" lon="-34.802925">
<ele>26.539999</ele>
<time>2018-10-22T23:16:03Z</time>
<speed>0.00</speed>
</trkpt>
<trkpt lat="-7.282864" lon="-34.802998">
<ele>-3.300000</ele>
<time>2018-10-22T23:21:09Z</time>
<speed>0.00</speed>
</trkpt>
<trkpt lat="-7.282813" lon="-34.802963">
<ele>26.010000</ele>
<time>2018-10-22T23:26:14Z</time>
<speed>0.00</speed>
</trkpt>
<trkpt lat="-7.282773" lon="-34.803036">
<ele>2.160000</ele>
<time>2018-10-22T23:31:22Z</time>
<speed>0.00</speed>
</trkpt>
<trkpt lat="-7.282840" lon="-34.803051">
<ele>14.980000</ele>
<time>2018-10-22T23:36:30Z</time>
<speed>0.00</speed>
</trkpt>
<trkpt lat="-7.282863" lon="-34.803001">
<ele>-0.450000</ele>
<time>2018-10-22T23:41:36Z</time>
<speed>0.88</speed>
</trkpt>
<trkpt lat="-7.282952" lon="-34.803185">
<ele>32.910000</ele>
<time>2018-10-22T23:46:42Z</time>
<speed>0.00</speed>
</trkpt>
<trkpt lat="-7.282809" lon="-34.803120">
<ele>-27.170000</ele>
<time>2018-10-22T23:51:47Z</time>
<speed>0.00</speed>
</trkpt>
<trkpt lat="-7.282948" lon="-34.803020">
<ele>34.639999</ele>
<time>2018-10-22T23:56:55Z</time>
<speed>0.22</speed>
</trkpt>
<trkpt lat="-7.282973" lon="-34.803200">
<ele>-10.639999</ele>
<time>2018-10-23T00:02:22Z</time>
<speed>0.79</speed>
</trkpt>
<trkpt lat="-7.282935" lon="-34.803059">
<ele>-18.660000</ele>
<time>2018-10-23T00:07:36Z</time>
<speed>0.53</speed>
</trkpt>
<trkpt lat="-7.282781" lon="-34.802971">
<ele>-2.900000</ele>
<time>2018-10-23T00:13:00Z</time>
<speed>0.24</speed>
</trkpt>
<trkpt lat="-7.282801" lon="-34.802940">
<ele>40.329998</ele>
<time>2018-10-23T00:18:24Z</time>
<speed>0.00</speed>
</trkpt>
<trkpt lat="-7.282829" lon="-34.803059">
<ele>34.169998</ele>
<time>2018-10-23T00:23:30Z</time>
<speed>0.00</speed>
</trkpt>
<trkpt lat="-7.282828" lon="-34.803089">
<ele>7.260000</ele>
<time>2018-10-23T00:28:34Z</time>
<speed>0.16</speed>
</trkpt>
<trkpt lat="-7.282739" lon="-34.803009">
<ele>36.320000</ele>
<time>2018-10-23T00:33:39Z</time>
<speed>0.00</speed>
</trkpt>
<trkpt lat="-7.282841" lon="-34.803101">
<ele>-20.209999</ele>
<time>2018-10-23T00:38:44Z</time>
<speed>0.00</speed>
</trkpt>
<trkpt lat="-7.282733" lon="-34.803108">
<ele>24.789999</ele>
<time>2018-10-23T00:43:49Z</time>
<speed>0.00</speed>
</trkpt>
<trkpt lat="-7.282791" lon="-34.802990">
<ele>22.400000</ele>
<time>2018-10-23T00:48:55Z</time>
<speed>0.12</speed>
</trkpt>
<trkpt lat="-7.282817" lon="-34.803131">
<ele>-32.309998</ele>
<time>2018-10-23T00:54:04Z</time>
<speed>0.92</speed>
</trkpt>
<trkpt lat="-7.282949" lon="-34.802826">
<ele>-15.059999</ele>
<time>2018-10-23T00:59:11Z</time>
<speed>0.18</speed>
</trkpt>
<trkpt lat="-7.282852" lon="-34.803017">
<ele>59.759998</ele>
<time>2018-10-23T01:04:20Z</time>
<speed>0.00</speed>
</trkpt>
<trkpt lat="-7.282866" lon="-34.803082">
<ele>62.849998</ele>
<time>2018-10-23T01:09:25Z</time>
<speed>0.00</speed>
</trkpt>
<trkpt lat="-7.282845" lon="-34.803047">
<ele>23.549999</ele>
<time>2018-10-23T01:14:32Z</time>
<speed>0.00</speed>
</trkpt>
<trkpt lat="-7.282841" lon="-34.803131">
<ele>62.129997</ele>
<time>2018-10-23T01:19:37Z</time>
<speed>0.00</speed>
</trkpt>
<trkpt lat="-7.282802" lon="-34.803085">
<ele>65.510002</ele>
<time>2018-10-23T01:24:43Z</time>
<speed>0.09</speed>
</trkpt>
<trkpt lat="-7.282716" lon="-34.803078">
<ele>69.150002</ele>
<time>2018-10-23T01:29:49Z</time>
<speed>0.41</speed>
</trkpt>
<trkpt lat="-7.282768" lon="-34.803036">
<ele>61.020000</ele>
<time>2018-10-23T01:35:01Z</time>
<speed>0.06</speed>
</trkpt>
<trkpt lat="-7.282816" lon="-34.803013">
<ele>-8.059999</ele>
<time>2018-10-23T01:40:11Z</time>
<speed>0.22</speed>
</trkpt>
<trkpt lat="-7.282796" lon="-34.803017">
<ele>20.430000</ele>
<time>2018-10-23T01:45:19Z</time>
<speed>0.00</speed>
</trkpt>
<trkpt lat="-7.282865" lon="-34.802994">
<ele>15.770000</ele>
<time>2018-10-23T01:50:27Z</time>
<speed>0.00</speed>
</trkpt>
<trkpt lat="-7.282770" lon="-34.803089">
<ele>18.980000</ele>
<time>2018-10-23T01:56:01Z</time>
<speed>0.11</speed>
</trkpt>
<trkpt lat="-7.282890" lon="-34.803173">
<ele>9.730000</ele>
<time>2018-10-23T02:01:59Z</time>
<speed>0.00</speed>
</trkpt>
<trkpt lat="-7.282770" lon="-34.803051">
<ele>28.910000</ele>
<time>2018-10-23T02:09:28Z</time>
<speed>0.00</speed>
</trkpt>
<trkpt lat="-7.282597" lon="-34.803024">
<ele>91.879997</ele>
<time>2018-10-23T02:14:46Z</time>
<speed>1.27</speed>
</trkpt>
<trkpt lat="-7.282873" lon="-34.803093">
<ele>-7.170000</ele>
<time>2018-10-23T02:20:01Z</time>
<speed>0.00</speed>
</trkpt>
<trkpt lat="-7.282773" lon="-34.803078">
<ele>-7.520000</ele>
<time>2018-10-23T02:25:22Z</time>
<speed>0.00</speed>
</trkpt>
<trkpt lat="-7.282784" lon="-34.803028">
<ele>-1.350000</ele>
<time>2018-10-23T02:30:40Z</time>
<speed>0.35</speed>
</trkpt>
<trkpt lat="-7.282834" lon="-34.802990">
<ele>4.580000</ele>
<time>2018-10-23T02:35:55Z</time>
<speed>0.19</speed>
</trkpt>
<trkpt lat="-7.282825" lon="-34.803070">
<ele>28.639999</ele>
<time>2018-10-23T02:41:09Z</time>
<speed>0.22</speed>
</trkpt>
<trkpt lat="-7.282888" lon="-34.803104">
<ele>3.450000</ele>
<time>2018-10-23T02:46:25Z</time>
<speed>0.32</speed>
</trkpt>
<trkpt lat="-7.282765" lon="-34.803154">
<ele>36.739998</ele>
<time>2018-10-23T02:51:46Z</time>
<speed>0.30</speed>
</trkpt>
<trkpt lat="-7.282765" lon="-34.803078">
<ele>27.349998</ele>
<time>2018-10-23T02:56:59Z</time>
<speed>0.36</speed>
</trkpt>
</trkseg>
</trk>
<trk>
<name>20181027-195904(13)</name>
<desc>Color:004000ff</desc>
<trkseg>
<trkpt lat="-7.282634" lon="-34.802937">
<ele>59.599998</ele>
<time>2018-10-23T03:02:26Z</time>
<speed>0.73</speed>
</trkpt>
<trkpt lat="-7.282722" lon="-34.802998">
<ele>47.259998</ele>
<time>2018-10-23T03:07:44Z</time>
<speed>0.75</speed>
</trkpt>
<trkpt lat="-7.282749" lon="-34.803070">
<ele>24.799999</ele>
<time>2018-10-23T03:13:12Z</time>
<speed>0.25</speed>
</trkpt>
<trkpt lat="-7.282836" lon="-34.802937">
<ele>29.150000</ele>
<time>2018-10-23T03:18:25Z</time>
<speed>0.00</speed>
</trkpt>
<trkpt lat="-7.282824" lon="-34.802864">
<ele>7.930000</ele>
<time>2018-10-23T03:23:46Z</time>
<speed>0.66</speed>
</trkpt>
<trkpt lat="-7.282752" lon="-34.802776">
<ele>9.220000</ele>
<time>2018-10-23T03:29:09Z</time>
<speed>0.00</speed>
</trkpt>
<trkpt lat="-7.282878" lon="-34.803116">
<ele>-22.799999</ele>
<time>2018-10-23T03:34:40Z</time>
<speed>0.41</speed>
</trkpt>
<trkpt lat="-7.282786" lon="-34.802910">
<ele>44.029999</ele>
<time>2018-10-23T03:40:16Z</time>
<speed>0.15</speed>
</trkpt>
<trkpt lat="-7.282744" lon="-34.802898">
<ele>31.090000</ele>
<time>2018-10-23T03:45:38Z</time>
<speed>0.20</speed>
</trkpt>
<trkpt lat="-7.282787" lon="-34.802967">
<ele>21.109999</ele>
<time>2018-10-23T03:50:52Z</time>
<speed>0.37</speed>
</trkpt>
<trkpt lat="-7.282841" lon="-34.803009">
<ele>25.150000</ele>
<time>2018-10-23T03:56:06Z</time>
<speed>0.00</speed>
</trkpt>
<trkpt lat="-7.282817" lon="-34.803074">
<ele>16.279999</ele>
<time>2018-10-23T04:01:51Z</time>
<speed>0.31</speed>
</trkpt>
<trkpt lat="-7.282800" lon="-34.802994">
<ele>16.430000</ele>
<time>2018-10-23T04:08:06Z</time>
<speed>0.21</speed>
</trkpt>
<trkpt lat="-7.282838" lon="-34.803047">
<ele>36.869999</ele>
<time>2018-10-23T04:15:12Z</time>
<speed>0.00</speed>
</trkpt>
<trkpt lat="-7.282832" lon="-34.802952">
<ele>5.680000</ele>
<time>2018-10-23T04:20:28Z</time>
<speed>0.13</speed>
</trkpt>
<trkpt lat="-7.282805" lon="-34.803009">
<ele>25.680000</ele>
<time>2018-10-23T04:25:41Z</time>
<speed>0.00</speed>
</trkpt>
<trkpt lat="-7.282749" lon="-34.803078">
<ele>33.110001</ele>
<time>2018-10-23T04:30:53Z</time>
<speed>0.00</speed>
</trkpt>
<trkpt lat="-7.282885" lon="-34.803009">
<ele>19.490000</ele>
<time>2018-10-23T04:36:06Z</time>
<speed>0.00</speed>
</trkpt>
<trkpt lat="-7.282815" lon="-34.803055">
<ele>17.850000</ele>
<time>2018-10-23T04:41:18Z</time>
<speed>0.00</speed>
</trkpt>
<trkpt lat="-7.282860" lon="-34.802959">
<ele>16.809999</ele>
<time>2018-10-23T04:46:29Z</time>
<speed>0.08</speed>
</trkpt>
<trkpt lat="-7.282891" lon="-34.802963">
<ele>-6.410000</ele>
<time>2018-10-23T04:51:42Z</time>
<speed>0.00</speed>
</trkpt>
<trkpt lat="-7.282750" lon="-34.802975">
<ele>35.630001</ele>
<time>2018-10-23T04:56:54Z</time>
<speed>0.00</speed>
</trkpt>
<trkpt lat="-7.282889" lon="-34.803059">
<ele>14.380000</ele>
<time>2018-10-23T05:02:09Z</time>
<speed>0.00</speed>
</trkpt>
<trkpt lat="-7.282868" lon="-34.803104">
<ele>43.180000</ele>
<time>2018-10-23T05:07:20Z</time>
<speed>0.64</speed>
</trkpt>
<trkpt lat="-7.282803" lon="-34.803082">
<ele>-7.390000</ele>
<time>2018-10-23T05:12:32Z</time>
<speed>0.00</speed>
</trkpt>
<trkpt lat="-7.282883" lon="-34.803089">
<ele>26.099998</ele>
<time>2018-10-23T05:17:44Z</time>
<speed>0.00</speed>
</trkpt>
<trkpt lat="-7.282772" lon="-34.802837">
<ele>-27.250000</ele>
<time>2018-10-23T05:22:57Z</time>
<speed>0.00</speed>
</trkpt>
<trkpt lat="-7.282924" lon="-34.803123">
<ele>43.290001</ele>
<time>2018-10-23T05:28:09Z</time>
<speed>0.00</speed>
</trkpt>
<trkpt lat="-7.282833" lon="-34.803078">
<ele>33.369999</ele>
<time>2018-10-23T05:33:21Z</time>
<speed>0.00</speed>
</trkpt>
<trkpt lat="-7.282817" lon="-34.803017">
<ele>-17.490000</ele>
<time>2018-10-23T05:38:45Z</time>
<speed>0.09</speed>
</trkpt>
<trkpt lat="-7.282767" lon="-34.803009">
<ele>84.869995</ele>
<time>2018-10-23T05:44:03Z</time>
<speed>0.00</speed>
</trkpt>
<trkpt lat="-7.282831" lon="-34.803005">
<ele>5.870000</ele>
<time>2018-10-23T05:49:20Z</time>
<speed>0.38</speed>
</trkpt>
<trkpt lat="-7.282830" lon="-34.803028">
<ele>31.920000</ele>
<time>2018-10-23T05:54:33Z</time>
<speed>0.00</speed>
</trkpt>
<trkpt lat="-7.282691" lon="-34.802887">
<ele>-6.830000</ele>
<time>2018-10-23T05:59:51Z</time>
<speed>0.00</speed>
</trkpt>
<trkpt lat="-7.282755" lon="-34.802944">
<ele>-26.849998</ele>
<time>2018-10-23T06:05:08Z</time>
<speed>0.00</speed>
</trkpt>
<trkpt lat="-7.282825" lon="-34.803131">
<ele>76.699997</ele>
<time>2018-10-23T06:10:22Z</time>
<speed>0.00</speed>
</trkpt>
<trkpt lat="-7.282944" lon="-34.803139">
<ele>-1.090000</ele>
<time>2018-10-23T06:15:41Z</time>
<speed>0.00</speed>
</trkpt>
<trkpt lat="-7.282842" lon="-34.803070">
<ele>40.070000</ele>
<time>2018-10-23T06:21:00Z</time>
<speed>0.00</speed>
</trkpt>
<trkpt lat="-7.282853" lon="-34.803059">
<ele>50.329998</ele>
<time>2018-10-23T06:26:28Z</time>
<speed>0.18</speed>
</trkpt>
<trkpt lat="-7.282911" lon="-34.803085">
<ele>44.110001</ele>
<time>2018-10-23T06:31:46Z</time>
<speed>0.00</speed>
</trkpt>
<trkpt lat="-7.282797" lon="-34.803043">
<ele>9.950000</ele>
<time>2018-10-23T06:37:24Z</time>
<speed>0.15</speed>
</trkpt>
<trkpt lat="-7.282887" lon="-34.803036">
<ele>11.759999</ele>
<time>2018-10-23T06:43:14Z</time>
<speed>0.00</speed>
</trkpt>
<trkpt lat="-7.282869" lon="-34.803020">
<ele>15.540000</ele>
<time>2018-10-23T06:48:25Z</time>
<speed>0.15</speed>
</trkpt>
<trkpt lat="-7.282818" lon="-34.803009">
<ele>30.500000</ele>
<time>2018-10-23T06:53:37Z</time>
<speed>0.00</speed>
</trkpt>
<trkpt lat="-7.282675" lon="-34.802956">
<ele>53.070000</ele>
<time>2018-10-23T06:58:50Z</time>
<speed>0.62</speed>
</trkpt>
<trkpt lat="-7.282781" lon="-34.803032">
<ele>44.020000</ele>
<time>2018-10-23T07:04:09Z</time>
<speed>0.00</speed>
</trkpt>
<trkpt lat="-7.282813" lon="-34.803017">
<ele>14.750000</ele>
<time>2018-10-23T07:09:21Z</time>
<speed>1.07</speed>
</trkpt>
<trkpt lat="-7.282885" lon="-34.803139">
<ele>13.940000</ele>
<time>2018-10-23T07:14:35Z</time>
<speed>0.00</speed>
</trkpt>
<trkpt lat="-7.282794" lon="-34.802975">
<ele>4.230000</ele>
<time>2018-10-23T07:19:55Z</time>
<speed>0.38</speed>
</trkpt>
<trkpt lat="-7.282710" lon="-34.802952">
<ele>2.200000</ele>
<time>2018-10-23T07:25:06Z</time>
<speed>0.00</speed>
</trkpt>
<trkpt lat="-7.282822" lon="-34.803146">
<ele>10.170000</ele>
<time>2018-10-23T07:30:18Z</time>
<speed>0.00</speed>
</trkpt>
<trkpt lat="-7.282926" lon="-34.802952">
<ele>19.750000</ele>
<time>2018-10-23T07:35:31Z</time>
<speed>0.00</speed>
</trkpt>
<trkpt lat="-7.282491" lon="-34.802650">
<ele>85.119995</ele>
<time>2018-10-23T07:40:50Z</time>
<speed>0.00</speed>
</trkpt>
<trkpt lat="-7.282784" lon="-34.802860">
<ele>29.389999</ele>
<time>2018-10-23T07:46:06Z</time>
<speed>0.00</speed>
</trkpt>
<trkpt lat="-7.282845" lon="-34.802986">
<ele>16.580000</ele>
<time>2018-10-23T07:51:23Z</time>
<speed>0.00</speed>
</trkpt>
<trkpt lat="-7.282753" lon="-34.802822">
<ele>51.129997</ele>
<time>2018-10-23T07:56:35Z</time>
<speed>0.48</speed>
</trkpt>
<trkpt lat="-7.282824" lon="-34.802952">
<ele>13.790000</ele>
<time>2018-10-23T08:02:21Z</time>
<speed>0.23</speed>
</trkpt>
<trkpt lat="-7.282741" lon="-34.802906">
<ele>26.959999</ele>
<time>2018-10-23T08:07:32Z</time>
<speed>0.11</speed>
</trkpt>
<trkpt lat="-7.282749" lon="-34.802856">
<ele>26.609999</ele>
<time>2018-10-23T08:12:43Z</time>
<speed>0.12</speed>
</trkpt>
<trkpt lat="-7.282866" lon="-34.803074">
<ele>37.559998</ele>
<time>2018-10-23T08:17:53Z</time>
<speed>0.00</speed>
</trkpt>
<trkpt lat="-7.282807" lon="-34.803017">
<ele>27.859999</ele>
<time>2018-10-23T08:23:04Z</time>
<speed>0.35</speed>
</trkpt>
<trkpt lat="-7.282898" lon="-34.803158">
<ele>38.129997</ele>
<time>2018-10-23T08:28:16Z</time>
<speed>0.00</speed>
</trkpt>
<trkpt lat="-7.282800" lon="-34.802937">
<ele>14.690000</ele>
<time>2018-10-23T08:33:27Z</time>
<speed>0.05</speed>
</trkpt>
<trkpt lat="-7.282799" lon="-34.802917">
<ele>50.509998</ele>
<time>2018-10-23T08:38:39Z</time>
<speed>0.00</speed>
</trkpt>
<trkpt lat="-7.282816" lon="-34.802975">
<ele>8.980000</ele>
<time>2018-10-23T08:43:50Z</time>
<speed>0.21</speed>
</trkpt>
<trkpt lat="-7.282827" lon="-34.803013">
<ele>19.900000</ele>
<time>2018-10-23T08:49:01Z</time>
<speed>0.35</speed>
</trkpt>
<trkpt lat="-7.282804" lon="-34.803028">
<ele>12.400000</ele>
<time>2018-10-23T08:54:13Z</time>
<speed>0.00</speed>
</trkpt>
<trkpt lat="-7.282823" lon="-34.803047">
<ele>30.150000</ele>
<time>2018-10-23T08:59:23Z</time>
<speed>0.22</speed>
</trkpt>
<trkpt lat="-7.282921" lon="-34.803005">
<ele>14.630000</ele>
<time>2018-10-23T09:04:36Z</time>
<speed>0.26</speed>
</trkpt>
<trkpt lat="-7.282781" lon="-34.802906">
<ele>13.480000</ele>
<time>2018-10-23T09:09:51Z</time>
<speed>0.00</speed>
</trkpt>
<trkpt lat="-7.282830" lon="-34.802967">
<ele>24.180000</ele>
<time>2018-10-23T09:15:02Z</time>
<speed>0.00</speed>
</trkpt>
<trkpt lat="-7.282757" lon="-34.802952">
<ele>8.059999</ele>
<time>2018-10-23T09:20:14Z</time>
<speed>0.00</speed>
</trkpt>
<trkpt lat="-7.282792" lon="-34.803059">
<ele>15.990000</ele>
<time>2018-10-23T09:25:25Z</time>
<speed>0.00</speed>
</trkpt>
<trkpt lat="-7.282797" lon="-34.803123">
<ele>21.480000</ele>
<time>2018-10-23T09:30:36Z</time>
<speed>0.18</speed>
</trkpt>
<trkpt lat="-7.282815" lon="-34.803131">
<ele>32.630001</ele>
<time>2018-10-23T09:35:49Z</time>
<speed>0.06</speed>
</trkpt>
<trkpt lat="-7.282741" lon="-34.802769">
<ele>42.579998</ele>
<time>2018-10-23T09:41:00Z</time>
<speed>0.80</speed>
</trkpt>
<trkpt lat="-7.282860" lon="-34.802853">
<ele>92.220001</ele>
<time>2018-10-23T09:46:13Z</time>
<speed>0.00</speed>
</trkpt>
<trkpt lat="-7.282893" lon="-34.803032">
<ele>-0.410000</ele>
<time>2018-10-23T09:51:25Z</time>
<speed>0.06</speed>
</trkpt>
<trkpt lat="-7.282823" lon="-34.803043">
<ele>50.049999</ele>
<time>2018-10-23T09:56:39Z</time>
<speed>0.00</speed>
</trkpt>
<trkpt lat="-7.282814" lon="-34.803009">
<ele>31.559999</ele>
<time>2018-10-23T10:01:52Z</time>
<speed>0.00</speed>
</trkpt>
<trkpt lat="-7.282891" lon="-34.803040">
<ele>19.549999</ele>
<time>2018-10-23T10:07:32Z</time>
<speed>0.22</speed>
</trkpt>
<trkpt lat="-7.282800" lon="-34.802998">
<ele>20.990000</ele>
<time>2018-10-23T10:12:44Z</time>
<speed>0.00</speed>
</trkpt>
<trkpt lat="-7.282841" lon="-34.802967">
<ele>23.049999</ele>
<time>2018-10-23T10:17:56Z</time>
<speed>0.00</speed>
</trkpt>
<trkpt lat="-7.282811" lon="-34.803024">
<ele>16.219999</ele>
<time>2018-10-23T10:23:08Z</time>
<speed>0.00</speed>
</trkpt>
<trkpt lat="-7.282785" lon="-34.803013">
<ele>13.590000</ele>
<time>2018-10-23T10:28:19Z</time>
<speed>0.00</speed>
</trkpt>
<trkpt lat="-7.282804" lon="-34.803078">
<ele>21.080000</ele>
<time>2018-10-23T10:33:29Z</time>
<speed>0.05</speed>
</trkpt>
<trkpt lat="-7.282836" lon="-34.803028">
<ele>-0.790000</ele>
<time>2018-10-23T10:38:40Z</time>
<speed>0.00</speed>
</trkpt>
<trkpt lat="-7.282885" lon="-34.803089">
<ele>36.130001</ele>
<time>2018-10-23T10:43:51Z</time>
<speed>0.00</speed>
</trkpt>
<trkpt lat="-7.282820" lon="-34.803036">
<ele>23.910000</ele>
<time>2018-10-23T10:49:03Z</time>
<speed>0.00</speed>
</trkpt>
<trkpt lat="-7.282869" lon="-34.803001">
<ele>9.480000</ele>
<time>2018-10-23T10:54:14Z</time>
<speed>0.03</speed>
</trkpt>
<trkpt lat="-7.282825" lon="-34.803013">
<ele>16.910000</ele>
<time>2018-10-23T10:59:26Z</time>
<speed>0.00</speed>
</trkpt>
<trkpt lat="-7.282811" lon="-34.803032">
<ele>18.490000</ele>
<time>2018-10-23T11:04:39Z</time>
<speed>0.12</speed>
</trkpt>
<trkpt lat="-7.282865" lon="-34.803089">
<ele>18.619999</ele>
<time>2018-10-23T11:09:53Z</time>
<speed>0.00</speed>
</trkpt>
<trkpt lat="-7.282811" lon="-34.803066">
<ele>4.600000</ele>
<time>2018-10-23T11:15:04Z</time>
<speed>0.10</speed>
</trkpt>
<trkpt lat="-7.282829" lon="-34.803070">
<ele>-2.620000</ele>
<time>2018-10-23T11:20:16Z</time>
<speed>0.00</speed>
</trkpt>
<trkpt lat="-7.282858" lon="-34.802986">
<ele>6.590000</ele>
<time>2018-10-23T11:25:29Z</time>
<speed>0.00</speed>
</trkpt>
<trkpt lat="-7.282829" lon="-34.803032">
<ele>-5.130000</ele>
<time>2018-10-23T11:30:42Z</time>
<speed>0.00</speed>
</trkpt>
<trkpt lat="-7.282880" lon="-34.802979">
<ele>31.179998</ele>
<time>2018-10-23T11:35:54Z</time>
<speed>0.00</speed>
</trkpt>
<trkpt lat="-7.282768" lon="-34.802986">
<ele>26.959999</ele>
<time>2018-10-23T11:41:06Z</time>
<speed>0.00</speed>
</trkpt>
<trkpt lat="-7.282838" lon="-34.802979">
<ele>28.160000</ele>
<time>2018-10-23T11:46:17Z</time>
<speed>0.00</speed>
</trkpt>
<trkpt lat="-7.282804" lon="-34.803135">
<ele>2.520000</ele>
<time>2018-10-23T11:51:28Z</time>
<speed>0.00</speed>
</trkpt>
<trkpt lat="-7.282758" lon="-34.803112">
<ele>20.969999</ele>
<time>2018-10-23T11:56:41Z</time>
<speed>0.00</speed>
</trkpt>
<trkpt lat="-7.282868" lon="-34.802944">
<ele>52.539997</ele>
<time>2018-10-23T12:02:21Z</time>
<speed>0.41</speed>
</trkpt>
<trkpt lat="-7.282854" lon="-34.803150">
<ele>-3.540000</ele>
<time>2018-10-23T12:08:00Z</time>
<speed>0.26</speed>
</trkpt>
<trkpt lat="-7.282842" lon="-34.803059">
<ele>25.320000</ele>
<time>2018-10-23T12:14:27Z</time>
<speed>0.00</speed>
</trkpt>
<trkpt lat="-7.282775" lon="-34.803040">
<ele>2.960000</ele>
<time>2018-10-23T12:19:39Z</time>
<speed>0.00</speed>
</trkpt>
<trkpt lat="-7.282821" lon="-34.803066">
<ele>19.789999</ele>
<time>2018-10-23T12:24:51Z</time>
<speed>0.00</speed>
</trkpt>
<trkpt lat="-7.282835" lon="-34.803028">
<ele>11.550000</ele>
<time>2018-10-23T12:30:02Z</time>
<speed>0.00</speed>
</trkpt>
<trkpt lat="-7.282852" lon="-34.803043">
<ele>26.670000</ele>
<time>2018-10-23T12:35:14Z</time>
<speed>0.00</speed>
</trkpt>
<trkpt lat="-7.282825" lon="-34.803093">
<ele>7.390000</ele>
<time>2018-10-23T12:40:26Z</time>
<speed>0.07</speed>
</trkpt>
<trkpt lat="-7.282826" lon="-34.802944">
<ele>29.900000</ele>
<time>2018-10-23T12:45:42Z</time>
<speed>0.00</speed>
</trkpt>
<trkpt lat="-7.282858" lon="-34.802807">
<ele>80.750000</ele>
<time>2018-10-23T12:50:56Z</time>
<speed>0.00</speed>
</trkpt>
<trkpt lat="-7.282844" lon="-34.802959">
<ele>22.730000</ele>
<time>2018-10-23T12:56:09Z</time>
<speed>0.00</speed>
</trkpt>
<trkpt lat="-7.282837" lon="-34.803040">
<ele>37.529999</ele>
<time>2018-10-23T13:01:23Z</time>
<speed>0.00</speed>
</trkpt>
<trkpt lat="-7.282780" lon="-34.803009">
<ele>21.020000</ele>
<time>2018-10-23T13:06:36Z</time>
<speed>0.00</speed>
</trkpt>
<trkpt lat="-7.282781" lon="-34.803062">
<ele>21.869999</ele>
<time>2018-10-23T13:11:49Z</time>
<speed>1.66</speed>
</trkpt>
<trkpt lat="-7.282795" lon="-34.802910">
<ele>43.399998</ele>
<time>2018-10-23T13:17:03Z</time>
<speed>0.00</speed>
</trkpt>
<trkpt lat="-7.282804" lon="-34.802853">
<ele>50.750000</ele>
<time>2018-10-23T13:22:16Z</time>
<speed>0.00</speed>
</trkpt>
<trkpt lat="-7.282825" lon="-34.803001">
<ele>20.699999</ele>
<time>2018-10-23T13:27:33Z</time>
<speed>0.09</speed>
</trkpt>
<trkpt lat="-7.282755" lon="-34.803131">
<ele>21.510000</ele>
<time>2018-10-23T13:32:48Z</time>
<speed>0.00</speed>
</trkpt>
<trkpt lat="-7.282864" lon="-34.803135">
<ele>6.070000</ele>
<time>2018-10-23T13:38:01Z</time>
<speed>0.00</speed>
</trkpt>
<trkpt lat="-7.282799" lon="-34.803047">
<ele>27.049999</ele>
<time>2018-10-23T13:43:13Z</time>
<speed>0.00</speed>
</trkpt>
<trkpt lat="-7.282759" lon="-34.802979">
<ele>32.930000</ele>
<time>2018-10-23T13:48:26Z</time>
<speed>0.00</speed>
</trkpt>
<trkpt lat="-7.282832" lon="-34.803085">
<ele>8.200000</ele>
<time>2018-10-23T13:53:38Z</time>
<speed>0.00</speed>
</trkpt>
<trkpt lat="-7.282838" lon="-34.803036">
<ele>9.740000</ele>
<time>2018-10-23T13:58:48Z</time>
<speed>0.00</speed>
</trkpt>
<trkpt lat="-7.282878" lon="-34.803177">
<ele>1.130000</ele>
<time>2018-10-23T14:04:29Z</time>
<speed>0.16</speed>
</trkpt>
<trkpt lat="-7.282897" lon="-34.803139">
<ele>8.040000</ele>
<time>2018-10-23T14:09:42Z</time>
<speed>0.12</speed>
</trkpt>
<trkpt lat="-7.282775" lon="-34.803139">
<ele>34.930000</ele>
<time>2018-10-23T14:14:56Z</time>
<speed>0.00</speed>
</trkpt>
<trkpt lat="-7.282767" lon="-34.802925">
<ele>27.869999</ele>
<time>2018-10-23T14:20:09Z</time>
<speed>0.00</speed>
</trkpt>
<trkpt lat="-7.282756" lon="-34.803150">
<ele>30.689999</ele>
<time>2018-10-23T14:25:21Z</time>
<speed>0.00</speed>
</trkpt>
<trkpt lat="-7.282740" lon="-34.803020">
<ele>10.880000</ele>
<time>2018-10-23T14:30:34Z</time>
<speed>0.00</speed>
</trkpt>
<trkpt lat="-7.282782" lon="-34.802933">
<ele>21.240000</ele>
<time>2018-10-23T14:35:55Z</time>
<speed>0.15</speed>
</trkpt>
<trkpt lat="-7.282784" lon="-34.802982">
<ele>20.590000</ele>
<time>2018-10-23T14:41:07Z</time>
<speed>0.00</speed>
</trkpt>
<trkpt lat="-7.282836" lon="-34.802906">
<ele>53.660000</ele>
<time>2018-10-23T14:46:20Z</time>
<speed>0.00</speed>
</trkpt>
<trkpt lat="-7.282816" lon="-34.803020">
<ele>18.510000</ele>
<time>2018-10-23T14:51:32Z</time>
<speed>0.00</speed>
</trkpt>
<trkpt lat="-7.282828" lon="-34.803097">
<ele>25.629999</ele>
<time>2018-10-23T14:57:02Z</time>
<speed>0.19</speed>
</trkpt>
<trkpt lat="-7.282792" lon="-34.803070">
<ele>28.609999</ele>
<time>2018-10-23T15:02:14Z</time>
<speed>0.08</speed>
</trkpt>
<trkpt lat="-7.282807" lon="-34.803032">
<ele>4.320000</ele>
<time>2018-10-23T15:07:18Z</time>
<speed>0.00</speed>
</trkpt>
<trkpt lat="-7.282798" lon="-34.803062">
<ele>15.630000</ele>
<time>2018-10-23T15:12:22Z</time>
<speed>0.00</speed>
</trkpt>
<trkpt lat="-7.282881" lon="-34.803047">
<ele>22.910000</ele>
<time>2018-10-23T15:17:26Z</time>
<speed>0.00</speed>
</trkpt>
<trkpt lat="-7.282822" lon="-34.803013">
<ele>13.980000</ele>
<time>2018-10-23T15:22:30Z</time>
<speed>0.00</speed>
</trkpt>
<trkpt lat="-7.282835" lon="-34.802963">
<ele>7.210000</ele>
<time>2018-10-23T15:27:34Z</time>
<speed>0.63</speed>
</trkpt>
<trkpt lat="-7.282750" lon="-34.803043">
<ele>12.860000</ele>
<time>2018-10-23T15:32:39Z</time>
<speed>0.13</speed>
</trkpt>
<trkpt lat="-7.282814" lon="-34.803028">
<ele>17.830000</ele>
<time>2018-10-23T15:37:44Z</time>
<speed>0.00</speed>
</trkpt>
<trkpt lat="-7.282827" lon="-34.802994">
<ele>8.740000</ele>
<time>2018-10-23T15:42:49Z</time>
<speed>0.00</speed>
</trkpt>
<trkpt lat="-7.282790" lon="-34.803059">
<ele>17.369999</ele>
<time>2018-10-23T15:47:54Z</time>
<speed>0.10</speed>
</trkpt>
<trkpt lat="-7.282827" lon="-34.802990">
<ele>23.680000</ele>
<time>2018-10-23T15:52:58Z</time>
<speed>0.19</speed>
</trkpt>
<trkpt lat="-7.282773" lon="-34.803040">
<ele>8.679999</ele>
<time>2018-10-23T15:58:03Z</time>
<speed>0.00</speed>
</trkpt>
<trkpt lat="-7.282868" lon="-34.803082">
<ele>13.740000</ele>
<time>2018-10-23T16:03:10Z</time>
<speed>0.12</speed>
</trkpt>
<trkpt lat="-7.282768" lon="-34.803024">
<ele>8.870000</ele>
<time>2018-10-23T16:08:19Z</time>
<speed>0.14</speed>
</trkpt>
<trkpt lat="-7.282782" lon="-34.803055">
<ele>19.510000</ele>
<time>2018-10-23T16:13:24Z</time>
<speed>0.00</speed>
</trkpt>
<trkpt lat="-7.282867" lon="-34.803043">
<ele>17.789999</ele>
<time>2018-10-23T16:18:28Z</time>
<speed>0.23</speed>
</trkpt>
<trkpt lat="-7.282785" lon="-34.802975">
<ele>16.029999</ele>
<time>2018-10-23T16:23:31Z</time>
<speed>0.20</speed>
</trkpt>
<trkpt lat="-7.282928" lon="-34.803257">
<ele>26.279999</ele>
<time>2018-10-23T16:28:36Z</time>
<speed>0.29</speed>
</trkpt>
<trkpt lat="-7.282819" lon="-34.803020">
<ele>12.960000</ele>
<time>2018-10-23T16:33:40Z</time>
<speed>0.00</speed>
</trkpt>
<trkpt lat="-7.282729" lon="-34.803036">
<ele>7.310000</ele>
<time>2018-10-23T16:38:45Z</time>
<speed>0.00</speed>
</trkpt>
<trkpt lat="-7.282759" lon="-34.803013">
<ele>13.740000</ele>
<time>2018-10-23T16:44:00Z</time>
<speed>0.00</speed>
</trkpt>
<trkpt lat="-7.282869" lon="-34.803059">
<ele>23.219999</ele>
<time>2018-10-23T16:49:06Z</time>
<speed>0.00</speed>
</trkpt>
<trkpt lat="-7.282908" lon="-34.803043">
<ele>27.469999</ele>
<time>2018-10-23T16:54:12Z</time>
<speed>0.00</speed>
</trkpt>
<trkpt lat="-7.282783" lon="-34.802994">
<ele>20.600000</ele>
<time>2018-10-23T16:59:16Z</time>
<speed>0.00</speed>
</trkpt>
<trkpt lat="-7.282721" lon="-34.803131">
<ele>19.279999</ele>
<time>2018-10-23T17:04:25Z</time>
<speed>0.00</speed>
</trkpt>
<trkpt lat="-7.282829" lon="-34.803104">
<ele>17.709999</ele>
<time>2018-10-23T17:09:31Z</time>
<speed>0.00</speed>
</trkpt>
<trkpt lat="-7.282841" lon="-34.803112">
<ele>18.330000</ele>
<time>2018-10-23T17:14:36Z</time>
<speed>0.12</speed>
</trkpt>
<trkpt lat="-7.282807" lon="-34.803040">
<ele>6.970000</ele>
<time>2018-10-23T17:19:41Z</time>
<speed>0.20</speed>
</trkpt>
<trkpt lat="-7.282845" lon="-34.803104">
<ele>-2.110000</ele>
<time>2018-10-23T17:24:47Z</time>
<speed>0.00</speed>
</trkpt>
<trkpt lat="-7.282854" lon="-34.802952">
<ele>11.259999</ele>
<time>2018-10-23T17:29:56Z</time>
<speed>0.00</speed>
</trkpt>
<trkpt lat="-7.282796" lon="-34.803020">
<ele>7.320000</ele>
<time>2018-10-23T17:35:01Z</time>
<speed>0.00</speed>
</trkpt>
<trkpt lat="-7.282841" lon="-34.802921">
<ele>6.000000</ele>
<time>2018-10-23T17:40:06Z</time>
<speed>0.00</speed>
</trkpt>
<trkpt lat="-7.282812" lon="-34.803078">
<ele>23.199999</ele>
<time>2018-10-23T17:45:13Z</time>
<speed>0.00</speed>
</trkpt>
<trkpt lat="-7.282785" lon="-34.803146">
<ele>22.740000</ele>
<time>2018-10-23T17:50:19Z</time>
<speed>0.00</speed>
</trkpt>
<trkpt lat="-7.282860" lon="-34.802998">
<ele>18.119999</ele>
<time>2018-10-23T17:55:55Z</time>
<speed>0.16</speed>
</trkpt>
<trkpt lat="-7.282787" lon="-34.803059">
<ele>13.360000</ele>
<time>2018-10-23T18:01:32Z</time>
<speed>0.07</speed>
</trkpt>
<trkpt lat="-7.282812" lon="-34.803028">
<ele>13.130000</ele>
<time>2018-10-23T18:07:51Z</time>
<speed>0.11</speed>
</trkpt>
<trkpt lat="-7.282842" lon="-34.803066">
<ele>1.000000</ele>
<time>2018-10-23T18:12:55Z</time>
<speed>0.07</speed>
</trkpt>
<trkpt lat="-7.282812" lon="-34.803143">
<ele>3.270000</ele>
<time>2018-10-23T18:18:00Z</time>
<speed>0.00</speed>
</trkpt>
<trkpt lat="-7.282824" lon="-34.803089">
<ele>14.809999</ele>
<time>2018-10-23T18:23:07Z</time>
<speed>0.00</speed>
</trkpt>
<trkpt lat="-7.282840" lon="-34.803082">
<ele>34.480000</ele>
<time>2018-10-23T18:28:12Z</time>
<speed>0.00</speed>
</trkpt>
<trkpt lat="-7.282813" lon="-34.803074">
<ele>21.709999</ele>
<time>2018-10-23T18:33:16Z</time>
<speed>0.00</speed>
</trkpt>
<trkpt lat="-7.282755" lon="-34.803040">
<ele>28.570000</ele>
<time>2018-10-23T18:38:21Z</time>
<speed>0.00</speed>
</trkpt>
<trkpt lat="-7.282832" lon="-34.803101">
<ele>-15.740000</ele>
<time>2018-10-23T18:43:26Z</time>
<speed>0.00</speed>
</trkpt>
<trkpt lat="-7.282836" lon="-34.803059">
<ele>16.410000</ele>
<time>2018-10-23T18:48:31Z</time>
<speed>0.00</speed>
</trkpt>
<trkpt lat="-7.282822" lon="-34.803066">
<ele>8.300000</ele>
<time>2018-10-23T18:53:35Z</time>
<speed>0.22</speed>
</trkpt>
<trkpt lat="-7.282750" lon="-34.803097">
<ele>15.530000</ele>
<time>2018-10-23T18:58:40Z</time>
<speed>0.15</speed>
</trkpt>
<trkpt lat="-7.282838" lon="-34.803093">
<ele>-2.130000</ele>
<time>2018-10-23T19:03:49Z</time>
<speed>0.29</speed>
</trkpt>
<trkpt lat="-7.282809" lon="-34.803040">
<ele>-10.349999</ele>
<time>2018-10-23T19:08:54Z</time>
<speed>0.00</speed>
</trkpt>
<trkpt lat="-7.282776" lon="-34.802979">
<ele>25.059999</ele>
<time>2018-10-23T19:13:59Z</time>
<speed>0.00</speed>
</trkpt>
<trkpt lat="-7.282812" lon="-34.802929">
<ele>30.750000</ele>
<time>2018-10-23T19:19:04Z</time>
<speed>0.07</speed>
</trkpt>
<trkpt lat="-7.282736" lon="-34.802975">
<ele>29.830000</ele>
<time>2018-10-23T19:24:09Z</time>
<speed>0.00</speed>
</trkpt>
<trkpt lat="-7.282759" lon="-34.802959">
<ele>24.230000</ele>
<time>2018-10-23T19:29:15Z</time>
<speed>0.00</speed>
</trkpt>
<trkpt lat="-7.282835" lon="-34.803013">
<ele>13.080000</ele>
<time>2018-10-23T19:34:22Z</time>
<speed>0.00</speed>
</trkpt>
<trkpt lat="-7.282823" lon="-34.803165">
<ele>47.439999</ele>
<time>2018-10-23T19:39:28Z</time>
<speed>0.00</speed>
</trkpt>
<trkpt lat="-7.282860" lon="-34.802956">
<ele>22.199999</ele>
<time>2018-10-23T19:44:35Z</time>
<speed>0.00</speed>
</trkpt>
<trkpt lat="-7.282815" lon="-34.803047">
<ele>21.129999</ele>
<time>2018-10-23T19:49:41Z</time>
<speed>0.00</speed>
</trkpt>
<trkpt lat="-7.282824" lon="-34.803020">
<ele>9.670000</ele>
<time>2018-10-23T19:54:48Z</time>
<speed>0.00</speed>
</trkpt>
<trkpt lat="-7.282864" lon="-34.803036">
<ele>15.719999</ele>
<time>2018-10-23T19:59:51Z</time>
<speed>0.23</speed>
</trkpt>
<trkpt lat="-7.282773" lon="-34.802917">
<ele>20.730000</ele>
<time>2018-10-23T20:04:59Z</time>
<speed>0.77</speed>
</trkpt>
<trkpt lat="-7.282749" lon="-34.802948">
<ele>22.730000</ele>
<time>2018-10-23T20:10:05Z</time>
<speed>0.00</speed>
</trkpt>
<trkpt lat="-7.282791" lon="-34.802986">
<ele>7.290000</ele>
<time>2018-10-23T20:15:09Z</time>
<speed>0.00</speed>
</trkpt>
<trkpt lat="-7.282784" lon="-34.802979">
<ele>14.080000</ele>
<time>2018-10-23T20:20:13Z</time>
<speed>0.00</speed>
</trkpt>
<trkpt lat="-7.282786" lon="-34.803055">
<ele>21.160000</ele>
<time>2018-10-23T20:25:17Z</time>
<speed>0.32</speed>
</trkpt>
<trkpt lat="-7.282795" lon="-34.803005">
<ele>16.180000</ele>
<time>2018-10-23T20:30:21Z</time>
<speed>0.00</speed>
</trkpt>
<trkpt lat="-7.282835" lon="-34.803123">
<ele>17.320000</ele>
<time>2018-10-23T20:35:25Z</time>
<speed>0.00</speed>
</trkpt>
<trkpt lat="-7.282789" lon="-34.803131">
<ele>15.549999</ele>
<time>2018-10-23T20:40:30Z</time>
<speed>0.22</speed>
</trkpt>
<trkpt lat="-7.282865" lon="-34.803078">
<ele>10.610000</ele>
<time>2018-10-23T20:45:36Z</time>
<speed>0.00</speed>
</trkpt>
<trkpt lat="-7.282867" lon="-34.803040">
<ele>26.650000</ele>
<time>2018-10-23T20:50:42Z</time>
<speed>0.00</speed>
</trkpt>
<trkpt lat="-7.282839" lon="-34.802967">
<ele>5.890000</ele>
<time>2018-10-23T20:55:46Z</time>
<speed>0.23</speed>
</trkpt>
<trkpt lat="-7.282793" lon="-34.803108">
<ele>7.380000</ele>
<time>2018-10-23T21:00:54Z</time>
<speed>0.00</speed>
</trkpt>
<trkpt lat="-7.282818" lon="-34.803085">
<ele>15.860000</ele>
<time>2018-10-23T21:05:59Z</time>
<speed>0.25</speed>
</trkpt>
<trkpt lat="-7.282844" lon="-34.803062">
<ele>29.049999</ele>
<time>2018-10-23T21:11:06Z</time>
<speed>0.00</speed>
</trkpt>
<trkpt lat="-7.282852" lon="-34.802956">
<ele>23.139999</ele>
<time>2018-10-23T21:16:12Z</time>
<speed>0.00</speed>
</trkpt>
<trkpt lat="-7.282891" lon="-34.803082">
<ele>24.650000</ele>
<time>2018-10-23T21:21:17Z</time>
<speed>0.00</speed>
</trkpt>
<trkpt lat="-7.282735" lon="-34.803631">
<ele>-21.820000</ele>
<time>2018-10-23T21:26:23Z</time>
<speed>0.00</speed>
</trkpt>
<trkpt lat="-7.282849" lon="-34.803009">
<ele>20.189999</ele>
<time>2018-10-23T21:31:29Z</time>
<speed>0.00</speed>
</trkpt>
<trkpt lat="-7.282825" lon="-34.802998">
<ele>20.609999</ele>
<time>2018-10-23T21:36:36Z</time>
<speed>0.00</speed>
</trkpt>
<trkpt lat="-7.282832" lon="-34.802979">
<ele>29.629999</ele>
<time>2018-10-23T21:41:43Z</time>
<speed>0.00</speed>
</trkpt>
<trkpt lat="-7.282840" lon="-34.803093">
<ele>19.770000</ele>
<time>2018-10-23T21:46:47Z</time>
<speed>0.00</speed>
</trkpt>
<trkpt lat="-7.282895" lon="-34.802734">
<ele>60.520000</ele>
<time>2018-10-23T21:51:57Z</time>
<speed>0.00</speed>
</trkpt>
<trkpt lat="-7.282717" lon="-34.802898">
<ele>-5.250000</ele>
<time>2018-10-23T21:57:05Z</time>
<speed>0.00</speed>
</trkpt>
<trkpt lat="-7.282900" lon="-34.802963">
<ele>6.900000</ele>
<time>2018-10-23T22:02:32Z</time>
<speed>0.12</speed>
</trkpt>
<trkpt lat="-7.282889" lon="-34.802990">
<ele>17.000000</ele>
<time>2018-10-23T22:07:38Z</time>
<speed>0.00</speed>
</trkpt>
<trkpt lat="-7.282790" lon="-34.803013">
<ele>14.170000</ele>
<time>2018-10-23T22:12:43Z</time>
<speed>0.00</speed>
</trkpt>
<trkpt lat="-7.282805" lon="-34.802971">
<ele>2.220000</ele>
<time>2018-10-23T22:17:50Z</time>
<speed>0.00</speed>
</trkpt>
<trkpt lat="-7.282894" lon="-34.802963">
<ele>-6.060000</ele>
<time>2018-10-23T22:22:54Z</time>
<speed>0.00</speed>
</trkpt>
<trkpt lat="-7.282865" lon="-34.802990">
<ele>-0.490000</ele>
<time>2018-10-23T22:27:59Z</time>
<speed>0.00</speed>
</trkpt>
<trkpt lat="-7.282798" lon="-34.803020">
<ele>11.020000</ele>
<time>2018-10-23T22:33:04Z</time>
<speed>0.00</speed>
</trkpt>
<trkpt lat="-7.282808" lon="-34.803013">
<ele>27.750000</ele>
<time>2018-10-23T22:38:09Z</time>
<speed>0.00</speed>
</trkpt>
<trkpt lat="-7.282802" lon="-34.803024">
<ele>30.389999</ele>
<time>2018-10-23T22:43:14Z</time>
<speed>1.46</speed>
</trkpt>
<trkpt lat="-7.282795" lon="-34.802929">
<ele>18.539999</ele>
<time>2018-10-23T22:48:19Z</time>
<speed>0.00</speed>
</trkpt>
<trkpt lat="-7.282803" lon="-34.803097">
<ele>7.700000</ele>
<time>2018-10-23T22:53:24Z</time>
<speed>0.00</speed>
</trkpt>
<trkpt lat="-7.282863" lon="-34.803005">
<ele>15.179999</ele>
<time>2018-10-23T22:58:29Z</time>
<speed>0.00</speed>
</trkpt>
<trkpt lat="-7.282903" lon="-34.802963">
<ele>41.599998</ele>
<time>2018-10-23T23:03:42Z</time>
<speed>0.00</speed>
</trkpt>
<trkpt lat="-7.282806" lon="-34.802959">
<ele>27.510000</ele>
<time>2018-10-23T23:08:56Z</time>
<speed>0.00</speed>
</trkpt>
<trkpt lat="-7.282791" lon="-34.802917">
<ele>34.029999</ele>
<time>2018-10-23T23:14:08Z</time>
<speed>0.00</speed>
</trkpt>
<trkpt lat="-7.282784" lon="-34.802898">
<ele>8.670000</ele>
<time>2018-10-23T23:19:20Z</time>
<speed>0.00</speed>
</trkpt>
<trkpt lat="-7.282860" lon="-34.802994">
<ele>10.120000</ele>
<time>2018-10-23T23:24:33Z</time>
<speed>0.00</speed>
</trkpt>
<trkpt lat="-7.282864" lon="-34.803028">
<ele>16.930000</ele>
<time>2018-10-23T23:29:51Z</time>
<speed>0.00</speed>
</trkpt>
<trkpt lat="-7.282827" lon="-34.802944">
<ele>0.340000</ele>
<time>2018-10-23T23:35:05Z</time>
<speed>0.00</speed>
</trkpt>
<trkpt lat="-7.282885" lon="-34.802990">
<ele>4.180000</ele>
<time>2018-10-23T23:40:18Z</time>
<speed>0.00</speed>
</trkpt>
<trkpt lat="-7.282852" lon="-34.802998">
<ele>19.830000</ele>
<time>2018-10-23T23:45:43Z</time>
<speed>0.10</speed>
</trkpt>
<trkpt lat="-7.282812" lon="-34.802929">
<ele>30.879999</ele>
<time>2018-10-23T23:50:57Z</time>
<speed>0.60</speed>
</trkpt>
<trkpt lat="-7.282849" lon="-34.802986">
<ele>8.250000</ele>
<time>2018-10-23T23:56:10Z</time>
<speed>0.39</speed>
</trkpt>
<trkpt lat="-7.282767" lon="-34.803188">
<ele>33.899998</ele>
<time>2018-10-24T00:01:59Z</time>
<speed>0.22</speed>
</trkpt>
<trkpt lat="-7.282823" lon="-34.803101">
<ele>-5.010000</ele>
<time>2018-10-24T00:07:31Z</time>
<speed>0.00</speed>
</trkpt>
<trkpt lat="-7.282856" lon="-34.803070">
<ele>13.599999</ele>
<time>2018-10-24T00:12:43Z</time>
<speed>0.00</speed>
</trkpt>
<trkpt lat="-7.282752" lon="-34.802986">
<ele>27.549999</ele>
<time>2018-10-24T00:17:56Z</time>
<speed>0.00</speed>
</trkpt>
<trkpt lat="-7.282771" lon="-34.803062">
<ele>52.489998</ele>
<time>2018-10-24T00:23:10Z</time>
<speed>0.00</speed>
</trkpt>
<trkpt lat="-7.282765" lon="-34.803127">
<ele>2.990000</ele>
<time>2018-10-24T00:28:23Z</time>
<speed>0.00</speed>
</trkpt>
<trkpt lat="-7.282598" lon="-34.803238">
<ele>-53.070000</ele>
<time>2018-10-24T00:33:56Z</time>
<speed>0.04</speed>
</trkpt>
<trkpt lat="-7.282928" lon="-34.803089">
<ele>55.309998</ele>
<time>2018-10-24T00:39:14Z</time>
<speed>0.30</speed>
</trkpt>
<trkpt lat="-7.282754" lon="-34.803146">
<ele>-17.830000</ele>
<time>2018-10-24T00:44:55Z</time>
<speed>0.20</speed>
</trkpt>
<trkpt lat="-7.282792" lon="-34.803055">
<ele>6.960000</ele>
<time>2018-10-24T00:50:47Z</time>
<speed>0.00</speed>
</trkpt>
<trkpt lat="-7.282847" lon="-34.803123">
<ele>43.090000</ele>
<time>2018-10-24T00:56:01Z</time>
<speed>0.00</speed>
</trkpt>
<trkpt lat="-7.282809" lon="-34.802929">
<ele>-8.080000</ele>
<time>2018-10-24T01:01:16Z</time>
<speed>0.00</speed>
</trkpt>
<trkpt lat="-7.282832" lon="-34.802979">
<ele>12.349999</ele>
<time>2018-10-24T01:06:28Z</time>
<speed>0.21</speed>
</trkpt>
<trkpt lat="-7.282788" lon="-34.803001">
<ele>13.240000</ele>
<time>2018-10-24T01:11:39Z</time>
<speed>0.29</speed>
</trkpt>
<trkpt lat="-7.282797" lon="-34.802917">
<ele>-10.179999</ele>
<time>2018-10-24T01:16:51Z</time>
<speed>0.00</speed>
</trkpt>
<trkpt lat="-7.282780" lon="-34.803131">
<ele>2.580000</ele>
<time>2018-10-24T01:22:03Z</time>
<speed>0.00</speed>
</trkpt>
<trkpt lat="-7.282798" lon="-34.802998">
<ele>31.779999</ele>
<time>2018-10-24T01:27:15Z</time>
<speed>0.00</speed>
</trkpt>
<trkpt lat="-7.282896" lon="-34.802925">
<ele>19.789999</ele>
<time>2018-10-24T01:32:31Z</time>
<speed>0.00</speed>
</trkpt>
<trkpt lat="-7.282867" lon="-34.802933">
<ele>23.330000</ele>
<time>2018-10-24T01:37:43Z</time>
<speed>0.00</speed>
</trkpt>
<trkpt lat="-7.282873" lon="-34.802975">
<ele>25.799999</ele>
<time>2018-10-24T01:42:54Z</time>
<speed>0.32</speed>
</trkpt>
<trkpt lat="-7.282833" lon="-34.802902">
<ele>24.859999</ele>
<time>2018-10-24T01:48:06Z</time>
<speed>0.00</speed>
</trkpt>
<trkpt lat="-7.282866" lon="-34.803040">
<ele>-9.429999</ele>
<time>2018-10-24T01:53:18Z</time>
<speed>0.00</speed>
</trkpt>
<trkpt lat="-7.282861" lon="-34.803139">
<ele>52.770000</ele>
<time>2018-10-24T01:58:32Z</time>
<speed>0.00</speed>
</trkpt>
<trkpt lat="-7.282816" lon="-34.802933">
<ele>38.299999</ele>
<time>2018-10-24T02:04:19Z</time>
<speed>0.22</speed>
</trkpt>
<trkpt lat="-7.282810" lon="-34.803066">
<ele>7.490000</ele>
<time>2018-10-24T02:09:41Z</time>
<speed>0.08</speed>
</trkpt>
<trkpt lat="-7.282734" lon="-34.802975">
<ele>9.980000</ele>
<time>2018-10-24T02:15:12Z</time>
<speed>0.00</speed>
</trkpt>
<trkpt lat="-7.282807" lon="-34.803143">
<ele>17.270000</ele>
<time>2018-10-24T02:20:36Z</time>
<speed>0.15</speed>
</trkpt>
<trkpt lat="-7.282747" lon="-34.803074">
<ele>16.059999</ele>
<time>2018-10-24T02:25:49Z</time>
<speed>0.00</speed>
</trkpt>
<trkpt lat="-7.282825" lon="-34.803047">
<ele>-6.200000</ele>
<time>2018-10-24T02:31:05Z</time>
<speed>0.31</speed>
</trkpt>
<trkpt lat="-7.282861" lon="-34.803143">
<ele>-7.770000</ele>
<time>2018-10-24T02:36:20Z</time>
<speed>0.00</speed>
</trkpt>
<trkpt lat="-7.283001" lon="-34.802998">
<ele>-15.009999</ele>
<time>2018-10-24T02:41:34Z</time>
<speed>0.00</speed>
</trkpt>
<trkpt lat="-7.282782" lon="-34.803139">
<ele>22.029999</ele>
<time>2018-10-24T02:46:46Z</time>
<speed>0.00</speed>
</trkpt>
<trkpt lat="-7.282737" lon="-34.803070">
<ele>19.270000</ele>
<time>2018-10-24T02:51:58Z</time>
<speed>0.00</speed>
</trkpt>
<trkpt lat="-7.282933" lon="-34.802853">
<ele>21.049999</ele>
<time>2018-10-24T02:57:12Z</time>
<speed>0.00</speed>
</trkpt>
</trkseg>
</trk>
<trk>
<name>20181027-195904(14)</name>
<desc>Color:004000ff</desc>
<trkseg>
<trkpt lat="-7.282818" lon="-34.803082">
<ele>6.330000</ele>
<time>2018-10-24T03:02:32Z</time>
<speed>0.00</speed>
</trkpt>
<trkpt lat="-7.282762" lon="-34.803242">
<ele>-18.359999</ele>
<time>2018-10-24T03:07:48Z</time>
<speed>0.00</speed>
</trkpt>
<trkpt lat="-7.282698" lon="-34.803093">
<ele>18.090000</ele>
<time>2018-10-24T03:13:31Z</time>
<speed>0.22</speed>
</trkpt>
<trkpt lat="-7.282748" lon="-34.803127">
<ele>-19.920000</ele>
<time>2018-10-24T03:18:45Z</time>
<speed>0.00</speed>
</trkpt>
<trkpt lat="-7.282807" lon="-34.803082">
<ele>21.910000</ele>
<time>2018-10-24T03:23:57Z</time>
<speed>0.00</speed>
</trkpt>
<trkpt lat="-7.282894" lon="-34.803001">
<ele>7.720000</ele>
<time>2018-10-24T03:29:08Z</time>
<speed>0.07</speed>
</trkpt>
<trkpt lat="-7.282819" lon="-34.803066">
<ele>-15.380000</ele>
<time>2018-10-24T03:34:20Z</time>
<speed>0.00</speed>
</trkpt>
<trkpt lat="-7.282763" lon="-34.803055">
<ele>-8.540000</ele>
<time>2018-10-24T03:39:32Z</time>
<speed>0.00</speed>
</trkpt>
<trkpt lat="-7.282788" lon="-34.803017">
<ele>18.779999</ele>
<time>2018-10-24T03:44:43Z</time>
<speed>0.15</speed>
</trkpt>
<trkpt lat="-7.282754" lon="-34.803020">
<ele>-0.670000</ele>
<time>2018-10-24T03:49:55Z</time>
<speed>0.00</speed>
</trkpt>
<trkpt lat="-7.282774" lon="-34.803009">
<ele>14.630000</ele>
<time>2018-10-24T03:55:08Z</time>
<speed>0.00</speed>
</trkpt>
<trkpt lat="-7.282712" lon="-34.803047">
<ele>1.040000</ele>
<time>2018-10-24T04:00:46Z</time>
<speed>0.11</speed>
</trkpt>
<trkpt lat="-7.282793" lon="-34.803047">
<ele>5.910000</ele>
<time>2018-10-24T04:06:15Z</time>
<speed>0.26</speed>
</trkpt>
<trkpt lat="-7.282850" lon="-34.803108">
<ele>45.779999</ele>
<time>2018-10-24T04:12:12Z</time>
<speed>0.22</speed>
</trkpt>
<trkpt lat="-7.282802" lon="-34.802998">
<ele>3.030000</ele>
<time>2018-10-24T04:20:49Z</time>
<speed>0.15</speed>
</trkpt>
<trkpt lat="-7.282836" lon="-34.803165">
<ele>44.079998</ele>
<time>2018-10-24T04:30:52Z</time>
<speed>0.13</speed>
</trkpt>
<trkpt lat="-7.282851" lon="-34.803097">
<ele>20.539999</ele>
<time>2018-10-24T04:36:04Z</time>
<speed>0.00</speed>
</trkpt>
<trkpt lat="-7.282851" lon="-34.803070">
<ele>-10.270000</ele>
<time>2018-10-24T04:41:16Z</time>
<speed>0.00</speed>
</trkpt>
<trkpt lat="-7.282930" lon="-34.803188">
<ele>7.820000</ele>
<time>2018-10-24T04:46:30Z</time>
<speed>0.00</speed>
</trkpt>
<trkpt lat="-7.282767" lon="-34.803001">
<ele>22.400000</ele>
<time>2018-10-24T04:51:42Z</time>
<speed>0.00</speed>
</trkpt>
<trkpt lat="-7.282812" lon="-34.803005">
<ele>-11.349999</ele>
<time>2018-10-24T04:57:12Z</time>
<speed>0.30</speed>
</trkpt>
<trkpt lat="-7.282732" lon="-34.803051">
<ele>24.639999</ele>
<time>2018-10-24T05:02:31Z</time>
<speed>0.00</speed>
</trkpt>
<trkpt lat="-7.282791" lon="-34.803242">
<ele>17.660000</ele>
<time>2018-10-24T05:07:50Z</time>
<speed>0.71</speed>
</trkpt>
<trkpt lat="-7.282740" lon="-34.803082">
<ele>36.520000</ele>
<time>2018-10-24T05:13:02Z</time>
<speed>0.00</speed>
</trkpt>
<trkpt lat="-7.282649" lon="-34.802956">
<ele>36.290001</ele>
<time>2018-10-24T05:18:23Z</time>
<speed>0.34</speed>
</trkpt>
<trkpt lat="-7.282879" lon="-34.803158">
<ele>14.620000</ele>
<time>2018-10-24T05:23:35Z</time>
<speed>0.00</speed>
</trkpt>
<trkpt lat="-7.282796" lon="-34.802998">
<ele>10.559999</ele>
<time>2018-10-24T05:29:08Z</time>
<speed>1.29</speed>
</trkpt>
<trkpt lat="-7.282745" lon="-34.803123">
<ele>47.099998</ele>
<time>2018-10-24T05:34:31Z</time>
<speed>0.45</speed>
</trkpt>
<trkpt lat="-7.282876" lon="-34.803272">
<ele>-8.679999</ele>
<time>2018-10-24T05:40:06Z</time>
<speed>0.79</speed>
</trkpt>
<trkpt lat="-7.282904" lon="-34.802979">
<ele>-17.070000</ele>
<time>2018-10-24T05:45:48Z</time>
<speed>0.10</speed>
</trkpt>
<trkpt lat="-7.282843" lon="-34.803028">
<ele>-10.130000</ele>
<time>2018-10-24T05:52:16Z</time>
<speed>0.00</speed>
</trkpt>
<trkpt lat="-7.282770" lon="-34.803017">
<ele>11.150000</ele>
<time>2018-10-24T05:57:28Z</time>
<speed>0.00</speed>
</trkpt>
<trkpt lat="-7.282860" lon="-34.803139">
<ele>-0.690000</ele>
<time>2018-10-24T06:02:45Z</time>
<speed>0.23</speed>
</trkpt>
<trkpt lat="-7.282793" lon="-34.802998">
<ele>20.059999</ele>
<time>2018-10-24T06:07:57Z</time>
<speed>0.00</speed>
</trkpt>
<trkpt lat="-7.282820" lon="-34.803097">
<ele>12.630000</ele>
<time>2018-10-24T06:13:08Z</time>
<speed>0.08</speed>
</trkpt>
<trkpt lat="-7.282810" lon="-34.803001">
<ele>19.799999</ele>
<time>2018-10-24T06:18:19Z</time>
<speed>0.58</speed>
</trkpt>
<trkpt lat="-7.282810" lon="-34.802986">
<ele>-11.300000</ele>
<time>2018-10-24T06:23:30Z</time>
<speed>0.06</speed>
</trkpt>
<trkpt lat="-7.282846" lon="-34.803070">
<ele>3.130000</ele>
<time>2018-10-24T06:28:42Z</time>
<speed>0.00</speed>
</trkpt>
<trkpt lat="-7.282846" lon="-34.803078">
<ele>12.059999</ele>
<time>2018-10-24T06:33:54Z</time>
<speed>0.00</speed>
</trkpt>
<trkpt lat="-7.282791" lon="-34.803051">
<ele>-2.200000</ele>
<time>2018-10-24T06:39:06Z</time>
<speed>0.00</speed>
</trkpt>
<trkpt lat="-7.282866" lon="-34.803070">
<ele>-35.669998</ele>
<time>2018-10-24T06:44:16Z</time>
<speed>0.37</speed>
</trkpt>
<trkpt lat="-7.282756" lon="-34.803028">
<ele>-8.800000</ele>
<time>2018-10-24T06:49:27Z</time>
<speed>0.47</speed>
</trkpt>
<trkpt lat="-7.282735" lon="-34.803051">
<ele>30.750000</ele>
<time>2018-10-24T06:54:38Z</time>
<speed>0.34</speed>
</trkpt>
<trkpt lat="-7.282713" lon="-34.803009">
<ele>-13.490000</ele>
<time>2018-10-24T06:59:50Z</time>
<speed>0.00</speed>
</trkpt>
<trkpt lat="-7.282920" lon="-34.803177">
<ele>1.310000</ele>
<time>2018-10-24T07:05:05Z</time>
<speed>0.00</speed>
</trkpt>
<trkpt lat="-7.282824" lon="-34.802933">
<ele>26.570000</ele>
<time>2018-10-24T07:10:18Z</time>
<speed>0.00</speed>
</trkpt>
<trkpt lat="-7.282785" lon="-34.803051">
<ele>25.719999</ele>
<time>2018-10-24T07:15:29Z</time>
<speed>0.39</speed>
</trkpt>
<trkpt lat="-7.282807" lon="-34.803059">
<ele>23.430000</ele>
<time>2018-10-24T07:20:40Z</time>
<speed>0.10</speed>
</trkpt>
<trkpt lat="-7.282857" lon="-34.803024">
<ele>-14.059999</ele>
<time>2018-10-24T07:25:51Z</time>
<speed>0.23</speed>
</trkpt>
<trkpt lat="-7.282681" lon="-34.803001">
<ele>21.549999</ele>
<time>2018-10-24T07:31:05Z</time>
<speed>0.00</speed>
</trkpt>
<trkpt lat="-7.282833" lon="-34.803074">
<ele>-0.330000</ele>
<time>2018-10-24T07:36:17Z</time>
<speed>2.24</speed>
</trkpt>
<trkpt lat="-7.282860" lon="-34.803223">
<ele>51.570000</ele>
<time>2018-10-24T07:41:31Z</time>
<speed>0.00</speed>
</trkpt>
<trkpt lat="-7.282643" lon="-34.802921">
<ele>33.899998</ele>
<time>2018-10-24T07:46:45Z</time>
<speed>0.00</speed>
</trkpt>
<trkpt lat="-7.282829" lon="-34.803162">
<ele>-14.620000</ele>
<time>2018-10-24T07:51:58Z</time>
<speed>0.00</speed>
</trkpt>
<trkpt lat="-7.282936" lon="-34.803238">
<ele>-7.040000</ele>
<time>2018-10-24T07:57:10Z</time>
<speed>0.00</speed>
</trkpt>
<trkpt lat="-7.282787" lon="-34.803074">
<ele>8.910000</ele>
<time>2018-10-24T08:03:06Z</time>
<speed>0.00</speed>
</trkpt>
<trkpt lat="-7.282640" lon="-34.803097">
<ele>27.670000</ele>
<time>2018-10-24T08:08:37Z</time>
<speed>0.22</speed>
</trkpt>
<trkpt lat="-7.282746" lon="-34.803116">
<ele>26.029999</ele>
<time>2018-10-24T08:15:06Z</time>
<speed>0.00</speed>
</trkpt>
<trkpt lat="-7.282926" lon="-34.803055">
<ele>3.380000</ele>
<time>2018-10-24T08:20:20Z</time>
<speed>0.00</speed>
</trkpt>
<trkpt lat="-7.282751" lon="-34.803074">
<ele>18.410000</ele>
<time>2018-10-24T08:25:32Z</time>
<speed>0.00</speed>
</trkpt>
<trkpt lat="-7.282835" lon="-34.802963">
<ele>26.180000</ele>
<time>2018-10-24T08:30:43Z</time>
<speed>0.00</speed>
</trkpt>
<trkpt lat="-7.282820" lon="-34.803001">
<ele>7.080000</ele>
<time>2018-10-24T08:35:55Z</time>
<speed>0.00</speed>
</trkpt>
<trkpt lat="-7.282584" lon="-34.803169">
<ele>33.029999</ele>
<time>2018-10-24T08:41:08Z</time>
<speed>0.00</speed>
</trkpt>
<trkpt lat="-7.282597" lon="-34.803104">
<ele>36.889999</ele>
<time>2018-10-24T08:46:20Z</time>
<speed>0.00</speed>
</trkpt>
<trkpt lat="-7.282599" lon="-34.803040">
<ele>34.719997</ele>
<time>2018-10-24T08:52:02Z</time>
<speed>0.71</speed>
</trkpt>
<trkpt lat="-7.282782" lon="-34.802990">
<ele>24.340000</ele>
<time>2018-10-24T08:57:16Z</time>
<speed>0.00</speed>
</trkpt>
<trkpt lat="-7.282791" lon="-34.803024">
<ele>22.400000</ele>
<time>2018-10-24T09:02:31Z</time>
<speed>0.00</speed>
</trkpt>
<trkpt lat="-7.282842" lon="-34.803001">
<ele>17.660000</ele>
<time>2018-10-24T09:07:44Z</time>
<speed>0.00</speed>
</trkpt>
<trkpt lat="-7.282864" lon="-34.803055">
<ele>10.650000</ele>
<time>2018-10-24T09:12:56Z</time>
<speed>0.00</speed>
</trkpt>
<trkpt lat="-7.282774" lon="-34.803047">
<ele>24.160000</ele>
<time>2018-10-24T09:18:07Z</time>
<speed>0.00</speed>
</trkpt>
<trkpt lat="-7.282674" lon="-34.802956">
<ele>36.049999</ele>
<time>2018-10-24T09:23:18Z</time>
<speed>0.25</speed>
</trkpt>
<trkpt lat="-7.282809" lon="-34.802986">
<ele>27.889999</ele>
<time>2018-10-24T09:28:29Z</time>
<speed>0.00</speed>
</trkpt>
<trkpt lat="-7.282746" lon="-34.803032">
<ele>14.780000</ele>
<time>2018-10-24T09:33:40Z</time>
<speed>0.28</speed>
</trkpt>
<trkpt lat="-7.282553" lon="-34.802887">
<ele>51.239998</ele>
<time>2018-10-24T09:39:05Z</time>
<speed>0.00</speed>
</trkpt>
<trkpt lat="-7.282835" lon="-34.802994">
<ele>3.700000</ele>
<time>2018-10-24T09:44:19Z</time>
<speed>0.00</speed>
</trkpt>
<trkpt lat="-7.282821" lon="-34.803139">
<ele>15.710000</ele>
<time>2018-10-24T09:49:31Z</time>
<speed>0.00</speed>
</trkpt>
<trkpt lat="-7.282851" lon="-34.803013">
<ele>23.340000</ele>
<time>2018-10-24T09:54:42Z</time>
<speed>0.00</speed>
</trkpt>
<trkpt lat="-7.282829" lon="-34.802944">
<ele>37.070000</ele>
<time>2018-10-24T09:59:53Z</time>
<speed>0.13</speed>
</trkpt>
<trkpt lat="-7.282850" lon="-34.802856">
<ele>47.559998</ele>
<time>2018-10-24T10:05:06Z</time>
<speed>0.00</speed>
</trkpt>
<trkpt lat="-7.282844" lon="-34.802944">
<ele>23.629999</ele>
<time>2018-10-24T10:10:18Z</time>
<speed>0.00</speed>
</trkpt>
<trkpt lat="-7.282714" lon="-34.802826">
<ele>10.290000</ele>
<time>2018-10-24T10:15:31Z</time>
<speed>0.00</speed>
</trkpt>
<trkpt lat="-7.282787" lon="-34.802910">
<ele>8.330000</ele>
<time>2018-10-24T10:20:42Z</time>
<speed>0.00</speed>
</trkpt>
<trkpt lat="-7.282756" lon="-34.802959">
<ele>29.660000</ele>
<time>2018-10-24T10:25:53Z</time>
<speed>0.00</speed>
</trkpt>
<trkpt lat="-7.282802" lon="-34.803078">
<ele>30.709999</ele>
<time>2018-10-24T10:31:05Z</time>
<speed>0.00</speed>
</trkpt>
<trkpt lat="-7.282758" lon="-34.802959">
<ele>99.699997</ele>
<time>2018-10-24T10:36:17Z</time>
<speed>0.00</speed>
</trkpt>
<trkpt lat="-7.282789" lon="-34.803062">
<ele>-51.469997</ele>
<time>2018-10-24T10:41:29Z</time>
<speed>0.00</speed>
</trkpt>
<trkpt lat="-7.282810" lon="-34.803028">
<ele>8.240000</ele>
<time>2018-10-24T10:46:42Z</time>
<speed>0.00</speed>
</trkpt>
<trkpt lat="-7.282753" lon="-34.803158">
<ele>14.750000</ele>
<time>2018-10-24T10:51:57Z</time>
<speed>0.00</speed>
</trkpt>
<trkpt lat="-7.282900" lon="-34.803005">
<ele>16.049999</ele>
<time>2018-10-24T10:57:11Z</time>
<speed>0.00</speed>
</trkpt>
<trkpt lat="-7.282867" lon="-34.803005">
<ele>40.340000</ele>
<time>2018-10-24T11:02:29Z</time>
<speed>0.00</speed>
</trkpt>
<trkpt lat="-7.282813" lon="-34.803013">
<ele>54.529999</ele>
<time>2018-10-24T11:07:44Z</time>
<speed>0.00</speed>
</trkpt>
<trkpt lat="-7.282799" lon="-34.802971">
<ele>49.869999</ele>
<time>2018-10-24T11:13:10Z</time>
<speed>0.06</speed>
</trkpt>
<trkpt lat="-7.282845" lon="-34.803028">
<ele>-7.960000</ele>
<time>2018-10-24T11:18:56Z</time>
<speed>0.00</speed>
</trkpt>
<trkpt lat="-7.282854" lon="-34.802990">
<ele>9.650000</ele>
<time>2018-10-24T11:25:06Z</time>
<speed>0.00</speed>
</trkpt>
<trkpt lat="-7.282792" lon="-34.803055">
<ele>25.539999</ele>
<time>2018-10-24T11:30:17Z</time>
<speed>0.00</speed>
</trkpt>
<trkpt lat="-7.282857" lon="-34.803135">
<ele>14.230000</ele>
<time>2018-10-24T11:35:28Z</time>
<speed>0.30</speed>
</trkpt>
<trkpt lat="-7.282809" lon="-34.803009">
<ele>34.790001</ele>
<time>2018-10-24T11:40:40Z</time>
<speed>0.00</speed>
</trkpt>
<trkpt lat="-7.282909" lon="-34.803036">
<ele>2.160000</ele>
<time>2018-10-24T11:45:51Z</time>
<speed>0.03</speed>
</trkpt>
<trkpt lat="-7.282897" lon="-34.803139">
<ele>-27.230000</ele>
<time>2018-10-24T11:51:02Z</time>
<speed>0.00</speed>
</trkpt>
<trkpt lat="-7.282804" lon="-34.802952">
<ele>46.110001</ele>
<time>2018-10-24T11:56:14Z</time>
<speed>0.00</speed>
</trkpt>
<trkpt lat="-7.282868" lon="-34.802883">
<ele>27.439999</ele>
<time>2018-10-24T12:01:47Z</time>
<speed>0.43</speed>
</trkpt>
<trkpt lat="-7.282768" lon="-34.803062">
<ele>74.279999</ele>
<time>2018-10-24T12:07:21Z</time>
<speed>0.22</speed>
</trkpt>
<trkpt lat="-7.282947" lon="-34.803051">
<ele>29.019999</ele>
<time>2018-10-24T12:13:10Z</time>
<speed>0.15</speed>
</trkpt>
<trkpt lat="-7.282657" lon="-34.803059">
<ele>57.029999</ele>
<time>2018-10-24T12:19:39Z</time>
<speed>0.56</speed>
</trkpt>
<trkpt lat="-7.282789" lon="-34.802776">
<ele>33.630001</ele>
<time>2018-10-24T12:26:48Z</time>
<speed>0.90</speed>
</trkpt>
<trkpt lat="-7.282819" lon="-34.802944">
<ele>14.719999</ele>
<time>2018-10-24T12:34:30Z</time>
<speed>0.15</speed>
</trkpt>
<trkpt lat="-7.282893" lon="-34.803009">
<ele>9.120000</ele>
<time>2018-10-24T12:41:57Z</time>
<speed>0.00</speed>
</trkpt>
<trkpt lat="-7.282935" lon="-34.802944">
<ele>9.670000</ele>
<time>2018-10-24T12:47:10Z</time>
<speed>0.00</speed>
</trkpt>
<trkpt lat="-7.282789" lon="-34.802963">
<ele>26.529999</ele>
<time>2018-10-24T12:52:23Z</time>
<speed>0.00</speed>
</trkpt>
<trkpt lat="-7.282827" lon="-34.802994">
<ele>31.139999</ele>
<time>2018-10-24T12:57:35Z</time>
<speed>0.00</speed>
</trkpt>
<trkpt lat="-7.282820" lon="-34.802921">
<ele>23.529999</ele>
<time>2018-10-24T13:02:54Z</time>
<speed>0.00</speed>
</trkpt>
<trkpt lat="-7.282843" lon="-34.803024">
<ele>22.010000</ele>
<time>2018-10-24T13:08:06Z</time>
<speed>0.00</speed>
</trkpt>
<trkpt lat="-7.282774" lon="-34.802975">
<ele>11.320000</ele>
<time>2018-10-24T13:13:18Z</time>
<speed>0.27</speed>
</trkpt>
<trkpt lat="-7.282796" lon="-34.802876">
<ele>46.619999</ele>
<time>2018-10-24T13:18:31Z</time>
<speed>0.00</speed>
</trkpt>
<trkpt lat="-7.282877" lon="-34.803062">
<ele>47.270000</ele>
<time>2018-10-24T13:23:45Z</time>
<speed>0.00</speed>
</trkpt>
<trkpt lat="-7.282901" lon="-34.802933">
<ele>68.779999</ele>
<time>2018-10-24T13:28:58Z</time>
<speed>0.00</speed>
</trkpt>
<trkpt lat="-7.282817" lon="-34.802902">
<ele>42.299999</ele>
<time>2018-10-24T13:34:11Z</time>
<speed>0.00</speed>
</trkpt>
<trkpt lat="-7.282784" lon="-34.803078">
<ele>26.080000</ele>
<time>2018-10-24T13:39:25Z</time>
<speed>0.00</speed>
</trkpt>
<trkpt lat="-7.282815" lon="-34.802898">
<ele>37.910000</ele>
<time>2018-10-24T13:44:39Z</time>
<speed>0.00</speed>
</trkpt>
<trkpt lat="-7.282798" lon="-34.803082">
<ele>-1.350000</ele>
<time>2018-10-24T13:49:51Z</time>
<speed>0.23</speed>
</trkpt>
<trkpt lat="-7.282697" lon="-34.803204">
<ele>44.239998</ele>
<time>2018-10-24T13:55:04Z</time>
<speed>0.35</speed>
</trkpt>
<trkpt lat="-7.282855" lon="-34.803047">
<ele>9.240000</ele>
<time>2018-10-24T14:00:25Z</time>
<speed>0.41</speed>
</trkpt>
<trkpt lat="-7.282705" lon="-34.802868">
<ele>24.000000</ele>
<time>2018-10-24T14:05:46Z</time>
<speed>0.00</speed>
</trkpt>
<trkpt lat="-7.282822" lon="-34.803024">
<ele>28.150000</ele>
<time>2018-10-24T14:11:12Z</time>
<speed>0.00</speed>
</trkpt>
<trkpt lat="-7.282879" lon="-34.803127">
<ele>-7.890000</ele>
<time>2018-10-24T14:16:38Z</time>
<speed>0.00</speed>
</trkpt>
<trkpt lat="-7.282718" lon="-34.802948">
<ele>29.789999</ele>
<time>2018-10-24T14:22:04Z</time>
<speed>0.00</speed>
</trkpt>
<trkpt lat="-7.283000" lon="-34.802887">
<ele>9.400000</ele>
<time>2018-10-24T14:27:31Z</time>
<speed>0.00</speed>
</trkpt>
<trkpt lat="-7.282749" lon="-34.803047">
<ele>-16.600000</ele>
<time>2018-10-24T14:33:24Z</time>
<speed>0.72</speed>
</trkpt>
<trkpt lat="-7.282908" lon="-34.803062">
<ele>-14.839999</ele>
<time>2018-10-24T14:40:19Z</time>
<speed>0.42</speed>
</trkpt>
<trkpt lat="-7.282938" lon="-34.803169">
<ele>-35.180000</ele>
<time>2018-10-24T14:48:12Z</time>
<speed>0.00</speed>
</trkpt>
<trkpt lat="-7.282763" lon="-34.803017">
<ele>32.239998</ele>
<time>2018-10-24T14:53:51Z</time>
<speed>0.25</speed>
</trkpt>
<trkpt lat="-7.282804" lon="-34.803234">
<ele>-31.719999</ele>
<time>2018-10-24T15:01:28Z</time>
<speed>0.85</speed>
</trkpt>
<trkpt lat="-7.282917" lon="-34.803181">
<ele>-40.099998</ele>
<time>2018-10-24T15:08:55Z</time>
<speed>0.00</speed>
</trkpt>
<trkpt lat="-7.282727" lon="-34.802723">
<ele>60.029999</ele>
<time>2018-10-24T15:14:12Z</time>
<speed>0.00</speed>
</trkpt>
<trkpt lat="-7.282856" lon="-34.802956">
<ele>24.969999</ele>
<time>2018-10-24T15:19:24Z</time>
<speed>0.00</speed>
</trkpt>
<trkpt lat="-7.282815" lon="-34.803005">
<ele>41.469997</ele>
<time>2018-10-24T15:24:39Z</time>
<speed>0.00</speed>
</trkpt>
<trkpt lat="-7.282857" lon="-34.802933">
<ele>20.719999</ele>
<time>2018-10-24T15:29:51Z</time>
<speed>0.23</speed>
</trkpt>
<trkpt lat="-7.282978" lon="-34.802822">
<ele>14.509999</ele>
<time>2018-10-24T15:35:04Z</time>
<speed>0.00</speed>
</trkpt>
<trkpt lat="-7.282859" lon="-34.802860">
<ele>15.179999</ele>
<time>2018-10-24T15:40:17Z</time>
<speed>0.00</speed>
</trkpt>
<trkpt lat="-7.282773" lon="-34.803421">
<ele>-10.059999</ele>
<time>2018-10-24T15:45:46Z</time>
<speed>1.05</speed>
</trkpt>
<trkpt lat="-7.282696" lon="-34.803127">
<ele>-13.040000</ele>
<time>2018-10-24T15:51:26Z</time>
<speed>0.91</speed>
</trkpt>
<trkpt lat="-7.282758" lon="-34.803177">
<ele>-0.550000</ele>
<time>2018-10-24T15:57:18Z</time>
<speed>2.41</speed>
</trkpt>
<trkpt lat="-7.282844" lon="-34.803020">
<ele>24.699999</ele>
<time>2018-10-24T16:03:34Z</time>
<speed>0.00</speed>
</trkpt>
<trkpt lat="-7.282891" lon="-34.803040">
<ele>51.649998</ele>
<time>2018-10-24T16:12:04Z</time>
<speed>0.00</speed>
</trkpt>
<trkpt lat="-7.282837" lon="-34.803017">
<ele>26.809999</ele>
<time>2018-10-24T16:17:22Z</time>
<speed>0.62</speed>
</trkpt>
<trkpt lat="-7.282654" lon="-34.803104">
<ele>53.849998</ele>
<time>2018-10-24T16:23:43Z</time>
<speed>0.00</speed>
</trkpt>
<trkpt lat="-7.282864" lon="-34.803047">
<ele>-0.360000</ele>
<time>2018-10-24T16:28:48Z</time>
<speed>0.00</speed>
</trkpt>
<trkpt lat="-7.282792" lon="-34.803070">
<ele>4.130000</ele>
<time>2018-10-24T16:33:53Z</time>
<speed>0.00</speed>
</trkpt>
<trkpt lat="-7.282815" lon="-34.803024">
<ele>35.380001</ele>
<time>2018-10-24T16:38:59Z</time>
<speed>0.00</speed>
</trkpt>
<trkpt lat="-7.282808" lon="-34.803036">
<ele>8.800000</ele>
<time>2018-10-24T16:44:05Z</time>
<speed>0.00</speed>
</trkpt>
<trkpt lat="-7.282804" lon="-34.803036">
<ele>10.730000</ele>
<time>2018-10-24T16:49:10Z</time>
<speed>0.00</speed>
</trkpt>
<trkpt lat="-7.282788" lon="-34.802982">
<ele>6.080000</ele>
<time>2018-10-24T16:54:17Z</time>
<speed>0.00</speed>
</trkpt>
<trkpt lat="-7.282792" lon="-34.803139">
<ele>-13.530000</ele>
<time>2018-10-24T16:59:24Z</time>
<speed>0.00</speed>
</trkpt>
<trkpt lat="-7.282843" lon="-34.802856">
<ele>-20.859999</ele>
<time>2018-10-24T17:04:55Z</time>
<speed>0.36</speed>
</trkpt>
<trkpt lat="-7.282977" lon="-34.803097">
<ele>7.090000</ele>
<time>2018-10-24T17:10:01Z</time>
<speed>0.00</speed>
</trkpt>
<trkpt lat="-7.282858" lon="-34.803062">
<ele>22.250000</ele>
<time>2018-10-24T17:15:25Z</time>
<speed>0.41</speed>
</trkpt>
<trkpt lat="-7.282799" lon="-34.802963">
<ele>21.420000</ele>
<time>2018-10-24T17:20:44Z</time>
<speed>0.48</speed>
</trkpt>
<trkpt lat="-7.282916" lon="-34.803101">
<ele>27.170000</ele>
<time>2018-10-24T17:26:41Z</time>
<speed>0.05</speed>
</trkpt>
<trkpt lat="-7.282784" lon="-34.803139">
<ele>28.959999</ele>
<time>2018-10-24T17:32:24Z</time>
<speed>0.26</speed>
</trkpt>
<trkpt lat="-7.282859" lon="-34.803093">
<ele>-2.840000</ele>
<time>2018-10-24T17:39:00Z</time>
<speed>0.27</speed>
</trkpt>
<trkpt lat="-7.282894" lon="-34.803028">
<ele>1.120000</ele>
<time>2018-10-24T17:45:39Z</time>
<speed>0.10</speed>
</trkpt>
<trkpt lat="-7.282783" lon="-34.803005">
<ele>30.689999</ele>
<time>2018-10-24T17:50:45Z</time>
<speed>0.00</speed>
</trkpt>
<trkpt lat="-7.282785" lon="-34.803036">
<ele>30.039999</ele>
<time>2018-10-24T17:55:52Z</time>
<speed>0.00</speed>
</trkpt>
<trkpt lat="-7.282802" lon="-34.803051">
<ele>3.270000</ele>
<time>2018-10-24T18:01:00Z</time>
<speed>0.22</speed>
</trkpt>
<trkpt lat="-7.282829" lon="-34.803040">
<ele>24.100000</ele>
<time>2018-10-24T18:06:10Z</time>
<speed>1.21</speed>
</trkpt>
<trkpt lat="-7.282905" lon="-34.803013">
<ele>-16.010000</ele>
<time>2018-10-24T18:11:17Z</time>
<speed>0.00</speed>
</trkpt>
<trkpt lat="-7.282801" lon="-34.803024">
<ele>-0.930000</ele>
<time>2018-10-24T18:16:22Z</time>
<speed>0.00</speed>
</trkpt>
<trkpt lat="-7.282847" lon="-34.803047">
<ele>2.200000</ele>
<time>2018-10-24T18:21:28Z</time>
<speed>0.00</speed>
</trkpt>
<trkpt lat="-7.282829" lon="-34.802959">
<ele>41.099998</ele>
<time>2018-10-24T18:26:39Z</time>
<speed>0.85</speed>
</trkpt>
<trkpt lat="-7.282770" lon="-34.803001">
<ele>13.940000</ele>
<time>2018-10-24T18:31:46Z</time>
<speed>0.00</speed>
</trkpt>
<trkpt lat="-7.282798" lon="-34.803082">
<ele>3.270000</ele>
<time>2018-10-24T18:36:52Z</time>
<speed>0.00</speed>
</trkpt>
<trkpt lat="-7.282759" lon="-34.803066">
<ele>13.570000</ele>
<time>2018-10-24T18:42:04Z</time>
<speed>0.55</speed>
</trkpt>
<trkpt lat="-7.282712" lon="-34.803059">
<ele>26.789999</ele>
<time>2018-10-24T18:47:11Z</time>
<speed>0.00</speed>
</trkpt>
<trkpt lat="-7.282943" lon="-34.802929">
<ele>76.199997</ele>
<time>2018-10-24T18:52:31Z</time>
<speed>0.37</speed>
</trkpt>
<trkpt lat="-7.282690" lon="-34.803017">
<ele>17.600000</ele>
<time>2018-10-24T18:57:50Z</time>
<speed>0.28</speed>
</trkpt>
<trkpt lat="-7.282823" lon="-34.803093">
<ele>13.549999</ele>
<time>2018-10-24T19:03:03Z</time>
<speed>0.06</speed>
</trkpt>
<trkpt lat="-7.282771" lon="-34.803013">
<ele>15.200000</ele>
<time>2018-10-24T19:08:11Z</time>
<speed>0.27</speed>
</trkpt>
<trkpt lat="-7.282802" lon="-34.803024">
<ele>8.389999</ele>
<time>2018-10-24T19:13:29Z</time>
<speed>0.13</speed>
</trkpt>
<trkpt lat="-7.282677" lon="-34.803265">
<ele>63.160000</ele>
<time>2018-10-24T19:18:58Z</time>
<speed>0.50</speed>
</trkpt>
<trkpt lat="-7.282854" lon="-34.803234">
<ele>12.400000</ele>
<time>2018-10-24T19:25:15Z</time>
<speed>0.58</speed>
</trkpt>
<trkpt lat="-7.282864" lon="-34.803097">
<ele>24.609999</ele>
<time>2018-10-24T19:33:12Z</time>
<speed>0.00</speed>
</trkpt>
<trkpt lat="-7.282841" lon="-34.803059">
<ele>37.320000</ele>
<time>2018-10-24T19:38:17Z</time>
<speed>0.00</speed>
</trkpt>
<trkpt lat="-7.282781" lon="-34.802979">
<ele>35.500000</ele>
<time>2018-10-24T19:43:23Z</time>
<speed>0.00</speed>
</trkpt>
<trkpt lat="-7.282736" lon="-34.802975">
<ele>9.570000</ele>
<time>2018-10-24T19:48:28Z</time>
<speed>0.00</speed>
</trkpt>
<trkpt lat="-7.282601" lon="-34.802834">
<ele>44.509998</ele>
<time>2018-10-24T19:53:34Z</time>
<speed>0.00</speed>
</trkpt>
<trkpt lat="-7.282745" lon="-34.803043">
<ele>30.309999</ele>
<time>2018-10-24T19:58:47Z</time>
<speed>0.00</speed>
</trkpt>
<trkpt lat="-7.282747" lon="-34.802998">
<ele>34.860001</ele>
<time>2018-10-24T20:04:37Z</time>
<speed>0.23</speed>
</trkpt>
<trkpt lat="-7.282786" lon="-34.802994">
<ele>31.879999</ele>
<time>2018-10-24T20:10:56Z</time>
<speed>0.00</speed>
</trkpt>
<trkpt lat="-7.282792" lon="-34.803051">
<ele>21.090000</ele>
<time>2018-10-24T20:16:01Z</time>
<speed>0.00</speed>
</trkpt>
<trkpt lat="-7.282746" lon="-34.803040">
<ele>19.990000</ele>
<time>2018-10-24T20:21:06Z</time>
<speed>0.47</speed>
</trkpt>
<trkpt lat="-7.282791" lon="-34.803043">
<ele>6.130000</ele>
<time>2018-10-24T20:26:11Z</time>
<speed>0.38</speed>
</trkpt>
<trkpt lat="-7.282696" lon="-34.802921">
<ele>14.500000</ele>
<time>2018-10-24T20:31:21Z</time>
<speed>0.00</speed>
</trkpt>
<trkpt lat="-7.282748" lon="-34.803139">
<ele>21.279999</ele>
<time>2018-10-24T20:36:26Z</time>
<speed>0.00</speed>
</trkpt>
<trkpt lat="-7.282818" lon="-34.803059">
<ele>32.590000</ele>
<time>2018-10-24T20:41:31Z</time>
<speed>0.00</speed>
</trkpt>
<trkpt lat="-7.282720" lon="-34.802773">
<ele>1.070000</ele>
<time>2018-10-24T20:46:37Z</time>
<speed>0.00</speed>
</trkpt>
<trkpt lat="-7.282808" lon="-34.803181">
<ele>33.559998</ele>
<time>2018-10-24T20:51:41Z</time>
<speed>1.63</speed>
</trkpt>
<trkpt lat="-7.282777" lon="-34.802986">
<ele>32.939999</ele>
<time>2018-10-24T20:56:46Z</time>
<speed>0.00</speed>
</trkpt>
<trkpt lat="-7.282791" lon="-34.802933">
<ele>-9.059999</ele>
<time>2018-10-24T21:02:01Z</time>
<speed>0.14</speed>
</trkpt>
<trkpt lat="-7.282889" lon="-34.802971">
<ele>20.029999</ele>
<time>2018-10-24T21:07:10Z</time>
<speed>0.20</speed>
</trkpt>
<trkpt lat="-7.282821" lon="-34.802982">
<ele>-24.289999</ele>
<time>2018-10-24T21:12:18Z</time>
<speed>0.00</speed>
</trkpt>
<trkpt lat="-7.282822" lon="-34.803066">
<ele>14.490000</ele>
<time>2018-10-24T21:17:23Z</time>
<speed>0.00</speed>
</trkpt>
<trkpt lat="-7.282804" lon="-34.803261">
<ele>7.850000</ele>
<time>2018-10-24T21:22:28Z</time>
<speed>0.00</speed>
</trkpt>
<trkpt lat="-7.282899" lon="-34.802803">
<ele>-27.279999</ele>
<time>2018-10-24T21:27:33Z</time>
<speed>0.77</speed>
</trkpt>
<trkpt lat="-7.282742" lon="-34.802956">
<ele>3.450000</ele>
<time>2018-10-24T21:33:00Z</time>
<speed>0.14</speed>
</trkpt>
<trkpt lat="-7.282822" lon="-34.803028">
<ele>-5.350000</ele>
<time>2018-10-24T21:38:08Z</time>
<speed>0.00</speed>
</trkpt>
<trkpt lat="-7.282710" lon="-34.803062">
<ele>0.400000</ele>
<time>2018-10-24T21:43:13Z</time>
<speed>0.00</speed>
</trkpt>
<trkpt lat="-7.282828" lon="-34.803040">
<ele>49.279999</ele>
<time>2018-10-24T21:48:21Z</time>
<speed>0.00</speed>
</trkpt>
<trkpt lat="-7.282876" lon="-34.803028">
<ele>77.879997</ele>
<time>2018-10-24T21:53:27Z</time>
<speed>0.00</speed>
</trkpt>
<trkpt lat="-7.282747" lon="-34.803062">
<ele>-0.390000</ele>
<time>2018-10-24T21:58:31Z</time>
<speed>0.00</speed>
</trkpt>
<trkpt lat="-7.282768" lon="-34.803070">
<ele>30.379999</ele>
<time>2018-10-24T22:03:41Z</time>
<speed>0.00</speed>
</trkpt>
<trkpt lat="-7.282851" lon="-34.803093">
<ele>68.459999</ele>
<time>2018-10-24T22:08:46Z</time>
<speed>0.00</speed>
</trkpt>
<trkpt lat="-7.282729" lon="-34.803051">
<ele>-7.870000</ele>
<time>2018-10-24T22:13:50Z</time>
<speed>0.14</speed>
</trkpt>
<trkpt lat="-7.282802" lon="-34.802967">
<ele>53.180000</ele>
<time>2018-10-24T22:18:56Z</time>
<speed>0.00</speed>
</trkpt>
<trkpt lat="-7.282746" lon="-34.803062">
<ele>24.119999</ele>
<time>2018-10-24T22:24:00Z</time>
<speed>0.00</speed>
</trkpt>
<trkpt lat="-7.282896" lon="-34.803074">
<ele>4.460000</ele>
<time>2018-10-24T22:29:06Z</time>
<speed>0.48</speed>
</trkpt>
<trkpt lat="-7.282848" lon="-34.802990">
<ele>6.600000</ele>
<time>2018-10-24T22:34:12Z</time>
<speed>0.20</speed>
</trkpt>
<trkpt lat="-7.282807" lon="-34.803013">
<ele>5.160000</ele>
<time>2018-10-24T22:39:19Z</time>
<speed>0.32</speed>
</trkpt>
<trkpt lat="-7.282719" lon="-34.802898">
<ele>32.040001</ele>
<time>2018-10-24T22:44:25Z</time>
<speed>0.00</speed>
</trkpt>
<trkpt lat="-7.282727" lon="-34.803089">
<ele>18.379999</ele>
<time>2018-10-24T22:49:32Z</time>
<speed>0.00</speed>
</trkpt>
<trkpt lat="-7.282810" lon="-34.803005">
<ele>0.450000</ele>
<time>2018-10-24T22:54:37Z</time>
<speed>0.00</speed>
</trkpt>
<trkpt lat="-7.282793" lon="-34.802986">
<ele>16.449999</ele>
<time>2018-10-24T22:59:44Z</time>
<speed>0.00</speed>
</trkpt>
<trkpt lat="-7.282759" lon="-34.803020">
<ele>12.990000</ele>
<time>2018-10-24T23:05:06Z</time>
<speed>0.20</speed>
</trkpt>
<trkpt lat="-7.282807" lon="-34.802948">
<ele>18.410000</ele>
<time>2018-10-24T23:10:42Z</time>
<speed>0.04</speed>
</trkpt>
<trkpt lat="-7.282662" lon="-34.802971">
<ele>13.460000</ele>
<time>2018-10-24T23:15:55Z</time>
<speed>0.26</speed>
</trkpt>
<trkpt lat="-7.282766" lon="-34.803116">
<ele>-10.929999</ele>
<time>2018-10-24T23:21:11Z</time>
<speed>0.00</speed>
</trkpt>
<trkpt lat="-7.282734" lon="-34.803028">
<ele>3.110000</ele>
<time>2018-10-24T23:26:54Z</time>
<speed>0.23</speed>
</trkpt>
<trkpt lat="-7.282798" lon="-34.802940">
<ele>-0.850000</ele>
<time>2018-10-24T23:32:46Z</time>
<speed>0.00</speed>
</trkpt>
<trkpt lat="-7.282917" lon="-34.803101">
<ele>-11.580000</ele>
<time>2018-10-24T23:37:59Z</time>
<speed>0.00</speed>
</trkpt>
<trkpt lat="-7.282852" lon="-34.802994">
<ele>13.009999</ele>
<time>2018-10-24T23:43:11Z</time>
<speed>0.00</speed>
</trkpt>
<trkpt lat="-7.282850" lon="-34.803066">
<ele>10.280000</ele>
<time>2018-10-24T23:48:25Z</time>
<speed>0.00</speed>
</trkpt>
<trkpt lat="-7.282811" lon="-34.803143">
<ele>38.669998</ele>
<time>2018-10-24T23:53:38Z</time>
<speed>0.00</speed>
</trkpt>
<trkpt lat="-7.282825" lon="-34.803204">
<ele>11.160000</ele>
<time>2018-10-24T23:58:51Z</time>
<speed>0.00</speed>
</trkpt>
<trkpt lat="-7.282856" lon="-34.803078">
<ele>20.320000</ele>
<time>2018-10-25T00:04:30Z</time>
<speed>0.26</speed>
</trkpt>
<trkpt lat="-7.282807" lon="-34.802986">
<ele>24.939999</ele>
<time>2018-10-25T00:09:43Z</time>
<speed>0.00</speed>
</trkpt>
<trkpt lat="-7.282772" lon="-34.803078">
<ele>-9.050000</ele>
<time>2018-10-25T00:14:56Z</time>
<speed>0.00</speed>
</trkpt>
<trkpt lat="-7.282785" lon="-34.803040">
<ele>-9.290000</ele>
<time>2018-10-25T00:20:09Z</time>
<speed>0.00</speed>
</trkpt>
<trkpt lat="-7.282724" lon="-34.802986">
<ele>18.820000</ele>
<time>2018-10-25T00:25:22Z</time>
<speed>0.00</speed>
</trkpt>
<trkpt lat="-7.282834" lon="-34.803093">
<ele>6.490000</ele>
<time>2018-10-25T00:30:36Z</time>
<speed>0.00</speed>
</trkpt>
<trkpt lat="-7.282860" lon="-34.803089">
<ele>38.480000</ele>
<time>2018-10-25T00:35:50Z</time>
<speed>0.00</speed>
</trkpt>
<trkpt lat="-7.282825" lon="-34.803123">
<ele>20.840000</ele>
<time>2018-10-25T00:41:08Z</time>
<speed>0.00</speed>
</trkpt>
<trkpt lat="-7.282766" lon="-34.803078">
<ele>2.080000</ele>
<time>2018-10-25T00:46:20Z</time>
<speed>0.00</speed>
</trkpt>
<trkpt lat="-7.282813" lon="-34.803112">
<ele>40.820000</ele>
<time>2018-10-25T00:51:34Z</time>
<speed>0.00</speed>
</trkpt>
<trkpt lat="-7.282786" lon="-34.803036">
<ele>-15.360000</ele>
<time>2018-10-25T00:56:51Z</time>
<speed>0.00</speed>
</trkpt>
<trkpt lat="-7.282888" lon="-34.803078">
<ele>7.090000</ele>
<time>2018-10-25T01:02:06Z</time>
<speed>0.00</speed>
</trkpt>
<trkpt lat="-7.282899" lon="-34.802979">
<ele>19.080000</ele>
<time>2018-10-25T01:07:18Z</time>
<speed>0.00</speed>
</trkpt>
<trkpt lat="-7.282925" lon="-34.803082">
<ele>2.070000</ele>
<time>2018-10-25T01:12:33Z</time>
<speed>0.00</speed>
</trkpt>
<trkpt lat="-7.282817" lon="-34.803078">
<ele>13.679999</ele>
<time>2018-10-25T01:17:45Z</time>
<speed>0.00</speed>
</trkpt>
<trkpt lat="-7.282822" lon="-34.802979">
<ele>13.170000</ele>
<time>2018-10-25T01:22:57Z</time>
<speed>1.61</speed>
</trkpt>
<trkpt lat="-7.282785" lon="-34.803009">
<ele>-0.240000</ele>
<time>2018-10-25T01:28:11Z</time>
<speed>0.00</speed>
</trkpt>
<trkpt lat="-7.282837" lon="-34.802971">
<ele>23.289999</ele>
<time>2018-10-25T01:33:23Z</time>
<speed>2.33</speed>
</trkpt>
<trkpt lat="-7.282842" lon="-34.803009">
<ele>19.590000</ele>
<time>2018-10-25T01:38:35Z</time>
<speed>0.00</speed>
</trkpt>
<trkpt lat="-7.282831" lon="-34.803074">
<ele>15.710000</ele>
<time>2018-10-25T01:44:07Z</time>
<speed>0.27</speed>
</trkpt>
<trkpt lat="-7.282781" lon="-34.802872">
<ele>-39.160000</ele>
<time>2018-10-25T01:49:20Z</time>
<speed>0.00</speed>
</trkpt>
<trkpt lat="-7.282880" lon="-34.803165">
<ele>23.980000</ele>
<time>2018-10-25T01:54:39Z</time>
<speed>0.54</speed>
</trkpt>
<trkpt lat="-7.282777" lon="-34.803062">
<ele>29.139999</ele>
<time>2018-10-25T01:59:53Z</time>
<speed>0.00</speed>
</trkpt>
<trkpt lat="-7.282814" lon="-34.803013">
<ele>6.020000</ele>
<time>2018-10-25T02:05:08Z</time>
<speed>0.00</speed>
</trkpt>
<trkpt lat="-7.282757" lon="-34.803055">
<ele>17.779999</ele>
<time>2018-10-25T02:10:39Z</time>
<speed>0.19</speed>
</trkpt>
<trkpt lat="-7.282907" lon="-34.803173">
<ele>36.899998</ele>
<time>2018-10-25T02:16:18Z</time>
<speed>0.16</speed>
</trkpt>
<trkpt lat="-7.282951" lon="-34.803082">
<ele>-6.590000</ele>
<time>2018-10-25T02:22:47Z</time>
<speed>0.00</speed>
</trkpt>
<trkpt lat="-7.282792" lon="-34.803024">
<ele>21.170000</ele>
<time>2018-10-25T02:27:59Z</time>
<speed>0.00</speed>
</trkpt>
<trkpt lat="-7.282741" lon="-34.802963">
<ele>58.820000</ele>
<time>2018-10-25T02:33:19Z</time>
<speed>0.50</speed>
</trkpt>
<trkpt lat="-7.282834" lon="-34.803062">
<ele>20.029999</ele>
<time>2018-10-25T02:38:36Z</time>
<speed>0.00</speed>
</trkpt>
<trkpt lat="-7.282851" lon="-34.803116">
<ele>0.160000</ele>
<time>2018-10-25T02:43:48Z</time>
<speed>0.00</speed>
</trkpt>
<trkpt lat="-7.282834" lon="-34.803108">
<ele>8.510000</ele>
<time>2018-10-25T02:49:05Z</time>
<speed>0.00</speed>
</trkpt>
<trkpt lat="-7.282899" lon="-34.803139">
<ele>-10.500000</ele>
<time>2018-10-25T02:54:22Z</time>
<speed>0.05</speed>
</trkpt>
<trkpt lat="-7.282787" lon="-34.803078">
<ele>-16.590000</ele>
<time>2018-10-25T02:59:48Z</time>
<speed>0.20</speed>
</trkpt>
</trkseg>
</trk>
<trk>
<name>20181027-195904(15)</name>
<desc>Color:004000ff</desc>
<trkseg>
<trkpt lat="-7.282911" lon="-34.803017">
<ele>18.150000</ele>
<time>2018-10-25T03:05:04Z</time>
<speed>0.03</speed>
</trkpt>
<trkpt lat="-7.282771" lon="-34.803070">
<ele>12.190000</ele>
<time>2018-10-25T03:10:17Z</time>
<speed>0.00</speed>
</trkpt>
<trkpt lat="-7.282598" lon="-34.802864">
<ele>56.469997</ele>
<time>2018-10-25T03:15:47Z</time>
<speed>0.61</speed>
</trkpt>
<trkpt lat="-7.282803" lon="-34.803024">
<ele>37.509998</ele>
<time>2018-10-25T03:21:22Z</time>
<speed>0.35</speed>
</trkpt>
<trkpt lat="-7.282848" lon="-34.803055">
<ele>-9.880000</ele>
<time>2018-10-25T03:27:12Z</time>
<speed>0.00</speed>
</trkpt>
<trkpt lat="-7.282785" lon="-34.803051">
<ele>-13.160000</ele>
<time>2018-10-25T03:32:26Z</time>
<speed>0.00</speed>
</trkpt>
<trkpt lat="-7.282908" lon="-34.803032">
<ele>6.110000</ele>
<time>2018-10-25T03:37:37Z</time>
<speed>0.00</speed>
</trkpt>
<trkpt lat="-7.282791" lon="-34.803211">
<ele>-0.160000</ele>
<time>2018-10-25T03:42:53Z</time>
<speed>0.00</speed>
</trkpt>
<trkpt lat="-7.282807" lon="-34.803028">
<ele>7.680000</ele>
<time>2018-10-25T03:48:05Z</time>
<speed>0.00</speed>
</trkpt>
<trkpt lat="-7.282872" lon="-34.803009">
<ele>-10.389999</ele>
<time>2018-10-25T03:53:32Z</time>
<speed>0.16</speed>
</trkpt>
<trkpt lat="-7.282878" lon="-34.803154">
<ele>14.870000</ele>
<time>2018-10-25T03:58:45Z</time>
<speed>0.00</speed>
</trkpt>
<trkpt lat="-7.282774" lon="-34.802998">
<ele>12.179999</ele>
<time>2018-10-25T04:05:32Z</time>
<speed>0.22</speed>
</trkpt>
<trkpt lat="-7.282727" lon="-34.803070">
<ele>18.000000</ele>
<time>2018-10-25T04:15:15Z</time>
<speed>0.00</speed>
</trkpt>
<trkpt lat="-7.282789" lon="-34.802979">
<ele>20.100000</ele>
<time>2018-10-25T04:20:28Z</time>
<speed>0.00</speed>
</trkpt>
<trkpt lat="-7.282872" lon="-34.803062">
<ele>-0.140000</ele>
<time>2018-10-25T04:25:54Z</time>
<speed>0.40</speed>
</trkpt>
<trkpt lat="-7.282828" lon="-34.803047">
<ele>15.759999</ele>
<time>2018-10-25T04:33:19Z</time>
<speed>0.00</speed>
</trkpt>
<trkpt lat="-7.282885" lon="-34.802967">
<ele>13.420000</ele>
<time>2018-10-25T04:38:38Z</time>
<speed>0.82</speed>
</trkpt>
<trkpt lat="-7.282857" lon="-34.803116">
<ele>-13.630000</ele>
<time>2018-10-25T04:43:52Z</time>
<speed>0.00</speed>
</trkpt>
<trkpt lat="-7.282839" lon="-34.803036">
<ele>1.380000</ele>
<time>2018-10-25T04:49:04Z</time>
<speed>0.00</speed>
</trkpt>
<trkpt lat="-7.282862" lon="-34.803066">
<ele>28.699999</ele>
<time>2018-10-25T04:54:17Z</time>
<speed>0.00</speed>
</trkpt>
<trkpt lat="-7.282833" lon="-34.803066">
<ele>13.780000</ele>
<time>2018-10-25T04:59:30Z</time>
<speed>0.00</speed>
</trkpt>
<trkpt lat="-7.282869" lon="-34.803066">
<ele>2.750000</ele>
<time>2018-10-25T05:05:03Z</time>
<speed>0.44</speed>
</trkpt>
<trkpt lat="-7.282745" lon="-34.803120">
<ele>32.469997</ele>
<time>2018-10-25T05:10:21Z</time>
<speed>0.30</speed>
</trkpt>
<trkpt lat="-7.282709" lon="-34.803055">
<ele>47.180000</ele>
<time>2018-10-25T05:15:37Z</time>
<speed>1.07</speed>
</trkpt>
<trkpt lat="-7.282966" lon="-34.803001">
<ele>-7.320000</ele>
<time>2018-10-25T05:20:57Z</time>
<speed>0.00</speed>
</trkpt>
<trkpt lat="-7.282735" lon="-34.802929">
<ele>58.719997</ele>
<time>2018-10-25T05:26:27Z</time>
<speed>0.63</speed>
</trkpt>
<trkpt lat="-7.282725" lon="-34.802959">
<ele>-0.060000</ele>
<time>2018-10-25T05:31:58Z</time>
<speed>0.14</speed>
</trkpt>
<trkpt lat="-7.282851" lon="-34.802971">
<ele>10.870000</ele>
<time>2018-10-25T05:38:29Z</time>
<speed>0.00</speed>
</trkpt>
<trkpt lat="-7.282763" lon="-34.803017">
<ele>22.629999</ele>
<time>2018-10-25T05:43:43Z</time>
<speed>0.00</speed>
</trkpt>
<trkpt lat="-7.282756" lon="-34.802963">
<ele>29.299999</ele>
<time>2018-10-25T05:48:55Z</time>
<speed>0.00</speed>
</trkpt>
<trkpt lat="-7.282820" lon="-34.803032">
<ele>-6.640000</ele>
<time>2018-10-25T05:54:08Z</time>
<speed>0.00</speed>
</trkpt>
<trkpt lat="-7.282809" lon="-34.803043">
<ele>5.710000</ele>
<time>2018-10-25T05:59:22Z</time>
<speed>0.28</speed>
</trkpt>
<trkpt lat="-7.282734" lon="-34.802975">
<ele>16.830000</ele>
<time>2018-10-25T06:04:37Z</time>
<speed>0.00</speed>
</trkpt>
<trkpt lat="-7.282743" lon="-34.803192">
<ele>-3.490000</ele>
<time>2018-10-25T06:09:53Z</time>
<speed>0.00</speed>
</trkpt>
<trkpt lat="-7.282906" lon="-34.803154">
<ele>-17.850000</ele>
<time>2018-10-25T06:15:05Z</time>
<speed>0.00</speed>
</trkpt>
<trkpt lat="-7.282780" lon="-34.803181">
<ele>2.650000</ele>
<time>2018-10-25T06:20:25Z</time>
<speed>0.31</speed>
</trkpt>
<trkpt lat="-7.282924" lon="-34.803097">
<ele>11.509999</ele>
<time>2018-10-25T06:25:56Z</time>
<speed>0.44</speed>
</trkpt>
<trkpt lat="-7.282802" lon="-34.803001">
<ele>6.800000</ele>
<time>2018-10-25T06:31:07Z</time>
<speed>0.00</speed>
</trkpt>
<trkpt lat="-7.282872" lon="-34.803043">
<ele>6.060000</ele>
<time>2018-10-25T06:36:50Z</time>
<speed>0.48</speed>
</trkpt>
<trkpt lat="-7.282683" lon="-34.802971">
<ele>11.840000</ele>
<time>2018-10-25T06:43:07Z</time>
<speed>0.30</speed>
</trkpt>
<trkpt lat="-7.282743" lon="-34.802990">
<ele>14.740000</ele>
<time>2018-10-25T06:48:18Z</time>
<speed>0.00</speed>
</trkpt>
<trkpt lat="-7.282807" lon="-34.803009">
<ele>-0.920000</ele>
<time>2018-10-25T06:53:29Z</time>
<speed>0.00</speed>
</trkpt>
<trkpt lat="-7.282592" lon="-34.802891">
<ele>-8.170000</ele>
<time>2018-10-25T06:58:47Z</time>
<speed>0.19</speed>
</trkpt>
<trkpt lat="-7.283022" lon="-34.803101">
<ele>-30.910000</ele>
<time>2018-10-25T07:04:28Z</time>
<speed>0.04</speed>
</trkpt>
<trkpt lat="-7.282795" lon="-34.803104">
<ele>11.700000</ele>
<time>2018-10-25T07:10:07Z</time>
<speed>0.09</speed>
</trkpt>
<trkpt lat="-7.282765" lon="-34.803020">
<ele>18.650000</ele>
<time>2018-10-25T07:15:57Z</time>
<speed>0.00</speed>
</trkpt>
<trkpt lat="-7.282704" lon="-34.802868">
<ele>21.760000</ele>
<time>2018-10-25T07:21:17Z</time>
<speed>0.28</speed>
</trkpt>
<trkpt lat="-7.282765" lon="-34.802937">
<ele>34.219997</ele>
<time>2018-10-25T07:26:56Z</time>
<speed>0.26</speed>
</trkpt>
<trkpt lat="-7.282956" lon="-34.803024">
<ele>-12.830000</ele>
<time>2018-10-25T07:32:49Z</time>
<speed>0.00</speed>
</trkpt>
<trkpt lat="-7.282773" lon="-34.802887">
<ele>51.849998</ele>
<time>2018-10-25T07:38:02Z</time>
<speed>0.00</speed>
</trkpt>
<trkpt lat="-7.282919" lon="-34.803116">
<ele>0.710000</ele>
<time>2018-10-25T07:43:15Z</time>
<speed>0.00</speed>
</trkpt>
<trkpt lat="-7.282861" lon="-34.803116">
<ele>-5.290000</ele>
<time>2018-10-25T07:48:30Z</time>
<speed>1.86</speed>
</trkpt>
<trkpt lat="-7.282811" lon="-34.803062">
<ele>10.010000</ele>
<time>2018-10-25T07:53:43Z</time>
<speed>0.00</speed>
</trkpt>
<trkpt lat="-7.283010" lon="-34.802948">
<ele>24.580000</ele>
<time>2018-10-25T07:59:08Z</time>
<speed>0.61</speed>
</trkpt>
<trkpt lat="-7.282866" lon="-34.803051">
<ele>-0.780000</ele>
<time>2018-10-25T08:05:01Z</time>
<speed>0.08</speed>
</trkpt>
<trkpt lat="-7.282926" lon="-34.803024">
<ele>-22.439999</ele>
<time>2018-10-25T08:12:08Z</time>
<speed>0.00</speed>
</trkpt>
<trkpt lat="-7.282752" lon="-34.802944">
<ele>37.380001</ele>
<time>2018-10-25T08:17:19Z</time>
<speed>0.00</speed>
</trkpt>
<trkpt lat="-7.282828" lon="-34.803101">
<ele>21.090000</ele>
<time>2018-10-25T08:22:29Z</time>
<speed>0.00</speed>
</trkpt>
<trkpt lat="-7.282805" lon="-34.803013">
<ele>28.180000</ele>
<time>2018-10-25T08:27:41Z</time>
<speed>0.00</speed>
</trkpt>
<trkpt lat="-7.282896" lon="-34.803051">
<ele>8.320000</ele>
<time>2018-10-25T08:32:51Z</time>
<speed>0.00</speed>
</trkpt>
<trkpt lat="-7.282893" lon="-34.803265">
<ele>6.270000</ele>
<time>2018-10-25T08:38:02Z</time>
<speed>0.00</speed>
</trkpt>
<trkpt lat="-7.282745" lon="-34.803104">
<ele>9.710000</ele>
<time>2018-10-25T08:43:13Z</time>
<speed>0.00</speed>
</trkpt>
<trkpt lat="-7.282841" lon="-34.803143">
<ele>7.450000</ele>
<time>2018-10-25T08:48:24Z</time>
<speed>0.00</speed>
</trkpt>
<trkpt lat="-7.282840" lon="-34.803070">
<ele>9.120000</ele>
<time>2018-10-25T08:53:35Z</time>
<speed>0.00</speed>
</trkpt>
<trkpt lat="-7.282817" lon="-34.803059">
<ele>25.730000</ele>
<time>2018-10-25T08:58:47Z</time>
<speed>0.00</speed>
</trkpt>
<trkpt lat="-7.282833" lon="-34.802940">
<ele>33.020000</ele>
<time>2018-10-25T09:04:05Z</time>
<speed>0.00</speed>
</trkpt>
<trkpt lat="-7.282801" lon="-34.803070">
<ele>13.849999</ele>
<time>2018-10-25T09:09:18Z</time>
<speed>0.26</speed>
</trkpt>
<trkpt lat="-7.282826" lon="-34.803059">
<ele>17.480000</ele>
<time>2018-10-25T09:14:28Z</time>
<speed>0.00</speed>
</trkpt>
<trkpt lat="-7.282791" lon="-34.802971">
<ele>14.049999</ele>
<time>2018-10-25T09:19:40Z</time>
<speed>0.00</speed>
</trkpt>
<trkpt lat="-7.282822" lon="-34.803017">
<ele>19.100000</ele>
<time>2018-10-25T09:24:51Z</time>
<speed>0.00</speed>
</trkpt>
<trkpt lat="-7.282738" lon="-34.802963">
<ele>29.740000</ele>
<time>2018-10-25T09:30:03Z</time>
<speed>0.00</speed>
</trkpt>
<trkpt lat="-7.282806" lon="-34.802925">
<ele>61.699997</ele>
<time>2018-10-25T09:35:14Z</time>
<speed>0.00</speed>
</trkpt>
<trkpt lat="-7.282763" lon="-34.802887">
<ele>30.250000</ele>
<time>2018-10-25T09:40:28Z</time>
<speed>0.00</speed>
</trkpt>
<trkpt lat="-7.282764" lon="-34.802994">
<ele>32.070000</ele>
<time>2018-10-25T09:45:40Z</time>
<speed>0.00</speed>
</trkpt>
<trkpt lat="-7.282820" lon="-34.803051">
<ele>13.809999</ele>
<time>2018-10-25T09:50:52Z</time>
<speed>0.00</speed>
</trkpt>
<trkpt lat="-7.282832" lon="-34.803040">
<ele>28.730000</ele>
<time>2018-10-25T09:56:04Z</time>
<speed>2.15</speed>
</trkpt>
<trkpt lat="-7.282753" lon="-34.802963">
<ele>19.209999</ele>
<time>2018-10-25T10:01:49Z</time>
<speed>0.08</speed>
</trkpt>
<trkpt lat="-7.282850" lon="-34.803127">
<ele>16.020000</ele>
<time>2018-10-25T10:07:03Z</time>
<speed>0.00</speed>
</trkpt>
<trkpt lat="-7.282753" lon="-34.802956">
<ele>55.110001</ele>
<time>2018-10-25T10:12:15Z</time>
<speed>0.00</speed>
</trkpt>
<trkpt lat="-7.282832" lon="-34.803009">
<ele>-5.160000</ele>
<time>2018-10-25T10:17:29Z</time>
<speed>0.00</speed>
</trkpt>
<trkpt lat="-7.282786" lon="-34.802853">
<ele>36.989998</ele>
<time>2018-10-25T10:22:41Z</time>
<speed>0.00</speed>
</trkpt>
<trkpt lat="-7.282817" lon="-34.802952">
<ele>34.790001</ele>
<time>2018-10-25T10:27:54Z</time>
<speed>0.00</speed>
</trkpt>
<trkpt lat="-7.282847" lon="-34.802792">
<ele>-86.639999</ele>
<time>2018-10-25T10:33:19Z</time>
<speed>0.48</speed>
</trkpt>
<trkpt lat="-7.282799" lon="-34.803062">
<ele>24.670000</ele>
<time>2018-10-25T10:38:32Z</time>
<speed>0.00</speed>
</trkpt>
<trkpt lat="-7.282860" lon="-34.802917">
<ele>13.070000</ele>
<time>2018-10-25T10:43:44Z</time>
<speed>0.00</speed>
</trkpt>
<trkpt lat="-7.282768" lon="-34.803261">
<ele>20.730000</ele>
<time>2018-10-25T10:48:56Z</time>
<speed>0.00</speed>
</trkpt>
<trkpt lat="-7.282796" lon="-34.802994">
<ele>13.570000</ele>
<time>2018-10-25T10:54:07Z</time>
<speed>0.00</speed>
</trkpt>
<trkpt lat="-7.282847" lon="-34.802986">
<ele>22.020000</ele>
<time>2018-10-25T10:59:19Z</time>
<speed>0.00</speed>
</trkpt>
<trkpt lat="-7.282844" lon="-34.803032">
<ele>16.219999</ele>
<time>2018-10-25T11:04:33Z</time>
<speed>0.00</speed>
</trkpt>
<trkpt lat="-7.282825" lon="-34.803089">
<ele>-12.660000</ele>
<time>2018-10-25T11:09:45Z</time>
<speed>0.00</speed>
</trkpt>
<trkpt lat="-7.282856" lon="-34.803059">
<ele>-1.840000</ele>
<time>2018-10-25T11:14:57Z</time>
<speed>0.00</speed>
</trkpt>
<trkpt lat="-7.282838" lon="-34.802982">
<ele>16.750000</ele>
<time>2018-10-25T11:20:07Z</time>
<speed>0.10</speed>
</trkpt>
<trkpt lat="-7.282723" lon="-34.803001">
<ele>12.900000</ele>
<time>2018-10-25T11:25:19Z</time>
<speed>0.00</speed>
</trkpt>
<trkpt lat="-7.282833" lon="-34.803059">
<ele>26.980000</ele>
<time>2018-10-25T11:30:30Z</time>
<speed>0.00</speed>
</trkpt>
<trkpt lat="-7.282613" lon="-34.802963">
<ele>43.860001</ele>
<time>2018-10-25T11:35:43Z</time>
<speed>0.00</speed>
</trkpt>
<trkpt lat="-7.282876" lon="-34.802956">
<ele>9.270000</ele>
<time>2018-10-25T11:40:55Z</time>
<speed>0.00</speed>
</trkpt>
<trkpt lat="-7.282792" lon="-34.803024">
<ele>9.719999</ele>
<time>2018-10-25T11:46:08Z</time>
<speed>0.00</speed>
</trkpt>
<trkpt lat="-7.282670" lon="-34.803066">
<ele>13.809999</ele>
<time>2018-10-25T11:51:20Z</time>
<speed>0.00</speed>
</trkpt>
<trkpt lat="-7.282796" lon="-34.803066">
<ele>3.910000</ele>
<time>2018-10-25T11:56:32Z</time>
<speed>1.86</speed>
</trkpt>
<trkpt lat="-7.282827" lon="-34.803059">
<ele>24.590000</ele>
<time>2018-10-25T12:02:20Z</time>
<speed>0.05</speed>
</trkpt>
<trkpt lat="-7.282902" lon="-34.802994">
<ele>-5.030000</ele>
<time>2018-10-25T12:07:33Z</time>
<speed>0.00</speed>
</trkpt>
<trkpt lat="-7.282824" lon="-34.802940">
<ele>35.469997</ele>
<time>2018-10-25T12:12:45Z</time>
<speed>0.00</speed>
</trkpt>
<trkpt lat="-7.282800" lon="-34.803001">
<ele>21.770000</ele>
<time>2018-10-25T12:17:57Z</time>
<speed>0.00</speed>
</trkpt>
<trkpt lat="-7.282762" lon="-34.802948">
<ele>24.869999</ele>
<time>2018-10-25T12:23:09Z</time>
<speed>0.00</speed>
</trkpt>
<trkpt lat="-7.282823" lon="-34.802773">
<ele>23.049999</ele>
<time>2018-10-25T12:28:23Z</time>
<speed>0.00</speed>
</trkpt>
<trkpt lat="-7.282805" lon="-34.802971">
<ele>1.000000</ele>
<time>2018-10-25T12:33:45Z</time>
<speed>0.15</speed>
</trkpt>
<trkpt lat="-7.282934" lon="-34.803024">
<ele>11.990000</ele>
<time>2018-10-25T12:39:03Z</time>
<speed>0.00</speed>
</trkpt>
<trkpt lat="-7.282876" lon="-34.803009">
<ele>-4.340000</ele>
<time>2018-10-25T12:44:17Z</time>
<speed>0.00</speed>
</trkpt>
<trkpt lat="-7.282875" lon="-34.802940">
<ele>25.129999</ele>
<time>2018-10-25T12:49:33Z</time>
<speed>0.00</speed>
</trkpt>
<trkpt lat="-7.282827" lon="-34.803066">
<ele>9.110000</ele>
<time>2018-10-25T12:54:45Z</time>
<speed>0.00</speed>
</trkpt>
<trkpt lat="-7.282769" lon="-34.803082">
<ele>12.630000</ele>
<time>2018-10-25T13:00:00Z</time>
<speed>0.00</speed>
</trkpt>
<trkpt lat="-7.282784" lon="-34.802891">
<ele>55.500000</ele>
<time>2018-10-25T13:05:12Z</time>
<speed>1.66</speed>
</trkpt>
<trkpt lat="-7.282804" lon="-34.803085">
<ele>3.120000</ele>
<time>2018-10-25T13:10:24Z</time>
<speed>0.00</speed>
</trkpt>
<trkpt lat="-7.282810" lon="-34.802811">
<ele>61.889999</ele>
<time>2018-10-25T13:15:36Z</time>
<speed>0.00</speed>
</trkpt>
<trkpt lat="-7.282824" lon="-34.802910">
<ele>31.070000</ele>
<time>2018-10-25T13:20:52Z</time>
<speed>0.39</speed>
</trkpt>
<trkpt lat="-7.282868" lon="-34.803104">
<ele>17.109999</ele>
<time>2018-10-25T13:26:06Z</time>
<speed>0.00</speed>
</trkpt>
<trkpt lat="-7.282840" lon="-34.802879">
<ele>41.230000</ele>
<time>2018-10-25T13:31:40Z</time>
<speed>0.86</speed>
</trkpt>
<trkpt lat="-7.282786" lon="-34.803024">
<ele>31.699999</ele>
<time>2018-10-25T13:37:07Z</time>
<speed>0.17</speed>
</trkpt>
<trkpt lat="-7.282834" lon="-34.803093">
<ele>22.369999</ele>
<time>2018-10-25T13:42:52Z</time>
<speed>0.13</speed>
</trkpt>
<trkpt lat="-7.282741" lon="-34.803020">
<ele>30.230000</ele>
<time>2018-10-25T13:48:37Z</time>
<speed>0.47</speed>
</trkpt>
<trkpt lat="-7.282850" lon="-34.803020">
<ele>3.780000</ele>
<time>2018-10-25T13:55:05Z</time>
<speed>0.11</speed>
</trkpt>
<trkpt lat="-7.282782" lon="-34.802921">
<ele>31.439999</ele>
<time>2018-10-25T14:01:32Z</time>
<speed>0.13</speed>
</trkpt>
<trkpt lat="-7.282904" lon="-34.802868">
<ele>33.149998</ele>
<time>2018-10-25T14:08:16Z</time>
<speed>0.28</speed>
</trkpt>
<trkpt lat="-7.282774" lon="-34.802982">
<ele>25.139999</ele>
<time>2018-10-25T14:15:20Z</time>
<speed>0.20</speed>
</trkpt>
<trkpt lat="-7.282775" lon="-34.803036">
<ele>20.959999</ele>
<time>2018-10-25T14:23:00Z</time>
<speed>0.04</speed>
</trkpt>
<trkpt lat="-7.282769" lon="-34.803017">
<ele>5.270000</ele>
<time>2018-10-25T14:31:25Z</time>
<speed>0.00</speed>
</trkpt>
<trkpt lat="-7.282829" lon="-34.803082">
<ele>20.230000</ele>
<time>2018-10-25T14:36:58Z</time>
<speed>0.41</speed>
</trkpt>
<trkpt lat="-7.282889" lon="-34.803032">
<ele>-6.510000</ele>
<time>2018-10-25T14:43:59Z</time>
<speed>0.20</speed>
</trkpt>
<trkpt lat="-7.282746" lon="-34.803043">
<ele>38.570000</ele>
<time>2018-10-25T14:51:26Z</time>
<speed>0.39</speed>
</trkpt>
<trkpt lat="-7.282660" lon="-34.803036">
<ele>33.860001</ele>
<time>2018-10-25T14:56:53Z</time>
<speed>0.74</speed>
</trkpt>
<trkpt lat="-7.282886" lon="-34.803020">
<ele>-0.050000</ele>
<time>2018-10-25T15:03:02Z</time>
<speed>0.23</speed>
</trkpt>
<trkpt lat="-7.282692" lon="-34.802986">
<ele>24.350000</ele>
<time>2018-10-25T15:09:21Z</time>
<speed>0.00</speed>
</trkpt>
<trkpt lat="-7.282843" lon="-34.803047">
<ele>19.109999</ele>
<time>2018-10-25T15:14:26Z</time>
<speed>0.00</speed>
</trkpt>
<trkpt lat="-7.282769" lon="-34.803055">
<ele>32.529999</ele>
<time>2018-10-25T15:19:31Z</time>
<speed>0.00</speed>
</trkpt>
<trkpt lat="-7.282787" lon="-34.802963">
<ele>9.800000</ele>
<time>2018-10-25T15:24:36Z</time>
<speed>0.00</speed>
</trkpt>
<trkpt lat="-7.282865" lon="-34.803093">
<ele>-7.700000</ele>
<time>2018-10-25T15:29:42Z</time>
<speed>0.00</speed>
</trkpt>
<trkpt lat="-7.282809" lon="-34.803085">
<ele>4.900000</ele>
<time>2018-10-25T15:34:46Z</time>
<speed>0.00</speed>
</trkpt>
<trkpt lat="-7.282849" lon="-34.803047">
<ele>12.110000</ele>
<time>2018-10-25T15:39:50Z</time>
<speed>0.16</speed>
</trkpt>
<trkpt lat="-7.282841" lon="-34.803093">
<ele>11.790000</ele>
<time>2018-10-25T15:44:54Z</time>
<speed>0.00</speed>
</trkpt>
<trkpt lat="-7.282765" lon="-34.803020">
<ele>17.760000</ele>
<time>2018-10-25T15:49:59Z</time>
<speed>0.00</speed>
</trkpt>
<trkpt lat="-7.282775" lon="-34.802982">
<ele>8.280000</ele>
<time>2018-10-25T15:55:04Z</time>
<speed>0.00</speed>
</trkpt>
<trkpt lat="-7.282818" lon="-34.802986">
<ele>25.449999</ele>
<time>2018-10-25T16:00:11Z</time>
<speed>0.97</speed>
</trkpt>
<trkpt lat="-7.282826" lon="-34.803020">
<ele>-2.490000</ele>
<time>2018-10-25T16:05:18Z</time>
<speed>0.53</speed>
</trkpt>
<trkpt lat="-7.282806" lon="-34.802956">
<ele>3.230000</ele>
<time>2018-10-25T16:10:23Z</time>
<speed>0.00</speed>
</trkpt>
<trkpt lat="-7.282827" lon="-34.803040">
<ele>4.560000</ele>
<time>2018-10-25T16:15:27Z</time>
<speed>0.00</speed>
</trkpt>
<trkpt lat="-7.282787" lon="-34.802971">
<ele>-2.080000</ele>
<time>2018-10-25T16:20:33Z</time>
<speed>0.00</speed>
</trkpt>
<trkpt lat="-7.282850" lon="-34.803101">
<ele>25.830000</ele>
<time>2018-10-25T16:25:39Z</time>
<speed>0.00</speed>
</trkpt>
<trkpt lat="-7.282924" lon="-34.803158">
<ele>33.270000</ele>
<time>2018-10-25T16:30:44Z</time>
<speed>0.00</speed>
</trkpt>
<trkpt lat="-7.282727" lon="-34.802994">
<ele>13.110000</ele>
<time>2018-10-25T16:35:49Z</time>
<speed>0.00</speed>
</trkpt>
<trkpt lat="-7.282870" lon="-34.803211">
<ele>4.790000</ele>
<time>2018-10-25T16:40:54Z</time>
<speed>0.00</speed>
</trkpt>
<trkpt lat="-7.282738" lon="-34.802933">
<ele>26.349998</ele>
<time>2018-10-25T16:45:59Z</time>
<speed>0.00</speed>
</trkpt>
<trkpt lat="-7.282750" lon="-34.802944">
<ele>18.980000</ele>
<time>2018-10-25T16:51:05Z</time>
<speed>0.00</speed>
</trkpt>
<trkpt lat="-7.282858" lon="-34.802979">
<ele>7.780000</ele>
<time>2018-10-25T16:56:11Z</time>
<speed>0.00</speed>
</trkpt>
<trkpt lat="-7.282814" lon="-34.802990">
<ele>9.330000</ele>
<time>2018-10-25T17:01:19Z</time>
<speed>0.00</speed>
</trkpt>
<trkpt lat="-7.282869" lon="-34.803165">
<ele>-6.320000</ele>
<time>2018-10-25T17:06:25Z</time>
<speed>0.00</speed>
</trkpt>
<trkpt lat="-7.282781" lon="-34.802967">
<ele>9.719999</ele>
<time>2018-10-25T17:11:30Z</time>
<speed>0.00</speed>
</trkpt>
<trkpt lat="-7.282884" lon="-34.803162">
<ele>4.040000</ele>
<time>2018-10-25T17:16:36Z</time>
<speed>0.00</speed>
</trkpt>
<trkpt lat="-7.282804" lon="-34.802887">
<ele>21.650000</ele>
<time>2018-10-25T17:21:41Z</time>
<speed>0.00</speed>
</trkpt>
<trkpt lat="-7.282820" lon="-34.803230">
<ele>3.140000</ele>
<time>2018-10-25T17:26:47Z</time>
<speed>3.54</speed>
</trkpt>
<trkpt lat="-7.282780" lon="-34.802795">
<ele>-29.349998</ele>
<time>2018-10-25T17:31:53Z</time>
<speed>0.00</speed>
</trkpt>
<trkpt lat="-7.282774" lon="-34.802841">
<ele>30.820000</ele>
<time>2018-10-25T17:36:59Z</time>
<speed>0.00</speed>
</trkpt>
<trkpt lat="-7.282804" lon="-34.803074">
<ele>5.700000</ele>
<time>2018-10-25T17:42:06Z</time>
<speed>0.00</speed>
</trkpt>
<trkpt lat="-7.282817" lon="-34.802948">
<ele>16.980000</ele>
<time>2018-10-25T17:47:13Z</time>
<speed>0.00</speed>
</trkpt>
<trkpt lat="-7.282795" lon="-34.802967">
<ele>-15.389999</ele>
<time>2018-10-25T17:52:20Z</time>
<speed>0.00</speed>
</trkpt>
<trkpt lat="-7.282811" lon="-34.803089">
<ele>13.020000</ele>
<time>2018-10-25T17:57:30Z</time>
<speed>0.35</speed>
</trkpt>
<trkpt lat="-7.282757" lon="-34.803104">
<ele>23.189999</ele>
<time>2018-10-25T18:03:13Z</time>
<speed>0.13</speed>
</trkpt>
<trkpt lat="-7.282691" lon="-34.803123">
<ele>42.059998</ele>
<time>2018-10-25T18:08:35Z</time>
<speed>0.09</speed>
</trkpt>
<trkpt lat="-7.282837" lon="-34.803162">
<ele>-21.180000</ele>
<time>2018-10-25T18:15:03Z</time>
<speed>0.33</speed>
</trkpt>
<trkpt lat="-7.282864" lon="-34.802834">
<ele>-18.580000</ele>
<time>2018-10-25T18:22:04Z</time>
<speed>0.00</speed>
</trkpt>
<trkpt lat="-7.282949" lon="-34.802944">
<ele>-17.080000</ele>
<time>2018-10-25T18:27:10Z</time>
<speed>0.00</speed>
</trkpt>
<trkpt lat="-7.283025" lon="-34.803066">
<ele>-7.450000</ele>
<time>2018-10-25T18:32:37Z</time>
<speed>0.84</speed>
</trkpt>
<trkpt lat="-7.282785" lon="-34.803055">
<ele>3.050000</ele>
<time>2018-10-25T18:38:20Z</time>
<speed>0.00</speed>
</trkpt>
<trkpt lat="-7.282745" lon="-34.802982">
<ele>16.840000</ele>
<time>2018-10-25T18:43:27Z</time>
<speed>0.00</speed>
</trkpt>
<trkpt lat="-7.282839" lon="-34.803013">
<ele>29.459999</ele>
<time>2018-10-25T18:48:42Z</time>
<speed>0.24</speed>
</trkpt>
<trkpt lat="-7.282782" lon="-34.803005">
<ele>20.709999</ele>
<time>2018-10-25T18:53:50Z</time>
<speed>0.00</speed>
</trkpt>
<trkpt lat="-7.282786" lon="-34.803074">
<ele>12.590000</ele>
<time>2018-10-25T18:58:56Z</time>
<speed>0.07</speed>
</trkpt>
<trkpt lat="-7.282773" lon="-34.802994">
<ele>11.460000</ele>
<time>2018-10-25T19:04:19Z</time>
<speed>0.21</speed>
</trkpt>
<trkpt lat="-7.282835" lon="-34.802986">
<ele>6.160000</ele>
<time>2018-10-25T19:09:35Z</time>
<speed>0.51</speed>
</trkpt>
<trkpt lat="-7.282959" lon="-34.803120">
<ele>3.790000</ele>
<time>2018-10-25T19:14:50Z</time>
<speed>0.14</speed>
</trkpt>
<trkpt lat="-7.282865" lon="-34.803101">
<ele>18.029999</ele>
<time>2018-10-25T19:20:03Z</time>
<speed>0.27</speed>
</trkpt>
<trkpt lat="-7.282884" lon="-34.802963">
<ele>-5.460000</ele>
<time>2018-10-25T19:25:16Z</time>
<speed>0.56</speed>
</trkpt>
<trkpt lat="-7.282800" lon="-34.802982">
<ele>18.570000</ele>
<time>2018-10-25T19:30:30Z</time>
<speed>1.58</speed>
</trkpt>
<trkpt lat="-7.282816" lon="-34.803043">
<ele>21.580000</ele>
<time>2018-10-25T19:36:02Z</time>
<speed>0.89</speed>
</trkpt>
<trkpt lat="-7.282822" lon="-34.802994">
<ele>35.040001</ele>
<time>2018-10-25T19:42:04Z</time>
<speed>0.00</speed>
</trkpt>
<trkpt lat="-7.282736" lon="-34.803070">
<ele>28.109999</ele>
<time>2018-10-25T19:47:09Z</time>
<speed>0.00</speed>
</trkpt>
<trkpt lat="-7.282761" lon="-34.802963">
<ele>15.559999</ele>
<time>2018-10-25T19:52:15Z</time>
<speed>0.00</speed>
</trkpt>
<trkpt lat="-7.282803" lon="-34.803032">
<ele>21.660000</ele>
<time>2018-10-25T19:57:21Z</time>
<speed>0.00</speed>
</trkpt>
<trkpt lat="-7.282830" lon="-34.802967">
<ele>15.299999</ele>
<time>2018-10-25T20:02:32Z</time>
<speed>0.00</speed>
</trkpt>
<trkpt lat="-7.282790" lon="-34.803040">
<ele>23.740000</ele>
<time>2018-10-25T20:07:37Z</time>
<speed>0.00</speed>
</trkpt>
<trkpt lat="-7.282739" lon="-34.802971">
<ele>26.150000</ele>
<time>2018-10-25T20:12:43Z</time>
<speed>0.00</speed>
</trkpt>
<trkpt lat="-7.282784" lon="-34.803024">
<ele>17.199999</ele>
<time>2018-10-25T20:17:47Z</time>
<speed>0.02</speed>
</trkpt>
<trkpt lat="-7.282763" lon="-34.803154">
<ele>28.180000</ele>
<time>2018-10-25T20:22:51Z</time>
<speed>0.00</speed>
</trkpt>
<trkpt lat="-7.282824" lon="-34.803017">
<ele>12.900000</ele>
<time>2018-10-25T20:27:56Z</time>
<speed>0.00</speed>
</trkpt>
<trkpt lat="-7.282769" lon="-34.802986">
<ele>17.160000</ele>
<time>2018-10-25T20:33:02Z</time>
<speed>0.00</speed>
</trkpt>
<trkpt lat="-7.282768" lon="-34.802956">
<ele>35.540001</ele>
<time>2018-10-25T20:38:07Z</time>
<speed>0.00</speed>
</trkpt>
<trkpt lat="-7.282805" lon="-34.803020">
<ele>23.369999</ele>
<time>2018-10-25T20:43:09Z</time>
<speed>0.21</speed>
</trkpt>
<trkpt lat="-7.282716" lon="-34.803028">
<ele>30.109999</ele>
<time>2018-10-25T20:48:12Z</time>
<speed>0.21</speed>
</trkpt>
<trkpt lat="-7.282756" lon="-34.802986">
<ele>24.559999</ele>
<time>2018-10-25T20:53:17Z</time>
<speed>0.00</speed>
</trkpt>
<trkpt lat="-7.282798" lon="-34.803001">
<ele>6.900000</ele>
<time>2018-10-25T20:58:22Z</time>
<speed>0.00</speed>
</trkpt>
<trkpt lat="-7.282877" lon="-34.803036">
<ele>23.070000</ele>
<time>2018-10-25T21:03:31Z</time>
<speed>0.00</speed>
</trkpt>
<trkpt lat="-7.282838" lon="-34.803085">
<ele>-5.060000</ele>
<time>2018-10-25T21:08:35Z</time>
<speed>0.00</speed>
</trkpt>
<trkpt lat="-7.282838" lon="-34.803017">
<ele>2.660000</ele>
<time>2018-10-25T21:13:39Z</time>
<speed>0.11</speed>
</trkpt>
<trkpt lat="-7.282815" lon="-34.803059">
<ele>23.869999</ele>
<time>2018-10-25T21:18:44Z</time>
<speed>0.00</speed>
</trkpt>
<trkpt lat="-7.282981" lon="-34.802959">
<ele>5.120000</ele>
<time>2018-10-25T21:23:48Z</time>
<speed>0.00</speed>
</trkpt>
<trkpt lat="-7.282796" lon="-34.802979">
<ele>18.910000</ele>
<time>2018-10-25T21:28:53Z</time>
<speed>0.00</speed>
</trkpt>
<trkpt lat="-7.282802" lon="-34.802994">
<ele>18.570000</ele>
<time>2018-10-25T21:33:57Z</time>
<speed>0.00</speed>
</trkpt>
<trkpt lat="-7.282704" lon="-34.803097">
<ele>4.990000</ele>
<time>2018-10-25T21:39:02Z</time>
<speed>0.00</speed>
</trkpt>
<trkpt lat="-7.282763" lon="-34.803089">
<ele>19.889999</ele>
<time>2018-10-25T21:44:06Z</time>
<speed>0.11</speed>
</trkpt>
<trkpt lat="-7.282729" lon="-34.803055">
<ele>3.240000</ele>
<time>2018-10-25T21:49:11Z</time>
<speed>0.00</speed>
</trkpt>
<trkpt lat="-7.282715" lon="-34.803112">
<ele>13.820000</ele>
<time>2018-10-25T21:54:15Z</time>
<speed>0.10</speed>
</trkpt>
<trkpt lat="-7.282818" lon="-34.803062">
<ele>13.650000</ele>
<time>2018-10-25T21:59:20Z</time>
<speed>0.00</speed>
</trkpt>
<trkpt lat="-7.282795" lon="-34.803047">
<ele>12.980000</ele>
<time>2018-10-25T22:05:34Z</time>
<speed>0.11</speed>
</trkpt>
<trkpt lat="-7.282794" lon="-34.803020">
<ele>12.590000</ele>
<time>2018-10-25T22:12:33Z</time>
<speed>0.24</speed>
</trkpt>
<trkpt lat="-7.282796" lon="-34.803154">
<ele>12.650000</ele>
<time>2018-10-25T22:17:47Z</time>
<speed>0.35</speed>
</trkpt>
<trkpt lat="-7.282759" lon="-34.802986">
<ele>22.080000</ele>
<time>2018-10-25T22:23:32Z</time>
<speed>0.09</speed>
</trkpt>
<trkpt lat="-7.282819" lon="-34.803001">
<ele>-3.060000</ele>
<time>2018-10-25T22:30:31Z</time>
<speed>0.00</speed>
</trkpt>
<trkpt lat="-7.282893" lon="-34.803024">
<ele>-4.670000</ele>
<time>2018-10-25T22:35:36Z</time>
<speed>0.00</speed>
</trkpt>
<trkpt lat="-7.282843" lon="-34.803085">
<ele>-1.650000</ele>
<time>2018-10-25T22:40:40Z</time>
<speed>0.02</speed>
</trkpt>
<trkpt lat="-7.282816" lon="-34.803017">
<ele>3.930000</ele>
<time>2018-10-25T22:45:46Z</time>
<speed>0.00</speed>
</trkpt>
<trkpt lat="-7.282850" lon="-34.803024">
<ele>12.679999</ele>
<time>2018-10-25T22:50:51Z</time>
<speed>0.00</speed>
</trkpt>
<trkpt lat="-7.282871" lon="-34.803062">
<ele>-21.219999</ele>
<time>2018-10-25T22:55:59Z</time>
<speed>0.00</speed>
</trkpt>
<trkpt lat="-7.282853" lon="-34.803036">
<ele>-3.600000</ele>
<time>2018-10-25T23:01:09Z</time>
<speed>0.00</speed>
</trkpt>
<trkpt lat="-7.282898" lon="-34.803051">
<ele>-5.360000</ele>
<time>2018-10-25T23:06:21Z</time>
<speed>0.00</speed>
</trkpt>
<trkpt lat="-7.282810" lon="-34.802929">
<ele>39.980000</ele>
<time>2018-10-25T23:11:33Z</time>
<speed>0.00</speed>
</trkpt>
<trkpt lat="-7.282833" lon="-34.803047">
<ele>7.730000</ele>
<time>2018-10-25T23:16:46Z</time>
<speed>0.00</speed>
</trkpt>
<trkpt lat="-7.282913" lon="-34.803051">
<ele>-29.809999</ele>
<time>2018-10-25T23:22:12Z</time>
<speed>0.20</speed>
</trkpt>
<trkpt lat="-7.282855" lon="-34.802914">
<ele>3.480000</ele>
<time>2018-10-25T23:27:33Z</time>
<speed>0.43</speed>
</trkpt>
<trkpt lat="-7.282881" lon="-34.803047">
<ele>17.250000</ele>
<time>2018-10-25T23:32:46Z</time>
<speed>0.00</speed>
</trkpt>
<trkpt lat="-7.282856" lon="-34.803028">
<ele>8.360000</ele>
<time>2018-10-25T23:37:59Z</time>
<speed>0.00</speed>
</trkpt>
<trkpt lat="-7.282846" lon="-34.802979">
<ele>25.760000</ele>
<time>2018-10-25T23:43:23Z</time>
<speed>0.27</speed>
</trkpt>
<trkpt lat="-7.282806" lon="-34.803070">
<ele>38.869999</ele>
<time>2018-10-25T23:48:37Z</time>
<speed>0.47</speed>
</trkpt>
<trkpt lat="-7.282750" lon="-34.803043">
<ele>37.869999</ele>
<time>2018-10-25T23:53:56Z</time>
<speed>0.47</speed>
</trkpt>
<trkpt lat="-7.282870" lon="-34.803062">
<ele>23.689999</ele>
<time>2018-10-25T23:59:17Z</time>
<speed>0.28</speed>
</trkpt>
<trkpt lat="-7.282847" lon="-34.802952">
<ele>33.340000</ele>
<time>2018-10-26T00:04:40Z</time>
<speed>0.00</speed>
</trkpt>
<trkpt lat="-7.282799" lon="-34.803024">
<ele>16.449999</ele>
<time>2018-10-26T00:09:53Z</time>
<speed>0.00</speed>
</trkpt>
<trkpt lat="-7.282823" lon="-34.803017">
<ele>38.239998</ele>
<time>2018-10-26T00:15:05Z</time>
<speed>0.00</speed>
</trkpt>
<trkpt lat="-7.282688" lon="-34.803013">
<ele>32.500000</ele>
<time>2018-10-26T00:20:19Z</time>
<speed>0.00</speed>
</trkpt>
<trkpt lat="-7.282806" lon="-34.803036">
<ele>26.799999</ele>
<time>2018-10-26T00:25:59Z</time>
<speed>0.15</speed>
</trkpt>
<trkpt lat="-7.282817" lon="-34.802998">
<ele>32.930000</ele>
<time>2018-10-26T00:31:11Z</time>
<speed>0.00</speed>
</trkpt>
<trkpt lat="-7.282731" lon="-34.803226">
<ele>27.459999</ele>
<time>2018-10-26T00:36:53Z</time>
<speed>0.12</speed>
</trkpt>
<trkpt lat="-7.282910" lon="-34.802906">
<ele>67.510002</ele>
<time>2018-10-26T00:42:58Z</time>
<speed>0.44</speed>
</trkpt>
<trkpt lat="-7.282917" lon="-34.802792">
<ele>65.040001</ele>
<time>2018-10-26T00:50:01Z</time>
<speed>0.47</speed>
</trkpt>
<trkpt lat="-7.282816" lon="-34.803108">
<ele>33.469997</ele>
<time>2018-10-26T00:56:34Z</time>
<speed>0.00</speed>
</trkpt>
<trkpt lat="-7.282765" lon="-34.802963">
<ele>13.460000</ele>
<time>2018-10-26T01:04:08Z</time>
<speed>0.07</speed>
</trkpt>
<trkpt lat="-7.282948" lon="-34.803169">
<ele>7.460000</ele>
<time>2018-10-26T01:09:21Z</time>
<speed>0.00</speed>
</trkpt>
<trkpt lat="-7.282900" lon="-34.802990">
<ele>10.889999</ele>
<time>2018-10-26T01:14:33Z</time>
<speed>0.00</speed>
</trkpt>
<trkpt lat="-7.282978" lon="-34.803154">
<ele>-14.910000</ele>
<time>2018-10-26T01:19:45Z</time>
<speed>0.00</speed>
</trkpt>
<trkpt lat="-7.282799" lon="-34.803059">
<ele>8.410000</ele>
<time>2018-10-26T01:24:56Z</time>
<speed>0.00</speed>
</trkpt>
<trkpt lat="-7.282800" lon="-34.802948">
<ele>15.040000</ele>
<time>2018-10-26T01:30:08Z</time>
<speed>0.00</speed>
</trkpt>
<trkpt lat="-7.282826" lon="-34.803013">
<ele>17.980000</ele>
<time>2018-10-26T01:35:22Z</time>
<speed>0.00</speed>
</trkpt>
<trkpt lat="-7.282854" lon="-34.803062">
<ele>3.360000</ele>
<time>2018-10-26T01:40:33Z</time>
<speed>0.00</speed>
</trkpt>
<trkpt lat="-7.282804" lon="-34.803074">
<ele>16.359999</ele>
<time>2018-10-26T01:45:46Z</time>
<speed>0.00</speed>
</trkpt>
<trkpt lat="-7.282781" lon="-34.803074">
<ele>13.219999</ele>
<time>2018-10-26T01:50:58Z</time>
<speed>0.00</speed>
</trkpt>
<trkpt lat="-7.282869" lon="-34.803047">
<ele>16.650000</ele>
<time>2018-10-26T01:56:10Z</time>
<speed>0.00</speed>
</trkpt>
<trkpt lat="-7.282775" lon="-34.802975">
<ele>11.389999</ele>
<time>2018-10-26T02:01:26Z</time>
<speed>0.00</speed>
</trkpt>
<trkpt lat="-7.282792" lon="-34.803120">
<ele>13.690000</ele>
<time>2018-10-26T02:06:38Z</time>
<speed>0.00</speed>
</trkpt>
<trkpt lat="-7.282913" lon="-34.803055">
<ele>-3.890000</ele>
<time>2018-10-26T02:12:23Z</time>
<speed>0.06</speed>
</trkpt>
<trkpt lat="-7.282856" lon="-34.802979">
<ele>9.530000</ele>
<time>2018-10-26T02:17:36Z</time>
<speed>0.00</speed>
</trkpt>
<trkpt lat="-7.282810" lon="-34.802998">
<ele>17.340000</ele>
<time>2018-10-26T02:22:48Z</time>
<speed>0.00</speed>
</trkpt>
<trkpt lat="-7.282834" lon="-34.803066">
<ele>-20.459999</ele>
<time>2018-10-26T02:28:00Z</time>
<speed>0.22</speed>
</trkpt>
<trkpt lat="-7.283073" lon="-34.803234">
<ele>-56.119999</ele>
<time>2018-10-26T02:33:18Z</time>
<speed>0.00</speed>
</trkpt>
<trkpt lat="-7.282873" lon="-34.803158">
<ele>-0.950000</ele>
<time>2018-10-26T02:38:31Z</time>
<speed>0.00</speed>
</trkpt>
<trkpt lat="-7.282861" lon="-34.803108">
<ele>-16.320000</ele>
<time>2018-10-26T02:43:43Z</time>
<speed>0.00</speed>
</trkpt>
<trkpt lat="-7.282700" lon="-34.803074">
<ele>30.809999</ele>
<time>2018-10-26T02:48:59Z</time>
<speed>0.00</speed>
</trkpt>
<trkpt lat="-7.282917" lon="-34.803066">
<ele>-11.660000</ele>
<time>2018-10-26T02:54:11Z</time>
<speed>0.00</speed>
</trkpt>
<trkpt lat="-7.282800" lon="-34.802982">
<ele>12.809999</ele>
<time>2018-10-26T02:59:25Z</time>
<speed>0.00</speed>
</trkpt>
</trkseg>
</trk>
<trk>
<name>20181027-195904(16)</name>
<desc>Color:004000ff</desc>
<trkseg>
<trkpt lat="-7.282912" lon="-34.802948">
<ele>-24.809999</ele>
<time>2018-10-26T03:04:41Z</time>
<speed>0.00</speed>
</trkpt>
<trkpt lat="-7.282718" lon="-34.802952">
<ele>45.090000</ele>
<time>2018-10-26T03:09:53Z</time>
<speed>0.00</speed>
</trkpt>
<trkpt lat="-7.282914" lon="-34.803066">
<ele>-20.990000</ele>
<time>2018-10-26T03:15:05Z</time>
<speed>0.00</speed>
</trkpt>
<trkpt lat="-7.282905" lon="-34.803059">
<ele>-14.000000</ele>
<time>2018-10-26T03:20:19Z</time>
<speed>0.00</speed>
</trkpt>
<trkpt lat="-7.282753" lon="-34.803150">
<ele>-38.899998</ele>
<time>2018-10-26T03:25:32Z</time>
<speed>0.00</speed>
</trkpt>
<trkpt lat="-7.282934" lon="-34.803032">
<ele>-6.050000</ele>
<time>2018-10-26T03:30:44Z</time>
<speed>0.00</speed>
</trkpt>
<trkpt lat="-7.282767" lon="-34.803051">
<ele>36.930000</ele>
<time>2018-10-26T03:35:57Z</time>
<speed>0.00</speed>
</trkpt>
<trkpt lat="-7.282809" lon="-34.802994">
<ele>3.530000</ele>
<time>2018-10-26T03:41:09Z</time>
<speed>0.00</speed>
</trkpt>
<trkpt lat="-7.282805" lon="-34.803032">
<ele>15.410000</ele>
<time>2018-10-26T03:46:21Z</time>
<speed>0.00</speed>
</trkpt>
<trkpt lat="-7.282816" lon="-34.803074">
<ele>13.940000</ele>
<time>2018-10-26T03:51:32Z</time>
<speed>0.35</speed>
</trkpt>
<trkpt lat="-7.282725" lon="-34.802994">
<ele>17.910000</ele>
<time>2018-10-26T03:56:45Z</time>
<speed>0.00</speed>
</trkpt>
<trkpt lat="-7.282840" lon="-34.803043">
<ele>15.770000</ele>
<time>2018-10-26T04:02:33Z</time>
<speed>0.28</speed>
</trkpt>
<trkpt lat="-7.282798" lon="-34.803085">
<ele>31.799999</ele>
<time>2018-10-26T04:07:49Z</time>
<speed>0.23</speed>
</trkpt>
<trkpt lat="-7.282821" lon="-34.802948">
<ele>21.980000</ele>
<time>2018-10-26T04:13:16Z</time>
<speed>0.29</speed>
</trkpt>
<trkpt lat="-7.282810" lon="-34.803020">
<ele>-1.020000</ele>
<time>2018-10-26T04:18:31Z</time>
<speed>0.00</speed>
</trkpt>
<trkpt lat="-7.282766" lon="-34.803070">
<ele>38.719997</ele>
<time>2018-10-26T04:23:46Z</time>
<speed>0.00</speed>
</trkpt>
<trkpt lat="-7.282755" lon="-34.803108">
<ele>32.369999</ele>
<time>2018-10-26T04:29:14Z</time>
<speed>0.29</speed>
</trkpt>
<trkpt lat="-7.282854" lon="-34.803009">
<ele>12.889999</ele>
<time>2018-10-26T04:34:47Z</time>
<speed>0.16</speed>
</trkpt>
<trkpt lat="-7.282652" lon="-34.802738">
<ele>-19.619999</ele>
<time>2018-10-26T04:41:26Z</time>
<speed>1.12</speed>
</trkpt>
<trkpt lat="-7.282758" lon="-34.803047">
<ele>39.570000</ele>
<time>2018-10-26T04:49:10Z</time>
<speed>0.17</speed>
</trkpt>
<trkpt lat="-7.282816" lon="-34.803055">
<ele>10.210000</ele>
<time>2018-10-26T04:54:23Z</time>
<speed>0.00</speed>
</trkpt>
<trkpt lat="-7.282798" lon="-34.803043">
<ele>14.309999</ele>
<time>2018-10-26T04:59:46Z</time>
<speed>0.36</speed>
</trkpt>
<trkpt lat="-7.282774" lon="-34.803032">
<ele>47.639999</ele>
<time>2018-10-26T05:05:02Z</time>
<speed>0.00</speed>
</trkpt>
<trkpt lat="-7.282717" lon="-34.803040">
<ele>53.930000</ele>
<time>2018-10-26T05:10:25Z</time>
<speed>0.08</speed>
</trkpt>
<trkpt lat="-7.282794" lon="-34.803013">
<ele>30.480000</ele>
<time>2018-10-26T05:15:38Z</time>
<speed>0.00</speed>
</trkpt>
<trkpt lat="-7.282852" lon="-34.802921">
<ele>13.570000</ele>
<time>2018-10-26T05:21:03Z</time>
<speed>0.07</speed>
</trkpt>
<trkpt lat="-7.282758" lon="-34.803062">
<ele>13.480000</ele>
<time>2018-10-26T05:26:34Z</time>
<speed>0.14</speed>
</trkpt>
<trkpt lat="-7.282615" lon="-34.803223">
<ele>17.010000</ele>
<time>2018-10-26T05:31:46Z</time>
<speed>0.00</speed>
</trkpt>
<trkpt lat="-7.282804" lon="-34.803043">
<ele>15.059999</ele>
<time>2018-10-26T05:36:58Z</time>
<speed>0.00</speed>
</trkpt>
<trkpt lat="-7.282851" lon="-34.803005">
<ele>7.830000</ele>
<time>2018-10-26T05:42:11Z</time>
<speed>0.00</speed>
</trkpt>
<trkpt lat="-7.282762" lon="-34.803043">
<ele>17.949999</ele>
<time>2018-10-26T05:47:22Z</time>
<speed>0.15</speed>
</trkpt>
<trkpt lat="-7.282738" lon="-34.803101">
<ele>26.889999</ele>
<time>2018-10-26T05:52:35Z</time>
<speed>0.00</speed>
</trkpt>
<trkpt lat="-7.282795" lon="-34.803032">
<ele>5.160000</ele>
<time>2018-10-26T05:57:47Z</time>
<speed>0.00</speed>
</trkpt>
<trkpt lat="-7.282765" lon="-34.803043">
<ele>38.669998</ele>
<time>2018-10-26T06:03:06Z</time>
<speed>0.00</speed>
</trkpt>
<trkpt lat="-7.282831" lon="-34.803017">
<ele>42.009998</ele>
<time>2018-10-26T06:08:19Z</time>
<speed>0.00</speed>
</trkpt>
<trkpt lat="-7.282807" lon="-34.803116">
<ele>-1.880000</ele>
<time>2018-10-26T06:13:32Z</time>
<speed>0.00</speed>
</trkpt>
<trkpt lat="-7.282887" lon="-34.803040">
<ele>-2.630000</ele>
<time>2018-10-26T06:18:43Z</time>
<speed>0.13</speed>
</trkpt>
<trkpt lat="-7.282857" lon="-34.803055">
<ele>10.050000</ele>
<time>2018-10-26T06:23:55Z</time>
<speed>0.00</speed>
</trkpt>
<trkpt lat="-7.282777" lon="-34.803013">
<ele>8.170000</ele>
<time>2018-10-26T06:29:08Z</time>
<speed>0.00</speed>
</trkpt>
<trkpt lat="-7.282819" lon="-34.803082">
<ele>-2.700000</ele>
<time>2018-10-26T06:34:20Z</time>
<speed>0.00</speed>
</trkpt>
<trkpt lat="-7.282775" lon="-34.803143">
<ele>-8.929999</ele>
<time>2018-10-26T06:39:32Z</time>
<speed>0.00</speed>
</trkpt>
<trkpt lat="-7.282794" lon="-34.803043">
<ele>24.240000</ele>
<time>2018-10-26T06:44:45Z</time>
<speed>0.00</speed>
</trkpt>
<trkpt lat="-7.282753" lon="-34.802959">
<ele>18.629999</ele>
<time>2018-10-26T06:49:56Z</time>
<speed>0.00</speed>
</trkpt>
<trkpt lat="-7.282868" lon="-34.803219">
<ele>28.150000</ele>
<time>2018-10-26T06:55:08Z</time>
<speed>0.00</speed>
</trkpt>
<trkpt lat="-7.282849" lon="-34.803009">
<ele>14.990000</ele>
<time>2018-10-26T07:00:23Z</time>
<speed>0.00</speed>
</trkpt>
<trkpt lat="-7.282716" lon="-34.802856">
<ele>44.309998</ele>
<time>2018-10-26T07:05:36Z</time>
<speed>0.00</speed>
</trkpt>
<trkpt lat="-7.282834" lon="-34.802834">
<ele>23.150000</ele>
<time>2018-10-26T07:10:47Z</time>
<speed>0.00</speed>
</trkpt>
<trkpt lat="-7.282889" lon="-34.803093">
<ele>-4.190000</ele>
<time>2018-10-26T07:15:59Z</time>
<speed>0.00</speed>
</trkpt>
<trkpt lat="-7.282696" lon="-34.802963">
<ele>5.000000</ele>
<time>2018-10-26T07:21:13Z</time>
<speed>0.00</speed>
</trkpt>
<trkpt lat="-7.282849" lon="-34.803123">
<ele>18.740000</ele>
<time>2018-10-26T07:26:25Z</time>
<speed>0.00</speed>
</trkpt>
<trkpt lat="-7.282706" lon="-34.802929">
<ele>46.360001</ele>
<time>2018-10-26T07:31:38Z</time>
<speed>0.00</speed>
</trkpt>
<trkpt lat="-7.282891" lon="-34.803078">
<ele>23.150000</ele>
<time>2018-10-26T07:36:50Z</time>
<speed>0.00</speed>
</trkpt>
<trkpt lat="-7.282934" lon="-34.803181">
<ele>-7.010000</ele>
<time>2018-10-26T07:42:12Z</time>
<speed>0.27</speed>
</trkpt>
<trkpt lat="-7.282832" lon="-34.803146">
<ele>4.700000</ele>
<time>2018-10-26T07:47:24Z</time>
<speed>0.00</speed>
</trkpt>
<trkpt lat="-7.282808" lon="-34.803085">
<ele>21.469999</ele>
<time>2018-10-26T07:52:37Z</time>
<speed>0.00</speed>
</trkpt>
<trkpt lat="-7.282611" lon="-34.802761">
<ele>13.440000</ele>
<time>2018-10-26T07:57:50Z</time>
<speed>1.57</speed>
</trkpt>
<trkpt lat="-7.282792" lon="-34.803062">
<ele>33.230000</ele>
<time>2018-10-26T08:03:32Z</time>
<speed>0.04</speed>
</trkpt>
<trkpt lat="-7.282817" lon="-34.803043">
<ele>1.450000</ele>
<time>2018-10-26T08:08:44Z</time>
<speed>0.00</speed>
</trkpt>
<trkpt lat="-7.282748" lon="-34.803028">
<ele>20.199999</ele>
<time>2018-10-26T08:13:57Z</time>
<speed>0.00</speed>
</trkpt>
<trkpt lat="-7.282812" lon="-34.803017">
<ele>6.850000</ele>
<time>2018-10-26T08:19:09Z</time>
<speed>1.25</speed>
</trkpt>
<trkpt lat="-7.282787" lon="-34.803028">
<ele>11.860000</ele>
<time>2018-10-26T08:24:19Z</time>
<speed>0.00</speed>
</trkpt>
<trkpt lat="-7.282795" lon="-34.803020">
<ele>6.440000</ele>
<time>2018-10-26T08:29:30Z</time>
<speed>0.00</speed>
</trkpt>
<trkpt lat="-7.282816" lon="-34.803108">
<ele>-3.200000</ele>
<time>2018-10-26T08:34:49Z</time>
<speed>0.32</speed>
</trkpt>
<trkpt lat="-7.282536" lon="-34.803280">
<ele>46.119999</ele>
<time>2018-10-26T08:40:08Z</time>
<speed>0.26</speed>
</trkpt>
<trkpt lat="-7.282893" lon="-34.803009">
<ele>-8.389999</ele>
<time>2018-10-26T08:45:22Z</time>
<speed>0.38</speed>
</trkpt>
<trkpt lat="-7.282786" lon="-34.803051">
<ele>26.219999</ele>
<time>2018-10-26T08:50:35Z</time>
<speed>0.00</speed>
</trkpt>
<trkpt lat="-7.282738" lon="-34.803028">
<ele>-0.710000</ele>
<time>2018-10-26T08:55:46Z</time>
<speed>0.00</speed>
</trkpt>
<trkpt lat="-7.282843" lon="-34.803127">
<ele>24.109999</ele>
<time>2018-10-26T09:01:01Z</time>
<speed>0.00</speed>
</trkpt>
<trkpt lat="-7.282734" lon="-34.803169">
<ele>23.260000</ele>
<time>2018-10-26T09:06:12Z</time>
<speed>1.27</speed>
</trkpt>
<trkpt lat="-7.282796" lon="-34.803017">
<ele>10.719999</ele>
<time>2018-10-26T09:11:24Z</time>
<speed>0.00</speed>
</trkpt>
<trkpt lat="-7.282763" lon="-34.803074">
<ele>21.719999</ele>
<time>2018-10-26T09:16:37Z</time>
<speed>0.00</speed>
</trkpt>
<trkpt lat="-7.282776" lon="-34.803112">
<ele>24.869999</ele>
<time>2018-10-26T09:21:48Z</time>
<speed>0.00</speed>
</trkpt>
<trkpt lat="-7.282680" lon="-34.803146">
<ele>17.969999</ele>
<time>2018-10-26T09:27:00Z</time>
<speed>0.78</speed>
</trkpt>
<trkpt lat="-7.282827" lon="-34.803040">
<ele>38.279999</ele>
<time>2018-10-26T09:32:12Z</time>
<speed>0.00</speed>
</trkpt>
<trkpt lat="-7.282825" lon="-34.803062">
<ele>0.700000</ele>
<time>2018-10-26T09:37:27Z</time>
<speed>0.00</speed>
</trkpt>
<trkpt lat="-7.282758" lon="-34.802967">
<ele>12.490000</ele>
<time>2018-10-26T09:42:39Z</time>
<speed>0.00</speed>
</trkpt>
<trkpt lat="-7.282710" lon="-34.803249">
<ele>-21.430000</ele>
<time>2018-10-26T09:47:54Z</time>
<speed>0.00</speed>
</trkpt>
<trkpt lat="-7.282822" lon="-34.802948">
<ele>28.019999</ele>
<time>2018-10-26T09:53:26Z</time>
<speed>0.54</speed>
</trkpt>
<trkpt lat="-7.282852" lon="-34.803062">
<ele>-5.940000</ele>
<time>2018-10-26T09:59:02Z</time>
<speed>0.09</speed>
</trkpt>
<trkpt lat="-7.282817" lon="-34.803085">
<ele>24.779999</ele>
<time>2018-10-26T10:04:36Z</time>
<speed>0.00</speed>
</trkpt>
<trkpt lat="-7.282750" lon="-34.803028">
<ele>27.639999</ele>
<time>2018-10-26T10:09:50Z</time>
<speed>0.35</speed>
</trkpt>
<trkpt lat="-7.282779" lon="-34.802975">
<ele>28.250000</ele>
<time>2018-10-26T10:15:02Z</time>
<speed>0.10</speed>
</trkpt>
<trkpt lat="-7.282791" lon="-34.802952">
<ele>36.419998</ele>
<time>2018-10-26T10:20:14Z</time>
<speed>0.28</speed>
</trkpt>
<trkpt lat="-7.282835" lon="-34.803020">
<ele>13.400000</ele>
<time>2018-10-26T10:25:27Z</time>
<speed>0.00</speed>
</trkpt>
<trkpt lat="-7.282731" lon="-34.803082">
<ele>31.849998</ele>
<time>2018-10-26T10:30:39Z</time>
<speed>0.00</speed>
</trkpt>
<trkpt lat="-7.282802" lon="-34.803032">
<ele>4.860000</ele>
<time>2018-10-26T10:35:51Z</time>
<speed>0.00</speed>
</trkpt>
<trkpt lat="-7.282813" lon="-34.803001">
<ele>25.779999</ele>
<time>2018-10-26T10:41:03Z</time>
<speed>0.00</speed>
</trkpt>
<trkpt lat="-7.282756" lon="-34.803009">
<ele>20.920000</ele>
<time>2018-10-26T10:46:15Z</time>
<speed>0.28</speed>
</trkpt>
<trkpt lat="-7.282905" lon="-34.803200">
<ele>4.330000</ele>
<time>2018-10-26T10:51:27Z</time>
<speed>0.82</speed>
</trkpt>
<trkpt lat="-7.282833" lon="-34.803108">
<ele>-1.710000</ele>
<time>2018-10-26T10:56:39Z</time>
<speed>0.00</speed>
</trkpt>
<trkpt lat="-7.282877" lon="-34.803040">
<ele>2.700000</ele>
<time>2018-10-26T11:01:54Z</time>
<speed>0.41</speed>
</trkpt>
<trkpt lat="-7.282879" lon="-34.803078">
<ele>-10.070000</ele>
<time>2018-10-26T11:07:06Z</time>
<speed>0.00</speed>
</trkpt>
<trkpt lat="-7.282844" lon="-34.803005">
<ele>12.559999</ele>
<time>2018-10-26T11:12:18Z</time>
<speed>0.00</speed>
</trkpt>
<trkpt lat="-7.282833" lon="-34.802952">
<ele>-11.980000</ele>
<time>2018-10-26T11:17:30Z</time>
<speed>0.00</speed>
</trkpt>
<trkpt lat="-7.282806" lon="-34.802959">
<ele>14.950000</ele>
<time>2018-10-26T11:22:42Z</time>
<speed>0.00</speed>
</trkpt>
<trkpt lat="-7.282904" lon="-34.803043">
<ele>13.240000</ele>
<time>2018-10-26T11:27:53Z</time>
<speed>0.00</speed>
</trkpt>
<trkpt lat="-7.282779" lon="-34.803043">
<ele>1.780000</ele>
<time>2018-10-26T11:33:07Z</time>
<speed>0.23</speed>
</trkpt>
<trkpt lat="-7.282860" lon="-34.802990">
<ele>23.809999</ele>
<time>2018-10-26T11:38:20Z</time>
<speed>0.00</speed>
</trkpt>
<trkpt lat="-7.282856" lon="-34.803028">
<ele>15.820000</ele>
<time>2018-10-26T11:43:32Z</time>
<speed>0.00</speed>
</trkpt>
<trkpt lat="-7.282842" lon="-34.803101">
<ele>8.900000</ele>
<time>2018-10-26T11:48:44Z</time>
<speed>0.00</speed>
</trkpt>
<trkpt lat="-7.282981" lon="-34.803055">
<ele>-11.750000</ele>
<time>2018-10-26T11:53:55Z</time>
<speed>0.00</speed>
</trkpt>
<trkpt lat="-7.282880" lon="-34.802971">
<ele>58.329998</ele>
<time>2018-10-26T11:59:07Z</time>
<speed>0.00</speed>
</trkpt>
<trkpt lat="-7.283070" lon="-34.803276">
<ele>5.840000</ele>
<time>2018-10-26T12:05:58Z</time>
<speed>0.05</speed>
</trkpt>
<trkpt lat="-7.282990" lon="-34.803230">
<ele>21.629999</ele>
<time>2018-10-26T12:15:42Z</time>
<speed>1.13</speed>
</trkpt>
<trkpt lat="-7.282248" lon="-34.801895">
<ele>36.689999</ele>
<time>2018-10-26T12:20:57Z</time>
<speed>1.33</speed>
</trkpt>
<trkpt lat="-7.283032" lon="-34.801407">
<ele>-17.879999</ele>
<time>2018-10-26T12:26:14Z</time>
<speed>0.00</speed>
</trkpt>
<trkpt lat="-7.283405" lon="-34.801083">
<ele>2.470000</ele>
<time>2018-10-26T12:31:32Z</time>
<speed>0.00</speed>
</trkpt>
<trkpt lat="-7.283688" lon="-34.800129">
<ele>-0.800000</ele>
<time>2018-10-26T12:36:53Z</time>
<speed>3.21</speed>
</trkpt>
<trkpt lat="-7.259898" lon="-34.812355">
<ele>-43.459999</ele>
<time>2018-10-26T12:42:19Z</time>
<speed>0.53</speed>
</trkpt>
<trkpt lat="-7.228154" lon="-34.841167">
<ele>27.160000</ele>
<time>2018-10-26T12:47:37Z</time>
<speed>22.72</speed>
</trkpt>
<trkpt lat="-7.196739" lon="-34.820896">
<ele>27.889999</ele>
<time>2018-10-26T12:52:55Z</time>
<speed>15.92</speed>
</trkpt>
<trkpt lat="-7.166705" lon="-34.799835">
<ele>-11.920000</ele>
<time>2018-10-26T12:58:13Z</time>
<speed>3.85</speed>
</trkpt>
<trkpt lat="-7.165283" lon="-34.796543">
<ele>-31.529999</ele>
<time>2018-10-26T13:03:26Z</time>
<speed>0.00</speed>
</trkpt>
<trkpt lat="-7.165226" lon="-34.796524">
<ele>-5.390000</ele>
<time>2018-10-26T13:08:34Z</time>
<speed>0.00</speed>
</trkpt>
<trkpt lat="-7.165358" lon="-34.796211">
<ele>26.029999</ele>
<time>2018-10-26T13:13:42Z</time>
<speed>0.00</speed>
</trkpt>
<trkpt lat="-7.165329" lon="-34.795967">
<ele>27.750000</ele>
<time>2018-10-26T13:18:51Z</time>
<speed>0.00</speed>
</trkpt>
<trkpt lat="-7.165226" lon="-34.796158">
<ele>53.809998</ele>
<time>2018-10-26T13:24:01Z</time>
<speed>0.00</speed>
</trkpt>
<trkpt lat="-7.165292" lon="-34.796227">
<ele>3.920000</ele>
<time>2018-10-26T13:29:31Z</time>
<speed>0.16</speed>
</trkpt>
<trkpt lat="-7.165290" lon="-34.796173">
<ele>3.550000</ele>
<time>2018-10-26T13:34:43Z</time>
<speed>0.00</speed>
</trkpt>
<trkpt lat="-7.165261" lon="-34.796246">
<ele>29.150000</ele>
<time>2018-10-26T13:39:55Z</time>
<speed>0.00</speed>
</trkpt>
<trkpt lat="-7.165331" lon="-34.796185">
<ele>-11.320000</ele>
<time>2018-10-26T13:45:07Z</time>
<speed>0.12</speed>
</trkpt>
<trkpt lat="-7.162685" lon="-34.798008">
<ele>42.079998</ele>
<time>2018-10-26T13:50:24Z</time>
<speed>16.48</speed>
</trkpt>
<trkpt lat="-7.160090" lon="-34.797234">
<ele>12.219999</ele>
<time>2018-10-26T13:55:40Z</time>
<speed>13.06</speed>
</trkpt>
<trkpt lat="-7.162421" lon="-34.834873">
<ele>62.549999</ele>
<time>2018-10-26T14:00:56Z</time>
<speed>0.00</speed>
</trkpt>
<trkpt lat="-7.155879" lon="-34.842491">
<ele>81.029999</ele>
<time>2018-10-26T14:06:05Z</time>
<speed>0.31</speed>
</trkpt>
<trkpt lat="-7.156022" lon="-34.842201">
<ele>55.989998</ele>
<time>2018-10-26T14:11:13Z</time>
<speed>0.00</speed>
</trkpt>
<trkpt lat="-7.155967" lon="-34.842171">
<ele>58.910000</ele>
<time>2018-10-26T14:16:20Z</time>
<speed>0.24</speed>
</trkpt>
<trkpt lat="-7.155953" lon="-34.842209">
<ele>60.899998</ele>
<time>2018-10-26T14:21:29Z</time>
<speed>0.00</speed>
</trkpt>
<trkpt lat="-7.155738" lon="-34.842266">
<ele>92.659996</ele>
<time>2018-10-26T14:26:37Z</time>
<speed>0.00</speed>
</trkpt>
<trkpt lat="-7.155969" lon="-34.842232">
<ele>55.709999</ele>
<time>2018-10-26T14:31:43Z</time>
<speed>0.00</speed>
</trkpt>
<trkpt lat="-7.155948" lon="-34.842228">
<ele>55.070000</ele>
<time>2018-10-26T14:36:49Z</time>
<speed>0.00</speed>
</trkpt>
<trkpt lat="-7.155972" lon="-34.842224">
<ele>42.209999</ele>
<time>2018-10-26T14:41:55Z</time>
<speed>0.14</speed>
</trkpt>
<trkpt lat="-7.155932" lon="-34.842251">
<ele>63.529999</ele>
<time>2018-10-26T14:47:01Z</time>
<speed>0.00</speed>
</trkpt>
<trkpt lat="-7.155863" lon="-34.842266">
<ele>59.699997</ele>
<time>2018-10-26T14:52:07Z</time>
<speed>0.00</speed>
</trkpt>
<trkpt lat="-7.156166" lon="-34.842205">
<ele>17.660000</ele>
<time>2018-10-26T14:57:12Z</time>
<speed>0.00</speed>
</trkpt>
<trkpt lat="-7.155678" lon="-34.842266">
<ele>65.089996</ele>
<time>2018-10-26T15:02:25Z</time>
<speed>0.00</speed>
</trkpt>
<trkpt lat="-7.155973" lon="-34.842316">
<ele>50.779999</ele>
<time>2018-10-26T15:07:33Z</time>
<speed>0.00</speed>
</trkpt>
<trkpt lat="-7.155985" lon="-34.842239">
<ele>51.419998</ele>
<time>2018-10-26T15:12:41Z</time>
<speed>0.00</speed>
</trkpt>
<trkpt lat="-7.155868" lon="-34.842236">
<ele>33.880001</ele>
<time>2018-10-26T15:17:49Z</time>
<speed>0.16</speed>
</trkpt>
<trkpt lat="-7.156104" lon="-34.842213">
<ele>41.059998</ele>
<time>2018-10-26T15:22:56Z</time>
<speed>0.17</speed>
</trkpt>
<trkpt lat="-7.155977" lon="-34.842159">
<ele>43.930000</ele>
<time>2018-10-26T15:28:03Z</time>
<speed>0.00</speed>
</trkpt>
<trkpt lat="-7.155991" lon="-34.842186">
<ele>52.119999</ele>
<time>2018-10-26T15:33:10Z</time>
<speed>0.20</speed>
</trkpt>
<trkpt lat="-7.155994" lon="-34.842281">
<ele>65.040001</ele>
<time>2018-10-26T15:38:16Z</time>
<speed>0.11</speed>
</trkpt>
<trkpt lat="-7.156044" lon="-34.842197">
<ele>35.070000</ele>
<time>2018-10-26T15:43:23Z</time>
<speed>0.00</speed>
</trkpt>
<trkpt lat="-7.155952" lon="-34.842346">
<ele>57.180000</ele>
<time>2018-10-26T15:48:30Z</time>
<speed>0.11</speed>
</trkpt>
<trkpt lat="-7.155998" lon="-34.842205">
<ele>58.939999</ele>
<time>2018-10-26T15:53:37Z</time>
<speed>0.17</speed>
</trkpt>
<trkpt lat="-7.155979" lon="-34.842190">
<ele>29.849998</ele>
<time>2018-10-26T15:58:45Z</time>
<speed>0.00</speed>
</trkpt>
<trkpt lat="-7.156041" lon="-34.842045">
<ele>48.200001</ele>
<time>2018-10-26T16:04:32Z</time>
<speed>0.08</speed>
</trkpt>
<trkpt lat="-7.156037" lon="-34.842201">
<ele>56.020000</ele>
<time>2018-10-26T16:09:40Z</time>
<speed>0.00</speed>
</trkpt>
<trkpt lat="-7.155965" lon="-34.841980">
<ele>51.980000</ele>
<time>2018-10-26T16:14:47Z</time>
<speed>0.00</speed>
</trkpt>
<trkpt lat="-7.156042" lon="-34.842503">
<ele>37.939999</ele>
<time>2018-10-26T16:19:55Z</time>
<speed>0.00</speed>
</trkpt>
<trkpt lat="-7.156114" lon="-34.842709">
<ele>54.500000</ele>
<time>2018-10-26T16:25:03Z</time>
<speed>0.00</speed>
</trkpt>
<trkpt lat="-7.156035" lon="-34.842316">
<ele>51.289997</ele>
<time>2018-10-26T16:30:08Z</time>
<speed>0.00</speed>
</trkpt>
<trkpt lat="-7.156089" lon="-34.842289">
<ele>46.200001</ele>
<time>2018-10-26T16:35:14Z</time>
<speed>0.00</speed>
</trkpt>
<trkpt lat="-7.155923" lon="-34.841801">
<ele>62.449997</ele>
<time>2018-10-26T16:40:21Z</time>
<speed>0.00</speed>
</trkpt>
<trkpt lat="-7.155927" lon="-34.842594">
<ele>2.650000</ele>
<time>2018-10-26T16:45:29Z</time>
<speed>0.76</speed>
</trkpt>
<trkpt lat="-7.155937" lon="-34.842216">
<ele>29.670000</ele>
<time>2018-10-26T16:50:36Z</time>
<speed>0.12</speed>
</trkpt>
<trkpt lat="-7.156128" lon="-34.842327">
<ele>10.080000</ele>
<time>2018-10-26T16:55:48Z</time>
<speed>0.13</speed>
</trkpt>
<trkpt lat="-7.155966" lon="-34.842003">
<ele>31.289999</ele>
<time>2018-10-26T17:00:58Z</time>
<speed>0.00</speed>
</trkpt>
<trkpt lat="-7.155876" lon="-34.841911">
<ele>35.399998</ele>
<time>2018-10-26T17:06:05Z</time>
<speed>0.00</speed>
</trkpt>
<trkpt lat="-7.156060" lon="-34.842110">
<ele>19.900000</ele>
<time>2018-10-26T17:11:31Z</time>
<speed>0.08</speed>
</trkpt>
<trkpt lat="-7.156031" lon="-34.842255">
<ele>57.750000</ele>
<time>2018-10-26T17:16:40Z</time>
<speed>0.00</speed>
</trkpt>
<trkpt lat="-7.156016" lon="-34.842258">
<ele>62.480000</ele>
<time>2018-10-26T17:21:48Z</time>
<speed>0.00</speed>
</trkpt>
<trkpt lat="-7.156177" lon="-34.842430">
<ele>88.650002</ele>
<time>2018-10-26T17:26:55Z</time>
<speed>0.00</speed>
</trkpt>
<trkpt lat="-7.156000" lon="-34.842247">
<ele>50.029999</ele>
<time>2018-10-26T17:32:02Z</time>
<speed>0.00</speed>
</trkpt>
<trkpt lat="-7.156226" lon="-34.842522">
<ele>46.160000</ele>
<time>2018-10-26T17:37:09Z</time>
<speed>0.00</speed>
</trkpt>
<trkpt lat="-7.156126" lon="-34.842335">
<ele>42.950001</ele>
<time>2018-10-26T17:42:16Z</time>
<speed>0.00</speed>
</trkpt>
<trkpt lat="-7.155971" lon="-34.842735">
<ele>35.959999</ele>
<time>2018-10-26T17:47:23Z</time>
<speed>0.00</speed>
</trkpt>
<trkpt lat="-7.156000" lon="-34.842251">
<ele>67.339996</ele>
<time>2018-10-26T17:52:30Z</time>
<speed>0.00</speed>
</trkpt>
<trkpt lat="-7.155964" lon="-34.841984">
<ele>15.920000</ele>
<time>2018-10-26T17:57:37Z</time>
<speed>0.00</speed>
</trkpt>
<trkpt lat="-7.155950" lon="-34.842098">
<ele>67.199997</ele>
<time>2018-10-26T18:02:49Z</time>
<speed>0.39</speed>
</trkpt>
<trkpt lat="-7.155994" lon="-34.842144">
<ele>44.360001</ele>
<time>2018-10-26T18:07:58Z</time>
<speed>0.00</speed>
</trkpt>
<trkpt lat="-7.156004" lon="-34.842190">
<ele>77.900002</ele>
<time>2018-10-26T18:13:05Z</time>
<speed>0.44</speed>
</trkpt>
<trkpt lat="-7.156015" lon="-34.842304">
<ele>43.570000</ele>
<time>2018-10-26T18:18:15Z</time>
<speed>0.00</speed>
</trkpt>
<trkpt lat="-7.156035" lon="-34.842255">
<ele>44.669998</ele>
<time>2018-10-26T18:23:23Z</time>
<speed>0.00</speed>
</trkpt>
<trkpt lat="-7.155675" lon="-34.842205">
<ele>59.029999</ele>
<time>2018-10-26T18:28:32Z</time>
<speed>0.00</speed>
</trkpt>
<trkpt lat="-7.156003" lon="-34.842224">
<ele>39.500000</ele>
<time>2018-10-26T18:33:43Z</time>
<speed>0.08</speed>
</trkpt>
<trkpt lat="-7.155982" lon="-34.842220">
<ele>41.790001</ele>
<time>2018-10-26T18:38:50Z</time>
<speed>0.00</speed>
</trkpt>
<trkpt lat="-7.156061" lon="-34.842239">
<ele>51.090000</ele>
<time>2018-10-26T18:44:03Z</time>
<speed>0.59</speed>
</trkpt>
<trkpt lat="-7.155917" lon="-34.842171">
<ele>58.489998</ele>
<time>2018-10-26T18:49:31Z</time>
<speed>0.40</speed>
</trkpt>
<trkpt lat="-7.155923" lon="-34.842117">
<ele>33.489998</ele>
<time>2018-10-26T18:54:37Z</time>
<speed>0.07</speed>
</trkpt>
<trkpt lat="-7.155975" lon="-34.842117">
<ele>57.699997</ele>
<time>2018-10-26T18:59:43Z</time>
<speed>0.03</speed>
</trkpt>
<trkpt lat="-7.155985" lon="-34.842144">
<ele>43.689999</ele>
<time>2018-10-26T19:04:52Z</time>
<speed>0.00</speed>
</trkpt>
<trkpt lat="-7.155904" lon="-34.842068">
<ele>69.119995</ele>
<time>2018-10-26T19:10:01Z</time>
<speed>0.00</speed>
</trkpt>
<trkpt lat="-7.156042" lon="-34.842167">
<ele>45.860001</ele>
<time>2018-10-26T19:15:06Z</time>
<speed>0.29</speed>
</trkpt>
<trkpt lat="-7.155972" lon="-34.842148">
<ele>56.860001</ele>
<time>2018-10-26T19:20:12Z</time>
<speed>0.00</speed>
</trkpt>
<trkpt lat="-7.155957" lon="-34.842079">
<ele>52.199997</ele>
<time>2018-10-26T19:25:19Z</time>
<speed>0.00</speed>
</trkpt>
<trkpt lat="-7.156044" lon="-34.842178">
<ele>49.950001</ele>
<time>2018-10-26T19:30:25Z</time>
<speed>0.10</speed>
</trkpt>
<trkpt lat="-7.155955" lon="-34.842243">
<ele>58.759998</ele>
<time>2018-10-26T19:35:31Z</time>
<speed>0.34</speed>
</trkpt>
<trkpt lat="-7.155920" lon="-34.842110">
<ele>69.919998</ele>
<time>2018-10-26T19:40:38Z</time>
<speed>0.00</speed>
</trkpt>
<trkpt lat="-7.155940" lon="-34.842209">
<ele>69.909996</ele>
<time>2018-10-26T19:45:45Z</time>
<speed>0.00</speed>
</trkpt>
<trkpt lat="-7.155877" lon="-34.842049">
<ele>40.759998</ele>
<time>2018-10-26T19:50:52Z</time>
<speed>0.00</speed>
</trkpt>
<trkpt lat="-7.155935" lon="-34.842033">
<ele>68.029999</ele>
<time>2018-10-26T19:55:59Z</time>
<speed>0.00</speed>
</trkpt>
<trkpt lat="-7.155859" lon="-34.842457">
<ele>90.750000</ele>
<time>2018-10-26T20:01:10Z</time>
<speed>0.00</speed>
</trkpt>
<trkpt lat="-7.155868" lon="-34.842258">
<ele>93.820000</ele>
<time>2018-10-26T20:06:17Z</time>
<speed>0.00</speed>
</trkpt>
<trkpt lat="-7.155927" lon="-34.842476">
<ele>66.250000</ele>
<time>2018-10-26T20:11:23Z</time>
<speed>0.00</speed>
</trkpt>
<trkpt lat="-7.155977" lon="-34.842068">
<ele>15.940000</ele>
<time>2018-10-26T20:16:30Z</time>
<speed>0.00</speed>
</trkpt>
<trkpt lat="-7.155969" lon="-34.842144">
<ele>56.020000</ele>
<time>2018-10-26T20:21:37Z</time>
<speed>0.00</speed>
</trkpt>
<trkpt lat="-7.155888" lon="-34.842056">
<ele>52.809998</ele>
<time>2018-10-26T20:26:44Z</time>
<speed>0.00</speed>
</trkpt>
<trkpt lat="-7.155983" lon="-34.842316">
<ele>68.839996</ele>
<time>2018-10-26T20:31:51Z</time>
<speed>0.00</speed>
</trkpt>
<trkpt lat="-7.155907" lon="-34.842098">
<ele>72.180000</ele>
<time>2018-10-26T20:36:58Z</time>
<speed>0.00</speed>
</trkpt>
<trkpt lat="-7.155971" lon="-34.841743">
<ele>67.479996</ele>
<time>2018-10-26T20:42:04Z</time>
<speed>0.00</speed>
</trkpt>
<trkpt lat="-7.155852" lon="-34.842018">
<ele>71.909996</ele>
<time>2018-10-26T20:47:12Z</time>
<speed>0.00</speed>
</trkpt>
<trkpt lat="-7.156011" lon="-34.842255">
<ele>59.980000</ele>
<time>2018-10-26T20:52:19Z</time>
<speed>0.00</speed>
</trkpt>
<trkpt lat="-7.155943" lon="-34.842285">
<ele>42.980000</ele>
<time>2018-10-26T20:57:26Z</time>
<speed>0.00</speed>
</trkpt>
<trkpt lat="-7.155961" lon="-34.842064">
<ele>32.270000</ele>
<time>2018-10-26T21:02:54Z</time>
<speed>0.22</speed>
</trkpt>
<trkpt lat="-7.156042" lon="-34.842171">
<ele>18.190001</ele>
<time>2018-10-26T21:08:02Z</time>
<speed>0.00</speed>
</trkpt>
<trkpt lat="-7.155912" lon="-34.841957">
<ele>47.439999</ele>
<time>2018-10-26T21:13:09Z</time>
<speed>0.00</speed>
</trkpt>
<trkpt lat="-7.155907" lon="-34.842361">
<ele>33.889999</ele>
<time>2018-10-26T21:18:21Z</time>
<speed>0.14</speed>
</trkpt>
<trkpt lat="-7.156049" lon="-34.842384">
<ele>7.050000</ele>
<time>2018-10-26T21:23:28Z</time>
<speed>0.00</speed>
</trkpt>
<trkpt lat="-7.156015" lon="-34.842140">
<ele>28.019999</ele>
<time>2018-10-26T21:28:35Z</time>
<speed>0.07</speed>
</trkpt>
<trkpt lat="-7.156069" lon="-34.842022">
<ele>8.470000</ele>
<time>2018-10-26T21:33:41Z</time>
<speed>0.00</speed>
</trkpt>
<trkpt lat="-7.155983" lon="-34.842220">
<ele>47.520000</ele>
<time>2018-10-26T21:38:46Z</time>
<speed>0.00</speed>
</trkpt>
<trkpt lat="-7.155900" lon="-34.842487">
<ele>4.430000</ele>
<time>2018-10-26T21:43:53Z</time>
<speed>0.00</speed>
</trkpt>
<trkpt lat="-7.156019" lon="-34.842163">
<ele>70.379997</ele>
<time>2018-10-26T21:49:00Z</time>
<speed>0.00</speed>
</trkpt>
<trkpt lat="-7.155934" lon="-34.842491">
<ele>57.149998</ele>
<time>2018-10-26T21:54:08Z</time>
<speed>0.00</speed>
</trkpt>
<trkpt lat="-7.155995" lon="-34.842365">
<ele>70.830002</ele>
<time>2018-10-26T21:59:14Z</time>
<speed>0.00</speed>
</trkpt>
<trkpt lat="-7.155972" lon="-34.842186">
<ele>54.289997</ele>
<time>2018-10-26T22:04:56Z</time>
<speed>0.07</speed>
</trkpt>
<trkpt lat="-7.156057" lon="-34.842308">
<ele>26.219999</ele>
<time>2018-10-26T22:10:02Z</time>
<speed>0.00</speed>
</trkpt>
<trkpt lat="-7.156005" lon="-34.842361">
<ele>17.440001</ele>
<time>2018-10-26T22:15:09Z</time>
<speed>0.00</speed>
</trkpt>
<trkpt lat="-7.155848" lon="-34.842213">
<ele>55.449997</ele>
<time>2018-10-26T22:20:15Z</time>
<speed>0.00</speed>
</trkpt>
<trkpt lat="-7.155929" lon="-34.842064">
<ele>122.829994</ele>
<time>2018-10-26T22:25:22Z</time>
<speed>0.00</speed>
</trkpt>
<trkpt lat="-7.155960" lon="-34.842136">
<ele>54.809998</ele>
<time>2018-10-26T22:30:30Z</time>
<speed>0.00</speed>
</trkpt>
<trkpt lat="-7.155695" lon="-34.842091">
<ele>99.629997</ele>
<time>2018-10-26T22:35:36Z</time>
<speed>0.00</speed>
</trkpt>
<trkpt lat="-7.156018" lon="-34.842258">
<ele>25.809999</ele>
<time>2018-10-26T22:40:45Z</time>
<speed>0.18</speed>
</trkpt>
<trkpt lat="-7.156157" lon="-34.842232">
<ele>-2.290000</ele>
<time>2018-10-26T22:45:52Z</time>
<speed>0.00</speed>
</trkpt>
<trkpt lat="-7.156048" lon="-34.842224">
<ele>43.540001</ele>
<time>2018-10-26T22:50:58Z</time>
<speed>0.00</speed>
</trkpt>
<trkpt lat="-7.155851" lon="-34.842087">
<ele>76.570000</ele>
<time>2018-10-26T22:56:06Z</time>
<speed>0.00</speed>
</trkpt>
<trkpt lat="-7.155858" lon="-34.842075">
<ele>85.729996</ele>
<time>2018-10-26T23:01:15Z</time>
<speed>0.15</speed>
</trkpt>
<trkpt lat="-7.156022" lon="-34.842197">
<ele>54.599998</ele>
<time>2018-10-26T23:06:22Z</time>
<speed>0.00</speed>
</trkpt>
<trkpt lat="-7.155982" lon="-34.842102">
<ele>36.930000</ele>
<time>2018-10-26T23:11:29Z</time>
<speed>0.00</speed>
</trkpt>
<trkpt lat="-7.155976" lon="-34.842346">
<ele>23.369999</ele>
<time>2018-10-26T23:16:37Z</time>
<speed>0.00</speed>
</trkpt>
<trkpt lat="-7.156034" lon="-34.842171">
<ele>38.329998</ele>
<time>2018-10-26T23:21:43Z</time>
<speed>0.00</speed>
</trkpt>
<trkpt lat="-7.156096" lon="-34.842182">
<ele>41.469997</ele>
<time>2018-10-26T23:26:50Z</time>
<speed>0.00</speed>
</trkpt>
<trkpt lat="-7.156083" lon="-34.842205">
<ele>63.680000</ele>
<time>2018-10-26T23:32:07Z</time>
<speed>0.17</speed>
</trkpt>
<trkpt lat="-7.156049" lon="-34.842201">
<ele>31.139999</ele>
<time>2018-10-26T23:37:14Z</time>
<speed>0.00</speed>
</trkpt>
<trkpt lat="-7.156238" lon="-34.842102">
<ele>49.959999</ele>
<time>2018-10-26T23:42:20Z</time>
<speed>0.00</speed>
</trkpt>
<trkpt lat="-7.156093" lon="-34.842045">
<ele>64.199997</ele>
<time>2018-10-26T23:47:31Z</time>
<speed>1.17</speed>
</trkpt>
<trkpt lat="-7.155923" lon="-34.842098">
<ele>35.730000</ele>
<time>2018-10-26T23:52:36Z</time>
<speed>0.18</speed>
</trkpt>
<trkpt lat="-7.156196" lon="-34.842239">
<ele>28.029999</ele>
<time>2018-10-26T23:57:40Z</time>
<speed>0.07</speed>
</trkpt>
<trkpt lat="-7.155948" lon="-34.842350">
<ele>27.349998</ele>
<time>2018-10-27T00:02:52Z</time>
<speed>0.00</speed>
</trkpt>
<trkpt lat="-7.155953" lon="-34.842285">
<ele>27.320000</ele>
<time>2018-10-27T00:07:57Z</time>
<speed>0.00</speed>
</trkpt>
<trkpt lat="-7.155964" lon="-34.842106">
<ele>54.799999</ele>
<time>2018-10-27T00:13:03Z</time>
<speed>0.00</speed>
</trkpt>
<trkpt lat="-7.155962" lon="-34.842121">
<ele>58.599998</ele>
<time>2018-10-27T00:18:08Z</time>
<speed>0.06</speed>
</trkpt>
<trkpt lat="-7.155987" lon="-34.842224">
<ele>42.480000</ele>
<time>2018-10-27T00:23:14Z</time>
<speed>0.00</speed>
</trkpt>
<trkpt lat="-7.155995" lon="-34.842228">
<ele>37.130001</ele>
<time>2018-10-27T00:28:20Z</time>
<speed>0.00</speed>
</trkpt>
<trkpt lat="-7.156247" lon="-34.842018">
<ele>9.420000</ele>
<time>2018-10-27T00:33:26Z</time>
<speed>0.00</speed>
</trkpt>
<trkpt lat="-7.156063" lon="-34.842064">
<ele>39.110001</ele>
<time>2018-10-27T00:38:32Z</time>
<speed>0.00</speed>
</trkpt>
<trkpt lat="-7.155945" lon="-34.842224">
<ele>65.540001</ele>
<time>2018-10-27T00:44:02Z</time>
<speed>0.04</speed>
</trkpt>
<trkpt lat="-7.156049" lon="-34.842278">
<ele>36.889999</ele>
<time>2018-10-27T00:49:08Z</time>
<speed>0.24</speed>
</trkpt>
<trkpt lat="-7.155997" lon="-34.842190">
<ele>76.339996</ele>
<time>2018-10-27T00:54:12Z</time>
<speed>0.00</speed>
</trkpt>
<trkpt lat="-7.155952" lon="-34.842213">
<ele>67.110001</ele>
<time>2018-10-27T00:59:17Z</time>
<speed>0.00</speed>
</trkpt>
<trkpt lat="-7.155944" lon="-34.842186">
<ele>60.719997</ele>
<time>2018-10-27T01:04:25Z</time>
<speed>0.00</speed>
</trkpt>
<trkpt lat="-7.156001" lon="-34.842201">
<ele>50.939999</ele>
<time>2018-10-27T01:09:30Z</time>
<speed>0.00</speed>
</trkpt>
<trkpt lat="-7.155902" lon="-34.842121">
<ele>60.889999</ele>
<time>2018-10-27T01:14:33Z</time>
<speed>0.00</speed>
</trkpt>
<trkpt lat="-7.155973" lon="-34.842125">
<ele>37.250000</ele>
<time>2018-10-27T01:19:39Z</time>
<speed>0.00</speed>
</trkpt>
<trkpt lat="-7.155967" lon="-34.842175">
<ele>52.889999</ele>
<time>2018-10-27T01:24:43Z</time>
<speed>0.00</speed>
</trkpt>
<trkpt lat="-7.156000" lon="-34.842335">
<ele>30.949999</ele>
<time>2018-10-27T01:29:49Z</time>
<speed>0.00</speed>
</trkpt>
<trkpt lat="-7.155957" lon="-34.842152">
<ele>52.329998</ele>
<time>2018-10-27T01:34:53Z</time>
<speed>0.00</speed>
</trkpt>
<trkpt lat="-7.155993" lon="-34.842247">
<ele>36.270000</ele>
<time>2018-10-27T01:39:58Z</time>
<speed>0.00</speed>
</trkpt>
<trkpt lat="-7.155976" lon="-34.842323">
<ele>37.219997</ele>
<time>2018-10-27T01:45:04Z</time>
<speed>0.00</speed>
</trkpt>
<trkpt lat="-7.155955" lon="-34.842293">
<ele>16.430000</ele>
<time>2018-10-27T01:50:11Z</time>
<speed>0.00</speed>
</trkpt>
<trkpt lat="-7.155951" lon="-34.842205">
<ele>62.039997</ele>
<time>2018-10-27T01:55:15Z</time>
<speed>0.00</speed>
</trkpt>
<trkpt lat="-7.156040" lon="-34.842201">
<ele>49.379997</ele>
<time>2018-10-27T02:00:21Z</time>
<speed>0.00</speed>
</trkpt>
<trkpt lat="-7.156012" lon="-34.842201">
<ele>62.529999</ele>
<time>2018-10-27T02:05:25Z</time>
<speed>0.00</speed>
</trkpt>
<trkpt lat="-7.155990" lon="-34.842178">
<ele>62.320000</ele>
<time>2018-10-27T02:10:31Z</time>
<speed>0.00</speed>
</trkpt>
<trkpt lat="-7.155984" lon="-34.842072">
<ele>62.359997</ele>
<time>2018-10-27T02:15:36Z</time>
<speed>0.00</speed>
</trkpt>
<trkpt lat="-7.156024" lon="-34.842087">
<ele>53.329998</ele>
<time>2018-10-27T02:20:42Z</time>
<speed>0.00</speed>
</trkpt>
<trkpt lat="-7.155984" lon="-34.842194">
<ele>53.000000</ele>
<time>2018-10-27T02:25:46Z</time>
<speed>0.00</speed>
</trkpt>
<trkpt lat="-7.156195" lon="-34.842579">
<ele>46.430000</ele>
<time>2018-10-27T02:31:09Z</time>
<speed>0.42</speed>
</trkpt>
<trkpt lat="-7.155742" lon="-34.841751">
<ele>17.869999</ele>
<time>2018-10-27T02:36:17Z</time>
<speed>0.00</speed>
</trkpt>
<trkpt lat="-7.156057" lon="-34.842102">
<ele>12.540000</ele>
<time>2018-10-27T02:41:21Z</time>
<speed>0.00</speed>
</trkpt>
<trkpt lat="-7.155900" lon="-34.841820">
<ele>20.299999</ele>
<time>2018-10-27T02:46:26Z</time>
<speed>0.00</speed>
</trkpt>
<trkpt lat="-7.155964" lon="-34.842209">
<ele>26.559999</ele>
<time>2018-10-27T02:51:31Z</time>
<speed>0.00</speed>
</trkpt>
<trkpt lat="-7.155973" lon="-34.842232">
<ele>57.779999</ele>
<time>2018-10-27T02:56:36Z</time>
<speed>0.00</speed>
</trkpt>
</trkseg>
</trk>
<trk>
<name>20181027-195904(17)</name>
<desc>Color:004000ff</desc>
<trkseg>
<trkpt lat="-7.156014" lon="-34.842098">
<ele>41.489998</ele>
<time>2018-10-27T03:01:42Z</time>
<speed>0.00</speed>
</trkpt>
<trkpt lat="-7.155980" lon="-34.842064">
<ele>60.829998</ele>
<time>2018-10-27T03:06:46Z</time>
<speed>0.00</speed>
</trkpt>
<trkpt lat="-7.155962" lon="-34.842209">
<ele>36.739998</ele>
<time>2018-10-27T03:11:51Z</time>
<speed>0.00</speed>
</trkpt>
<trkpt lat="-7.156094" lon="-34.842453">
<ele>14.780000</ele>
<time>2018-10-27T03:16:56Z</time>
<speed>0.00</speed>
</trkpt>
<trkpt lat="-7.155983" lon="-34.842163">
<ele>27.269999</ele>
<time>2018-10-27T03:22:10Z</time>
<speed>0.00</speed>
</trkpt>
<trkpt lat="-7.156034" lon="-34.842178">
<ele>17.779999</ele>
<time>2018-10-27T03:27:16Z</time>
<speed>0.00</speed>
</trkpt>
<trkpt lat="-7.156022" lon="-34.842331">
<ele>20.039999</ele>
<time>2018-10-27T03:32:21Z</time>
<speed>0.00</speed>
</trkpt>
<trkpt lat="-7.155967" lon="-34.842117">
<ele>47.169998</ele>
<time>2018-10-27T03:37:25Z</time>
<speed>2.35</speed>
</trkpt>
<trkpt lat="-7.156055" lon="-34.842278">
<ele>56.059998</ele>
<time>2018-10-27T03:42:29Z</time>
<speed>0.02</speed>
</trkpt>
<trkpt lat="-7.156079" lon="-34.842358">
<ele>42.700001</ele>
<time>2018-10-27T03:47:33Z</time>
<speed>0.00</speed>
</trkpt>
<trkpt lat="-7.155891" lon="-34.841793">
<ele>50.509998</ele>
<time>2018-10-27T03:52:39Z</time>
<speed>0.02</speed>
</trkpt>
<trkpt lat="-7.156012" lon="-34.842190">
<ele>31.170000</ele>
<time>2018-10-27T03:57:45Z</time>
<speed>0.00</speed>
</trkpt>
<trkpt lat="-7.155931" lon="-34.842133">
<ele>65.040001</ele>
<time>2018-10-27T04:03:26Z</time>
<speed>0.16</speed>
</trkpt>
<trkpt lat="-7.155990" lon="-34.842197">
<ele>44.129997</ele>
<time>2018-10-27T04:08:30Z</time>
<speed>0.00</speed>
</trkpt>
<trkpt lat="-7.156006" lon="-34.842205">
<ele>49.789997</ele>
<time>2018-10-27T04:13:34Z</time>
<speed>0.00</speed>
</trkpt>
<trkpt lat="-7.155996" lon="-34.842197">
<ele>47.369999</ele>
<time>2018-10-27T04:18:36Z</time>
<speed>0.11</speed>
</trkpt>
<trkpt lat="-7.155892" lon="-34.842274">
<ele>73.820000</ele>
<time>2018-10-27T04:23:41Z</time>
<speed>0.00</speed>
</trkpt>
<trkpt lat="-7.155977" lon="-34.842186">
<ele>55.629997</ele>
<time>2018-10-27T04:28:44Z</time>
<speed>0.00</speed>
</trkpt>
<trkpt lat="-7.155903" lon="-34.842159">
<ele>60.489998</ele>
<time>2018-10-27T04:33:49Z</time>
<speed>0.00</speed>
</trkpt>
<trkpt lat="-7.155960" lon="-34.842175">
<ele>43.290001</ele>
<time>2018-10-27T04:38:54Z</time>
<speed>0.00</speed>
</trkpt>
<trkpt lat="-7.155953" lon="-34.842175">
<ele>52.509998</ele>
<time>2018-10-27T04:43:57Z</time>
<speed>0.10</speed>
</trkpt>
<trkpt lat="-7.155966" lon="-34.842087">
<ele>67.989998</ele>
<time>2018-10-27T04:49:01Z</time>
<speed>0.22</speed>
</trkpt>
<trkpt lat="-7.155933" lon="-34.842159">
<ele>92.959999</ele>
<time>2018-10-27T04:54:05Z</time>
<speed>0.15</speed>
</trkpt>
<trkpt lat="-7.155911" lon="-34.842102">
<ele>90.089996</ele>
<time>2018-10-27T04:59:11Z</time>
<speed>0.00</speed>
</trkpt>
<trkpt lat="-7.155849" lon="-34.842182">
<ele>78.849998</ele>
<time>2018-10-27T05:04:19Z</time>
<speed>0.00</speed>
</trkpt>
<trkpt lat="-7.156067" lon="-34.842255">
<ele>68.699997</ele>
<time>2018-10-27T05:09:23Z</time>
<speed>0.00</speed>
</trkpt>
<trkpt lat="-7.156018" lon="-34.842148">
<ele>37.259998</ele>
<time>2018-10-27T05:14:27Z</time>
<speed>0.00</speed>
</trkpt>
<trkpt lat="-7.156066" lon="-34.842186">
<ele>42.020000</ele>
<time>2018-10-27T05:19:29Z</time>
<speed>0.07</speed>
</trkpt>
<trkpt lat="-7.156031" lon="-34.842102">
<ele>47.259998</ele>
<time>2018-10-27T05:24:34Z</time>
<speed>0.00</speed>
</trkpt>
<trkpt lat="-7.156046" lon="-34.842091">
<ele>56.369999</ele>
<time>2018-10-27T05:29:37Z</time>
<speed>0.19</speed>
</trkpt>
<trkpt lat="-7.156060" lon="-34.842186">
<ele>44.779999</ele>
<time>2018-10-27T05:34:41Z</time>
<speed>0.00</speed>
</trkpt>
<trkpt lat="-7.155986" lon="-34.842098">
<ele>36.559998</ele>
<time>2018-10-27T05:39:44Z</time>
<speed>0.06</speed>
</trkpt>
<trkpt lat="-7.155992" lon="-34.842289">
<ele>60.090000</ele>
<time>2018-10-27T05:44:54Z</time>
<speed>0.00</speed>
</trkpt>
<trkpt lat="-7.156068" lon="-34.842152">
<ele>32.579998</ele>
<time>2018-10-27T05:49:58Z</time>
<speed>0.12</speed>
</trkpt>
<trkpt lat="-7.155964" lon="-34.842083">
<ele>34.230000</ele>
<time>2018-10-27T05:55:03Z</time>
<speed>0.11</speed>
</trkpt>
<trkpt lat="-7.155893" lon="-34.842220">
<ele>48.660000</ele>
<time>2018-10-27T06:00:12Z</time>
<speed>0.22</speed>
</trkpt>
<trkpt lat="-7.156012" lon="-34.842190">
<ele>45.719997</ele>
<time>2018-10-27T06:05:17Z</time>
<speed>0.00</speed>
</trkpt>
<trkpt lat="-7.156165" lon="-34.842182">
<ele>-35.410000</ele>
<time>2018-10-27T06:10:22Z</time>
<speed>0.00</speed>
</trkpt>
<trkpt lat="-7.156009" lon="-34.842251">
<ele>33.009998</ele>
<time>2018-10-27T06:15:26Z</time>
<speed>0.00</speed>
</trkpt>
<trkpt lat="-7.155968" lon="-34.842251">
<ele>39.259998</ele>
<time>2018-10-27T06:20:32Z</time>
<speed>0.00</speed>
</trkpt>
<trkpt lat="-7.156044" lon="-34.842361">
<ele>48.520000</ele>
<time>2018-10-27T06:25:38Z</time>
<speed>0.00</speed>
</trkpt>
<trkpt lat="-7.155819" lon="-34.842136">
<ele>53.059998</ele>
<time>2018-10-27T06:30:43Z</time>
<speed>0.00</speed>
</trkpt>
<trkpt lat="-7.155952" lon="-34.842102">
<ele>45.809998</ele>
<time>2018-10-27T06:35:47Z</time>
<speed>0.00</speed>
</trkpt>
<trkpt lat="-7.155849" lon="-34.842243">
<ele>37.020000</ele>
<time>2018-10-27T06:40:52Z</time>
<speed>0.00</speed>
</trkpt>
<trkpt lat="-7.155969" lon="-34.842175">
<ele>47.799999</ele>
<time>2018-10-27T06:45:56Z</time>
<speed>0.00</speed>
</trkpt>
<trkpt lat="-7.156009" lon="-34.842289">
<ele>50.789997</ele>
<time>2018-10-27T06:51:01Z</time>
<speed>0.22</speed>
</trkpt>
<trkpt lat="-7.155906" lon="-34.842144">
<ele>53.599998</ele>
<time>2018-10-27T06:56:04Z</time>
<speed>0.17</speed>
</trkpt>
<trkpt lat="-7.155955" lon="-34.842140">
<ele>45.629997</ele>
<time>2018-10-27T07:01:11Z</time>
<speed>0.00</speed>
</trkpt>
<trkpt lat="-7.155993" lon="-34.842281">
<ele>46.410000</ele>
<time>2018-10-27T07:06:16Z</time>
<speed>0.00</speed>
</trkpt>
<trkpt lat="-7.156013" lon="-34.842224">
<ele>43.649998</ele>
<time>2018-10-27T07:11:19Z</time>
<speed>0.07</speed>
</trkpt>
<trkpt lat="-7.155945" lon="-34.842140">
<ele>56.549999</ele>
<time>2018-10-27T07:16:23Z</time>
<speed>0.00</speed>
</trkpt>
<trkpt lat="-7.155969" lon="-34.842171">
<ele>36.630001</ele>
<time>2018-10-27T07:21:28Z</time>
<speed>0.00</speed>
</trkpt>
<trkpt lat="-7.156030" lon="-34.842220">
<ele>64.510002</ele>
<time>2018-10-27T07:26:33Z</time>
<speed>0.00</speed>
</trkpt>
<trkpt lat="-7.155911" lon="-34.842182">
<ele>65.669998</ele>
<time>2018-10-27T07:31:38Z</time>
<speed>0.00</speed>
</trkpt>
<trkpt lat="-7.156004" lon="-34.842327">
<ele>37.759998</ele>
<time>2018-10-27T07:36:44Z</time>
<speed>0.00</speed>
</trkpt>
<trkpt lat="-7.155935" lon="-34.842220">
<ele>45.119999</ele>
<time>2018-10-27T07:41:48Z</time>
<speed>0.00</speed>
</trkpt>
<trkpt lat="-7.155777" lon="-34.841957">
<ele>27.170000</ele>
<time>2018-10-27T07:46:53Z</time>
<speed>0.00</speed>
</trkpt>
<trkpt lat="-7.156056" lon="-34.842125">
<ele>55.660000</ele>
<time>2018-10-27T07:51:58Z</time>
<speed>0.09</speed>
</trkpt>
<trkpt lat="-7.156053" lon="-34.842236">
<ele>24.500000</ele>
<time>2018-10-27T07:57:03Z</time>
<speed>0.00</speed>
</trkpt>
<trkpt lat="-7.156001" lon="-34.842159">
<ele>54.049999</ele>
<time>2018-10-27T08:02:33Z</time>
<speed>0.14</speed>
</trkpt>
<trkpt lat="-7.156366" lon="-34.842094">
<ele>16.420000</ele>
<time>2018-10-27T08:07:39Z</time>
<speed>0.00</speed>
</trkpt>
<trkpt lat="-7.156117" lon="-34.842175">
<ele>42.889999</ele>
<time>2018-10-27T08:12:44Z</time>
<speed>0.00</speed>
</trkpt>
<trkpt lat="-7.156496" lon="-34.842571">
<ele>-45.840000</ele>
<time>2018-10-27T08:17:49Z</time>
<speed>0.00</speed>
</trkpt>
<trkpt lat="-7.156050" lon="-34.842197">
<ele>48.239998</ele>
<time>2018-10-27T08:22:54Z</time>
<speed>0.00</speed>
</trkpt>
<trkpt lat="-7.156168" lon="-34.842216">
<ele>29.179998</ele>
<time>2018-10-27T08:27:58Z</time>
<speed>0.00</speed>
</trkpt>
<trkpt lat="-7.155814" lon="-34.842087">
<ele>75.930000</ele>
<time>2018-10-27T08:33:03Z</time>
<speed>0.00</speed>
</trkpt>
<trkpt lat="-7.155999" lon="-34.842281">
<ele>45.029999</ele>
<time>2018-10-27T08:38:07Z</time>
<speed>0.00</speed>
</trkpt>
<trkpt lat="-7.155807" lon="-34.842072">
<ele>57.209999</ele>
<time>2018-10-27T08:43:12Z</time>
<speed>0.00</speed>
</trkpt>
<trkpt lat="-7.155932" lon="-34.842216">
<ele>48.520000</ele>
<time>2018-10-27T08:48:17Z</time>
<speed>0.00</speed>
</trkpt>
<trkpt lat="-7.156124" lon="-34.842327">
<ele>38.980000</ele>
<time>2018-10-27T08:53:22Z</time>
<speed>0.00</speed>
</trkpt>
<trkpt lat="-7.156050" lon="-34.842171">
<ele>49.730000</ele>
<time>2018-10-27T08:58:27Z</time>
<speed>0.00</speed>
</trkpt>
<trkpt lat="-7.156175" lon="-34.842350">
<ele>35.320000</ele>
<time>2018-10-27T09:03:38Z</time>
<speed>0.00</speed>
</trkpt>
<trkpt lat="-7.156036" lon="-34.842197">
<ele>40.860001</ele>
<time>2018-10-27T09:08:43Z</time>
<speed>0.00</speed>
</trkpt>
<trkpt lat="-7.155980" lon="-34.842449">
<ele>52.049999</ele>
<time>2018-10-27T09:13:48Z</time>
<speed>0.00</speed>
</trkpt>
<trkpt lat="-7.156059" lon="-34.842136">
<ele>-19.600000</ele>
<time>2018-10-27T09:18:59Z</time>
<speed>0.21</speed>
</trkpt>
<trkpt lat="-7.155903" lon="-34.842312">
<ele>43.759998</ele>
<time>2018-10-27T09:24:12Z</time>
<speed>0.15</speed>
</trkpt>
<trkpt lat="-7.156089" lon="-34.841991">
<ele>84.059998</ele>
<time>2018-10-27T09:29:18Z</time>
<speed>0.00</speed>
</trkpt>
<trkpt lat="-7.155837" lon="-34.842434">
<ele>-51.509998</ele>
<time>2018-10-27T09:34:40Z</time>
<speed>0.15</speed>
</trkpt>
<trkpt lat="-7.156079" lon="-34.842121">
<ele>74.979996</ele>
<time>2018-10-27T09:39:50Z</time>
<speed>0.28</speed>
</trkpt>
<trkpt lat="-7.156300" lon="-34.841934">
<ele>151.649994</ele>
<time>2018-10-27T09:45:02Z</time>
<speed>0.41</speed>
</trkpt>
<trkpt lat="-7.156053" lon="-34.842293">
<ele>58.239998</ele>
<time>2018-10-27T09:50:08Z</time>
<speed>0.00</speed>
</trkpt>
<trkpt lat="-7.155835" lon="-34.842281">
<ele>24.830000</ele>
<time>2018-10-27T09:55:15Z</time>
<speed>0.00</speed>
</trkpt>
<trkpt lat="-7.156057" lon="-34.842075">
<ele>80.529999</ele>
<time>2018-10-27T10:00:23Z</time>
<speed>0.00</speed>
</trkpt>
<trkpt lat="-7.155993" lon="-34.842224">
<ele>97.129997</ele>
<time>2018-10-27T10:05:43Z</time>
<speed>0.32</speed>
</trkpt>
<trkpt lat="-7.156030" lon="-34.842487">
<ele>30.240000</ele>
<time>2018-10-27T10:10:48Z</time>
<speed>0.00</speed>
</trkpt>
<trkpt lat="-7.156026" lon="-34.842274">
<ele>23.039999</ele>
<time>2018-10-27T10:15:54Z</time>
<speed>0.00</speed>
</trkpt>
<trkpt lat="-7.156015" lon="-34.842186">
<ele>37.759998</ele>
<time>2018-10-27T10:21:00Z</time>
<speed>0.06</speed>
</trkpt>
<trkpt lat="-7.155953" lon="-34.842155">
<ele>51.029999</ele>
<time>2018-10-27T10:26:05Z</time>
<speed>0.00</speed>
</trkpt>
<trkpt lat="-7.155941" lon="-34.842171">
<ele>52.259998</ele>
<time>2018-10-27T10:31:11Z</time>
<speed>0.12</speed>
</trkpt>
<trkpt lat="-7.155975" lon="-34.842079">
<ele>74.949997</ele>
<time>2018-10-27T10:36:16Z</time>
<speed>0.30</speed>
</trkpt>
<trkpt lat="-7.156060" lon="-34.842224">
<ele>25.740000</ele>
<time>2018-10-27T10:41:22Z</time>
<speed>0.11</speed>
</trkpt>
<trkpt lat="-7.155937" lon="-34.842247">
<ele>54.419998</ele>
<time>2018-10-27T10:46:30Z</time>
<speed>1.10</speed>
</trkpt>
<trkpt lat="-7.155946" lon="-34.842094">
<ele>66.779999</ele>
<time>2018-10-27T10:51:37Z</time>
<speed>0.00</speed>
</trkpt>
<trkpt lat="-7.155968" lon="-34.842010">
<ele>58.340000</ele>
<time>2018-10-27T10:57:00Z</time>
<speed>0.07</speed>
</trkpt>
<trkpt lat="-7.156006" lon="-34.842251">
<ele>79.360001</ele>
<time>2018-10-27T11:02:13Z</time>
<speed>0.00</speed>
</trkpt>
<trkpt lat="-7.155926" lon="-34.842064">
<ele>98.639999</ele>
<time>2018-10-27T11:07:18Z</time>
<speed>0.00</speed>
</trkpt>
<trkpt lat="-7.156014" lon="-34.842110">
<ele>39.040001</ele>
<time>2018-10-27T11:12:22Z</time>
<speed>0.00</speed>
</trkpt>
<trkpt lat="-7.155914" lon="-34.842178">
<ele>51.399998</ele>
<time>2018-10-27T11:17:26Z</time>
<speed>0.00</speed>
</trkpt>
<trkpt lat="-7.156020" lon="-34.842129">
<ele>35.389999</ele>
<time>2018-10-27T11:22:29Z</time>
<speed>0.19</speed>
</trkpt>
<trkpt lat="-7.155974" lon="-34.842163">
<ele>55.689999</ele>
<time>2018-10-27T11:27:33Z</time>
<speed>0.00</speed>
</trkpt>
<trkpt lat="-7.156009" lon="-34.842201">
<ele>31.090000</ele>
<time>2018-10-27T11:32:37Z</time>
<speed>0.00</speed>
</trkpt>
<trkpt lat="-7.155951" lon="-34.842186">
<ele>93.379997</ele>
<time>2018-10-27T11:37:41Z</time>
<speed>0.00</speed>
</trkpt>
<trkpt lat="-7.156096" lon="-34.842514">
<ele>10.540000</ele>
<time>2018-10-27T11:42:46Z</time>
<speed>0.00</speed>
</trkpt>
<trkpt lat="-7.155985" lon="-34.842323">
<ele>9.200000</ele>
<time>2018-10-27T11:47:50Z</time>
<speed>0.00</speed>
</trkpt>
<trkpt lat="-7.155956" lon="-34.841976">
<ele>78.570000</ele>
<time>2018-10-27T11:52:55Z</time>
<speed>0.00</speed>
</trkpt>
<trkpt lat="-7.155982" lon="-34.842255">
<ele>17.570000</ele>
<time>2018-10-27T11:58:01Z</time>
<speed>0.00</speed>
</trkpt>
<trkpt lat="-7.156025" lon="-34.842323">
<ele>22.359999</ele>
<time>2018-10-27T12:03:18Z</time>
<speed>0.00</speed>
</trkpt>
<trkpt lat="-7.155827" lon="-34.842342">
<ele>-27.039999</ele>
<time>2018-10-27T12:08:41Z</time>
<speed>0.00</speed>
</trkpt>
<trkpt lat="-7.156079" lon="-34.842365">
<ele>-13.299999</ele>
<time>2018-10-27T12:14:21Z</time>
<speed>0.15</speed>
</trkpt>
<trkpt lat="-7.155944" lon="-34.842133">
<ele>54.759998</ele>
<time>2018-10-27T12:20:00Z</time>
<speed>0.29</speed>
</trkpt>
<trkpt lat="-7.155989" lon="-34.842106">
<ele>46.919998</ele>
<time>2018-10-27T12:27:08Z</time>
<speed>0.00</speed>
</trkpt>
<trkpt lat="-7.155967" lon="-34.842117">
<ele>35.480000</ele>
<time>2018-10-27T12:32:20Z</time>
<speed>0.30</speed>
</trkpt>
<trkpt lat="-7.155978" lon="-34.842175">
<ele>38.899998</ele>
<time>2018-10-27T12:37:31Z</time>
<speed>0.06</speed>
</trkpt>
<trkpt lat="-7.155938" lon="-34.842152">
<ele>42.149998</ele>
<time>2018-10-27T12:42:42Z</time>
<speed>0.00</speed>
</trkpt>
<trkpt lat="-7.155970" lon="-34.842136">
<ele>39.930000</ele>
<time>2018-10-27T12:47:53Z</time>
<speed>0.00</speed>
</trkpt>
<trkpt lat="-7.155987" lon="-34.842163">
<ele>44.029999</ele>
<time>2018-10-27T12:53:04Z</time>
<speed>0.26</speed>
</trkpt>
<trkpt lat="-7.156005" lon="-34.842171">
<ele>41.489998</ele>
<time>2018-10-27T12:58:15Z</time>
<speed>0.04</speed>
</trkpt>
<trkpt lat="-7.155968" lon="-34.842030">
<ele>76.570000</ele>
<time>2018-10-27T13:03:26Z</time>
<speed>0.00</speed>
</trkpt>
<trkpt lat="-7.156060" lon="-34.842072">
<ele>36.230000</ele>
<time>2018-10-27T13:08:31Z</time>
<speed>0.00</speed>
</trkpt>
<trkpt lat="-7.155981" lon="-34.842178">
<ele>29.859999</ele>
<time>2018-10-27T13:13:36Z</time>
<speed>0.00</speed>
</trkpt>
<trkpt lat="-7.155884" lon="-34.842182">
<ele>124.149994</ele>
<time>2018-10-27T13:18:41Z</time>
<speed>0.00</speed>
</trkpt>
<trkpt lat="-7.156068" lon="-34.842216">
<ele>35.279999</ele>
<time>2018-10-27T13:23:45Z</time>
<speed>0.00</speed>
</trkpt>
<trkpt lat="-7.156001" lon="-34.842167">
<ele>30.330000</ele>
<time>2018-10-27T13:28:49Z</time>
<speed>0.00</speed>
</trkpt>
<trkpt lat="-7.156034" lon="-34.842033">
<ele>50.680000</ele>
<time>2018-10-27T13:33:53Z</time>
<speed>0.00</speed>
</trkpt>
<trkpt lat="-7.155857" lon="-34.842152">
<ele>48.879997</ele>
<time>2018-10-27T13:38:55Z</time>
<speed>0.23</speed>
</trkpt>
<trkpt lat="-7.155910" lon="-34.842106">
<ele>52.559998</ele>
<time>2018-10-27T13:44:01Z</time>
<speed>0.00</speed>
</trkpt>
<trkpt lat="-7.155941" lon="-34.842220">
<ele>51.399998</ele>
<time>2018-10-27T13:49:07Z</time>
<speed>0.00</speed>
</trkpt>
<trkpt lat="-7.155897" lon="-34.842152">
<ele>72.189995</ele>
<time>2018-10-27T13:54:12Z</time>
<speed>0.00</speed>
</trkpt>
<trkpt lat="-7.155950" lon="-34.842167">
<ele>57.009998</ele>
<time>2018-10-27T13:59:17Z</time>
<speed>0.00</speed>
</trkpt>
<trkpt lat="-7.155874" lon="-34.842247">
<ele>78.680000</ele>
<time>2018-10-27T14:04:29Z</time>
<speed>0.00</speed>
</trkpt>
<trkpt lat="-7.155978" lon="-34.842274">
<ele>61.369999</ele>
<time>2018-10-27T14:09:33Z</time>
<speed>0.06</speed>
</trkpt>
<trkpt lat="-7.156147" lon="-34.842140">
<ele>28.539999</ele>
<time>2018-10-27T14:14:39Z</time>
<speed>0.00</speed>
</trkpt>
<trkpt lat="-7.156031" lon="-34.842182">
<ele>56.049999</ele>
<time>2018-10-27T14:19:44Z</time>
<speed>0.00</speed>
</trkpt>
<trkpt lat="-7.155784" lon="-34.842171">
<ele>85.989998</ele>
<time>2018-10-27T14:24:55Z</time>
<speed>0.31</speed>
</trkpt>
<trkpt lat="-7.155976" lon="-34.842125">
<ele>50.739998</ele>
<time>2018-10-27T14:30:13Z</time>
<speed>0.05</speed>
</trkpt>
<trkpt lat="-7.155996" lon="-34.842155">
<ele>51.809998</ele>
<time>2018-10-27T14:35:19Z</time>
<speed>0.28</speed>
</trkpt>
<trkpt lat="-7.156054" lon="-34.842300">
<ele>75.879997</ele>
<time>2018-10-27T14:40:25Z</time>
<speed>0.19</speed>
</trkpt>
<trkpt lat="-7.156153" lon="-34.842236">
<ele>97.079994</ele>
<time>2018-10-27T14:45:43Z</time>
<speed>0.69</speed>
</trkpt>
<trkpt lat="-7.156084" lon="-34.842495">
<ele>79.580002</ele>
<time>2018-10-27T14:51:01Z</time>
<speed>0.27</speed>
</trkpt>
<trkpt lat="-7.156115" lon="-34.842293">
<ele>42.899998</ele>
<time>2018-10-27T14:56:07Z</time>
<speed>0.08</speed>
</trkpt>
<trkpt lat="-7.156081" lon="-34.842220">
<ele>34.880001</ele>
<time>2018-10-27T15:01:17Z</time>
<speed>0.11</speed>
</trkpt>
<trkpt lat="-7.156126" lon="-34.842346">
<ele>63.549999</ele>
<time>2018-10-27T15:06:22Z</time>
<speed>0.10</speed>
</trkpt>
<trkpt lat="-7.156041" lon="-34.842270">
<ele>27.480000</ele>
<time>2018-10-27T15:11:27Z</time>
<speed>0.24</speed>
</trkpt>
<trkpt lat="-7.155994" lon="-34.842102">
<ele>37.660000</ele>
<time>2018-10-27T15:16:43Z</time>
<speed>0.28</speed>
</trkpt>
<trkpt lat="-7.156028" lon="-34.842354">
<ele>63.039997</ele>
<time>2018-10-27T15:22:01Z</time>
<speed>0.22</speed>
</trkpt>
<trkpt lat="-7.156061" lon="-34.842327">
<ele>49.309998</ele>
<time>2018-10-27T15:27:20Z</time>
<speed>0.09</speed>
</trkpt>
<trkpt lat="-7.156057" lon="-34.842358">
<ele>34.579998</ele>
<time>2018-10-27T15:32:30Z</time>
<speed>0.35</speed>
</trkpt>
<trkpt lat="-7.155976" lon="-34.842239">
<ele>64.669998</ele>
<time>2018-10-27T15:37:48Z</time>
<speed>0.12</speed>
</trkpt>
<trkpt lat="-7.155972" lon="-34.842129">
<ele>14.400000</ele>
<time>2018-10-27T15:43:08Z</time>
<speed>0.20</speed>
</trkpt>
<trkpt lat="-7.156024" lon="-34.842278">
<ele>35.139999</ele>
<time>2018-10-27T15:48:30Z</time>
<speed>0.13</speed>
</trkpt>
<trkpt lat="-7.155996" lon="-34.842075">
<ele>18.420000</ele>
<time>2018-10-27T15:54:15Z</time>
<speed>0.00</speed>
</trkpt>
<trkpt lat="-7.155998" lon="-34.842243">
<ele>52.439999</ele>
<time>2018-10-27T15:59:21Z</time>
<speed>0.00</speed>
</trkpt>
<trkpt lat="-7.156034" lon="-34.842262">
<ele>45.480000</ele>
<time>2018-10-27T16:04:30Z</time>
<speed>0.00</speed>
</trkpt>
<trkpt lat="-7.156038" lon="-34.842163">
<ele>51.430000</ele>
<time>2018-10-27T16:09:36Z</time>
<speed>0.00</speed>
</trkpt>
<trkpt lat="-7.155950" lon="-34.841995">
<ele>22.109999</ele>
<time>2018-10-27T16:14:43Z</time>
<speed>0.00</speed>
</trkpt>
<trkpt lat="-7.155848" lon="-34.841816">
<ele>27.379999</ele>
<time>2018-10-27T16:19:49Z</time>
<speed>0.00</speed>
</trkpt>
<trkpt lat="-7.156041" lon="-34.842201">
<ele>13.170000</ele>
<time>2018-10-27T16:24:55Z</time>
<speed>0.00</speed>
</trkpt>
<trkpt lat="-7.155926" lon="-34.841908">
<ele>20.189999</ele>
<time>2018-10-27T16:30:03Z</time>
<speed>0.00</speed>
</trkpt>
<trkpt lat="-7.155952" lon="-34.842083">
<ele>89.790001</ele>
<time>2018-10-27T16:35:10Z</time>
<speed>0.39</speed>
</trkpt>
<trkpt lat="-7.156044" lon="-34.842228">
<ele>57.660000</ele>
<time>2018-10-27T16:40:17Z</time>
<speed>0.00</speed>
</trkpt>
<trkpt lat="-7.155962" lon="-34.842098">
<ele>65.449997</ele>
<time>2018-10-27T16:45:23Z</time>
<speed>0.00</speed>
</trkpt>
<trkpt lat="-7.156064" lon="-34.842251">
<ele>9.969999</ele>
<time>2018-10-27T16:50:29Z</time>
<speed>0.00</speed>
</trkpt>
<trkpt lat="-7.155961" lon="-34.842094">
<ele>35.149998</ele>
<time>2018-10-27T16:55:35Z</time>
<speed>0.00</speed>
</trkpt>
<trkpt lat="-7.155907" lon="-34.842045">
<ele>22.049999</ele>
<time>2018-10-27T17:00:56Z</time>
<speed>0.18</speed>
</trkpt>
<trkpt lat="-7.155981" lon="-34.842285">
<ele>33.299999</ele>
<time>2018-10-27T17:06:03Z</time>
<speed>0.21</speed>
</trkpt>
<trkpt lat="-7.155921" lon="-34.842239">
<ele>46.450001</ele>
<time>2018-10-27T17:11:13Z</time>
<speed>0.27</speed>
</trkpt>
<trkpt lat="-7.155953" lon="-34.842106">
<ele>-3.830000</ele>
<time>2018-10-27T17:16:21Z</time>
<speed>0.12</speed>
</trkpt>
<trkpt lat="-7.155976" lon="-34.842159">
<ele>59.949997</ele>
<time>2018-10-27T17:21:27Z</time>
<speed>0.26</speed>
</trkpt>
<trkpt lat="-7.155998" lon="-34.842190">
<ele>41.700001</ele>
<time>2018-10-27T17:26:33Z</time>
<speed>0.26</speed>
</trkpt>
<trkpt lat="-7.155942" lon="-34.842224">
<ele>41.379997</ele>
<time>2018-10-27T17:31:52Z</time>
<speed>0.11</speed>
</trkpt>
<trkpt lat="-7.156010" lon="-34.842224">
<ele>55.119999</ele>
<time>2018-10-27T17:36:57Z</time>
<speed>0.21</speed>
</trkpt>
<trkpt lat="-7.155900" lon="-34.842197">
<ele>57.259998</ele>
<time>2018-10-27T17:42:03Z</time>
<speed>0.49</speed>
</trkpt>
<trkpt lat="-7.156026" lon="-34.842182">
<ele>73.729996</ele>
<time>2018-10-27T17:47:09Z</time>
<speed>0.29</speed>
</trkpt>
<trkpt lat="-7.156072" lon="-34.842293">
<ele>85.519997</ele>
<time>2018-10-27T17:52:18Z</time>
<speed>0.40</speed>
</trkpt>
<trkpt lat="-7.155984" lon="-34.842159">
<ele>55.189999</ele>
<time>2018-10-27T17:57:24Z</time>
<speed>0.17</speed>
</trkpt>
<trkpt lat="-7.156099" lon="-34.841835">
<ele>108.939995</ele>
<time>2018-10-27T18:03:02Z</time>
<speed>0.13</speed>
</trkpt>
<trkpt lat="-7.156220" lon="-34.842079">
<ele>102.729996</ele>
<time>2018-10-27T18:08:12Z</time>
<speed>0.00</speed>
</trkpt>
<trkpt lat="-7.156033" lon="-34.841820">
<ele>87.470001</ele>
<time>2018-10-27T18:13:20Z</time>
<speed>0.00</speed>
</trkpt>
<trkpt lat="-7.156003" lon="-34.842140">
<ele>16.600000</ele>
<time>2018-10-27T18:18:30Z</time>
<speed>0.00</speed>
</trkpt>
<trkpt lat="-7.156098" lon="-34.842056">
<ele>95.070000</ele>
<time>2018-10-27T18:23:36Z</time>
<speed>0.00</speed>
</trkpt>
<trkpt lat="-7.156223" lon="-34.842026">
<ele>130.300003</ele>
<time>2018-10-27T18:28:43Z</time>
<speed>0.00</speed>
</trkpt>
<trkpt lat="-7.156061" lon="-34.842178">
<ele>28.920000</ele>
<time>2018-10-27T18:33:50Z</time>
<speed>0.00</speed>
</trkpt>
<trkpt lat="-7.156016" lon="-34.842030">
<ele>67.110001</ele>
<time>2018-10-27T18:39:08Z</time>
<speed>0.23</speed>
</trkpt>
<trkpt lat="-7.156027" lon="-34.842125">
<ele>73.040001</ele>
<time>2018-10-27T18:44:22Z</time>
<speed>0.00</speed>
</trkpt>
<trkpt lat="-7.156045" lon="-34.842129">
<ele>51.129997</ele>
<time>2018-10-27T18:49:29Z</time>
<speed>0.00</speed>
</trkpt>
<trkpt lat="-7.156128" lon="-34.842087">
<ele>51.299999</ele>
<time>2018-10-27T18:54:37Z</time>
<speed>0.19</speed>
</trkpt>
<trkpt lat="-7.156107" lon="-34.842213">
<ele>51.320000</ele>
<time>2018-10-27T19:00:00Z</time>
<speed>0.36</speed>
</trkpt>
<trkpt lat="-7.156136" lon="-34.842266">
<ele>55.809998</ele>
<time>2018-10-27T19:05:10Z</time>
<speed>0.00</speed>
</trkpt>
<trkpt lat="-7.156062" lon="-34.842205">
<ele>97.400002</ele>
<time>2018-10-27T19:10:18Z</time>
<speed>0.00</speed>
</trkpt>
<trkpt lat="-7.156133" lon="-34.842339">
<ele>108.220001</ele>
<time>2018-10-27T19:15:27Z</time>
<speed>0.00</speed>
</trkpt>
<trkpt lat="-7.156034" lon="-34.842213">
<ele>61.079998</ele>
<time>2018-10-27T19:20:35Z</time>
<speed>0.00</speed>
</trkpt>
<trkpt lat="-7.156097" lon="-34.842213">
<ele>57.930000</ele>
<time>2018-10-27T19:25:42Z</time>
<speed>1.71</speed>
</trkpt>
<trkpt lat="-7.156222" lon="-34.842533">
<ele>15.420000</ele>
<time>2018-10-27T19:30:48Z</time>
<speed>0.09</speed>
</trkpt>
<trkpt lat="-7.156128" lon="-34.842350">
<ele>49.029999</ele>
<time>2018-10-27T19:35:54Z</time>
<speed>1.91</speed>
</trkpt>
<trkpt lat="-7.156096" lon="-34.842297">
<ele>48.509998</ele>
<time>2018-10-27T19:41:01Z</time>
<speed>0.00</speed>
</trkpt>
<trkpt lat="-7.156097" lon="-34.842239">
<ele>55.070000</ele>
<time>2018-10-27T19:46:10Z</time>
<speed>0.00</speed>
</trkpt>
<trkpt lat="-7.156117" lon="-34.842308">
<ele>48.879997</ele>
<time>2018-10-27T19:51:17Z</time>
<speed>0.00</speed>
</trkpt>
<trkpt lat="-7.156105" lon="-34.842258">
<ele>75.129997</ele>
<time>2018-10-27T19:56:27Z</time>
<speed>0.00</speed>
</trkpt>
<trkpt lat="-7.156135" lon="-34.842289">
<ele>59.930000</ele>
<time>2018-10-27T20:01:39Z</time>
<speed>0.00</speed>
</trkpt>
<trkpt lat="-7.156065" lon="-34.842155">
<ele>49.489998</ele>
<time>2018-10-27T20:06:45Z</time>
<speed>0.00</speed>
</trkpt>
<trkpt lat="-7.156044" lon="-34.842110">
<ele>50.009998</ele>
<time>2018-10-27T20:12:01Z</time>
<speed>0.18</speed>
</trkpt>
<trkpt lat="-7.156007" lon="-34.842068">
<ele>14.670000</ele>
<time>2018-10-27T20:17:08Z</time>
<speed>0.00</speed>
</trkpt>
<trkpt lat="-7.156065" lon="-34.842121">
<ele>23.510000</ele>
<time>2018-10-27T20:22:15Z</time>
<speed>0.00</speed>
</trkpt>
<trkpt lat="-7.156085" lon="-34.842258">
<ele>50.209999</ele>
<time>2018-10-27T20:27:21Z</time>
<speed>0.00</speed>
</trkpt>
<trkpt lat="-7.156090" lon="-34.842201">
<ele>35.410000</ele>
<time>2018-10-27T20:32:28Z</time>
<speed>0.00</speed>
</trkpt>
<trkpt lat="-7.156051" lon="-34.842331">
<ele>63.669998</ele>
<time>2018-10-27T20:37:52Z</time>
<speed>0.42</speed>
</trkpt>
<trkpt lat="-7.156061" lon="-34.842262">
<ele>51.789997</ele>
<time>2018-10-27T20:43:21Z</time>
<speed>0.24</speed>
</trkpt>
<trkpt lat="-7.156067" lon="-34.842281">
<ele>54.629997</ele>
<time>2018-10-27T20:49:11Z</time>
<speed>0.19</speed>
</trkpt>
<trkpt lat="-7.156109" lon="-34.842255">
<ele>57.309998</ele>
<time>2018-10-27T20:56:09Z</time>
<speed>0.13</speed>
</trkpt>
<trkpt lat="-7.156050" lon="-34.842194">
<ele>50.439999</ele>
<time>2018-10-27T21:04:29Z</time>
<speed>0.00</speed>
</trkpt>
<trkpt lat="-7.156064" lon="-34.842133">
<ele>49.289997</ele>
<time>2018-10-27T21:09:46Z</time>
<speed>0.16</speed>
</trkpt>
<trkpt lat="-7.156063" lon="-34.842163">
<ele>47.259998</ele>
<time>2018-10-27T21:15:49Z</time>
<speed>0.00</speed>
</trkpt>
<trkpt lat="-7.156100" lon="-34.842171">
<ele>47.910000</ele>
<time>2018-10-27T21:20:55Z</time>
<speed>0.00</speed>
</trkpt>
<trkpt lat="-7.156061" lon="-34.842163">
<ele>56.239998</ele>
<time>2018-10-27T21:26:03Z</time>
<speed>0.00</speed>
</trkpt>
<trkpt lat="-7.156070" lon="-34.842060">
<ele>52.910000</ele>
<time>2018-10-27T21:31:12Z</time>
<speed>0.00</speed>
</trkpt>
<trkpt lat="-7.156034" lon="-34.842213">
<ele>33.040001</ele>
<time>2018-10-27T21:36:19Z</time>
<speed>0.00</speed>
</trkpt>
<trkpt lat="-7.156130" lon="-34.842316">
<ele>25.439999</ele>
<time>2018-10-27T21:41:26Z</time>
<speed>0.00</speed>
</trkpt>
<trkpt lat="-7.156084" lon="-34.842110">
<ele>43.709999</ele>
<time>2018-10-27T21:46:46Z</time>
<speed>0.12</speed>
</trkpt>
<trkpt lat="-7.156110" lon="-34.842323">
<ele>-4.250000</ele>
<time>2018-10-27T21:51:53Z</time>
<speed>0.00</speed>
</trkpt>
<trkpt lat="-7.156056" lon="-34.842243">
<ele>49.079998</ele>
<time>2018-10-27T21:57:11Z</time>
<speed>0.17</speed>
</trkpt>
<trkpt lat="-7.155802" lon="-34.842270">
<ele>3.130000</ele>
<time>2018-10-27T22:02:58Z</time>
<speed>0.00</speed>
</trkpt>
<trkpt lat="-7.156139" lon="-34.842213">
<ele>42.099998</ele>
<time>2018-10-27T22:09:21Z</time>
<speed>0.00</speed>
</trkpt>
<trkpt lat="-7.156010" lon="-34.842270">
<ele>72.409996</ele>
<time>2018-10-27T22:14:28Z</time>
<speed>0.00</speed>
</trkpt>
<trkpt lat="-7.156043" lon="-34.842258">
<ele>58.559998</ele>
<time>2018-10-27T22:19:35Z</time>
<speed>0.00</speed>
</trkpt>
<trkpt lat="-7.155991" lon="-34.842232">
<ele>43.689999</ele>
<time>2018-10-27T22:24:42Z</time>
<speed>0.00</speed>
</trkpt>
<trkpt lat="-7.155999" lon="-34.842228">
<ele>41.139999</ele>
<time>2018-10-27T22:29:49Z</time>
<speed>0.00</speed>
</trkpt>
<trkpt lat="-7.156059" lon="-34.842155">
<ele>53.129997</ele>
<time>2018-10-27T22:34:55Z</time>
<speed>0.00</speed>
</trkpt>
<trkpt lat="-7.156141" lon="-34.842274">
<ele>20.459999</ele>
<time>2018-10-27T22:40:24Z</time>
<speed>0.21</speed>
</trkpt>
<trkpt lat="-7.156076" lon="-34.842247">
<ele>37.889999</ele>
<time>2018-10-27T22:45:31Z</time>
<speed>0.00</speed>
</trkpt>
<trkpt lat="-7.156039" lon="-34.841988">
<ele>60.779999</ele>
<time>2018-10-27T22:50:37Z</time>
<speed>0.00</speed>
</trkpt>
<trkpt lat="-7.156046" lon="-34.842144">
<ele>54.719997</ele>
<time>2018-10-27T22:55:43Z</time>
<speed>0.00</speed>
</trkpt>
</trkseg>
</trk>
<trk>
<name>20181027-203743(1)</name>
<desc>Color:004000ff</desc>
<trkseg>
<trkpt lat="-7.156088" lon="-34.842159">
<ele>31.670000</ele>
<time>2018-10-27T23:16:54Z</time>
<speed>0.00</speed>
</trkpt>
<trkpt lat="-7.156087" lon="-34.842136">
<ele>59.539997</ele>
<time>2018-10-27T23:21:52Z</time>
<speed>0.00</speed>
</trkpt>
<trkpt lat="-7.156111" lon="-34.842155">
<ele>52.919998</ele>
<time>2018-10-27T23:26:47Z</time>
<speed>0.05</speed>
</trkpt>
<trkpt lat="-7.156070" lon="-34.842167">
<ele>40.770000</ele>
<time>2018-10-27T23:31:41Z</time>
<speed>0.00</speed>
</trkpt>
</trkseg>
</trk>
</gpx>
