# Supplementary material for: Critical areas for sea turtles in Northeast Brazil: a participatory approach for a data-poor context
Source: PeerJ. 2024 Mar 25;12:e17109. doi: 10.7717/peerj.17109 (PMC10977088; doi:10.7717/peerj.17109)
Supplement: Supplemental Information 5 [file peerj-12-17109-s005.zip › Route files/CA3_2710.gpx]

<?xml version="1.0" encoding="UTF-8" standalone="yes" ?>
<gpx creator="Mobile Action http://www.mobileaction.com/1.1" version="1.0" xmlns="http://www.topografix.com/GPX/1/0" xmlns:xsi="http://www.w3.org/2001/XMLSchema-instance" xsi:schemaLocation="http://www.topografix.com/GPX/1/0 http://www.topografix.com/GPX/1/0/gpx.xsd">
<wpt lat="-6.965433" lon="-34.833050">
<ele>17.680000</ele>
<time>2018-09-23T12:43:30Z</time>
<name></name>
<desc></desc>
<sym>Waypoint</sym>
</wpt>
<wpt lat="-6.965469" lon="-34.833038">
<ele>8.540000</ele>
<time>2018-09-23T12:44:44Z</time>
<name></name>
<desc></desc>
<sym>Waypoint</sym>
</wpt>
<wpt lat="-6.965415" lon="-34.833160">
<ele>15.880000</ele>
<time>2018-09-23T12:44:57Z</time>
<name></name>
<desc></desc>
<sym>Waypoint</sym>
</wpt>
<wpt lat="-6.965413" lon="-34.833027">
<ele>30.670000</ele>
<time>2018-09-23T12:45:10Z</time>
<name></name>
<desc></desc>
<sym>Waypoint</sym>
</wpt>
<wpt lat="-6.965416" lon="-34.833042">
<ele>18.080000</ele>
<time>2018-09-23T12:45:18Z</time>
<name></name>
<desc></desc>
<sym>Waypoint</sym>
</wpt>
<wpt lat="-6.965549" lon="-34.833130">
<ele>8.880000</ele>
<time>2018-10-03T16:47:58Z</time>
<name></name>
<desc></desc>
<sym>Waypoint</sym>
</wpt>
<trk>
<name>20181027-192017(1)</name>
<desc>Color:004000ff</desc>
<trkseg>
<trkpt lat="-7.178744" lon="-34.891491">
<ele>39.829998</ele>
<time>2018-09-16T01:05:56Z</time>
<speed>0.24</speed>
</trkpt>
<trkpt lat="-7.178741" lon="-34.891491">
<ele>38.139999</ele>
<time>2018-09-16T01:06:01Z</time>
<speed>0.00</speed>
</trkpt>
<trkpt lat="-7.178741" lon="-34.891491">
<ele>38.139999</ele>
<time>2018-09-16T01:06:06Z</time>
<speed>0.00</speed>
</trkpt>
<trkpt lat="-7.178741" lon="-34.891491">
<ele>38.139999</ele>
<time>2018-09-16T01:06:11Z</time>
<speed>0.00</speed>
</trkpt>
<trkpt lat="-7.178741" lon="-34.891491">
<ele>38.139999</ele>
<time>2018-09-16T01:06:16Z</time>
<speed>0.00</speed>
</trkpt>
<trkpt lat="-7.178741" lon="-34.891491">
<ele>38.139999</ele>
<time>2018-09-16T01:06:21Z</time>
<speed>0.00</speed>
</trkpt>
<trkpt lat="-7.178741" lon="-34.891491">
<ele>38.139999</ele>
<time>2018-09-16T01:06:25Z</time>
<speed>0.00</speed>
</trkpt>
<trkpt lat="-7.178741" lon="-34.891491">
<ele>38.139999</ele>
<time>2018-09-16T01:06:31Z</time>
<speed>0.00</speed>
</trkpt>
<trkpt lat="-7.178741" lon="-34.891491">
<ele>38.139999</ele>
<time>2018-09-16T01:06:36Z</time>
<speed>0.00</speed>
</trkpt>
<trkpt lat="-7.178741" lon="-34.891491">
<ele>38.139999</ele>
<time>2018-09-16T01:06:41Z</time>
<speed>0.00</speed>
</trkpt>
<trkpt lat="-7.178741" lon="-34.891491">
<ele>38.139999</ele>
<time>2018-09-16T01:06:46Z</time>
<speed>0.00</speed>
</trkpt>
<trkpt lat="-7.178741" lon="-34.891491">
<ele>38.139999</ele>
<time>2018-09-16T01:06:51Z</time>
<speed>0.00</speed>
</trkpt>
<trkpt lat="-7.178741" lon="-34.891491">
<ele>38.139999</ele>
<time>2018-09-16T01:06:56Z</time>
<speed>0.00</speed>
</trkpt>
<trkpt lat="-7.178745" lon="-34.891563">
<ele>46.689999</ele>
<time>2018-09-16T01:09:01Z</time>
<speed>0.26</speed>
</trkpt>
<trkpt lat="-7.178733" lon="-34.891544">
<ele>39.579998</ele>
<time>2018-09-16T01:09:06Z</time>
<speed>0.00</speed>
</trkpt>
<trkpt lat="-7.178733" lon="-34.891544">
<ele>39.579998</ele>
<time>2018-09-16T01:09:11Z</time>
<speed>0.00</speed>
</trkpt>
</trkseg>
</trk>
<trk>
<name>20181027-192017(2)</name>
<desc>Color:004000ff</desc>
<trkseg>
<trkpt lat="-7.178766" lon="-34.891510">
<ele>47.369999</ele>
<time>2018-09-16T09:53:01Z</time>
<speed>0.00</speed>
</trkpt>
<trkpt lat="-7.178819" lon="-34.891586">
<ele>39.779999</ele>
<time>2018-09-16T09:58:14Z</time>
<speed>0.00</speed>
</trkpt>
<trkpt lat="-7.178769" lon="-34.891609">
<ele>44.719997</ele>
<time>2018-09-16T10:03:31Z</time>
<speed>0.00</speed>
</trkpt>
<trkpt lat="-7.178715" lon="-34.891525">
<ele>48.879997</ele>
<time>2018-09-16T10:08:42Z</time>
<speed>0.02</speed>
</trkpt>
<trkpt lat="-7.178730" lon="-34.891560">
<ele>63.149998</ele>
<time>2018-09-16T10:13:55Z</time>
<speed>0.00</speed>
</trkpt>
<trkpt lat="-7.178704" lon="-34.891495">
<ele>41.759998</ele>
<time>2018-09-16T10:19:10Z</time>
<speed>0.06</speed>
</trkpt>
<trkpt lat="-7.178741" lon="-34.891644">
<ele>42.939999</ele>
<time>2018-09-16T10:24:20Z</time>
<speed>0.11</speed>
</trkpt>
<trkpt lat="-7.178792" lon="-34.891636">
<ele>30.510000</ele>
<time>2018-09-16T10:29:30Z</time>
<speed>0.18</speed>
</trkpt>
<trkpt lat="-7.178759" lon="-34.891537">
<ele>52.799999</ele>
<time>2018-09-16T10:34:41Z</time>
<speed>0.00</speed>
</trkpt>
<trkpt lat="-7.178773" lon="-34.891518">
<ele>39.950001</ele>
<time>2018-09-16T10:39:52Z</time>
<speed>0.00</speed>
</trkpt>
<trkpt lat="-7.178814" lon="-34.891556">
<ele>43.660000</ele>
<time>2018-09-16T10:45:02Z</time>
<speed>0.00</speed>
</trkpt>
<trkpt lat="-7.169476" lon="-34.875042">
<ele>56.139999</ele>
<time>2018-09-16T10:50:10Z</time>
<speed>17.29</speed>
</trkpt>
<trkpt lat="-7.130100" lon="-34.851074">
<ele>10.760000</ele>
<time>2018-09-16T10:55:18Z</time>
<speed>21.86</speed>
</trkpt>
<trkpt lat="-7.069866" lon="-34.849846">
<ele>7.150000</ele>
<time>2018-09-16T11:00:28Z</time>
<speed>16.18</speed>
</trkpt>
<trkpt lat="-7.008877" lon="-34.830750">
<ele>5.220000</ele>
<time>2018-09-16T11:05:37Z</time>
<speed>12.34</speed>
</trkpt>
<trkpt lat="-6.968648" lon="-34.830029">
<ele>5.550000</ele>
<time>2018-09-16T11:10:46Z</time>
<speed>10.37</speed>
</trkpt>
<trkpt lat="-6.965094" lon="-34.833015">
<ele>-0.190000</ele>
<time>2018-09-16T11:15:54Z</time>
<speed>0.05</speed>
</trkpt>
<trkpt lat="-6.965091" lon="-34.833023">
<ele>6.240000</ele>
<time>2018-09-16T11:21:03Z</time>
<speed>0.00</speed>
</trkpt>
<trkpt lat="-6.965078" lon="-34.832962">
<ele>8.389999</ele>
<time>2018-09-16T11:26:12Z</time>
<speed>0.00</speed>
</trkpt>
<trkpt lat="-6.965082" lon="-34.833015">
<ele>11.200000</ele>
<time>2018-09-16T11:31:22Z</time>
<speed>0.00</speed>
</trkpt>
<trkpt lat="-6.965296" lon="-34.833073">
<ele>9.730000</ele>
<time>2018-09-16T11:36:32Z</time>
<speed>0.00</speed>
</trkpt>
<trkpt lat="-6.965425" lon="-34.833057">
<ele>11.750000</ele>
<time>2018-09-16T11:41:43Z</time>
<speed>0.00</speed>
</trkpt>
<trkpt lat="-6.965467" lon="-34.833065">
<ele>7.110000</ele>
<time>2018-09-16T11:46:54Z</time>
<speed>0.00</speed>
</trkpt>
<trkpt lat="-6.965436" lon="-34.833096">
<ele>10.410000</ele>
<time>2018-09-16T11:52:05Z</time>
<speed>0.00</speed>
</trkpt>
<trkpt lat="-6.965434" lon="-34.832985">
<ele>13.020000</ele>
<time>2018-09-16T11:57:16Z</time>
<speed>0.00</speed>
</trkpt>
<trkpt lat="-6.965436" lon="-34.833000">
<ele>7.150000</ele>
<time>2018-09-16T12:03:03Z</time>
<speed>0.04</speed>
</trkpt>
<trkpt lat="-6.965423" lon="-34.833031">
<ele>10.610000</ele>
<time>2018-09-16T12:08:14Z</time>
<speed>0.00</speed>
</trkpt>
<trkpt lat="-6.965416" lon="-34.833061">
<ele>15.469999</ele>
<time>2018-09-16T12:13:25Z</time>
<speed>0.00</speed>
</trkpt>
<trkpt lat="-6.965435" lon="-34.833054">
<ele>12.469999</ele>
<time>2018-09-16T12:18:37Z</time>
<speed>0.00</speed>
</trkpt>
<trkpt lat="-6.965431" lon="-34.833080">
<ele>14.849999</ele>
<time>2018-09-16T12:23:48Z</time>
<speed>0.00</speed>
</trkpt>
<trkpt lat="-6.965403" lon="-34.833076">
<ele>17.469999</ele>
<time>2018-09-16T12:29:00Z</time>
<speed>0.00</speed>
</trkpt>
<trkpt lat="-6.965427" lon="-34.833038">
<ele>18.020000</ele>
<time>2018-09-16T12:34:12Z</time>
<speed>0.00</speed>
</trkpt>
<trkpt lat="-6.965394" lon="-34.833004">
<ele>21.379999</ele>
<time>2018-09-16T12:39:24Z</time>
<speed>0.22</speed>
</trkpt>
<trkpt lat="-6.965438" lon="-34.833061">
<ele>16.680000</ele>
<time>2018-09-16T12:44:35Z</time>
<speed>0.00</speed>
</trkpt>
<trkpt lat="-6.965432" lon="-34.833035">
<ele>12.799999</ele>
<time>2018-09-16T12:49:46Z</time>
<speed>0.00</speed>
</trkpt>
<trkpt lat="-6.965425" lon="-34.833019">
<ele>9.719999</ele>
<time>2018-09-16T12:54:58Z</time>
<speed>0.00</speed>
</trkpt>
<trkpt lat="-6.965423" lon="-34.833023">
<ele>10.500000</ele>
<time>2018-09-16T13:00:11Z</time>
<speed>0.00</speed>
</trkpt>
<trkpt lat="-6.965435" lon="-34.833015">
<ele>11.240000</ele>
<time>2018-09-16T13:05:23Z</time>
<speed>0.00</speed>
</trkpt>
<trkpt lat="-6.965437" lon="-34.833031">
<ele>23.920000</ele>
<time>2018-09-16T13:10:36Z</time>
<speed>0.00</speed>
</trkpt>
<trkpt lat="-6.965450" lon="-34.833050">
<ele>2.350000</ele>
<time>2018-09-16T13:15:48Z</time>
<speed>0.00</speed>
</trkpt>
<trkpt lat="-6.965416" lon="-34.833031">
<ele>7.580000</ele>
<time>2018-09-16T13:21:00Z</time>
<speed>0.00</speed>
</trkpt>
<trkpt lat="-6.965437" lon="-34.833031">
<ele>3.220000</ele>
<time>2018-09-16T13:26:12Z</time>
<speed>0.00</speed>
</trkpt>
<trkpt lat="-6.965439" lon="-34.833042">
<ele>4.150000</ele>
<time>2018-09-16T13:31:24Z</time>
<speed>0.00</speed>
</trkpt>
<trkpt lat="-6.965416" lon="-34.833050">
<ele>10.800000</ele>
<time>2018-09-16T13:36:36Z</time>
<speed>0.00</speed>
</trkpt>
<trkpt lat="-6.965433" lon="-34.833027">
<ele>14.280000</ele>
<time>2018-09-16T13:41:48Z</time>
<speed>0.00</speed>
</trkpt>
<trkpt lat="-6.965433" lon="-34.833023">
<ele>13.570000</ele>
<time>2018-09-16T13:47:00Z</time>
<speed>0.00</speed>
</trkpt>
<trkpt lat="-6.965422" lon="-34.833035">
<ele>1.360000</ele>
<time>2018-09-16T13:52:12Z</time>
<speed>0.00</speed>
</trkpt>
<trkpt lat="-6.965408" lon="-34.833046">
<ele>7.160000</ele>
<time>2018-09-16T13:57:24Z</time>
<speed>0.00</speed>
</trkpt>
<trkpt lat="-6.965402" lon="-34.833092">
<ele>3.940000</ele>
<time>2018-09-16T14:02:40Z</time>
<speed>0.00</speed>
</trkpt>
<trkpt lat="-6.965429" lon="-34.833042">
<ele>10.900000</ele>
<time>2018-09-16T14:07:53Z</time>
<speed>0.00</speed>
</trkpt>
<trkpt lat="-6.965399" lon="-34.833046">
<ele>12.759999</ele>
<time>2018-09-16T14:13:06Z</time>
<speed>0.00</speed>
</trkpt>
<trkpt lat="-6.965419" lon="-34.833027">
<ele>18.039999</ele>
<time>2018-09-16T14:18:20Z</time>
<speed>0.00</speed>
</trkpt>
<trkpt lat="-6.965366" lon="-34.833084">
<ele>10.010000</ele>
<time>2018-09-16T14:23:34Z</time>
<speed>0.00</speed>
</trkpt>
<trkpt lat="-6.965425" lon="-34.833023">
<ele>9.670000</ele>
<time>2018-09-16T14:28:48Z</time>
<speed>0.00</speed>
</trkpt>
<trkpt lat="-6.965377" lon="-34.833057">
<ele>8.420000</ele>
<time>2018-09-16T14:34:03Z</time>
<speed>0.08</speed>
</trkpt>
<trkpt lat="-6.965425" lon="-34.833065">
<ele>14.200000</ele>
<time>2018-09-16T14:39:18Z</time>
<speed>0.21</speed>
</trkpt>
<trkpt lat="-6.965384" lon="-34.833076">
<ele>9.260000</ele>
<time>2018-09-16T14:44:32Z</time>
<speed>0.00</speed>
</trkpt>
<trkpt lat="-6.965395" lon="-34.833054">
<ele>13.770000</ele>
<time>2018-09-16T14:49:47Z</time>
<speed>0.00</speed>
</trkpt>
<trkpt lat="-6.965401" lon="-34.833103">
<ele>14.059999</ele>
<time>2018-09-16T14:55:03Z</time>
<speed>0.00</speed>
</trkpt>
<trkpt lat="-6.965454" lon="-34.833027">
<ele>21.629999</ele>
<time>2018-09-16T15:00:19Z</time>
<speed>0.00</speed>
</trkpt>
<trkpt lat="-6.965388" lon="-34.833038">
<ele>-1.090000</ele>
<time>2018-09-16T15:05:23Z</time>
<speed>0.00</speed>
</trkpt>
<trkpt lat="-6.965345" lon="-34.833092">
<ele>-17.709999</ele>
<time>2018-09-16T15:10:28Z</time>
<speed>0.16</speed>
</trkpt>
<trkpt lat="-6.965412" lon="-34.833038">
<ele>7.400000</ele>
<time>2018-09-16T15:15:38Z</time>
<speed>0.17</speed>
</trkpt>
<trkpt lat="-6.965376" lon="-34.833038">
<ele>15.730000</ele>
<time>2018-09-16T15:20:44Z</time>
<speed>0.00</speed>
</trkpt>
<trkpt lat="-6.965409" lon="-34.833019">
<ele>23.100000</ele>
<time>2018-09-16T15:25:48Z</time>
<speed>0.00</speed>
</trkpt>
<trkpt lat="-6.965413" lon="-34.832985">
<ele>16.330000</ele>
<time>2018-09-16T15:30:53Z</time>
<speed>0.00</speed>
</trkpt>
<trkpt lat="-6.965423" lon="-34.832958">
<ele>27.670000</ele>
<time>2018-09-16T15:35:59Z</time>
<speed>0.00</speed>
</trkpt>
<trkpt lat="-6.965451" lon="-34.833019">
<ele>15.049999</ele>
<time>2018-09-16T15:41:04Z</time>
<speed>0.00</speed>
</trkpt>
<trkpt lat="-6.965402" lon="-34.833122">
<ele>9.230000</ele>
<time>2018-09-16T15:46:12Z</time>
<speed>0.00</speed>
</trkpt>
<trkpt lat="-6.965421" lon="-34.833008">
<ele>25.059999</ele>
<time>2018-09-16T15:51:20Z</time>
<speed>0.00</speed>
</trkpt>
<trkpt lat="-6.965451" lon="-34.833057">
<ele>9.940000</ele>
<time>2018-09-16T15:56:26Z</time>
<speed>0.00</speed>
</trkpt>
<trkpt lat="-6.965406" lon="-34.833061">
<ele>19.740000</ele>
<time>2018-09-16T16:02:03Z</time>
<speed>0.07</speed>
</trkpt>
<trkpt lat="-6.965410" lon="-34.833035">
<ele>5.900000</ele>
<time>2018-09-16T16:07:17Z</time>
<speed>0.00</speed>
</trkpt>
<trkpt lat="-6.965419" lon="-34.833057">
<ele>12.040000</ele>
<time>2018-09-16T16:12:30Z</time>
<speed>0.00</speed>
</trkpt>
<trkpt lat="-6.965398" lon="-34.833042">
<ele>8.270000</ele>
<time>2018-09-16T16:17:42Z</time>
<speed>0.00</speed>
</trkpt>
<trkpt lat="-6.965446" lon="-34.833027">
<ele>1.440000</ele>
<time>2018-09-16T16:22:54Z</time>
<speed>0.00</speed>
</trkpt>
<trkpt lat="-6.965410" lon="-34.833065">
<ele>14.389999</ele>
<time>2018-09-16T16:28:06Z</time>
<speed>0.00</speed>
</trkpt>
<trkpt lat="-6.965458" lon="-34.833042">
<ele>9.450000</ele>
<time>2018-09-16T16:33:18Z</time>
<speed>0.00</speed>
</trkpt>
<trkpt lat="-6.965405" lon="-34.833092">
<ele>5.240000</ele>
<time>2018-09-16T16:38:32Z</time>
<speed>0.20</speed>
</trkpt>
<trkpt lat="-6.965345" lon="-34.832958">
<ele>8.110000</ele>
<time>2018-09-16T16:43:46Z</time>
<speed>0.08</speed>
</trkpt>
<trkpt lat="-6.965406" lon="-34.833015">
<ele>8.050000</ele>
<time>2018-09-16T16:48:59Z</time>
<speed>0.00</speed>
</trkpt>
<trkpt lat="-6.965426" lon="-34.833035">
<ele>3.870000</ele>
<time>2018-09-16T16:54:12Z</time>
<speed>0.00</speed>
</trkpt>
<trkpt lat="-6.965419" lon="-34.833004">
<ele>10.700000</ele>
<time>2018-09-16T16:59:26Z</time>
<speed>0.00</speed>
</trkpt>
<trkpt lat="-6.965409" lon="-34.833019">
<ele>8.000000</ele>
<time>2018-09-16T17:04:40Z</time>
<speed>0.00</speed>
</trkpt>
<trkpt lat="-6.965449" lon="-34.833069">
<ele>-8.750000</ele>
<time>2018-09-16T17:09:54Z</time>
<speed>0.00</speed>
</trkpt>
<trkpt lat="-6.965435" lon="-34.833054">
<ele>15.790000</ele>
<time>2018-09-16T17:15:06Z</time>
<speed>0.00</speed>
</trkpt>
<trkpt lat="-6.965403" lon="-34.833027">
<ele>12.280000</ele>
<time>2018-09-16T17:20:18Z</time>
<speed>0.00</speed>
</trkpt>
<trkpt lat="-6.965419" lon="-34.833015">
<ele>6.370000</ele>
<time>2018-09-16T17:25:30Z</time>
<speed>0.00</speed>
</trkpt>
<trkpt lat="-6.965435" lon="-34.833031">
<ele>17.400000</ele>
<time>2018-09-16T17:30:42Z</time>
<speed>0.00</speed>
</trkpt>
<trkpt lat="-6.965397" lon="-34.833008">
<ele>21.889999</ele>
<time>2018-09-16T17:35:54Z</time>
<speed>0.00</speed>
</trkpt>
<trkpt lat="-6.965443" lon="-34.833038">
<ele>7.810000</ele>
<time>2018-09-16T17:41:05Z</time>
<speed>0.00</speed>
</trkpt>
<trkpt lat="-6.965368" lon="-34.833057">
<ele>15.080000</ele>
<time>2018-09-16T17:46:17Z</time>
<speed>0.00</speed>
</trkpt>
<trkpt lat="-6.965420" lon="-34.833038">
<ele>7.180000</ele>
<time>2018-09-16T17:51:28Z</time>
<speed>0.00</speed>
</trkpt>
<trkpt lat="-6.965403" lon="-34.833019">
<ele>11.030000</ele>
<time>2018-09-16T17:56:39Z</time>
<speed>0.00</speed>
</trkpt>
<trkpt lat="-6.965404" lon="-34.833054">
<ele>22.650000</ele>
<time>2018-09-16T18:01:56Z</time>
<speed>0.00</speed>
</trkpt>
<trkpt lat="-6.965463" lon="-34.833027">
<ele>8.280000</ele>
<time>2018-09-16T18:07:12Z</time>
<speed>0.00</speed>
</trkpt>
<trkpt lat="-6.965416" lon="-34.833035">
<ele>13.049999</ele>
<time>2018-09-16T18:12:27Z</time>
<speed>0.00</speed>
</trkpt>
<trkpt lat="-6.965421" lon="-34.833004">
<ele>5.140000</ele>
<time>2018-09-16T18:17:43Z</time>
<speed>0.00</speed>
</trkpt>
<trkpt lat="-6.965421" lon="-34.833008">
<ele>15.309999</ele>
<time>2018-09-16T18:22:57Z</time>
<speed>0.00</speed>
</trkpt>
<trkpt lat="-6.965438" lon="-34.833012">
<ele>16.959999</ele>
<time>2018-09-16T18:28:11Z</time>
<speed>0.00</speed>
</trkpt>
<trkpt lat="-6.965347" lon="-34.833057">
<ele>20.680000</ele>
<time>2018-09-16T18:33:26Z</time>
<speed>0.00</speed>
</trkpt>
<trkpt lat="-6.965450" lon="-34.833031">
<ele>13.469999</ele>
<time>2018-09-16T18:38:38Z</time>
<speed>0.07</speed>
</trkpt>
<trkpt lat="-6.965422" lon="-34.833008">
<ele>11.610000</ele>
<time>2018-09-16T18:43:52Z</time>
<speed>0.00</speed>
</trkpt>
<trkpt lat="-6.965431" lon="-34.832993">
<ele>12.660000</ele>
<time>2018-09-16T18:49:05Z</time>
<speed>0.00</speed>
</trkpt>
<trkpt lat="-6.965430" lon="-34.832981">
<ele>10.540000</ele>
<time>2018-09-16T18:54:17Z</time>
<speed>0.00</speed>
</trkpt>
<trkpt lat="-6.965400" lon="-34.832973">
<ele>16.049999</ele>
<time>2018-09-16T18:59:31Z</time>
<speed>0.00</speed>
</trkpt>
<trkpt lat="-6.965478" lon="-34.833004">
<ele>7.120000</ele>
<time>2018-09-16T19:04:46Z</time>
<speed>0.00</speed>
</trkpt>
<trkpt lat="-6.965405" lon="-34.833019">
<ele>15.660000</ele>
<time>2018-09-16T19:09:58Z</time>
<speed>0.00</speed>
</trkpt>
<trkpt lat="-6.965402" lon="-34.832939">
<ele>-0.820000</ele>
<time>2018-09-16T19:15:11Z</time>
<speed>0.00</speed>
</trkpt>
<trkpt lat="-6.965399" lon="-34.832977">
<ele>20.230000</ele>
<time>2018-09-16T19:20:24Z</time>
<speed>0.03</speed>
</trkpt>
<trkpt lat="-6.965480" lon="-34.833012">
<ele>8.460000</ele>
<time>2018-09-16T19:25:37Z</time>
<speed>0.00</speed>
</trkpt>
<trkpt lat="-6.965471" lon="-34.833035">
<ele>8.170000</ele>
<time>2018-09-16T19:30:48Z</time>
<speed>0.00</speed>
</trkpt>
<trkpt lat="-6.965398" lon="-34.832928">
<ele>16.889999</ele>
<time>2018-09-16T19:36:01Z</time>
<speed>0.12</speed>
</trkpt>
<trkpt lat="-6.965544" lon="-34.833134">
<ele>1.790000</ele>
<time>2018-09-16T19:41:14Z</time>
<speed>0.00</speed>
</trkpt>
<trkpt lat="-6.965447" lon="-34.833042">
<ele>16.850000</ele>
<time>2018-09-16T19:46:27Z</time>
<speed>0.00</speed>
</trkpt>
<trkpt lat="-6.965460" lon="-34.833130">
<ele>29.599998</ele>
<time>2018-09-16T19:51:45Z</time>
<speed>0.37</speed>
</trkpt>
<trkpt lat="-6.965446" lon="-34.833107">
<ele>7.760000</ele>
<time>2018-09-16T19:56:58Z</time>
<speed>0.00</speed>
</trkpt>
<trkpt lat="-6.965443" lon="-34.833031">
<ele>13.940000</ele>
<time>2018-09-16T20:02:34Z</time>
<speed>0.01</speed>
</trkpt>
<trkpt lat="-6.965457" lon="-34.833046">
<ele>15.259999</ele>
<time>2018-09-16T20:07:46Z</time>
<speed>0.00</speed>
</trkpt>
<trkpt lat="-6.965442" lon="-34.833027">
<ele>13.630000</ele>
<time>2018-09-16T20:12:56Z</time>
<speed>0.00</speed>
</trkpt>
<trkpt lat="-6.965438" lon="-34.833015">
<ele>13.139999</ele>
<time>2018-09-16T20:18:06Z</time>
<speed>0.00</speed>
</trkpt>
<trkpt lat="-6.965433" lon="-34.833012">
<ele>10.070000</ele>
<time>2018-09-16T20:23:16Z</time>
<speed>0.00</speed>
</trkpt>
<trkpt lat="-6.965479" lon="-34.832993">
<ele>5.150000</ele>
<time>2018-09-16T20:28:25Z</time>
<speed>0.00</speed>
</trkpt>
<trkpt lat="-6.965418" lon="-34.832996">
<ele>2.560000</ele>
<time>2018-09-16T20:33:35Z</time>
<speed>0.30</speed>
</trkpt>
<trkpt lat="-6.965477" lon="-34.833004">
<ele>2.840000</ele>
<time>2018-09-16T20:38:45Z</time>
<speed>0.26</speed>
</trkpt>
<trkpt lat="-6.965442" lon="-34.833031">
<ele>9.179999</ele>
<time>2018-09-16T20:43:54Z</time>
<speed>0.02</speed>
</trkpt>
<trkpt lat="-6.965426" lon="-34.833061">
<ele>3.600000</ele>
<time>2018-09-16T20:49:04Z</time>
<speed>0.00</speed>
</trkpt>
<trkpt lat="-6.965434" lon="-34.833031">
<ele>11.270000</ele>
<time>2018-09-16T20:54:15Z</time>
<speed>0.00</speed>
</trkpt>
<trkpt lat="-6.965431" lon="-34.833092">
<ele>0.840000</ele>
<time>2018-09-16T20:59:25Z</time>
<speed>0.00</speed>
</trkpt>
<trkpt lat="-6.965456" lon="-34.833073">
<ele>3.020000</ele>
<time>2018-09-16T21:04:37Z</time>
<speed>0.00</speed>
</trkpt>
<trkpt lat="-6.965413" lon="-34.833054">
<ele>11.920000</ele>
<time>2018-09-16T21:09:47Z</time>
<speed>0.00</speed>
</trkpt>
<trkpt lat="-6.965384" lon="-34.833061">
<ele>4.950000</ele>
<time>2018-09-16T21:14:56Z</time>
<speed>0.06</speed>
</trkpt>
<trkpt lat="-6.965399" lon="-34.833035">
<ele>16.440001</ele>
<time>2018-09-16T21:20:05Z</time>
<speed>0.00</speed>
</trkpt>
<trkpt lat="-6.965422" lon="-34.833103">
<ele>16.049999</ele>
<time>2018-09-16T21:25:12Z</time>
<speed>0.66</speed>
</trkpt>
<trkpt lat="-6.965474" lon="-34.833031">
<ele>10.620000</ele>
<time>2018-09-16T21:30:22Z</time>
<speed>0.00</speed>
</trkpt>
<trkpt lat="-6.965408" lon="-34.833076">
<ele>14.980000</ele>
<time>2018-09-16T21:35:29Z</time>
<speed>0.02</speed>
</trkpt>
<trkpt lat="-6.965425" lon="-34.833099">
<ele>21.080000</ele>
<time>2018-09-16T21:40:39Z</time>
<speed>0.00</speed>
</trkpt>
<trkpt lat="-6.965427" lon="-34.833038">
<ele>1.390000</ele>
<time>2018-09-16T21:45:48Z</time>
<speed>0.00</speed>
</trkpt>
<trkpt lat="-6.965436" lon="-34.833038">
<ele>8.340000</ele>
<time>2018-09-16T21:50:57Z</time>
<speed>0.00</speed>
</trkpt>
<trkpt lat="-6.965451" lon="-34.833038">
<ele>17.770000</ele>
<time>2018-09-16T21:56:05Z</time>
<speed>0.23</speed>
</trkpt>
<trkpt lat="-6.965459" lon="-34.833057">
<ele>5.820000</ele>
<time>2018-09-16T22:01:17Z</time>
<speed>0.00</speed>
</trkpt>
<trkpt lat="-6.965427" lon="-34.833054">
<ele>9.639999</ele>
<time>2018-09-16T22:06:24Z</time>
<speed>0.00</speed>
</trkpt>
<trkpt lat="-6.965478" lon="-34.832973">
<ele>15.570000</ele>
<time>2018-09-16T22:11:33Z</time>
<speed>0.09</speed>
</trkpt>
<trkpt lat="-6.965411" lon="-34.833031">
<ele>13.320000</ele>
<time>2018-09-16T22:16:40Z</time>
<speed>0.00</speed>
</trkpt>
<trkpt lat="-6.965448" lon="-34.833050">
<ele>11.020000</ele>
<time>2018-09-16T22:21:49Z</time>
<speed>0.00</speed>
</trkpt>
<trkpt lat="-6.965433" lon="-34.833046">
<ele>17.199999</ele>
<time>2018-09-16T22:26:59Z</time>
<speed>0.00</speed>
</trkpt>
<trkpt lat="-6.965389" lon="-34.833092">
<ele>14.120000</ele>
<time>2018-09-16T22:32:09Z</time>
<speed>0.00</speed>
</trkpt>
<trkpt lat="-6.965439" lon="-34.833061">
<ele>16.680000</ele>
<time>2018-09-16T22:37:16Z</time>
<speed>0.00</speed>
</trkpt>
<trkpt lat="-6.965444" lon="-34.833050">
<ele>10.320000</ele>
<time>2018-09-16T22:42:24Z</time>
<speed>0.00</speed>
</trkpt>
<trkpt lat="-6.965453" lon="-34.833088">
<ele>7.260000</ele>
<time>2018-09-16T22:47:33Z</time>
<speed>0.07</speed>
</trkpt>
<trkpt lat="-6.965451" lon="-34.833088">
<ele>11.099999</ele>
<time>2018-09-16T22:52:41Z</time>
<speed>0.00</speed>
</trkpt>
<trkpt lat="-6.965452" lon="-34.833061">
<ele>9.510000</ele>
<time>2018-09-16T22:57:48Z</time>
<speed>0.00</speed>
</trkpt>
<trkpt lat="-6.965446" lon="-34.833111">
<ele>13.120000</ele>
<time>2018-09-16T23:03:06Z</time>
<speed>0.00</speed>
</trkpt>
<trkpt lat="-6.965428" lon="-34.833057">
<ele>5.620000</ele>
<time>2018-09-16T23:08:22Z</time>
<speed>0.00</speed>
</trkpt>
<trkpt lat="-6.965437" lon="-34.833046">
<ele>5.820000</ele>
<time>2018-09-16T23:13:36Z</time>
<speed>0.16</speed>
</trkpt>
<trkpt lat="-6.965427" lon="-34.833092">
<ele>10.670000</ele>
<time>2018-09-16T23:18:53Z</time>
<speed>0.00</speed>
</trkpt>
<trkpt lat="-6.965435" lon="-34.833061">
<ele>8.460000</ele>
<time>2018-09-16T23:24:11Z</time>
<speed>0.00</speed>
</trkpt>
<trkpt lat="-6.965443" lon="-34.833225">
<ele>17.859999</ele>
<time>2018-09-16T23:29:30Z</time>
<speed>0.00</speed>
</trkpt>
<trkpt lat="-6.965593" lon="-34.833027">
<ele>1.530000</ele>
<time>2018-09-16T23:35:09Z</time>
<speed>0.59</speed>
</trkpt>
<trkpt lat="-6.965423" lon="-34.832966">
<ele>6.830000</ele>
<time>2018-09-16T23:40:26Z</time>
<speed>0.15</speed>
</trkpt>
<trkpt lat="-6.965418" lon="-34.833050">
<ele>19.170000</ele>
<time>2018-09-16T23:45:42Z</time>
<speed>0.00</speed>
</trkpt>
<trkpt lat="-6.965400" lon="-34.833035">
<ele>15.070000</ele>
<time>2018-09-16T23:50:57Z</time>
<speed>0.00</speed>
</trkpt>
<trkpt lat="-6.965409" lon="-34.833050">
<ele>3.710000</ele>
<time>2018-09-16T23:56:12Z</time>
<speed>0.00</speed>
</trkpt>
<trkpt lat="-6.965421" lon="-34.833015">
<ele>11.980000</ele>
<time>2018-09-17T00:02:02Z</time>
<speed>0.08</speed>
</trkpt>
<trkpt lat="-6.965433" lon="-34.833015">
<ele>7.670000</ele>
<time>2018-09-17T00:07:18Z</time>
<speed>0.00</speed>
</trkpt>
<trkpt lat="-6.965438" lon="-34.833008">
<ele>11.370000</ele>
<time>2018-09-17T00:12:34Z</time>
<speed>0.00</speed>
</trkpt>
<trkpt lat="-6.965451" lon="-34.832985">
<ele>20.840000</ele>
<time>2018-09-17T00:17:49Z</time>
<speed>0.00</speed>
</trkpt>
<trkpt lat="-6.965454" lon="-34.833015">
<ele>7.970000</ele>
<time>2018-09-17T00:23:03Z</time>
<speed>0.00</speed>
</trkpt>
<trkpt lat="-6.965359" lon="-34.832966">
<ele>21.090000</ele>
<time>2018-09-17T00:28:19Z</time>
<speed>0.00</speed>
</trkpt>
<trkpt lat="-6.965428" lon="-34.833012">
<ele>13.420000</ele>
<time>2018-09-17T00:33:34Z</time>
<speed>0.06</speed>
</trkpt>
<trkpt lat="-6.965461" lon="-34.833000">
<ele>8.870000</ele>
<time>2018-09-17T00:38:48Z</time>
<speed>0.00</speed>
</trkpt>
<trkpt lat="-6.965420" lon="-34.833035">
<ele>1.500000</ele>
<time>2018-09-17T00:44:03Z</time>
<speed>0.00</speed>
</trkpt>
<trkpt lat="-6.965409" lon="-34.833027">
<ele>13.639999</ele>
<time>2018-09-17T00:49:18Z</time>
<speed>0.00</speed>
</trkpt>
<trkpt lat="-6.965405" lon="-34.833057">
<ele>7.810000</ele>
<time>2018-09-17T00:54:33Z</time>
<speed>0.00</speed>
</trkpt>
<trkpt lat="-6.965419" lon="-34.833069">
<ele>6.170000</ele>
<time>2018-09-17T00:59:48Z</time>
<speed>0.28</speed>
</trkpt>
<trkpt lat="-6.965436" lon="-34.833050">
<ele>4.760000</ele>
<time>2018-09-17T01:05:06Z</time>
<speed>0.00</speed>
</trkpt>
<trkpt lat="-6.965442" lon="-34.833038">
<ele>7.380000</ele>
<time>2018-09-17T01:10:21Z</time>
<speed>0.00</speed>
</trkpt>
<trkpt lat="-6.965432" lon="-34.833046">
<ele>12.070000</ele>
<time>2018-09-17T01:15:36Z</time>
<speed>0.00</speed>
</trkpt>
<trkpt lat="-6.965351" lon="-34.833012">
<ele>17.580000</ele>
<time>2018-09-17T01:20:51Z</time>
<speed>0.00</speed>
</trkpt>
<trkpt lat="-6.965335" lon="-34.832985">
<ele>23.519999</ele>
<time>2018-09-17T01:26:05Z</time>
<speed>0.23</speed>
</trkpt>
<trkpt lat="-6.965439" lon="-34.833031">
<ele>12.929999</ele>
<time>2018-09-17T01:31:19Z</time>
<speed>0.00</speed>
</trkpt>
<trkpt lat="-6.965438" lon="-34.833035">
<ele>11.740000</ele>
<time>2018-09-17T01:36:34Z</time>
<speed>0.00</speed>
</trkpt>
<trkpt lat="-6.965446" lon="-34.833004">
<ele>1.310000</ele>
<time>2018-09-17T01:41:48Z</time>
<speed>0.06</speed>
</trkpt>
<trkpt lat="-6.965422" lon="-34.833023">
<ele>12.120000</ele>
<time>2018-09-17T01:47:02Z</time>
<speed>0.00</speed>
</trkpt>
<trkpt lat="-6.965426" lon="-34.833050">
<ele>14.990000</ele>
<time>2018-09-17T01:52:17Z</time>
<speed>0.00</speed>
</trkpt>
<trkpt lat="-6.965412" lon="-34.833023">
<ele>22.750000</ele>
<time>2018-09-17T01:57:33Z</time>
<speed>0.00</speed>
</trkpt>
<trkpt lat="-6.965403" lon="-34.832970">
<ele>15.360000</ele>
<time>2018-09-17T02:02:54Z</time>
<speed>0.00</speed>
</trkpt>
<trkpt lat="-6.965468" lon="-34.833031">
<ele>-0.690000</ele>
<time>2018-09-17T02:08:12Z</time>
<speed>0.14</speed>
</trkpt>
<trkpt lat="-6.965385" lon="-34.833027">
<ele>16.209999</ele>
<time>2018-09-17T02:13:30Z</time>
<speed>0.00</speed>
</trkpt>
<trkpt lat="-6.965407" lon="-34.832996">
<ele>7.270000</ele>
<time>2018-09-17T02:18:46Z</time>
<speed>0.23</speed>
</trkpt>
<trkpt lat="-6.965405" lon="-34.832966">
<ele>14.559999</ele>
<time>2018-09-17T02:24:01Z</time>
<speed>0.11</speed>
</trkpt>
<trkpt lat="-6.965362" lon="-34.832947">
<ele>20.430000</ele>
<time>2018-09-17T02:29:17Z</time>
<speed>0.00</speed>
</trkpt>
<trkpt lat="-6.965386" lon="-34.832973">
<ele>47.489998</ele>
<time>2018-09-17T02:34:33Z</time>
<speed>0.90</speed>
</trkpt>
<trkpt lat="-6.965400" lon="-34.833076">
<ele>6.170000</ele>
<time>2018-09-17T02:39:48Z</time>
<speed>0.20</speed>
</trkpt>
<trkpt lat="-6.965430" lon="-34.833050">
<ele>12.170000</ele>
<time>2018-09-17T02:45:02Z</time>
<speed>0.05</speed>
</trkpt>
<trkpt lat="-6.965443" lon="-34.833004">
<ele>15.420000</ele>
<time>2018-09-17T02:50:17Z</time>
<speed>0.14</speed>
</trkpt>
<trkpt lat="-6.965408" lon="-34.833031">
<ele>12.610000</ele>
<time>2018-09-17T02:55:34Z</time>
<speed>0.00</speed>
</trkpt>
</trkseg>
</trk>
<trk>
<name>20181027-192017(3)</name>
<desc>Color:004000ff</desc>
<trkseg>
<trkpt lat="-6.965420" lon="-34.833061">
<ele>6.660000</ele>
<time>2018-09-17T03:00:52Z</time>
<speed>0.00</speed>
</trkpt>
<trkpt lat="-6.965441" lon="-34.833073">
<ele>5.800000</ele>
<time>2018-09-17T03:06:05Z</time>
<speed>0.13</speed>
</trkpt>
<trkpt lat="-6.965441" lon="-34.833035">
<ele>12.259999</ele>
<time>2018-09-17T03:11:22Z</time>
<speed>0.00</speed>
</trkpt>
<trkpt lat="-6.965407" lon="-34.833069">
<ele>16.330000</ele>
<time>2018-09-17T03:16:45Z</time>
<speed>0.00</speed>
</trkpt>
<trkpt lat="-6.965391" lon="-34.832813">
<ele>16.379999</ele>
<time>2018-09-17T03:22:05Z</time>
<speed>0.00</speed>
</trkpt>
<trkpt lat="-6.965428" lon="-34.832966">
<ele>9.980000</ele>
<time>2018-09-17T03:27:21Z</time>
<speed>0.00</speed>
</trkpt>
<trkpt lat="-6.965403" lon="-34.833054">
<ele>2.160000</ele>
<time>2018-09-17T03:32:38Z</time>
<speed>0.00</speed>
</trkpt>
<trkpt lat="-6.965407" lon="-34.833035">
<ele>27.400000</ele>
<time>2018-09-17T03:38:07Z</time>
<speed>0.60</speed>
</trkpt>
<trkpt lat="-6.965395" lon="-34.833019">
<ele>8.790000</ele>
<time>2018-09-17T03:43:35Z</time>
<speed>0.10</speed>
</trkpt>
<trkpt lat="-6.965367" lon="-34.833073">
<ele>1.100000</ele>
<time>2018-09-17T03:48:55Z</time>
<speed>0.00</speed>
</trkpt>
<trkpt lat="-6.965429" lon="-34.833054">
<ele>4.180000</ele>
<time>2018-09-17T03:54:33Z</time>
<speed>0.08</speed>
</trkpt>
<trkpt lat="-6.965442" lon="-34.833012">
<ele>8.349999</ele>
<time>2018-09-17T03:59:50Z</time>
<speed>0.00</speed>
</trkpt>
<trkpt lat="-6.965425" lon="-34.832993">
<ele>-1.520000</ele>
<time>2018-09-17T04:05:06Z</time>
<speed>0.00</speed>
</trkpt>
<trkpt lat="-6.965486" lon="-34.832996">
<ele>5.640000</ele>
<time>2018-09-17T04:10:20Z</time>
<speed>0.00</speed>
</trkpt>
<trkpt lat="-6.965453" lon="-34.833015">
<ele>9.730000</ele>
<time>2018-09-17T04:15:35Z</time>
<speed>0.00</speed>
</trkpt>
<trkpt lat="-6.965454" lon="-34.832981">
<ele>8.840000</ele>
<time>2018-09-17T04:20:49Z</time>
<speed>0.00</speed>
</trkpt>
<trkpt lat="-6.965440" lon="-34.833027">
<ele>14.570000</ele>
<time>2018-09-17T04:26:03Z</time>
<speed>0.00</speed>
</trkpt>
<trkpt lat="-6.965483" lon="-34.833027">
<ele>8.110000</ele>
<time>2018-09-17T04:31:17Z</time>
<speed>0.00</speed>
</trkpt>
<trkpt lat="-6.965440" lon="-34.833073">
<ele>8.720000</ele>
<time>2018-09-17T04:36:31Z</time>
<speed>0.00</speed>
</trkpt>
<trkpt lat="-6.965451" lon="-34.833000">
<ele>7.000000</ele>
<time>2018-09-17T04:41:45Z</time>
<speed>0.00</speed>
</trkpt>
<trkpt lat="-6.965474" lon="-34.832989">
<ele>9.000000</ele>
<time>2018-09-17T04:46:59Z</time>
<speed>0.00</speed>
</trkpt>
<trkpt lat="-6.965414" lon="-34.833015">
<ele>17.459999</ele>
<time>2018-09-17T04:52:13Z</time>
<speed>0.00</speed>
</trkpt>
<trkpt lat="-6.965411" lon="-34.833050">
<ele>14.170000</ele>
<time>2018-09-17T04:57:27Z</time>
<speed>0.00</speed>
</trkpt>
<trkpt lat="-6.965417" lon="-34.833054">
<ele>10.559999</ele>
<time>2018-09-17T05:02:46Z</time>
<speed>0.00</speed>
</trkpt>
<trkpt lat="-6.965406" lon="-34.833107">
<ele>16.480000</ele>
<time>2018-09-17T05:08:01Z</time>
<speed>0.00</speed>
</trkpt>
<trkpt lat="-6.965430" lon="-34.833042">
<ele>2.970000</ele>
<time>2018-09-17T05:13:16Z</time>
<speed>0.00</speed>
</trkpt>
<trkpt lat="-6.965370" lon="-34.833050">
<ele>16.260000</ele>
<time>2018-09-17T05:18:31Z</time>
<speed>0.00</speed>
</trkpt>
<trkpt lat="-6.965405" lon="-34.833027">
<ele>13.509999</ele>
<time>2018-09-17T05:23:46Z</time>
<speed>0.00</speed>
</trkpt>
<trkpt lat="-6.965425" lon="-34.833035">
<ele>10.040000</ele>
<time>2018-09-17T05:29:00Z</time>
<speed>0.00</speed>
</trkpt>
<trkpt lat="-6.965435" lon="-34.833061">
<ele>6.530000</ele>
<time>2018-09-17T05:34:14Z</time>
<speed>0.00</speed>
</trkpt>
<trkpt lat="-6.965420" lon="-34.833038">
<ele>6.700000</ele>
<time>2018-09-17T05:39:28Z</time>
<speed>0.00</speed>
</trkpt>
<trkpt lat="-6.965403" lon="-34.833019">
<ele>13.179999</ele>
<time>2018-09-17T05:44:42Z</time>
<speed>0.00</speed>
</trkpt>
<trkpt lat="-6.965440" lon="-34.833012">
<ele>5.950000</ele>
<time>2018-09-17T05:49:56Z</time>
<speed>0.00</speed>
</trkpt>
<trkpt lat="-6.965379" lon="-34.832966">
<ele>17.690001</ele>
<time>2018-09-17T05:55:10Z</time>
<speed>0.26</speed>
</trkpt>
<trkpt lat="-6.965416" lon="-34.833012">
<ele>18.010000</ele>
<time>2018-09-17T06:00:59Z</time>
<speed>0.19</speed>
</trkpt>
<trkpt lat="-6.965497" lon="-34.833008">
<ele>3.220000</ele>
<time>2018-09-17T06:06:16Z</time>
<speed>0.34</speed>
</trkpt>
<trkpt lat="-6.965398" lon="-34.833038">
<ele>11.650000</ele>
<time>2018-09-17T06:11:34Z</time>
<speed>0.07</speed>
</trkpt>
<trkpt lat="-6.965406" lon="-34.833019">
<ele>7.430000</ele>
<time>2018-09-17T06:16:51Z</time>
<speed>0.19</speed>
</trkpt>
<trkpt lat="-6.965447" lon="-34.833054">
<ele>9.230000</ele>
<time>2018-09-17T06:22:07Z</time>
<speed>0.22</speed>
</trkpt>
<trkpt lat="-6.965427" lon="-34.833042">
<ele>14.830000</ele>
<time>2018-09-17T06:27:24Z</time>
<speed>0.10</speed>
</trkpt>
<trkpt lat="-6.965417" lon="-34.833008">
<ele>16.020000</ele>
<time>2018-09-17T06:32:41Z</time>
<speed>0.04</speed>
</trkpt>
<trkpt lat="-6.965401" lon="-34.833008">
<ele>10.520000</ele>
<time>2018-09-17T06:37:57Z</time>
<speed>0.15</speed>
</trkpt>
<trkpt lat="-6.965384" lon="-34.832993">
<ele>12.860000</ele>
<time>2018-09-17T06:43:14Z</time>
<speed>0.22</speed>
</trkpt>
<trkpt lat="-6.965403" lon="-34.833012">
<ele>2.450000</ele>
<time>2018-09-17T06:48:30Z</time>
<speed>0.02</speed>
</trkpt>
<trkpt lat="-6.965440" lon="-34.833023">
<ele>9.030000</ele>
<time>2018-09-17T06:53:47Z</time>
<speed>0.09</speed>
</trkpt>
<trkpt lat="-6.965406" lon="-34.832996">
<ele>4.620000</ele>
<time>2018-09-17T06:59:03Z</time>
<speed>0.05</speed>
</trkpt>
<trkpt lat="-6.965438" lon="-34.833019">
<ele>7.270000</ele>
<time>2018-09-17T07:04:21Z</time>
<speed>0.06</speed>
</trkpt>
<trkpt lat="-6.965506" lon="-34.833004">
<ele>6.420000</ele>
<time>2018-09-17T07:09:49Z</time>
<speed>0.19</speed>
</trkpt>
<trkpt lat="-6.965460" lon="-34.833031">
<ele>5.170000</ele>
<time>2018-09-17T07:15:05Z</time>
<speed>0.47</speed>
</trkpt>
<trkpt lat="-6.965497" lon="-34.833084">
<ele>0.330000</ele>
<time>2018-09-17T07:20:34Z</time>
<speed>0.13</speed>
</trkpt>
<trkpt lat="-6.965429" lon="-34.833004">
<ele>8.670000</ele>
<time>2018-09-17T07:26:03Z</time>
<speed>0.08</speed>
</trkpt>
<trkpt lat="-6.965436" lon="-34.833080">
<ele>16.869999</ele>
<time>2018-09-17T07:31:34Z</time>
<speed>0.39</speed>
</trkpt>
<trkpt lat="-6.965460" lon="-34.833027">
<ele>4.130000</ele>
<time>2018-09-17T07:37:02Z</time>
<speed>0.57</speed>
</trkpt>
<trkpt lat="-6.965434" lon="-34.833023">
<ele>10.900000</ele>
<time>2018-09-17T07:42:46Z</time>
<speed>0.38</speed>
</trkpt>
<trkpt lat="-6.965450" lon="-34.833023">
<ele>7.570000</ele>
<time>2018-09-17T07:48:50Z</time>
<speed>0.00</speed>
</trkpt>
<trkpt lat="-6.965423" lon="-34.833046">
<ele>1.300000</ele>
<time>2018-09-17T07:55:41Z</time>
<speed>0.17</speed>
</trkpt>
<trkpt lat="-6.965442" lon="-34.833035">
<ele>-1.030000</ele>
<time>2018-09-17T08:00:58Z</time>
<speed>0.01</speed>
</trkpt>
<trkpt lat="-6.965455" lon="-34.833042">
<ele>-7.760000</ele>
<time>2018-09-17T08:06:13Z</time>
<speed>0.00</speed>
</trkpt>
<trkpt lat="-6.965441" lon="-34.833096">
<ele>-4.900000</ele>
<time>2018-09-17T08:11:28Z</time>
<speed>0.00</speed>
</trkpt>
<trkpt lat="-6.965382" lon="-34.833054">
<ele>27.740000</ele>
<time>2018-09-17T08:16:42Z</time>
<speed>0.00</speed>
</trkpt>
<trkpt lat="-6.965391" lon="-34.832996">
<ele>24.660000</ele>
<time>2018-09-17T08:21:56Z</time>
<speed>0.00</speed>
</trkpt>
<trkpt lat="-6.965395" lon="-34.833031">
<ele>23.150000</ele>
<time>2018-09-17T08:27:10Z</time>
<speed>0.00</speed>
</trkpt>
<trkpt lat="-6.965400" lon="-34.833042">
<ele>15.870000</ele>
<time>2018-09-17T08:32:23Z</time>
<speed>0.00</speed>
</trkpt>
<trkpt lat="-6.965386" lon="-34.833000">
<ele>16.539999</ele>
<time>2018-09-17T08:37:36Z</time>
<speed>0.00</speed>
</trkpt>
<trkpt lat="-6.965416" lon="-34.833012">
<ele>17.520000</ele>
<time>2018-09-17T08:42:49Z</time>
<speed>0.00</speed>
</trkpt>
<trkpt lat="-6.965438" lon="-34.833027">
<ele>8.679999</ele>
<time>2018-09-17T08:48:03Z</time>
<speed>0.17</speed>
</trkpt>
<trkpt lat="-6.965437" lon="-34.833046">
<ele>10.889999</ele>
<time>2018-09-17T08:53:16Z</time>
<speed>0.00</speed>
</trkpt>
<trkpt lat="-6.965414" lon="-34.833023">
<ele>14.389999</ele>
<time>2018-09-17T08:58:30Z</time>
<speed>0.00</speed>
</trkpt>
<trkpt lat="-6.965401" lon="-34.833004">
<ele>18.549999</ele>
<time>2018-09-17T09:03:48Z</time>
<speed>0.00</speed>
</trkpt>
<trkpt lat="-6.965422" lon="-34.833023">
<ele>13.630000</ele>
<time>2018-09-17T09:09:02Z</time>
<speed>0.00</speed>
</trkpt>
<trkpt lat="-6.965425" lon="-34.833008">
<ele>19.270000</ele>
<time>2018-09-17T09:14:16Z</time>
<speed>0.00</speed>
</trkpt>
<trkpt lat="-6.965407" lon="-34.833015">
<ele>19.660000</ele>
<time>2018-09-17T09:19:29Z</time>
<speed>0.00</speed>
</trkpt>
<trkpt lat="-6.965433" lon="-34.833038">
<ele>9.760000</ele>
<time>2018-09-17T09:24:42Z</time>
<speed>0.00</speed>
</trkpt>
<trkpt lat="-6.965374" lon="-34.833027">
<ele>14.870000</ele>
<time>2018-09-17T09:29:56Z</time>
<speed>0.00</speed>
</trkpt>
<trkpt lat="-6.965437" lon="-34.833027">
<ele>10.620000</ele>
<time>2018-09-17T09:35:11Z</time>
<speed>0.00</speed>
</trkpt>
<trkpt lat="-6.965391" lon="-34.833031">
<ele>19.709999</ele>
<time>2018-09-17T09:40:26Z</time>
<speed>0.00</speed>
</trkpt>
<trkpt lat="-6.965414" lon="-34.833012">
<ele>18.590000</ele>
<time>2018-09-17T09:45:41Z</time>
<speed>0.00</speed>
</trkpt>
<trkpt lat="-6.965394" lon="-34.833042">
<ele>19.959999</ele>
<time>2018-09-17T09:50:56Z</time>
<speed>0.00</speed>
</trkpt>
<trkpt lat="-6.965419" lon="-34.833073">
<ele>13.670000</ele>
<time>2018-09-17T09:56:11Z</time>
<speed>0.00</speed>
</trkpt>
<trkpt lat="-6.965418" lon="-34.833012">
<ele>13.320000</ele>
<time>2018-09-17T10:02:02Z</time>
<speed>0.02</speed>
</trkpt>
<trkpt lat="-6.965404" lon="-34.833031">
<ele>16.969999</ele>
<time>2018-09-17T10:07:18Z</time>
<speed>0.00</speed>
</trkpt>
<trkpt lat="-6.965426" lon="-34.833038">
<ele>12.450000</ele>
<time>2018-09-17T10:12:32Z</time>
<speed>0.00</speed>
</trkpt>
<trkpt lat="-6.965434" lon="-34.833042">
<ele>9.300000</ele>
<time>2018-09-17T10:17:47Z</time>
<speed>0.00</speed>
</trkpt>
<trkpt lat="-6.965395" lon="-34.833042">
<ele>19.910000</ele>
<time>2018-09-17T10:23:03Z</time>
<speed>0.00</speed>
</trkpt>
<trkpt lat="-6.965397" lon="-34.833050">
<ele>21.809999</ele>
<time>2018-09-17T10:28:20Z</time>
<speed>0.00</speed>
</trkpt>
<trkpt lat="-6.965462" lon="-34.833042">
<ele>3.390000</ele>
<time>2018-09-17T10:33:37Z</time>
<speed>0.00</speed>
</trkpt>
<trkpt lat="-6.965443" lon="-34.833065">
<ele>10.540000</ele>
<time>2018-09-17T10:38:54Z</time>
<speed>0.00</speed>
</trkpt>
<trkpt lat="-6.965389" lon="-34.833035">
<ele>14.500000</ele>
<time>2018-09-17T10:44:10Z</time>
<speed>0.00</speed>
</trkpt>
<trkpt lat="-6.965409" lon="-34.833042">
<ele>14.349999</ele>
<time>2018-09-17T10:49:26Z</time>
<speed>0.00</speed>
</trkpt>
<trkpt lat="-6.965429" lon="-34.833027">
<ele>15.809999</ele>
<time>2018-09-17T10:54:42Z</time>
<speed>0.00</speed>
</trkpt>
<trkpt lat="-6.965471" lon="-34.833061">
<ele>9.860000</ele>
<time>2018-09-17T11:00:01Z</time>
<speed>0.00</speed>
</trkpt>
<trkpt lat="-6.965436" lon="-34.832993">
<ele>12.020000</ele>
<time>2018-09-17T11:05:10Z</time>
<speed>0.00</speed>
</trkpt>
<trkpt lat="-6.965552" lon="-34.833080">
<ele>-11.360000</ele>
<time>2018-09-17T11:10:20Z</time>
<speed>0.00</speed>
</trkpt>
<trkpt lat="-6.965495" lon="-34.832996">
<ele>0.200000</ele>
<time>2018-09-17T11:15:30Z</time>
<speed>0.00</speed>
</trkpt>
<trkpt lat="-6.965403" lon="-34.833015">
<ele>19.490000</ele>
<time>2018-09-17T11:20:41Z</time>
<speed>0.00</speed>
</trkpt>
<trkpt lat="-6.965475" lon="-34.833054">
<ele>7.490000</ele>
<time>2018-09-17T11:25:52Z</time>
<speed>0.00</speed>
</trkpt>
<trkpt lat="-6.965462" lon="-34.833038">
<ele>7.240000</ele>
<time>2018-09-17T11:31:02Z</time>
<speed>0.00</speed>
</trkpt>
<trkpt lat="-6.965442" lon="-34.833038">
<ele>12.799999</ele>
<time>2018-09-17T11:36:12Z</time>
<speed>0.00</speed>
</trkpt>
<trkpt lat="-6.965443" lon="-34.833027">
<ele>12.040000</ele>
<time>2018-09-17T11:41:23Z</time>
<speed>0.00</speed>
</trkpt>
<trkpt lat="-6.965429" lon="-34.833118">
<ele>6.560000</ele>
<time>2018-09-17T11:46:33Z</time>
<speed>0.00</speed>
</trkpt>
<trkpt lat="-6.965433" lon="-34.833084">
<ele>12.580000</ele>
<time>2018-09-17T11:51:44Z</time>
<speed>0.00</speed>
</trkpt>
<trkpt lat="-6.965428" lon="-34.833035">
<ele>14.389999</ele>
<time>2018-09-17T11:56:56Z</time>
<speed>0.00</speed>
</trkpt>
<trkpt lat="-6.965414" lon="-34.833012">
<ele>11.820000</ele>
<time>2018-09-17T12:02:09Z</time>
<speed>0.00</speed>
</trkpt>
<trkpt lat="-6.965399" lon="-34.833027">
<ele>12.259999</ele>
<time>2018-09-17T12:07:21Z</time>
<speed>0.19</speed>
</trkpt>
<trkpt lat="-6.965407" lon="-34.833000">
<ele>13.900000</ele>
<time>2018-09-17T12:12:33Z</time>
<speed>0.00</speed>
</trkpt>
<trkpt lat="-6.965394" lon="-34.833027">
<ele>11.929999</ele>
<time>2018-09-17T12:17:45Z</time>
<speed>0.00</speed>
</trkpt>
<trkpt lat="-6.965422" lon="-34.832996">
<ele>14.440000</ele>
<time>2018-09-17T12:22:57Z</time>
<speed>0.00</speed>
</trkpt>
<trkpt lat="-6.965426" lon="-34.833000">
<ele>19.570000</ele>
<time>2018-09-17T12:28:09Z</time>
<speed>0.00</speed>
</trkpt>
<trkpt lat="-6.965425" lon="-34.833103">
<ele>8.880000</ele>
<time>2018-09-17T12:33:23Z</time>
<speed>0.00</speed>
</trkpt>
<trkpt lat="-6.965420" lon="-34.833046">
<ele>22.449999</ele>
<time>2018-09-17T12:38:36Z</time>
<speed>0.00</speed>
</trkpt>
<trkpt lat="-6.965454" lon="-34.833065">
<ele>13.730000</ele>
<time>2018-09-17T12:43:50Z</time>
<speed>0.00</speed>
</trkpt>
<trkpt lat="-6.965396" lon="-34.833015">
<ele>19.320000</ele>
<time>2018-09-17T12:49:03Z</time>
<speed>0.00</speed>
</trkpt>
<trkpt lat="-6.965387" lon="-34.833046">
<ele>25.350000</ele>
<time>2018-09-17T12:54:16Z</time>
<speed>0.00</speed>
</trkpt>
<trkpt lat="-6.965457" lon="-34.833050">
<ele>13.719999</ele>
<time>2018-09-17T12:59:33Z</time>
<speed>0.00</speed>
</trkpt>
<trkpt lat="-6.965428" lon="-34.833057">
<ele>11.809999</ele>
<time>2018-09-17T13:04:50Z</time>
<speed>0.00</speed>
</trkpt>
<trkpt lat="-6.965444" lon="-34.833069">
<ele>2.740000</ele>
<time>2018-09-17T13:10:05Z</time>
<speed>0.00</speed>
</trkpt>
<trkpt lat="-6.965419" lon="-34.833019">
<ele>21.320000</ele>
<time>2018-09-17T13:15:20Z</time>
<speed>0.10</speed>
</trkpt>
<trkpt lat="-6.965452" lon="-34.833038">
<ele>18.219999</ele>
<time>2018-09-17T13:20:36Z</time>
<speed>0.05</speed>
</trkpt>
<trkpt lat="-6.965454" lon="-34.833118">
<ele>10.929999</ele>
<time>2018-09-17T13:25:52Z</time>
<speed>0.00</speed>
</trkpt>
<trkpt lat="-6.965364" lon="-34.833164">
<ele>23.369999</ele>
<time>2018-09-17T13:31:07Z</time>
<speed>0.06</speed>
</trkpt>
<trkpt lat="-6.965390" lon="-34.833073">
<ele>21.699999</ele>
<time>2018-09-17T13:36:21Z</time>
<speed>0.05</speed>
</trkpt>
<trkpt lat="-6.965392" lon="-34.833042">
<ele>21.070000</ele>
<time>2018-09-17T13:41:38Z</time>
<speed>0.00</speed>
</trkpt>
<trkpt lat="-6.965432" lon="-34.833149">
<ele>17.090000</ele>
<time>2018-09-17T13:46:55Z</time>
<speed>0.00</speed>
</trkpt>
<trkpt lat="-6.965462" lon="-34.832973">
<ele>10.610000</ele>
<time>2018-09-17T13:52:14Z</time>
<speed>0.00</speed>
</trkpt>
<trkpt lat="-6.965426" lon="-34.833046">
<ele>31.129999</ele>
<time>2018-09-17T13:57:31Z</time>
<speed>0.13</speed>
</trkpt>
<trkpt lat="-6.965416" lon="-34.833012">
<ele>14.490000</ele>
<time>2018-09-17T14:03:02Z</time>
<speed>0.04</speed>
</trkpt>
<trkpt lat="-6.965428" lon="-34.833035">
<ele>12.730000</ele>
<time>2018-09-17T14:08:07Z</time>
<speed>0.00</speed>
</trkpt>
<trkpt lat="-6.965337" lon="-34.833019">
<ele>28.650000</ele>
<time>2018-09-17T14:13:12Z</time>
<speed>0.00</speed>
</trkpt>
<trkpt lat="-6.965442" lon="-34.833035">
<ele>5.850000</ele>
<time>2018-09-17T14:18:15Z</time>
<speed>0.00</speed>
</trkpt>
<trkpt lat="-6.965365" lon="-34.833073">
<ele>10.000000</ele>
<time>2018-09-17T14:23:18Z</time>
<speed>0.00</speed>
</trkpt>
<trkpt lat="-6.965412" lon="-34.833042">
<ele>11.550000</ele>
<time>2018-09-17T14:28:22Z</time>
<speed>0.00</speed>
</trkpt>
<trkpt lat="-6.965404" lon="-34.833004">
<ele>9.710000</ele>
<time>2018-09-17T14:33:25Z</time>
<speed>0.00</speed>
</trkpt>
<trkpt lat="-6.965424" lon="-34.833042">
<ele>7.610000</ele>
<time>2018-09-17T14:38:29Z</time>
<speed>0.00</speed>
</trkpt>
<trkpt lat="-6.965431" lon="-34.833057">
<ele>17.650000</ele>
<time>2018-09-17T14:43:32Z</time>
<speed>0.00</speed>
</trkpt>
<trkpt lat="-6.965418" lon="-34.833027">
<ele>14.380000</ele>
<time>2018-09-17T14:48:35Z</time>
<speed>0.00</speed>
</trkpt>
<trkpt lat="-6.965412" lon="-34.833004">
<ele>12.090000</ele>
<time>2018-09-17T14:53:40Z</time>
<speed>0.00</speed>
</trkpt>
<trkpt lat="-6.965447" lon="-34.833012">
<ele>11.230000</ele>
<time>2018-09-17T14:58:44Z</time>
<speed>0.43</speed>
</trkpt>
<trkpt lat="-6.965429" lon="-34.833111">
<ele>-0.380000</ele>
<time>2018-09-17T15:04:00Z</time>
<speed>0.00</speed>
</trkpt>
<trkpt lat="-6.965397" lon="-34.833054">
<ele>2.030000</ele>
<time>2018-09-17T15:09:13Z</time>
<speed>0.00</speed>
</trkpt>
<trkpt lat="-6.965395" lon="-34.833061">
<ele>5.510000</ele>
<time>2018-09-17T15:14:25Z</time>
<speed>0.24</speed>
</trkpt>
<trkpt lat="-6.965405" lon="-34.833092">
<ele>0.150000</ele>
<time>2018-09-17T15:19:37Z</time>
<speed>0.29</speed>
</trkpt>
<trkpt lat="-6.965423" lon="-34.833038">
<ele>12.340000</ele>
<time>2018-09-17T15:24:52Z</time>
<speed>0.02</speed>
</trkpt>
<trkpt lat="-6.965400" lon="-34.833149">
<ele>-10.410000</ele>
<time>2018-09-17T15:30:06Z</time>
<speed>0.25</speed>
</trkpt>
<trkpt lat="-6.965396" lon="-34.833073">
<ele>14.190000</ele>
<time>2018-09-17T15:35:20Z</time>
<speed>0.00</speed>
</trkpt>
<trkpt lat="-6.965415" lon="-34.833096">
<ele>6.710000</ele>
<time>2018-09-17T15:40:32Z</time>
<speed>0.00</speed>
</trkpt>
<trkpt lat="-6.965422" lon="-34.833160">
<ele>8.150000</ele>
<time>2018-09-17T15:45:46Z</time>
<speed>0.12</speed>
</trkpt>
<trkpt lat="-6.965377" lon="-34.832970">
<ele>30.929998</ele>
<time>2018-09-17T15:51:02Z</time>
<speed>0.00</speed>
</trkpt>
<trkpt lat="-6.965403" lon="-34.833035">
<ele>16.389999</ele>
<time>2018-09-17T15:56:16Z</time>
<speed>0.00</speed>
</trkpt>
<trkpt lat="-6.965434" lon="-34.833031">
<ele>9.170000</ele>
<time>2018-09-17T16:01:33Z</time>
<speed>0.32</speed>
</trkpt>
<trkpt lat="-6.965518" lon="-34.833050">
<ele>28.629999</ele>
<time>2018-09-17T16:06:48Z</time>
<speed>0.00</speed>
</trkpt>
<trkpt lat="-6.965387" lon="-34.832939">
<ele>28.199999</ele>
<time>2018-09-17T16:12:02Z</time>
<speed>0.29</speed>
</trkpt>
<trkpt lat="-6.965382" lon="-34.833099">
<ele>1.010000</ele>
<time>2018-09-17T16:17:16Z</time>
<speed>0.00</speed>
</trkpt>
<trkpt lat="-6.965388" lon="-34.832947">
<ele>28.859999</ele>
<time>2018-09-17T16:22:31Z</time>
<speed>0.00</speed>
</trkpt>
<trkpt lat="-6.965423" lon="-34.833023">
<ele>20.609999</ele>
<time>2018-09-17T16:27:46Z</time>
<speed>0.00</speed>
</trkpt>
<trkpt lat="-6.965435" lon="-34.833004">
<ele>14.110000</ele>
<time>2018-09-17T16:33:00Z</time>
<speed>0.00</speed>
</trkpt>
<trkpt lat="-6.965346" lon="-34.833008">
<ele>18.789999</ele>
<time>2018-09-17T16:38:17Z</time>
<speed>0.00</speed>
</trkpt>
<trkpt lat="-6.965341" lon="-34.833439">
<ele>2.050000</ele>
<time>2018-09-17T16:43:42Z</time>
<speed>1.02</speed>
</trkpt>
<trkpt lat="-6.965403" lon="-34.833004">
<ele>22.289999</ele>
<time>2018-09-17T16:48:57Z</time>
<speed>0.13</speed>
</trkpt>
<trkpt lat="-6.965418" lon="-34.832996">
<ele>14.740000</ele>
<time>2018-09-17T16:54:32Z</time>
<speed>0.06</speed>
</trkpt>
<trkpt lat="-6.965406" lon="-34.833015">
<ele>17.359999</ele>
<time>2018-09-17T16:59:47Z</time>
<speed>0.00</speed>
</trkpt>
<trkpt lat="-6.965389" lon="-34.833008">
<ele>22.020000</ele>
<time>2018-09-17T17:04:52Z</time>
<speed>0.00</speed>
</trkpt>
<trkpt lat="-6.965359" lon="-34.832996">
<ele>14.400000</ele>
<time>2018-09-17T17:09:55Z</time>
<speed>0.00</speed>
</trkpt>
<trkpt lat="-6.965406" lon="-34.833012">
<ele>11.259999</ele>
<time>2018-09-17T17:14:58Z</time>
<speed>0.00</speed>
</trkpt>
<trkpt lat="-6.965394" lon="-34.832996">
<ele>15.589999</ele>
<time>2018-09-17T17:20:01Z</time>
<speed>0.00</speed>
</trkpt>
<trkpt lat="-6.965411" lon="-34.833027">
<ele>13.929999</ele>
<time>2018-09-17T17:25:04Z</time>
<speed>0.00</speed>
</trkpt>
<trkpt lat="-6.965384" lon="-34.833019">
<ele>16.199999</ele>
<time>2018-09-17T17:30:07Z</time>
<speed>0.00</speed>
</trkpt>
<trkpt lat="-6.965405" lon="-34.833061">
<ele>17.980000</ele>
<time>2018-09-17T17:35:09Z</time>
<speed>0.00</speed>
</trkpt>
<trkpt lat="-6.965379" lon="-34.833050">
<ele>24.260000</ele>
<time>2018-09-17T17:40:11Z</time>
<speed>0.00</speed>
</trkpt>
<trkpt lat="-6.965414" lon="-34.833015">
<ele>14.820000</ele>
<time>2018-09-17T17:45:13Z</time>
<speed>0.00</speed>
</trkpt>
<trkpt lat="-6.965415" lon="-34.833012">
<ele>12.750000</ele>
<time>2018-09-17T17:50:15Z</time>
<speed>0.00</speed>
</trkpt>
<trkpt lat="-6.965457" lon="-34.833073">
<ele>12.230000</ele>
<time>2018-09-17T17:55:18Z</time>
<speed>0.00</speed>
</trkpt>
<trkpt lat="-6.965454" lon="-34.833050">
<ele>4.730000</ele>
<time>2018-09-17T18:00:24Z</time>
<speed>0.00</speed>
</trkpt>
<trkpt lat="-6.965447" lon="-34.833019">
<ele>-4.490000</ele>
<time>2018-09-17T18:05:39Z</time>
<speed>0.00</speed>
</trkpt>
<trkpt lat="-6.965430" lon="-34.833015">
<ele>-1.110000</ele>
<time>2018-09-17T18:10:54Z</time>
<speed>0.00</speed>
</trkpt>
<trkpt lat="-6.965436" lon="-34.833004">
<ele>14.690000</ele>
<time>2018-09-17T18:16:08Z</time>
<speed>0.00</speed>
</trkpt>
<trkpt lat="-6.965420" lon="-34.833035">
<ele>9.660000</ele>
<time>2018-09-17T18:21:22Z</time>
<speed>0.00</speed>
</trkpt>
<trkpt lat="-6.965420" lon="-34.833046">
<ele>8.070000</ele>
<time>2018-09-17T18:26:36Z</time>
<speed>0.00</speed>
</trkpt>
<trkpt lat="-6.965405" lon="-34.833061">
<ele>24.900000</ele>
<time>2018-09-17T18:31:49Z</time>
<speed>0.00</speed>
</trkpt>
<trkpt lat="-6.965424" lon="-34.833038">
<ele>9.099999</ele>
<time>2018-09-17T18:37:02Z</time>
<speed>0.17</speed>
</trkpt>
<trkpt lat="-6.965421" lon="-34.833000">
<ele>14.080000</ele>
<time>2018-09-17T18:42:15Z</time>
<speed>0.00</speed>
</trkpt>
<trkpt lat="-6.965441" lon="-34.832962">
<ele>6.610000</ele>
<time>2018-09-17T18:47:27Z</time>
<speed>0.00</speed>
</trkpt>
<trkpt lat="-6.965413" lon="-34.832981">
<ele>0.510000</ele>
<time>2018-09-17T18:52:39Z</time>
<speed>0.00</speed>
</trkpt>
<trkpt lat="-6.965465" lon="-34.832996">
<ele>4.050000</ele>
<time>2018-09-17T18:57:52Z</time>
<speed>0.00</speed>
</trkpt>
<trkpt lat="-6.965480" lon="-34.833027">
<ele>14.090000</ele>
<time>2018-09-17T19:03:07Z</time>
<speed>0.11</speed>
</trkpt>
<trkpt lat="-6.965381" lon="-34.832985">
<ele>15.280000</ele>
<time>2018-09-17T19:08:20Z</time>
<speed>0.00</speed>
</trkpt>
<trkpt lat="-6.965389" lon="-34.832943">
<ele>12.099999</ele>
<time>2018-09-17T19:13:34Z</time>
<speed>0.00</speed>
</trkpt>
<trkpt lat="-6.965456" lon="-34.833012">
<ele>8.849999</ele>
<time>2018-09-17T19:18:46Z</time>
<speed>0.00</speed>
</trkpt>
<trkpt lat="-6.965414" lon="-34.833004">
<ele>20.359999</ele>
<time>2018-09-17T19:23:57Z</time>
<speed>0.00</speed>
</trkpt>
<trkpt lat="-6.965490" lon="-34.833149">
<ele>-2.660000</ele>
<time>2018-09-17T19:29:09Z</time>
<speed>0.00</speed>
</trkpt>
<trkpt lat="-6.965483" lon="-34.833130">
<ele>10.790000</ele>
<time>2018-09-17T19:34:20Z</time>
<speed>0.17</speed>
</trkpt>
<trkpt lat="-6.965520" lon="-34.833141">
<ele>1.400000</ele>
<time>2018-09-17T19:39:34Z</time>
<speed>0.00</speed>
</trkpt>
<trkpt lat="-6.965476" lon="-34.833160">
<ele>6.130000</ele>
<time>2018-09-17T19:44:46Z</time>
<speed>0.00</speed>
</trkpt>
<trkpt lat="-6.965442" lon="-34.833164">
<ele>5.370000</ele>
<time>2018-09-17T19:50:00Z</time>
<speed>0.00</speed>
</trkpt>
<trkpt lat="-6.965438" lon="-34.833107">
<ele>8.160000</ele>
<time>2018-09-17T19:55:11Z</time>
<speed>0.00</speed>
</trkpt>
<trkpt lat="-6.965453" lon="-34.833046">
<ele>11.110000</ele>
<time>2018-09-17T20:00:56Z</time>
<speed>0.10</speed>
</trkpt>
<trkpt lat="-6.965436" lon="-34.833038">
<ele>11.780000</ele>
<time>2018-09-17T20:06:07Z</time>
<speed>0.00</speed>
</trkpt>
<trkpt lat="-6.965439" lon="-34.833057">
<ele>15.690000</ele>
<time>2018-09-17T20:11:16Z</time>
<speed>0.00</speed>
</trkpt>
<trkpt lat="-6.965474" lon="-34.833057">
<ele>7.380000</ele>
<time>2018-09-17T20:16:25Z</time>
<speed>0.00</speed>
</trkpt>
<trkpt lat="-6.965438" lon="-34.833057">
<ele>11.940000</ele>
<time>2018-09-17T20:21:34Z</time>
<speed>0.00</speed>
</trkpt>
<trkpt lat="-6.965456" lon="-34.833031">
<ele>7.460000</ele>
<time>2018-09-17T20:26:43Z</time>
<speed>0.00</speed>
</trkpt>
<trkpt lat="-6.965455" lon="-34.833038">
<ele>4.460000</ele>
<time>2018-09-17T20:31:54Z</time>
<speed>0.00</speed>
</trkpt>
<trkpt lat="-6.965455" lon="-34.833012">
<ele>15.179999</ele>
<time>2018-09-17T20:37:04Z</time>
<speed>0.00</speed>
</trkpt>
<trkpt lat="-6.965326" lon="-34.833084">
<ele>33.950001</ele>
<time>2018-09-17T20:42:14Z</time>
<speed>0.03</speed>
</trkpt>
<trkpt lat="-6.965424" lon="-34.833054">
<ele>17.750000</ele>
<time>2018-09-17T20:47:22Z</time>
<speed>0.00</speed>
</trkpt>
<trkpt lat="-6.965408" lon="-34.833065">
<ele>21.549999</ele>
<time>2018-09-17T20:52:31Z</time>
<speed>0.00</speed>
</trkpt>
<trkpt lat="-6.965427" lon="-34.833054">
<ele>15.280000</ele>
<time>2018-09-17T20:57:40Z</time>
<speed>0.09</speed>
</trkpt>
<trkpt lat="-6.965480" lon="-34.833008">
<ele>5.370000</ele>
<time>2018-09-17T21:02:51Z</time>
<speed>0.00</speed>
</trkpt>
<trkpt lat="-6.965451" lon="-34.833019">
<ele>9.309999</ele>
<time>2018-09-17T21:08:00Z</time>
<speed>0.00</speed>
</trkpt>
<trkpt lat="-6.965416" lon="-34.833076">
<ele>18.619999</ele>
<time>2018-09-17T21:13:07Z</time>
<speed>0.26</speed>
</trkpt>
<trkpt lat="-6.965432" lon="-34.833050">
<ele>7.190000</ele>
<time>2018-09-17T21:18:15Z</time>
<speed>0.00</speed>
</trkpt>
<trkpt lat="-6.965405" lon="-34.833073">
<ele>15.020000</ele>
<time>2018-09-17T21:23:23Z</time>
<speed>0.00</speed>
</trkpt>
<trkpt lat="-6.965417" lon="-34.833057">
<ele>18.359999</ele>
<time>2018-09-17T21:28:30Z</time>
<speed>0.00</speed>
</trkpt>
<trkpt lat="-6.965394" lon="-34.833065">
<ele>18.750000</ele>
<time>2018-09-17T21:33:37Z</time>
<speed>0.05</speed>
</trkpt>
<trkpt lat="-6.965432" lon="-34.833069">
<ele>18.490000</ele>
<time>2018-09-17T21:38:45Z</time>
<speed>0.00</speed>
</trkpt>
<trkpt lat="-6.965435" lon="-34.833096">
<ele>21.629999</ele>
<time>2018-09-17T21:43:52Z</time>
<speed>0.16</speed>
</trkpt>
<trkpt lat="-6.965450" lon="-34.833027">
<ele>15.400000</ele>
<time>2018-09-17T21:48:59Z</time>
<speed>0.00</speed>
</trkpt>
<trkpt lat="-6.965415" lon="-34.833054">
<ele>16.709999</ele>
<time>2018-09-17T21:54:07Z</time>
<speed>0.17</speed>
</trkpt>
<trkpt lat="-6.965475" lon="-34.833069">
<ele>17.369999</ele>
<time>2018-09-17T21:59:17Z</time>
<speed>0.00</speed>
</trkpt>
<trkpt lat="-6.965458" lon="-34.833050">
<ele>11.750000</ele>
<time>2018-09-17T22:04:34Z</time>
<speed>0.00</speed>
</trkpt>
<trkpt lat="-6.965435" lon="-34.833061">
<ele>16.820000</ele>
<time>2018-09-17T22:09:48Z</time>
<speed>0.09</speed>
</trkpt>
<trkpt lat="-6.965440" lon="-34.833080">
<ele>16.230000</ele>
<time>2018-09-17T22:15:04Z</time>
<speed>0.00</speed>
</trkpt>
<trkpt lat="-6.965422" lon="-34.833076">
<ele>13.860000</ele>
<time>2018-09-17T22:20:20Z</time>
<speed>0.10</speed>
</trkpt>
<trkpt lat="-6.965429" lon="-34.833065">
<ele>11.290000</ele>
<time>2018-09-17T22:25:37Z</time>
<speed>0.08</speed>
</trkpt>
<trkpt lat="-6.965406" lon="-34.833031">
<ele>12.400000</ele>
<time>2018-09-17T22:30:52Z</time>
<speed>0.00</speed>
</trkpt>
<trkpt lat="-6.965432" lon="-34.833031">
<ele>12.940000</ele>
<time>2018-09-17T22:36:06Z</time>
<speed>0.11</speed>
</trkpt>
<trkpt lat="-6.965424" lon="-34.833092">
<ele>19.139999</ele>
<time>2018-09-17T22:41:22Z</time>
<speed>0.00</speed>
</trkpt>
<trkpt lat="-6.965427" lon="-34.833050">
<ele>10.540000</ele>
<time>2018-09-17T22:46:37Z</time>
<speed>0.00</speed>
</trkpt>
<trkpt lat="-6.965413" lon="-34.833073">
<ele>20.949999</ele>
<time>2018-09-17T22:51:53Z</time>
<speed>0.00</speed>
</trkpt>
<trkpt lat="-6.965433" lon="-34.833096">
<ele>18.900000</ele>
<time>2018-09-17T22:57:10Z</time>
<speed>0.00</speed>
</trkpt>
<trkpt lat="-6.965404" lon="-34.833061">
<ele>11.599999</ele>
<time>2018-09-17T23:02:29Z</time>
<speed>0.02</speed>
</trkpt>
<trkpt lat="-6.965409" lon="-34.833057">
<ele>7.100000</ele>
<time>2018-09-17T23:07:44Z</time>
<speed>0.02</speed>
</trkpt>
<trkpt lat="-6.965418" lon="-34.833073">
<ele>4.950000</ele>
<time>2018-09-17T23:13:00Z</time>
<speed>0.00</speed>
</trkpt>
<trkpt lat="-6.965409" lon="-34.833042">
<ele>1.790000</ele>
<time>2018-09-17T23:18:16Z</time>
<speed>0.00</speed>
</trkpt>
<trkpt lat="-6.965383" lon="-34.833061">
<ele>20.039999</ele>
<time>2018-09-17T23:23:33Z</time>
<speed>0.00</speed>
</trkpt>
<trkpt lat="-6.965384" lon="-34.832993">
<ele>13.559999</ele>
<time>2018-09-17T23:28:52Z</time>
<speed>0.00</speed>
</trkpt>
<trkpt lat="-6.965440" lon="-34.832958">
<ele>-28.779999</ele>
<time>2018-09-17T23:34:10Z</time>
<speed>0.00</speed>
</trkpt>
<trkpt lat="-6.965432" lon="-34.833096">
<ele>-57.180000</ele>
<time>2018-09-17T23:39:29Z</time>
<speed>0.00</speed>
</trkpt>
<trkpt lat="-6.965430" lon="-34.833035">
<ele>12.870000</ele>
<time>2018-09-17T23:44:46Z</time>
<speed>0.00</speed>
</trkpt>
<trkpt lat="-6.965373" lon="-34.833046">
<ele>9.070000</ele>
<time>2018-09-17T23:50:02Z</time>
<speed>0.00</speed>
</trkpt>
<trkpt lat="-6.965415" lon="-34.833073">
<ele>14.540000</ele>
<time>2018-09-17T23:55:19Z</time>
<speed>0.00</speed>
</trkpt>
<trkpt lat="-6.965402" lon="-34.833019">
<ele>12.950000</ele>
<time>2018-09-18T00:01:04Z</time>
<speed>0.11</speed>
</trkpt>
<trkpt lat="-6.965509" lon="-34.832996">
<ele>-6.910000</ele>
<time>2018-09-18T00:06:19Z</time>
<speed>0.00</speed>
</trkpt>
<trkpt lat="-6.965405" lon="-34.833035">
<ele>12.969999</ele>
<time>2018-09-18T00:11:34Z</time>
<speed>0.00</speed>
</trkpt>
<trkpt lat="-6.965401" lon="-34.833019">
<ele>14.750000</ele>
<time>2018-09-18T00:16:49Z</time>
<speed>0.00</speed>
</trkpt>
<trkpt lat="-6.965387" lon="-34.832981">
<ele>22.889999</ele>
<time>2018-09-18T00:22:04Z</time>
<speed>0.00</speed>
</trkpt>
<trkpt lat="-6.965401" lon="-34.833019">
<ele>10.349999</ele>
<time>2018-09-18T00:27:19Z</time>
<speed>0.00</speed>
</trkpt>
<trkpt lat="-6.965440" lon="-34.833042">
<ele>6.810000</ele>
<time>2018-09-18T00:32:34Z</time>
<speed>0.00</speed>
</trkpt>
<trkpt lat="-6.965438" lon="-34.833027">
<ele>2.090000</ele>
<time>2018-09-18T00:37:48Z</time>
<speed>0.00</speed>
</trkpt>
<trkpt lat="-6.965410" lon="-34.833038">
<ele>13.370000</ele>
<time>2018-09-18T00:43:02Z</time>
<speed>0.00</speed>
</trkpt>
<trkpt lat="-6.965436" lon="-34.833080">
<ele>11.080000</ele>
<time>2018-09-18T00:48:16Z</time>
<speed>0.00</speed>
</trkpt>
<trkpt lat="-6.965427" lon="-34.833008">
<ele>14.920000</ele>
<time>2018-09-18T00:53:30Z</time>
<speed>0.00</speed>
</trkpt>
<trkpt lat="-6.965403" lon="-34.833031">
<ele>11.480000</ele>
<time>2018-09-18T00:58:44Z</time>
<speed>0.00</speed>
</trkpt>
<trkpt lat="-6.965429" lon="-34.833054">
<ele>5.020000</ele>
<time>2018-09-18T01:04:02Z</time>
<speed>0.00</speed>
</trkpt>
<trkpt lat="-6.965387" lon="-34.833042">
<ele>13.910000</ele>
<time>2018-09-18T01:09:16Z</time>
<speed>0.00</speed>
</trkpt>
<trkpt lat="-6.965393" lon="-34.833008">
<ele>16.190001</ele>
<time>2018-09-18T01:14:30Z</time>
<speed>0.00</speed>
</trkpt>
<trkpt lat="-6.965387" lon="-34.833008">
<ele>17.719999</ele>
<time>2018-09-18T01:19:45Z</time>
<speed>0.00</speed>
</trkpt>
<trkpt lat="-6.965440" lon="-34.833042">
<ele>9.440000</ele>
<time>2018-09-18T01:25:00Z</time>
<speed>0.00</speed>
</trkpt>
<trkpt lat="-6.965447" lon="-34.833054">
<ele>2.180000</ele>
<time>2018-09-18T01:30:15Z</time>
<speed>0.00</speed>
</trkpt>
<trkpt lat="-6.965460" lon="-34.833061">
<ele>-8.830000</ele>
<time>2018-09-18T01:35:31Z</time>
<speed>0.00</speed>
</trkpt>
<trkpt lat="-6.965481" lon="-34.833046">
<ele>6.540000</ele>
<time>2018-09-18T01:40:47Z</time>
<speed>0.00</speed>
</trkpt>
<trkpt lat="-6.965446" lon="-34.833046">
<ele>12.840000</ele>
<time>2018-09-18T01:46:01Z</time>
<speed>0.00</speed>
</trkpt>
<trkpt lat="-6.965442" lon="-34.833035">
<ele>7.500000</ele>
<time>2018-09-18T01:51:16Z</time>
<speed>0.00</speed>
</trkpt>
<trkpt lat="-6.965478" lon="-34.833050">
<ele>-5.390000</ele>
<time>2018-09-18T01:56:33Z</time>
<speed>0.00</speed>
</trkpt>
<trkpt lat="-6.965465" lon="-34.833035">
<ele>-2.960000</ele>
<time>2018-09-18T02:01:54Z</time>
<speed>0.11</speed>
</trkpt>
<trkpt lat="-6.965420" lon="-34.833027">
<ele>-0.170000</ele>
<time>2018-09-18T02:07:10Z</time>
<speed>0.00</speed>
</trkpt>
<trkpt lat="-6.965424" lon="-34.833008">
<ele>6.930000</ele>
<time>2018-09-18T02:12:26Z</time>
<speed>0.00</speed>
</trkpt>
<trkpt lat="-6.965392" lon="-34.833015">
<ele>21.920000</ele>
<time>2018-09-18T02:17:40Z</time>
<speed>0.00</speed>
</trkpt>
<trkpt lat="-6.965408" lon="-34.833015">
<ele>22.549999</ele>
<time>2018-09-18T02:22:54Z</time>
<speed>0.19</speed>
</trkpt>
<trkpt lat="-6.965424" lon="-34.833050">
<ele>15.910000</ele>
<time>2018-09-18T02:28:16Z</time>
<speed>0.45</speed>
</trkpt>
<trkpt lat="-6.965376" lon="-34.832977">
<ele>32.570000</ele>
<time>2018-09-18T02:33:32Z</time>
<speed>0.00</speed>
</trkpt>
<trkpt lat="-6.965421" lon="-34.833046">
<ele>9.500000</ele>
<time>2018-09-18T02:38:47Z</time>
<speed>0.00</speed>
</trkpt>
<trkpt lat="-6.965412" lon="-34.833023">
<ele>3.860000</ele>
<time>2018-09-18T02:44:01Z</time>
<speed>0.10</speed>
</trkpt>
<trkpt lat="-6.965411" lon="-34.833027">
<ele>22.340000</ele>
<time>2018-09-18T02:49:15Z</time>
<speed>0.03</speed>
</trkpt>
<trkpt lat="-6.965467" lon="-34.833076">
<ele>9.550000</ele>
<time>2018-09-18T02:54:30Z</time>
<speed>0.23</speed>
</trkpt>
<trkpt lat="-6.965436" lon="-34.833004">
<ele>4.860000</ele>
<time>2018-09-18T02:59:45Z</time>
<speed>0.00</speed>
</trkpt>
</trkseg>
</trk>
<trk>
<name>20181027-192017(4)</name>
<desc>Color:004000ff</desc>
<trkseg>
<trkpt lat="-6.965440" lon="-34.833035">
<ele>6.810000</ele>
<time>2018-09-18T03:05:01Z</time>
<speed>0.07</speed>
</trkpt>
<trkpt lat="-6.965427" lon="-34.833035">
<ele>8.099999</ele>
<time>2018-09-18T03:10:15Z</time>
<speed>0.25</speed>
</trkpt>
<trkpt lat="-6.965328" lon="-34.833107">
<ele>22.590000</ele>
<time>2018-09-18T03:16:00Z</time>
<speed>0.00</speed>
</trkpt>
<trkpt lat="-6.965394" lon="-34.833111">
<ele>21.209999</ele>
<time>2018-09-18T03:21:16Z</time>
<speed>0.00</speed>
</trkpt>
<trkpt lat="-6.965473" lon="-34.832989">
<ele>7.540000</ele>
<time>2018-09-18T03:26:32Z</time>
<speed>0.00</speed>
</trkpt>
<trkpt lat="-6.965438" lon="-34.833054">
<ele>16.080000</ele>
<time>2018-09-18T03:32:18Z</time>
<speed>0.15</speed>
</trkpt>
<trkpt lat="-6.965399" lon="-34.833027">
<ele>3.340000</ele>
<time>2018-09-18T03:37:52Z</time>
<speed>0.00</speed>
</trkpt>
<trkpt lat="-6.965401" lon="-34.833065">
<ele>6.930000</ele>
<time>2018-09-18T03:43:06Z</time>
<speed>0.00</speed>
</trkpt>
<trkpt lat="-6.965446" lon="-34.833008">
<ele>10.780000</ele>
<time>2018-09-18T03:48:20Z</time>
<speed>0.00</speed>
</trkpt>
<trkpt lat="-6.965429" lon="-34.833031">
<ele>13.250000</ele>
<time>2018-09-18T03:53:34Z</time>
<speed>0.00</speed>
</trkpt>
<trkpt lat="-6.965456" lon="-34.833073">
<ele>8.410000</ele>
<time>2018-09-18T03:58:49Z</time>
<speed>0.00</speed>
</trkpt>
<trkpt lat="-6.965384" lon="-34.833000">
<ele>12.429999</ele>
<time>2018-09-18T04:04:06Z</time>
<speed>0.00</speed>
</trkpt>
<trkpt lat="-6.965453" lon="-34.833012">
<ele>8.130000</ele>
<time>2018-09-18T04:09:20Z</time>
<speed>0.00</speed>
</trkpt>
<trkpt lat="-6.965468" lon="-34.833015">
<ele>4.180000</ele>
<time>2018-09-18T04:14:34Z</time>
<speed>0.00</speed>
</trkpt>
<trkpt lat="-6.965427" lon="-34.833012">
<ele>16.770000</ele>
<time>2018-09-18T04:19:47Z</time>
<speed>0.00</speed>
</trkpt>
<trkpt lat="-6.965430" lon="-34.833038">
<ele>13.309999</ele>
<time>2018-09-18T04:25:01Z</time>
<speed>0.00</speed>
</trkpt>
<trkpt lat="-6.965400" lon="-34.833080">
<ele>9.480000</ele>
<time>2018-09-18T04:30:15Z</time>
<speed>0.00</speed>
</trkpt>
<trkpt lat="-6.965473" lon="-34.833046">
<ele>6.490000</ele>
<time>2018-09-18T04:35:28Z</time>
<speed>0.00</speed>
</trkpt>
<trkpt lat="-6.965402" lon="-34.833015">
<ele>16.240000</ele>
<time>2018-09-18T04:40:41Z</time>
<speed>0.00</speed>
</trkpt>
<trkpt lat="-6.965452" lon="-34.833057">
<ele>7.300000</ele>
<time>2018-09-18T04:45:54Z</time>
<speed>0.00</speed>
</trkpt>
<trkpt lat="-6.965412" lon="-34.832989">
<ele>12.590000</ele>
<time>2018-09-18T04:51:08Z</time>
<speed>0.00</speed>
</trkpt>
<trkpt lat="-6.965423" lon="-34.832981">
<ele>8.340000</ele>
<time>2018-09-18T04:56:23Z</time>
<speed>0.00</speed>
</trkpt>
<trkpt lat="-6.965388" lon="-34.833054">
<ele>7.630000</ele>
<time>2018-09-18T05:01:41Z</time>
<speed>0.00</speed>
</trkpt>
<trkpt lat="-6.965420" lon="-34.833031">
<ele>21.109999</ele>
<time>2018-09-18T05:06:56Z</time>
<speed>0.00</speed>
</trkpt>
<trkpt lat="-6.965402" lon="-34.833042">
<ele>13.280000</ele>
<time>2018-09-18T05:12:11Z</time>
<speed>0.00</speed>
</trkpt>
<trkpt lat="-6.965388" lon="-34.833046">
<ele>19.619999</ele>
<time>2018-09-18T05:17:25Z</time>
<speed>0.19</speed>
</trkpt>
<trkpt lat="-6.965418" lon="-34.833019">
<ele>11.370000</ele>
<time>2018-09-18T05:22:39Z</time>
<speed>0.00</speed>
</trkpt>
<trkpt lat="-6.965454" lon="-34.833050">
<ele>3.160000</ele>
<time>2018-09-18T05:27:53Z</time>
<speed>0.00</speed>
</trkpt>
<trkpt lat="-6.965427" lon="-34.833035">
<ele>12.389999</ele>
<time>2018-09-18T05:33:06Z</time>
<speed>0.00</speed>
</trkpt>
<trkpt lat="-6.965423" lon="-34.833012">
<ele>12.650000</ele>
<time>2018-09-18T05:38:19Z</time>
<speed>0.00</speed>
</trkpt>
<trkpt lat="-6.965424" lon="-34.833035">
<ele>13.299999</ele>
<time>2018-09-18T05:43:32Z</time>
<speed>0.00</speed>
</trkpt>
<trkpt lat="-6.965418" lon="-34.833008">
<ele>-1.030000</ele>
<time>2018-09-18T05:48:46Z</time>
<speed>0.15</speed>
</trkpt>
<trkpt lat="-6.965394" lon="-34.832996">
<ele>14.620000</ele>
<time>2018-09-18T05:54:00Z</time>
<speed>0.11</speed>
</trkpt>
<trkpt lat="-6.965419" lon="-34.833035">
<ele>7.940000</ele>
<time>2018-09-18T05:59:16Z</time>
<speed>0.05</speed>
</trkpt>
<trkpt lat="-6.965434" lon="-34.833046">
<ele>4.080000</ele>
<time>2018-09-18T06:05:02Z</time>
<speed>0.19</speed>
</trkpt>
<trkpt lat="-6.965386" lon="-34.833042">
<ele>11.920000</ele>
<time>2018-09-18T06:10:16Z</time>
<speed>0.00</speed>
</trkpt>
<trkpt lat="-6.965429" lon="-34.833042">
<ele>6.470000</ele>
<time>2018-09-18T06:15:29Z</time>
<speed>0.00</speed>
</trkpt>
<trkpt lat="-6.965389" lon="-34.833015">
<ele>16.320000</ele>
<time>2018-09-18T06:20:43Z</time>
<speed>0.00</speed>
</trkpt>
<trkpt lat="-6.965395" lon="-34.833027">
<ele>6.380000</ele>
<time>2018-09-18T06:25:57Z</time>
<speed>0.11</speed>
</trkpt>
<trkpt lat="-6.965440" lon="-34.833023">
<ele>13.080000</ele>
<time>2018-09-18T06:31:10Z</time>
<speed>0.00</speed>
</trkpt>
<trkpt lat="-6.965439" lon="-34.833008">
<ele>3.040000</ele>
<time>2018-09-18T06:36:23Z</time>
<speed>0.00</speed>
</trkpt>
<trkpt lat="-6.965428" lon="-34.833027">
<ele>11.259999</ele>
<time>2018-09-18T06:41:36Z</time>
<speed>0.00</speed>
</trkpt>
<trkpt lat="-6.965413" lon="-34.833035">
<ele>7.020000</ele>
<time>2018-09-18T06:46:50Z</time>
<speed>0.00</speed>
</trkpt>
<trkpt lat="-6.965435" lon="-34.833031">
<ele>6.990000</ele>
<time>2018-09-18T06:52:03Z</time>
<speed>0.00</speed>
</trkpt>
<trkpt lat="-6.965453" lon="-34.833019">
<ele>5.630000</ele>
<time>2018-09-18T06:57:16Z</time>
<speed>0.00</speed>
</trkpt>
<trkpt lat="-6.965405" lon="-34.833042">
<ele>18.449999</ele>
<time>2018-09-18T07:02:33Z</time>
<speed>0.00</speed>
</trkpt>
<trkpt lat="-6.965412" lon="-34.833015">
<ele>13.670000</ele>
<time>2018-09-18T07:07:48Z</time>
<speed>0.00</speed>
</trkpt>
<trkpt lat="-6.965426" lon="-34.833015">
<ele>8.270000</ele>
<time>2018-09-18T07:13:03Z</time>
<speed>0.00</speed>
</trkpt>
<trkpt lat="-6.965429" lon="-34.833019">
<ele>8.820000</ele>
<time>2018-09-18T07:18:18Z</time>
<speed>0.00</speed>
</trkpt>
<trkpt lat="-6.965432" lon="-34.832996">
<ele>3.500000</ele>
<time>2018-09-18T07:23:32Z</time>
<speed>0.00</speed>
</trkpt>
<trkpt lat="-6.965376" lon="-34.833027">
<ele>17.539999</ele>
<time>2018-09-18T07:28:46Z</time>
<speed>0.00</speed>
</trkpt>
<trkpt lat="-6.965348" lon="-34.833000">
<ele>30.920000</ele>
<time>2018-09-18T07:34:01Z</time>
<speed>0.00</speed>
</trkpt>
<trkpt lat="-6.965468" lon="-34.833035">
<ele>1.550000</ele>
<time>2018-09-18T07:39:15Z</time>
<speed>0.00</speed>
</trkpt>
<trkpt lat="-6.965417" lon="-34.833054">
<ele>15.460000</ele>
<time>2018-09-18T07:44:30Z</time>
<speed>0.00</speed>
</trkpt>
<trkpt lat="-6.965453" lon="-34.833046">
<ele>0.250000</ele>
<time>2018-09-18T07:49:45Z</time>
<speed>0.00</speed>
</trkpt>
<trkpt lat="-6.965424" lon="-34.833031">
<ele>0.430000</ele>
<time>2018-09-18T07:55:00Z</time>
<speed>0.00</speed>
</trkpt>
<trkpt lat="-6.965446" lon="-34.833054">
<ele>7.090000</ele>
<time>2018-09-18T08:00:17Z</time>
<speed>0.37</speed>
</trkpt>
<trkpt lat="-6.965428" lon="-34.833050">
<ele>9.710000</ele>
<time>2018-09-18T08:05:31Z</time>
<speed>0.13</speed>
</trkpt>
<trkpt lat="-6.965340" lon="-34.833008">
<ele>22.619999</ele>
<time>2018-09-18T08:10:45Z</time>
<speed>0.00</speed>
</trkpt>
<trkpt lat="-6.965418" lon="-34.832996">
<ele>20.750000</ele>
<time>2018-09-18T08:15:57Z</time>
<speed>0.04</speed>
</trkpt>
<trkpt lat="-6.965398" lon="-34.833023">
<ele>17.570000</ele>
<time>2018-09-18T08:21:12Z</time>
<speed>0.00</speed>
</trkpt>
<trkpt lat="-6.965392" lon="-34.833015">
<ele>16.199999</ele>
<time>2018-09-18T08:26:26Z</time>
<speed>0.00</speed>
</trkpt>
<trkpt lat="-6.965370" lon="-34.833004">
<ele>16.949999</ele>
<time>2018-09-18T08:31:40Z</time>
<speed>0.00</speed>
</trkpt>
<trkpt lat="-6.965425" lon="-34.833046">
<ele>3.260000</ele>
<time>2018-09-18T08:36:54Z</time>
<speed>0.00</speed>
</trkpt>
<trkpt lat="-6.965426" lon="-34.833012">
<ele>12.860000</ele>
<time>2018-09-18T08:42:06Z</time>
<speed>0.12</speed>
</trkpt>
<trkpt lat="-6.965433" lon="-34.833057">
<ele>8.400000</ele>
<time>2018-09-18T08:47:19Z</time>
<speed>0.00</speed>
</trkpt>
<trkpt lat="-6.965446" lon="-34.833042">
<ele>10.940000</ele>
<time>2018-09-18T08:52:32Z</time>
<speed>0.00</speed>
</trkpt>
<trkpt lat="-6.965356" lon="-34.833019">
<ele>19.170000</ele>
<time>2018-09-18T08:57:46Z</time>
<speed>0.00</speed>
</trkpt>
<trkpt lat="-6.965408" lon="-34.833019">
<ele>9.559999</ele>
<time>2018-09-18T09:03:03Z</time>
<speed>0.25</speed>
</trkpt>
<trkpt lat="-6.965333" lon="-34.832993">
<ele>29.289999</ele>
<time>2018-09-18T09:08:17Z</time>
<speed>0.00</speed>
</trkpt>
<trkpt lat="-6.965374" lon="-34.832993">
<ele>22.209999</ele>
<time>2018-09-18T09:13:31Z</time>
<speed>0.00</speed>
</trkpt>
<trkpt lat="-6.965321" lon="-34.833012">
<ele>26.029999</ele>
<time>2018-09-18T09:18:55Z</time>
<speed>0.30</speed>
</trkpt>
<trkpt lat="-6.965386" lon="-34.833035">
<ele>6.940000</ele>
<time>2018-09-18T09:24:12Z</time>
<speed>0.00</speed>
</trkpt>
<trkpt lat="-6.965363" lon="-34.833027">
<ele>13.020000</ele>
<time>2018-09-18T09:29:26Z</time>
<speed>0.00</speed>
</trkpt>
<trkpt lat="-6.965464" lon="-34.833134">
<ele>4.070000</ele>
<time>2018-09-18T09:34:40Z</time>
<speed>0.23</speed>
</trkpt>
<trkpt lat="-6.965415" lon="-34.833073">
<ele>8.670000</ele>
<time>2018-09-18T09:39:56Z</time>
<speed>0.00</speed>
</trkpt>
<trkpt lat="-6.965390" lon="-34.833050">
<ele>14.370000</ele>
<time>2018-09-18T09:45:12Z</time>
<speed>0.00</speed>
</trkpt>
<trkpt lat="-6.965369" lon="-34.833027">
<ele>20.150000</ele>
<time>2018-09-18T09:50:27Z</time>
<speed>0.00</speed>
</trkpt>
<trkpt lat="-6.965401" lon="-34.833054">
<ele>20.459999</ele>
<time>2018-09-18T09:55:43Z</time>
<speed>0.00</speed>
</trkpt>
<trkpt lat="-6.965413" lon="-34.833042">
<ele>11.520000</ele>
<time>2018-09-18T10:01:32Z</time>
<speed>0.04</speed>
</trkpt>
<trkpt lat="-6.965406" lon="-34.833023">
<ele>12.870000</ele>
<time>2018-09-18T10:06:47Z</time>
<speed>0.00</speed>
</trkpt>
<trkpt lat="-6.965433" lon="-34.833031">
<ele>8.370000</ele>
<time>2018-09-18T10:12:01Z</time>
<speed>0.00</speed>
</trkpt>
<trkpt lat="-6.965436" lon="-34.833061">
<ele>10.599999</ele>
<time>2018-09-18T10:17:15Z</time>
<speed>0.00</speed>
</trkpt>
<trkpt lat="-6.965411" lon="-34.833031">
<ele>13.020000</ele>
<time>2018-09-18T10:22:30Z</time>
<speed>0.00</speed>
</trkpt>
<trkpt lat="-6.965402" lon="-34.833069">
<ele>15.270000</ele>
<time>2018-09-18T10:27:46Z</time>
<speed>0.00</speed>
</trkpt>
<trkpt lat="-6.965461" lon="-34.833061">
<ele>4.770000</ele>
<time>2018-09-18T10:33:01Z</time>
<speed>0.00</speed>
</trkpt>
<trkpt lat="-6.965431" lon="-34.833046">
<ele>10.840000</ele>
<time>2018-09-18T10:38:16Z</time>
<speed>0.00</speed>
</trkpt>
<trkpt lat="-6.965412" lon="-34.833042">
<ele>14.700000</ele>
<time>2018-09-18T10:43:32Z</time>
<speed>0.00</speed>
</trkpt>
<trkpt lat="-6.965435" lon="-34.833046">
<ele>13.780000</ele>
<time>2018-09-18T10:48:48Z</time>
<speed>0.00</speed>
</trkpt>
<trkpt lat="-6.965417" lon="-34.832996">
<ele>9.010000</ele>
<time>2018-09-18T10:54:05Z</time>
<speed>0.00</speed>
</trkpt>
<trkpt lat="-6.965434" lon="-34.833042">
<ele>8.240000</ele>
<time>2018-09-18T10:59:23Z</time>
<speed>0.00</speed>
</trkpt>
<trkpt lat="-6.965429" lon="-34.833012">
<ele>14.759999</ele>
<time>2018-09-18T11:04:35Z</time>
<speed>0.00</speed>
</trkpt>
<trkpt lat="-6.965487" lon="-34.833000">
<ele>1.680000</ele>
<time>2018-09-18T11:09:45Z</time>
<speed>0.00</speed>
</trkpt>
<trkpt lat="-6.965450" lon="-34.833023">
<ele>8.220000</ele>
<time>2018-09-18T11:14:54Z</time>
<speed>0.00</speed>
</trkpt>
<trkpt lat="-6.965444" lon="-34.833012">
<ele>10.849999</ele>
<time>2018-09-18T11:20:05Z</time>
<speed>0.00</speed>
</trkpt>
<trkpt lat="-6.965445" lon="-34.833012">
<ele>17.520000</ele>
<time>2018-09-18T11:25:15Z</time>
<speed>0.00</speed>
</trkpt>
<trkpt lat="-6.965433" lon="-34.833042">
<ele>12.400000</ele>
<time>2018-09-18T11:30:25Z</time>
<speed>0.00</speed>
</trkpt>
<trkpt lat="-6.965445" lon="-34.833038">
<ele>6.640000</ele>
<time>2018-09-18T11:35:36Z</time>
<speed>0.00</speed>
</trkpt>
<trkpt lat="-6.965414" lon="-34.833054">
<ele>6.520000</ele>
<time>2018-09-18T11:40:48Z</time>
<speed>0.00</speed>
</trkpt>
<trkpt lat="-6.965434" lon="-34.833084">
<ele>6.410000</ele>
<time>2018-09-18T11:45:59Z</time>
<speed>0.00</speed>
</trkpt>
<trkpt lat="-6.965429" lon="-34.833050">
<ele>9.160000</ele>
<time>2018-09-18T11:51:10Z</time>
<speed>0.00</speed>
</trkpt>
<trkpt lat="-6.965436" lon="-34.832985">
<ele>11.599999</ele>
<time>2018-09-18T11:56:22Z</time>
<speed>0.00</speed>
</trkpt>
<trkpt lat="-6.965426" lon="-34.833015">
<ele>9.650000</ele>
<time>2018-09-18T12:01:37Z</time>
<speed>0.00</speed>
</trkpt>
<trkpt lat="-6.965394" lon="-34.832993">
<ele>16.809999</ele>
<time>2018-09-18T12:06:49Z</time>
<speed>0.00</speed>
</trkpt>
<trkpt lat="-6.965413" lon="-34.833008">
<ele>15.170000</ele>
<time>2018-09-18T12:12:01Z</time>
<speed>0.00</speed>
</trkpt>
<trkpt lat="-6.965412" lon="-34.833035">
<ele>6.010000</ele>
<time>2018-09-18T12:17:14Z</time>
<speed>0.00</speed>
</trkpt>
<trkpt lat="-6.965417" lon="-34.833023">
<ele>5.120000</ele>
<time>2018-09-18T12:22:26Z</time>
<speed>0.00</speed>
</trkpt>
<trkpt lat="-6.965436" lon="-34.833069">
<ele>14.330000</ele>
<time>2018-09-18T12:27:39Z</time>
<speed>0.00</speed>
</trkpt>
<trkpt lat="-6.965436" lon="-34.833042">
<ele>5.610000</ele>
<time>2018-09-18T12:32:51Z</time>
<speed>0.07</speed>
</trkpt>
<trkpt lat="-6.965436" lon="-34.833057">
<ele>12.799999</ele>
<time>2018-09-18T12:38:04Z</time>
<speed>0.00</speed>
</trkpt>
<trkpt lat="-6.965467" lon="-34.833199">
<ele>-3.320000</ele>
<time>2018-09-18T12:43:18Z</time>
<speed>0.00</speed>
</trkpt>
<trkpt lat="-6.965430" lon="-34.833038">
<ele>16.830000</ele>
<time>2018-09-18T12:48:31Z</time>
<speed>0.00</speed>
</trkpt>
<trkpt lat="-6.965420" lon="-34.833061">
<ele>20.840000</ele>
<time>2018-09-18T12:53:44Z</time>
<speed>0.00</speed>
</trkpt>
<trkpt lat="-6.965451" lon="-34.833138">
<ele>12.059999</ele>
<time>2018-09-18T12:58:58Z</time>
<speed>0.00</speed>
</trkpt>
<trkpt lat="-6.965364" lon="-34.832996">
<ele>16.449999</ele>
<time>2018-09-18T13:04:15Z</time>
<speed>0.08</speed>
</trkpt>
<trkpt lat="-6.965492" lon="-34.833134">
<ele>-1.830000</ele>
<time>2018-09-18T13:09:30Z</time>
<speed>0.00</speed>
</trkpt>
<trkpt lat="-6.965395" lon="-34.833019">
<ele>5.130000</ele>
<time>2018-09-18T13:14:45Z</time>
<speed>0.13</speed>
</trkpt>
<trkpt lat="-6.965439" lon="-34.833057">
<ele>22.629999</ele>
<time>2018-09-18T13:19:59Z</time>
<speed>0.00</speed>
</trkpt>
<trkpt lat="-6.965396" lon="-34.833065">
<ele>19.910000</ele>
<time>2018-09-18T13:25:15Z</time>
<speed>0.00</speed>
</trkpt>
<trkpt lat="-6.965439" lon="-34.832947">
<ele>10.570000</ele>
<time>2018-09-18T13:30:30Z</time>
<speed>0.06</speed>
</trkpt>
<trkpt lat="-6.965373" lon="-34.833065">
<ele>25.480000</ele>
<time>2018-09-18T13:35:45Z</time>
<speed>0.00</speed>
</trkpt>
<trkpt lat="-6.965405" lon="-34.833019">
<ele>15.809999</ele>
<time>2018-09-18T13:41:00Z</time>
<speed>0.00</speed>
</trkpt>
<trkpt lat="-6.965368" lon="-34.833008">
<ele>29.990000</ele>
<time>2018-09-18T13:46:16Z</time>
<speed>0.57</speed>
</trkpt>
<trkpt lat="-6.965406" lon="-34.833073">
<ele>4.930000</ele>
<time>2018-09-18T13:51:32Z</time>
<speed>0.14</speed>
</trkpt>
<trkpt lat="-6.965421" lon="-34.833126">
<ele>12.860000</ele>
<time>2018-09-18T13:56:47Z</time>
<speed>0.16</speed>
</trkpt>
<trkpt lat="-6.965427" lon="-34.833031">
<ele>14.280000</ele>
<time>2018-09-18T14:02:33Z</time>
<speed>0.18</speed>
</trkpt>
<trkpt lat="-6.965316" lon="-34.833061">
<ele>26.930000</ele>
<time>2018-09-18T14:07:39Z</time>
<speed>0.00</speed>
</trkpt>
<trkpt lat="-6.965448" lon="-34.833035">
<ele>8.870000</ele>
<time>2018-09-18T14:12:43Z</time>
<speed>0.21</speed>
</trkpt>
<trkpt lat="-6.965524" lon="-34.833054">
<ele>-11.230000</ele>
<time>2018-09-18T14:17:46Z</time>
<speed>0.00</speed>
</trkpt>
<trkpt lat="-6.965435" lon="-34.833065">
<ele>15.219999</ele>
<time>2018-09-18T14:22:49Z</time>
<speed>0.00</speed>
</trkpt>
<trkpt lat="-6.965403" lon="-34.833023">
<ele>12.660000</ele>
<time>2018-09-18T14:27:54Z</time>
<speed>0.00</speed>
</trkpt>
<trkpt lat="-6.965428" lon="-34.833031">
<ele>12.360000</ele>
<time>2018-09-18T14:32:57Z</time>
<speed>0.00</speed>
</trkpt>
<trkpt lat="-6.965380" lon="-34.833023">
<ele>25.599998</ele>
<time>2018-09-18T14:38:02Z</time>
<speed>0.00</speed>
</trkpt>
<trkpt lat="-6.965402" lon="-34.833008">
<ele>14.460000</ele>
<time>2018-09-18T14:43:06Z</time>
<speed>0.00</speed>
</trkpt>
<trkpt lat="-6.965440" lon="-34.833054">
<ele>5.130000</ele>
<time>2018-09-18T14:48:09Z</time>
<speed>0.00</speed>
</trkpt>
<trkpt lat="-6.965423" lon="-34.833019">
<ele>10.580000</ele>
<time>2018-09-18T14:53:12Z</time>
<speed>0.00</speed>
</trkpt>
<trkpt lat="-6.965379" lon="-34.833050">
<ele>5.820000</ele>
<time>2018-09-18T14:58:15Z</time>
<speed>0.28</speed>
</trkpt>
<trkpt lat="-6.965454" lon="-34.833019">
<ele>2.870000</ele>
<time>2018-09-18T15:03:21Z</time>
<speed>0.00</speed>
</trkpt>
<trkpt lat="-6.964783" lon="-34.832756">
<ele>25.000000</ele>
<time>2018-09-18T15:08:33Z</time>
<speed>0.59</speed>
</trkpt>
<trkpt lat="-6.965450" lon="-34.832981">
<ele>14.910000</ele>
<time>2018-09-18T15:13:38Z</time>
<speed>0.52</speed>
</trkpt>
<trkpt lat="-6.965414" lon="-34.833054">
<ele>11.250000</ele>
<time>2018-09-18T15:18:41Z</time>
<speed>0.00</speed>
</trkpt>
<trkpt lat="-6.965399" lon="-34.833084">
<ele>-0.330000</ele>
<time>2018-09-18T15:23:45Z</time>
<speed>0.00</speed>
</trkpt>
<trkpt lat="-6.965420" lon="-34.833115">
<ele>9.240000</ele>
<time>2018-09-18T15:28:49Z</time>
<speed>0.00</speed>
</trkpt>
<trkpt lat="-6.965399" lon="-34.833092">
<ele>6.400000</ele>
<time>2018-09-18T15:33:53Z</time>
<speed>0.00</speed>
</trkpt>
<trkpt lat="-6.965422" lon="-34.833061">
<ele>9.650000</ele>
<time>2018-09-18T15:38:56Z</time>
<speed>0.00</speed>
</trkpt>
<trkpt lat="-6.965414" lon="-34.833073">
<ele>8.080000</ele>
<time>2018-09-18T15:44:01Z</time>
<speed>0.00</speed>
</trkpt>
<trkpt lat="-6.965427" lon="-34.833038">
<ele>15.230000</ele>
<time>2018-09-18T15:49:06Z</time>
<speed>0.00</speed>
</trkpt>
<trkpt lat="-6.965317" lon="-34.833031">
<ele>20.139999</ele>
<time>2018-09-18T15:54:10Z</time>
<speed>0.38</speed>
</trkpt>
<trkpt lat="-6.965395" lon="-34.832996">
<ele>10.030000</ele>
<time>2018-09-18T15:59:16Z</time>
<speed>0.02</speed>
</trkpt>
<trkpt lat="-6.965422" lon="-34.832977">
<ele>12.099999</ele>
<time>2018-09-18T16:04:27Z</time>
<speed>0.00</speed>
</trkpt>
<trkpt lat="-6.965367" lon="-34.832985">
<ele>22.139999</ele>
<time>2018-09-18T16:09:33Z</time>
<speed>0.00</speed>
</trkpt>
<trkpt lat="-6.965420" lon="-34.832966">
<ele>14.150000</ele>
<time>2018-09-18T16:14:39Z</time>
<speed>0.00</speed>
</trkpt>
<trkpt lat="-6.965425" lon="-34.832867">
<ele>22.209999</ele>
<time>2018-09-18T16:19:45Z</time>
<speed>0.00</speed>
</trkpt>
<trkpt lat="-6.965397" lon="-34.833153">
<ele>10.240000</ele>
<time>2018-09-18T16:24:51Z</time>
<speed>0.00</speed>
</trkpt>
<trkpt lat="-6.965438" lon="-34.833023">
<ele>9.330000</ele>
<time>2018-09-18T16:29:56Z</time>
<speed>0.00</speed>
</trkpt>
<trkpt lat="-6.965437" lon="-34.833031">
<ele>6.540000</ele>
<time>2018-09-18T16:35:04Z</time>
<speed>0.00</speed>
</trkpt>
<trkpt lat="-6.965436" lon="-34.833035">
<ele>10.980000</ele>
<time>2018-09-18T16:40:10Z</time>
<speed>0.00</speed>
</trkpt>
<trkpt lat="-6.965416" lon="-34.833431">
<ele>-9.220000</ele>
<time>2018-09-18T16:45:28Z</time>
<speed>0.00</speed>
</trkpt>
<trkpt lat="-6.965396" lon="-34.832905">
<ele>21.799999</ele>
<time>2018-09-18T16:50:56Z</time>
<speed>0.76</speed>
</trkpt>
<trkpt lat="-6.965458" lon="-34.833324">
<ele>-10.700000</ele>
<time>2018-09-18T16:56:03Z</time>
<speed>0.00</speed>
</trkpt>
<trkpt lat="-6.965374" lon="-34.833004">
<ele>16.650000</ele>
<time>2018-09-18T17:01:32Z</time>
<speed>0.20</speed>
</trkpt>
<trkpt lat="-6.965419" lon="-34.833023">
<ele>8.050000</ele>
<time>2018-09-18T17:06:44Z</time>
<speed>0.00</speed>
</trkpt>
<trkpt lat="-6.965425" lon="-34.833027">
<ele>9.599999</ele>
<time>2018-09-18T17:11:55Z</time>
<speed>0.00</speed>
</trkpt>
<trkpt lat="-6.965433" lon="-34.833046">
<ele>6.280000</ele>
<time>2018-09-18T17:17:06Z</time>
<speed>0.00</speed>
</trkpt>
<trkpt lat="-6.965423" lon="-34.833027">
<ele>10.300000</ele>
<time>2018-09-18T17:22:17Z</time>
<speed>0.00</speed>
</trkpt>
<trkpt lat="-6.965397" lon="-34.833031">
<ele>12.540000</ele>
<time>2018-09-18T17:27:28Z</time>
<speed>0.00</speed>
</trkpt>
<trkpt lat="-6.965420" lon="-34.833050">
<ele>11.070000</ele>
<time>2018-09-18T17:32:39Z</time>
<speed>0.00</speed>
</trkpt>
<trkpt lat="-6.965398" lon="-34.833046">
<ele>18.059999</ele>
<time>2018-09-18T17:37:49Z</time>
<speed>0.00</speed>
</trkpt>
<trkpt lat="-6.965434" lon="-34.833027">
<ele>9.870000</ele>
<time>2018-09-18T17:42:59Z</time>
<speed>0.00</speed>
</trkpt>
<trkpt lat="-6.965411" lon="-34.833057">
<ele>20.389999</ele>
<time>2018-09-18T17:48:09Z</time>
<speed>0.00</speed>
</trkpt>
<trkpt lat="-6.965419" lon="-34.833038">
<ele>14.059999</ele>
<time>2018-09-18T17:53:19Z</time>
<speed>0.00</speed>
</trkpt>
<trkpt lat="-6.965476" lon="-34.833054">
<ele>5.630000</ele>
<time>2018-09-18T17:58:29Z</time>
<speed>0.00</speed>
</trkpt>
<trkpt lat="-6.965437" lon="-34.833061">
<ele>22.459999</ele>
<time>2018-09-18T18:03:47Z</time>
<speed>0.13</speed>
</trkpt>
<trkpt lat="-6.965427" lon="-34.832973">
<ele>12.440000</ele>
<time>2018-09-18T18:09:02Z</time>
<speed>0.18</speed>
</trkpt>
<trkpt lat="-6.965423" lon="-34.833050">
<ele>12.710000</ele>
<time>2018-09-18T18:14:16Z</time>
<speed>0.00</speed>
</trkpt>
<trkpt lat="-6.965431" lon="-34.833046">
<ele>36.389999</ele>
<time>2018-09-18T18:19:32Z</time>
<speed>0.00</speed>
</trkpt>
<trkpt lat="-6.965405" lon="-34.833035">
<ele>6.890000</ele>
<time>2018-09-18T18:24:45Z</time>
<speed>0.00</speed>
</trkpt>
<trkpt lat="-6.965431" lon="-34.833027">
<ele>1.070000</ele>
<time>2018-09-18T18:29:58Z</time>
<speed>0.00</speed>
</trkpt>
<trkpt lat="-6.965422" lon="-34.832993">
<ele>13.679999</ele>
<time>2018-09-18T18:35:11Z</time>
<speed>0.00</speed>
</trkpt>
<trkpt lat="-6.965415" lon="-34.832962">
<ele>17.850000</ele>
<time>2018-09-18T18:40:24Z</time>
<speed>0.00</speed>
</trkpt>
<trkpt lat="-6.965405" lon="-34.832985">
<ele>8.590000</ele>
<time>2018-09-18T18:45:37Z</time>
<speed>0.00</speed>
</trkpt>
<trkpt lat="-6.965439" lon="-34.832989">
<ele>7.030000</ele>
<time>2018-09-18T18:50:51Z</time>
<speed>0.15</speed>
</trkpt>
<trkpt lat="-6.965470" lon="-34.832966">
<ele>8.410000</ele>
<time>2018-09-18T18:56:07Z</time>
<speed>0.13</speed>
</trkpt>
<trkpt lat="-6.965357" lon="-34.833023">
<ele>14.710000</ele>
<time>2018-09-18T19:01:24Z</time>
<speed>0.07</speed>
</trkpt>
<trkpt lat="-6.965402" lon="-34.832970">
<ele>6.250000</ele>
<time>2018-09-18T19:06:37Z</time>
<speed>0.00</speed>
</trkpt>
<trkpt lat="-6.965411" lon="-34.832966">
<ele>7.900000</ele>
<time>2018-09-18T19:11:51Z</time>
<speed>0.00</speed>
</trkpt>
<trkpt lat="-6.965464" lon="-34.833004">
<ele>3.770000</ele>
<time>2018-09-18T19:17:07Z</time>
<speed>0.00</speed>
</trkpt>
<trkpt lat="-6.965515" lon="-34.833088">
<ele>0.110000</ele>
<time>2018-09-18T19:22:22Z</time>
<speed>0.00</speed>
</trkpt>
<trkpt lat="-6.965430" lon="-34.833218">
<ele>4.470000</ele>
<time>2018-09-18T19:27:40Z</time>
<speed>0.00</speed>
</trkpt>
<trkpt lat="-6.965445" lon="-34.833160">
<ele>9.050000</ele>
<time>2018-09-18T19:32:56Z</time>
<speed>0.00</speed>
</trkpt>
<trkpt lat="-6.965434" lon="-34.833042">
<ele>15.299999</ele>
<time>2018-09-18T19:38:11Z</time>
<speed>0.00</speed>
</trkpt>
<trkpt lat="-6.965442" lon="-34.833290">
<ele>-3.880000</ele>
<time>2018-09-18T19:43:46Z</time>
<speed>0.19</speed>
</trkpt>
<trkpt lat="-6.965436" lon="-34.833298">
<ele>0.030000</ele>
<time>2018-09-18T19:49:27Z</time>
<speed>0.08</speed>
</trkpt>
<trkpt lat="-6.965447" lon="-34.833035">
<ele>14.900000</ele>
<time>2018-09-18T19:56:23Z</time>
<speed>0.19</speed>
</trkpt>
<trkpt lat="-6.965427" lon="-34.833012">
<ele>6.690000</ele>
<time>2018-09-18T20:04:32Z</time>
<speed>0.19</speed>
</trkpt>
<trkpt lat="-6.965409" lon="-34.833057">
<ele>19.969999</ele>
<time>2018-09-18T20:12:20Z</time>
<speed>0.00</speed>
</trkpt>
<trkpt lat="-6.965595" lon="-34.832935">
<ele>-13.599999</ele>
<time>2018-09-18T20:17:46Z</time>
<speed>0.00</speed>
</trkpt>
<trkpt lat="-6.965331" lon="-34.833084">
<ele>36.320000</ele>
<time>2018-09-18T20:23:59Z</time>
<speed>0.00</speed>
</trkpt>
<trkpt lat="-6.965363" lon="-34.833076">
<ele>23.199999</ele>
<time>2018-09-18T20:29:30Z</time>
<speed>0.15</speed>
</trkpt>
<trkpt lat="-6.965370" lon="-34.833061">
<ele>23.629999</ele>
<time>2018-09-18T20:35:58Z</time>
<speed>0.00</speed>
</trkpt>
<trkpt lat="-6.965250" lon="-34.833118">
<ele>47.619999</ele>
<time>2018-09-18T20:41:09Z</time>
<speed>0.00</speed>
</trkpt>
<trkpt lat="-6.965415" lon="-34.833015">
<ele>16.209999</ele>
<time>2018-09-18T20:46:18Z</time>
<speed>0.00</speed>
</trkpt>
<trkpt lat="-6.965422" lon="-34.832981">
<ele>22.789999</ele>
<time>2018-09-18T20:51:27Z</time>
<speed>0.00</speed>
</trkpt>
<trkpt lat="-6.965438" lon="-34.833012">
<ele>19.230000</ele>
<time>2018-09-18T20:56:35Z</time>
<speed>0.00</speed>
</trkpt>
<trkpt lat="-6.965407" lon="-34.832989">
<ele>13.250000</ele>
<time>2018-09-18T21:01:47Z</time>
<speed>0.00</speed>
</trkpt>
<trkpt lat="-6.965402" lon="-34.833035">
<ele>16.469999</ele>
<time>2018-09-18T21:06:55Z</time>
<speed>0.00</speed>
</trkpt>
<trkpt lat="-6.965423" lon="-34.833050">
<ele>9.150000</ele>
<time>2018-09-18T21:12:03Z</time>
<speed>0.00</speed>
</trkpt>
<trkpt lat="-6.965428" lon="-34.833038">
<ele>11.139999</ele>
<time>2018-09-18T21:17:10Z</time>
<speed>0.20</speed>
</trkpt>
<trkpt lat="-6.965400" lon="-34.833050">
<ele>9.730000</ele>
<time>2018-09-18T21:22:19Z</time>
<speed>0.24</speed>
</trkpt>
<trkpt lat="-6.965415" lon="-34.833019">
<ele>15.450000</ele>
<time>2018-09-18T21:27:27Z</time>
<speed>0.00</speed>
</trkpt>
<trkpt lat="-6.965441" lon="-34.833019">
<ele>16.670000</ele>
<time>2018-09-18T21:32:35Z</time>
<speed>0.00</speed>
</trkpt>
<trkpt lat="-6.965401" lon="-34.832947">
<ele>20.600000</ele>
<time>2018-09-18T21:37:42Z</time>
<speed>0.00</speed>
</trkpt>
<trkpt lat="-6.965443" lon="-34.833015">
<ele>14.219999</ele>
<time>2018-09-18T21:42:49Z</time>
<speed>0.00</speed>
</trkpt>
<trkpt lat="-6.965417" lon="-34.833035">
<ele>13.380000</ele>
<time>2018-09-18T21:47:56Z</time>
<speed>0.11</speed>
</trkpt>
<trkpt lat="-6.965455" lon="-34.833023">
<ele>11.590000</ele>
<time>2018-09-18T21:53:04Z</time>
<speed>0.00</speed>
</trkpt>
<trkpt lat="-6.965442" lon="-34.833042">
<ele>18.010000</ele>
<time>2018-09-18T21:58:11Z</time>
<speed>0.09</speed>
</trkpt>
<trkpt lat="-6.965450" lon="-34.833035">
<ele>11.160000</ele>
<time>2018-09-18T22:03:28Z</time>
<speed>0.00</speed>
</trkpt>
<trkpt lat="-6.965426" lon="-34.833027">
<ele>12.559999</ele>
<time>2018-09-18T22:08:43Z</time>
<speed>0.00</speed>
</trkpt>
<trkpt lat="-6.965408" lon="-34.833019">
<ele>16.129999</ele>
<time>2018-09-18T22:13:58Z</time>
<speed>0.00</speed>
</trkpt>
<trkpt lat="-6.965434" lon="-34.833031">
<ele>10.309999</ele>
<time>2018-09-18T22:19:13Z</time>
<speed>0.00</speed>
</trkpt>
<trkpt lat="-6.965438" lon="-34.833050">
<ele>14.710000</ele>
<time>2018-09-18T22:24:28Z</time>
<speed>0.00</speed>
</trkpt>
<trkpt lat="-6.965413" lon="-34.833050">
<ele>10.820000</ele>
<time>2018-09-18T22:29:43Z</time>
<speed>0.00</speed>
</trkpt>
<trkpt lat="-6.965446" lon="-34.833023">
<ele>3.810000</ele>
<time>2018-09-18T22:34:58Z</time>
<speed>0.00</speed>
</trkpt>
<trkpt lat="-6.965420" lon="-34.833015">
<ele>11.010000</ele>
<time>2018-09-18T22:40:13Z</time>
<speed>0.00</speed>
</trkpt>
<trkpt lat="-6.965435" lon="-34.833054">
<ele>13.270000</ele>
<time>2018-09-18T22:45:28Z</time>
<speed>0.00</speed>
</trkpt>
<trkpt lat="-6.965427" lon="-34.833050">
<ele>15.790000</ele>
<time>2018-09-18T22:50:43Z</time>
<speed>0.00</speed>
</trkpt>
<trkpt lat="-6.965454" lon="-34.833122">
<ele>9.849999</ele>
<time>2018-09-18T22:55:59Z</time>
<speed>0.00</speed>
</trkpt>
<trkpt lat="-6.965431" lon="-34.833008">
<ele>-4.030000</ele>
<time>2018-09-18T23:01:17Z</time>
<speed>0.00</speed>
</trkpt>
<trkpt lat="-6.965458" lon="-34.833019">
<ele>9.889999</ele>
<time>2018-09-18T23:06:34Z</time>
<speed>0.00</speed>
</trkpt>
<trkpt lat="-6.965456" lon="-34.833054">
<ele>7.150000</ele>
<time>2018-09-18T23:11:49Z</time>
<speed>0.00</speed>
</trkpt>
<trkpt lat="-6.965418" lon="-34.832977">
<ele>23.500000</ele>
<time>2018-09-18T23:17:04Z</time>
<speed>0.09</speed>
</trkpt>
<trkpt lat="-6.965402" lon="-34.833145">
<ele>-2.020000</ele>
<time>2018-09-18T23:22:21Z</time>
<speed>0.00</speed>
</trkpt>
<trkpt lat="-6.965411" lon="-34.833088">
<ele>11.250000</ele>
<time>2018-09-18T23:27:38Z</time>
<speed>0.00</speed>
</trkpt>
<trkpt lat="-6.965430" lon="-34.833084">
<ele>12.080000</ele>
<time>2018-09-18T23:32:54Z</time>
<speed>0.09</speed>
</trkpt>
<trkpt lat="-6.965355" lon="-34.833057">
<ele>17.459999</ele>
<time>2018-09-18T23:38:10Z</time>
<speed>0.61</speed>
</trkpt>
<trkpt lat="-6.965417" lon="-34.833019">
<ele>13.400000</ele>
<time>2018-09-18T23:43:26Z</time>
<speed>0.00</speed>
</trkpt>
<trkpt lat="-6.965443" lon="-34.833008">
<ele>20.699999</ele>
<time>2018-09-18T23:48:41Z</time>
<speed>0.48</speed>
</trkpt>
<trkpt lat="-6.965406" lon="-34.833031">
<ele>20.100000</ele>
<time>2018-09-18T23:53:56Z</time>
<speed>0.19</speed>
</trkpt>
<trkpt lat="-6.965409" lon="-34.833015">
<ele>10.960000</ele>
<time>2018-09-18T23:59:11Z</time>
<speed>0.00</speed>
</trkpt>
<trkpt lat="-6.965430" lon="-34.833004">
<ele>11.969999</ele>
<time>2018-09-19T00:05:03Z</time>
<speed>0.14</speed>
</trkpt>
<trkpt lat="-6.965423" lon="-34.832993">
<ele>16.299999</ele>
<time>2018-09-19T00:10:19Z</time>
<speed>0.00</speed>
</trkpt>
<trkpt lat="-6.965443" lon="-34.832996">
<ele>12.840000</ele>
<time>2018-09-19T00:15:35Z</time>
<speed>0.00</speed>
</trkpt>
<trkpt lat="-6.965399" lon="-34.833008">
<ele>11.500000</ele>
<time>2018-09-19T00:20:50Z</time>
<speed>0.00</speed>
</trkpt>
<trkpt lat="-6.965383" lon="-34.833046">
<ele>15.150000</ele>
<time>2018-09-19T00:26:06Z</time>
<speed>0.00</speed>
</trkpt>
<trkpt lat="-6.965341" lon="-34.833012">
<ele>19.959999</ele>
<time>2018-09-19T00:31:21Z</time>
<speed>0.00</speed>
</trkpt>
<trkpt lat="-6.965413" lon="-34.833023">
<ele>6.930000</ele>
<time>2018-09-19T00:36:36Z</time>
<speed>0.00</speed>
</trkpt>
<trkpt lat="-6.965468" lon="-34.833008">
<ele>7.930000</ele>
<time>2018-09-19T00:41:50Z</time>
<speed>0.00</speed>
</trkpt>
<trkpt lat="-6.965473" lon="-34.833027">
<ele>4.660000</ele>
<time>2018-09-19T00:47:04Z</time>
<speed>0.00</speed>
</trkpt>
<trkpt lat="-6.965471" lon="-34.833050">
<ele>-4.800000</ele>
<time>2018-09-19T00:52:20Z</time>
<speed>0.00</speed>
</trkpt>
<trkpt lat="-6.965487" lon="-34.833023">
<ele>10.480000</ele>
<time>2018-09-19T00:57:35Z</time>
<speed>0.00</speed>
</trkpt>
<trkpt lat="-6.965416" lon="-34.833042">
<ele>12.920000</ele>
<time>2018-09-19T01:02:54Z</time>
<speed>0.00</speed>
</trkpt>
<trkpt lat="-6.965444" lon="-34.833050">
<ele>9.230000</ele>
<time>2018-09-19T01:08:11Z</time>
<speed>0.00</speed>
</trkpt>
<trkpt lat="-6.965433" lon="-34.833031">
<ele>16.760000</ele>
<time>2018-09-19T01:13:25Z</time>
<speed>0.00</speed>
</trkpt>
<trkpt lat="-6.965448" lon="-34.833057">
<ele>9.110000</ele>
<time>2018-09-19T01:18:40Z</time>
<speed>0.00</speed>
</trkpt>
<trkpt lat="-6.965454" lon="-34.833069">
<ele>10.429999</ele>
<time>2018-09-19T01:23:55Z</time>
<speed>0.00</speed>
</trkpt>
<trkpt lat="-6.965482" lon="-34.833046">
<ele>5.270000</ele>
<time>2018-09-19T01:29:10Z</time>
<speed>0.00</speed>
</trkpt>
<trkpt lat="-6.965435" lon="-34.833035">
<ele>14.570000</ele>
<time>2018-09-19T01:34:25Z</time>
<speed>0.00</speed>
</trkpt>
<trkpt lat="-6.965444" lon="-34.833023">
<ele>4.760000</ele>
<time>2018-09-19T01:39:40Z</time>
<speed>0.00</speed>
</trkpt>
<trkpt lat="-6.965424" lon="-34.833004">
<ele>16.889999</ele>
<time>2018-09-19T01:44:55Z</time>
<speed>0.00</speed>
</trkpt>
<trkpt lat="-6.965512" lon="-34.833038">
<ele>-3.600000</ele>
<time>2018-09-19T01:50:14Z</time>
<speed>0.00</speed>
</trkpt>
<trkpt lat="-6.965481" lon="-34.833050">
<ele>10.580000</ele>
<time>2018-09-19T01:55:31Z</time>
<speed>0.00</speed>
</trkpt>
<trkpt lat="-6.965395" lon="-34.833042">
<ele>26.599998</ele>
<time>2018-09-19T02:00:49Z</time>
<speed>0.00</speed>
</trkpt>
<trkpt lat="-6.965431" lon="-34.833000">
<ele>22.000000</ele>
<time>2018-09-19T02:06:07Z</time>
<speed>0.00</speed>
</trkpt>
<trkpt lat="-6.965456" lon="-34.833057">
<ele>7.690000</ele>
<time>2018-09-19T02:11:23Z</time>
<speed>0.00</speed>
</trkpt>
<trkpt lat="-6.965397" lon="-34.832951">
<ele>24.920000</ele>
<time>2018-09-19T02:16:38Z</time>
<speed>0.09</speed>
</trkpt>
<trkpt lat="-6.965437" lon="-34.833027">
<ele>8.860000</ele>
<time>2018-09-19T02:21:53Z</time>
<speed>0.05</speed>
</trkpt>
<trkpt lat="-6.965478" lon="-34.832989">
<ele>-7.950000</ele>
<time>2018-09-19T02:27:09Z</time>
<speed>0.00</speed>
</trkpt>
<trkpt lat="-6.965433" lon="-34.833031">
<ele>5.800000</ele>
<time>2018-09-19T02:32:23Z</time>
<speed>0.00</speed>
</trkpt>
<trkpt lat="-6.965440" lon="-34.833035">
<ele>10.150000</ele>
<time>2018-09-19T02:37:38Z</time>
<speed>0.00</speed>
</trkpt>
<trkpt lat="-6.965425" lon="-34.833057">
<ele>14.000000</ele>
<time>2018-09-19T02:42:54Z</time>
<speed>0.05</speed>
</trkpt>
<trkpt lat="-6.965430" lon="-34.833130">
<ele>16.719999</ele>
<time>2018-09-19T02:48:10Z</time>
<speed>0.00</speed>
</trkpt>
<trkpt lat="-6.965430" lon="-34.833054">
<ele>17.770000</ele>
<time>2018-09-19T02:53:26Z</time>
<speed>0.00</speed>
</trkpt>
<trkpt lat="-6.965417" lon="-34.832947">
<ele>8.210000</ele>
<time>2018-09-19T02:58:49Z</time>
<speed>0.00</speed>
</trkpt>
</trkseg>
</trk>
<trk>
<name>20181027-192017(5)</name>
<desc>Color:004000ff</desc>
<trkseg>
<trkpt lat="-6.965407" lon="-34.833046">
<ele>19.910000</ele>
<time>2018-09-19T03:04:09Z</time>
<speed>0.00</speed>
</trkpt>
<trkpt lat="-6.965401" lon="-34.833076">
<ele>17.920000</ele>
<time>2018-09-19T03:09:26Z</time>
<speed>0.00</speed>
</trkpt>
<trkpt lat="-6.965408" lon="-34.833054">
<ele>12.500000</ele>
<time>2018-09-19T03:14:43Z</time>
<speed>0.00</speed>
</trkpt>
<trkpt lat="-6.965308" lon="-34.833221">
<ele>3.210000</ele>
<time>2018-09-19T03:20:02Z</time>
<speed>0.00</speed>
</trkpt>
<trkpt lat="-6.965446" lon="-34.832985">
<ele>51.500000</ele>
<time>2018-09-19T03:25:35Z</time>
<speed>0.00</speed>
</trkpt>
<trkpt lat="-6.965321" lon="-34.833229">
<ele>-20.170000</ele>
<time>2018-09-19T03:31:13Z</time>
<speed>0.23</speed>
</trkpt>
<trkpt lat="-6.965424" lon="-34.833046">
<ele>11.670000</ele>
<time>2018-09-19T03:37:19Z</time>
<speed>0.04</speed>
</trkpt>
<trkpt lat="-6.965426" lon="-34.833050">
<ele>13.080000</ele>
<time>2018-09-19T03:44:33Z</time>
<speed>0.22</speed>
</trkpt>
<trkpt lat="-6.965430" lon="-34.833050">
<ele>8.470000</ele>
<time>2018-09-19T03:49:47Z</time>
<speed>0.00</speed>
</trkpt>
<trkpt lat="-6.965405" lon="-34.833023">
<ele>12.679999</ele>
<time>2018-09-19T03:55:01Z</time>
<speed>0.00</speed>
</trkpt>
<trkpt lat="-6.965443" lon="-34.833042">
<ele>8.980000</ele>
<time>2018-09-19T04:00:16Z</time>
<speed>0.00</speed>
</trkpt>
<trkpt lat="-6.965415" lon="-34.833069">
<ele>12.410000</ele>
<time>2018-09-19T04:05:30Z</time>
<speed>0.00</speed>
</trkpt>
<trkpt lat="-6.965420" lon="-34.833057">
<ele>12.170000</ele>
<time>2018-09-19T04:10:44Z</time>
<speed>0.00</speed>
</trkpt>
<trkpt lat="-6.965404" lon="-34.833050">
<ele>12.599999</ele>
<time>2018-09-19T04:15:58Z</time>
<speed>0.00</speed>
</trkpt>
<trkpt lat="-6.965398" lon="-34.833015">
<ele>10.780000</ele>
<time>2018-09-19T04:21:12Z</time>
<speed>0.00</speed>
</trkpt>
<trkpt lat="-6.965478" lon="-34.833046">
<ele>9.530000</ele>
<time>2018-09-19T04:26:26Z</time>
<speed>0.00</speed>
</trkpt>
<trkpt lat="-6.965406" lon="-34.833027">
<ele>11.960000</ele>
<time>2018-09-19T04:31:40Z</time>
<speed>0.00</speed>
</trkpt>
<trkpt lat="-6.965396" lon="-34.833015">
<ele>16.850000</ele>
<time>2018-09-19T04:36:54Z</time>
<speed>0.00</speed>
</trkpt>
<trkpt lat="-6.965446" lon="-34.833057">
<ele>7.160000</ele>
<time>2018-09-19T04:42:09Z</time>
<speed>0.00</speed>
</trkpt>
<trkpt lat="-6.965417" lon="-34.833038">
<ele>12.670000</ele>
<time>2018-09-19T04:47:23Z</time>
<speed>0.00</speed>
</trkpt>
<trkpt lat="-6.965422" lon="-34.833046">
<ele>10.650000</ele>
<time>2018-09-19T04:52:37Z</time>
<speed>0.00</speed>
</trkpt>
<trkpt lat="-6.965442" lon="-34.833050">
<ele>5.020000</ele>
<time>2018-09-19T04:57:52Z</time>
<speed>0.00</speed>
</trkpt>
<trkpt lat="-6.965483" lon="-34.833073">
<ele>2.110000</ele>
<time>2018-09-19T05:03:12Z</time>
<speed>0.00</speed>
</trkpt>
<trkpt lat="-6.965456" lon="-34.833050">
<ele>2.430000</ele>
<time>2018-09-19T05:08:27Z</time>
<speed>0.00</speed>
</trkpt>
<trkpt lat="-6.965397" lon="-34.833042">
<ele>21.900000</ele>
<time>2018-09-19T05:13:42Z</time>
<speed>0.00</speed>
</trkpt>
<trkpt lat="-6.965395" lon="-34.833012">
<ele>18.250000</ele>
<time>2018-09-19T05:18:57Z</time>
<speed>0.00</speed>
</trkpt>
<trkpt lat="-6.965396" lon="-34.832939">
<ele>23.740000</ele>
<time>2018-09-19T05:24:15Z</time>
<speed>0.00</speed>
</trkpt>
<trkpt lat="-6.965308" lon="-34.833031">
<ele>25.820000</ele>
<time>2018-09-19T05:29:31Z</time>
<speed>0.13</speed>
</trkpt>
<trkpt lat="-6.965427" lon="-34.833038">
<ele>9.670000</ele>
<time>2018-09-19T05:34:47Z</time>
<speed>0.00</speed>
</trkpt>
<trkpt lat="-6.965435" lon="-34.833061">
<ele>6.260000</ele>
<time>2018-09-19T05:40:01Z</time>
<speed>0.00</speed>
</trkpt>
<trkpt lat="-6.965477" lon="-34.833031">
<ele>5.790000</ele>
<time>2018-09-19T05:45:15Z</time>
<speed>0.00</speed>
</trkpt>
<trkpt lat="-6.965415" lon="-34.833046">
<ele>12.469999</ele>
<time>2018-09-19T05:50:29Z</time>
<speed>0.00</speed>
</trkpt>
<trkpt lat="-6.965416" lon="-34.833038">
<ele>8.809999</ele>
<time>2018-09-19T05:55:43Z</time>
<speed>0.00</speed>
</trkpt>
<trkpt lat="-6.965430" lon="-34.833042">
<ele>18.119999</ele>
<time>2018-09-19T06:01:32Z</time>
<speed>0.09</speed>
</trkpt>
<trkpt lat="-6.965469" lon="-34.832981">
<ele>12.309999</ele>
<time>2018-09-19T06:06:47Z</time>
<speed>0.00</speed>
</trkpt>
<trkpt lat="-6.965399" lon="-34.833008">
<ele>13.130000</ele>
<time>2018-09-19T06:12:02Z</time>
<speed>0.00</speed>
</trkpt>
<trkpt lat="-6.965418" lon="-34.832996">
<ele>25.910000</ele>
<time>2018-09-19T06:17:16Z</time>
<speed>0.00</speed>
</trkpt>
<trkpt lat="-6.965443" lon="-34.833038">
<ele>11.380000</ele>
<time>2018-09-19T06:22:30Z</time>
<speed>0.00</speed>
</trkpt>
<trkpt lat="-6.965399" lon="-34.833031">
<ele>8.300000</ele>
<time>2018-09-19T06:27:43Z</time>
<speed>0.00</speed>
</trkpt>
<trkpt lat="-6.965405" lon="-34.833019">
<ele>13.320000</ele>
<time>2018-09-19T06:32:57Z</time>
<speed>0.00</speed>
</trkpt>
<trkpt lat="-6.965405" lon="-34.833031">
<ele>10.969999</ele>
<time>2018-09-19T06:38:11Z</time>
<speed>0.00</speed>
</trkpt>
<trkpt lat="-6.965441" lon="-34.833008">
<ele>3.400000</ele>
<time>2018-09-19T06:43:25Z</time>
<speed>0.15</speed>
</trkpt>
<trkpt lat="-6.965396" lon="-34.833008">
<ele>9.690000</ele>
<time>2018-09-19T06:48:39Z</time>
<speed>0.20</speed>
</trkpt>
<trkpt lat="-6.965393" lon="-34.833023">
<ele>14.509999</ele>
<time>2018-09-19T06:53:53Z</time>
<speed>0.00</speed>
</trkpt>
<trkpt lat="-6.965439" lon="-34.832996">
<ele>8.440000</ele>
<time>2018-09-19T06:59:08Z</time>
<speed>0.00</speed>
</trkpt>
<trkpt lat="-6.965442" lon="-34.833027">
<ele>7.110000</ele>
<time>2018-09-19T07:04:25Z</time>
<speed>0.00</speed>
</trkpt>
<trkpt lat="-6.965376" lon="-34.833046">
<ele>22.629999</ele>
<time>2018-09-19T07:09:38Z</time>
<speed>0.34</speed>
</trkpt>
<trkpt lat="-6.965388" lon="-34.833015">
<ele>26.430000</ele>
<time>2018-09-19T07:14:52Z</time>
<speed>0.00</speed>
</trkpt>
<trkpt lat="-6.965415" lon="-34.832996">
<ele>16.190001</ele>
<time>2018-09-19T07:20:07Z</time>
<speed>0.00</speed>
</trkpt>
<trkpt lat="-6.965427" lon="-34.833012">
<ele>18.270000</ele>
<time>2018-09-19T07:25:24Z</time>
<speed>0.00</speed>
</trkpt>
<trkpt lat="-6.965397" lon="-34.833015">
<ele>15.480000</ele>
<time>2018-09-19T07:30:39Z</time>
<speed>0.00</speed>
</trkpt>
<trkpt lat="-6.965481" lon="-34.833027">
<ele>-8.059999</ele>
<time>2018-09-19T07:35:54Z</time>
<speed>0.00</speed>
</trkpt>
<trkpt lat="-6.965348" lon="-34.832951">
<ele>21.719999</ele>
<time>2018-09-19T07:41:08Z</time>
<speed>0.33</speed>
</trkpt>
<trkpt lat="-6.965381" lon="-34.833008">
<ele>36.529999</ele>
<time>2018-09-19T07:46:22Z</time>
<speed>0.09</speed>
</trkpt>
<trkpt lat="-6.965368" lon="-34.833019">
<ele>30.609999</ele>
<time>2018-09-19T07:51:37Z</time>
<speed>0.00</speed>
</trkpt>
<trkpt lat="-6.965380" lon="-34.833004">
<ele>29.519999</ele>
<time>2018-09-19T07:56:51Z</time>
<speed>0.04</speed>
</trkpt>
<trkpt lat="-6.965408" lon="-34.833023">
<ele>24.039999</ele>
<time>2018-09-19T08:02:10Z</time>
<speed>0.14</speed>
</trkpt>
<trkpt lat="-6.965422" lon="-34.833057">
<ele>21.549999</ele>
<time>2018-09-19T08:07:25Z</time>
<speed>0.00</speed>
</trkpt>
<trkpt lat="-6.965343" lon="-34.833004">
<ele>38.899998</ele>
<time>2018-09-19T08:12:44Z</time>
<speed>0.00</speed>
</trkpt>
<trkpt lat="-6.965394" lon="-34.833008">
<ele>-9.690000</ele>
<time>2018-09-19T08:18:02Z</time>
<speed>0.00</speed>
</trkpt>
<trkpt lat="-6.965419" lon="-34.833092">
<ele>18.650000</ele>
<time>2018-09-19T08:23:18Z</time>
<speed>0.00</speed>
</trkpt>
<trkpt lat="-6.965436" lon="-34.833031">
<ele>9.710000</ele>
<time>2018-09-19T08:28:33Z</time>
<speed>0.00</speed>
</trkpt>
<trkpt lat="-6.965432" lon="-34.832993">
<ele>1.330000</ele>
<time>2018-09-19T08:33:49Z</time>
<speed>0.00</speed>
</trkpt>
<trkpt lat="-6.965396" lon="-34.833065">
<ele>19.309999</ele>
<time>2018-09-19T08:39:05Z</time>
<speed>0.00</speed>
</trkpt>
<trkpt lat="-6.965380" lon="-34.833008">
<ele>15.980000</ele>
<time>2018-09-19T08:44:20Z</time>
<speed>0.00</speed>
</trkpt>
<trkpt lat="-6.965426" lon="-34.833008">
<ele>17.910000</ele>
<time>2018-09-19T08:49:36Z</time>
<speed>0.00</speed>
</trkpt>
<trkpt lat="-6.965436" lon="-34.833008">
<ele>6.430000</ele>
<time>2018-09-19T08:54:50Z</time>
<speed>0.13</speed>
</trkpt>
<trkpt lat="-6.965430" lon="-34.832966">
<ele>5.420000</ele>
<time>2018-09-19T09:00:09Z</time>
<speed>0.05</speed>
</trkpt>
<trkpt lat="-6.965426" lon="-34.833019">
<ele>27.080000</ele>
<time>2018-09-19T09:05:24Z</time>
<speed>0.00</speed>
</trkpt>
<trkpt lat="-6.965370" lon="-34.832954">
<ele>12.270000</ele>
<time>2018-09-19T09:10:39Z</time>
<speed>0.00</speed>
</trkpt>
<trkpt lat="-6.965422" lon="-34.833008">
<ele>10.800000</ele>
<time>2018-09-19T09:15:53Z</time>
<speed>0.00</speed>
</trkpt>
<trkpt lat="-6.965350" lon="-34.832989">
<ele>21.420000</ele>
<time>2018-09-19T09:21:08Z</time>
<speed>0.00</speed>
</trkpt>
<trkpt lat="-6.965386" lon="-34.833038">
<ele>29.250000</ele>
<time>2018-09-19T09:26:25Z</time>
<speed>0.00</speed>
</trkpt>
<trkpt lat="-6.965316" lon="-34.832870">
<ele>7.410000</ele>
<time>2018-09-19T09:31:41Z</time>
<speed>0.00</speed>
</trkpt>
<trkpt lat="-6.965394" lon="-34.833050">
<ele>30.889999</ele>
<time>2018-09-19T09:37:00Z</time>
<speed>0.00</speed>
</trkpt>
<trkpt lat="-6.965349" lon="-34.832832">
<ele>-11.010000</ele>
<time>2018-09-19T09:42:18Z</time>
<speed>0.00</speed>
</trkpt>
<trkpt lat="-6.965466" lon="-34.833035">
<ele>3.270000</ele>
<time>2018-09-19T09:47:47Z</time>
<speed>0.02</speed>
</trkpt>
<trkpt lat="-6.965421" lon="-34.833057">
<ele>15.889999</ele>
<time>2018-09-19T09:53:18Z</time>
<speed>0.14</speed>
</trkpt>
<trkpt lat="-6.965435" lon="-34.833035">
<ele>12.550000</ele>
<time>2018-09-19T09:58:57Z</time>
<speed>0.37</speed>
</trkpt>
<trkpt lat="-6.965443" lon="-34.833061">
<ele>7.750000</ele>
<time>2018-09-19T10:05:02Z</time>
<speed>0.00</speed>
</trkpt>
<trkpt lat="-6.965442" lon="-34.833061">
<ele>9.660000</ele>
<time>2018-09-19T10:11:56Z</time>
<speed>0.00</speed>
</trkpt>
<trkpt lat="-6.965429" lon="-34.833073">
<ele>11.670000</ele>
<time>2018-09-19T10:17:12Z</time>
<speed>0.00</speed>
</trkpt>
<trkpt lat="-6.965455" lon="-34.833050">
<ele>11.050000</ele>
<time>2018-09-19T10:22:28Z</time>
<speed>0.00</speed>
</trkpt>
<trkpt lat="-6.965434" lon="-34.833031">
<ele>13.820000</ele>
<time>2018-09-19T10:27:44Z</time>
<speed>0.00</speed>
</trkpt>
<trkpt lat="-6.965445" lon="-34.833046">
<ele>9.099999</ele>
<time>2018-09-19T10:33:01Z</time>
<speed>0.00</speed>
</trkpt>
<trkpt lat="-6.965438" lon="-34.833015">
<ele>5.510000</ele>
<time>2018-09-19T10:38:18Z</time>
<speed>0.00</speed>
</trkpt>
<trkpt lat="-6.965432" lon="-34.833031">
<ele>8.330000</ele>
<time>2018-09-19T10:43:36Z</time>
<speed>0.00</speed>
</trkpt>
<trkpt lat="-6.965424" lon="-34.833038">
<ele>9.780000</ele>
<time>2018-09-19T10:48:53Z</time>
<speed>0.00</speed>
</trkpt>
<trkpt lat="-6.965435" lon="-34.833054">
<ele>10.360000</ele>
<time>2018-09-19T10:54:11Z</time>
<speed>0.00</speed>
</trkpt>
<trkpt lat="-6.965438" lon="-34.833027">
<ele>6.830000</ele>
<time>2018-09-19T10:59:31Z</time>
<speed>0.00</speed>
</trkpt>
<trkpt lat="-6.965466" lon="-34.833031">
<ele>3.750000</ele>
<time>2018-09-19T11:04:43Z</time>
<speed>0.00</speed>
</trkpt>
<trkpt lat="-6.965447" lon="-34.832996">
<ele>3.990000</ele>
<time>2018-09-19T11:09:55Z</time>
<speed>0.00</speed>
</trkpt>
<trkpt lat="-6.965439" lon="-34.833004">
<ele>8.470000</ele>
<time>2018-09-19T11:15:05Z</time>
<speed>0.00</speed>
</trkpt>
<trkpt lat="-6.965460" lon="-34.833038">
<ele>6.510000</ele>
<time>2018-09-19T11:20:15Z</time>
<speed>0.00</speed>
</trkpt>
<trkpt lat="-6.965423" lon="-34.833076">
<ele>11.230000</ele>
<time>2018-09-19T11:25:26Z</time>
<speed>0.15</speed>
</trkpt>
<trkpt lat="-6.965395" lon="-34.833073">
<ele>12.700000</ele>
<time>2018-09-19T11:30:37Z</time>
<speed>0.00</speed>
</trkpt>
<trkpt lat="-6.965428" lon="-34.833031">
<ele>4.940000</ele>
<time>2018-09-19T11:35:51Z</time>
<speed>0.00</speed>
</trkpt>
<trkpt lat="-6.965439" lon="-34.833038">
<ele>7.700000</ele>
<time>2018-09-19T11:41:02Z</time>
<speed>0.00</speed>
</trkpt>
<trkpt lat="-6.965392" lon="-34.833000">
<ele>11.960000</ele>
<time>2018-09-19T11:46:13Z</time>
<speed>0.00</speed>
</trkpt>
<trkpt lat="-6.965441" lon="-34.833012">
<ele>14.009999</ele>
<time>2018-09-19T11:51:25Z</time>
<speed>0.00</speed>
</trkpt>
<trkpt lat="-6.965403" lon="-34.833042">
<ele>14.530000</ele>
<time>2018-09-19T11:56:38Z</time>
<speed>0.00</speed>
</trkpt>
<trkpt lat="-6.965414" lon="-34.833015">
<ele>12.360000</ele>
<time>2018-09-19T12:01:55Z</time>
<speed>0.02</speed>
</trkpt>
<trkpt lat="-6.965438" lon="-34.833000">
<ele>22.740000</ele>
<time>2018-09-19T12:07:08Z</time>
<speed>0.00</speed>
</trkpt>
<trkpt lat="-6.965422" lon="-34.833054">
<ele>11.420000</ele>
<time>2018-09-19T12:12:21Z</time>
<speed>0.00</speed>
</trkpt>
<trkpt lat="-6.965402" lon="-34.833023">
<ele>23.750000</ele>
<time>2018-09-19T12:17:34Z</time>
<speed>0.00</speed>
</trkpt>
<trkpt lat="-6.965442" lon="-34.833012">
<ele>8.970000</ele>
<time>2018-09-19T12:22:48Z</time>
<speed>0.00</speed>
</trkpt>
<trkpt lat="-6.965414" lon="-34.832981">
<ele>13.730000</ele>
<time>2018-09-19T12:28:03Z</time>
<speed>0.00</speed>
</trkpt>
<trkpt lat="-6.965400" lon="-34.833050">
<ele>2.140000</ele>
<time>2018-09-19T12:33:19Z</time>
<speed>0.00</speed>
</trkpt>
<trkpt lat="-6.965361" lon="-34.832958">
<ele>36.840000</ele>
<time>2018-09-19T12:38:34Z</time>
<speed>0.00</speed>
</trkpt>
<trkpt lat="-6.965505" lon="-34.833000">
<ele>-6.480000</ele>
<time>2018-09-19T12:43:50Z</time>
<speed>0.00</speed>
</trkpt>
<trkpt lat="-6.965412" lon="-34.832993">
<ele>19.209999</ele>
<time>2018-09-19T12:49:06Z</time>
<speed>0.00</speed>
</trkpt>
<trkpt lat="-6.965411" lon="-34.833031">
<ele>24.189999</ele>
<time>2018-09-19T12:54:22Z</time>
<speed>0.06</speed>
</trkpt>
<trkpt lat="-6.965427" lon="-34.833038">
<ele>11.590000</ele>
<time>2018-09-19T12:59:41Z</time>
<speed>0.00</speed>
</trkpt>
<trkpt lat="-6.965367" lon="-34.832996">
<ele>23.059999</ele>
<time>2018-09-19T13:04:59Z</time>
<speed>0.15</speed>
</trkpt>
<trkpt lat="-6.965390" lon="-34.833080">
<ele>24.439999</ele>
<time>2018-09-19T13:10:15Z</time>
<speed>0.00</speed>
</trkpt>
<trkpt lat="-6.965374" lon="-34.833054">
<ele>29.279999</ele>
<time>2018-09-19T13:15:32Z</time>
<speed>0.00</speed>
</trkpt>
<trkpt lat="-6.965479" lon="-34.832970">
<ele>10.429999</ele>
<time>2018-09-19T13:20:49Z</time>
<speed>0.00</speed>
</trkpt>
<trkpt lat="-6.965399" lon="-34.833042">
<ele>17.980000</ele>
<time>2018-09-19T13:26:04Z</time>
<speed>0.00</speed>
</trkpt>
<trkpt lat="-6.965413" lon="-34.833038">
<ele>14.969999</ele>
<time>2018-09-19T13:31:21Z</time>
<speed>0.00</speed>
</trkpt>
<trkpt lat="-6.965381" lon="-34.833145">
<ele>12.559999</ele>
<time>2018-09-19T13:36:38Z</time>
<speed>0.00</speed>
</trkpt>
<trkpt lat="-6.965529" lon="-34.832874">
<ele>7.770000</ele>
<time>2018-09-19T13:41:56Z</time>
<speed>0.00</speed>
</trkpt>
<trkpt lat="-6.965571" lon="-34.832874">
<ele>5.650000</ele>
<time>2018-09-19T13:47:14Z</time>
<speed>0.00</speed>
</trkpt>
<trkpt lat="-6.965460" lon="-34.832932">
<ele>21.719999</ele>
<time>2018-09-19T13:52:31Z</time>
<speed>0.03</speed>
</trkpt>
<trkpt lat="-6.965316" lon="-34.833134">
<ele>21.539999</ele>
<time>2018-09-19T13:57:48Z</time>
<speed>0.00</speed>
</trkpt>
<trkpt lat="-6.965406" lon="-34.833015">
<ele>10.580000</ele>
<time>2018-09-19T14:03:32Z</time>
<speed>0.01</speed>
</trkpt>
<trkpt lat="-6.965355" lon="-34.833057">
<ele>14.099999</ele>
<time>2018-09-19T14:08:43Z</time>
<speed>0.00</speed>
</trkpt>
<trkpt lat="-6.965390" lon="-34.833042">
<ele>11.809999</ele>
<time>2018-09-19T14:13:54Z</time>
<speed>0.00</speed>
</trkpt>
<trkpt lat="-6.965362" lon="-34.832993">
<ele>13.590000</ele>
<time>2018-09-19T14:19:06Z</time>
<speed>0.00</speed>
</trkpt>
<trkpt lat="-6.965397" lon="-34.833008">
<ele>12.370000</ele>
<time>2018-09-19T14:24:16Z</time>
<speed>0.00</speed>
</trkpt>
<trkpt lat="-6.965422" lon="-34.833015">
<ele>-0.470000</ele>
<time>2018-09-19T14:29:26Z</time>
<speed>0.00</speed>
</trkpt>
<trkpt lat="-6.965419" lon="-34.832981">
<ele>17.920000</ele>
<time>2018-09-19T14:34:36Z</time>
<speed>0.00</speed>
</trkpt>
<trkpt lat="-6.965439" lon="-34.833000">
<ele>12.000000</ele>
<time>2018-09-19T14:39:47Z</time>
<speed>0.00</speed>
</trkpt>
<trkpt lat="-6.965433" lon="-34.833031">
<ele>10.760000</ele>
<time>2018-09-19T14:44:56Z</time>
<speed>0.00</speed>
</trkpt>
<trkpt lat="-6.965422" lon="-34.833008">
<ele>10.260000</ele>
<time>2018-09-19T14:50:06Z</time>
<speed>0.00</speed>
</trkpt>
<trkpt lat="-6.965395" lon="-34.833000">
<ele>15.580000</ele>
<time>2018-09-19T14:55:15Z</time>
<speed>0.00</speed>
</trkpt>
<trkpt lat="-6.965385" lon="-34.833031">
<ele>-3.120000</ele>
<time>2018-09-19T15:00:28Z</time>
<speed>0.00</speed>
</trkpt>
<trkpt lat="-6.965398" lon="-34.833012">
<ele>12.780000</ele>
<time>2018-09-19T15:05:41Z</time>
<speed>0.00</speed>
</trkpt>
<trkpt lat="-6.965423" lon="-34.832973">
<ele>24.189999</ele>
<time>2018-09-19T15:10:57Z</time>
<speed>0.00</speed>
</trkpt>
<trkpt lat="-6.965405" lon="-34.833046">
<ele>4.880000</ele>
<time>2018-09-19T15:16:11Z</time>
<speed>0.10</speed>
</trkpt>
<trkpt lat="-6.965405" lon="-34.832973">
<ele>9.530000</ele>
<time>2018-09-19T15:21:25Z</time>
<speed>0.21</speed>
</trkpt>
<trkpt lat="-6.965385" lon="-34.833023">
<ele>11.630000</ele>
<time>2018-09-19T15:26:37Z</time>
<speed>0.00</speed>
</trkpt>
<trkpt lat="-6.965413" lon="-34.833050">
<ele>13.270000</ele>
<time>2018-09-19T15:31:49Z</time>
<speed>0.00</speed>
</trkpt>
<trkpt lat="-6.965432" lon="-34.833092">
<ele>12.650000</ele>
<time>2018-09-19T15:37:01Z</time>
<speed>0.00</speed>
</trkpt>
<trkpt lat="-6.965373" lon="-34.833038">
<ele>11.179999</ele>
<time>2018-09-19T15:42:14Z</time>
<speed>0.67</speed>
</trkpt>
<trkpt lat="-6.965422" lon="-34.833004">
<ele>16.299999</ele>
<time>2018-09-19T15:47:26Z</time>
<speed>0.00</speed>
</trkpt>
<trkpt lat="-6.965433" lon="-34.833057">
<ele>10.570000</ele>
<time>2018-09-19T15:52:37Z</time>
<speed>0.00</speed>
</trkpt>
<trkpt lat="-6.965429" lon="-34.833027">
<ele>16.770000</ele>
<time>2018-09-19T15:57:49Z</time>
<speed>0.24</speed>
</trkpt>
<trkpt lat="-6.965352" lon="-34.832951">
<ele>22.080000</ele>
<time>2018-09-19T16:03:05Z</time>
<speed>0.00</speed>
</trkpt>
<trkpt lat="-6.965413" lon="-34.833008">
<ele>13.780000</ele>
<time>2018-09-19T16:08:18Z</time>
<speed>0.00</speed>
</trkpt>
<trkpt lat="-6.965393" lon="-34.832962">
<ele>18.600000</ele>
<time>2018-09-19T16:13:31Z</time>
<speed>0.00</speed>
</trkpt>
<trkpt lat="-6.965359" lon="-34.833015">
<ele>16.799999</ele>
<time>2018-09-19T16:18:42Z</time>
<speed>0.00</speed>
</trkpt>
<trkpt lat="-6.965393" lon="-34.833019">
<ele>14.170000</ele>
<time>2018-09-19T16:23:53Z</time>
<speed>0.00</speed>
</trkpt>
<trkpt lat="-6.965349" lon="-34.833015">
<ele>25.809999</ele>
<time>2018-09-19T16:29:06Z</time>
<speed>0.00</speed>
</trkpt>
<trkpt lat="-6.965460" lon="-34.833134">
<ele>1.680000</ele>
<time>2018-09-19T16:34:19Z</time>
<speed>0.82</speed>
</trkpt>
<trkpt lat="-6.965399" lon="-34.833008">
<ele>15.460000</ele>
<time>2018-09-19T16:39:31Z</time>
<speed>0.00</speed>
</trkpt>
<trkpt lat="-6.965406" lon="-34.833008">
<ele>17.590000</ele>
<time>2018-09-19T16:44:42Z</time>
<speed>0.00</speed>
</trkpt>
<trkpt lat="-6.965386" lon="-34.833057">
<ele>15.190000</ele>
<time>2018-09-19T16:49:53Z</time>
<speed>0.00</speed>
</trkpt>
<trkpt lat="-6.965381" lon="-34.833076">
<ele>-2.500000</ele>
<time>2018-09-19T16:55:05Z</time>
<speed>0.00</speed>
</trkpt>
<trkpt lat="-6.965360" lon="-34.833118">
<ele>9.090000</ele>
<time>2018-09-19T17:00:34Z</time>
<speed>0.04</speed>
</trkpt>
<trkpt lat="-6.965386" lon="-34.832996">
<ele>7.080000</ele>
<time>2018-09-19T17:05:59Z</time>
<speed>0.04</speed>
</trkpt>
<trkpt lat="-6.965360" lon="-34.833088">
<ele>-34.709999</ele>
<time>2018-09-19T17:11:28Z</time>
<speed>0.02</speed>
</trkpt>
<trkpt lat="-6.965414" lon="-34.832924">
<ele>21.189999</ele>
<time>2018-09-19T17:16:56Z</time>
<speed>0.16</speed>
</trkpt>
<trkpt lat="-6.965403" lon="-34.832985">
<ele>21.139999</ele>
<time>2018-09-19T17:22:58Z</time>
<speed>0.07</speed>
</trkpt>
<trkpt lat="-6.965399" lon="-34.832897">
<ele>56.230000</ele>
<time>2018-09-19T17:29:54Z</time>
<speed>0.00</speed>
</trkpt>
<trkpt lat="-6.965427" lon="-34.832943">
<ele>26.599998</ele>
<time>2018-09-19T17:35:28Z</time>
<speed>0.32</speed>
</trkpt>
<trkpt lat="-6.965563" lon="-34.832317">
<ele>92.540001</ele>
<time>2018-09-19T17:42:28Z</time>
<speed>0.00</speed>
</trkpt>
<trkpt lat="-6.965420" lon="-34.833031">
<ele>8.090000</ele>
<time>2018-09-19T17:50:02Z</time>
<speed>0.09</speed>
</trkpt>
<trkpt lat="-6.965454" lon="-34.833031">
<ele>4.690000</ele>
<time>2018-09-19T17:57:28Z</time>
<speed>0.00</speed>
</trkpt>
<trkpt lat="-6.965427" lon="-34.833019">
<ele>4.920000</ele>
<time>2018-09-19T18:02:43Z</time>
<speed>0.00</speed>
</trkpt>
<trkpt lat="-6.965426" lon="-34.833012">
<ele>12.130000</ele>
<time>2018-09-19T18:07:54Z</time>
<speed>0.00</speed>
</trkpt>
<trkpt lat="-6.965446" lon="-34.833023">
<ele>11.150000</ele>
<time>2018-09-19T18:13:05Z</time>
<speed>0.00</speed>
</trkpt>
<trkpt lat="-6.965417" lon="-34.833023">
<ele>6.620000</ele>
<time>2018-09-19T18:18:16Z</time>
<speed>0.00</speed>
</trkpt>
<trkpt lat="-6.965401" lon="-34.833023">
<ele>7.940000</ele>
<time>2018-09-19T18:23:27Z</time>
<speed>0.00</speed>
</trkpt>
<trkpt lat="-6.965422" lon="-34.833012">
<ele>16.170000</ele>
<time>2018-09-19T18:28:39Z</time>
<speed>0.00</speed>
</trkpt>
<trkpt lat="-6.965424" lon="-34.833012">
<ele>3.150000</ele>
<time>2018-09-19T18:33:50Z</time>
<speed>0.00</speed>
</trkpt>
<trkpt lat="-6.965370" lon="-34.832996">
<ele>-4.550000</ele>
<time>2018-09-19T18:39:02Z</time>
<speed>0.00</speed>
</trkpt>
<trkpt lat="-6.965431" lon="-34.832970">
<ele>2.610000</ele>
<time>2018-09-19T18:44:13Z</time>
<speed>0.00</speed>
</trkpt>
<trkpt lat="-6.965470" lon="-34.833012">
<ele>3.900000</ele>
<time>2018-09-19T18:49:24Z</time>
<speed>0.00</speed>
</trkpt>
<trkpt lat="-6.965498" lon="-34.833012">
<ele>4.690000</ele>
<time>2018-09-19T18:54:34Z</time>
<speed>0.00</speed>
</trkpt>
<trkpt lat="-6.965427" lon="-34.833000">
<ele>9.700000</ele>
<time>2018-09-19T18:59:46Z</time>
<speed>0.00</speed>
</trkpt>
<trkpt lat="-6.965428" lon="-34.832985">
<ele>4.970000</ele>
<time>2018-09-19T19:04:59Z</time>
<speed>0.20</speed>
</trkpt>
<trkpt lat="-6.965442" lon="-34.833015">
<ele>12.620000</ele>
<time>2018-09-19T19:10:10Z</time>
<speed>0.00</speed>
</trkpt>
<trkpt lat="-6.965389" lon="-34.832939">
<ele>21.559999</ele>
<time>2018-09-19T19:15:21Z</time>
<speed>0.00</speed>
</trkpt>
<trkpt lat="-6.965443" lon="-34.833050">
<ele>15.730000</ele>
<time>2018-09-19T19:20:31Z</time>
<speed>0.00</speed>
</trkpt>
<trkpt lat="-6.965457" lon="-34.833046">
<ele>10.050000</ele>
<time>2018-09-19T19:25:41Z</time>
<speed>0.00</speed>
</trkpt>
<trkpt lat="-6.965438" lon="-34.833046">
<ele>9.240000</ele>
<time>2018-09-19T19:30:51Z</time>
<speed>0.10</speed>
</trkpt>
<trkpt lat="-6.965471" lon="-34.833092">
<ele>8.540000</ele>
<time>2018-09-19T19:36:02Z</time>
<speed>0.00</speed>
</trkpt>
<trkpt lat="-6.965422" lon="-34.833050">
<ele>14.070000</ele>
<time>2018-09-19T19:41:13Z</time>
<speed>0.00</speed>
</trkpt>
<trkpt lat="-6.965442" lon="-34.833076">
<ele>13.219999</ele>
<time>2018-09-19T19:46:22Z</time>
<speed>0.00</speed>
</trkpt>
<trkpt lat="-6.965433" lon="-34.833031">
<ele>16.760000</ele>
<time>2018-09-19T19:51:31Z</time>
<speed>0.00</speed>
</trkpt>
<trkpt lat="-6.965436" lon="-34.833008">
<ele>8.270000</ele>
<time>2018-09-19T19:56:42Z</time>
<speed>0.12</speed>
</trkpt>
<trkpt lat="-6.965443" lon="-34.833000">
<ele>11.969999</ele>
<time>2018-09-19T20:02:32Z</time>
<speed>0.04</speed>
</trkpt>
<trkpt lat="-6.965430" lon="-34.833012">
<ele>7.520000</ele>
<time>2018-09-19T20:07:41Z</time>
<speed>0.00</speed>
</trkpt>
<trkpt lat="-6.965405" lon="-34.832996">
<ele>10.130000</ele>
<time>2018-09-19T20:12:50Z</time>
<speed>0.00</speed>
</trkpt>
<trkpt lat="-6.965449" lon="-34.833008">
<ele>8.179999</ele>
<time>2018-09-19T20:18:00Z</time>
<speed>0.04</speed>
</trkpt>
<trkpt lat="-6.965431" lon="-34.833057">
<ele>7.340000</ele>
<time>2018-09-19T20:23:09Z</time>
<speed>0.29</speed>
</trkpt>
<trkpt lat="-6.965417" lon="-34.833015">
<ele>10.099999</ele>
<time>2018-09-19T20:28:18Z</time>
<speed>0.00</speed>
</trkpt>
<trkpt lat="-6.965408" lon="-34.832985">
<ele>9.490000</ele>
<time>2018-09-19T20:33:27Z</time>
<speed>0.00</speed>
</trkpt>
<trkpt lat="-6.965405" lon="-34.832985">
<ele>9.530000</ele>
<time>2018-09-19T20:38:36Z</time>
<speed>0.00</speed>
</trkpt>
<trkpt lat="-6.965349" lon="-34.833061">
<ele>25.980000</ele>
<time>2018-09-19T20:43:45Z</time>
<speed>0.00</speed>
</trkpt>
<trkpt lat="-6.965420" lon="-34.833057">
<ele>19.850000</ele>
<time>2018-09-19T20:48:53Z</time>
<speed>0.00</speed>
</trkpt>
<trkpt lat="-6.965394" lon="-34.833035">
<ele>19.359999</ele>
<time>2018-09-19T20:54:01Z</time>
<speed>0.00</speed>
</trkpt>
<trkpt lat="-6.965441" lon="-34.833027">
<ele>10.820000</ele>
<time>2018-09-19T20:59:11Z</time>
<speed>0.00</speed>
</trkpt>
<trkpt lat="-6.965407" lon="-34.833073">
<ele>7.780000</ele>
<time>2018-09-19T21:04:28Z</time>
<speed>0.26</speed>
</trkpt>
<trkpt lat="-6.965420" lon="-34.833054">
<ele>12.590000</ele>
<time>2018-09-19T21:09:43Z</time>
<speed>0.00</speed>
</trkpt>
<trkpt lat="-6.965378" lon="-34.833057">
<ele>18.490000</ele>
<time>2018-09-19T21:14:58Z</time>
<speed>0.16</speed>
</trkpt>
<trkpt lat="-6.965465" lon="-34.833019">
<ele>7.590000</ele>
<time>2018-09-19T21:20:13Z</time>
<speed>0.00</speed>
</trkpt>
<trkpt lat="-6.965415" lon="-34.833031">
<ele>15.400000</ele>
<time>2018-09-19T21:25:28Z</time>
<speed>0.00</speed>
</trkpt>
<trkpt lat="-6.965413" lon="-34.833031">
<ele>15.120000</ele>
<time>2018-09-19T21:30:43Z</time>
<speed>0.00</speed>
</trkpt>
<trkpt lat="-6.965427" lon="-34.833023">
<ele>12.290000</ele>
<time>2018-09-19T21:35:58Z</time>
<speed>0.00</speed>
</trkpt>
<trkpt lat="-6.965435" lon="-34.833042">
<ele>14.929999</ele>
<time>2018-09-19T21:41:13Z</time>
<speed>0.00</speed>
</trkpt>
<trkpt lat="-6.965443" lon="-34.833012">
<ele>13.710000</ele>
<time>2018-09-19T21:46:28Z</time>
<speed>0.00</speed>
</trkpt>
<trkpt lat="-6.965403" lon="-34.833000">
<ele>16.160000</ele>
<time>2018-09-19T21:51:42Z</time>
<speed>0.37</speed>
</trkpt>
<trkpt lat="-6.965473" lon="-34.833084">
<ele>11.120000</ele>
<time>2018-09-19T21:56:57Z</time>
<speed>0.00</speed>
</trkpt>
<trkpt lat="-6.965445" lon="-34.832989">
<ele>9.900000</ele>
<time>2018-09-19T22:02:14Z</time>
<speed>0.00</speed>
</trkpt>
<trkpt lat="-6.965409" lon="-34.833019">
<ele>17.219999</ele>
<time>2018-09-19T22:07:29Z</time>
<speed>0.00</speed>
</trkpt>
<trkpt lat="-6.965428" lon="-34.832993">
<ele>5.170000</ele>
<time>2018-09-19T22:12:44Z</time>
<speed>0.00</speed>
</trkpt>
<trkpt lat="-6.965421" lon="-34.832981">
<ele>-2.660000</ele>
<time>2018-09-19T22:17:59Z</time>
<speed>0.00</speed>
</trkpt>
<trkpt lat="-6.965446" lon="-34.833027">
<ele>9.920000</ele>
<time>2018-09-19T22:23:14Z</time>
<speed>0.00</speed>
</trkpt>
<trkpt lat="-6.965430" lon="-34.833023">
<ele>6.950000</ele>
<time>2018-09-19T22:28:28Z</time>
<speed>0.00</speed>
</trkpt>
<trkpt lat="-6.965378" lon="-34.833004">
<ele>19.260000</ele>
<time>2018-09-19T22:33:43Z</time>
<speed>0.10</speed>
</trkpt>
<trkpt lat="-6.965447" lon="-34.832977">
<ele>5.630000</ele>
<time>2018-09-19T22:38:57Z</time>
<speed>0.00</speed>
</trkpt>
<trkpt lat="-6.965449" lon="-34.833027">
<ele>4.930000</ele>
<time>2018-09-19T22:44:11Z</time>
<speed>0.00</speed>
</trkpt>
<trkpt lat="-6.965445" lon="-34.833088">
<ele>7.010000</ele>
<time>2018-09-19T22:49:26Z</time>
<speed>0.00</speed>
</trkpt>
<trkpt lat="-6.965415" lon="-34.832996">
<ele>6.880000</ele>
<time>2018-09-19T22:54:42Z</time>
<speed>0.00</speed>
</trkpt>
<trkpt lat="-6.965423" lon="-34.833050">
<ele>16.289999</ele>
<time>2018-09-19T22:59:59Z</time>
<speed>0.00</speed>
</trkpt>
<trkpt lat="-6.965407" lon="-34.833084">
<ele>12.679999</ele>
<time>2018-09-19T23:05:16Z</time>
<speed>0.00</speed>
</trkpt>
<trkpt lat="-6.965401" lon="-34.832970">
<ele>15.630000</ele>
<time>2018-09-19T23:10:30Z</time>
<speed>0.00</speed>
</trkpt>
<trkpt lat="-6.965415" lon="-34.833126">
<ele>7.370000</ele>
<time>2018-09-19T23:15:44Z</time>
<speed>0.00</speed>
</trkpt>
<trkpt lat="-6.965445" lon="-34.833008">
<ele>9.040000</ele>
<time>2018-09-19T23:21:00Z</time>
<speed>0.00</speed>
</trkpt>
<trkpt lat="-6.965398" lon="-34.833065">
<ele>10.260000</ele>
<time>2018-09-19T23:26:15Z</time>
<speed>0.21</speed>
</trkpt>
<trkpt lat="-6.965407" lon="-34.832943">
<ele>17.320000</ele>
<time>2018-09-19T23:31:33Z</time>
<speed>0.00</speed>
</trkpt>
<trkpt lat="-6.965408" lon="-34.833038">
<ele>12.050000</ele>
<time>2018-09-19T23:36:49Z</time>
<speed>0.00</speed>
</trkpt>
<trkpt lat="-6.965414" lon="-34.833054">
<ele>4.270000</ele>
<time>2018-09-19T23:42:04Z</time>
<speed>0.00</speed>
</trkpt>
<trkpt lat="-6.965401" lon="-34.832962">
<ele>10.950000</ele>
<time>2018-09-19T23:47:21Z</time>
<speed>0.00</speed>
</trkpt>
<trkpt lat="-6.965418" lon="-34.832981">
<ele>19.150000</ele>
<time>2018-09-19T23:52:37Z</time>
<speed>0.00</speed>
</trkpt>
<trkpt lat="-6.965424" lon="-34.832970">
<ele>17.049999</ele>
<time>2018-09-19T23:57:53Z</time>
<speed>0.11</speed>
</trkpt>
<trkpt lat="-6.965447" lon="-34.833008">
<ele>17.289999</ele>
<time>2018-09-20T00:03:33Z</time>
<speed>0.00</speed>
</trkpt>
<trkpt lat="-6.965481" lon="-34.832993">
<ele>11.870000</ele>
<time>2018-09-20T00:08:48Z</time>
<speed>0.00</speed>
</trkpt>
<trkpt lat="-6.965396" lon="-34.833004">
<ele>20.449999</ele>
<time>2018-09-20T00:14:03Z</time>
<speed>0.00</speed>
</trkpt>
<trkpt lat="-6.965446" lon="-34.833023">
<ele>12.389999</ele>
<time>2018-09-20T00:19:17Z</time>
<speed>0.00</speed>
</trkpt>
<trkpt lat="-6.965378" lon="-34.833015">
<ele>14.969999</ele>
<time>2018-09-20T00:24:32Z</time>
<speed>0.00</speed>
</trkpt>
<trkpt lat="-6.965429" lon="-34.832981">
<ele>9.340000</ele>
<time>2018-09-20T00:29:46Z</time>
<speed>0.00</speed>
</trkpt>
<trkpt lat="-6.965413" lon="-34.833035">
<ele>2.250000</ele>
<time>2018-09-20T00:35:00Z</time>
<speed>0.00</speed>
</trkpt>
<trkpt lat="-6.965419" lon="-34.833015">
<ele>10.190000</ele>
<time>2018-09-20T00:40:14Z</time>
<speed>0.00</speed>
</trkpt>
<trkpt lat="-6.965452" lon="-34.833027">
<ele>9.760000</ele>
<time>2018-09-20T00:45:28Z</time>
<speed>0.00</speed>
</trkpt>
<trkpt lat="-6.965474" lon="-34.833019">
<ele>8.790000</ele>
<time>2018-09-20T00:50:42Z</time>
<speed>0.00</speed>
</trkpt>
<trkpt lat="-6.965458" lon="-34.833069">
<ele>10.559999</ele>
<time>2018-09-20T00:55:56Z</time>
<speed>0.00</speed>
</trkpt>
<trkpt lat="-6.965443" lon="-34.833023">
<ele>18.730000</ele>
<time>2018-09-20T01:01:12Z</time>
<speed>0.00</speed>
</trkpt>
<trkpt lat="-6.965444" lon="-34.833023">
<ele>4.880000</ele>
<time>2018-09-20T01:06:26Z</time>
<speed>0.00</speed>
</trkpt>
<trkpt lat="-6.965403" lon="-34.833057">
<ele>10.360000</ele>
<time>2018-09-20T01:11:40Z</time>
<speed>0.00</speed>
</trkpt>
<trkpt lat="-6.965444" lon="-34.833054">
<ele>21.189999</ele>
<time>2018-09-20T01:16:54Z</time>
<speed>0.00</speed>
</trkpt>
<trkpt lat="-6.965401" lon="-34.833031">
<ele>14.710000</ele>
<time>2018-09-20T01:22:08Z</time>
<speed>0.00</speed>
</trkpt>
<trkpt lat="-6.965442" lon="-34.833065">
<ele>1.400000</ele>
<time>2018-09-20T01:27:23Z</time>
<speed>0.00</speed>
</trkpt>
<trkpt lat="-6.965432" lon="-34.833019">
<ele>18.820000</ele>
<time>2018-09-20T01:32:37Z</time>
<speed>0.00</speed>
</trkpt>
<trkpt lat="-6.965446" lon="-34.833054">
<ele>3.340000</ele>
<time>2018-09-20T01:37:52Z</time>
<speed>0.00</speed>
</trkpt>
<trkpt lat="-6.965430" lon="-34.833031">
<ele>14.130000</ele>
<time>2018-09-20T01:43:07Z</time>
<speed>0.00</speed>
</trkpt>
<trkpt lat="-6.965442" lon="-34.833038">
<ele>10.230000</ele>
<time>2018-09-20T01:48:22Z</time>
<speed>0.00</speed>
</trkpt>
<trkpt lat="-6.965524" lon="-34.833145">
<ele>-36.410000</ele>
<time>2018-09-20T01:53:40Z</time>
<speed>0.00</speed>
</trkpt>
<trkpt lat="-6.965407" lon="-34.832962">
<ele>44.430000</ele>
<time>2018-09-20T01:58:56Z</time>
<speed>0.00</speed>
</trkpt>
<trkpt lat="-6.965439" lon="-34.833023">
<ele>19.500000</ele>
<time>2018-09-20T02:04:18Z</time>
<speed>0.05</speed>
</trkpt>
<trkpt lat="-6.965427" lon="-34.833057">
<ele>4.620000</ele>
<time>2018-09-20T02:09:33Z</time>
<speed>0.00</speed>
</trkpt>
<trkpt lat="-6.965422" lon="-34.832966">
<ele>20.609999</ele>
<time>2018-09-20T02:14:48Z</time>
<speed>0.00</speed>
</trkpt>
<trkpt lat="-6.965394" lon="-34.832985">
<ele>16.190001</ele>
<time>2018-09-20T02:20:05Z</time>
<speed>0.00</speed>
</trkpt>
<trkpt lat="-6.965329" lon="-34.833019">
<ele>10.620000</ele>
<time>2018-09-20T02:25:21Z</time>
<speed>0.00</speed>
</trkpt>
<trkpt lat="-6.965352" lon="-34.832912">
<ele>48.579998</ele>
<time>2018-09-20T02:30:39Z</time>
<speed>0.00</speed>
</trkpt>
<trkpt lat="-6.965366" lon="-34.833000">
<ele>33.340000</ele>
<time>2018-09-20T02:36:04Z</time>
<speed>0.11</speed>
</trkpt>
<trkpt lat="-6.965280" lon="-34.832989">
<ele>33.480000</ele>
<time>2018-09-20T02:41:41Z</time>
<speed>0.00</speed>
</trkpt>
<trkpt lat="-6.965391" lon="-34.832966">
<ele>35.040001</ele>
<time>2018-09-20T02:47:19Z</time>
<speed>0.06</speed>
</trkpt>
<trkpt lat="-6.965415" lon="-34.833054">
<ele>12.030000</ele>
<time>2018-09-20T02:53:30Z</time>
<speed>0.17</speed>
</trkpt>
</trkseg>
</trk>
<trk>
<name>20181027-192017(6)</name>
<desc>Color:004000ff</desc>
<trkseg>
<trkpt lat="-6.965425" lon="-34.833046">
<ele>7.130000</ele>
<time>2018-09-20T03:00:04Z</time>
<speed>0.00</speed>
</trkpt>
<trkpt lat="-6.965415" lon="-34.833061">
<ele>10.599999</ele>
<time>2018-09-20T03:05:19Z</time>
<speed>0.00</speed>
</trkpt>
<trkpt lat="-6.965418" lon="-34.833038">
<ele>13.750000</ele>
<time>2018-09-20T03:10:32Z</time>
<speed>0.09</speed>
</trkpt>
<trkpt lat="-6.965448" lon="-34.833038">
<ele>14.860000</ele>
<time>2018-09-20T03:15:46Z</time>
<speed>0.00</speed>
</trkpt>
<trkpt lat="-6.965451" lon="-34.833042">
<ele>9.860000</ele>
<time>2018-09-20T03:21:00Z</time>
<speed>0.00</speed>
</trkpt>
<trkpt lat="-6.965447" lon="-34.833035">
<ele>11.660000</ele>
<time>2018-09-20T03:26:15Z</time>
<speed>0.00</speed>
</trkpt>
<trkpt lat="-6.965412" lon="-34.833027">
<ele>22.619999</ele>
<time>2018-09-20T03:31:29Z</time>
<speed>0.06</speed>
</trkpt>
<trkpt lat="-6.965427" lon="-34.833031">
<ele>7.050000</ele>
<time>2018-09-20T03:36:43Z</time>
<speed>0.00</speed>
</trkpt>
<trkpt lat="-6.965422" lon="-34.833046">
<ele>10.130000</ele>
<time>2018-09-20T03:41:57Z</time>
<speed>0.00</speed>
</trkpt>
<trkpt lat="-6.965433" lon="-34.833031">
<ele>12.420000</ele>
<time>2018-09-20T03:47:10Z</time>
<speed>0.00</speed>
</trkpt>
<trkpt lat="-6.965430" lon="-34.833000">
<ele>3.580000</ele>
<time>2018-09-20T03:52:24Z</time>
<speed>0.00</speed>
</trkpt>
<trkpt lat="-6.965409" lon="-34.833019">
<ele>14.380000</ele>
<time>2018-09-20T03:57:38Z</time>
<speed>0.00</speed>
</trkpt>
<trkpt lat="-6.965454" lon="-34.833035">
<ele>11.620000</ele>
<time>2018-09-20T04:02:56Z</time>
<speed>0.00</speed>
</trkpt>
<trkpt lat="-6.965457" lon="-34.833069">
<ele>10.570000</ele>
<time>2018-09-20T04:08:10Z</time>
<speed>0.00</speed>
</trkpt>
<trkpt lat="-6.965434" lon="-34.833015">
<ele>11.170000</ele>
<time>2018-09-20T04:13:24Z</time>
<speed>0.00</speed>
</trkpt>
<trkpt lat="-6.965406" lon="-34.833000">
<ele>16.869999</ele>
<time>2018-09-20T04:18:37Z</time>
<speed>0.00</speed>
</trkpt>
<trkpt lat="-6.965440" lon="-34.833035">
<ele>10.760000</ele>
<time>2018-09-20T04:23:50Z</time>
<speed>0.00</speed>
</trkpt>
<trkpt lat="-6.965450" lon="-34.833023">
<ele>13.630000</ele>
<time>2018-09-20T04:29:03Z</time>
<speed>0.00</speed>
</trkpt>
<trkpt lat="-6.965412" lon="-34.833031">
<ele>13.500000</ele>
<time>2018-09-20T04:34:17Z</time>
<speed>0.00</speed>
</trkpt>
<trkpt lat="-6.965389" lon="-34.833046">
<ele>10.030000</ele>
<time>2018-09-20T04:39:30Z</time>
<speed>0.00</speed>
</trkpt>
<trkpt lat="-6.965395" lon="-34.833019">
<ele>13.330000</ele>
<time>2018-09-20T04:44:43Z</time>
<speed>0.00</speed>
</trkpt>
<trkpt lat="-6.965429" lon="-34.833057">
<ele>5.870000</ele>
<time>2018-09-20T04:49:57Z</time>
<speed>0.00</speed>
</trkpt>
<trkpt lat="-6.965444" lon="-34.833035">
<ele>4.680000</ele>
<time>2018-09-20T04:55:12Z</time>
<speed>0.00</speed>
</trkpt>
<trkpt lat="-6.965473" lon="-34.833042">
<ele>0.610000</ele>
<time>2018-09-20T05:00:29Z</time>
<speed>0.00</speed>
</trkpt>
<trkpt lat="-6.965423" lon="-34.833057">
<ele>9.380000</ele>
<time>2018-09-20T05:05:43Z</time>
<speed>0.07</speed>
</trkpt>
<trkpt lat="-6.965422" lon="-34.833042">
<ele>14.790000</ele>
<time>2018-09-20T05:10:58Z</time>
<speed>0.00</speed>
</trkpt>
<trkpt lat="-6.965398" lon="-34.833057">
<ele>17.959999</ele>
<time>2018-09-20T05:16:12Z</time>
<speed>0.00</speed>
</trkpt>
<trkpt lat="-6.965424" lon="-34.833054">
<ele>8.970000</ele>
<time>2018-09-20T05:21:27Z</time>
<speed>0.00</speed>
</trkpt>
<trkpt lat="-6.965370" lon="-34.833019">
<ele>15.250000</ele>
<time>2018-09-20T05:26:42Z</time>
<speed>0.00</speed>
</trkpt>
<trkpt lat="-6.965422" lon="-34.832985">
<ele>16.299999</ele>
<time>2018-09-20T05:31:57Z</time>
<speed>0.18</speed>
</trkpt>
<trkpt lat="-6.965391" lon="-34.833031">
<ele>9.780000</ele>
<time>2018-09-20T05:37:11Z</time>
<speed>0.00</speed>
</trkpt>
<trkpt lat="-6.965439" lon="-34.832985">
<ele>3.420000</ele>
<time>2018-09-20T05:42:25Z</time>
<speed>0.00</speed>
</trkpt>
<trkpt lat="-6.965436" lon="-34.833004">
<ele>8.970000</ele>
<time>2018-09-20T05:47:38Z</time>
<speed>0.00</speed>
</trkpt>
<trkpt lat="-6.965434" lon="-34.833069">
<ele>14.320000</ele>
<time>2018-09-20T05:52:51Z</time>
<speed>0.00</speed>
</trkpt>
<trkpt lat="-6.965447" lon="-34.833084">
<ele>12.860000</ele>
<time>2018-09-20T05:58:05Z</time>
<speed>0.10</speed>
</trkpt>
<trkpt lat="-6.965395" lon="-34.833088">
<ele>25.670000</ele>
<time>2018-09-20T06:03:56Z</time>
<speed>0.24</speed>
</trkpt>
<trkpt lat="-6.965445" lon="-34.832996">
<ele>11.330000</ele>
<time>2018-09-20T06:09:11Z</time>
<speed>0.16</speed>
</trkpt>
<trkpt lat="-6.965333" lon="-34.833019">
<ele>15.870000</ele>
<time>2018-09-20T06:14:46Z</time>
<speed>0.61</speed>
</trkpt>
<trkpt lat="-6.965382" lon="-34.833019">
<ele>17.389999</ele>
<time>2018-09-20T06:20:00Z</time>
<speed>0.00</speed>
</trkpt>
<trkpt lat="-6.965428" lon="-34.833023">
<ele>7.140000</ele>
<time>2018-09-20T06:25:15Z</time>
<speed>0.67</speed>
</trkpt>
<trkpt lat="-6.965327" lon="-34.832993">
<ele>22.180000</ele>
<time>2018-09-20T06:30:30Z</time>
<speed>0.00</speed>
</trkpt>
<trkpt lat="-6.965404" lon="-34.833015">
<ele>8.730000</ele>
<time>2018-09-20T06:35:43Z</time>
<speed>0.22</speed>
</trkpt>
<trkpt lat="-6.965400" lon="-34.833012">
<ele>15.950000</ele>
<time>2018-09-20T06:40:57Z</time>
<speed>0.48</speed>
</trkpt>
<trkpt lat="-6.965431" lon="-34.833023">
<ele>9.730000</ele>
<time>2018-09-20T06:46:12Z</time>
<speed>0.00</speed>
</trkpt>
<trkpt lat="-6.965487" lon="-34.833019">
<ele>-0.650000</ele>
<time>2018-09-20T06:51:26Z</time>
<speed>0.00</speed>
</trkpt>
<trkpt lat="-6.965409" lon="-34.833027">
<ele>9.349999</ele>
<time>2018-09-20T06:56:39Z</time>
<speed>0.00</speed>
</trkpt>
<trkpt lat="-6.965501" lon="-34.833073">
<ele>2.210000</ele>
<time>2018-09-20T07:01:58Z</time>
<speed>0.00</speed>
</trkpt>
<trkpt lat="-6.965438" lon="-34.833115">
<ele>11.650000</ele>
<time>2018-09-20T07:07:15Z</time>
<speed>0.00</speed>
</trkpt>
<trkpt lat="-6.965410" lon="-34.833004">
<ele>18.150000</ele>
<time>2018-09-20T07:12:29Z</time>
<speed>0.00</speed>
</trkpt>
<trkpt lat="-6.965400" lon="-34.832954">
<ele>7.750000</ele>
<time>2018-09-20T07:17:44Z</time>
<speed>0.00</speed>
</trkpt>
<trkpt lat="-6.965436" lon="-34.833000">
<ele>10.090000</ele>
<time>2018-09-20T07:22:58Z</time>
<speed>0.33</speed>
</trkpt>
<trkpt lat="-6.965381" lon="-34.832981">
<ele>34.410000</ele>
<time>2018-09-20T07:28:12Z</time>
<speed>0.53</speed>
</trkpt>
<trkpt lat="-6.965393" lon="-34.833080">
<ele>16.699999</ele>
<time>2018-09-20T07:33:27Z</time>
<speed>0.00</speed>
</trkpt>
<trkpt lat="-6.965381" lon="-34.833027">
<ele>25.660000</ele>
<time>2018-09-20T07:38:43Z</time>
<speed>0.00</speed>
</trkpt>
<trkpt lat="-6.965455" lon="-34.833042">
<ele>-4.540000</ele>
<time>2018-09-20T07:44:04Z</time>
<speed>0.80</speed>
</trkpt>
<trkpt lat="-6.965291" lon="-34.833042">
<ele>63.029999</ele>
<time>2018-09-20T07:49:23Z</time>
<speed>0.00</speed>
</trkpt>
<trkpt lat="-6.965391" lon="-34.833004">
<ele>26.859999</ele>
<time>2018-09-20T07:54:40Z</time>
<speed>0.45</speed>
</trkpt>
<trkpt lat="-6.965394" lon="-34.833019">
<ele>24.369999</ele>
<time>2018-09-20T07:59:59Z</time>
<speed>0.06</speed>
</trkpt>
<trkpt lat="-6.965443" lon="-34.833103">
<ele>39.660000</ele>
<time>2018-09-20T08:05:19Z</time>
<speed>0.00</speed>
</trkpt>
<trkpt lat="-6.965408" lon="-34.833054">
<ele>-0.670000</ele>
<time>2018-09-20T08:10:38Z</time>
<speed>0.00</speed>
</trkpt>
<trkpt lat="-6.965406" lon="-34.833019">
<ele>13.639999</ele>
<time>2018-09-20T08:16:10Z</time>
<speed>0.26</speed>
</trkpt>
<trkpt lat="-6.965383" lon="-34.833084">
<ele>11.710000</ele>
<time>2018-09-20T08:21:27Z</time>
<speed>0.00</speed>
</trkpt>
<trkpt lat="-6.965412" lon="-34.833252">
<ele>56.649998</ele>
<time>2018-09-20T08:26:44Z</time>
<speed>0.00</speed>
</trkpt>
<trkpt lat="-6.965378" lon="-34.833313">
<ele>81.250000</ele>
<time>2018-09-20T08:32:03Z</time>
<speed>0.00</speed>
</trkpt>
<trkpt lat="-6.965430" lon="-34.833088">
<ele>16.170000</ele>
<time>2018-09-20T08:37:24Z</time>
<speed>0.00</speed>
</trkpt>
<trkpt lat="-6.965393" lon="-34.833179">
<ele>56.239998</ele>
<time>2018-09-20T08:42:41Z</time>
<speed>0.00</speed>
</trkpt>
<trkpt lat="-6.965405" lon="-34.833294">
<ele>57.539997</ele>
<time>2018-09-20T08:48:12Z</time>
<speed>0.16</speed>
</trkpt>
<trkpt lat="-6.965408" lon="-34.833038">
<ele>20.969999</ele>
<time>2018-09-20T08:53:55Z</time>
<speed>0.04</speed>
</trkpt>
<trkpt lat="-6.965394" lon="-34.833008">
<ele>22.590000</ele>
<time>2018-09-20T09:00:10Z</time>
<speed>0.00</speed>
</trkpt>
<trkpt lat="-6.965382" lon="-34.833038">
<ele>16.930000</ele>
<time>2018-09-20T09:05:25Z</time>
<speed>0.00</speed>
</trkpt>
<trkpt lat="-6.965441" lon="-34.833069">
<ele>10.469999</ele>
<time>2018-09-20T09:10:40Z</time>
<speed>0.00</speed>
</trkpt>
<trkpt lat="-6.965406" lon="-34.833019">
<ele>20.260000</ele>
<time>2018-09-20T09:15:55Z</time>
<speed>0.12</speed>
</trkpt>
<trkpt lat="-6.965405" lon="-34.832989">
<ele>26.959999</ele>
<time>2018-09-20T09:21:10Z</time>
<speed>0.39</speed>
</trkpt>
<trkpt lat="-6.965385" lon="-34.833019">
<ele>12.880000</ele>
<time>2018-09-20T09:26:26Z</time>
<speed>0.00</speed>
</trkpt>
<trkpt lat="-6.965443" lon="-34.833061">
<ele>-0.570000</ele>
<time>2018-09-20T09:31:42Z</time>
<speed>0.23</speed>
</trkpt>
<trkpt lat="-6.965393" lon="-34.833054">
<ele>11.700000</ele>
<time>2018-09-20T09:37:00Z</time>
<speed>0.00</speed>
</trkpt>
<trkpt lat="-6.965470" lon="-34.833054">
<ele>8.110000</ele>
<time>2018-09-20T09:42:16Z</time>
<speed>0.00</speed>
</trkpt>
<trkpt lat="-6.965463" lon="-34.833069">
<ele>6.810000</ele>
<time>2018-09-20T09:47:33Z</time>
<speed>0.00</speed>
</trkpt>
<trkpt lat="-6.965413" lon="-34.833027">
<ele>9.530000</ele>
<time>2018-09-20T09:52:49Z</time>
<speed>0.00</speed>
</trkpt>
<trkpt lat="-6.965433" lon="-34.833046">
<ele>13.410000</ele>
<time>2018-09-20T09:58:05Z</time>
<speed>0.00</speed>
</trkpt>
<trkpt lat="-6.965386" lon="-34.833027">
<ele>15.460000</ele>
<time>2018-09-20T10:03:20Z</time>
<speed>0.00</speed>
</trkpt>
<trkpt lat="-6.965386" lon="-34.833054">
<ele>-2.930000</ele>
<time>2018-09-20T10:08:29Z</time>
<speed>0.00</speed>
</trkpt>
<trkpt lat="-6.965422" lon="-34.833038">
<ele>11.660000</ele>
<time>2018-09-20T10:13:44Z</time>
<speed>0.25</speed>
</trkpt>
<trkpt lat="-6.965482" lon="-34.833107">
<ele>3.450000</ele>
<time>2018-09-20T10:18:56Z</time>
<speed>0.00</speed>
</trkpt>
<trkpt lat="-6.965288" lon="-34.832932">
<ele>30.199999</ele>
<time>2018-09-20T10:24:12Z</time>
<speed>0.56</speed>
</trkpt>
<trkpt lat="-6.965421" lon="-34.833023">
<ele>58.570000</ele>
<time>2018-09-20T10:29:37Z</time>
<speed>0.11</speed>
</trkpt>
<trkpt lat="-6.965375" lon="-34.832981">
<ele>16.760000</ele>
<time>2018-09-20T10:34:48Z</time>
<speed>0.00</speed>
</trkpt>
<trkpt lat="-6.965405" lon="-34.833069">
<ele>0.960000</ele>
<time>2018-09-20T10:39:59Z</time>
<speed>0.00</speed>
</trkpt>
<trkpt lat="-6.965408" lon="-34.833076">
<ele>9.090000</ele>
<time>2018-09-20T10:45:30Z</time>
<speed>0.08</speed>
</trkpt>
<trkpt lat="-6.965429" lon="-34.833046">
<ele>6.950000</ele>
<time>2018-09-20T10:50:42Z</time>
<speed>0.00</speed>
</trkpt>
<trkpt lat="-6.965425" lon="-34.833042">
<ele>12.620000</ele>
<time>2018-09-20T10:55:51Z</time>
<speed>0.00</speed>
</trkpt>
<trkpt lat="-6.965367" lon="-34.833061">
<ele>16.650000</ele>
<time>2018-09-20T11:01:03Z</time>
<speed>0.00</speed>
</trkpt>
<trkpt lat="-6.965436" lon="-34.833054">
<ele>15.530000</ele>
<time>2018-09-20T11:06:13Z</time>
<speed>0.00</speed>
</trkpt>
<trkpt lat="-6.965447" lon="-34.833038">
<ele>9.010000</ele>
<time>2018-09-20T11:11:23Z</time>
<speed>0.00</speed>
</trkpt>
<trkpt lat="-6.965466" lon="-34.833023">
<ele>5.490000</ele>
<time>2018-09-20T11:16:33Z</time>
<speed>0.00</speed>
</trkpt>
<trkpt lat="-6.965453" lon="-34.833069">
<ele>8.870000</ele>
<time>2018-09-20T11:21:43Z</time>
<speed>0.00</speed>
</trkpt>
<trkpt lat="-6.965481" lon="-34.833099">
<ele>9.630000</ele>
<time>2018-09-20T11:26:54Z</time>
<speed>0.00</speed>
</trkpt>
<trkpt lat="-6.965452" lon="-34.833008">
<ele>10.500000</ele>
<time>2018-09-20T11:32:05Z</time>
<speed>0.00</speed>
</trkpt>
<trkpt lat="-6.965390" lon="-34.833023">
<ele>15.679999</ele>
<time>2018-09-20T11:37:17Z</time>
<speed>0.00</speed>
</trkpt>
<trkpt lat="-6.965411" lon="-34.833042">
<ele>15.540000</ele>
<time>2018-09-20T11:42:29Z</time>
<speed>0.00</speed>
</trkpt>
<trkpt lat="-6.965415" lon="-34.832954">
<ele>14.750000</ele>
<time>2018-09-20T11:47:39Z</time>
<speed>0.07</speed>
</trkpt>
<trkpt lat="-6.965443" lon="-34.833057">
<ele>7.890000</ele>
<time>2018-09-20T11:52:49Z</time>
<speed>0.00</speed>
</trkpt>
<trkpt lat="-6.965433" lon="-34.833015">
<ele>11.929999</ele>
<time>2018-09-20T11:57:59Z</time>
<speed>0.00</speed>
</trkpt>
<trkpt lat="-6.965435" lon="-34.833084">
<ele>7.880000</ele>
<time>2018-09-20T12:03:10Z</time>
<speed>0.00</speed>
</trkpt>
<trkpt lat="-6.965397" lon="-34.833000">
<ele>17.500000</ele>
<time>2018-09-20T12:08:20Z</time>
<speed>0.16</speed>
</trkpt>
<trkpt lat="-6.965432" lon="-34.833004">
<ele>18.440001</ele>
<time>2018-09-20T12:13:31Z</time>
<speed>0.27</speed>
</trkpt>
<trkpt lat="-6.965436" lon="-34.832870">
<ele>31.179998</ele>
<time>2018-09-20T12:18:43Z</time>
<speed>1.70</speed>
</trkpt>
<trkpt lat="-6.965427" lon="-34.833019">
<ele>23.309999</ele>
<time>2018-09-20T12:23:52Z</time>
<speed>0.14</speed>
</trkpt>
<trkpt lat="-6.965462" lon="-34.833084">
<ele>2.710000</ele>
<time>2018-09-20T12:29:02Z</time>
<speed>0.24</speed>
</trkpt>
<trkpt lat="-6.965413" lon="-34.833012">
<ele>12.410000</ele>
<time>2018-09-20T12:34:12Z</time>
<speed>0.00</speed>
</trkpt>
<trkpt lat="-6.965430" lon="-34.832939">
<ele>34.239998</ele>
<time>2018-09-20T12:39:22Z</time>
<speed>0.06</speed>
</trkpt>
<trkpt lat="-6.965450" lon="-34.833008">
<ele>21.389999</ele>
<time>2018-09-20T12:44:33Z</time>
<speed>0.50</speed>
</trkpt>
<trkpt lat="-6.965399" lon="-34.833149">
<ele>14.700000</ele>
<time>2018-09-20T12:49:44Z</time>
<speed>0.00</speed>
</trkpt>
<trkpt lat="-6.965421" lon="-34.833073">
<ele>5.040000</ele>
<time>2018-09-20T12:54:55Z</time>
<speed>0.00</speed>
</trkpt>
<trkpt lat="-6.965471" lon="-34.833088">
<ele>24.309999</ele>
<time>2018-09-20T13:00:08Z</time>
<speed>0.08</speed>
</trkpt>
<trkpt lat="-6.965376" lon="-34.832954">
<ele>42.849998</ele>
<time>2018-09-20T13:05:18Z</time>
<speed>0.25</speed>
</trkpt>
<trkpt lat="-6.965410" lon="-34.833103">
<ele>23.230000</ele>
<time>2018-09-20T13:10:29Z</time>
<speed>0.00</speed>
</trkpt>
<trkpt lat="-6.965439" lon="-34.833008">
<ele>14.559999</ele>
<time>2018-09-20T13:15:41Z</time>
<speed>0.12</speed>
</trkpt>
<trkpt lat="-6.965400" lon="-34.833138">
<ele>25.680000</ele>
<time>2018-09-20T13:20:52Z</time>
<speed>0.00</speed>
</trkpt>
<trkpt lat="-6.965446" lon="-34.832981">
<ele>6.420000</ele>
<time>2018-09-20T13:26:04Z</time>
<speed>0.00</speed>
</trkpt>
<trkpt lat="-6.965396" lon="-34.833069">
<ele>16.119999</ele>
<time>2018-09-20T13:31:13Z</time>
<speed>0.51</speed>
</trkpt>
<trkpt lat="-6.965415" lon="-34.833153">
<ele>17.359999</ele>
<time>2018-09-20T13:36:25Z</time>
<speed>0.00</speed>
</trkpt>
<trkpt lat="-6.965419" lon="-34.833130">
<ele>20.619999</ele>
<time>2018-09-20T13:41:37Z</time>
<speed>0.00</speed>
</trkpt>
<trkpt lat="-6.965384" lon="-34.833076">
<ele>21.100000</ele>
<time>2018-09-20T13:46:50Z</time>
<speed>0.00</speed>
</trkpt>
<trkpt lat="-6.965398" lon="-34.833069">
<ele>22.559999</ele>
<time>2018-09-20T13:52:02Z</time>
<speed>0.00</speed>
</trkpt>
<trkpt lat="-6.965402" lon="-34.833042">
<ele>12.360000</ele>
<time>2018-09-20T13:57:13Z</time>
<speed>0.00</speed>
</trkpt>
<trkpt lat="-6.965411" lon="-34.833042">
<ele>14.179999</ele>
<time>2018-09-20T14:03:02Z</time>
<speed>0.14</speed>
</trkpt>
<trkpt lat="-6.965389" lon="-34.833076">
<ele>21.070000</ele>
<time>2018-09-20T14:08:15Z</time>
<speed>0.00</speed>
</trkpt>
<trkpt lat="-6.965401" lon="-34.833038">
<ele>14.000000</ele>
<time>2018-09-20T14:13:28Z</time>
<speed>0.00</speed>
</trkpt>
<trkpt lat="-6.965433" lon="-34.833061">
<ele>13.840000</ele>
<time>2018-09-20T14:18:41Z</time>
<speed>0.00</speed>
</trkpt>
<trkpt lat="-6.965403" lon="-34.833015">
<ele>15.219999</ele>
<time>2018-09-20T14:23:54Z</time>
<speed>0.00</speed>
</trkpt>
<trkpt lat="-6.965392" lon="-34.833027">
<ele>16.920000</ele>
<time>2018-09-20T14:29:08Z</time>
<speed>0.00</speed>
</trkpt>
<trkpt lat="-6.965413" lon="-34.833054">
<ele>17.320000</ele>
<time>2018-09-20T14:34:21Z</time>
<speed>0.00</speed>
</trkpt>
<trkpt lat="-6.965404" lon="-34.833042">
<ele>7.700000</ele>
<time>2018-09-20T14:39:34Z</time>
<speed>0.00</speed>
</trkpt>
<trkpt lat="-6.965421" lon="-34.833046">
<ele>9.220000</ele>
<time>2018-09-20T14:44:48Z</time>
<speed>0.00</speed>
</trkpt>
<trkpt lat="-6.965418" lon="-34.833015">
<ele>18.209999</ele>
<time>2018-09-20T14:50:02Z</time>
<speed>0.00</speed>
</trkpt>
<trkpt lat="-6.965427" lon="-34.833076">
<ele>25.500000</ele>
<time>2018-09-20T14:55:16Z</time>
<speed>0.00</speed>
</trkpt>
<trkpt lat="-6.965430" lon="-34.833069">
<ele>13.590000</ele>
<time>2018-09-20T15:00:33Z</time>
<speed>0.00</speed>
</trkpt>
<trkpt lat="-6.965404" lon="-34.833035">
<ele>13.240000</ele>
<time>2018-09-20T15:05:47Z</time>
<speed>0.00</speed>
</trkpt>
<trkpt lat="-6.965430" lon="-34.833073">
<ele>22.279999</ele>
<time>2018-09-20T15:11:01Z</time>
<speed>0.26</speed>
</trkpt>
<trkpt lat="-6.965424" lon="-34.833023">
<ele>15.480000</ele>
<time>2018-09-20T15:16:16Z</time>
<speed>0.00</speed>
</trkpt>
<trkpt lat="-6.965408" lon="-34.833004">
<ele>11.340000</ele>
<time>2018-09-20T15:21:31Z</time>
<speed>0.00</speed>
</trkpt>
<trkpt lat="-6.965451" lon="-34.833061">
<ele>13.590000</ele>
<time>2018-09-20T15:26:48Z</time>
<speed>0.00</speed>
</trkpt>
<trkpt lat="-6.965383" lon="-34.833031">
<ele>7.230000</ele>
<time>2018-09-20T15:32:04Z</time>
<speed>0.00</speed>
</trkpt>
<trkpt lat="-6.965383" lon="-34.832954">
<ele>18.709999</ele>
<time>2018-09-20T15:37:19Z</time>
<speed>0.00</speed>
</trkpt>
<trkpt lat="-6.965401" lon="-34.833046">
<ele>9.610000</ele>
<time>2018-09-20T15:42:35Z</time>
<speed>0.00</speed>
</trkpt>
<trkpt lat="-6.965409" lon="-34.833073">
<ele>12.670000</ele>
<time>2018-09-20T15:47:50Z</time>
<speed>0.00</speed>
</trkpt>
<trkpt lat="-6.965434" lon="-34.833031">
<ele>10.790000</ele>
<time>2018-09-20T15:53:06Z</time>
<speed>0.00</speed>
</trkpt>
<trkpt lat="-6.965443" lon="-34.833038">
<ele>11.250000</ele>
<time>2018-09-20T15:58:23Z</time>
<speed>0.16</speed>
</trkpt>
<trkpt lat="-6.965459" lon="-34.833118">
<ele>12.320000</ele>
<time>2018-09-20T16:03:32Z</time>
<speed>0.00</speed>
</trkpt>
<trkpt lat="-6.965431" lon="-34.833084">
<ele>3.700000</ele>
<time>2018-09-20T16:08:35Z</time>
<speed>0.21</speed>
</trkpt>
<trkpt lat="-6.965469" lon="-34.832996">
<ele>5.570000</ele>
<time>2018-09-20T16:13:39Z</time>
<speed>0.00</speed>
</trkpt>
<trkpt lat="-6.965433" lon="-34.832932">
<ele>18.359999</ele>
<time>2018-09-20T16:18:43Z</time>
<speed>0.00</speed>
</trkpt>
<trkpt lat="-6.965439" lon="-34.833111">
<ele>7.730000</ele>
<time>2018-09-20T16:23:48Z</time>
<speed>0.00</speed>
</trkpt>
<trkpt lat="-6.965433" lon="-34.833080">
<ele>-0.400000</ele>
<time>2018-09-20T16:28:57Z</time>
<speed>0.67</speed>
</trkpt>
<trkpt lat="-6.965489" lon="-34.833019">
<ele>2.650000</ele>
<time>2018-09-20T16:34:00Z</time>
<speed>0.00</speed>
</trkpt>
<trkpt lat="-6.965480" lon="-34.833096">
<ele>-9.790000</ele>
<time>2018-09-20T16:39:04Z</time>
<speed>0.00</speed>
</trkpt>
<trkpt lat="-6.965459" lon="-34.833076">
<ele>-7.690000</ele>
<time>2018-09-20T16:44:09Z</time>
<speed>0.00</speed>
</trkpt>
<trkpt lat="-6.965438" lon="-34.832901">
<ele>22.580000</ele>
<time>2018-09-20T16:49:13Z</time>
<speed>0.00</speed>
</trkpt>
<trkpt lat="-6.965424" lon="-34.833061">
<ele>13.730000</ele>
<time>2018-09-20T16:54:17Z</time>
<speed>0.00</speed>
</trkpt>
<trkpt lat="-6.965432" lon="-34.832821">
<ele>35.809998</ele>
<time>2018-09-20T16:59:24Z</time>
<speed>0.00</speed>
</trkpt>
<trkpt lat="-6.965425" lon="-34.833214">
<ele>-10.490000</ele>
<time>2018-09-20T17:04:44Z</time>
<speed>0.00</speed>
</trkpt>
<trkpt lat="-6.965431" lon="-34.833195">
<ele>-33.599998</ele>
<time>2018-09-20T17:10:05Z</time>
<speed>0.00</speed>
</trkpt>
<trkpt lat="-6.965491" lon="-34.832897">
<ele>17.740000</ele>
<time>2018-09-20T17:15:31Z</time>
<speed>0.00</speed>
</trkpt>
<trkpt lat="-6.965387" lon="-34.833443">
<ele>-49.200001</ele>
<time>2018-09-20T17:20:57Z</time>
<speed>0.00</speed>
</trkpt>
<trkpt lat="-6.965430" lon="-34.833046">
<ele>0.650000</ele>
<time>2018-09-20T17:26:30Z</time>
<speed>0.00</speed>
</trkpt>
<trkpt lat="-6.965397" lon="-34.833138">
<ele>-9.290000</ele>
<time>2018-09-20T17:31:49Z</time>
<speed>0.00</speed>
</trkpt>
<trkpt lat="-6.965391" lon="-34.833176">
<ele>-19.939999</ele>
<time>2018-09-20T17:37:07Z</time>
<speed>0.00</speed>
</trkpt>
<trkpt lat="-6.965494" lon="-34.832764">
<ele>40.930000</ele>
<time>2018-09-20T17:42:25Z</time>
<speed>0.00</speed>
</trkpt>
<trkpt lat="-6.965452" lon="-34.833012">
<ele>8.940000</ele>
<time>2018-09-20T17:48:02Z</time>
<speed>0.00</speed>
</trkpt>
<trkpt lat="-6.965453" lon="-34.833035">
<ele>7.150000</ele>
<time>2018-09-20T17:53:17Z</time>
<speed>0.00</speed>
</trkpt>
<trkpt lat="-6.965461" lon="-34.833023">
<ele>12.270000</ele>
<time>2018-09-20T17:58:30Z</time>
<speed>0.00</speed>
</trkpt>
<trkpt lat="-6.965485" lon="-34.833035">
<ele>5.020000</ele>
<time>2018-09-20T18:03:47Z</time>
<speed>0.00</speed>
</trkpt>
<trkpt lat="-6.965473" lon="-34.833027">
<ele>7.490000</ele>
<time>2018-09-20T18:09:00Z</time>
<speed>0.11</speed>
</trkpt>
<trkpt lat="-6.965444" lon="-34.833008">
<ele>11.440000</ele>
<time>2018-09-20T18:14:12Z</time>
<speed>0.00</speed>
</trkpt>
<trkpt lat="-6.965474" lon="-34.833031">
<ele>2.720000</ele>
<time>2018-09-20T18:19:25Z</time>
<speed>0.00</speed>
</trkpt>
<trkpt lat="-6.965475" lon="-34.833054">
<ele>2.520000</ele>
<time>2018-09-20T18:24:37Z</time>
<speed>0.00</speed>
</trkpt>
<trkpt lat="-6.965462" lon="-34.833031">
<ele>6.120000</ele>
<time>2018-09-20T18:29:49Z</time>
<speed>0.00</speed>
</trkpt>
<trkpt lat="-6.965527" lon="-34.833054">
<ele>-2.980000</ele>
<time>2018-09-20T18:35:00Z</time>
<speed>0.00</speed>
</trkpt>
<trkpt lat="-6.965461" lon="-34.833031">
<ele>3.830000</ele>
<time>2018-09-20T18:40:11Z</time>
<speed>0.00</speed>
</trkpt>
<trkpt lat="-6.965448" lon="-34.833035">
<ele>11.330000</ele>
<time>2018-09-20T18:45:22Z</time>
<speed>0.00</speed>
</trkpt>
<trkpt lat="-6.965433" lon="-34.833027">
<ele>6.490000</ele>
<time>2018-09-20T18:50:33Z</time>
<speed>0.00</speed>
</trkpt>
<trkpt lat="-6.965465" lon="-34.833046">
<ele>10.260000</ele>
<time>2018-09-20T18:55:45Z</time>
<speed>0.00</speed>
</trkpt>
<trkpt lat="-6.965466" lon="-34.833069">
<ele>5.490000</ele>
<time>2018-09-20T19:00:58Z</time>
<speed>0.00</speed>
</trkpt>
<trkpt lat="-6.965375" lon="-34.832989">
<ele>21.900000</ele>
<time>2018-09-20T19:06:10Z</time>
<speed>0.00</speed>
</trkpt>
<trkpt lat="-6.965494" lon="-34.833054">
<ele>3.370000</ele>
<time>2018-09-20T19:11:21Z</time>
<speed>0.00</speed>
</trkpt>
<trkpt lat="-6.965467" lon="-34.833004">
<ele>4.190000</ele>
<time>2018-09-20T19:16:33Z</time>
<speed>0.37</speed>
</trkpt>
<trkpt lat="-6.965446" lon="-34.833046">
<ele>11.080000</ele>
<time>2018-09-20T19:21:43Z</time>
<speed>0.00</speed>
</trkpt>
<trkpt lat="-6.965446" lon="-34.833050">
<ele>-1.530000</ele>
<time>2018-09-20T19:26:53Z</time>
<speed>0.00</speed>
</trkpt>
<trkpt lat="-6.965485" lon="-34.833038">
<ele>7.010000</ele>
<time>2018-09-20T19:32:03Z</time>
<speed>0.00</speed>
</trkpt>
<trkpt lat="-6.965436" lon="-34.833073">
<ele>10.370000</ele>
<time>2018-09-20T19:37:12Z</time>
<speed>0.00</speed>
</trkpt>
<trkpt lat="-6.965473" lon="-34.833057">
<ele>9.639999</ele>
<time>2018-09-20T19:42:21Z</time>
<speed>0.00</speed>
</trkpt>
<trkpt lat="-6.965498" lon="-34.833061">
<ele>5.120000</ele>
<time>2018-09-20T19:47:30Z</time>
<speed>0.00</speed>
</trkpt>
<trkpt lat="-6.965493" lon="-34.833015">
<ele>-0.640000</ele>
<time>2018-09-20T19:52:39Z</time>
<speed>0.00</speed>
</trkpt>
<trkpt lat="-6.965428" lon="-34.832954">
<ele>18.949999</ele>
<time>2018-09-20T19:57:48Z</time>
<speed>0.00</speed>
</trkpt>
<trkpt lat="-6.965431" lon="-34.833050">
<ele>11.599999</ele>
<time>2018-09-20T20:03:32Z</time>
<speed>0.15</speed>
</trkpt>
<trkpt lat="-6.965461" lon="-34.832954">
<ele>16.059999</ele>
<time>2018-09-20T20:08:43Z</time>
<speed>0.16</speed>
</trkpt>
<trkpt lat="-6.965439" lon="-34.833046">
<ele>20.369999</ele>
<time>2018-09-20T20:13:51Z</time>
<speed>0.00</speed>
</trkpt>
<trkpt lat="-6.965425" lon="-34.832996">
<ele>14.770000</ele>
<time>2018-09-20T20:19:02Z</time>
<speed>0.00</speed>
</trkpt>
<trkpt lat="-6.965438" lon="-34.833027">
<ele>-8.120000</ele>
<time>2018-09-20T20:24:12Z</time>
<speed>0.00</speed>
</trkpt>
<trkpt lat="-6.965415" lon="-34.832886">
<ele>5.330000</ele>
<time>2018-09-20T20:29:20Z</time>
<speed>0.02</speed>
</trkpt>
<trkpt lat="-6.965424" lon="-34.832981">
<ele>11.780000</ele>
<time>2018-09-20T20:34:29Z</time>
<speed>0.00</speed>
</trkpt>
<trkpt lat="-6.965515" lon="-34.832867">
<ele>14.969999</ele>
<time>2018-09-20T20:39:40Z</time>
<speed>0.00</speed>
</trkpt>
<trkpt lat="-6.965498" lon="-34.832932">
<ele>21.150000</ele>
<time>2018-09-20T20:44:50Z</time>
<speed>0.00</speed>
</trkpt>
<trkpt lat="-6.965517" lon="-34.832863">
<ele>27.170000</ele>
<time>2018-09-20T20:50:09Z</time>
<speed>0.00</speed>
</trkpt>
<trkpt lat="-6.965527" lon="-34.832890">
<ele>25.930000</ele>
<time>2018-09-20T20:55:18Z</time>
<speed>0.00</speed>
</trkpt>
<trkpt lat="-6.965491" lon="-34.832912">
<ele>16.480000</ele>
<time>2018-09-20T21:00:31Z</time>
<speed>0.00</speed>
</trkpt>
<trkpt lat="-6.965429" lon="-34.832966">
<ele>24.969999</ele>
<time>2018-09-20T21:05:47Z</time>
<speed>0.41</speed>
</trkpt>
<trkpt lat="-6.965488" lon="-34.832935">
<ele>30.059999</ele>
<time>2018-09-20T21:11:05Z</time>
<speed>0.00</speed>
</trkpt>
<trkpt lat="-6.965439" lon="-34.832973">
<ele>10.030000</ele>
<time>2018-09-20T21:16:31Z</time>
<speed>0.37</speed>
</trkpt>
<trkpt lat="-6.965409" lon="-34.833111">
<ele>30.510000</ele>
<time>2018-09-20T21:21:49Z</time>
<speed>0.00</speed>
</trkpt>
<trkpt lat="-6.965401" lon="-34.833065">
<ele>20.389999</ele>
<time>2018-09-20T21:27:32Z</time>
<speed>0.01</speed>
</trkpt>
<trkpt lat="-6.965564" lon="-34.833431">
<ele>-12.940000</ele>
<time>2018-09-20T21:32:49Z</time>
<speed>0.00</speed>
</trkpt>
<trkpt lat="-6.965413" lon="-34.833019">
<ele>19.500000</ele>
<time>2018-09-20T21:38:05Z</time>
<speed>0.00</speed>
</trkpt>
<trkpt lat="-6.965435" lon="-34.833000">
<ele>28.420000</ele>
<time>2018-09-20T21:43:23Z</time>
<speed>0.00</speed>
</trkpt>
<trkpt lat="-6.965368" lon="-34.832817">
<ele>30.129999</ele>
<time>2018-09-20T21:48:40Z</time>
<speed>0.28</speed>
</trkpt>
<trkpt lat="-6.965367" lon="-34.832890">
<ele>12.050000</ele>
<time>2018-09-20T21:53:55Z</time>
<speed>0.00</speed>
</trkpt>
<trkpt lat="-6.965388" lon="-34.833015">
<ele>38.719997</ele>
<time>2018-09-20T21:59:10Z</time>
<speed>0.00</speed>
</trkpt>
<trkpt lat="-6.965375" lon="-34.832993">
<ele>24.779999</ele>
<time>2018-09-20T22:04:27Z</time>
<speed>0.00</speed>
</trkpt>
<trkpt lat="-6.965311" lon="-34.832932">
<ele>33.570000</ele>
<time>2018-09-20T22:09:44Z</time>
<speed>0.00</speed>
</trkpt>
<trkpt lat="-6.965431" lon="-34.832951">
<ele>7.520000</ele>
<time>2018-09-20T22:15:01Z</time>
<speed>0.20</speed>
</trkpt>
<trkpt lat="-6.965375" lon="-34.832920">
<ele>28.519999</ele>
<time>2018-09-20T22:20:18Z</time>
<speed>0.00</speed>
</trkpt>
<trkpt lat="-6.965456" lon="-34.832897">
<ele>45.660000</ele>
<time>2018-09-20T22:25:32Z</time>
<speed>0.00</speed>
</trkpt>
<trkpt lat="-6.965433" lon="-34.832882">
<ele>26.910000</ele>
<time>2018-09-20T22:30:49Z</time>
<speed>0.00</speed>
</trkpt>
<trkpt lat="-6.965387" lon="-34.832962">
<ele>15.320000</ele>
<time>2018-09-20T22:36:05Z</time>
<speed>0.00</speed>
</trkpt>
<trkpt lat="-6.965603" lon="-34.833195">
<ele>-14.969999</ele>
<time>2018-09-20T22:41:21Z</time>
<speed>0.00</speed>
</trkpt>
<trkpt lat="-6.965533" lon="-34.833187">
<ele>0.240000</ele>
<time>2018-09-20T22:46:38Z</time>
<speed>0.00</speed>
</trkpt>
<trkpt lat="-6.965407" lon="-34.833057">
<ele>19.189999</ele>
<time>2018-09-20T22:51:54Z</time>
<speed>0.00</speed>
</trkpt>
<trkpt lat="-6.965335" lon="-34.833027">
<ele>0.700000</ele>
<time>2018-09-20T22:57:11Z</time>
<speed>0.00</speed>
</trkpt>
<trkpt lat="-6.965342" lon="-34.832863">
<ele>25.260000</ele>
<time>2018-09-20T23:02:31Z</time>
<speed>0.00</speed>
</trkpt>
<trkpt lat="-6.965379" lon="-34.832985">
<ele>12.070000</ele>
<time>2018-09-20T23:07:46Z</time>
<speed>0.24</speed>
</trkpt>
<trkpt lat="-6.965395" lon="-34.832909">
<ele>9.730000</ele>
<time>2018-09-20T23:13:02Z</time>
<speed>0.00</speed>
</trkpt>
<trkpt lat="-6.965451" lon="-34.833023">
<ele>16.449999</ele>
<time>2018-09-20T23:18:18Z</time>
<speed>0.00</speed>
</trkpt>
<trkpt lat="-6.965510" lon="-34.833088">
<ele>9.480000</ele>
<time>2018-09-20T23:23:34Z</time>
<speed>0.00</speed>
</trkpt>
<trkpt lat="-6.965373" lon="-34.832962">
<ele>16.090000</ele>
<time>2018-09-20T23:28:50Z</time>
<speed>0.00</speed>
</trkpt>
<trkpt lat="-6.965435" lon="-34.833096">
<ele>7.850000</ele>
<time>2018-09-20T23:34:06Z</time>
<speed>0.00</speed>
</trkpt>
<trkpt lat="-6.965470" lon="-34.833096">
<ele>16.940001</ele>
<time>2018-09-20T23:39:23Z</time>
<speed>0.00</speed>
</trkpt>
<trkpt lat="-6.965439" lon="-34.832954">
<ele>33.369999</ele>
<time>2018-09-20T23:44:40Z</time>
<speed>0.00</speed>
</trkpt>
<trkpt lat="-6.965371" lon="-34.832779">
<ele>17.740000</ele>
<time>2018-09-20T23:49:57Z</time>
<speed>0.00</speed>
</trkpt>
<trkpt lat="-6.965465" lon="-34.833153">
<ele>8.480000</ele>
<time>2018-09-20T23:55:12Z</time>
<speed>0.00</speed>
</trkpt>
<trkpt lat="-6.965430" lon="-34.833042">
<ele>10.830000</ele>
<time>2018-09-21T00:01:03Z</time>
<speed>0.06</speed>
</trkpt>
<trkpt lat="-6.965441" lon="-34.832989">
<ele>7.570000</ele>
<time>2018-09-21T00:06:19Z</time>
<speed>0.00</speed>
</trkpt>
<trkpt lat="-6.965425" lon="-34.832993">
<ele>19.219999</ele>
<time>2018-09-21T00:11:33Z</time>
<speed>0.00</speed>
</trkpt>
<trkpt lat="-6.965456" lon="-34.833042">
<ele>14.860000</ele>
<time>2018-09-21T00:16:50Z</time>
<speed>0.00</speed>
</trkpt>
<trkpt lat="-6.965399" lon="-34.833065">
<ele>19.500000</ele>
<time>2018-09-21T00:22:05Z</time>
<speed>0.00</speed>
</trkpt>
<trkpt lat="-6.965377" lon="-34.833138">
<ele>15.280000</ele>
<time>2018-09-21T00:27:20Z</time>
<speed>0.00</speed>
</trkpt>
<trkpt lat="-6.965432" lon="-34.833065">
<ele>14.230000</ele>
<time>2018-09-21T00:32:34Z</time>
<speed>0.00</speed>
</trkpt>
<trkpt lat="-6.965428" lon="-34.833103">
<ele>17.940001</ele>
<time>2018-09-21T00:37:50Z</time>
<speed>0.00</speed>
</trkpt>
<trkpt lat="-6.965427" lon="-34.833069">
<ele>8.990000</ele>
<time>2018-09-21T00:43:04Z</time>
<speed>0.00</speed>
</trkpt>
<trkpt lat="-6.965452" lon="-34.833065">
<ele>10.030000</ele>
<time>2018-09-21T00:48:18Z</time>
<speed>0.00</speed>
</trkpt>
<trkpt lat="-6.965406" lon="-34.833080">
<ele>22.000000</ele>
<time>2018-09-21T00:53:32Z</time>
<speed>0.00</speed>
</trkpt>
<trkpt lat="-6.965368" lon="-34.833061">
<ele>17.770000</ele>
<time>2018-09-21T00:58:46Z</time>
<speed>0.00</speed>
</trkpt>
<trkpt lat="-6.965391" lon="-34.833061">
<ele>10.900000</ele>
<time>2018-09-21T01:04:05Z</time>
<speed>0.00</speed>
</trkpt>
<trkpt lat="-6.965428" lon="-34.833050">
<ele>22.080000</ele>
<time>2018-09-21T01:09:19Z</time>
<speed>0.00</speed>
</trkpt>
<trkpt lat="-6.965425" lon="-34.833069">
<ele>5.200000</ele>
<time>2018-09-21T01:14:33Z</time>
<speed>0.00</speed>
</trkpt>
<trkpt lat="-6.965430" lon="-34.833019">
<ele>12.250000</ele>
<time>2018-09-21T01:19:47Z</time>
<speed>0.00</speed>
</trkpt>
<trkpt lat="-6.965448" lon="-34.833054">
<ele>8.280000</ele>
<time>2018-09-21T01:25:02Z</time>
<speed>0.00</speed>
</trkpt>
<trkpt lat="-6.965427" lon="-34.833080">
<ele>19.980000</ele>
<time>2018-09-21T01:30:16Z</time>
<speed>0.00</speed>
</trkpt>
<trkpt lat="-6.965428" lon="-34.833035">
<ele>33.730000</ele>
<time>2018-09-21T01:35:31Z</time>
<speed>0.00</speed>
</trkpt>
<trkpt lat="-6.965416" lon="-34.833023">
<ele>6.110000</ele>
<time>2018-09-21T01:40:46Z</time>
<speed>0.00</speed>
</trkpt>
<trkpt lat="-6.965511" lon="-34.833126">
<ele>-34.230000</ele>
<time>2018-09-21T01:46:01Z</time>
<speed>0.00</speed>
</trkpt>
<trkpt lat="-6.965344" lon="-34.833065">
<ele>-9.900000</ele>
<time>2018-09-21T01:51:17Z</time>
<speed>0.03</speed>
</trkpt>
<trkpt lat="-6.965459" lon="-34.833096">
<ele>6.700000</ele>
<time>2018-09-21T01:56:33Z</time>
<speed>0.09</speed>
</trkpt>
<trkpt lat="-6.965482" lon="-34.833103">
<ele>0.260000</ele>
<time>2018-09-21T02:01:52Z</time>
<speed>0.20</speed>
</trkpt>
<trkpt lat="-6.965469" lon="-34.833069">
<ele>3.220000</ele>
<time>2018-09-21T02:07:06Z</time>
<speed>0.00</speed>
</trkpt>
<trkpt lat="-6.965452" lon="-34.833103">
<ele>23.449999</ele>
<time>2018-09-21T02:12:21Z</time>
<speed>0.00</speed>
</trkpt>
<trkpt lat="-6.965451" lon="-34.833076">
<ele>8.849999</ele>
<time>2018-09-21T02:17:34Z</time>
<speed>0.01</speed>
</trkpt>
<trkpt lat="-6.965485" lon="-34.833046">
<ele>-7.470000</ele>
<time>2018-09-21T02:22:49Z</time>
<speed>0.09</speed>
</trkpt>
<trkpt lat="-6.965385" lon="-34.832993">
<ele>-20.049999</ele>
<time>2018-09-21T02:28:05Z</time>
<speed>0.35</speed>
</trkpt>
<trkpt lat="-6.965467" lon="-34.833000">
<ele>10.460000</ele>
<time>2018-09-21T02:33:21Z</time>
<speed>0.00</speed>
</trkpt>
<trkpt lat="-6.965515" lon="-34.833149">
<ele>-19.010000</ele>
<time>2018-09-21T02:38:37Z</time>
<speed>0.00</speed>
</trkpt>
<trkpt lat="-6.965433" lon="-34.833065">
<ele>34.579998</ele>
<time>2018-09-21T02:43:52Z</time>
<speed>0.13</speed>
</trkpt>
<trkpt lat="-6.965446" lon="-34.833015">
<ele>11.550000</ele>
<time>2018-09-21T02:49:15Z</time>
<speed>0.00</speed>
</trkpt>
<trkpt lat="-6.965443" lon="-34.833019">
<ele>16.750000</ele>
<time>2018-09-21T02:54:32Z</time>
<speed>0.00</speed>
</trkpt>
<trkpt lat="-6.965430" lon="-34.833023">
<ele>11.370000</ele>
<time>2018-09-21T02:59:49Z</time>
<speed>0.05</speed>
</trkpt>
</trkseg>
</trk>
<trk>
<name>20181027-192017(7)</name>
<desc>Color:004000ff</desc>
<trkseg>
<trkpt lat="-6.965464" lon="-34.833004">
<ele>6.260000</ele>
<time>2018-09-21T03:05:07Z</time>
<speed>0.00</speed>
</trkpt>
<trkpt lat="-6.965404" lon="-34.833054">
<ele>21.920000</ele>
<time>2018-09-21T03:10:23Z</time>
<speed>0.00</speed>
</trkpt>
<trkpt lat="-6.965466" lon="-34.832985">
<ele>21.770000</ele>
<time>2018-09-21T03:15:39Z</time>
<speed>0.00</speed>
</trkpt>
<trkpt lat="-6.965480" lon="-34.832954">
<ele>32.110001</ele>
<time>2018-09-21T03:20:55Z</time>
<speed>0.00</speed>
</trkpt>
<trkpt lat="-6.965395" lon="-34.833088">
<ele>10.750000</ele>
<time>2018-09-21T03:26:13Z</time>
<speed>0.00</speed>
</trkpt>
<trkpt lat="-6.965413" lon="-34.833069">
<ele>23.549999</ele>
<time>2018-09-21T03:31:30Z</time>
<speed>0.00</speed>
</trkpt>
<trkpt lat="-6.965411" lon="-34.833050">
<ele>12.170000</ele>
<time>2018-09-21T03:36:47Z</time>
<speed>0.03</speed>
</trkpt>
<trkpt lat="-6.965387" lon="-34.833099">
<ele>-3.360000</ele>
<time>2018-09-21T03:42:13Z</time>
<speed>0.13</speed>
</trkpt>
<trkpt lat="-6.965374" lon="-34.833096">
<ele>77.610001</ele>
<time>2018-09-21T03:47:42Z</time>
<speed>0.20</speed>
</trkpt>
<trkpt lat="-6.965431" lon="-34.833050">
<ele>-19.529999</ele>
<time>2018-09-21T03:52:59Z</time>
<speed>0.15</speed>
</trkpt>
<trkpt lat="-6.965435" lon="-34.832977">
<ele>4.530000</ele>
<time>2018-09-21T03:58:17Z</time>
<speed>0.09</speed>
</trkpt>
<trkpt lat="-6.965404" lon="-34.833035">
<ele>17.619999</ele>
<time>2018-09-21T04:04:04Z</time>
<speed>0.03</speed>
</trkpt>
<trkpt lat="-6.965404" lon="-34.833088">
<ele>11.230000</ele>
<time>2018-09-21T04:09:19Z</time>
<speed>0.00</speed>
</trkpt>
<trkpt lat="-6.965470" lon="-34.833057">
<ele>12.700000</ele>
<time>2018-09-21T04:14:33Z</time>
<speed>0.00</speed>
</trkpt>
<trkpt lat="-6.965442" lon="-34.833050">
<ele>10.580000</ele>
<time>2018-09-21T04:19:47Z</time>
<speed>0.00</speed>
</trkpt>
<trkpt lat="-6.965540" lon="-34.833046">
<ele>29.080000</ele>
<time>2018-09-21T04:25:01Z</time>
<speed>0.07</speed>
</trkpt>
<trkpt lat="-6.965370" lon="-34.833023">
<ele>26.240000</ele>
<time>2018-09-21T04:30:17Z</time>
<speed>0.00</speed>
</trkpt>
<trkpt lat="-6.965427" lon="-34.833023">
<ele>19.139999</ele>
<time>2018-09-21T04:35:32Z</time>
<speed>0.00</speed>
</trkpt>
<trkpt lat="-6.965385" lon="-34.833035">
<ele>14.719999</ele>
<time>2018-09-21T04:40:47Z</time>
<speed>0.00</speed>
</trkpt>
<trkpt lat="-6.965385" lon="-34.833004">
<ele>14.990000</ele>
<time>2018-09-21T04:46:03Z</time>
<speed>0.00</speed>
</trkpt>
<trkpt lat="-6.965471" lon="-34.833023">
<ele>8.830000</ele>
<time>2018-09-21T04:51:19Z</time>
<speed>0.00</speed>
</trkpt>
<trkpt lat="-6.965444" lon="-34.833015">
<ele>28.519999</ele>
<time>2018-09-21T04:56:34Z</time>
<speed>0.00</speed>
</trkpt>
<trkpt lat="-6.965421" lon="-34.833069">
<ele>5.870000</ele>
<time>2018-09-21T05:01:54Z</time>
<speed>0.00</speed>
</trkpt>
<trkpt lat="-6.965462" lon="-34.833050">
<ele>-0.080000</ele>
<time>2018-09-21T05:07:09Z</time>
<speed>0.06</speed>
</trkpt>
<trkpt lat="-6.965389" lon="-34.833035">
<ele>23.289999</ele>
<time>2018-09-21T05:12:25Z</time>
<speed>0.00</speed>
</trkpt>
<trkpt lat="-6.965371" lon="-34.833061">
<ele>31.279999</ele>
<time>2018-09-21T05:17:40Z</time>
<speed>0.00</speed>
</trkpt>
<trkpt lat="-6.965457" lon="-34.833076">
<ele>15.630000</ele>
<time>2018-09-21T05:22:56Z</time>
<speed>0.05</speed>
</trkpt>
<trkpt lat="-6.965404" lon="-34.832966">
<ele>38.329998</ele>
<time>2018-09-21T05:28:11Z</time>
<speed>0.00</speed>
</trkpt>
<trkpt lat="-6.965373" lon="-34.833054">
<ele>17.250000</ele>
<time>2018-09-21T05:33:26Z</time>
<speed>0.12</speed>
</trkpt>
<trkpt lat="-6.965355" lon="-34.833206">
<ele>-27.010000</ele>
<time>2018-09-21T05:38:43Z</time>
<speed>0.14</speed>
</trkpt>
<trkpt lat="-6.965449" lon="-34.832973">
<ele>30.299999</ele>
<time>2018-09-21T05:43:59Z</time>
<speed>0.00</speed>
</trkpt>
<trkpt lat="-6.965427" lon="-34.833019">
<ele>15.950000</ele>
<time>2018-09-21T05:49:14Z</time>
<speed>0.00</speed>
</trkpt>
<trkpt lat="-6.965401" lon="-34.833000">
<ele>26.320000</ele>
<time>2018-09-21T05:54:31Z</time>
<speed>0.00</speed>
</trkpt>
<trkpt lat="-6.965386" lon="-34.832996">
<ele>35.869999</ele>
<time>2018-09-21T05:59:47Z</time>
<speed>0.00</speed>
</trkpt>
<trkpt lat="-6.965412" lon="-34.832985">
<ele>29.119999</ele>
<time>2018-09-21T06:05:03Z</time>
<speed>0.20</speed>
</trkpt>
<trkpt lat="-6.965396" lon="-34.833126">
<ele>0.240000</ele>
<time>2018-09-21T06:10:17Z</time>
<speed>0.09</speed>
</trkpt>
<trkpt lat="-6.965499" lon="-34.833031">
<ele>6.640000</ele>
<time>2018-09-21T06:15:32Z</time>
<speed>0.00</speed>
</trkpt>
<trkpt lat="-6.965433" lon="-34.832928">
<ele>19.000000</ele>
<time>2018-09-21T06:20:48Z</time>
<speed>0.00</speed>
</trkpt>
<trkpt lat="-6.965386" lon="-34.833031">
<ele>23.619999</ele>
<time>2018-09-21T06:26:02Z</time>
<speed>0.06</speed>
</trkpt>
<trkpt lat="-6.965392" lon="-34.833096">
<ele>14.200000</ele>
<time>2018-09-21T06:31:17Z</time>
<speed>0.00</speed>
</trkpt>
<trkpt lat="-6.965415" lon="-34.833046">
<ele>14.670000</ele>
<time>2018-09-21T06:36:31Z</time>
<speed>0.26</speed>
</trkpt>
<trkpt lat="-6.965459" lon="-34.833042">
<ele>6.520000</ele>
<time>2018-09-21T06:41:46Z</time>
<speed>0.00</speed>
</trkpt>
<trkpt lat="-6.965402" lon="-34.833065">
<ele>12.349999</ele>
<time>2018-09-21T06:47:01Z</time>
<speed>0.00</speed>
</trkpt>
<trkpt lat="-6.965437" lon="-34.833023">
<ele>5.480000</ele>
<time>2018-09-21T06:52:15Z</time>
<speed>0.05</speed>
</trkpt>
<trkpt lat="-6.965384" lon="-34.833012">
<ele>-0.670000</ele>
<time>2018-09-21T06:57:29Z</time>
<speed>0.20</speed>
</trkpt>
<trkpt lat="-6.965318" lon="-34.833366">
<ele>15.219999</ele>
<time>2018-09-21T07:02:55Z</time>
<speed>0.00</speed>
</trkpt>
<trkpt lat="-6.965319" lon="-34.832920">
<ele>28.010000</ele>
<time>2018-09-21T07:08:10Z</time>
<speed>0.00</speed>
</trkpt>
<trkpt lat="-6.965439" lon="-34.833035">
<ele>8.349999</ele>
<time>2018-09-21T07:13:25Z</time>
<speed>0.00</speed>
</trkpt>
<trkpt lat="-6.965408" lon="-34.832985">
<ele>20.219999</ele>
<time>2018-09-21T07:18:39Z</time>
<speed>0.27</speed>
</trkpt>
<trkpt lat="-6.965433" lon="-34.833092">
<ele>23.570000</ele>
<time>2018-09-21T07:23:54Z</time>
<speed>0.00</speed>
</trkpt>
<trkpt lat="-6.965417" lon="-34.833218">
<ele>14.070000</ele>
<time>2018-09-21T07:29:09Z</time>
<speed>0.00</speed>
</trkpt>
<trkpt lat="-6.965391" lon="-34.832993">
<ele>41.119999</ele>
<time>2018-09-21T07:34:26Z</time>
<speed>0.20</speed>
</trkpt>
<trkpt lat="-6.965425" lon="-34.833023">
<ele>24.650000</ele>
<time>2018-09-21T07:39:43Z</time>
<speed>0.15</speed>
</trkpt>
<trkpt lat="-6.965451" lon="-34.833012">
<ele>5.570000</ele>
<time>2018-09-21T07:44:59Z</time>
<speed>0.00</speed>
</trkpt>
<trkpt lat="-6.965496" lon="-34.832817">
<ele>15.719999</ele>
<time>2018-09-21T07:50:18Z</time>
<speed>0.00</speed>
</trkpt>
<trkpt lat="-6.965471" lon="-34.833038">
<ele>11.370000</ele>
<time>2018-09-21T07:56:02Z</time>
<speed>0.02</speed>
</trkpt>
<trkpt lat="-6.965393" lon="-34.833061">
<ele>5.700000</ele>
<time>2018-09-21T08:01:20Z</time>
<speed>0.00</speed>
</trkpt>
<trkpt lat="-6.965402" lon="-34.833046">
<ele>20.949999</ele>
<time>2018-09-21T08:06:33Z</time>
<speed>0.00</speed>
</trkpt>
<trkpt lat="-6.965439" lon="-34.833004">
<ele>29.719999</ele>
<time>2018-09-21T08:11:48Z</time>
<speed>0.00</speed>
</trkpt>
<trkpt lat="-6.965420" lon="-34.833130">
<ele>-4.750000</ele>
<time>2018-09-21T08:17:02Z</time>
<speed>0.00</speed>
</trkpt>
<trkpt lat="-6.965436" lon="-34.833054">
<ele>8.020000</ele>
<time>2018-09-21T08:22:16Z</time>
<speed>0.00</speed>
</trkpt>
<trkpt lat="-6.965475" lon="-34.833073">
<ele>0.560000</ele>
<time>2018-09-21T08:27:30Z</time>
<speed>0.00</speed>
</trkpt>
<trkpt lat="-6.965392" lon="-34.833103">
<ele>-2.290000</ele>
<time>2018-09-21T08:32:44Z</time>
<speed>0.00</speed>
</trkpt>
<trkpt lat="-6.965452" lon="-34.833061">
<ele>0.350000</ele>
<time>2018-09-21T08:37:58Z</time>
<speed>0.00</speed>
</trkpt>
<trkpt lat="-6.965442" lon="-34.833080">
<ele>0.930000</ele>
<time>2018-09-21T08:43:12Z</time>
<speed>0.00</speed>
</trkpt>
<trkpt lat="-6.965411" lon="-34.833061">
<ele>3.500000</ele>
<time>2018-09-21T08:48:26Z</time>
<speed>0.00</speed>
</trkpt>
<trkpt lat="-6.965436" lon="-34.833080">
<ele>8.520000</ele>
<time>2018-09-21T08:53:40Z</time>
<speed>0.00</speed>
</trkpt>
<trkpt lat="-6.965438" lon="-34.833057">
<ele>21.740000</ele>
<time>2018-09-21T08:58:53Z</time>
<speed>0.00</speed>
</trkpt>
<trkpt lat="-6.965426" lon="-34.833061">
<ele>6.950000</ele>
<time>2018-09-21T09:04:10Z</time>
<speed>0.00</speed>
</trkpt>
<trkpt lat="-6.965444" lon="-34.833054">
<ele>13.639999</ele>
<time>2018-09-21T09:09:24Z</time>
<speed>0.00</speed>
</trkpt>
<trkpt lat="-6.965443" lon="-34.833080">
<ele>6.280000</ele>
<time>2018-09-21T09:14:39Z</time>
<speed>0.00</speed>
</trkpt>
<trkpt lat="-6.965499" lon="-34.833054">
<ele>21.650000</ele>
<time>2018-09-21T09:19:53Z</time>
<speed>0.00</speed>
</trkpt>
<trkpt lat="-6.965483" lon="-34.833057">
<ele>17.879999</ele>
<time>2018-09-21T09:25:07Z</time>
<speed>0.00</speed>
</trkpt>
<trkpt lat="-6.965443" lon="-34.833065">
<ele>13.049999</ele>
<time>2018-09-21T09:30:22Z</time>
<speed>0.00</speed>
</trkpt>
<trkpt lat="-6.965478" lon="-34.833080">
<ele>19.309999</ele>
<time>2018-09-21T09:35:36Z</time>
<speed>0.00</speed>
</trkpt>
<trkpt lat="-6.965439" lon="-34.833050">
<ele>13.710000</ele>
<time>2018-09-21T09:40:50Z</time>
<speed>0.00</speed>
</trkpt>
<trkpt lat="-6.965481" lon="-34.833046">
<ele>20.789999</ele>
<time>2018-09-21T09:46:04Z</time>
<speed>0.00</speed>
</trkpt>
<trkpt lat="-6.965428" lon="-34.832996">
<ele>11.320000</ele>
<time>2018-09-21T09:51:20Z</time>
<speed>0.00</speed>
</trkpt>
<trkpt lat="-6.965431" lon="-34.833061">
<ele>12.090000</ele>
<time>2018-09-21T09:56:35Z</time>
<speed>0.00</speed>
</trkpt>
<trkpt lat="-6.965462" lon="-34.833061">
<ele>10.990000</ele>
<time>2018-09-21T10:02:27Z</time>
<speed>0.03</speed>
</trkpt>
<trkpt lat="-6.965479" lon="-34.833054">
<ele>13.009999</ele>
<time>2018-09-21T10:07:43Z</time>
<speed>0.00</speed>
</trkpt>
<trkpt lat="-6.965485" lon="-34.832981">
<ele>8.980000</ele>
<time>2018-09-21T10:12:57Z</time>
<speed>0.00</speed>
</trkpt>
<trkpt lat="-6.965451" lon="-34.833031">
<ele>1.490000</ele>
<time>2018-09-21T10:18:12Z</time>
<speed>0.00</speed>
</trkpt>
<trkpt lat="-6.965460" lon="-34.832996">
<ele>2.010000</ele>
<time>2018-09-21T10:23:27Z</time>
<speed>0.00</speed>
</trkpt>
<trkpt lat="-6.965469" lon="-34.833038">
<ele>4.960000</ele>
<time>2018-09-21T10:28:42Z</time>
<speed>0.00</speed>
</trkpt>
<trkpt lat="-6.965437" lon="-34.833054">
<ele>8.040000</ele>
<time>2018-09-21T10:33:58Z</time>
<speed>0.00</speed>
</trkpt>
<trkpt lat="-6.965421" lon="-34.833065">
<ele>9.750000</ele>
<time>2018-09-21T10:39:16Z</time>
<speed>0.00</speed>
</trkpt>
<trkpt lat="-6.965459" lon="-34.833019">
<ele>4.000000</ele>
<time>2018-09-21T10:44:31Z</time>
<speed>0.00</speed>
</trkpt>
<trkpt lat="-6.965432" lon="-34.833050">
<ele>8.900000</ele>
<time>2018-09-21T10:49:46Z</time>
<speed>0.00</speed>
</trkpt>
<trkpt lat="-6.965482" lon="-34.833050">
<ele>9.290000</ele>
<time>2018-09-21T10:55:01Z</time>
<speed>0.00</speed>
</trkpt>
<trkpt lat="-6.965465" lon="-34.833076">
<ele>17.889999</ele>
<time>2018-09-21T11:00:16Z</time>
<speed>0.00</speed>
</trkpt>
<trkpt lat="-6.965455" lon="-34.833035">
<ele>17.949999</ele>
<time>2018-09-21T11:05:24Z</time>
<speed>0.00</speed>
</trkpt>
<trkpt lat="-6.965433" lon="-34.833031">
<ele>19.410000</ele>
<time>2018-09-21T11:10:33Z</time>
<speed>0.00</speed>
</trkpt>
<trkpt lat="-6.965456" lon="-34.833015">
<ele>20.289999</ele>
<time>2018-09-21T11:15:41Z</time>
<speed>0.00</speed>
</trkpt>
<trkpt lat="-6.965479" lon="-34.833042">
<ele>22.199999</ele>
<time>2018-09-21T11:20:49Z</time>
<speed>0.00</speed>
</trkpt>
<trkpt lat="-6.965433" lon="-34.833065">
<ele>19.869999</ele>
<time>2018-09-21T11:25:57Z</time>
<speed>0.00</speed>
</trkpt>
<trkpt lat="-6.965464" lon="-34.832993">
<ele>17.940001</ele>
<time>2018-09-21T11:31:05Z</time>
<speed>0.00</speed>
</trkpt>
<trkpt lat="-6.965479" lon="-34.833000">
<ele>22.689999</ele>
<time>2018-09-21T11:36:13Z</time>
<speed>0.00</speed>
</trkpt>
<trkpt lat="-6.965447" lon="-34.833080">
<ele>16.910000</ele>
<time>2018-09-21T11:41:21Z</time>
<speed>0.00</speed>
</trkpt>
<trkpt lat="-6.965433" lon="-34.833050">
<ele>17.639999</ele>
<time>2018-09-21T11:46:29Z</time>
<speed>0.00</speed>
</trkpt>
<trkpt lat="-6.965444" lon="-34.833042">
<ele>19.660000</ele>
<time>2018-09-21T11:51:38Z</time>
<speed>0.00</speed>
</trkpt>
<trkpt lat="-6.965493" lon="-34.832958">
<ele>20.510000</ele>
<time>2018-09-21T11:56:47Z</time>
<speed>0.00</speed>
</trkpt>
<trkpt lat="-6.965463" lon="-34.833042">
<ele>29.139999</ele>
<time>2018-09-21T12:02:00Z</time>
<speed>0.00</speed>
</trkpt>
<trkpt lat="-6.965446" lon="-34.833046">
<ele>28.099998</ele>
<time>2018-09-21T12:07:10Z</time>
<speed>0.00</speed>
</trkpt>
<trkpt lat="-6.965404" lon="-34.833103">
<ele>16.529999</ele>
<time>2018-09-21T12:12:21Z</time>
<speed>0.00</speed>
</trkpt>
<trkpt lat="-6.965428" lon="-34.833031">
<ele>29.359999</ele>
<time>2018-09-21T12:17:31Z</time>
<speed>0.05</speed>
</trkpt>
<trkpt lat="-6.965436" lon="-34.833061">
<ele>20.049999</ele>
<time>2018-09-21T12:22:42Z</time>
<speed>0.00</speed>
</trkpt>
<trkpt lat="-6.965396" lon="-34.833050">
<ele>15.320000</ele>
<time>2018-09-21T12:27:51Z</time>
<speed>0.00</speed>
</trkpt>
<trkpt lat="-6.965414" lon="-34.833076">
<ele>8.130000</ele>
<time>2018-09-21T12:33:02Z</time>
<speed>0.00</speed>
</trkpt>
<trkpt lat="-6.965423" lon="-34.833080">
<ele>21.639999</ele>
<time>2018-09-21T12:38:11Z</time>
<speed>0.00</speed>
</trkpt>
<trkpt lat="-6.965401" lon="-34.833088">
<ele>19.189999</ele>
<time>2018-09-21T12:43:21Z</time>
<speed>0.00</speed>
</trkpt>
<trkpt lat="-6.965402" lon="-34.833103">
<ele>-0.820000</ele>
<time>2018-09-21T12:48:31Z</time>
<speed>0.00</speed>
</trkpt>
<trkpt lat="-6.965456" lon="-34.833000">
<ele>5.970000</ele>
<time>2018-09-21T12:53:40Z</time>
<speed>0.00</speed>
</trkpt>
<trkpt lat="-6.965469" lon="-34.833080">
<ele>13.030000</ele>
<time>2018-09-21T12:58:50Z</time>
<speed>0.00</speed>
</trkpt>
<trkpt lat="-6.965452" lon="-34.833073">
<ele>17.719999</ele>
<time>2018-09-21T13:04:04Z</time>
<speed>0.00</speed>
</trkpt>
<trkpt lat="-6.965433" lon="-34.833092">
<ele>12.719999</ele>
<time>2018-09-21T13:09:15Z</time>
<speed>0.37</speed>
</trkpt>
<trkpt lat="-6.965384" lon="-34.833160">
<ele>16.230000</ele>
<time>2018-09-21T13:14:26Z</time>
<speed>0.28</speed>
</trkpt>
<trkpt lat="-6.965437" lon="-34.833092">
<ele>4.470000</ele>
<time>2018-09-21T13:19:37Z</time>
<speed>0.00</speed>
</trkpt>
<trkpt lat="-6.965443" lon="-34.833027">
<ele>11.920000</ele>
<time>2018-09-21T13:24:47Z</time>
<speed>0.00</speed>
</trkpt>
<trkpt lat="-6.965441" lon="-34.833023">
<ele>1.800000</ele>
<time>2018-09-21T13:29:59Z</time>
<speed>0.00</speed>
</trkpt>
<trkpt lat="-6.965416" lon="-34.833073">
<ele>3.280000</ele>
<time>2018-09-21T13:35:10Z</time>
<speed>0.00</speed>
</trkpt>
<trkpt lat="-6.965436" lon="-34.833080">
<ele>9.880000</ele>
<time>2018-09-21T13:40:21Z</time>
<speed>0.00</speed>
</trkpt>
<trkpt lat="-6.965413" lon="-34.833107">
<ele>13.610000</ele>
<time>2018-09-21T13:45:31Z</time>
<speed>0.00</speed>
</trkpt>
<trkpt lat="-6.965391" lon="-34.833042">
<ele>15.929999</ele>
<time>2018-09-21T13:50:41Z</time>
<speed>0.00</speed>
</trkpt>
<trkpt lat="-6.965425" lon="-34.833038">
<ele>13.880000</ele>
<time>2018-09-21T13:55:52Z</time>
<speed>0.00</speed>
</trkpt>
<trkpt lat="-6.965426" lon="-34.833000">
<ele>11.179999</ele>
<time>2018-09-21T14:01:32Z</time>
<speed>0.08</speed>
</trkpt>
<trkpt lat="-6.965433" lon="-34.833050">
<ele>8.870000</ele>
<time>2018-09-21T14:06:42Z</time>
<speed>0.00</speed>
</trkpt>
<trkpt lat="-6.965424" lon="-34.833023">
<ele>14.889999</ele>
<time>2018-09-21T14:11:52Z</time>
<speed>0.00</speed>
</trkpt>
<trkpt lat="-6.965437" lon="-34.833027">
<ele>9.620000</ele>
<time>2018-09-21T14:17:02Z</time>
<speed>0.00</speed>
</trkpt>
<trkpt lat="-6.965469" lon="-34.833057">
<ele>10.620000</ele>
<time>2018-09-21T14:22:13Z</time>
<speed>0.00</speed>
</trkpt>
<trkpt lat="-6.965468" lon="-34.833088">
<ele>-4.980000</ele>
<time>2018-09-21T14:27:23Z</time>
<speed>0.24</speed>
</trkpt>
<trkpt lat="-6.965512" lon="-34.833107">
<ele>-2.810000</ele>
<time>2018-09-21T14:32:36Z</time>
<speed>0.00</speed>
</trkpt>
<trkpt lat="-6.965441" lon="-34.832916">
<ele>52.459999</ele>
<time>2018-09-21T14:37:49Z</time>
<speed>0.00</speed>
</trkpt>
<trkpt lat="-6.965470" lon="-34.832962">
<ele>22.070000</ele>
<time>2018-09-21T14:43:01Z</time>
<speed>0.00</speed>
</trkpt>
<trkpt lat="-6.965455" lon="-34.832981">
<ele>9.309999</ele>
<time>2018-09-21T14:48:12Z</time>
<speed>0.00</speed>
</trkpt>
<trkpt lat="-6.965524" lon="-34.833069">
<ele>12.889999</ele>
<time>2018-09-21T14:53:23Z</time>
<speed>0.18</speed>
</trkpt>
<trkpt lat="-6.965447" lon="-34.833019">
<ele>5.650000</ele>
<time>2018-09-21T14:58:35Z</time>
<speed>0.00</speed>
</trkpt>
<trkpt lat="-6.965454" lon="-34.833050">
<ele>6.940000</ele>
<time>2018-09-21T15:03:51Z</time>
<speed>0.00</speed>
</trkpt>
<trkpt lat="-6.965455" lon="-34.833107">
<ele>-1.500000</ele>
<time>2018-09-21T15:09:05Z</time>
<speed>0.00</speed>
</trkpt>
<trkpt lat="-6.965485" lon="-34.833031">
<ele>17.299999</ele>
<time>2018-09-21T15:14:18Z</time>
<speed>0.00</speed>
</trkpt>
<trkpt lat="-6.965450" lon="-34.833115">
<ele>1.080000</ele>
<time>2018-09-21T15:19:29Z</time>
<speed>0.00</speed>
</trkpt>
<trkpt lat="-6.965456" lon="-34.833088">
<ele>5.090000</ele>
<time>2018-09-21T15:24:41Z</time>
<speed>0.00</speed>
</trkpt>
<trkpt lat="-6.965497" lon="-34.833004">
<ele>14.250000</ele>
<time>2018-09-21T15:29:54Z</time>
<speed>0.00</speed>
</trkpt>
<trkpt lat="-6.965497" lon="-34.833153">
<ele>-1.780000</ele>
<time>2018-09-21T15:35:06Z</time>
<speed>0.00</speed>
</trkpt>
<trkpt lat="-6.965422" lon="-34.833092">
<ele>1.560000</ele>
<time>2018-09-21T15:40:19Z</time>
<speed>0.00</speed>
</trkpt>
<trkpt lat="-6.965514" lon="-34.833317">
<ele>-20.859999</ele>
<time>2018-09-21T15:45:34Z</time>
<speed>0.00</speed>
</trkpt>
<trkpt lat="-6.965462" lon="-34.833004">
<ele>24.439999</ele>
<time>2018-09-21T15:50:45Z</time>
<speed>0.09</speed>
</trkpt>
<trkpt lat="-6.965497" lon="-34.832924">
<ele>28.070000</ele>
<time>2018-09-21T15:55:58Z</time>
<speed>0.00</speed>
</trkpt>
<trkpt lat="-6.965427" lon="-34.833328">
<ele>-2.740000</ele>
<time>2018-09-21T16:01:14Z</time>
<speed>0.00</speed>
</trkpt>
<trkpt lat="-6.965436" lon="-34.833076">
<ele>4.210000</ele>
<time>2018-09-21T16:06:25Z</time>
<speed>0.00</speed>
</trkpt>
<trkpt lat="-6.965451" lon="-34.833134">
<ele>1.940000</ele>
<time>2018-09-21T16:11:37Z</time>
<speed>0.00</speed>
</trkpt>
<trkpt lat="-6.965460" lon="-34.833122">
<ele>1.570000</ele>
<time>2018-09-21T16:16:50Z</time>
<speed>0.23</speed>
</trkpt>
<trkpt lat="-6.965448" lon="-34.833218">
<ele>-0.180000</ele>
<time>2018-09-21T16:22:03Z</time>
<speed>0.14</speed>
</trkpt>
<trkpt lat="-6.965425" lon="-34.833084">
<ele>2.950000</ele>
<time>2018-09-21T16:27:15Z</time>
<speed>0.06</speed>
</trkpt>
<trkpt lat="-6.965426" lon="-34.833088">
<ele>1.450000</ele>
<time>2018-09-21T16:32:28Z</time>
<speed>0.07</speed>
</trkpt>
<trkpt lat="-6.965459" lon="-34.833065">
<ele>10.940000</ele>
<time>2018-09-21T16:37:41Z</time>
<speed>0.33</speed>
</trkpt>
<trkpt lat="-6.965459" lon="-34.833076">
<ele>-10.290000</ele>
<time>2018-09-21T16:42:55Z</time>
<speed>0.16</speed>
</trkpt>
<trkpt lat="-6.965438" lon="-34.833015">
<ele>8.139999</ele>
<time>2018-09-21T16:48:09Z</time>
<speed>0.13</speed>
</trkpt>
<trkpt lat="-6.965459" lon="-34.833054">
<ele>7.400000</ele>
<time>2018-09-21T16:53:51Z</time>
<speed>0.19</speed>
</trkpt>
<trkpt lat="-6.965458" lon="-34.833054">
<ele>2.400000</ele>
<time>2018-09-21T16:59:06Z</time>
<speed>0.00</speed>
</trkpt>
<trkpt lat="-6.965345" lon="-34.833256">
<ele>-49.590000</ele>
<time>2018-09-21T17:04:22Z</time>
<speed>0.00</speed>
</trkpt>
<trkpt lat="-6.965378" lon="-34.833042">
<ele>35.200001</ele>
<time>2018-09-21T17:09:39Z</time>
<speed>0.10</speed>
</trkpt>
<trkpt lat="-6.965442" lon="-34.833031">
<ele>20.020000</ele>
<time>2018-09-21T17:15:04Z</time>
<speed>0.32</speed>
</trkpt>
<trkpt lat="-6.965391" lon="-34.833015">
<ele>-4.460000</ele>
<time>2018-09-21T17:20:32Z</time>
<speed>0.50</speed>
</trkpt>
<trkpt lat="-6.965499" lon="-34.832882">
<ele>28.760000</ele>
<time>2018-09-21T17:25:47Z</time>
<speed>0.00</speed>
</trkpt>
<trkpt lat="-6.965466" lon="-34.833065">
<ele>7.270000</ele>
<time>2018-09-21T17:31:00Z</time>
<speed>0.00</speed>
</trkpt>
<trkpt lat="-6.965394" lon="-34.833080">
<ele>0.000000</ele>
<time>2018-09-21T17:36:13Z</time>
<speed>0.00</speed>
</trkpt>
<trkpt lat="-6.965374" lon="-34.833138">
<ele>-24.820000</ele>
<time>2018-09-21T17:41:28Z</time>
<speed>0.00</speed>
</trkpt>
<trkpt lat="-6.965470" lon="-34.833065">
<ele>6.960000</ele>
<time>2018-09-21T17:46:41Z</time>
<speed>0.00</speed>
</trkpt>
<trkpt lat="-6.965426" lon="-34.833088">
<ele>-4.740000</ele>
<time>2018-09-21T17:51:52Z</time>
<speed>0.11</speed>
</trkpt>
<trkpt lat="-6.965400" lon="-34.833065">
<ele>2.010000</ele>
<time>2018-09-21T17:57:04Z</time>
<speed>0.18</speed>
</trkpt>
<trkpt lat="-6.965469" lon="-34.833046">
<ele>8.260000</ele>
<time>2018-09-21T18:02:51Z</time>
<speed>0.04</speed>
</trkpt>
<trkpt lat="-6.965441" lon="-34.833084">
<ele>28.549999</ele>
<time>2018-09-21T18:08:04Z</time>
<speed>0.00</speed>
</trkpt>
<trkpt lat="-6.965437" lon="-34.833073">
<ele>13.690000</ele>
<time>2018-09-21T18:13:16Z</time>
<speed>0.26</speed>
</trkpt>
<trkpt lat="-6.965571" lon="-34.833046">
<ele>12.920000</ele>
<time>2018-09-21T18:18:28Z</time>
<speed>0.63</speed>
</trkpt>
<trkpt lat="-6.965469" lon="-34.833015">
<ele>1.510000</ele>
<time>2018-09-21T18:23:38Z</time>
<speed>0.00</speed>
</trkpt>
<trkpt lat="-6.965523" lon="-34.833061">
<ele>7.180000</ele>
<time>2018-09-21T18:28:49Z</time>
<speed>0.00</speed>
</trkpt>
<trkpt lat="-6.965475" lon="-34.833031">
<ele>11.910000</ele>
<time>2018-09-21T18:33:59Z</time>
<speed>0.00</speed>
</trkpt>
<trkpt lat="-6.965494" lon="-34.833031">
<ele>-2.020000</ele>
<time>2018-09-21T18:39:10Z</time>
<speed>0.00</speed>
</trkpt>
<trkpt lat="-6.965460" lon="-34.833073">
<ele>-4.200000</ele>
<time>2018-09-21T18:44:20Z</time>
<speed>0.25</speed>
</trkpt>
<trkpt lat="-6.965598" lon="-34.833027">
<ele>-14.730000</ele>
<time>2018-09-21T18:49:31Z</time>
<speed>0.09</speed>
</trkpt>
<trkpt lat="-6.965473" lon="-34.833023">
<ele>5.360000</ele>
<time>2018-09-21T18:54:42Z</time>
<speed>0.00</speed>
</trkpt>
<trkpt lat="-6.965574" lon="-34.833164">
<ele>-19.570000</ele>
<time>2018-09-21T18:59:55Z</time>
<speed>0.00</speed>
</trkpt>
<trkpt lat="-6.965434" lon="-34.833027">
<ele>6.180000</ele>
<time>2018-09-21T19:05:07Z</time>
<speed>0.04</speed>
</trkpt>
<trkpt lat="-6.965535" lon="-34.833061">
<ele>-8.599999</ele>
<time>2018-09-21T19:10:18Z</time>
<speed>0.00</speed>
</trkpt>
<trkpt lat="-6.965446" lon="-34.833076">
<ele>10.030000</ele>
<time>2018-09-21T19:15:30Z</time>
<speed>0.00</speed>
</trkpt>
<trkpt lat="-6.965456" lon="-34.833035">
<ele>1.950000</ele>
<time>2018-09-21T19:20:41Z</time>
<speed>0.00</speed>
</trkpt>
<trkpt lat="-6.965413" lon="-34.833038">
<ele>12.880000</ele>
<time>2018-09-21T19:25:52Z</time>
<speed>0.00</speed>
</trkpt>
<trkpt lat="-6.965524" lon="-34.833073">
<ele>0.520000</ele>
<time>2018-09-21T19:31:02Z</time>
<speed>0.31</speed>
</trkpt>
<trkpt lat="-6.965549" lon="-34.833130">
<ele>-5.530000</ele>
<time>2018-09-21T19:36:13Z</time>
<speed>0.00</speed>
</trkpt>
<trkpt lat="-6.965408" lon="-34.832977">
<ele>18.010000</ele>
<time>2018-09-21T19:41:24Z</time>
<speed>0.13</speed>
</trkpt>
<trkpt lat="-6.965461" lon="-34.833054">
<ele>11.870000</ele>
<time>2018-09-21T19:46:36Z</time>
<speed>0.00</speed>
</trkpt>
<trkpt lat="-6.965535" lon="-34.833054">
<ele>-10.250000</ele>
<time>2018-09-21T19:51:47Z</time>
<speed>0.00</speed>
</trkpt>
<trkpt lat="-6.965444" lon="-34.832985">
<ele>12.250000</ele>
<time>2018-09-21T19:56:58Z</time>
<speed>0.00</speed>
</trkpt>
<trkpt lat="-6.965467" lon="-34.833038">
<ele>16.359999</ele>
<time>2018-09-21T20:02:11Z</time>
<speed>0.00</speed>
</trkpt>
<trkpt lat="-6.965479" lon="-34.833023">
<ele>12.340000</ele>
<time>2018-09-21T20:07:23Z</time>
<speed>0.00</speed>
</trkpt>
<trkpt lat="-6.965487" lon="-34.833023">
<ele>6.290000</ele>
<time>2018-09-21T20:12:34Z</time>
<speed>0.00</speed>
</trkpt>
<trkpt lat="-6.965471" lon="-34.833126">
<ele>7.370000</ele>
<time>2018-09-21T20:17:45Z</time>
<speed>0.16</speed>
</trkpt>
<trkpt lat="-6.965485" lon="-34.833076">
<ele>9.920000</ele>
<time>2018-09-21T20:22:57Z</time>
<speed>0.00</speed>
</trkpt>
<trkpt lat="-6.965474" lon="-34.833019">
<ele>-12.570000</ele>
<time>2018-09-21T20:28:09Z</time>
<speed>0.00</speed>
</trkpt>
<trkpt lat="-6.965532" lon="-34.833138">
<ele>31.689999</ele>
<time>2018-09-21T20:33:20Z</time>
<speed>0.00</speed>
</trkpt>
<trkpt lat="-6.965448" lon="-34.833084">
<ele>8.030000</ele>
<time>2018-09-21T20:38:33Z</time>
<speed>0.00</speed>
</trkpt>
<trkpt lat="-6.965411" lon="-34.832981">
<ele>8.940000</ele>
<time>2018-09-21T20:43:45Z</time>
<speed>0.00</speed>
</trkpt>
<trkpt lat="-6.965366" lon="-34.832848">
<ele>23.619999</ele>
<time>2018-09-21T20:48:56Z</time>
<speed>0.00</speed>
</trkpt>
<trkpt lat="-6.965388" lon="-34.833004">
<ele>30.199999</ele>
<time>2018-09-21T20:54:07Z</time>
<speed>0.00</speed>
</trkpt>
<trkpt lat="-6.965399" lon="-34.833004">
<ele>30.689999</ele>
<time>2018-09-21T20:59:19Z</time>
<speed>0.00</speed>
</trkpt>
<trkpt lat="-6.965335" lon="-34.832966">
<ele>40.149998</ele>
<time>2018-09-21T21:04:32Z</time>
<speed>1.50</speed>
</trkpt>
<trkpt lat="-6.965542" lon="-34.833012">
<ele>0.090000</ele>
<time>2018-09-21T21:09:49Z</time>
<speed>0.39</speed>
</trkpt>
<trkpt lat="-6.965423" lon="-34.833042">
<ele>15.089999</ele>
<time>2018-09-21T21:15:28Z</time>
<speed>0.10</speed>
</trkpt>
<trkpt lat="-6.965398" lon="-34.833008">
<ele>22.039999</ele>
<time>2018-09-21T21:20:51Z</time>
<speed>0.10</speed>
</trkpt>
<trkpt lat="-6.965369" lon="-34.833054">
<ele>31.570000</ele>
<time>2018-09-21T21:26:23Z</time>
<speed>0.31</speed>
</trkpt>
<trkpt lat="-6.965431" lon="-34.832989">
<ele>22.930000</ele>
<time>2018-09-21T21:31:47Z</time>
<speed>0.14</speed>
</trkpt>
<trkpt lat="-6.965417" lon="-34.832935">
<ele>7.040000</ele>
<time>2018-09-21T21:36:57Z</time>
<speed>0.21</speed>
</trkpt>
<trkpt lat="-6.965406" lon="-34.833046">
<ele>17.750000</ele>
<time>2018-09-21T21:42:20Z</time>
<speed>0.11</speed>
</trkpt>
<trkpt lat="-6.965445" lon="-34.833096">
<ele>6.540000</ele>
<time>2018-09-21T21:48:03Z</time>
<speed>0.08</speed>
</trkpt>
<trkpt lat="-6.965450" lon="-34.833149">
<ele>5.760000</ele>
<time>2018-09-21T21:55:07Z</time>
<speed>0.13</speed>
</trkpt>
<trkpt lat="-6.965383" lon="-34.833199">
<ele>21.209999</ele>
<time>2018-09-21T22:00:18Z</time>
<speed>0.00</speed>
</trkpt>
<trkpt lat="-6.965396" lon="-34.833153">
<ele>24.389999</ele>
<time>2018-09-21T22:05:26Z</time>
<speed>0.00</speed>
</trkpt>
<trkpt lat="-6.965392" lon="-34.833111">
<ele>23.900000</ele>
<time>2018-09-21T22:10:35Z</time>
<speed>0.00</speed>
</trkpt>
<trkpt lat="-6.965415" lon="-34.833103">
<ele>21.010000</ele>
<time>2018-09-21T22:15:45Z</time>
<speed>0.00</speed>
</trkpt>
<trkpt lat="-6.965388" lon="-34.833141">
<ele>22.920000</ele>
<time>2018-09-21T22:20:54Z</time>
<speed>0.00</speed>
</trkpt>
<trkpt lat="-6.965370" lon="-34.833130">
<ele>14.099999</ele>
<time>2018-09-21T22:26:02Z</time>
<speed>0.14</speed>
</trkpt>
<trkpt lat="-6.965498" lon="-34.833042">
<ele>5.290000</ele>
<time>2018-09-21T22:31:10Z</time>
<speed>0.00</speed>
</trkpt>
<trkpt lat="-6.965374" lon="-34.833145">
<ele>11.509999</ele>
<time>2018-09-21T22:36:18Z</time>
<speed>0.30</speed>
</trkpt>
<trkpt lat="-6.965439" lon="-34.833145">
<ele>6.550000</ele>
<time>2018-09-21T22:41:26Z</time>
<speed>0.14</speed>
</trkpt>
<trkpt lat="-6.965446" lon="-34.833080">
<ele>10.469999</ele>
<time>2018-09-21T22:46:36Z</time>
<speed>0.00</speed>
</trkpt>
<trkpt lat="-6.965410" lon="-34.833096">
<ele>-2.620000</ele>
<time>2018-09-21T22:51:45Z</time>
<speed>0.00</speed>
</trkpt>
<trkpt lat="-6.965488" lon="-34.833057">
<ele>0.600000</ele>
<time>2018-09-21T22:56:55Z</time>
<speed>0.00</speed>
</trkpt>
<trkpt lat="-6.965466" lon="-34.833054">
<ele>3.590000</ele>
<time>2018-09-21T23:02:09Z</time>
<speed>0.00</speed>
</trkpt>
<trkpt lat="-6.965432" lon="-34.833099">
<ele>4.070000</ele>
<time>2018-09-21T23:07:25Z</time>
<speed>0.00</speed>
</trkpt>
<trkpt lat="-6.965448" lon="-34.833031">
<ele>6.640000</ele>
<time>2018-09-21T23:12:43Z</time>
<speed>0.00</speed>
</trkpt>
<trkpt lat="-6.965440" lon="-34.833050">
<ele>8.599999</ele>
<time>2018-09-21T23:18:09Z</time>
<speed>0.40</speed>
</trkpt>
<trkpt lat="-6.965417" lon="-34.833149">
<ele>3.680000</ele>
<time>2018-09-21T23:23:35Z</time>
<speed>0.24</speed>
</trkpt>
<trkpt lat="-6.965447" lon="-34.833309">
<ele>-25.070000</ele>
<time>2018-09-21T23:28:56Z</time>
<speed>0.00</speed>
</trkpt>
<trkpt lat="-6.965376" lon="-34.833107">
<ele>-2.210000</ele>
<time>2018-09-21T23:34:13Z</time>
<speed>0.00</speed>
</trkpt>
<trkpt lat="-6.965332" lon="-34.833149">
<ele>-21.709999</ele>
<time>2018-09-21T23:39:31Z</time>
<speed>0.00</speed>
</trkpt>
<trkpt lat="-6.965309" lon="-34.833244">
<ele>-20.740000</ele>
<time>2018-09-21T23:45:17Z</time>
<speed>0.09</speed>
</trkpt>
<trkpt lat="-6.965452" lon="-34.833027">
<ele>20.340000</ele>
<time>2018-09-21T23:50:34Z</time>
<speed>0.00</speed>
</trkpt>
<trkpt lat="-6.965430" lon="-34.833027">
<ele>21.320000</ele>
<time>2018-09-21T23:55:50Z</time>
<speed>0.00</speed>
</trkpt>
<trkpt lat="-6.965462" lon="-34.832993">
<ele>7.360000</ele>
<time>2018-09-22T00:01:08Z</time>
<speed>0.00</speed>
</trkpt>
<trkpt lat="-6.965436" lon="-34.833065">
<ele>10.429999</ele>
<time>2018-09-22T00:06:25Z</time>
<speed>0.00</speed>
</trkpt>
<trkpt lat="-6.965459" lon="-34.833065">
<ele>11.000000</ele>
<time>2018-09-22T00:11:41Z</time>
<speed>0.25</speed>
</trkpt>
<trkpt lat="-6.965411" lon="-34.833050">
<ele>-4.380000</ele>
<time>2018-09-22T00:16:57Z</time>
<speed>0.16</speed>
</trkpt>
<trkpt lat="-6.965443" lon="-34.833088">
<ele>-4.160000</ele>
<time>2018-09-22T00:22:12Z</time>
<speed>0.00</speed>
</trkpt>
<trkpt lat="-6.965443" lon="-34.833046">
<ele>4.660000</ele>
<time>2018-09-22T00:27:27Z</time>
<speed>0.00</speed>
</trkpt>
<trkpt lat="-6.965463" lon="-34.833080">
<ele>-15.639999</ele>
<time>2018-09-22T00:32:43Z</time>
<speed>0.35</speed>
</trkpt>
<trkpt lat="-6.965482" lon="-34.833008">
<ele>-5.820000</ele>
<time>2018-09-22T00:37:58Z</time>
<speed>0.13</speed>
</trkpt>
<trkpt lat="-6.965508" lon="-34.833031">
<ele>14.040000</ele>
<time>2018-09-22T00:43:15Z</time>
<speed>0.00</speed>
</trkpt>
<trkpt lat="-6.965563" lon="-34.833012">
<ele>-2.360000</ele>
<time>2018-09-22T00:48:30Z</time>
<speed>0.22</speed>
</trkpt>
<trkpt lat="-6.965456" lon="-34.833015">
<ele>-3.730000</ele>
<time>2018-09-22T00:53:46Z</time>
<speed>0.00</speed>
</trkpt>
<trkpt lat="-6.965487" lon="-34.833015">
<ele>1.450000</ele>
<time>2018-09-22T00:59:03Z</time>
<speed>0.00</speed>
</trkpt>
<trkpt lat="-6.965451" lon="-34.833073">
<ele>-4.930000</ele>
<time>2018-09-22T01:04:21Z</time>
<speed>0.00</speed>
</trkpt>
<trkpt lat="-6.965456" lon="-34.833050">
<ele>19.549999</ele>
<time>2018-09-22T01:09:37Z</time>
<speed>0.11</speed>
</trkpt>
<trkpt lat="-6.965517" lon="-34.833065">
<ele>4.010000</ele>
<time>2018-09-22T01:14:53Z</time>
<speed>0.00</speed>
</trkpt>
<trkpt lat="-6.965455" lon="-34.833038">
<ele>7.370000</ele>
<time>2018-09-22T01:20:08Z</time>
<speed>0.00</speed>
</trkpt>
<trkpt lat="-6.965456" lon="-34.833073">
<ele>11.389999</ele>
<time>2018-09-22T01:25:24Z</time>
<speed>0.05</speed>
</trkpt>
<trkpt lat="-6.965438" lon="-34.833019">
<ele>9.820000</ele>
<time>2018-09-22T01:30:39Z</time>
<speed>0.00</speed>
</trkpt>
<trkpt lat="-6.965448" lon="-34.833061">
<ele>-2.710000</ele>
<time>2018-09-22T01:35:55Z</time>
<speed>0.09</speed>
</trkpt>
<trkpt lat="-6.965410" lon="-34.833088">
<ele>30.129999</ele>
<time>2018-09-22T01:41:30Z</time>
<speed>0.17</speed>
</trkpt>
<trkpt lat="-6.965439" lon="-34.833035">
<ele>15.990000</ele>
<time>2018-09-22T01:46:47Z</time>
<speed>0.11</speed>
</trkpt>
<trkpt lat="-6.965487" lon="-34.833073">
<ele>26.920000</ele>
<time>2018-09-22T01:52:05Z</time>
<speed>0.00</speed>
</trkpt>
<trkpt lat="-6.965519" lon="-34.833096">
<ele>-0.270000</ele>
<time>2018-09-22T01:57:20Z</time>
<speed>0.17</speed>
</trkpt>
<trkpt lat="-6.965465" lon="-34.833008">
<ele>8.910000</ele>
<time>2018-09-22T02:02:39Z</time>
<speed>0.00</speed>
</trkpt>
<trkpt lat="-6.965486" lon="-34.833046">
<ele>3.840000</ele>
<time>2018-09-22T02:07:55Z</time>
<speed>0.00</speed>
</trkpt>
<trkpt lat="-6.965430" lon="-34.833069">
<ele>9.510000</ele>
<time>2018-09-22T02:13:11Z</time>
<speed>0.10</speed>
</trkpt>
<trkpt lat="-6.965461" lon="-34.833069">
<ele>17.420000</ele>
<time>2018-09-22T02:18:27Z</time>
<speed>0.00</speed>
</trkpt>
<trkpt lat="-6.965450" lon="-34.833027">
<ele>7.550000</ele>
<time>2018-09-22T02:23:43Z</time>
<speed>0.00</speed>
</trkpt>
<trkpt lat="-6.965450" lon="-34.833008">
<ele>7.390000</ele>
<time>2018-09-22T02:28:59Z</time>
<speed>0.23</speed>
</trkpt>
<trkpt lat="-6.965403" lon="-34.833038">
<ele>17.350000</ele>
<time>2018-09-22T02:34:14Z</time>
<speed>0.00</speed>
</trkpt>
<trkpt lat="-6.965470" lon="-34.832947">
<ele>10.230000</ele>
<time>2018-09-22T02:39:28Z</time>
<speed>0.31</speed>
</trkpt>
<trkpt lat="-6.965430" lon="-34.833038">
<ele>13.750000</ele>
<time>2018-09-22T02:44:46Z</time>
<speed>0.00</speed>
</trkpt>
<trkpt lat="-6.965431" lon="-34.832977">
<ele>27.349998</ele>
<time>2018-09-22T02:50:01Z</time>
<speed>0.08</speed>
</trkpt>
<trkpt lat="-6.965394" lon="-34.832966">
<ele>16.699999</ele>
<time>2018-09-22T02:55:17Z</time>
<speed>0.08</speed>
</trkpt>
</trkseg>
</trk>
<trk>
<name>20181027-192017(8)</name>
<desc>Color:004000ff</desc>
<trkseg>
<trkpt lat="-6.965420" lon="-34.832954">
<ele>18.090000</ele>
<time>2018-09-22T03:00:35Z</time>
<speed>0.00</speed>
</trkpt>
<trkpt lat="-6.965477" lon="-34.833012">
<ele>11.870000</ele>
<time>2018-09-22T03:05:50Z</time>
<speed>0.00</speed>
</trkpt>
<trkpt lat="-6.965575" lon="-34.832752">
<ele>75.419998</ele>
<time>2018-09-22T03:11:05Z</time>
<speed>0.18</speed>
</trkpt>
<trkpt lat="-6.965444" lon="-34.833038">
<ele>3.550000</ele>
<time>2018-09-22T03:16:20Z</time>
<speed>0.23</speed>
</trkpt>
<trkpt lat="-6.965418" lon="-34.833008">
<ele>6.390000</ele>
<time>2018-09-22T03:21:35Z</time>
<speed>0.36</speed>
</trkpt>
<trkpt lat="-6.965433" lon="-34.833050">
<ele>1.330000</ele>
<time>2018-09-22T03:26:51Z</time>
<speed>0.00</speed>
</trkpt>
<trkpt lat="-6.965437" lon="-34.832981">
<ele>0.810000</ele>
<time>2018-09-22T03:32:07Z</time>
<speed>0.10</speed>
</trkpt>
<trkpt lat="-6.965689" lon="-34.832390">
<ele>79.759995</ele>
<time>2018-09-22T03:37:30Z</time>
<speed>0.20</speed>
</trkpt>
<trkpt lat="-6.965384" lon="-34.832985">
<ele>-11.370000</ele>
<time>2018-09-22T03:42:48Z</time>
<speed>0.00</speed>
</trkpt>
<trkpt lat="-6.965421" lon="-34.833015">
<ele>-12.160000</ele>
<time>2018-09-22T03:48:04Z</time>
<speed>0.00</speed>
</trkpt>
<trkpt lat="-6.965485" lon="-34.832848">
<ele>8.559999</ele>
<time>2018-09-22T03:53:21Z</time>
<speed>0.00</speed>
</trkpt>
<trkpt lat="-6.965454" lon="-34.832863">
<ele>15.660000</ele>
<time>2018-09-22T03:58:39Z</time>
<speed>0.00</speed>
</trkpt>
<trkpt lat="-6.965443" lon="-34.833054">
<ele>3.920000</ele>
<time>2018-09-22T04:04:32Z</time>
<speed>0.09</speed>
</trkpt>
<trkpt lat="-6.965474" lon="-34.833057">
<ele>6.150000</ele>
<time>2018-09-22T04:09:49Z</time>
<speed>0.00</speed>
</trkpt>
<trkpt lat="-6.965467" lon="-34.833012">
<ele>9.860000</ele>
<time>2018-09-22T04:15:04Z</time>
<speed>0.16</speed>
</trkpt>
<trkpt lat="-6.965482" lon="-34.833054">
<ele>-1.630000</ele>
<time>2018-09-22T04:20:19Z</time>
<speed>0.00</speed>
</trkpt>
<trkpt lat="-6.965494" lon="-34.833042">
<ele>-0.100000</ele>
<time>2018-09-22T04:25:35Z</time>
<speed>0.00</speed>
</trkpt>
<trkpt lat="-6.965424" lon="-34.833019">
<ele>2.220000</ele>
<time>2018-09-22T04:30:51Z</time>
<speed>0.00</speed>
</trkpt>
<trkpt lat="-6.965317" lon="-34.833057">
<ele>32.189999</ele>
<time>2018-09-22T04:36:08Z</time>
<speed>0.00</speed>
</trkpt>
<trkpt lat="-6.965452" lon="-34.833035">
<ele>2.410000</ele>
<time>2018-09-22T04:41:24Z</time>
<speed>0.14</speed>
</trkpt>
<trkpt lat="-6.965504" lon="-34.833099">
<ele>8.030000</ele>
<time>2018-09-22T04:46:41Z</time>
<speed>0.00</speed>
</trkpt>
<trkpt lat="-6.965405" lon="-34.832989">
<ele>6.920000</ele>
<time>2018-09-22T04:51:58Z</time>
<speed>0.00</speed>
</trkpt>
<trkpt lat="-6.965309" lon="-34.833099">
<ele>-28.400000</ele>
<time>2018-09-22T04:57:15Z</time>
<speed>0.00</speed>
</trkpt>
<trkpt lat="-6.965521" lon="-34.833061">
<ele>-3.260000</ele>
<time>2018-09-22T05:02:39Z</time>
<speed>0.00</speed>
</trkpt>
<trkpt lat="-6.965430" lon="-34.833088">
<ele>-5.730000</ele>
<time>2018-09-22T05:07:55Z</time>
<speed>0.00</speed>
</trkpt>
<trkpt lat="-6.965477" lon="-34.833046">
<ele>-10.570000</ele>
<time>2018-09-22T05:13:12Z</time>
<speed>0.00</speed>
</trkpt>
<trkpt lat="-6.965389" lon="-34.833057">
<ele>3.220000</ele>
<time>2018-09-22T05:18:28Z</time>
<speed>0.38</speed>
</trkpt>
<trkpt lat="-6.965338" lon="-34.833160">
<ele>11.480000</ele>
<time>2018-09-22T05:23:44Z</time>
<speed>0.00</speed>
</trkpt>
<trkpt lat="-6.965420" lon="-34.833012">
<ele>28.889999</ele>
<time>2018-09-22T05:29:01Z</time>
<speed>0.00</speed>
</trkpt>
<trkpt lat="-6.965403" lon="-34.833035">
<ele>21.109999</ele>
<time>2018-09-22T05:34:18Z</time>
<speed>0.00</speed>
</trkpt>
<trkpt lat="-6.965314" lon="-34.833042">
<ele>33.110001</ele>
<time>2018-09-22T05:39:34Z</time>
<speed>0.00</speed>
</trkpt>
<trkpt lat="-6.965385" lon="-34.833023">
<ele>21.740000</ele>
<time>2018-09-22T05:44:47Z</time>
<speed>0.18</speed>
</trkpt>
<trkpt lat="-6.965333" lon="-34.833054">
<ele>35.689999</ele>
<time>2018-09-22T05:50:08Z</time>
<speed>0.02</speed>
</trkpt>
<trkpt lat="-6.965577" lon="-34.833138">
<ele>-9.420000</ele>
<time>2018-09-22T05:55:26Z</time>
<speed>0.00</speed>
</trkpt>
<trkpt lat="-6.965417" lon="-34.833000">
<ele>18.750000</ele>
<time>2018-09-22T06:00:44Z</time>
<speed>0.00</speed>
</trkpt>
<trkpt lat="-6.965451" lon="-34.833031">
<ele>8.150000</ele>
<time>2018-09-22T06:06:00Z</time>
<speed>0.13</speed>
</trkpt>
<trkpt lat="-6.965436" lon="-34.832989">
<ele>-0.090000</ele>
<time>2018-09-22T06:11:17Z</time>
<speed>0.00</speed>
</trkpt>
<trkpt lat="-6.965465" lon="-34.833046">
<ele>2.350000</ele>
<time>2018-09-22T06:16:32Z</time>
<speed>0.00</speed>
</trkpt>
<trkpt lat="-6.965457" lon="-34.833035">
<ele>11.690000</ele>
<time>2018-09-22T06:21:48Z</time>
<speed>0.00</speed>
</trkpt>
<trkpt lat="-6.965425" lon="-34.832993">
<ele>17.799999</ele>
<time>2018-09-22T06:27:03Z</time>
<speed>0.04</speed>
</trkpt>
<trkpt lat="-6.965448" lon="-34.832970">
<ele>11.900000</ele>
<time>2018-09-22T06:32:19Z</time>
<speed>0.00</speed>
</trkpt>
<trkpt lat="-6.965466" lon="-34.833080">
<ele>16.260000</ele>
<time>2018-09-22T06:37:36Z</time>
<speed>0.00</speed>
</trkpt>
<trkpt lat="-6.965396" lon="-34.833042">
<ele>18.770000</ele>
<time>2018-09-22T06:42:51Z</time>
<speed>0.14</speed>
</trkpt>
<trkpt lat="-6.965456" lon="-34.833126">
<ele>0.110000</ele>
<time>2018-09-22T06:48:08Z</time>
<speed>0.00</speed>
</trkpt>
<trkpt lat="-6.965511" lon="-34.833118">
<ele>1.920000</ele>
<time>2018-09-22T06:53:24Z</time>
<speed>0.00</speed>
</trkpt>
<trkpt lat="-6.965551" lon="-34.833145">
<ele>-5.830000</ele>
<time>2018-09-22T06:58:43Z</time>
<speed>0.00</speed>
</trkpt>
<trkpt lat="-6.965412" lon="-34.832993">
<ele>14.730000</ele>
<time>2018-09-22T07:04:06Z</time>
<speed>0.00</speed>
</trkpt>
<trkpt lat="-6.965462" lon="-34.833092">
<ele>15.679999</ele>
<time>2018-09-22T07:09:21Z</time>
<speed>0.00</speed>
</trkpt>
<trkpt lat="-6.965464" lon="-34.833057">
<ele>2.560000</ele>
<time>2018-09-22T07:14:37Z</time>
<speed>0.00</speed>
</trkpt>
<trkpt lat="-6.965425" lon="-34.833107">
<ele>19.020000</ele>
<time>2018-09-22T07:19:52Z</time>
<speed>0.00</speed>
</trkpt>
<trkpt lat="-6.965441" lon="-34.833023">
<ele>22.020000</ele>
<time>2018-09-22T07:25:09Z</time>
<speed>0.00</speed>
</trkpt>
<trkpt lat="-6.965435" lon="-34.833122">
<ele>9.230000</ele>
<time>2018-09-22T07:30:25Z</time>
<speed>0.00</speed>
</trkpt>
<trkpt lat="-6.965427" lon="-34.833084">
<ele>14.000000</ele>
<time>2018-09-22T07:35:54Z</time>
<speed>0.09</speed>
</trkpt>
<trkpt lat="-6.965447" lon="-34.833076">
<ele>8.150000</ele>
<time>2018-09-22T07:41:30Z</time>
<speed>0.06</speed>
</trkpt>
<trkpt lat="-6.965496" lon="-34.833050">
<ele>5.810000</ele>
<time>2018-09-22T07:46:45Z</time>
<speed>0.00</speed>
</trkpt>
<trkpt lat="-6.965475" lon="-34.833023">
<ele>10.370000</ele>
<time>2018-09-22T07:51:59Z</time>
<speed>0.00</speed>
</trkpt>
<trkpt lat="-6.965441" lon="-34.833061">
<ele>6.680000</ele>
<time>2018-09-22T07:57:14Z</time>
<speed>0.00</speed>
</trkpt>
<trkpt lat="-6.965385" lon="-34.833035">
<ele>20.639999</ele>
<time>2018-09-22T08:02:33Z</time>
<speed>0.00</speed>
</trkpt>
<trkpt lat="-6.965469" lon="-34.833057">
<ele>0.870000</ele>
<time>2018-09-22T08:07:46Z</time>
<speed>0.26</speed>
</trkpt>
<trkpt lat="-6.965412" lon="-34.833061">
<ele>23.039999</ele>
<time>2018-09-22T08:13:02Z</time>
<speed>0.00</speed>
</trkpt>
<trkpt lat="-6.965456" lon="-34.833057">
<ele>0.960000</ele>
<time>2018-09-22T08:18:17Z</time>
<speed>0.00</speed>
</trkpt>
<trkpt lat="-6.965420" lon="-34.832996">
<ele>19.340000</ele>
<time>2018-09-22T08:23:32Z</time>
<speed>0.00</speed>
</trkpt>
<trkpt lat="-6.965478" lon="-34.833008">
<ele>9.780000</ele>
<time>2018-09-22T08:28:47Z</time>
<speed>0.00</speed>
</trkpt>
<trkpt lat="-6.965465" lon="-34.833038">
<ele>13.679999</ele>
<time>2018-09-22T08:34:01Z</time>
<speed>0.00</speed>
</trkpt>
<trkpt lat="-6.965458" lon="-34.833099">
<ele>6.440000</ele>
<time>2018-09-22T08:39:15Z</time>
<speed>0.14</speed>
</trkpt>
<trkpt lat="-6.965418" lon="-34.833073">
<ele>10.980000</ele>
<time>2018-09-22T08:44:28Z</time>
<speed>0.11</speed>
</trkpt>
<trkpt lat="-6.965457" lon="-34.833042">
<ele>-0.080000</ele>
<time>2018-09-22T08:49:44Z</time>
<speed>0.16</speed>
</trkpt>
<trkpt lat="-6.965460" lon="-34.833080">
<ele>3.730000</ele>
<time>2018-09-22T08:54:59Z</time>
<speed>0.00</speed>
</trkpt>
<trkpt lat="-6.965466" lon="-34.833076">
<ele>12.330000</ele>
<time>2018-09-22T09:00:16Z</time>
<speed>0.00</speed>
</trkpt>
<trkpt lat="-6.965433" lon="-34.833069">
<ele>8.340000</ele>
<time>2018-09-22T09:05:30Z</time>
<speed>0.00</speed>
</trkpt>
<trkpt lat="-6.965432" lon="-34.833088">
<ele>0.670000</ele>
<time>2018-09-22T09:10:43Z</time>
<speed>0.24</speed>
</trkpt>
<trkpt lat="-6.965468" lon="-34.833061">
<ele>1.270000</ele>
<time>2018-09-22T09:15:56Z</time>
<speed>0.20</speed>
</trkpt>
<trkpt lat="-6.965469" lon="-34.833019">
<ele>-0.480000</ele>
<time>2018-09-22T09:21:11Z</time>
<speed>0.00</speed>
</trkpt>
<trkpt lat="-6.965451" lon="-34.833038">
<ele>9.370000</ele>
<time>2018-09-22T09:26:25Z</time>
<speed>0.00</speed>
</trkpt>
<trkpt lat="-6.965417" lon="-34.833076">
<ele>1.790000</ele>
<time>2018-09-22T09:31:40Z</time>
<speed>0.00</speed>
</trkpt>
<trkpt lat="-6.965446" lon="-34.833065">
<ele>9.599999</ele>
<time>2018-09-22T09:36:54Z</time>
<speed>0.00</speed>
</trkpt>
<trkpt lat="-6.965500" lon="-34.832996">
<ele>4.410000</ele>
<time>2018-09-22T09:42:07Z</time>
<speed>0.17</speed>
</trkpt>
<trkpt lat="-6.965451" lon="-34.833057">
<ele>14.980000</ele>
<time>2018-09-22T09:47:22Z</time>
<speed>0.00</speed>
</trkpt>
<trkpt lat="-6.965448" lon="-34.833065">
<ele>9.740000</ele>
<time>2018-09-22T09:52:36Z</time>
<speed>0.00</speed>
</trkpt>
<trkpt lat="-6.965452" lon="-34.833065">
<ele>12.820000</ele>
<time>2018-09-22T09:57:50Z</time>
<speed>0.00</speed>
</trkpt>
<trkpt lat="-6.965448" lon="-34.833076">
<ele>6.240000</ele>
<time>2018-09-22T10:03:33Z</time>
<speed>0.03</speed>
</trkpt>
<trkpt lat="-6.965459" lon="-34.833069">
<ele>10.179999</ele>
<time>2018-09-22T10:08:48Z</time>
<speed>0.00</speed>
</trkpt>
<trkpt lat="-6.965470" lon="-34.833069">
<ele>-0.160000</ele>
<time>2018-09-22T10:14:02Z</time>
<speed>0.00</speed>
</trkpt>
<trkpt lat="-6.965452" lon="-34.833046">
<ele>12.440000</ele>
<time>2018-09-22T10:19:16Z</time>
<speed>0.00</speed>
</trkpt>
<trkpt lat="-6.965436" lon="-34.833031">
<ele>14.120000</ele>
<time>2018-09-22T10:24:32Z</time>
<speed>0.00</speed>
</trkpt>
<trkpt lat="-6.965424" lon="-34.833069">
<ele>11.300000</ele>
<time>2018-09-22T10:29:47Z</time>
<speed>0.00</speed>
</trkpt>
<trkpt lat="-6.965464" lon="-34.833061">
<ele>3.030000</ele>
<time>2018-09-22T10:35:02Z</time>
<speed>0.04</speed>
</trkpt>
<trkpt lat="-6.965435" lon="-34.833103">
<ele>-4.190000</ele>
<time>2018-09-22T10:40:18Z</time>
<speed>0.16</speed>
</trkpt>
<trkpt lat="-6.965406" lon="-34.833050">
<ele>7.630000</ele>
<time>2018-09-22T10:45:33Z</time>
<speed>0.00</speed>
</trkpt>
<trkpt lat="-6.965446" lon="-34.833042">
<ele>6.880000</ele>
<time>2018-09-22T10:50:48Z</time>
<speed>0.00</speed>
</trkpt>
<trkpt lat="-6.965456" lon="-34.833061">
<ele>5.550000</ele>
<time>2018-09-22T10:56:03Z</time>
<speed>0.00</speed>
</trkpt>
<trkpt lat="-6.965456" lon="-34.833050">
<ele>10.330000</ele>
<time>2018-09-22T11:01:23Z</time>
<speed>0.00</speed>
</trkpt>
<trkpt lat="-6.965450" lon="-34.833042">
<ele>16.020000</ele>
<time>2018-09-22T11:06:38Z</time>
<speed>0.00</speed>
</trkpt>
<trkpt lat="-6.965450" lon="-34.833038">
<ele>8.670000</ele>
<time>2018-09-22T11:11:54Z</time>
<speed>0.00</speed>
</trkpt>
<trkpt lat="-6.965452" lon="-34.833042">
<ele>15.290000</ele>
<time>2018-09-22T11:17:09Z</time>
<speed>0.00</speed>
</trkpt>
<trkpt lat="-6.965435" lon="-34.833054">
<ele>18.299999</ele>
<time>2018-09-22T11:22:24Z</time>
<speed>0.00</speed>
</trkpt>
<trkpt lat="-6.965417" lon="-34.833057">
<ele>21.500000</ele>
<time>2018-09-22T11:27:40Z</time>
<speed>0.14</speed>
</trkpt>
<trkpt lat="-6.965445" lon="-34.833000">
<ele>11.080000</ele>
<time>2018-09-22T11:32:57Z</time>
<speed>0.00</speed>
</trkpt>
<trkpt lat="-6.965416" lon="-34.833084">
<ele>29.929998</ele>
<time>2018-09-22T11:38:14Z</time>
<speed>0.01</speed>
</trkpt>
<trkpt lat="-6.965413" lon="-34.832981">
<ele>8.460000</ele>
<time>2018-09-22T11:43:30Z</time>
<speed>0.00</speed>
</trkpt>
<trkpt lat="-6.965428" lon="-34.833023">
<ele>11.120000</ele>
<time>2018-09-22T11:48:47Z</time>
<speed>0.00</speed>
</trkpt>
<trkpt lat="-6.965435" lon="-34.833046">
<ele>8.840000</ele>
<time>2018-09-22T11:54:04Z</time>
<speed>0.00</speed>
</trkpt>
<trkpt lat="-6.965442" lon="-34.833088">
<ele>13.590000</ele>
<time>2018-09-22T11:59:24Z</time>
<speed>0.10</speed>
</trkpt>
<trkpt lat="-6.965404" lon="-34.833080">
<ele>39.000000</ele>
<time>2018-09-22T12:04:36Z</time>
<speed>0.00</speed>
</trkpt>
<trkpt lat="-6.965439" lon="-34.833057">
<ele>9.370000</ele>
<time>2018-09-22T12:09:45Z</time>
<speed>0.00</speed>
</trkpt>
<trkpt lat="-6.965452" lon="-34.833065">
<ele>21.699999</ele>
<time>2018-09-22T12:14:55Z</time>
<speed>0.00</speed>
</trkpt>
<trkpt lat="-6.965536" lon="-34.833031">
<ele>-26.379999</ele>
<time>2018-09-22T12:20:05Z</time>
<speed>0.00</speed>
</trkpt>
<trkpt lat="-6.965420" lon="-34.833084">
<ele>0.950000</ele>
<time>2018-09-22T12:25:16Z</time>
<speed>0.00</speed>
</trkpt>
<trkpt lat="-6.965378" lon="-34.833118">
<ele>32.309998</ele>
<time>2018-09-22T12:30:27Z</time>
<speed>0.00</speed>
</trkpt>
<trkpt lat="-6.965412" lon="-34.833096">
<ele>27.750000</ele>
<time>2018-09-22T12:35:38Z</time>
<speed>0.00</speed>
</trkpt>
<trkpt lat="-6.965426" lon="-34.833099">
<ele>4.620000</ele>
<time>2018-09-22T12:40:48Z</time>
<speed>0.00</speed>
</trkpt>
<trkpt lat="-6.965381" lon="-34.833092">
<ele>21.059999</ele>
<time>2018-09-22T12:45:58Z</time>
<speed>0.00</speed>
</trkpt>
<trkpt lat="-6.965402" lon="-34.833126">
<ele>9.570000</ele>
<time>2018-09-22T12:51:08Z</time>
<speed>0.00</speed>
</trkpt>
<trkpt lat="-6.965383" lon="-34.833107">
<ele>21.330000</ele>
<time>2018-09-22T12:56:18Z</time>
<speed>0.00</speed>
</trkpt>
<trkpt lat="-6.965415" lon="-34.833042">
<ele>8.849999</ele>
<time>2018-09-22T13:01:32Z</time>
<speed>0.00</speed>
</trkpt>
<trkpt lat="-6.965422" lon="-34.833076">
<ele>11.280000</ele>
<time>2018-09-22T13:06:43Z</time>
<speed>0.00</speed>
</trkpt>
<trkpt lat="-6.965410" lon="-34.833035">
<ele>15.380000</ele>
<time>2018-09-22T13:11:54Z</time>
<speed>0.00</speed>
</trkpt>
<trkpt lat="-6.965451" lon="-34.833015">
<ele>5.770000</ele>
<time>2018-09-22T13:17:05Z</time>
<speed>0.00</speed>
</trkpt>
<trkpt lat="-6.965450" lon="-34.832996">
<ele>13.049999</ele>
<time>2018-09-22T13:22:15Z</time>
<speed>0.00</speed>
</trkpt>
<trkpt lat="-6.965388" lon="-34.833004">
<ele>15.780000</ele>
<time>2018-09-22T13:27:26Z</time>
<speed>0.00</speed>
</trkpt>
<trkpt lat="-6.965485" lon="-34.832989">
<ele>11.990000</ele>
<time>2018-09-22T13:32:37Z</time>
<speed>0.00</speed>
</trkpt>
<trkpt lat="-6.965401" lon="-34.833107">
<ele>18.309999</ele>
<time>2018-09-22T13:37:47Z</time>
<speed>0.56</speed>
</trkpt>
<trkpt lat="-6.965433" lon="-34.833084">
<ele>13.509999</ele>
<time>2018-09-22T13:42:58Z</time>
<speed>0.00</speed>
</trkpt>
<trkpt lat="-6.965406" lon="-34.833202">
<ele>-1.550000</ele>
<time>2018-09-22T13:48:10Z</time>
<speed>1.35</speed>
</trkpt>
<trkpt lat="-6.965502" lon="-34.832935">
<ele>5.940000</ele>
<time>2018-09-22T13:53:22Z</time>
<speed>0.53</speed>
</trkpt>
<trkpt lat="-6.965451" lon="-34.833206">
<ele>4.270000</ele>
<time>2018-09-22T13:58:33Z</time>
<speed>0.00</speed>
</trkpt>
<trkpt lat="-6.965441" lon="-34.833084">
<ele>20.570000</ele>
<time>2018-09-22T14:04:21Z</time>
<speed>0.07</speed>
</trkpt>
<trkpt lat="-6.965397" lon="-34.833111">
<ele>15.719999</ele>
<time>2018-09-22T14:09:33Z</time>
<speed>0.00</speed>
</trkpt>
<trkpt lat="-6.965521" lon="-34.832909">
<ele>27.680000</ele>
<time>2018-09-22T14:14:46Z</time>
<speed>0.00</speed>
</trkpt>
<trkpt lat="-6.965422" lon="-34.833107">
<ele>10.670000</ele>
<time>2018-09-22T14:19:58Z</time>
<speed>0.00</speed>
</trkpt>
<trkpt lat="-6.965450" lon="-34.833004">
<ele>14.120000</ele>
<time>2018-09-22T14:25:10Z</time>
<speed>0.00</speed>
</trkpt>
<trkpt lat="-6.965406" lon="-34.833115">
<ele>-41.509998</ele>
<time>2018-09-22T14:30:24Z</time>
<speed>0.00</speed>
</trkpt>
<trkpt lat="-6.965422" lon="-34.833126">
<ele>-16.930000</ele>
<time>2018-09-22T14:35:37Z</time>
<speed>0.00</speed>
</trkpt>
<trkpt lat="-6.965396" lon="-34.833118">
<ele>-5.710000</ele>
<time>2018-09-22T14:40:51Z</time>
<speed>0.00</speed>
</trkpt>
<trkpt lat="-6.965404" lon="-34.833099">
<ele>-1.170000</ele>
<time>2018-09-22T14:46:04Z</time>
<speed>0.00</speed>
</trkpt>
<trkpt lat="-6.965440" lon="-34.833092">
<ele>0.610000</ele>
<time>2018-09-22T14:51:17Z</time>
<speed>0.00</speed>
</trkpt>
<trkpt lat="-6.965417" lon="-34.833088">
<ele>-0.420000</ele>
<time>2018-09-22T14:56:31Z</time>
<speed>0.00</speed>
</trkpt>
<trkpt lat="-6.965407" lon="-34.833111">
<ele>16.539999</ele>
<time>2018-09-22T15:01:51Z</time>
<speed>0.00</speed>
</trkpt>
<trkpt lat="-6.965410" lon="-34.833023">
<ele>17.580000</ele>
<time>2018-09-22T15:07:04Z</time>
<speed>0.00</speed>
</trkpt>
<trkpt lat="-6.965389" lon="-34.833004">
<ele>50.869999</ele>
<time>2018-09-22T15:12:18Z</time>
<speed>0.00</speed>
</trkpt>
<trkpt lat="-6.965398" lon="-34.833103">
<ele>27.379999</ele>
<time>2018-09-22T15:17:33Z</time>
<speed>0.00</speed>
</trkpt>
<trkpt lat="-6.965390" lon="-34.833103">
<ele>25.209999</ele>
<time>2018-09-22T15:22:51Z</time>
<speed>0.29</speed>
</trkpt>
<trkpt lat="-6.965441" lon="-34.833008">
<ele>14.440000</ele>
<time>2018-09-22T15:28:15Z</time>
<speed>0.59</speed>
</trkpt>
<trkpt lat="-6.965462" lon="-34.832809">
<ele>10.160000</ele>
<time>2018-09-22T15:33:36Z</time>
<speed>0.53</speed>
</trkpt>
<trkpt lat="-6.965572" lon="-34.832958">
<ele>-30.809999</ele>
<time>2018-09-22T15:38:50Z</time>
<speed>0.00</speed>
</trkpt>
<trkpt lat="-6.965517" lon="-34.833023">
<ele>9.030000</ele>
<time>2018-09-22T15:44:04Z</time>
<speed>0.00</speed>
</trkpt>
<trkpt lat="-6.965467" lon="-34.833057">
<ele>3.910000</ele>
<time>2018-09-22T15:49:50Z</time>
<speed>0.03</speed>
</trkpt>
<trkpt lat="-6.965446" lon="-34.833019">
<ele>3.700000</ele>
<time>2018-09-22T15:55:03Z</time>
<speed>0.00</speed>
</trkpt>
<trkpt lat="-6.965440" lon="-34.833069">
<ele>1.780000</ele>
<time>2018-09-22T16:00:16Z</time>
<speed>0.00</speed>
</trkpt>
<trkpt lat="-6.965434" lon="-34.833057">
<ele>6.030000</ele>
<time>2018-09-22T16:05:29Z</time>
<speed>0.00</speed>
</trkpt>
<trkpt lat="-6.965423" lon="-34.833023">
<ele>20.039999</ele>
<time>2018-09-22T16:10:42Z</time>
<speed>0.00</speed>
</trkpt>
<trkpt lat="-6.965458" lon="-34.833042">
<ele>13.549999</ele>
<time>2018-09-22T16:15:55Z</time>
<speed>0.00</speed>
</trkpt>
<trkpt lat="-6.965425" lon="-34.833069">
<ele>15.700000</ele>
<time>2018-09-22T16:21:07Z</time>
<speed>0.00</speed>
</trkpt>
<trkpt lat="-6.965377" lon="-34.833092">
<ele>16.539999</ele>
<time>2018-09-22T16:26:18Z</time>
<speed>0.16</speed>
</trkpt>
<trkpt lat="-6.965413" lon="-34.833031">
<ele>21.820000</ele>
<time>2018-09-22T16:31:31Z</time>
<speed>0.00</speed>
</trkpt>
<trkpt lat="-6.965435" lon="-34.833023">
<ele>10.120000</ele>
<time>2018-09-22T16:36:44Z</time>
<speed>0.00</speed>
</trkpt>
<trkpt lat="-6.965402" lon="-34.833065">
<ele>4.200000</ele>
<time>2018-09-22T16:41:56Z</time>
<speed>0.00</speed>
</trkpt>
<trkpt lat="-6.965418" lon="-34.833038">
<ele>9.400000</ele>
<time>2018-09-22T16:47:09Z</time>
<speed>0.00</speed>
</trkpt>
<trkpt lat="-6.965441" lon="-34.833076">
<ele>1.010000</ele>
<time>2018-09-22T16:52:21Z</time>
<speed>0.00</speed>
</trkpt>
<trkpt lat="-6.965442" lon="-34.833015">
<ele>29.730000</ele>
<time>2018-09-22T16:57:34Z</time>
<speed>0.00</speed>
</trkpt>
<trkpt lat="-6.965459" lon="-34.832993">
<ele>7.260000</ele>
<time>2018-09-22T17:02:49Z</time>
<speed>0.00</speed>
</trkpt>
<trkpt lat="-6.965392" lon="-34.833050">
<ele>10.290000</ele>
<time>2018-09-22T17:08:02Z</time>
<speed>0.00</speed>
</trkpt>
<trkpt lat="-6.965416" lon="-34.833042">
<ele>4.040000</ele>
<time>2018-09-22T17:13:15Z</time>
<speed>0.00</speed>
</trkpt>
<trkpt lat="-6.965452" lon="-34.833012">
<ele>2.980000</ele>
<time>2018-09-22T17:18:27Z</time>
<speed>0.15</speed>
</trkpt>
<trkpt lat="-6.965389" lon="-34.833080">
<ele>39.000000</ele>
<time>2018-09-22T17:23:39Z</time>
<speed>0.09</speed>
</trkpt>
<trkpt lat="-6.965424" lon="-34.833088">
<ele>28.420000</ele>
<time>2018-09-22T17:28:52Z</time>
<speed>0.00</speed>
</trkpt>
<trkpt lat="-6.965430" lon="-34.833054">
<ele>12.770000</ele>
<time>2018-09-22T17:34:04Z</time>
<speed>0.00</speed>
</trkpt>
<trkpt lat="-6.965420" lon="-34.833042">
<ele>11.570000</ele>
<time>2018-09-22T17:39:17Z</time>
<speed>0.00</speed>
</trkpt>
<trkpt lat="-6.965411" lon="-34.833038">
<ele>19.869999</ele>
<time>2018-09-22T17:44:30Z</time>
<speed>0.00</speed>
</trkpt>
<trkpt lat="-6.965457" lon="-34.833061">
<ele>8.400000</ele>
<time>2018-09-22T17:49:42Z</time>
<speed>0.00</speed>
</trkpt>
<trkpt lat="-6.965400" lon="-34.833096">
<ele>3.590000</ele>
<time>2018-09-22T17:54:54Z</time>
<speed>0.00</speed>
</trkpt>
<trkpt lat="-6.965395" lon="-34.833054">
<ele>12.469999</ele>
<time>2018-09-22T18:00:33Z</time>
<speed>0.05</speed>
</trkpt>
<trkpt lat="-6.965453" lon="-34.833073">
<ele>8.559999</ele>
<time>2018-09-22T18:05:46Z</time>
<speed>0.00</speed>
</trkpt>
<trkpt lat="-6.965374" lon="-34.833073">
<ele>10.210000</ele>
<time>2018-09-22T18:10:58Z</time>
<speed>0.15</speed>
</trkpt>
<trkpt lat="-6.965444" lon="-34.833057">
<ele>20.910000</ele>
<time>2018-09-22T18:16:10Z</time>
<speed>0.00</speed>
</trkpt>
<trkpt lat="-6.965431" lon="-34.833076">
<ele>6.460000</ele>
<time>2018-09-22T18:21:22Z</time>
<speed>0.00</speed>
</trkpt>
<trkpt lat="-6.965450" lon="-34.833065">
<ele>4.280000</ele>
<time>2018-09-22T18:26:33Z</time>
<speed>0.10</speed>
</trkpt>
<trkpt lat="-6.965465" lon="-34.833061">
<ele>21.240000</ele>
<time>2018-09-22T18:31:46Z</time>
<speed>0.03</speed>
</trkpt>
<trkpt lat="-6.965426" lon="-34.833057">
<ele>20.119999</ele>
<time>2018-09-22T18:37:00Z</time>
<speed>0.00</speed>
</trkpt>
<trkpt lat="-6.965433" lon="-34.833073">
<ele>32.250000</ele>
<time>2018-09-22T18:42:11Z</time>
<speed>0.09</speed>
</trkpt>
<trkpt lat="-6.965398" lon="-34.833019">
<ele>25.680000</ele>
<time>2018-09-22T18:47:23Z</time>
<speed>0.11</speed>
</trkpt>
<trkpt lat="-6.965421" lon="-34.833027">
<ele>29.709999</ele>
<time>2018-09-22T18:52:34Z</time>
<speed>0.00</speed>
</trkpt>
<trkpt lat="-6.965431" lon="-34.832996">
<ele>18.900000</ele>
<time>2018-09-22T18:57:46Z</time>
<speed>0.05</speed>
</trkpt>
<trkpt lat="-6.965441" lon="-34.832943">
<ele>50.459999</ele>
<time>2018-09-22T19:03:02Z</time>
<speed>0.17</speed>
</trkpt>
<trkpt lat="-6.965390" lon="-34.833157">
<ele>-16.949999</ele>
<time>2018-09-22T19:08:14Z</time>
<speed>0.00</speed>
</trkpt>
<trkpt lat="-6.965310" lon="-34.832802">
<ele>13.549999</ele>
<time>2018-09-22T19:13:26Z</time>
<speed>0.00</speed>
</trkpt>
<trkpt lat="-6.965380" lon="-34.832973">
<ele>31.119999</ele>
<time>2018-09-22T19:18:39Z</time>
<speed>0.37</speed>
</trkpt>
<trkpt lat="-6.965275" lon="-34.832870">
<ele>58.639999</ele>
<time>2018-09-22T19:23:54Z</time>
<speed>0.00</speed>
</trkpt>
<trkpt lat="-6.965456" lon="-34.833065">
<ele>7.450000</ele>
<time>2018-09-22T19:29:32Z</time>
<speed>0.15</speed>
</trkpt>
<trkpt lat="-6.965445" lon="-34.833069">
<ele>4.260000</ele>
<time>2018-09-22T19:34:42Z</time>
<speed>0.00</speed>
</trkpt>
<trkpt lat="-6.965461" lon="-34.833023">
<ele>9.320000</ele>
<time>2018-09-22T19:39:51Z</time>
<speed>0.00</speed>
</trkpt>
<trkpt lat="-6.965443" lon="-34.833008">
<ele>4.000000</ele>
<time>2018-09-22T19:45:00Z</time>
<speed>0.00</speed>
</trkpt>
<trkpt lat="-6.965477" lon="-34.833046">
<ele>14.280000</ele>
<time>2018-09-22T19:50:10Z</time>
<speed>0.00</speed>
</trkpt>
<trkpt lat="-6.965488" lon="-34.833076">
<ele>22.559999</ele>
<time>2018-09-22T19:55:20Z</time>
<speed>0.21</speed>
</trkpt>
<trkpt lat="-6.965474" lon="-34.832970">
<ele>13.620000</ele>
<time>2018-09-22T20:00:31Z</time>
<speed>0.00</speed>
</trkpt>
<trkpt lat="-6.965456" lon="-34.833038">
<ele>21.080000</ele>
<time>2018-09-22T20:05:41Z</time>
<speed>0.37</speed>
</trkpt>
<trkpt lat="-6.965447" lon="-34.833015">
<ele>10.639999</ele>
<time>2018-09-22T20:10:49Z</time>
<speed>0.00</speed>
</trkpt>
<trkpt lat="-6.965441" lon="-34.833149">
<ele>5.390000</ele>
<time>2018-09-22T20:15:56Z</time>
<speed>0.11</speed>
</trkpt>
<trkpt lat="-6.965458" lon="-34.832954">
<ele>10.980000</ele>
<time>2018-09-22T20:21:06Z</time>
<speed>0.00</speed>
</trkpt>
<trkpt lat="-6.965477" lon="-34.833019">
<ele>11.820000</ele>
<time>2018-09-22T20:26:14Z</time>
<speed>0.00</speed>
</trkpt>
<trkpt lat="-6.965454" lon="-34.833000">
<ele>10.510000</ele>
<time>2018-09-22T20:31:22Z</time>
<speed>0.00</speed>
</trkpt>
<trkpt lat="-6.965423" lon="-34.833012">
<ele>20.469999</ele>
<time>2018-09-22T20:36:29Z</time>
<speed>0.14</speed>
</trkpt>
<trkpt lat="-6.965455" lon="-34.833012">
<ele>15.240000</ele>
<time>2018-09-22T20:41:39Z</time>
<speed>0.00</speed>
</trkpt>
<trkpt lat="-6.965442" lon="-34.833080">
<ele>8.679999</ele>
<time>2018-09-22T20:46:47Z</time>
<speed>0.00</speed>
</trkpt>
<trkpt lat="-6.965464" lon="-34.833065">
<ele>7.190000</ele>
<time>2018-09-22T20:51:54Z</time>
<speed>0.00</speed>
</trkpt>
<trkpt lat="-6.965428" lon="-34.833046">
<ele>5.550000</ele>
<time>2018-09-22T20:57:01Z</time>
<speed>0.30</speed>
</trkpt>
<trkpt lat="-6.965447" lon="-34.832973">
<ele>13.849999</ele>
<time>2018-09-22T21:02:18Z</time>
<speed>0.15</speed>
</trkpt>
<trkpt lat="-6.965449" lon="-34.833015">
<ele>17.160000</ele>
<time>2018-09-22T21:07:33Z</time>
<speed>0.00</speed>
</trkpt>
<trkpt lat="-6.965455" lon="-34.833069">
<ele>19.920000</ele>
<time>2018-09-22T21:12:48Z</time>
<speed>0.00</speed>
</trkpt>
<trkpt lat="-6.965436" lon="-34.832993">
<ele>16.400000</ele>
<time>2018-09-22T21:18:03Z</time>
<speed>0.00</speed>
</trkpt>
<trkpt lat="-6.965481" lon="-34.833023">
<ele>7.130000</ele>
<time>2018-09-22T21:23:17Z</time>
<speed>0.30</speed>
</trkpt>
<trkpt lat="-6.965425" lon="-34.833061">
<ele>21.619999</ele>
<time>2018-09-22T21:28:32Z</time>
<speed>0.00</speed>
</trkpt>
<trkpt lat="-6.965452" lon="-34.833027">
<ele>17.379999</ele>
<time>2018-09-22T21:33:47Z</time>
<speed>0.00</speed>
</trkpt>
<trkpt lat="-6.965448" lon="-34.833118">
<ele>12.620000</ele>
<time>2018-09-22T21:39:02Z</time>
<speed>0.00</speed>
</trkpt>
<trkpt lat="-6.965541" lon="-34.833065">
<ele>32.040001</ele>
<time>2018-09-22T21:44:19Z</time>
<speed>0.00</speed>
</trkpt>
<trkpt lat="-6.965283" lon="-34.832993">
<ele>27.439999</ele>
<time>2018-09-22T21:49:41Z</time>
<speed>0.25</speed>
</trkpt>
<trkpt lat="-6.965429" lon="-34.833057">
<ele>13.259999</ele>
<time>2018-09-22T21:54:57Z</time>
<speed>0.00</speed>
</trkpt>
<trkpt lat="-6.965463" lon="-34.833042">
<ele>12.410000</ele>
<time>2018-09-22T22:00:33Z</time>
<speed>0.06</speed>
</trkpt>
<trkpt lat="-6.965467" lon="-34.833069">
<ele>12.219999</ele>
<time>2018-09-22T22:05:48Z</time>
<speed>0.00</speed>
</trkpt>
<trkpt lat="-6.965450" lon="-34.833069">
<ele>17.740000</ele>
<time>2018-09-22T22:11:02Z</time>
<speed>0.00</speed>
</trkpt>
<trkpt lat="-6.965477" lon="-34.833000">
<ele>7.780000</ele>
<time>2018-09-22T22:16:16Z</time>
<speed>0.00</speed>
</trkpt>
<trkpt lat="-6.965483" lon="-34.833038">
<ele>7.320000</ele>
<time>2018-09-22T22:21:30Z</time>
<speed>0.00</speed>
</trkpt>
<trkpt lat="-6.965453" lon="-34.833035">
<ele>8.470000</ele>
<time>2018-09-22T22:26:44Z</time>
<speed>0.00</speed>
</trkpt>
<trkpt lat="-6.965392" lon="-34.832970">
<ele>16.400000</ele>
<time>2018-09-22T22:31:58Z</time>
<speed>0.00</speed>
</trkpt>
<trkpt lat="-6.965442" lon="-34.833038">
<ele>2.370000</ele>
<time>2018-09-22T22:37:12Z</time>
<speed>0.00</speed>
</trkpt>
<trkpt lat="-6.965436" lon="-34.833046">
<ele>13.049999</ele>
<time>2018-09-22T22:42:26Z</time>
<speed>0.00</speed>
</trkpt>
<trkpt lat="-6.965449" lon="-34.833012">
<ele>11.700000</ele>
<time>2018-09-22T22:47:40Z</time>
<speed>0.00</speed>
</trkpt>
<trkpt lat="-6.965466" lon="-34.833038">
<ele>9.139999</ele>
<time>2018-09-22T22:52:55Z</time>
<speed>0.00</speed>
</trkpt>
<trkpt lat="-6.965450" lon="-34.833057">
<ele>9.170000</ele>
<time>2018-09-22T22:58:09Z</time>
<speed>0.00</speed>
</trkpt>
<trkpt lat="-6.965447" lon="-34.833073">
<ele>9.590000</ele>
<time>2018-09-22T23:03:28Z</time>
<speed>0.15</speed>
</trkpt>
<trkpt lat="-6.965461" lon="-34.833027">
<ele>6.660000</ele>
<time>2018-09-22T23:08:42Z</time>
<speed>0.06</speed>
</trkpt>
<trkpt lat="-6.965452" lon="-34.833046">
<ele>7.320000</ele>
<time>2018-09-22T23:13:56Z</time>
<speed>0.00</speed>
</trkpt>
<trkpt lat="-6.965456" lon="-34.833038">
<ele>11.820000</ele>
<time>2018-09-22T23:19:10Z</time>
<speed>0.00</speed>
</trkpt>
<trkpt lat="-6.965453" lon="-34.833050">
<ele>12.670000</ele>
<time>2018-09-22T23:24:24Z</time>
<speed>0.00</speed>
</trkpt>
<trkpt lat="-6.965419" lon="-34.833050">
<ele>11.130000</ele>
<time>2018-09-22T23:29:38Z</time>
<speed>0.00</speed>
</trkpt>
<trkpt lat="-6.965456" lon="-34.832996">
<ele>8.730000</ele>
<time>2018-09-22T23:34:52Z</time>
<speed>0.00</speed>
</trkpt>
<trkpt lat="-6.965434" lon="-34.833035">
<ele>10.200000</ele>
<time>2018-09-22T23:40:06Z</time>
<speed>0.00</speed>
</trkpt>
<trkpt lat="-6.965448" lon="-34.833046">
<ele>9.830000</ele>
<time>2018-09-22T23:45:20Z</time>
<speed>0.00</speed>
</trkpt>
<trkpt lat="-6.965436" lon="-34.833023">
<ele>12.550000</ele>
<time>2018-09-22T23:50:34Z</time>
<speed>0.00</speed>
</trkpt>
<trkpt lat="-6.965439" lon="-34.833023">
<ele>10.450000</ele>
<time>2018-09-22T23:55:48Z</time>
<speed>0.00</speed>
</trkpt>
<trkpt lat="-6.965407" lon="-34.833000">
<ele>17.150000</ele>
<time>2018-09-23T00:01:03Z</time>
<speed>0.00</speed>
</trkpt>
<trkpt lat="-6.965422" lon="-34.833042">
<ele>5.610000</ele>
<time>2018-09-23T00:06:17Z</time>
<speed>0.00</speed>
</trkpt>
<trkpt lat="-6.965426" lon="-34.833027">
<ele>22.480000</ele>
<time>2018-09-23T00:11:31Z</time>
<speed>0.00</speed>
</trkpt>
<trkpt lat="-6.965462" lon="-34.833008">
<ele>13.450000</ele>
<time>2018-09-23T00:16:45Z</time>
<speed>0.00</speed>
</trkpt>
<trkpt lat="-6.965416" lon="-34.833057">
<ele>19.150000</ele>
<time>2018-09-23T00:21:59Z</time>
<speed>0.02</speed>
</trkpt>
<trkpt lat="-6.965429" lon="-34.833035">
<ele>25.420000</ele>
<time>2018-09-23T00:27:14Z</time>
<speed>0.35</speed>
</trkpt>
<trkpt lat="-6.965374" lon="-34.833134">
<ele>26.639999</ele>
<time>2018-09-23T00:32:30Z</time>
<speed>0.00</speed>
</trkpt>
<trkpt lat="-6.965389" lon="-34.833115">
<ele>4.370000</ele>
<time>2018-09-23T00:37:46Z</time>
<speed>0.00</speed>
</trkpt>
<trkpt lat="-6.965517" lon="-34.832973">
<ele>-20.660000</ele>
<time>2018-09-23T00:43:02Z</time>
<speed>0.00</speed>
</trkpt>
<trkpt lat="-6.965409" lon="-34.833073">
<ele>22.269999</ele>
<time>2018-09-23T00:48:17Z</time>
<speed>0.00</speed>
</trkpt>
<trkpt lat="-6.965378" lon="-34.833122">
<ele>29.109999</ele>
<time>2018-09-23T00:53:32Z</time>
<speed>0.00</speed>
</trkpt>
<trkpt lat="-6.965392" lon="-34.833046">
<ele>30.349998</ele>
<time>2018-09-23T00:58:47Z</time>
<speed>0.00</speed>
</trkpt>
<trkpt lat="-6.965410" lon="-34.833054">
<ele>-8.920000</ele>
<time>2018-09-23T01:04:15Z</time>
<speed>0.07</speed>
</trkpt>
<trkpt lat="-6.965598" lon="-34.832947">
<ele>-43.529999</ele>
<time>2018-09-23T01:09:52Z</time>
<speed>0.03</speed>
</trkpt>
<trkpt lat="-6.965405" lon="-34.833107">
<ele>-0.880000</ele>
<time>2018-09-23T01:15:10Z</time>
<speed>0.00</speed>
</trkpt>
<trkpt lat="-6.965331" lon="-34.833168">
<ele>25.709999</ele>
<time>2018-09-23T01:20:37Z</time>
<speed>0.39</speed>
</trkpt>
<trkpt lat="-6.965356" lon="-34.833134">
<ele>33.529999</ele>
<time>2018-09-23T01:25:53Z</time>
<speed>0.00</speed>
</trkpt>
<trkpt lat="-6.965286" lon="-34.833210">
<ele>57.799999</ele>
<time>2018-09-23T01:31:22Z</time>
<speed>0.16</speed>
</trkpt>
<trkpt lat="-6.965379" lon="-34.833042">
<ele>27.059999</ele>
<time>2018-09-23T01:37:02Z</time>
<speed>0.09</speed>
</trkpt>
<trkpt lat="-6.965429" lon="-34.833054">
<ele>10.260000</ele>
<time>2018-09-23T01:43:15Z</time>
<speed>0.00</speed>
</trkpt>
<trkpt lat="-6.965462" lon="-34.833061">
<ele>-1.780000</ele>
<time>2018-09-23T01:48:30Z</time>
<speed>0.00</speed>
</trkpt>
<trkpt lat="-6.965394" lon="-34.833065">
<ele>13.500000</ele>
<time>2018-09-23T01:53:44Z</time>
<speed>0.00</speed>
</trkpt>
<trkpt lat="-6.965396" lon="-34.833031">
<ele>3.260000</ele>
<time>2018-09-23T01:58:57Z</time>
<speed>0.00</speed>
</trkpt>
<trkpt lat="-6.965456" lon="-34.833057">
<ele>8.500000</ele>
<time>2018-09-23T02:04:13Z</time>
<speed>0.00</speed>
</trkpt>
<trkpt lat="-6.965466" lon="-34.833050">
<ele>-1.710000</ele>
<time>2018-09-23T02:09:26Z</time>
<speed>0.00</speed>
</trkpt>
<trkpt lat="-6.965420" lon="-34.833061">
<ele>20.820000</ele>
<time>2018-09-23T02:14:40Z</time>
<speed>0.00</speed>
</trkpt>
<trkpt lat="-6.965461" lon="-34.833042">
<ele>10.770000</ele>
<time>2018-09-23T02:19:55Z</time>
<speed>0.00</speed>
</trkpt>
<trkpt lat="-6.965433" lon="-34.833008">
<ele>15.790000</ele>
<time>2018-09-23T02:25:10Z</time>
<speed>0.00</speed>
</trkpt>
<trkpt lat="-6.965493" lon="-34.833008">
<ele>7.820000</ele>
<time>2018-09-23T02:30:24Z</time>
<speed>0.07</speed>
</trkpt>
<trkpt lat="-6.965466" lon="-34.833019">
<ele>6.900000</ele>
<time>2018-09-23T02:35:37Z</time>
<speed>0.00</speed>
</trkpt>
<trkpt lat="-6.965433" lon="-34.832996">
<ele>13.950000</ele>
<time>2018-09-23T02:40:51Z</time>
<speed>0.06</speed>
</trkpt>
<trkpt lat="-6.965497" lon="-34.832996">
<ele>6.940000</ele>
<time>2018-09-23T02:46:04Z</time>
<speed>0.00</speed>
</trkpt>
<trkpt lat="-6.965409" lon="-34.833038">
<ele>34.610001</ele>
<time>2018-09-23T02:51:17Z</time>
<speed>0.00</speed>
</trkpt>
<trkpt lat="-6.965420" lon="-34.832970">
<ele>23.670000</ele>
<time>2018-09-23T02:56:30Z</time>
<speed>0.00</speed>
</trkpt>
</trkseg>
</trk>
<trk>
<name>20181027-192017(9)</name>
<desc>Color:004000ff</desc>
<trkseg>
<trkpt lat="-6.965427" lon="-34.833069">
<ele>12.530000</ele>
<time>2018-09-23T03:01:46Z</time>
<speed>0.20</speed>
</trkpt>
<trkpt lat="-6.965462" lon="-34.833035">
<ele>15.610000</ele>
<time>2018-09-23T03:07:02Z</time>
<speed>0.41</speed>
</trkpt>
<trkpt lat="-6.965539" lon="-34.832859">
<ele>67.639999</ele>
<time>2018-09-23T03:12:17Z</time>
<speed>0.00</speed>
</trkpt>
<trkpt lat="-6.965445" lon="-34.833023">
<ele>11.929999</ele>
<time>2018-09-23T03:17:31Z</time>
<speed>0.08</speed>
</trkpt>
<trkpt lat="-6.965454" lon="-34.833042">
<ele>8.910000</ele>
<time>2018-09-23T03:22:44Z</time>
<speed>0.27</speed>
</trkpt>
<trkpt lat="-6.965410" lon="-34.833046">
<ele>15.259999</ele>
<time>2018-09-23T03:27:59Z</time>
<speed>0.09</speed>
</trkpt>
<trkpt lat="-6.965463" lon="-34.833099">
<ele>17.180000</ele>
<time>2018-09-23T03:33:12Z</time>
<speed>0.16</speed>
</trkpt>
<trkpt lat="-6.965426" lon="-34.833080">
<ele>11.190000</ele>
<time>2018-09-23T03:38:26Z</time>
<speed>0.17</speed>
</trkpt>
<trkpt lat="-6.965367" lon="-34.833046">
<ele>21.889999</ele>
<time>2018-09-23T03:43:40Z</time>
<speed>0.00</speed>
</trkpt>
<trkpt lat="-6.965458" lon="-34.833069">
<ele>13.280000</ele>
<time>2018-09-23T03:48:55Z</time>
<speed>0.07</speed>
</trkpt>
<trkpt lat="-6.965410" lon="-34.833111">
<ele>7.390000</ele>
<time>2018-09-23T03:54:10Z</time>
<speed>0.03</speed>
</trkpt>
<trkpt lat="-6.965452" lon="-34.833069">
<ele>9.570000</ele>
<time>2018-09-23T03:59:25Z</time>
<speed>0.13</speed>
</trkpt>
<trkpt lat="-6.965443" lon="-34.833031">
<ele>17.059999</ele>
<time>2018-09-23T04:05:02Z</time>
<speed>0.05</speed>
</trkpt>
<trkpt lat="-6.965429" lon="-34.833069">
<ele>13.320000</ele>
<time>2018-09-23T04:10:16Z</time>
<speed>0.00</speed>
</trkpt>
<trkpt lat="-6.965393" lon="-34.833096">
<ele>11.349999</ele>
<time>2018-09-23T04:15:29Z</time>
<speed>0.00</speed>
</trkpt>
<trkpt lat="-6.965446" lon="-34.833084">
<ele>7.890000</ele>
<time>2018-09-23T04:20:42Z</time>
<speed>0.00</speed>
</trkpt>
<trkpt lat="-6.965444" lon="-34.833080">
<ele>3.670000</ele>
<time>2018-09-23T04:25:55Z</time>
<speed>0.00</speed>
</trkpt>
<trkpt lat="-6.965473" lon="-34.833065">
<ele>3.020000</ele>
<time>2018-09-23T04:31:08Z</time>
<speed>0.00</speed>
</trkpt>
<trkpt lat="-6.965456" lon="-34.833038">
<ele>4.150000</ele>
<time>2018-09-23T04:36:21Z</time>
<speed>0.00</speed>
</trkpt>
<trkpt lat="-6.965423" lon="-34.833015">
<ele>-2.070000</ele>
<time>2018-09-23T04:41:34Z</time>
<speed>0.02</speed>
</trkpt>
<trkpt lat="-6.965418" lon="-34.833031">
<ele>11.500000</ele>
<time>2018-09-23T04:46:47Z</time>
<speed>0.00</speed>
</trkpt>
<trkpt lat="-6.965412" lon="-34.833076">
<ele>2.270000</ele>
<time>2018-09-23T04:52:00Z</time>
<speed>0.00</speed>
</trkpt>
<trkpt lat="-6.965427" lon="-34.833019">
<ele>10.429999</ele>
<time>2018-09-23T04:57:14Z</time>
<speed>0.00</speed>
</trkpt>
<trkpt lat="-6.965441" lon="-34.833019">
<ele>3.790000</ele>
<time>2018-09-23T05:02:31Z</time>
<speed>0.00</speed>
</trkpt>
<trkpt lat="-6.965395" lon="-34.833057">
<ele>13.389999</ele>
<time>2018-09-23T05:07:45Z</time>
<speed>0.00</speed>
</trkpt>
<trkpt lat="-6.965413" lon="-34.833019">
<ele>16.039999</ele>
<time>2018-09-23T05:12:58Z</time>
<speed>0.00</speed>
</trkpt>
<trkpt lat="-6.965410" lon="-34.833054">
<ele>12.340000</ele>
<time>2018-09-23T05:18:11Z</time>
<speed>0.00</speed>
</trkpt>
<trkpt lat="-6.965413" lon="-34.833069">
<ele>15.200000</ele>
<time>2018-09-23T05:23:24Z</time>
<speed>0.17</speed>
</trkpt>
<trkpt lat="-6.965415" lon="-34.833008">
<ele>9.270000</ele>
<time>2018-09-23T05:28:38Z</time>
<speed>0.00</speed>
</trkpt>
<trkpt lat="-6.965440" lon="-34.833046">
<ele>17.320000</ele>
<time>2018-09-23T05:33:52Z</time>
<speed>0.00</speed>
</trkpt>
<trkpt lat="-6.965399" lon="-34.833031">
<ele>19.670000</ele>
<time>2018-09-23T05:39:06Z</time>
<speed>0.00</speed>
</trkpt>
<trkpt lat="-6.965414" lon="-34.833080">
<ele>13.230000</ele>
<time>2018-09-23T05:44:20Z</time>
<speed>0.00</speed>
</trkpt>
<trkpt lat="-6.965425" lon="-34.833042">
<ele>15.049999</ele>
<time>2018-09-23T05:49:33Z</time>
<speed>0.00</speed>
</trkpt>
<trkpt lat="-6.965445" lon="-34.833061">
<ele>15.290000</ele>
<time>2018-09-23T05:54:46Z</time>
<speed>0.00</speed>
</trkpt>
<trkpt lat="-6.965379" lon="-34.833065">
<ele>14.610000</ele>
<time>2018-09-23T06:00:01Z</time>
<speed>0.00</speed>
</trkpt>
<trkpt lat="-6.965439" lon="-34.833050">
<ele>12.530000</ele>
<time>2018-09-23T06:05:15Z</time>
<speed>0.00</speed>
</trkpt>
<trkpt lat="-6.965389" lon="-34.833019">
<ele>18.010000</ele>
<time>2018-09-23T06:10:28Z</time>
<speed>0.00</speed>
</trkpt>
<trkpt lat="-6.965454" lon="-34.833019">
<ele>14.219999</ele>
<time>2018-09-23T06:15:42Z</time>
<speed>0.00</speed>
</trkpt>
<trkpt lat="-6.965401" lon="-34.833103">
<ele>19.240000</ele>
<time>2018-09-23T06:20:55Z</time>
<speed>0.00</speed>
</trkpt>
<trkpt lat="-6.965424" lon="-34.833050">
<ele>16.650000</ele>
<time>2018-09-23T06:26:08Z</time>
<speed>0.00</speed>
</trkpt>
<trkpt lat="-6.965401" lon="-34.833027">
<ele>21.520000</ele>
<time>2018-09-23T06:31:21Z</time>
<speed>0.00</speed>
</trkpt>
<trkpt lat="-6.965423" lon="-34.833031">
<ele>25.580000</ele>
<time>2018-09-23T06:36:34Z</time>
<speed>0.06</speed>
</trkpt>
<trkpt lat="-6.965423" lon="-34.833027">
<ele>16.029999</ele>
<time>2018-09-23T06:41:47Z</time>
<speed>0.00</speed>
</trkpt>
<trkpt lat="-6.965414" lon="-34.833038">
<ele>13.590000</ele>
<time>2018-09-23T06:47:00Z</time>
<speed>0.00</speed>
</trkpt>
<trkpt lat="-6.965454" lon="-34.833015">
<ele>18.420000</ele>
<time>2018-09-23T06:52:13Z</time>
<speed>0.22</speed>
</trkpt>
<trkpt lat="-6.965446" lon="-34.833038">
<ele>9.950000</ele>
<time>2018-09-23T06:57:26Z</time>
<speed>0.00</speed>
</trkpt>
<trkpt lat="-6.965445" lon="-34.833042">
<ele>9.429999</ele>
<time>2018-09-23T07:02:44Z</time>
<speed>0.00</speed>
</trkpt>
<trkpt lat="-6.965442" lon="-34.833027">
<ele>11.730000</ele>
<time>2018-09-23T07:07:58Z</time>
<speed>0.00</speed>
</trkpt>
<trkpt lat="-6.965405" lon="-34.832977">
<ele>5.550000</ele>
<time>2018-09-23T07:13:13Z</time>
<speed>0.00</speed>
</trkpt>
<trkpt lat="-6.965404" lon="-34.833019">
<ele>30.949999</ele>
<time>2018-09-23T07:18:27Z</time>
<speed>0.00</speed>
</trkpt>
<trkpt lat="-6.965447" lon="-34.833069">
<ele>16.369999</ele>
<time>2018-09-23T07:23:40Z</time>
<speed>0.17</speed>
</trkpt>
<trkpt lat="-6.965458" lon="-34.833073">
<ele>32.360001</ele>
<time>2018-09-23T07:28:55Z</time>
<speed>0.00</speed>
</trkpt>
<trkpt lat="-6.965456" lon="-34.833061">
<ele>-2.650000</ele>
<time>2018-09-23T07:34:08Z</time>
<speed>0.13</speed>
</trkpt>
<trkpt lat="-6.965422" lon="-34.833088">
<ele>26.599998</ele>
<time>2018-09-23T07:39:25Z</time>
<speed>0.20</speed>
</trkpt>
<trkpt lat="-6.965442" lon="-34.833042">
<ele>3.470000</ele>
<time>2018-09-23T07:44:39Z</time>
<speed>0.00</speed>
</trkpt>
<trkpt lat="-6.965386" lon="-34.832981">
<ele>30.619999</ele>
<time>2018-09-23T07:49:54Z</time>
<speed>0.00</speed>
</trkpt>
<trkpt lat="-6.965442" lon="-34.833008">
<ele>11.500000</ele>
<time>2018-09-23T07:55:09Z</time>
<speed>0.12</speed>
</trkpt>
<trkpt lat="-6.965410" lon="-34.833046">
<ele>33.549999</ele>
<time>2018-09-23T08:00:56Z</time>
<speed>0.11</speed>
</trkpt>
<trkpt lat="-6.965418" lon="-34.833050">
<ele>23.850000</ele>
<time>2018-09-23T08:06:12Z</time>
<speed>0.03</speed>
</trkpt>
<trkpt lat="-6.965436" lon="-34.833050">
<ele>3.630000</ele>
<time>2018-09-23T08:11:29Z</time>
<speed>0.04</speed>
</trkpt>
<trkpt lat="-6.965441" lon="-34.833057">
<ele>26.629999</ele>
<time>2018-09-23T08:16:43Z</time>
<speed>0.14</speed>
</trkpt>
<trkpt lat="-6.965493" lon="-34.833015">
<ele>-14.259999</ele>
<time>2018-09-23T08:22:00Z</time>
<speed>0.00</speed>
</trkpt>
<trkpt lat="-6.965446" lon="-34.833054">
<ele>6.710000</ele>
<time>2018-09-23T08:27:15Z</time>
<speed>0.00</speed>
</trkpt>
<trkpt lat="-6.965440" lon="-34.833065">
<ele>-10.020000</ele>
<time>2018-09-23T08:32:28Z</time>
<speed>0.10</speed>
</trkpt>
<trkpt lat="-6.965451" lon="-34.833004">
<ele>-3.560000</ele>
<time>2018-09-23T08:37:42Z</time>
<speed>0.00</speed>
</trkpt>
<trkpt lat="-6.965516" lon="-34.833015">
<ele>4.790000</ele>
<time>2018-09-23T08:43:02Z</time>
<speed>0.05</speed>
</trkpt>
<trkpt lat="-6.965419" lon="-34.832985">
<ele>25.680000</ele>
<time>2018-09-23T08:48:16Z</time>
<speed>0.00</speed>
</trkpt>
<trkpt lat="-6.965520" lon="-34.833019">
<ele>2.300000</ele>
<time>2018-09-23T08:53:29Z</time>
<speed>0.00</speed>
</trkpt>
<trkpt lat="-6.965440" lon="-34.833023">
<ele>7.550000</ele>
<time>2018-09-23T08:58:42Z</time>
<speed>0.00</speed>
</trkpt>
<trkpt lat="-6.965429" lon="-34.833050">
<ele>15.049999</ele>
<time>2018-09-23T09:03:59Z</time>
<speed>0.00</speed>
</trkpt>
<trkpt lat="-6.965479" lon="-34.833065">
<ele>1.890000</ele>
<time>2018-09-23T09:09:12Z</time>
<speed>0.00</speed>
</trkpt>
<trkpt lat="-6.965244" lon="-34.833038">
<ele>36.439999</ele>
<time>2018-09-23T09:14:28Z</time>
<speed>1.21</speed>
</trkpt>
<trkpt lat="-6.965545" lon="-34.833031">
<ele>-3.530000</ele>
<time>2018-09-23T09:19:42Z</time>
<speed>0.00</speed>
</trkpt>
<trkpt lat="-6.965320" lon="-34.833015">
<ele>15.639999</ele>
<time>2018-09-23T09:24:57Z</time>
<speed>0.00</speed>
</trkpt>
<trkpt lat="-6.965409" lon="-34.833076">
<ele>18.330000</ele>
<time>2018-09-23T09:30:12Z</time>
<speed>0.00</speed>
</trkpt>
<trkpt lat="-6.965438" lon="-34.833111">
<ele>8.780000</ele>
<time>2018-09-23T09:35:49Z</time>
<speed>0.08</speed>
</trkpt>
<trkpt lat="-6.965600" lon="-34.833130">
<ele>-14.250000</ele>
<time>2018-09-23T09:41:26Z</time>
<speed>0.27</speed>
</trkpt>
<trkpt lat="-6.965481" lon="-34.833080">
<ele>8.330000</ele>
<time>2018-09-23T09:47:25Z</time>
<speed>0.01</speed>
</trkpt>
<trkpt lat="-6.965457" lon="-34.833015">
<ele>7.680000</ele>
<time>2018-09-23T09:54:19Z</time>
<speed>0.10</speed>
</trkpt>
<trkpt lat="-6.965471" lon="-34.833000">
<ele>11.420000</ele>
<time>2018-09-23T10:01:55Z</time>
<speed>0.08</speed>
</trkpt>
<trkpt lat="-6.965522" lon="-34.833061">
<ele>14.340000</ele>
<time>2018-09-23T10:09:51Z</time>
<speed>0.11</speed>
</trkpt>
<trkpt lat="-6.965385" lon="-34.833076">
<ele>14.160000</ele>
<time>2018-09-23T10:18:27Z</time>
<speed>0.09</speed>
</trkpt>
<trkpt lat="-6.965282" lon="-34.832954">
<ele>38.579998</ele>
<time>2018-09-23T10:27:48Z</time>
<speed>0.05</speed>
</trkpt>
<trkpt lat="-6.965462" lon="-34.833069">
<ele>15.210000</ele>
<time>2018-09-23T10:37:38Z</time>
<speed>0.00</speed>
</trkpt>
<trkpt lat="-6.965442" lon="-34.833023">
<ele>6.590000</ele>
<time>2018-09-23T10:42:54Z</time>
<speed>0.00</speed>
</trkpt>
<trkpt lat="-6.965478" lon="-34.832993">
<ele>1.010000</ele>
<time>2018-09-23T10:48:11Z</time>
<speed>0.00</speed>
</trkpt>
<trkpt lat="-6.965442" lon="-34.833103">
<ele>14.020000</ele>
<time>2018-09-23T10:53:27Z</time>
<speed>0.00</speed>
</trkpt>
<trkpt lat="-6.965451" lon="-34.833088">
<ele>16.670000</ele>
<time>2018-09-23T10:58:44Z</time>
<speed>0.00</speed>
</trkpt>
<trkpt lat="-6.965474" lon="-34.833023">
<ele>10.050000</ele>
<time>2018-09-23T11:03:59Z</time>
<speed>0.00</speed>
</trkpt>
<trkpt lat="-6.965479" lon="-34.833046">
<ele>10.530000</ele>
<time>2018-09-23T11:09:09Z</time>
<speed>0.00</speed>
</trkpt>
<trkpt lat="-6.965421" lon="-34.832985">
<ele>22.230000</ele>
<time>2018-09-23T11:14:18Z</time>
<speed>0.00</speed>
</trkpt>
<trkpt lat="-6.965426" lon="-34.833050">
<ele>18.600000</ele>
<time>2018-09-23T11:19:28Z</time>
<speed>0.00</speed>
</trkpt>
<trkpt lat="-6.965483" lon="-34.833088">
<ele>12.030000</ele>
<time>2018-09-23T11:24:38Z</time>
<speed>0.00</speed>
</trkpt>
<trkpt lat="-6.965436" lon="-34.833054">
<ele>10.440000</ele>
<time>2018-09-23T11:29:48Z</time>
<speed>0.00</speed>
</trkpt>
<trkpt lat="-6.965468" lon="-34.833031">
<ele>8.610000</ele>
<time>2018-09-23T11:34:59Z</time>
<speed>0.00</speed>
</trkpt>
<trkpt lat="-6.965493" lon="-34.833035">
<ele>11.650000</ele>
<time>2018-09-23T11:40:11Z</time>
<speed>0.00</speed>
</trkpt>
<trkpt lat="-6.965448" lon="-34.833027">
<ele>21.080000</ele>
<time>2018-09-23T11:45:22Z</time>
<speed>0.00</speed>
</trkpt>
<trkpt lat="-6.965434" lon="-34.833084">
<ele>18.299999</ele>
<time>2018-09-23T11:50:33Z</time>
<speed>0.00</speed>
</trkpt>
<trkpt lat="-6.965466" lon="-34.833088">
<ele>-6.580000</ele>
<time>2018-09-23T11:55:44Z</time>
<speed>0.00</speed>
</trkpt>
<trkpt lat="-6.965437" lon="-34.833107">
<ele>15.070000</ele>
<time>2018-09-23T12:00:57Z</time>
<speed>0.00</speed>
</trkpt>
<trkpt lat="-6.965432" lon="-34.833111">
<ele>10.200000</ele>
<time>2018-09-23T12:06:08Z</time>
<speed>0.00</speed>
</trkpt>
<trkpt lat="-6.965447" lon="-34.833073">
<ele>4.220000</ele>
<time>2018-09-23T12:11:19Z</time>
<speed>0.00</speed>
</trkpt>
<trkpt lat="-6.965452" lon="-34.833073">
<ele>18.299999</ele>
<time>2018-09-23T12:16:30Z</time>
<speed>0.00</speed>
</trkpt>
<trkpt lat="-6.965474" lon="-34.833069">
<ele>11.170000</ele>
<time>2018-09-23T12:21:41Z</time>
<speed>0.00</speed>
</trkpt>
<trkpt lat="-6.965448" lon="-34.833084">
<ele>22.490000</ele>
<time>2018-09-23T12:26:53Z</time>
<speed>0.09</speed>
</trkpt>
<trkpt lat="-6.965421" lon="-34.833061">
<ele>11.210000</ele>
<time>2018-09-23T12:32:04Z</time>
<speed>0.00</speed>
</trkpt>
<trkpt lat="-6.965402" lon="-34.833065">
<ele>25.949999</ele>
<time>2018-09-23T12:37:17Z</time>
<speed>0.00</speed>
</trkpt>
<trkpt lat="-6.965429" lon="-34.833015">
<ele>25.420000</ele>
<time>2018-09-23T12:42:29Z</time>
<speed>0.00</speed>
</trkpt>
<trkpt lat="-6.965433" lon="-34.833050">
<ele>17.680000</ele>
<time>2018-09-23T12:43:30Z</time>
<speed>0.00</speed>
</trkpt>
<trkpt lat="-6.965469" lon="-34.833038">
<ele>8.540000</ele>
<time>2018-09-23T12:44:44Z</time>
<speed>0.00</speed>
</trkpt>
<trkpt lat="-6.965415" lon="-34.833160">
<ele>15.880000</ele>
<time>2018-09-23T12:44:57Z</time>
<speed>0.00</speed>
</trkpt>
<trkpt lat="-6.965413" lon="-34.833027">
<ele>30.670000</ele>
<time>2018-09-23T12:45:10Z</time>
<speed>0.00</speed>
</trkpt>
<trkpt lat="-6.965416" lon="-34.833042">
<ele>18.080000</ele>
<time>2018-09-23T12:45:18Z</time>
<speed>0.00</speed>
</trkpt>
<trkpt lat="-6.965383" lon="-34.833054">
<ele>24.639999</ele>
<time>2018-09-23T12:50:29Z</time>
<speed>0.00</speed>
</trkpt>
<trkpt lat="-6.965405" lon="-34.833050">
<ele>14.490000</ele>
<time>2018-09-23T12:55:42Z</time>
<speed>0.00</speed>
</trkpt>
<trkpt lat="-6.965413" lon="-34.833088">
<ele>16.029999</ele>
<time>2018-09-23T13:00:59Z</time>
<speed>0.00</speed>
</trkpt>
<trkpt lat="-6.965419" lon="-34.833031">
<ele>18.900000</ele>
<time>2018-09-23T13:06:12Z</time>
<speed>0.00</speed>
</trkpt>
<trkpt lat="-6.965429" lon="-34.833111">
<ele>14.330000</ele>
<time>2018-09-23T13:11:25Z</time>
<speed>0.00</speed>
</trkpt>
<trkpt lat="-6.965408" lon="-34.833130">
<ele>26.670000</ele>
<time>2018-09-23T13:16:39Z</time>
<speed>0.00</speed>
</trkpt>
<trkpt lat="-6.965416" lon="-34.833088">
<ele>22.580000</ele>
<time>2018-09-23T13:21:53Z</time>
<speed>0.00</speed>
</trkpt>
<trkpt lat="-6.965440" lon="-34.833054">
<ele>24.609999</ele>
<time>2018-09-23T13:27:06Z</time>
<speed>0.00</speed>
</trkpt>
<trkpt lat="-6.965355" lon="-34.832920">
<ele>23.869999</ele>
<time>2018-09-23T13:32:19Z</time>
<speed>0.00</speed>
</trkpt>
<trkpt lat="-6.965411" lon="-34.833031">
<ele>13.150000</ele>
<time>2018-09-23T13:37:33Z</time>
<speed>0.00</speed>
</trkpt>
<trkpt lat="-6.965477" lon="-34.832977">
<ele>10.429999</ele>
<time>2018-09-23T13:42:48Z</time>
<speed>0.00</speed>
</trkpt>
<trkpt lat="-6.965453" lon="-34.833054">
<ele>12.610000</ele>
<time>2018-09-23T13:48:02Z</time>
<speed>0.00</speed>
</trkpt>
<trkpt lat="-6.965399" lon="-34.833107">
<ele>17.840000</ele>
<time>2018-09-23T13:53:18Z</time>
<speed>0.00</speed>
</trkpt>
<trkpt lat="-6.965440" lon="-34.832912">
<ele>16.520000</ele>
<time>2018-09-23T13:58:33Z</time>
<speed>0.00</speed>
</trkpt>
<trkpt lat="-6.965411" lon="-34.833061">
<ele>18.039999</ele>
<time>2018-09-23T14:04:26Z</time>
<speed>0.15</speed>
</trkpt>
<trkpt lat="-6.965444" lon="-34.833046">
<ele>17.830000</ele>
<time>2018-09-23T14:09:39Z</time>
<speed>0.00</speed>
</trkpt>
<trkpt lat="-6.965421" lon="-34.833054">
<ele>9.469999</ele>
<time>2018-09-23T14:14:52Z</time>
<speed>0.00</speed>
</trkpt>
<trkpt lat="-6.965414" lon="-34.833027">
<ele>29.910000</ele>
<time>2018-09-23T14:20:05Z</time>
<speed>0.00</speed>
</trkpt>
<trkpt lat="-6.965457" lon="-34.833080">
<ele>23.330000</ele>
<time>2018-09-23T14:25:19Z</time>
<speed>0.00</speed>
</trkpt>
<trkpt lat="-6.965449" lon="-34.833069">
<ele>34.110001</ele>
<time>2018-09-23T14:30:33Z</time>
<speed>0.00</speed>
</trkpt>
<trkpt lat="-6.965447" lon="-34.833122">
<ele>27.580000</ele>
<time>2018-09-23T14:35:47Z</time>
<speed>0.00</speed>
</trkpt>
<trkpt lat="-6.965400" lon="-34.833073">
<ele>9.190000</ele>
<time>2018-09-23T14:41:03Z</time>
<speed>0.00</speed>
</trkpt>
<trkpt lat="-6.965457" lon="-34.833046">
<ele>12.840000</ele>
<time>2018-09-23T14:46:17Z</time>
<speed>0.00</speed>
</trkpt>
<trkpt lat="-6.965403" lon="-34.833019">
<ele>22.529999</ele>
<time>2018-09-23T14:51:33Z</time>
<speed>0.00</speed>
</trkpt>
<trkpt lat="-6.965462" lon="-34.833050">
<ele>29.689999</ele>
<time>2018-09-23T14:56:48Z</time>
<speed>0.19</speed>
</trkpt>
<trkpt lat="-6.965431" lon="-34.832977">
<ele>27.269999</ele>
<time>2018-09-23T15:02:06Z</time>
<speed>0.00</speed>
</trkpt>
<trkpt lat="-6.965447" lon="-34.833042">
<ele>22.189999</ele>
<time>2018-09-23T15:07:21Z</time>
<speed>0.00</speed>
</trkpt>
<trkpt lat="-6.965414" lon="-34.832985">
<ele>7.940000</ele>
<time>2018-09-23T15:12:35Z</time>
<speed>0.08</speed>
</trkpt>
<trkpt lat="-6.965449" lon="-34.832981">
<ele>29.750000</ele>
<time>2018-09-23T15:17:51Z</time>
<speed>0.00</speed>
</trkpt>
<trkpt lat="-6.965442" lon="-34.833035">
<ele>19.600000</ele>
<time>2018-09-23T15:23:06Z</time>
<speed>0.00</speed>
</trkpt>
<trkpt lat="-6.965411" lon="-34.833061">
<ele>8.260000</ele>
<time>2018-09-23T15:28:22Z</time>
<speed>0.00</speed>
</trkpt>
<trkpt lat="-6.965436" lon="-34.833065">
<ele>18.279999</ele>
<time>2018-09-23T15:33:37Z</time>
<speed>0.00</speed>
</trkpt>
<trkpt lat="-6.965461" lon="-34.833008">
<ele>13.670000</ele>
<time>2018-09-23T15:38:53Z</time>
<speed>0.00</speed>
</trkpt>
<trkpt lat="-6.965466" lon="-34.833031">
<ele>16.010000</ele>
<time>2018-09-23T15:44:10Z</time>
<speed>0.24</speed>
</trkpt>
<trkpt lat="-6.965442" lon="-34.833038">
<ele>2.330000</ele>
<time>2018-09-23T15:49:25Z</time>
<speed>0.00</speed>
</trkpt>
<trkpt lat="-6.965415" lon="-34.833103">
<ele>11.630000</ele>
<time>2018-09-23T15:54:41Z</time>
<speed>0.15</speed>
</trkpt>
<trkpt lat="-6.965449" lon="-34.833023">
<ele>9.240000</ele>
<time>2018-09-23T15:59:57Z</time>
<speed>0.00</speed>
</trkpt>
<trkpt lat="-6.965451" lon="-34.833065">
<ele>11.639999</ele>
<time>2018-09-23T16:05:13Z</time>
<speed>0.00</speed>
</trkpt>
<trkpt lat="-6.965473" lon="-34.832909">
<ele>25.469999</ele>
<time>2018-09-23T16:10:29Z</time>
<speed>0.00</speed>
</trkpt>
<trkpt lat="-6.965455" lon="-34.832939">
<ele>23.660000</ele>
<time>2018-09-23T16:15:44Z</time>
<speed>0.00</speed>
</trkpt>
<trkpt lat="-6.965405" lon="-34.833237">
<ele>3.160000</ele>
<time>2018-09-23T16:21:00Z</time>
<speed>0.00</speed>
</trkpt>
<trkpt lat="-6.965432" lon="-34.833309">
<ele>-7.260000</ele>
<time>2018-09-23T16:26:27Z</time>
<speed>0.24</speed>
</trkpt>
<trkpt lat="-6.965449" lon="-34.833065">
<ele>10.960000</ele>
<time>2018-09-23T16:31:43Z</time>
<speed>0.07</speed>
</trkpt>
<trkpt lat="-6.965486" lon="-34.833282">
<ele>-13.370000</ele>
<time>2018-09-23T16:36:58Z</time>
<speed>0.00</speed>
</trkpt>
<trkpt lat="-6.965440" lon="-34.833073">
<ele>15.750000</ele>
<time>2018-09-23T16:42:12Z</time>
<speed>0.00</speed>
</trkpt>
<trkpt lat="-6.965513" lon="-34.833168">
<ele>5.820000</ele>
<time>2018-09-23T16:47:43Z</time>
<speed>0.14</speed>
</trkpt>
<trkpt lat="-6.965612" lon="-34.832970">
<ele>51.270000</ele>
<time>2018-09-23T16:53:24Z</time>
<speed>0.73</speed>
</trkpt>
<trkpt lat="-6.965460" lon="-34.833065">
<ele>15.820000</ele>
<time>2018-09-23T16:58:59Z</time>
<speed>0.14</speed>
</trkpt>
<trkpt lat="-6.965370" lon="-34.832939">
<ele>20.529999</ele>
<time>2018-09-23T17:06:00Z</time>
<speed>0.19</speed>
</trkpt>
<trkpt lat="-6.965456" lon="-34.833076">
<ele>-8.809999</ele>
<time>2018-09-23T17:13:32Z</time>
<speed>0.09</speed>
</trkpt>
<trkpt lat="-6.965444" lon="-34.833042">
<ele>14.440000</ele>
<time>2018-09-23T17:18:45Z</time>
<speed>0.00</speed>
</trkpt>
<trkpt lat="-6.965425" lon="-34.833008">
<ele>7.830000</ele>
<time>2018-09-23T17:23:58Z</time>
<speed>0.00</speed>
</trkpt>
<trkpt lat="-6.965435" lon="-34.833046">
<ele>16.869999</ele>
<time>2018-09-23T17:29:11Z</time>
<speed>0.00</speed>
</trkpt>
<trkpt lat="-6.965441" lon="-34.833031">
<ele>9.290000</ele>
<time>2018-09-23T17:34:24Z</time>
<speed>0.00</speed>
</trkpt>
<trkpt lat="-6.965401" lon="-34.833061">
<ele>10.480000</ele>
<time>2018-09-23T17:39:37Z</time>
<speed>0.00</speed>
</trkpt>
<trkpt lat="-6.965408" lon="-34.833057">
<ele>17.230000</ele>
<time>2018-09-23T17:44:51Z</time>
<speed>0.00</speed>
</trkpt>
<trkpt lat="-6.965381" lon="-34.833042">
<ele>2.840000</ele>
<time>2018-09-23T17:50:04Z</time>
<speed>0.00</speed>
</trkpt>
<trkpt lat="-6.965353" lon="-34.833080">
<ele>21.510000</ele>
<time>2018-09-23T17:55:18Z</time>
<speed>0.00</speed>
</trkpt>
<trkpt lat="-6.965472" lon="-34.833050">
<ele>24.289999</ele>
<time>2018-09-23T18:00:32Z</time>
<speed>0.00</speed>
</trkpt>
<trkpt lat="-6.965514" lon="-34.832985">
<ele>1.920000</ele>
<time>2018-09-23T18:05:44Z</time>
<speed>0.00</speed>
</trkpt>
<trkpt lat="-6.965502" lon="-34.833023">
<ele>14.540000</ele>
<time>2018-09-23T18:10:56Z</time>
<speed>0.00</speed>
</trkpt>
<trkpt lat="-6.965433" lon="-34.833054">
<ele>5.040000</ele>
<time>2018-09-23T18:16:09Z</time>
<speed>0.00</speed>
</trkpt>
<trkpt lat="-6.965461" lon="-34.833023">
<ele>3.740000</ele>
<time>2018-09-23T18:21:22Z</time>
<speed>0.00</speed>
</trkpt>
<trkpt lat="-6.965505" lon="-34.833012">
<ele>16.760000</ele>
<time>2018-09-23T18:26:35Z</time>
<speed>0.00</speed>
</trkpt>
<trkpt lat="-6.965446" lon="-34.833069">
<ele>11.360000</ele>
<time>2018-09-23T18:31:46Z</time>
<speed>0.00</speed>
</trkpt>
<trkpt lat="-6.965423" lon="-34.833023">
<ele>5.200000</ele>
<time>2018-09-23T18:36:57Z</time>
<speed>0.00</speed>
</trkpt>
<trkpt lat="-6.965447" lon="-34.833004">
<ele>10.860000</ele>
<time>2018-09-23T18:42:08Z</time>
<speed>0.14</speed>
</trkpt>
<trkpt lat="-6.965447" lon="-34.833065">
<ele>17.949999</ele>
<time>2018-09-23T18:47:18Z</time>
<speed>0.00</speed>
</trkpt>
<trkpt lat="-6.965444" lon="-34.833027">
<ele>26.939999</ele>
<time>2018-09-23T18:52:30Z</time>
<speed>0.00</speed>
</trkpt>
<trkpt lat="-6.965439" lon="-34.833042">
<ele>6.010000</ele>
<time>2018-09-23T18:57:41Z</time>
<speed>0.00</speed>
</trkpt>
<trkpt lat="-6.965444" lon="-34.833038">
<ele>17.209999</ele>
<time>2018-09-23T19:02:55Z</time>
<speed>0.00</speed>
</trkpt>
<trkpt lat="-6.965428" lon="-34.833069">
<ele>1.430000</ele>
<time>2018-09-23T19:08:04Z</time>
<speed>0.00</speed>
</trkpt>
<trkpt lat="-6.965440" lon="-34.833031">
<ele>10.360000</ele>
<time>2018-09-23T19:13:15Z</time>
<speed>0.00</speed>
</trkpt>
<trkpt lat="-6.965413" lon="-34.832993">
<ele>18.440001</ele>
<time>2018-09-23T19:18:22Z</time>
<speed>0.20</speed>
</trkpt>
<trkpt lat="-6.965395" lon="-34.833012">
<ele>34.049999</ele>
<time>2018-09-23T19:23:32Z</time>
<speed>0.00</speed>
</trkpt>
<trkpt lat="-6.965425" lon="-34.833054">
<ele>14.509999</ele>
<time>2018-09-23T19:28:41Z</time>
<speed>0.00</speed>
</trkpt>
<trkpt lat="-6.965427" lon="-34.833073">
<ele>23.199999</ele>
<time>2018-09-23T19:33:50Z</time>
<speed>0.00</speed>
</trkpt>
<trkpt lat="-6.965436" lon="-34.833050">
<ele>4.450000</ele>
<time>2018-09-23T19:39:00Z</time>
<speed>0.00</speed>
</trkpt>
<trkpt lat="-6.965394" lon="-34.833008">
<ele>-34.279999</ele>
<time>2018-09-23T19:44:12Z</time>
<speed>0.00</speed>
</trkpt>
<trkpt lat="-6.965394" lon="-34.832985">
<ele>4.870000</ele>
<time>2018-09-23T19:49:24Z</time>
<speed>0.00</speed>
</trkpt>
<trkpt lat="-6.965436" lon="-34.832996">
<ele>20.650000</ele>
<time>2018-09-23T19:54:35Z</time>
<speed>0.00</speed>
</trkpt>
<trkpt lat="-6.965450" lon="-34.833061">
<ele>11.670000</ele>
<time>2018-09-23T20:00:20Z</time>
<speed>0.01</speed>
</trkpt>
<trkpt lat="-6.965462" lon="-34.833107">
<ele>41.009998</ele>
<time>2018-09-23T20:05:38Z</time>
<speed>0.00</speed>
</trkpt>
<trkpt lat="-6.965470" lon="-34.832985">
<ele>6.350000</ele>
<time>2018-09-23T20:10:53Z</time>
<speed>0.00</speed>
</trkpt>
<trkpt lat="-6.965477" lon="-34.832989">
<ele>-0.240000</ele>
<time>2018-09-23T20:16:10Z</time>
<speed>0.00</speed>
</trkpt>
<trkpt lat="-6.965459" lon="-34.833046">
<ele>9.220000</ele>
<time>2018-09-23T20:21:26Z</time>
<speed>0.00</speed>
</trkpt>
<trkpt lat="-6.965448" lon="-34.833000">
<ele>13.799999</ele>
<time>2018-09-23T20:26:41Z</time>
<speed>0.00</speed>
</trkpt>
<trkpt lat="-6.965464" lon="-34.833019">
<ele>18.090000</ele>
<time>2018-09-23T20:31:58Z</time>
<speed>0.43</speed>
</trkpt>
<trkpt lat="-6.965435" lon="-34.833076">
<ele>37.020000</ele>
<time>2018-09-23T20:37:15Z</time>
<speed>0.06</speed>
</trkpt>
<trkpt lat="-6.965460" lon="-34.833027">
<ele>17.039999</ele>
<time>2018-09-23T20:42:32Z</time>
<speed>0.00</speed>
</trkpt>
<trkpt lat="-6.965478" lon="-34.833042">
<ele>10.010000</ele>
<time>2018-09-23T20:47:49Z</time>
<speed>0.00</speed>
</trkpt>
<trkpt lat="-6.965405" lon="-34.833061">
<ele>23.389999</ele>
<time>2018-09-23T20:53:05Z</time>
<speed>0.00</speed>
</trkpt>
<trkpt lat="-6.965427" lon="-34.833042">
<ele>23.619999</ele>
<time>2018-09-23T20:58:22Z</time>
<speed>0.00</speed>
</trkpt>
<trkpt lat="-6.965472" lon="-34.833000">
<ele>12.020000</ele>
<time>2018-09-23T21:03:42Z</time>
<speed>0.00</speed>
</trkpt>
<trkpt lat="-6.965462" lon="-34.832989">
<ele>14.820000</ele>
<time>2018-09-23T21:08:59Z</time>
<speed>0.00</speed>
</trkpt>
<trkpt lat="-6.965419" lon="-34.833042">
<ele>19.660000</ele>
<time>2018-09-23T21:14:17Z</time>
<speed>0.00</speed>
</trkpt>
<trkpt lat="-6.965415" lon="-34.833099">
<ele>23.219999</ele>
<time>2018-09-23T21:19:33Z</time>
<speed>0.00</speed>
</trkpt>
<trkpt lat="-6.965413" lon="-34.833118">
<ele>23.410000</ele>
<time>2018-09-23T21:24:49Z</time>
<speed>0.00</speed>
</trkpt>
<trkpt lat="-6.965399" lon="-34.833088">
<ele>21.059999</ele>
<time>2018-09-23T21:30:05Z</time>
<speed>0.00</speed>
</trkpt>
<trkpt lat="-6.965424" lon="-34.833050">
<ele>8.170000</ele>
<time>2018-09-23T21:35:22Z</time>
<speed>0.00</speed>
</trkpt>
<trkpt lat="-6.965481" lon="-34.833023">
<ele>-0.080000</ele>
<time>2018-09-23T21:40:38Z</time>
<speed>0.00</speed>
</trkpt>
<trkpt lat="-6.965458" lon="-34.833035">
<ele>10.960000</ele>
<time>2018-09-23T21:45:52Z</time>
<speed>0.03</speed>
</trkpt>
<trkpt lat="-6.965474" lon="-34.833000">
<ele>4.310000</ele>
<time>2018-09-23T21:51:08Z</time>
<speed>0.00</speed>
</trkpt>
<trkpt lat="-6.965497" lon="-34.833015">
<ele>6.470000</ele>
<time>2018-09-23T21:56:23Z</time>
<speed>0.00</speed>
</trkpt>
<trkpt lat="-6.965466" lon="-34.833073">
<ele>12.889999</ele>
<time>2018-09-23T22:01:42Z</time>
<speed>0.00</speed>
</trkpt>
<trkpt lat="-6.965450" lon="-34.833111">
<ele>23.279999</ele>
<time>2018-09-23T22:06:57Z</time>
<speed>0.00</speed>
</trkpt>
<trkpt lat="-6.965415" lon="-34.833042">
<ele>18.980000</ele>
<time>2018-09-23T22:12:12Z</time>
<speed>0.11</speed>
</trkpt>
<trkpt lat="-6.965434" lon="-34.833061">
<ele>16.469999</ele>
<time>2018-09-23T22:17:27Z</time>
<speed>0.00</speed>
</trkpt>
<trkpt lat="-6.965450" lon="-34.833065">
<ele>16.379999</ele>
<time>2018-09-23T22:22:42Z</time>
<speed>0.00</speed>
</trkpt>
<trkpt lat="-6.965376" lon="-34.833199">
<ele>25.279999</ele>
<time>2018-09-23T22:27:58Z</time>
<speed>0.00</speed>
</trkpt>
<trkpt lat="-6.965432" lon="-34.833107">
<ele>11.450000</ele>
<time>2018-09-23T22:33:13Z</time>
<speed>0.00</speed>
</trkpt>
<trkpt lat="-6.965428" lon="-34.833103">
<ele>15.190000</ele>
<time>2018-09-23T22:38:28Z</time>
<speed>0.00</speed>
</trkpt>
<trkpt lat="-6.965401" lon="-34.833099">
<ele>8.570000</ele>
<time>2018-09-23T22:43:44Z</time>
<speed>0.00</speed>
</trkpt>
<trkpt lat="-6.965398" lon="-34.833118">
<ele>9.679999</ele>
<time>2018-09-23T22:48:59Z</time>
<speed>0.00</speed>
</trkpt>
<trkpt lat="-6.965418" lon="-34.833111">
<ele>11.700000</ele>
<time>2018-09-23T22:54:15Z</time>
<speed>0.00</speed>
</trkpt>
<trkpt lat="-6.965426" lon="-34.833035">
<ele>7.580000</ele>
<time>2018-09-23T22:59:33Z</time>
<speed>0.00</speed>
</trkpt>
<trkpt lat="-6.965401" lon="-34.833096">
<ele>15.190000</ele>
<time>2018-09-23T23:04:50Z</time>
<speed>0.11</speed>
</trkpt>
<trkpt lat="-6.965405" lon="-34.833076">
<ele>7.600000</ele>
<time>2018-09-23T23:10:05Z</time>
<speed>0.00</speed>
</trkpt>
<trkpt lat="-6.965435" lon="-34.833019">
<ele>13.349999</ele>
<time>2018-09-23T23:15:20Z</time>
<speed>0.00</speed>
</trkpt>
<trkpt lat="-6.965409" lon="-34.833054">
<ele>7.730000</ele>
<time>2018-09-23T23:20:35Z</time>
<speed>0.20</speed>
</trkpt>
<trkpt lat="-6.965424" lon="-34.833012">
<ele>13.070000</ele>
<time>2018-09-23T23:25:51Z</time>
<speed>0.00</speed>
</trkpt>
<trkpt lat="-6.965454" lon="-34.833015">
<ele>9.150000</ele>
<time>2018-09-23T23:31:08Z</time>
<speed>0.00</speed>
</trkpt>
<trkpt lat="-6.965378" lon="-34.833282">
<ele>-6.330000</ele>
<time>2018-09-23T23:36:31Z</time>
<speed>0.00</speed>
</trkpt>
<trkpt lat="-6.965462" lon="-34.833031">
<ele>15.349999</ele>
<time>2018-09-23T23:41:53Z</time>
<speed>0.00</speed>
</trkpt>
<trkpt lat="-6.965375" lon="-34.833115">
<ele>-0.220000</ele>
<time>2018-09-23T23:47:31Z</time>
<speed>0.00</speed>
</trkpt>
<trkpt lat="-6.965449" lon="-34.833019">
<ele>11.410000</ele>
<time>2018-09-23T23:52:47Z</time>
<speed>0.00</speed>
</trkpt>
<trkpt lat="-6.965427" lon="-34.833008">
<ele>19.779999</ele>
<time>2018-09-23T23:58:02Z</time>
<speed>0.00</speed>
</trkpt>
<trkpt lat="-6.965431" lon="-34.833027">
<ele>12.370000</ele>
<time>2018-09-24T00:03:20Z</time>
<speed>0.00</speed>
</trkpt>
<trkpt lat="-6.965389" lon="-34.833004">
<ele>14.190000</ele>
<time>2018-09-24T00:08:34Z</time>
<speed>0.00</speed>
</trkpt>
<trkpt lat="-6.965402" lon="-34.833046">
<ele>17.920000</ele>
<time>2018-09-24T00:13:49Z</time>
<speed>0.00</speed>
</trkpt>
<trkpt lat="-6.965407" lon="-34.833042">
<ele>18.389999</ele>
<time>2018-09-24T00:19:03Z</time>
<speed>0.00</speed>
</trkpt>
<trkpt lat="-6.965422" lon="-34.833092">
<ele>16.299999</ele>
<time>2018-09-24T00:24:18Z</time>
<speed>0.00</speed>
</trkpt>
<trkpt lat="-6.965421" lon="-34.833061">
<ele>10.160000</ele>
<time>2018-09-24T00:29:33Z</time>
<speed>0.00</speed>
</trkpt>
<trkpt lat="-6.965467" lon="-34.833015">
<ele>10.780000</ele>
<time>2018-09-24T00:34:48Z</time>
<speed>0.00</speed>
</trkpt>
<trkpt lat="-6.965444" lon="-34.833057">
<ele>17.940001</ele>
<time>2018-09-24T00:40:02Z</time>
<speed>0.00</speed>
</trkpt>
<trkpt lat="-6.965411" lon="-34.833031">
<ele>1.280000</ele>
<time>2018-09-24T00:45:16Z</time>
<speed>0.00</speed>
</trkpt>
<trkpt lat="-6.965428" lon="-34.833019">
<ele>6.580000</ele>
<time>2018-09-24T00:50:31Z</time>
<speed>0.00</speed>
</trkpt>
<trkpt lat="-6.965417" lon="-34.833000">
<ele>20.020000</ele>
<time>2018-09-24T00:55:45Z</time>
<speed>0.03</speed>
</trkpt>
<trkpt lat="-6.965437" lon="-34.833004">
<ele>11.840000</ele>
<time>2018-09-24T01:01:02Z</time>
<speed>0.00</speed>
</trkpt>
<trkpt lat="-6.965429" lon="-34.833046">
<ele>10.630000</ele>
<time>2018-09-24T01:06:16Z</time>
<speed>0.00</speed>
</trkpt>
<trkpt lat="-6.965433" lon="-34.833050">
<ele>11.910000</ele>
<time>2018-09-24T01:11:30Z</time>
<speed>0.00</speed>
</trkpt>
<trkpt lat="-6.965350" lon="-34.833000">
<ele>42.090000</ele>
<time>2018-09-24T01:16:45Z</time>
<speed>0.33</speed>
</trkpt>
<trkpt lat="-6.965418" lon="-34.833057">
<ele>11.550000</ele>
<time>2018-09-24T01:22:00Z</time>
<speed>0.00</speed>
</trkpt>
<trkpt lat="-6.965403" lon="-34.833046">
<ele>16.779999</ele>
<time>2018-09-24T01:27:14Z</time>
<speed>0.00</speed>
</trkpt>
<trkpt lat="-6.965374" lon="-34.833000">
<ele>39.489998</ele>
<time>2018-09-24T01:32:30Z</time>
<speed>0.00</speed>
</trkpt>
<trkpt lat="-6.965425" lon="-34.833088">
<ele>4.340000</ele>
<time>2018-09-24T01:37:46Z</time>
<speed>0.00</speed>
</trkpt>
<trkpt lat="-6.965369" lon="-34.833027">
<ele>14.349999</ele>
<time>2018-09-24T01:43:02Z</time>
<speed>0.00</speed>
</trkpt>
<trkpt lat="-6.965343" lon="-34.833054">
<ele>-31.849998</ele>
<time>2018-09-24T01:48:20Z</time>
<speed>0.00</speed>
</trkpt>
<trkpt lat="-6.965370" lon="-34.833038">
<ele>11.940000</ele>
<time>2018-09-24T01:53:34Z</time>
<speed>0.07</speed>
</trkpt>
<trkpt lat="-6.965425" lon="-34.833035">
<ele>7.630000</ele>
<time>2018-09-24T01:58:49Z</time>
<speed>0.00</speed>
</trkpt>
<trkpt lat="-6.965444" lon="-34.833042">
<ele>11.820000</ele>
<time>2018-09-24T02:04:33Z</time>
<speed>0.08</speed>
</trkpt>
<trkpt lat="-6.965445" lon="-34.833046">
<ele>12.849999</ele>
<time>2018-09-24T02:09:49Z</time>
<speed>0.00</speed>
</trkpt>
<trkpt lat="-6.965407" lon="-34.833096">
<ele>21.879999</ele>
<time>2018-09-24T02:15:04Z</time>
<speed>0.00</speed>
</trkpt>
<trkpt lat="-6.965430" lon="-34.833042">
<ele>9.500000</ele>
<time>2018-09-24T02:20:18Z</time>
<speed>0.00</speed>
</trkpt>
<trkpt lat="-6.965495" lon="-34.832966">
<ele>2.590000</ele>
<time>2018-09-24T02:25:32Z</time>
<speed>0.00</speed>
</trkpt>
<trkpt lat="-6.965440" lon="-34.833035">
<ele>5.800000</ele>
<time>2018-09-24T02:30:46Z</time>
<speed>0.00</speed>
</trkpt>
<trkpt lat="-6.965417" lon="-34.833050">
<ele>12.320000</ele>
<time>2018-09-24T02:36:00Z</time>
<speed>0.00</speed>
</trkpt>
<trkpt lat="-6.965452" lon="-34.833031">
<ele>14.460000</ele>
<time>2018-09-24T02:41:14Z</time>
<speed>0.00</speed>
</trkpt>
<trkpt lat="-6.965447" lon="-34.833046">
<ele>21.209999</ele>
<time>2018-09-24T02:46:28Z</time>
<speed>0.00</speed>
</trkpt>
<trkpt lat="-6.965425" lon="-34.833050">
<ele>16.949999</ele>
<time>2018-09-24T02:51:42Z</time>
<speed>0.00</speed>
</trkpt>
<trkpt lat="-6.965429" lon="-34.833050">
<ele>14.830000</ele>
<time>2018-09-24T02:56:56Z</time>
<speed>0.00</speed>
</trkpt>
</trkseg>
</trk>
<trk>
<name>20181027-192017(10)</name>
<desc>Color:004000ff</desc>
<trkseg>
<trkpt lat="-6.965477" lon="-34.833073">
<ele>16.449999</ele>
<time>2018-09-24T03:02:14Z</time>
<speed>0.00</speed>
</trkpt>
<trkpt lat="-6.965445" lon="-34.833027">
<ele>15.420000</ele>
<time>2018-09-24T03:07:28Z</time>
<speed>0.00</speed>
</trkpt>
<trkpt lat="-6.965431" lon="-34.833046">
<ele>29.820000</ele>
<time>2018-09-24T03:12:42Z</time>
<speed>0.00</speed>
</trkpt>
<trkpt lat="-6.965447" lon="-34.833099">
<ele>26.109999</ele>
<time>2018-09-24T03:17:58Z</time>
<speed>0.02</speed>
</trkpt>
<trkpt lat="-6.965381" lon="-34.833160">
<ele>22.789999</ele>
<time>2018-09-24T03:23:14Z</time>
<speed>0.00</speed>
</trkpt>
<trkpt lat="-6.965446" lon="-34.833080">
<ele>17.959999</ele>
<time>2018-09-24T03:28:30Z</time>
<speed>0.00</speed>
</trkpt>
<trkpt lat="-6.965423" lon="-34.833084">
<ele>10.559999</ele>
<time>2018-09-24T03:33:44Z</time>
<speed>0.00</speed>
</trkpt>
<trkpt lat="-6.965478" lon="-34.833050">
<ele>11.300000</ele>
<time>2018-09-24T03:38:59Z</time>
<speed>0.00</speed>
</trkpt>
<trkpt lat="-6.965430" lon="-34.833092">
<ele>17.139999</ele>
<time>2018-09-24T03:44:13Z</time>
<speed>0.00</speed>
</trkpt>
<trkpt lat="-6.965441" lon="-34.833084">
<ele>9.120000</ele>
<time>2018-09-24T03:49:27Z</time>
<speed>0.00</speed>
</trkpt>
<trkpt lat="-6.965441" lon="-34.833035">
<ele>15.429999</ele>
<time>2018-09-24T03:54:41Z</time>
<speed>0.00</speed>
</trkpt>
<trkpt lat="-6.965471" lon="-34.833004">
<ele>20.680000</ele>
<time>2018-09-24T03:59:57Z</time>
<speed>0.00</speed>
</trkpt>
<trkpt lat="-6.965436" lon="-34.833138">
<ele>5.400000</ele>
<time>2018-09-24T04:05:14Z</time>
<speed>0.04</speed>
</trkpt>
<trkpt lat="-6.965393" lon="-34.833023">
<ele>18.020000</ele>
<time>2018-09-24T04:10:29Z</time>
<speed>0.26</speed>
</trkpt>
<trkpt lat="-6.965457" lon="-34.833012">
<ele>15.830000</ele>
<time>2018-09-24T04:15:44Z</time>
<speed>0.00</speed>
</trkpt>
<trkpt lat="-6.965427" lon="-34.833050">
<ele>10.639999</ele>
<time>2018-09-24T04:20:58Z</time>
<speed>0.00</speed>
</trkpt>
<trkpt lat="-6.965481" lon="-34.833076">
<ele>12.980000</ele>
<time>2018-09-24T04:26:13Z</time>
<speed>0.00</speed>
</trkpt>
<trkpt lat="-6.965449" lon="-34.833035">
<ele>7.950000</ele>
<time>2018-09-24T04:31:28Z</time>
<speed>0.23</speed>
</trkpt>
<trkpt lat="-6.965427" lon="-34.832985">
<ele>3.150000</ele>
<time>2018-09-24T04:36:42Z</time>
<speed>0.00</speed>
</trkpt>
<trkpt lat="-6.965422" lon="-34.832977">
<ele>0.170000</ele>
<time>2018-09-24T04:41:56Z</time>
<speed>0.00</speed>
</trkpt>
<trkpt lat="-6.965452" lon="-34.833046">
<ele>1.730000</ele>
<time>2018-09-24T04:47:11Z</time>
<speed>0.21</speed>
</trkpt>
<trkpt lat="-6.965385" lon="-34.832973">
<ele>14.770000</ele>
<time>2018-09-24T04:52:26Z</time>
<speed>0.00</speed>
</trkpt>
<trkpt lat="-6.965403" lon="-34.833015">
<ele>7.210000</ele>
<time>2018-09-24T04:57:40Z</time>
<speed>0.00</speed>
</trkpt>
<trkpt lat="-6.965372" lon="-34.832970">
<ele>24.730000</ele>
<time>2018-09-24T05:02:59Z</time>
<speed>0.03</speed>
</trkpt>
<trkpt lat="-6.965397" lon="-34.832981">
<ele>20.639999</ele>
<time>2018-09-24T05:08:13Z</time>
<speed>0.21</speed>
</trkpt>
<trkpt lat="-6.965430" lon="-34.832970">
<ele>4.890000</ele>
<time>2018-09-24T05:13:27Z</time>
<speed>0.00</speed>
</trkpt>
<trkpt lat="-6.965417" lon="-34.833115">
<ele>-11.349999</ele>
<time>2018-09-24T05:18:48Z</time>
<speed>0.13</speed>
</trkpt>
<trkpt lat="-6.965386" lon="-34.832989">
<ele>15.370000</ele>
<time>2018-09-24T05:24:02Z</time>
<speed>0.00</speed>
</trkpt>
<trkpt lat="-6.965398" lon="-34.833035">
<ele>19.309999</ele>
<time>2018-09-24T05:29:16Z</time>
<speed>0.27</speed>
</trkpt>
<trkpt lat="-6.965412" lon="-34.833004">
<ele>1.120000</ele>
<time>2018-09-24T05:34:32Z</time>
<speed>0.00</speed>
</trkpt>
<trkpt lat="-6.965425" lon="-34.833027">
<ele>9.139999</ele>
<time>2018-09-24T05:39:47Z</time>
<speed>0.00</speed>
</trkpt>
<trkpt lat="-6.965366" lon="-34.833076">
<ele>32.029999</ele>
<time>2018-09-24T05:45:07Z</time>
<speed>0.22</speed>
</trkpt>
<trkpt lat="-6.965448" lon="-34.833008">
<ele>7.400000</ele>
<time>2018-09-24T05:50:22Z</time>
<speed>0.00</speed>
</trkpt>
<trkpt lat="-6.965410" lon="-34.832939">
<ele>15.240000</ele>
<time>2018-09-24T05:55:35Z</time>
<speed>0.34</speed>
</trkpt>
<trkpt lat="-6.965421" lon="-34.833073">
<ele>5.750000</ele>
<time>2018-09-24T06:01:26Z</time>
<speed>0.06</speed>
</trkpt>
<trkpt lat="-6.965440" lon="-34.833015">
<ele>7.680000</ele>
<time>2018-09-24T06:06:40Z</time>
<speed>0.00</speed>
</trkpt>
<trkpt lat="-6.965458" lon="-34.833050">
<ele>4.770000</ele>
<time>2018-09-24T06:11:54Z</time>
<speed>0.00</speed>
</trkpt>
<trkpt lat="-6.965445" lon="-34.833054">
<ele>16.760000</ele>
<time>2018-09-24T06:17:08Z</time>
<speed>0.00</speed>
</trkpt>
<trkpt lat="-6.965454" lon="-34.833031">
<ele>8.870000</ele>
<time>2018-09-24T06:22:22Z</time>
<speed>0.00</speed>
</trkpt>
<trkpt lat="-6.965423" lon="-34.833027">
<ele>17.760000</ele>
<time>2018-09-24T06:27:36Z</time>
<speed>0.00</speed>
</trkpt>
<trkpt lat="-6.965443" lon="-34.833038">
<ele>22.629999</ele>
<time>2018-09-24T06:32:50Z</time>
<speed>0.00</speed>
</trkpt>
<trkpt lat="-6.965412" lon="-34.833027">
<ele>18.150000</ele>
<time>2018-09-24T06:38:04Z</time>
<speed>0.05</speed>
</trkpt>
<trkpt lat="-6.965418" lon="-34.833057">
<ele>5.650000</ele>
<time>2018-09-24T06:43:18Z</time>
<speed>0.00</speed>
</trkpt>
<trkpt lat="-6.965415" lon="-34.833000">
<ele>17.779999</ele>
<time>2018-09-24T06:48:32Z</time>
<speed>0.00</speed>
</trkpt>
<trkpt lat="-6.965418" lon="-34.833046">
<ele>1.450000</ele>
<time>2018-09-24T06:53:47Z</time>
<speed>0.00</speed>
</trkpt>
<trkpt lat="-6.965394" lon="-34.833027">
<ele>8.410000</ele>
<time>2018-09-24T06:59:03Z</time>
<speed>0.00</speed>
</trkpt>
<trkpt lat="-6.965410" lon="-34.833046">
<ele>13.120000</ele>
<time>2018-09-24T07:04:20Z</time>
<speed>0.00</speed>
</trkpt>
<trkpt lat="-6.965458" lon="-34.833008">
<ele>-5.330000</ele>
<time>2018-09-24T07:09:36Z</time>
<speed>0.00</speed>
</trkpt>
<trkpt lat="-6.965412" lon="-34.833019">
<ele>12.610000</ele>
<time>2018-09-24T07:14:51Z</time>
<speed>0.10</speed>
</trkpt>
<trkpt lat="-6.965463" lon="-34.833065">
<ele>12.309999</ele>
<time>2018-09-24T07:20:04Z</time>
<speed>0.19</speed>
</trkpt>
<trkpt lat="-6.965452" lon="-34.832985">
<ele>3.780000</ele>
<time>2018-09-24T07:25:20Z</time>
<speed>0.23</speed>
</trkpt>
<trkpt lat="-6.965593" lon="-34.833073">
<ele>-52.309998</ele>
<time>2018-09-24T07:30:38Z</time>
<speed>0.00</speed>
</trkpt>
<trkpt lat="-6.965489" lon="-34.833057">
<ele>-6.170000</ele>
<time>2018-09-24T07:35:53Z</time>
<speed>0.00</speed>
</trkpt>
<trkpt lat="-6.965411" lon="-34.833031">
<ele>11.040000</ele>
<time>2018-09-24T07:41:09Z</time>
<speed>0.00</speed>
</trkpt>
<trkpt lat="-6.965475" lon="-34.833015">
<ele>-15.880000</ele>
<time>2018-09-24T07:46:24Z</time>
<speed>0.00</speed>
</trkpt>
<trkpt lat="-6.965374" lon="-34.832996">
<ele>26.379999</ele>
<time>2018-09-24T07:51:39Z</time>
<speed>0.00</speed>
</trkpt>
<trkpt lat="-6.965432" lon="-34.833035">
<ele>8.420000</ele>
<time>2018-09-24T07:56:54Z</time>
<speed>0.00</speed>
</trkpt>
<trkpt lat="-6.965406" lon="-34.832985">
<ele>25.889999</ele>
<time>2018-09-24T08:02:13Z</time>
<speed>0.00</speed>
</trkpt>
<trkpt lat="-6.965391" lon="-34.832993">
<ele>29.719999</ele>
<time>2018-09-24T08:07:27Z</time>
<speed>0.21</speed>
</trkpt>
<trkpt lat="-6.965417" lon="-34.833038">
<ele>15.089999</ele>
<time>2018-09-24T08:12:42Z</time>
<speed>0.00</speed>
</trkpt>
<trkpt lat="-6.965436" lon="-34.833042">
<ele>8.220000</ele>
<time>2018-09-24T08:17:57Z</time>
<speed>0.04</speed>
</trkpt>
<trkpt lat="-6.965385" lon="-34.833042">
<ele>12.460000</ele>
<time>2018-09-24T08:23:11Z</time>
<speed>0.00</speed>
</trkpt>
<trkpt lat="-6.965514" lon="-34.833126">
<ele>3.740000</ele>
<time>2018-09-24T08:28:25Z</time>
<speed>0.12</speed>
</trkpt>
<trkpt lat="-6.965390" lon="-34.833042">
<ele>13.809999</ele>
<time>2018-09-24T08:33:38Z</time>
<speed>0.00</speed>
</trkpt>
<trkpt lat="-6.965405" lon="-34.833035">
<ele>11.800000</ele>
<time>2018-09-24T08:38:51Z</time>
<speed>0.00</speed>
</trkpt>
<trkpt lat="-6.965424" lon="-34.833023">
<ele>16.289999</ele>
<time>2018-09-24T08:44:04Z</time>
<speed>0.00</speed>
</trkpt>
<trkpt lat="-6.965431" lon="-34.833042">
<ele>11.520000</ele>
<time>2018-09-24T08:49:17Z</time>
<speed>0.00</speed>
</trkpt>
<trkpt lat="-6.965425" lon="-34.833080">
<ele>3.230000</ele>
<time>2018-09-24T08:54:30Z</time>
<speed>0.00</speed>
</trkpt>
<trkpt lat="-6.965409" lon="-34.833069">
<ele>7.220000</ele>
<time>2018-09-24T08:59:46Z</time>
<speed>0.00</speed>
</trkpt>
<trkpt lat="-6.965457" lon="-34.833050">
<ele>5.790000</ele>
<time>2018-09-24T09:05:02Z</time>
<speed>0.19</speed>
</trkpt>
<trkpt lat="-6.965384" lon="-34.832996">
<ele>14.580000</ele>
<time>2018-09-24T09:10:18Z</time>
<speed>0.00</speed>
</trkpt>
<trkpt lat="-6.965435" lon="-34.833035">
<ele>30.449999</ele>
<time>2018-09-24T09:15:36Z</time>
<speed>1.28</speed>
</trkpt>
<trkpt lat="-6.965492" lon="-34.833096">
<ele>-9.360000</ele>
<time>2018-09-24T09:20:54Z</time>
<speed>0.00</speed>
</trkpt>
<trkpt lat="-6.965467" lon="-34.833065">
<ele>7.020000</ele>
<time>2018-09-24T09:26:10Z</time>
<speed>0.00</speed>
</trkpt>
<trkpt lat="-6.965391" lon="-34.832996">
<ele>21.920000</ele>
<time>2018-09-24T09:31:41Z</time>
<speed>0.09</speed>
</trkpt>
<trkpt lat="-6.965451" lon="-34.833054">
<ele>7.110000</ele>
<time>2018-09-24T09:37:13Z</time>
<speed>0.12</speed>
</trkpt>
<trkpt lat="-6.965365" lon="-34.832985">
<ele>32.389999</ele>
<time>2018-09-24T09:42:44Z</time>
<speed>0.03</speed>
</trkpt>
<trkpt lat="-6.965380" lon="-34.832958">
<ele>60.660000</ele>
<time>2018-09-24T09:48:22Z</time>
<speed>0.06</speed>
</trkpt>
<trkpt lat="-6.965339" lon="-34.832905">
<ele>56.930000</ele>
<time>2018-09-24T09:54:55Z</time>
<speed>0.12</speed>
</trkpt>
<trkpt lat="-6.965443" lon="-34.833065">
<ele>12.920000</ele>
<time>2018-09-24T10:02:26Z</time>
<speed>0.02</speed>
</trkpt>
<trkpt lat="-6.965463" lon="-34.833076">
<ele>10.700000</ele>
<time>2018-09-24T10:10:39Z</time>
<speed>0.00</speed>
</trkpt>
<trkpt lat="-6.965471" lon="-34.833073">
<ele>11.750000</ele>
<time>2018-09-24T10:15:55Z</time>
<speed>0.00</speed>
</trkpt>
<trkpt lat="-6.965423" lon="-34.833061">
<ele>19.010000</ele>
<time>2018-09-24T10:21:11Z</time>
<speed>0.00</speed>
</trkpt>
<trkpt lat="-6.965477" lon="-34.833065">
<ele>2.310000</ele>
<time>2018-09-24T10:26:28Z</time>
<speed>0.00</speed>
</trkpt>
<trkpt lat="-6.965439" lon="-34.833061">
<ele>15.270000</ele>
<time>2018-09-24T10:31:45Z</time>
<speed>0.00</speed>
</trkpt>
<trkpt lat="-6.965478" lon="-34.833057">
<ele>9.030000</ele>
<time>2018-09-24T10:37:02Z</time>
<speed>0.00</speed>
</trkpt>
<trkpt lat="-6.965424" lon="-34.833065">
<ele>15.360000</ele>
<time>2018-09-24T10:42:19Z</time>
<speed>0.00</speed>
</trkpt>
<trkpt lat="-6.965432" lon="-34.833069">
<ele>13.860000</ele>
<time>2018-09-24T10:47:36Z</time>
<speed>0.00</speed>
</trkpt>
<trkpt lat="-6.965449" lon="-34.833031">
<ele>15.210000</ele>
<time>2018-09-24T10:52:54Z</time>
<speed>0.00</speed>
</trkpt>
<trkpt lat="-6.965460" lon="-34.833038">
<ele>14.589999</ele>
<time>2018-09-24T10:58:12Z</time>
<speed>0.00</speed>
</trkpt>
<trkpt lat="-6.965481" lon="-34.833065">
<ele>12.099999</ele>
<time>2018-09-24T11:03:28Z</time>
<speed>0.00</speed>
</trkpt>
<trkpt lat="-6.965460" lon="-34.833084">
<ele>7.610000</ele>
<time>2018-09-24T11:08:38Z</time>
<speed>0.00</speed>
</trkpt>
<trkpt lat="-6.965409" lon="-34.833031">
<ele>17.430000</ele>
<time>2018-09-24T11:13:49Z</time>
<speed>0.00</speed>
</trkpt>
<trkpt lat="-6.965328" lon="-34.832943">
<ele>32.989998</ele>
<time>2018-09-24T11:19:01Z</time>
<speed>0.00</speed>
</trkpt>
<trkpt lat="-6.965373" lon="-34.833019">
<ele>23.109999</ele>
<time>2018-09-24T11:24:13Z</time>
<speed>0.00</speed>
</trkpt>
<trkpt lat="-6.965405" lon="-34.832966">
<ele>22.570000</ele>
<time>2018-09-24T11:29:24Z</time>
<speed>0.00</speed>
</trkpt>
<trkpt lat="-6.965429" lon="-34.833065">
<ele>15.059999</ele>
<time>2018-09-24T11:34:36Z</time>
<speed>0.00</speed>
</trkpt>
<trkpt lat="-6.965419" lon="-34.833115">
<ele>16.039999</ele>
<time>2018-09-24T11:39:48Z</time>
<speed>0.00</speed>
</trkpt>
<trkpt lat="-6.965421" lon="-34.833012">
<ele>21.859999</ele>
<time>2018-09-24T11:45:01Z</time>
<speed>0.00</speed>
</trkpt>
<trkpt lat="-6.965413" lon="-34.832966">
<ele>25.869999</ele>
<time>2018-09-24T11:50:13Z</time>
<speed>0.00</speed>
</trkpt>
<trkpt lat="-6.965379" lon="-34.833038">
<ele>23.830000</ele>
<time>2018-09-24T11:55:25Z</time>
<speed>0.00</speed>
</trkpt>
<trkpt lat="-6.965392" lon="-34.833061">
<ele>16.059999</ele>
<time>2018-09-24T12:00:40Z</time>
<speed>0.00</speed>
</trkpt>
<trkpt lat="-6.965399" lon="-34.833054">
<ele>10.490000</ele>
<time>2018-09-24T12:05:52Z</time>
<speed>0.00</speed>
</trkpt>
<trkpt lat="-6.965446" lon="-34.833023">
<ele>15.730000</ele>
<time>2018-09-24T12:11:04Z</time>
<speed>0.00</speed>
</trkpt>
<trkpt lat="-6.965409" lon="-34.833076">
<ele>33.730000</ele>
<time>2018-09-24T12:16:18Z</time>
<speed>0.00</speed>
</trkpt>
<trkpt lat="-6.965535" lon="-34.833096">
<ele>-5.000000</ele>
<time>2018-09-24T12:21:32Z</time>
<speed>0.00</speed>
</trkpt>
<trkpt lat="-6.965370" lon="-34.833061">
<ele>36.169998</ele>
<time>2018-09-24T12:26:44Z</time>
<speed>0.00</speed>
</trkpt>
<trkpt lat="-6.965460" lon="-34.833031">
<ele>13.910000</ele>
<time>2018-09-24T12:31:56Z</time>
<speed>0.00</speed>
</trkpt>
<trkpt lat="-6.965433" lon="-34.833046">
<ele>15.299999</ele>
<time>2018-09-24T12:37:08Z</time>
<speed>0.00</speed>
</trkpt>
<trkpt lat="-6.965417" lon="-34.833035">
<ele>11.090000</ele>
<time>2018-09-24T12:42:20Z</time>
<speed>0.00</speed>
</trkpt>
<trkpt lat="-6.965436" lon="-34.833088">
<ele>20.320000</ele>
<time>2018-09-24T12:47:33Z</time>
<speed>0.00</speed>
</trkpt>
<trkpt lat="-6.965463" lon="-34.833046">
<ele>6.680000</ele>
<time>2018-09-24T12:52:45Z</time>
<speed>0.00</speed>
</trkpt>
<trkpt lat="-6.965433" lon="-34.833065">
<ele>24.139999</ele>
<time>2018-09-24T12:57:59Z</time>
<speed>0.00</speed>
</trkpt>
<trkpt lat="-6.965397" lon="-34.833012">
<ele>17.750000</ele>
<time>2018-09-24T13:03:16Z</time>
<speed>0.00</speed>
</trkpt>
<trkpt lat="-6.965451" lon="-34.832993">
<ele>11.559999</ele>
<time>2018-09-24T13:08:30Z</time>
<speed>0.00</speed>
</trkpt>
<trkpt lat="-6.965438" lon="-34.833027">
<ele>14.809999</ele>
<time>2018-09-24T13:13:43Z</time>
<speed>0.00</speed>
</trkpt>
<trkpt lat="-6.965412" lon="-34.833035">
<ele>13.210000</ele>
<time>2018-09-24T13:18:56Z</time>
<speed>0.00</speed>
</trkpt>
<trkpt lat="-6.965273" lon="-34.833096">
<ele>40.430000</ele>
<time>2018-09-24T13:24:10Z</time>
<speed>0.00</speed>
</trkpt>
<trkpt lat="-6.965405" lon="-34.832874">
<ele>20.260000</ele>
<time>2018-09-24T13:29:23Z</time>
<speed>0.07</speed>
</trkpt>
<trkpt lat="-6.965351" lon="-34.832951">
<ele>18.330000</ele>
<time>2018-09-24T13:34:38Z</time>
<speed>0.00</speed>
</trkpt>
<trkpt lat="-6.965411" lon="-34.833126">
<ele>6.740000</ele>
<time>2018-09-24T13:39:53Z</time>
<speed>0.00</speed>
</trkpt>
<trkpt lat="-6.965417" lon="-34.833103">
<ele>20.129999</ele>
<time>2018-09-24T13:45:08Z</time>
<speed>0.00</speed>
</trkpt>
<trkpt lat="-6.965398" lon="-34.833141">
<ele>35.230000</ele>
<time>2018-09-24T13:50:21Z</time>
<speed>0.22</speed>
</trkpt>
<trkpt lat="-6.965459" lon="-34.833088">
<ele>14.380000</ele>
<time>2018-09-24T13:55:35Z</time>
<speed>0.00</speed>
</trkpt>
<trkpt lat="-6.965450" lon="-34.833008">
<ele>19.389999</ele>
<time>2018-09-24T14:01:26Z</time>
<speed>0.07</speed>
</trkpt>
<trkpt lat="-6.965437" lon="-34.832977">
<ele>14.730000</ele>
<time>2018-09-24T14:06:40Z</time>
<speed>0.00</speed>
</trkpt>
<trkpt lat="-6.965436" lon="-34.832973">
<ele>6.480000</ele>
<time>2018-09-24T14:11:54Z</time>
<speed>0.00</speed>
</trkpt>
<trkpt lat="-6.965469" lon="-34.832893">
<ele>34.500000</ele>
<time>2018-09-24T14:17:07Z</time>
<speed>0.00</speed>
</trkpt>
<trkpt lat="-6.965440" lon="-34.832993">
<ele>11.300000</ele>
<time>2018-09-24T14:22:21Z</time>
<speed>0.00</speed>
</trkpt>
<trkpt lat="-6.965420" lon="-34.832993">
<ele>24.430000</ele>
<time>2018-09-24T14:27:35Z</time>
<speed>0.00</speed>
</trkpt>
<trkpt lat="-6.965390" lon="-34.833000">
<ele>15.929999</ele>
<time>2018-09-24T14:32:48Z</time>
<speed>0.00</speed>
</trkpt>
<trkpt lat="-6.965446" lon="-34.832989">
<ele>11.150000</ele>
<time>2018-09-24T14:38:02Z</time>
<speed>0.10</speed>
</trkpt>
<trkpt lat="-6.965417" lon="-34.833042">
<ele>17.400000</ele>
<time>2018-09-24T14:43:16Z</time>
<speed>0.00</speed>
</trkpt>
<trkpt lat="-6.965431" lon="-34.833023">
<ele>13.090000</ele>
<time>2018-09-24T14:48:31Z</time>
<speed>0.00</speed>
</trkpt>
<trkpt lat="-6.965396" lon="-34.833080">
<ele>11.550000</ele>
<time>2018-09-24T14:53:46Z</time>
<speed>0.00</speed>
</trkpt>
<trkpt lat="-6.965435" lon="-34.833008">
<ele>21.830000</ele>
<time>2018-09-24T14:59:02Z</time>
<speed>0.00</speed>
</trkpt>
<trkpt lat="-6.965431" lon="-34.833027">
<ele>17.379999</ele>
<time>2018-09-24T15:04:19Z</time>
<speed>0.00</speed>
</trkpt>
<trkpt lat="-6.965415" lon="-34.833023">
<ele>11.300000</ele>
<time>2018-09-24T15:09:34Z</time>
<speed>0.00</speed>
</trkpt>
<trkpt lat="-6.965438" lon="-34.833050">
<ele>12.070000</ele>
<time>2018-09-24T15:14:49Z</time>
<speed>0.00</speed>
</trkpt>
<trkpt lat="-6.965366" lon="-34.832878">
<ele>24.160000</ele>
<time>2018-09-24T15:20:04Z</time>
<speed>0.20</speed>
</trkpt>
<trkpt lat="-6.965394" lon="-34.832958">
<ele>24.289999</ele>
<time>2018-09-24T15:25:19Z</time>
<speed>0.00</speed>
</trkpt>
<trkpt lat="-6.965429" lon="-34.833004">
<ele>17.090000</ele>
<time>2018-09-24T15:30:33Z</time>
<speed>0.00</speed>
</trkpt>
<trkpt lat="-6.965405" lon="-34.833023">
<ele>13.250000</ele>
<time>2018-09-24T15:35:47Z</time>
<speed>0.00</speed>
</trkpt>
<trkpt lat="-6.965419" lon="-34.833069">
<ele>19.830000</ele>
<time>2018-09-24T15:41:02Z</time>
<speed>0.17</speed>
</trkpt>
<trkpt lat="-6.965360" lon="-34.832882">
<ele>31.080000</ele>
<time>2018-09-24T15:46:19Z</time>
<speed>0.00</speed>
</trkpt>
<trkpt lat="-6.965394" lon="-34.833008">
<ele>15.040000</ele>
<time>2018-09-24T15:51:34Z</time>
<speed>0.00</speed>
</trkpt>
<trkpt lat="-6.965362" lon="-34.832989">
<ele>11.679999</ele>
<time>2018-09-24T15:56:51Z</time>
<speed>0.00</speed>
</trkpt>
<trkpt lat="-6.965413" lon="-34.832970">
<ele>23.389999</ele>
<time>2018-09-24T16:02:13Z</time>
<speed>0.00</speed>
</trkpt>
<trkpt lat="-6.965333" lon="-34.832928">
<ele>22.809999</ele>
<time>2018-09-24T16:07:29Z</time>
<speed>0.00</speed>
</trkpt>
<trkpt lat="-6.965462" lon="-34.832905">
<ele>16.639999</ele>
<time>2018-09-24T16:12:45Z</time>
<speed>0.00</speed>
</trkpt>
<trkpt lat="-6.965411" lon="-34.832954">
<ele>21.129999</ele>
<time>2018-09-24T16:18:01Z</time>
<speed>0.00</speed>
</trkpt>
<trkpt lat="-6.965336" lon="-34.832912">
<ele>30.059999</ele>
<time>2018-09-24T16:23:17Z</time>
<speed>0.00</speed>
</trkpt>
<trkpt lat="-6.965250" lon="-34.832962">
<ele>42.700001</ele>
<time>2018-09-24T16:28:32Z</time>
<speed>0.00</speed>
</trkpt>
<trkpt lat="-6.965365" lon="-34.832954">
<ele>28.330000</ele>
<time>2018-09-24T16:33:53Z</time>
<speed>0.33</speed>
</trkpt>
<trkpt lat="-6.965430" lon="-34.832996">
<ele>22.889999</ele>
<time>2018-09-24T16:39:17Z</time>
<speed>0.14</speed>
</trkpt>
<trkpt lat="-6.965287" lon="-34.833076">
<ele>16.350000</ele>
<time>2018-09-24T16:44:54Z</time>
<speed>0.13</speed>
</trkpt>
<trkpt lat="-6.965376" lon="-34.833031">
<ele>22.580000</ele>
<time>2018-09-24T16:50:30Z</time>
<speed>0.06</speed>
</trkpt>
<trkpt lat="-6.965381" lon="-34.833035">
<ele>21.949999</ele>
<time>2018-09-24T16:56:24Z</time>
<speed>0.00</speed>
</trkpt>
<trkpt lat="-6.965394" lon="-34.833084">
<ele>14.730000</ele>
<time>2018-09-24T17:01:42Z</time>
<speed>0.00</speed>
</trkpt>
<trkpt lat="-6.965404" lon="-34.833015">
<ele>8.120000</ele>
<time>2018-09-24T17:06:56Z</time>
<speed>0.00</speed>
</trkpt>
<trkpt lat="-6.965376" lon="-34.833015">
<ele>7.200000</ele>
<time>2018-09-24T17:12:10Z</time>
<speed>0.00</speed>
</trkpt>
<trkpt lat="-6.965428" lon="-34.833061">
<ele>12.030000</ele>
<time>2018-09-24T17:17:25Z</time>
<speed>0.14</speed>
</trkpt>
<trkpt lat="-6.965405" lon="-34.833050">
<ele>9.429999</ele>
<time>2018-09-24T17:22:39Z</time>
<speed>0.00</speed>
</trkpt>
<trkpt lat="-6.965418" lon="-34.833042">
<ele>8.200000</ele>
<time>2018-09-24T17:27:53Z</time>
<speed>0.00</speed>
</trkpt>
<trkpt lat="-6.965399" lon="-34.833061">
<ele>3.520000</ele>
<time>2018-09-24T17:33:08Z</time>
<speed>0.00</speed>
</trkpt>
<trkpt lat="-6.965397" lon="-34.833042">
<ele>11.860000</ele>
<time>2018-09-24T17:38:21Z</time>
<speed>0.00</speed>
</trkpt>
<trkpt lat="-6.965433" lon="-34.833035">
<ele>14.420000</ele>
<time>2018-09-24T17:43:34Z</time>
<speed>0.00</speed>
</trkpt>
<trkpt lat="-6.965419" lon="-34.833015">
<ele>16.789999</ele>
<time>2018-09-24T17:48:47Z</time>
<speed>0.00</speed>
</trkpt>
<trkpt lat="-6.965445" lon="-34.833019">
<ele>8.639999</ele>
<time>2018-09-24T17:54:00Z</time>
<speed>0.00</speed>
</trkpt>
<trkpt lat="-6.965400" lon="-34.833054">
<ele>10.150000</ele>
<time>2018-09-24T17:59:15Z</time>
<speed>0.00</speed>
</trkpt>
<trkpt lat="-6.965475" lon="-34.833038">
<ele>6.470000</ele>
<time>2018-09-24T18:04:30Z</time>
<speed>0.00</speed>
</trkpt>
<trkpt lat="-6.965443" lon="-34.833042">
<ele>10.210000</ele>
<time>2018-09-24T18:09:43Z</time>
<speed>0.00</speed>
</trkpt>
<trkpt lat="-6.965444" lon="-34.833038">
<ele>11.730000</ele>
<time>2018-09-24T18:14:55Z</time>
<speed>0.00</speed>
</trkpt>
<trkpt lat="-6.965403" lon="-34.833084">
<ele>12.020000</ele>
<time>2018-09-24T18:20:07Z</time>
<speed>0.00</speed>
</trkpt>
<trkpt lat="-6.965413" lon="-34.833031">
<ele>17.180000</ele>
<time>2018-09-24T18:25:19Z</time>
<speed>0.00</speed>
</trkpt>
<trkpt lat="-6.965414" lon="-34.832993">
<ele>16.279999</ele>
<time>2018-09-24T18:30:31Z</time>
<speed>0.00</speed>
</trkpt>
<trkpt lat="-6.965444" lon="-34.833008">
<ele>15.150000</ele>
<time>2018-09-24T18:35:43Z</time>
<speed>0.00</speed>
</trkpt>
<trkpt lat="-6.965469" lon="-34.833092">
<ele>11.950000</ele>
<time>2018-09-24T18:40:55Z</time>
<speed>0.00</speed>
</trkpt>
<trkpt lat="-6.965456" lon="-34.833031">
<ele>10.540000</ele>
<time>2018-09-24T18:46:06Z</time>
<speed>0.00</speed>
</trkpt>
<trkpt lat="-6.965447" lon="-34.833050">
<ele>12.250000</ele>
<time>2018-09-24T18:51:17Z</time>
<speed>0.00</speed>
</trkpt>
<trkpt lat="-6.965456" lon="-34.833038">
<ele>8.760000</ele>
<time>2018-09-24T18:56:28Z</time>
<speed>0.00</speed>
</trkpt>
<trkpt lat="-6.965424" lon="-34.833042">
<ele>10.010000</ele>
<time>2018-09-24T19:01:43Z</time>
<speed>0.00</speed>
</trkpt>
<trkpt lat="-6.965442" lon="-34.833122">
<ele>1.070000</ele>
<time>2018-09-24T19:06:54Z</time>
<speed>0.00</speed>
</trkpt>
<trkpt lat="-6.965449" lon="-34.833019">
<ele>5.970000</ele>
<time>2018-09-24T19:12:05Z</time>
<speed>0.00</speed>
</trkpt>
<trkpt lat="-6.965448" lon="-34.832954">
<ele>15.420000</ele>
<time>2018-09-24T19:17:17Z</time>
<speed>0.00</speed>
</trkpt>
<trkpt lat="-6.965358" lon="-34.833099">
<ele>15.009999</ele>
<time>2018-09-24T19:22:29Z</time>
<speed>0.00</speed>
</trkpt>
<trkpt lat="-6.965405" lon="-34.832867">
<ele>10.610000</ele>
<time>2018-09-24T19:27:45Z</time>
<speed>0.00</speed>
</trkpt>
<trkpt lat="-6.965453" lon="-34.832928">
<ele>15.950000</ele>
<time>2018-09-24T19:32:58Z</time>
<speed>0.00</speed>
</trkpt>
<trkpt lat="-6.965409" lon="-34.832767">
<ele>34.299999</ele>
<time>2018-09-24T19:38:13Z</time>
<speed>0.00</speed>
</trkpt>
<trkpt lat="-6.965433" lon="-34.833157">
<ele>1.720000</ele>
<time>2018-09-24T19:43:25Z</time>
<speed>0.00</speed>
</trkpt>
<trkpt lat="-6.965436" lon="-34.833069">
<ele>8.490000</ele>
<time>2018-09-24T19:48:36Z</time>
<speed>0.00</speed>
</trkpt>
<trkpt lat="-6.965473" lon="-34.833424">
<ele>-26.219999</ele>
<time>2018-09-24T19:53:47Z</time>
<speed>3.99</speed>
</trkpt>
<trkpt lat="-6.965462" lon="-34.833256">
<ele>-6.690000</ele>
<time>2018-09-24T19:59:02Z</time>
<speed>0.00</speed>
</trkpt>
<trkpt lat="-6.965448" lon="-34.833080">
<ele>4.510000</ele>
<time>2018-09-24T20:04:56Z</time>
<speed>0.00</speed>
</trkpt>
<trkpt lat="-6.965475" lon="-34.832962">
<ele>7.310000</ele>
<time>2018-09-24T20:10:27Z</time>
<speed>0.00</speed>
</trkpt>
<trkpt lat="-6.965467" lon="-34.832939">
<ele>-5.000000</ele>
<time>2018-09-24T20:15:38Z</time>
<speed>0.00</speed>
</trkpt>
<trkpt lat="-6.965402" lon="-34.832859">
<ele>25.680000</ele>
<time>2018-09-24T20:20:49Z</time>
<speed>0.00</speed>
</trkpt>
<trkpt lat="-6.965422" lon="-34.833141">
<ele>13.889999</ele>
<time>2018-09-24T20:25:59Z</time>
<speed>0.00</speed>
</trkpt>
<trkpt lat="-6.965477" lon="-34.833035">
<ele>4.880000</ele>
<time>2018-09-24T20:31:09Z</time>
<speed>0.00</speed>
</trkpt>
<trkpt lat="-6.965465" lon="-34.833035">
<ele>-2.590000</ele>
<time>2018-09-24T20:36:19Z</time>
<speed>0.00</speed>
</trkpt>
<trkpt lat="-6.965509" lon="-34.832905">
<ele>-9.280000</ele>
<time>2018-09-24T20:41:29Z</time>
<speed>0.00</speed>
</trkpt>
<trkpt lat="-6.965504" lon="-34.832615">
<ele>4.070000</ele>
<time>2018-09-24T20:46:55Z</time>
<speed>0.42</speed>
</trkpt>
<trkpt lat="-6.965479" lon="-34.832909">
<ele>2.260000</ele>
<time>2018-09-24T20:52:12Z</time>
<speed>0.00</speed>
</trkpt>
<trkpt lat="-6.965470" lon="-34.833088">
<ele>26.250000</ele>
<time>2018-09-24T20:57:49Z</time>
<speed>0.11</speed>
</trkpt>
<trkpt lat="-6.965436" lon="-34.833012">
<ele>1.720000</ele>
<time>2018-09-24T21:03:25Z</time>
<speed>0.00</speed>
</trkpt>
<trkpt lat="-6.965491" lon="-34.833004">
<ele>3.270000</ele>
<time>2018-09-24T21:08:34Z</time>
<speed>0.00</speed>
</trkpt>
<trkpt lat="-6.965452" lon="-34.832897">
<ele>11.020000</ele>
<time>2018-09-24T21:13:44Z</time>
<speed>0.00</speed>
</trkpt>
<trkpt lat="-6.965482" lon="-34.833096">
<ele>-6.540000</ele>
<time>2018-09-24T21:19:25Z</time>
<speed>0.13</speed>
</trkpt>
<trkpt lat="-6.965477" lon="-34.833073">
<ele>1.560000</ele>
<time>2018-09-24T21:24:55Z</time>
<speed>0.00</speed>
</trkpt>
<trkpt lat="-6.965418" lon="-34.833225">
<ele>8.990000</ele>
<time>2018-09-24T21:30:04Z</time>
<speed>0.00</speed>
</trkpt>
<trkpt lat="-6.965429" lon="-34.833019">
<ele>-0.010000</ele>
<time>2018-09-24T21:35:14Z</time>
<speed>0.00</speed>
</trkpt>
<trkpt lat="-6.965467" lon="-34.833179">
<ele>-0.280000</ele>
<time>2018-09-24T21:40:22Z</time>
<speed>0.00</speed>
</trkpt>
<trkpt lat="-6.965495" lon="-34.833214">
<ele>-5.900000</ele>
<time>2018-09-24T21:45:30Z</time>
<speed>0.13</speed>
</trkpt>
<trkpt lat="-6.965471" lon="-34.833172">
<ele>13.830000</ele>
<time>2018-09-24T21:50:39Z</time>
<speed>0.00</speed>
</trkpt>
<trkpt lat="-6.965449" lon="-34.833138">
<ele>2.520000</ele>
<time>2018-09-24T21:55:46Z</time>
<speed>0.15</speed>
</trkpt>
<trkpt lat="-6.965485" lon="-34.833122">
<ele>8.580000</ele>
<time>2018-09-24T22:00:57Z</time>
<speed>0.00</speed>
</trkpt>
<trkpt lat="-6.965412" lon="-34.832977">
<ele>4.950000</ele>
<time>2018-09-24T22:06:13Z</time>
<speed>0.35</speed>
</trkpt>
<trkpt lat="-6.965425" lon="-34.833069">
<ele>6.420000</ele>
<time>2018-09-24T22:11:29Z</time>
<speed>0.34</speed>
</trkpt>
<trkpt lat="-6.965424" lon="-34.833118">
<ele>10.510000</ele>
<time>2018-09-24T22:16:45Z</time>
<speed>0.11</speed>
</trkpt>
<trkpt lat="-6.965591" lon="-34.833286">
<ele>-12.950000</ele>
<time>2018-09-24T22:22:01Z</time>
<speed>0.00</speed>
</trkpt>
<trkpt lat="-6.965495" lon="-34.833164">
<ele>3.030000</ele>
<time>2018-09-24T22:27:18Z</time>
<speed>0.00</speed>
</trkpt>
<trkpt lat="-6.965518" lon="-34.833111">
<ele>-6.460000</ele>
<time>2018-09-24T22:32:36Z</time>
<speed>0.00</speed>
</trkpt>
<trkpt lat="-6.965511" lon="-34.833134">
<ele>-3.740000</ele>
<time>2018-09-24T22:37:53Z</time>
<speed>0.00</speed>
</trkpt>
<trkpt lat="-6.965518" lon="-34.833214">
<ele>-3.810000</ele>
<time>2018-09-24T22:43:10Z</time>
<speed>0.00</speed>
</trkpt>
<trkpt lat="-6.965520" lon="-34.833187">
<ele>-3.090000</ele>
<time>2018-09-24T22:48:26Z</time>
<speed>0.00</speed>
</trkpt>
<trkpt lat="-6.965556" lon="-34.833164">
<ele>-7.570000</ele>
<time>2018-09-24T22:53:41Z</time>
<speed>0.00</speed>
</trkpt>
<trkpt lat="-6.965454" lon="-34.833084">
<ele>1.440000</ele>
<time>2018-09-24T22:58:58Z</time>
<speed>0.00</speed>
</trkpt>
<trkpt lat="-6.965436" lon="-34.833061">
<ele>3.850000</ele>
<time>2018-09-24T23:04:18Z</time>
<speed>0.00</speed>
</trkpt>
<trkpt lat="-6.965527" lon="-34.833084">
<ele>9.780000</ele>
<time>2018-09-24T23:09:35Z</time>
<speed>0.00</speed>
</trkpt>
<trkpt lat="-6.965460" lon="-34.833122">
<ele>4.800000</ele>
<time>2018-09-24T23:14:52Z</time>
<speed>0.00</speed>
</trkpt>
<trkpt lat="-6.965488" lon="-34.833138">
<ele>3.990000</ele>
<time>2018-09-24T23:20:07Z</time>
<speed>0.00</speed>
</trkpt>
<trkpt lat="-6.965508" lon="-34.833118">
<ele>4.810000</ele>
<time>2018-09-24T23:25:23Z</time>
<speed>0.00</speed>
</trkpt>
<trkpt lat="-6.965461" lon="-34.833084">
<ele>14.969999</ele>
<time>2018-09-24T23:30:38Z</time>
<speed>0.00</speed>
</trkpt>
<trkpt lat="-6.965448" lon="-34.833160">
<ele>10.270000</ele>
<time>2018-09-24T23:36:02Z</time>
<speed>0.10</speed>
</trkpt>
<trkpt lat="-6.965461" lon="-34.833157">
<ele>-1.820000</ele>
<time>2018-09-24T23:41:20Z</time>
<speed>0.00</speed>
</trkpt>
<trkpt lat="-6.965411" lon="-34.833073">
<ele>10.300000</ele>
<time>2018-09-24T23:46:36Z</time>
<speed>0.00</speed>
</trkpt>
<trkpt lat="-6.965424" lon="-34.833057">
<ele>8.270000</ele>
<time>2018-09-24T23:52:05Z</time>
<speed>0.00</speed>
</trkpt>
<trkpt lat="-6.965332" lon="-34.832829">
<ele>19.879999</ele>
<time>2018-09-24T23:57:26Z</time>
<speed>0.00</speed>
</trkpt>
<trkpt lat="-6.965424" lon="-34.833004">
<ele>18.600000</ele>
<time>2018-09-25T00:03:22Z</time>
<speed>0.06</speed>
</trkpt>
<trkpt lat="-6.965444" lon="-34.832985">
<ele>20.570000</ele>
<time>2018-09-25T00:08:59Z</time>
<speed>0.00</speed>
</trkpt>
<trkpt lat="-6.965441" lon="-34.833061">
<ele>14.530000</ele>
<time>2018-09-25T00:14:14Z</time>
<speed>0.00</speed>
</trkpt>
<trkpt lat="-6.965458" lon="-34.832993">
<ele>14.799999</ele>
<time>2018-09-25T00:19:29Z</time>
<speed>0.00</speed>
</trkpt>
<trkpt lat="-6.965440" lon="-34.833035">
<ele>14.099999</ele>
<time>2018-09-25T00:24:44Z</time>
<speed>0.00</speed>
</trkpt>
<trkpt lat="-6.965430" lon="-34.832989">
<ele>17.690001</ele>
<time>2018-09-25T00:29:59Z</time>
<speed>0.00</speed>
</trkpt>
<trkpt lat="-6.965484" lon="-34.833004">
<ele>13.570000</ele>
<time>2018-09-25T00:35:14Z</time>
<speed>0.00</speed>
</trkpt>
<trkpt lat="-6.965463" lon="-34.833027">
<ele>7.150000</ele>
<time>2018-09-25T00:40:29Z</time>
<speed>0.00</speed>
</trkpt>
<trkpt lat="-6.965443" lon="-34.833061">
<ele>13.910000</ele>
<time>2018-09-25T00:45:45Z</time>
<speed>0.00</speed>
</trkpt>
<trkpt lat="-6.965466" lon="-34.833057">
<ele>7.490000</ele>
<time>2018-09-25T00:51:01Z</time>
<speed>0.00</speed>
</trkpt>
<trkpt lat="-6.965466" lon="-34.833054">
<ele>5.640000</ele>
<time>2018-09-25T00:56:17Z</time>
<speed>0.00</speed>
</trkpt>
<trkpt lat="-6.965500" lon="-34.833084">
<ele>-9.870000</ele>
<time>2018-09-25T01:01:37Z</time>
<speed>0.00</speed>
</trkpt>
<trkpt lat="-6.965434" lon="-34.833004">
<ele>7.550000</ele>
<time>2018-09-25T01:06:53Z</time>
<speed>0.00</speed>
</trkpt>
<trkpt lat="-6.965479" lon="-34.833050">
<ele>1.590000</ele>
<time>2018-09-25T01:12:09Z</time>
<speed>0.00</speed>
</trkpt>
<trkpt lat="-6.965484" lon="-34.832954">
<ele>10.250000</ele>
<time>2018-09-25T01:17:24Z</time>
<speed>0.13</speed>
</trkpt>
<trkpt lat="-6.965481" lon="-34.833252">
<ele>-6.210000</ele>
<time>2018-09-25T01:22:40Z</time>
<speed>0.00</speed>
</trkpt>
<trkpt lat="-6.965424" lon="-34.833065">
<ele>-3.780000</ele>
<time>2018-09-25T01:28:10Z</time>
<speed>0.14</speed>
</trkpt>
<trkpt lat="-6.965409" lon="-34.833015">
<ele>2.650000</ele>
<time>2018-09-25T01:33:28Z</time>
<speed>0.00</speed>
</trkpt>
<trkpt lat="-6.965420" lon="-34.833122">
<ele>14.730000</ele>
<time>2018-09-25T01:38:44Z</time>
<speed>0.20</speed>
</trkpt>
<trkpt lat="-6.965448" lon="-34.833061">
<ele>1.390000</ele>
<time>2018-09-25T01:43:59Z</time>
<speed>0.10</speed>
</trkpt>
<trkpt lat="-6.965433" lon="-34.833069">
<ele>4.110000</ele>
<time>2018-09-25T01:49:14Z</time>
<speed>0.10</speed>
</trkpt>
<trkpt lat="-6.965459" lon="-34.833042">
<ele>1.120000</ele>
<time>2018-09-25T01:54:28Z</time>
<speed>0.00</speed>
</trkpt>
<trkpt lat="-6.965430" lon="-34.833115">
<ele>4.020000</ele>
<time>2018-09-25T01:59:45Z</time>
<speed>0.02</speed>
</trkpt>
<trkpt lat="-6.965434" lon="-34.833111">
<ele>2.040000</ele>
<time>2018-09-25T02:05:03Z</time>
<speed>0.00</speed>
</trkpt>
<trkpt lat="-6.965455" lon="-34.833141">
<ele>1.890000</ele>
<time>2018-09-25T02:10:20Z</time>
<speed>0.00</speed>
</trkpt>
<trkpt lat="-6.965468" lon="-34.833031">
<ele>9.750000</ele>
<time>2018-09-25T02:15:36Z</time>
<speed>0.10</speed>
</trkpt>
<trkpt lat="-6.965450" lon="-34.833076">
<ele>2.410000</ele>
<time>2018-09-25T02:20:53Z</time>
<speed>0.00</speed>
</trkpt>
<trkpt lat="-6.965425" lon="-34.833084">
<ele>5.340000</ele>
<time>2018-09-25T02:26:19Z</time>
<speed>0.00</speed>
</trkpt>
<trkpt lat="-6.965401" lon="-34.833134">
<ele>9.429999</ele>
<time>2018-09-25T02:31:36Z</time>
<speed>0.00</speed>
</trkpt>
<trkpt lat="-6.965476" lon="-34.833088">
<ele>1.220000</ele>
<time>2018-09-25T02:36:53Z</time>
<speed>0.00</speed>
</trkpt>
<trkpt lat="-6.965452" lon="-34.833096">
<ele>4.400000</ele>
<time>2018-09-25T02:42:09Z</time>
<speed>0.13</speed>
</trkpt>
<trkpt lat="-6.965379" lon="-34.832912">
<ele>20.879999</ele>
<time>2018-09-25T02:47:25Z</time>
<speed>0.00</speed>
</trkpt>
<trkpt lat="-6.965446" lon="-34.833054">
<ele>-2.030000</ele>
<time>2018-09-25T02:52:42Z</time>
<speed>0.00</speed>
</trkpt>
<trkpt lat="-6.965541" lon="-34.832706">
<ele>57.559998</ele>
<time>2018-09-25T02:57:59Z</time>
<speed>0.00</speed>
</trkpt>
</trkseg>
</trk>
<trk>
<name>20181027-192017(11)</name>
<desc>Color:004000ff</desc>
<trkseg>
<trkpt lat="-6.965439" lon="-34.832958">
<ele>24.740000</ele>
<time>2018-09-25T03:03:19Z</time>
<speed>0.00</speed>
</trkpt>
<trkpt lat="-6.965468" lon="-34.832909">
<ele>36.869999</ele>
<time>2018-09-25T03:08:35Z</time>
<speed>0.00</speed>
</trkpt>
<trkpt lat="-6.965441" lon="-34.833076">
<ele>25.389999</ele>
<time>2018-09-25T03:13:51Z</time>
<speed>0.00</speed>
</trkpt>
<trkpt lat="-6.965492" lon="-34.833031">
<ele>14.170000</ele>
<time>2018-09-25T03:19:32Z</time>
<speed>0.06</speed>
</trkpt>
<trkpt lat="-6.965466" lon="-34.833008">
<ele>5.830000</ele>
<time>2018-09-25T03:24:47Z</time>
<speed>0.00</speed>
</trkpt>
<trkpt lat="-6.965419" lon="-34.832993">
<ele>9.240000</ele>
<time>2018-09-25T03:30:02Z</time>
<speed>0.00</speed>
</trkpt>
<trkpt lat="-6.965435" lon="-34.833046">
<ele>17.609999</ele>
<time>2018-09-25T03:35:17Z</time>
<speed>0.06</speed>
</trkpt>
<trkpt lat="-6.965429" lon="-34.833042">
<ele>13.500000</ele>
<time>2018-09-25T03:40:32Z</time>
<speed>0.00</speed>
</trkpt>
<trkpt lat="-6.965440" lon="-34.833000">
<ele>10.389999</ele>
<time>2018-09-25T03:45:46Z</time>
<speed>0.05</speed>
</trkpt>
<trkpt lat="-6.965414" lon="-34.833073">
<ele>11.480000</ele>
<time>2018-09-25T03:51:00Z</time>
<speed>0.00</speed>
</trkpt>
<trkpt lat="-6.965451" lon="-34.833027">
<ele>7.830000</ele>
<time>2018-09-25T03:56:15Z</time>
<speed>0.00</speed>
</trkpt>
<trkpt lat="-6.965416" lon="-34.832989">
<ele>14.710000</ele>
<time>2018-09-25T04:01:35Z</time>
<speed>0.05</speed>
</trkpt>
<trkpt lat="-6.965441" lon="-34.833019">
<ele>14.849999</ele>
<time>2018-09-25T04:06:48Z</time>
<speed>0.18</speed>
</trkpt>
<trkpt lat="-6.965493" lon="-34.833027">
<ele>4.670000</ele>
<time>2018-09-25T04:12:04Z</time>
<speed>0.00</speed>
</trkpt>
<trkpt lat="-6.965457" lon="-34.833069">
<ele>9.960000</ele>
<time>2018-09-25T04:17:19Z</time>
<speed>0.00</speed>
</trkpt>
<trkpt lat="-6.965457" lon="-34.833057">
<ele>15.650000</ele>
<time>2018-09-25T04:22:33Z</time>
<speed>0.00</speed>
</trkpt>
<trkpt lat="-6.965451" lon="-34.833080">
<ele>1.480000</ele>
<time>2018-09-25T04:27:46Z</time>
<speed>0.08</speed>
</trkpt>
<trkpt lat="-6.965431" lon="-34.833046">
<ele>8.000000</ele>
<time>2018-09-25T04:33:02Z</time>
<speed>0.16</speed>
</trkpt>
<trkpt lat="-6.965434" lon="-34.833057">
<ele>8.240000</ele>
<time>2018-09-25T04:38:17Z</time>
<speed>0.00</speed>
</trkpt>
<trkpt lat="-6.965437" lon="-34.833050">
<ele>12.219999</ele>
<time>2018-09-25T04:43:30Z</time>
<speed>0.19</speed>
</trkpt>
<trkpt lat="-6.965405" lon="-34.833019">
<ele>15.719999</ele>
<time>2018-09-25T04:48:45Z</time>
<speed>0.00</speed>
</trkpt>
<trkpt lat="-6.965415" lon="-34.833061">
<ele>11.480000</ele>
<time>2018-09-25T04:54:01Z</time>
<speed>0.00</speed>
</trkpt>
<trkpt lat="-6.965407" lon="-34.833027">
<ele>12.849999</ele>
<time>2018-09-25T04:59:17Z</time>
<speed>0.04</speed>
</trkpt>
<trkpt lat="-6.965459" lon="-34.833073">
<ele>21.850000</ele>
<time>2018-09-25T05:04:35Z</time>
<speed>0.00</speed>
</trkpt>
<trkpt lat="-6.965446" lon="-34.833076">
<ele>-0.710000</ele>
<time>2018-09-25T05:09:50Z</time>
<speed>0.00</speed>
</trkpt>
<trkpt lat="-6.965475" lon="-34.833088">
<ele>6.520000</ele>
<time>2018-09-25T05:15:03Z</time>
<speed>0.21</speed>
</trkpt>
<trkpt lat="-6.965411" lon="-34.832981">
<ele>28.279999</ele>
<time>2018-09-25T05:20:18Z</time>
<speed>0.00</speed>
</trkpt>
<trkpt lat="-6.965442" lon="-34.833038">
<ele>10.880000</ele>
<time>2018-09-25T05:25:33Z</time>
<speed>0.00</speed>
</trkpt>
<trkpt lat="-6.965394" lon="-34.833107">
<ele>14.410000</ele>
<time>2018-09-25T05:30:49Z</time>
<speed>0.00</speed>
</trkpt>
<trkpt lat="-6.965480" lon="-34.833019">
<ele>0.390000</ele>
<time>2018-09-25T05:36:03Z</time>
<speed>0.06</speed>
</trkpt>
<trkpt lat="-6.965431" lon="-34.833004">
<ele>10.360000</ele>
<time>2018-09-25T05:41:19Z</time>
<speed>0.00</speed>
</trkpt>
<trkpt lat="-6.965455" lon="-34.833168">
<ele>15.339999</ele>
<time>2018-09-25T05:46:35Z</time>
<speed>0.00</speed>
</trkpt>
<trkpt lat="-6.965442" lon="-34.833046">
<ele>22.500000</ele>
<time>2018-09-25T05:51:51Z</time>
<speed>0.00</speed>
</trkpt>
<trkpt lat="-6.965400" lon="-34.832912">
<ele>18.080000</ele>
<time>2018-09-25T05:57:07Z</time>
<speed>0.00</speed>
</trkpt>
<trkpt lat="-6.965449" lon="-34.833023">
<ele>3.230000</ele>
<time>2018-09-25T06:03:02Z</time>
<speed>0.05</speed>
</trkpt>
<trkpt lat="-6.965436" lon="-34.833061">
<ele>7.710000</ele>
<time>2018-09-25T06:08:17Z</time>
<speed>0.03</speed>
</trkpt>
<trkpt lat="-6.965403" lon="-34.833061">
<ele>13.259999</ele>
<time>2018-09-25T06:13:32Z</time>
<speed>0.00</speed>
</trkpt>
<trkpt lat="-6.965444" lon="-34.833061">
<ele>16.240000</ele>
<time>2018-09-25T06:18:46Z</time>
<speed>0.00</speed>
</trkpt>
<trkpt lat="-6.965473" lon="-34.833031">
<ele>9.530000</ele>
<time>2018-09-25T06:24:00Z</time>
<speed>0.18</speed>
</trkpt>
<trkpt lat="-6.965447" lon="-34.833035">
<ele>11.080000</ele>
<time>2018-09-25T06:29:14Z</time>
<speed>0.00</speed>
</trkpt>
<trkpt lat="-6.965466" lon="-34.833023">
<ele>2.250000</ele>
<time>2018-09-25T06:34:28Z</time>
<speed>0.00</speed>
</trkpt>
<trkpt lat="-6.965420" lon="-34.833057">
<ele>15.020000</ele>
<time>2018-09-25T06:39:42Z</time>
<speed>0.00</speed>
</trkpt>
<trkpt lat="-6.965407" lon="-34.833057">
<ele>23.990000</ele>
<time>2018-09-25T06:44:57Z</time>
<speed>0.00</speed>
</trkpt>
<trkpt lat="-6.965376" lon="-34.833092">
<ele>31.900000</ele>
<time>2018-09-25T06:50:11Z</time>
<speed>0.17</speed>
</trkpt>
<trkpt lat="-6.965424" lon="-34.833038">
<ele>19.600000</ele>
<time>2018-09-25T06:55:27Z</time>
<speed>0.00</speed>
</trkpt>
<trkpt lat="-6.965388" lon="-34.833103">
<ele>8.710000</ele>
<time>2018-09-25T07:00:46Z</time>
<speed>0.00</speed>
</trkpt>
<trkpt lat="-6.965418" lon="-34.833027">
<ele>7.430000</ele>
<time>2018-09-25T07:06:00Z</time>
<speed>0.04</speed>
</trkpt>
<trkpt lat="-6.965449" lon="-34.833035">
<ele>2.780000</ele>
<time>2018-09-25T07:11:15Z</time>
<speed>0.00</speed>
</trkpt>
<trkpt lat="-6.965411" lon="-34.833054">
<ele>1.450000</ele>
<time>2018-09-25T07:16:31Z</time>
<speed>0.00</speed>
</trkpt>
<trkpt lat="-6.965403" lon="-34.832993">
<ele>2.470000</ele>
<time>2018-09-25T07:21:46Z</time>
<speed>0.00</speed>
</trkpt>
<trkpt lat="-6.965456" lon="-34.833027">
<ele>20.180000</ele>
<time>2018-09-25T07:27:01Z</time>
<speed>0.08</speed>
</trkpt>
<trkpt lat="-6.965397" lon="-34.833054">
<ele>0.170000</ele>
<time>2018-09-25T07:32:18Z</time>
<speed>0.00</speed>
</trkpt>
<trkpt lat="-6.965363" lon="-34.833103">
<ele>10.639999</ele>
<time>2018-09-25T07:37:34Z</time>
<speed>0.00</speed>
</trkpt>
<trkpt lat="-6.965436" lon="-34.833035">
<ele>35.549999</ele>
<time>2018-09-25T07:42:49Z</time>
<speed>0.00</speed>
</trkpt>
<trkpt lat="-6.965407" lon="-34.833042">
<ele>26.820000</ele>
<time>2018-09-25T07:48:06Z</time>
<speed>0.00</speed>
</trkpt>
<trkpt lat="-6.965388" lon="-34.833042">
<ele>4.570000</ele>
<time>2018-09-25T07:53:20Z</time>
<speed>0.23</speed>
</trkpt>
<trkpt lat="-6.965521" lon="-34.833054">
<ele>1.240000</ele>
<time>2018-09-25T07:58:34Z</time>
<speed>0.06</speed>
</trkpt>
<trkpt lat="-6.965516" lon="-34.833061">
<ele>-1.940000</ele>
<time>2018-09-25T08:03:54Z</time>
<speed>0.21</speed>
</trkpt>
<trkpt lat="-6.965429" lon="-34.833084">
<ele>35.259998</ele>
<time>2018-09-25T08:09:09Z</time>
<speed>0.00</speed>
</trkpt>
<trkpt lat="-6.965432" lon="-34.833042">
<ele>15.270000</ele>
<time>2018-09-25T08:14:24Z</time>
<speed>0.00</speed>
</trkpt>
<trkpt lat="-6.965419" lon="-34.833073">
<ele>14.049999</ele>
<time>2018-09-25T08:19:38Z</time>
<speed>0.11</speed>
</trkpt>
<trkpt lat="-6.965396" lon="-34.833057">
<ele>4.220000</ele>
<time>2018-09-25T08:24:53Z</time>
<speed>0.00</speed>
</trkpt>
<trkpt lat="-6.965423" lon="-34.833057">
<ele>15.080000</ele>
<time>2018-09-25T08:30:09Z</time>
<speed>0.00</speed>
</trkpt>
<trkpt lat="-6.965425" lon="-34.833092">
<ele>4.400000</ele>
<time>2018-09-25T08:35:23Z</time>
<speed>0.13</speed>
</trkpt>
<trkpt lat="-6.965405" lon="-34.833065">
<ele>-8.280000</ele>
<time>2018-09-25T08:40:38Z</time>
<speed>0.00</speed>
</trkpt>
<trkpt lat="-6.965492" lon="-34.833092">
<ele>46.119999</ele>
<time>2018-09-25T08:45:53Z</time>
<speed>0.00</speed>
</trkpt>
<trkpt lat="-6.965451" lon="-34.833088">
<ele>32.790001</ele>
<time>2018-09-25T08:51:09Z</time>
<speed>0.00</speed>
</trkpt>
<trkpt lat="-6.965436" lon="-34.833099">
<ele>29.650000</ele>
<time>2018-09-25T08:56:25Z</time>
<speed>0.00</speed>
</trkpt>
<trkpt lat="-6.965433" lon="-34.833099">
<ele>28.519999</ele>
<time>2018-09-25T09:01:43Z</time>
<speed>0.13</speed>
</trkpt>
<trkpt lat="-6.965415" lon="-34.833107">
<ele>32.770000</ele>
<time>2018-09-25T09:06:59Z</time>
<speed>0.03</speed>
</trkpt>
<trkpt lat="-6.965462" lon="-34.833042">
<ele>17.289999</ele>
<time>2018-09-25T09:12:13Z</time>
<speed>0.10</speed>
</trkpt>
<trkpt lat="-6.965434" lon="-34.833065">
<ele>39.340000</ele>
<time>2018-09-25T09:17:30Z</time>
<speed>0.00</speed>
</trkpt>
<trkpt lat="-6.965439" lon="-34.833061">
<ele>27.119999</ele>
<time>2018-09-25T09:22:47Z</time>
<speed>0.05</speed>
</trkpt>
<trkpt lat="-6.965509" lon="-34.833027">
<ele>28.000000</ele>
<time>2018-09-25T09:28:03Z</time>
<speed>0.10</speed>
</trkpt>
<trkpt lat="-6.965452" lon="-34.833035">
<ele>15.599999</ele>
<time>2018-09-25T09:33:20Z</time>
<speed>0.17</speed>
</trkpt>
<trkpt lat="-6.965410" lon="-34.832966">
<ele>10.599999</ele>
<time>2018-09-25T09:38:38Z</time>
<speed>0.16</speed>
</trkpt>
<trkpt lat="-6.965362" lon="-34.833050">
<ele>36.209999</ele>
<time>2018-09-25T09:43:56Z</time>
<speed>0.10</speed>
</trkpt>
<trkpt lat="-6.965432" lon="-34.833096">
<ele>28.549999</ele>
<time>2018-09-25T09:49:14Z</time>
<speed>0.00</speed>
</trkpt>
<trkpt lat="-6.965415" lon="-34.833057">
<ele>6.360000</ele>
<time>2018-09-25T09:54:31Z</time>
<speed>0.00</speed>
</trkpt>
<trkpt lat="-6.965460" lon="-34.833061">
<ele>8.860000</ele>
<time>2018-09-25T10:00:21Z</time>
<speed>0.05</speed>
</trkpt>
<trkpt lat="-6.965454" lon="-34.833057">
<ele>1.280000</ele>
<time>2018-09-25T10:05:37Z</time>
<speed>0.00</speed>
</trkpt>
<trkpt lat="-6.965405" lon="-34.833046">
<ele>10.660000</ele>
<time>2018-09-25T10:10:52Z</time>
<speed>0.00</speed>
</trkpt>
<trkpt lat="-6.965359" lon="-34.833103">
<ele>12.660000</ele>
<time>2018-09-25T10:16:08Z</time>
<speed>0.00</speed>
</trkpt>
<trkpt lat="-6.965459" lon="-34.833054">
<ele>2.460000</ele>
<time>2018-09-25T10:21:25Z</time>
<speed>0.00</speed>
</trkpt>
<trkpt lat="-6.965430" lon="-34.833099">
<ele>4.540000</ele>
<time>2018-09-25T10:26:41Z</time>
<speed>0.00</speed>
</trkpt>
<trkpt lat="-6.965471" lon="-34.833099">
<ele>5.520000</ele>
<time>2018-09-25T10:31:58Z</time>
<speed>0.14</speed>
</trkpt>
<trkpt lat="-6.965441" lon="-34.833080">
<ele>3.550000</ele>
<time>2018-09-25T10:37:14Z</time>
<speed>0.00</speed>
</trkpt>
<trkpt lat="-6.965387" lon="-34.833065">
<ele>13.770000</ele>
<time>2018-09-25T10:42:30Z</time>
<speed>0.00</speed>
</trkpt>
<trkpt lat="-6.965477" lon="-34.833092">
<ele>6.850000</ele>
<time>2018-09-25T10:47:47Z</time>
<speed>0.00</speed>
</trkpt>
<trkpt lat="-6.965407" lon="-34.833057">
<ele>19.039999</ele>
<time>2018-09-25T10:53:04Z</time>
<speed>0.00</speed>
</trkpt>
<trkpt lat="-6.965423" lon="-34.833012">
<ele>16.309999</ele>
<time>2018-09-25T10:58:23Z</time>
<speed>0.00</speed>
</trkpt>
<trkpt lat="-6.965442" lon="-34.832989">
<ele>14.280000</ele>
<time>2018-09-25T11:03:37Z</time>
<speed>0.07</speed>
</trkpt>
<trkpt lat="-6.965480" lon="-34.833065">
<ele>5.930000</ele>
<time>2018-09-25T11:08:47Z</time>
<speed>0.23</speed>
</trkpt>
<trkpt lat="-6.965402" lon="-34.833012">
<ele>18.049999</ele>
<time>2018-09-25T11:13:56Z</time>
<speed>0.09</speed>
</trkpt>
<trkpt lat="-6.965409" lon="-34.833046">
<ele>8.360000</ele>
<time>2018-09-25T11:19:06Z</time>
<speed>0.12</speed>
</trkpt>
<trkpt lat="-6.965426" lon="-34.832993">
<ele>20.910000</ele>
<time>2018-09-25T11:24:16Z</time>
<speed>0.07</speed>
</trkpt>
<trkpt lat="-6.965442" lon="-34.833050">
<ele>18.570000</ele>
<time>2018-09-25T11:29:26Z</time>
<speed>0.00</speed>
</trkpt>
<trkpt lat="-6.965459" lon="-34.833046">
<ele>0.730000</ele>
<time>2018-09-25T11:34:36Z</time>
<speed>0.31</speed>
</trkpt>
<trkpt lat="-6.965425" lon="-34.833080">
<ele>2.560000</ele>
<time>2018-09-25T11:39:46Z</time>
<speed>0.00</speed>
</trkpt>
<trkpt lat="-6.965413" lon="-34.833050">
<ele>11.099999</ele>
<time>2018-09-25T11:44:56Z</time>
<speed>0.00</speed>
</trkpt>
<trkpt lat="-6.965390" lon="-34.833099">
<ele>13.770000</ele>
<time>2018-09-25T11:50:06Z</time>
<speed>0.31</speed>
</trkpt>
<trkpt lat="-6.965424" lon="-34.833145">
<ele>-0.030000</ele>
<time>2018-09-25T11:55:16Z</time>
<speed>0.01</speed>
</trkpt>
<trkpt lat="-6.965442" lon="-34.833035">
<ele>19.709999</ele>
<time>2018-09-25T12:00:29Z</time>
<speed>0.00</speed>
</trkpt>
<trkpt lat="-6.965436" lon="-34.833073">
<ele>5.230000</ele>
<time>2018-09-25T12:05:41Z</time>
<speed>0.00</speed>
</trkpt>
<trkpt lat="-6.965423" lon="-34.833103">
<ele>13.570000</ele>
<time>2018-09-25T12:10:52Z</time>
<speed>0.00</speed>
</trkpt>
<trkpt lat="-6.965491" lon="-34.833122">
<ele>-7.330000</ele>
<time>2018-09-25T12:16:05Z</time>
<speed>0.00</speed>
</trkpt>
<trkpt lat="-6.965396" lon="-34.833073">
<ele>7.760000</ele>
<time>2018-09-25T12:21:18Z</time>
<speed>0.00</speed>
</trkpt>
<trkpt lat="-6.965466" lon="-34.833065">
<ele>-12.059999</ele>
<time>2018-09-25T12:26:30Z</time>
<speed>0.00</speed>
</trkpt>
<trkpt lat="-6.965425" lon="-34.833103">
<ele>26.849998</ele>
<time>2018-09-25T12:31:42Z</time>
<speed>0.00</speed>
</trkpt>
<trkpt lat="-6.965451" lon="-34.833057">
<ele>0.290000</ele>
<time>2018-09-25T12:36:54Z</time>
<speed>0.00</speed>
</trkpt>
<trkpt lat="-6.965451" lon="-34.833042">
<ele>4.840000</ele>
<time>2018-09-25T12:42:07Z</time>
<speed>0.00</speed>
</trkpt>
<trkpt lat="-6.965440" lon="-34.833103">
<ele>10.270000</ele>
<time>2018-09-25T12:47:20Z</time>
<speed>0.09</speed>
</trkpt>
<trkpt lat="-6.965378" lon="-34.832977">
<ele>15.540000</ele>
<time>2018-09-25T12:52:34Z</time>
<speed>0.00</speed>
</trkpt>
<trkpt lat="-6.965391" lon="-34.833073">
<ele>11.710000</ele>
<time>2018-09-25T12:57:51Z</time>
<speed>0.00</speed>
</trkpt>
<trkpt lat="-6.965463" lon="-34.833084">
<ele>2.780000</ele>
<time>2018-09-25T13:03:11Z</time>
<speed>0.00</speed>
</trkpt>
<trkpt lat="-6.965472" lon="-34.833042">
<ele>5.800000</ele>
<time>2018-09-25T13:08:24Z</time>
<speed>0.00</speed>
</trkpt>
<trkpt lat="-6.965431" lon="-34.832996">
<ele>-10.030000</ele>
<time>2018-09-25T13:13:58Z</time>
<speed>0.23</speed>
</trkpt>
<trkpt lat="-6.965440" lon="-34.833111">
<ele>18.850000</ele>
<time>2018-09-25T13:19:26Z</time>
<speed>0.31</speed>
</trkpt>
<trkpt lat="-6.965398" lon="-34.833050">
<ele>14.690000</ele>
<time>2018-09-25T13:25:00Z</time>
<speed>0.16</speed>
</trkpt>
<trkpt lat="-6.965415" lon="-34.833153">
<ele>13.710000</ele>
<time>2018-09-25T13:30:32Z</time>
<speed>0.00</speed>
</trkpt>
<trkpt lat="-6.965453" lon="-34.833050">
<ele>8.349999</ele>
<time>2018-09-25T13:35:44Z</time>
<speed>0.00</speed>
</trkpt>
<trkpt lat="-6.965425" lon="-34.833046">
<ele>9.770000</ele>
<time>2018-09-25T13:40:56Z</time>
<speed>0.00</speed>
</trkpt>
<trkpt lat="-6.965453" lon="-34.833096">
<ele>8.270000</ele>
<time>2018-09-25T13:46:09Z</time>
<speed>0.00</speed>
</trkpt>
<trkpt lat="-6.965439" lon="-34.833076">
<ele>11.550000</ele>
<time>2018-09-25T13:51:22Z</time>
<speed>0.00</speed>
</trkpt>
<trkpt lat="-6.965449" lon="-34.833061">
<ele>1.620000</ele>
<time>2018-09-25T13:56:36Z</time>
<speed>0.05</speed>
</trkpt>
<trkpt lat="-6.965450" lon="-34.833069">
<ele>14.950000</ele>
<time>2018-09-25T14:01:55Z</time>
<speed>0.00</speed>
</trkpt>
<trkpt lat="-6.965472" lon="-34.833012">
<ele>21.150000</ele>
<time>2018-09-25T14:07:09Z</time>
<speed>0.15</speed>
</trkpt>
<trkpt lat="-6.965495" lon="-34.832813">
<ele>35.130001</ele>
<time>2018-09-25T14:12:24Z</time>
<speed>0.00</speed>
</trkpt>
<trkpt lat="-6.965425" lon="-34.833199">
<ele>14.290000</ele>
<time>2018-09-25T14:17:40Z</time>
<speed>0.00</speed>
</trkpt>
<trkpt lat="-6.965451" lon="-34.832947">
<ele>37.820000</ele>
<time>2018-09-25T14:22:56Z</time>
<speed>0.00</speed>
</trkpt>
<trkpt lat="-6.965559" lon="-34.832733">
<ele>73.809998</ele>
<time>2018-09-25T14:28:12Z</time>
<speed>0.00</speed>
</trkpt>
<trkpt lat="-6.965495" lon="-34.832939">
<ele>35.770000</ele>
<time>2018-09-25T14:33:27Z</time>
<speed>0.00</speed>
</trkpt>
<trkpt lat="-6.965551" lon="-34.832954">
<ele>39.160000</ele>
<time>2018-09-25T14:38:42Z</time>
<speed>0.00</speed>
</trkpt>
<trkpt lat="-6.965455" lon="-34.832993">
<ele>10.530000</ele>
<time>2018-09-25T14:43:57Z</time>
<speed>0.00</speed>
</trkpt>
<trkpt lat="-6.965508" lon="-34.832863">
<ele>41.090000</ele>
<time>2018-09-25T14:49:20Z</time>
<speed>0.00</speed>
</trkpt>
<trkpt lat="-6.965434" lon="-34.832962">
<ele>14.490000</ele>
<time>2018-09-25T14:54:35Z</time>
<speed>0.00</speed>
</trkpt>
<trkpt lat="-6.965412" lon="-34.833122">
<ele>-0.640000</ele>
<time>2018-09-25T14:59:52Z</time>
<speed>0.00</speed>
</trkpt>
<trkpt lat="-6.965436" lon="-34.833042">
<ele>11.759999</ele>
<time>2018-09-25T15:05:09Z</time>
<speed>0.00</speed>
</trkpt>
<trkpt lat="-6.965492" lon="-34.833340">
<ele>-20.930000</ele>
<time>2018-09-25T15:10:29Z</time>
<speed>0.00</speed>
</trkpt>
<trkpt lat="-6.965455" lon="-34.833225">
<ele>-5.730000</ele>
<time>2018-09-25T15:15:44Z</time>
<speed>0.00</speed>
</trkpt>
<trkpt lat="-6.965411" lon="-34.833191">
<ele>6.280000</ele>
<time>2018-09-25T15:21:00Z</time>
<speed>0.00</speed>
</trkpt>
<trkpt lat="-6.965454" lon="-34.833168">
<ele>11.639999</ele>
<time>2018-09-25T15:26:21Z</time>
<speed>0.00</speed>
</trkpt>
<trkpt lat="-6.965403" lon="-34.833035">
<ele>15.740000</ele>
<time>2018-09-25T15:31:36Z</time>
<speed>0.00</speed>
</trkpt>
<trkpt lat="-6.965447" lon="-34.833183">
<ele>9.710000</ele>
<time>2018-09-25T15:37:14Z</time>
<speed>0.70</speed>
</trkpt>
<trkpt lat="-6.965444" lon="-34.833218">
<ele>-18.750000</ele>
<time>2018-09-25T15:42:59Z</time>
<speed>0.28</speed>
</trkpt>
<trkpt lat="-6.965459" lon="-34.833061">
<ele>2.890000</ele>
<time>2018-09-25T15:49:32Z</time>
<speed>0.00</speed>
</trkpt>
<trkpt lat="-6.965412" lon="-34.833084">
<ele>9.360000</ele>
<time>2018-09-25T15:54:46Z</time>
<speed>0.00</speed>
</trkpt>
<trkpt lat="-6.965427" lon="-34.833118">
<ele>-4.670000</ele>
<time>2018-09-25T16:00:02Z</time>
<speed>0.00</speed>
</trkpt>
<trkpt lat="-6.965464" lon="-34.833046">
<ele>3.370000</ele>
<time>2018-09-25T16:05:16Z</time>
<speed>0.00</speed>
</trkpt>
<trkpt lat="-6.965423" lon="-34.833069">
<ele>3.150000</ele>
<time>2018-09-25T16:10:30Z</time>
<speed>0.34</speed>
</trkpt>
<trkpt lat="-6.965441" lon="-34.833187">
<ele>-8.450000</ele>
<time>2018-09-25T16:15:45Z</time>
<speed>0.00</speed>
</trkpt>
<trkpt lat="-6.965490" lon="-34.833103">
<ele>-10.200000</ele>
<time>2018-09-25T16:21:00Z</time>
<speed>0.12</speed>
</trkpt>
<trkpt lat="-6.965468" lon="-34.833118">
<ele>-2.210000</ele>
<time>2018-09-25T16:26:15Z</time>
<speed>0.00</speed>
</trkpt>
<trkpt lat="-6.965401" lon="-34.833015">
<ele>15.830000</ele>
<time>2018-09-25T16:31:29Z</time>
<speed>0.00</speed>
</trkpt>
<trkpt lat="-6.965415" lon="-34.833099">
<ele>13.679999</ele>
<time>2018-09-25T16:36:42Z</time>
<speed>0.00</speed>
</trkpt>
<trkpt lat="-6.965429" lon="-34.833027">
<ele>21.309999</ele>
<time>2018-09-25T16:41:57Z</time>
<speed>0.00</speed>
</trkpt>
<trkpt lat="-6.965393" lon="-34.833199">
<ele>-5.620000</ele>
<time>2018-09-25T16:47:13Z</time>
<speed>0.00</speed>
</trkpt>
<trkpt lat="-6.965394" lon="-34.833023">
<ele>14.660000</ele>
<time>2018-09-25T16:52:29Z</time>
<speed>0.00</speed>
</trkpt>
<trkpt lat="-6.965466" lon="-34.833214">
<ele>-24.820000</ele>
<time>2018-09-25T16:57:43Z</time>
<speed>0.25</speed>
</trkpt>
<trkpt lat="-6.965470" lon="-34.833073">
<ele>-4.140000</ele>
<time>2018-09-25T17:03:03Z</time>
<speed>0.13</speed>
</trkpt>
<trkpt lat="-6.965459" lon="-34.833042">
<ele>0.030000</ele>
<time>2018-09-25T17:08:18Z</time>
<speed>0.04</speed>
</trkpt>
<trkpt lat="-6.965410" lon="-34.833038">
<ele>107.099998</ele>
<time>2018-09-25T17:13:38Z</time>
<speed>0.08</speed>
</trkpt>
<trkpt lat="-6.965453" lon="-34.832993">
<ele>16.969999</ele>
<time>2018-09-25T17:18:53Z</time>
<speed>0.00</speed>
</trkpt>
<trkpt lat="-6.965415" lon="-34.833080">
<ele>16.740000</ele>
<time>2018-09-25T17:24:08Z</time>
<speed>0.39</speed>
</trkpt>
<trkpt lat="-6.965436" lon="-34.833042">
<ele>-0.270000</ele>
<time>2018-09-25T17:29:23Z</time>
<speed>0.00</speed>
</trkpt>
<trkpt lat="-6.965328" lon="-34.833080">
<ele>2.610000</ele>
<time>2018-09-25T17:34:39Z</time>
<speed>0.00</speed>
</trkpt>
<trkpt lat="-6.965415" lon="-34.833115">
<ele>-31.699999</ele>
<time>2018-09-25T17:39:53Z</time>
<speed>0.00</speed>
</trkpt>
<trkpt lat="-6.965360" lon="-34.833023">
<ele>15.530000</ele>
<time>2018-09-25T17:45:07Z</time>
<speed>0.00</speed>
</trkpt>
<trkpt lat="-6.965517" lon="-34.832924">
<ele>63.489998</ele>
<time>2018-09-25T17:50:20Z</time>
<speed>0.12</speed>
</trkpt>
<trkpt lat="-6.965487" lon="-34.832932">
<ele>27.799999</ele>
<time>2018-09-25T17:55:33Z</time>
<speed>0.00</speed>
</trkpt>
<trkpt lat="-6.965348" lon="-34.833035">
<ele>19.779999</ele>
<time>2018-09-25T18:01:20Z</time>
<speed>0.00</speed>
</trkpt>
<trkpt lat="-6.965293" lon="-34.833069">
<ele>17.690001</ele>
<time>2018-09-25T18:06:34Z</time>
<speed>0.24</speed>
</trkpt>
<trkpt lat="-6.965434" lon="-34.833042">
<ele>20.510000</ele>
<time>2018-09-25T18:11:48Z</time>
<speed>0.00</speed>
</trkpt>
<trkpt lat="-6.965420" lon="-34.833111">
<ele>32.630001</ele>
<time>2018-09-25T18:17:02Z</time>
<speed>0.00</speed>
</trkpt>
<trkpt lat="-6.965365" lon="-34.833084">
<ele>29.119999</ele>
<time>2018-09-25T18:22:15Z</time>
<speed>0.00</speed>
</trkpt>
<trkpt lat="-6.965538" lon="-34.833046">
<ele>0.580000</ele>
<time>2018-09-25T18:27:29Z</time>
<speed>0.00</speed>
</trkpt>
<trkpt lat="-6.965500" lon="-34.833038">
<ele>24.469999</ele>
<time>2018-09-25T18:32:41Z</time>
<speed>0.39</speed>
</trkpt>
<trkpt lat="-6.965430" lon="-34.833035">
<ele>18.270000</ele>
<time>2018-09-25T18:37:54Z</time>
<speed>0.00</speed>
</trkpt>
<trkpt lat="-6.965383" lon="-34.832993">
<ele>20.100000</ele>
<time>2018-09-25T18:43:08Z</time>
<speed>0.00</speed>
</trkpt>
<trkpt lat="-6.965473" lon="-34.833012">
<ele>-7.580000</ele>
<time>2018-09-25T18:48:19Z</time>
<speed>0.00</speed>
</trkpt>
<trkpt lat="-6.965427" lon="-34.833031">
<ele>11.130000</ele>
<time>2018-09-25T18:53:31Z</time>
<speed>0.00</speed>
</trkpt>
<trkpt lat="-6.965663" lon="-34.832886">
<ele>-59.959999</ele>
<time>2018-09-25T18:58:51Z</time>
<speed>0.13</speed>
</trkpt>
<trkpt lat="-6.965654" lon="-34.833160">
<ele>-45.669998</ele>
<time>2018-09-25T19:04:09Z</time>
<speed>0.00</speed>
</trkpt>
<trkpt lat="-6.965441" lon="-34.833019">
<ele>4.680000</ele>
<time>2018-09-25T19:09:21Z</time>
<speed>0.00</speed>
</trkpt>
<trkpt lat="-6.965430" lon="-34.833035">
<ele>31.379999</ele>
<time>2018-09-25T19:14:33Z</time>
<speed>0.00</speed>
</trkpt>
<trkpt lat="-6.965352" lon="-34.833103">
<ele>-2.230000</ele>
<time>2018-09-25T19:19:45Z</time>
<speed>0.00</speed>
</trkpt>
<trkpt lat="-6.965427" lon="-34.833057">
<ele>10.110000</ele>
<time>2018-09-25T19:24:57Z</time>
<speed>0.00</speed>
</trkpt>
<trkpt lat="-6.965383" lon="-34.832935">
<ele>30.320000</ele>
<time>2018-09-25T19:30:08Z</time>
<speed>0.00</speed>
</trkpt>
<trkpt lat="-6.965450" lon="-34.833160">
<ele>33.480000</ele>
<time>2018-09-25T19:35:27Z</time>
<speed>0.69</speed>
</trkpt>
<trkpt lat="-6.965431" lon="-34.833042">
<ele>33.079998</ele>
<time>2018-09-25T19:40:40Z</time>
<speed>0.20</speed>
</trkpt>
<trkpt lat="-6.965421" lon="-34.833031">
<ele>32.610001</ele>
<time>2018-09-25T19:45:53Z</time>
<speed>0.23</speed>
</trkpt>
<trkpt lat="-6.965434" lon="-34.832993">
<ele>28.580000</ele>
<time>2018-09-25T19:51:07Z</time>
<speed>0.08</speed>
</trkpt>
<trkpt lat="-6.965444" lon="-34.833012">
<ele>-10.599999</ele>
<time>2018-09-25T19:56:33Z</time>
<speed>0.13</speed>
</trkpt>
<trkpt lat="-6.965436" lon="-34.832832">
<ele>-44.959999</ele>
<time>2018-09-25T20:02:05Z</time>
<speed>0.17</speed>
</trkpt>
<trkpt lat="-6.965469" lon="-34.832928">
<ele>4.440000</ele>
<time>2018-09-25T20:07:50Z</time>
<speed>0.05</speed>
</trkpt>
<trkpt lat="-6.965404" lon="-34.833168">
<ele>35.489998</ele>
<time>2018-09-25T20:14:56Z</time>
<speed>0.00</speed>
</trkpt>
<trkpt lat="-6.965386" lon="-34.833130">
<ele>5.330000</ele>
<time>2018-09-25T20:20:06Z</time>
<speed>0.08</speed>
</trkpt>
<trkpt lat="-6.965453" lon="-34.833103">
<ele>11.759999</ele>
<time>2018-09-25T20:25:16Z</time>
<speed>0.00</speed>
</trkpt>
<trkpt lat="-6.965467" lon="-34.833080">
<ele>15.089999</ele>
<time>2018-09-25T20:30:26Z</time>
<speed>0.15</speed>
</trkpt>
<trkpt lat="-6.965457" lon="-34.833096">
<ele>16.250000</ele>
<time>2018-09-25T20:35:34Z</time>
<speed>0.10</speed>
</trkpt>
<trkpt lat="-6.965469" lon="-34.833057">
<ele>12.520000</ele>
<time>2018-09-25T20:40:43Z</time>
<speed>0.32</speed>
</trkpt>
<trkpt lat="-6.965467" lon="-34.833096">
<ele>7.720000</ele>
<time>2018-09-25T20:45:51Z</time>
<speed>0.00</speed>
</trkpt>
<trkpt lat="-6.965422" lon="-34.833103">
<ele>5.720000</ele>
<time>2018-09-25T20:51:01Z</time>
<speed>0.00</speed>
</trkpt>
<trkpt lat="-6.965481" lon="-34.833084">
<ele>8.860000</ele>
<time>2018-09-25T20:56:10Z</time>
<speed>0.00</speed>
</trkpt>
<trkpt lat="-6.965475" lon="-34.833038">
<ele>7.410000</ele>
<time>2018-09-25T21:01:22Z</time>
<speed>0.00</speed>
</trkpt>
<trkpt lat="-6.965452" lon="-34.833015">
<ele>15.620000</ele>
<time>2018-09-25T21:06:31Z</time>
<speed>0.06</speed>
</trkpt>
<trkpt lat="-6.965464" lon="-34.833046">
<ele>10.710000</ele>
<time>2018-09-25T21:11:40Z</time>
<speed>0.33</speed>
</trkpt>
<trkpt lat="-6.965393" lon="-34.833042">
<ele>6.190000</ele>
<time>2018-09-25T21:16:52Z</time>
<speed>0.21</speed>
</trkpt>
<trkpt lat="-6.965437" lon="-34.833141">
<ele>11.090000</ele>
<time>2018-09-25T21:22:00Z</time>
<speed>0.00</speed>
</trkpt>
<trkpt lat="-6.965480" lon="-34.833088">
<ele>3.600000</ele>
<time>2018-09-25T21:27:09Z</time>
<speed>0.00</speed>
</trkpt>
<trkpt lat="-6.965558" lon="-34.833141">
<ele>-14.920000</ele>
<time>2018-09-25T21:32:40Z</time>
<speed>0.31</speed>
</trkpt>
<trkpt lat="-6.965456" lon="-34.833149">
<ele>2.490000</ele>
<time>2018-09-25T21:37:49Z</time>
<speed>0.00</speed>
</trkpt>
<trkpt lat="-6.965505" lon="-34.833149">
<ele>-6.930000</ele>
<time>2018-09-25T21:42:59Z</time>
<speed>0.00</speed>
</trkpt>
<trkpt lat="-6.965456" lon="-34.833084">
<ele>10.360000</ele>
<time>2018-09-25T21:48:09Z</time>
<speed>0.00</speed>
</trkpt>
<trkpt lat="-6.965506" lon="-34.833199">
<ele>1.650000</ele>
<time>2018-09-25T21:53:25Z</time>
<speed>0.00</speed>
</trkpt>
<trkpt lat="-6.965273" lon="-34.832973">
<ele>36.200001</ele>
<time>2018-09-25T21:58:44Z</time>
<speed>0.00</speed>
</trkpt>
<trkpt lat="-6.965397" lon="-34.833092">
<ele>16.369999</ele>
<time>2018-09-25T22:04:30Z</time>
<speed>0.05</speed>
</trkpt>
<trkpt lat="-6.965407" lon="-34.833031">
<ele>7.840000</ele>
<time>2018-09-25T22:10:06Z</time>
<speed>0.00</speed>
</trkpt>
<trkpt lat="-6.965446" lon="-34.833080">
<ele>12.030000</ele>
<time>2018-09-25T22:15:23Z</time>
<speed>0.00</speed>
</trkpt>
<trkpt lat="-6.965453" lon="-34.833073">
<ele>15.960000</ele>
<time>2018-09-25T22:20:39Z</time>
<speed>0.00</speed>
</trkpt>
<trkpt lat="-6.965442" lon="-34.832977">
<ele>6.570000</ele>
<time>2018-09-25T22:25:55Z</time>
<speed>0.00</speed>
</trkpt>
<trkpt lat="-6.965388" lon="-34.833038">
<ele>29.439999</ele>
<time>2018-09-25T22:31:12Z</time>
<speed>0.27</speed>
</trkpt>
<trkpt lat="-6.965465" lon="-34.832989">
<ele>2.990000</ele>
<time>2018-09-25T22:36:28Z</time>
<speed>0.02</speed>
</trkpt>
<trkpt lat="-6.965447" lon="-34.833107">
<ele>10.219999</ele>
<time>2018-09-25T22:41:44Z</time>
<speed>0.00</speed>
</trkpt>
<trkpt lat="-6.965416" lon="-34.833099">
<ele>9.130000</ele>
<time>2018-09-25T22:47:01Z</time>
<speed>0.22</speed>
</trkpt>
<trkpt lat="-6.965445" lon="-34.833069">
<ele>7.670000</ele>
<time>2018-09-25T22:52:16Z</time>
<speed>0.00</speed>
</trkpt>
<trkpt lat="-6.965463" lon="-34.833023">
<ele>8.530000</ele>
<time>2018-09-25T22:57:33Z</time>
<speed>0.00</speed>
</trkpt>
<trkpt lat="-6.965441" lon="-34.833042">
<ele>6.600000</ele>
<time>2018-09-25T23:02:53Z</time>
<speed>0.00</speed>
</trkpt>
<trkpt lat="-6.965434" lon="-34.833027">
<ele>7.940000</ele>
<time>2018-09-25T23:08:08Z</time>
<speed>0.00</speed>
</trkpt>
<trkpt lat="-6.965461" lon="-34.833099">
<ele>5.730000</ele>
<time>2018-09-25T23:13:23Z</time>
<speed>0.00</speed>
</trkpt>
<trkpt lat="-6.965437" lon="-34.833065">
<ele>6.620000</ele>
<time>2018-09-25T23:18:40Z</time>
<speed>0.06</speed>
</trkpt>
<trkpt lat="-6.965430" lon="-34.833035">
<ele>0.830000</ele>
<time>2018-09-25T23:23:56Z</time>
<speed>0.00</speed>
</trkpt>
<trkpt lat="-6.965418" lon="-34.833035">
<ele>11.380000</ele>
<time>2018-09-25T23:29:10Z</time>
<speed>0.00</speed>
</trkpt>
<trkpt lat="-6.965446" lon="-34.833080">
<ele>1.940000</ele>
<time>2018-09-25T23:34:25Z</time>
<speed>0.00</speed>
</trkpt>
<trkpt lat="-6.965406" lon="-34.833073">
<ele>2.750000</ele>
<time>2018-09-25T23:39:41Z</time>
<speed>0.00</speed>
</trkpt>
<trkpt lat="-6.965406" lon="-34.833092">
<ele>2.860000</ele>
<time>2018-09-25T23:44:56Z</time>
<speed>0.00</speed>
</trkpt>
<trkpt lat="-6.965418" lon="-34.833061">
<ele>8.639999</ele>
<time>2018-09-25T23:50:12Z</time>
<speed>0.00</speed>
</trkpt>
<trkpt lat="-6.965457" lon="-34.833008">
<ele>12.710000</ele>
<time>2018-09-25T23:55:27Z</time>
<speed>0.00</speed>
</trkpt>
<trkpt lat="-6.965399" lon="-34.833092">
<ele>-5.330000</ele>
<time>2018-09-26T00:00:44Z</time>
<speed>0.32</speed>
</trkpt>
<trkpt lat="-6.965403" lon="-34.833038">
<ele>-3.830000</ele>
<time>2018-09-26T00:06:01Z</time>
<speed>0.00</speed>
</trkpt>
<trkpt lat="-6.965464" lon="-34.833069">
<ele>-18.250000</ele>
<time>2018-09-26T00:11:21Z</time>
<speed>0.00</speed>
</trkpt>
<trkpt lat="-6.965442" lon="-34.833035">
<ele>16.049999</ele>
<time>2018-09-26T00:16:37Z</time>
<speed>0.00</speed>
</trkpt>
<trkpt lat="-6.965421" lon="-34.833050">
<ele>-5.370000</ele>
<time>2018-09-26T00:21:53Z</time>
<speed>0.16</speed>
</trkpt>
<trkpt lat="-6.965427" lon="-34.833038">
<ele>19.119999</ele>
<time>2018-09-26T00:27:10Z</time>
<speed>0.00</speed>
</trkpt>
<trkpt lat="-6.965465" lon="-34.832977">
<ele>-9.820000</ele>
<time>2018-09-26T00:32:27Z</time>
<speed>0.00</speed>
</trkpt>
<trkpt lat="-6.965440" lon="-34.833012">
<ele>10.420000</ele>
<time>2018-09-26T00:37:42Z</time>
<speed>0.00</speed>
</trkpt>
<trkpt lat="-6.965415" lon="-34.833099">
<ele>9.340000</ele>
<time>2018-09-26T00:42:57Z</time>
<speed>0.00</speed>
</trkpt>
<trkpt lat="-6.965402" lon="-34.833054">
<ele>9.200000</ele>
<time>2018-09-26T00:48:12Z</time>
<speed>0.00</speed>
</trkpt>
<trkpt lat="-6.965404" lon="-34.833008">
<ele>21.150000</ele>
<time>2018-09-26T00:53:27Z</time>
<speed>0.00</speed>
</trkpt>
<trkpt lat="-6.965438" lon="-34.833046">
<ele>10.030000</ele>
<time>2018-09-26T00:58:43Z</time>
<speed>0.00</speed>
</trkpt>
<trkpt lat="-6.965391" lon="-34.832989">
<ele>9.750000</ele>
<time>2018-09-26T01:04:03Z</time>
<speed>0.10</speed>
</trkpt>
<trkpt lat="-6.965473" lon="-34.833130">
<ele>0.220000</ele>
<time>2018-09-26T01:09:20Z</time>
<speed>0.00</speed>
</trkpt>
<trkpt lat="-6.965528" lon="-34.833008">
<ele>-8.360000</ele>
<time>2018-09-26T01:14:37Z</time>
<speed>0.00</speed>
</trkpt>
<trkpt lat="-6.965401" lon="-34.833263">
<ele>-8.260000</ele>
<time>2018-09-26T01:19:55Z</time>
<speed>0.25</speed>
</trkpt>
<trkpt lat="-6.965424" lon="-34.833054">
<ele>-0.930000</ele>
<time>2018-09-26T01:25:31Z</time>
<speed>0.34</speed>
</trkpt>
<trkpt lat="-6.965422" lon="-34.833042">
<ele>36.660000</ele>
<time>2018-09-26T01:30:49Z</time>
<speed>0.14</speed>
</trkpt>
<trkpt lat="-6.965397" lon="-34.833065">
<ele>16.580000</ele>
<time>2018-09-26T01:36:05Z</time>
<speed>0.00</speed>
</trkpt>
<trkpt lat="-6.965378" lon="-34.833012">
<ele>16.590000</ele>
<time>2018-09-26T01:41:21Z</time>
<speed>0.08</speed>
</trkpt>
<trkpt lat="-6.965414" lon="-34.833065">
<ele>16.799999</ele>
<time>2018-09-26T01:46:37Z</time>
<speed>0.00</speed>
</trkpt>
<trkpt lat="-6.965485" lon="-34.832985">
<ele>0.200000</ele>
<time>2018-09-26T01:51:52Z</time>
<speed>0.00</speed>
</trkpt>
<trkpt lat="-6.965446" lon="-34.833076">
<ele>1.390000</ele>
<time>2018-09-26T01:57:08Z</time>
<speed>0.00</speed>
</trkpt>
<trkpt lat="-6.965441" lon="-34.833038">
<ele>-0.970000</ele>
<time>2018-09-26T02:02:28Z</time>
<speed>0.00</speed>
</trkpt>
<trkpt lat="-6.965394" lon="-34.832981">
<ele>2.800000</ele>
<time>2018-09-26T02:07:44Z</time>
<speed>0.00</speed>
</trkpt>
<trkpt lat="-6.965429" lon="-34.833069">
<ele>6.070000</ele>
<time>2018-09-26T02:12:58Z</time>
<speed>0.00</speed>
</trkpt>
<trkpt lat="-6.965395" lon="-34.833099">
<ele>10.639999</ele>
<time>2018-09-26T02:18:15Z</time>
<speed>0.00</speed>
</trkpt>
<trkpt lat="-6.965388" lon="-34.833042">
<ele>14.040000</ele>
<time>2018-09-26T02:23:30Z</time>
<speed>0.00</speed>
</trkpt>
<trkpt lat="-6.965413" lon="-34.833038">
<ele>5.970000</ele>
<time>2018-09-26T02:28:44Z</time>
<speed>0.00</speed>
</trkpt>
<trkpt lat="-6.965406" lon="-34.833042">
<ele>4.730000</ele>
<time>2018-09-26T02:34:00Z</time>
<speed>0.00</speed>
</trkpt>
<trkpt lat="-6.965432" lon="-34.833050">
<ele>9.730000</ele>
<time>2018-09-26T02:39:15Z</time>
<speed>0.00</speed>
</trkpt>
<trkpt lat="-6.965441" lon="-34.833080">
<ele>19.010000</ele>
<time>2018-09-26T02:44:30Z</time>
<speed>0.00</speed>
</trkpt>
<trkpt lat="-6.965425" lon="-34.833054">
<ele>8.929999</ele>
<time>2018-09-26T02:49:44Z</time>
<speed>0.00</speed>
</trkpt>
<trkpt lat="-6.965423" lon="-34.833057">
<ele>18.930000</ele>
<time>2018-09-26T02:54:58Z</time>
<speed>0.24</speed>
</trkpt>
</trkseg>
</trk>
<trk>
<name>20181027-192017(12)</name>
<desc>Color:004000ff</desc>
<trkseg>
<trkpt lat="-6.965426" lon="-34.833027">
<ele>6.430000</ele>
<time>2018-09-26T03:00:14Z</time>
<speed>0.16</speed>
</trkpt>
<trkpt lat="-6.965382" lon="-34.833107">
<ele>23.980000</ele>
<time>2018-09-26T03:05:28Z</time>
<speed>0.00</speed>
</trkpt>
<trkpt lat="-6.965458" lon="-34.833027">
<ele>16.109999</ele>
<time>2018-09-26T03:10:44Z</time>
<speed>0.26</speed>
</trkpt>
<trkpt lat="-6.965408" lon="-34.833031">
<ele>12.969999</ele>
<time>2018-09-26T03:16:00Z</time>
<speed>0.00</speed>
</trkpt>
<trkpt lat="-6.965446" lon="-34.833038">
<ele>11.650000</ele>
<time>2018-09-26T03:21:14Z</time>
<speed>0.00</speed>
</trkpt>
<trkpt lat="-6.965427" lon="-34.833054">
<ele>4.840000</ele>
<time>2018-09-26T03:26:30Z</time>
<speed>0.00</speed>
</trkpt>
<trkpt lat="-6.965420" lon="-34.833092">
<ele>8.520000</ele>
<time>2018-09-26T03:31:46Z</time>
<speed>0.00</speed>
</trkpt>
<trkpt lat="-6.965480" lon="-34.832966">
<ele>20.549999</ele>
<time>2018-09-26T03:37:03Z</time>
<speed>0.00</speed>
</trkpt>
<trkpt lat="-6.965469" lon="-34.832951">
<ele>14.059999</ele>
<time>2018-09-26T03:42:18Z</time>
<speed>0.00</speed>
</trkpt>
<trkpt lat="-6.965443" lon="-34.833038">
<ele>10.020000</ele>
<time>2018-09-26T03:47:33Z</time>
<speed>0.13</speed>
</trkpt>
<trkpt lat="-6.965421" lon="-34.833035">
<ele>12.590000</ele>
<time>2018-09-26T03:52:49Z</time>
<speed>0.00</speed>
</trkpt>
<trkpt lat="-6.965384" lon="-34.833149">
<ele>15.980000</ele>
<time>2018-09-26T03:58:05Z</time>
<speed>0.00</speed>
</trkpt>
<trkpt lat="-6.965437" lon="-34.833054">
<ele>13.059999</ele>
<time>2018-09-26T04:03:57Z</time>
<speed>0.11</speed>
</trkpt>
<trkpt lat="-6.965455" lon="-34.833069">
<ele>8.270000</ele>
<time>2018-09-26T04:09:13Z</time>
<speed>0.00</speed>
</trkpt>
<trkpt lat="-6.965470" lon="-34.833111">
<ele>5.630000</ele>
<time>2018-09-26T04:14:29Z</time>
<speed>0.00</speed>
</trkpt>
<trkpt lat="-6.965464" lon="-34.833069">
<ele>12.389999</ele>
<time>2018-09-26T04:19:43Z</time>
<speed>0.00</speed>
</trkpt>
<trkpt lat="-6.965436" lon="-34.833046">
<ele>15.660000</ele>
<time>2018-09-26T04:24:59Z</time>
<speed>0.02</speed>
</trkpt>
<trkpt lat="-6.965441" lon="-34.833069">
<ele>17.750000</ele>
<time>2018-09-26T04:30:15Z</time>
<speed>0.00</speed>
</trkpt>
<trkpt lat="-6.965436" lon="-34.833138">
<ele>18.119999</ele>
<time>2018-09-26T04:35:31Z</time>
<speed>0.00</speed>
</trkpt>
<trkpt lat="-6.965476" lon="-34.833103">
<ele>1.060000</ele>
<time>2018-09-26T04:40:47Z</time>
<speed>0.00</speed>
</trkpt>
<trkpt lat="-6.965438" lon="-34.833008">
<ele>21.600000</ele>
<time>2018-09-26T04:46:04Z</time>
<speed>0.04</speed>
</trkpt>
<trkpt lat="-6.965436" lon="-34.833065">
<ele>28.459999</ele>
<time>2018-09-26T04:51:21Z</time>
<speed>0.00</speed>
</trkpt>
<trkpt lat="-6.965477" lon="-34.833141">
<ele>27.180000</ele>
<time>2018-09-26T04:56:37Z</time>
<speed>0.00</speed>
</trkpt>
<trkpt lat="-6.965458" lon="-34.833218">
<ele>15.020000</ele>
<time>2018-09-26T05:01:59Z</time>
<speed>0.00</speed>
</trkpt>
<trkpt lat="-6.965456" lon="-34.833130">
<ele>9.340000</ele>
<time>2018-09-26T05:07:16Z</time>
<speed>0.00</speed>
</trkpt>
<trkpt lat="-6.965456" lon="-34.833038">
<ele>9.460000</ele>
<time>2018-09-26T05:12:32Z</time>
<speed>0.00</speed>
</trkpt>
<trkpt lat="-6.965410" lon="-34.833054">
<ele>13.420000</ele>
<time>2018-09-26T05:17:47Z</time>
<speed>0.13</speed>
</trkpt>
<trkpt lat="-6.965425" lon="-34.833038">
<ele>-4.270000</ele>
<time>2018-09-26T05:23:03Z</time>
<speed>0.00</speed>
</trkpt>
<trkpt lat="-6.965405" lon="-34.832886">
<ele>2.980000</ele>
<time>2018-09-26T05:28:17Z</time>
<speed>0.18</speed>
</trkpt>
<trkpt lat="-6.965421" lon="-34.833050">
<ele>7.990000</ele>
<time>2018-09-26T05:33:33Z</time>
<speed>0.27</speed>
</trkpt>
<trkpt lat="-6.965449" lon="-34.833080">
<ele>2.570000</ele>
<time>2018-09-26T05:38:49Z</time>
<speed>0.15</speed>
</trkpt>
<trkpt lat="-6.965445" lon="-34.832993">
<ele>5.380000</ele>
<time>2018-09-26T05:44:05Z</time>
<speed>0.00</speed>
</trkpt>
<trkpt lat="-6.965397" lon="-34.832993">
<ele>-9.410000</ele>
<time>2018-09-26T05:49:33Z</time>
<speed>0.00</speed>
</trkpt>
<trkpt lat="-6.965432" lon="-34.833038">
<ele>4.070000</ele>
<time>2018-09-26T05:54:49Z</time>
<speed>0.00</speed>
</trkpt>
<trkpt lat="-6.965429" lon="-34.833092">
<ele>8.380000</ele>
<time>2018-09-26T06:00:07Z</time>
<speed>0.00</speed>
</trkpt>
<trkpt lat="-6.965397" lon="-34.833046">
<ele>12.980000</ele>
<time>2018-09-26T06:05:23Z</time>
<speed>0.00</speed>
</trkpt>
<trkpt lat="-6.965481" lon="-34.833237">
<ele>-1.510000</ele>
<time>2018-09-26T06:10:39Z</time>
<speed>0.00</speed>
</trkpt>
<trkpt lat="-6.965463" lon="-34.833374">
<ele>9.820000</ele>
<time>2018-09-26T06:15:55Z</time>
<speed>0.00</speed>
</trkpt>
<trkpt lat="-6.965468" lon="-34.832996">
<ele>2.080000</ele>
<time>2018-09-26T06:21:33Z</time>
<speed>0.00</speed>
</trkpt>
<trkpt lat="-6.965447" lon="-34.833027">
<ele>8.200000</ele>
<time>2018-09-26T06:26:48Z</time>
<speed>0.00</speed>
</trkpt>
<trkpt lat="-6.965456" lon="-34.833031">
<ele>12.770000</ele>
<time>2018-09-26T06:32:02Z</time>
<speed>0.00</speed>
</trkpt>
<trkpt lat="-6.965418" lon="-34.833035">
<ele>17.119999</ele>
<time>2018-09-26T06:37:16Z</time>
<speed>0.00</speed>
</trkpt>
<trkpt lat="-6.965453" lon="-34.833046">
<ele>12.410000</ele>
<time>2018-09-26T06:42:32Z</time>
<speed>0.15</speed>
</trkpt>
<trkpt lat="-6.965466" lon="-34.833046">
<ele>18.600000</ele>
<time>2018-09-26T06:47:48Z</time>
<speed>0.00</speed>
</trkpt>
<trkpt lat="-6.965392" lon="-34.833046">
<ele>20.920000</ele>
<time>2018-09-26T06:53:02Z</time>
<speed>0.06</speed>
</trkpt>
<trkpt lat="-6.965413" lon="-34.833065">
<ele>6.250000</ele>
<time>2018-09-26T06:58:16Z</time>
<speed>0.24</speed>
</trkpt>
<trkpt lat="-6.965420" lon="-34.833099">
<ele>7.540000</ele>
<time>2018-09-26T07:03:37Z</time>
<speed>0.00</speed>
</trkpt>
<trkpt lat="-6.965508" lon="-34.833099">
<ele>-9.809999</ele>
<time>2018-09-26T07:08:51Z</time>
<speed>0.23</speed>
</trkpt>
<trkpt lat="-6.965409" lon="-34.833046">
<ele>1.680000</ele>
<time>2018-09-26T07:14:06Z</time>
<speed>0.07</speed>
</trkpt>
<trkpt lat="-6.965430" lon="-34.833069">
<ele>-7.780000</ele>
<time>2018-09-26T07:19:22Z</time>
<speed>0.00</speed>
</trkpt>
<trkpt lat="-6.965451" lon="-34.833035">
<ele>3.160000</ele>
<time>2018-09-26T07:24:38Z</time>
<speed>0.00</speed>
</trkpt>
<trkpt lat="-6.965446" lon="-34.833015">
<ele>4.990000</ele>
<time>2018-09-26T07:29:53Z</time>
<speed>0.20</speed>
</trkpt>
<trkpt lat="-6.965385" lon="-34.833038">
<ele>38.480000</ele>
<time>2018-09-26T07:35:09Z</time>
<speed>0.00</speed>
</trkpt>
<trkpt lat="-6.965402" lon="-34.833054">
<ele>11.160000</ele>
<time>2018-09-26T07:40:25Z</time>
<speed>0.00</speed>
</trkpt>
<trkpt lat="-6.965422" lon="-34.833054">
<ele>2.060000</ele>
<time>2018-09-26T07:45:40Z</time>
<speed>0.00</speed>
</trkpt>
<trkpt lat="-6.965368" lon="-34.833115">
<ele>-1.390000</ele>
<time>2018-09-26T07:50:56Z</time>
<speed>0.00</speed>
</trkpt>
<trkpt lat="-6.965429" lon="-34.833103">
<ele>-12.590000</ele>
<time>2018-09-26T07:56:11Z</time>
<speed>0.13</speed>
</trkpt>
<trkpt lat="-6.965435" lon="-34.833130">
<ele>8.889999</ele>
<time>2018-09-26T08:01:33Z</time>
<speed>0.00</speed>
</trkpt>
<trkpt lat="-6.965418" lon="-34.833092">
<ele>7.120000</ele>
<time>2018-09-26T08:06:49Z</time>
<speed>0.00</speed>
</trkpt>
<trkpt lat="-6.965440" lon="-34.833092">
<ele>-3.510000</ele>
<time>2018-09-26T08:12:04Z</time>
<speed>0.00</speed>
</trkpt>
<trkpt lat="-6.965487" lon="-34.833061">
<ele>-5.580000</ele>
<time>2018-09-26T08:17:18Z</time>
<speed>0.06</speed>
</trkpt>
<trkpt lat="-6.965476" lon="-34.833065">
<ele>-1.340000</ele>
<time>2018-09-26T08:22:33Z</time>
<speed>0.00</speed>
</trkpt>
<trkpt lat="-6.965466" lon="-34.833103">
<ele>-5.510000</ele>
<time>2018-09-26T08:27:48Z</time>
<speed>0.00</speed>
</trkpt>
<trkpt lat="-6.965414" lon="-34.833061">
<ele>2.180000</ele>
<time>2018-09-26T08:33:03Z</time>
<speed>0.00</speed>
</trkpt>
<trkpt lat="-6.965421" lon="-34.833061">
<ele>-2.190000</ele>
<time>2018-09-26T08:38:19Z</time>
<speed>0.00</speed>
</trkpt>
<trkpt lat="-6.965446" lon="-34.833084">
<ele>7.940000</ele>
<time>2018-09-26T08:43:34Z</time>
<speed>0.00</speed>
</trkpt>
<trkpt lat="-6.965440" lon="-34.833073">
<ele>3.710000</ele>
<time>2018-09-26T08:48:48Z</time>
<speed>0.00</speed>
</trkpt>
<trkpt lat="-6.965433" lon="-34.833019">
<ele>-5.170000</ele>
<time>2018-09-26T08:54:03Z</time>
<speed>0.00</speed>
</trkpt>
<trkpt lat="-6.965446" lon="-34.833050">
<ele>5.160000</ele>
<time>2018-09-26T08:59:19Z</time>
<speed>0.00</speed>
</trkpt>
<trkpt lat="-6.965435" lon="-34.833038">
<ele>-2.210000</ele>
<time>2018-09-26T09:04:35Z</time>
<speed>0.00</speed>
</trkpt>
<trkpt lat="-6.965444" lon="-34.833035">
<ele>-4.160000</ele>
<time>2018-09-26T09:09:50Z</time>
<speed>0.24</speed>
</trkpt>
<trkpt lat="-6.965386" lon="-34.833088">
<ele>15.040000</ele>
<time>2018-09-26T09:15:05Z</time>
<speed>0.18</speed>
</trkpt>
<trkpt lat="-6.965402" lon="-34.833042">
<ele>35.049999</ele>
<time>2018-09-26T09:20:22Z</time>
<speed>0.00</speed>
</trkpt>
<trkpt lat="-6.965393" lon="-34.833046">
<ele>-7.060000</ele>
<time>2018-09-26T09:25:39Z</time>
<speed>0.10</speed>
</trkpt>
<trkpt lat="-6.965448" lon="-34.833015">
<ele>-2.860000</ele>
<time>2018-09-26T09:30:57Z</time>
<speed>0.04</speed>
</trkpt>
<trkpt lat="-6.965417" lon="-34.833046">
<ele>-6.110000</ele>
<time>2018-09-26T09:36:15Z</time>
<speed>0.00</speed>
</trkpt>
<trkpt lat="-6.965439" lon="-34.833057">
<ele>15.070000</ele>
<time>2018-09-26T09:41:32Z</time>
<speed>0.00</speed>
</trkpt>
<trkpt lat="-6.965456" lon="-34.833092">
<ele>16.520000</ele>
<time>2018-09-26T09:46:47Z</time>
<speed>0.21</speed>
</trkpt>
<trkpt lat="-6.965446" lon="-34.833096">
<ele>17.719999</ele>
<time>2018-09-26T09:52:05Z</time>
<speed>0.00</speed>
</trkpt>
<trkpt lat="-6.965444" lon="-34.833038">
<ele>20.730000</ele>
<time>2018-09-26T09:57:22Z</time>
<speed>0.04</speed>
</trkpt>
<trkpt lat="-6.965424" lon="-34.833027">
<ele>14.349999</ele>
<time>2018-09-26T10:03:03Z</time>
<speed>0.03</speed>
</trkpt>
<trkpt lat="-6.965425" lon="-34.833019">
<ele>12.540000</ele>
<time>2018-09-26T10:08:20Z</time>
<speed>0.01</speed>
</trkpt>
<trkpt lat="-6.965458" lon="-34.832993">
<ele>5.980000</ele>
<time>2018-09-26T10:13:36Z</time>
<speed>0.00</speed>
</trkpt>
<trkpt lat="-6.965444" lon="-34.833008">
<ele>6.490000</ele>
<time>2018-09-26T10:18:53Z</time>
<speed>0.00</speed>
</trkpt>
<trkpt lat="-6.965376" lon="-34.833035">
<ele>8.280000</ele>
<time>2018-09-26T10:24:08Z</time>
<speed>0.00</speed>
</trkpt>
<trkpt lat="-6.965473" lon="-34.832977">
<ele>6.910000</ele>
<time>2018-09-26T10:29:25Z</time>
<speed>0.00</speed>
</trkpt>
<trkpt lat="-6.965454" lon="-34.833035">
<ele>19.660000</ele>
<time>2018-09-26T10:34:41Z</time>
<speed>0.00</speed>
</trkpt>
<trkpt lat="-6.965431" lon="-34.833076">
<ele>9.559999</ele>
<time>2018-09-26T10:39:56Z</time>
<speed>0.00</speed>
</trkpt>
<trkpt lat="-6.965432" lon="-34.833103">
<ele>10.700000</ele>
<time>2018-09-26T10:45:12Z</time>
<speed>0.00</speed>
</trkpt>
<trkpt lat="-6.965453" lon="-34.833046">
<ele>18.190001</ele>
<time>2018-09-26T10:50:28Z</time>
<speed>0.00</speed>
</trkpt>
<trkpt lat="-6.965442" lon="-34.833027">
<ele>9.670000</ele>
<time>2018-09-26T10:55:45Z</time>
<speed>0.08</speed>
</trkpt>
<trkpt lat="-6.965427" lon="-34.833050">
<ele>7.720000</ele>
<time>2018-09-26T11:01:02Z</time>
<speed>0.00</speed>
</trkpt>
<trkpt lat="-6.965449" lon="-34.833057">
<ele>5.720000</ele>
<time>2018-09-26T11:06:11Z</time>
<speed>0.04</speed>
</trkpt>
<trkpt lat="-6.965448" lon="-34.832985">
<ele>16.190001</ele>
<time>2018-09-26T11:11:19Z</time>
<speed>0.00</speed>
</trkpt>
<trkpt lat="-6.965410" lon="-34.833092">
<ele>7.310000</ele>
<time>2018-09-26T11:16:28Z</time>
<speed>0.12</speed>
</trkpt>
<trkpt lat="-6.965394" lon="-34.833088">
<ele>6.910000</ele>
<time>2018-09-26T11:21:36Z</time>
<speed>0.31</speed>
</trkpt>
<trkpt lat="-6.965429" lon="-34.832989">
<ele>17.340000</ele>
<time>2018-09-26T11:26:45Z</time>
<speed>0.00</speed>
</trkpt>
<trkpt lat="-6.965456" lon="-34.833054">
<ele>8.210000</ele>
<time>2018-09-26T11:31:53Z</time>
<speed>0.00</speed>
</trkpt>
<trkpt lat="-6.965485" lon="-34.833027">
<ele>15.150000</ele>
<time>2018-09-26T11:37:01Z</time>
<speed>0.00</speed>
</trkpt>
<trkpt lat="-6.965524" lon="-34.833023">
<ele>12.910000</ele>
<time>2018-09-26T11:42:09Z</time>
<speed>0.00</speed>
</trkpt>
<trkpt lat="-6.965436" lon="-34.833103">
<ele>12.500000</ele>
<time>2018-09-26T11:47:19Z</time>
<speed>0.00</speed>
</trkpt>
<trkpt lat="-6.965460" lon="-34.833084">
<ele>10.300000</ele>
<time>2018-09-26T11:52:27Z</time>
<speed>0.00</speed>
</trkpt>
<trkpt lat="-6.965362" lon="-34.833122">
<ele>-17.109999</ele>
<time>2018-09-26T11:57:37Z</time>
<speed>0.00</speed>
</trkpt>
<trkpt lat="-6.965469" lon="-34.833042">
<ele>-1.170000</ele>
<time>2018-09-26T12:02:50Z</time>
<speed>0.00</speed>
</trkpt>
<trkpt lat="-6.965514" lon="-34.833019">
<ele>24.510000</ele>
<time>2018-09-26T12:08:00Z</time>
<speed>0.00</speed>
</trkpt>
<trkpt lat="-6.965494" lon="-34.833046">
<ele>15.770000</ele>
<time>2018-09-26T12:13:10Z</time>
<speed>0.00</speed>
</trkpt>
<trkpt lat="-6.965355" lon="-34.833088">
<ele>25.889999</ele>
<time>2018-09-26T12:18:20Z</time>
<speed>0.05</speed>
</trkpt>
<trkpt lat="-6.965457" lon="-34.833061">
<ele>2.470000</ele>
<time>2018-09-26T12:23:28Z</time>
<speed>0.00</speed>
</trkpt>
<trkpt lat="-6.965454" lon="-34.833046">
<ele>6.050000</ele>
<time>2018-09-26T12:28:37Z</time>
<speed>0.00</speed>
</trkpt>
<trkpt lat="-6.965453" lon="-34.833084">
<ele>-14.030000</ele>
<time>2018-09-26T12:33:46Z</time>
<speed>0.00</speed>
</trkpt>
<trkpt lat="-6.965471" lon="-34.833076">
<ele>9.750000</ele>
<time>2018-09-26T12:38:56Z</time>
<speed>0.00</speed>
</trkpt>
<trkpt lat="-6.965416" lon="-34.833103">
<ele>37.079998</ele>
<time>2018-09-26T12:44:06Z</time>
<speed>0.00</speed>
</trkpt>
<trkpt lat="-6.965409" lon="-34.833099">
<ele>5.760000</ele>
<time>2018-09-26T12:49:15Z</time>
<speed>0.10</speed>
</trkpt>
<trkpt lat="-6.965441" lon="-34.833050">
<ele>30.580000</ele>
<time>2018-09-26T12:54:25Z</time>
<speed>0.17</speed>
</trkpt>
<trkpt lat="-6.965492" lon="-34.833069">
<ele>-15.710000</ele>
<time>2018-09-26T12:59:37Z</time>
<speed>0.14</speed>
</trkpt>
<trkpt lat="-6.965471" lon="-34.833073">
<ele>-28.119999</ele>
<time>2018-09-26T13:04:51Z</time>
<speed>0.00</speed>
</trkpt>
<trkpt lat="-6.965472" lon="-34.833076">
<ele>-32.369999</ele>
<time>2018-09-26T13:10:00Z</time>
<speed>0.06</speed>
</trkpt>
<trkpt lat="-6.965466" lon="-34.833038">
<ele>-9.530000</ele>
<time>2018-09-26T13:15:10Z</time>
<speed>0.00</speed>
</trkpt>
<trkpt lat="-6.965436" lon="-34.833084">
<ele>-1.570000</ele>
<time>2018-09-26T13:20:21Z</time>
<speed>0.00</speed>
</trkpt>
<trkpt lat="-6.965469" lon="-34.833031">
<ele>-2.890000</ele>
<time>2018-09-26T13:25:31Z</time>
<speed>0.00</speed>
</trkpt>
<trkpt lat="-6.965546" lon="-34.832787">
<ele>27.480000</ele>
<time>2018-09-26T13:30:42Z</time>
<speed>0.00</speed>
</trkpt>
<trkpt lat="-6.965434" lon="-34.833157">
<ele>12.250000</ele>
<time>2018-09-26T13:35:53Z</time>
<speed>0.00</speed>
</trkpt>
<trkpt lat="-6.965467" lon="-34.833107">
<ele>23.049999</ele>
<time>2018-09-26T13:41:04Z</time>
<speed>0.00</speed>
</trkpt>
<trkpt lat="-6.965426" lon="-34.833057">
<ele>16.750000</ele>
<time>2018-09-26T13:46:15Z</time>
<speed>0.00</speed>
</trkpt>
<trkpt lat="-6.965439" lon="-34.833130">
<ele>17.850000</ele>
<time>2018-09-26T13:51:27Z</time>
<speed>0.00</speed>
</trkpt>
<trkpt lat="-6.965438" lon="-34.833088">
<ele>-7.100000</ele>
<time>2018-09-26T13:56:38Z</time>
<speed>0.00</speed>
</trkpt>
<trkpt lat="-6.965473" lon="-34.833050">
<ele>14.710000</ele>
<time>2018-09-26T14:02:26Z</time>
<speed>0.14</speed>
</trkpt>
<trkpt lat="-6.965574" lon="-34.832912">
<ele>30.559999</ele>
<time>2018-09-26T14:07:38Z</time>
<speed>0.00</speed>
</trkpt>
<trkpt lat="-6.965450" lon="-34.832996">
<ele>17.779999</ele>
<time>2018-09-26T14:12:50Z</time>
<speed>0.00</speed>
</trkpt>
<trkpt lat="-6.965441" lon="-34.833027">
<ele>12.490000</ele>
<time>2018-09-26T14:18:02Z</time>
<speed>0.00</speed>
</trkpt>
<trkpt lat="-6.965435" lon="-34.833008">
<ele>24.189999</ele>
<time>2018-09-26T14:23:12Z</time>
<speed>0.03</speed>
</trkpt>
<trkpt lat="-6.965467" lon="-34.833065">
<ele>17.059999</ele>
<time>2018-09-26T14:28:22Z</time>
<speed>0.10</speed>
</trkpt>
<trkpt lat="-6.965393" lon="-34.833172">
<ele>8.230000</ele>
<time>2018-09-26T14:33:33Z</time>
<speed>0.00</speed>
</trkpt>
<trkpt lat="-6.965412" lon="-34.833141">
<ele>12.130000</ele>
<time>2018-09-26T14:38:45Z</time>
<speed>0.00</speed>
</trkpt>
<trkpt lat="-6.965452" lon="-34.833092">
<ele>17.320000</ele>
<time>2018-09-26T14:44:00Z</time>
<speed>0.00</speed>
</trkpt>
<trkpt lat="-6.965431" lon="-34.833012">
<ele>25.619999</ele>
<time>2018-09-26T14:49:14Z</time>
<speed>0.00</speed>
</trkpt>
<trkpt lat="-6.965439" lon="-34.833107">
<ele>15.839999</ele>
<time>2018-09-26T14:54:26Z</time>
<speed>0.00</speed>
</trkpt>
<trkpt lat="-6.965408" lon="-34.833168">
<ele>-8.050000</ele>
<time>2018-09-26T14:59:41Z</time>
<speed>0.00</speed>
</trkpt>
<trkpt lat="-6.965503" lon="-34.833054">
<ele>0.170000</ele>
<time>2018-09-26T15:04:57Z</time>
<speed>0.00</speed>
</trkpt>
<trkpt lat="-6.965447" lon="-34.833126">
<ele>-17.949999</ele>
<time>2018-09-26T15:10:11Z</time>
<speed>0.00</speed>
</trkpt>
<trkpt lat="-6.965454" lon="-34.833199">
<ele>-11.300000</ele>
<time>2018-09-26T15:15:26Z</time>
<speed>0.00</speed>
</trkpt>
<trkpt lat="-6.965465" lon="-34.833199">
<ele>1.370000</ele>
<time>2018-09-26T15:20:40Z</time>
<speed>0.00</speed>
</trkpt>
<trkpt lat="-6.965442" lon="-34.832928">
<ele>30.109999</ele>
<time>2018-09-26T15:25:53Z</time>
<speed>0.00</speed>
</trkpt>
<trkpt lat="-6.965420" lon="-34.833099">
<ele>-4.010000</ele>
<time>2018-09-26T15:31:24Z</time>
<speed>0.13</speed>
</trkpt>
<trkpt lat="-6.965464" lon="-34.833069">
<ele>3.760000</ele>
<time>2018-09-26T15:36:51Z</time>
<speed>0.10</speed>
</trkpt>
<trkpt lat="-6.965397" lon="-34.833061">
<ele>14.360000</ele>
<time>2018-09-26T15:42:17Z</time>
<speed>0.12</speed>
</trkpt>
<trkpt lat="-6.965433" lon="-34.833183">
<ele>4.400000</ele>
<time>2018-09-26T15:47:44Z</time>
<speed>0.21</speed>
</trkpt>
<trkpt lat="-6.965446" lon="-34.833076">
<ele>-17.750000</ele>
<time>2018-09-26T15:54:03Z</time>
<speed>0.25</speed>
</trkpt>
<trkpt lat="-6.965457" lon="-34.833084">
<ele>6.760000</ele>
<time>2018-09-26T16:01:12Z</time>
<speed>0.00</speed>
</trkpt>
<trkpt lat="-6.965642" lon="-34.832977">
<ele>23.209999</ele>
<time>2018-09-26T16:06:23Z</time>
<speed>0.07</speed>
</trkpt>
<trkpt lat="-6.965404" lon="-34.833157">
<ele>0.860000</ele>
<time>2018-09-26T16:11:34Z</time>
<speed>0.00</speed>
</trkpt>
<trkpt lat="-6.965543" lon="-34.833073">
<ele>-21.660000</ele>
<time>2018-09-26T16:16:46Z</time>
<speed>0.12</speed>
</trkpt>
<trkpt lat="-6.965481" lon="-34.833115">
<ele>4.540000</ele>
<time>2018-09-26T16:21:57Z</time>
<speed>0.00</speed>
</trkpt>
<trkpt lat="-6.965377" lon="-34.833183">
<ele>21.619999</ele>
<time>2018-09-26T16:27:11Z</time>
<speed>0.00</speed>
</trkpt>
<trkpt lat="-6.965522" lon="-34.832851">
<ele>41.369999</ele>
<time>2018-09-26T16:32:27Z</time>
<speed>0.00</speed>
</trkpt>
<trkpt lat="-6.965466" lon="-34.833099">
<ele>12.610000</ele>
<time>2018-09-26T16:37:40Z</time>
<speed>0.00</speed>
</trkpt>
<trkpt lat="-6.965475" lon="-34.833118">
<ele>8.000000</ele>
<time>2018-09-26T16:43:01Z</time>
<speed>0.26</speed>
</trkpt>
<trkpt lat="-6.965464" lon="-34.832890">
<ele>39.099998</ele>
<time>2018-09-26T16:48:13Z</time>
<speed>0.00</speed>
</trkpt>
<trkpt lat="-6.965509" lon="-34.833179">
<ele>-19.939999</ele>
<time>2018-09-26T16:53:25Z</time>
<speed>0.00</speed>
</trkpt>
<trkpt lat="-6.965518" lon="-34.833141">
<ele>-1.500000</ele>
<time>2018-09-26T16:58:37Z</time>
<speed>0.00</speed>
</trkpt>
<trkpt lat="-6.965522" lon="-34.833115">
<ele>-8.260000</ele>
<time>2018-09-26T17:03:54Z</time>
<speed>0.00</speed>
</trkpt>
<trkpt lat="-6.965573" lon="-34.833195">
<ele>-22.350000</ele>
<time>2018-09-26T17:09:06Z</time>
<speed>0.00</speed>
</trkpt>
<trkpt lat="-6.965341" lon="-34.832893">
<ele>59.730000</ele>
<time>2018-09-26T17:14:19Z</time>
<speed>0.00</speed>
</trkpt>
<trkpt lat="-6.965405" lon="-34.832958">
<ele>46.950001</ele>
<time>2018-09-26T17:19:30Z</time>
<speed>0.19</speed>
</trkpt>
<trkpt lat="-6.965493" lon="-34.833061">
<ele>-2.090000</ele>
<time>2018-09-26T17:24:43Z</time>
<speed>0.00</speed>
</trkpt>
<trkpt lat="-6.965419" lon="-34.833061">
<ele>9.969999</ele>
<time>2018-09-26T17:29:56Z</time>
<speed>0.00</speed>
</trkpt>
<trkpt lat="-6.965430" lon="-34.832981">
<ele>40.149998</ele>
<time>2018-09-26T17:35:07Z</time>
<speed>0.00</speed>
</trkpt>
<trkpt lat="-6.965423" lon="-34.833004">
<ele>30.750000</ele>
<time>2018-09-26T17:40:19Z</time>
<speed>0.00</speed>
</trkpt>
<trkpt lat="-6.965479" lon="-34.832939">
<ele>34.779999</ele>
<time>2018-09-26T17:45:32Z</time>
<speed>0.00</speed>
</trkpt>
<trkpt lat="-6.965497" lon="-34.832813">
<ele>61.609997</ele>
<time>2018-09-26T17:50:53Z</time>
<speed>0.05</speed>
</trkpt>
<trkpt lat="-6.965491" lon="-34.832996">
<ele>16.770000</ele>
<time>2018-09-26T17:56:04Z</time>
<speed>0.21</speed>
</trkpt>
<trkpt lat="-6.965466" lon="-34.833069">
<ele>-3.570000</ele>
<time>2018-09-26T18:01:56Z</time>
<speed>0.07</speed>
</trkpt>
<trkpt lat="-6.965406" lon="-34.833069">
<ele>-28.129999</ele>
<time>2018-09-26T18:07:09Z</time>
<speed>0.00</speed>
</trkpt>
<trkpt lat="-6.965532" lon="-34.833019">
<ele>21.459999</ele>
<time>2018-09-26T18:12:21Z</time>
<speed>0.00</speed>
</trkpt>
<trkpt lat="-6.965441" lon="-34.832977">
<ele>7.860000</ele>
<time>2018-09-26T18:17:32Z</time>
<speed>0.00</speed>
</trkpt>
<trkpt lat="-6.965449" lon="-34.833019">
<ele>9.590000</ele>
<time>2018-09-26T18:22:44Z</time>
<speed>0.00</speed>
</trkpt>
<trkpt lat="-6.965423" lon="-34.833065">
<ele>17.490000</ele>
<time>2018-09-26T18:27:54Z</time>
<speed>0.00</speed>
</trkpt>
<trkpt lat="-6.965428" lon="-34.833027">
<ele>14.599999</ele>
<time>2018-09-26T18:33:05Z</time>
<speed>0.00</speed>
</trkpt>
<trkpt lat="-6.965466" lon="-34.832932">
<ele>-20.340000</ele>
<time>2018-09-26T18:38:17Z</time>
<speed>0.00</speed>
</trkpt>
<trkpt lat="-6.965528" lon="-34.832970">
<ele>-22.859999</ele>
<time>2018-09-26T18:43:29Z</time>
<speed>0.19</speed>
</trkpt>
<trkpt lat="-6.965495" lon="-34.833027">
<ele>2.930000</ele>
<time>2018-09-26T18:48:41Z</time>
<speed>0.00</speed>
</trkpt>
<trkpt lat="-6.965448" lon="-34.833042">
<ele>7.210000</ele>
<time>2018-09-26T18:53:52Z</time>
<speed>0.25</speed>
</trkpt>
<trkpt lat="-6.965477" lon="-34.833038">
<ele>27.619999</ele>
<time>2018-09-26T18:59:05Z</time>
<speed>0.00</speed>
</trkpt>
<trkpt lat="-6.965458" lon="-34.833088">
<ele>14.490000</ele>
<time>2018-09-26T19:04:19Z</time>
<speed>0.09</speed>
</trkpt>
<trkpt lat="-6.965488" lon="-34.833057">
<ele>-32.239998</ele>
<time>2018-09-26T19:09:32Z</time>
<speed>0.49</speed>
</trkpt>
<trkpt lat="-6.965511" lon="-34.833057">
<ele>-1.590000</ele>
<time>2018-09-26T19:14:45Z</time>
<speed>0.13</speed>
</trkpt>
<trkpt lat="-6.965413" lon="-34.833084">
<ele>-3.650000</ele>
<time>2018-09-26T19:19:56Z</time>
<speed>0.00</speed>
</trkpt>
<trkpt lat="-6.965750" lon="-34.833057">
<ele>-57.480000</ele>
<time>2018-09-26T19:25:17Z</time>
<speed>0.03</speed>
</trkpt>
<trkpt lat="-6.965382" lon="-34.832973">
<ele>48.209999</ele>
<time>2018-09-26T19:30:31Z</time>
<speed>0.00</speed>
</trkpt>
<trkpt lat="-6.965417" lon="-34.833103">
<ele>27.949999</ele>
<time>2018-09-26T19:35:43Z</time>
<speed>0.00</speed>
</trkpt>
<trkpt lat="-6.965536" lon="-34.833088">
<ele>-6.590000</ele>
<time>2018-09-26T19:40:55Z</time>
<speed>0.00</speed>
</trkpt>
<trkpt lat="-6.965399" lon="-34.833015">
<ele>13.759999</ele>
<time>2018-09-26T19:46:07Z</time>
<speed>0.00</speed>
</trkpt>
<trkpt lat="-6.965436" lon="-34.833111">
<ele>17.199999</ele>
<time>2018-09-26T19:51:17Z</time>
<speed>0.18</speed>
</trkpt>
<trkpt lat="-6.965434" lon="-34.833103">
<ele>16.930000</ele>
<time>2018-09-26T19:56:28Z</time>
<speed>0.00</speed>
</trkpt>
<trkpt lat="-6.965488" lon="-34.833134">
<ele>13.559999</ele>
<time>2018-09-26T20:01:46Z</time>
<speed>0.00</speed>
</trkpt>
<trkpt lat="-6.965405" lon="-34.833138">
<ele>6.590000</ele>
<time>2018-09-26T20:07:00Z</time>
<speed>0.00</speed>
</trkpt>
<trkpt lat="-6.965515" lon="-34.833046">
<ele>3.130000</ele>
<time>2018-09-26T20:12:11Z</time>
<speed>0.00</speed>
</trkpt>
<trkpt lat="-6.965466" lon="-34.833160">
<ele>-14.299999</ele>
<time>2018-09-26T20:17:23Z</time>
<speed>0.00</speed>
</trkpt>
<trkpt lat="-6.965454" lon="-34.833126">
<ele>2.490000</ele>
<time>2018-09-26T20:22:34Z</time>
<speed>0.27</speed>
</trkpt>
<trkpt lat="-6.965542" lon="-34.832989">
<ele>19.439999</ele>
<time>2018-09-26T20:27:46Z</time>
<speed>0.00</speed>
</trkpt>
<trkpt lat="-6.965491" lon="-34.833012">
<ele>17.170000</ele>
<time>2018-09-26T20:32:57Z</time>
<speed>0.19</speed>
</trkpt>
<trkpt lat="-6.965537" lon="-34.833031">
<ele>19.629999</ele>
<time>2018-09-26T20:38:07Z</time>
<speed>0.00</speed>
</trkpt>
<trkpt lat="-6.965539" lon="-34.833000">
<ele>19.010000</ele>
<time>2018-09-26T20:43:20Z</time>
<speed>0.19</speed>
</trkpt>
<trkpt lat="-6.965470" lon="-34.832901">
<ele>24.670000</ele>
<time>2018-09-26T20:48:30Z</time>
<speed>0.00</speed>
</trkpt>
<trkpt lat="-6.965668" lon="-34.833134">
<ele>-10.570000</ele>
<time>2018-09-26T20:53:42Z</time>
<speed>0.00</speed>
</trkpt>
<trkpt lat="-6.965783" lon="-34.833069">
<ele>-9.980000</ele>
<time>2018-09-26T20:59:15Z</time>
<speed>0.33</speed>
</trkpt>
<trkpt lat="-6.965765" lon="-34.833115">
<ele>-10.210000</ele>
<time>2018-09-26T21:04:50Z</time>
<speed>0.16</speed>
</trkpt>
<trkpt lat="-6.965764" lon="-34.833172">
<ele>-9.270000</ele>
<time>2018-09-26T21:10:42Z</time>
<speed>0.13</speed>
</trkpt>
<trkpt lat="-6.965483" lon="-34.833107">
<ele>16.580000</ele>
<time>2018-09-26T21:17:18Z</time>
<speed>0.65</speed>
</trkpt>
<trkpt lat="-6.965564" lon="-34.833202">
<ele>-35.799999</ele>
<time>2018-09-26T21:25:11Z</time>
<speed>0.67</speed>
</trkpt>
<trkpt lat="-6.965347" lon="-34.832981">
<ele>37.660000</ele>
<time>2018-09-26T21:32:17Z</time>
<speed>1.61</speed>
</trkpt>
<trkpt lat="-6.965750" lon="-34.833511">
<ele>-65.949997</ele>
<time>2018-09-26T21:37:41Z</time>
<speed>0.00</speed>
</trkpt>
<trkpt lat="-6.965911" lon="-34.833546">
<ele>-100.409996</ele>
<time>2018-09-26T21:43:44Z</time>
<speed>0.18</speed>
</trkpt>
<trkpt lat="-6.965526" lon="-34.833073">
<ele>-2.070000</ele>
<time>2018-09-26T21:50:21Z</time>
<speed>0.00</speed>
</trkpt>
<trkpt lat="-6.965808" lon="-34.833500">
<ele>-66.430000</ele>
<time>2018-09-26T21:56:49Z</time>
<speed>0.37</speed>
</trkpt>
<trkpt lat="-6.965467" lon="-34.833096">
<ele>5.100000</ele>
<time>2018-09-26T22:04:00Z</time>
<speed>0.15</speed>
</trkpt>
<trkpt lat="-6.965512" lon="-34.833099">
<ele>23.760000</ele>
<time>2018-09-26T22:11:05Z</time>
<speed>0.00</speed>
</trkpt>
<trkpt lat="-6.965500" lon="-34.833103">
<ele>9.160000</ele>
<time>2018-09-26T22:16:14Z</time>
<speed>0.02</speed>
</trkpt>
<trkpt lat="-6.965443" lon="-34.833073">
<ele>13.730000</ele>
<time>2018-09-26T22:21:23Z</time>
<speed>0.08</speed>
</trkpt>
<trkpt lat="-6.965518" lon="-34.833073">
<ele>10.870000</ele>
<time>2018-09-26T22:26:31Z</time>
<speed>0.14</speed>
</trkpt>
<trkpt lat="-6.965473" lon="-34.833035">
<ele>19.180000</ele>
<time>2018-09-26T22:31:40Z</time>
<speed>0.04</speed>
</trkpt>
<trkpt lat="-6.965470" lon="-34.833054">
<ele>17.420000</ele>
<time>2018-09-26T22:36:48Z</time>
<speed>0.29</speed>
</trkpt>
<trkpt lat="-6.965438" lon="-34.833000">
<ele>-3.860000</ele>
<time>2018-09-26T22:41:57Z</time>
<speed>0.00</speed>
</trkpt>
<trkpt lat="-6.965507" lon="-34.833050">
<ele>11.190000</ele>
<time>2018-09-26T22:47:05Z</time>
<speed>0.00</speed>
</trkpt>
<trkpt lat="-6.965435" lon="-34.833099">
<ele>21.529999</ele>
<time>2018-09-26T22:52:14Z</time>
<speed>0.00</speed>
</trkpt>
<trkpt lat="-6.965457" lon="-34.833050">
<ele>12.360000</ele>
<time>2018-09-26T22:57:24Z</time>
<speed>0.00</speed>
</trkpt>
<trkpt lat="-6.965489" lon="-34.833019">
<ele>6.580000</ele>
<time>2018-09-26T23:02:40Z</time>
<speed>0.00</speed>
</trkpt>
<trkpt lat="-6.965443" lon="-34.833004">
<ele>28.029999</ele>
<time>2018-09-26T23:07:48Z</time>
<speed>0.15</speed>
</trkpt>
<trkpt lat="-6.965456" lon="-34.833015">
<ele>23.100000</ele>
<time>2018-09-26T23:12:58Z</time>
<speed>0.00</speed>
</trkpt>
<trkpt lat="-6.965426" lon="-34.833134">
<ele>-1.200000</ele>
<time>2018-09-26T23:18:07Z</time>
<speed>0.00</speed>
</trkpt>
<trkpt lat="-6.965444" lon="-34.833000">
<ele>8.380000</ele>
<time>2018-09-26T23:23:16Z</time>
<speed>0.00</speed>
</trkpt>
<trkpt lat="-6.965471" lon="-34.832977">
<ele>12.990000</ele>
<time>2018-09-26T23:28:25Z</time>
<speed>0.00</speed>
</trkpt>
<trkpt lat="-6.965480" lon="-34.833004">
<ele>15.599999</ele>
<time>2018-09-26T23:33:33Z</time>
<speed>0.00</speed>
</trkpt>
<trkpt lat="-6.965473" lon="-34.832954">
<ele>32.239998</ele>
<time>2018-09-26T23:38:41Z</time>
<speed>0.00</speed>
</trkpt>
<trkpt lat="-6.965466" lon="-34.832951">
<ele>27.609999</ele>
<time>2018-09-26T23:43:50Z</time>
<speed>0.00</speed>
</trkpt>
<trkpt lat="-6.965425" lon="-34.833046">
<ele>18.199999</ele>
<time>2018-09-26T23:48:58Z</time>
<speed>0.00</speed>
</trkpt>
<trkpt lat="-6.965455" lon="-34.833023">
<ele>18.709999</ele>
<time>2018-09-26T23:54:08Z</time>
<speed>0.00</speed>
</trkpt>
<trkpt lat="-6.965503" lon="-34.833088">
<ele>16.959999</ele>
<time>2018-09-26T23:59:19Z</time>
<speed>0.00</speed>
</trkpt>
<trkpt lat="-6.965488" lon="-34.833057">
<ele>21.160000</ele>
<time>2018-09-27T00:04:29Z</time>
<speed>0.00</speed>
</trkpt>
<trkpt lat="-6.965573" lon="-34.832966">
<ele>5.400000</ele>
<time>2018-09-27T00:09:37Z</time>
<speed>0.00</speed>
</trkpt>
<trkpt lat="-6.965534" lon="-34.832985">
<ele>11.800000</ele>
<time>2018-09-27T00:14:45Z</time>
<speed>0.00</speed>
</trkpt>
<trkpt lat="-6.965466" lon="-34.833031">
<ele>14.000000</ele>
<time>2018-09-27T00:19:53Z</time>
<speed>0.00</speed>
</trkpt>
<trkpt lat="-6.965487" lon="-34.833019">
<ele>11.509999</ele>
<time>2018-09-27T00:25:01Z</time>
<speed>0.00</speed>
</trkpt>
<trkpt lat="-6.965524" lon="-34.832954">
<ele>6.500000</ele>
<time>2018-09-27T00:30:09Z</time>
<speed>0.00</speed>
</trkpt>
<trkpt lat="-6.965452" lon="-34.833076">
<ele>11.550000</ele>
<time>2018-09-27T00:35:17Z</time>
<speed>0.11</speed>
</trkpt>
<trkpt lat="-6.965496" lon="-34.833141">
<ele>28.820000</ele>
<time>2018-09-27T00:40:27Z</time>
<speed>0.00</speed>
</trkpt>
<trkpt lat="-6.965464" lon="-34.833153">
<ele>31.840000</ele>
<time>2018-09-27T00:45:37Z</time>
<speed>0.00</speed>
</trkpt>
<trkpt lat="-6.965467" lon="-34.833149">
<ele>4.450000</ele>
<time>2018-09-27T00:50:47Z</time>
<speed>0.16</speed>
</trkpt>
<trkpt lat="-6.965470" lon="-34.833088">
<ele>29.910000</ele>
<time>2018-09-27T00:55:57Z</time>
<speed>0.00</speed>
</trkpt>
<trkpt lat="-6.965440" lon="-34.833126">
<ele>14.589999</ele>
<time>2018-09-27T01:01:07Z</time>
<speed>0.00</speed>
</trkpt>
<trkpt lat="-6.965476" lon="-34.833080">
<ele>10.520000</ele>
<time>2018-09-27T01:06:15Z</time>
<speed>0.00</speed>
</trkpt>
<trkpt lat="-6.965537" lon="-34.832966">
<ele>-8.190000</ele>
<time>2018-09-27T01:11:23Z</time>
<speed>0.18</speed>
</trkpt>
<trkpt lat="-6.965463" lon="-34.833088">
<ele>-2.300000</ele>
<time>2018-09-27T01:16:31Z</time>
<speed>0.00</speed>
</trkpt>
<trkpt lat="-6.965468" lon="-34.833035">
<ele>18.969999</ele>
<time>2018-09-27T01:21:42Z</time>
<speed>0.23</speed>
</trkpt>
<trkpt lat="-6.965443" lon="-34.833042">
<ele>31.529999</ele>
<time>2018-09-27T01:27:04Z</time>
<speed>0.05</speed>
</trkpt>
<trkpt lat="-6.965436" lon="-34.833141">
<ele>28.000000</ele>
<time>2018-09-27T01:32:29Z</time>
<speed>0.23</speed>
</trkpt>
<trkpt lat="-6.965417" lon="-34.833065">
<ele>31.230000</ele>
<time>2018-09-27T01:37:52Z</time>
<speed>0.09</speed>
</trkpt>
<trkpt lat="-6.965375" lon="-34.833069">
<ele>43.379997</ele>
<time>2018-09-27T01:43:03Z</time>
<speed>0.00</speed>
</trkpt>
<trkpt lat="-6.965445" lon="-34.833065">
<ele>27.170000</ele>
<time>2018-09-27T01:48:12Z</time>
<speed>0.00</speed>
</trkpt>
<trkpt lat="-6.965521" lon="-34.833157">
<ele>-31.000000</ele>
<time>2018-09-27T01:53:22Z</time>
<speed>0.00</speed>
</trkpt>
<trkpt lat="-6.965579" lon="-34.832951">
<ele>-21.219999</ele>
<time>2018-09-27T01:58:33Z</time>
<speed>0.23</speed>
</trkpt>
<trkpt lat="-6.965462" lon="-34.833035">
<ele>10.230000</ele>
<time>2018-09-27T02:04:24Z</time>
<speed>0.04</speed>
</trkpt>
<trkpt lat="-6.965456" lon="-34.833069">
<ele>11.120000</ele>
<time>2018-09-27T02:10:01Z</time>
<speed>0.00</speed>
</trkpt>
<trkpt lat="-6.965466" lon="-34.833084">
<ele>18.389999</ele>
<time>2018-09-27T02:15:18Z</time>
<speed>0.00</speed>
</trkpt>
<trkpt lat="-6.965491" lon="-34.833080">
<ele>5.080000</ele>
<time>2018-09-27T02:20:36Z</time>
<speed>0.00</speed>
</trkpt>
<trkpt lat="-6.965445" lon="-34.833057">
<ele>18.900000</ele>
<time>2018-09-27T02:25:53Z</time>
<speed>0.00</speed>
</trkpt>
<trkpt lat="-6.965420" lon="-34.832958">
<ele>53.539997</ele>
<time>2018-09-27T02:31:10Z</time>
<speed>0.00</speed>
</trkpt>
<trkpt lat="-6.965467" lon="-34.833099">
<ele>35.750000</ele>
<time>2018-09-27T02:36:26Z</time>
<speed>0.00</speed>
</trkpt>
<trkpt lat="-6.965466" lon="-34.833038">
<ele>25.930000</ele>
<time>2018-09-27T02:41:44Z</time>
<speed>0.00</speed>
</trkpt>
<trkpt lat="-6.965470" lon="-34.833046">
<ele>23.639999</ele>
<time>2018-09-27T02:47:02Z</time>
<speed>0.00</speed>
</trkpt>
<trkpt lat="-6.965450" lon="-34.833149">
<ele>9.740000</ele>
<time>2018-09-27T02:52:20Z</time>
<speed>0.00</speed>
</trkpt>
<trkpt lat="-6.965500" lon="-34.833122">
<ele>18.219999</ele>
<time>2018-09-27T02:57:38Z</time>
<speed>0.00</speed>
</trkpt>
</trkseg>
</trk>
<trk>
<name>20181027-192017(13)</name>
<desc>Color:004000ff</desc>
<trkseg>
<trkpt lat="-6.965468" lon="-34.833168">
<ele>26.439999</ele>
<time>2018-09-27T03:03:01Z</time>
<speed>0.00</speed>
</trkpt>
<trkpt lat="-6.965483" lon="-34.832966">
<ele>5.670000</ele>
<time>2018-09-27T03:08:19Z</time>
<speed>0.00</speed>
</trkpt>
<trkpt lat="-6.965481" lon="-34.833031">
<ele>14.990000</ele>
<time>2018-09-27T03:13:34Z</time>
<speed>0.08</speed>
</trkpt>
<trkpt lat="-6.965486" lon="-34.833080">
<ele>10.420000</ele>
<time>2018-09-27T03:18:50Z</time>
<speed>0.15</speed>
</trkpt>
<trkpt lat="-6.965470" lon="-34.833107">
<ele>17.379999</ele>
<time>2018-09-27T03:24:07Z</time>
<speed>0.00</speed>
</trkpt>
<trkpt lat="-6.965467" lon="-34.833038">
<ele>15.500000</ele>
<time>2018-09-27T03:29:24Z</time>
<speed>0.09</speed>
</trkpt>
<trkpt lat="-6.965490" lon="-34.833103">
<ele>12.550000</ele>
<time>2018-09-27T03:34:41Z</time>
<speed>0.00</speed>
</trkpt>
<trkpt lat="-6.965459" lon="-34.833084">
<ele>9.309999</ele>
<time>2018-09-27T03:39:58Z</time>
<speed>0.00</speed>
</trkpt>
<trkpt lat="-6.965487" lon="-34.833080">
<ele>12.790000</ele>
<time>2018-09-27T03:45:16Z</time>
<speed>0.00</speed>
</trkpt>
<trkpt lat="-6.965475" lon="-34.833088">
<ele>14.839999</ele>
<time>2018-09-27T03:50:32Z</time>
<speed>0.24</speed>
</trkpt>
<trkpt lat="-6.965524" lon="-34.833038">
<ele>31.000000</ele>
<time>2018-09-27T03:55:50Z</time>
<speed>0.00</speed>
</trkpt>
<trkpt lat="-6.965475" lon="-34.833122">
<ele>16.869999</ele>
<time>2018-09-27T04:01:10Z</time>
<speed>0.20</speed>
</trkpt>
<trkpt lat="-6.965508" lon="-34.833088">
<ele>8.120000</ele>
<time>2018-09-27T04:06:25Z</time>
<speed>0.12</speed>
</trkpt>
<trkpt lat="-6.965380" lon="-34.833111">
<ele>7.910000</ele>
<time>2018-09-27T04:11:42Z</time>
<speed>0.00</speed>
</trkpt>
<trkpt lat="-6.965454" lon="-34.833065">
<ele>14.830000</ele>
<time>2018-09-27T04:16:59Z</time>
<speed>0.00</speed>
</trkpt>
<trkpt lat="-6.965494" lon="-34.833092">
<ele>9.530000</ele>
<time>2018-09-27T04:22:16Z</time>
<speed>0.00</speed>
</trkpt>
<trkpt lat="-6.965439" lon="-34.833038">
<ele>9.220000</ele>
<time>2018-09-27T04:27:33Z</time>
<speed>0.22</speed>
</trkpt>
<trkpt lat="-6.965432" lon="-34.833019">
<ele>10.219999</ele>
<time>2018-09-27T04:32:50Z</time>
<speed>0.00</speed>
</trkpt>
<trkpt lat="-6.965456" lon="-34.833073">
<ele>7.200000</ele>
<time>2018-09-27T04:38:07Z</time>
<speed>0.21</speed>
</trkpt>
<trkpt lat="-6.965506" lon="-34.833096">
<ele>12.259999</ele>
<time>2018-09-27T04:43:23Z</time>
<speed>0.16</speed>
</trkpt>
<trkpt lat="-6.965521" lon="-34.833160">
<ele>7.560000</ele>
<time>2018-09-27T04:48:39Z</time>
<speed>0.62</speed>
</trkpt>
<trkpt lat="-6.965415" lon="-34.832962">
<ele>23.750000</ele>
<time>2018-09-27T04:53:57Z</time>
<speed>0.00</speed>
</trkpt>
<trkpt lat="-6.965474" lon="-34.833130">
<ele>9.179999</ele>
<time>2018-09-27T04:59:14Z</time>
<speed>0.63</speed>
</trkpt>
<trkpt lat="-6.965423" lon="-34.833035">
<ele>9.020000</ele>
<time>2018-09-27T05:04:34Z</time>
<speed>0.09</speed>
</trkpt>
<trkpt lat="-6.965503" lon="-34.833023">
<ele>3.790000</ele>
<time>2018-09-27T05:09:50Z</time>
<speed>0.00</speed>
</trkpt>
<trkpt lat="-6.965473" lon="-34.832916">
<ele>50.980000</ele>
<time>2018-09-27T05:15:06Z</time>
<speed>0.00</speed>
</trkpt>
<trkpt lat="-6.965398" lon="-34.832706">
<ele>68.750000</ele>
<time>2018-09-27T05:20:24Z</time>
<speed>1.32</speed>
</trkpt>
<trkpt lat="-6.965466" lon="-34.833080">
<ele>14.349999</ele>
<time>2018-09-27T05:25:41Z</time>
<speed>0.00</speed>
</trkpt>
<trkpt lat="-6.965412" lon="-34.833023">
<ele>28.799999</ele>
<time>2018-09-27T05:30:58Z</time>
<speed>0.00</speed>
</trkpt>
<trkpt lat="-6.965427" lon="-34.833012">
<ele>35.540001</ele>
<time>2018-09-27T05:36:18Z</time>
<speed>2.57</speed>
</trkpt>
<trkpt lat="-6.965394" lon="-34.832996">
<ele>61.090000</ele>
<time>2018-09-27T05:41:35Z</time>
<speed>0.00</speed>
</trkpt>
<trkpt lat="-6.965483" lon="-34.832882">
<ele>24.199999</ele>
<time>2018-09-27T05:46:52Z</time>
<speed>0.00</speed>
</trkpt>
<trkpt lat="-6.965479" lon="-34.833080">
<ele>6.950000</ele>
<time>2018-09-27T05:52:09Z</time>
<speed>0.00</speed>
</trkpt>
<trkpt lat="-6.965408" lon="-34.833042">
<ele>19.980000</ele>
<time>2018-09-27T05:57:27Z</time>
<speed>0.00</speed>
</trkpt>
<trkpt lat="-6.965500" lon="-34.833073">
<ele>14.730000</ele>
<time>2018-09-27T06:03:20Z</time>
<speed>0.07</speed>
</trkpt>
<trkpt lat="-6.965481" lon="-34.833080">
<ele>7.150000</ele>
<time>2018-09-27T06:08:35Z</time>
<speed>0.36</speed>
</trkpt>
<trkpt lat="-6.965484" lon="-34.833092">
<ele>13.730000</ele>
<time>2018-09-27T06:13:53Z</time>
<speed>0.00</speed>
</trkpt>
<trkpt lat="-6.965532" lon="-34.833031">
<ele>-3.510000</ele>
<time>2018-09-27T06:19:09Z</time>
<speed>0.00</speed>
</trkpt>
<trkpt lat="-6.965492" lon="-34.833080">
<ele>0.270000</ele>
<time>2018-09-27T06:24:25Z</time>
<speed>0.00</speed>
</trkpt>
<trkpt lat="-6.965446" lon="-34.833107">
<ele>1.980000</ele>
<time>2018-09-27T06:29:41Z</time>
<speed>0.00</speed>
</trkpt>
<trkpt lat="-6.965524" lon="-34.833076">
<ele>-22.830000</ele>
<time>2018-09-27T06:34:57Z</time>
<speed>0.00</speed>
</trkpt>
<trkpt lat="-6.965527" lon="-34.833057">
<ele>-1.970000</ele>
<time>2018-09-27T06:40:16Z</time>
<speed>0.06</speed>
</trkpt>
<trkpt lat="-6.965527" lon="-34.832935">
<ele>-5.490000</ele>
<time>2018-09-27T06:45:34Z</time>
<speed>0.00</speed>
</trkpt>
<trkpt lat="-6.965524" lon="-34.833069">
<ele>2.830000</ele>
<time>2018-09-27T06:50:50Z</time>
<speed>0.00</speed>
</trkpt>
<trkpt lat="-6.965557" lon="-34.833023">
<ele>-28.230000</ele>
<time>2018-09-27T06:56:07Z</time>
<speed>2.37</speed>
</trkpt>
<trkpt lat="-6.965504" lon="-34.833019">
<ele>-4.650000</ele>
<time>2018-09-27T07:01:29Z</time>
<speed>0.00</speed>
</trkpt>
<trkpt lat="-6.965453" lon="-34.833138">
<ele>19.859999</ele>
<time>2018-09-27T07:06:46Z</time>
<speed>0.16</speed>
</trkpt>
<trkpt lat="-6.965334" lon="-34.833012">
<ele>38.689999</ele>
<time>2018-09-27T07:12:05Z</time>
<speed>0.00</speed>
</trkpt>
<trkpt lat="-6.965573" lon="-34.833004">
<ele>-15.860000</ele>
<time>2018-09-27T07:17:22Z</time>
<speed>0.00</speed>
</trkpt>
<trkpt lat="-6.965669" lon="-34.832951">
<ele>-37.700001</ele>
<time>2018-09-27T07:22:39Z</time>
<speed>0.00</speed>
</trkpt>
<trkpt lat="-6.965580" lon="-34.832985">
<ele>-6.140000</ele>
<time>2018-09-27T07:27:56Z</time>
<speed>0.00</speed>
</trkpt>
<trkpt lat="-6.965518" lon="-34.833076">
<ele>-15.309999</ele>
<time>2018-09-27T07:33:13Z</time>
<speed>0.00</speed>
</trkpt>
<trkpt lat="-6.965527" lon="-34.833054">
<ele>6.830000</ele>
<time>2018-09-27T07:38:29Z</time>
<speed>0.00</speed>
</trkpt>
<trkpt lat="-6.965537" lon="-34.833092">
<ele>-14.969999</ele>
<time>2018-09-27T07:43:45Z</time>
<speed>0.00</speed>
</trkpt>
<trkpt lat="-6.965670" lon="-34.832947">
<ele>-3.360000</ele>
<time>2018-09-27T07:49:03Z</time>
<speed>0.15</speed>
</trkpt>
<trkpt lat="-6.965535" lon="-34.833046">
<ele>1.330000</ele>
<time>2018-09-27T07:54:19Z</time>
<speed>0.00</speed>
</trkpt>
<trkpt lat="-6.965412" lon="-34.833054">
<ele>11.990000</ele>
<time>2018-09-27T07:59:38Z</time>
<speed>0.00</speed>
</trkpt>
<trkpt lat="-6.965405" lon="-34.833046">
<ele>25.920000</ele>
<time>2018-09-27T08:04:57Z</time>
<speed>0.00</speed>
</trkpt>
<trkpt lat="-6.965428" lon="-34.833065">
<ele>25.820000</ele>
<time>2018-09-27T08:10:13Z</time>
<speed>0.31</speed>
</trkpt>
<trkpt lat="-6.965458" lon="-34.833038">
<ele>35.680000</ele>
<time>2018-09-27T08:15:27Z</time>
<speed>0.38</speed>
</trkpt>
<trkpt lat="-6.965429" lon="-34.833038">
<ele>21.219999</ele>
<time>2018-09-27T08:20:42Z</time>
<speed>0.00</speed>
</trkpt>
<trkpt lat="-6.965516" lon="-34.833046">
<ele>12.870000</ele>
<time>2018-09-27T08:25:58Z</time>
<speed>0.00</speed>
</trkpt>
<trkpt lat="-6.965466" lon="-34.833069">
<ele>11.070000</ele>
<time>2018-09-27T08:31:13Z</time>
<speed>0.00</speed>
</trkpt>
<trkpt lat="-6.965424" lon="-34.833076">
<ele>32.869999</ele>
<time>2018-09-27T08:36:29Z</time>
<speed>0.00</speed>
</trkpt>
<trkpt lat="-6.965481" lon="-34.833122">
<ele>2.790000</ele>
<time>2018-09-27T08:41:44Z</time>
<speed>0.07</speed>
</trkpt>
<trkpt lat="-6.965442" lon="-34.833065">
<ele>-12.570000</ele>
<time>2018-09-27T08:47:00Z</time>
<speed>0.00</speed>
</trkpt>
<trkpt lat="-6.965503" lon="-34.833042">
<ele>16.379999</ele>
<time>2018-09-27T08:52:15Z</time>
<speed>0.00</speed>
</trkpt>
<trkpt lat="-6.965514" lon="-34.833069">
<ele>5.100000</ele>
<time>2018-09-27T08:57:31Z</time>
<speed>0.00</speed>
</trkpt>
<trkpt lat="-6.965456" lon="-34.833046">
<ele>11.650000</ele>
<time>2018-09-27T09:02:52Z</time>
<speed>0.00</speed>
</trkpt>
<trkpt lat="-6.965444" lon="-34.833046">
<ele>19.760000</ele>
<time>2018-09-27T09:08:07Z</time>
<speed>0.00</speed>
</trkpt>
<trkpt lat="-6.965458" lon="-34.833065">
<ele>33.570000</ele>
<time>2018-09-27T09:13:22Z</time>
<speed>0.00</speed>
</trkpt>
<trkpt lat="-6.965490" lon="-34.833027">
<ele>14.750000</ele>
<time>2018-09-27T09:18:39Z</time>
<speed>0.00</speed>
</trkpt>
<trkpt lat="-6.965453" lon="-34.833096">
<ele>10.300000</ele>
<time>2018-09-27T09:23:56Z</time>
<speed>0.02</speed>
</trkpt>
<trkpt lat="-6.965469" lon="-34.833088">
<ele>13.679999</ele>
<time>2018-09-27T09:29:12Z</time>
<speed>0.00</speed>
</trkpt>
<trkpt lat="-6.965505" lon="-34.833084">
<ele>1.460000</ele>
<time>2018-09-27T09:34:28Z</time>
<speed>0.00</speed>
</trkpt>
<trkpt lat="-6.965502" lon="-34.833019">
<ele>-3.310000</ele>
<time>2018-09-27T09:39:45Z</time>
<speed>0.00</speed>
</trkpt>
<trkpt lat="-6.965505" lon="-34.833046">
<ele>12.610000</ele>
<time>2018-09-27T09:45:01Z</time>
<speed>0.00</speed>
</trkpt>
<trkpt lat="-6.965519" lon="-34.833073">
<ele>0.090000</ele>
<time>2018-09-27T09:50:17Z</time>
<speed>0.00</speed>
</trkpt>
<trkpt lat="-6.965479" lon="-34.833115">
<ele>2.470000</ele>
<time>2018-09-27T09:55:35Z</time>
<speed>0.00</speed>
</trkpt>
<trkpt lat="-6.965452" lon="-34.833160">
<ele>25.769999</ele>
<time>2018-09-27T10:01:31Z</time>
<speed>0.04</speed>
</trkpt>
<trkpt lat="-6.965371" lon="-34.833172">
<ele>2.710000</ele>
<time>2018-09-27T10:06:49Z</time>
<speed>0.00</speed>
</trkpt>
<trkpt lat="-6.965471" lon="-34.833038">
<ele>1.480000</ele>
<time>2018-09-27T10:12:07Z</time>
<speed>0.73</speed>
</trkpt>
<trkpt lat="-6.965420" lon="-34.833118">
<ele>6.920000</ele>
<time>2018-09-27T10:17:27Z</time>
<speed>0.00</speed>
</trkpt>
<trkpt lat="-6.965234" lon="-34.833279">
<ele>-4.810000</ele>
<time>2018-09-27T10:22:44Z</time>
<speed>0.00</speed>
</trkpt>
<trkpt lat="-6.965541" lon="-34.833073">
<ele>27.760000</ele>
<time>2018-09-27T10:28:01Z</time>
<speed>0.00</speed>
</trkpt>
<trkpt lat="-6.965461" lon="-34.833141">
<ele>14.450000</ele>
<time>2018-09-27T10:33:19Z</time>
<speed>0.00</speed>
</trkpt>
<trkpt lat="-6.965353" lon="-34.833206">
<ele>11.290000</ele>
<time>2018-09-27T10:38:36Z</time>
<speed>0.00</speed>
</trkpt>
<trkpt lat="-6.965438" lon="-34.833099">
<ele>17.510000</ele>
<time>2018-09-27T10:43:54Z</time>
<speed>0.00</speed>
</trkpt>
<trkpt lat="-6.965421" lon="-34.833096">
<ele>4.050000</ele>
<time>2018-09-27T10:49:10Z</time>
<speed>0.00</speed>
</trkpt>
<trkpt lat="-6.965391" lon="-34.833073">
<ele>-7.800000</ele>
<time>2018-09-27T10:54:27Z</time>
<speed>0.00</speed>
</trkpt>
<trkpt lat="-6.965437" lon="-34.833118">
<ele>-6.340000</ele>
<time>2018-09-27T10:59:45Z</time>
<speed>0.00</speed>
</trkpt>
<trkpt lat="-6.965423" lon="-34.833210">
<ele>-0.300000</ele>
<time>2018-09-27T11:05:05Z</time>
<speed>0.00</speed>
</trkpt>
<trkpt lat="-6.965435" lon="-34.833111">
<ele>-6.250000</ele>
<time>2018-09-27T11:10:24Z</time>
<speed>0.00</speed>
</trkpt>
<trkpt lat="-6.965383" lon="-34.833225">
<ele>-11.599999</ele>
<time>2018-09-27T11:15:42Z</time>
<speed>0.00</speed>
</trkpt>
<trkpt lat="-6.965435" lon="-34.832996">
<ele>17.600000</ele>
<time>2018-09-27T11:21:16Z</time>
<speed>0.19</speed>
</trkpt>
<trkpt lat="-6.965464" lon="-34.833138">
<ele>23.320000</ele>
<time>2018-09-27T11:26:44Z</time>
<speed>0.00</speed>
</trkpt>
<trkpt lat="-6.965446" lon="-34.833218">
<ele>7.320000</ele>
<time>2018-09-27T11:32:04Z</time>
<speed>0.00</speed>
</trkpt>
<trkpt lat="-6.965559" lon="-34.832916">
<ele>42.579998</ele>
<time>2018-09-27T11:37:21Z</time>
<speed>0.00</speed>
</trkpt>
<trkpt lat="-6.965472" lon="-34.833031">
<ele>40.139999</ele>
<time>2018-09-27T11:42:40Z</time>
<speed>0.00</speed>
</trkpt>
<trkpt lat="-6.965439" lon="-34.832893">
<ele>82.479996</ele>
<time>2018-09-27T11:47:59Z</time>
<speed>0.00</speed>
</trkpt>
<trkpt lat="-6.965481" lon="-34.832993">
<ele>-10.960000</ele>
<time>2018-09-27T11:53:30Z</time>
<speed>0.07</speed>
</trkpt>
<trkpt lat="-6.965484" lon="-34.833012">
<ele>-30.160000</ele>
<time>2018-09-27T11:59:06Z</time>
<speed>0.11</speed>
</trkpt>
<trkpt lat="-6.965358" lon="-34.833057">
<ele>52.309998</ele>
<time>2018-09-27T12:04:40Z</time>
<speed>0.07</speed>
</trkpt>
<trkpt lat="-6.965446" lon="-34.833096">
<ele>7.880000</ele>
<time>2018-09-27T12:10:28Z</time>
<speed>0.13</speed>
</trkpt>
<trkpt lat="-6.965503" lon="-34.833202">
<ele>-20.809999</ele>
<time>2018-09-27T12:16:46Z</time>
<speed>0.29</speed>
</trkpt>
<trkpt lat="-6.965413" lon="-34.833153">
<ele>10.370000</ele>
<time>2018-09-27T12:24:09Z</time>
<speed>0.33</speed>
</trkpt>
<trkpt lat="-6.965422" lon="-34.833000">
<ele>-3.060000</ele>
<time>2018-09-27T12:31:56Z</time>
<speed>0.22</speed>
</trkpt>
<trkpt lat="-6.965487" lon="-34.832935">
<ele>-13.400000</ele>
<time>2018-09-27T12:40:00Z</time>
<speed>0.17</speed>
</trkpt>
<trkpt lat="-6.965448" lon="-34.833057">
<ele>12.780000</ele>
<time>2018-09-27T12:48:05Z</time>
<speed>0.00</speed>
</trkpt>
<trkpt lat="-6.965303" lon="-34.832996">
<ele>36.459999</ele>
<time>2018-09-27T12:53:18Z</time>
<speed>0.00</speed>
</trkpt>
<trkpt lat="-6.965379" lon="-34.833080">
<ele>12.059999</ele>
<time>2018-09-27T12:58:31Z</time>
<speed>0.00</speed>
</trkpt>
<trkpt lat="-6.965367" lon="-34.833111">
<ele>14.929999</ele>
<time>2018-09-27T13:03:48Z</time>
<speed>0.00</speed>
</trkpt>
<trkpt lat="-6.965400" lon="-34.833096">
<ele>6.250000</ele>
<time>2018-09-27T13:09:02Z</time>
<speed>0.00</speed>
</trkpt>
<trkpt lat="-6.965398" lon="-34.832996">
<ele>24.580000</ele>
<time>2018-09-27T13:14:15Z</time>
<speed>0.10</speed>
</trkpt>
<trkpt lat="-6.965391" lon="-34.833088">
<ele>13.070000</ele>
<time>2018-09-27T13:19:29Z</time>
<speed>0.00</speed>
</trkpt>
<trkpt lat="-6.965407" lon="-34.833046">
<ele>13.730000</ele>
<time>2018-09-27T13:24:42Z</time>
<speed>0.00</speed>
</trkpt>
<trkpt lat="-6.965369" lon="-34.833092">
<ele>12.750000</ele>
<time>2018-09-27T13:29:55Z</time>
<speed>0.19</speed>
</trkpt>
<trkpt lat="-6.965383" lon="-34.833061">
<ele>8.460000</ele>
<time>2018-09-27T13:35:08Z</time>
<speed>0.00</speed>
</trkpt>
<trkpt lat="-6.965385" lon="-34.833035">
<ele>8.910000</ele>
<time>2018-09-27T13:40:21Z</time>
<speed>0.37</speed>
</trkpt>
<trkpt lat="-6.965448" lon="-34.833057">
<ele>3.560000</ele>
<time>2018-09-27T13:45:34Z</time>
<speed>0.41</speed>
</trkpt>
<trkpt lat="-6.965404" lon="-34.833118">
<ele>2.490000</ele>
<time>2018-09-27T13:50:48Z</time>
<speed>0.00</speed>
</trkpt>
<trkpt lat="-6.965406" lon="-34.833195">
<ele>10.990000</ele>
<time>2018-09-27T13:56:04Z</time>
<speed>0.08</speed>
</trkpt>
<trkpt lat="-6.965313" lon="-34.833141">
<ele>8.790000</ele>
<time>2018-09-27T14:01:25Z</time>
<speed>0.00</speed>
</trkpt>
<trkpt lat="-6.965376" lon="-34.833382">
<ele>-5.350000</ele>
<time>2018-09-27T14:06:51Z</time>
<speed>0.00</speed>
</trkpt>
<trkpt lat="-6.965457" lon="-34.833008">
<ele>11.059999</ele>
<time>2018-09-27T14:12:07Z</time>
<speed>0.00</speed>
</trkpt>
<trkpt lat="-6.965458" lon="-34.832996">
<ele>21.150000</ele>
<time>2018-09-27T14:17:31Z</time>
<speed>0.49</speed>
</trkpt>
<trkpt lat="-6.965436" lon="-34.833057">
<ele>2.590000</ele>
<time>2018-09-27T14:22:47Z</time>
<speed>0.00</speed>
</trkpt>
<trkpt lat="-6.965335" lon="-34.833160">
<ele>9.670000</ele>
<time>2018-09-27T14:28:10Z</time>
<speed>0.20</speed>
</trkpt>
<trkpt lat="-6.965436" lon="-34.833019">
<ele>14.920000</ele>
<time>2018-09-27T14:33:25Z</time>
<speed>0.00</speed>
</trkpt>
<trkpt lat="-6.965442" lon="-34.833042">
<ele>10.070000</ele>
<time>2018-09-27T14:38:40Z</time>
<speed>0.00</speed>
</trkpt>
<trkpt lat="-6.965406" lon="-34.833126">
<ele>1.650000</ele>
<time>2018-09-27T14:43:56Z</time>
<speed>0.00</speed>
</trkpt>
<trkpt lat="-6.965462" lon="-34.833069">
<ele>17.180000</ele>
<time>2018-09-27T14:49:12Z</time>
<speed>0.00</speed>
</trkpt>
<trkpt lat="-6.965403" lon="-34.832916">
<ele>17.840000</ele>
<time>2018-09-27T14:54:28Z</time>
<speed>0.00</speed>
</trkpt>
<trkpt lat="-6.965426" lon="-34.833004">
<ele>27.129999</ele>
<time>2018-09-27T14:59:46Z</time>
<speed>0.10</speed>
</trkpt>
<trkpt lat="-6.965393" lon="-34.832993">
<ele>37.639999</ele>
<time>2018-09-27T15:05:04Z</time>
<speed>0.00</speed>
</trkpt>
<trkpt lat="-6.965436" lon="-34.832970">
<ele>26.260000</ele>
<time>2018-09-27T15:10:19Z</time>
<speed>0.00</speed>
</trkpt>
<trkpt lat="-6.965407" lon="-34.832958">
<ele>34.930000</ele>
<time>2018-09-27T15:15:35Z</time>
<speed>0.00</speed>
</trkpt>
<trkpt lat="-6.965437" lon="-34.832993">
<ele>17.889999</ele>
<time>2018-09-27T15:20:54Z</time>
<speed>0.00</speed>
</trkpt>
<trkpt lat="-6.965404" lon="-34.833027">
<ele>13.780000</ele>
<time>2018-09-27T15:26:33Z</time>
<speed>0.03</speed>
</trkpt>
<trkpt lat="-6.965461" lon="-34.833027">
<ele>5.720000</ele>
<time>2018-09-27T15:31:48Z</time>
<speed>0.00</speed>
</trkpt>
<trkpt lat="-6.965428" lon="-34.833057">
<ele>11.870000</ele>
<time>2018-09-27T15:37:02Z</time>
<speed>0.00</speed>
</trkpt>
<trkpt lat="-6.965418" lon="-34.833038">
<ele>12.450000</ele>
<time>2018-09-27T15:42:16Z</time>
<speed>0.04</speed>
</trkpt>
<trkpt lat="-6.965417" lon="-34.833042">
<ele>6.080000</ele>
<time>2018-09-27T15:47:32Z</time>
<speed>0.00</speed>
</trkpt>
<trkpt lat="-6.965418" lon="-34.833023">
<ele>9.360000</ele>
<time>2018-09-27T15:52:47Z</time>
<speed>0.00</speed>
</trkpt>
<trkpt lat="-6.965392" lon="-34.833065">
<ele>11.170000</ele>
<time>2018-09-27T15:58:02Z</time>
<speed>0.00</speed>
</trkpt>
<trkpt lat="-6.965470" lon="-34.833099">
<ele>2.700000</ele>
<time>2018-09-27T16:03:21Z</time>
<speed>0.00</speed>
</trkpt>
<trkpt lat="-6.965439" lon="-34.833038">
<ele>10.740000</ele>
<time>2018-09-27T16:08:35Z</time>
<speed>0.00</speed>
</trkpt>
<trkpt lat="-6.965467" lon="-34.833065">
<ele>7.580000</ele>
<time>2018-09-27T16:13:48Z</time>
<speed>0.00</speed>
</trkpt>
<trkpt lat="-6.965436" lon="-34.833061">
<ele>8.420000</ele>
<time>2018-09-27T16:19:03Z</time>
<speed>0.00</speed>
</trkpt>
<trkpt lat="-6.965453" lon="-34.833050">
<ele>6.080000</ele>
<time>2018-09-27T16:24:17Z</time>
<speed>0.00</speed>
</trkpt>
<trkpt lat="-6.965392" lon="-34.833057">
<ele>14.940000</ele>
<time>2018-09-27T16:29:32Z</time>
<speed>0.00</speed>
</trkpt>
<trkpt lat="-6.965480" lon="-34.833035">
<ele>-4.920000</ele>
<time>2018-09-27T16:34:46Z</time>
<speed>0.00</speed>
</trkpt>
<trkpt lat="-6.965411" lon="-34.833103">
<ele>6.170000</ele>
<time>2018-09-27T16:40:00Z</time>
<speed>0.00</speed>
</trkpt>
<trkpt lat="-6.965416" lon="-34.833126">
<ele>3.250000</ele>
<time>2018-09-27T16:45:15Z</time>
<speed>0.00</speed>
</trkpt>
<trkpt lat="-6.965399" lon="-34.833065">
<ele>19.020000</ele>
<time>2018-09-27T16:50:29Z</time>
<speed>0.00</speed>
</trkpt>
<trkpt lat="-6.965409" lon="-34.833069">
<ele>17.430000</ele>
<time>2018-09-27T16:55:43Z</time>
<speed>0.00</speed>
</trkpt>
<trkpt lat="-6.965465" lon="-34.833073">
<ele>0.300000</ele>
<time>2018-09-27T17:00:59Z</time>
<speed>0.00</speed>
</trkpt>
<trkpt lat="-6.965420" lon="-34.833054">
<ele>11.320000</ele>
<time>2018-09-27T17:06:12Z</time>
<speed>0.00</speed>
</trkpt>
<trkpt lat="-6.965401" lon="-34.833054">
<ele>9.770000</ele>
<time>2018-09-27T17:11:25Z</time>
<speed>0.00</speed>
</trkpt>
<trkpt lat="-6.965460" lon="-34.833038">
<ele>7.720000</ele>
<time>2018-09-27T17:16:38Z</time>
<speed>0.00</speed>
</trkpt>
<trkpt lat="-6.965463" lon="-34.833069">
<ele>1.020000</ele>
<time>2018-09-27T17:21:51Z</time>
<speed>0.00</speed>
</trkpt>
<trkpt lat="-6.965406" lon="-34.833050">
<ele>9.550000</ele>
<time>2018-09-27T17:27:05Z</time>
<speed>0.00</speed>
</trkpt>
<trkpt lat="-6.965451" lon="-34.833073">
<ele>12.630000</ele>
<time>2018-09-27T17:32:17Z</time>
<speed>0.00</speed>
</trkpt>
<trkpt lat="-6.965412" lon="-34.833057">
<ele>13.049999</ele>
<time>2018-09-27T17:37:29Z</time>
<speed>0.00</speed>
</trkpt>
<trkpt lat="-6.965394" lon="-34.833050">
<ele>19.240000</ele>
<time>2018-09-27T17:42:42Z</time>
<speed>0.00</speed>
</trkpt>
<trkpt lat="-6.965405" lon="-34.833076">
<ele>14.320000</ele>
<time>2018-09-27T17:47:53Z</time>
<speed>0.00</speed>
</trkpt>
<trkpt lat="-6.965417" lon="-34.833073">
<ele>13.099999</ele>
<time>2018-09-27T17:53:04Z</time>
<speed>0.00</speed>
</trkpt>
<trkpt lat="-6.965332" lon="-34.833061">
<ele>15.690000</ele>
<time>2018-09-27T17:58:15Z</time>
<speed>0.00</speed>
</trkpt>
<trkpt lat="-6.965460" lon="-34.833050">
<ele>31.299999</ele>
<time>2018-09-27T18:04:02Z</time>
<speed>0.04</speed>
</trkpt>
<trkpt lat="-6.965420" lon="-34.833046">
<ele>13.190000</ele>
<time>2018-09-27T18:09:13Z</time>
<speed>0.00</speed>
</trkpt>
<trkpt lat="-6.965455" lon="-34.833050">
<ele>18.500000</ele>
<time>2018-09-27T18:14:25Z</time>
<speed>0.00</speed>
</trkpt>
<trkpt lat="-6.965379" lon="-34.832981">
<ele>20.209999</ele>
<time>2018-09-27T18:19:36Z</time>
<speed>0.00</speed>
</trkpt>
<trkpt lat="-6.965454" lon="-34.833035">
<ele>25.609999</ele>
<time>2018-09-27T18:24:46Z</time>
<speed>0.00</speed>
</trkpt>
<trkpt lat="-6.965419" lon="-34.833031">
<ele>18.840000</ele>
<time>2018-09-27T18:29:56Z</time>
<speed>0.00</speed>
</trkpt>
<trkpt lat="-6.965424" lon="-34.833046">
<ele>12.309999</ele>
<time>2018-09-27T18:35:06Z</time>
<speed>0.00</speed>
</trkpt>
<trkpt lat="-6.965413" lon="-34.833054">
<ele>10.410000</ele>
<time>2018-09-27T18:40:16Z</time>
<speed>0.00</speed>
</trkpt>
<trkpt lat="-6.965426" lon="-34.833038">
<ele>11.490000</ele>
<time>2018-09-27T18:45:26Z</time>
<speed>0.00</speed>
</trkpt>
<trkpt lat="-6.965366" lon="-34.833073">
<ele>27.129999</ele>
<time>2018-09-27T18:50:36Z</time>
<speed>0.00</speed>
</trkpt>
<trkpt lat="-6.965428" lon="-34.832973">
<ele>16.740000</ele>
<time>2018-09-27T18:55:47Z</time>
<speed>0.15</speed>
</trkpt>
<trkpt lat="-6.965416" lon="-34.832996">
<ele>16.129999</ele>
<time>2018-09-27T19:00:59Z</time>
<speed>0.00</speed>
</trkpt>
<trkpt lat="-6.965360" lon="-34.833046">
<ele>20.420000</ele>
<time>2018-09-27T19:06:09Z</time>
<speed>0.10</speed>
</trkpt>
<trkpt lat="-6.965441" lon="-34.832962">
<ele>0.790000</ele>
<time>2018-09-27T19:11:19Z</time>
<speed>0.00</speed>
</trkpt>
<trkpt lat="-6.965462" lon="-34.833076">
<ele>1.730000</ele>
<time>2018-09-27T19:16:32Z</time>
<speed>0.00</speed>
</trkpt>
<trkpt lat="-6.965447" lon="-34.833031">
<ele>4.270000</ele>
<time>2018-09-27T19:21:43Z</time>
<speed>0.00</speed>
</trkpt>
<trkpt lat="-6.965466" lon="-34.833012">
<ele>7.630000</ele>
<time>2018-09-27T19:26:54Z</time>
<speed>0.06</speed>
</trkpt>
<trkpt lat="-6.965594" lon="-34.833385">
<ele>-12.990000</ele>
<time>2018-09-27T19:32:05Z</time>
<speed>0.00</speed>
</trkpt>
<trkpt lat="-6.965365" lon="-34.832993">
<ele>8.950000</ele>
<time>2018-09-27T19:37:16Z</time>
<speed>0.18</speed>
</trkpt>
<trkpt lat="-6.965480" lon="-34.832970">
<ele>7.070000</ele>
<time>2018-09-27T19:42:27Z</time>
<speed>0.00</speed>
</trkpt>
<trkpt lat="-6.965435" lon="-34.832943">
<ele>22.629999</ele>
<time>2018-09-27T19:47:38Z</time>
<speed>0.00</speed>
</trkpt>
<trkpt lat="-6.965404" lon="-34.833008">
<ele>0.550000</ele>
<time>2018-09-27T19:52:50Z</time>
<speed>0.12</speed>
</trkpt>
<trkpt lat="-6.965443" lon="-34.833031">
<ele>-0.830000</ele>
<time>2018-09-27T19:58:01Z</time>
<speed>0.00</speed>
</trkpt>
<trkpt lat="-6.965475" lon="-34.833042">
<ele>15.870000</ele>
<time>2018-09-27T20:03:17Z</time>
<speed>0.00</speed>
</trkpt>
<trkpt lat="-6.965475" lon="-34.833038">
<ele>7.110000</ele>
<time>2018-09-27T20:08:26Z</time>
<speed>0.07</speed>
</trkpt>
<trkpt lat="-6.965406" lon="-34.833138">
<ele>18.219999</ele>
<time>2018-09-27T20:13:36Z</time>
<speed>0.00</speed>
</trkpt>
<trkpt lat="-6.965445" lon="-34.833035">
<ele>4.760000</ele>
<time>2018-09-27T20:18:46Z</time>
<speed>0.00</speed>
</trkpt>
<trkpt lat="-6.965454" lon="-34.832981">
<ele>-0.540000</ele>
<time>2018-09-27T20:23:57Z</time>
<speed>0.00</speed>
</trkpt>
<trkpt lat="-6.965441" lon="-34.832954">
<ele>4.000000</ele>
<time>2018-09-27T20:29:06Z</time>
<speed>0.00</speed>
</trkpt>
<trkpt lat="-6.965437" lon="-34.833088">
<ele>19.199999</ele>
<time>2018-09-27T20:34:17Z</time>
<speed>0.00</speed>
</trkpt>
<trkpt lat="-6.965436" lon="-34.832932">
<ele>14.620000</ele>
<time>2018-09-27T20:39:27Z</time>
<speed>0.00</speed>
</trkpt>
<trkpt lat="-6.965328" lon="-34.833008">
<ele>54.849998</ele>
<time>2018-09-27T20:44:58Z</time>
<speed>0.18</speed>
</trkpt>
<trkpt lat="-6.965497" lon="-34.833000">
<ele>35.309998</ele>
<time>2018-09-27T20:50:32Z</time>
<speed>0.05</speed>
</trkpt>
<trkpt lat="-6.965486" lon="-34.832981">
<ele>18.959999</ele>
<time>2018-09-27T20:56:01Z</time>
<speed>0.08</speed>
</trkpt>
<trkpt lat="-6.965516" lon="-34.833015">
<ele>4.650000</ele>
<time>2018-09-27T21:01:15Z</time>
<speed>0.32</speed>
</trkpt>
<trkpt lat="-6.965415" lon="-34.833015">
<ele>12.389999</ele>
<time>2018-09-27T21:06:23Z</time>
<speed>0.00</speed>
</trkpt>
<trkpt lat="-6.965447" lon="-34.833046">
<ele>16.389999</ele>
<time>2018-09-27T21:11:31Z</time>
<speed>0.00</speed>
</trkpt>
<trkpt lat="-6.965461" lon="-34.833084">
<ele>16.549999</ele>
<time>2018-09-27T21:16:39Z</time>
<speed>0.00</speed>
</trkpt>
<trkpt lat="-6.965547" lon="-34.833218">
<ele>-9.389999</ele>
<time>2018-09-27T21:21:46Z</time>
<speed>0.15</speed>
</trkpt>
<trkpt lat="-6.965483" lon="-34.833004">
<ele>17.949999</ele>
<time>2018-09-27T21:26:54Z</time>
<speed>0.00</speed>
</trkpt>
<trkpt lat="-6.965431" lon="-34.833153">
<ele>5.630000</ele>
<time>2018-09-27T21:32:01Z</time>
<speed>0.00</speed>
</trkpt>
<trkpt lat="-6.965425" lon="-34.833134">
<ele>2.730000</ele>
<time>2018-09-27T21:37:08Z</time>
<speed>0.00</speed>
</trkpt>
<trkpt lat="-6.965439" lon="-34.833061">
<ele>4.020000</ele>
<time>2018-09-27T21:42:16Z</time>
<speed>0.00</speed>
</trkpt>
<trkpt lat="-6.965436" lon="-34.833118">
<ele>10.530000</ele>
<time>2018-09-27T21:47:25Z</time>
<speed>0.39</speed>
</trkpt>
<trkpt lat="-6.965437" lon="-34.833057">
<ele>12.480000</ele>
<time>2018-09-27T21:52:33Z</time>
<speed>0.05</speed>
</trkpt>
<trkpt lat="-6.965452" lon="-34.833134">
<ele>12.950000</ele>
<time>2018-09-27T21:57:42Z</time>
<speed>0.00</speed>
</trkpt>
<trkpt lat="-6.965441" lon="-34.832993">
<ele>-1.030000</ele>
<time>2018-09-27T22:03:17Z</time>
<speed>0.31</speed>
</trkpt>
<trkpt lat="-6.965435" lon="-34.833019">
<ele>15.120000</ele>
<time>2018-09-27T22:08:35Z</time>
<speed>0.00</speed>
</trkpt>
<trkpt lat="-6.965375" lon="-34.833019">
<ele>-4.340000</ele>
<time>2018-09-27T22:14:01Z</time>
<speed>0.27</speed>
</trkpt>
<trkpt lat="-6.965467" lon="-34.833000">
<ele>6.550000</ele>
<time>2018-09-27T22:19:17Z</time>
<speed>0.24</speed>
</trkpt>
<trkpt lat="-6.965437" lon="-34.833080">
<ele>14.389999</ele>
<time>2018-09-27T22:24:34Z</time>
<speed>0.00</speed>
</trkpt>
<trkpt lat="-6.965358" lon="-34.833069">
<ele>0.980000</ele>
<time>2018-09-27T22:29:50Z</time>
<speed>0.00</speed>
</trkpt>
<trkpt lat="-6.965311" lon="-34.833038">
<ele>-17.039999</ele>
<time>2018-09-27T22:35:07Z</time>
<speed>0.12</speed>
</trkpt>
<trkpt lat="-6.965454" lon="-34.833008">
<ele>2.830000</ele>
<time>2018-09-27T22:40:23Z</time>
<speed>0.19</speed>
</trkpt>
<trkpt lat="-6.965425" lon="-34.832932">
<ele>-2.740000</ele>
<time>2018-09-27T22:45:48Z</time>
<speed>0.54</speed>
</trkpt>
<trkpt lat="-6.965481" lon="-34.832653">
<ele>-13.849999</ele>
<time>2018-09-27T22:51:13Z</time>
<speed>0.22</speed>
</trkpt>
<trkpt lat="-6.965481" lon="-34.833061">
<ele>5.770000</ele>
<time>2018-09-27T22:56:41Z</time>
<speed>0.35</speed>
</trkpt>
<trkpt lat="-6.965486" lon="-34.832939">
<ele>4.530000</ele>
<time>2018-09-27T23:02:06Z</time>
<speed>0.35</speed>
</trkpt>
<trkpt lat="-6.965549" lon="-34.832924">
<ele>11.800000</ele>
<time>2018-09-27T23:07:35Z</time>
<speed>0.37</speed>
</trkpt>
<trkpt lat="-6.965419" lon="-34.832962">
<ele>-38.989998</ele>
<time>2018-09-27T23:13:08Z</time>
<speed>0.16</speed>
</trkpt>
<trkpt lat="-6.965381" lon="-34.833088">
<ele>-23.350000</ele>
<time>2018-09-27T23:18:38Z</time>
<speed>0.00</speed>
</trkpt>
<trkpt lat="-6.965412" lon="-34.833019">
<ele>-7.240000</ele>
<time>2018-09-27T23:24:27Z</time>
<speed>0.31</speed>
</trkpt>
<trkpt lat="-6.965448" lon="-34.833046">
<ele>12.509999</ele>
<time>2018-09-27T23:30:41Z</time>
<speed>0.24</speed>
</trkpt>
<trkpt lat="-6.965423" lon="-34.833233">
<ele>-12.040000</ele>
<time>2018-09-27T23:37:30Z</time>
<speed>0.09</speed>
</trkpt>
<trkpt lat="-6.965447" lon="-34.833080">
<ele>5.730000</ele>
<time>2018-09-27T23:44:04Z</time>
<speed>0.00</speed>
</trkpt>
<trkpt lat="-6.965423" lon="-34.833050">
<ele>10.730000</ele>
<time>2018-09-27T23:49:19Z</time>
<speed>0.00</speed>
</trkpt>
<trkpt lat="-6.965454" lon="-34.833057">
<ele>4.600000</ele>
<time>2018-09-27T23:54:34Z</time>
<speed>0.19</speed>
</trkpt>
<trkpt lat="-6.965560" lon="-34.833054">
<ele>4.330000</ele>
<time>2018-09-28T00:00:14Z</time>
<speed>0.15</speed>
</trkpt>
<trkpt lat="-6.965551" lon="-34.833076">
<ele>-2.230000</ele>
<time>2018-09-28T00:05:36Z</time>
<speed>0.03</speed>
</trkpt>
<trkpt lat="-6.965447" lon="-34.833035">
<ele>8.910000</ele>
<time>2018-09-28T00:11:26Z</time>
<speed>0.00</speed>
</trkpt>
<trkpt lat="-6.965478" lon="-34.832989">
<ele>11.980000</ele>
<time>2018-09-28T00:18:00Z</time>
<speed>0.00</speed>
</trkpt>
<trkpt lat="-6.965484" lon="-34.832989">
<ele>1.150000</ele>
<time>2018-09-28T00:23:16Z</time>
<speed>0.00</speed>
</trkpt>
<trkpt lat="-6.965508" lon="-34.833019">
<ele>-1.150000</ele>
<time>2018-09-28T00:28:31Z</time>
<speed>0.00</speed>
</trkpt>
<trkpt lat="-6.965454" lon="-34.833035">
<ele>7.260000</ele>
<time>2018-09-28T00:33:45Z</time>
<speed>0.00</speed>
</trkpt>
<trkpt lat="-6.965447" lon="-34.833042">
<ele>13.910000</ele>
<time>2018-09-28T00:39:00Z</time>
<speed>0.00</speed>
</trkpt>
<trkpt lat="-6.965452" lon="-34.833023">
<ele>10.830000</ele>
<time>2018-09-28T00:44:15Z</time>
<speed>0.00</speed>
</trkpt>
<trkpt lat="-6.965339" lon="-34.833153">
<ele>-10.380000</ele>
[truncated: 852,380 more chars]
