# Supplementary material for: Critical areas for sea turtles in Northeast Brazil: a participatory approach for a data-poor context
Source: PeerJ. 2024 Mar 25;12:e17109. doi: 10.7717/peerj.17109 (PMC10977088; doi:10.7717/peerj.17109)
Supplement: Supplemental Information 5 [file peerj-12-17109-s005.zip › Route files/JA7_2309.gpx]

<?xml version="1.0" encoding="UTF-8" standalone="yes" ?>
<gpx creator="Mobile Action http://www.mobileaction.com/1.1" version="1.0" xmlns="http://www.topografix.com/GPX/1/0" xmlns:xsi="http://www.w3.org/2001/XMLSchema-instance" xsi:schemaLocation="http://www.topografix.com/GPX/1/0 http://www.topografix.com/GPX/1/0/gpx.xsd">
<wpt lat="-7.461050" lon="-34.756317">
<ele>16.789999</ele>
<time>2018-09-07T15:24:24Z</time>
<name></name>
<desc></desc>
<sym>Waypoint</sym>
</wpt>
<wpt lat="-7.448587" lon="-34.727688">
<ele>4.580000</ele>
<time>2018-09-07T20:51:16Z</time>
<name></name>
<desc></desc>
<sym>Waypoint</sym>
</wpt>
<wpt lat="-7.298290" lon="-34.820164">
<ele>61.590000</ele>
<time>2018-09-02T09:35:10Z</time>
<name></name>
<desc></desc>
<sym>Waypoint</sym>
</wpt>
<wpt lat="-7.285201" lon="-34.801987">
<ele>39.070000</ele>
<time>2018-09-02T09:47:49Z</time>
<name></name>
<desc></desc>
<sym>Waypoint</sym>
</wpt>
<wpt lat="-7.285104" lon="-34.802010">
<ele>17.350000</ele>
<time>2018-09-02T09:48:22Z</time>
<name></name>
<desc></desc>
<sym>Waypoint</sym>
</wpt>
<wpt lat="-7.282144" lon="-34.804764">
<ele>3.330000</ele>
<time>2018-09-02T10:14:55Z</time>
<name></name>
<desc></desc>
<sym>Waypoint</sym>
</wpt>
<wpt lat="-7.282413" lon="-34.804722">
<ele>80.180000</ele>
<time>2018-09-02T10:21:23Z</time>
<name></name>
<desc></desc>
<sym>Waypoint</sym>
</wpt>
<wpt lat="-7.281957" lon="-34.804596">
<ele>17.469999</ele>
<time>2018-09-02T11:10:07Z</time>
<name></name>
<desc></desc>
<sym>Waypoint</sym>
</wpt>
<wpt lat="-7.285096" lon="-34.802155">
<ele>23.039999</ele>
<time>2018-09-02T11:42:23Z</time>
<name></name>
<desc></desc>
<sym>Waypoint</sym>
</wpt>
<wpt lat="-7.285015" lon="-34.801979">
<ele>16.559999</ele>
<time>2018-09-02T11:42:42Z</time>
<name></name>
<desc></desc>
<sym>Waypoint</sym>
</wpt>
<wpt lat="-7.283318" lon="-34.801212">
<ele>18.039999</ele>
<time>2018-09-02T12:50:58Z</time>
<name></name>
<desc></desc>
<sym>Waypoint</sym>
</wpt>
<wpt lat="-7.298283" lon="-34.820110">
<ele>85.729996</ele>
<time>2018-09-03T09:46:38Z</time>
<name></name>
<desc></desc>
<sym>Waypoint</sym>
</wpt>
<wpt lat="-7.298238" lon="-34.820072">
<ele>75.799995</ele>
<time>2018-09-04T08:44:18Z</time>
<name></name>
<desc></desc>
<sym>Waypoint</sym>
</wpt>
<wpt lat="-7.298223" lon="-34.819920">
<ele>94.229996</ele>
<time>2018-09-05T21:59:28Z</time>
<name></name>
<desc></desc>
<sym>Waypoint</sym>
</wpt>
<wpt lat="-7.297693" lon="-34.819843">
<ele>69.549995</ele>
<time>2018-09-06T09:16:14Z</time>
<name></name>
<desc></desc>
<sym>Waypoint</sym>
</wpt>
<wpt lat="-7.286498" lon="-34.799328">
<ele>14.330000</ele>
<time>2018-09-08T12:56:29Z</time>
<name></name>
<desc></desc>
<sym>Waypoint</sym>
</wpt>
<wpt lat="-7.595973" lon="-34.763237">
<ele>-7.950000</ele>
<time>2018-09-11T18:10:37Z</time>
<name></name>
<desc></desc>
<sym>Waypoint</sym>
</wpt>
<wpt lat="-7.568453" lon="-34.777832">
<ele>16.180000</ele>
<time>2018-09-12T00:23:41Z</time>
<name></name>
<desc></desc>
<sym>Waypoint</sym>
</wpt>
<wpt lat="-7.568501" lon="-34.777954">
<ele>2.440000</ele>
<time>2018-09-12T01:32:47Z</time>
<name></name>
<desc></desc>
<sym>Waypoint</sym>
</wpt>
<wpt lat="-7.568533" lon="-34.777981">
<ele>5.300000</ele>
<time>2018-09-12T01:33:45Z</time>
<name></name>
<desc></desc>
<sym>Waypoint</sym>
</wpt>
<wpt lat="-7.600819" lon="-34.780148">
<ele>1.360000</ele>
<time>2018-09-12T19:09:32Z</time>
<name></name>
<desc></desc>
<sym>Waypoint</sym>
</wpt>
<wpt lat="-7.283768" lon="-34.800087">
<ele>15.009999</ele>
<time>2018-09-14T11:26:47Z</time>
<name></name>
<desc></desc>
<sym>Waypoint</sym>
</wpt>
<wpt lat="-7.284985" lon="-34.802628">
<ele>17.340000</ele>
<time>2018-09-14T13:03:30Z</time>
<name></name>
<desc></desc>
<sym>Waypoint</sym>
</wpt>
<wpt lat="-7.349236" lon="-34.666805">
<ele>-3.850000</ele>
<time>2018-09-19T03:22:01Z</time>
<name></name>
<desc></desc>
<sym>Waypoint</sym>
</wpt>
<wpt lat="-7.236972" lon="-34.727921">
<ele>4.570000</ele>
<time>2018-09-21T08:56:49Z</time>
<name></name>
<desc></desc>
<sym>Waypoint</sym>
</wpt>
<wpt lat="-7.236935" lon="-34.727917">
<ele>-16.680000</ele>
<time>2018-09-21T09:15:58Z</time>
<name></name>
<desc></desc>
<sym>Waypoint</sym>
</wpt>
<wpt lat="-7.236806" lon="-34.727711">
<ele>33.680000</ele>
<time>2018-09-21T15:44:36Z</time>
<name></name>
<desc></desc>
<sym>Waypoint</sym>
</wpt>
<wpt lat="-7.298282" lon="-34.820023">
<ele>89.809998</ele>
<time>2018-09-23T09:12:29Z</time>
<name></name>
<desc></desc>
<sym>Waypoint</sym>
</wpt>
<wpt lat="-7.284511" lon="-34.800560">
<ele>39.930000</ele>
<time>2018-09-23T12:03:33Z</time>
<name></name>
<desc></desc>
<sym>Waypoint</sym>
</wpt>
<trk>
<name>20180923-093930(1)</name>
<desc>Color:004000ff</desc>
<trkseg>
<trkpt lat="-7.170534" lon="-34.844624">
<ele>65.180000</ele>
<time>2018-08-25T03:16:39Z</time>
<speed>0.00</speed>
</trkpt>
<trkpt lat="-7.170534" lon="-34.844624">
<ele>65.180000</ele>
<time>2018-08-25T03:16:40Z</time>
<speed>0.00</speed>
</trkpt>
<trkpt lat="-7.170534" lon="-34.844624">
<ele>65.180000</ele>
<time>2018-08-25T03:16:41Z</time>
<speed>0.00</speed>
</trkpt>
<trkpt lat="-7.170534" lon="-34.844624">
<ele>65.180000</ele>
<time>2018-08-25T03:16:42Z</time>
<speed>0.00</speed>
</trkpt>
<trkpt lat="-7.170534" lon="-34.844624">
<ele>65.180000</ele>
<time>2018-08-25T03:16:43Z</time>
<speed>0.00</speed>
</trkpt>
<trkpt lat="-7.170534" lon="-34.844624">
<ele>65.180000</ele>
<time>2018-08-25T03:16:44Z</time>
<speed>0.00</speed>
</trkpt>
<trkpt lat="-7.170534" lon="-34.844624">
<ele>65.180000</ele>
<time>2018-08-25T03:16:45Z</time>
<speed>0.00</speed>
</trkpt>
<trkpt lat="-7.170534" lon="-34.844624">
<ele>65.180000</ele>
<time>2018-08-25T03:16:46Z</time>
<speed>0.00</speed>
</trkpt>
<trkpt lat="-7.170534" lon="-34.844624">
<ele>65.180000</ele>
<time>2018-08-25T03:16:47Z</time>
<speed>0.00</speed>
</trkpt>
<trkpt lat="-7.170534" lon="-34.844624">
<ele>65.180000</ele>
<time>2018-08-25T03:16:48Z</time>
<speed>0.00</speed>
</trkpt>
<trkpt lat="-7.170534" lon="-34.844624">
<ele>65.180000</ele>
<time>2018-08-25T03:16:49Z</time>
<speed>0.00</speed>
</trkpt>
<trkpt lat="-7.170534" lon="-34.844624">
<ele>65.180000</ele>
<time>2018-08-25T03:16:50Z</time>
<speed>0.00</speed>
</trkpt>
<trkpt lat="-7.170534" lon="-34.844624">
<ele>65.180000</ele>
<time>2018-08-25T03:16:51Z</time>
<speed>0.00</speed>
</trkpt>
<trkpt lat="-7.170534" lon="-34.844624">
<ele>65.180000</ele>
<time>2018-08-25T03:16:52Z</time>
<speed>0.00</speed>
</trkpt>
<trkpt lat="-7.170534" lon="-34.844624">
<ele>65.180000</ele>
<time>2018-08-25T03:16:53Z</time>
<speed>0.00</speed>
</trkpt>
<trkpt lat="-7.170534" lon="-34.844624">
<ele>65.180000</ele>
<time>2018-08-25T03:16:54Z</time>
<speed>0.00</speed>
</trkpt>
<trkpt lat="-7.170534" lon="-34.844624">
<ele>65.180000</ele>
<time>2018-08-25T03:16:55Z</time>
<speed>0.00</speed>
</trkpt>
<trkpt lat="-7.170534" lon="-34.844624">
<ele>65.180000</ele>
<time>2018-08-25T03:16:56Z</time>
<speed>0.00</speed>
</trkpt>
<trkpt lat="-7.170534" lon="-34.844624">
<ele>65.180000</ele>
<time>2018-08-25T03:16:57Z</time>
<speed>0.00</speed>
</trkpt>
<trkpt lat="-7.170534" lon="-34.844624">
<ele>65.180000</ele>
<time>2018-08-25T03:16:58Z</time>
<speed>0.00</speed>
</trkpt>
<trkpt lat="-7.170534" lon="-34.844624">
<ele>65.180000</ele>
<time>2018-08-25T03:16:59Z</time>
<speed>0.00</speed>
</trkpt>
<trkpt lat="-7.170534" lon="-34.844624">
<ele>65.180000</ele>
<time>2018-08-25T03:17:00Z</time>
<speed>0.00</speed>
</trkpt>
<trkpt lat="-7.170534" lon="-34.844624">
<ele>65.180000</ele>
<time>2018-08-25T03:17:01Z</time>
<speed>0.00</speed>
</trkpt>
<trkpt lat="-7.170534" lon="-34.844624">
<ele>65.180000</ele>
<time>2018-08-25T03:17:02Z</time>
<speed>0.00</speed>
</trkpt>
<trkpt lat="-7.170534" lon="-34.844624">
<ele>65.180000</ele>
<time>2018-08-25T03:17:03Z</time>
<speed>0.00</speed>
</trkpt>
<trkpt lat="-7.170534" lon="-34.844624">
<ele>65.180000</ele>
<time>2018-08-25T03:17:04Z</time>
<speed>0.00</speed>
</trkpt>
<trkpt lat="-7.170534" lon="-34.844624">
<ele>65.180000</ele>
<time>2018-08-25T03:17:05Z</time>
<speed>0.00</speed>
</trkpt>
<trkpt lat="-7.170534" lon="-34.844624">
<ele>65.180000</ele>
<time>2018-08-25T03:17:06Z</time>
<speed>0.00</speed>
</trkpt>
<trkpt lat="-7.170534" lon="-34.844624">
<ele>65.180000</ele>
<time>2018-08-25T03:17:07Z</time>
<speed>0.00</speed>
</trkpt>
</trkseg>
</trk>
<trk>
<name>20180923-093930(2)</name>
<desc>Color:004000ff</desc>
<trkseg>
<trkpt lat="-7.180281" lon="-34.806561">
<ele>29.590000</ele>
<time>2018-08-31T11:30:04Z</time>
<speed>19.36</speed>
</trkpt>
<trkpt lat="-7.207840" lon="-34.827648">
<ele>39.549999</ele>
<time>2018-08-31T11:35:26Z</time>
<speed>14.73</speed>
</trkpt>
<trkpt lat="-7.239346" lon="-34.840652">
<ele>29.929998</ele>
<time>2018-08-31T11:40:46Z</time>
<speed>20.48</speed>
</trkpt>
<trkpt lat="-7.269851" lon="-34.814522">
<ele>86.479996</ele>
<time>2018-08-31T11:46:07Z</time>
<speed>15.03</speed>
</trkpt>
<trkpt lat="-7.284549" lon="-34.800369">
<ele>7.970000</ele>
<time>2018-08-31T11:51:26Z</time>
<speed>0.00</speed>
</trkpt>
<trkpt lat="-7.284457" lon="-34.800274">
<ele>39.629997</ele>
<time>2018-08-31T11:56:47Z</time>
<speed>0.00</speed>
</trkpt>
<trkpt lat="-7.284576" lon="-34.800430">
<ele>16.129999</ele>
<time>2018-08-31T12:02:31Z</time>
<speed>0.27</speed>
</trkpt>
<trkpt lat="-7.284576" lon="-34.800430">
<ele>16.129999</ele>
<time>2018-08-31T12:10:33Z</time>
<speed>0.27</speed>
</trkpt>
<trkpt lat="-7.284610" lon="-34.800430">
<ele>16.590000</ele>
<time>2018-08-31T12:25:16Z</time>
<speed>0.00</speed>
</trkpt>
<trkpt lat="-7.284546" lon="-34.800430">
<ele>19.850000</ele>
<time>2018-08-31T12:30:27Z</time>
<speed>0.00</speed>
</trkpt>
<trkpt lat="-7.284592" lon="-34.800400">
<ele>21.639999</ele>
<time>2018-08-31T12:35:37Z</time>
<speed>0.00</speed>
</trkpt>
<trkpt lat="-7.284499" lon="-34.800251">
<ele>45.160000</ele>
<time>2018-08-31T12:40:48Z</time>
<speed>0.00</speed>
</trkpt>
<trkpt lat="-7.284542" lon="-34.800388">
<ele>27.990000</ele>
<time>2018-08-31T12:46:12Z</time>
<speed>0.24</speed>
</trkpt>
<trkpt lat="-7.284677" lon="-34.800583">
<ele>4.820000</ele>
<time>2018-08-31T12:52:28Z</time>
<speed>0.30</speed>
</trkpt>
<trkpt lat="-7.284520" lon="-34.800488">
<ele>24.480000</ele>
<time>2018-08-31T12:59:21Z</time>
<speed>0.00</speed>
</trkpt>
<trkpt lat="-7.284907" lon="-34.800541">
<ele>-11.710000</ele>
<time>2018-08-31T13:05:49Z</time>
<speed>3.38</speed>
</trkpt>
<trkpt lat="-7.284628" lon="-34.800476">
<ele>13.500000</ele>
<time>2018-08-31T13:10:58Z</time>
<speed>0.00</speed>
</trkpt>
<trkpt lat="-7.284559" lon="-34.800407">
<ele>14.349999</ele>
<time>2018-08-31T13:16:08Z</time>
<speed>0.00</speed>
</trkpt>
<trkpt lat="-7.284656" lon="-34.800671">
<ele>5.010000</ele>
<time>2018-08-31T13:21:19Z</time>
<speed>0.00</speed>
</trkpt>
<trkpt lat="-7.284534" lon="-34.800407">
<ele>29.139999</ele>
<time>2018-08-31T13:26:29Z</time>
<speed>0.00</speed>
</trkpt>
<trkpt lat="-7.284655" lon="-34.800434">
<ele>14.360000</ele>
<time>2018-08-31T13:31:39Z</time>
<speed>0.00</speed>
</trkpt>
<trkpt lat="-7.284740" lon="-34.800533">
<ele>23.309999</ele>
<time>2018-08-31T13:36:50Z</time>
<speed>0.00</speed>
</trkpt>
<trkpt lat="-7.284557" lon="-34.800461">
<ele>8.220000</ele>
<time>2018-08-31T13:42:00Z</time>
<speed>0.00</speed>
</trkpt>
<trkpt lat="-7.284610" lon="-34.800476">
<ele>0.400000</ele>
<time>2018-08-31T13:47:32Z</time>
<speed>0.16</speed>
</trkpt>
<trkpt lat="-7.284612" lon="-34.800472">
<ele>33.029999</ele>
<time>2018-08-31T13:52:42Z</time>
<speed>0.00</speed>
</trkpt>
<trkpt lat="-7.284597" lon="-34.800499">
<ele>60.649998</ele>
<time>2018-08-31T13:57:54Z</time>
<speed>0.00</speed>
</trkpt>
<trkpt lat="-7.284597" lon="-34.800430">
<ele>43.669998</ele>
<time>2018-08-31T14:03:32Z</time>
<speed>0.16</speed>
</trkpt>
<trkpt lat="-7.284531" lon="-34.800282">
<ele>44.779999</ele>
<time>2018-08-31T14:08:43Z</time>
<speed>0.00</speed>
</trkpt>
<trkpt lat="-7.284667" lon="-34.800461">
<ele>30.269999</ele>
<time>2018-08-31T14:13:53Z</time>
<speed>0.00</speed>
</trkpt>
<trkpt lat="-7.284551" lon="-34.800434">
<ele>35.610001</ele>
<time>2018-08-31T14:19:03Z</time>
<speed>0.00</speed>
</trkpt>
<trkpt lat="-7.284512" lon="-34.800438">
<ele>20.180000</ele>
<time>2018-08-31T14:24:13Z</time>
<speed>0.00</speed>
</trkpt>
<trkpt lat="-7.284603" lon="-34.800014">
<ele>8.800000</ele>
<time>2018-08-31T14:29:23Z</time>
<speed>0.00</speed>
</trkpt>
<trkpt lat="-7.284553" lon="-34.800457">
<ele>18.279999</ele>
<time>2018-08-31T14:34:34Z</time>
<speed>0.00</speed>
</trkpt>
<trkpt lat="-7.284554" lon="-34.800529">
<ele>6.260000</ele>
<time>2018-08-31T14:39:45Z</time>
<speed>0.24</speed>
</trkpt>
<trkpt lat="-7.284471" lon="-34.800304">
<ele>52.610001</ele>
<time>2018-08-31T14:44:56Z</time>
<speed>0.13</speed>
</trkpt>
<trkpt lat="-7.284539" lon="-34.800507">
<ele>13.349999</ele>
<time>2018-08-31T14:50:07Z</time>
<speed>0.00</speed>
</trkpt>
<trkpt lat="-7.285405" lon="-34.801231">
<ele>18.840000</ele>
<time>2018-08-31T14:55:18Z</time>
<speed>1.61</speed>
</trkpt>
<trkpt lat="-7.285098" lon="-34.802216">
<ele>4.810000</ele>
<time>2018-08-31T15:00:32Z</time>
<speed>0.00</speed>
</trkpt>
<trkpt lat="-7.285068" lon="-34.802200">
<ele>20.279999</ele>
<time>2018-08-31T15:05:44Z</time>
<speed>0.00</speed>
</trkpt>
<trkpt lat="-7.285058" lon="-34.802288">
<ele>11.070000</ele>
<time>2018-08-31T15:10:55Z</time>
<speed>0.27</speed>
</trkpt>
<trkpt lat="-7.285092" lon="-34.802345">
<ele>29.789999</ele>
<time>2018-08-31T15:16:06Z</time>
<speed>0.00</speed>
</trkpt>
<trkpt lat="-7.285086" lon="-34.802322">
<ele>28.219999</ele>
<time>2018-08-31T15:21:17Z</time>
<speed>0.00</speed>
</trkpt>
<trkpt lat="-7.285089" lon="-34.802216">
<ele>30.959999</ele>
<time>2018-08-31T15:26:29Z</time>
<speed>0.00</speed>
</trkpt>
<trkpt lat="-7.285005" lon="-34.802303">
<ele>4.650000</ele>
<time>2018-08-31T15:31:41Z</time>
<speed>0.19</speed>
</trkpt>
<trkpt lat="-7.285147" lon="-34.802197">
<ele>32.090000</ele>
<time>2018-08-31T15:36:52Z</time>
<speed>0.00</speed>
</trkpt>
<trkpt lat="-7.285534" lon="-34.800686">
<ele>0.720000</ele>
<time>2018-08-31T15:42:04Z</time>
<speed>0.00</speed>
</trkpt>
<trkpt lat="-7.285589" lon="-34.800388">
<ele>19.270000</ele>
<time>2018-08-31T15:47:15Z</time>
<speed>0.00</speed>
</trkpt>
<trkpt lat="-7.285241" lon="-34.801685">
<ele>22.439999</ele>
<time>2018-08-31T15:52:27Z</time>
<speed>1.24</speed>
</trkpt>
<trkpt lat="-7.284983" lon="-34.802658">
<ele>15.099999</ele>
<time>2018-08-31T15:58:01Z</time>
<speed>0.12</speed>
</trkpt>
<trkpt lat="-7.284944" lon="-34.802742">
<ele>28.740000</ele>
<time>2018-08-31T16:03:21Z</time>
<speed>0.35</speed>
</trkpt>
<trkpt lat="-7.284973" lon="-34.802639">
<ele>19.639999</ele>
<time>2018-08-31T16:08:34Z</time>
<speed>0.00</speed>
</trkpt>
<trkpt lat="-7.284935" lon="-34.802689">
<ele>20.250000</ele>
<time>2018-08-31T16:13:46Z</time>
<speed>0.00</speed>
</trkpt>
<trkpt lat="-7.284935" lon="-34.802723">
<ele>29.010000</ele>
<time>2018-08-31T16:18:59Z</time>
<speed>0.00</speed>
</trkpt>
<trkpt lat="-7.285037" lon="-34.802582">
<ele>16.910000</ele>
<time>2018-08-31T16:24:10Z</time>
<speed>0.00</speed>
</trkpt>
<trkpt lat="-7.285018" lon="-34.802444">
<ele>28.549999</ele>
<time>2018-08-31T16:29:24Z</time>
<speed>0.00</speed>
</trkpt>
<trkpt lat="-7.284895" lon="-34.802708">
<ele>25.949999</ele>
<time>2018-08-31T16:34:38Z</time>
<speed>0.00</speed>
</trkpt>
<trkpt lat="-7.284946" lon="-34.802654">
<ele>22.549999</ele>
<time>2018-08-31T16:39:53Z</time>
<speed>0.00</speed>
</trkpt>
<trkpt lat="-7.285096" lon="-34.802547">
<ele>-14.349999</ele>
<time>2018-08-31T16:45:07Z</time>
<speed>0.00</speed>
</trkpt>
<trkpt lat="-7.284987" lon="-34.802605">
<ele>36.380001</ele>
<time>2018-08-31T16:50:25Z</time>
<speed>0.00</speed>
</trkpt>
<trkpt lat="-7.285004" lon="-34.802723">
<ele>68.059998</ele>
<time>2018-08-31T16:55:39Z</time>
<speed>0.00</speed>
</trkpt>
<trkpt lat="-7.285004" lon="-34.802574">
<ele>28.039999</ele>
<time>2018-08-31T17:00:55Z</time>
<speed>0.00</speed>
</trkpt>
<trkpt lat="-7.285476" lon="-34.801018">
<ele>25.269999</ele>
<time>2018-08-31T17:06:07Z</time>
<speed>0.00</speed>
</trkpt>
<trkpt lat="-7.284855" lon="-34.800301">
<ele>-7.470000</ele>
<time>2018-08-31T17:11:19Z</time>
<speed>0.00</speed>
</trkpt>
<trkpt lat="-7.284674" lon="-34.800278">
<ele>18.600000</ele>
<time>2018-08-31T17:16:32Z</time>
<speed>0.00</speed>
</trkpt>
<trkpt lat="-7.284649" lon="-34.800415">
<ele>8.610000</ele>
<time>2018-08-31T17:21:44Z</time>
<speed>0.00</speed>
</trkpt>
<trkpt lat="-7.284595" lon="-34.800320">
<ele>20.820000</ele>
<time>2018-08-31T17:26:57Z</time>
<speed>0.00</speed>
</trkpt>
<trkpt lat="-7.284666" lon="-34.800377">
<ele>7.810000</ele>
<time>2018-08-31T17:32:09Z</time>
<speed>0.00</speed>
</trkpt>
<trkpt lat="-7.284663" lon="-34.800358">
<ele>8.040000</ele>
<time>2018-08-31T17:37:20Z</time>
<speed>0.00</speed>
</trkpt>
<trkpt lat="-7.284648" lon="-34.800396">
<ele>8.200000</ele>
<time>2018-08-31T17:42:31Z</time>
<speed>0.00</speed>
</trkpt>
<trkpt lat="-7.285023" lon="-34.802059">
<ele>9.990000</ele>
<time>2018-08-31T17:47:43Z</time>
<speed>0.00</speed>
</trkpt>
<trkpt lat="-7.285002" lon="-34.802109">
<ele>9.050000</ele>
<time>2018-08-31T17:52:56Z</time>
<speed>0.00</speed>
</trkpt>
<trkpt lat="-7.284976" lon="-34.802746">
<ele>10.800000</ele>
<time>2018-08-31T17:58:09Z</time>
<speed>1.34</speed>
</trkpt>
<trkpt lat="-7.285044" lon="-34.802025">
<ele>18.520000</ele>
<time>2018-08-31T18:04:04Z</time>
<speed>0.00</speed>
</trkpt>
<trkpt lat="-7.284920" lon="-34.802071">
<ele>-11.520000</ele>
<time>2018-08-31T18:09:17Z</time>
<speed>0.00</speed>
</trkpt>
<trkpt lat="-7.284742" lon="-34.801903">
<ele>87.309998</ele>
<time>2018-08-31T18:14:30Z</time>
<speed>1.64</speed>
</trkpt>
<trkpt lat="-7.287631" lon="-34.802795">
<ele>42.430000</ele>
<time>2018-08-31T18:19:43Z</time>
<speed>0.00</speed>
</trkpt>
<trkpt lat="-7.295671" lon="-34.808701">
<ele>39.799999</ele>
<time>2018-08-31T18:24:56Z</time>
<speed>8.26</speed>
</trkpt>
<trkpt lat="-7.297527" lon="-34.820004">
<ele>79.739998</ele>
<time>2018-08-31T18:30:08Z</time>
<speed>0.28</speed>
</trkpt>
<trkpt lat="-7.298376" lon="-34.820042">
<ele>116.509995</ele>
<time>2018-08-31T18:35:21Z</time>
<speed>0.00</speed>
</trkpt>
<trkpt lat="-7.298285" lon="-34.820042">
<ele>90.379997</ele>
<time>2018-08-31T18:40:34Z</time>
<speed>0.00</speed>
</trkpt>
<trkpt lat="-7.298301" lon="-34.820065">
<ele>75.269997</ele>
<time>2018-08-31T18:45:46Z</time>
<speed>0.00</speed>
</trkpt>
<trkpt lat="-7.298310" lon="-34.820118">
<ele>80.750000</ele>
<time>2018-08-31T18:50:58Z</time>
<speed>0.00</speed>
</trkpt>
<trkpt lat="-7.298367" lon="-34.820026">
<ele>80.000000</ele>
<time>2018-08-31T18:56:10Z</time>
<speed>0.00</speed>
</trkpt>
<trkpt lat="-7.298296" lon="-34.820335">
<ele>33.360001</ele>
<time>2018-08-31T19:01:28Z</time>
<speed>0.00</speed>
</trkpt>
<trkpt lat="-7.298273" lon="-34.820011">
<ele>83.259995</ele>
<time>2018-08-31T19:06:40Z</time>
<speed>0.00</speed>
</trkpt>
<trkpt lat="-7.298273" lon="-34.820000">
<ele>87.750000</ele>
<time>2018-08-31T19:11:52Z</time>
<speed>0.00</speed>
</trkpt>
<trkpt lat="-7.298230" lon="-34.819946">
<ele>108.959999</ele>
<time>2018-08-31T19:17:04Z</time>
<speed>0.00</speed>
</trkpt>
<trkpt lat="-7.298299" lon="-34.820042">
<ele>72.900002</ele>
<time>2018-08-31T19:22:17Z</time>
<speed>0.00</speed>
</trkpt>
<trkpt lat="-7.298258" lon="-34.819546">
<ele>161.809998</ele>
<time>2018-08-31T19:27:32Z</time>
<speed>0.72</speed>
</trkpt>
<trkpt lat="-7.298311" lon="-34.820145">
<ele>63.369999</ele>
<time>2018-08-31T19:32:43Z</time>
<speed>0.00</speed>
</trkpt>
<trkpt lat="-7.298241" lon="-34.820248">
<ele>30.570000</ele>
<time>2018-08-31T19:37:54Z</time>
<speed>0.00</speed>
</trkpt>
<trkpt lat="-7.298323" lon="-34.820164">
<ele>61.320000</ele>
<time>2018-08-31T19:43:10Z</time>
<speed>0.00</speed>
</trkpt>
<trkpt lat="-7.298316" lon="-34.820198">
<ele>39.379997</ele>
<time>2018-08-31T19:48:26Z</time>
<speed>0.42</speed>
</trkpt>
<trkpt lat="-7.298216" lon="-34.820126">
<ele>52.949997</ele>
<time>2018-08-31T19:54:01Z</time>
<speed>0.08</speed>
</trkpt>
<trkpt lat="-7.298360" lon="-34.820114">
<ele>112.849998</ele>
<time>2018-08-31T19:59:15Z</time>
<speed>0.00</speed>
</trkpt>
<trkpt lat="-7.298289" lon="-34.820011">
<ele>80.400002</ele>
<time>2018-08-31T20:04:28Z</time>
<speed>0.00</speed>
</trkpt>
<trkpt lat="-7.298295" lon="-34.820019">
<ele>79.629997</ele>
<time>2018-08-31T20:09:35Z</time>
<speed>0.02</speed>
</trkpt>
<trkpt lat="-7.298279" lon="-34.820015">
<ele>73.739998</ele>
<time>2018-08-31T20:14:44Z</time>
<speed>0.00</speed>
</trkpt>
<trkpt lat="-7.298289" lon="-34.820030">
<ele>72.959999</ele>
<time>2018-08-31T20:19:53Z</time>
<speed>0.03</speed>
</trkpt>
<trkpt lat="-7.298272" lon="-34.819996">
<ele>78.199997</ele>
<time>2018-08-31T20:25:01Z</time>
<speed>0.00</speed>
</trkpt>
<trkpt lat="-7.298222" lon="-34.820000">
<ele>73.269997</ele>
<time>2018-08-31T20:30:08Z</time>
<speed>0.29</speed>
</trkpt>
<trkpt lat="-7.298265" lon="-34.820030">
<ele>71.159996</ele>
<time>2018-08-31T20:35:19Z</time>
<speed>0.00</speed>
</trkpt>
<trkpt lat="-7.298310" lon="-34.820026">
<ele>91.209999</ele>
<time>2018-08-31T20:40:27Z</time>
<speed>0.00</speed>
</trkpt>
<trkpt lat="-7.298318" lon="-34.820061">
<ele>83.779999</ele>
<time>2018-08-31T20:45:36Z</time>
<speed>0.00</speed>
</trkpt>
<trkpt lat="-7.298283" lon="-34.820049">
<ele>86.110001</ele>
<time>2018-08-31T20:50:45Z</time>
<speed>0.00</speed>
</trkpt>
<trkpt lat="-7.298237" lon="-34.820007">
<ele>87.000000</ele>
<time>2018-08-31T20:55:54Z</time>
<speed>0.00</speed>
</trkpt>
<trkpt lat="-7.298352" lon="-34.820179">
<ele>99.669998</ele>
<time>2018-08-31T21:01:07Z</time>
<speed>0.00</speed>
</trkpt>
<trkpt lat="-7.298263" lon="-34.819988">
<ele>73.799995</ele>
<time>2018-08-31T21:06:24Z</time>
<speed>0.00</speed>
</trkpt>
<trkpt lat="-7.298314" lon="-34.820065">
<ele>100.610001</ele>
<time>2018-08-31T21:11:41Z</time>
<speed>0.00</speed>
</trkpt>
<trkpt lat="-7.298332" lon="-34.820038">
<ele>75.739998</ele>
<time>2018-08-31T21:16:58Z</time>
<speed>0.00</speed>
</trkpt>
<trkpt lat="-7.298231" lon="-34.819893">
<ele>82.379997</ele>
<time>2018-08-31T21:22:14Z</time>
<speed>0.00</speed>
</trkpt>
<trkpt lat="-7.298284" lon="-34.820068">
<ele>71.879997</ele>
<time>2018-08-31T21:27:30Z</time>
<speed>0.77</speed>
</trkpt>
<trkpt lat="-7.298135" lon="-34.819798">
<ele>72.479996</ele>
<time>2018-08-31T21:32:52Z</time>
<speed>0.00</speed>
</trkpt>
<trkpt lat="-7.298269" lon="-34.820007">
<ele>100.389999</ele>
<time>2018-08-31T21:38:09Z</time>
<speed>0.00</speed>
</trkpt>
<trkpt lat="-7.298329" lon="-34.820095">
<ele>97.119995</ele>
<time>2018-08-31T21:43:34Z</time>
<speed>0.18</speed>
</trkpt>
<trkpt lat="-7.298313" lon="-34.820095">
<ele>94.879997</ele>
<time>2018-08-31T21:48:59Z</time>
<speed>0.25</speed>
</trkpt>
<trkpt lat="-7.298267" lon="-34.820007">
<ele>51.270000</ele>
<time>2018-08-31T21:54:23Z</time>
<speed>0.10</speed>
</trkpt>
<trkpt lat="-7.298247" lon="-34.819946">
<ele>79.339996</ele>
<time>2018-08-31T22:01:55Z</time>
<speed>0.12</speed>
</trkpt>
<trkpt lat="-7.298309" lon="-34.820030">
<ele>94.400002</ele>
<time>2018-08-31T22:16:32Z</time>
<speed>0.53</speed>
</trkpt>
<trkpt lat="-7.298325" lon="-34.820141">
<ele>74.379997</ele>
<time>2018-08-31T22:31:50Z</time>
<speed>0.00</speed>
</trkpt>
<trkpt lat="-7.298340" lon="-34.819977">
<ele>73.180000</ele>
<time>2018-08-31T22:37:05Z</time>
<speed>0.00</speed>
</trkpt>
<trkpt lat="-7.298355" lon="-34.820194">
<ele>62.930000</ele>
<time>2018-08-31T22:42:21Z</time>
<speed>0.00</speed>
</trkpt>
<trkpt lat="-7.298291" lon="-34.820049">
<ele>84.519997</ele>
<time>2018-08-31T22:48:00Z</time>
<speed>0.05</speed>
</trkpt>
<trkpt lat="-7.298302" lon="-34.820068">
<ele>82.180000</ele>
<time>2018-08-31T22:55:29Z</time>
<speed>0.00</speed>
</trkpt>
<trkpt lat="-7.298202" lon="-34.819996">
<ele>87.629997</ele>
<time>2018-08-31T23:00:44Z</time>
<speed>0.00</speed>
</trkpt>
<trkpt lat="-7.298215" lon="-34.820129">
<ele>105.959999</ele>
<time>2018-08-31T23:05:57Z</time>
<speed>0.00</speed>
</trkpt>
<trkpt lat="-7.298290" lon="-34.820034">
<ele>80.089996</ele>
<time>2018-08-31T23:11:11Z</time>
<speed>0.00</speed>
</trkpt>
<trkpt lat="-7.298257" lon="-34.820049">
<ele>82.019997</ele>
<time>2018-08-31T23:16:26Z</time>
<speed>0.00</speed>
</trkpt>
<trkpt lat="-7.298267" lon="-34.820026">
<ele>92.860001</ele>
<time>2018-08-31T23:21:41Z</time>
<speed>0.00</speed>
</trkpt>
<trkpt lat="-7.298201" lon="-34.820034">
<ele>67.970001</ele>
<time>2018-08-31T23:26:56Z</time>
<speed>0.00</speed>
</trkpt>
<trkpt lat="-7.298255" lon="-34.820023">
<ele>63.399998</ele>
<time>2018-08-31T23:32:09Z</time>
<speed>0.00</speed>
</trkpt>
<trkpt lat="-7.298270" lon="-34.820122">
<ele>86.299995</ele>
<time>2018-08-31T23:37:23Z</time>
<speed>0.00</speed>
</trkpt>
<trkpt lat="-7.298200" lon="-34.820141">
<ele>92.409996</ele>
<time>2018-08-31T23:42:37Z</time>
<speed>0.00</speed>
</trkpt>
<trkpt lat="-7.298241" lon="-34.820114">
<ele>96.290001</ele>
<time>2018-08-31T23:47:51Z</time>
<speed>0.08</speed>
</trkpt>
<trkpt lat="-7.298282" lon="-34.820114">
<ele>94.860001</ele>
<time>2018-08-31T23:53:05Z</time>
<speed>0.25</speed>
</trkpt>
<trkpt lat="-7.298281" lon="-34.820152">
<ele>75.949997</ele>
<time>2018-08-31T23:58:19Z</time>
<speed>0.00</speed>
</trkpt>
<trkpt lat="-7.298316" lon="-34.819965">
<ele>78.529999</ele>
<time>2018-09-01T00:03:39Z</time>
<speed>0.00</speed>
</trkpt>
<trkpt lat="-7.298272" lon="-34.820133">
<ele>89.339996</ele>
<time>2018-09-01T00:08:51Z</time>
<speed>0.35</speed>
</trkpt>
<trkpt lat="-7.298289" lon="-34.820072">
<ele>91.229996</ele>
<time>2018-09-01T00:14:06Z</time>
<speed>0.00</speed>
</trkpt>
<trkpt lat="-7.298300" lon="-34.820023">
<ele>82.320000</ele>
<time>2018-09-01T00:19:21Z</time>
<speed>0.00</speed>
</trkpt>
<trkpt lat="-7.298272" lon="-34.820065">
<ele>88.259995</ele>
<time>2018-09-01T00:24:35Z</time>
<speed>0.00</speed>
</trkpt>
<trkpt lat="-7.298211" lon="-34.820122">
<ele>92.019997</ele>
<time>2018-09-01T00:29:49Z</time>
<speed>0.00</speed>
</trkpt>
<trkpt lat="-7.298245" lon="-34.820122">
<ele>62.840000</ele>
<time>2018-09-01T00:35:03Z</time>
<speed>0.00</speed>
</trkpt>
<trkpt lat="-7.298234" lon="-34.820129">
<ele>75.610001</ele>
<time>2018-09-01T00:40:16Z</time>
<speed>0.08</speed>
</trkpt>
<trkpt lat="-7.298220" lon="-34.820133">
<ele>80.180000</ele>
<time>2018-09-01T00:45:31Z</time>
<speed>0.00</speed>
</trkpt>
<trkpt lat="-7.298299" lon="-34.820053">
<ele>74.949997</ele>
<time>2018-09-01T00:50:44Z</time>
<speed>0.07</speed>
</trkpt>
<trkpt lat="-7.298193" lon="-34.820213">
<ele>81.610001</ele>
<time>2018-09-01T00:55:59Z</time>
<speed>0.00</speed>
</trkpt>
<trkpt lat="-7.298282" lon="-34.820015">
<ele>71.029999</ele>
<time>2018-09-01T01:01:16Z</time>
<speed>0.00</speed>
</trkpt>
<trkpt lat="-7.298201" lon="-34.820251">
<ele>87.330002</ele>
<time>2018-09-01T01:06:30Z</time>
<speed>0.00</speed>
</trkpt>
<trkpt lat="-7.298243" lon="-34.820023">
<ele>91.389999</ele>
<time>2018-09-01T01:11:44Z</time>
<speed>0.00</speed>
</trkpt>
<trkpt lat="-7.298275" lon="-34.819973">
<ele>36.899998</ele>
<time>2018-09-01T01:17:05Z</time>
<speed>0.60</speed>
</trkpt>
<trkpt lat="-7.298211" lon="-34.820271">
<ele>71.529999</ele>
<time>2018-09-01T01:22:20Z</time>
<speed>0.00</speed>
</trkpt>
<trkpt lat="-7.298178" lon="-34.820148">
<ele>64.269997</ele>
<time>2018-09-01T01:27:34Z</time>
<speed>0.00</speed>
</trkpt>
<trkpt lat="-7.298202" lon="-34.819981">
<ele>107.479996</ele>
<time>2018-09-01T01:32:49Z</time>
<speed>0.00</speed>
</trkpt>
<trkpt lat="-7.298254" lon="-34.819931">
<ele>80.279999</ele>
<time>2018-09-01T01:38:03Z</time>
<speed>0.00</speed>
</trkpt>
<trkpt lat="-7.298244" lon="-34.819981">
<ele>97.989998</ele>
<time>2018-09-01T01:43:18Z</time>
<speed>0.00</speed>
</trkpt>
<trkpt lat="-7.298206" lon="-34.820122">
<ele>61.320000</ele>
<time>2018-09-01T01:48:32Z</time>
<speed>0.00</speed>
</trkpt>
<trkpt lat="-7.298235" lon="-34.819942">
<ele>78.879997</ele>
<time>2018-09-01T01:53:46Z</time>
<speed>0.00</speed>
</trkpt>
<trkpt lat="-7.298240" lon="-34.819973">
<ele>75.570000</ele>
<time>2018-09-01T01:58:59Z</time>
<speed>0.09</speed>
</trkpt>
<trkpt lat="-7.298224" lon="-34.820091">
<ele>77.299995</ele>
<time>2018-09-01T02:04:51Z</time>
<speed>0.13</speed>
</trkpt>
<trkpt lat="-7.298326" lon="-34.820030">
<ele>43.389999</ele>
<time>2018-09-01T02:10:31Z</time>
<speed>0.09</speed>
</trkpt>
<trkpt lat="-7.298256" lon="-34.820061">
<ele>69.139999</ele>
<time>2018-09-01T02:17:24Z</time>
<speed>0.00</speed>
</trkpt>
<trkpt lat="-7.298239" lon="-34.820145">
<ele>65.400002</ele>
<time>2018-09-01T02:22:38Z</time>
<speed>0.12</speed>
</trkpt>
<trkpt lat="-7.298329" lon="-34.820023">
<ele>68.189995</ele>
<time>2018-09-01T02:27:50Z</time>
<speed>0.42</speed>
</trkpt>
<trkpt lat="-7.298223" lon="-34.820076">
<ele>65.409996</ele>
<time>2018-09-01T02:33:03Z</time>
<speed>0.01</speed>
</trkpt>
<trkpt lat="-7.298231" lon="-34.820057">
<ele>67.570000</ele>
<time>2018-09-01T02:38:17Z</time>
<speed>0.00</speed>
</trkpt>
<trkpt lat="-7.298278" lon="-34.820034">
<ele>55.270000</ele>
<time>2018-09-01T02:43:32Z</time>
<speed>0.00</speed>
</trkpt>
<trkpt lat="-7.298224" lon="-34.820061">
<ele>40.369999</ele>
<time>2018-09-01T02:48:46Z</time>
<speed>0.00</speed>
</trkpt>
<trkpt lat="-7.298251" lon="-34.820068">
<ele>47.959999</ele>
<time>2018-09-01T02:54:01Z</time>
<speed>0.00</speed>
</trkpt>
<trkpt lat="-7.298308" lon="-34.820099">
<ele>76.909996</ele>
<time>2018-09-01T02:59:16Z</time>
<speed>0.40</speed>
</trkpt>
</trkseg>
</trk>
<trk>
<name>20180923-093930(3)</name>
<desc>Color:004000ff</desc>
<trkseg>
<trkpt lat="-7.298182" lon="-34.820057">
<ele>36.730000</ele>
<time>2018-09-01T03:04:32Z</time>
<speed>0.00</speed>
</trkpt>
<trkpt lat="-7.298254" lon="-34.820011">
<ele>29.559999</ele>
<time>2018-09-01T03:09:47Z</time>
<speed>0.00</speed>
</trkpt>
<trkpt lat="-7.298283" lon="-34.820072">
<ele>59.379997</ele>
<time>2018-09-01T03:15:01Z</time>
<speed>0.00</speed>
</trkpt>
<trkpt lat="-7.298295" lon="-34.820030">
<ele>83.659996</ele>
<time>2018-09-01T03:20:15Z</time>
<speed>0.00</speed>
</trkpt>
<trkpt lat="-7.298319" lon="-34.820061">
<ele>86.129997</ele>
<time>2018-09-01T03:25:30Z</time>
<speed>0.00</speed>
</trkpt>
<trkpt lat="-7.298265" lon="-34.820076">
<ele>85.790001</ele>
<time>2018-09-01T03:30:44Z</time>
<speed>0.00</speed>
</trkpt>
<trkpt lat="-7.298291" lon="-34.820057">
<ele>70.290001</ele>
<time>2018-09-01T03:35:55Z</time>
<speed>0.14</speed>
</trkpt>
<trkpt lat="-7.298243" lon="-34.820061">
<ele>68.549995</ele>
<time>2018-09-01T03:41:10Z</time>
<speed>0.00</speed>
</trkpt>
<trkpt lat="-7.298296" lon="-34.820080">
<ele>71.699997</ele>
<time>2018-09-01T03:46:23Z</time>
<speed>0.10</speed>
</trkpt>
<trkpt lat="-7.298318" lon="-34.820065">
<ele>93.699997</ele>
<time>2018-09-01T03:51:36Z</time>
<speed>0.11</speed>
</trkpt>
<trkpt lat="-7.298164" lon="-34.819992">
<ele>115.869995</ele>
<time>2018-09-01T03:56:47Z</time>
<speed>0.12</speed>
</trkpt>
<trkpt lat="-7.298239" lon="-34.820084">
<ele>70.599998</ele>
<time>2018-09-01T04:02:08Z</time>
<speed>0.17</speed>
</trkpt>
<trkpt lat="-7.298155" lon="-34.819931">
<ele>120.579994</ele>
<time>2018-09-01T04:07:23Z</time>
<speed>0.00</speed>
</trkpt>
<trkpt lat="-7.298209" lon="-34.820057">
<ele>74.729996</ele>
<time>2018-09-01T04:12:36Z</time>
<speed>0.11</speed>
</trkpt>
<trkpt lat="-7.298250" lon="-34.820049">
<ele>83.250000</ele>
<time>2018-09-01T04:17:50Z</time>
<speed>0.00</speed>
</trkpt>
<trkpt lat="-7.298276" lon="-34.820103">
<ele>66.229996</ele>
<time>2018-09-01T04:23:01Z</time>
<speed>0.20</speed>
</trkpt>
<trkpt lat="-7.298277" lon="-34.820019">
<ele>90.900002</ele>
<time>2018-09-01T04:28:17Z</time>
<speed>0.00</speed>
</trkpt>
<trkpt lat="-7.298247" lon="-34.820076">
<ele>81.049995</ele>
<time>2018-09-01T04:33:30Z</time>
<speed>0.00</speed>
</trkpt>
<trkpt lat="-7.298248" lon="-34.820057">
<ele>115.169998</ele>
<time>2018-09-01T04:38:43Z</time>
<speed>0.00</speed>
</trkpt>
<trkpt lat="-7.298206" lon="-34.820076">
<ele>64.449997</ele>
<time>2018-09-01T04:43:57Z</time>
<speed>0.00</speed>
</trkpt>
<trkpt lat="-7.298210" lon="-34.820038">
<ele>78.509995</ele>
<time>2018-09-01T04:49:11Z</time>
<speed>0.00</speed>
</trkpt>
<trkpt lat="-7.298310" lon="-34.820053">
<ele>74.559998</ele>
<time>2018-09-01T04:54:25Z</time>
<speed>0.00</speed>
</trkpt>
<trkpt lat="-7.298266" lon="-34.819996">
<ele>54.629997</ele>
<time>2018-09-01T04:59:47Z</time>
<speed>0.00</speed>
</trkpt>
<trkpt lat="-7.298247" lon="-34.819981">
<ele>112.750000</ele>
<time>2018-09-01T05:05:06Z</time>
<speed>0.00</speed>
</trkpt>
<trkpt lat="-7.298264" lon="-34.820107">
<ele>118.070000</ele>
<time>2018-09-01T05:10:23Z</time>
<speed>0.00</speed>
</trkpt>
<trkpt lat="-7.298288" lon="-34.820030">
<ele>79.059998</ele>
<time>2018-09-01T05:15:42Z</time>
<speed>0.00</speed>
</trkpt>
<trkpt lat="-7.298267" lon="-34.820057">
<ele>59.820000</ele>
<time>2018-09-01T05:20:59Z</time>
<speed>0.00</speed>
</trkpt>
<trkpt lat="-7.298280" lon="-34.820126">
<ele>111.180000</ele>
<time>2018-09-01T05:26:17Z</time>
<speed>0.00</speed>
</trkpt>
<trkpt lat="-7.298254" lon="-34.820118">
<ele>90.159996</ele>
<time>2018-09-01T05:31:30Z</time>
<speed>0.00</speed>
</trkpt>
<trkpt lat="-7.298289" lon="-34.820042">
<ele>69.439995</ele>
<time>2018-09-01T05:36:45Z</time>
<speed>0.00</speed>
</trkpt>
<trkpt lat="-7.298377" lon="-34.820065">
<ele>37.599998</ele>
<time>2018-09-01T05:42:00Z</time>
<speed>0.00</speed>
</trkpt>
<trkpt lat="-7.298265" lon="-34.820011">
<ele>72.239998</ele>
<time>2018-09-01T05:47:14Z</time>
<speed>0.00</speed>
</trkpt>
<trkpt lat="-7.298234" lon="-34.820187">
<ele>120.899994</ele>
<time>2018-09-01T05:52:27Z</time>
<speed>0.00</speed>
</trkpt>
<trkpt lat="-7.298225" lon="-34.819939">
<ele>72.779999</ele>
<time>2018-09-01T05:57:53Z</time>
<speed>0.28</speed>
</trkpt>
<trkpt lat="-7.298266" lon="-34.820007">
<ele>75.820000</ele>
<time>2018-09-01T06:03:32Z</time>
<speed>0.13</speed>
</trkpt>
<trkpt lat="-7.298413" lon="-34.819954">
<ele>60.719997</ele>
<time>2018-09-01T06:08:51Z</time>
<speed>0.09</speed>
</trkpt>
<trkpt lat="-7.298306" lon="-34.820049">
<ele>76.110001</ele>
<time>2018-09-01T06:14:05Z</time>
<speed>0.00</speed>
</trkpt>
<trkpt lat="-7.298347" lon="-34.820015">
<ele>56.059998</ele>
<time>2018-09-01T06:19:19Z</time>
<speed>0.00</speed>
</trkpt>
<trkpt lat="-7.298194" lon="-34.820122">
<ele>92.339996</ele>
<time>2018-09-01T06:24:33Z</time>
<speed>0.00</speed>
</trkpt>
<trkpt lat="-7.298028" lon="-34.820118">
<ele>142.250000</ele>
<time>2018-09-01T06:30:01Z</time>
<speed>0.05</speed>
</trkpt>
<trkpt lat="-7.298271" lon="-34.819988">
<ele>78.009995</ele>
<time>2018-09-01T06:35:18Z</time>
<speed>0.00</speed>
</trkpt>
<trkpt lat="-7.298402" lon="-34.819908">
<ele>103.989998</ele>
<time>2018-09-01T06:40:37Z</time>
<speed>0.00</speed>
</trkpt>
<trkpt lat="-7.298176" lon="-34.819984">
<ele>103.329994</ele>
<time>2018-09-01T06:45:50Z</time>
<speed>0.00</speed>
</trkpt>
<trkpt lat="-7.298030" lon="-34.819954">
<ele>148.869995</ele>
<time>2018-09-01T06:51:07Z</time>
<speed>0.00</speed>
</trkpt>
<trkpt lat="-7.298193" lon="-34.820023">
<ele>97.709999</ele>
<time>2018-09-01T06:56:35Z</time>
<speed>0.10</speed>
</trkpt>
<trkpt lat="-7.298148" lon="-34.820023">
<ele>97.199997</ele>
<time>2018-09-01T07:01:59Z</time>
<speed>0.00</speed>
</trkpt>
<trkpt lat="-7.298216" lon="-34.820034">
<ele>91.139999</ele>
<time>2018-09-01T07:07:12Z</time>
<speed>0.00</speed>
</trkpt>
<trkpt lat="-7.298166" lon="-34.819916">
<ele>94.059998</ele>
<time>2018-09-01T07:12:29Z</time>
<speed>0.16</speed>
</trkpt>
<trkpt lat="-7.298205" lon="-34.820095">
<ele>70.049995</ele>
<time>2018-09-01T07:17:43Z</time>
<speed>0.00</speed>
</trkpt>
<trkpt lat="-7.298280" lon="-34.820110">
<ele>64.040001</ele>
<time>2018-09-01T07:23:00Z</time>
<speed>0.00</speed>
</trkpt>
<trkpt lat="-7.298172" lon="-34.819843">
<ele>104.229996</ele>
<time>2018-09-01T07:28:14Z</time>
<speed>0.00</speed>
</trkpt>
<trkpt lat="-7.298175" lon="-34.819912">
<ele>107.970001</ele>
<time>2018-09-01T07:33:29Z</time>
<speed>0.00</speed>
</trkpt>
<trkpt lat="-7.298266" lon="-34.820118">
<ele>58.410000</ele>
<time>2018-09-01T07:38:46Z</time>
<speed>0.00</speed>
</trkpt>
<trkpt lat="-7.297975" lon="-34.819645">
<ele>219.229996</ele>
<time>2018-09-01T07:44:01Z</time>
<speed>0.00</speed>
</trkpt>
<trkpt lat="-7.298249" lon="-34.819927">
<ele>119.729996</ele>
<time>2018-09-01T07:49:20Z</time>
<speed>0.00</speed>
</trkpt>
<trkpt lat="-7.298253" lon="-34.820087">
<ele>54.789997</ele>
<time>2018-09-01T07:55:00Z</time>
<speed>0.30</speed>
</trkpt>
<trkpt lat="-7.298260" lon="-34.820076">
<ele>80.580002</ele>
<time>2018-09-01T08:00:15Z</time>
<speed>0.00</speed>
</trkpt>
<trkpt lat="-7.298219" lon="-34.820042">
<ele>81.110001</ele>
<time>2018-09-01T08:05:27Z</time>
<speed>0.37</speed>
</trkpt>
<trkpt lat="-7.298281" lon="-34.820103">
<ele>101.809998</ele>
<time>2018-09-01T08:10:41Z</time>
<speed>0.00</speed>
</trkpt>
<trkpt lat="-7.298241" lon="-34.820103">
<ele>73.629997</ele>
<time>2018-09-01T08:15:53Z</time>
<speed>0.04</speed>
</trkpt>
<trkpt lat="-7.298230" lon="-34.820019">
<ele>108.479996</ele>
<time>2018-09-01T08:21:06Z</time>
<speed>0.00</speed>
</trkpt>
<trkpt lat="-7.298286" lon="-34.820015">
<ele>86.449997</ele>
<time>2018-09-01T08:26:19Z</time>
<speed>0.00</speed>
</trkpt>
<trkpt lat="-7.298272" lon="-34.819996">
<ele>96.059998</ele>
<time>2018-09-01T08:31:31Z</time>
<speed>0.11</speed>
</trkpt>
<trkpt lat="-7.298278" lon="-34.820126">
<ele>82.379997</ele>
<time>2018-09-01T08:36:43Z</time>
<speed>0.00</speed>
</trkpt>
<trkpt lat="-7.298201" lon="-34.820091">
<ele>96.180000</ele>
<time>2018-09-01T08:41:54Z</time>
<speed>0.16</speed>
</trkpt>
<trkpt lat="-7.298169" lon="-34.820103">
<ele>77.430000</ele>
<time>2018-09-01T08:47:05Z</time>
<speed>0.28</speed>
</trkpt>
<trkpt lat="-7.298194" lon="-34.820091">
<ele>95.559998</ele>
<time>2018-09-01T08:52:17Z</time>
<speed>0.31</speed>
</trkpt>
<trkpt lat="-7.298155" lon="-34.820023">
<ele>105.049995</ele>
<time>2018-09-01T08:57:30Z</time>
<speed>0.00</speed>
</trkpt>
<trkpt lat="-7.298273" lon="-34.820107">
<ele>91.650002</ele>
<time>2018-09-01T09:02:48Z</time>
<speed>0.00</speed>
</trkpt>
<trkpt lat="-7.298278" lon="-34.820068">
<ele>95.650002</ele>
<time>2018-09-01T09:08:02Z</time>
<speed>0.00</speed>
</trkpt>
<trkpt lat="-7.298409" lon="-34.820122">
<ele>56.419998</ele>
<time>2018-09-01T09:13:16Z</time>
<speed>0.00</speed>
</trkpt>
<trkpt lat="-7.298354" lon="-34.820072">
<ele>84.119995</ele>
<time>2018-09-01T09:18:30Z</time>
<speed>0.00</speed>
</trkpt>
<trkpt lat="-7.298178" lon="-34.820004">
<ele>91.419998</ele>
<time>2018-09-01T09:23:43Z</time>
<speed>1.87</speed>
</trkpt>
<trkpt lat="-7.298258" lon="-34.820103">
<ele>71.479996</ele>
<time>2018-09-01T09:28:56Z</time>
<speed>0.00</speed>
</trkpt>
<trkpt lat="-7.298190" lon="-34.820038">
<ele>83.110001</ele>
<time>2018-09-01T09:34:11Z</time>
<speed>0.00</speed>
</trkpt>
<trkpt lat="-7.298303" lon="-34.820080">
<ele>70.510002</ele>
<time>2018-09-01T09:39:24Z</time>
<speed>0.00</speed>
</trkpt>
<trkpt lat="-7.298191" lon="-34.819958">
<ele>103.209999</ele>
<time>2018-09-01T09:44:37Z</time>
<speed>0.00</speed>
</trkpt>
<trkpt lat="-7.298199" lon="-34.820099">
<ele>71.549995</ele>
<time>2018-09-01T09:49:50Z</time>
<speed>0.00</speed>
</trkpt>
<trkpt lat="-7.298224" lon="-34.820133">
<ele>84.439995</ele>
<time>2018-09-01T09:55:03Z</time>
<speed>0.00</speed>
</trkpt>
<trkpt lat="-7.298241" lon="-34.820057">
<ele>101.059998</ele>
<time>2018-09-01T10:01:17Z</time>
<speed>0.29</speed>
</trkpt>
<trkpt lat="-7.298286" lon="-34.820213">
<ele>117.930000</ele>
<time>2018-09-01T10:08:16Z</time>
<speed>0.15</speed>
</trkpt>
<trkpt lat="-7.298290" lon="-34.820087">
<ele>97.529999</ele>
<time>2018-09-01T10:17:48Z</time>
<speed>0.03</speed>
</trkpt>
<trkpt lat="-7.298271" lon="-34.820057">
<ele>79.389999</ele>
<time>2018-09-01T10:26:51Z</time>
<speed>0.01</speed>
</trkpt>
<trkpt lat="-7.298203" lon="-34.820091">
<ele>81.059998</ele>
<time>2018-09-01T10:32:04Z</time>
<speed>0.00</speed>
</trkpt>
<trkpt lat="-7.298216" lon="-34.820053">
<ele>75.169998</ele>
<time>2018-09-01T10:37:17Z</time>
<speed>0.00</speed>
</trkpt>
<trkpt lat="-7.298277" lon="-34.820019">
<ele>68.599998</ele>
<time>2018-09-01T10:42:30Z</time>
<speed>0.00</speed>
</trkpt>
<trkpt lat="-7.298224" lon="-34.820026">
<ele>89.269997</ele>
<time>2018-09-01T10:47:44Z</time>
<speed>0.00</speed>
</trkpt>
<trkpt lat="-7.298254" lon="-34.820023">
<ele>71.650002</ele>
<time>2018-09-01T10:52:57Z</time>
<speed>0.00</speed>
</trkpt>
<trkpt lat="-7.298255" lon="-34.820068">
<ele>81.619995</ele>
<time>2018-09-01T10:58:11Z</time>
<speed>0.00</speed>
</trkpt>
<trkpt lat="-7.298244" lon="-34.820053">
<ele>76.209999</ele>
<time>2018-09-01T11:03:28Z</time>
<speed>0.00</speed>
</trkpt>
<trkpt lat="-7.298242" lon="-34.820045">
<ele>66.089996</ele>
<time>2018-09-01T11:08:41Z</time>
<speed>0.09</speed>
</trkpt>
<trkpt lat="-7.298266" lon="-34.820053">
<ele>76.699997</ele>
<time>2018-09-01T11:13:55Z</time>
<speed>0.11</speed>
</trkpt>
<trkpt lat="-7.298189" lon="-34.820034">
<ele>70.430000</ele>
<time>2018-09-01T11:19:09Z</time>
<speed>0.00</speed>
</trkpt>
<trkpt lat="-7.298297" lon="-34.820091">
<ele>67.529999</ele>
<time>2018-09-01T11:24:23Z</time>
<speed>0.00</speed>
</trkpt>
<trkpt lat="-7.298272" lon="-34.820049">
<ele>62.820000</ele>
<time>2018-09-01T11:29:37Z</time>
<speed>0.00</speed>
</trkpt>
<trkpt lat="-7.298243" lon="-34.820049">
<ele>81.059998</ele>
<time>2018-09-01T11:34:51Z</time>
<speed>0.06</speed>
</trkpt>
<trkpt lat="-7.298228" lon="-34.820011">
<ele>97.180000</ele>
<time>2018-09-01T11:40:05Z</time>
<speed>0.00</speed>
</trkpt>
<trkpt lat="-7.298254" lon="-34.820095">
<ele>67.229996</ele>
<time>2018-09-01T11:45:21Z</time>
<speed>0.00</speed>
</trkpt>
<trkpt lat="-7.298258" lon="-34.820068">
<ele>73.760002</ele>
<time>2018-09-01T11:50:35Z</time>
<speed>0.00</speed>
</trkpt>
<trkpt lat="-7.298215" lon="-34.820019">
<ele>101.189995</ele>
<time>2018-09-01T11:55:51Z</time>
<speed>0.00</speed>
</trkpt>
<trkpt lat="-7.298223" lon="-34.820065">
<ele>98.279999</ele>
<time>2018-09-01T12:01:07Z</time>
<speed>0.11</speed>
</trkpt>
<trkpt lat="-7.298200" lon="-34.820042">
<ele>74.129997</ele>
<time>2018-09-01T12:06:22Z</time>
<speed>0.00</speed>
</trkpt>
<trkpt lat="-7.298227" lon="-34.820019">
<ele>87.470001</ele>
<time>2018-09-01T12:11:36Z</time>
<speed>0.22</speed>
</trkpt>
<trkpt lat="-7.298244" lon="-34.820038">
<ele>81.169998</ele>
<time>2018-09-01T12:16:51Z</time>
<speed>0.00</speed>
</trkpt>
<trkpt lat="-7.298254" lon="-34.820076">
<ele>78.939995</ele>
<time>2018-09-01T12:22:06Z</time>
<speed>0.08</speed>
</trkpt>
<trkpt lat="-7.298246" lon="-34.820030">
<ele>71.860001</ele>
<time>2018-09-01T12:27:22Z</time>
<speed>0.01</speed>
</trkpt>
<trkpt lat="-7.298270" lon="-34.820099">
<ele>74.139999</ele>
<time>2018-09-01T12:32:37Z</time>
<speed>0.15</speed>
</trkpt>
<trkpt lat="-7.298333" lon="-34.820160">
<ele>67.349998</ele>
<time>2018-09-01T12:37:51Z</time>
<speed>0.11</speed>
</trkpt>
<trkpt lat="-7.298250" lon="-34.820053">
<ele>73.519997</ele>
<time>2018-09-01T12:43:07Z</time>
<speed>0.00</speed>
</trkpt>
<trkpt lat="-7.298269" lon="-34.820026">
<ele>97.049995</ele>
<time>2018-09-01T12:48:24Z</time>
<speed>0.00</speed>
</trkpt>
<trkpt lat="-7.298257" lon="-34.820057">
<ele>63.820000</ele>
<time>2018-09-01T12:53:39Z</time>
<speed>0.18</speed>
</trkpt>
<trkpt lat="-7.298169" lon="-34.819988">
<ele>108.349998</ele>
<time>2018-09-01T12:58:56Z</time>
<speed>0.00</speed>
</trkpt>
<trkpt lat="-7.298197" lon="-34.820087">
<ele>88.239998</ele>
<time>2018-09-01T13:04:15Z</time>
<speed>0.00</speed>
</trkpt>
<trkpt lat="-7.298280" lon="-34.819893">
<ele>73.449997</ele>
<time>2018-09-01T13:09:32Z</time>
<speed>0.37</speed>
</trkpt>
<trkpt lat="-7.298194" lon="-34.819973">
<ele>89.739998</ele>
<time>2018-09-01T13:14:47Z</time>
<speed>0.22</speed>
</trkpt>
<trkpt lat="-7.298192" lon="-34.819992">
<ele>87.599998</ele>
<time>2018-09-01T13:20:05Z</time>
<speed>0.00</speed>
</trkpt>
<trkpt lat="-7.298223" lon="-34.819996">
<ele>73.799995</ele>
<time>2018-09-01T13:25:21Z</time>
<speed>0.16</speed>
</trkpt>
<trkpt lat="-7.298278" lon="-34.820148">
<ele>68.369995</ele>
<time>2018-09-01T13:30:38Z</time>
<speed>0.00</speed>
</trkpt>
<trkpt lat="-7.298249" lon="-34.820019">
<ele>76.669998</ele>
<time>2018-09-01T13:35:53Z</time>
<speed>0.25</speed>
</trkpt>
<trkpt lat="-7.298192" lon="-34.820015">
<ele>89.680000</ele>
<time>2018-09-01T13:41:11Z</time>
<speed>0.00</speed>
</trkpt>
<trkpt lat="-7.298154" lon="-34.820103">
<ele>108.849998</ele>
<time>2018-09-01T13:46:27Z</time>
<speed>0.18</speed>
</trkpt>
<trkpt lat="-7.298218" lon="-34.820019">
<ele>87.820000</ele>
<time>2018-09-01T13:51:45Z</time>
<speed>0.00</speed>
</trkpt>
<trkpt lat="-7.298196" lon="-34.819977">
<ele>110.430000</ele>
<time>2018-09-01T13:57:03Z</time>
<speed>0.00</speed>
</trkpt>
<trkpt lat="-7.298230" lon="-34.819935">
<ele>102.229996</ele>
<time>2018-09-01T14:02:56Z</time>
<speed>0.14</speed>
</trkpt>
<trkpt lat="-7.298217" lon="-34.819954">
<ele>112.899994</ele>
<time>2018-09-01T14:08:11Z</time>
<speed>0.25</speed>
</trkpt>
<trkpt lat="-7.298244" lon="-34.819981">
<ele>93.879997</ele>
<time>2018-09-01T14:13:27Z</time>
<speed>0.00</speed>
</trkpt>
<trkpt lat="-7.298273" lon="-34.820049">
<ele>74.290001</ele>
<time>2018-09-01T14:18:39Z</time>
<speed>0.00</speed>
</trkpt>
<trkpt lat="-7.298262" lon="-34.819988">
<ele>104.769997</ele>
<time>2018-09-01T14:23:49Z</time>
<speed>0.00</speed>
</trkpt>
<trkpt lat="-7.298275" lon="-34.819931">
<ele>104.629997</ele>
<time>2018-09-01T14:29:02Z</time>
<speed>0.27</speed>
</trkpt>
<trkpt lat="-7.298260" lon="-34.820171">
<ele>51.969997</ele>
<time>2018-09-01T14:34:18Z</time>
<speed>0.00</speed>
</trkpt>
<trkpt lat="-7.298246" lon="-34.820122">
<ele>83.650002</ele>
<time>2018-09-01T14:40:00Z</time>
<speed>0.20</speed>
</trkpt>
<trkpt lat="-7.298282" lon="-34.820095">
<ele>88.669998</ele>
<time>2018-09-01T14:46:08Z</time>
<speed>0.00</speed>
</trkpt>
<trkpt lat="-7.298267" lon="-34.820045">
<ele>82.059998</ele>
<time>2018-09-01T14:51:17Z</time>
<speed>0.08</speed>
</trkpt>
<trkpt lat="-7.298252" lon="-34.820065">
<ele>77.799995</ele>
<time>2018-09-01T14:56:26Z</time>
<speed>0.09</speed>
</trkpt>
<trkpt lat="-7.298306" lon="-34.820091">
<ele>89.909996</ele>
<time>2018-09-01T15:01:43Z</time>
<speed>0.13</speed>
</trkpt>
<trkpt lat="-7.298266" lon="-34.819992">
<ele>84.009995</ele>
<time>2018-09-01T15:06:53Z</time>
<speed>0.27</speed>
</trkpt>
<trkpt lat="-7.298288" lon="-34.820049">
<ele>77.419998</ele>
<time>2018-09-01T15:12:02Z</time>
<speed>0.14</speed>
</trkpt>
<trkpt lat="-7.298296" lon="-34.820122">
<ele>53.169998</ele>
<time>2018-09-01T15:17:12Z</time>
<speed>0.00</speed>
</trkpt>
<trkpt lat="-7.298223" lon="-34.820061">
<ele>55.730000</ele>
<time>2018-09-01T15:22:23Z</time>
<speed>0.00</speed>
</trkpt>
<trkpt lat="-7.298299" lon="-34.820045">
<ele>84.029999</ele>
<time>2018-09-01T15:27:50Z</time>
<speed>0.17</speed>
</trkpt>
<trkpt lat="-7.298296" lon="-34.819973">
<ele>82.509995</ele>
<time>2018-09-01T15:33:15Z</time>
<speed>0.30</speed>
</trkpt>
<trkpt lat="-7.298236" lon="-34.819992">
<ele>79.589996</ele>
<time>2018-09-01T15:38:27Z</time>
<speed>0.44</speed>
</trkpt>
<trkpt lat="-7.298314" lon="-34.820141">
<ele>64.290001</ele>
<time>2018-09-01T15:44:00Z</time>
<speed>0.09</speed>
</trkpt>
<trkpt lat="-7.298271" lon="-34.820103">
<ele>83.699997</ele>
<time>2018-09-01T15:49:11Z</time>
<speed>0.00</speed>
</trkpt>
<trkpt lat="-7.298226" lon="-34.820126">
<ele>76.769997</ele>
<time>2018-09-01T15:54:21Z</time>
<speed>0.00</speed>
</trkpt>
<trkpt lat="-7.298227" lon="-34.819958">
<ele>110.369995</ele>
<time>2018-09-01T15:59:36Z</time>
<speed>0.00</speed>
</trkpt>
<trkpt lat="-7.298133" lon="-34.820126">
<ele>63.489998</ele>
<time>2018-09-01T16:04:50Z</time>
<speed>0.00</speed>
</trkpt>
<trkpt lat="-7.298289" lon="-34.820011">
<ele>85.839996</ele>
<time>2018-09-01T16:10:01Z</time>
<speed>0.00</speed>
</trkpt>
<trkpt lat="-7.298399" lon="-34.819855">
<ele>131.440002</ele>
<time>2018-09-01T16:15:10Z</time>
<speed>0.26</speed>
</trkpt>
<trkpt lat="-7.298396" lon="-34.820251">
<ele>36.149998</ele>
<time>2018-09-01T16:20:25Z</time>
<speed>0.00</speed>
</trkpt>
<trkpt lat="-7.298295" lon="-34.820042">
<ele>86.360001</ele>
<time>2018-09-01T16:25:36Z</time>
<speed>0.00</speed>
</trkpt>
<trkpt lat="-7.298265" lon="-34.819965">
<ele>85.659996</ele>
<time>2018-09-01T16:30:49Z</time>
<speed>0.00</speed>
</trkpt>
<trkpt lat="-7.298318" lon="-34.819935">
<ele>122.969994</ele>
<time>2018-09-01T16:36:06Z</time>
<speed>0.00</speed>
</trkpt>
<trkpt lat="-7.298329" lon="-34.820053">
<ele>88.849998</ele>
<time>2018-09-01T16:41:23Z</time>
<speed>0.00</speed>
</trkpt>
<trkpt lat="-7.298262" lon="-34.820023">
<ele>81.379997</ele>
<time>2018-09-01T16:46:34Z</time>
<speed>0.00</speed>
</trkpt>
<trkpt lat="-7.298297" lon="-34.819996">
<ele>95.439995</ele>
<time>2018-09-01T16:51:45Z</time>
<speed>0.00</speed>
</trkpt>
<trkpt lat="-7.298274" lon="-34.820156">
<ele>37.049999</ele>
<time>2018-09-01T16:56:56Z</time>
<speed>0.00</speed>
</trkpt>
<trkpt lat="-7.298269" lon="-34.820107">
<ele>43.209999</ele>
<time>2018-09-01T17:02:14Z</time>
<speed>0.00</speed>
</trkpt>
<trkpt lat="-7.298284" lon="-34.819965">
<ele>130.470001</ele>
<time>2018-09-01T17:07:25Z</time>
<speed>0.00</speed>
</trkpt>
<trkpt lat="-7.298277" lon="-34.820038">
<ele>81.570000</ele>
<time>2018-09-01T17:12:36Z</time>
<speed>0.00</speed>
</trkpt>
<trkpt lat="-7.298288" lon="-34.820206">
<ele>52.199997</ele>
<time>2018-09-01T17:17:48Z</time>
<speed>0.00</speed>
</trkpt>
<trkpt lat="-7.298210" lon="-34.819996">
<ele>93.639999</ele>
<time>2018-09-01T17:23:00Z</time>
<speed>0.00</speed>
</trkpt>
<trkpt lat="-7.298193" lon="-34.820107">
<ele>76.939995</ele>
<time>2018-09-01T17:28:09Z</time>
<speed>0.21</speed>
</trkpt>
<trkpt lat="-7.298259" lon="-34.820103">
<ele>81.659996</ele>
<time>2018-09-01T17:33:19Z</time>
<speed>1.90</speed>
</trkpt>
<trkpt lat="-7.298278" lon="-34.820004">
<ele>83.989998</ele>
<time>2018-09-01T17:38:31Z</time>
<speed>0.00</speed>
</trkpt>
<trkpt lat="-7.298286" lon="-34.819981">
<ele>91.269997</ele>
<time>2018-09-01T17:43:41Z</time>
<speed>0.00</speed>
</trkpt>
<trkpt lat="-7.298268" lon="-34.819996">
<ele>85.599998</ele>
<time>2018-09-01T17:48:51Z</time>
<speed>0.00</speed>
</trkpt>
<trkpt lat="-7.298204" lon="-34.820072">
<ele>71.389999</ele>
<time>2018-09-01T17:54:07Z</time>
<speed>0.65</speed>
</trkpt>
<trkpt lat="-7.298261" lon="-34.820114">
<ele>84.349998</ele>
<time>2018-09-01T17:59:19Z</time>
<speed>0.00</speed>
</trkpt>
<trkpt lat="-7.298253" lon="-34.820026">
<ele>82.889999</ele>
<time>2018-09-01T18:05:05Z</time>
<speed>0.27</speed>
</trkpt>
<trkpt lat="-7.298309" lon="-34.820038">
<ele>84.059998</ele>
<time>2018-09-01T18:10:18Z</time>
<speed>0.21</speed>
</trkpt>
<trkpt lat="-7.298443" lon="-34.819981">
<ele>55.959999</ele>
<time>2018-09-01T18:15:47Z</time>
<speed>0.10</speed>
</trkpt>
<trkpt lat="-7.298388" lon="-34.820087">
<ele>77.549995</ele>
<time>2018-09-01T18:21:24Z</time>
<speed>0.16</speed>
</trkpt>
<trkpt lat="-7.298257" lon="-34.819977">
<ele>102.959999</ele>
<time>2018-09-01T18:28:29Z</time>
<speed>0.00</speed>
</trkpt>
<trkpt lat="-7.298276" lon="-34.819927">
<ele>102.089996</ele>
<time>2018-09-01T18:33:38Z</time>
<speed>0.00</speed>
</trkpt>
<trkpt lat="-7.298389" lon="-34.820065">
<ele>70.099998</ele>
<time>2018-09-01T18:38:49Z</time>
<speed>0.00</speed>
</trkpt>
<trkpt lat="-7.298347" lon="-34.820023">
<ele>69.729996</ele>
<time>2018-09-01T18:43:58Z</time>
<speed>0.00</speed>
</trkpt>
<trkpt lat="-7.298343" lon="-34.820091">
<ele>68.519997</ele>
<time>2018-09-01T18:49:08Z</time>
<speed>0.00</speed>
</trkpt>
<trkpt lat="-7.298249" lon="-34.820026">
<ele>80.119995</ele>
<time>2018-09-01T18:54:20Z</time>
<speed>0.00</speed>
</trkpt>
<trkpt lat="-7.298364" lon="-34.820091">
<ele>55.969997</ele>
<time>2018-09-01T18:59:33Z</time>
<speed>0.00</speed>
</trkpt>
<trkpt lat="-7.298316" lon="-34.820076">
<ele>61.939999</ele>
<time>2018-09-01T19:04:45Z</time>
<speed>0.00</speed>
</trkpt>
<trkpt lat="-7.298286" lon="-34.820030">
<ele>75.589996</ele>
<time>2018-09-01T19:09:54Z</time>
<speed>0.00</speed>
</trkpt>
<trkpt lat="-7.298348" lon="-34.820087">
<ele>85.639999</ele>
<time>2018-09-01T19:15:04Z</time>
<speed>0.05</speed>
</trkpt>
<trkpt lat="-7.298258" lon="-34.820068">
<ele>87.189995</ele>
<time>2018-09-01T19:20:13Z</time>
<speed>0.30</speed>
</trkpt>
<trkpt lat="-7.298260" lon="-34.820053">
<ele>82.680000</ele>
<time>2018-09-01T19:25:22Z</time>
<speed>0.00</speed>
</trkpt>
<trkpt lat="-7.298257" lon="-34.820045">
<ele>89.540001</ele>
<time>2018-09-01T19:30:32Z</time>
<speed>0.00</speed>
</trkpt>
<trkpt lat="-7.298285" lon="-34.820011">
<ele>81.479996</ele>
<time>2018-09-01T19:35:41Z</time>
<speed>0.00</speed>
</trkpt>
<trkpt lat="-7.298273" lon="-34.819962">
<ele>92.509995</ele>
<time>2018-09-01T19:40:49Z</time>
<speed>0.00</speed>
</trkpt>
<trkpt lat="-7.298277" lon="-34.820030">
<ele>78.309998</ele>
<time>2018-09-01T19:45:57Z</time>
<speed>0.00</speed>
</trkpt>
<trkpt lat="-7.298283" lon="-34.820156">
<ele>59.109997</ele>
<time>2018-09-01T19:51:07Z</time>
<speed>0.00</speed>
</trkpt>
<trkpt lat="-7.298285" lon="-34.820053">
<ele>96.979996</ele>
<time>2018-09-01T19:56:16Z</time>
<speed>0.00</speed>
</trkpt>
<trkpt lat="-7.298275" lon="-34.819981">
<ele>78.019997</ele>
<time>2018-09-01T20:01:34Z</time>
<speed>0.00</speed>
</trkpt>
<trkpt lat="-7.298258" lon="-34.819996">
<ele>81.489998</ele>
<time>2018-09-01T20:06:50Z</time>
<speed>0.00</speed>
</trkpt>
<trkpt lat="-7.298272" lon="-34.820045">
<ele>73.139999</ele>
<time>2018-09-01T20:12:06Z</time>
<speed>0.05</speed>
</trkpt>
<trkpt lat="-7.298315" lon="-34.820023">
<ele>75.110001</ele>
<time>2018-09-01T20:17:23Z</time>
<speed>0.00</speed>
</trkpt>
<trkpt lat="-7.298238" lon="-34.819920">
<ele>80.239998</ele>
<time>2018-09-01T20:22:39Z</time>
<speed>0.00</speed>
</trkpt>
<trkpt lat="-7.298285" lon="-34.820011">
<ele>90.669998</ele>
<time>2018-09-01T20:27:55Z</time>
<speed>0.21</speed>
</trkpt>
<trkpt lat="-7.298225" lon="-34.820065">
<ele>76.680000</ele>
<time>2018-09-01T20:33:11Z</time>
<speed>0.00</speed>
</trkpt>
<trkpt lat="-7.298267" lon="-34.819981">
<ele>85.089996</ele>
<time>2018-09-01T20:38:27Z</time>
<speed>0.00</speed>
</trkpt>
<trkpt lat="-7.298281" lon="-34.820141">
<ele>73.619995</ele>
<time>2018-09-01T20:43:43Z</time>
<speed>0.00</speed>
</trkpt>
<trkpt lat="-7.298234" lon="-34.820099">
<ele>73.430000</ele>
<time>2018-09-01T20:49:00Z</time>
<speed>0.00</speed>
</trkpt>
<trkpt lat="-7.298085" lon="-34.819611">
<ele>99.699997</ele>
<time>2018-09-01T20:54:22Z</time>
<speed>1.24</speed>
</trkpt>
<trkpt lat="-7.298371" lon="-34.820812">
<ele>43.649998</ele>
<time>2018-09-01T20:59:53Z</time>
<speed>0.40</speed>
</trkpt>
<trkpt lat="-7.298295" lon="-34.820023">
<ele>80.680000</ele>
<time>2018-09-01T21:05:30Z</time>
<speed>0.10</speed>
</trkpt>
<trkpt lat="-7.298251" lon="-34.820004">
<ele>79.379997</ele>
<time>2018-09-01T21:10:46Z</time>
<speed>0.06</speed>
</trkpt>
<trkpt lat="-7.298261" lon="-34.820049">
<ele>89.540001</ele>
<time>2018-09-01T21:16:02Z</time>
<speed>0.24</speed>
</trkpt>
<trkpt lat="-7.298257" lon="-34.820004">
<ele>84.419998</ele>
<time>2018-09-01T21:21:17Z</time>
<speed>0.00</speed>
</trkpt>
<trkpt lat="-7.298264" lon="-34.820004">
<ele>80.669998</ele>
<time>2018-09-01T21:26:32Z</time>
<speed>0.00</speed>
</trkpt>
<trkpt lat="-7.298287" lon="-34.819996">
<ele>83.869995</ele>
<time>2018-09-01T21:31:47Z</time>
<speed>0.00</speed>
</trkpt>
<trkpt lat="-7.298244" lon="-34.820015">
<ele>89.860001</ele>
<time>2018-09-01T21:37:04Z</time>
<speed>0.00</speed>
</trkpt>
<trkpt lat="-7.298265" lon="-34.820045">
<ele>86.119995</ele>
<time>2018-09-01T21:42:19Z</time>
<speed>0.00</speed>
</trkpt>
<trkpt lat="-7.298300" lon="-34.820087">
<ele>81.909996</ele>
<time>2018-09-01T21:47:34Z</time>
<speed>0.00</speed>
</trkpt>
<trkpt lat="-7.298282" lon="-34.819984">
<ele>81.049995</ele>
<time>2018-09-01T21:52:48Z</time>
<speed>0.30</speed>
</trkpt>
<trkpt lat="-7.298266" lon="-34.820045">
<ele>75.580002</ele>
<time>2018-09-01T21:58:03Z</time>
<speed>0.06</speed>
</trkpt>
<trkpt lat="-7.298239" lon="-34.820015">
<ele>83.519997</ele>
<time>2018-09-01T22:03:23Z</time>
<speed>0.00</speed>
</trkpt>
<trkpt lat="-7.298206" lon="-34.820080">
<ele>89.269997</ele>
<time>2018-09-01T22:08:38Z</time>
<speed>0.00</speed>
</trkpt>
<trkpt lat="-7.298324" lon="-34.819889">
<ele>65.269997</ele>
<time>2018-09-01T22:13:53Z</time>
<speed>0.00</speed>
</trkpt>
<trkpt lat="-7.298279" lon="-34.820091">
<ele>85.259995</ele>
<time>2018-09-01T22:19:08Z</time>
<speed>0.00</speed>
</trkpt>
<trkpt lat="-7.298113" lon="-34.820129">
<ele>104.930000</ele>
<time>2018-09-01T22:24:29Z</time>
<speed>0.00</speed>
</trkpt>
<trkpt lat="-7.298215" lon="-34.820076">
<ele>104.439995</ele>
<time>2018-09-01T22:29:46Z</time>
<speed>0.00</speed>
</trkpt>
<trkpt lat="-7.298144" lon="-34.820187">
<ele>122.889999</ele>
<time>2018-09-01T22:35:02Z</time>
<speed>0.00</speed>
</trkpt>
<trkpt lat="-7.298370" lon="-34.819851">
<ele>37.869999</ele>
<time>2018-09-01T22:40:40Z</time>
<speed>0.70</speed>
</trkpt>
<trkpt lat="-7.298191" lon="-34.819954">
<ele>49.899998</ele>
<time>2018-09-01T22:46:24Z</time>
<speed>0.08</speed>
</trkpt>
<trkpt lat="-7.298297" lon="-34.820080">
<ele>94.889999</ele>
<time>2018-09-01T22:52:58Z</time>
<speed>0.00</speed>
</trkpt>
<trkpt lat="-7.298261" lon="-34.820030">
<ele>79.919998</ele>
<time>2018-09-01T22:58:13Z</time>
<speed>0.00</speed>
</trkpt>
<trkpt lat="-7.298285" lon="-34.820042">
<ele>78.889999</ele>
<time>2018-09-01T23:03:32Z</time>
<speed>0.18</speed>
</trkpt>
<trkpt lat="-7.298273" lon="-34.820007">
<ele>84.089996</ele>
<time>2018-09-01T23:08:47Z</time>
<speed>0.00</speed>
</trkpt>
<trkpt lat="-7.298261" lon="-34.820023">
<ele>79.820000</ele>
<time>2018-09-01T23:14:02Z</time>
<speed>0.00</speed>
</trkpt>
<trkpt lat="-7.298245" lon="-34.820084">
<ele>78.489998</ele>
<time>2018-09-01T23:19:17Z</time>
<speed>0.00</speed>
</trkpt>
<trkpt lat="-7.298293" lon="-34.820114">
<ele>89.459999</ele>
<time>2018-09-01T23:24:30Z</time>
<speed>0.00</speed>
</trkpt>
<trkpt lat="-7.298308" lon="-34.820045">
<ele>101.099998</ele>
<time>2018-09-01T23:29:44Z</time>
<speed>0.00</speed>
</trkpt>
<trkpt lat="-7.298264" lon="-34.820026">
<ele>87.769997</ele>
<time>2018-09-01T23:34:58Z</time>
<speed>0.00</speed>
</trkpt>
<trkpt lat="-7.298227" lon="-34.820015">
<ele>88.169998</ele>
<time>2018-09-01T23:40:14Z</time>
<speed>0.12</speed>
</trkpt>
<trkpt lat="-7.298275" lon="-34.820045">
<ele>86.839996</ele>
<time>2018-09-01T23:45:28Z</time>
<speed>0.00</speed>
</trkpt>
<trkpt lat="-7.298280" lon="-34.820007">
<ele>87.909996</ele>
<time>2018-09-01T23:50:42Z</time>
<speed>0.00</speed>
</trkpt>
<trkpt lat="-7.298229" lon="-34.820061">
<ele>89.229996</ele>
<time>2018-09-01T23:55:56Z</time>
<speed>0.00</speed>
</trkpt>
<trkpt lat="-7.298275" lon="-34.819927">
<ele>95.709999</ele>
<time>2018-09-02T00:01:13Z</time>
<speed>0.00</speed>
</trkpt>
<trkpt lat="-7.298253" lon="-34.819942">
<ele>104.779999</ele>
<time>2018-09-02T00:06:27Z</time>
<speed>0.00</speed>
</trkpt>
<trkpt lat="-7.298301" lon="-34.820015">
<ele>79.379997</ele>
<time>2018-09-02T00:11:42Z</time>
<speed>0.14</speed>
</trkpt>
<trkpt lat="-7.298210" lon="-34.819977">
<ele>86.379997</ele>
<time>2018-09-02T00:16:57Z</time>
<speed>0.40</speed>
</trkpt>
<trkpt lat="-7.298208" lon="-34.820004">
<ele>90.739998</ele>
<time>2018-09-02T00:22:12Z</time>
<speed>0.00</speed>
</trkpt>
<trkpt lat="-7.298269" lon="-34.820099">
<ele>86.279999</ele>
<time>2018-09-02T00:27:26Z</time>
<speed>0.00</speed>
</trkpt>
<trkpt lat="-7.298245" lon="-34.819984">
<ele>94.239998</ele>
<time>2018-09-02T00:32:39Z</time>
<speed>0.00</speed>
</trkpt>
<trkpt lat="-7.298363" lon="-34.820133">
<ele>67.059998</ele>
<time>2018-09-02T00:37:58Z</time>
<speed>0.41</speed>
</trkpt>
<trkpt lat="-7.298267" lon="-34.820065">
<ele>84.139999</ele>
<time>2018-09-02T00:43:12Z</time>
<speed>0.14</speed>
</trkpt>
<trkpt lat="-7.298338" lon="-34.819969">
<ele>74.400002</ele>
<time>2018-09-02T00:48:28Z</time>
<speed>0.14</speed>
</trkpt>
<trkpt lat="-7.298235" lon="-34.819992">
<ele>90.750000</ele>
<time>2018-09-02T00:53:57Z</time>
<speed>0.13</speed>
</trkpt>
<trkpt lat="-7.298259" lon="-34.820038">
<ele>90.869995</ele>
<time>2018-09-02T00:59:30Z</time>
<speed>0.06</speed>
</trkpt>
<trkpt lat="-7.298255" lon="-34.820053">
<ele>100.089996</ele>
<time>2018-09-02T01:04:47Z</time>
<speed>0.00</speed>
</trkpt>
<trkpt lat="-7.298203" lon="-34.820099">
<ele>76.000000</ele>
<time>2018-09-02T01:10:00Z</time>
<speed>0.06</speed>
</trkpt>
<trkpt lat="-7.298220" lon="-34.820042">
<ele>81.070000</ele>
<time>2018-09-02T01:15:14Z</time>
<speed>0.05</speed>
</trkpt>
<trkpt lat="-7.298285" lon="-34.820011">
<ele>83.229996</ele>
<time>2018-09-02T01:20:26Z</time>
<speed>0.00</speed>
</trkpt>
<trkpt lat="-7.298281" lon="-34.820015">
<ele>92.209999</ele>
<time>2018-09-02T01:25:39Z</time>
<speed>0.00</speed>
</trkpt>
<trkpt lat="-7.298247" lon="-34.820084">
<ele>93.739998</ele>
<time>2018-09-02T01:30:54Z</time>
<speed>0.00</speed>
</trkpt>
<trkpt lat="-7.298340" lon="-34.819981">
<ele>108.009995</ele>
<time>2018-09-02T01:36:08Z</time>
<speed>0.04</speed>
</trkpt>
<trkpt lat="-7.298239" lon="-34.820023">
<ele>86.489998</ele>
<time>2018-09-02T01:41:22Z</time>
<speed>0.00</speed>
</trkpt>
<trkpt lat="-7.298243" lon="-34.820061">
<ele>71.379997</ele>
<time>2018-09-02T01:46:35Z</time>
<speed>0.00</speed>
</trkpt>
<trkpt lat="-7.298302" lon="-34.820065">
<ele>95.189995</ele>
<time>2018-09-02T01:51:48Z</time>
<speed>0.08</speed>
</trkpt>
<trkpt lat="-7.298202" lon="-34.819939">
<ele>61.770000</ele>
<time>2018-09-02T01:56:59Z</time>
<speed>0.29</speed>
</trkpt>
<trkpt lat="-7.298346" lon="-34.820049">
<ele>111.860001</ele>
<time>2018-09-02T02:02:17Z</time>
<speed>0.00</speed>
</trkpt>
<trkpt lat="-7.298337" lon="-34.820042">
<ele>107.209999</ele>
<time>2018-09-02T02:07:31Z</time>
<speed>0.00</speed>
</trkpt>
<trkpt lat="-7.298259" lon="-34.820000">
<ele>70.309998</ele>
<time>2018-09-02T02:12:46Z</time>
<speed>0.00</speed>
</trkpt>
<trkpt lat="-7.298329" lon="-34.820026">
<ele>97.680000</ele>
<time>2018-09-02T02:18:01Z</time>
<speed>0.00</speed>
</trkpt>
<trkpt lat="-7.298336" lon="-34.820114">
<ele>101.779999</ele>
<time>2018-09-02T02:23:17Z</time>
<speed>0.00</speed>
</trkpt>
<trkpt lat="-7.298271" lon="-34.820000">
<ele>92.290001</ele>
<time>2018-09-02T02:28:31Z</time>
<speed>0.00</speed>
</trkpt>
<trkpt lat="-7.298265" lon="-34.820007">
<ele>80.409996</ele>
<time>2018-09-02T02:33:44Z</time>
<speed>0.04</speed>
</trkpt>
<trkpt lat="-7.298293" lon="-34.820034">
<ele>82.750000</ele>
<time>2018-09-02T02:38:58Z</time>
<speed>0.00</speed>
</trkpt>
<trkpt lat="-7.298293" lon="-34.820053">
<ele>85.540001</ele>
<time>2018-09-02T02:44:12Z</time>
<speed>0.05</speed>
</trkpt>
<trkpt lat="-7.298291" lon="-34.820019">
<ele>96.799995</ele>
<time>2018-09-02T02:49:25Z</time>
<speed>0.00</speed>
</trkpt>
<trkpt lat="-7.298249" lon="-34.820015">
<ele>85.459999</ele>
<time>2018-09-02T02:54:38Z</time>
<speed>0.00</speed>
</trkpt>
<trkpt lat="-7.298342" lon="-34.820019">
<ele>96.699997</ele>
<time>2018-09-02T02:59:55Z</time>
<speed>0.19</speed>
</trkpt>
</trkseg>
</trk>
<trk>
<name>20180923-093930(4)</name>
<desc>Color:004000ff</desc>
<trkseg>
<trkpt lat="-7.298320" lon="-34.820026">
<ele>69.589996</ele>
<time>2018-09-02T03:05:13Z</time>
<speed>0.00</speed>
</trkpt>
<trkpt lat="-7.298193" lon="-34.820114">
<ele>85.989998</ele>
<time>2018-09-02T03:10:27Z</time>
<speed>0.00</speed>
</trkpt>
<trkpt lat="-7.298224" lon="-34.820103">
<ele>82.059998</ele>
<time>2018-09-02T03:15:42Z</time>
<speed>0.00</speed>
</trkpt>
<trkpt lat="-7.298233" lon="-34.820084">
<ele>91.519997</ele>
<time>2018-09-02T03:20:56Z</time>
<speed>0.00</speed>
</trkpt>
<trkpt lat="-7.298256" lon="-34.819984">
<ele>101.709999</ele>
<time>2018-09-02T03:26:12Z</time>
<speed>0.14</speed>
</trkpt>
<trkpt lat="-7.298268" lon="-34.820084">
<ele>80.509995</ele>
<time>2018-09-02T03:31:25Z</time>
<speed>0.47</speed>
</trkpt>
<trkpt lat="-7.298275" lon="-34.820068">
<ele>76.279999</ele>
<time>2018-09-02T03:36:39Z</time>
<speed>0.54</speed>
</trkpt>
<trkpt lat="-7.298249" lon="-34.820095">
<ele>84.369995</ele>
<time>2018-09-02T03:41:52Z</time>
<speed>0.23</speed>
</trkpt>
<trkpt lat="-7.298178" lon="-34.820210">
<ele>73.099998</ele>
<time>2018-09-02T03:47:07Z</time>
<speed>0.58</speed>
</trkpt>
<trkpt lat="-7.298217" lon="-34.820049">
<ele>74.750000</ele>
<time>2018-09-02T03:52:21Z</time>
<speed>0.00</speed>
</trkpt>
<trkpt lat="-7.298280" lon="-34.820007">
<ele>97.189995</ele>
<time>2018-09-02T03:57:36Z</time>
<speed>0.00</speed>
</trkpt>
<trkpt lat="-7.298251" lon="-34.820068">
<ele>76.369995</ele>
<time>2018-09-02T04:03:26Z</time>
<speed>0.18</speed>
</trkpt>
<trkpt lat="-7.298186" lon="-34.820080">
<ele>72.889999</ele>
<time>2018-09-02T04:08:41Z</time>
<speed>0.00</speed>
</trkpt>
<trkpt lat="-7.298258" lon="-34.819996">
<ele>71.049995</ele>
<time>2018-09-02T04:13:56Z</time>
<speed>0.00</speed>
</trkpt>
<trkpt lat="-7.298120" lon="-34.820072">
<ele>59.139999</ele>
<time>2018-09-02T04:19:11Z</time>
<speed>0.00</speed>
</trkpt>
<trkpt lat="-7.298265" lon="-34.820087">
<ele>76.639999</ele>
<time>2018-09-02T04:24:27Z</time>
<speed>0.00</speed>
</trkpt>
<trkpt lat="-7.298234" lon="-34.820099">
<ele>72.489998</ele>
<time>2018-09-02T04:29:42Z</time>
<speed>0.09</speed>
</trkpt>
<trkpt lat="-7.298203" lon="-34.820152">
<ele>46.930000</ele>
<time>2018-09-02T04:34:56Z</time>
<speed>0.00</speed>
</trkpt>
<trkpt lat="-7.298251" lon="-34.820087">
<ele>83.439995</ele>
<time>2018-09-02T04:40:09Z</time>
<speed>0.00</speed>
</trkpt>
<trkpt lat="-7.298239" lon="-34.820042">
<ele>85.239998</ele>
<time>2018-09-02T04:45:23Z</time>
<speed>0.00</speed>
</trkpt>
<trkpt lat="-7.298192" lon="-34.820480">
<ele>44.750000</ele>
<time>2018-09-02T04:50:37Z</time>
<speed>0.00</speed>
</trkpt>
<trkpt lat="-7.298197" lon="-34.820084">
<ele>47.279999</ele>
<time>2018-09-02T04:55:50Z</time>
<speed>0.00</speed>
</trkpt>
<trkpt lat="-7.298259" lon="-34.819977">
<ele>86.080002</ele>
<time>2018-09-02T05:01:06Z</time>
<speed>0.00</speed>
</trkpt>
<trkpt lat="-7.298193" lon="-34.820061">
<ele>71.650002</ele>
<time>2018-09-02T05:06:19Z</time>
<speed>0.00</speed>
</trkpt>
<trkpt lat="-7.298227" lon="-34.820053">
<ele>65.430000</ele>
<time>2018-09-02T05:11:32Z</time>
<speed>0.00</speed>
</trkpt>
<trkpt lat="-7.298317" lon="-34.820053">
<ele>136.209991</ele>
<time>2018-09-02T05:16:47Z</time>
<speed>0.00</speed>
</trkpt>
<trkpt lat="-7.298274" lon="-34.819893">
<ele>104.479996</ele>
<time>2018-09-02T05:22:01Z</time>
<speed>0.00</speed>
</trkpt>
<trkpt lat="-7.298247" lon="-34.820026">
<ele>93.709999</ele>
<time>2018-09-02T05:27:14Z</time>
<speed>0.00</speed>
</trkpt>
<trkpt lat="-7.298220" lon="-34.820087">
<ele>80.540001</ele>
<time>2018-09-02T05:32:36Z</time>
<speed>0.24</speed>
</trkpt>
<trkpt lat="-7.298226" lon="-34.819954">
<ele>89.939995</ele>
<time>2018-09-02T05:37:58Z</time>
<speed>0.89</speed>
</trkpt>
<trkpt lat="-7.298213" lon="-34.820194">
<ele>61.629997</ele>
<time>2018-09-02T05:43:20Z</time>
<speed>0.22</speed>
</trkpt>
<trkpt lat="-7.298265" lon="-34.820053">
<ele>84.930000</ele>
<time>2018-09-02T05:48:44Z</time>
<speed>0.00</speed>
</trkpt>
<trkpt lat="-7.298262" lon="-34.820004">
<ele>94.389999</ele>
<time>2018-09-02T05:54:34Z</time>
<speed>0.07</speed>
</trkpt>
<trkpt lat="-7.298212" lon="-34.820129">
<ele>81.849998</ele>
<time>2018-09-02T06:01:27Z</time>
<speed>0.00</speed>
</trkpt>
<trkpt lat="-7.298254" lon="-34.820000">
<ele>101.610001</ele>
<time>2018-09-02T06:06:37Z</time>
<speed>0.24</speed>
</trkpt>
<trkpt lat="-7.298280" lon="-34.820068">
<ele>90.059998</ele>
<time>2018-09-02T06:11:50Z</time>
<speed>0.00</speed>
</trkpt>
<trkpt lat="-7.298239" lon="-34.820065">
<ele>79.629997</ele>
<time>2018-09-02T06:17:00Z</time>
<speed>0.10</speed>
</trkpt>
<trkpt lat="-7.298311" lon="-34.820038">
<ele>93.389999</ele>
<time>2018-09-02T06:22:14Z</time>
<speed>0.00</speed>
</trkpt>
<trkpt lat="-7.298291" lon="-34.819988">
<ele>86.860001</ele>
<time>2018-09-02T06:27:25Z</time>
<speed>0.00</speed>
</trkpt>
<trkpt lat="-7.298254" lon="-34.820034">
<ele>84.129997</ele>
<time>2018-09-02T06:32:36Z</time>
<speed>0.07</speed>
</trkpt>
<trkpt lat="-7.298324" lon="-34.820068">
<ele>82.509995</ele>
<time>2018-09-02T06:37:48Z</time>
<speed>0.00</speed>
</trkpt>
<trkpt lat="-7.298183" lon="-34.820026">
<ele>78.570000</ele>
<time>2018-09-02T06:42:58Z</time>
<speed>0.16</speed>
</trkpt>
<trkpt lat="-7.298227" lon="-34.819992">
<ele>94.320000</ele>
<time>2018-09-02T06:48:11Z</time>
<speed>0.00</speed>
</trkpt>
<trkpt lat="-7.298231" lon="-34.820015">
<ele>91.079994</ele>
<time>2018-09-02T06:53:23Z</time>
<speed>0.00</speed>
</trkpt>
<trkpt lat="-7.298281" lon="-34.820065">
<ele>93.040001</ele>
<time>2018-09-02T06:58:35Z</time>
<speed>0.00</speed>
</trkpt>
<trkpt lat="-7.298296" lon="-34.820026">
<ele>89.610001</ele>
<time>2018-09-02T07:03:52Z</time>
<speed>0.00</speed>
</trkpt>
<trkpt lat="-7.298314" lon="-34.820026">
<ele>71.010002</ele>
<time>2018-09-02T07:09:04Z</time>
<speed>0.00</speed>
</trkpt>
<trkpt lat="-7.298312" lon="-34.819885">
<ele>96.229996</ele>
<time>2018-09-02T07:14:18Z</time>
<speed>0.31</speed>
</trkpt>
<trkpt lat="-7.298285" lon="-34.820168">
<ele>57.699997</ele>
<time>2018-09-02T07:19:31Z</time>
<speed>1.24</speed>
</trkpt>
<trkpt lat="-7.298309" lon="-34.820023">
<ele>96.519997</ele>
<time>2018-09-02T07:24:44Z</time>
<speed>0.00</speed>
</trkpt>
<trkpt lat="-7.298296" lon="-34.819981">
<ele>89.799995</ele>
<time>2018-09-02T07:29:57Z</time>
<speed>0.00</speed>
</trkpt>
<trkpt lat="-7.298266" lon="-34.819962">
<ele>89.349998</ele>
<time>2018-09-02T07:35:11Z</time>
<speed>0.00</speed>
</trkpt>
<trkpt lat="-7.298276" lon="-34.820049">
<ele>92.720001</ele>
<time>2018-09-02T07:40:23Z</time>
<speed>0.00</speed>
</trkpt>
<trkpt lat="-7.298267" lon="-34.820030">
<ele>94.259995</ele>
<time>2018-09-02T07:45:35Z</time>
<speed>0.00</speed>
</trkpt>
<trkpt lat="-7.298252" lon="-34.820026">
<ele>86.349998</ele>
<time>2018-09-02T07:50:47Z</time>
<speed>0.00</speed>
</trkpt>
<trkpt lat="-7.298161" lon="-34.820137">
<ele>86.259995</ele>
<time>2018-09-02T07:55:59Z</time>
<speed>0.00</speed>
</trkpt>
<trkpt lat="-7.298209" lon="-34.820118">
<ele>95.939995</ele>
<time>2018-09-02T08:01:32Z</time>
<speed>0.07</speed>
</trkpt>
<trkpt lat="-7.298245" lon="-34.820038">
<ele>90.860001</ele>
<time>2018-09-02T08:06:47Z</time>
<speed>0.00</speed>
</trkpt>
<trkpt lat="-7.298172" lon="-34.820095">
<ele>120.259995</ele>
<time>2018-09-02T08:12:04Z</time>
<speed>0.31</speed>
</trkpt>
<trkpt lat="-7.298293" lon="-34.820065">
<ele>93.470001</ele>
<time>2018-09-02T08:17:18Z</time>
<speed>0.00</speed>
</trkpt>
<trkpt lat="-7.298317" lon="-34.819977">
<ele>74.099998</ele>
<time>2018-09-02T08:22:43Z</time>
<speed>0.53</speed>
</trkpt>
<trkpt lat="-7.298289" lon="-34.820072">
<ele>83.419998</ele>
<time>2018-09-02T08:28:00Z</time>
<speed>0.23</speed>
</trkpt>
<trkpt lat="-7.298203" lon="-34.819992">
<ele>113.049995</ele>
<time>2018-09-02T08:33:14Z</time>
<speed>0.00</speed>
</trkpt>
<trkpt lat="-7.298282" lon="-34.820000">
<ele>104.930000</ele>
<time>2018-09-02T08:38:27Z</time>
<speed>0.00</speed>
</trkpt>
<trkpt lat="-7.298460" lon="-34.820045">
<ele>47.079998</ele>
<time>2018-09-02T08:43:43Z</time>
<speed>0.00</speed>
</trkpt>
<trkpt lat="-7.298312" lon="-34.820011">
<ele>82.339996</ele>
<time>2018-09-02T08:49:15Z</time>
<speed>0.14</speed>
</trkpt>
<trkpt lat="-7.298339" lon="-34.820072">
<ele>71.760002</ele>
<time>2018-09-02T08:54:28Z</time>
<speed>0.00</speed>
</trkpt>
<trkpt lat="-7.298221" lon="-34.820072">
<ele>109.110001</ele>
<time>2018-09-02T08:59:54Z</time>
<speed>0.18</speed>
</trkpt>
<trkpt lat="-7.298218" lon="-34.820122">
<ele>97.269997</ele>
<time>2018-09-02T09:05:22Z</time>
<speed>0.63</speed>
</trkpt>
<trkpt lat="-7.298242" lon="-34.820011">
<ele>93.930000</ele>
<time>2018-09-02T09:10:35Z</time>
<speed>0.00</speed>
</trkpt>
<trkpt lat="-7.298203" lon="-34.820126">
<ele>77.849998</ele>
<time>2018-09-02T09:15:48Z</time>
<speed>0.00</speed>
</trkpt>
<trkpt lat="-7.298248" lon="-34.820034">
<ele>88.389999</ele>
<time>2018-09-02T09:21:01Z</time>
<speed>0.00</speed>
</trkpt>
<trkpt lat="-7.298238" lon="-34.820103">
<ele>84.970001</ele>
<time>2018-09-02T09:26:15Z</time>
<speed>0.00</speed>
</trkpt>
<trkpt lat="-7.298066" lon="-34.820099">
<ele>56.860001</ele>
<time>2018-09-02T09:31:42Z</time>
<speed>0.05</speed>
</trkpt>
<trkpt lat="-7.298290" lon="-34.820164">
<ele>61.590000</ele>
<time>2018-09-02T09:35:10Z</time>
<speed>0.00</speed>
</trkpt>
<trkpt lat="-7.297311" lon="-34.818668">
<ele>83.439995</ele>
<time>2018-09-02T09:40:24Z</time>
<speed>1.25</speed>
</trkpt>
<trkpt lat="-7.291737" lon="-34.806900">
<ele>31.750000</ele>
<time>2018-09-02T09:45:43Z</time>
<speed>14.64</speed>
</trkpt>
<trkpt lat="-7.285201" lon="-34.801987">
<ele>39.070000</ele>
<time>2018-09-02T09:47:49Z</time>
<speed>0.96</speed>
</trkpt>
<trkpt lat="-7.285104" lon="-34.802010">
<ele>17.350000</ele>
<time>2018-09-02T09:48:22Z</time>
<speed>0.00</speed>
</trkpt>
<trkpt lat="-7.285238" lon="-34.802258">
<ele>-34.500000</ele>
<time>2018-09-02T09:53:49Z</time>
<speed>0.45</speed>
</trkpt>
<trkpt lat="-7.284329" lon="-34.801800">
<ele>28.769999</ele>
<time>2018-09-02T09:59:05Z</time>
<speed>0.00</speed>
</trkpt>
<trkpt lat="-7.282206" lon="-34.801487">
<ele>23.990000</ele>
<time>2018-09-02T10:04:24Z</time>
<speed>0.00</speed>
</trkpt>
<trkpt lat="-7.281925" lon="-34.804092">
<ele>11.540000</ele>
<time>2018-09-02T10:09:40Z</time>
<speed>0.19</speed>
</trkpt>
<trkpt lat="-7.282144" lon="-34.804764">
<ele>3.330000</ele>
<time>2018-09-02T10:14:55Z</time>
<speed>0.00</speed>
</trkpt>
<trkpt lat="-7.282540" lon="-34.804691">
<ele>98.139999</ele>
<time>2018-09-02T10:20:31Z</time>
<speed>0.40</speed>
</trkpt>
<trkpt lat="-7.282413" lon="-34.804722">
<ele>80.180000</ele>
<time>2018-09-02T10:21:23Z</time>
<speed>0.00</speed>
</trkpt>
<trkpt lat="-7.281984" lon="-34.804596">
<ele>29.459999</ele>
<time>2018-09-02T10:27:01Z</time>
<speed>0.14</speed>
</trkpt>
<trkpt lat="-7.281818" lon="-34.804733">
<ele>44.700001</ele>
<time>2018-09-02T10:32:20Z</time>
<speed>1.37</speed>
</trkpt>
<trkpt lat="-7.281870" lon="-34.804710">
<ele>26.519999</ele>
<time>2018-09-02T10:37:37Z</time>
<speed>0.00</speed>
</trkpt>
<trkpt lat="-7.281785" lon="-34.804653">
<ele>29.340000</ele>
<time>2018-09-02T10:42:53Z</time>
<speed>0.00</speed>
</trkpt>
<trkpt lat="-7.281790" lon="-34.804489">
<ele>15.690000</ele>
<time>2018-09-02T10:48:10Z</time>
<speed>0.31</speed>
</trkpt>
<trkpt lat="-7.281809" lon="-34.804626">
<ele>14.469999</ele>
<time>2018-09-02T10:53:25Z</time>
<speed>0.27</speed>
</trkpt>
<trkpt lat="-7.282019" lon="-34.804596">
<ele>28.570000</ele>
<time>2018-09-02T10:58:40Z</time>
<speed>0.23</speed>
</trkpt>
<trkpt lat="-7.282002" lon="-34.804615">
<ele>37.779999</ele>
<time>2018-09-02T11:04:03Z</time>
<speed>0.00</speed>
</trkpt>
<trkpt lat="-7.281784" lon="-34.804630">
<ele>7.040000</ele>
<time>2018-09-02T11:09:19Z</time>
<speed>0.00</speed>
</trkpt>
<trkpt lat="-7.281957" lon="-34.804596">
<ele>17.469999</ele>
<time>2018-09-02T11:10:07Z</time>
<speed>0.00</speed>
</trkpt>
<trkpt lat="-7.282001" lon="-34.804260">
<ele>20.389999</ele>
<time>2018-09-02T11:15:23Z</time>
<speed>1.72</speed>
</trkpt>
<trkpt lat="-7.282145" lon="-34.803978">
<ele>39.840000</ele>
<time>2018-09-02T11:20:41Z</time>
<speed>0.00</speed>
</trkpt>
<trkpt lat="-7.282247" lon="-34.802052">
<ele>20.670000</ele>
<time>2018-09-02T11:26:00Z</time>
<speed>0.00</speed>
</trkpt>
<trkpt lat="-7.283961" lon="-34.800125">
<ele>8.420000</ele>
<time>2018-09-02T11:31:18Z</time>
<speed>0.00</speed>
</trkpt>
<trkpt lat="-7.285357" lon="-34.800598">
<ele>14.559999</ele>
<time>2018-09-02T11:36:35Z</time>
<speed>1.36</speed>
</trkpt>
<trkpt lat="-7.285055" lon="-34.802044">
<ele>24.090000</ele>
<time>2018-09-02T11:41:53Z</time>
<speed>0.00</speed>
</trkpt>
<trkpt lat="-7.285096" lon="-34.802155">
<ele>23.039999</ele>
<time>2018-09-02T11:42:23Z</time>
<speed>0.00</speed>
</trkpt>
<trkpt lat="-7.285015" lon="-34.801979">
<ele>16.559999</ele>
<time>2018-09-02T11:42:42Z</time>
<speed>0.00</speed>
</trkpt>
<trkpt lat="-7.284977" lon="-34.802010">
<ele>16.639999</ele>
<time>2018-09-02T11:47:58Z</time>
<speed>0.09</speed>
</trkpt>
<trkpt lat="-7.284948" lon="-34.801983">
<ele>10.370000</ele>
<time>2018-09-02T11:53:15Z</time>
<speed>0.37</speed>
</trkpt>
<trkpt lat="-7.284985" lon="-34.802029">
<ele>26.709999</ele>
<time>2018-09-02T11:58:33Z</time>
<speed>0.00</speed>
</trkpt>
<trkpt lat="-7.285238" lon="-34.800327">
<ele>34.040001</ele>
<time>2018-09-02T12:03:51Z</time>
<speed>0.00</speed>
</trkpt>
<trkpt lat="-7.284670" lon="-34.800320">
<ele>26.430000</ele>
<time>2018-09-02T12:09:05Z</time>
<speed>0.00</speed>
</trkpt>
<trkpt lat="-7.285218" lon="-34.800407">
<ele>17.510000</ele>
<time>2018-09-02T12:14:17Z</time>
<speed>0.00</speed>
</trkpt>
<trkpt lat="-7.288134" lon="-34.801064">
<ele>15.280000</ele>
<time>2018-09-02T12:19:29Z</time>
<speed>0.00</speed>
</trkpt>
<trkpt lat="-7.286269" lon="-34.800858">
<ele>24.039999</ele>
<time>2018-09-02T12:24:44Z</time>
<speed>1.11</speed>
</trkpt>
<trkpt lat="-7.284736" lon="-34.800243">
<ele>18.670000</ele>
<time>2018-09-02T12:29:56Z</time>
<speed>0.00</speed>
</trkpt>
<trkpt lat="-7.284725" lon="-34.800255">
<ele>15.330000</ele>
<time>2018-09-02T12:35:08Z</time>
<speed>0.00</speed>
</trkpt>
<trkpt lat="-7.284694" lon="-34.800282">
<ele>26.230000</ele>
<time>2018-09-02T12:40:20Z</time>
<speed>0.00</speed>
</trkpt>
<trkpt lat="-7.284672" lon="-34.800079">
<ele>22.750000</ele>
<time>2018-09-02T12:45:31Z</time>
<speed>0.00</speed>
</trkpt>
<trkpt lat="-7.283370" lon="-34.801056">
<ele>12.639999</ele>
<time>2018-09-02T12:50:42Z</time>
<speed>0.00</speed>
</trkpt>
<trkpt lat="-7.283318" lon="-34.801212">
<ele>18.039999</ele>
<time>2018-09-02T12:50:58Z</time>
<speed>0.46</speed>
</trkpt>
<trkpt lat="-7.282114" lon="-34.802402">
<ele>21.680000</ele>
<time>2018-09-02T12:56:09Z</time>
<speed>1.12</speed>
</trkpt>
<trkpt lat="-7.281848" lon="-34.804653">
<ele>3.980000</ele>
<time>2018-09-02T13:01:27Z</time>
<speed>2.25</speed>
</trkpt>
<trkpt lat="-7.281766" lon="-34.804569">
<ele>28.939999</ele>
<time>2018-09-02T13:06:39Z</time>
<speed>0.34</speed>
</trkpt>
<trkpt lat="-7.281853" lon="-34.804478">
<ele>18.010000</ele>
<time>2018-09-02T13:11:51Z</time>
<speed>0.00</speed>
</trkpt>
<trkpt lat="-7.281880" lon="-34.804470">
<ele>8.650000</ele>
<time>2018-09-02T13:17:04Z</time>
<speed>0.00</speed>
</trkpt>
<trkpt lat="-7.282072" lon="-34.804535">
<ele>45.230000</ele>
<time>2018-09-02T13:22:21Z</time>
<speed>0.51</speed>
</trkpt>
<trkpt lat="-7.282001" lon="-34.804668">
<ele>52.899998</ele>
<time>2018-09-02T13:27:39Z</time>
<speed>0.47</speed>
</trkpt>
<trkpt lat="-7.282153" lon="-34.804394">
<ele>12.330000</ele>
<time>2018-09-02T13:32:55Z</time>
<speed>0.00</speed>
</trkpt>
<trkpt lat="-7.282198" lon="-34.804138">
<ele>14.719999</ele>
<time>2018-09-02T13:38:09Z</time>
<speed>0.00</speed>
</trkpt>
<trkpt lat="-7.282246" lon="-34.802986">
<ele>25.309999</ele>
<time>2018-09-02T13:43:21Z</time>
<speed>1.41</speed>
</trkpt>
<trkpt lat="-7.283450" lon="-34.801495">
<ele>5.990000</ele>
<time>2018-09-02T13:48:33Z</time>
<speed>0.00</speed>
</trkpt>
<trkpt lat="-7.286185" lon="-34.802322">
<ele>24.980000</ele>
<time>2018-09-02T13:53:46Z</time>
<speed>0.00</speed>
</trkpt>
<trkpt lat="-7.288826" lon="-34.803120">
<ele>27.680000</ele>
<time>2018-09-02T13:58:59Z</time>
<speed>1.11</speed>
</trkpt>
<trkpt lat="-7.291502" lon="-34.806763">
<ele>31.219999</ele>
<time>2018-09-02T14:07:04Z</time>
<speed>1.08</speed>
</trkpt>
<trkpt lat="-7.295300" lon="-34.813599">
<ele>50.029999</ele>
<time>2018-09-02T14:23:24Z</time>
<speed>1.35</speed>
</trkpt>
<trkpt lat="-7.298125" lon="-34.819958">
<ele>120.919998</ele>
<time>2018-09-02T14:41:12Z</time>
<speed>0.00</speed>
</trkpt>
<trkpt lat="-7.298397" lon="-34.820133">
<ele>43.709999</ele>
<time>2018-09-02T14:46:28Z</time>
<speed>0.00</speed>
</trkpt>
<trkpt lat="-7.298318" lon="-34.820042">
<ele>69.070000</ele>
<time>2018-09-02T14:51:42Z</time>
<speed>0.00</speed>
</trkpt>
<trkpt lat="-7.298150" lon="-34.820007">
<ele>108.369995</ele>
<time>2018-09-02T14:57:02Z</time>
<speed>0.00</speed>
</trkpt>
<trkpt lat="-7.298287" lon="-34.820057">
<ele>72.430000</ele>
<time>2018-09-02T15:02:20Z</time>
<speed>0.00</speed>
</trkpt>
<trkpt lat="-7.298202" lon="-34.820107">
<ele>75.639999</ele>
<time>2018-09-02T15:07:35Z</time>
<speed>0.00</speed>
</trkpt>
<trkpt lat="-7.298182" lon="-34.820007">
<ele>90.339996</ele>
<time>2018-09-02T15:12:50Z</time>
<speed>0.00</speed>
</trkpt>
<trkpt lat="-7.298262" lon="-34.820103">
<ele>97.869995</ele>
<time>2018-09-02T15:18:02Z</time>
<speed>0.00</speed>
</trkpt>
<trkpt lat="-7.298288" lon="-34.820049">
<ele>89.150002</ele>
<time>2018-09-02T15:23:30Z</time>
<speed>0.34</speed>
</trkpt>
<trkpt lat="-7.298197" lon="-34.820065">
<ele>77.779999</ele>
<time>2018-09-02T15:28:42Z</time>
<speed>0.00</speed>
</trkpt>
<trkpt lat="-7.298109" lon="-34.820202">
<ele>65.159996</ele>
<time>2018-09-02T15:34:00Z</time>
<speed>0.31</speed>
</trkpt>
<trkpt lat="-7.298233" lon="-34.820145">
<ele>81.019997</ele>
<time>2018-09-02T15:39:30Z</time>
<speed>0.42</speed>
</trkpt>
<trkpt lat="-7.298128" lon="-34.820137">
<ele>90.939995</ele>
<time>2018-09-02T15:44:42Z</time>
<speed>0.00</speed>
</trkpt>
<trkpt lat="-7.298214" lon="-34.820087">
<ele>84.320000</ele>
<time>2018-09-02T15:49:53Z</time>
<speed>0.00</speed>
</trkpt>
<trkpt lat="-7.298203" lon="-34.820263">
<ele>50.099998</ele>
<time>2018-09-02T15:55:04Z</time>
<speed>0.00</speed>
</trkpt>
<trkpt lat="-7.298162" lon="-34.820293">
<ele>74.639999</ele>
<time>2018-09-02T16:00:19Z</time>
<speed>0.00</speed>
</trkpt>
<trkpt lat="-7.298313" lon="-34.820015">
<ele>103.639999</ele>
<time>2018-09-02T16:05:31Z</time>
<speed>0.00</speed>
</trkpt>
<trkpt lat="-7.298210" lon="-34.820194">
<ele>56.619999</ele>
<time>2018-09-02T16:10:41Z</time>
<speed>0.00</speed>
</trkpt>
<trkpt lat="-7.298220" lon="-34.820114">
<ele>77.409996</ele>
<time>2018-09-02T16:15:54Z</time>
<speed>0.00</speed>
</trkpt>
<trkpt lat="-7.298187" lon="-34.820274">
<ele>42.579998</ele>
<time>2018-09-02T16:21:06Z</time>
<speed>0.00</speed>
</trkpt>
<trkpt lat="-7.298298" lon="-34.819851">
<ele>114.659996</ele>
<time>2018-09-02T16:26:16Z</time>
<speed>0.00</speed>
</trkpt>
<trkpt lat="-7.298265" lon="-34.820171">
<ele>60.910000</ele>
<time>2018-09-02T16:31:26Z</time>
<speed>0.00</speed>
</trkpt>
<trkpt lat="-7.298204" lon="-34.820171">
<ele>71.809998</ele>
<time>2018-09-02T16:36:36Z</time>
<speed>0.00</speed>
</trkpt>
<trkpt lat="-7.297989" lon="-34.820591">
<ele>64.869995</ele>
<time>2018-09-02T16:41:48Z</time>
<speed>1.45</speed>
</trkpt>
<trkpt lat="-7.298184" lon="-34.820217">
<ele>87.110001</ele>
<time>2018-09-02T16:46:59Z</time>
<speed>0.00</speed>
</trkpt>
<trkpt lat="-7.298262" lon="-34.820061">
<ele>88.599998</ele>
<time>2018-09-02T16:52:12Z</time>
<speed>0.00</speed>
</trkpt>
<trkpt lat="-7.298258" lon="-34.820034">
<ele>80.220001</ele>
<time>2018-09-02T16:57:24Z</time>
<speed>0.20</speed>
</trkpt>
<trkpt lat="-7.298265" lon="-34.819992">
<ele>89.339996</ele>
<time>2018-09-02T17:02:44Z</time>
<speed>0.00</speed>
</trkpt>
<trkpt lat="-7.298212" lon="-34.819862">
<ele>120.869995</ele>
<time>2018-09-02T17:08:15Z</time>
<speed>0.26</speed>
</trkpt>
<trkpt lat="-7.298217" lon="-34.820011">
<ele>81.199997</ele>
<time>2018-09-02T17:13:47Z</time>
<speed>0.12</speed>
</trkpt>
<trkpt lat="-7.298236" lon="-34.819969">
<ele>86.879997</ele>
<time>2018-09-02T17:19:17Z</time>
<speed>0.08</speed>
</trkpt>
<trkpt lat="-7.298229" lon="-34.820103">
<ele>73.979996</ele>
<time>2018-09-02T17:24:39Z</time>
<speed>0.00</speed>
</trkpt>
<trkpt lat="-7.298244" lon="-34.820084">
<ele>78.309998</ele>
<time>2018-09-02T17:29:58Z</time>
<speed>0.19</speed>
</trkpt>
<trkpt lat="-7.298267" lon="-34.820053">
<ele>82.540001</ele>
<time>2018-09-02T17:35:28Z</time>
<speed>0.21</speed>
</trkpt>
<trkpt lat="-7.298280" lon="-34.819950">
<ele>63.579998</ele>
<time>2018-09-02T17:40:59Z</time>
<speed>0.17</speed>
</trkpt>
<trkpt lat="-7.298295" lon="-34.820072">
<ele>69.809998</ele>
<time>2018-09-02T17:46:17Z</time>
<speed>0.00</speed>
</trkpt>
<trkpt lat="-7.298255" lon="-34.820042">
<ele>70.650002</ele>
<time>2018-09-02T17:51:35Z</time>
<speed>0.00</speed>
</trkpt>
<trkpt lat="-7.298293" lon="-34.820065">
<ele>92.759995</ele>
<time>2018-09-02T17:56:51Z</time>
<speed>0.16</speed>
</trkpt>
<trkpt lat="-7.298213" lon="-34.820068">
<ele>86.849998</ele>
<time>2018-09-02T18:02:32Z</time>
<speed>0.25</speed>
</trkpt>
<trkpt lat="-7.298266" lon="-34.820057">
<ele>72.860001</ele>
<time>2018-09-02T18:07:42Z</time>
<speed>0.00</speed>
</trkpt>
<trkpt lat="-7.298258" lon="-34.820072">
<ele>74.989998</ele>
<time>2018-09-02T18:12:53Z</time>
<speed>0.00</speed>
</trkpt>
<trkpt lat="-7.298311" lon="-34.820030">
<ele>63.340000</ele>
<time>2018-09-02T18:18:04Z</time>
<speed>0.00</speed>
</trkpt>
<trkpt lat="-7.298304" lon="-34.820080">
<ele>75.180000</ele>
<time>2018-09-02T18:23:13Z</time>
<speed>0.00</speed>
</trkpt>
<trkpt lat="-7.298275" lon="-34.820061">
<ele>93.059998</ele>
<time>2018-09-02T18:28:22Z</time>
<speed>0.00</speed>
</trkpt>
<trkpt lat="-7.298246" lon="-34.820045">
<ele>74.479996</ele>
<time>2018-09-02T18:33:31Z</time>
<speed>0.00</speed>
</trkpt>
<trkpt lat="-7.298252" lon="-34.820103">
<ele>83.250000</ele>
<time>2018-09-02T18:38:40Z</time>
<speed>0.00</speed>
</trkpt>
<trkpt lat="-7.298158" lon="-34.820045">
<ele>88.439995</ele>
<time>2018-09-02T18:43:50Z</time>
<speed>0.00</speed>
</trkpt>
<trkpt lat="-7.298328" lon="-34.820080">
<ele>58.759998</ele>
<time>2018-09-02T18:48:58Z</time>
<speed>0.17</speed>
</trkpt>
<trkpt lat="-7.298217" lon="-34.820042">
<ele>86.839996</ele>
<time>2018-09-02T18:54:08Z</time>
<speed>0.00</speed>
</trkpt>
<trkpt lat="-7.298200" lon="-34.820007">
<ele>83.189995</ele>
<time>2018-09-02T18:59:20Z</time>
<speed>0.15</speed>
</trkpt>
<trkpt lat="-7.298256" lon="-34.820076">
<ele>81.599998</ele>
<time>2018-09-02T19:04:41Z</time>
<speed>0.11</speed>
</trkpt>
<trkpt lat="-7.298301" lon="-34.820065">
<ele>61.959999</ele>
<time>2018-09-02T19:09:58Z</time>
<speed>0.00</speed>
</trkpt>
<trkpt lat="-7.298235" lon="-34.820095">
<ele>81.729996</ele>
<time>2018-09-02T19:15:16Z</time>
<speed>0.00</speed>
</trkpt>
<trkpt lat="-7.298200" lon="-34.820229">
<ele>46.070000</ele>
<time>2018-09-02T19:20:34Z</time>
<speed>0.00</speed>
</trkpt>
<trkpt lat="-7.298305" lon="-34.820076">
<ele>90.900002</ele>
<time>2018-09-02T19:25:51Z</time>
<speed>0.00</speed>
</trkpt>
<trkpt lat="-7.298227" lon="-34.820084">
<ele>64.049995</ele>
<time>2018-09-02T19:31:09Z</time>
<speed>0.00</speed>
</trkpt>
<trkpt lat="-7.298138" lon="-34.820026">
<ele>107.549995</ele>
<time>2018-09-02T19:36:41Z</time>
<speed>0.87</speed>
</trkpt>
<trkpt lat="-7.298226" lon="-34.820053">
<ele>85.610001</ele>
<time>2018-09-02T19:41:57Z</time>
<speed>0.00</speed>
</trkpt>
<trkpt lat="-7.298230" lon="-34.820038">
<ele>80.360001</ele>
<time>2018-09-02T19:47:15Z</time>
<speed>0.00</speed>
</trkpt>
<trkpt lat="-7.298246" lon="-34.819988">
<ele>77.389999</ele>
<time>2018-09-02T19:52:30Z</time>
<speed>0.16</speed>
</trkpt>
<trkpt lat="-7.298287" lon="-34.819954">
<ele>68.320000</ele>
<time>2018-09-02T19:57:48Z</time>
<speed>0.00</speed>
</trkpt>
<trkpt lat="-7.298257" lon="-34.819813">
<ele>70.979996</ele>
<time>2018-09-02T20:03:10Z</time>
<speed>0.00</speed>
</trkpt>
<trkpt lat="-7.298258" lon="-34.819916">
<ele>79.169998</ele>
<time>2018-09-02T20:08:25Z</time>
<speed>0.00</speed>
</trkpt>
<trkpt lat="-7.298291" lon="-34.820084">
<ele>87.790001</ele>
<time>2018-09-02T20:13:40Z</time>
<speed>0.00</speed>
</trkpt>
<trkpt lat="-7.298324" lon="-34.820068">
<ele>74.449997</ele>
<time>2018-09-02T20:18:56Z</time>
<speed>0.00</speed>
</trkpt>
<trkpt lat="-7.298296" lon="-34.820042">
<ele>88.809998</ele>
<time>2018-09-02T20:24:14Z</time>
<speed>0.00</speed>
</trkpt>
<trkpt lat="-7.298359" lon="-34.820011">
<ele>77.540001</ele>
<time>2018-09-02T20:29:30Z</time>
<speed>0.00</speed>
</trkpt>
<trkpt lat="-7.298352" lon="-34.820141">
<ele>88.790001</ele>
<time>2018-09-02T20:34:45Z</time>
<speed>0.00</speed>
</trkpt>
<trkpt lat="-7.298262" lon="-34.819965">
<ele>75.619995</ele>
<time>2018-09-02T20:40:07Z</time>
<speed>0.33</speed>
</trkpt>
<trkpt lat="-7.298252" lon="-34.820011">
<ele>77.239998</ele>
<time>2018-09-02T20:45:45Z</time>
<speed>0.14</speed>
</trkpt>
<trkpt lat="-7.298269" lon="-34.820007">
<ele>78.059998</ele>
<time>2018-09-02T20:51:33Z</time>
<speed>0.13</speed>
</trkpt>
<trkpt lat="-7.298280" lon="-34.819984">
<ele>63.059998</ele>
<time>2018-09-02T20:58:07Z</time>
<speed>0.14</speed>
</trkpt>
<trkpt lat="-7.298279" lon="-34.820057">
<ele>89.540001</ele>
<time>2018-09-02T21:03:28Z</time>
<speed>0.00</speed>
</trkpt>
<trkpt lat="-7.298281" lon="-34.820045">
<ele>77.570000</ele>
<time>2018-09-02T21:08:42Z</time>
<speed>0.00</speed>
</trkpt>
<trkpt lat="-7.298322" lon="-34.820049">
<ele>72.159996</ele>
<time>2018-09-02T21:13:57Z</time>
<speed>0.00</speed>
</trkpt>
<trkpt lat="-7.298287" lon="-34.820023">
<ele>74.830002</ele>
<time>2018-09-02T21:19:12Z</time>
<speed>0.00</speed>
</trkpt>
<trkpt lat="-7.298296" lon="-34.819988">
<ele>76.549995</ele>
<time>2018-09-02T21:24:25Z</time>
<speed>0.00</speed>
</trkpt>
<trkpt lat="-7.298304" lon="-34.820004">
<ele>79.779999</ele>
<time>2018-09-02T21:29:39Z</time>
<speed>0.00</speed>
</trkpt>
<trkpt lat="-7.298259" lon="-34.820004">
<ele>77.279999</ele>
<time>2018-09-02T21:34:54Z</time>
<speed>0.00</speed>
</trkpt>
<trkpt lat="-7.298274" lon="-34.819996">
<ele>82.659996</ele>
<time>2018-09-02T21:40:09Z</time>
<speed>0.00</speed>
</trkpt>
<trkpt lat="-7.298297" lon="-34.820019">
<ele>85.360001</ele>
<time>2018-09-02T21:45:24Z</time>
<speed>0.00</speed>
</trkpt>
<trkpt lat="-7.298264" lon="-34.820049">
<ele>86.089996</ele>
<time>2018-09-02T21:50:38Z</time>
<speed>0.00</speed>
</trkpt>
<trkpt lat="-7.298255" lon="-34.820065">
<ele>62.949997</ele>
<time>2018-09-02T21:55:54Z</time>
<speed>0.00</speed>
</trkpt>
<trkpt lat="-7.298283" lon="-34.820007">
<ele>68.869995</ele>
<time>2018-09-02T22:01:11Z</time>
<speed>0.00</speed>
</trkpt>
<trkpt lat="-7.298251" lon="-34.820015">
<ele>81.080002</ele>
<time>2018-09-02T22:06:25Z</time>
<speed>0.08</speed>
</trkpt>
<trkpt lat="-7.298275" lon="-34.820080">
<ele>73.529999</ele>
<time>2018-09-02T22:11:40Z</time>
<speed>0.00</speed>
</trkpt>
<trkpt lat="-7.298404" lon="-34.819771">
<ele>63.149998</ele>
<time>2018-09-02T22:16:55Z</time>
<speed>0.00</speed>
</trkpt>
<trkpt lat="-7.298295" lon="-34.819908">
<ele>71.320000</ele>
<time>2018-09-02T22:22:10Z</time>
<speed>0.00</speed>
</trkpt>
<trkpt lat="-7.298192" lon="-34.820000">
<ele>113.070000</ele>
<time>2018-09-02T22:27:25Z</time>
<speed>0.00</speed>
</trkpt>
<trkpt lat="-7.298264" lon="-34.820152">
<ele>86.299995</ele>
<time>2018-09-02T22:32:40Z</time>
<speed>0.00</speed>
</trkpt>
<trkpt lat="-7.298290" lon="-34.819973">
<ele>57.099998</ele>
<time>2018-09-02T22:37:55Z</time>
<speed>0.00</speed>
</trkpt>
<trkpt lat="-7.298254" lon="-34.819942">
<ele>82.279999</ele>
<time>2018-09-02T22:43:18Z</time>
<speed>0.33</speed>
</trkpt>
<trkpt lat="-7.298286" lon="-34.820080">
<ele>80.900002</ele>
<time>2018-09-02T22:48:32Z</time>
<speed>0.00</speed>
</trkpt>
<trkpt lat="-7.298246" lon="-34.820004">
<ele>83.529999</ele>
<time>2018-09-02T22:53:45Z</time>
<speed>0.00</speed>
</trkpt>
<trkpt lat="-7.298319" lon="-34.819992">
<ele>66.619995</ele>
<time>2018-09-02T22:58:59Z</time>
<speed>0.00</speed>
</trkpt>
<trkpt lat="-7.298280" lon="-34.820072">
<ele>87.099998</ele>
<time>2018-09-02T23:04:16Z</time>
<speed>0.00</speed>
</trkpt>
<trkpt lat="-7.298328" lon="-34.820164">
<ele>61.949997</ele>
<time>2018-09-02T23:09:31Z</time>
<speed>0.00</speed>
</trkpt>
<trkpt lat="-7.298232" lon="-34.819927">
<ele>86.849998</ele>
<time>2018-09-02T23:14:45Z</time>
<speed>0.00</speed>
</trkpt>
<trkpt lat="-7.298276" lon="-34.819866">
<ele>70.189995</ele>
<time>2018-09-02T23:20:00Z</time>
<speed>0.00</speed>
</trkpt>
<trkpt lat="-7.298359" lon="-34.820141">
<ele>74.369995</ele>
<time>2018-09-02T23:25:15Z</time>
<speed>0.00</speed>
</trkpt>
<trkpt lat="-7.298300" lon="-34.820137">
<ele>86.909996</ele>
<time>2018-09-02T23:30:30Z</time>
<speed>0.00</speed>
</trkpt>
<trkpt lat="-7.298299" lon="-34.820084">
<ele>84.919998</ele>
<time>2018-09-02T23:35:43Z</time>
<speed>0.00</speed>
</trkpt>
<trkpt lat="-7.298254" lon="-34.820068">
<ele>87.250000</ele>
<time>2018-09-02T23:40:57Z</time>
<speed>0.00</speed>
</trkpt>
<trkpt lat="-7.298248" lon="-34.820049">
<ele>79.189995</ele>
<time>2018-09-02T23:46:12Z</time>
<speed>0.00</speed>
</trkpt>
<trkpt lat="-7.298246" lon="-34.820045">
<ele>81.400002</ele>
<time>2018-09-02T23:51:25Z</time>
<speed>0.00</speed>
</trkpt>
<trkpt lat="-7.298280" lon="-34.820110">
<ele>82.589996</ele>
<time>2018-09-02T23:56:40Z</time>
<speed>0.00</speed>
</trkpt>
<trkpt lat="-7.298220" lon="-34.820080">
<ele>80.389999</ele>
<time>2018-09-03T00:02:32Z</time>
<speed>0.24</speed>
</trkpt>
<trkpt lat="-7.298160" lon="-34.820156">
<ele>112.159996</ele>
<time>2018-09-03T00:07:47Z</time>
<speed>0.00</speed>
</trkpt>
<trkpt lat="-7.298336" lon="-34.820007">
<ele>77.879997</ele>
<time>2018-09-03T00:13:01Z</time>
<speed>0.00</speed>
</trkpt>
<trkpt lat="-7.298286" lon="-34.820045">
<ele>91.769997</ele>
<time>2018-09-03T00:18:15Z</time>
<speed>0.00</speed>
</trkpt>
<trkpt lat="-7.298236" lon="-34.820053">
<ele>78.659996</ele>
<time>2018-09-03T00:23:28Z</time>
<speed>0.00</speed>
</trkpt>
<trkpt lat="-7.298220" lon="-34.820095">
<ele>76.099998</ele>
<time>2018-09-03T00:28:41Z</time>
<speed>0.00</speed>
</trkpt>
<trkpt lat="-7.298251" lon="-34.820080">
<ele>75.150002</ele>
<time>2018-09-03T00:33:56Z</time>
<speed>0.00</speed>
</trkpt>
<trkpt lat="-7.298327" lon="-34.820042">
<ele>94.329994</ele>
<time>2018-09-03T00:39:10Z</time>
<speed>0.00</speed>
</trkpt>
<trkpt lat="-7.298246" lon="-34.820072">
<ele>83.470001</ele>
<time>2018-09-03T00:44:23Z</time>
<speed>0.03</speed>
</trkpt>
<trkpt lat="-7.298236" lon="-34.820091">
<ele>71.559998</ele>
<time>2018-09-03T00:49:37Z</time>
<speed>0.00</speed>
</trkpt>
<trkpt lat="-7.298311" lon="-34.819897">
<ele>89.599998</ele>
<time>2018-09-03T00:54:54Z</time>
<speed>0.00</speed>
</trkpt>
<trkpt lat="-7.298205" lon="-34.820229">
<ele>55.369999</ele>
<time>2018-09-03T01:00:12Z</time>
<speed>0.00</speed>
</trkpt>
<trkpt lat="-7.298266" lon="-34.820148">
<ele>78.619995</ele>
<time>2018-09-03T01:05:33Z</time>
<speed>0.00</speed>
</trkpt>
<trkpt lat="-7.298239" lon="-34.820179">
<ele>59.570000</ele>
<time>2018-09-03T01:10:57Z</time>
<speed>0.00</speed>
</trkpt>
<trkpt lat="-7.298223" lon="-34.820072">
<ele>69.049995</ele>
<time>2018-09-03T01:16:17Z</time>
<speed>0.27</speed>
</trkpt>
<trkpt lat="-7.298419" lon="-34.819374">
<ele>184.300003</ele>
<time>2018-09-03T01:21:35Z</time>
<speed>0.00</speed>
</trkpt>
<trkpt lat="-7.298287" lon="-34.819916">
<ele>118.529999</ele>
<time>2018-09-03T01:26:55Z</time>
<speed>0.00</speed>
</trkpt>
<trkpt lat="-7.298187" lon="-34.820057">
<ele>66.409996</ele>
<time>2018-09-03T01:32:18Z</time>
<speed>0.04</speed>
</trkpt>
<trkpt lat="-7.298304" lon="-34.819988">
<ele>99.579994</ele>
<time>2018-09-03T01:37:33Z</time>
<speed>0.00</speed>
</trkpt>
<trkpt lat="-7.298235" lon="-34.820133">
<ele>63.539997</ele>
<time>2018-09-03T01:42:47Z</time>
<speed>0.00</speed>
</trkpt>
<trkpt lat="-7.298234" lon="-34.820305">
<ele>40.889999</ele>
<time>2018-09-03T01:48:02Z</time>
<speed>0.00</speed>
</trkpt>
<trkpt lat="-7.298365" lon="-34.820042">
<ele>83.769997</ele>
<time>2018-09-03T01:53:17Z</time>
<speed>0.00</speed>
</trkpt>
<trkpt lat="-7.298284" lon="-34.820145">
<ele>46.000000</ele>
<time>2018-09-03T01:58:48Z</time>
<speed>0.21</speed>
</trkpt>
<trkpt lat="-7.298262" lon="-34.820049">
<ele>80.409996</ele>
<time>2018-09-03T02:04:21Z</time>
<speed>0.14</speed>
</trkpt>
<trkpt lat="-7.298135" lon="-34.819866">
<ele>115.949997</ele>
<time>2018-09-03T02:09:59Z</time>
<speed>0.19</speed>
</trkpt>
<trkpt lat="-7.298307" lon="-34.820194">
<ele>59.369999</ele>
<time>2018-09-03T02:16:07Z</time>
<speed>0.16</speed>
</trkpt>
<trkpt lat="-7.298149" lon="-34.819859">
<ele>103.540001</ele>
<time>2018-09-03T02:22:37Z</time>
<speed>0.18</speed>
</trkpt>
<trkpt lat="-7.298146" lon="-34.820133">
<ele>98.599998</ele>
<time>2018-09-03T02:29:30Z</time>
<speed>0.11</speed>
</trkpt>
<trkpt lat="-7.298258" lon="-34.820076">
<ele>81.689995</ele>
<time>2018-09-03T02:36:39Z</time>
<speed>0.00</speed>
</trkpt>
<trkpt lat="-7.298262" lon="-34.820049">
<ele>71.400002</ele>
<time>2018-09-03T02:41:53Z</time>
<speed>0.00</speed>
</trkpt>
<trkpt lat="-7.298281" lon="-34.820042">
<ele>76.900002</ele>
<time>2018-09-03T02:47:06Z</time>
<speed>0.00</speed>
</trkpt>
<trkpt lat="-7.298242" lon="-34.819984">
<ele>57.129997</ele>
<time>2018-09-03T02:52:20Z</time>
<speed>0.00</speed>
</trkpt>
<trkpt lat="-7.298263" lon="-34.820045">
<ele>75.680000</ele>
<time>2018-09-03T02:57:32Z</time>
<speed>0.00</speed>
</trkpt>
</trkseg>
</trk>
<trk>
<name>20180923-093930(5)</name>
<desc>Color:004000ff</desc>
<trkseg>
<trkpt lat="-7.298297" lon="-34.820053">
<ele>81.119995</ele>
<time>2018-09-03T03:02:51Z</time>
<speed>0.00</speed>
</trkpt>
<trkpt lat="-7.298253" lon="-34.820057">
<ele>90.079994</ele>
<time>2018-09-03T03:08:04Z</time>
<speed>0.10</speed>
</trkpt>
<trkpt lat="-7.298278" lon="-34.820118">
<ele>60.849998</ele>
<time>2018-09-03T03:13:18Z</time>
<speed>0.02</speed>
</trkpt>
<trkpt lat="-7.298280" lon="-34.820065">
<ele>86.669998</ele>
<time>2018-09-03T03:18:31Z</time>
<speed>0.00</speed>
</trkpt>
<trkpt lat="-7.298358" lon="-34.820042">
<ele>98.009995</ele>
<time>2018-09-03T03:23:45Z</time>
<speed>0.00</speed>
</trkpt>
<trkpt lat="-7.298304" lon="-34.820019">
<ele>86.909996</ele>
<time>2018-09-03T03:28:59Z</time>
<speed>0.00</speed>
</trkpt>
<trkpt lat="-7.298262" lon="-34.819950">
<ele>61.449997</ele>
<time>2018-09-03T03:34:13Z</time>
<speed>0.00</speed>
</trkpt>
<trkpt lat="-7.298264" lon="-34.820091">
<ele>73.580002</ele>
<time>2018-09-03T03:39:27Z</time>
<speed>0.00</speed>
</trkpt>
<trkpt lat="-7.298261" lon="-34.820042">
<ele>78.720001</ele>
<time>2018-09-03T03:44:41Z</time>
<speed>0.00</speed>
</trkpt>
<trkpt lat="-7.298263" lon="-34.819981">
<ele>62.779999</ele>
<time>2018-09-03T03:49:55Z</time>
<speed>0.00</speed>
</trkpt>
<trkpt lat="-7.298203" lon="-34.820068">
<ele>82.070000</ele>
<time>2018-09-03T03:55:09Z</time>
<speed>0.00</speed>
</trkpt>
<trkpt lat="-7.298238" lon="-34.820019">
<ele>79.849998</ele>
<time>2018-09-03T04:00:24Z</time>
<speed>0.00</speed>
</trkpt>
<trkpt lat="-7.298246" lon="-34.820057">
<ele>84.529999</ele>
<time>2018-09-03T04:05:38Z</time>
<speed>0.00</speed>
</trkpt>
<trkpt lat="-7.298239" lon="-34.820042">
<ele>81.180000</ele>
<time>2018-09-03T04:10:53Z</time>
<speed>0.00</speed>
</trkpt>
<trkpt lat="-7.298263" lon="-34.819874">
<ele>90.970001</ele>
<time>2018-09-03T04:16:07Z</time>
<speed>0.00</speed>
</trkpt>
<trkpt lat="-7.298248" lon="-34.820049">
<ele>117.549995</ele>
<time>2018-09-03T04:21:22Z</time>
<speed>0.00</speed>
</trkpt>
<trkpt lat="-7.298290" lon="-34.820023">
<ele>83.400002</ele>
<time>2018-09-03T04:26:36Z</time>
<speed>0.00</speed>
</trkpt>
<trkpt lat="-7.298265" lon="-34.820030">
<ele>91.949997</ele>
<time>2018-09-03T04:31:50Z</time>
<speed>0.00</speed>
</trkpt>
<trkpt lat="-7.298228" lon="-34.820011">
<ele>101.500000</ele>
<time>2018-09-03T04:37:11Z</time>
<speed>0.24</speed>
</trkpt>
<trkpt lat="-7.298249" lon="-34.820049">
<ele>75.129997</ele>
<time>2018-09-03T04:42:25Z</time>
<speed>0.00</speed>
</trkpt>
<trkpt lat="-7.298261" lon="-34.819988">
<ele>71.389999</ele>
<time>2018-09-03T04:47:39Z</time>
<speed>0.11</speed>
</trkpt>
<trkpt lat="-7.298285" lon="-34.819962">
<ele>51.709999</ele>
<time>2018-09-03T04:53:07Z</time>
<speed>0.05</speed>
</trkpt>
<trkpt lat="-7.298217" lon="-34.819954">
<ele>48.399998</ele>
<time>2018-09-03T04:58:38Z</time>
<speed>0.08</speed>
</trkpt>
<trkpt lat="-7.298381" lon="-34.820110">
<ele>77.540001</ele>
<time>2018-09-03T05:04:12Z</time>
<speed>0.15</speed>
</trkpt>
<trkpt lat="-7.298241" lon="-34.820019">
<ele>71.439995</ele>
<time>2018-09-03T05:09:55Z</time>
<speed>0.10</speed>
</trkpt>
<trkpt lat="-7.298237" lon="-34.820023">
<ele>83.159996</ele>
<time>2018-09-03T05:16:45Z</time>
<speed>0.16</speed>
</trkpt>
<trkpt lat="-7.298267" lon="-34.820015">
<ele>74.019997</ele>
<time>2018-09-03T05:21:56Z</time>
<speed>0.25</speed>
</trkpt>
<trkpt lat="-7.298277" lon="-34.820004">
<ele>58.849998</ele>
<time>2018-09-03T05:27:11Z</time>
<speed>0.00</speed>
</trkpt>
<trkpt lat="-7.298269" lon="-34.820091">
<ele>84.509995</ele>
<time>2018-09-03T05:32:26Z</time>
<speed>0.00</speed>
</trkpt>
<trkpt lat="-7.298247" lon="-34.820023">
<ele>67.110001</ele>
<time>2018-09-03T05:37:40Z</time>
<speed>0.00</speed>
</trkpt>
<trkpt lat="-7.298279" lon="-34.820038">
<ele>79.129997</ele>
<time>2018-09-03T05:42:54Z</time>
<speed>0.00</speed>
</trkpt>
<trkpt lat="-7.298281" lon="-34.820095">
<ele>74.459999</ele>
<time>2018-09-03T05:48:07Z</time>
<speed>0.00</speed>
</trkpt>
<trkpt lat="-7.298250" lon="-34.820023">
<ele>82.250000</ele>
<time>2018-09-03T05:53:20Z</time>
<speed>0.10</speed>
</trkpt>
<trkpt lat="-7.298299" lon="-34.820004">
<ele>78.739998</ele>
<time>2018-09-03T05:58:33Z</time>
<speed>0.00</speed>
</trkpt>
<trkpt lat="-7.298262" lon="-34.820042">
<ele>83.659996</ele>
<time>2018-09-03T06:03:52Z</time>
<speed>0.00</speed>
</trkpt>
<trkpt lat="-7.298296" lon="-34.820011">
<ele>81.250000</ele>
<time>2018-09-03T06:09:05Z</time>
<speed>1.07</speed>
</trkpt>
<trkpt lat="-7.298242" lon="-34.820042">
<ele>81.709999</ele>
<time>2018-09-03T06:14:18Z</time>
<speed>0.10</speed>
</trkpt>
<trkpt lat="-7.298233" lon="-34.820042">
<ele>75.820000</ele>
<time>2018-09-03T06:19:32Z</time>
<speed>0.00</speed>
</trkpt>
<trkpt lat="-7.298243" lon="-34.820004">
<ele>86.159996</ele>
<time>2018-09-03T06:24:45Z</time>
<speed>0.00</speed>
</trkpt>
<trkpt lat="-7.298262" lon="-34.820072">
<ele>76.110001</ele>
<time>2018-09-03T06:29:58Z</time>
<speed>0.00</speed>
</trkpt>
<trkpt lat="-7.298285" lon="-34.820045">
<ele>80.869995</ele>
<time>2018-09-03T06:35:12Z</time>
<speed>0.00</speed>
</trkpt>
<trkpt lat="-7.298309" lon="-34.820034">
<ele>94.070000</ele>
<time>2018-09-03T06:40:24Z</time>
<speed>0.23</speed>
</trkpt>
<trkpt lat="-7.298262" lon="-34.820015">
<ele>83.189995</ele>
<time>2018-09-03T06:45:37Z</time>
<speed>0.00</speed>
</trkpt>
<trkpt lat="-7.298297" lon="-34.820057">
<ele>73.379997</ele>
<time>2018-09-03T06:50:54Z</time>
<speed>1.34</speed>
</trkpt>
<trkpt lat="-7.298268" lon="-34.820000">
<ele>104.049995</ele>
<time>2018-09-03T06:56:07Z</time>
<speed>0.00</speed>
</trkpt>
<trkpt lat="-7.298256" lon="-34.819992">
<ele>85.909996</ele>
<time>2018-09-03T07:01:26Z</time>
<speed>0.00</speed>
</trkpt>
<trkpt lat="-7.298244" lon="-34.820000">
<ele>83.400002</ele>
<time>2018-09-03T07:06:38Z</time>
<speed>0.00</speed>
</trkpt>
<trkpt lat="-7.298248" lon="-34.820026">
<ele>79.119995</ele>
<time>2018-09-03T07:11:50Z</time>
<speed>0.00</speed>
</trkpt>
<trkpt lat="-7.298245" lon="-34.820026">
<ele>84.529999</ele>
<time>2018-09-03T07:17:03Z</time>
<speed>0.00</speed>
</trkpt>
<trkpt lat="-7.298265" lon="-34.819988">
<ele>82.979996</ele>
<time>2018-09-03T07:22:17Z</time>
<speed>0.00</speed>
</trkpt>
<trkpt lat="-7.298275" lon="-34.820068">
<ele>88.209999</ele>
<time>2018-09-03T07:27:30Z</time>
<speed>0.00</speed>
</trkpt>
<trkpt lat="-7.298184" lon="-34.819977">
<ele>87.459999</ele>
<time>2018-09-03T07:32:42Z</time>
<speed>0.03</speed>
</trkpt>
<trkpt lat="-7.298247" lon="-34.820004">
<ele>79.519997</ele>
<time>2018-09-03T07:37:55Z</time>
<speed>0.34</speed>
</trkpt>
<trkpt lat="-7.298204" lon="-34.820023">
<ele>87.930000</ele>
<time>2018-09-03T07:43:09Z</time>
<speed>0.00</speed>
</trkpt>
<trkpt lat="-7.298247" lon="-34.820053">
<ele>83.290001</ele>
<time>2018-09-03T07:48:22Z</time>
<speed>0.09</speed>
</trkpt>
<trkpt lat="-7.298175" lon="-34.819923">
<ele>103.209999</ele>
<time>2018-09-03T07:53:35Z</time>
<speed>0.00</speed>
</trkpt>
<trkpt lat="-7.298254" lon="-34.820095">
<ele>56.849998</ele>
<time>2018-09-03T07:58:49Z</time>
<speed>0.00</speed>
</trkpt>
<trkpt lat="-7.298276" lon="-34.820045">
<ele>81.360001</ele>
<time>2018-09-03T08:04:32Z</time>
<speed>0.07</speed>
</trkpt>
<trkpt lat="-7.298243" lon="-34.820019">
<ele>92.040001</ele>
<time>2018-09-03T08:09:45Z</time>
<speed>0.00</speed>
</trkpt>
<trkpt lat="-7.298295" lon="-34.820042">
<ele>87.909996</ele>
<time>2018-09-03T08:14:57Z</time>
<speed>0.00</speed>
</trkpt>
<trkpt lat="-7.298256" lon="-34.820026">
<ele>83.419998</ele>
<time>2018-09-03T08:20:09Z</time>
<speed>0.00</speed>
</trkpt>
<trkpt lat="-7.298241" lon="-34.820011">
<ele>82.610001</ele>
<time>2018-09-03T08:25:21Z</time>
<speed>0.18</speed>
</trkpt>
<trkpt lat="-7.298308" lon="-34.820053">
<ele>88.339996</ele>
<time>2018-09-03T08:30:34Z</time>
<speed>0.00</speed>
</trkpt>
<trkpt lat="-7.298289" lon="-34.820107">
<ele>72.889999</ele>
<time>2018-09-03T08:35:48Z</time>
<speed>0.00</speed>
</trkpt>
<trkpt lat="-7.298325" lon="-34.820084">
<ele>74.689995</ele>
<time>2018-09-03T08:41:02Z</time>
<speed>0.00</speed>
</trkpt>
<trkpt lat="-7.298306" lon="-34.820118">
<ele>83.089996</ele>
<time>2018-09-03T08:46:15Z</time>
<speed>0.00</speed>
</trkpt>
<trkpt lat="-7.298300" lon="-34.820103">
<ele>79.259995</ele>
<time>2018-09-03T08:51:27Z</time>
<speed>0.13</speed>
</trkpt>
<trkpt lat="-7.298206" lon="-34.820034">
<ele>86.729996</ele>
<time>2018-09-03T08:56:40Z</time>
<speed>0.09</speed>
</trkpt>
<trkpt lat="-7.298308" lon="-34.819916">
<ele>102.559998</ele>
<time>2018-09-03T09:01:57Z</time>
<speed>0.22</speed>
</trkpt>
<trkpt lat="-7.298215" lon="-34.820019">
<ele>82.339996</ele>
<time>2018-09-03T09:07:11Z</time>
<speed>0.00</speed>
</trkpt>
<trkpt lat="-7.298370" lon="-34.820042">
<ele>105.220001</ele>
<time>2018-09-03T09:12:24Z</time>
<speed>0.00</speed>
</trkpt>
<trkpt lat="-7.298266" lon="-34.820076">
<ele>78.369995</ele>
<time>2018-09-03T09:17:37Z</time>
<speed>0.00</speed>
</trkpt>
<trkpt lat="-7.298280" lon="-34.820076">
<ele>81.970001</ele>
<time>2018-09-03T09:22:50Z</time>
<speed>0.20</speed>
</trkpt>
<trkpt lat="-7.298320" lon="-34.820156">
<ele>72.729996</ele>
<time>2018-09-03T09:28:06Z</time>
<speed>0.00</speed>
</trkpt>
<trkpt lat="-7.298248" lon="-34.820129">
<ele>64.570000</ele>
<time>2018-09-03T09:33:21Z</time>
<speed>0.00</speed>
</trkpt>
<trkpt lat="-7.298273" lon="-34.820049">
<ele>86.669998</ele>
<time>2018-09-03T09:38:35Z</time>
<speed>0.00</speed>
</trkpt>
<trkpt lat="-7.298229" lon="-34.819988">
<ele>82.250000</ele>
<time>2018-09-03T09:43:49Z</time>
<speed>0.00</speed>
</trkpt>
<trkpt lat="-7.298283" lon="-34.820110">
<ele>85.729996</ele>
<time>2018-09-03T09:46:38Z</time>
<speed>1.94</speed>
</trkpt>
<trkpt lat="-7.298019" lon="-34.820164">
<ele>75.129997</ele>
<time>2018-09-03T09:51:52Z</time>
<speed>0.00</speed>
</trkpt>
<trkpt lat="-7.295473" lon="-34.818413">
<ele>64.239998</ele>
<time>2018-09-03T09:57:06Z</time>
<speed>1.53</speed>
</trkpt>
<trkpt lat="-7.287006" lon="-34.802410">
<ele>43.959999</ele>
<time>2018-09-03T10:02:44Z</time>
<speed>2.32</speed>
</trkpt>
<trkpt lat="-7.284650" lon="-34.800056">
<ele>1.790000</ele>
<time>2018-09-03T10:07:59Z</time>
<speed>0.00</speed>
</trkpt>
<trkpt lat="-7.284645" lon="-34.800041">
<ele>5.510000</ele>
<time>2018-09-03T10:13:15Z</time>
<speed>0.00</speed>
</trkpt>
<trkpt lat="-7.284743" lon="-34.800098">
<ele>-1.260000</ele>
<time>2018-09-03T10:18:31Z</time>
<speed>0.00</speed>
</trkpt>
<trkpt lat="-7.284759" lon="-34.800186">
<ele>-5.230000</ele>
<time>2018-09-03T10:24:08Z</time>
<speed>0.18</speed>
</trkpt>
<trkpt lat="-7.284618" lon="-34.800476">
<ele>0.460000</ele>
<time>2018-09-03T10:29:40Z</time>
<speed>0.25</speed>
</trkpt>
<trkpt lat="-7.285376" lon="-34.801746">
<ele>32.439999</ele>
<time>2018-09-03T10:35:20Z</time>
<speed>0.94</speed>
</trkpt>
<trkpt lat="-7.284942" lon="-34.801636">
<ele>49.989998</ele>
<time>2018-09-03T10:42:17Z</time>
<speed>0.12</speed>
</trkpt>
<trkpt lat="-7.284955" lon="-34.801704">
<ele>32.750000</ele>
<time>2018-09-03T10:50:29Z</time>
<speed>0.14</speed>
</trkpt>
<trkpt lat="-7.285210" lon="-34.801014">
<ele>39.020000</ele>
<time>2018-09-03T10:59:02Z</time>
<speed>0.30</speed>
</trkpt>
<trkpt lat="-7.285379" lon="-34.801052">
<ele>-11.759999</ele>
<time>2018-09-03T11:10:10Z</time>
<speed>0.00</speed>
</trkpt>
<trkpt lat="-7.285162" lon="-34.802212">
<ele>-1.220000</ele>
<time>2018-09-03T11:20:49Z</time>
<speed>0.79</speed>
</trkpt>
<trkpt lat="-7.284700" lon="-34.801937">
<ele>54.070000</ele>
<time>2018-09-03T11:26:09Z</time>
<speed>0.00</speed>
</trkpt>
<trkpt lat="-7.284467" lon="-34.801834">
<ele>87.759995</ele>
<time>2018-09-03T11:33:58Z</time>
<speed>3.88</speed>
</trkpt>
<trkpt lat="-7.284937" lon="-34.802021">
<ele>19.260000</ele>
<time>2018-09-03T11:39:30Z</time>
<speed>0.25</speed>
</trkpt>
<trkpt lat="-7.285039" lon="-34.802227">
<ele>11.330000</ele>
<time>2018-09-03T11:46:43Z</time>
<speed>3.07</speed>
</trkpt>
<trkpt lat="-7.284585" lon="-34.801926">
<ele>12.070000</ele>
<time>2018-09-03T11:51:55Z</time>
<speed>0.85</speed>
</trkpt>
<trkpt lat="-7.282232" lon="-34.801781">
<ele>-5.470000</ele>
<time>2018-09-03T11:57:06Z</time>
<speed>0.00</speed>
</trkpt>
<trkpt lat="-7.281981" lon="-34.801796">
<ele>19.090000</ele>
<time>2018-09-03T12:03:29Z</time>
<speed>0.27</speed>
</trkpt>
<trkpt lat="-7.281950" lon="-34.801598">
<ele>29.539999</ele>
<time>2018-09-03T12:12:26Z</time>
<speed>0.19</speed>
</trkpt>
<trkpt lat="-7.282103" lon="-34.801895">
<ele>-16.389999</ele>
<time>2018-09-03T12:24:05Z</time>
<speed>0.28</speed>
</trkpt>
<trkpt lat="-7.282123" lon="-34.801712">
<ele>9.740000</ele>
<time>2018-09-03T12:36:32Z</time>
<speed>0.03</speed>
</trkpt>
<trkpt lat="-7.282004" lon="-34.801918">
<ele>-2.980000</ele>
<time>2018-09-03T12:52:37Z</time>
<speed>1.36</speed>
</trkpt>
<trkpt lat="-7.282068" lon="-34.801601">
<ele>35.090000</ele>
<time>2018-09-03T13:12:33Z</time>
<speed>0.00</speed>
</trkpt>
<trkpt lat="-7.281904" lon="-34.801670">
<ele>-4.620000</ele>
<time>2018-09-03T13:33:05Z</time>
<speed>0.00</speed>
</trkpt>
<trkpt lat="-7.281943" lon="-34.801632">
<ele>16.309999</ele>
<time>2018-09-03T13:38:25Z</time>
<speed>0.12</speed>
</trkpt>
<trkpt lat="-7.281990" lon="-34.801521">
<ele>12.130000</ele>
<time>2018-09-03T13:51:34Z</time>
<speed>0.00</speed>
</trkpt>
<trkpt lat="-7.282169" lon="-34.801533">
<ele>0.440000</ele>
<time>2018-09-03T13:56:49Z</time>
<speed>0.00</speed>
</trkpt>
<trkpt lat="-7.281958" lon="-34.801662">
<ele>31.480000</ele>
<time>2018-09-03T14:02:08Z</time>
<speed>0.00</speed>
</trkpt>
<trkpt lat="-7.281829" lon="-34.801624">
<ele>39.049999</ele>
<time>2018-09-03T14:07:22Z</time>
<speed>0.00</speed>
</trkpt>
<trkpt lat="-7.282543" lon="-34.802757">
<ele>25.129999</ele>
<time>2018-09-03T14:12:34Z</time>
<speed>0.00</speed>
</trkpt>
<trkpt lat="-7.284756" lon="-34.803032">
<ele>14.349999</ele>
<time>2018-09-03T14:17:47Z</time>
<speed>1.12</speed>
</trkpt>
<trkpt lat="-7.284934" lon="-34.802589">
<ele>35.840000</ele>
<time>2018-09-03T14:23:01Z</time>
<speed>0.00</speed>
</trkpt>
<trkpt lat="-7.284928" lon="-34.802563">
<ele>10.090000</ele>
<time>2018-09-03T14:28:31Z</time>
<speed>0.27</speed>
</trkpt>
<trkpt lat="-7.284941" lon="-34.802341">
<ele>29.379999</ele>
<time>2018-09-03T14:33:44Z</time>
<speed>0.00</speed>
</trkpt>
<trkpt lat="-7.284851" lon="-34.802158">
<ele>43.919998</ele>
<time>2018-09-03T14:39:00Z</time>
<speed>0.00</speed>
</trkpt>
<trkpt lat="-7.284945" lon="-34.802254">
<ele>46.639999</ele>
<time>2018-09-03T14:44:13Z</time>
<speed>0.00</speed>
</trkpt>
<trkpt lat="-7.285038" lon="-34.802227">
<ele>18.920000</ele>
<time>2018-09-03T14:49:28Z</time>
<speed>0.00</speed>
</trkpt>
<trkpt lat="-7.284957" lon="-34.802254">
<ele>-4.170000</ele>
<time>2018-09-03T14:54:41Z</time>
<speed>0.00</speed>
</trkpt>
<trkpt lat="-7.284966" lon="-34.802315">
<ele>29.900000</ele>
<time>2018-09-03T14:59:56Z</time>
<speed>0.00</speed>
</trkpt>
<trkpt lat="-7.285002" lon="-34.802280">
<ele>18.859999</ele>
<time>2018-09-03T15:05:12Z</time>
<speed>0.92</speed>
</trkpt>
<trkpt lat="-7.285291" lon="-34.802097">
<ele>14.530000</ele>
<time>2018-09-03T15:10:24Z</time>
<speed>0.00</speed>
</trkpt>
<trkpt lat="-7.297617" lon="-34.818714">
<ele>74.529999</ele>
<time>2018-09-03T15:15:35Z</time>
<speed>0.00</speed>
</trkpt>
<trkpt lat="-7.298294" lon="-34.820019">
<ele>74.750000</ele>
<time>2018-09-03T15:20:46Z</time>
<speed>0.00</speed>
</trkpt>
<trkpt lat="-7.298267" lon="-34.820042">
<ele>48.509998</ele>
<time>2018-09-03T15:26:23Z</time>
<speed>0.20</speed>
</trkpt>
<trkpt lat="-7.298128" lon="-34.820061">
<ele>75.250000</ele>
<time>2018-09-03T15:31:52Z</time>
<speed>0.25</speed>
</trkpt>
<trkpt lat="-7.298299" lon="-34.819977">
<ele>75.059998</ele>
<time>2018-09-03T15:37:18Z</time>
<speed>0.08</speed>
</trkpt>
<trkpt lat="-7.298262" lon="-34.820049">
<ele>61.939999</ele>
<time>2018-09-03T15:43:02Z</time>
<speed>0.47</speed>
</trkpt>
<trkpt lat="-7.298300" lon="-34.819923">
<ele>111.470001</ele>
<time>2018-09-03T15:49:05Z</time>
<speed>0.11</speed>
</trkpt>
<trkpt lat="-7.298299" lon="-34.819992">
<ele>71.049995</ele>
<time>2018-09-03T15:55:08Z</time>
<speed>0.17</speed>
</trkpt>
<trkpt lat="-7.298280" lon="-34.820007">
<ele>88.799995</ele>
<time>2018-09-03T16:01:56Z</time>
<speed>0.21</speed>
</trkpt>
<trkpt lat="-7.298115" lon="-34.820061">
<ele>-13.210000</ele>
<time>2018-09-03T16:10:00Z</time>
<speed>0.00</speed>
</trkpt>
<trkpt lat="-7.298229" lon="-34.819984">
<ele>89.070000</ele>
<time>2018-09-03T16:15:12Z</time>
<speed>0.00</speed>
</trkpt>
<trkpt lat="-7.298294" lon="-34.819908">
<ele>133.539993</ele>
<time>2018-09-03T16:20:28Z</time>
<speed>0.00</speed>
</trkpt>
<trkpt lat="-7.298273" lon="-34.819954">
<ele>106.809998</ele>
<time>2018-09-03T16:25:45Z</time>
<speed>0.00</speed>
</trkpt>
<trkpt lat="-7.298204" lon="-34.820057">
<ele>55.079998</ele>
<time>2018-09-03T16:31:01Z</time>
<speed>0.15</speed>
</trkpt>
<trkpt lat="-7.298181" lon="-34.820148">
<ele>46.200001</ele>
<time>2018-09-03T16:36:17Z</time>
<speed>0.00</speed>
</trkpt>
<trkpt lat="-7.298281" lon="-34.820004">
<ele>94.860001</ele>
<time>2018-09-03T16:41:32Z</time>
<speed>0.07</speed>
</trkpt>
<trkpt lat="-7.298168" lon="-34.820175">
<ele>25.430000</ele>
<time>2018-09-03T16:46:45Z</time>
<speed>0.00</speed>
</trkpt>
<trkpt lat="-7.298287" lon="-34.820015">
<ele>78.669998</ele>
<time>2018-09-03T16:51:57Z</time>
<speed>0.02</speed>
</trkpt>
<trkpt lat="-7.298283" lon="-34.820080">
<ele>72.699997</ele>
<time>2018-09-03T16:57:10Z</time>
<speed>0.00</speed>
</trkpt>
<trkpt lat="-7.298316" lon="-34.819935">
<ele>130.889999</ele>
<time>2018-09-03T17:02:26Z</time>
<speed>0.00</speed>
</trkpt>
<trkpt lat="-7.298258" lon="-34.820080">
<ele>71.720001</ele>
<time>2018-09-03T17:07:38Z</time>
<speed>0.00</speed>
</trkpt>
<trkpt lat="-7.298251" lon="-34.819988">
<ele>82.189995</ele>
<time>2018-09-03T17:12:48Z</time>
<speed>0.20</speed>
</trkpt>
<trkpt lat="-7.298292" lon="-34.820045">
<ele>86.299995</ele>
<time>2018-09-03T17:17:58Z</time>
<speed>0.00</speed>
</trkpt>
<trkpt lat="-7.298303" lon="-34.820164">
<ele>80.849998</ele>
<time>2018-09-03T17:23:09Z</time>
<speed>0.00</speed>
</trkpt>
<trkpt lat="-7.298296" lon="-34.819981">
<ele>86.869995</ele>
<time>2018-09-03T17:28:21Z</time>
<speed>0.00</speed>
</trkpt>
<trkpt lat="-7.298244" lon="-34.820053">
<ele>92.459999</ele>
<time>2018-09-03T17:33:30Z</time>
<speed>0.18</speed>
</trkpt>
<trkpt lat="-7.298244" lon="-34.820133">
<ele>98.799995</ele>
<time>2018-09-03T17:38:41Z</time>
<speed>0.00</speed>
</trkpt>
<trkpt lat="-7.298261" lon="-34.820068">
<ele>87.949997</ele>
<time>2018-09-03T17:43:51Z</time>
<speed>0.00</speed>
</trkpt>
<trkpt lat="-7.298243" lon="-34.820141">
<ele>81.650002</ele>
<time>2018-09-03T17:49:02Z</time>
<speed>0.00</speed>
</trkpt>
<trkpt lat="-7.298353" lon="-34.820019">
<ele>97.009995</ele>
<time>2018-09-03T17:54:13Z</time>
<speed>0.00</speed>
</trkpt>
<trkpt lat="-7.298296" lon="-34.820011">
<ele>94.750000</ele>
<time>2018-09-03T17:59:27Z</time>
<speed>0.00</speed>
</trkpt>
<trkpt lat="-7.298240" lon="-34.820030">
<ele>97.869995</ele>
<time>2018-09-03T18:04:41Z</time>
<speed>0.00</speed>
</trkpt>
<trkpt lat="-7.298313" lon="-34.820004">
<ele>89.839996</ele>
<time>2018-09-03T18:10:18Z</time>
<speed>0.07</speed>
</trkpt>
<trkpt lat="-7.298208" lon="-34.820019">
<ele>87.639999</ele>
<time>2018-09-03T18:15:27Z</time>
<speed>0.00</speed>
</trkpt>
<trkpt lat="-7.298191" lon="-34.820122">
<ele>79.570000</ele>
<time>2018-09-03T18:20:36Z</time>
<speed>0.05</speed>
</trkpt>
<trkpt lat="-7.298171" lon="-34.819988">
<ele>87.739998</ele>
<time>2018-09-03T18:25:45Z</time>
<speed>0.00</speed>
</trkpt>
<trkpt lat="-7.298276" lon="-34.819954">
<ele>97.610001</ele>
<time>2018-09-03T18:30:55Z</time>
<speed>0.00</speed>
</trkpt>
<trkpt lat="-7.298337" lon="-34.819939">
<ele>96.989998</ele>
<time>2018-09-03T18:36:04Z</time>
<speed>0.00</speed>
</trkpt>
<trkpt lat="-7.298322" lon="-34.820030">
<ele>84.959999</ele>
<time>2018-09-03T18:41:13Z</time>
<speed>0.00</speed>
</trkpt>
<trkpt lat="-7.298269" lon="-34.819988">
<ele>104.879997</ele>
<time>2018-09-03T18:46:21Z</time>
<speed>0.12</speed>
</trkpt>
<trkpt lat="-7.298336" lon="-34.820030">
<ele>86.299995</ele>
<time>2018-09-03T18:51:30Z</time>
<speed>0.00</speed>
</trkpt>
<trkpt lat="-7.298254" lon="-34.820038">
<ele>87.939995</ele>
<time>2018-09-03T18:56:39Z</time>
<speed>0.00</speed>
</trkpt>
<trkpt lat="-7.298125" lon="-34.820042">
<ele>103.899994</ele>
<time>2018-09-03T19:01:55Z</time>
<speed>0.00</speed>
</trkpt>
<trkpt lat="-7.298256" lon="-34.820099">
<ele>69.449997</ele>
<time>2018-09-03T19:07:12Z</time>
<speed>0.00</speed>
</trkpt>
<trkpt lat="-7.298289" lon="-34.820057">
<ele>82.610001</ele>
<time>2018-09-03T19:12:30Z</time>
<speed>0.00</speed>
</trkpt>
<trkpt lat="-7.298258" lon="-34.820011">
<ele>83.709999</ele>
<time>2018-09-03T19:17:48Z</time>
<speed>0.00</speed>
</trkpt>
<trkpt lat="-7.298275" lon="-34.819977">
<ele>80.860001</ele>
<time>2018-09-03T19:23:05Z</time>
<speed>0.07</speed>
</trkpt>
<trkpt lat="-7.298253" lon="-34.820049">
<ele>88.979996</ele>
<time>2018-09-03T19:28:21Z</time>
<speed>0.03</speed>
</trkpt>
<trkpt lat="-7.298317" lon="-34.819954">
<ele>103.589996</ele>
<time>2018-09-03T19:33:40Z</time>
<speed>0.00</speed>
</trkpt>
<trkpt lat="-7.298329" lon="-34.820015">
<ele>77.919998</ele>
<time>2018-09-03T19:38:58Z</time>
<speed>0.00</speed>
</trkpt>
<trkpt lat="-7.298322" lon="-34.819752">
<ele>136.139999</ele>
<time>2018-09-03T19:44:16Z</time>
<speed>0.00</speed>
</trkpt>
<trkpt lat="-7.298244" lon="-34.820065">
<ele>58.899998</ele>
<time>2018-09-03T19:49:47Z</time>
<speed>0.09</speed>
</trkpt>
<trkpt lat="-7.298322" lon="-34.819904">
<ele>121.779999</ele>
<time>2018-09-03T19:55:08Z</time>
<speed>0.52</speed>
</trkpt>
<trkpt lat="-7.298268" lon="-34.820000">
<ele>83.970001</ele>
<time>2018-09-03T20:00:56Z</time>
<speed>0.15</speed>
</trkpt>
<trkpt lat="-7.298275" lon="-34.819946">
<ele>96.139999</ele>
<time>2018-09-03T20:06:13Z</time>
<speed>0.04</speed>
</trkpt>
<trkpt lat="-7.298271" lon="-34.820053">
<ele>87.949997</ele>
<time>2018-09-03T20:11:29Z</time>
<speed>0.02</speed>
</trkpt>
<trkpt lat="-7.298267" lon="-34.820065">
<ele>71.689995</ele>
<time>2018-09-03T20:16:45Z</time>
<speed>0.00</speed>
</trkpt>
<trkpt lat="-7.298275" lon="-34.819866">
<ele>90.129997</ele>
<time>2018-09-03T20:22:00Z</time>
<speed>0.00</speed>
</trkpt>
<trkpt lat="-7.298242" lon="-34.819973">
<ele>81.619995</ele>
<time>2018-09-03T20:27:15Z</time>
<speed>0.00</speed>
</trkpt>
<trkpt lat="-7.298295" lon="-34.820053">
<ele>85.509995</ele>
<time>2018-09-03T20:32:31Z</time>
<speed>0.00</speed>
</trkpt>
<trkpt lat="-7.298302" lon="-34.820122">
<ele>82.619995</ele>
<time>2018-09-03T20:37:48Z</time>
<speed>0.00</speed>
</trkpt>
<trkpt lat="-7.298330" lon="-34.820049">
<ele>85.479996</ele>
<time>2018-09-03T20:43:04Z</time>
<speed>0.00</speed>
</trkpt>
<trkpt lat="-7.298310" lon="-34.820065">
<ele>103.759995</ele>
<time>2018-09-03T20:48:48Z</time>
<speed>0.00</speed>
</trkpt>
<trkpt lat="-7.298287" lon="-34.820049">
<ele>82.909996</ele>
<time>2018-09-03T20:54:05Z</time>
<speed>0.00</speed>
</trkpt>
<trkpt lat="-7.298295" lon="-34.820053">
<ele>76.250000</ele>
<time>2018-09-03T20:59:22Z</time>
<speed>0.11</speed>
</trkpt>
<trkpt lat="-7.298278" lon="-34.820045">
<ele>80.669998</ele>
<time>2018-09-03T21:04:38Z</time>
<speed>0.00</speed>
</trkpt>
<trkpt lat="-7.298473" lon="-34.820004">
<ele>112.589996</ele>
<time>2018-09-03T21:09:55Z</time>
<speed>0.00</speed>
</trkpt>
<trkpt lat="-7.298283" lon="-34.820015">
<ele>80.409996</ele>
<time>2018-09-03T21:15:09Z</time>
<speed>0.00</speed>
</trkpt>
<trkpt lat="-7.298224" lon="-34.820026">
<ele>85.059998</ele>
<time>2018-09-03T21:20:24Z</time>
<speed>0.13</speed>
</trkpt>
<trkpt lat="-7.298260" lon="-34.820103">
<ele>84.239998</ele>
<time>2018-09-03T21:25:37Z</time>
<speed>0.02</speed>
</trkpt>
<trkpt lat="-7.298249" lon="-34.820072">
<ele>79.009995</ele>
<time>2018-09-03T21:30:51Z</time>
<speed>0.00</speed>
</trkpt>
<trkpt lat="-7.298261" lon="-34.820026">
<ele>80.790001</ele>
<time>2018-09-03T21:36:04Z</time>
<speed>0.15</speed>
</trkpt>
<trkpt lat="-7.298244" lon="-34.820015">
<ele>102.430000</ele>
<time>2018-09-03T21:41:19Z</time>
<speed>0.00</speed>
</trkpt>
<trkpt lat="-7.298265" lon="-34.820004">
<ele>84.629997</ele>
<time>2018-09-03T21:46:33Z</time>
<speed>0.00</speed>
</trkpt>
<trkpt lat="-7.298221" lon="-34.820015">
<ele>83.860001</ele>
<time>2018-09-03T21:51:48Z</time>
<speed>0.00</speed>
</trkpt>
<trkpt lat="-7.298222" lon="-34.820141">
<ele>78.519997</ele>
<time>2018-09-03T21:57:02Z</time>
<speed>0.09</speed>
</trkpt>
<trkpt lat="-7.298212" lon="-34.820034">
<ele>99.379997</ele>
<time>2018-09-03T22:02:21Z</time>
<speed>0.08</speed>
</trkpt>
<trkpt lat="-7.298250" lon="-34.820049">
<ele>89.119995</ele>
<time>2018-09-03T22:07:37Z</time>
<speed>0.00</speed>
</trkpt>
<trkpt lat="-7.298195" lon="-34.819969">
<ele>101.349998</ele>
<time>2018-09-03T22:12:52Z</time>
<speed>0.22</speed>
</trkpt>
<trkpt lat="-7.298236" lon="-34.820080">
<ele>75.360001</ele>
<time>2018-09-03T22:18:06Z</time>
<speed>0.39</speed>
</trkpt>
<trkpt lat="-7.298182" lon="-34.820091">
<ele>80.430000</ele>
<time>2018-09-03T22:23:23Z</time>
<speed>0.18</speed>
</trkpt>
<trkpt lat="-7.298244" lon="-34.820068">
<ele>74.939995</ele>
<time>2018-09-03T22:28:37Z</time>
<speed>0.00</speed>
</trkpt>
<trkpt lat="-7.298266" lon="-34.819958">
<ele>75.459999</ele>
<time>2018-09-03T22:33:53Z</time>
<speed>0.08</speed>
</trkpt>
<trkpt lat="-7.298210" lon="-34.819969">
<ele>85.229996</ele>
<time>2018-09-03T22:39:08Z</time>
<speed>0.24</speed>
</trkpt>
<trkpt lat="-7.298234" lon="-34.820042">
<ele>80.949997</ele>
<time>2018-09-03T22:44:25Z</time>
<speed>0.00</speed>
</trkpt>
<trkpt lat="-7.298318" lon="-34.820007">
<ele>71.760002</ele>
<time>2018-09-03T22:49:41Z</time>
<speed>0.00</speed>
</trkpt>
<trkpt lat="-7.298251" lon="-34.820114">
<ele>93.540001</ele>
<time>2018-09-03T22:54:59Z</time>
<speed>0.21</speed>
</trkpt>
<trkpt lat="-7.298305" lon="-34.820030">
<ele>87.669998</ele>
<time>2018-09-03T23:00:17Z</time>
<speed>0.00</speed>
</trkpt>
<trkpt lat="-7.298222" lon="-34.819962">
<ele>112.619995</ele>
<time>2018-09-03T23:05:33Z</time>
<speed>0.00</speed>
</trkpt>
<trkpt lat="-7.298238" lon="-34.820084">
<ele>125.939995</ele>
<time>2018-09-03T23:10:49Z</time>
<speed>0.00</speed>
</trkpt>
<trkpt lat="-7.298267" lon="-34.820042">
<ele>133.039993</ele>
<time>2018-09-03T23:16:08Z</time>
<speed>0.00</speed>
</trkpt>
<trkpt lat="-7.298192" lon="-34.820042">
<ele>79.680000</ele>
<time>2018-09-03T23:21:23Z</time>
<speed>0.00</speed>
</trkpt>
<trkpt lat="-7.298102" lon="-34.819965">
<ele>132.479996</ele>
<time>2018-09-03T23:26:55Z</time>
<speed>0.32</speed>
</trkpt>
<trkpt lat="-7.298265" lon="-34.820065">
<ele>90.349998</ele>
<time>2018-09-03T23:32:11Z</time>
<speed>0.00</speed>
</trkpt>
<trkpt lat="-7.298295" lon="-34.819809">
<ele>93.879997</ele>
<time>2018-09-03T23:37:35Z</time>
<speed>0.34</speed>
</trkpt>
<trkpt lat="-7.298216" lon="-34.819912">
<ele>81.689995</ele>
<time>2018-09-03T23:42:50Z</time>
<speed>0.00</speed>
</trkpt>
<trkpt lat="-7.298223" lon="-34.819981">
<ele>86.769997</ele>
<time>2018-09-03T23:48:13Z</time>
<speed>0.00</speed>
</trkpt>
<trkpt lat="-7.298284" lon="-34.820007">
<ele>77.799995</ele>
<time>2018-09-03T23:53:30Z</time>
<speed>0.00</speed>
</trkpt>
<trkpt lat="-7.298228" lon="-34.820049">
<ele>77.129997</ele>
<time>2018-09-03T23:58:47Z</time>
<speed>0.00</speed>
</trkpt>
<trkpt lat="-7.298217" lon="-34.820030">
<ele>87.299995</ele>
<time>2018-09-04T00:04:32Z</time>
<speed>0.10</speed>
</trkpt>
<trkpt lat="-7.298292" lon="-34.819996">
<ele>81.439995</ele>
<time>2018-09-04T00:09:46Z</time>
<speed>0.00</speed>
</trkpt>
<trkpt lat="-7.298260" lon="-34.820023">
<ele>82.949997</ele>
<time>2018-09-04T00:14:59Z</time>
<speed>0.00</speed>
</trkpt>
<trkpt lat="-7.298306" lon="-34.820015">
<ele>81.070000</ele>
<time>2018-09-04T00:20:12Z</time>
<speed>0.00</speed>
</trkpt>
<trkpt lat="-7.298239" lon="-34.820091">
<ele>76.589996</ele>
<time>2018-09-04T00:25:27Z</time>
<speed>0.00</speed>
</trkpt>
<trkpt lat="-7.298252" lon="-34.820057">
<ele>83.729996</ele>
<time>2018-09-04T00:30:40Z</time>
<speed>0.00</speed>
</trkpt>
<trkpt lat="-7.298262" lon="-34.819988">
<ele>81.939995</ele>
<time>2018-09-04T00:35:53Z</time>
<speed>0.00</speed>
</trkpt>
<trkpt lat="-7.298237" lon="-34.820011">
<ele>78.830002</ele>
<time>2018-09-04T00:41:06Z</time>
<speed>0.00</speed>
</trkpt>
<trkpt lat="-7.298276" lon="-34.820007">
<ele>92.619995</ele>
<time>2018-09-04T00:46:20Z</time>
<speed>0.00</speed>
</trkpt>
<trkpt lat="-7.298267" lon="-34.819984">
<ele>88.439995</ele>
<time>2018-09-04T00:51:33Z</time>
<speed>0.00</speed>
</trkpt>
<trkpt lat="-7.298267" lon="-34.819866">
<ele>97.079994</ele>
<time>2018-09-04T00:56:47Z</time>
<speed>0.00</speed>
</trkpt>
<trkpt lat="-7.298215" lon="-34.820007">
<ele>76.919998</ele>
<time>2018-09-04T01:02:07Z</time>
<speed>0.00</speed>
</trkpt>
<trkpt lat="-7.298263" lon="-34.820000">
<ele>97.720001</ele>
<time>2018-09-04T01:07:22Z</time>
<speed>1.75</speed>
</trkpt>
<trkpt lat="-7.298176" lon="-34.819889">
<ele>95.040001</ele>
<time>2018-09-04T01:12:37Z</time>
<speed>0.00</speed>
</trkpt>
<trkpt lat="-7.298173" lon="-34.820042">
<ele>76.989998</ele>
<time>2018-09-04T01:17:57Z</time>
<speed>0.73</speed>
</trkpt>
<trkpt lat="-7.298241" lon="-34.819981">
<ele>72.669998</ele>
<time>2018-09-04T01:23:28Z</time>
<speed>0.26</speed>
</trkpt>
<trkpt lat="-7.298254" lon="-34.820061">
<ele>89.419998</ele>
<time>2018-09-04T01:28:49Z</time>
<speed>0.00</speed>
</trkpt>
<trkpt lat="-7.298217" lon="-34.820759">
<ele>12.389999</ele>
<time>2018-09-04T01:34:17Z</time>
<speed>0.86</speed>
</trkpt>
<trkpt lat="-7.298263" lon="-34.819698">
<ele>112.229996</ele>
<time>2018-09-04T01:39:45Z</time>
<speed>0.00</speed>
</trkpt>
<trkpt lat="-7.298274" lon="-34.820107">
<ele>77.369995</ele>
<time>2018-09-04T01:45:14Z</time>
<speed>0.00</speed>
</trkpt>
<trkpt lat="-7.298218" lon="-34.820030">
<ele>79.080002</ele>
<time>2018-09-04T01:51:21Z</time>
<speed>0.26</speed>
</trkpt>
<trkpt lat="-7.298324" lon="-34.820042">
<ele>91.400002</ele>
<time>2018-09-04T01:59:10Z</time>
<speed>0.00</speed>
</trkpt>
<trkpt lat="-7.298321" lon="-34.820019">
<ele>105.639999</ele>
<time>2018-09-04T02:04:26Z</time>
<speed>0.00</speed>
</trkpt>
<trkpt lat="-7.298263" lon="-34.820042">
<ele>90.680000</ele>
<time>2018-09-04T02:09:40Z</time>
<speed>0.00</speed>
</trkpt>
<trkpt lat="-7.298281" lon="-34.819996">
<ele>67.979996</ele>
<time>2018-09-04T02:14:54Z</time>
<speed>0.00</speed>
</trkpt>
<trkpt lat="-7.298249" lon="-34.820011">
<ele>90.610001</ele>
<time>2018-09-04T02:20:06Z</time>
<speed>0.00</speed>
</trkpt>
<trkpt lat="-7.298215" lon="-34.820045">
<ele>97.989998</ele>
<time>2018-09-04T02:25:18Z</time>
<speed>0.00</speed>
</trkpt>
<trkpt lat="-7.298265" lon="-34.819984">
<ele>82.009995</ele>
<time>2018-09-04T02:30:30Z</time>
<speed>0.00</speed>
</trkpt>
<trkpt lat="-7.298276" lon="-34.820053">
<ele>107.040001</ele>
<time>2018-09-04T02:35:44Z</time>
<speed>0.00</speed>
</trkpt>
<trkpt lat="-7.298214" lon="-34.820023">
<ele>70.489998</ele>
<time>2018-09-04T02:40:57Z</time>
<speed>0.00</speed>
</trkpt>
<trkpt lat="-7.298262" lon="-34.820053">
<ele>81.869995</ele>
<time>2018-09-04T02:46:11Z</time>
<speed>0.00</speed>
</trkpt>
<trkpt lat="-7.298199" lon="-34.819984">
<ele>76.580002</ele>
<time>2018-09-04T02:51:26Z</time>
<speed>0.00</speed>
</trkpt>
<trkpt lat="-7.298236" lon="-34.820015">
<ele>90.309998</ele>
<time>2018-09-04T02:56:40Z</time>
<speed>0.00</speed>
</trkpt>
</trkseg>
</trk>
<trk>
<name>20180923-093930(6)</name>
<desc>Color:004000ff</desc>
<trkseg>
<trkpt lat="-7.298279" lon="-34.819931">
<ele>103.110001</ele>
<time>2018-09-04T03:01:58Z</time>
<speed>0.00</speed>
</trkpt>
<trkpt lat="-7.298341" lon="-34.820030">
<ele>102.329994</ele>
<time>2018-09-04T03:07:12Z</time>
<speed>0.00</speed>
</trkpt>
<trkpt lat="-7.298204" lon="-34.820042">
<ele>82.699997</ele>
<time>2018-09-04T03:12:26Z</time>
<speed>0.00</speed>
</trkpt>
<trkpt lat="-7.298256" lon="-34.820030">
<ele>86.739998</ele>
<time>2018-09-04T03:17:39Z</time>
<speed>0.00</speed>
</trkpt>
<trkpt lat="-7.298228" lon="-34.820049">
<ele>82.949997</ele>
<time>2018-09-04T03:22:52Z</time>
<speed>0.00</speed>
</trkpt>
<trkpt lat="-7.298265" lon="-34.820061">
<ele>85.309998</ele>
<time>2018-09-04T03:28:06Z</time>
<speed>0.21</speed>
</trkpt>
<trkpt lat="-7.298184" lon="-34.820061">
<ele>55.399998</ele>
<time>2018-09-04T03:33:23Z</time>
<speed>0.15</speed>
</trkpt>
<trkpt lat="-7.298216" lon="-34.820065">
<ele>68.669998</ele>
<time>2018-09-04T03:38:37Z</time>
<speed>0.00</speed>
</trkpt>
<trkpt lat="-7.298292" lon="-34.820053">
<ele>75.669998</ele>
<time>2018-09-04T03:43:49Z</time>
<speed>0.00</speed>
</trkpt>
<trkpt lat="-7.298262" lon="-34.820126">
<ele>69.519997</ele>
<time>2018-09-04T03:49:02Z</time>
<speed>0.00</speed>
</trkpt>
<trkpt lat="-7.298261" lon="-34.820053">
<ele>92.500000</ele>
<time>2018-09-04T03:54:15Z</time>
<speed>0.21</speed>
</trkpt>
<trkpt lat="-7.298157" lon="-34.820175">
<ele>42.239998</ele>
<time>2018-09-04T03:59:30Z</time>
<speed>0.00</speed>
</trkpt>
<trkpt lat="-7.298251" lon="-34.820042">
<ele>78.839996</ele>
<time>2018-09-04T04:05:21Z</time>
<speed>0.10</speed>
</trkpt>
<trkpt lat="-7.298290" lon="-34.820049">
<ele>91.449997</ele>
<time>2018-09-04T04:10:35Z</time>
<speed>0.00</speed>
</trkpt>
<trkpt lat="-7.298188" lon="-34.820042">
<ele>107.509995</ele>
<time>2018-09-04T04:15:49Z</time>
<speed>0.00</speed>
</trkpt>
<trkpt lat="-7.298261" lon="-34.820007">
<ele>100.939995</ele>
<time>2018-09-04T04:21:02Z</time>
<speed>0.00</speed>
</trkpt>
<trkpt lat="-7.298297" lon="-34.820023">
<ele>86.349998</ele>
<time>2018-09-04T04:26:15Z</time>
<speed>0.00</speed>
</trkpt>
<trkpt lat="-7.298248" lon="-34.820042">
<ele>84.599998</ele>
<time>2018-09-04T04:31:26Z</time>
<speed>0.25</speed>
</trkpt>
<trkpt lat="-7.298284" lon="-34.820061">
<ele>80.349998</ele>
<time>2018-09-04T04:36:38Z</time>
<speed>0.11</speed>
</trkpt>
<trkpt lat="-7.298295" lon="-34.820007">
<ele>91.540001</ele>
<time>2018-09-04T04:41:50Z</time>
<speed>0.00</speed>
</trkpt>
<trkpt lat="-7.298290" lon="-34.820049">
<ele>79.500000</ele>
<time>2018-09-04T04:47:03Z</time>
<speed>0.21</speed>
</trkpt>
<trkpt lat="-7.298290" lon="-34.820049">
<ele>72.169998</ele>
<time>2018-09-04T04:52:18Z</time>
<speed>0.00</speed>
</trkpt>
<trkpt lat="-7.298249" lon="-34.820038">
<ele>87.909996</ele>
<time>2018-09-04T04:57:30Z</time>
<speed>0.00</speed>
</trkpt>
<trkpt lat="-7.298276" lon="-34.820038">
<ele>81.119995</ele>
<time>2018-09-04T05:02:46Z</time>
<speed>0.15</speed>
</trkpt>
<trkpt lat="-7.298312" lon="-34.820057">
<ele>52.199997</ele>
<time>2018-09-04T05:07:59Z</time>
<speed>0.30</speed>
</trkpt>
<trkpt lat="-7.298228" lon="-34.820007">
<ele>88.759995</ele>
<time>2018-09-04T05:13:15Z</time>
<speed>1.57</speed>
</trkpt>
<trkpt lat="-7.298229" lon="-34.820038">
<ele>89.919998</ele>
<time>2018-09-04T05:18:28Z</time>
<speed>0.00</speed>
</trkpt>
<trkpt lat="-7.298229" lon="-34.820053">
<ele>69.930000</ele>
<time>2018-09-04T05:23:40Z</time>
<speed>0.18</speed>
</trkpt>
<trkpt lat="-7.298252" lon="-34.820023">
<ele>74.369995</ele>
<time>2018-09-04T05:28:52Z</time>
<speed>0.04</speed>
</trkpt>
<trkpt lat="-7.298241" lon="-34.820049">
<ele>85.269997</ele>
<time>2018-09-04T05:34:04Z</time>
<speed>0.00</speed>
</trkpt>
<trkpt lat="-7.298241" lon="-34.820034">
<ele>89.779999</ele>
<time>2018-09-04T05:39:16Z</time>
<speed>0.14</speed>
</trkpt>
<trkpt lat="-7.298252" lon="-34.820107">
<ele>74.720001</ele>
<time>2018-09-04T05:44:28Z</time>
<speed>0.13</speed>
</trkpt>
<trkpt lat="-7.298269" lon="-34.820076">
<ele>82.599998</ele>
<time>2018-09-04T05:49:42Z</time>
<speed>0.00</speed>
</trkpt>
<trkpt lat="-7.298281" lon="-34.820095">
<ele>88.750000</ele>
<time>2018-09-04T05:54:55Z</time>
<speed>0.00</speed>
</trkpt>
<trkpt lat="-7.298284" lon="-34.820087">
<ele>75.610001</ele>
<time>2018-09-04T06:00:09Z</time>
<speed>0.00</speed>
</trkpt>
<trkpt lat="-7.298304" lon="-34.820023">
<ele>82.320000</ele>
<time>2018-09-04T06:05:22Z</time>
<speed>0.06</speed>
</trkpt>
<trkpt lat="-7.298274" lon="-34.820107">
<ele>85.299995</ele>
<time>2018-09-04T06:10:34Z</time>
<speed>0.00</speed>
</trkpt>
<trkpt lat="-7.298255" lon="-34.820026">
<ele>90.040001</ele>
<time>2018-09-04T06:15:47Z</time>
<speed>0.07</speed>
</trkpt>
<trkpt lat="-7.298326" lon="-34.820026">
<ele>77.959999</ele>
<time>2018-09-04T06:21:00Z</time>
<speed>0.00</speed>
</trkpt>
<trkpt lat="-7.298249" lon="-34.820007">
<ele>100.529999</ele>
<time>2018-09-04T06:26:16Z</time>
<speed>0.00</speed>
</trkpt>
<trkpt lat="-7.298275" lon="-34.820126">
<ele>73.369995</ele>
<time>2018-09-04T06:31:30Z</time>
<speed>0.00</speed>
</trkpt>
<trkpt lat="-7.298272" lon="-34.820107">
<ele>75.189995</ele>
<time>2018-09-04T06:36:44Z</time>
<speed>0.00</speed>
</trkpt>
<trkpt lat="-7.298242" lon="-34.820091">
<ele>82.489998</ele>
<time>2018-09-04T06:41:57Z</time>
<speed>0.00</speed>
</trkpt>
<trkpt lat="-7.298190" lon="-34.820194">
<ele>40.090000</ele>
<time>2018-09-04T06:47:10Z</time>
<speed>0.00</speed>
</trkpt>
<trkpt lat="-7.298263" lon="-34.820000">
<ele>82.669998</ele>
<time>2018-09-04T06:52:22Z</time>
<speed>0.00</speed>
</trkpt>
<trkpt lat="-7.298272" lon="-34.820004">
<ele>77.900002</ele>
<time>2018-09-04T06:57:36Z</time>
<speed>0.16</speed>
</trkpt>
<trkpt lat="-7.298279" lon="-34.819988">
<ele>83.229996</ele>
<time>2018-09-04T07:02:54Z</time>
<speed>0.00</speed>
</trkpt>
<trkpt lat="-7.298255" lon="-34.819897">
<ele>82.610001</ele>
<time>2018-09-04T07:08:07Z</time>
<speed>0.00</speed>
</trkpt>
<trkpt lat="-7.298252" lon="-34.820023">
<ele>94.439995</ele>
<time>2018-09-04T07:13:21Z</time>
<speed>0.00</speed>
</trkpt>
<trkpt lat="-7.298235" lon="-34.820103">
<ele>92.169998</ele>
<time>2018-09-04T07:18:34Z</time>
<speed>0.04</speed>
</trkpt>
<trkpt lat="-7.298264" lon="-34.820091">
<ele>94.220001</ele>
<time>2018-09-04T07:23:47Z</time>
<speed>0.00</speed>
</trkpt>
<trkpt lat="-7.298284" lon="-34.819977">
<ele>94.029999</ele>
<time>2018-09-04T07:29:00Z</time>
<speed>0.00</speed>
</trkpt>
<trkpt lat="-7.298263" lon="-34.819992">
<ele>83.979996</ele>
<time>2018-09-04T07:34:15Z</time>
<speed>0.00</speed>
</trkpt>
<trkpt lat="-7.298154" lon="-34.819904">
<ele>86.229996</ele>
<time>2018-09-04T07:39:29Z</time>
<speed>3.32</speed>
</trkpt>
<trkpt lat="-7.298233" lon="-34.820000">
<ele>71.589996</ele>
<time>2018-09-04T07:44:43Z</time>
<speed>0.00</speed>
</trkpt>
<trkpt lat="-7.298248" lon="-34.820152">
<ele>92.059998</ele>
<time>2018-09-04T07:49:56Z</time>
<speed>0.00</speed>
</trkpt>
<trkpt lat="-7.298259" lon="-34.820049">
<ele>76.589996</ele>
<time>2018-09-04T07:55:09Z</time>
<speed>0.00</speed>
</trkpt>
<trkpt lat="-7.298255" lon="-34.820049">
<ele>88.790001</ele>
<time>2018-09-04T08:00:56Z</time>
<speed>0.01</speed>
</trkpt>
<trkpt lat="-7.298229" lon="-34.820057">
<ele>72.599998</ele>
<time>2018-09-04T08:06:10Z</time>
<speed>0.00</speed>
</trkpt>
<trkpt lat="-7.298245" lon="-34.820030">
<ele>88.829994</ele>
<time>2018-09-04T08:11:22Z</time>
<speed>0.00</speed>
</trkpt>
<trkpt lat="-7.298238" lon="-34.819988">
<ele>80.250000</ele>
<time>2018-09-04T08:16:34Z</time>
<speed>0.10</speed>
</trkpt>
<trkpt lat="-7.298282" lon="-34.820087">
<ele>86.610001</ele>
<time>2018-09-04T08:21:46Z</time>
<speed>0.00</speed>
</trkpt>
<trkpt lat="-7.298254" lon="-34.820049">
<ele>84.709999</ele>
<time>2018-09-04T08:26:58Z</time>
<speed>0.00</speed>
</trkpt>
<trkpt lat="-7.298264" lon="-34.820057">
<ele>88.580002</ele>
<time>2018-09-04T08:32:10Z</time>
<speed>0.05</speed>
</trkpt>
<trkpt lat="-7.298244" lon="-34.820107">
<ele>94.489998</ele>
<time>2018-09-04T08:37:23Z</time>
<speed>0.00</speed>
</trkpt>
<trkpt lat="-7.298237" lon="-34.820072">
<ele>104.479996</ele>
<time>2018-09-04T08:42:35Z</time>
<speed>0.00</speed>
</trkpt>
<trkpt lat="-7.298238" lon="-34.820072">
<ele>75.799995</ele>
<time>2018-09-04T08:44:18Z</time>
<speed>0.00</speed>
</trkpt>
<trkpt lat="-7.298251" lon="-34.820045">
<ele>79.360001</ele>
<time>2018-09-04T08:49:30Z</time>
<speed>0.00</speed>
</trkpt>
<trkpt lat="-7.298233" lon="-34.820061">
<ele>71.099998</ele>
<time>2018-09-04T08:54:43Z</time>
<speed>0.00</speed>
</trkpt>
<trkpt lat="-7.298240" lon="-34.820023">
<ele>91.180000</ele>
<time>2018-09-04T08:59:56Z</time>
<speed>0.10</speed>
</trkpt>
<trkpt lat="-7.298223" lon="-34.819992">
<ele>82.869995</ele>
<time>2018-09-04T09:05:12Z</time>
<speed>0.00</speed>
</trkpt>
<trkpt lat="-7.298212" lon="-34.819996">
<ele>92.189995</ele>
<time>2018-09-04T09:10:24Z</time>
<speed>0.00</speed>
</trkpt>
<trkpt lat="-7.298205" lon="-34.820053">
<ele>87.869995</ele>
<time>2018-09-04T09:15:38Z</time>
<speed>0.05</speed>
</trkpt>
<trkpt lat="-7.298252" lon="-34.819942">
<ele>87.009995</ele>
<time>2018-09-04T09:20:52Z</time>
<speed>0.00</speed>
</trkpt>
<trkpt lat="-7.298152" lon="-34.820236">
<ele>84.919998</ele>
<time>2018-09-04T09:26:07Z</time>
<speed>0.00</speed>
</trkpt>
<trkpt lat="-7.295241" lon="-34.817276">
<ele>74.059998</ele>
<time>2018-09-04T09:31:24Z</time>
<speed>12.14</speed>
</trkpt>
<trkpt lat="-7.285593" lon="-34.800739">
<ele>29.129999</ele>
<time>2018-09-04T09:36:38Z</time>
<speed>0.00</speed>
</trkpt>
<trkpt lat="-7.285576" lon="-34.800461">
<ele>19.930000</ele>
<time>2018-09-04T09:41:52Z</time>
<speed>0.00</speed>
</trkpt>
<trkpt lat="-7.285495" lon="-34.800430">
<ele>28.340000</ele>
<time>2018-09-04T09:47:07Z</time>
<speed>0.00</speed>
</trkpt>
<trkpt lat="-7.285566" lon="-34.800358">
<ele>13.410000</ele>
<time>2018-09-04T09:52:22Z</time>
<speed>0.00</speed>
</trkpt>
<trkpt lat="-7.285517" lon="-34.800396">
<ele>20.160000</ele>
<time>2018-09-04T09:57:37Z</time>
<speed>0.00</speed>
</trkpt>
<trkpt lat="-7.285677" lon="-34.800411">
<ele>-7.090000</ele>
<time>2018-09-04T10:02:56Z</time>
<speed>0.00</speed>
</trkpt>
<trkpt lat="-7.285488" lon="-34.800472">
<ele>20.750000</ele>
<time>2018-09-04T10:08:12Z</time>
<speed>0.00</speed>
</trkpt>
<trkpt lat="-7.284546" lon="-34.800064">
<ele>20.109999</ele>
<time>2018-09-04T10:13:28Z</time>
<speed>0.00</speed>
</trkpt>
<trkpt lat="-7.284558" lon="-34.800446">
<ele>14.679999</ele>
<time>2018-09-04T10:18:45Z</time>
<speed>0.79</speed>
</trkpt>
<trkpt lat="-7.284503" lon="-34.800625">
<ele>4.420000</ele>
<time>2018-09-04T10:24:02Z</time>
<speed>0.00</speed>
</trkpt>
<trkpt lat="-7.284600" lon="-34.800449">
<ele>20.010000</ele>
<time>2018-09-04T10:29:17Z</time>
<speed>0.00</speed>
</trkpt>
<trkpt lat="-7.284603" lon="-34.800503">
<ele>1.020000</ele>
<time>2018-09-04T10:34:32Z</time>
<speed>0.25</speed>
</trkpt>
<trkpt lat="-7.284544" lon="-34.800045">
<ele>-0.960000</ele>
<time>2018-09-04T10:39:49Z</time>
<speed>0.00</speed>
</trkpt>
<trkpt lat="-7.284567" lon="-34.799873">
<ele>32.790001</ele>
<time>2018-09-04T10:45:04Z</time>
<speed>0.46</speed>
</trkpt>
<trkpt lat="-7.284513" lon="-34.799995">
<ele>15.719999</ele>
<time>2018-09-04T10:50:22Z</time>
<speed>0.00</speed>
</trkpt>
<trkpt lat="-7.284827" lon="-34.800095">
<ele>-22.219999</ele>
<time>2018-09-04T10:56:05Z</time>
<speed>0.94</speed>
</trkpt>
<trkpt lat="-7.284513" lon="-34.799961">
<ele>24.869999</ele>
<time>2018-09-04T11:01:28Z</time>
<speed>0.00</speed>
</trkpt>
<trkpt lat="-7.284325" lon="-34.800285">
<ele>66.019997</ele>
<time>2018-09-04T11:06:58Z</time>
<speed>0.10</speed>
</trkpt>
<trkpt lat="-7.282932" lon="-34.801323">
<ele>33.930000</ele>
<time>2018-09-04T11:12:14Z</time>
<speed>1.07</speed>
</trkpt>
<trkpt lat="-7.282771" lon="-34.802963">
<ele>21.869999</ele>
<time>2018-09-04T11:17:31Z</time>
<speed>0.00</speed>
</trkpt>
<trkpt lat="-7.295790" lon="-34.807766">
<ele>13.679999</ele>
<time>2018-09-04T11:22:48Z</time>
<speed>6.67</speed>
</trkpt>
<trkpt lat="-7.298992" lon="-34.799393">
<ele>42.820000</ele>
<time>2018-09-04T11:28:05Z</time>
<speed>1.15</speed>
</trkpt>
<trkpt lat="-7.298771" lon="-34.799530">
<ele>57.829998</ele>
<time>2018-09-04T11:33:22Z</time>
<speed>0.00</speed>
</trkpt>
<trkpt lat="-7.298963" lon="-34.799709">
<ele>-1.090000</ele>
<time>2018-09-04T11:38:40Z</time>
<speed>0.00</speed>
</trkpt>
<trkpt lat="-7.297294" lon="-34.799408">
<ele>17.859999</ele>
<time>2018-09-04T11:43:57Z</time>
<speed>0.92</speed>
</trkpt>
<trkpt lat="-7.297085" lon="-34.799549">
<ele>7.670000</ele>
<time>2018-09-04T11:49:15Z</time>
<speed>0.00</speed>
</trkpt>
<trkpt lat="-7.296995" lon="-34.799496">
<ele>15.210000</ele>
<time>2018-09-04T11:54:33Z</time>
<speed>0.04</speed>
</trkpt>
<trkpt lat="-7.297042" lon="-34.799515">
<ele>11.809999</ele>
<time>2018-09-04T12:00:25Z</time>
<speed>0.16</speed>
</trkpt>
<trkpt lat="-7.297061" lon="-34.799530">
<ele>6.730000</ele>
<time>2018-09-04T12:06:51Z</time>
<speed>0.00</speed>
</trkpt>
<trkpt lat="-7.297070" lon="-34.799538">
<ele>11.030000</ele>
<time>2018-09-04T12:12:02Z</time>
<speed>0.00</speed>
</trkpt>
<trkpt lat="-7.297073" lon="-34.799557">
<ele>13.440000</ele>
<time>2018-09-04T12:17:12Z</time>
<speed>0.28</speed>
</trkpt>
<trkpt lat="-7.297033" lon="-34.799557">
<ele>17.359999</ele>
<time>2018-09-04T12:22:22Z</time>
<speed>0.20</speed>
</trkpt>
<trkpt lat="-7.297032" lon="-34.799511">
<ele>24.670000</ele>
<time>2018-09-04T12:27:33Z</time>
<speed>0.00</speed>
</trkpt>
<trkpt lat="-7.297024" lon="-34.799511">
<ele>16.400000</ele>
<time>2018-09-04T12:32:44Z</time>
<speed>0.26</speed>
</trkpt>
<trkpt lat="-7.297047" lon="-34.799568">
<ele>10.030000</ele>
<time>2018-09-04T12:37:54Z</time>
<speed>0.17</speed>
</trkpt>
<trkpt lat="-7.297026" lon="-34.799488">
<ele>12.790000</ele>
<time>2018-09-04T12:43:04Z</time>
<speed>0.00</speed>
</trkpt>
<trkpt lat="-7.297018" lon="-34.799492">
<ele>15.980000</ele>
<time>2018-09-04T12:48:14Z</time>
<speed>0.00</speed>
</trkpt>
<trkpt lat="-7.297024" lon="-34.799507">
<ele>15.500000</ele>
<time>2018-09-04T12:53:24Z</time>
<speed>0.15</speed>
</trkpt>
<trkpt lat="-7.297021" lon="-34.799519">
<ele>11.429999</ele>
<time>2018-09-04T12:58:35Z</time>
<speed>0.06</speed>
</trkpt>
<trkpt lat="-7.297053" lon="-34.799484">
<ele>14.770000</ele>
<time>2018-09-04T13:03:50Z</time>
<speed>0.00</speed>
</trkpt>
<trkpt lat="-7.297041" lon="-34.799465">
<ele>14.320000</ele>
<time>2018-09-04T13:09:01Z</time>
<speed>0.00</speed>
</trkpt>
<trkpt lat="-7.296988" lon="-34.799484">
<ele>11.020000</ele>
<time>2018-09-04T13:14:13Z</time>
<speed>0.00</speed>
</trkpt>
<trkpt lat="-7.297041" lon="-34.799549">
<ele>10.960000</ele>
<time>2018-09-04T13:19:25Z</time>
<speed>0.00</speed>
</trkpt>
<trkpt lat="-7.297063" lon="-34.799557">
<ele>9.000000</ele>
<time>2018-09-04T13:24:37Z</time>
<speed>0.00</speed>
</trkpt>
<trkpt lat="-7.297179" lon="-34.799812">
<ele>2.030000</ele>
<time>2018-09-04T13:29:50Z</time>
<speed>0.00</speed>
</trkpt>
<trkpt lat="-7.297038" lon="-34.799503">
<ele>7.920000</ele>
<time>2018-09-04T13:35:03Z</time>
<speed>0.00</speed>
</trkpt>
<trkpt lat="-7.297026" lon="-34.799469">
<ele>13.580000</ele>
<time>2018-09-04T13:40:17Z</time>
<speed>0.00</speed>
</trkpt>
<trkpt lat="-7.297035" lon="-34.799507">
<ele>10.070000</ele>
<time>2018-09-04T13:45:31Z</time>
<speed>1.63</speed>
</trkpt>
<trkpt lat="-7.297030" lon="-34.799530">
<ele>3.320000</ele>
<time>2018-09-04T13:50:49Z</time>
<speed>0.00</speed>
</trkpt>
<trkpt lat="-7.297033" lon="-34.799515">
<ele>1.830000</ele>
<time>2018-09-04T13:56:08Z</time>
<speed>0.00</speed>
</trkpt>
<trkpt lat="-7.297019" lon="-34.799519">
<ele>8.179999</ele>
<time>2018-09-04T14:01:54Z</time>
<speed>0.07</speed>
</trkpt>
<trkpt lat="-7.297015" lon="-34.799458">
<ele>10.290000</ele>
<time>2018-09-04T14:07:08Z</time>
<speed>0.00</speed>
</trkpt>
<trkpt lat="-7.296989" lon="-34.799454">
<ele>11.469999</ele>
<time>2018-09-04T14:12:22Z</time>
<speed>0.00</speed>
</trkpt>
<trkpt lat="-7.297118" lon="-34.799618">
<ele>5.060000</ele>
<time>2018-09-04T14:17:35Z</time>
<speed>0.00</speed>
</trkpt>
<trkpt lat="-7.297095" lon="-34.799595">
<ele>8.300000</ele>
<time>2018-09-04T14:22:48Z</time>
<speed>0.00</speed>
</trkpt>
<trkpt lat="-7.297106" lon="-34.799526">
<ele>1.810000</ele>
<time>2018-09-04T14:28:00Z</time>
<speed>0.00</speed>
</trkpt>
<trkpt lat="-7.297503" lon="-34.799770">
<ele>14.049999</ele>
<time>2018-09-04T14:33:14Z</time>
<speed>0.00</speed>
</trkpt>
<trkpt lat="-7.298778" lon="-34.799603">
<ele>20.719999</ele>
<time>2018-09-04T14:38:29Z</time>
<speed>0.00</speed>
</trkpt>
<trkpt lat="-7.299216" lon="-34.799442">
<ele>-16.400000</ele>
<time>2018-09-04T14:43:43Z</time>
<speed>0.00</speed>
</trkpt>
<trkpt lat="-7.299171" lon="-34.799427">
<ele>19.139999</ele>
<time>2018-09-04T14:48:58Z</time>
<speed>0.00</speed>
</trkpt>
<trkpt lat="-7.299243" lon="-34.799805">
<ele>-4.330000</ele>
<time>2018-09-04T14:54:13Z</time>
<speed>0.00</speed>
</trkpt>
<trkpt lat="-7.299183" lon="-34.799686">
<ele>9.780000</ele>
<time>2018-09-04T14:59:31Z</time>
<speed>0.00</speed>
</trkpt>
<trkpt lat="-7.299953" lon="-34.799538">
<ele>23.519999</ele>
<time>2018-09-04T15:04:51Z</time>
<speed>4.41</speed>
</trkpt>
<trkpt lat="-7.295554" lon="-34.809132">
<ele>33.700001</ele>
<time>2018-09-04T15:10:04Z</time>
<speed>0.00</speed>
</trkpt>
<trkpt lat="-7.295099" lon="-34.818077">
<ele>70.199997</ele>
<time>2018-09-04T15:15:17Z</time>
<speed>15.60</speed>
</trkpt>
<trkpt lat="-7.298239" lon="-34.820099">
<ele>89.570000</ele>
<time>2018-09-04T15:20:45Z</time>
<speed>0.00</speed>
</trkpt>
<trkpt lat="-7.298264" lon="-34.820091">
<ele>85.559998</ele>
<time>2018-09-04T15:26:15Z</time>
<speed>0.74</speed>
</trkpt>
<trkpt lat="-7.298234" lon="-34.820061">
<ele>66.979996</ele>
<time>2018-09-04T15:32:02Z</time>
<speed>0.07</speed>
</trkpt>
<trkpt lat="-7.298237" lon="-34.820026">
<ele>90.500000</ele>
<time>2018-09-04T15:38:50Z</time>
<speed>0.00</speed>
</trkpt>
<trkpt lat="-7.298253" lon="-34.820023">
<ele>84.729996</ele>
<time>2018-09-04T15:44:01Z</time>
<speed>0.00</speed>
</trkpt>
<trkpt lat="-7.298244" lon="-34.820019">
<ele>82.820000</ele>
<time>2018-09-04T15:49:11Z</time>
<speed>0.00</speed>
</trkpt>
<trkpt lat="-7.298230" lon="-34.820091">
<ele>64.040001</ele>
<time>2018-09-04T15:54:22Z</time>
<speed>0.00</speed>
</trkpt>
<trkpt lat="-7.298221" lon="-34.820091">
<ele>42.129997</ele>
<time>2018-09-04T15:59:34Z</time>
<speed>0.00</speed>
</trkpt>
<trkpt lat="-7.298246" lon="-34.820061">
<ele>69.349998</ele>
<time>2018-09-04T16:04:47Z</time>
<speed>0.00</speed>
</trkpt>
<trkpt lat="-7.298277" lon="-34.820019">
<ele>98.900002</ele>
<time>2018-09-04T16:10:00Z</time>
<speed>0.00</speed>
</trkpt>
<trkpt lat="-7.298213" lon="-34.820019">
<ele>68.360001</ele>
<time>2018-09-04T16:15:21Z</time>
<speed>0.07</speed>
</trkpt>
<trkpt lat="-7.298254" lon="-34.820038">
<ele>73.909996</ele>
<time>2018-09-04T16:20:53Z</time>
<speed>0.10</speed>
</trkpt>
<trkpt lat="-7.298161" lon="-34.820171">
<ele>65.220001</ele>
<time>2018-09-04T16:26:27Z</time>
<speed>0.19</speed>
</trkpt>
<trkpt lat="-7.298253" lon="-34.819973">
<ele>100.559998</ele>
<time>2018-09-04T16:32:41Z</time>
<speed>0.00</speed>
</trkpt>
<trkpt lat="-7.298196" lon="-34.820084">
<ele>64.889999</ele>
<time>2018-09-04T16:37:58Z</time>
<speed>0.09</speed>
</trkpt>
<trkpt lat="-7.298274" lon="-34.820019">
<ele>102.040001</ele>
<time>2018-09-04T16:43:11Z</time>
<speed>0.00</speed>
</trkpt>
<trkpt lat="-7.298182" lon="-34.819923">
<ele>68.379997</ele>
<time>2018-09-04T16:48:23Z</time>
<speed>0.00</speed>
</trkpt>
<trkpt lat="-7.298212" lon="-34.819969">
<ele>71.159996</ele>
<time>2018-09-04T16:53:35Z</time>
<speed>0.00</speed>
</trkpt>
<trkpt lat="-7.298256" lon="-34.820042">
<ele>84.269997</ele>
<time>2018-09-04T16:58:53Z</time>
<speed>0.19</speed>
</trkpt>
<trkpt lat="-7.298223" lon="-34.820042">
<ele>107.029999</ele>
<time>2018-09-04T17:04:09Z</time>
<speed>0.00</speed>
</trkpt>
<trkpt lat="-7.298250" lon="-34.819939">
<ele>100.329994</ele>
<time>2018-09-04T17:09:20Z</time>
<speed>0.00</speed>
</trkpt>
<trkpt lat="-7.298239" lon="-34.820061">
<ele>89.930000</ele>
<time>2018-09-04T17:14:30Z</time>
<speed>0.00</speed>
</trkpt>
<trkpt lat="-7.298229" lon="-34.819992">
<ele>84.489998</ele>
<time>2018-09-04T17:19:41Z</time>
<speed>0.00</speed>
</trkpt>
<trkpt lat="-7.298214" lon="-34.819992">
<ele>88.639999</ele>
<time>2018-09-04T17:24:52Z</time>
<speed>0.00</speed>
</trkpt>
<trkpt lat="-7.298264" lon="-34.819912">
<ele>82.900002</ele>
<time>2018-09-04T17:30:02Z</time>
<speed>0.00</speed>
</trkpt>
<trkpt lat="-7.298213" lon="-34.820019">
<ele>91.729996</ele>
<time>2018-09-04T17:35:13Z</time>
<speed>0.00</speed>
</trkpt>
<trkpt lat="-7.298235" lon="-34.819988">
<ele>85.680000</ele>
<time>2018-09-04T17:40:22Z</time>
<speed>0.09</speed>
</trkpt>
<trkpt lat="-7.298194" lon="-34.820072">
<ele>98.349998</ele>
<time>2018-09-04T17:45:32Z</time>
<speed>0.00</speed>
</trkpt>
<trkpt lat="-7.298184" lon="-34.819977">
<ele>90.070000</ele>
<time>2018-09-04T17:50:43Z</time>
<speed>0.00</speed>
</trkpt>
<trkpt lat="-7.298203" lon="-34.819927">
<ele>99.809998</ele>
<time>2018-09-04T17:55:54Z</time>
<speed>0.00</speed>
</trkpt>
<trkpt lat="-7.298193" lon="-34.820065">
<ele>73.659996</ele>
<time>2018-09-04T18:01:36Z</time>
<speed>0.14</speed>
</trkpt>
<trkpt lat="-7.298276" lon="-34.819981">
<ele>77.290001</ele>
<time>2018-09-04T18:06:48Z</time>
<speed>0.32</speed>
</trkpt>
<trkpt lat="-7.298232" lon="-34.820015">
<ele>82.930000</ele>
<time>2018-09-04T18:12:04Z</time>
<speed>0.09</speed>
</trkpt>
<trkpt lat="-7.298258" lon="-34.819969">
<ele>79.279999</ele>
<time>2018-09-04T18:17:30Z</time>
<speed>0.18</speed>
</trkpt>
<trkpt lat="-7.298249" lon="-34.819984">
<ele>85.099998</ele>
<time>2018-09-04T18:22:41Z</time>
<speed>0.00</speed>
</trkpt>
<trkpt lat="-7.298323" lon="-34.819981">
<ele>87.580002</ele>
<time>2018-09-04T18:27:51Z</time>
<speed>0.00</speed>
</trkpt>
<trkpt lat="-7.298279" lon="-34.820053">
<ele>64.059998</ele>
<time>2018-09-04T18:33:01Z</time>
<speed>0.00</speed>
</trkpt>
<trkpt lat="-7.298366" lon="-34.820030">
<ele>55.189999</ele>
<time>2018-09-04T18:38:11Z</time>
<speed>0.12</speed>
</trkpt>
<trkpt lat="-7.298248" lon="-34.820053">
<ele>86.930000</ele>
<time>2018-09-04T18:43:23Z</time>
<speed>0.00</speed>
</trkpt>
<trkpt lat="-7.298273" lon="-34.820053">
<ele>78.989998</ele>
<time>2018-09-04T18:48:33Z</time>
<speed>0.00</speed>
</trkpt>
<trkpt lat="-7.298283" lon="-34.820049">
<ele>81.659996</ele>
<time>2018-09-04T18:53:42Z</time>
<speed>0.00</speed>
</trkpt>
<trkpt lat="-7.298256" lon="-34.820049">
<ele>76.129997</ele>
<time>2018-09-04T18:58:52Z</time>
<speed>0.00</speed>
</trkpt>
<trkpt lat="-7.298261" lon="-34.820045">
<ele>75.959999</ele>
<time>2018-09-04T19:04:04Z</time>
<speed>0.00</speed>
</trkpt>
<trkpt lat="-7.298255" lon="-34.820007">
<ele>81.209999</ele>
<time>2018-09-04T19:09:14Z</time>
<speed>0.00</speed>
</trkpt>
<trkpt lat="-7.298250" lon="-34.819965">
<ele>80.570000</ele>
<time>2018-09-04T19:14:25Z</time>
<speed>0.00</speed>
</trkpt>
<trkpt lat="-7.298191" lon="-34.819973">
<ele>72.720001</ele>
<time>2018-09-04T19:19:35Z</time>
<speed>0.00</speed>
</trkpt>
<trkpt lat="-7.298246" lon="-34.820004">
<ele>90.419998</ele>
<time>2018-09-04T19:24:44Z</time>
<speed>0.05</speed>
</trkpt>
<trkpt lat="-7.298213" lon="-34.820061">
<ele>68.650002</ele>
<time>2018-09-04T19:29:54Z</time>
<speed>0.28</speed>
</trkpt>
<trkpt lat="-7.298244" lon="-34.820019">
<ele>93.939995</ele>
<time>2018-09-04T19:35:04Z</time>
<speed>0.06</speed>
</trkpt>
<trkpt lat="-7.298254" lon="-34.820042">
<ele>96.869995</ele>
<time>2018-09-04T19:40:12Z</time>
<speed>0.16</speed>
</trkpt>
<trkpt lat="-7.298243" lon="-34.820011">
<ele>72.849998</ele>
<time>2018-09-04T19:45:23Z</time>
<speed>0.00</speed>
</trkpt>
<trkpt lat="-7.298217" lon="-34.820053">
<ele>73.909996</ele>
<time>2018-09-04T19:50:32Z</time>
<speed>0.00</speed>
</trkpt>
<trkpt lat="-7.298234" lon="-34.820026">
<ele>66.349998</ele>
<time>2018-09-04T19:55:42Z</time>
<speed>0.00</speed>
</trkpt>
<trkpt lat="-7.298242" lon="-34.819927">
<ele>77.610001</ele>
<time>2018-09-04T20:00:55Z</time>
<speed>0.00</speed>
</trkpt>
<trkpt lat="-7.298220" lon="-34.820049">
<ele>81.509995</ele>
<time>2018-09-04T20:06:03Z</time>
<speed>0.00</speed>
</trkpt>
<trkpt lat="-7.298251" lon="-34.819962">
<ele>85.610001</ele>
<time>2018-09-04T20:11:13Z</time>
<speed>0.00</speed>
</trkpt>
<trkpt lat="-7.298269" lon="-34.820023">
<ele>83.839996</ele>
<time>2018-09-04T20:16:39Z</time>
<speed>0.18</speed>
</trkpt>
<trkpt lat="-7.298290" lon="-34.820011">
<ele>99.169998</ele>
<time>2018-09-04T20:21:51Z</time>
<speed>0.00</speed>
</trkpt>
<trkpt lat="-7.298291" lon="-34.820080">
<ele>79.309998</ele>
<time>2018-09-04T20:27:01Z</time>
<speed>0.00</speed>
</trkpt>
<trkpt lat="-7.298322" lon="-34.820114">
<ele>83.650002</ele>
<time>2018-09-04T20:32:10Z</time>
<speed>0.00</speed>
</trkpt>
<trkpt lat="-7.298257" lon="-34.820068">
<ele>80.299995</ele>
<time>2018-09-04T20:37:39Z</time>
<speed>0.14</speed>
</trkpt>
<trkpt lat="-7.298132" lon="-34.819836">
<ele>71.689995</ele>
<time>2018-09-04T20:42:52Z</time>
<speed>0.00</speed>
</trkpt>
<trkpt lat="-7.298327" lon="-34.819973">
<ele>98.769997</ele>
<time>2018-09-04T20:48:02Z</time>
<speed>0.00</speed>
</trkpt>
<trkpt lat="-7.298129" lon="-34.819839">
<ele>79.559998</ele>
<time>2018-09-04T20:53:12Z</time>
<speed>0.00</speed>
</trkpt>
<trkpt lat="-7.298260" lon="-34.820042">
<ele>78.900002</ele>
<time>2018-09-04T20:58:54Z</time>
<speed>0.15</speed>
</trkpt>
<trkpt lat="-7.298248" lon="-34.820072">
<ele>87.610001</ele>
<time>2018-09-04T21:04:09Z</time>
<speed>0.00</speed>
</trkpt>
<trkpt lat="-7.298265" lon="-34.820080">
<ele>73.589996</ele>
<time>2018-09-04T21:09:18Z</time>
<speed>0.00</speed>
</trkpt>
<trkpt lat="-7.298248" lon="-34.820038">
<ele>77.070000</ele>
<time>2018-09-04T21:14:26Z</time>
<speed>0.00</speed>
</trkpt>
<trkpt lat="-7.298220" lon="-34.819984">
<ele>87.099998</ele>
<time>2018-09-04T21:19:34Z</time>
<speed>0.07</speed>
</trkpt>
<trkpt lat="-7.298265" lon="-34.820084">
<ele>79.689995</ele>
<time>2018-09-04T21:24:42Z</time>
<speed>0.00</speed>
</trkpt>
<trkpt lat="-7.298225" lon="-34.820026">
<ele>82.799995</ele>
<time>2018-09-04T21:29:50Z</time>
<speed>0.15</speed>
</trkpt>
<trkpt lat="-7.298184" lon="-34.820019">
<ele>87.699997</ele>
<time>2018-09-04T21:34:59Z</time>
<speed>0.15</speed>
</trkpt>
<trkpt lat="-7.298244" lon="-34.820007">
<ele>83.680000</ele>
<time>2018-09-04T21:40:07Z</time>
<speed>0.00</speed>
</trkpt>
<trkpt lat="-7.298251" lon="-34.820057">
<ele>76.799995</ele>
<time>2018-09-04T21:45:15Z</time>
<speed>0.08</speed>
</trkpt>
<trkpt lat="-7.298253" lon="-34.819969">
<ele>77.009995</ele>
<time>2018-09-04T21:50:24Z</time>
<speed>0.00</speed>
</trkpt>
<trkpt lat="-7.298254" lon="-34.819984">
<ele>87.489998</ele>
<time>2018-09-04T21:55:32Z</time>
<speed>0.00</speed>
</trkpt>
<trkpt lat="-7.298232" lon="-34.820015">
<ele>89.309998</ele>
<time>2018-09-04T22:00:46Z</time>
<speed>0.00</speed>
</trkpt>
<trkpt lat="-7.298249" lon="-34.819984">
<ele>92.570000</ele>
<time>2018-09-04T22:06:02Z</time>
<speed>0.10</speed>
</trkpt>
<trkpt lat="-7.298279" lon="-34.819950">
<ele>89.489998</ele>
<time>2018-09-04T22:11:19Z</time>
<speed>0.00</speed>
</trkpt>
<trkpt lat="-7.298221" lon="-34.819996">
<ele>81.169998</ele>
<time>2018-09-04T22:16:38Z</time>
<speed>0.25</speed>
</trkpt>
<trkpt lat="-7.298236" lon="-34.820034">
<ele>79.139999</ele>
<time>2018-09-04T22:21:54Z</time>
<speed>0.00</speed>
</trkpt>
<trkpt lat="-7.298214" lon="-34.820118">
<ele>80.549995</ele>
<time>2018-09-04T22:27:14Z</time>
<speed>0.00</speed>
</trkpt>
<trkpt lat="-7.298291" lon="-34.820091">
<ele>68.369995</ele>
<time>2018-09-04T22:32:43Z</time>
<speed>0.04</speed>
</trkpt>
<trkpt lat="-7.298250" lon="-34.820045">
<ele>68.720001</ele>
<time>2018-09-04T22:38:01Z</time>
<speed>0.07</speed>
</trkpt>
<trkpt lat="-7.298232" lon="-34.820015">
<ele>114.729996</ele>
<time>2018-09-04T22:43:20Z</time>
<speed>0.16</speed>
</trkpt>
<trkpt lat="-7.298279" lon="-34.820038">
<ele>97.720001</ele>
<time>2018-09-04T22:48:39Z</time>
<speed>0.13</speed>
</trkpt>
<trkpt lat="-7.298301" lon="-34.820114">
<ele>79.729996</ele>
<time>2018-09-04T22:54:08Z</time>
<speed>0.05</speed>
</trkpt>
<trkpt lat="-7.298219" lon="-34.820080">
<ele>90.309998</ele>
<time>2018-09-04T22:59:42Z</time>
<speed>0.31</speed>
</trkpt>
<trkpt lat="-7.298273" lon="-34.820015">
<ele>73.220001</ele>
<time>2018-09-04T23:05:24Z</time>
<speed>0.57</speed>
</trkpt>
<trkpt lat="-7.298223" lon="-34.819965">
<ele>71.389999</ele>
<time>2018-09-04T23:11:51Z</time>
<speed>0.19</speed>
</trkpt>
<trkpt lat="-7.298239" lon="-34.820019">
<ele>90.699997</ele>
<time>2018-09-04T23:19:43Z</time>
<speed>0.00</speed>
</trkpt>
<trkpt lat="-7.298242" lon="-34.820068">
<ele>81.139999</ele>
<time>2018-09-04T23:24:59Z</time>
<speed>0.00</speed>
</trkpt>
<trkpt lat="-7.298240" lon="-34.820030">
<ele>87.330002</ele>
<time>2018-09-04T23:30:16Z</time>
<speed>0.00</speed>
</trkpt>
<trkpt lat="-7.298253" lon="-34.820049">
<ele>89.430000</ele>
<time>2018-09-04T23:35:31Z</time>
<speed>0.00</speed>
</trkpt>
<trkpt lat="-7.298265" lon="-34.820042">
<ele>94.470001</ele>
<time>2018-09-04T23:40:47Z</time>
<speed>0.00</speed>
</trkpt>
<trkpt lat="-7.298173" lon="-34.819912">
<ele>86.879997</ele>
<time>2018-09-04T23:46:04Z</time>
<speed>0.00</speed>
</trkpt>
<trkpt lat="-7.298244" lon="-34.820000">
<ele>86.129997</ele>
<time>2018-09-04T23:51:21Z</time>
<speed>0.00</speed>
</trkpt>
<trkpt lat="-7.298203" lon="-34.819927">
<ele>88.529999</ele>
<time>2018-09-04T23:56:35Z</time>
<speed>0.41</speed>
</trkpt>
<trkpt lat="-7.298217" lon="-34.819962">
<ele>76.379997</ele>
<time>2018-09-05T00:01:58Z</time>
<speed>0.09</speed>
</trkpt>
<trkpt lat="-7.298205" lon="-34.819992">
<ele>85.589996</ele>
<time>2018-09-05T00:07:15Z</time>
<speed>0.15</speed>
</trkpt>
<trkpt lat="-7.298248" lon="-34.819962">
<ele>91.389999</ele>
<time>2018-09-05T00:12:37Z</time>
<speed>0.05</speed>
</trkpt>
<trkpt lat="-7.298174" lon="-34.820000">
<ele>75.189995</ele>
<time>2018-09-05T00:17:58Z</time>
<speed>0.61</speed>
</trkpt>
<trkpt lat="-7.298253" lon="-34.820019">
<ele>82.930000</ele>
<time>2018-09-05T00:23:31Z</time>
<speed>0.02</speed>
</trkpt>
<trkpt lat="-7.298247" lon="-34.820061">
<ele>85.769997</ele>
<time>2018-09-05T00:28:47Z</time>
<speed>0.00</speed>
</trkpt>
<trkpt lat="-7.298272" lon="-34.820004">
<ele>80.330002</ele>
<time>2018-09-05T00:34:02Z</time>
<speed>0.00</speed>
</trkpt>
<trkpt lat="-7.298290" lon="-34.820038">
<ele>85.279999</ele>
<time>2018-09-05T00:39:16Z</time>
<speed>0.00</speed>
</trkpt>
<trkpt lat="-7.298276" lon="-34.820042">
<ele>82.019997</ele>
<time>2018-09-05T00:44:30Z</time>
<speed>0.00</speed>
</trkpt>
<trkpt lat="-7.298230" lon="-34.819962">
<ele>71.729996</ele>
<time>2018-09-05T00:49:46Z</time>
<speed>0.00</speed>
</trkpt>
<trkpt lat="-7.298291" lon="-34.820023">
<ele>81.519997</ele>
<time>2018-09-05T00:54:59Z</time>
<speed>0.19</speed>
</trkpt>
<trkpt lat="-7.298254" lon="-34.820023">
<ele>78.439995</ele>
<time>2018-09-05T01:00:15Z</time>
<speed>0.00</speed>
</trkpt>
<trkpt lat="-7.298276" lon="-34.819977">
<ele>83.330002</ele>
<time>2018-09-05T01:05:28Z</time>
<speed>0.10</speed>
</trkpt>
<trkpt lat="-7.298260" lon="-34.820007">
<ele>87.500000</ele>
<time>2018-09-05T01:10:44Z</time>
<speed>0.00</speed>
</trkpt>
<trkpt lat="-7.298245" lon="-34.820015">
<ele>80.279999</ele>
<time>2018-09-05T01:15:58Z</time>
<speed>0.00</speed>
</trkpt>
<trkpt lat="-7.298246" lon="-34.819973">
<ele>93.959999</ele>
<time>2018-09-05T01:21:14Z</time>
<speed>0.00</speed>
</trkpt>
<trkpt lat="-7.298259" lon="-34.820004">
<ele>68.839996</ele>
<time>2018-09-05T01:26:28Z</time>
<speed>0.14</speed>
</trkpt>
<trkpt lat="-7.298236" lon="-34.820004">
<ele>72.339996</ele>
<time>2018-09-05T01:31:42Z</time>
<speed>0.02</speed>
</trkpt>
<trkpt lat="-7.298235" lon="-34.819981">
<ele>85.629997</ele>
<time>2018-09-05T01:36:57Z</time>
<speed>0.00</speed>
</trkpt>
<trkpt lat="-7.298255" lon="-34.819946">
<ele>62.619999</ele>
<time>2018-09-05T01:42:13Z</time>
<speed>0.00</speed>
</trkpt>
<trkpt lat="-7.298266" lon="-34.819996">
<ele>87.309998</ele>
<time>2018-09-05T01:47:26Z</time>
<speed>0.08</speed>
</trkpt>
<trkpt lat="-7.298284" lon="-34.820087">
<ele>95.889999</ele>
<time>2018-09-05T01:52:44Z</time>
<speed>0.07</speed>
</trkpt>
<trkpt lat="-7.298226" lon="-34.820049">
<ele>73.989998</ele>
<time>2018-09-05T01:57:59Z</time>
<speed>0.22</speed>
</trkpt>
<trkpt lat="-7.298238" lon="-34.820045">
<ele>74.070000</ele>
<time>2018-09-05T02:03:50Z</time>
<speed>0.09</speed>
</trkpt>
<trkpt lat="-7.298245" lon="-34.820000">
<ele>71.290001</ele>
<time>2018-09-05T02:09:05Z</time>
<speed>0.00</speed>
</trkpt>
<trkpt lat="-7.298284" lon="-34.820045">
<ele>84.009995</ele>
<time>2018-09-05T02:14:19Z</time>
<speed>0.00</speed>
</trkpt>
<trkpt lat="-7.298244" lon="-34.820061">
<ele>77.570000</ele>
<time>2018-09-05T02:19:32Z</time>
<speed>0.00</speed>
</trkpt>
<trkpt lat="-7.298261" lon="-34.820057">
<ele>87.159996</ele>
<time>2018-09-05T02:24:46Z</time>
<speed>0.09</speed>
</trkpt>
<trkpt lat="-7.298282" lon="-34.820072">
<ele>82.379997</ele>
<time>2018-09-05T02:30:00Z</time>
<speed>0.24</speed>
</trkpt>
<trkpt lat="-7.298234" lon="-34.820038">
<ele>79.000000</ele>
<time>2018-09-05T02:35:14Z</time>
<speed>0.00</speed>
</trkpt>
<trkpt lat="-7.298211" lon="-34.820099">
<ele>89.119995</ele>
<time>2018-09-05T02:40:28Z</time>
<speed>0.00</speed>
</trkpt>
<trkpt lat="-7.298238" lon="-34.820061">
<ele>81.129997</ele>
<time>2018-09-05T02:45:41Z</time>
<speed>0.00</speed>
</trkpt>
<trkpt lat="-7.298273" lon="-34.820034">
<ele>79.570000</ele>
<time>2018-09-05T02:50:54Z</time>
<speed>0.00</speed>
</trkpt>
<trkpt lat="-7.298316" lon="-34.820087">
<ele>110.989998</ele>
<time>2018-09-05T02:56:09Z</time>
<speed>0.00</speed>
</trkpt>
</trkseg>
</trk>
<trk>
<name>20180923-093930(7)</name>
<desc>Color:004000ff</desc>
<trkseg>
<trkpt lat="-7.298236" lon="-34.820000">
<ele>67.040001</ele>
<time>2018-09-05T03:01:27Z</time>
<speed>0.10</speed>
</trkpt>
<trkpt lat="-7.298235" lon="-34.820091">
<ele>82.540001</ele>
<time>2018-09-05T03:06:42Z</time>
<speed>0.00</speed>
</trkpt>
<trkpt lat="-7.298209" lon="-34.820061">
<ele>57.879997</ele>
<time>2018-09-05T03:11:56Z</time>
<speed>0.00</speed>
</trkpt>
<trkpt lat="-7.298281" lon="-34.820026">
<ele>86.599998</ele>
<time>2018-09-05T03:17:11Z</time>
<speed>0.00</speed>
</trkpt>
<trkpt lat="-7.298290" lon="-34.820072">
<ele>68.159996</ele>
<time>2018-09-05T03:22:25Z</time>
<speed>0.00</speed>
</trkpt>
<trkpt lat="-7.298267" lon="-34.820007">
<ele>93.759995</ele>
<time>2018-09-05T03:27:39Z</time>
<speed>0.17</speed>
</trkpt>
<trkpt lat="-7.298339" lon="-34.820152">
<ele>37.450001</ele>
<time>2018-09-05T03:32:53Z</time>
<speed>1.22</speed>
</trkpt>
<trkpt lat="-7.298274" lon="-34.820045">
<ele>78.409996</ele>
<time>2018-09-05T03:38:08Z</time>
<speed>0.00</speed>
</trkpt>
<trkpt lat="-7.298199" lon="-34.820084">
<ele>76.159996</ele>
<time>2018-09-05T03:43:22Z</time>
<speed>0.00</speed>
</trkpt>
<trkpt lat="-7.298291" lon="-34.820019">
<ele>79.830002</ele>
<time>2018-09-05T03:48:37Z</time>
<speed>0.00</speed>
</trkpt>
<trkpt lat="-7.298289" lon="-34.820026">
<ele>82.820000</ele>
<time>2018-09-05T03:53:51Z</time>
<speed>0.00</speed>
</trkpt>
<trkpt lat="-7.298261" lon="-34.820023">
<ele>90.150002</ele>
<time>2018-09-05T03:59:06Z</time>
<speed>0.00</speed>
</trkpt>
<trkpt lat="-7.298306" lon="-34.820126">
<ele>64.169998</ele>
<time>2018-09-05T04:04:22Z</time>
<speed>0.00</speed>
</trkpt>
<trkpt lat="-7.298233" lon="-34.820038">
<ele>105.809998</ele>
<time>2018-09-05T04:09:36Z</time>
<speed>0.12</speed>
</trkpt>
<trkpt lat="-7.298270" lon="-34.820076">
<ele>66.830002</ele>
<time>2018-09-05T04:14:50Z</time>
<speed>0.00</speed>
</trkpt>
<trkpt lat="-7.298284" lon="-34.820034">
<ele>69.409996</ele>
<time>2018-09-05T04:20:09Z</time>
<speed>0.00</speed>
</trkpt>
<trkpt lat="-7.298248" lon="-34.820030">
<ele>87.720001</ele>
<time>2018-09-05T04:25:23Z</time>
<speed>0.11</speed>
</trkpt>
<trkpt lat="-7.298254" lon="-34.820034">
<ele>82.099998</ele>
<time>2018-09-05T04:30:38Z</time>
<speed>0.00</speed>
</trkpt>
<trkpt lat="-7.298269" lon="-34.819984">
<ele>101.869995</ele>
<time>2018-09-05T04:35:53Z</time>
<speed>0.00</speed>
</trkpt>
<trkpt lat="-7.298388" lon="-34.820011">
<ele>35.219997</ele>
<time>2018-09-05T04:41:18Z</time>
<speed>0.08</speed>
</trkpt>
<trkpt lat="-7.298255" lon="-34.820038">
<ele>101.689995</ele>
<time>2018-09-05T04:46:45Z</time>
<speed>0.39</speed>
</trkpt>
<trkpt lat="-7.298267" lon="-34.820061">
<ele>94.900002</ele>
<time>2018-09-05T04:52:01Z</time>
<speed>0.06</speed>
</trkpt>
<trkpt lat="-7.298395" lon="-34.820004">
<ele>114.689995</ele>
<time>2018-09-05T04:57:29Z</time>
<speed>0.22</speed>
</trkpt>
<trkpt lat="-7.298265" lon="-34.820038">
<ele>78.680000</ele>
<time>2018-09-05T05:02:47Z</time>
<speed>0.00</speed>
</trkpt>
<trkpt lat="-7.298301" lon="-34.820053">
<ele>93.159996</ele>
<time>2018-09-05T05:08:00Z</time>
<speed>0.00</speed>
</trkpt>
<trkpt lat="-7.298261" lon="-34.820026">
<ele>92.979996</ele>
<time>2018-09-05T05:13:13Z</time>
<speed>0.00</speed>
</trkpt>
<trkpt lat="-7.298276" lon="-34.820042">
<ele>95.129997</ele>
<time>2018-09-05T05:18:26Z</time>
<speed>0.00</speed>
</trkpt>
<trkpt lat="-7.298284" lon="-34.820042">
<ele>85.269997</ele>
<time>2018-09-05T05:23:39Z</time>
<speed>0.00</speed>
</trkpt>
<trkpt lat="-7.298291" lon="-34.820072">
<ele>92.299995</ele>
<time>2018-09-05T05:28:55Z</time>
<speed>0.00</speed>
</trkpt>
<trkpt lat="-7.298282" lon="-34.820087">
<ele>90.009995</ele>
<time>2018-09-05T05:34:07Z</time>
<speed>0.00</speed>
</trkpt>
<trkpt lat="-7.298307" lon="-34.820042">
<ele>88.779999</ele>
<time>2018-09-05T05:39:22Z</time>
<speed>0.00</speed>
</trkpt>
<trkpt lat="-7.298295" lon="-34.820011">
<ele>103.959999</ele>
<time>2018-09-05T05:44:36Z</time>
<speed>0.00</speed>
</trkpt>
<trkpt lat="-7.298348" lon="-34.820038">
<ele>93.379997</ele>
<time>2018-09-05T05:49:50Z</time>
<speed>0.13</speed>
</trkpt>
<trkpt lat="-7.298316" lon="-34.820023">
<ele>72.139999</ele>
<time>2018-09-05T05:55:03Z</time>
<speed>0.00</speed>
</trkpt>
<trkpt lat="-7.298308" lon="-34.820038">
<ele>85.360001</ele>
<time>2018-09-05T06:00:18Z</time>
<speed>0.00</speed>
</trkpt>
<trkpt lat="-7.298297" lon="-34.820038">
<ele>91.079994</ele>
<time>2018-09-05T06:05:31Z</time>
<speed>0.16</speed>
</trkpt>
<trkpt lat="-7.298287" lon="-34.820049">
<ele>81.150002</ele>
<time>2018-09-05T06:10:43Z</time>
<speed>0.00</speed>
</trkpt>
<trkpt lat="-7.298295" lon="-34.820034">
<ele>87.979996</ele>
<time>2018-09-05T06:15:56Z</time>
<speed>0.01</speed>
</trkpt>
<trkpt lat="-7.298275" lon="-34.820110">
<ele>79.139999</ele>
<time>2018-09-05T06:21:10Z</time>
<speed>0.22</speed>
</trkpt>
<trkpt lat="-7.298285" lon="-34.820038">
<ele>77.489998</ele>
<time>2018-09-05T06:26:25Z</time>
<speed>0.00</speed>
</trkpt>
<trkpt lat="-7.298248" lon="-34.820042">
<ele>79.849998</ele>
<time>2018-09-05T06:31:40Z</time>
<speed>0.00</speed>
</trkpt>
<trkpt lat="-7.298306" lon="-34.820099">
<ele>52.660000</ele>
<time>2018-09-05T06:36:55Z</time>
<speed>0.00</speed>
</trkpt>
<trkpt lat="-7.298254" lon="-34.820026">
<ele>83.889999</ele>
<time>2018-09-05T06:42:10Z</time>
<speed>0.00</speed>
</trkpt>
<trkpt lat="-7.298265" lon="-34.820065">
<ele>84.040001</ele>
<time>2018-09-05T06:47:25Z</time>
<speed>0.00</speed>
</trkpt>
<trkpt lat="-7.298214" lon="-34.819981">
<ele>101.970001</ele>
<time>2018-09-05T06:52:39Z</time>
<speed>0.34</speed>
</trkpt>
<trkpt lat="-7.298212" lon="-34.819969">
<ele>121.759995</ele>
<time>2018-09-05T06:57:53Z</time>
<speed>0.00</speed>
</trkpt>
<trkpt lat="-7.298242" lon="-34.820011">
<ele>93.239998</ele>
<time>2018-09-05T07:03:13Z</time>
<speed>0.00</speed>
</trkpt>
<trkpt lat="-7.298296" lon="-34.820095">
<ele>69.790001</ele>
<time>2018-09-05T07:08:28Z</time>
<speed>0.00</speed>
</trkpt>
<trkpt lat="-7.298344" lon="-34.820175">
<ele>44.000000</ele>
<time>2018-09-05T07:13:46Z</time>
<speed>1.21</speed>
</trkpt>
<trkpt lat="-7.298253" lon="-34.820065">
<ele>76.110001</ele>
<time>2018-09-05T07:19:02Z</time>
<speed>0.00</speed>
</trkpt>
<trkpt lat="-7.298255" lon="-34.820015">
<ele>85.699997</ele>
<time>2018-09-05T07:24:21Z</time>
<speed>0.00</speed>
</trkpt>
<trkpt lat="-7.298252" lon="-34.820049">
<ele>87.669998</ele>
<time>2018-09-05T07:30:01Z</time>
<speed>0.27</speed>
</trkpt>
<trkpt lat="-7.298271" lon="-34.820015">
<ele>88.489998</ele>
<time>2018-09-05T07:35:17Z</time>
<speed>0.00</speed>
</trkpt>
<trkpt lat="-7.298290" lon="-34.820045">
<ele>81.070000</ele>
<time>2018-09-05T07:40:30Z</time>
<speed>0.00</speed>
</trkpt>
<trkpt lat="-7.298277" lon="-34.820042">
<ele>77.279999</ele>
<time>2018-09-05T07:45:43Z</time>
<speed>0.00</speed>
</trkpt>
<trkpt lat="-7.298265" lon="-34.820030">
<ele>75.669998</ele>
<time>2018-09-05T07:50:57Z</time>
<speed>0.00</speed>
</trkpt>
<trkpt lat="-7.298254" lon="-34.820061">
<ele>88.489998</ele>
<time>2018-09-05T07:56:11Z</time>
<speed>0.00</speed>
</trkpt>
<trkpt lat="-7.298246" lon="-34.820034">
<ele>82.369995</ele>
<time>2018-09-05T08:01:29Z</time>
<speed>0.00</speed>
</trkpt>
<trkpt lat="-7.298262" lon="-34.820023">
<ele>89.019997</ele>
<time>2018-09-05T08:06:40Z</time>
<speed>0.48</speed>
</trkpt>
<trkpt lat="-7.298234" lon="-34.820007">
<ele>70.939995</ele>
<time>2018-09-05T08:11:54Z</time>
<speed>0.13</speed>
</trkpt>
<trkpt lat="-7.298302" lon="-34.820049">
<ele>81.009995</ele>
<time>2018-09-05T08:17:09Z</time>
<speed>0.00</speed>
</trkpt>
<trkpt lat="-7.298295" lon="-34.820057">
<ele>83.029999</ele>
<time>2018-09-05T08:22:23Z</time>
<speed>0.00</speed>
</trkpt>
<trkpt lat="-7.298230" lon="-34.820076">
<ele>77.970001</ele>
<time>2018-09-05T08:27:36Z</time>
<speed>0.16</speed>
</trkpt>
<trkpt lat="-7.298222" lon="-34.819981">
<ele>83.930000</ele>
<time>2018-09-05T08:32:48Z</time>
<speed>0.00</speed>
</trkpt>
<trkpt lat="-7.298331" lon="-34.820076">
<ele>77.860001</ele>
<time>2018-09-05T08:38:03Z</time>
<speed>0.00</speed>
</trkpt>
<trkpt lat="-7.298312" lon="-34.820023">
<ele>78.169998</ele>
<time>2018-09-05T08:43:48Z</time>
<speed>0.03</speed>
</trkpt>
<trkpt lat="-7.298232" lon="-34.820030">
<ele>90.199997</ele>
<time>2018-09-05T08:49:02Z</time>
<speed>0.00</speed>
</trkpt>
<trkpt lat="-7.298307" lon="-34.819988">
<ele>108.149994</ele>
<time>2018-09-05T08:54:16Z</time>
<speed>0.21</speed>
</trkpt>
<trkpt lat="-7.298316" lon="-34.820114">
<ele>74.049995</ele>
<time>2018-09-05T08:59:32Z</time>
<speed>0.00</speed>
</trkpt>
<trkpt lat="-7.298313" lon="-34.820175">
<ele>73.110001</ele>
<time>2018-09-05T09:04:50Z</time>
<speed>0.00</speed>
</trkpt>
<trkpt lat="-7.298257" lon="-34.820129">
<ele>91.299995</ele>
<time>2018-09-05T09:10:06Z</time>
<speed>0.37</speed>
</trkpt>
<trkpt lat="-7.297601" lon="-34.819656">
<ele>82.790001</ele>
<time>2018-09-05T09:15:23Z</time>
<speed>0.00</speed>
</trkpt>
<trkpt lat="-7.295118" lon="-34.817696">
<ele>78.269997</ele>
<time>2018-09-05T09:20:35Z</time>
<speed>2.20</speed>
</trkpt>
<trkpt lat="-7.295339" lon="-34.813793">
<ele>53.119999</ele>
<time>2018-09-05T09:25:50Z</time>
<speed>0.00</speed>
</trkpt>
<trkpt lat="-7.295414" lon="-34.811932">
<ele>36.590000</ele>
<time>2018-09-05T09:31:07Z</time>
<speed>0.00</speed>
</trkpt>
<trkpt lat="-7.295340" lon="-34.811844">
<ele>43.079998</ele>
<time>2018-09-05T09:36:22Z</time>
<speed>0.57</speed>
</trkpt>
<trkpt lat="-7.295604" lon="-34.808632">
<ele>32.639999</ele>
<time>2018-09-05T09:41:37Z</time>
<speed>1.52</speed>
</trkpt>
<trkpt lat="-7.295859" lon="-34.804695">
<ele>31.689999</ele>
<time>2018-09-05T09:46:52Z</time>
<speed>1.55</speed>
</trkpt>
<trkpt lat="-7.297462" lon="-34.801937">
<ele>32.520000</ele>
<time>2018-09-05T09:52:07Z</time>
<speed>0.00</speed>
</trkpt>
<trkpt lat="-7.300092" lon="-34.799858">
<ele>44.799999</ele>
<time>2018-09-05T09:57:24Z</time>
<speed>1.60</speed>
</trkpt>
<trkpt lat="-7.297665" lon="-34.799618">
<ele>0.160000</ele>
<time>2018-09-05T10:02:54Z</time>
<speed>1.30</speed>
</trkpt>
<trkpt lat="-7.297245" lon="-34.799625">
<ele>10.030000</ele>
<time>2018-09-05T10:08:23Z</time>
<speed>0.17</speed>
</trkpt>
<trkpt lat="-7.297231" lon="-34.799641">
<ele>-7.370000</ele>
<time>2018-09-05T10:14:11Z</time>
<speed>0.34</speed>
</trkpt>
<trkpt lat="-7.297191" lon="-34.799641">
<ele>-9.929999</ele>
<time>2018-09-05T10:20:09Z</time>
<speed>0.13</speed>
</trkpt>
<trkpt lat="-7.297277" lon="-34.799683">
<ele>-9.860000</ele>
<time>2018-09-05T10:25:47Z</time>
<speed>0.48</speed>
</trkpt>
<trkpt lat="-7.297315" lon="-34.799671">
<ele>4.760000</ele>
<time>2018-09-05T10:32:04Z</time>
<speed>0.12</speed>
</trkpt>
<trkpt lat="-7.297108" lon="-34.799671">
<ele>-48.009998</ele>
<time>2018-09-05T10:39:52Z</time>
<speed>0.24</speed>
</trkpt>
<trkpt lat="-7.297741" lon="-34.799419">
<ele>-5.120000</ele>
<time>2018-09-05T10:47:54Z</time>
<speed>0.75</speed>
</trkpt>
<trkpt lat="-7.299050" lon="-34.799633">
<ele>26.369999</ele>
<time>2018-09-05T10:58:20Z</time>
<speed>0.22</speed>
</trkpt>
<trkpt lat="-7.300041" lon="-34.799488">
<ele>-6.620000</ele>
<time>2018-09-05T11:09:08Z</time>
<speed>2.22</speed>
</trkpt>
<trkpt lat="-7.284519" lon="-34.800007">
<ele>53.209999</ele>
<time>2018-09-05T11:21:44Z</time>
<speed>0.23</speed>
</trkpt>
<trkpt lat="-7.284620" lon="-34.799992">
<ele>-14.240000</ele>
<time>2018-09-05T11:33:24Z</time>
<speed>0.11</speed>
</trkpt>
<trkpt lat="-7.284571" lon="-34.799881">
<ele>-17.059999</ele>
<time>2018-09-05T11:42:15Z</time>
<speed>0.17</speed>
</trkpt>
<trkpt lat="-7.284570" lon="-34.799992">
<ele>47.590000</ele>
<time>2018-09-05T11:50:47Z</time>
<speed>0.10</speed>
</trkpt>
<trkpt lat="-7.284616" lon="-34.799961">
<ele>4.800000</ele>
<time>2018-09-05T11:58:25Z</time>
<speed>0.08</speed>
</trkpt>
<trkpt lat="-7.284602" lon="-34.799969">
<ele>17.359999</ele>
<time>2018-09-05T12:06:32Z</time>
<speed>0.16</speed>
</trkpt>
<trkpt lat="-7.284611" lon="-34.800102">
<ele>-8.260000</ele>
<time>2018-09-05T12:13:55Z</time>
<speed>0.00</speed>
</trkpt>
<trkpt lat="-7.284432" lon="-34.799877">
<ele>127.059998</ele>
<time>2018-09-05T12:19:07Z</time>
<speed>0.00</speed>
</trkpt>
<trkpt lat="-7.284591" lon="-34.800045">
<ele>39.430000</ele>
<time>2018-09-05T12:24:18Z</time>
<speed>0.00</speed>
</trkpt>
<trkpt lat="-7.284643" lon="-34.801868">
<ele>58.899998</ele>
<time>2018-09-05T12:29:29Z</time>
<speed>0.00</speed>
</trkpt>
<trkpt lat="-7.285007" lon="-34.802303">
<ele>32.239998</ele>
<time>2018-09-05T12:34:40Z</time>
<speed>0.00</speed>
</trkpt>
<trkpt lat="-7.284984" lon="-34.802231">
<ele>53.579998</ele>
<time>2018-09-05T12:39:52Z</time>
<speed>0.00</speed>
</trkpt>
<trkpt lat="-7.285089" lon="-34.802094">
<ele>14.170000</ele>
<time>2018-09-05T12:45:03Z</time>
<speed>0.00</speed>
</trkpt>
<trkpt lat="-7.285106" lon="-34.802128">
<ele>-39.790001</ele>
<time>2018-09-05T12:50:13Z</time>
<speed>0.00</speed>
</trkpt>
<trkpt lat="-7.285075" lon="-34.802017">
<ele>16.440001</ele>
<time>2018-09-05T12:55:23Z</time>
<speed>0.00</speed>
</trkpt>
<trkpt lat="-7.285078" lon="-34.802261">
<ele>-20.789999</ele>
<time>2018-09-05T13:00:36Z</time>
<speed>0.00</speed>
</trkpt>
<trkpt lat="-7.295253" lon="-34.814590">
<ele>88.489998</ele>
<time>2018-09-05T13:05:48Z</time>
<speed>16.03</speed>
</trkpt>
<trkpt lat="-7.298299" lon="-34.820030">
<ele>83.040001</ele>
<time>2018-09-05T13:10:59Z</time>
<speed>0.00</speed>
</trkpt>
<trkpt lat="-7.298420" lon="-34.820045">
<ele>56.559998</ele>
<time>2018-09-05T13:16:10Z</time>
<speed>1.82</speed>
</trkpt>
<trkpt lat="-7.298335" lon="-34.819946">
<ele>86.449997</ele>
<time>2018-09-05T13:21:21Z</time>
<speed>0.00</speed>
</trkpt>
<trkpt lat="-7.298225" lon="-34.819973">
<ele>103.129997</ele>
<time>2018-09-05T13:26:32Z</time>
<speed>0.00</speed>
</trkpt>
<trkpt lat="-7.298294" lon="-34.820004">
<ele>67.339996</ele>
<time>2018-09-05T13:31:45Z</time>
<speed>0.00</speed>
</trkpt>
<trkpt lat="-7.298310" lon="-34.819962">
<ele>87.259995</ele>
<time>2018-09-05T13:36:58Z</time>
<speed>0.00</speed>
</trkpt>
<trkpt lat="-7.298275" lon="-34.820053">
<ele>87.349998</ele>
<time>2018-09-05T13:42:13Z</time>
<speed>0.00</speed>
</trkpt>
<trkpt lat="-7.298327" lon="-34.819954">
<ele>60.500000</ele>
<time>2018-09-05T13:47:33Z</time>
<speed>0.20</speed>
</trkpt>
<trkpt lat="-7.298300" lon="-34.819878">
<ele>88.949997</ele>
<time>2018-09-05T13:52:47Z</time>
<speed>0.47</speed>
</trkpt>
<trkpt lat="-7.298469" lon="-34.820133">
<ele>51.669998</ele>
<time>2018-09-05T13:58:03Z</time>
<speed>0.00</speed>
</trkpt>
<trkpt lat="-7.298348" lon="-34.819935">
<ele>81.570000</ele>
<time>2018-09-05T14:03:37Z</time>
<speed>0.16</speed>
</trkpt>
<trkpt lat="-7.298337" lon="-34.820293">
<ele>71.869995</ele>
<time>2018-09-05T14:09:16Z</time>
<speed>0.24</speed>
</trkpt>
<trkpt lat="-7.298249" lon="-34.819962">
<ele>108.189995</ele>
<time>2018-09-05T14:16:01Z</time>
<speed>0.37</speed>
</trkpt>
<trkpt lat="-7.298239" lon="-34.820015">
<ele>63.629997</ele>
<time>2018-09-05T14:22:48Z</time>
<speed>0.22</speed>
</trkpt>
<trkpt lat="-7.298295" lon="-34.819996">
<ele>85.619995</ele>
<time>2018-09-05T14:27:59Z</time>
<speed>0.00</speed>
</trkpt>
<trkpt lat="-7.298124" lon="-34.820007">
<ele>94.349998</ele>
<time>2018-09-05T14:33:09Z</time>
<speed>0.00</speed>
</trkpt>
<trkpt lat="-7.298349" lon="-34.820019">
<ele>100.559998</ele>
<time>2018-09-05T14:38:21Z</time>
<speed>0.00</speed>
</trkpt>
<trkpt lat="-7.298259" lon="-34.820038">
<ele>89.150002</ele>
<time>2018-09-05T14:43:31Z</time>
<speed>0.00</speed>
</trkpt>
<trkpt lat="-7.298272" lon="-34.820030">
<ele>102.470001</ele>
<time>2018-09-05T14:48:41Z</time>
<speed>0.12</speed>
</trkpt>
<trkpt lat="-7.298137" lon="-34.820122">
<ele>75.959999</ele>
<time>2018-09-05T14:53:51Z</time>
<speed>0.31</speed>
</trkpt>
<trkpt lat="-7.298229" lon="-34.820076">
<ele>85.519997</ele>
<time>2018-09-05T14:59:02Z</time>
<speed>0.00</speed>
</trkpt>
<trkpt lat="-7.298281" lon="-34.820015">
<ele>101.250000</ele>
<time>2018-09-05T15:04:14Z</time>
<speed>0.00</speed>
</trkpt>
<trkpt lat="-7.298306" lon="-34.819962">
<ele>64.500000</ele>
<time>2018-09-05T15:09:27Z</time>
<speed>0.00</speed>
</trkpt>
<trkpt lat="-7.298285" lon="-34.820049">
<ele>98.909996</ele>
<time>2018-09-05T15:14:37Z</time>
<speed>0.00</speed>
</trkpt>
<trkpt lat="-7.298286" lon="-34.820034">
<ele>83.489998</ele>
<time>2018-09-05T15:19:46Z</time>
<speed>0.13</speed>
</trkpt>
<trkpt lat="-7.298295" lon="-34.820023">
<ele>78.610001</ele>
<time>2018-09-05T15:24:58Z</time>
<speed>0.24</speed>
</trkpt>
<trkpt lat="-7.298297" lon="-34.819988">
<ele>79.199997</ele>
<time>2018-09-05T15:30:08Z</time>
<speed>0.00</speed>
</trkpt>
<trkpt lat="-7.298352" lon="-34.819996">
<ele>95.449997</ele>
<time>2018-09-05T15:35:19Z</time>
<speed>0.00</speed>
</trkpt>
<trkpt lat="-7.298237" lon="-34.820080">
<ele>70.860001</ele>
<time>2018-09-05T15:40:30Z</time>
<speed>0.00</speed>
</trkpt>
<trkpt lat="-7.298345" lon="-34.820019">
<ele>100.650002</ele>
<time>2018-09-05T15:45:41Z</time>
<speed>0.00</speed>
</trkpt>
<trkpt lat="-7.298268" lon="-34.820042">
<ele>93.229996</ele>
<time>2018-09-05T15:50:53Z</time>
<speed>0.00</speed>
</trkpt>
<trkpt lat="-7.298251" lon="-34.820076">
<ele>63.739998</ele>
<time>2018-09-05T15:56:05Z</time>
<speed>0.00</speed>
</trkpt>
<trkpt lat="-7.298357" lon="-34.819942">
<ele>134.550003</ele>
<time>2018-09-05T16:02:01Z</time>
<speed>0.11</speed>
</trkpt>
<trkpt lat="-7.298311" lon="-34.820011">
<ele>113.849998</ele>
<time>2018-09-05T16:07:17Z</time>
<speed>0.00</speed>
</trkpt>
<trkpt lat="-7.298340" lon="-34.819935">
<ele>141.069992</ele>
<time>2018-09-05T16:12:35Z</time>
<speed>0.14</speed>
</trkpt>
<trkpt lat="-7.298345" lon="-34.819859">
<ele>142.139999</ele>
<time>2018-09-05T16:17:52Z</time>
<speed>0.11</speed>
</trkpt>
<trkpt lat="-7.298360" lon="-34.819859">
<ele>130.339996</ele>
<time>2018-09-05T16:23:27Z</time>
<speed>0.11</speed>
</trkpt>
<trkpt lat="-7.298277" lon="-34.819984">
<ele>89.879997</ele>
<time>2018-09-05T16:28:46Z</time>
<speed>0.14</speed>
</trkpt>
<trkpt lat="-7.298267" lon="-34.820042">
<ele>84.820000</ele>
<time>2018-09-05T16:34:00Z</time>
<speed>0.00</speed>
</trkpt>
<trkpt lat="-7.298265" lon="-34.819977">
<ele>72.820000</ele>
<time>2018-09-05T16:39:13Z</time>
<speed>0.00</speed>
</trkpt>
<trkpt lat="-7.298301" lon="-34.819923">
<ele>82.259995</ele>
<time>2018-09-05T16:44:30Z</time>
<speed>0.05</speed>
</trkpt>
<trkpt lat="-7.298345" lon="-34.820023">
<ele>95.449997</ele>
<time>2018-09-05T16:49:44Z</time>
<speed>0.00</speed>
</trkpt>
<trkpt lat="-7.298283" lon="-34.819977">
<ele>88.209999</ele>
<time>2018-09-05T16:54:57Z</time>
<speed>0.00</speed>
</trkpt>
<trkpt lat="-7.298257" lon="-34.820187">
<ele>71.839996</ele>
<time>2018-09-05T17:00:13Z</time>
<speed>0.00</speed>
</trkpt>
<trkpt lat="-7.298330" lon="-34.819946">
<ele>85.970001</ele>
<time>2018-09-05T17:05:26Z</time>
<speed>0.00</speed>
</trkpt>
<trkpt lat="-7.298182" lon="-34.820030">
<ele>60.599998</ele>
<time>2018-09-05T17:10:42Z</time>
<speed>1.52</speed>
</trkpt>
<trkpt lat="-7.298377" lon="-34.820141">
<ele>62.889999</ele>
<time>2018-09-05T17:15:55Z</time>
<speed>0.00</speed>
</trkpt>
<trkpt lat="-7.298248" lon="-34.820091">
<ele>86.619995</ele>
<time>2018-09-05T17:21:09Z</time>
<speed>0.00</speed>
</trkpt>
<trkpt lat="-7.298249" lon="-34.820110">
<ele>75.470001</ele>
<time>2018-09-05T17:26:21Z</time>
<speed>0.00</speed>
</trkpt>
<trkpt lat="-7.298220" lon="-34.820110">
<ele>93.119995</ele>
<time>2018-09-05T17:32:01Z</time>
<speed>0.15</speed>
</trkpt>
<trkpt lat="-7.298252" lon="-34.820011">
<ele>85.930000</ele>
<time>2018-09-05T17:37:15Z</time>
<speed>0.00</speed>
</trkpt>
<trkpt lat="-7.298229" lon="-34.820019">
<ele>93.049995</ele>
<time>2018-09-05T17:42:27Z</time>
<speed>0.00</speed>
</trkpt>
<trkpt lat="-7.298241" lon="-34.820019">
<ele>95.049995</ele>
<time>2018-09-05T17:47:39Z</time>
<speed>0.00</speed>
</trkpt>
<trkpt lat="-7.298293" lon="-34.820015">
<ele>77.629997</ele>
<time>2018-09-05T17:52:49Z</time>
<speed>0.00</speed>
</trkpt>
<trkpt lat="-7.298324" lon="-34.819988">
<ele>104.199997</ele>
<time>2018-09-05T17:58:01Z</time>
<speed>0.00</speed>
</trkpt>
<trkpt lat="-7.298220" lon="-34.820026">
<ele>115.199997</ele>
<time>2018-09-05T18:03:18Z</time>
<speed>0.00</speed>
</trkpt>
<trkpt lat="-7.298168" lon="-34.820023">
<ele>97.680000</ele>
<time>2018-09-05T18:08:30Z</time>
<speed>0.00</speed>
</trkpt>
<trkpt lat="-7.298231" lon="-34.820057">
<ele>83.159996</ele>
<time>2018-09-05T18:13:42Z</time>
<speed>0.00</speed>
</trkpt>
<trkpt lat="-7.298281" lon="-34.820007">
<ele>48.770000</ele>
<time>2018-09-05T18:18:57Z</time>
<speed>0.00</speed>
</trkpt>
<trkpt lat="-7.298277" lon="-34.820198">
<ele>49.279999</ele>
<time>2018-09-05T18:24:09Z</time>
<speed>0.00</speed>
</trkpt>
<trkpt lat="-7.298267" lon="-34.819889">
<ele>103.360001</ele>
<time>2018-09-05T18:29:21Z</time>
<speed>0.00</speed>
</trkpt>
<trkpt lat="-7.298220" lon="-34.820137">
<ele>66.589996</ele>
<time>2018-09-05T18:34:32Z</time>
<speed>0.00</speed>
</trkpt>
<trkpt lat="-7.298244" lon="-34.819984">
<ele>117.339996</ele>
<time>2018-09-05T18:39:43Z</time>
<speed>0.00</speed>
</trkpt>
<trkpt lat="-7.298267" lon="-34.819969">
<ele>101.959999</ele>
<time>2018-09-05T18:44:54Z</time>
<speed>0.00</speed>
</trkpt>
<trkpt lat="-7.298291" lon="-34.820026">
<ele>93.470001</ele>
<time>2018-09-05T18:50:05Z</time>
<speed>0.00</speed>
</trkpt>
<trkpt lat="-7.298287" lon="-34.820026">
<ele>102.159996</ele>
<time>2018-09-05T18:55:15Z</time>
<speed>0.00</speed>
</trkpt>
<trkpt lat="-7.298264" lon="-34.820068">
<ele>81.669998</ele>
<time>2018-09-05T19:00:27Z</time>
<speed>0.27</speed>
</trkpt>
<trkpt lat="-7.298299" lon="-34.820076">
<ele>77.000000</ele>
<time>2018-09-05T19:05:37Z</time>
<speed>1.13</speed>
</trkpt>
<trkpt lat="-7.298287" lon="-34.819981">
<ele>94.689995</ele>
<time>2018-09-05T19:10:47Z</time>
<speed>0.00</speed>
</trkpt>
<trkpt lat="-7.298276" lon="-34.819992">
<ele>94.709999</ele>
<time>2018-09-05T19:15:56Z</time>
<speed>0.00</speed>
</trkpt>
<trkpt lat="-7.298200" lon="-34.820007">
<ele>77.699997</ele>
<time>2018-09-05T19:21:06Z</time>
<speed>0.00</speed>
</trkpt>
<trkpt lat="-7.298279" lon="-34.819981">
<ele>90.040001</ele>
<time>2018-09-05T19:26:15Z</time>
<speed>0.00</speed>
</trkpt>
<trkpt lat="-7.298282" lon="-34.820076">
<ele>67.669998</ele>
<time>2018-09-05T19:31:25Z</time>
<speed>0.00</speed>
</trkpt>
<trkpt lat="-7.298255" lon="-34.820053">
<ele>89.919998</ele>
<time>2018-09-05T19:36:37Z</time>
<speed>0.00</speed>
</trkpt>
<trkpt lat="-7.298368" lon="-34.820019">
<ele>96.220001</ele>
<time>2018-09-05T19:41:48Z</time>
<speed>0.00</speed>
</trkpt>
<trkpt lat="-7.298253" lon="-34.819981">
<ele>87.309998</ele>
<time>2018-09-05T19:46:56Z</time>
<speed>0.17</speed>
</trkpt>
<trkpt lat="-7.298333" lon="-34.819984">
<ele>78.180000</ele>
<time>2018-09-05T19:52:06Z</time>
<speed>0.00</speed>
</trkpt>
<trkpt lat="-7.298346" lon="-34.820026">
<ele>90.110001</ele>
<time>2018-09-05T19:57:17Z</time>
<speed>0.00</speed>
</trkpt>
<trkpt lat="-7.298305" lon="-34.820053">
<ele>83.769997</ele>
<time>2018-09-05T20:03:03Z</time>
<speed>0.23</speed>
</trkpt>
<trkpt lat="-7.298273" lon="-34.820034">
<ele>87.029999</ele>
<time>2018-09-05T20:08:14Z</time>
<speed>0.00</speed>
</trkpt>
<trkpt lat="-7.298209" lon="-34.820019">
<ele>78.239998</ele>
<time>2018-09-05T20:13:23Z</time>
<speed>0.00</speed>
</trkpt>
<trkpt lat="-7.298295" lon="-34.820026">
<ele>83.599998</ele>
<time>2018-09-05T20:18:31Z</time>
<speed>0.09</speed>
</trkpt>
<trkpt lat="-7.298211" lon="-34.820042">
<ele>72.959999</ele>
<time>2018-09-05T20:23:40Z</time>
<speed>0.00</speed>
</trkpt>
<trkpt lat="-7.298246" lon="-34.819992">
<ele>83.799995</ele>
<time>2018-09-05T20:28:50Z</time>
<speed>0.00</speed>
</trkpt>
<trkpt lat="-7.298338" lon="-34.820065">
<ele>98.729996</ele>
<time>2018-09-05T20:33:59Z</time>
<speed>0.00</speed>
</trkpt>
<trkpt lat="-7.298358" lon="-34.820068">
<ele>98.349998</ele>
<time>2018-09-05T20:39:08Z</time>
<speed>0.00</speed>
</trkpt>
<trkpt lat="-7.298281" lon="-34.820038">
<ele>93.619995</ele>
<time>2018-09-05T20:44:17Z</time>
<speed>0.00</speed>
</trkpt>
<trkpt lat="-7.298269" lon="-34.819992">
<ele>113.059998</ele>
<time>2018-09-05T20:49:27Z</time>
<speed>0.00</speed>
</trkpt>
<trkpt lat="-7.298179" lon="-34.820057">
<ele>68.769997</ele>
<time>2018-09-05T20:54:38Z</time>
<speed>0.31</speed>
</trkpt>
<trkpt lat="-7.298271" lon="-34.820045">
<ele>82.089996</ele>
<time>2018-09-05T20:59:49Z</time>
<speed>0.00</speed>
</trkpt>
<trkpt lat="-7.298254" lon="-34.820049">
<ele>80.610001</ele>
<time>2018-09-05T21:05:08Z</time>
<speed>0.00</speed>
</trkpt>
<trkpt lat="-7.298223" lon="-34.820038">
<ele>74.439995</ele>
<time>2018-09-05T21:10:27Z</time>
<speed>0.00</speed>
</trkpt>
<trkpt lat="-7.298254" lon="-34.820030">
<ele>85.330002</ele>
<time>2018-09-05T21:15:44Z</time>
<speed>0.35</speed>
</trkpt>
<trkpt lat="-7.298202" lon="-34.819946">
<ele>115.220001</ele>
<time>2018-09-05T21:21:02Z</time>
<speed>0.00</speed>
</trkpt>
<trkpt lat="-7.298303" lon="-34.820068">
<ele>87.000000</ele>
<time>2018-09-05T21:26:20Z</time>
<speed>0.00</speed>
</trkpt>
<trkpt lat="-7.298300" lon="-34.820061">
<ele>88.129997</ele>
<time>2018-09-05T21:31:37Z</time>
<speed>0.00</speed>
</trkpt>
<trkpt lat="-7.298294" lon="-34.820084">
<ele>83.449997</ele>
<time>2018-09-05T21:36:54Z</time>
<speed>0.00</speed>
</trkpt>
<trkpt lat="-7.298239" lon="-34.820015">
<ele>88.479996</ele>
<time>2018-09-05T21:42:13Z</time>
<speed>0.00</speed>
</trkpt>
<trkpt lat="-7.298240" lon="-34.819740">
<ele>139.069992</ele>
<time>2018-09-05T21:47:36Z</time>
<speed>0.00</speed>
</trkpt>
<trkpt lat="-7.298260" lon="-34.819973">
<ele>98.409996</ele>
<time>2018-09-05T21:53:08Z</time>
<speed>0.41</speed>
</trkpt>
<trkpt lat="-7.298256" lon="-34.820034">
<ele>94.119995</ele>
<time>2018-09-05T21:58:51Z</time>
<speed>0.10</speed>
</trkpt>
<trkpt lat="-7.298223" lon="-34.819920">
<ele>94.229996</ele>
<time>2018-09-05T21:59:28Z</time>
<speed>0.45</speed>
</trkpt>
<trkpt lat="-7.298212" lon="-34.819885">
<ele>96.570000</ele>
<time>2018-09-05T22:05:45Z</time>
<speed>0.08</speed>
</trkpt>
<trkpt lat="-7.298293" lon="-34.820084">
<ele>75.379997</ele>
<time>2018-09-05T22:12:08Z</time>
<speed>0.18</speed>
</trkpt>
<trkpt lat="-7.298265" lon="-34.820053">
<ele>85.729996</ele>
<time>2018-09-05T22:17:54Z</time>
<speed>0.11</speed>
</trkpt>
<trkpt lat="-7.298272" lon="-34.820049">
<ele>85.809998</ele>
<time>2018-09-05T22:25:08Z</time>
<speed>0.00</speed>
</trkpt>
<trkpt lat="-7.298287" lon="-34.820072">
<ele>86.239998</ele>
<time>2018-09-05T22:30:25Z</time>
<speed>0.00</speed>
</trkpt>
<trkpt lat="-7.298282" lon="-34.820000">
<ele>75.750000</ele>
<time>2018-09-05T22:35:41Z</time>
<speed>0.00</speed>
</trkpt>
<trkpt lat="-7.298236" lon="-34.820042">
<ele>95.949997</ele>
<time>2018-09-05T22:40:57Z</time>
<speed>0.00</speed>
</trkpt>
<trkpt lat="-7.298263" lon="-34.820000">
<ele>84.939995</ele>
<time>2018-09-05T22:46:13Z</time>
<speed>0.00</speed>
</trkpt>
<trkpt lat="-7.298242" lon="-34.819962">
<ele>78.290001</ele>
<time>2018-09-05T22:51:30Z</time>
<speed>0.00</speed>
</trkpt>
<trkpt lat="-7.298275" lon="-34.820061">
<ele>90.579994</ele>
<time>2018-09-05T22:56:47Z</time>
<speed>0.00</speed>
</trkpt>
<trkpt lat="-7.298321" lon="-34.820129">
<ele>88.189995</ele>
<time>2018-09-05T23:02:09Z</time>
<speed>0.00</speed>
</trkpt>
<trkpt lat="-7.298269" lon="-34.820080">
<ele>83.330002</ele>
<time>2018-09-05T23:07:24Z</time>
<speed>0.00</speed>
</trkpt>
<trkpt lat="-7.298265" lon="-34.820061">
<ele>87.799995</ele>
<time>2018-09-05T23:12:39Z</time>
<speed>0.00</speed>
</trkpt>
<trkpt lat="-7.298244" lon="-34.820030">
<ele>74.229996</ele>
<time>2018-09-05T23:17:55Z</time>
<speed>0.30</speed>
</trkpt>
<trkpt lat="-7.298242" lon="-34.819942">
<ele>81.709999</ele>
<time>2018-09-05T23:23:10Z</time>
<speed>0.00</speed>
</trkpt>
<trkpt lat="-7.298292" lon="-34.820076">
<ele>85.839996</ele>
<time>2018-09-05T23:28:25Z</time>
<speed>0.00</speed>
</trkpt>
<trkpt lat="-7.298270" lon="-34.820080">
<ele>95.089996</ele>
<time>2018-09-05T23:33:40Z</time>
<speed>0.00</speed>
</trkpt>
<trkpt lat="-7.298289" lon="-34.819984">
<ele>76.849998</ele>
<time>2018-09-05T23:38:56Z</time>
<speed>0.00</speed>
</trkpt>
<trkpt lat="-7.298291" lon="-34.820034">
<ele>80.699997</ele>
<time>2018-09-05T23:44:12Z</time>
<speed>0.41</speed>
</trkpt>
<trkpt lat="-7.298266" lon="-34.820030">
<ele>88.239998</ele>
<time>2018-09-05T23:49:28Z</time>
<speed>0.00</speed>
</trkpt>
<trkpt lat="-7.298226" lon="-34.820049">
<ele>78.189995</ele>
<time>2018-09-05T23:54:43Z</time>
<speed>0.00</speed>
</trkpt>
<trkpt lat="-7.298295" lon="-34.820007">
<ele>77.299995</ele>
<time>2018-09-06T00:00:02Z</time>
<speed>0.20</speed>
</trkpt>
<trkpt lat="-7.298304" lon="-34.820019">
<ele>91.209999</ele>
<time>2018-09-06T00:05:18Z</time>
<speed>0.00</speed>
</trkpt>
<trkpt lat="-7.298304" lon="-34.820087">
<ele>107.769997</ele>
<time>2018-09-06T00:10:34Z</time>
<speed>0.00</speed>
</trkpt>
<trkpt lat="-7.298246" lon="-34.820049">
<ele>83.339996</ele>
<time>2018-09-06T00:15:48Z</time>
<speed>0.04</speed>
</trkpt>
<trkpt lat="-7.298256" lon="-34.820042">
<ele>91.199997</ele>
<time>2018-09-06T00:21:03Z</time>
<speed>0.00</speed>
</trkpt>
<trkpt lat="-7.298287" lon="-34.819984">
<ele>88.000000</ele>
<time>2018-09-06T00:26:20Z</time>
<speed>0.00</speed>
</trkpt>
<trkpt lat="-7.298170" lon="-34.820080">
<ele>51.329998</ele>
<time>2018-09-06T00:31:40Z</time>
<speed>0.00</speed>
</trkpt>
<trkpt lat="-7.298303" lon="-34.819920">
<ele>98.559998</ele>
<time>2018-09-06T00:36:56Z</time>
<speed>0.00</speed>
</trkpt>
<trkpt lat="-7.298286" lon="-34.819775">
<ele>71.779999</ele>
<time>2018-09-06T00:42:11Z</time>
<speed>0.09</speed>
</trkpt>
<trkpt lat="-7.298290" lon="-34.820000">
<ele>90.459999</ele>
<time>2018-09-06T00:47:26Z</time>
<speed>0.00</speed>
</trkpt>
<trkpt lat="-7.298277" lon="-34.820065">
<ele>84.820000</ele>
<time>2018-09-06T00:52:42Z</time>
<speed>0.00</speed>
</trkpt>
<trkpt lat="-7.298226" lon="-34.820148">
<ele>70.930000</ele>
<time>2018-09-06T00:57:59Z</time>
<speed>0.00</speed>
</trkpt>
<trkpt lat="-7.298283" lon="-34.820168">
<ele>89.119995</ele>
<time>2018-09-06T01:03:26Z</time>
<speed>0.48</speed>
</trkpt>
<trkpt lat="-7.298206" lon="-34.819790">
<ele>66.769997</ele>
<time>2018-09-06T01:08:41Z</time>
<speed>0.00</speed>
</trkpt>
<trkpt lat="-7.298275" lon="-34.819996">
<ele>78.879997</ele>
<time>2018-09-06T01:13:57Z</time>
<speed>0.00</speed>
</trkpt>
<trkpt lat="-7.298301" lon="-34.819820">
<ele>77.619995</ele>
<time>2018-09-06T01:19:14Z</time>
<speed>0.00</speed>
</trkpt>
<trkpt lat="-7.298273" lon="-34.819939">
<ele>80.139999</ele>
<time>2018-09-06T01:24:29Z</time>
<speed>0.00</speed>
</trkpt>
<trkpt lat="-7.298249" lon="-34.820004">
<ele>84.209999</ele>
<time>2018-09-06T01:29:48Z</time>
<speed>0.14</speed>
</trkpt>
<trkpt lat="-7.298256" lon="-34.819950">
<ele>85.669998</ele>
<time>2018-09-06T01:35:04Z</time>
<speed>0.13</speed>
</trkpt>
<trkpt lat="-7.298247" lon="-34.820156">
<ele>79.459999</ele>
<time>2018-09-06T01:40:21Z</time>
<speed>0.00</speed>
</trkpt>
<trkpt lat="-7.298266" lon="-34.820015">
<ele>92.089996</ele>
<time>2018-09-06T01:46:01Z</time>
<speed>0.12</speed>
</trkpt>
<trkpt lat="-7.298284" lon="-34.820148">
<ele>98.119995</ele>
<time>2018-09-06T01:51:19Z</time>
<speed>0.00</speed>
</trkpt>
<trkpt lat="-7.298240" lon="-34.820034">
<ele>113.040001</ele>
<time>2018-09-06T01:56:35Z</time>
<speed>0.00</speed>
</trkpt>
<trkpt lat="-7.298252" lon="-34.820042">
<ele>95.559998</ele>
<time>2018-09-06T02:01:55Z</time>
<speed>0.01</speed>
</trkpt>
<trkpt lat="-7.298214" lon="-34.820053">
<ele>73.360001</ele>
<time>2018-09-06T02:07:13Z</time>
<speed>0.12</speed>
</trkpt>
<trkpt lat="-7.298278" lon="-34.820076">
<ele>87.540001</ele>
<time>2018-09-06T02:12:30Z</time>
<speed>0.00</speed>
</trkpt>
<trkpt lat="-7.298265" lon="-34.819973">
<ele>62.169998</ele>
<time>2018-09-06T02:17:48Z</time>
<speed>0.00</speed>
</trkpt>
<trkpt lat="-7.298283" lon="-34.820095">
<ele>102.629997</ele>
<time>2018-09-06T02:23:04Z</time>
<speed>0.00</speed>
</trkpt>
<trkpt lat="-7.298283" lon="-34.820015">
<ele>83.000000</ele>
<time>2018-09-06T02:28:20Z</time>
<speed>0.00</speed>
</trkpt>
<trkpt lat="-7.298271" lon="-34.820065">
<ele>85.089996</ele>
<time>2018-09-06T02:33:37Z</time>
<speed>0.00</speed>
</trkpt>
<trkpt lat="-7.298265" lon="-34.820076">
<ele>94.709999</ele>
<time>2018-09-06T02:38:53Z</time>
<speed>0.00</speed>
</trkpt>
<trkpt lat="-7.298270" lon="-34.820061">
<ele>68.169998</ele>
<time>2018-09-06T02:44:08Z</time>
<speed>0.04</speed>
</trkpt>
<trkpt lat="-7.298291" lon="-34.820026">
<ele>79.619995</ele>
<time>2018-09-06T02:49:24Z</time>
<speed>0.00</speed>
</trkpt>
<trkpt lat="-7.298257" lon="-34.820049">
<ele>100.139999</ele>
<time>2018-09-06T02:54:39Z</time>
<speed>0.00</speed>
</trkpt>
<trkpt lat="-7.298301" lon="-34.820026">
<ele>117.570000</ele>
<time>2018-09-06T02:59:56Z</time>
<speed>0.00</speed>
</trkpt>
</trkseg>
</trk>
<trk>
<name>20180923-093930(8)</name>
<desc>Color:004000ff</desc>
<trkseg>
<trkpt lat="-7.298255" lon="-34.820038">
<ele>92.040001</ele>
<time>2018-09-06T03:05:12Z</time>
<speed>0.00</speed>
</trkpt>
<trkpt lat="-7.298225" lon="-34.820057">
<ele>62.169998</ele>
<time>2018-09-06T03:10:27Z</time>
<speed>0.00</speed>
</trkpt>
<trkpt lat="-7.298304" lon="-34.819931">
<ele>118.309998</ele>
<time>2018-09-06T03:15:43Z</time>
<speed>0.00</speed>
</trkpt>
<trkpt lat="-7.298265" lon="-34.820049">
<ele>91.879997</ele>
<time>2018-09-06T03:20:58Z</time>
<speed>0.00</speed>
</trkpt>
<trkpt lat="-7.298271" lon="-34.820053">
<ele>80.599998</ele>
<time>2018-09-06T03:26:11Z</time>
<speed>0.00</speed>
</trkpt>
<trkpt lat="-7.298267" lon="-34.820129">
<ele>61.730000</ele>
<time>2018-09-06T03:31:26Z</time>
<speed>0.07</speed>
</trkpt>
<trkpt lat="-7.298267" lon="-34.820030">
<ele>103.559998</ele>
<time>2018-09-06T03:36:42Z</time>
<speed>0.00</speed>
</trkpt>
<trkpt lat="-7.298210" lon="-34.820026">
<ele>105.500000</ele>
<time>2018-09-06T03:41:57Z</time>
<speed>0.00</speed>
</trkpt>
<trkpt lat="-7.298252" lon="-34.820065">
<ele>78.769997</ele>
<time>2018-09-06T03:47:12Z</time>
<speed>0.00</speed>
</trkpt>
<trkpt lat="-7.298242" lon="-34.820087">
<ele>98.119995</ele>
<time>2018-09-06T03:52:29Z</time>
<speed>0.00</speed>
</trkpt>
<trkpt lat="-7.298259" lon="-34.820034">
<ele>90.500000</ele>
<time>2018-09-06T03:57:44Z</time>
<speed>0.00</speed>
</trkpt>
<trkpt lat="-7.298305" lon="-34.820019">
<ele>84.229996</ele>
<time>2018-09-06T04:03:33Z</time>
<speed>0.13</speed>
</trkpt>
<trkpt lat="-7.298221" lon="-34.819950">
<ele>79.909996</ele>
<time>2018-09-06T04:08:53Z</time>
<speed>0.00</speed>
</trkpt>
<trkpt lat="-7.298213" lon="-34.819870">
<ele>101.059998</ele>
<time>2018-09-06T04:14:10Z</time>
<speed>0.00</speed>
</trkpt>
<trkpt lat="-7.298281" lon="-34.819908">
<ele>114.129997</ele>
<time>2018-09-06T04:19:25Z</time>
<speed>0.00</speed>
</trkpt>
<trkpt lat="-7.298258" lon="-34.819839">
<ele>99.549995</ele>
<time>2018-09-06T04:24:40Z</time>
<speed>0.00</speed>
</trkpt>
<trkpt lat="-7.298254" lon="-34.819832">
<ele>125.379997</ele>
<time>2018-09-06T04:29:55Z</time>
<speed>0.00</speed>
</trkpt>
<trkpt lat="-7.298239" lon="-34.820160">
<ele>80.889999</ele>
<time>2018-09-06T04:35:11Z</time>
<speed>0.00</speed>
</trkpt>
<trkpt lat="-7.298264" lon="-34.819992">
<ele>44.879997</ele>
<time>2018-09-06T04:40:27Z</time>
<speed>0.13</speed>
</trkpt>
<trkpt lat="-7.298305" lon="-34.820042">
<ele>93.220001</ele>
<time>2018-09-06T04:45:42Z</time>
<speed>0.34</speed>
</trkpt>
<trkpt lat="-7.298278" lon="-34.820061">
<ele>92.759995</ele>
<time>2018-09-06T04:50:57Z</time>
<speed>0.17</speed>
</trkpt>
<trkpt lat="-7.298256" lon="-34.820080">
<ele>76.470001</ele>
<time>2018-09-06T04:56:12Z</time>
<speed>0.03</speed>
</trkpt>
<trkpt lat="-7.298239" lon="-34.820068">
<ele>76.629997</ele>
<time>2018-09-06T05:01:32Z</time>
<speed>0.17</speed>
</trkpt>
<trkpt lat="-7.298252" lon="-34.820038">
<ele>75.489998</ele>
<time>2018-09-06T05:06:47Z</time>
<speed>0.50</speed>
</trkpt>
<trkpt lat="-7.298224" lon="-34.820030">
<ele>77.599998</ele>
<time>2018-09-06T05:12:03Z</time>
<speed>0.29</speed>
</trkpt>
<trkpt lat="-7.298262" lon="-34.819862">
<ele>95.470001</ele>
<time>2018-09-06T05:17:33Z</time>
<speed>0.40</speed>
</trkpt>
<trkpt lat="-7.298266" lon="-34.820061">
<ele>75.479996</ele>
<time>2018-09-06T05:23:00Z</time>
<speed>0.32</speed>
</trkpt>
<trkpt lat="-7.298258" lon="-34.820126">
<ele>72.680000</ele>
<time>2018-09-06T05:28:30Z</time>
<speed>0.21</speed>
</trkpt>
<trkpt lat="-7.298314" lon="-34.820232">
<ele>86.150002</ele>
<time>2018-09-06T05:33:46Z</time>
<speed>0.00</speed>
</trkpt>
<trkpt lat="-7.298279" lon="-34.819962">
<ele>81.659996</ele>
<time>2018-09-06T05:39:01Z</time>
<speed>0.00</speed>
</trkpt>
<trkpt lat="-7.298320" lon="-34.820065">
<ele>78.709999</ele>
<time>2018-09-06T05:44:30Z</time>
<speed>0.08</speed>
</trkpt>
<trkpt lat="-7.298256" lon="-34.820091">
<ele>76.320000</ele>
<time>2018-09-06T05:49:47Z</time>
<speed>0.09</speed>
</trkpt>
<trkpt lat="-7.298340" lon="-34.820107">
<ele>85.029999</ele>
<time>2018-09-06T05:55:03Z</time>
<speed>0.00</speed>
</trkpt>
<trkpt lat="-7.298263" lon="-34.820045">
<ele>83.599998</ele>
<time>2018-09-06T06:00:20Z</time>
<speed>0.00</speed>
</trkpt>
<trkpt lat="-7.298141" lon="-34.820152">
<ele>37.770000</ele>
<time>2018-09-06T06:05:35Z</time>
<speed>0.00</speed>
</trkpt>
<trkpt lat="-7.298291" lon="-34.820004">
<ele>95.290001</ele>
<time>2018-09-06T06:10:48Z</time>
<speed>0.10</speed>
</trkpt>
<trkpt lat="-7.298365" lon="-34.819973">
<ele>119.589996</ele>
<time>2018-09-06T06:16:03Z</time>
<speed>0.00</speed>
</trkpt>
<trkpt lat="-7.298244" lon="-34.820015">
<ele>82.189995</ele>
<time>2018-09-06T06:21:50Z</time>
<speed>0.03</speed>
</trkpt>
<trkpt lat="-7.298256" lon="-34.820000">
<ele>87.430000</ele>
<time>2018-09-06T06:27:06Z</time>
<speed>0.06</speed>
</trkpt>
<trkpt lat="-7.298278" lon="-34.820091">
<ele>71.290001</ele>
<time>2018-09-06T06:32:20Z</time>
<speed>0.00</speed>
</trkpt>
<trkpt lat="-7.298238" lon="-34.820038">
<ele>88.820000</ele>
<time>2018-09-06T06:37:34Z</time>
<speed>0.00</speed>
</trkpt>
<trkpt lat="-7.298281" lon="-34.820061">
<ele>83.509995</ele>
<time>2018-09-06T06:42:46Z</time>
<speed>0.32</speed>
</trkpt>
<trkpt lat="-7.298339" lon="-34.820168">
<ele>56.129997</ele>
<time>2018-09-06T06:48:01Z</time>
<speed>0.00</speed>
</trkpt>
<trkpt lat="-7.298364" lon="-34.820160">
<ele>58.899998</ele>
<time>2018-09-06T06:53:16Z</time>
<speed>0.07</speed>
</trkpt>
<trkpt lat="-7.298337" lon="-34.820160">
<ele>59.320000</ele>
<time>2018-09-06T06:58:30Z</time>
<speed>0.00</speed>
</trkpt>
<trkpt lat="-7.298252" lon="-34.820007">
<ele>90.579994</ele>
<time>2018-09-06T07:03:49Z</time>
<speed>0.00</speed>
</trkpt>
<trkpt lat="-7.298260" lon="-34.820072">
<ele>69.809998</ele>
<time>2018-09-06T07:09:03Z</time>
<speed>0.00</speed>
</trkpt>
<trkpt lat="-7.298284" lon="-34.820076">
<ele>75.189995</ele>
<time>2018-09-06T07:14:19Z</time>
<speed>0.00</speed>
</trkpt>
<trkpt lat="-7.298220" lon="-34.820072">
<ele>91.909996</ele>
<time>2018-09-06T07:19:35Z</time>
<speed>0.03</speed>
</trkpt>
<trkpt lat="-7.298247" lon="-34.820026">
<ele>82.779999</ele>
<time>2018-09-06T07:24:50Z</time>
<speed>0.00</speed>
</trkpt>
<trkpt lat="-7.298231" lon="-34.819969">
<ele>93.619995</ele>
<time>2018-09-06T07:30:05Z</time>
<speed>0.00</speed>
</trkpt>
<trkpt lat="-7.298257" lon="-34.819992">
<ele>91.259995</ele>
<time>2018-09-06T07:35:20Z</time>
<speed>0.00</speed>
</trkpt>
<trkpt lat="-7.298217" lon="-34.819977">
<ele>87.779999</ele>
<time>2018-09-06T07:40:35Z</time>
<speed>0.08</speed>
</trkpt>
<trkpt lat="-7.298256" lon="-34.820103">
<ele>73.869995</ele>
<time>2018-09-06T07:45:51Z</time>
<speed>0.00</speed>
</trkpt>
<trkpt lat="-7.298277" lon="-34.820057">
<ele>94.049995</ele>
<time>2018-09-06T07:51:07Z</time>
<speed>0.00</speed>
</trkpt>
<trkpt lat="-7.298212" lon="-34.820045">
<ele>99.019997</ele>
<time>2018-09-06T07:56:25Z</time>
<speed>0.00</speed>
</trkpt>
<trkpt lat="-7.298306" lon="-34.820129">
<ele>11.360000</ele>
<time>2018-09-06T08:01:52Z</time>
<speed>0.00</speed>
</trkpt>
<trkpt lat="-7.298220" lon="-34.820034">
<ele>82.979996</ele>
<time>2018-09-06T08:07:30Z</time>
<speed>0.09</speed>
</trkpt>
<trkpt lat="-7.298263" lon="-34.820015">
<ele>86.250000</ele>
<time>2018-09-06T08:12:46Z</time>
<speed>0.00</speed>
</trkpt>
<trkpt lat="-7.298262" lon="-34.820004">
<ele>80.709999</ele>
<time>2018-09-06T08:18:00Z</time>
<speed>0.00</speed>
</trkpt>
<trkpt lat="-7.298139" lon="-34.820000">
<ele>65.769997</ele>
<time>2018-09-06T08:23:12Z</time>
<speed>0.05</speed>
</trkpt>
<trkpt lat="-7.298107" lon="-34.820004">
<ele>61.680000</ele>
<time>2018-09-06T08:28:27Z</time>
<speed>0.00</speed>
</trkpt>
<trkpt lat="-7.298275" lon="-34.820042">
<ele>86.459999</ele>
<time>2018-09-06T08:33:40Z</time>
<speed>0.00</speed>
</trkpt>
<trkpt lat="-7.298267" lon="-34.820053">
<ele>84.839996</ele>
<time>2018-09-06T08:38:53Z</time>
<speed>0.00</speed>
</trkpt>
<trkpt lat="-7.298263" lon="-34.820068">
<ele>90.430000</ele>
<time>2018-09-06T08:44:06Z</time>
<speed>0.00</speed>
</trkpt>
<trkpt lat="-7.298289" lon="-34.820045">
<ele>89.419998</ele>
<time>2018-09-06T08:49:19Z</time>
<speed>0.00</speed>
</trkpt>
<trkpt lat="-7.298245" lon="-34.820065">
<ele>83.150002</ele>
<time>2018-09-06T08:54:32Z</time>
<speed>0.00</speed>
</trkpt>
<trkpt lat="-7.298209" lon="-34.820122">
<ele>84.129997</ele>
<time>2018-09-06T08:59:48Z</time>
<speed>0.00</speed>
</trkpt>
<trkpt lat="-7.298188" lon="-34.820118">
<ele>82.589996</ele>
<time>2018-09-06T09:05:04Z</time>
<speed>0.00</speed>
</trkpt>
<trkpt lat="-7.298256" lon="-34.820141">
<ele>70.529999</ele>
<time>2018-09-06T09:10:19Z</time>
<speed>0.00</speed>
</trkpt>
<trkpt lat="-7.297955" lon="-34.820107">
<ele>85.009995</ele>
<time>2018-09-06T09:15:33Z</time>
<speed>0.00</speed>
</trkpt>
<trkpt lat="-7.297693" lon="-34.819843">
<ele>69.549995</ele>
<time>2018-09-06T09:16:14Z</time>
<speed>1.16</speed>
</trkpt>
<trkpt lat="-7.297768" lon="-34.816277">
<ele>65.919998</ele>
<time>2018-09-06T09:21:28Z</time>
<speed>1.48</speed>
</trkpt>
<trkpt lat="-7.298867" lon="-34.813076">
<ele>57.619999</ele>
<time>2018-09-06T09:26:42Z</time>
<speed>0.00</speed>
</trkpt>
<trkpt lat="-7.298486" lon="-34.808960">
<ele>31.769999</ele>
<time>2018-09-06T09:31:58Z</time>
<speed>1.18</speed>
</trkpt>
<trkpt lat="-7.298150" lon="-34.805244">
<ele>14.500000</ele>
<time>2018-09-06T09:37:13Z</time>
<speed>0.00</speed>
</trkpt>
<trkpt lat="-7.298222" lon="-34.801521">
<ele>20.170000</ele>
<time>2018-09-06T09:42:28Z</time>
<speed>0.00</speed>
</trkpt>
<trkpt lat="-7.299751" lon="-34.799160">
<ele>14.259999</ele>
<time>2018-09-06T09:47:44Z</time>
<speed>0.00</speed>
</trkpt>
<trkpt lat="-7.299074" lon="-34.799580">
<ele>38.450001</ele>
<time>2018-09-06T09:53:01Z</time>
<speed>0.00</speed>
</trkpt>
<trkpt lat="-7.299119" lon="-34.799587">
<ele>15.889999</ele>
<time>2018-09-06T09:58:17Z</time>
<speed>0.00</speed>
</trkpt>
<trkpt lat="-7.299158" lon="-34.799683">
<ele>3.260000</ele>
<time>2018-09-06T10:03:37Z</time>
<speed>0.00</speed>
</trkpt>
<trkpt lat="-7.299178" lon="-34.799580">
<ele>27.900000</ele>
<time>2018-09-06T10:08:54Z</time>
<speed>0.00</speed>
</trkpt>
<trkpt lat="-7.299209" lon="-34.799644">
<ele>-16.770000</ele>
<time>2018-09-06T10:14:12Z</time>
<speed>0.07</speed>
</trkpt>
<trkpt lat="-7.299109" lon="-34.799599">
<ele>42.020000</ele>
<time>2018-09-06T10:19:29Z</time>
<speed>0.00</speed>
</trkpt>
<trkpt lat="-7.299083" lon="-34.799629">
<ele>26.519999</ele>
<time>2018-09-06T10:24:46Z</time>
<speed>0.00</speed>
</trkpt>
<trkpt lat="-7.299095" lon="-34.799652">
<ele>31.879999</ele>
<time>2018-09-06T10:30:04Z</time>
<speed>0.00</speed>
</trkpt>
<trkpt lat="-7.298498" lon="-34.799454">
<ele>7.420000</ele>
<time>2018-09-06T10:35:20Z</time>
<speed>0.00</speed>
</trkpt>
<trkpt lat="-7.299075" lon="-34.799633">
<ele>14.469999</ele>
<time>2018-09-06T10:40:36Z</time>
<speed>0.00</speed>
</trkpt>
<trkpt lat="-7.299071" lon="-34.799622">
<ele>7.970000</ele>
<time>2018-09-06T10:45:52Z</time>
<speed>0.00</speed>
</trkpt>
<trkpt lat="-7.298141" lon="-34.799454">
<ele>10.870000</ele>
<time>2018-09-06T10:51:11Z</time>
<speed>0.00</speed>
</trkpt>
<trkpt lat="-7.297263" lon="-34.799667">
<ele>-7.670000</ele>
<time>2018-09-06T10:56:29Z</time>
<speed>0.00</speed>
</trkpt>
<trkpt lat="-7.297167" lon="-34.799538">
<ele>9.270000</ele>
<time>2018-09-06T11:01:49Z</time>
<speed>0.00</speed>
</trkpt>
<trkpt lat="-7.297272" lon="-34.799625">
<ele>1.900000</ele>
<time>2018-09-06T11:07:00Z</time>
<speed>0.00</speed>
</trkpt>
<trkpt lat="-7.297334" lon="-34.799686">
<ele>7.600000</ele>
<time>2018-09-06T11:12:11Z</time>
<speed>0.00</speed>
</trkpt>
<trkpt lat="-7.297152" lon="-34.799572">
<ele>14.009999</ele>
<time>2018-09-06T11:17:23Z</time>
<speed>0.00</speed>
</trkpt>
<trkpt lat="-7.297229" lon="-34.799583">
<ele>-1.430000</ele>
<time>2018-09-06T11:22:35Z</time>
<speed>0.00</speed>
</trkpt>
<trkpt lat="-7.297190" lon="-34.799595">
<ele>4.760000</ele>
<time>2018-09-06T11:27:46Z</time>
<speed>0.00</speed>
</trkpt>
<trkpt lat="-7.297179" lon="-34.799603">
<ele>7.320000</ele>
<time>2018-09-06T11:32:57Z</time>
<speed>0.00</speed>
</trkpt>
<trkpt lat="-7.297220" lon="-34.799709">
<ele>-1.600000</ele>
<time>2018-09-06T11:38:08Z</time>
<speed>0.00</speed>
</trkpt>
<trkpt lat="-7.297372" lon="-34.799358">
<ele>9.670000</ele>
<time>2018-09-06T11:43:20Z</time>
<speed>0.00</speed>
</trkpt>
<trkpt lat="-7.297488" lon="-34.799274">
<ele>10.750000</ele>
<time>2018-09-06T11:48:31Z</time>
<speed>0.00</speed>
</trkpt>
<trkpt lat="-7.297815" lon="-34.799076">
<ele>0.040000</ele>
<time>2018-09-06T11:53:43Z</time>
<speed>0.00</speed>
</trkpt>
<trkpt lat="-7.297882" lon="-34.799240">
<ele>2.000000</ele>
<time>2018-09-06T11:58:54Z</time>
<speed>0.53</speed>
</trkpt>
<trkpt lat="-7.297914" lon="-34.799599">
<ele>11.809999</ele>
<time>2018-09-06T12:04:32Z</time>
<speed>0.87</speed>
</trkpt>
<trkpt lat="-7.292542" lon="-34.797401">
<ele>9.080000</ele>
<time>2018-09-06T12:09:43Z</time>
<speed>3.26</speed>
</trkpt>
<trkpt lat="-7.285101" lon="-34.799095">
<ele>15.880000</ele>
<time>2018-09-06T12:14:53Z</time>
<speed>2.32</speed>
</trkpt>
<trkpt lat="-7.285218" lon="-34.798725">
<ele>10.450000</ele>
<time>2018-09-06T12:20:03Z</time>
<speed>0.00</speed>
</trkpt>
<trkpt lat="-7.284935" lon="-34.799370">
<ele>12.190000</ele>
<time>2018-09-06T12:25:13Z</time>
<speed>0.00</speed>
</trkpt>
<trkpt lat="-7.284820" lon="-34.799385">
<ele>7.210000</ele>
<time>2018-09-06T12:30:23Z</time>
<speed>0.00</speed>
</trkpt>
<trkpt lat="-7.284841" lon="-34.799366">
<ele>8.920000</ele>
<time>2018-09-06T12:35:33Z</time>
<speed>0.00</speed>
</trkpt>
<trkpt lat="-7.284741" lon="-34.799328">
<ele>8.570000</ele>
<time>2018-09-06T12:40:42Z</time>
<speed>0.06</speed>
</trkpt>
<trkpt lat="-7.284744" lon="-34.799324">
<ele>11.520000</ele>
<time>2018-09-06T12:45:52Z</time>
<speed>0.00</speed>
</trkpt>
<trkpt lat="-7.284697" lon="-34.799282">
<ele>7.930000</ele>
<time>2018-09-06T12:51:02Z</time>
<speed>0.00</speed>
</trkpt>
<trkpt lat="-7.284699" lon="-34.799271">
<ele>6.590000</ele>
<time>2018-09-06T12:56:12Z</time>
<speed>0.00</speed>
</trkpt>
<trkpt lat="-7.284729" lon="-34.799210">
<ele>18.570000</ele>
<time>2018-09-06T13:01:28Z</time>
<speed>0.00</speed>
</trkpt>
<trkpt lat="-7.284710" lon="-34.799179">
<ele>15.730000</ele>
<time>2018-09-06T13:06:39Z</time>
<speed>0.27</speed>
</trkpt>
<trkpt lat="-7.284687" lon="-34.799202">
<ele>13.230000</ele>
<time>2018-09-06T13:11:50Z</time>
<speed>0.00</speed>
</trkpt>
<trkpt lat="-7.284689" lon="-34.799236">
<ele>4.920000</ele>
<time>2018-09-06T13:17:01Z</time>
<speed>0.00</speed>
</trkpt>
<trkpt lat="-7.284696" lon="-34.799225">
<ele>20.789999</ele>
<time>2018-09-06T13:22:13Z</time>
<speed>0.06</speed>
</trkpt>
<trkpt lat="-7.284665" lon="-34.799236">
<ele>3.010000</ele>
<time>2018-09-06T13:27:26Z</time>
<speed>0.07</speed>
</trkpt>
<trkpt lat="-7.284677" lon="-34.799252">
<ele>4.010000</ele>
<time>2018-09-06T13:32:38Z</time>
<speed>0.32</speed>
</trkpt>
<trkpt lat="-7.284696" lon="-34.799282">
<ele>15.980000</ele>
<time>2018-09-06T13:37:50Z</time>
<speed>0.15</speed>
</trkpt>
<trkpt lat="-7.284719" lon="-34.799309">
<ele>5.570000</ele>
<time>2018-09-06T13:43:03Z</time>
<speed>0.21</speed>
</trkpt>
<trkpt lat="-7.284751" lon="-34.799320">
<ele>14.200000</ele>
<time>2018-09-06T13:48:17Z</time>
<speed>0.71</speed>
</trkpt>
<trkpt lat="-7.284765" lon="-34.799328">
<ele>9.160000</ele>
<time>2018-09-06T13:53:29Z</time>
<speed>0.31</speed>
</trkpt>
<trkpt lat="-7.284780" lon="-34.799320">
<ele>8.330000</ele>
<time>2018-09-06T13:58:43Z</time>
<speed>0.34</speed>
</trkpt>
<trkpt lat="-7.284698" lon="-34.799294">
<ele>12.870000</ele>
<time>2018-09-06T14:03:59Z</time>
<speed>0.44</speed>
</trkpt>
<trkpt lat="-7.284671" lon="-34.799301">
<ele>14.230000</ele>
<time>2018-09-06T14:09:11Z</time>
<speed>0.05</speed>
</trkpt>
<trkpt lat="-7.284678" lon="-34.799267">
<ele>11.450000</ele>
<time>2018-09-06T14:14:24Z</time>
<speed>0.26</speed>
</trkpt>
<trkpt lat="-7.284679" lon="-34.799274">
<ele>10.700000</ele>
<time>2018-09-06T14:19:36Z</time>
<speed>0.38</speed>
</trkpt>
<trkpt lat="-7.284686" lon="-34.799294">
<ele>10.469999</ele>
<time>2018-09-06T14:25:18Z</time>
<speed>0.22</speed>
</trkpt>
<trkpt lat="-7.284669" lon="-34.799297">
<ele>20.789999</ele>
<time>2018-09-06T14:30:29Z</time>
<speed>0.00</speed>
</trkpt>
<trkpt lat="-7.284654" lon="-34.799259">
<ele>10.790000</ele>
<time>2018-09-06T14:35:40Z</time>
<speed>0.00</speed>
</trkpt>
<trkpt lat="-7.284630" lon="-34.799236">
<ele>5.060000</ele>
<time>2018-09-06T14:40:50Z</time>
<speed>0.00</speed>
</trkpt>
<trkpt lat="-7.284669" lon="-34.799248">
<ele>7.060000</ele>
<time>2018-09-06T14:46:00Z</time>
<speed>0.00</speed>
</trkpt>
<trkpt lat="-7.284673" lon="-34.799252">
<ele>7.740000</ele>
<time>2018-09-06T14:51:10Z</time>
<speed>0.00</speed>
</trkpt>
<trkpt lat="-7.284636" lon="-34.799194">
<ele>4.500000</ele>
<time>2018-09-06T14:56:20Z</time>
<speed>0.00</speed>
</trkpt>
<trkpt lat="-7.284618" lon="-34.799217">
<ele>12.759999</ele>
<time>2018-09-06T15:01:35Z</time>
<speed>0.00</speed>
</trkpt>
<trkpt lat="-7.284592" lon="-34.799183">
<ele>11.590000</ele>
<time>2018-09-06T15:06:45Z</time>
<speed>0.00</speed>
</trkpt>
<trkpt lat="-7.284616" lon="-34.799206">
<ele>8.780000</ele>
<time>2018-09-06T15:11:56Z</time>
<speed>0.00</speed>
</trkpt>
<trkpt lat="-7.284601" lon="-34.799156">
<ele>14.150000</ele>
<time>2018-09-06T15:17:06Z</time>
<speed>0.00</speed>
</trkpt>
<trkpt lat="-7.284584" lon="-34.799141">
<ele>11.250000</ele>
<time>2018-09-06T15:22:17Z</time>
<speed>0.00</speed>
</trkpt>
<trkpt lat="-7.284549" lon="-34.799141">
<ele>9.639999</ele>
<time>2018-09-06T15:27:28Z</time>
<speed>0.00</speed>
</trkpt>
<trkpt lat="-7.284589" lon="-34.799114">
<ele>16.260000</ele>
<time>2018-09-06T15:32:38Z</time>
<speed>0.00</speed>
</trkpt>
<trkpt lat="-7.284564" lon="-34.799145">
<ele>0.050000</ele>
<time>2018-09-06T15:37:48Z</time>
<speed>0.00</speed>
</trkpt>
<trkpt lat="-7.284571" lon="-34.799156">
<ele>9.710000</ele>
<time>2018-09-06T15:42:59Z</time>
<speed>0.00</speed>
</trkpt>
<trkpt lat="-7.284585" lon="-34.799129">
<ele>11.360000</ele>
<time>2018-09-06T15:48:10Z</time>
<speed>0.00</speed>
</trkpt>
<trkpt lat="-7.284565" lon="-34.799194">
<ele>5.320000</ele>
<time>2018-09-06T15:53:20Z</time>
<speed>0.00</speed>
</trkpt>
<trkpt lat="-7.284570" lon="-34.799171">
<ele>9.889999</ele>
<time>2018-09-06T15:58:32Z</time>
<speed>0.00</speed>
</trkpt>
<trkpt lat="-7.284545" lon="-34.799076">
<ele>12.660000</ele>
<time>2018-09-06T16:03:47Z</time>
<speed>0.00</speed>
</trkpt>
<trkpt lat="-7.284516" lon="-34.799088">
<ele>9.830000</ele>
<time>2018-09-06T16:08:59Z</time>
<speed>0.00</speed>
</trkpt>
<trkpt lat="-7.285907" lon="-34.798496">
<ele>9.300000</ele>
<time>2018-09-06T16:14:09Z</time>
<speed>0.29</speed>
</trkpt>
<trkpt lat="-7.289485" lon="-34.798000">
<ele>6.250000</ele>
<time>2018-09-06T16:19:22Z</time>
<speed>2.30</speed>
</trkpt>
<trkpt lat="-7.295156" lon="-34.795670">
<ele>15.880000</ele>
<time>2018-09-06T16:24:34Z</time>
<speed>1.85</speed>
</trkpt>
<trkpt lat="-7.300996" lon="-34.793625">
<ele>-11.750000</ele>
<time>2018-09-06T16:29:45Z</time>
<speed>2.47</speed>
</trkpt>
<trkpt lat="-7.307265" lon="-34.790939">
<ele>-2.460000</ele>
<time>2018-09-06T16:34:58Z</time>
<speed>2.10</speed>
</trkpt>
<trkpt lat="-7.314026" lon="-34.788971">
<ele>1.190000</ele>
<time>2018-09-06T16:40:10Z</time>
<speed>2.83</speed>
</trkpt>
<trkpt lat="-7.320245" lon="-34.786545">
<ele>10.300000</ele>
<time>2018-09-06T16:45:21Z</time>
<speed>2.13</speed>
</trkpt>
<trkpt lat="-7.326090" lon="-34.783695">
<ele>0.150000</ele>
<time>2018-09-06T16:50:33Z</time>
<speed>2.05</speed>
</trkpt>
<trkpt lat="-7.331584" lon="-34.780724">
<ele>2.130000</ele>
<time>2018-09-06T16:55:43Z</time>
<speed>1.99</speed>
</trkpt>
<trkpt lat="-7.337293" lon="-34.778027">
<ele>2.610000</ele>
<time>2018-09-06T17:00:57Z</time>
<speed>2.30</speed>
</trkpt>
<trkpt lat="-7.343248" lon="-34.775211">
<ele>-1.090000</ele>
<time>2018-09-06T17:06:07Z</time>
<speed>2.04</speed>
</trkpt>
<trkpt lat="-7.348889" lon="-34.772160">
<ele>-6.390000</ele>
<time>2018-09-06T17:11:18Z</time>
<speed>2.17</speed>
</trkpt>
<trkpt lat="-7.355199" lon="-34.769157">
<ele>-8.240000</ele>
<time>2018-09-06T17:16:29Z</time>
<speed>2.30</speed>
</trkpt>
<trkpt lat="-7.362050" lon="-34.766556">
<ele>-4.350000</ele>
<time>2018-09-06T17:21:40Z</time>
<speed>2.87</speed>
</trkpt>
<trkpt lat="-7.369288" lon="-34.764366">
<ele>-2.400000</ele>
<time>2018-09-06T17:26:52Z</time>
<speed>2.44</speed>
</trkpt>
<trkpt lat="-7.376731" lon="-34.762531">
<ele>-12.719999</ele>
<time>2018-09-06T17:32:04Z</time>
<speed>2.58</speed>
</trkpt>
<trkpt lat="-7.384104" lon="-34.761356">
<ele>8.880000</ele>
<time>2018-09-06T17:37:17Z</time>
<speed>2.09</speed>
</trkpt>
<trkpt lat="-7.391581" lon="-34.759682">
<ele>23.180000</ele>
<time>2018-09-06T17:42:30Z</time>
<speed>2.74</speed>
</trkpt>
<trkpt lat="-7.399255" lon="-34.758835">
<ele>13.370000</ele>
<time>2018-09-06T17:47:43Z</time>
<speed>2.93</speed>
</trkpt>
<trkpt lat="-7.406855" lon="-34.757755">
<ele>11.770000</ele>
<time>2018-09-06T17:52:55Z</time>
<speed>2.81</speed>
</trkpt>
<trkpt lat="-7.415345" lon="-34.757446">
<ele>-8.710000</ele>
<time>2018-09-06T17:58:33Z</time>
<speed>2.92</speed>
</trkpt>
<trkpt lat="-7.426687" lon="-34.754261">
<ele>-4.300000</ele>
<time>2018-09-06T18:06:31Z</time>
<speed>2.72</speed>
</trkpt>
<trkpt lat="-7.446499" lon="-34.755085">
<ele>7.130000</ele>
<time>2018-09-06T18:23:17Z</time>
<speed>0.00</speed>
</trkpt>
<trkpt lat="-7.448209" lon="-34.755264">
<ele>3.940000</ele>
<time>2018-09-06T18:28:30Z</time>
<speed>2.63</speed>
</trkpt>
<trkpt lat="-7.456038" lon="-34.754658">
<ele>-5.320000</ele>
<time>2018-09-06T18:33:43Z</time>
<speed>2.87</speed>
</trkpt>
<trkpt lat="-7.456235" lon="-34.755501">
<ele>3.700000</ele>
<time>2018-09-06T18:38:57Z</time>
<speed>0.00</speed>
</trkpt>
<trkpt lat="-7.455483" lon="-34.755909">
<ele>3.090000</ele>
<time>2018-09-06T18:44:10Z</time>
<speed>0.00</speed>
</trkpt>
<trkpt lat="-7.454685" lon="-34.756351">
<ele>10.160000</ele>
<time>2018-09-06T18:49:23Z</time>
<speed>0.00</speed>
</trkpt>
<trkpt lat="-7.453897" lon="-34.756813">
<ele>13.299999</ele>
<time>2018-09-06T18:54:36Z</time>
<speed>0.00</speed>
</trkpt>
<trkpt lat="-7.453092" lon="-34.757454">
<ele>-1.360000</ele>
<time>2018-09-06T18:59:51Z</time>
<speed>0.00</speed>
</trkpt>
<trkpt lat="-7.452489" lon="-34.757881">
<ele>4.240000</ele>
<time>2018-09-06T19:05:05Z</time>
<speed>0.00</speed>
</trkpt>
<trkpt lat="-7.451833" lon="-34.758129">
<ele>22.199999</ele>
<time>2018-09-06T19:10:18Z</time>
<speed>0.00</speed>
</trkpt>
<trkpt lat="-7.451148" lon="-34.758736">
<ele>16.850000</ele>
<time>2018-09-06T19:15:31Z</time>
<speed>0.00</speed>
</trkpt>
<trkpt lat="-7.450476" lon="-34.759258">
<ele>11.670000</ele>
<time>2018-09-06T19:20:44Z</time>
<speed>0.00</speed>
</trkpt>
<trkpt lat="-7.449757" lon="-34.759846">
<ele>7.670000</ele>
<time>2018-09-06T19:25:57Z</time>
<speed>0.00</speed>
</trkpt>
<trkpt lat="-7.448963" lon="-34.760262">
<ele>9.740000</ele>
<time>2018-09-06T19:31:30Z</time>
<speed>0.22</speed>
</trkpt>
<trkpt lat="-7.448193" lon="-34.760750">
<ele>9.530000</ele>
<time>2018-09-06T19:36:43Z</time>
<speed>0.68</speed>
</trkpt>
<trkpt lat="-7.447505" lon="-34.761219">
<ele>1.870000</ele>
<time>2018-09-06T19:41:55Z</time>
<speed>0.00</speed>
</trkpt>
<trkpt lat="-7.446871" lon="-34.761738">
<ele>18.520000</ele>
<time>2018-09-06T19:47:06Z</time>
<speed>0.00</speed>
</trkpt>
<trkpt lat="-7.446488" lon="-34.762123">
<ele>12.880000</ele>
<time>2018-09-06T19:52:17Z</time>
<speed>0.53</speed>
</trkpt>
<trkpt lat="-7.445815" lon="-34.762630">
<ele>9.809999</ele>
<time>2018-09-06T19:57:27Z</time>
<speed>0.16</speed>
</trkpt>
<trkpt lat="-7.445141" lon="-34.763096">
<ele>13.179999</ele>
<time>2018-09-06T20:02:44Z</time>
<speed>0.00</speed>
</trkpt>
<trkpt lat="-7.444406" lon="-34.763515">
<ele>11.300000</ele>
<time>2018-09-06T20:07:56Z</time>
<speed>0.77</speed>
</trkpt>
<trkpt lat="-7.443668" lon="-34.764076">
<ele>5.430000</ele>
<time>2018-09-06T20:13:08Z</time>
<speed>0.00</speed>
</trkpt>
<trkpt lat="-7.442863" lon="-34.764496">
<ele>2.230000</ele>
<time>2018-09-06T20:18:19Z</time>
<speed>0.00</speed>
</trkpt>
<trkpt lat="-7.442093" lon="-34.765060">
<ele>11.929999</ele>
<time>2018-09-06T20:23:31Z</time>
<speed>0.32</speed>
</trkpt>
<trkpt lat="-7.441333" lon="-34.765545">
<ele>8.200000</ele>
<time>2018-09-06T20:28:42Z</time>
<speed>0.57</speed>
</trkpt>
<trkpt lat="-7.440728" lon="-34.766094">
<ele>-23.939999</ele>
<time>2018-09-06T20:33:54Z</time>
<speed>0.00</speed>
</trkpt>
<trkpt lat="-7.439901" lon="-34.766647">
<ele>-16.359999</ele>
<time>2018-09-06T20:39:09Z</time>
<speed>0.00</speed>
</trkpt>
<trkpt lat="-7.443768" lon="-34.762321">
<ele>-4.390000</ele>
<time>2018-09-06T20:44:30Z</time>
<speed>2.12</speed>
</trkpt>
<trkpt lat="-7.447073" lon="-34.757603">
<ele>7.690000</ele>
<time>2018-09-06T20:50:00Z</time>
<speed>2.20</speed>
</trkpt>
<trkpt lat="-7.450487" lon="-34.754650">
<ele>1.800000</ele>
<time>2018-09-06T20:55:12Z</time>
<speed>0.00</speed>
</trkpt>
<trkpt lat="-7.450572" lon="-34.754772">
<ele>15.880000</ele>
<time>2018-09-06T21:00:25Z</time>
<speed>0.32</speed>
</trkpt>
<trkpt lat="-7.445944" lon="-34.755775">
<ele>11.290000</ele>
<time>2018-09-06T21:05:36Z</time>
<speed>2.30</speed>
</trkpt>
<trkpt lat="-7.438344" lon="-34.759617">
<ele>1.080000</ele>
<time>2018-09-06T21:10:48Z</time>
<speed>3.81</speed>
</trkpt>
<trkpt lat="-7.430806" lon="-34.763535">
<ele>16.699999</ele>
<time>2018-09-06T21:15:59Z</time>
<speed>3.48</speed>
</trkpt>
<trkpt lat="-7.422821" lon="-34.766479">
<ele>1.730000</ele>
<time>2018-09-06T21:21:09Z</time>
<speed>3.17</speed>
</trkpt>
<trkpt lat="-7.424590" lon="-34.765133">
<ele>15.450000</ele>
<time>2018-09-06T21:26:21Z</time>
<speed>2.25</speed>
</trkpt>
<trkpt lat="-7.423997" lon="-34.762859">
<ele>-3.660000</ele>
<time>2018-09-06T21:31:32Z</time>
<speed>0.00</speed>
</trkpt>
<trkpt lat="-7.423618" lon="-34.762951">
<ele>6.940000</ele>
<time>2018-09-06T21:36:43Z</time>
<speed>0.00</speed>
</trkpt>
<trkpt lat="-7.423620" lon="-34.762943">
<ele>15.639999</ele>
<time>2018-09-06T21:41:54Z</time>
<speed>0.00</speed>
</trkpt>
<trkpt lat="-7.423617" lon="-34.762989">
<ele>7.110000</ele>
<time>2018-09-06T21:47:05Z</time>
<speed>0.00</speed>
</trkpt>
<trkpt lat="-7.423649" lon="-34.763035">
<ele>4.860000</ele>
<time>2018-09-06T21:52:15Z</time>
<speed>0.00</speed>
</trkpt>
<trkpt lat="-7.423637" lon="-34.763027">
<ele>10.950000</ele>
<time>2018-09-06T21:57:26Z</time>
<speed>0.00</speed>
</trkpt>
<trkpt lat="-7.423694" lon="-34.762997">
<ele>32.139999</ele>
<time>2018-09-06T22:03:44Z</time>
<speed>0.51</speed>
</trkpt>
<trkpt lat="-7.423633" lon="-34.762993">
<ele>7.350000</ele>
<time>2018-09-06T22:11:00Z</time>
<speed>0.14</speed>
</trkpt>
<trkpt lat="-7.423612" lon="-34.763035">
<ele>13.020000</ele>
<time>2018-09-06T22:20:19Z</time>
<speed>0.41</speed>
</trkpt>
<trkpt lat="-7.423597" lon="-34.763054">
<ele>13.840000</ele>
<time>2018-09-06T22:25:50Z</time>
<speed>0.39</speed>
</trkpt>
<trkpt lat="-7.423617" lon="-34.763046">
<ele>16.109999</ele>
<time>2018-09-06T22:33:03Z</time>
<speed>0.31</speed>
</trkpt>
<trkpt lat="-7.423629" lon="-34.762947">
<ele>3.060000</ele>
<time>2018-09-06T22:38:21Z</time>
<speed>0.16</speed>
</trkpt>
<trkpt lat="-7.423664" lon="-34.762947">
<ele>-5.570000</ele>
<time>2018-09-06T22:43:46Z</time>
<speed>0.32</speed>
</trkpt>
<trkpt lat="-7.423652" lon="-34.762997">
<ele>1.350000</ele>
<time>2018-09-06T22:50:46Z</time>
<speed>0.23</speed>
</trkpt>
<trkpt lat="-7.423670" lon="-34.762985">
<ele>0.750000</ele>
<time>2018-09-06T22:57:58Z</time>
<speed>0.16</speed>
</trkpt>
<trkpt lat="-7.423609" lon="-34.762966">
<ele>-10.690000</ele>
<time>2018-09-06T23:03:18Z</time>
<speed>0.22</speed>
</trkpt>
<trkpt lat="-7.423632" lon="-34.763000">
<ele>-8.620000</ele>
<time>2018-09-06T23:08:36Z</time>
<speed>0.35</speed>
</trkpt>
<trkpt lat="-7.423693" lon="-34.763065">
<ele>-0.550000</ele>
<time>2018-09-06T23:13:54Z</time>
<speed>0.18</speed>
</trkpt>
<trkpt lat="-7.423738" lon="-34.763084">
<ele>3.640000</ele>
<time>2018-09-06T23:19:29Z</time>
<speed>0.25</speed>
</trkpt>
<trkpt lat="-7.423603" lon="-34.763119">
<ele>-18.029999</ele>
<time>2018-09-06T23:26:14Z</time>
<speed>0.29</speed>
</trkpt>
<trkpt lat="-7.423566" lon="-34.763088">
<ele>-13.900000</ele>
<time>2018-09-06T23:35:04Z</time>
<speed>0.41</speed>
</trkpt>
<trkpt lat="-7.423611" lon="-34.763138">
<ele>-6.740000</ele>
<time>2018-09-06T23:44:41Z</time>
<speed>0.30</speed>
</trkpt>
<trkpt lat="-7.423848" lon="-34.763107">
<ele>19.910000</ele>
<time>2018-09-06T23:54:29Z</time>
<speed>0.21</speed>
</trkpt>
<trkpt lat="-7.423817" lon="-34.763119">
<ele>17.930000</ele>
<time>2018-09-07T00:04:59Z</time>
<speed>0.37</speed>
</trkpt>
<trkpt lat="-7.423734" lon="-34.763100">
<ele>6.900000</ele>
<time>2018-09-07T00:15:43Z</time>
<speed>0.19</speed>
</trkpt>
<trkpt lat="-7.423617" lon="-34.763012">
<ele>0.150000</ele>
<time>2018-09-07T00:26:10Z</time>
<speed>0.32</speed>
</trkpt>
<trkpt lat="-7.423771" lon="-34.763168">
<ele>74.689995</ele>
<time>2018-09-07T00:37:45Z</time>
<speed>0.59</speed>
</trkpt>
<trkpt lat="-7.423663" lon="-34.763023">
<ele>21.750000</ele>
<time>2018-09-07T00:47:55Z</time>
<speed>0.46</speed>
</trkpt>
<trkpt lat="-7.423614" lon="-34.763031">
<ele>4.500000</ele>
<time>2018-09-07T00:53:14Z</time>
<speed>0.15</speed>
</trkpt>
<trkpt lat="-7.425039" lon="-34.764576">
<ele>-5.470000</ele>
<time>2018-09-07T00:58:33Z</time>
<speed>2.53</speed>
</trkpt>
<trkpt lat="-7.429863" lon="-34.770611">
<ele>-11.090000</ele>
<time>2018-09-07T01:03:58Z</time>
<speed>1.35</speed>
</trkpt>
<trkpt lat="-7.432321" lon="-34.768803">
<ele>3.300000</ele>
<time>2018-09-07T01:09:16Z</time>
<speed>1.82</speed>
</trkpt>
<trkpt lat="-7.434875" lon="-34.766125">
<ele>13.799999</ele>
<time>2018-09-07T01:14:32Z</time>
<speed>1.67</speed>
</trkpt>
<trkpt lat="-7.436807" lon="-34.763390">
<ele>-1.900000</ele>
<time>2018-09-07T01:19:51Z</time>
<speed>1.36</speed>
</trkpt>
<trkpt lat="-7.439336" lon="-34.760986">
<ele>10.790000</ele>
<time>2018-09-07T01:25:09Z</time>
<speed>1.57</speed>
</trkpt>
<trkpt lat="-7.439028" lon="-34.756950">
<ele>7.660000</ele>
<time>2018-09-07T01:30:25Z</time>
<speed>2.47</speed>
</trkpt>
<trkpt lat="-7.437666" lon="-34.754787">
<ele>6.020000</ele>
<time>2018-09-07T01:35:41Z</time>
<speed>0.91</speed>
</trkpt>
<trkpt lat="-7.437240" lon="-34.755188">
<ele>40.099998</ele>
<time>2018-09-07T01:42:28Z</time>
<speed>0.00</speed>
</trkpt>
<trkpt lat="-7.435130" lon="-34.757698">
<ele>759.089966</ele>
<time>2018-09-07T01:51:59Z</time>
<speed>0.00</speed>
</trkpt>
<trkpt lat="-7.436545" lon="-34.755730">
<ele>40.219997</ele>
<time>2018-09-07T01:57:29Z</time>
<speed>0.00</speed>
</trkpt>
<trkpt lat="-7.435207" lon="-34.757267">
<ele>567.190002</ele>
<time>2018-09-07T02:05:27Z</time>
<speed>0.28</speed>
</trkpt>
<trkpt lat="-7.436525" lon="-34.758545">
<ele>741.500000</ele>
<time>2018-09-07T02:16:46Z</time>
<speed>0.63</speed>
</trkpt>
<trkpt lat="-7.435960" lon="-34.757080">
<ele>469.389984</ele>
<time>2018-09-07T02:30:41Z</time>
<speed>0.20</speed>
</trkpt>
<trkpt lat="-7.435539" lon="-34.756615">
<ele>252.959991</ele>
<time>2018-09-07T02:43:48Z</time>
<speed>0.89</speed>
</trkpt>
<trkpt lat="-7.435356" lon="-34.756569">
<ele>166.779999</ele>
<time>2018-09-07T02:49:07Z</time>
<speed>1.05</speed>
</trkpt>
<trkpt lat="-7.435274" lon="-34.756542">
<ele>75.629997</ele>
<time>2018-09-07T02:54:25Z</time>
<speed>0.24</speed>
</trkpt>
<trkpt lat="-7.435215" lon="-34.756634">
<ele>-20.990000</ele>
<time>2018-09-07T02:59:45Z</time>
<speed>0.25</speed>
</trkpt>
</trkseg>
</trk>
<trk>
<name>20180923-093930(9)</name>
<desc>Color:004000ff</desc>
<trkseg>
<trkpt lat="-7.435172" lon="-34.756676">
<ele>-77.229996</ele>
<time>2018-09-07T03:05:47Z</time>
<speed>0.24</speed>
</trkpt>
<trkpt lat="-7.434610" lon="-34.757133">
<ele>-42.849998</ele>
<time>2018-09-07T03:15:54Z</time>
<speed>0.73</speed>
</trkpt>
<trkpt lat="-7.434041" lon="-34.757607">
<ele>19.809999</ele>
<time>2018-09-07T03:31:41Z</time>
<speed>0.58</speed>
</trkpt>
<trkpt lat="-7.434261" lon="-34.757301">
<ele>12.309999</ele>
<time>2018-09-07T03:37:04Z</time>
<speed>0.40</speed>
</trkpt>
<trkpt lat="-7.432705" lon="-34.759163">
<ele>157.190002</ele>
<time>2018-09-07T03:42:34Z</time>
<speed>0.00</speed>
</trkpt>
<trkpt lat="-7.433932" lon="-34.757648">
<ele>-1.160000</ele>
<time>2018-09-07T03:51:31Z</time>
<speed>0.48</speed>
</trkpt>
<trkpt lat="-7.433777" lon="-34.757690">
<ele>0.310000</ele>
<time>2018-09-07T03:58:46Z</time>
<speed>0.43</speed>
</trkpt>
<trkpt lat="-7.433633" lon="-34.757755">
<ele>4.500000</ele>
<time>2018-09-07T04:04:06Z</time>
<speed>0.00</speed>
</trkpt>
<trkpt lat="-7.433521" lon="-34.757893">
<ele>12.840000</ele>
<time>2018-09-07T04:09:21Z</time>
<speed>0.00</speed>
</trkpt>
<trkpt lat="-7.433364" lon="-34.758118">
<ele>15.309999</ele>
<time>2018-09-07T04:14:45Z</time>
<speed>0.53</speed>
</trkpt>
<trkpt lat="-7.433212" lon="-34.758144">
<ele>-0.850000</ele>
<time>2018-09-07T04:20:17Z</time>
<speed>0.37</speed>
</trkpt>
<trkpt lat="-7.433031" lon="-34.758274">
<ele>7.430000</ele>
<time>2018-09-07T04:25:49Z</time>
<speed>0.20</speed>
</trkpt>
<trkpt lat="-7.432854" lon="-34.758385">
<ele>5.080000</ele>
<time>2018-09-07T04:31:44Z</time>
<speed>0.27</speed>
</trkpt>
<trkpt lat="-7.432550" lon="-34.758537">
<ele>5.190000</ele>
<time>2018-09-07T04:39:48Z</time>
<speed>0.21</speed>
</trkpt>
<trkpt lat="-7.432236" lon="-34.758808">
<ele>10.910000</ele>
<time>2018-09-07T04:49:25Z</time>
<speed>0.11</speed>
</trkpt>
<trkpt lat="-7.432016" lon="-34.759140">
<ele>10.910000</ele>
<time>2018-09-07T04:59:28Z</time>
<speed>0.17</speed>
</trkpt>
<trkpt lat="-7.432473" lon="-34.760326">
<ele>2.470000</ele>
<time>2018-09-07T05:10:50Z</time>
<speed>1.86</speed>
</trkpt>
<trkpt lat="-7.428082" lon="-34.770233">
<ele>-9.290000</ele>
<time>2018-09-07T05:22:34Z</time>
<speed>1.76</speed>
</trkpt>
<trkpt lat="-7.425097" lon="-34.773636">
<ele>-0.920000</ele>
<time>2018-09-07T05:27:49Z</time>
<speed>1.58</speed>
</trkpt>
<trkpt lat="-7.421348" lon="-34.776199">
<ele>-1.820000</ele>
<time>2018-09-07T05:33:03Z</time>
<speed>1.72</speed>
</trkpt>
<trkpt lat="-7.419654" lon="-34.778431">
<ele>16.799999</ele>
<time>2018-09-07T05:38:16Z</time>
<speed>0.83</speed>
</trkpt>
<trkpt lat="-7.418977" lon="-34.778950">
<ele>0.200000</ele>
<time>2018-09-07T05:43:33Z</time>
<speed>0.00</speed>
</trkpt>
<trkpt lat="-7.418962" lon="-34.778992">
<ele>6.230000</ele>
<time>2018-09-07T05:48:49Z</time>
<speed>0.00</speed>
</trkpt>
<trkpt lat="-7.418839" lon="-34.778992">
<ele>2.160000</ele>
<time>2018-09-07T05:54:02Z</time>
<speed>0.95</speed>
</trkpt>
<trkpt lat="-7.418837" lon="-34.779045">
<ele>7.840000</ele>
<time>2018-09-07T05:59:19Z</time>
<speed>0.33</speed>
</trkpt>
<trkpt lat="-7.418767" lon="-34.779137">
<ele>2.200000</ele>
<time>2018-09-07T06:05:27Z</time>
<speed>1.00</speed>
</trkpt>
<trkpt lat="-7.418684" lon="-34.779289">
<ele>7.240000</ele>
<time>2018-09-07T06:11:03Z</time>
<speed>0.00</speed>
</trkpt>
<trkpt lat="-7.418561" lon="-34.779289">
<ele>0.410000</ele>
<time>2018-09-07T06:16:19Z</time>
<speed>0.00</speed>
</trkpt>
<trkpt lat="-7.418519" lon="-34.779415">
<ele>-2.450000</ele>
<time>2018-09-07T06:21:36Z</time>
<speed>0.00</speed>
</trkpt>
<trkpt lat="-7.418402" lon="-34.779572">
<ele>-0.260000</ele>
<time>2018-09-07T06:26:53Z</time>
<speed>0.00</speed>
</trkpt>
<trkpt lat="-7.418236" lon="-34.779522">
<ele>10.650000</ele>
<time>2018-09-07T06:32:09Z</time>
<speed>0.00</speed>
</trkpt>
<trkpt lat="-7.418363" lon="-34.779484">
<ele>4.440000</ele>
<time>2018-09-07T06:37:25Z</time>
<speed>0.00</speed>
</trkpt>
<trkpt lat="-7.417206" lon="-34.777618">
<ele>10.139999</ele>
<time>2018-09-07T06:42:41Z</time>
<speed>1.50</speed>
</trkpt>
<trkpt lat="-7.417288" lon="-34.776455">
<ele>-4.550000</ele>
<time>2018-09-07T06:47:57Z</time>
<speed>0.00</speed>
</trkpt>
<trkpt lat="-7.417997" lon="-34.775940">
<ele>5.090000</ele>
<time>2018-09-07T06:53:13Z</time>
<speed>0.00</speed>
</trkpt>
<trkpt lat="-7.418807" lon="-34.775314">
<ele>5.390000</ele>
<time>2018-09-07T06:58:28Z</time>
<speed>0.00</speed>
</trkpt>
<trkpt lat="-7.419751" lon="-34.774452">
<ele>8.120000</ele>
<time>2018-09-07T07:03:49Z</time>
<speed>0.00</speed>
</trkpt>
<trkpt lat="-7.420416" lon="-34.773731">
<ele>6.090000</ele>
<time>2018-09-07T07:09:04Z</time>
<speed>0.00</speed>
</trkpt>
<trkpt lat="-7.421231" lon="-34.772724">
<ele>14.059999</ele>
<time>2018-09-07T07:14:19Z</time>
<speed>0.00</speed>
</trkpt>
<trkpt lat="-7.422071" lon="-34.771603">
<ele>-0.400000</ele>
<time>2018-09-07T07:19:35Z</time>
<speed>0.00</speed>
</trkpt>
<trkpt lat="-7.422761" lon="-34.770580">
<ele>5.510000</ele>
<time>2018-09-07T07:24:51Z</time>
<speed>0.00</speed>
</trkpt>
<trkpt lat="-7.423165" lon="-34.769932">
<ele>5.390000</ele>
<time>2018-09-07T07:30:07Z</time>
<speed>2.09</speed>
</trkpt>
<trkpt lat="-7.423871" lon="-34.768826">
<ele>7.540000</ele>
<time>2018-09-07T07:35:23Z</time>
<speed>0.00</speed>
</trkpt>
<trkpt lat="-7.424668" lon="-34.767952">
<ele>6.670000</ele>
<time>2018-09-07T07:40:39Z</time>
<speed>0.00</speed>
</trkpt>
<trkpt lat="-7.425502" lon="-34.767303">
<ele>2.530000</ele>
<time>2018-09-07T07:46:03Z</time>
<speed>0.63</speed>
</trkpt>
<trkpt lat="-7.426557" lon="-34.766949">
<ele>-10.059999</ele>
<time>2018-09-07T07:51:19Z</time>
<speed>0.00</speed>
</trkpt>
<trkpt lat="-7.426741" lon="-34.767292">
<ele>2.630000</ele>
<time>2018-09-07T07:56:38Z</time>
<speed>0.36</speed>
</trkpt>
<trkpt lat="-7.430515" lon="-34.765995">
<ele>13.790000</ele>
<time>2018-09-07T08:04:02Z</time>
<speed>0.75</speed>
</trkpt>
<trkpt lat="-7.439272" lon="-34.760616">
<ele>7.700000</ele>
<time>2018-09-07T08:16:29Z</time>
<speed>2.16</speed>
</trkpt>
<trkpt lat="-7.443696" lon="-34.759003">
<ele>9.469999</ele>
<time>2018-09-07T08:21:51Z</time>
<speed>2.02</speed>
</trkpt>
<trkpt lat="-7.448628" lon="-34.757641">
<ele>7.790000</ele>
<time>2018-09-07T08:27:34Z</time>
<speed>1.89</speed>
</trkpt>
<trkpt lat="-7.457171" lon="-34.755676">
<ele>4.830000</ele>
<time>2018-09-07T08:37:49Z</time>
<speed>1.73</speed>
</trkpt>
<trkpt lat="-7.461369" lon="-34.754429">
<ele>-16.500000</ele>
<time>2018-09-07T08:43:10Z</time>
<speed>2.25</speed>
</trkpt>
<trkpt lat="-7.465385" lon="-34.753448">
<ele>2.150000</ele>
<time>2018-09-07T08:48:29Z</time>
<speed>2.01</speed>
</trkpt>
<trkpt lat="-7.464849" lon="-34.754005">
<ele>20.740000</ele>
<time>2018-09-07T08:53:48Z</time>
<speed>0.00</speed>
</trkpt>
<trkpt lat="-7.464787" lon="-34.753941">
<ele>16.869999</ele>
<time>2018-09-07T08:59:06Z</time>
<speed>0.40</speed>
</trkpt>
<trkpt lat="-7.464586" lon="-34.753899">
<ele>32.700001</ele>
<time>2018-09-07T09:04:26Z</time>
<speed>0.57</speed>
</trkpt>
<trkpt lat="-7.464465" lon="-34.754040">
<ele>12.830000</ele>
<time>2018-09-07T09:09:42Z</time>
<speed>0.00</speed>
</trkpt>
<trkpt lat="-7.464444" lon="-34.753983">
<ele>12.150000</ele>
<time>2018-09-07T09:14:58Z</time>
<speed>0.00</speed>
</trkpt>
<trkpt lat="-7.464433" lon="-34.754131">
<ele>-1.560000</ele>
<time>2018-09-07T09:20:16Z</time>
<speed>0.00</speed>
</trkpt>
<trkpt lat="-7.464427" lon="-34.754105">
<ele>8.389999</ele>
<time>2018-09-07T09:25:34Z</time>
<speed>0.00</speed>
</trkpt>
<trkpt lat="-7.464364" lon="-34.754059">
<ele>8.620000</ele>
<time>2018-09-07T09:30:52Z</time>
<speed>0.00</speed>
</trkpt>
<trkpt lat="-7.464422" lon="-34.754070">
<ele>-10.790000</ele>
<time>2018-09-07T09:36:09Z</time>
<speed>0.00</speed>
</trkpt>
<trkpt lat="-7.464442" lon="-34.754112">
<ele>-9.270000</ele>
<time>2018-09-07T09:41:26Z</time>
<speed>0.00</speed>
</trkpt>
<trkpt lat="-7.464458" lon="-34.754139">
<ele>-6.820000</ele>
<time>2018-09-07T09:46:44Z</time>
<speed>0.00</speed>
</trkpt>
<trkpt lat="-7.464392" lon="-34.754143">
<ele>5.600000</ele>
<time>2018-09-07T09:52:00Z</time>
<speed>0.41</speed>
</trkpt>
<trkpt lat="-7.464324" lon="-34.754166">
<ele>2.350000</ele>
<time>2018-09-07T09:57:19Z</time>
<speed>1.04</speed>
</trkpt>
<trkpt lat="-7.464312" lon="-34.754253">
<ele>-0.250000</ele>
<time>2018-09-07T10:02:45Z</time>
<speed>0.36</speed>
</trkpt>
<trkpt lat="-7.464320" lon="-34.754276">
<ele>-7.110000</ele>
<time>2018-09-07T10:08:06Z</time>
<speed>0.36</speed>
</trkpt>
<trkpt lat="-7.464201" lon="-34.754242">
<ele>1.140000</ele>
<time>2018-09-07T10:13:32Z</time>
<speed>0.11</speed>
</trkpt>
<trkpt lat="-7.464114" lon="-34.754303">
<ele>1.710000</ele>
<time>2018-09-07T10:18:55Z</time>
<speed>0.25</speed>
</trkpt>
<trkpt lat="-7.464085" lon="-34.754440">
<ele>-3.170000</ele>
<time>2018-09-07T10:24:25Z</time>
<speed>0.24</speed>
</trkpt>
<trkpt lat="-7.464114" lon="-34.754471">
<ele>-8.240000</ele>
<time>2018-09-07T10:30:07Z</time>
<speed>0.43</speed>
</trkpt>
<trkpt lat="-7.464050" lon="-34.754410">
<ele>-2.280000</ele>
<time>2018-09-07T10:36:15Z</time>
<speed>0.25</speed>
</trkpt>
<trkpt lat="-7.463993" lon="-34.754356">
<ele>5.290000</ele>
<time>2018-09-07T10:43:03Z</time>
<speed>0.39</speed>
</trkpt>
<trkpt lat="-7.464046" lon="-34.754456">
<ele>-1.980000</ele>
<time>2018-09-07T10:50:29Z</time>
<speed>0.41</speed>
</trkpt>
<trkpt lat="-7.464051" lon="-34.754509">
<ele>-0.800000</ele>
<time>2018-09-07T10:58:30Z</time>
<speed>0.73</speed>
</trkpt>
<trkpt lat="-7.463961" lon="-34.754414">
<ele>-3.680000</ele>
<time>2018-09-07T11:06:47Z</time>
<speed>0.55</speed>
</trkpt>
<trkpt lat="-7.463872" lon="-34.754566">
<ele>6.100000</ele>
<time>2018-09-07T11:13:52Z</time>
<speed>0.00</speed>
</trkpt>
<trkpt lat="-7.463853" lon="-34.754547">
<ele>-7.230000</ele>
<time>2018-09-07T11:19:11Z</time>
<speed>0.22</speed>
</trkpt>
<trkpt lat="-7.463829" lon="-34.754509">
<ele>2.800000</ele>
<time>2018-09-07T11:24:23Z</time>
<speed>0.00</speed>
</trkpt>
<trkpt lat="-7.463844" lon="-34.754578">
<ele>-11.540000</ele>
<time>2018-09-07T11:29:35Z</time>
<speed>0.00</speed>
</trkpt>
<trkpt lat="-7.463842" lon="-34.754551">
<ele>-7.910000</ele>
<time>2018-09-07T11:34:47Z</time>
<speed>0.00</speed>
</trkpt>
<trkpt lat="-7.463795" lon="-34.754494">
<ele>-2.240000</ele>
<time>2018-09-07T11:39:59Z</time>
<speed>0.00</speed>
</trkpt>
<trkpt lat="-7.463847" lon="-34.754593">
<ele>12.429999</ele>
<time>2018-09-07T11:45:11Z</time>
<speed>0.00</speed>
</trkpt>
<trkpt lat="-7.463849" lon="-34.754509">
<ele>21.230000</ele>
<time>2018-09-07T11:50:22Z</time>
<speed>0.00</speed>
</trkpt>
<trkpt lat="-7.463750" lon="-34.754475">
<ele>0.910000</ele>
<time>2018-09-07T11:55:34Z</time>
<speed>0.00</speed>
</trkpt>
<trkpt lat="-7.463707" lon="-34.754578">
<ele>9.349999</ele>
<time>2018-09-07T12:03:21Z</time>
<speed>0.00</speed>
</trkpt>
<trkpt lat="-7.463627" lon="-34.754757">
<ele>12.550000</ele>
<time>2018-09-07T12:17:44Z</time>
<speed>0.00</speed>
</trkpt>
<trkpt lat="-7.463457" lon="-34.754761">
<ele>2.610000</ele>
<time>2018-09-07T12:22:55Z</time>
<speed>0.00</speed>
</trkpt>
<trkpt lat="-7.463476" lon="-34.754795">
<ele>6.970000</ele>
<time>2018-09-07T12:28:07Z</time>
<speed>0.00</speed>
</trkpt>
<trkpt lat="-7.463256" lon="-34.754887">
<ele>-3.380000</ele>
<time>2018-09-07T12:33:19Z</time>
<speed>0.00</speed>
</trkpt>
<trkpt lat="-7.463108" lon="-34.754940">
<ele>3.130000</ele>
<time>2018-09-07T12:38:30Z</time>
<speed>0.00</speed>
</trkpt>
<trkpt lat="-7.462942" lon="-34.755032">
<ele>3.330000</ele>
<time>2018-09-07T12:43:41Z</time>
<speed>0.00</speed>
</trkpt>
<trkpt lat="-7.462931" lon="-34.755123">
<ele>8.240000</ele>
<time>2018-09-07T12:48:51Z</time>
<speed>0.63</speed>
</trkpt>
<trkpt lat="-7.462960" lon="-34.755070">
<ele>15.120000</ele>
<time>2018-09-07T12:54:03Z</time>
<speed>0.00</speed>
</trkpt>
<trkpt lat="-7.462860" lon="-34.755093">
<ele>-1.990000</ele>
<time>2018-09-07T12:59:17Z</time>
<speed>0.00</speed>
</trkpt>
<trkpt lat="-7.462881" lon="-34.755142">
<ele>11.710000</ele>
<time>2018-09-07T13:04:30Z</time>
<speed>0.77</speed>
</trkpt>
<trkpt lat="-7.462878" lon="-34.755116">
<ele>13.349999</ele>
<time>2018-09-07T13:09:41Z</time>
<speed>0.00</speed>
</trkpt>
<trkpt lat="-7.462896" lon="-34.755100">
<ele>-9.050000</ele>
<time>2018-09-07T13:14:54Z</time>
<speed>0.00</speed>
</trkpt>
<trkpt lat="-7.462904" lon="-34.755112">
<ele>17.779999</ele>
<time>2018-09-07T13:20:05Z</time>
<speed>0.32</speed>
</trkpt>
<trkpt lat="-7.462911" lon="-34.755131">
<ele>25.480000</ele>
<time>2018-09-07T13:25:18Z</time>
<speed>0.00</speed>
</trkpt>
<trkpt lat="-7.462908" lon="-34.755131">
<ele>7.770000</ele>
<time>2018-09-07T13:30:29Z</time>
<speed>0.00</speed>
</trkpt>
<trkpt lat="-7.462845" lon="-34.755135">
<ele>8.190000</ele>
<time>2018-09-07T13:35:40Z</time>
<speed>0.00</speed>
</trkpt>
<trkpt lat="-7.462815" lon="-34.755241">
<ele>13.980000</ele>
<time>2018-09-07T13:40:52Z</time>
<speed>0.00</speed>
</trkpt>
<trkpt lat="-7.462851" lon="-34.755272">
<ele>19.879999</ele>
<time>2018-09-07T13:46:04Z</time>
<speed>0.00</speed>
</trkpt>
<trkpt lat="-7.462839" lon="-34.755306">
<ele>13.690000</ele>
<time>2018-09-07T13:51:17Z</time>
<speed>0.62</speed>
</trkpt>
<trkpt lat="-7.462590" lon="-34.755451">
<ele>5.710000</ele>
<time>2018-09-07T13:56:28Z</time>
<speed>0.00</speed>
</trkpt>
<trkpt lat="-7.462461" lon="-34.755520">
<ele>16.670000</ele>
<time>2018-09-07T14:01:45Z</time>
<speed>0.00</speed>
</trkpt>
<trkpt lat="-7.462359" lon="-34.755543">
<ele>-11.950000</ele>
<time>2018-09-07T14:06:56Z</time>
<speed>0.00</speed>
</trkpt>
<trkpt lat="-7.462152" lon="-34.755577">
<ele>14.820000</ele>
<time>2018-09-07T14:12:07Z</time>
<speed>0.00</speed>
</trkpt>
<trkpt lat="-7.462222" lon="-34.755646">
<ele>15.549999</ele>
<time>2018-09-07T14:17:19Z</time>
<speed>0.00</speed>
</trkpt>
<trkpt lat="-7.462152" lon="-34.755650">
<ele>15.490000</ele>
<time>2018-09-07T14:22:31Z</time>
<speed>0.67</speed>
</trkpt>
<trkpt lat="-7.462024" lon="-34.755688">
<ele>16.760000</ele>
<time>2018-09-07T14:28:25Z</time>
<speed>0.38</speed>
</trkpt>
<trkpt lat="-7.462008" lon="-34.755699">
<ele>15.099999</ele>
<time>2018-09-07T14:34:16Z</time>
<speed>1.56</speed>
</trkpt>
<trkpt lat="-7.462004" lon="-34.755753">
<ele>13.940000</ele>
<time>2018-09-07T14:39:36Z</time>
<speed>0.61</speed>
</trkpt>
<trkpt lat="-7.462032" lon="-34.755569">
<ele>13.870000</ele>
<time>2018-09-07T14:44:53Z</time>
<speed>0.19</speed>
</trkpt>
<trkpt lat="-7.461976" lon="-34.755741">
<ele>13.889999</ele>
<time>2018-09-07T14:50:18Z</time>
<speed>0.46</speed>
</trkpt>
<trkpt lat="-7.461822" lon="-34.755852">
<ele>14.020000</ele>
<time>2018-09-07T14:55:51Z</time>
<speed>0.75</speed>
</trkpt>
<trkpt lat="-7.461524" lon="-34.755966">
<ele>12.960000</ele>
<time>2018-09-07T15:03:02Z</time>
<speed>0.17</speed>
</trkpt>
<trkpt lat="-7.461138" lon="-34.756176">
<ele>9.940000</ele>
<time>2018-09-07T15:11:03Z</time>
<speed>0.36</speed>
</trkpt>
<trkpt lat="-7.461022" lon="-34.756264">
<ele>0.120000</ele>
<time>2018-09-07T15:19:05Z</time>
<speed>0.27</speed>
</trkpt>
<trkpt lat="-7.461050" lon="-34.756317">
<ele>16.789999</ele>
<time>2018-09-07T15:24:24Z</time>
<speed>0.43</speed>
</trkpt>
<trkpt lat="-7.460968" lon="-34.756287">
<ele>22.240000</ele>
<time>2018-09-07T15:32:25Z</time>
<speed>0.52</speed>
</trkpt>
<trkpt lat="-7.461040" lon="-34.756271">
<ele>5.160000</ele>
<time>2018-09-07T15:40:24Z</time>
<speed>0.56</speed>
</trkpt>
<trkpt lat="-7.461041" lon="-34.756222">
<ele>2.570000</ele>
<time>2018-09-07T15:48:18Z</time>
<speed>0.40</speed>
</trkpt>
<trkpt lat="-7.460937" lon="-34.756306">
<ele>6.390000</ele>
<time>2018-09-07T15:56:03Z</time>
<speed>0.00</speed>
</trkpt>
<trkpt lat="-7.460978" lon="-34.756290">
<ele>-11.910000</ele>
<time>2018-09-07T16:05:10Z</time>
<speed>0.37</speed>
</trkpt>
<trkpt lat="-7.460956" lon="-34.756287">
<ele>-8.940000</ele>
<time>2018-09-07T16:10:25Z</time>
<speed>0.03</speed>
</trkpt>
<trkpt lat="-7.460925" lon="-34.756271">
<ele>-3.030000</ele>
<time>2018-09-07T16:15:40Z</time>
<speed>0.51</speed>
</trkpt>
<trkpt lat="-7.460941" lon="-34.756248">
<ele>-8.309999</ele>
<time>2018-09-07T16:20:55Z</time>
<speed>0.15</speed>
</trkpt>
<trkpt lat="-7.460945" lon="-34.756268">
<ele>-20.109999</ele>
<time>2018-09-07T16:26:17Z</time>
<speed>0.31</speed>
</trkpt>
<trkpt lat="-7.460934" lon="-34.756287">
<ele>-8.610000</ele>
<time>2018-09-07T16:31:43Z</time>
<speed>0.33</speed>
</trkpt>
<trkpt lat="-7.460927" lon="-34.756191">
<ele>-10.059999</ele>
<time>2018-09-07T16:37:34Z</time>
<speed>0.43</speed>
</trkpt>
<trkpt lat="-7.460932" lon="-34.756207">
<ele>-10.000000</ele>
<time>2018-09-07T16:42:47Z</time>
<speed>0.20</speed>
</trkpt>
<trkpt lat="-7.460861" lon="-34.756184">
<ele>8.809999</ele>
<time>2018-09-07T16:48:35Z</time>
<speed>0.84</speed>
</trkpt>
<trkpt lat="-7.460865" lon="-34.756172">
<ele>5.350000</ele>
<time>2018-09-07T16:55:06Z</time>
<speed>0.29</speed>
</trkpt>
<trkpt lat="-7.460848" lon="-34.756153">
<ele>15.139999</ele>
<time>2018-09-07T17:00:22Z</time>
<speed>0.68</speed>
</trkpt>
<trkpt lat="-7.460870" lon="-34.756165">
<ele>14.910000</ele>
<time>2018-09-07T17:05:33Z</time>
<speed>0.25</speed>
</trkpt>
<trkpt lat="-7.461810" lon="-34.755955">
<ele>16.459999</ele>
<time>2018-09-07T17:10:46Z</time>
<speed>1.41</speed>
</trkpt>
<trkpt lat="-7.465169" lon="-34.754219">
<ele>1.580000</ele>
<time>2018-09-07T17:15:59Z</time>
<speed>1.82</speed>
</trkpt>
<trkpt lat="-7.467881" lon="-34.751888">
<ele>6.140000</ele>
<time>2018-09-07T17:21:12Z</time>
<speed>1.40</speed>
</trkpt>
<trkpt lat="-7.470673" lon="-34.749718">
<ele>-8.929999</ele>
<time>2018-09-07T17:26:24Z</time>
<speed>1.77</speed>
</trkpt>
<trkpt lat="-7.473435" lon="-34.747696">
<ele>18.299999</ele>
<time>2018-09-07T17:31:36Z</time>
<speed>1.45</speed>
</trkpt>
<trkpt lat="-7.476044" lon="-34.745617">
<ele>-5.620000</ele>
<time>2018-09-07T17:36:49Z</time>
<speed>1.66</speed>
</trkpt>
<trkpt lat="-7.479093" lon="-34.743443">
<ele>10.889999</ele>
<time>2018-09-07T17:42:02Z</time>
<speed>1.71</speed>
</trkpt>
<trkpt lat="-7.482322" lon="-34.740181">
<ele>-1.830000</ele>
<time>2018-09-07T17:48:07Z</time>
<speed>1.28</speed>
</trkpt>
<trkpt lat="-7.485825" lon="-34.735996">
<ele>12.799999</ele>
<time>2018-09-07T17:55:24Z</time>
<speed>0.91</speed>
</trkpt>
<trkpt lat="-7.485825" lon="-34.735996">
<ele>12.799999</ele>
<time>2018-09-07T18:07:18Z</time>
<speed>0.91</speed>
</trkpt>
<trkpt lat="-7.485485" lon="-34.725239">
<ele>-4.060000</ele>
<time>2018-09-07T18:33:18Z</time>
<speed>1.06</speed>
</trkpt>
<trkpt lat="-7.476789" lon="-34.725601">
<ele>10.469999</ele>
<time>2018-09-07T19:02:55Z</time>
<speed>0.54</speed>
</trkpt>
<trkpt lat="-7.475193" lon="-34.725723">
<ele>5.750000</ele>
<time>2018-09-07T19:08:05Z</time>
<speed>0.00</speed>
</trkpt>
<trkpt lat="-7.473662" lon="-34.725677">
<ele>1.340000</ele>
<time>2018-09-07T19:13:14Z</time>
<speed>0.00</speed>
</trkpt>
<trkpt lat="-7.472093" lon="-34.725784">
<ele>2.870000</ele>
<time>2018-09-07T19:18:24Z</time>
<speed>0.00</speed>
</trkpt>
<trkpt lat="-7.470625" lon="-34.725883">
<ele>14.690000</ele>
<time>2018-09-07T19:23:33Z</time>
<speed>0.00</speed>
</trkpt>
<trkpt lat="-7.469123" lon="-34.725815">
<ele>3.660000</ele>
<time>2018-09-07T19:28:42Z</time>
<speed>0.00</speed>
</trkpt>
<trkpt lat="-7.467701" lon="-34.725906">
<ele>22.139999</ele>
<time>2018-09-07T19:33:51Z</time>
<speed>0.00</speed>
</trkpt>
<trkpt lat="-7.466234" lon="-34.725956">
<ele>-2.160000</ele>
<time>2018-09-07T19:38:59Z</time>
<speed>0.00</speed>
</trkpt>
<trkpt lat="-7.464603" lon="-34.725956">
<ele>14.480000</ele>
<time>2018-09-07T19:44:08Z</time>
<speed>0.00</speed>
</trkpt>
<trkpt lat="-7.463105" lon="-34.725891">
<ele>7.220000</ele>
<time>2018-09-07T19:49:16Z</time>
<speed>0.00</speed>
</trkpt>
<trkpt lat="-7.461481" lon="-34.725788">
<ele>-18.939999</ele>
<time>2018-09-07T19:54:24Z</time>
<speed>0.00</speed>
</trkpt>
<trkpt lat="-7.460019" lon="-34.725670">
<ele>3.920000</ele>
<time>2018-09-07T19:59:34Z</time>
<speed>0.00</speed>
</trkpt>
<trkpt lat="-7.458254" lon="-34.725548">
<ele>18.190001</ele>
<time>2018-09-07T20:05:17Z</time>
<speed>0.56</speed>
</trkpt>
<trkpt lat="-7.456574" lon="-34.725414">
<ele>19.119999</ele>
<time>2018-09-07T20:10:54Z</time>
<speed>0.46</speed>
</trkpt>
<trkpt lat="-7.454688" lon="-34.725323">
<ele>18.760000</ele>
<time>2018-09-07T20:16:54Z</time>
<speed>0.85</speed>
</trkpt>
<trkpt lat="-7.449270" lon="-34.727787">
<ele>19.199999</ele>
<time>2018-09-07T20:23:43Z</time>
<speed>0.63</speed>
</trkpt>
<trkpt lat="-7.448577" lon="-34.727680">
<ele>-6.940000</ele>
<time>2018-09-07T20:30:51Z</time>
<speed>0.87</speed>
</trkpt>
<trkpt lat="-7.448575" lon="-34.727760">
<ele>8.010000</ele>
<time>2018-09-07T20:37:37Z</time>
<speed>0.46</speed>
</trkpt>
<trkpt lat="-7.448600" lon="-34.727676">
<ele>1.420000</ele>
<time>2018-09-07T20:44:17Z</time>
<speed>0.14</speed>
</trkpt>
<trkpt lat="-7.448572" lon="-34.727654">
<ele>-0.080000</ele>
<time>2018-09-07T20:49:44Z</time>
<speed>0.51</speed>
</trkpt>
<trkpt lat="-7.448587" lon="-34.727688">
<ele>4.580000</ele>
<time>2018-09-07T20:51:16Z</time>
<speed>0.49</speed>
</trkpt>
<trkpt lat="-7.448524" lon="-34.727669">
<ele>11.750000</ele>
<time>2018-09-07T20:58:13Z</time>
<speed>0.39</speed>
</trkpt>
<trkpt lat="-7.448551" lon="-34.727741">
<ele>4.200000</ele>
<time>2018-09-07T21:03:43Z</time>
<speed>0.66</speed>
</trkpt>
<trkpt lat="-7.448569" lon="-34.727776">
<ele>3.320000</ele>
<time>2018-09-07T21:08:55Z</time>
<speed>0.25</speed>
</trkpt>
<trkpt lat="-7.448571" lon="-34.727688">
<ele>5.560000</ele>
<time>2018-09-07T21:14:17Z</time>
<speed>0.44</speed>
</trkpt>
<trkpt lat="-7.448509" lon="-34.727673">
<ele>8.860000</ele>
<time>2018-09-07T21:19:24Z</time>
<speed>0.65</speed>
</trkpt>
<trkpt lat="-7.448560" lon="-34.727776">
<ele>-0.780000</ele>
<time>2018-09-07T21:24:46Z</time>
<speed>0.85</speed>
</trkpt>
<trkpt lat="-7.448551" lon="-34.727699">
<ele>1.110000</ele>
<time>2018-09-07T21:30:11Z</time>
<speed>0.04</speed>
</trkpt>
<trkpt lat="-7.448587" lon="-34.727730">
<ele>-6.990000</ele>
<time>2018-09-07T21:36:12Z</time>
<speed>0.67</speed>
</trkpt>
<trkpt lat="-7.448592" lon="-34.727753">
<ele>-8.880000</ele>
<time>2018-09-07T21:41:59Z</time>
<speed>0.09</speed>
</trkpt>
<trkpt lat="-7.448576" lon="-34.727791">
<ele>0.840000</ele>
<time>2018-09-07T21:48:46Z</time>
<speed>0.37</speed>
</trkpt>
<trkpt lat="-7.448543" lon="-34.727715">
<ele>5.290000</ele>
<time>2018-09-07T21:56:35Z</time>
<speed>0.52</speed>
</trkpt>
<trkpt lat="-7.448547" lon="-34.727707">
<ele>8.260000</ele>
<time>2018-09-07T22:08:33Z</time>
<speed>0.48</speed>
</trkpt>
<trkpt lat="-7.448574" lon="-34.727806">
<ele>-0.590000</ele>
<time>2018-09-07T22:32:34Z</time>
<speed>0.15</speed>
</trkpt>
<trkpt lat="-7.448576" lon="-34.727840">
<ele>0.760000</ele>
<time>2018-09-07T22:56:40Z</time>
<speed>0.28</speed>
</trkpt>
<trkpt lat="-7.448589" lon="-34.727825">
<ele>-5.920000</ele>
<time>2018-09-07T23:15:02Z</time>
<speed>1.40</speed>
</trkpt>
<trkpt lat="-7.448542" lon="-34.727901">
<ele>9.090000</ele>
<time>2018-09-07T23:39:42Z</time>
<speed>0.18</speed>
</trkpt>
<trkpt lat="-7.448566" lon="-34.727909">
<ele>8.120000</ele>
<time>2018-09-07T23:44:57Z</time>
<speed>0.00</speed>
</trkpt>
<trkpt lat="-7.448619" lon="-34.727951">
<ele>8.990000</ele>
<time>2018-09-07T23:50:11Z</time>
<speed>0.00</speed>
</trkpt>
<trkpt lat="-7.448551" lon="-34.727928">
<ele>8.820000</ele>
<time>2018-09-07T23:55:25Z</time>
<speed>0.00</speed>
</trkpt>
<trkpt lat="-7.448543" lon="-34.727966">
<ele>12.530000</ele>
<time>2018-09-08T00:00:41Z</time>
<speed>0.00</speed>
</trkpt>
<trkpt lat="-7.449014" lon="-34.727837">
<ele>4.750000</ele>
<time>2018-09-08T00:05:55Z</time>
<speed>0.00</speed>
</trkpt>
<trkpt lat="-7.448168" lon="-34.724667">
<ele>3.250000</ele>
<time>2018-09-08T00:11:10Z</time>
<speed>1.67</speed>
</trkpt>
<trkpt lat="-7.445242" lon="-34.718891">
<ele>2.130000</ele>
<time>2018-09-08T00:16:26Z</time>
<speed>2.26</speed>
</trkpt>
<trkpt lat="-7.441173" lon="-34.715706">
<ele>0.890000</ele>
<time>2018-09-08T00:21:40Z</time>
<speed>2.46</speed>
</trkpt>
<trkpt lat="-7.435742" lon="-34.716671">
<ele>9.990000</ele>
<time>2018-09-08T00:26:57Z</time>
<speed>1.55</speed>
</trkpt>
<trkpt lat="-7.431904" lon="-34.719868">
<ele>4.450000</ele>
<time>2018-09-08T00:32:13Z</time>
<speed>2.05</speed>
</trkpt>
<trkpt lat="-7.425982" lon="-34.720619">
<ele>7.200000</ele>
<time>2018-09-08T00:37:27Z</time>
<speed>2.33</speed>
</trkpt>
<trkpt lat="-7.418705" lon="-34.723797">
<ele>17.789999</ele>
<time>2018-09-08T00:42:42Z</time>
<speed>2.71</speed>
</trkpt>
<trkpt lat="-7.413782" lon="-34.725620">
<ele>9.290000</ele>
<time>2018-09-08T00:47:57Z</time>
<speed>0.00</speed>
</trkpt>
<trkpt lat="-7.413730" lon="-34.725662">
<ele>3.120000</ele>
<time>2018-09-08T00:53:12Z</time>
<speed>0.00</speed>
</trkpt>
<trkpt lat="-7.413622" lon="-34.725613">
<ele>-1.600000</ele>
<time>2018-09-08T00:58:28Z</time>
<speed>0.81</speed>
</trkpt>
<trkpt lat="-7.413577" lon="-34.725601">
<ele>-1.460000</ele>
<time>2018-09-08T01:03:48Z</time>
<speed>0.00</speed>
</trkpt>
<trkpt lat="-7.413593" lon="-34.725639">
<ele>3.970000</ele>
<time>2018-09-08T01:09:05Z</time>
<speed>0.00</speed>
</trkpt>
<trkpt lat="-7.413640" lon="-34.725567">
<ele>1.860000</ele>
<time>2018-09-08T01:14:20Z</time>
<speed>0.00</speed>
</trkpt>
<trkpt lat="-7.413613" lon="-34.725586">
<ele>3.450000</ele>
<time>2018-09-08T01:19:35Z</time>
<speed>0.48</speed>
</trkpt>
<trkpt lat="-7.413584" lon="-34.725567">
<ele>-1.010000</ele>
<time>2018-09-08T01:24:51Z</time>
<speed>0.00</speed>
</trkpt>
<trkpt lat="-7.413496" lon="-34.725605">
<ele>24.580000</ele>
<time>2018-09-08T01:30:07Z</time>
<speed>0.00</speed>
</trkpt>
<trkpt lat="-7.413584" lon="-34.725582">
<ele>4.210000</ele>
<time>2018-09-08T01:35:23Z</time>
<speed>0.00</speed>
</trkpt>
<trkpt lat="-7.413598" lon="-34.725719">
<ele>6.420000</ele>
<time>2018-09-08T01:40:38Z</time>
<speed>0.00</speed>
</trkpt>
<trkpt lat="-7.413607" lon="-34.725765">
<ele>22.990000</ele>
<time>2018-09-08T01:45:54Z</time>
<speed>0.00</speed>
</trkpt>
<trkpt lat="-7.414394" lon="-34.725418">
<ele>5.030000</ele>
<time>2018-09-08T01:51:10Z</time>
<speed>0.00</speed>
</trkpt>
<trkpt lat="-7.407588" lon="-34.729458">
<ele>7.540000</ele>
<time>2018-09-08T01:56:24Z</time>
<speed>3.24</speed>
</trkpt>
<trkpt lat="-7.404010" lon="-34.732471">
<ele>2.130000</ele>
<time>2018-09-08T02:04:04Z</time>
<speed>0.47</speed>
</trkpt>
<trkpt lat="-7.403533" lon="-34.732716">
<ele>0.010000</ele>
<time>2018-09-08T02:18:41Z</time>
<speed>0.30</speed>
</trkpt>
<trkpt lat="-7.402277" lon="-34.733139">
<ele>6.220000</ele>
<time>2018-09-08T02:41:20Z</time>
<speed>0.24</speed>
</trkpt>
</trkseg>
</trk>
<trk>
<name>20180923-093930(10)</name>
<desc>Color:004000ff</desc>
<trkseg>
<trkpt lat="-7.401449" lon="-34.733402">
<ele>-6.260000</ele>
<time>2018-09-08T03:05:44Z</time>
<speed>0.00</speed>
</trkpt>
<trkpt lat="-7.401293" lon="-34.733421">
<ele>-2.730000</ele>
<time>2018-09-08T03:10:59Z</time>
<speed>0.00</speed>
</trkpt>
<trkpt lat="-7.401033" lon="-34.733543">
<ele>14.130000</ele>
<time>2018-09-08T03:16:15Z</time>
<speed>0.00</speed>
</trkpt>
<trkpt lat="-7.401085" lon="-34.733562">
<ele>-0.820000</ele>
<time>2018-09-08T03:21:31Z</time>
<speed>0.00</speed>
</trkpt>
<trkpt lat="-7.401083" lon="-34.733559">
<ele>6.810000</ele>
<time>2018-09-08T03:26:47Z</time>
<speed>0.00</speed>
</trkpt>
<trkpt lat="-7.401098" lon="-34.733540">
<ele>7.610000</ele>
<time>2018-09-08T03:32:04Z</time>
<speed>0.00</speed>
</trkpt>
<trkpt lat="-7.401040" lon="-34.733494">
<ele>0.410000</ele>
<time>2018-09-08T03:37:19Z</time>
<speed>1.26</speed>
</trkpt>
<trkpt lat="-7.401006" lon="-34.733433">
<ele>15.410000</ele>
<time>2018-09-08T03:42:32Z</time>
<speed>0.85</speed>
</trkpt>
<trkpt lat="-7.401063" lon="-34.733498">
<ele>-0.300000</ele>
<time>2018-09-08T03:47:48Z</time>
<speed>0.00</speed>
</trkpt>
<trkpt lat="-7.401001" lon="-34.733490">
<ele>22.600000</ele>
<time>2018-09-08T03:53:03Z</time>
<speed>0.69</speed>
</trkpt>
<trkpt lat="-7.401122" lon="-34.733604">
<ele>-24.709999</ele>
<time>2018-09-08T03:58:18Z</time>
<speed>0.00</speed>
</trkpt>
<trkpt lat="-7.401066" lon="-34.733536">
<ele>-1.920000</ele>
<time>2018-09-08T04:03:38Z</time>
<speed>0.00</speed>
</trkpt>
<trkpt lat="-7.401069" lon="-34.733479">
<ele>3.800000</ele>
<time>2018-09-08T04:08:54Z</time>
<speed>0.00</speed>
</trkpt>
<trkpt lat="-7.400944" lon="-34.733383">
<ele>5.870000</ele>
<time>2018-09-08T04:14:10Z</time>
<speed>0.00</speed>
</trkpt>
<trkpt lat="-7.401013" lon="-34.733459">
<ele>18.980000</ele>
<time>2018-09-08T04:19:26Z</time>
<speed>0.09</speed>
</trkpt>
<trkpt lat="-7.401068" lon="-34.733482">
<ele>6.420000</ele>
<time>2018-09-08T04:24:40Z</time>
<speed>0.00</speed>
</trkpt>
<trkpt lat="-7.401161" lon="-34.733536">
<ele>-37.439999</ele>
<time>2018-09-08T04:29:59Z</time>
<speed>0.00</speed>
</trkpt>
<trkpt lat="-7.401083" lon="-34.733604">
<ele>1.840000</ele>
<time>2018-09-08T04:35:17Z</time>
<speed>0.00</speed>
</trkpt>
<trkpt lat="-7.401060" lon="-34.733505">
<ele>1.990000</ele>
<time>2018-09-08T04:40:40Z</time>
<speed>0.00</speed>
</trkpt>
<trkpt lat="-7.401067" lon="-34.733536">
<ele>-7.680000</ele>
<time>2018-09-08T04:45:59Z</time>
<speed>0.00</speed>
</trkpt>
<trkpt lat="-7.400928" lon="-34.733528">
<ele>-5.770000</ele>
<time>2018-09-08T04:51:17Z</time>
<speed>0.45</speed>
</trkpt>
<trkpt lat="-7.400947" lon="-34.733624">
<ele>14.440000</ele>
<time>2018-09-08T04:56:35Z</time>
<speed>0.00</speed>
</trkpt>
<trkpt lat="-7.400943" lon="-34.733543">
<ele>-17.920000</ele>
<time>2018-09-08T05:01:56Z</time>
<speed>0.00</speed>
</trkpt>
<trkpt lat="-7.400975" lon="-34.733582">
<ele>-1.280000</ele>
<time>2018-09-08T05:07:15Z</time>
<speed>0.00</speed>
</trkpt>
<trkpt lat="-7.400935" lon="-34.733494">
<ele>-20.129999</ele>
<time>2018-09-08T05:12:34Z</time>
<speed>0.00</speed>
</trkpt>
<trkpt lat="-7.400932" lon="-34.733501">
<ele>17.559999</ele>
<time>2018-09-08T05:17:52Z</time>
<speed>0.58</speed>
</trkpt>
<trkpt lat="-7.400922" lon="-34.733509">
<ele>-4.760000</ele>
<time>2018-09-08T05:23:09Z</time>
<speed>0.00</speed>
</trkpt>
<trkpt lat="-7.400884" lon="-34.733383">
<ele>-29.379999</ele>
<time>2018-09-08T05:28:27Z</time>
<speed>0.00</speed>
</trkpt>
<trkpt lat="-7.400922" lon="-34.733475">
<ele>-6.170000</ele>
<time>2018-09-08T05:33:45Z</time>
<speed>0.30</speed>
</trkpt>
<trkpt lat="-7.400856" lon="-34.733364">
<ele>-4.810000</ele>
<time>2018-09-08T05:39:03Z</time>
<speed>0.00</speed>
</trkpt>
<trkpt lat="-7.400903" lon="-34.733402">
<ele>-1.280000</ele>
<time>2018-09-08T05:44:22Z</time>
<speed>0.00</speed>
</trkpt>
<trkpt lat="-7.400899" lon="-34.733437">
<ele>-12.830000</ele>
<time>2018-09-08T05:49:38Z</time>
<speed>2.37</speed>
</trkpt>
<trkpt lat="-7.400927" lon="-34.733448">
<ele>-4.360000</ele>
<time>2018-09-08T05:54:56Z</time>
<speed>0.00</speed>
</trkpt>
<trkpt lat="-7.377957" lon="-34.734680">
<ele>5.530000</ele>
<time>2018-09-08T07:12:56Z</time>
<speed>0.36</speed>
</trkpt>
<trkpt lat="-7.380082" lon="-34.730896">
<ele>0.430000</ele>
<time>2018-09-08T07:47:28Z</time>
<speed>0.37</speed>
</trkpt>
<trkpt lat="-7.377421" lon="-34.732155">
<ele>11.280000</ele>
<time>2018-09-08T08:13:24Z</time>
<speed>2.67</speed>
</trkpt>
<trkpt lat="-7.351710" lon="-34.753044">
<ele>8.040000</ele>
<time>2018-09-08T08:34:44Z</time>
<speed>2.85</speed>
</trkpt>
<trkpt lat="-7.331857" lon="-34.774567">
<ele>1.040000</ele>
<time>2018-09-08T08:51:57Z</time>
<speed>2.91</speed>
</trkpt>
<trkpt lat="-7.310064" lon="-34.791130">
<ele>2.380000</ele>
<time>2018-09-08T09:09:07Z</time>
<speed>3.26</speed>
</trkpt>
<trkpt lat="-7.297918" lon="-34.799324">
<ele>0.670000</ele>
<time>2018-09-08T09:26:51Z</time>
<speed>0.59</speed>
</trkpt>
<trkpt lat="-7.297984" lon="-34.799427">
<ele>-12.179999</ele>
<time>2018-09-08T09:39:25Z</time>
<speed>0.07</speed>
</trkpt>
<trkpt lat="-7.297929" lon="-34.799335">
<ele>-0.610000</ele>
<time>2018-09-08T09:47:31Z</time>
<speed>0.16</speed>
</trkpt>
<trkpt lat="-7.297858" lon="-34.799145">
<ele>13.309999</ele>
<time>2018-09-08T09:55:01Z</time>
<speed>0.00</speed>
</trkpt>
<trkpt lat="-7.297915" lon="-34.799286">
<ele>0.700000</ele>
<time>2018-09-08T10:00:57Z</time>
<speed>0.00</speed>
</trkpt>
<trkpt lat="-7.297894" lon="-34.799316">
<ele>8.520000</ele>
<time>2018-09-08T10:08:29Z</time>
<speed>0.00</speed>
</trkpt>
<trkpt lat="-7.297942" lon="-34.799343">
<ele>3.890000</ele>
<time>2018-09-08T10:13:44Z</time>
<speed>0.00</speed>
</trkpt>
<trkpt lat="-7.298021" lon="-34.799530">
<ele>0.750000</ele>
<time>2018-09-08T10:19:01Z</time>
<speed>0.00</speed>
</trkpt>
<trkpt lat="-7.297980" lon="-34.799683">
<ele>-1.450000</ele>
<time>2018-09-08T10:24:18Z</time>
<speed>0.00</speed>
</trkpt>
<trkpt lat="-7.297750" lon="-34.799335">
<ele>10.520000</ele>
<time>2018-09-08T10:29:35Z</time>
<speed>0.00</speed>
</trkpt>
<trkpt lat="-7.297870" lon="-34.799515">
<ele>-8.980000</ele>
<time>2018-09-08T10:35:24Z</time>
<speed>0.44</speed>
</trkpt>
<trkpt lat="-7.297640" lon="-34.799686">
<ele>14.240000</ele>
<time>2018-09-08T10:40:51Z</time>
<speed>0.42</speed>
</trkpt>
<trkpt lat="-7.297725" lon="-34.799873">
<ele>7.600000</ele>
<time>2018-09-08T10:47:15Z</time>
<speed>0.44</speed>
</trkpt>
<trkpt lat="-7.297482" lon="-34.799660">
<ele>-9.230000</ele>
<time>2018-09-08T10:52:41Z</time>
<speed>0.45</speed>
</trkpt>
<trkpt lat="-7.297474" lon="-34.799778">
<ele>45.230000</ele>
<time>2018-09-08T10:58:08Z</time>
<speed>0.00</speed>
</trkpt>
<trkpt lat="-7.297668" lon="-34.799492">
<ele>-55.430000</ele>
<time>2018-09-08T11:03:35Z</time>
<speed>0.00</speed>
</trkpt>
<trkpt lat="-7.297485" lon="-34.799610">
<ele>-23.480000</ele>
<time>2018-09-08T11:08:55Z</time>
<speed>0.00</speed>
</trkpt>
<trkpt lat="-7.297431" lon="-34.799835">
<ele>36.189999</ele>
<time>2018-09-08T11:14:34Z</time>
<speed>0.56</speed>
</trkpt>
<trkpt lat="-7.297596" lon="-34.799736">
<ele>10.679999</ele>
<time>2018-09-08T11:20:26Z</time>
<speed>0.00</speed>
</trkpt>
<trkpt lat="-7.297838" lon="-34.799652">
<ele>-52.230000</ele>
<time>2018-09-08T11:25:47Z</time>
<speed>0.14</speed>
</trkpt>
<trkpt lat="-7.297199" lon="-34.799847">
<ele>-4.760000</ele>
<time>2018-09-08T11:31:00Z</time>
<speed>0.15</speed>
</trkpt>
<trkpt lat="-7.297431" lon="-34.799595">
<ele>-17.699999</ele>
<time>2018-09-08T11:36:14Z</time>
<speed>0.00</speed>
</trkpt>
<trkpt lat="-7.297261" lon="-34.799709">
<ele>26.010000</ele>
<time>2018-09-08T11:41:28Z</time>
<speed>0.25</speed>
</trkpt>
<trkpt lat="-7.297407" lon="-34.799641">
<ele>-10.950000</ele>
<time>2018-09-08T11:46:39Z</time>
<speed>0.00</speed>
</trkpt>
<trkpt lat="-7.297351" lon="-34.799797">
<ele>-38.250000</ele>
<time>2018-09-08T11:51:51Z</time>
<speed>0.00</speed>
</trkpt>
<trkpt lat="-7.297303" lon="-34.799652">
<ele>-12.500000</ele>
<time>2018-09-08T11:57:01Z</time>
<speed>0.00</speed>
</trkpt>
<trkpt lat="-7.297471" lon="-34.799618">
<ele>-20.020000</ele>
<time>2018-09-08T12:02:18Z</time>
<speed>0.00</speed>
</trkpt>
<trkpt lat="-7.297430" lon="-34.799690">
<ele>-17.369999</ele>
<time>2018-09-08T12:07:28Z</time>
<speed>0.00</speed>
</trkpt>
<trkpt lat="-7.295388" lon="-34.796448">
<ele>10.740000</ele>
<time>2018-09-08T12:12:38Z</time>
<speed>3.15</speed>
</trkpt>
<trkpt lat="-7.286809" lon="-34.798859">
<ele>-1.670000</ele>
<time>2018-09-08T12:17:50Z</time>
<speed>3.03</speed>
</trkpt>
<trkpt lat="-7.284800" lon="-34.798599">
<ele>11.370000</ele>
<time>2018-09-08T12:23:01Z</time>
<speed>0.00</speed>
</trkpt>
<trkpt lat="-7.285364" lon="-34.799026">
<ele>5.380000</ele>
<time>2018-09-08T12:28:11Z</time>
<speed>0.00</speed>
</trkpt>
<trkpt lat="-7.284997" lon="-34.799309">
<ele>-8.429999</ele>
<time>2018-09-08T12:33:22Z</time>
<speed>0.00</speed>
</trkpt>
<trkpt lat="-7.284964" lon="-34.799332">
<ele>-1.020000</ele>
<time>2018-09-08T12:38:33Z</time>
<speed>0.00</speed>
</trkpt>
<trkpt lat="-7.284993" lon="-34.799126">
<ele>6.320000</ele>
<time>2018-09-08T12:43:44Z</time>
<speed>0.00</speed>
</trkpt>
<trkpt lat="-7.285597" lon="-34.799088">
<ele>2.100000</ele>
<time>2018-09-08T12:49:24Z</time>
<speed>0.96</speed>
</trkpt>
<trkpt lat="-7.286442" lon="-34.799381">
<ele>30.809999</ele>
<time>2018-09-08T12:54:35Z</time>
<speed>0.00</speed>
</trkpt>
<trkpt lat="-7.286498" lon="-34.799328">
<ele>14.330000</ele>
<time>2018-09-08T12:56:29Z</time>
<speed>0.00</speed>
</trkpt>
<trkpt lat="-7.285190" lon="-34.799580">
<ele>10.700000</ele>
<time>2018-09-08T13:01:47Z</time>
<speed>1.12</speed>
</trkpt>
<trkpt lat="-7.284855" lon="-34.799927">
<ele>-28.019999</ele>
<time>2018-09-08T13:06:59Z</time>
<speed>1.69</speed>
</trkpt>
<trkpt lat="-7.285032" lon="-34.802406">
<ele>32.590000</ele>
<time>2018-09-08T13:12:14Z</time>
<speed>0.00</speed>
</trkpt>
<trkpt lat="-7.285107" lon="-34.802555">
<ele>-7.150000</ele>
<time>2018-09-08T13:17:48Z</time>
<speed>0.80</speed>
</trkpt>
<trkpt lat="-7.284890" lon="-34.802673">
<ele>36.649998</ele>
<time>2018-09-08T13:23:00Z</time>
<speed>0.00</speed>
</trkpt>
<trkpt lat="-7.295401" lon="-34.808189">
<ele>55.779999</ele>
<time>2018-09-08T13:28:12Z</time>
<speed>6.14</speed>
</trkpt>
<trkpt lat="-7.298217" lon="-34.819981">
<ele>72.220001</ele>
<time>2018-09-08T13:33:29Z</time>
<speed>2.14</speed>
</trkpt>
<trkpt lat="-7.298234" lon="-34.819824">
<ele>72.299995</ele>
<time>2018-09-08T13:38:46Z</time>
<speed>0.84</speed>
</trkpt>
<trkpt lat="-7.298126" lon="-34.820049">
<ele>99.299995</ele>
<time>2018-09-08T13:44:18Z</time>
<speed>2.19</speed>
</trkpt>
<trkpt lat="-7.298337" lon="-34.819893">
<ele>76.580002</ele>
<time>2018-09-08T13:49:35Z</time>
<speed>0.00</speed>
</trkpt>
<trkpt lat="-7.298281" lon="-34.820000">
<ele>90.320000</ele>
<time>2018-09-08T13:55:01Z</time>
<speed>0.19</speed>
</trkpt>
<trkpt lat="-7.298274" lon="-34.820011">
<ele>92.379997</ele>
<time>2018-09-08T14:01:02Z</time>
<speed>0.08</speed>
</trkpt>
<trkpt lat="-7.298265" lon="-34.819897">
<ele>58.020000</ele>
<time>2018-09-08T14:07:49Z</time>
<speed>0.00</speed>
</trkpt>
<trkpt lat="-7.298319" lon="-34.820015">
<ele>106.269997</ele>
<time>2018-09-08T14:12:59Z</time>
<speed>0.00</speed>
</trkpt>
<trkpt lat="-7.298120" lon="-34.820042">
<ele>117.719994</ele>
<time>2018-09-08T14:18:10Z</time>
<speed>0.00</speed>
</trkpt>
<trkpt lat="-7.298214" lon="-34.820019">
<ele>99.889999</ele>
<time>2018-09-08T14:23:20Z</time>
<speed>0.00</speed>
</trkpt>
<trkpt lat="-7.298228" lon="-34.820038">
<ele>91.139999</ele>
<time>2018-09-08T14:28:29Z</time>
<speed>0.32</speed>
</trkpt>
<trkpt lat="-7.298248" lon="-34.820072">
<ele>101.409996</ele>
<time>2018-09-08T14:33:38Z</time>
<speed>0.09</speed>
</trkpt>
<trkpt lat="-7.298246" lon="-34.819977">
<ele>104.849998</ele>
<time>2018-09-08T14:38:47Z</time>
<speed>0.00</speed>
</trkpt>
<trkpt lat="-7.298200" lon="-34.819992">
<ele>87.689995</ele>
<time>2018-09-08T14:43:58Z</time>
<speed>0.00</speed>
</trkpt>
<trkpt lat="-7.298367" lon="-34.819904">
<ele>136.479996</ele>
<time>2018-09-08T14:49:08Z</time>
<speed>0.00</speed>
</trkpt>
<trkpt lat="-7.298320" lon="-34.819988">
<ele>114.189995</ele>
<time>2018-09-08T14:54:18Z</time>
<speed>0.00</speed>
</trkpt>
<trkpt lat="-7.298347" lon="-34.819992">
<ele>107.879997</ele>
<time>2018-09-08T14:59:30Z</time>
<speed>0.00</speed>
</trkpt>
<trkpt lat="-7.298229" lon="-34.820068">
<ele>99.790001</ele>
<time>2018-09-08T15:04:43Z</time>
<speed>0.00</speed>
</trkpt>
<trkpt lat="-7.298324" lon="-34.819855">
<ele>105.899994</ele>
<time>2018-09-08T15:09:53Z</time>
<speed>0.00</speed>
</trkpt>
<trkpt lat="-7.298208" lon="-34.820160">
<ele>8.700000</ele>
<time>2018-09-08T15:15:07Z</time>
<speed>0.17</speed>
</trkpt>
<trkpt lat="-7.298239" lon="-34.820099">
<ele>64.320000</ele>
<time>2018-09-08T15:20:21Z</time>
<speed>0.00</speed>
</trkpt>
<trkpt lat="-7.298199" lon="-34.820011">
<ele>92.199997</ele>
<time>2018-09-08T15:25:34Z</time>
<speed>0.00</speed>
</trkpt>
<trkpt lat="-7.298210" lon="-34.820107">
<ele>75.339996</ele>
<time>2018-09-08T15:30:45Z</time>
<speed>0.00</speed>
</trkpt>
<trkpt lat="-7.298322" lon="-34.820030">
<ele>102.639999</ele>
<time>2018-09-08T15:35:56Z</time>
<speed>0.00</speed>
</trkpt>
<trkpt lat="-7.298328" lon="-34.819935">
<ele>101.279999</ele>
<time>2018-09-08T15:41:06Z</time>
<speed>0.00</speed>
</trkpt>
<trkpt lat="-7.298311" lon="-34.819973">
<ele>104.309998</ele>
<time>2018-09-08T15:46:17Z</time>
<speed>0.00</speed>
</trkpt>
<trkpt lat="-7.298240" lon="-34.820091">
<ele>85.599998</ele>
<time>2018-09-08T15:51:28Z</time>
<speed>0.00</speed>
</trkpt>
<trkpt lat="-7.298337" lon="-34.819904">
<ele>161.429993</ele>
<time>2018-09-08T15:56:39Z</time>
<speed>0.59</speed>
</trkpt>
<trkpt lat="-7.298260" lon="-34.820145">
<ele>73.029999</ele>
<time>2018-09-08T16:01:55Z</time>
<speed>0.00</speed>
</trkpt>
<trkpt lat="-7.298281" lon="-34.820076">
<ele>98.139999</ele>
<time>2018-09-08T16:07:07Z</time>
<speed>0.00</speed>
</trkpt>
<trkpt lat="-7.298289" lon="-34.820057">
<ele>61.480000</ele>
<time>2018-09-08T16:12:19Z</time>
<speed>0.00</speed>
</trkpt>
<trkpt lat="-7.298268" lon="-34.819946">
<ele>89.189995</ele>
<time>2018-09-08T16:17:30Z</time>
<speed>0.00</speed>
</trkpt>
<trkpt lat="-7.298298" lon="-34.820057">
<ele>89.220001</ele>
<time>2018-09-08T16:22:42Z</time>
<speed>0.11</speed>
</trkpt>
<trkpt lat="-7.298294" lon="-34.819962">
<ele>87.689995</ele>
<time>2018-09-08T16:28:19Z</time>
<speed>0.19</speed>
</trkpt>
<trkpt lat="-7.298223" lon="-34.820168">
<ele>85.430000</ele>
<time>2018-09-08T16:33:31Z</time>
<speed>0.21</speed>
</trkpt>
<trkpt lat="-7.298267" lon="-34.820087">
<ele>71.559998</ele>
<time>2018-09-08T16:38:49Z</time>
<speed>0.08</speed>
</trkpt>
<trkpt lat="-7.298220" lon="-34.820374">
<ele>88.339996</ele>
<time>2018-09-08T16:44:23Z</time>
<speed>0.28</speed>
</trkpt>
<trkpt lat="-7.298300" lon="-34.820087">
<ele>85.129997</ele>
<time>2018-09-08T16:50:07Z</time>
<speed>0.08</speed>
</trkpt>
<trkpt lat="-7.298300" lon="-34.820164">
<ele>18.260000</ele>
<time>2018-09-08T16:56:16Z</time>
<speed>0.17</speed>
</trkpt>
<trkpt lat="-7.298345" lon="-34.820007">
<ele>63.459999</ele>
<time>2018-09-08T17:03:07Z</time>
<speed>0.04</speed>
</trkpt>
<trkpt lat="-7.298255" lon="-34.819981">
<ele>94.000000</ele>
<time>2018-09-08T17:10:31Z</time>
<speed>0.10</speed>
</trkpt>
<trkpt lat="-7.298240" lon="-34.819958">
<ele>91.309998</ele>
<time>2018-09-08T17:17:36Z</time>
<speed>0.00</speed>
</trkpt>
<trkpt lat="-7.298255" lon="-34.820030">
<ele>86.779999</ele>
<time>2018-09-08T17:22:46Z</time>
<speed>0.00</speed>
</trkpt>
<trkpt lat="-7.298307" lon="-34.820076">
<ele>90.400002</ele>
<time>2018-09-08T17:27:57Z</time>
<speed>0.00</speed>
</trkpt>
<trkpt lat="-7.298264" lon="-34.820004">
<ele>92.669998</ele>
<time>2018-09-08T17:33:06Z</time>
<speed>0.08</speed>
</trkpt>
<trkpt lat="-7.298269" lon="-34.820076">
<ele>73.919998</ele>
<time>2018-09-08T17:38:15Z</time>
<speed>0.21</speed>
</trkpt>
<trkpt lat="-7.298235" lon="-34.819927">
<ele>85.279999</ele>
<time>2018-09-08T17:43:24Z</time>
<speed>0.00</speed>
</trkpt>
<trkpt lat="-7.298274" lon="-34.820023">
<ele>82.970001</ele>
<time>2018-09-08T17:48:33Z</time>
<speed>0.06</speed>
</trkpt>
<trkpt lat="-7.298234" lon="-34.819901">
<ele>114.360001</ele>
<time>2018-09-08T17:53:43Z</time>
<speed>0.02</speed>
</trkpt>
<trkpt lat="-7.298240" lon="-34.819901">
<ele>110.869995</ele>
<time>2018-09-08T17:58:54Z</time>
<speed>0.00</speed>
</trkpt>
<trkpt lat="-7.298273" lon="-34.820015">
<ele>74.430000</ele>
<time>2018-09-08T18:04:10Z</time>
<speed>0.00</speed>
</trkpt>
<trkpt lat="-7.298323" lon="-34.819977">
<ele>91.540001</ele>
<time>2018-09-08T18:09:21Z</time>
<speed>0.00</speed>
</trkpt>
<trkpt lat="-7.298289" lon="-34.819958">
<ele>79.689995</ele>
<time>2018-09-08T18:14:30Z</time>
<speed>0.00</speed>
</trkpt>
<trkpt lat="-7.298174" lon="-34.820004">
<ele>110.430000</ele>
<time>2018-09-08T18:19:41Z</time>
<speed>0.00</speed>
</trkpt>
<trkpt lat="-7.298282" lon="-34.819996">
<ele>102.489998</ele>
<time>2018-09-08T18:24:51Z</time>
<speed>0.26</speed>
</trkpt>
<trkpt lat="-7.298309" lon="-34.820030">
<ele>85.259995</ele>
<time>2018-09-08T18:30:01Z</time>
<speed>0.00</speed>
</trkpt>
<trkpt lat="-7.298308" lon="-34.819988">
<ele>93.389999</ele>
<time>2018-09-08T18:35:10Z</time>
<speed>0.00</speed>
</trkpt>
<trkpt lat="-7.298363" lon="-34.819939">
<ele>89.290001</ele>
<time>2018-09-08T18:40:21Z</time>
<speed>0.00</speed>
</trkpt>
<trkpt lat="-7.298264" lon="-34.820072">
<ele>85.559998</ele>
<time>2018-09-08T18:45:30Z</time>
<speed>0.00</speed>
</trkpt>
<trkpt lat="-7.298248" lon="-34.820045">
<ele>78.199997</ele>
<time>2018-09-08T18:50:39Z</time>
<speed>0.00</speed>
</trkpt>
<trkpt lat="-7.298259" lon="-34.820023">
<ele>85.540001</ele>
<time>2018-09-08T18:55:49Z</time>
<speed>0.00</speed>
</trkpt>
<trkpt lat="-7.298334" lon="-34.820019">
<ele>112.739998</ele>
<time>2018-09-08T19:01:02Z</time>
<speed>0.04</speed>
</trkpt>
<trkpt lat="-7.298269" lon="-34.819984">
<ele>100.959999</ele>
<time>2018-09-08T19:06:12Z</time>
<speed>0.00</speed>
</trkpt>
<trkpt lat="-7.298299" lon="-34.820015">
<ele>102.750000</ele>
<time>2018-09-08T19:11:22Z</time>
<speed>0.00</speed>
</trkpt>
<trkpt lat="-7.298273" lon="-34.820015">
<ele>81.849998</ele>
<time>2018-09-08T19:16:33Z</time>
<speed>0.00</speed>
</trkpt>
<trkpt lat="-7.298243" lon="-34.820004">
<ele>91.650002</ele>
<time>2018-09-08T19:21:42Z</time>
<speed>0.31</speed>
</trkpt>
<trkpt lat="-7.298212" lon="-34.820011">
<ele>85.699997</ele>
<time>2018-09-08T19:26:51Z</time>
<speed>0.00</speed>
</trkpt>
<trkpt lat="-7.298265" lon="-34.820026">
<ele>88.849998</ele>
<time>2018-09-08T19:31:59Z</time>
<speed>0.00</speed>
</trkpt>
<trkpt lat="-7.298265" lon="-34.820026">
<ele>76.680000</ele>
<time>2018-09-08T19:37:07Z</time>
<speed>0.00</speed>
</trkpt>
<trkpt lat="-7.298296" lon="-34.820023">
<ele>82.849998</ele>
<time>2018-09-08T19:42:14Z</time>
<speed>0.00</speed>
</trkpt>
<trkpt lat="-7.298242" lon="-34.819942">
<ele>77.489998</ele>
<time>2018-09-08T19:47:25Z</time>
<speed>0.25</speed>
</trkpt>
<trkpt lat="-7.298337" lon="-34.820087">
<ele>88.129997</ele>
<time>2018-09-08T19:52:34Z</time>
<speed>0.00</speed>
</trkpt>
<trkpt lat="-7.298286" lon="-34.820026">
<ele>91.079994</ele>
<time>2018-09-08T19:57:42Z</time>
<speed>0.00</speed>
</trkpt>
<trkpt lat="-7.298292" lon="-34.820038">
<ele>83.089996</ele>
<time>2018-09-08T20:03:34Z</time>
<speed>0.05</speed>
</trkpt>
<trkpt lat="-7.298265" lon="-34.820019">
<ele>78.839996</ele>
<time>2018-09-08T20:08:51Z</time>
<speed>0.00</speed>
</trkpt>
<trkpt lat="-7.298272" lon="-34.820007">
<ele>71.769997</ele>
<time>2018-09-08T20:14:06Z</time>
<speed>0.00</speed>
</trkpt>
<trkpt lat="-7.298328" lon="-34.820034">
<ele>86.330002</ele>
<time>2018-09-08T20:19:20Z</time>
<speed>0.00</speed>
</trkpt>
<trkpt lat="-7.298281" lon="-34.820042">
<ele>77.000000</ele>
<time>2018-09-08T20:24:34Z</time>
<speed>0.00</speed>
</trkpt>
<trkpt lat="-7.298279" lon="-34.819996">
<ele>74.510002</ele>
<time>2018-09-08T20:29:48Z</time>
<speed>0.00</speed>
</trkpt>
<trkpt lat="-7.298281" lon="-34.820015">
<ele>80.930000</ele>
<time>2018-09-08T20:35:02Z</time>
<speed>0.00</speed>
</trkpt>
<trkpt lat="-7.298264" lon="-34.820004">
<ele>80.279999</ele>
<time>2018-09-08T20:40:16Z</time>
<speed>0.00</speed>
</trkpt>
<trkpt lat="-7.298218" lon="-34.820042">
<ele>65.110001</ele>
<time>2018-09-08T20:45:29Z</time>
<speed>0.00</speed>
</trkpt>
<trkpt lat="-7.298275" lon="-34.820053">
<ele>77.389999</ele>
<time>2018-09-08T20:50:42Z</time>
<speed>0.00</speed>
</trkpt>
<trkpt lat="-7.298222" lon="-34.820042">
<ele>73.510002</ele>
<time>2018-09-08T20:55:55Z</time>
<speed>0.00</speed>
</trkpt>
<trkpt lat="-7.298286" lon="-34.820038">
<ele>75.150002</ele>
<time>2018-09-08T21:01:11Z</time>
<speed>0.00</speed>
</trkpt>
<trkpt lat="-7.298295" lon="-34.820015">
<ele>86.750000</ele>
<time>2018-09-08T21:06:24Z</time>
<speed>0.00</speed>
</trkpt>
<trkpt lat="-7.298311" lon="-34.820023">
<ele>79.299995</ele>
<time>2018-09-08T21:11:38Z</time>
<speed>0.20</speed>
</trkpt>
<trkpt lat="-7.298267" lon="-34.820015">
<ele>78.509995</ele>
<time>2018-09-08T21:16:51Z</time>
<speed>0.00</speed>
</trkpt>
<trkpt lat="-7.298270" lon="-34.819996">
<ele>77.619995</ele>
<time>2018-09-08T21:22:03Z</time>
<speed>0.00</speed>
</trkpt>
<trkpt lat="-7.298280" lon="-34.820000">
<ele>79.919998</ele>
<time>2018-09-08T21:27:15Z</time>
<speed>0.00</speed>
</trkpt>
<trkpt lat="-7.298312" lon="-34.819996">
<ele>86.939995</ele>
<time>2018-09-08T21:32:27Z</time>
<speed>0.00</speed>
</trkpt>
<trkpt lat="-7.298296" lon="-34.820084">
<ele>79.909996</ele>
<time>2018-09-08T21:37:41Z</time>
<speed>0.00</speed>
</trkpt>
<trkpt lat="-7.298268" lon="-34.819965">
<ele>86.919998</ele>
<time>2018-09-08T21:42:54Z</time>
<speed>0.00</speed>
</trkpt>
<trkpt lat="-7.298280" lon="-34.820045">
<ele>81.830002</ele>
<time>2018-09-08T21:48:07Z</time>
<speed>0.00</speed>
</trkpt>
<trkpt lat="-7.298313" lon="-34.820061">
<ele>80.939995</ele>
<time>2018-09-08T21:53:19Z</time>
<speed>0.10</speed>
</trkpt>
<trkpt lat="-7.298280" lon="-34.820091">
<ele>84.839996</ele>
<time>2018-09-08T21:58:33Z</time>
<speed>0.00</speed>
</trkpt>
<trkpt lat="-7.298270" lon="-34.820034">
<ele>92.579994</ele>
<time>2018-09-08T22:04:04Z</time>
<speed>0.00</speed>
</trkpt>
<trkpt lat="-7.298323" lon="-34.820103">
<ele>75.949997</ele>
<time>2018-09-08T22:09:18Z</time>
<speed>0.00</speed>
</trkpt>
<trkpt lat="-7.298180" lon="-34.819824">
<ele>119.000000</ele>
<time>2018-09-08T22:14:35Z</time>
<speed>0.00</speed>
</trkpt>
<trkpt lat="-7.298274" lon="-34.820042">
<ele>94.409996</ele>
<time>2018-09-08T22:19:57Z</time>
<speed>0.43</speed>
</trkpt>
<trkpt lat="-7.298316" lon="-34.820042">
<ele>108.329994</ele>
<time>2018-09-08T22:25:12Z</time>
<speed>0.00</speed>
</trkpt>
<trkpt lat="-7.298253" lon="-34.820084">
<ele>78.860001</ele>
<time>2018-09-08T22:30:27Z</time>
<speed>0.00</speed>
</trkpt>
<trkpt lat="-7.298347" lon="-34.820141">
<ele>73.290001</ele>
<time>2018-09-08T22:35:41Z</time>
<speed>0.00</speed>
</trkpt>
<trkpt lat="-7.298292" lon="-34.820206">
<ele>98.790001</ele>
<time>2018-09-08T22:40:55Z</time>
<speed>0.00</speed>
</trkpt>
<trkpt lat="-7.298311" lon="-34.820091">
<ele>94.360001</ele>
<time>2018-09-08T22:46:32Z</time>
<speed>0.06</speed>
</trkpt>
<trkpt lat="-7.298292" lon="-34.820076">
<ele>86.909996</ele>
<time>2018-09-08T22:51:45Z</time>
<speed>0.00</speed>
</trkpt>
<trkpt lat="-7.298274" lon="-34.820053">
<ele>87.559998</ele>
<time>2018-09-08T22:56:58Z</time>
<speed>0.00</speed>
</trkpt>
<trkpt lat="-7.298270" lon="-34.820095">
<ele>90.519997</ele>
<time>2018-09-08T23:02:12Z</time>
<speed>0.00</speed>
</trkpt>
<trkpt lat="-7.298293" lon="-34.820045">
<ele>88.500000</ele>
<time>2018-09-08T23:07:24Z</time>
<speed>0.00</speed>
</trkpt>
<trkpt lat="-7.298264" lon="-34.819992">
<ele>80.019997</ele>
<time>2018-09-08T23:12:37Z</time>
<speed>0.00</speed>
</trkpt>
<trkpt lat="-7.298246" lon="-34.820053">
<ele>90.489998</ele>
<time>2018-09-08T23:17:49Z</time>
<speed>0.00</speed>
</trkpt>
<trkpt lat="-7.298265" lon="-34.820061">
<ele>90.269997</ele>
<time>2018-09-08T23:23:02Z</time>
<speed>0.00</speed>
</trkpt>
<trkpt lat="-7.298284" lon="-34.820004">
<ele>81.009995</ele>
<time>2018-09-08T23:28:14Z</time>
<speed>0.00</speed>
</trkpt>
<trkpt lat="-7.298277" lon="-34.820004">
<ele>84.500000</ele>
<time>2018-09-08T23:33:27Z</time>
<speed>0.00</speed>
</trkpt>
<trkpt lat="-7.298264" lon="-34.820045">
<ele>84.570000</ele>
<time>2018-09-08T23:38:40Z</time>
<speed>0.00</speed>
</trkpt>
<trkpt lat="-7.298288" lon="-34.820045">
<ele>82.739998</ele>
<time>2018-09-08T23:43:53Z</time>
<speed>0.00</speed>
</trkpt>
<trkpt lat="-7.298314" lon="-34.820030">
<ele>80.709999</ele>
<time>2018-09-08T23:49:06Z</time>
<speed>0.00</speed>
</trkpt>
<trkpt lat="-7.298326" lon="-34.820065">
<ele>92.509995</ele>
<time>2018-09-08T23:54:19Z</time>
<speed>0.00</speed>
</trkpt>
<trkpt lat="-7.298276" lon="-34.820038">
<ele>88.659996</ele>
<time>2018-09-08T23:59:34Z</time>
<speed>0.00</speed>
</trkpt>
<trkpt lat="-7.298301" lon="-34.820038">
<ele>79.629997</ele>
<time>2018-09-09T00:04:49Z</time>
<speed>0.00</speed>
</trkpt>
<trkpt lat="-7.298325" lon="-34.820045">
<ele>78.259995</ele>
<time>2018-09-09T00:10:03Z</time>
<speed>0.00</speed>
</trkpt>
<trkpt lat="-7.298303" lon="-34.820045">
<ele>81.049995</ele>
<time>2018-09-09T00:15:16Z</time>
<speed>0.00</speed>
</trkpt>
<trkpt lat="-7.298292" lon="-34.820004">
<ele>80.259995</ele>
<time>2018-09-09T00:20:29Z</time>
<speed>0.00</speed>
</trkpt>
<trkpt lat="-7.298251" lon="-34.820099">
<ele>77.599998</ele>
<time>2018-09-09T00:25:42Z</time>
<speed>0.00</speed>
</trkpt>
<trkpt lat="-7.298270" lon="-34.820034">
<ele>78.809998</ele>
<time>2018-09-09T00:30:55Z</time>
<speed>0.00</speed>
</trkpt>
<trkpt lat="-7.298289" lon="-34.820061">
<ele>84.820000</ele>
<time>2018-09-09T00:36:08Z</time>
<speed>0.00</speed>
</trkpt>
<trkpt lat="-7.298250" lon="-34.820015">
<ele>87.110001</ele>
<time>2018-09-09T00:41:21Z</time>
<speed>0.00</speed>
</trkpt>
<trkpt lat="-7.298249" lon="-34.820000">
<ele>90.290001</ele>
<time>2018-09-09T00:46:34Z</time>
<speed>0.00</speed>
</trkpt>
<trkpt lat="-7.298255" lon="-34.820019">
<ele>87.989998</ele>
<time>2018-09-09T00:51:47Z</time>
<speed>0.00</speed>
</trkpt>
<trkpt lat="-7.298242" lon="-34.820057">
<ele>78.369995</ele>
<time>2018-09-09T00:57:00Z</time>
<speed>0.00</speed>
</trkpt>
<trkpt lat="-7.298265" lon="-34.820023">
<ele>74.250000</ele>
<time>2018-09-09T01:02:18Z</time>
<speed>0.00</speed>
</trkpt>
<trkpt lat="-7.298312" lon="-34.820026">
<ele>96.220001</ele>
<time>2018-09-09T01:07:32Z</time>
<speed>0.00</speed>
</trkpt>
<trkpt lat="-7.298297" lon="-34.820034">
<ele>87.089996</ele>
<time>2018-09-09T01:12:45Z</time>
<speed>0.00</speed>
</trkpt>
<trkpt lat="-7.298303" lon="-34.820053">
<ele>82.979996</ele>
<time>2018-09-09T01:17:58Z</time>
<speed>0.00</speed>
</trkpt>
<trkpt lat="-7.298327" lon="-34.819988">
<ele>102.860001</ele>
<time>2018-09-09T01:23:12Z</time>
<speed>0.00</speed>
</trkpt>
<trkpt lat="-7.298295" lon="-34.820023">
<ele>93.619995</ele>
<time>2018-09-09T01:28:25Z</time>
<speed>0.00</speed>
</trkpt>
<trkpt lat="-7.298276" lon="-34.820000">
<ele>98.119995</ele>
<time>2018-09-09T01:33:38Z</time>
<speed>0.00</speed>
</trkpt>
<trkpt lat="-7.298287" lon="-34.820004">
<ele>107.930000</ele>
<time>2018-09-09T01:38:51Z</time>
<speed>0.00</speed>
</trkpt>
<trkpt lat="-7.298258" lon="-34.820084">
<ele>114.049995</ele>
<time>2018-09-09T01:44:06Z</time>
<speed>0.00</speed>
</trkpt>
<trkpt lat="-7.298279" lon="-34.820103">
<ele>107.689995</ele>
<time>2018-09-09T01:49:21Z</time>
<speed>0.33</speed>
</trkpt>
<trkpt lat="-7.298224" lon="-34.820038">
<ele>104.299995</ele>
<time>2018-09-09T01:54:35Z</time>
<speed>0.00</speed>
</trkpt>
<trkpt lat="-7.298279" lon="-34.819996">
<ele>88.939995</ele>
<time>2018-09-09T02:00:28Z</time>
<speed>0.05</speed>
</trkpt>
<trkpt lat="-7.298297" lon="-34.819981">
<ele>108.779999</ele>
<time>2018-09-09T02:05:44Z</time>
<speed>0.22</speed>
</trkpt>
<trkpt lat="-7.298218" lon="-34.820061">
<ele>77.610001</ele>
<time>2018-09-09T02:10:57Z</time>
<speed>0.00</speed>
</trkpt>
<trkpt lat="-7.298238" lon="-34.820000">
<ele>78.360001</ele>
<time>2018-09-09T02:16:11Z</time>
<speed>0.00</speed>
</trkpt>
<trkpt lat="-7.298244" lon="-34.820038">
<ele>77.790001</ele>
<time>2018-09-09T02:21:24Z</time>
<speed>0.00</speed>
</trkpt>
<trkpt lat="-7.298207" lon="-34.820011">
<ele>74.989998</ele>
<time>2018-09-09T02:26:37Z</time>
<speed>0.00</speed>
</trkpt>
<trkpt lat="-7.298241" lon="-34.819977">
<ele>62.609997</ele>
<time>2018-09-09T02:31:51Z</time>
<speed>0.00</speed>
</trkpt>
<trkpt lat="-7.298237" lon="-34.820019">
<ele>81.639999</ele>
<time>2018-09-09T02:37:05Z</time>
<speed>0.00</speed>
</trkpt>
<trkpt lat="-7.298189" lon="-34.820026">
<ele>71.959999</ele>
<time>2018-09-09T02:42:18Z</time>
<speed>0.00</speed>
</trkpt>
<trkpt lat="-7.298248" lon="-34.820049">
<ele>73.680000</ele>
<time>2018-09-09T02:47:32Z</time>
<speed>0.00</speed>
</trkpt>
<trkpt lat="-7.298269" lon="-34.820019">
<ele>78.349998</ele>
<time>2018-09-09T02:52:46Z</time>
<speed>0.00</speed>
</trkpt>
<trkpt lat="-7.298215" lon="-34.820015">
<ele>101.599998</ele>
<time>2018-09-09T02:57:59Z</time>
<speed>0.00</speed>
</trkpt>
</trkseg>
</trk>
<trk>
<name>20180923-093930(11)</name>
<desc>Color:004000ff</desc>
<trkseg>
<trkpt lat="-7.298220" lon="-34.820038">
<ele>81.529999</ele>
<time>2018-09-09T03:03:14Z</time>
<speed>0.00</speed>
</trkpt>
<trkpt lat="-7.298234" lon="-34.820061">
<ele>83.059998</ele>
<time>2018-09-09T03:08:28Z</time>
<speed>0.00</speed>
</trkpt>
<trkpt lat="-7.298243" lon="-34.820053">
<ele>86.029999</ele>
<time>2018-09-09T03:13:41Z</time>
<speed>0.00</speed>
</trkpt>
<trkpt lat="-7.298243" lon="-34.820030">
<ele>79.180000</ele>
<time>2018-09-09T03:18:53Z</time>
<speed>0.00</speed>
</trkpt>
<trkpt lat="-7.298235" lon="-34.820011">
<ele>80.259995</ele>
<time>2018-09-09T03:24:05Z</time>
<speed>0.00</speed>
</trkpt>
<trkpt lat="-7.298265" lon="-34.820042">
<ele>77.959999</ele>
<time>2018-09-09T03:29:17Z</time>
<speed>0.00</speed>
</trkpt>
<trkpt lat="-7.298216" lon="-34.820099">
<ele>87.580002</ele>
<time>2018-09-09T03:34:29Z</time>
<speed>0.00</speed>
</trkpt>
<trkpt lat="-7.298237" lon="-34.820065">
<ele>85.080002</ele>
<time>2018-09-09T03:39:41Z</time>
<speed>0.00</speed>
</trkpt>
<trkpt lat="-7.298254" lon="-34.819981">
<ele>87.540001</ele>
<time>2018-09-09T03:44:53Z</time>
<speed>0.00</speed>
</trkpt>
<trkpt lat="-7.298262" lon="-34.820045">
<ele>76.320000</ele>
<time>2018-09-09T03:50:04Z</time>
<speed>0.00</speed>
</trkpt>
<trkpt lat="-7.298205" lon="-34.820038">
<ele>88.199997</ele>
<time>2018-09-09T03:55:17Z</time>
<speed>0.00</speed>
</trkpt>
<trkpt lat="-7.298307" lon="-34.820015">
<ele>94.939995</ele>
<time>2018-09-09T04:00:34Z</time>
<speed>0.00</speed>
</trkpt>
<trkpt lat="-7.298244" lon="-34.820049">
<ele>84.599998</ele>
<time>2018-09-09T04:05:48Z</time>
<speed>0.00</speed>
</trkpt>
<trkpt lat="-7.298235" lon="-34.820049">
<ele>85.290001</ele>
<time>2018-09-09T04:11:01Z</time>
<speed>0.17</speed>
</trkpt>
<trkpt lat="-7.298250" lon="-34.820045">
<ele>89.970001</ele>
<time>2018-09-09T04:16:14Z</time>
<speed>0.00</speed>
</trkpt>
<trkpt lat="-7.298253" lon="-34.819992">
<ele>100.119995</ele>
<time>2018-09-09T04:21:25Z</time>
<speed>0.09</speed>
</trkpt>
<trkpt lat="-7.298194" lon="-34.819996">
<ele>92.259995</ele>
<time>2018-09-09T04:26:40Z</time>
<speed>0.00</speed>
</trkpt>
<trkpt lat="-7.298305" lon="-34.820042">
<ele>46.169998</ele>
<time>2018-09-09T04:31:54Z</time>
<speed>0.00</speed>
</trkpt>
<trkpt lat="-7.298342" lon="-34.820045">
<ele>42.529999</ele>
<time>2018-09-09T04:37:09Z</time>
<speed>0.02</speed>
</trkpt>
<trkpt lat="-7.298234" lon="-34.820148">
<ele>111.799995</ele>
<time>2018-09-09T04:42:26Z</time>
<speed>0.00</speed>
</trkpt>
<trkpt lat="-7.298274" lon="-34.820057">
<ele>89.349998</ele>
<time>2018-09-09T04:47:42Z</time>
<speed>0.05</speed>
</trkpt>
<trkpt lat="-7.298320" lon="-34.820026">
<ele>52.110001</ele>
<time>2018-09-09T04:52:56Z</time>
<speed>0.30</speed>
</trkpt>
<trkpt lat="-7.298281" lon="-34.819992">
<ele>59.009998</ele>
<time>2018-09-09T04:58:10Z</time>
<speed>0.00</speed>
</trkpt>
<trkpt lat="-7.298261" lon="-34.820042">
<ele>86.799995</ele>
<time>2018-09-09T05:03:30Z</time>
<speed>0.08</speed>
</trkpt>
<trkpt lat="-7.298263" lon="-34.820087">
<ele>78.269997</ele>
<time>2018-09-09T05:08:45Z</time>
<speed>0.00</speed>
</trkpt>
<trkpt lat="-7.298222" lon="-34.820145">
<ele>95.400002</ele>
<time>2018-09-09T05:13:59Z</time>
<speed>0.00</speed>
</trkpt>
<trkpt lat="-7.298273" lon="-34.820103">
<ele>91.000000</ele>
<time>2018-09-09T05:19:11Z</time>
<speed>0.04</speed>
</trkpt>
<trkpt lat="-7.298313" lon="-34.820179">
<ele>122.219994</ele>
<time>2018-09-09T05:24:26Z</time>
<speed>0.00</speed>
</trkpt>
<trkpt lat="-7.298310" lon="-34.820068">
<ele>86.209999</ele>
<time>2018-09-09T05:29:39Z</time>
<speed>0.13</speed>
</trkpt>
<trkpt lat="-7.298298" lon="-34.820141">
<ele>70.849998</ele>
<time>2018-09-09T05:34:55Z</time>
<speed>0.15</speed>
</trkpt>
<trkpt lat="-7.298255" lon="-34.820049">
<ele>68.799995</ele>
<time>2018-09-09T05:40:13Z</time>
<speed>0.20</speed>
</trkpt>
<trkpt lat="-7.298250" lon="-34.820095">
<ele>63.889999</ele>
<time>2018-09-09T05:45:27Z</time>
<speed>0.18</speed>
</trkpt>
<trkpt lat="-7.298266" lon="-34.820084">
<ele>100.239998</ele>
<time>2018-09-09T05:50:41Z</time>
<speed>0.00</speed>
</trkpt>
<trkpt lat="-7.298272" lon="-34.820255">
<ele>113.709999</ele>
<time>2018-09-09T05:55:55Z</time>
<speed>1.38</speed>
</trkpt>
<trkpt lat="-7.298250" lon="-34.820042">
<ele>80.879997</ele>
<time>2018-09-09T06:01:32Z</time>
<speed>0.01</speed>
</trkpt>
<trkpt lat="-7.298244" lon="-34.819954">
<ele>88.650002</ele>
<time>2018-09-09T06:06:42Z</time>
<speed>0.12</speed>
</trkpt>
<trkpt lat="-7.298213" lon="-34.820076">
<ele>83.779999</ele>
<time>2018-09-09T06:11:54Z</time>
<speed>0.00</speed>
</trkpt>
<trkpt lat="-7.298250" lon="-34.820042">
<ele>76.779999</ele>
<time>2018-09-09T06:17:04Z</time>
<speed>0.00</speed>
</trkpt>
<trkpt lat="-7.298238" lon="-34.820068">
<ele>81.549995</ele>
<time>2018-09-09T06:22:15Z</time>
<speed>0.00</speed>
</trkpt>
<trkpt lat="-7.298220" lon="-34.820049">
<ele>82.299995</ele>
<time>2018-09-09T06:27:25Z</time>
<speed>0.00</speed>
</trkpt>
<trkpt lat="-7.298258" lon="-34.820030">
<ele>74.959999</ele>
<time>2018-09-09T06:32:35Z</time>
<speed>0.14</speed>
</trkpt>
<trkpt lat="-7.298248" lon="-34.820038">
<ele>77.830002</ele>
<time>2018-09-09T06:37:46Z</time>
<speed>0.00</speed>
</trkpt>
<trkpt lat="-7.298265" lon="-34.820011">
<ele>82.820000</ele>
<time>2018-09-09T06:42:57Z</time>
<speed>0.00</speed>
</trkpt>
<trkpt lat="-7.298293" lon="-34.820065">
<ele>93.919998</ele>
<time>2018-09-09T06:48:08Z</time>
<speed>0.00</speed>
</trkpt>
<trkpt lat="-7.298265" lon="-34.820038">
<ele>88.470001</ele>
<time>2018-09-09T06:53:19Z</time>
<speed>0.00</speed>
</trkpt>
<trkpt lat="-7.298230" lon="-34.820023">
<ele>88.779999</ele>
<time>2018-09-09T06:58:30Z</time>
<speed>0.00</speed>
</trkpt>
<trkpt lat="-7.298270" lon="-34.820015">
<ele>75.739998</ele>
<time>2018-09-09T07:03:45Z</time>
<speed>0.00</speed>
</trkpt>
<trkpt lat="-7.298257" lon="-34.820076">
<ele>81.860001</ele>
<time>2018-09-09T07:08:55Z</time>
<speed>0.00</speed>
</trkpt>
<trkpt lat="-7.298265" lon="-34.820053">
<ele>77.629997</ele>
<time>2018-09-09T07:14:05Z</time>
<speed>0.00</speed>
</trkpt>
<trkpt lat="-7.298286" lon="-34.820065">
<ele>81.779999</ele>
<time>2018-09-09T07:19:15Z</time>
<speed>0.20</speed>
</trkpt>
<trkpt lat="-7.298297" lon="-34.820095">
<ele>64.889999</ele>
<time>2018-09-09T07:24:26Z</time>
<speed>0.00</speed>
</trkpt>
<trkpt lat="-7.298266" lon="-34.820026">
<ele>76.809998</ele>
<time>2018-09-09T07:29:38Z</time>
<speed>0.00</speed>
</trkpt>
<trkpt lat="-7.298244" lon="-34.820007">
<ele>68.369995</ele>
<time>2018-09-09T07:34:50Z</time>
<speed>0.00</speed>
</trkpt>
<trkpt lat="-7.298299" lon="-34.820004">
<ele>67.820000</ele>
<time>2018-09-09T07:40:01Z</time>
<speed>0.20</speed>
</trkpt>
<trkpt lat="-7.298266" lon="-34.820034">
<ele>76.269997</ele>
<time>2018-09-09T07:45:12Z</time>
<speed>0.00</speed>
</trkpt>
<trkpt lat="-7.298240" lon="-34.820015">
<ele>78.040001</ele>
<time>2018-09-09T07:50:22Z</time>
<speed>0.31</speed>
</trkpt>
<trkpt lat="-7.298215" lon="-34.820019">
<ele>84.349998</ele>
<time>2018-09-09T07:55:32Z</time>
<speed>0.00</speed>
</trkpt>
<trkpt lat="-7.298191" lon="-34.820000">
<ele>99.699997</ele>
<time>2018-09-09T08:00:46Z</time>
<speed>0.00</speed>
</trkpt>
<trkpt lat="-7.298239" lon="-34.819977">
<ele>83.159996</ele>
<time>2018-09-09T08:05:58Z</time>
<speed>0.00</speed>
</trkpt>
<trkpt lat="-7.298301" lon="-34.820110">
<ele>78.519997</ele>
<time>2018-09-09T08:11:10Z</time>
<speed>0.00</speed>
</trkpt>
<trkpt lat="-7.298296" lon="-34.820099">
<ele>96.059998</ele>
<time>2018-09-09T08:16:20Z</time>
<speed>0.26</speed>
</trkpt>
<trkpt lat="-7.298232" lon="-34.820030">
<ele>83.589996</ele>
<time>2018-09-09T08:21:32Z</time>
<speed>0.00</speed>
</trkpt>
<trkpt lat="-7.298272" lon="-34.820076">
<ele>79.809998</ele>
<time>2018-09-09T08:26:44Z</time>
<speed>0.00</speed>
</trkpt>
<trkpt lat="-7.298239" lon="-34.820080">
<ele>113.059998</ele>
<time>2018-09-09T08:31:56Z</time>
<speed>0.00</speed>
</trkpt>
<trkpt lat="-7.298288" lon="-34.820034">
<ele>102.720001</ele>
<time>2018-09-09T08:37:19Z</time>
<speed>0.13</speed>
</trkpt>
<trkpt lat="-7.298272" lon="-34.820099">
<ele>93.959999</ele>
<time>2018-09-09T08:42:32Z</time>
<speed>0.00</speed>
</trkpt>
<trkpt lat="-7.298225" lon="-34.820122">
<ele>120.299995</ele>
<time>2018-09-09T08:47:44Z</time>
<speed>0.00</speed>
</trkpt>
<trkpt lat="-7.298217" lon="-34.819988">
<ele>94.930000</ele>
<time>2018-09-09T08:52:57Z</time>
<speed>0.00</speed>
</trkpt>
<trkpt lat="-7.298281" lon="-34.820087">
<ele>63.169998</ele>
<time>2018-09-09T08:58:12Z</time>
<speed>0.00</speed>
</trkpt>
<trkpt lat="-7.298285" lon="-34.819954">
<ele>50.139999</ele>
<time>2018-09-09T09:03:32Z</time>
<speed>0.00</speed>
</trkpt>
<trkpt lat="-7.298260" lon="-34.820118">
<ele>128.919998</ele>
<time>2018-09-09T09:08:45Z</time>
<speed>0.00</speed>
</trkpt>
<trkpt lat="-7.298256" lon="-34.820202">
<ele>100.779999</ele>
<time>2018-09-09T09:14:01Z</time>
<speed>0.00</speed>
</trkpt>
<trkpt lat="-7.298265" lon="-34.820107">
<ele>91.559998</ele>
<time>2018-09-09T09:19:13Z</time>
<speed>0.00</speed>
</trkpt>
<trkpt lat="-7.298256" lon="-34.820221">
<ele>95.009995</ele>
<time>2018-09-09T09:24:26Z</time>
<speed>0.00</speed>
</trkpt>
<trkpt lat="-7.298238" lon="-34.820137">
<ele>58.289997</ele>
<time>2018-09-09T09:29:39Z</time>
<speed>0.00</speed>
</trkpt>
<trkpt lat="-7.298244" lon="-34.820103">
<ele>113.449997</ele>
<time>2018-09-09T09:34:52Z</time>
<speed>0.00</speed>
</trkpt>
<trkpt lat="-7.298304" lon="-34.819958">
<ele>76.680000</ele>
<time>2018-09-09T09:40:05Z</time>
<speed>1.29</speed>
</trkpt>
<trkpt lat="-7.298444" lon="-34.820137">
<ele>90.709999</ele>
<time>2018-09-09T09:45:19Z</time>
<speed>0.00</speed>
</trkpt>
<trkpt lat="-7.298242" lon="-34.820049">
<ele>67.949997</ele>
<time>2018-09-09T09:50:34Z</time>
<speed>0.00</speed>
</trkpt>
<trkpt lat="-7.298343" lon="-34.820126">
<ele>103.509995</ele>
<time>2018-09-09T09:55:48Z</time>
<speed>0.00</speed>
</trkpt>
<trkpt lat="-7.298303" lon="-34.820084">
<ele>56.009998</ele>
<time>2018-09-09T10:01:43Z</time>
<speed>0.13</speed>
</trkpt>
<trkpt lat="-7.297922" lon="-34.819988">
<ele>161.860001</ele>
<time>2018-09-09T10:07:45Z</time>
<speed>0.14</speed>
</trkpt>
<trkpt lat="-7.298202" lon="-34.820061">
<ele>83.989998</ele>
<time>2018-09-09T10:16:00Z</time>
<speed>0.21</speed>
</trkpt>
<trkpt lat="-7.298341" lon="-34.820076">
<ele>81.869995</ele>
<time>2018-09-09T10:24:25Z</time>
<speed>0.12</speed>
</trkpt>
<trkpt lat="-7.298362" lon="-34.820114">
<ele>66.099998</ele>
<time>2018-09-09T10:29:39Z</time>
<speed>0.00</speed>
</trkpt>
<trkpt lat="-7.298265" lon="-34.820045">
<ele>91.500000</ele>
<time>2018-09-09T10:34:51Z</time>
<speed>0.00</speed>
</trkpt>
<trkpt lat="-7.298296" lon="-34.820030">
<ele>49.349998</ele>
<time>2018-09-09T10:40:03Z</time>
<speed>0.06</speed>
</trkpt>
<trkpt lat="-7.297568" lon="-34.820293">
<ele>85.220001</ele>
<time>2018-09-09T10:45:18Z</time>
<speed>1.77</speed>
</trkpt>
<trkpt lat="-7.297739" lon="-34.821480">
<ele>81.000000</ele>
<time>2018-09-09T10:50:31Z</time>
<speed>1.54</speed>
</trkpt>
<trkpt lat="-7.297497" lon="-34.822372">
<ele>64.019997</ele>
<time>2018-09-09T10:55:45Z</time>
<speed>0.00</speed>
</trkpt>
<trkpt lat="-7.295907" lon="-34.819717">
<ele>61.599998</ele>
<time>2018-09-09T11:01:02Z</time>
<speed>1.21</speed>
</trkpt>
<trkpt lat="-7.287115" lon="-34.802711">
<ele>24.850000</ele>
<time>2018-09-09T11:06:17Z</time>
<speed>4.34</speed>
</trkpt>
<trkpt lat="-7.284932" lon="-34.802242">
<ele>-5.450000</ele>
<time>2018-09-09T11:11:32Z</time>
<speed>0.00</speed>
</trkpt>
<trkpt lat="-7.285081" lon="-34.802635">
<ele>8.620000</ele>
<time>2018-09-09T11:16:48Z</time>
<speed>0.00</speed>
</trkpt>
<trkpt lat="-7.285044" lon="-34.802616">
<ele>14.520000</ele>
<time>2018-09-09T11:22:04Z</time>
<speed>0.00</speed>
</trkpt>
<trkpt lat="-7.285017" lon="-34.802601">
<ele>14.650000</ele>
<time>2018-09-09T11:27:20Z</time>
<speed>0.00</speed>
</trkpt>
<trkpt lat="-7.285495" lon="-34.800797">
<ele>20.949999</ele>
<time>2018-09-09T11:32:36Z</time>
<speed>0.00</speed>
</trkpt>
<trkpt lat="-7.284877" lon="-34.799686">
<ele>0.860000</ele>
<time>2018-09-09T11:37:52Z</time>
<speed>0.00</speed>
</trkpt>
<trkpt lat="-7.285359" lon="-34.799854">
<ele>-0.360000</ele>
<time>2018-09-09T11:43:07Z</time>
<speed>0.65</speed>
</trkpt>
<trkpt lat="-7.286492" lon="-34.799572">
<ele>-15.210000</ele>
<time>2018-09-09T11:48:26Z</time>
<speed>0.00</speed>
</trkpt>
<trkpt lat="-7.285981" lon="-34.800499">
<ele>-2.220000</ele>
<time>2018-09-09T11:53:43Z</time>
<speed>0.00</speed>
</trkpt>
<trkpt lat="-7.286146" lon="-34.800396">
<ele>-2.460000</ele>
<time>2018-09-09T11:59:01Z</time>
<speed>0.82</speed>
</trkpt>
<trkpt lat="-7.286580" lon="-34.800087">
<ele>-1.270000</ele>
<time>2018-09-09T12:04:17Z</time>
<speed>0.00</speed>
</trkpt>
<trkpt lat="-7.286531" lon="-34.799473">
<ele>11.860000</ele>
<time>2018-09-09T12:09:26Z</time>
<speed>0.00</speed>
</trkpt>
<trkpt lat="-7.287276" lon="-34.799782">
<ele>7.240000</ele>
<time>2018-09-09T12:14:35Z</time>
<speed>3.02</speed>
</trkpt>
<trkpt lat="-7.294074" lon="-34.795761">
<ele>9.790000</ele>
<time>2018-09-09T12:19:45Z</time>
<speed>2.77</speed>
</trkpt>
<trkpt lat="-7.297041" lon="-34.799301">
<ele>9.410000</ele>
<time>2018-09-09T12:24:55Z</time>
<speed>0.00</speed>
</trkpt>
<trkpt lat="-7.296976" lon="-34.799797">
<ele>-0.090000</ele>
<time>2018-09-09T12:30:04Z</time>
<speed>0.00</speed>
</trkpt>
<trkpt lat="-7.296888" lon="-34.799953">
<ele>13.509999</ele>
<time>2018-09-09T12:35:13Z</time>
<speed>0.00</speed>
</trkpt>
<trkpt lat="-7.296899" lon="-34.799965">
<ele>1.890000</ele>
<time>2018-09-09T12:40:22Z</time>
<speed>0.00</speed>
</trkpt>
<trkpt lat="-7.296900" lon="-34.799984">
<ele>8.670000</ele>
<time>2018-09-09T12:45:31Z</time>
<speed>0.00</speed>
</trkpt>
<trkpt lat="-7.296913" lon="-34.799957">
<ele>7.340000</ele>
<time>2018-09-09T12:50:41Z</time>
<speed>0.00</speed>
</trkpt>
<trkpt lat="-7.296920" lon="-34.799980">
<ele>16.469999</ele>
<time>2018-09-09T12:55:52Z</time>
<speed>0.19</speed>
</trkpt>
<trkpt lat="-7.296966" lon="-34.799961">
<ele>14.270000</ele>
<time>2018-09-09T13:01:06Z</time>
<speed>0.00</speed>
</trkpt>
<trkpt lat="-7.296890" lon="-34.799976">
<ele>12.450000</ele>
<time>2018-09-09T13:06:18Z</time>
<speed>0.00</speed>
</trkpt>
<trkpt lat="-7.296875" lon="-34.800003">
<ele>9.639999</ele>
<time>2018-09-09T13:11:30Z</time>
<speed>0.00</speed>
</trkpt>
<trkpt lat="-7.296865" lon="-34.799923">
<ele>12.259999</ele>
<time>2018-09-09T13:16:42Z</time>
<speed>0.24</speed>
</trkpt>
<trkpt lat="-7.296844" lon="-34.800014">
<ele>10.290000</ele>
<time>2018-09-09T13:21:56Z</time>
<speed>0.00</speed>
</trkpt>
<trkpt lat="-7.296782" lon="-34.800041">
<ele>14.969999</ele>
<time>2018-09-09T13:27:09Z</time>
<speed>0.00</speed>
</trkpt>
<trkpt lat="-7.296819" lon="-34.800003">
<ele>17.309999</ele>
<time>2018-09-09T13:32:22Z</time>
<speed>0.00</speed>
</trkpt>
<trkpt lat="-7.296817" lon="-34.799908">
<ele>10.340000</ele>
<time>2018-09-09T13:37:34Z</time>
<speed>0.00</speed>
</trkpt>
<trkpt lat="-7.296833" lon="-34.800011">
<ele>16.289999</ele>
<time>2018-09-09T13:42:47Z</time>
<speed>0.00</speed>
</trkpt>
<trkpt lat="-7.296888" lon="-34.799976">
<ele>-1.590000</ele>
<time>2018-09-09T13:47:59Z</time>
<speed>0.00</speed>
</trkpt>
<trkpt lat="-7.296883" lon="-34.800041">
<ele>10.429999</ele>
<time>2018-09-09T13:53:10Z</time>
<speed>0.00</speed>
</trkpt>
<trkpt lat="-7.296751" lon="-34.799984">
<ele>12.190000</ele>
<time>2018-09-09T13:58:21Z</time>
<speed>0.00</speed>
</trkpt>
<trkpt lat="-7.296815" lon="-34.799915">
<ele>3.510000</ele>
<time>2018-09-09T14:04:33Z</time>
<speed>0.00</speed>
</trkpt>
<trkpt lat="-7.296900" lon="-34.800175">
<ele>-20.350000</ele>
<time>2018-09-09T14:10:25Z</time>
<speed>0.00</speed>
</trkpt>
<trkpt lat="-7.296877" lon="-34.800152">
<ele>-8.230000</ele>
<time>2018-09-09T14:15:39Z</time>
<speed>0.00</speed>
</trkpt>
<trkpt lat="-7.296842" lon="-34.799973">
<ele>2.400000</ele>
<time>2018-09-09T14:20:54Z</time>
<speed>0.00</speed>
</trkpt>
<trkpt lat="-7.297279" lon="-34.798615">
<ele>14.480000</ele>
<time>2018-09-09T14:26:13Z</time>
<speed>2.14</speed>
</trkpt>
<trkpt lat="-7.302581" lon="-34.795246">
<ele>11.429999</ele>
<time>2018-09-09T14:31:31Z</time>
<speed>2.21</speed>
</trkpt>
<trkpt lat="-7.298280" lon="-34.795235">
<ele>15.040000</ele>
<time>2018-09-09T14:36:53Z</time>
<speed>3.12</speed>
</trkpt>
<trkpt lat="-7.289824" lon="-34.798107">
<ele>1.360000</ele>
<time>2018-09-09T14:42:11Z</time>
<speed>3.20</speed>
</trkpt>
<trkpt lat="-7.286605" lon="-34.799397">
<ele>9.340000</ele>
<time>2018-09-09T14:47:36Z</time>
<speed>0.65</speed>
</trkpt>
<trkpt lat="-7.286496" lon="-34.799408">
<ele>6.630000</ele>
<time>2018-09-09T14:53:03Z</time>
<speed>0.00</speed>
</trkpt>
<trkpt lat="-7.286584" lon="-34.799492">
<ele>-5.740000</ele>
<time>2018-09-09T14:58:29Z</time>
<speed>0.00</speed>
</trkpt>
<trkpt lat="-7.286615" lon="-34.799500">
<ele>-5.310000</ele>
<time>2018-09-09T15:04:20Z</time>
<speed>0.00</speed>
</trkpt>
<trkpt lat="-7.286587" lon="-34.799450">
<ele>2.500000</ele>
<time>2018-09-09T15:10:46Z</time>
<speed>0.11</speed>
</trkpt>
<trkpt lat="-7.286566" lon="-34.799366">
<ele>7.130000</ele>
<time>2018-09-09T15:19:07Z</time>
<speed>0.34</speed>
</trkpt>
<trkpt lat="-7.286549" lon="-34.799416">
<ele>3.100000</ele>
<time>2018-09-09T15:29:18Z</time>
<speed>0.39</speed>
</trkpt>
<trkpt lat="-7.286502" lon="-34.799507">
<ele>-17.799999</ele>
<time>2018-09-09T15:39:55Z</time>
<speed>0.09</speed>
</trkpt>
<trkpt lat="-7.286561" lon="-34.799507">
<ele>-12.440000</ele>
<time>2018-09-09T15:45:12Z</time>
<speed>0.00</speed>
</trkpt>
<trkpt lat="-7.286555" lon="-34.799370">
<ele>2.890000</ele>
<time>2018-09-09T15:50:37Z</time>
<speed>0.00</speed>
</trkpt>
<trkpt lat="-7.286527" lon="-34.799431">
<ele>-7.470000</ele>
<time>2018-09-09T15:57:56Z</time>
<speed>0.00</speed>
</trkpt>
<trkpt lat="-7.286540" lon="-34.799446">
<ele>2.030000</ele>
<time>2018-09-09T16:05:02Z</time>
<speed>0.20</speed>
</trkpt>
<trkpt lat="-7.286521" lon="-34.799355">
<ele>4.740000</ele>
<time>2018-09-09T16:12:21Z</time>
<speed>0.00</speed>
</trkpt>
<trkpt lat="-7.286522" lon="-34.799347">
<ele>5.480000</ele>
<time>2018-09-09T16:19:21Z</time>
<speed>0.00</speed>
</trkpt>
<trkpt lat="-7.286561" lon="-34.799488">
<ele>-6.350000</ele>
<time>2018-09-09T16:26:02Z</time>
<speed>0.00</speed>
</trkpt>
<trkpt lat="-7.286510" lon="-34.799351">
<ele>-2.570000</ele>
<time>2018-09-09T16:32:23Z</time>
<speed>0.00</speed>
</trkpt>
<trkpt lat="-7.286515" lon="-34.799347">
<ele>3.230000</ele>
<time>2018-09-09T16:39:18Z</time>
<speed>0.19</speed>
</trkpt>
<trkpt lat="-7.286534" lon="-34.799297">
<ele>0.580000</ele>
<time>2018-09-09T16:47:01Z</time>
<speed>0.00</speed>
</trkpt>
<trkpt lat="-7.286524" lon="-34.799313">
<ele>11.710000</ele>
<time>2018-09-09T16:52:11Z</time>
<speed>0.00</speed>
</trkpt>
<trkpt lat="-7.286510" lon="-34.799358">
<ele>16.789999</ele>
<time>2018-09-09T16:57:19Z</time>
<speed>0.36</speed>
</trkpt>
<trkpt lat="-7.286561" lon="-34.799309">
<ele>7.620000</ele>
<time>2018-09-09T17:02:33Z</time>
<speed>0.00</speed>
</trkpt>
<trkpt lat="-7.286528" lon="-34.799320">
<ele>3.230000</ele>
<time>2018-09-09T17:07:42Z</time>
<speed>0.00</speed>
</trkpt>
<trkpt lat="-7.286529" lon="-34.799301">
<ele>7.180000</ele>
<time>2018-09-09T17:12:52Z</time>
<speed>0.00</speed>
</trkpt>
<trkpt lat="-7.286516" lon="-34.799301">
<ele>-0.860000</ele>
<time>2018-09-09T17:18:02Z</time>
<speed>0.00</speed>
</trkpt>
<trkpt lat="-7.286563" lon="-34.799316">
<ele>-4.610000</ele>
<time>2018-09-09T17:23:12Z</time>
<speed>0.00</speed>
</trkpt>
<trkpt lat="-7.286521" lon="-34.799324">
<ele>-6.330000</ele>
<time>2018-09-09T17:28:22Z</time>
<speed>0.00</speed>
</trkpt>
<trkpt lat="-7.286519" lon="-34.799305">
<ele>-0.240000</ele>
<time>2018-09-09T17:33:32Z</time>
<speed>0.00</speed>
</trkpt>
<trkpt lat="-7.286557" lon="-34.799335">
<ele>0.170000</ele>
<time>2018-09-09T17:38:44Z</time>
<speed>0.13</speed>
</trkpt>
<trkpt lat="-7.286618" lon="-34.799366">
<ele>-0.280000</ele>
<time>2018-09-09T17:43:55Z</time>
<speed>0.55</speed>
</trkpt>
<trkpt lat="-7.286552" lon="-34.799301">
<ele>-0.530000</ele>
<time>2018-09-09T17:49:09Z</time>
<speed>0.34</speed>
</trkpt>
<trkpt lat="-7.286548" lon="-34.799328">
<ele>-1.650000</ele>
<time>2018-09-09T17:54:41Z</time>
<speed>0.99</speed>
</trkpt>
<trkpt lat="-7.286528" lon="-34.799370">
<ele>8.190000</ele>
<time>2018-09-09T18:00:29Z</time>
<speed>0.17</speed>
</trkpt>
<trkpt lat="-7.286511" lon="-34.799324">
<ele>1.900000</ele>
<time>2018-09-09T18:06:59Z</time>
<speed>0.52</speed>
</trkpt>
<trkpt lat="-7.286551" lon="-34.799324">
<ele>6.870000</ele>
<time>2018-09-09T18:12:10Z</time>
<speed>0.14</speed>
</trkpt>
<trkpt lat="-7.286486" lon="-34.799377">
<ele>-6.080000</ele>
<time>2018-09-09T18:17:20Z</time>
<speed>0.09</speed>
</trkpt>
<trkpt lat="-7.286576" lon="-34.799259">
<ele>-9.010000</ele>
<time>2018-09-09T18:22:31Z</time>
<speed>0.19</speed>
</trkpt>
<trkpt lat="-7.286573" lon="-34.799236">
<ele>-7.910000</ele>
<time>2018-09-09T18:27:44Z</time>
<speed>0.19</speed>
</trkpt>
<trkpt lat="-7.286654" lon="-34.799263">
<ele>-31.679998</ele>
<time>2018-09-09T18:32:55Z</time>
<speed>0.49</speed>
</trkpt>
<trkpt lat="-7.286545" lon="-34.799313">
<ele>-6.590000</ele>
<time>2018-09-09T18:38:07Z</time>
<speed>0.44</speed>
</trkpt>
<trkpt lat="-7.286607" lon="-34.799335">
<ele>-1.580000</ele>
<time>2018-09-09T18:43:18Z</time>
<speed>0.33</speed>
</trkpt>
<trkpt lat="-7.286556" lon="-34.799355">
<ele>-1.070000</ele>
<time>2018-09-09T18:48:30Z</time>
<speed>0.77</speed>
</trkpt>
<trkpt lat="-7.286469" lon="-34.799385">
<ele>19.990000</ele>
<time>2018-09-09T18:53:42Z</time>
<speed>0.20</speed>
</trkpt>
<trkpt lat="-7.286503" lon="-34.799339">
<ele>6.090000</ele>
<time>2018-09-09T18:58:53Z</time>
<speed>0.10</speed>
</trkpt>
<trkpt lat="-7.286462" lon="-34.799320">
<ele>7.140000</ele>
<time>2018-09-09T19:04:12Z</time>
<speed>0.07</speed>
</trkpt>
<trkpt lat="-7.286510" lon="-34.799355">
<ele>-1.980000</ele>
<time>2018-09-09T19:09:25Z</time>
<speed>0.24</speed>
</trkpt>
<trkpt lat="-7.286524" lon="-34.799339">
<ele>2.190000</ele>
<time>2018-09-09T19:14:40Z</time>
<speed>0.10</speed>
</trkpt>
<trkpt lat="-7.286535" lon="-34.799335">
<ele>5.120000</ele>
<time>2018-09-09T19:19:53Z</time>
<speed>0.14</speed>
</trkpt>
<trkpt lat="-7.286476" lon="-34.799385">
<ele>2.660000</ele>
<time>2018-09-09T19:25:07Z</time>
<speed>0.36</speed>
</trkpt>
<trkpt lat="-7.286500" lon="-34.799358">
<ele>3.490000</ele>
<time>2018-09-09T19:30:23Z</time>
<speed>0.44</speed>
</trkpt>
<trkpt lat="-7.286578" lon="-34.799339">
<ele>7.110000</ele>
<time>2018-09-09T19:35:34Z</time>
<speed>0.92</speed>
</trkpt>
<trkpt lat="-7.286525" lon="-34.799374">
<ele>8.450000</ele>
<time>2018-09-09T19:40:47Z</time>
<speed>0.22</speed>
</trkpt>
<trkpt lat="-7.286558" lon="-34.799355">
<ele>13.759999</ele>
<time>2018-09-09T19:46:01Z</time>
<speed>0.16</speed>
</trkpt>
<trkpt lat="-7.286518" lon="-34.799355">
<ele>4.920000</ele>
<time>2018-09-09T19:51:19Z</time>
<speed>0.45</speed>
</trkpt>
<trkpt lat="-7.286510" lon="-34.799385">
<ele>-4.400000</ele>
<time>2018-09-09T19:56:36Z</time>
<speed>0.20</speed>
</trkpt>
<trkpt lat="-7.286526" lon="-34.799343">
<ele>7.270000</ele>
<time>2018-09-09T20:03:53Z</time>
<speed>0.17</speed>
</trkpt>
<trkpt lat="-7.286504" lon="-34.799309">
<ele>-2.860000</ele>
<time>2018-09-09T20:16:37Z</time>
<speed>0.10</speed>
</trkpt>
<trkpt lat="-7.286534" lon="-34.799343">
<ele>9.389999</ele>
<time>2018-09-09T20:21:47Z</time>
<speed>0.38</speed>
</trkpt>
<trkpt lat="-7.286451" lon="-34.799213">
<ele>-18.740000</ele>
<time>2018-09-09T20:26:56Z</time>
<speed>0.21</speed>
</trkpt>
<trkpt lat="-7.286541" lon="-34.799347">
<ele>9.910000</ele>
<time>2018-09-09T20:32:05Z</time>
<speed>0.15</speed>
</trkpt>
<trkpt lat="-7.286523" lon="-34.799343">
<ele>2.880000</ele>
<time>2018-09-09T20:37:13Z</time>
<speed>0.67</speed>
</trkpt>
<trkpt lat="-7.286580" lon="-34.799389">
<ele>5.490000</ele>
<time>2018-09-09T20:42:23Z</time>
<speed>0.32</speed>
</trkpt>
<trkpt lat="-7.286588" lon="-34.799435">
<ele>12.230000</ele>
<time>2018-09-09T20:47:31Z</time>
<speed>0.33</speed>
</trkpt>
<trkpt lat="-7.286592" lon="-34.799450">
<ele>13.549999</ele>
<time>2018-09-09T20:52:40Z</time>
<speed>0.04</speed>
</trkpt>
<trkpt lat="-7.286520" lon="-34.799320">
<ele>3.400000</ele>
<time>2018-09-09T20:57:59Z</time>
<speed>0.36</speed>
</trkpt>
<trkpt lat="-7.286489" lon="-34.799240">
<ele>2.900000</ele>
<time>2018-09-09T21:03:29Z</time>
<speed>0.35</speed>
</trkpt>
<trkpt lat="-7.286534" lon="-34.799335">
<ele>2.980000</ele>
<time>2018-09-09T21:08:58Z</time>
<speed>0.26</speed>
</trkpt>
<trkpt lat="-7.286465" lon="-34.799324">
<ele>15.480000</ele>
<time>2018-09-09T21:14:28Z</time>
<speed>0.35</speed>
</trkpt>
<trkpt lat="-7.286524" lon="-34.799393">
<ele>5.040000</ele>
<time>2018-09-09T21:20:01Z</time>
<speed>0.33</speed>
</trkpt>
<trkpt lat="-7.286528" lon="-34.799416">
<ele>-9.460000</ele>
<time>2018-09-09T21:26:16Z</time>
<speed>0.08</speed>
</trkpt>
<trkpt lat="-7.286532" lon="-34.799362">
<ele>-5.350000</ele>
<time>2018-09-09T21:33:10Z</time>
<speed>0.10</speed>
</trkpt>
<trkpt lat="-7.286506" lon="-34.799347">
<ele>4.740000</ele>
<time>2018-09-09T21:40:51Z</time>
<speed>0.09</speed>
</trkpt>
<trkpt lat="-7.286520" lon="-34.799343">
<ele>0.660000</ele>
<time>2018-09-09T21:49:48Z</time>
<speed>0.22</speed>
</trkpt>
<trkpt lat="-7.286520" lon="-34.799271">
<ele>2.020000</ele>
<time>2018-09-09T21:59:16Z</time>
<speed>0.00</speed>
</trkpt>
<trkpt lat="-7.286486" lon="-34.799297">
<ele>-1.360000</ele>
<time>2018-09-09T22:04:33Z</time>
<speed>0.00</speed>
</trkpt>
<trkpt lat="-7.286500" lon="-34.799286">
<ele>-2.680000</ele>
<time>2018-09-09T22:10:02Z</time>
<speed>0.10</speed>
</trkpt>
<trkpt lat="-7.286507" lon="-34.799297">
<ele>-3.570000</ele>
<time>2018-09-09T22:16:10Z</time>
<speed>0.25</speed>
</trkpt>
<trkpt lat="-7.286507" lon="-34.799229">
<ele>-17.279999</ele>
<time>2018-09-09T22:22:14Z</time>
<speed>0.42</speed>
</trkpt>
<trkpt lat="-7.286508" lon="-34.799320">
<ele>-0.380000</ele>
<time>2018-09-09T22:27:57Z</time>
<speed>0.08</speed>
</trkpt>
<trkpt lat="-7.286502" lon="-34.799370">
<ele>0.300000</ele>
<time>2018-09-09T22:33:26Z</time>
<speed>0.38</speed>
</trkpt>
<trkpt lat="-7.286520" lon="-34.799370">
<ele>-0.570000</ele>
<time>2018-09-09T22:38:57Z</time>
<speed>0.21</speed>
</trkpt>
<trkpt lat="-7.286509" lon="-34.799343">
<ele>3.780000</ele>
<time>2018-09-09T22:44:26Z</time>
<speed>0.21</speed>
</trkpt>
<trkpt lat="-7.286501" lon="-34.799366">
<ele>3.530000</ele>
<time>2018-09-09T22:50:17Z</time>
<speed>0.42</speed>
</trkpt>
<trkpt lat="-7.286519" lon="-34.799374">
<ele>0.220000</ele>
<time>2018-09-09T22:56:45Z</time>
<speed>0.27</speed>
</trkpt>
<trkpt lat="-7.286541" lon="-34.799248">
<ele>6.620000</ele>
<time>2018-09-09T23:03:19Z</time>
<speed>0.57</speed>
</trkpt>
<trkpt lat="-7.286501" lon="-34.799332">
<ele>4.400000</ele>
<time>2018-09-09T23:09:49Z</time>
<speed>0.23</speed>
</trkpt>
<trkpt lat="-7.286492" lon="-34.799335">
<ele>12.130000</ele>
<time>2018-09-09T23:16:21Z</time>
<speed>0.14</speed>
</trkpt>
<trkpt lat="-7.286510" lon="-34.799358">
<ele>11.570000</ele>
<time>2018-09-09T23:23:36Z</time>
<speed>0.30</speed>
</trkpt>
<trkpt lat="-7.286510" lon="-34.799385">
<ele>-0.260000</ele>
<time>2018-09-09T23:31:30Z</time>
<speed>0.21</speed>
</trkpt>
<trkpt lat="-7.286523" lon="-34.799389">
<ele>9.750000</ele>
<time>2018-09-09T23:39:22Z</time>
<speed>0.00</speed>
</trkpt>
<trkpt lat="-7.286531" lon="-34.799305">
<ele>-10.010000</ele>
<time>2018-09-09T23:44:38Z</time>
<speed>0.16</speed>
</trkpt>
<trkpt lat="-7.286520" lon="-34.799358">
<ele>4.000000</ele>
<time>2018-09-09T23:49:53Z</time>
<speed>0.26</speed>
</trkpt>
<trkpt lat="-7.286475" lon="-34.799294">
<ele>-3.100000</ele>
<time>2018-09-09T23:55:08Z</time>
<speed>0.00</speed>
</trkpt>
<trkpt lat="-7.286411" lon="-34.799240">
<ele>-24.019999</ele>
<time>2018-09-10T00:01:29Z</time>
<speed>0.30</speed>
</trkpt>
<trkpt lat="-7.286512" lon="-34.799339">
<ele>4.560000</ele>
<time>2018-09-10T00:09:50Z</time>
<speed>0.21</speed>
</trkpt>
<trkpt lat="-7.286502" lon="-34.799343">
<ele>12.139999</ele>
<time>2018-09-10T00:18:46Z</time>
<speed>0.30</speed>
</trkpt>
<trkpt lat="-7.286372" lon="-34.799309">
<ele>-35.980000</ele>
<time>2018-09-10T00:26:53Z</time>
<speed>0.46</speed>
</trkpt>
<trkpt lat="-7.286531" lon="-34.799393">
<ele>11.349999</ele>
<time>2018-09-10T00:35:16Z</time>
<speed>0.46</speed>
</trkpt>
<trkpt lat="-7.286474" lon="-34.799332">
<ele>-16.619999</ele>
<time>2018-09-10T00:42:12Z</time>
<speed>0.84</speed>
</trkpt>
<trkpt lat="-7.286535" lon="-34.799358">
<ele>17.510000</ele>
<time>2018-09-10T00:47:30Z</time>
<speed>0.27</speed>
</trkpt>
<trkpt lat="-7.286485" lon="-34.799362">
<ele>-8.660000</ele>
<time>2018-09-10T00:52:49Z</time>
<speed>0.39</speed>
</trkpt>
<trkpt lat="-7.286554" lon="-34.799366">
<ele>1.780000</ele>
<time>2018-09-10T00:58:08Z</time>
<speed>0.17</speed>
</trkpt>
<trkpt lat="-7.286526" lon="-34.799362">
<ele>18.100000</ele>
<time>2018-09-10T01:03:32Z</time>
<speed>0.27</speed>
</trkpt>
<trkpt lat="-7.286486" lon="-34.799335">
<ele>-11.700000</ele>
<time>2018-09-10T01:08:50Z</time>
<speed>0.53</speed>
</trkpt>
<trkpt lat="-7.286551" lon="-34.799286">
<ele>-31.449999</ele>
<time>2018-09-10T01:14:06Z</time>
<speed>0.34</speed>
</trkpt>
<trkpt lat="-7.286579" lon="-34.799248">
<ele>21.539999</ele>
<time>2018-09-10T01:19:23Z</time>
<speed>0.16</speed>
</trkpt>
<trkpt lat="-7.285956" lon="-34.800209">
<ele>391.970001</ele>
<time>2018-09-10T01:24:42Z</time>
<speed>0.52</speed>
</trkpt>
<trkpt lat="-7.286474" lon="-34.799335">
<ele>9.880000</ele>
<time>2018-09-10T01:30:32Z</time>
<speed>0.24</speed>
</trkpt>
<trkpt lat="-7.286486" lon="-34.799328">
<ele>5.500000</ele>
<time>2018-09-10T01:35:49Z</time>
<speed>0.00</speed>
</trkpt>
<trkpt lat="-7.286493" lon="-34.799324">
<ele>0.370000</ele>
<time>2018-09-10T01:41:05Z</time>
<speed>0.00</speed>
</trkpt>
<trkpt lat="-7.286495" lon="-34.799358">
<ele>7.650000</ele>
<time>2018-09-10T01:46:26Z</time>
<speed>0.00</speed>
</trkpt>
<trkpt lat="-7.286498" lon="-34.799343">
<ele>8.349999</ele>
<time>2018-09-10T01:51:48Z</time>
<speed>0.08</speed>
</trkpt>
<trkpt lat="-7.286496" lon="-34.799316">
<ele>-3.070000</ele>
<time>2018-09-10T01:57:10Z</time>
<speed>0.00</speed>
</trkpt>
<trkpt lat="-7.286489" lon="-34.799339">
<ele>11.670000</ele>
<time>2018-09-10T02:03:00Z</time>
<speed>0.22</speed>
</trkpt>
<trkpt lat="-7.286444" lon="-34.799358">
<ele>20.359999</ele>
<time>2018-09-10T02:09:08Z</time>
<speed>0.22</speed>
</trkpt>
<trkpt lat="-7.286463" lon="-34.799358">
<ele>9.330000</ele>
<time>2018-09-10T02:16:17Z</time>
<speed>0.12</speed>
</trkpt>
<trkpt lat="-7.286446" lon="-34.799400">
<ele>28.910000</ele>
<time>2018-09-10T02:22:27Z</time>
<speed>0.36</speed>
</trkpt>
<trkpt lat="-7.286494" lon="-34.799377">
<ele>8.710000</ele>
<time>2018-09-10T02:29:42Z</time>
<speed>0.57</speed>
</trkpt>
<trkpt lat="-7.286551" lon="-34.799389">
<ele>17.340000</ele>
<time>2018-09-10T02:38:47Z</time>
<speed>0.35</speed>
</trkpt>
<trkpt lat="-7.286498" lon="-34.799343">
<ele>10.130000</ele>
<time>2018-09-10T02:48:18Z</time>
<speed>0.07</speed>
</trkpt>
<trkpt lat="-7.286529" lon="-34.799297">
<ele>2.180000</ele>
<time>2018-09-10T02:57:30Z</time>
<speed>0.17</speed>
</trkpt>
</trkseg>
</trk>
<trk>
<name>20180923-093930(12)</name>
<desc>Color:004000ff</desc>
<trkseg>
<trkpt lat="-7.286518" lon="-34.799351">
<ele>0.410000</ele>
<time>2018-09-10T03:07:05Z</time>
<speed>0.00</speed>
</trkpt>
<trkpt lat="-7.286571" lon="-34.799332">
<ele>18.129999</ele>
<time>2018-09-10T03:12:21Z</time>
<speed>0.51</speed>
</trkpt>
<trkpt lat="-7.286515" lon="-34.799377">
<ele>-1.890000</ele>
<time>2018-09-10T03:17:38Z</time>
<speed>0.00</speed>
</trkpt>
<trkpt lat="-7.286512" lon="-34.799347">
<ele>-7.900000</ele>
<time>2018-09-10T03:22:55Z</time>
<speed>0.00</speed>
</trkpt>
<trkpt lat="-7.286539" lon="-34.799362">
<ele>-3.460000</ele>
<time>2018-09-10T03:28:10Z</time>
<speed>0.00</speed>
</trkpt>
<trkpt lat="-7.286491" lon="-34.799355">
<ele>-3.590000</ele>
<time>2018-09-10T03:33:24Z</time>
<speed>0.00</speed>
</trkpt>
<trkpt lat="-7.286503" lon="-34.799294">
<ele>-5.580000</ele>
<time>2018-09-10T03:38:39Z</time>
<speed>0.00</speed>
</trkpt>
<trkpt lat="-7.286489" lon="-34.799343">
<ele>11.300000</ele>
<time>2018-09-10T03:43:54Z</time>
<speed>0.51</speed>
</trkpt>
<trkpt lat="-7.286496" lon="-34.799374">
<ele>-0.470000</ele>
<time>2018-09-10T03:49:08Z</time>
<speed>0.00</speed>
</trkpt>
<trkpt lat="-7.286478" lon="-34.799286">
<ele>10.559999</ele>
<time>2018-09-10T03:54:23Z</time>
<speed>0.00</speed>
</trkpt>
<trkpt lat="-7.286473" lon="-34.799294">
<ele>14.530000</ele>
<time>2018-09-10T03:59:42Z</time>
<speed>0.61</speed>
</trkpt>
<trkpt lat="-7.286501" lon="-34.799290">
<ele>9.660000</ele>
<time>2018-09-10T04:05:56Z</time>
<speed>0.01</speed>
</trkpt>
<trkpt lat="-7.286482" lon="-34.799328">
<ele>9.010000</ele>
<time>2018-09-10T04:12:11Z</time>
<speed>0.00</speed>
</trkpt>
<trkpt lat="-7.286591" lon="-34.799320">
<ele>3.160000</ele>
<time>2018-09-10T04:17:25Z</time>
<speed>0.23</speed>
</trkpt>
<trkpt lat="-7.286524" lon="-34.799309">
<ele>4.030000</ele>
<time>2018-09-10T04:22:43Z</time>
<speed>0.00</speed>
</trkpt>
<trkpt lat="-7.286489" lon="-34.799339">
<ele>24.129999</ele>
<time>2018-09-10T04:27:58Z</time>
<speed>0.52</speed>
</trkpt>
<trkpt lat="-7.286517" lon="-34.799393">
<ele>7.170000</ele>
<time>2018-09-10T04:33:19Z</time>
<speed>0.00</speed>
</trkpt>
<trkpt lat="-7.286531" lon="-34.799370">
<ele>5.120000</ele>
<time>2018-09-10T04:38:34Z</time>
<speed>0.00</speed>
</trkpt>
<trkpt lat="-7.286515" lon="-34.799366">
<ele>-1.170000</ele>
<time>2018-09-10T04:43:51Z</time>
<speed>0.49</speed>
</trkpt>
<trkpt lat="-7.286540" lon="-34.799305">
<ele>-28.879999</ele>
<time>2018-09-10T04:49:09Z</time>
<speed>0.00</speed>
</trkpt>
<trkpt lat="-7.286528" lon="-34.799290">
<ele>-17.080000</ele>
<time>2018-09-10T04:54:26Z</time>
<speed>0.00</speed>
</trkpt>
<trkpt lat="-7.286405" lon="-34.799358">
<ele>36.259998</ele>
<time>2018-09-10T04:59:47Z</time>
<speed>0.00</speed>
</trkpt>
<trkpt lat="-7.286500" lon="-34.799282">
<ele>-0.720000</ele>
<time>2018-09-10T05:05:06Z</time>
<speed>0.00</speed>
</trkpt>
<trkpt lat="-7.286537" lon="-34.799309">
<ele>14.219999</ele>
<time>2018-09-10T05:10:22Z</time>
<speed>0.00</speed>
</trkpt>
<trkpt lat="-7.286398" lon="-34.799358">
<ele>48.950001</ele>
<time>2018-09-10T05:15:39Z</time>
<speed>0.00</speed>
</trkpt>
<trkpt lat="-7.286497" lon="-34.799355">
<ele>18.059999</ele>
<time>2018-09-10T05:20:55Z</time>
<speed>0.00</speed>
</trkpt>
<trkpt lat="-7.286502" lon="-34.799370">
<ele>19.119999</ele>
<time>2018-09-10T05:26:11Z</time>
<speed>0.00</speed>
</trkpt>
<trkpt lat="-7.286441" lon="-34.799366">
<ele>34.200001</ele>
<time>2018-09-10T05:31:26Z</time>
<speed>0.00</speed>
</trkpt>
<trkpt lat="-7.286476" lon="-34.799271">
<ele>10.580000</ele>
<time>2018-09-10T05:36:41Z</time>
<speed>0.24</speed>
</trkpt>
<trkpt lat="-7.286518" lon="-34.799370">
<ele>4.740000</ele>
<time>2018-09-10T05:41:56Z</time>
<speed>0.00</speed>
</trkpt>
<trkpt lat="-7.286546" lon="-34.799332">
<ele>6.420000</ele>
<time>2018-09-10T05:47:09Z</time>
<speed>0.22</speed>
</trkpt>
<trkpt lat="-7.286538" lon="-34.799362">
<ele>-1.430000</ele>
<time>2018-09-10T05:52:25Z</time>
<speed>0.00</speed>
</trkpt>
<trkpt lat="-7.286566" lon="-34.799423">
<ele>13.509999</ele>
<time>2018-09-10T05:57:40Z</time>
<speed>0.00</speed>
</trkpt>
<trkpt lat="-7.286564" lon="-34.799343">
<ele>5.760000</ele>
<time>2018-09-10T06:04:26Z</time>
<speed>0.17</speed>
</trkpt>
<trkpt lat="-7.286513" lon="-34.799347">
<ele>-12.040000</ele>
<time>2018-09-10T06:13:15Z</time>
<speed>0.00</speed>
</trkpt>
<trkpt lat="-7.286383" lon="-34.799412">
<ele>-28.709999</ele>
<time>2018-09-10T06:18:32Z</time>
<speed>0.00</speed>
</trkpt>
<trkpt lat="-7.286498" lon="-34.799381">
<ele>-14.820000</ele>
<time>2018-09-10T06:23:48Z</time>
<speed>0.00</speed>
</trkpt>
<trkpt lat="-7.286527" lon="-34.799252">
<ele>27.689999</ele>
<time>2018-09-10T06:29:02Z</time>
<speed>0.00</speed>
</trkpt>
<trkpt lat="-7.286512" lon="-34.799271">
<ele>15.469999</ele>
<time>2018-09-10T06:34:21Z</time>
<speed>0.00</speed>
</trkpt>
<trkpt lat="-7.286520" lon="-34.799332">
<ele>-3.820000</ele>
<time>2018-09-10T06:39:38Z</time>
<speed>0.14</speed>
</trkpt>
<trkpt lat="-7.286497" lon="-34.799278">
<ele>16.830000</ele>
<time>2018-09-10T06:44:52Z</time>
<speed>0.00</speed>
</trkpt>
<trkpt lat="-7.286506" lon="-34.799271">
<ele>20.539999</ele>
<time>2018-09-10T06:50:09Z</time>
<speed>0.00</speed>
</trkpt>
<trkpt lat="-7.286528" lon="-34.799252">
<ele>32.099998</ele>
<time>2018-09-10T06:55:27Z</time>
<speed>0.00</speed>
</trkpt>
<trkpt lat="-7.286486" lon="-34.799248">
<ele>-6.460000</ele>
<time>2018-09-10T07:00:47Z</time>
<speed>0.66</speed>
</trkpt>
<trkpt lat="-7.286512" lon="-34.799191">
<ele>54.430000</ele>
<time>2018-09-10T07:06:03Z</time>
<speed>0.00</speed>
</trkpt>
<trkpt lat="-7.286477" lon="-34.799252">
<ele>-1.130000</ele>
<time>2018-09-10T07:11:20Z</time>
<speed>0.00</speed>
</trkpt>
<trkpt lat="-7.286459" lon="-34.799164">
<ele>19.619999</ele>
<time>2018-09-10T07:16:37Z</time>
<speed>0.00</speed>
</trkpt>
<trkpt lat="-7.286532" lon="-34.799232">
<ele>3.230000</ele>
<time>2018-09-10T07:21:54Z</time>
<speed>0.00</speed>
</trkpt>
<trkpt lat="-7.286492" lon="-34.799374">
<ele>-44.070000</ele>
<time>2018-09-10T07:27:12Z</time>
<speed>0.00</speed>
</trkpt>
<trkpt lat="-7.286498" lon="-34.799351">
<ele>10.960000</ele>
<time>2018-09-10T07:32:28Z</time>
<speed>0.00</speed>
</trkpt>
<trkpt lat="-7.286446" lon="-34.799305">
<ele>13.929999</ele>
<time>2018-09-10T07:37:47Z</time>
<speed>0.00</speed>
</trkpt>
<trkpt lat="-7.286539" lon="-34.799244">
<ele>1.820000</ele>
<time>2018-09-10T07:43:17Z</time>
<speed>0.14</speed>
</trkpt>
<trkpt lat="-7.286508" lon="-34.799206">
<ele>14.040000</ele>
<time>2018-09-10T07:48:49Z</time>
<speed>0.27</speed>
</trkpt>
<trkpt lat="-7.286481" lon="-34.799213">
<ele>25.549999</ele>
<time>2018-09-10T07:54:20Z</time>
<speed>0.36</speed>
</trkpt>
<trkpt lat="-7.286558" lon="-34.799217">
<ele>-8.370000</ele>
<time>2018-09-10T08:01:34Z</time>
<speed>0.30</speed>
</trkpt>
<trkpt lat="-7.286445" lon="-34.799152">
<ele>27.500000</ele>
<time>2018-09-10T08:12:55Z</time>
<speed>0.00</speed>
</trkpt>
<trkpt lat="-7.286511" lon="-34.799183">
<ele>13.009999</ele>
<time>2018-09-10T08:18:09Z</time>
<speed>0.00</speed>
</trkpt>
<trkpt lat="-7.286601" lon="-34.799202">
<ele>-11.170000</ele>
<time>2018-09-10T08:23:21Z</time>
<speed>0.33</speed>
</trkpt>
<trkpt lat="-7.286541" lon="-34.799294">
<ele>-19.059999</ele>
<time>2018-09-10T08:28:35Z</time>
<speed>0.00</speed>
</trkpt>
<trkpt lat="-7.286507" lon="-34.799297">
<ele>-13.549999</ele>
<time>2018-09-10T08:33:48Z</time>
<speed>0.00</speed>
</trkpt>
<trkpt lat="-7.286499" lon="-34.799309">
<ele>8.200000</ele>
<time>2018-09-10T08:39:02Z</time>
<speed>0.00</speed>
</trkpt>
<trkpt lat="-7.286512" lon="-34.799320">
<ele>10.410000</ele>
<time>2018-09-10T08:44:16Z</time>
<speed>0.07</speed>
</trkpt>
<trkpt lat="-7.286517" lon="-34.799362">
<ele>-21.309999</ele>
<time>2018-09-10T08:49:31Z</time>
<speed>0.00</speed>
</trkpt>
<trkpt lat="-7.286533" lon="-34.799282">
<ele>-0.240000</ele>
<time>2018-09-10T08:54:46Z</time>
<speed>0.00</speed>
</trkpt>
<trkpt lat="-7.286514" lon="-34.799278">
<ele>1.020000</ele>
<time>2018-09-10T09:00:01Z</time>
<speed>0.00</speed>
</trkpt>
<trkpt lat="-7.286514" lon="-34.799255">
<ele>-0.890000</ele>
<time>2018-09-10T09:05:16Z</time>
<speed>0.00</speed>
</trkpt>
<trkpt lat="-7.286525" lon="-34.799240">
<ele>-4.890000</ele>
<time>2018-09-10T09:10:31Z</time>
<speed>0.00</speed>
</trkpt>
<trkpt lat="-7.286544" lon="-34.799278">
<ele>2.120000</ele>
<time>2018-09-10T09:15:46Z</time>
<speed>0.00</speed>
</trkpt>
<trkpt lat="-7.286525" lon="-34.799282">
<ele>1.080000</ele>
<time>2018-09-10T09:21:01Z</time>
<speed>0.00</speed>
</trkpt>
<trkpt lat="-7.286511" lon="-34.799282">
<ele>5.960000</ele>
<time>2018-09-10T09:26:15Z</time>
<speed>0.00</speed>
</trkpt>
<trkpt lat="-7.286549" lon="-34.799366">
<ele>-6.320000</ele>
<time>2018-09-10T09:31:29Z</time>
<speed>0.00</speed>
</trkpt>
<trkpt lat="-7.286558" lon="-34.799316">
<ele>3.860000</ele>
<time>2018-09-10T09:36:43Z</time>
<speed>0.00</speed>
</trkpt>
<trkpt lat="-7.286466" lon="-34.799324">
<ele>1.930000</ele>
<time>2018-09-10T09:41:58Z</time>
<speed>0.00</speed>
</trkpt>
<trkpt lat="-7.286506" lon="-34.799316">
<ele>-0.070000</ele>
<time>2018-09-10T09:47:13Z</time>
<speed>0.00</speed>
</trkpt>
<trkpt lat="-7.286482" lon="-34.799240">
<ele>0.230000</ele>
<time>2018-09-10T09:53:44Z</time>
<speed>0.06</speed>
</trkpt>
<trkpt lat="-7.286501" lon="-34.799335">
<ele>1.610000</ele>
<time>2018-09-10T10:03:01Z</time>
<speed>0.21</speed>
</trkpt>
<trkpt lat="-7.286480" lon="-34.799274">
<ele>11.080000</ele>
<time>2018-09-10T10:16:22Z</time>
<speed>0.00</speed>
</trkpt>
<trkpt lat="-7.286486" lon="-34.799278">
<ele>1.490000</ele>
<time>2018-09-10T10:21:39Z</time>
<speed>0.00</speed>
</trkpt>
<trkpt lat="-7.286492" lon="-34.799240">
<ele>0.680000</ele>
<time>2018-09-10T10:27:18Z</time>
<speed>1.17</speed>
</trkpt>
<trkpt lat="-7.286485" lon="-34.799206">
<ele>-0.470000</ele>
<time>2018-09-10T10:35:32Z</time>
<speed>1.78</speed>
</trkpt>
<trkpt lat="-7.286575" lon="-34.799332">
<ele>-0.500000</ele>
<time>2018-09-10T10:44:24Z</time>
<speed>0.23</speed>
</trkpt>
<trkpt lat="-7.286549" lon="-34.799412">
<ele>0.360000</ele>
<time>2018-09-10T10:54:14Z</time>
<speed>0.91</speed>
</trkpt>
<trkpt lat="-7.286488" lon="-34.799316">
<ele>8.830000</ele>
<time>2018-09-10T11:05:01Z</time>
<speed>0.16</speed>
</trkpt>
<trkpt lat="-7.286529" lon="-34.799313">
<ele>-9.599999</ele>
<time>2018-09-10T11:15:22Z</time>
<speed>0.67</speed>
</trkpt>
<trkpt lat="-7.286430" lon="-34.799374">
<ele>28.439999</ele>
<time>2018-09-10T11:24:17Z</time>
<speed>0.00</speed>
</trkpt>
<trkpt lat="-7.286521" lon="-34.799347">
<ele>-6.020000</ele>
<time>2018-09-10T11:29:39Z</time>
<speed>0.51</speed>
</trkpt>
<trkpt lat="-7.286543" lon="-34.799301">
<ele>-8.320000</ele>
<time>2018-09-10T11:35:02Z</time>
<speed>0.49</speed>
</trkpt>
<trkpt lat="-7.286464" lon="-34.799332">
<ele>12.950000</ele>
<time>2018-09-10T11:40:25Z</time>
<speed>0.25</speed>
</trkpt>
<trkpt lat="-7.286489" lon="-34.799385">
<ele>4.940000</ele>
<time>2018-09-10T11:45:46Z</time>
<speed>0.08</speed>
</trkpt>
<trkpt lat="-7.286674" lon="-34.799244">
<ele>-22.340000</ele>
<time>2018-09-10T11:51:09Z</time>
<speed>0.30</speed>
</trkpt>
<trkpt lat="-7.286444" lon="-34.799385">
<ele>11.870000</ele>
<time>2018-09-10T11:56:41Z</time>
<speed>0.35</speed>
</trkpt>
<trkpt lat="-7.286522" lon="-34.799351">
<ele>6.880000</ele>
<time>2018-09-10T12:04:01Z</time>
<speed>0.20</speed>
</trkpt>
<trkpt lat="-7.286560" lon="-34.799358">
<ele>10.120000</ele>
<time>2018-09-10T12:17:24Z</time>
<speed>0.00</speed>
</trkpt>
<trkpt lat="-7.286511" lon="-34.799332">
<ele>15.250000</ele>
<time>2018-09-10T12:22:36Z</time>
<speed>0.00</speed>
</trkpt>
<trkpt lat="-7.286551" lon="-34.799332">
<ele>15.089999</ele>
<time>2018-09-10T12:27:46Z</time>
<speed>0.00</speed>
</trkpt>
<trkpt lat="-7.286503" lon="-34.799408">
<ele>22.990000</ele>
<time>2018-09-10T12:32:56Z</time>
<speed>0.00</speed>
</trkpt>
<trkpt lat="-7.286526" lon="-34.799343">
<ele>2.240000</ele>
<time>2018-09-10T12:38:07Z</time>
<speed>0.03</speed>
</trkpt>
<trkpt lat="-7.286553" lon="-34.799335">
<ele>13.130000</ele>
<time>2018-09-10T12:43:20Z</time>
<speed>0.00</speed>
</trkpt>
<trkpt lat="-7.286530" lon="-34.799339">
<ele>31.639999</ele>
<time>2018-09-10T12:48:34Z</time>
<speed>0.00</speed>
</trkpt>
<trkpt lat="-7.286562" lon="-34.799313">
<ele>-0.270000</ele>
<time>2018-09-10T12:53:49Z</time>
<speed>0.00</speed>
</trkpt>
<trkpt lat="-7.286471" lon="-34.799400">
<ele>47.899998</ele>
<time>2018-09-10T12:59:04Z</time>
<speed>0.00</speed>
</trkpt>
<trkpt lat="-7.286583" lon="-34.799286">
<ele>-14.759999</ele>
<time>2018-09-10T13:04:48Z</time>
<speed>0.53</speed>
</trkpt>
<trkpt lat="-7.286538" lon="-34.799370">
<ele>4.700000</ele>
<time>2018-09-10T13:10:07Z</time>
<speed>0.00</speed>
</trkpt>
<trkpt lat="-7.286897" lon="-34.799770">
<ele>-6.680000</ele>
<time>2018-09-10T13:15:30Z</time>
<speed>2.07</speed>
</trkpt>
<trkpt lat="-7.285098" lon="-34.799019">
<ele>-18.539999</ele>
<time>2018-09-10T13:20:53Z</time>
<speed>0.20</speed>
</trkpt>
<trkpt lat="-7.285050" lon="-34.799141">
<ele>0.590000</ele>
<time>2018-09-10T13:26:25Z</time>
<speed>0.00</speed>
</trkpt>
<trkpt lat="-7.285069" lon="-34.799103">
<ele>-3.000000</ele>
<time>2018-09-10T13:31:49Z</time>
<speed>0.08</speed>
</trkpt>
<trkpt lat="-7.284987" lon="-34.799168">
<ele>14.920000</ele>
<time>2018-09-10T13:37:13Z</time>
<speed>0.00</speed>
</trkpt>
<trkpt lat="-7.284964" lon="-34.799244">
<ele>23.230000</ele>
<time>2018-09-10T13:42:33Z</time>
<speed>0.00</speed>
</trkpt>
<trkpt lat="-7.284979" lon="-34.799301">
<ele>9.730000</ele>
<time>2018-09-10T13:47:53Z</time>
<speed>0.00</speed>
</trkpt>
<trkpt lat="-7.284828" lon="-34.799351">
<ele>45.090000</ele>
<time>2018-09-10T13:53:11Z</time>
<speed>0.00</speed>
</trkpt>
<trkpt lat="-7.284966" lon="-34.799118">
<ele>5.200000</ele>
<time>2018-09-10T13:58:29Z</time>
<speed>0.00</speed>
</trkpt>
<trkpt lat="-7.284988" lon="-34.799164">
<ele>13.520000</ele>
<time>2018-09-10T14:03:53Z</time>
<speed>0.00</speed>
</trkpt>
<trkpt lat="-7.285017" lon="-34.799007">
<ele>20.529999</ele>
<time>2018-09-10T14:09:27Z</time>
<speed>0.05</speed>
</trkpt>
<trkpt lat="-7.285058" lon="-34.798981">
<ele>28.580000</ele>
<time>2018-09-10T14:15:06Z</time>
<speed>0.46</speed>
</trkpt>
<trkpt lat="-7.284844" lon="-34.799110">
<ele>11.730000</ele>
<time>2018-09-10T14:21:05Z</time>
<speed>0.45</speed>
</trkpt>
<trkpt lat="-7.284889" lon="-34.799095">
<ele>4.990000</ele>
<time>2018-09-10T14:28:21Z</time>
<speed>0.33</speed>
</trkpt>
<trkpt lat="-7.284883" lon="-34.799133">
<ele>2.390000</ele>
<time>2018-09-10T14:36:16Z</time>
<speed>0.23</speed>
</trkpt>
<trkpt lat="-7.284906" lon="-34.799072">
<ele>0.480000</ele>
<time>2018-09-10T14:44:27Z</time>
<speed>0.25</speed>
</trkpt>
<trkpt lat="-7.284899" lon="-34.799133">
<ele>-9.639999</ele>
<time>2018-09-10T14:53:00Z</time>
<speed>0.23</speed>
</trkpt>
<trkpt lat="-7.284941" lon="-34.799061">
<ele>3.790000</ele>
<time>2018-09-10T15:01:37Z</time>
<speed>0.00</speed>
</trkpt>
<trkpt lat="-7.284952" lon="-34.799080">
<ele>15.270000</ele>
<time>2018-09-10T15:06:54Z</time>
<speed>0.00</speed>
</trkpt>
<trkpt lat="-7.285006" lon="-34.799084">
<ele>9.360000</ele>
<time>2018-09-10T15:12:11Z</time>
<speed>0.00</speed>
</trkpt>
<trkpt lat="-7.284942" lon="-34.799118">
<ele>15.030000</ele>
<time>2018-09-10T15:17:28Z</time>
<speed>0.00</speed>
</trkpt>
<trkpt lat="-7.284958" lon="-34.799053">
<ele>15.259999</ele>
<time>2018-09-10T15:22:43Z</time>
<speed>0.14</speed>
</trkpt>
<trkpt lat="-7.284977" lon="-34.799076">
<ele>2.610000</ele>
<time>2018-09-10T15:28:00Z</time>
<speed>0.00</speed>
</trkpt>
<trkpt lat="-7.284992" lon="-34.799088">
<ele>4.740000</ele>
<time>2018-09-10T15:33:16Z</time>
<speed>0.30</speed>
</trkpt>
<trkpt lat="-7.285885" lon="-34.799183">
<ele>2.200000</ele>
<time>2018-09-10T15:38:33Z</time>
<speed>2.07</speed>
</trkpt>
<trkpt lat="-7.286493" lon="-34.799179">
<ele>-2.350000</ele>
<time>2018-09-10T15:43:52Z</time>
<speed>0.00</speed>
</trkpt>
<trkpt lat="-7.286467" lon="-34.799313">
<ele>-5.320000</ele>
<time>2018-09-10T15:49:11Z</time>
<speed>0.00</speed>
</trkpt>
<trkpt lat="-7.286464" lon="-34.799358">
<ele>3.230000</ele>
<time>2018-09-10T15:54:29Z</time>
<speed>0.00</speed>
</trkpt>
<trkpt lat="-7.286452" lon="-34.799286">
<ele>-1.850000</ele>
<time>2018-09-10T16:02:27Z</time>
<speed>0.25</speed>
</trkpt>
<trkpt lat="-7.286451" lon="-34.799305">
<ele>-11.509999</ele>
<time>2018-09-10T16:16:50Z</time>
<speed>0.44</speed>
</trkpt>
<trkpt lat="-7.286463" lon="-34.799320">
<ele>-0.960000</ele>
<time>2018-09-10T16:22:02Z</time>
<speed>0.30</speed>
</trkpt>
<trkpt lat="-7.286458" lon="-34.799309">
<ele>-3.420000</ele>
<time>2018-09-10T16:27:14Z</time>
<speed>0.41</speed>
</trkpt>
<trkpt lat="-7.286488" lon="-34.799259">
<ele>-21.170000</ele>
<time>2018-09-10T16:32:28Z</time>
<speed>0.19</speed>
</trkpt>
<trkpt lat="-7.286485" lon="-34.799324">
<ele>-0.650000</ele>
<time>2018-09-10T16:37:47Z</time>
<speed>0.11</speed>
</trkpt>
<trkpt lat="-7.286510" lon="-34.799351">
<ele>-0.950000</ele>
<time>2018-09-10T16:44:15Z</time>
<speed>0.42</speed>
</trkpt>
<trkpt lat="-7.286502" lon="-34.799313">
<ele>-0.290000</ele>
<time>2018-09-10T16:49:27Z</time>
<speed>0.76</speed>
</trkpt>
<trkpt lat="-7.286466" lon="-34.799324">
<ele>1.270000</ele>
<time>2018-09-10T16:54:43Z</time>
<speed>0.67</speed>
</trkpt>
<trkpt lat="-7.286408" lon="-34.799393">
<ele>46.619999</ele>
<time>2018-09-10T17:00:09Z</time>
<speed>0.29</speed>
</trkpt>
<trkpt lat="-7.286465" lon="-34.799339">
<ele>-3.370000</ele>
<time>2018-09-10T17:05:25Z</time>
<speed>0.27</speed>
</trkpt>
<trkpt lat="-7.286496" lon="-34.799286">
<ele>-12.210000</ele>
<time>2018-09-10T17:10:36Z</time>
<speed>0.97</speed>
</trkpt>
<trkpt lat="-7.286475" lon="-34.799290">
<ele>11.559999</ele>
<time>2018-09-10T17:15:48Z</time>
<speed>0.39</speed>
</trkpt>
<trkpt lat="-7.286491" lon="-34.799271">
<ele>-5.440000</ele>
<time>2018-09-10T17:21:00Z</time>
<speed>0.65</speed>
</trkpt>
<trkpt lat="-7.286467" lon="-34.799362">
<ele>8.490000</ele>
<time>2018-09-10T17:26:11Z</time>
<speed>0.52</speed>
</trkpt>
<trkpt lat="-7.286504" lon="-34.799362">
<ele>20.750000</ele>
<time>2018-09-10T17:31:23Z</time>
<speed>0.03</speed>
</trkpt>
<trkpt lat="-7.286507" lon="-34.799335">
<ele>-3.520000</ele>
<time>2018-09-10T17:36:35Z</time>
<speed>0.25</speed>
</trkpt>
<trkpt lat="-7.286469" lon="-34.799374">
<ele>14.719999</ele>
<time>2018-09-10T17:41:46Z</time>
<speed>0.17</speed>
</trkpt>
<trkpt lat="-7.286441" lon="-34.799347">
<ele>23.689999</ele>
<time>2018-09-10T17:46:58Z</time>
<speed>0.69</speed>
</trkpt>
<trkpt lat="-7.286454" lon="-34.799385">
<ele>3.640000</ele>
<time>2018-09-10T17:52:07Z</time>
<speed>0.86</speed>
</trkpt>
<trkpt lat="-7.286515" lon="-34.799248">
<ele>21.500000</ele>
<time>2018-09-10T17:57:16Z</time>
<speed>0.83</speed>
</trkpt>
<trkpt lat="-7.286486" lon="-34.799297">
<ele>3.470000</ele>
<time>2018-09-10T18:04:53Z</time>
<speed>0.30</speed>
</trkpt>
<trkpt lat="-7.286543" lon="-34.799305">
<ele>-5.360000</ele>
<time>2018-09-10T18:18:30Z</time>
<speed>1.02</speed>
</trkpt>
<trkpt lat="-7.286476" lon="-34.799316">
<ele>9.580000</ele>
<time>2018-09-10T18:33:11Z</time>
<speed>0.18</speed>
</trkpt>
<trkpt lat="-7.286450" lon="-34.799301">
<ele>-0.440000</ele>
<time>2018-09-10T18:44:00Z</time>
<speed>0.10</speed>
</trkpt>
<trkpt lat="-7.286531" lon="-34.799316">
<ele>-5.830000</ele>
<time>2018-09-10T18:55:25Z</time>
<speed>0.00</speed>
</trkpt>
<trkpt lat="-7.286522" lon="-34.799343">
<ele>2.610000</ele>
<time>2018-09-10T19:00:43Z</time>
<speed>0.00</speed>
</trkpt>
<trkpt lat="-7.286502" lon="-34.799259">
<ele>6.780000</ele>
<time>2018-09-10T19:05:59Z</time>
<speed>0.47</speed>
</trkpt>
<trkpt lat="-7.286530" lon="-34.799305">
<ele>1.480000</ele>
<time>2018-09-10T19:11:13Z</time>
<speed>0.22</speed>
</trkpt>
<trkpt lat="-7.286454" lon="-34.799305">
<ele>8.540000</ele>
<time>2018-09-10T19:16:30Z</time>
<speed>0.47</speed>
</trkpt>
<trkpt lat="-7.286509" lon="-34.799458">
<ele>-5.380000</ele>
<time>2018-09-10T19:21:47Z</time>
<speed>0.57</speed>
</trkpt>
<trkpt lat="-7.286431" lon="-34.799278">
<ele>11.980000</ele>
<time>2018-09-10T19:27:05Z</time>
<speed>0.06</speed>
</trkpt>
<trkpt lat="-7.286452" lon="-34.799236">
<ele>7.120000</ele>
<time>2018-09-10T19:32:23Z</time>
<speed>1.25</speed>
</trkpt>
<trkpt lat="-7.286463" lon="-34.799274">
<ele>4.820000</ele>
<time>2018-09-10T19:37:54Z</time>
<speed>0.09</speed>
</trkpt>
<trkpt lat="-7.286442" lon="-34.799229">
<ele>1.770000</ele>
<time>2018-09-10T19:43:26Z</time>
<speed>0.55</speed>
</trkpt>
<trkpt lat="-7.286486" lon="-34.799274">
<ele>1.600000</ele>
<time>2018-09-10T19:48:57Z</time>
<speed>0.08</speed>
</trkpt>
<trkpt lat="-7.286487" lon="-34.799232">
<ele>3.000000</ele>
<time>2018-09-10T19:54:28Z</time>
<speed>0.96</speed>
</trkpt>
<trkpt lat="-7.286488" lon="-34.799274">
<ele>-9.150000</ele>
<time>2018-09-10T20:00:35Z</time>
<speed>0.06</speed>
</trkpt>
<trkpt lat="-7.286444" lon="-34.799294">
<ele>-25.500000</ele>
<time>2018-09-10T20:07:53Z</time>
<speed>0.44</speed>
</trkpt>
<trkpt lat="-7.286470" lon="-34.799347">
<ele>-5.680000</ele>
<time>2018-09-10T20:13:25Z</time>
<speed>0.10</speed>
</trkpt>
<trkpt lat="-7.286500" lon="-34.799332">
<ele>19.980000</ele>
<time>2018-09-10T20:20:59Z</time>
<speed>0.35</speed>
</trkpt>
<trkpt lat="-7.286553" lon="-34.799484">
<ele>51.110001</ele>
<time>2018-09-10T20:31:59Z</time>
<speed>0.32</speed>
</trkpt>
<trkpt lat="-7.286540" lon="-34.799442">
<ele>54.969997</ele>
<time>2018-09-10T20:42:27Z</time>
<speed>0.50</speed>
</trkpt>
<trkpt lat="-7.286500" lon="-34.799435">
<ele>58.489998</ele>
<time>2018-09-10T20:47:44Z</time>
<speed>0.55</speed>
</trkpt>
<trkpt lat="-7.286485" lon="-34.799423">
<ele>57.879997</ele>
<time>2018-09-10T20:53:01Z</time>
<speed>0.17</speed>
</trkpt>
<trkpt lat="-7.286375" lon="-34.799488">
<ele>56.669998</ele>
<time>2018-09-10T20:58:18Z</time>
<speed>0.31</speed>
</trkpt>
<trkpt lat="-7.286456" lon="-34.799370">
<ele>27.750000</ele>
<time>2018-09-10T21:03:57Z</time>
<speed>0.17</speed>
</trkpt>
<trkpt lat="-7.286497" lon="-34.799267">
<ele>-7.300000</ele>
<time>2018-09-10T21:10:08Z</time>
<speed>0.13</speed>
</trkpt>
<trkpt lat="-7.286508" lon="-34.799286">
<ele>3.050000</ele>
<time>2018-09-10T21:17:17Z</time>
<speed>0.29</speed>
</trkpt>
<trkpt lat="-7.286479" lon="-34.799221">
<ele>-17.889999</ele>
<time>2018-09-10T21:23:49Z</time>
<speed>0.49</speed>
</trkpt>
<trkpt lat="-7.286491" lon="-34.799290">
<ele>-6.520000</ele>
<time>2018-09-10T21:30:37Z</time>
<speed>0.21</speed>
</trkpt>
<trkpt lat="-7.286488" lon="-34.799274">
<ele>-1.430000</ele>
<time>2018-09-10T21:37:45Z</time>
<speed>0.30</speed>
</trkpt>
<trkpt lat="-7.286503" lon="-34.799271">
<ele>5.290000</ele>
<time>2018-09-10T21:44:52Z</time>
<speed>0.36</speed>
</trkpt>
<trkpt lat="-7.286478" lon="-34.799339">
<ele>13.730000</ele>
<time>2018-09-10T21:51:59Z</time>
<speed>0.20</speed>
</trkpt>
<trkpt lat="-7.286458" lon="-34.799351">
<ele>15.250000</ele>
<time>2018-09-10T21:59:30Z</time>
<speed>0.38</speed>
</trkpt>
<trkpt lat="-7.286500" lon="-34.799362">
<ele>10.540000</ele>
<time>2018-09-10T22:08:48Z</time>
<speed>0.55</speed>
</trkpt>
<trkpt lat="-7.286497" lon="-34.799355">
<ele>-0.180000</ele>
<time>2018-09-10T22:24:47Z</time>
<speed>0.00</speed>
</trkpt>
<trkpt lat="-7.286539" lon="-34.799309">
<ele>3.250000</ele>
<time>2018-09-10T22:30:03Z</time>
<speed>0.00</speed>
</trkpt>
<trkpt lat="-7.286428" lon="-34.799355">
<ele>18.830000</ele>
<time>2018-09-10T22:35:19Z</time>
<speed>0.00</speed>
</trkpt>
<trkpt lat="-7.286486" lon="-34.799271">
<ele>10.280000</ele>
<time>2018-09-10T22:40:35Z</time>
<speed>0.00</speed>
</trkpt>
<trkpt lat="-7.286413" lon="-34.799320">
<ele>16.250000</ele>
<time>2018-09-10T22:45:51Z</time>
<speed>0.00</speed>
</trkpt>
<trkpt lat="-7.286427" lon="-34.799286">
<ele>14.139999</ele>
<time>2018-09-10T22:51:07Z</time>
<speed>0.35</speed>
</trkpt>
<trkpt lat="-7.286442" lon="-34.799301">
<ele>17.930000</ele>
<time>2018-09-10T22:56:23Z</time>
<speed>0.00</speed>
</trkpt>
<trkpt lat="-7.286518" lon="-34.799305">
<ele>4.000000</ele>
<time>2018-09-10T23:01:43Z</time>
<speed>0.00</speed>
</trkpt>
<trkpt lat="-7.286549" lon="-34.799278">
<ele>10.500000</ele>
<time>2018-09-10T23:06:59Z</time>
<speed>0.00</speed>
</trkpt>
<trkpt lat="-7.286363" lon="-34.799484">
<ele>15.370000</ele>
<time>2018-09-10T23:12:13Z</time>
<speed>0.50</speed>
</trkpt>
<trkpt lat="-7.286546" lon="-34.799313">
<ele>-9.559999</ele>
<time>2018-09-10T23:17:31Z</time>
<speed>0.27</speed>
</trkpt>
<trkpt lat="-7.286465" lon="-34.799332">
<ele>10.099999</ele>
<time>2018-09-10T23:22:54Z</time>
<speed>0.32</speed>
</trkpt>
<trkpt lat="-7.286532" lon="-34.799297">
<ele>15.799999</ele>
<time>2018-09-10T23:28:18Z</time>
<speed>0.20</speed>
</trkpt>
<trkpt lat="-7.286503" lon="-34.799347">
<ele>5.770000</ele>
<time>2018-09-10T23:33:34Z</time>
<speed>0.10</speed>
</trkpt>
<trkpt lat="-7.286931" lon="-34.798912">
<ele>17.449999</ele>
<time>2018-09-10T23:38:49Z</time>
<speed>0.00</speed>
</trkpt>
<trkpt lat="-7.286451" lon="-34.799362">
<ele>1.260000</ele>
<time>2018-09-10T23:44:06Z</time>
<speed>0.00</speed>
</trkpt>
<trkpt lat="-7.286524" lon="-34.799305">
<ele>11.300000</ele>
<time>2018-09-10T23:49:22Z</time>
<speed>4.27</speed>
</trkpt>
<trkpt lat="-7.286539" lon="-34.799263">
<ele>7.580000</ele>
<time>2018-09-10T23:54:39Z</time>
<speed>0.00</speed>
</trkpt>
<trkpt lat="-7.286480" lon="-34.799381">
<ele>1.880000</ele>
<time>2018-09-11T00:00:19Z</time>
<speed>0.42</speed>
</trkpt>
<trkpt lat="-7.286485" lon="-34.799313">
<ele>7.770000</ele>
<time>2018-09-11T00:07:35Z</time>
<speed>0.37</speed>
</trkpt>
<trkpt lat="-7.286526" lon="-34.799320">
<ele>-2.650000</ele>
<time>2018-09-11T00:21:37Z</time>
<speed>0.14</speed>
</trkpt>
<trkpt lat="-7.286599" lon="-34.799313">
<ele>-14.170000</ele>
<time>2018-09-11T00:26:56Z</time>
<speed>0.62</speed>
</trkpt>
<trkpt lat="-7.286620" lon="-34.799309">
<ele>-19.369999</ele>
<time>2018-09-11T00:32:17Z</time>
<speed>0.67</speed>
</trkpt>
<trkpt lat="-7.286447" lon="-34.799328">
<ele>7.850000</ele>
<time>2018-09-11T00:37:43Z</time>
<speed>0.27</speed>
</trkpt>
<trkpt lat="-7.286553" lon="-34.799416">
<ele>-5.230000</ele>
<time>2018-09-11T00:44:02Z</time>
<speed>0.81</speed>
</trkpt>
<trkpt lat="-7.286178" lon="-34.799385">
<ele>-9.420000</ele>
<time>2018-09-11T00:49:18Z</time>
<speed>0.43</speed>
</trkpt>
<trkpt lat="-7.286591" lon="-34.799404">
<ele>16.109999</ele>
<time>2018-09-11T00:54:35Z</time>
<speed>0.47</speed>
</trkpt>
<trkpt lat="-7.286400" lon="-34.799416">
<ele>-11.320000</ele>
<time>2018-09-11T00:59:57Z</time>
<speed>0.11</speed>
</trkpt>
<trkpt lat="-7.286478" lon="-34.799419">
<ele>-4.330000</ele>
<time>2018-09-11T01:05:17Z</time>
<speed>0.41</speed>
</trkpt>
<trkpt lat="-7.286472" lon="-34.799355">
<ele>5.180000</ele>
<time>2018-09-11T01:10:34Z</time>
<speed>0.41</speed>
</trkpt>
<trkpt lat="-7.286551" lon="-34.799385">
<ele>20.750000</ele>
<time>2018-09-11T01:15:52Z</time>
<speed>0.77</speed>
</trkpt>
<trkpt lat="-7.286465" lon="-34.799381">
<ele>11.750000</ele>
<time>2018-09-11T01:21:09Z</time>
<speed>0.45</speed>
</trkpt>
<trkpt lat="-7.287402" lon="-34.800278">
<ele>381.639984</ele>
<time>2018-09-11T01:26:25Z</time>
<speed>0.36</speed>
</trkpt>
<trkpt lat="-7.286493" lon="-34.799381">
<ele>27.670000</ele>
<time>2018-09-11T01:31:43Z</time>
<speed>0.15</speed>
</trkpt>
<trkpt lat="-7.287251" lon="-34.800236">
<ele>357.970001</ele>
<time>2018-09-11T01:37:01Z</time>
<speed>0.03</speed>
</trkpt>
<trkpt lat="-7.287255" lon="-34.800591">
<ele>473.239990</ele>
<time>2018-09-11T01:42:19Z</time>
<speed>0.25</speed>
</trkpt>
<trkpt lat="-7.286564" lon="-34.799366">
<ele>12.000000</ele>
<time>2018-09-11T01:47:36Z</time>
<speed>0.43</speed>
</trkpt>
<trkpt lat="-7.286491" lon="-34.799442">
<ele>6.170000</ele>
<time>2018-09-11T01:52:52Z</time>
<speed>0.24</speed>
</trkpt>
<trkpt lat="-7.286528" lon="-34.799366">
<ele>8.910000</ele>
<time>2018-09-11T01:58:10Z</time>
<speed>0.44</speed>
</trkpt>
<trkpt lat="-7.286503" lon="-34.799362">
<ele>8.860000</ele>
<time>2018-09-11T02:04:34Z</time>
<speed>0.35</speed>
</trkpt>
<trkpt lat="-7.286488" lon="-34.799355">
<ele>9.469999</ele>
<time>2018-09-11T02:11:52Z</time>
<speed>0.37</speed>
</trkpt>
<trkpt lat="-7.286526" lon="-34.799328">
<ele>14.009999</ele>
<time>2018-09-11T02:17:27Z</time>
<speed>0.20</speed>
</trkpt>
<trkpt lat="-7.286481" lon="-34.799301">
<ele>10.210000</ele>
<time>2018-09-11T02:24:19Z</time>
<speed>0.26</speed>
</trkpt>
<trkpt lat="-7.286451" lon="-34.799328">
<ele>7.710000</ele>
<time>2018-09-11T02:32:24Z</time>
<speed>0.18</speed>
</trkpt>
<trkpt lat="-7.286491" lon="-34.799343">
<ele>0.970000</ele>
<time>2018-09-11T02:39:44Z</time>
<speed>0.61</speed>
</trkpt>
<trkpt lat="-7.286417" lon="-34.799397">
<ele>12.630000</ele>
<time>2018-09-11T02:45:13Z</time>
<speed>0.33</speed>
</trkpt>
<trkpt lat="-7.286505" lon="-34.799267">
<ele>-13.920000</ele>
<time>2018-09-11T02:52:08Z</time>
<speed>0.89</speed>
</trkpt>
<trkpt lat="-7.286485" lon="-34.799328">
<ele>7.830000</ele>
<time>2018-09-11T02:57:27Z</time>
<speed>0.78</speed>
</trkpt>
</trkseg>
</trk>
<trk>
<name>20180923-093930(13)</name>
<desc>Color:004000ff</desc>
<trkseg>
<trkpt lat="-7.286477" lon="-34.799324">
<ele>16.279999</ele>
<time>2018-09-11T03:02:47Z</time>
<speed>0.94</speed>
</trkpt>
<trkpt lat="-7.286497" lon="-34.799263">
<ele>-0.470000</ele>
<time>2018-09-11T03:08:04Z</time>
<speed>0.28</speed>
</trkpt>
<trkpt lat="-7.286483" lon="-34.799305">
<ele>5.710000</ele>
<time>2018-09-11T03:13:20Z</time>
<speed>0.52</speed>
</trkpt>
<trkpt lat="-7.286439" lon="-34.799252">
<ele>24.740000</ele>
<time>2018-09-11T03:18:35Z</time>
<speed>0.81</speed>
</trkpt>
<trkpt lat="-7.286479" lon="-34.799294">
<ele>-5.580000</ele>
<time>2018-09-11T03:23:50Z</time>
<speed>1.04</speed>
</trkpt>
<trkpt lat="-7.286443" lon="-34.799271">
<ele>11.910000</ele>
<time>2018-09-11T03:29:06Z</time>
<speed>0.69</speed>
</trkpt>
<trkpt lat="-7.286496" lon="-34.799236">
<ele>2.620000</ele>
<time>2018-09-11T03:34:24Z</time>
<speed>0.41</speed>
</trkpt>
<trkpt lat="-7.286487" lon="-34.799278">
<ele>15.230000</ele>
<time>2018-09-11T03:39:41Z</time>
<speed>0.22</speed>
</trkpt>
<trkpt lat="-7.286471" lon="-34.799305">
<ele>10.510000</ele>
<time>2018-09-11T03:44:59Z</time>
<speed>0.53</speed>
</trkpt>
<trkpt lat="-7.286470" lon="-34.799259">
<ele>-31.189999</ele>
<time>2018-09-11T03:50:13Z</time>
<speed>0.74</speed>
</trkpt>
<trkpt lat="-7.286480" lon="-34.799290">
<ele>1.340000</ele>
<time>2018-09-11T03:56:23Z</time>
<speed>0.21</speed>
</trkpt>
<trkpt lat="-7.286465" lon="-34.799274">
<ele>-7.860000</ele>
<time>2018-09-11T04:05:26Z</time>
<speed>0.21</speed>
</trkpt>
<trkpt lat="-7.286519" lon="-34.799297">
<ele>-13.620000</ele>
<time>2018-09-11T04:22:20Z</time>
<speed>0.00</speed>
</trkpt>
<trkpt lat="-7.286475" lon="-34.799255">
<ele>-34.840000</ele>
<time>2018-09-11T04:27:37Z</time>
<speed>0.12</speed>
</trkpt>
<trkpt lat="-7.286493" lon="-34.799232">
<ele>-40.939999</ele>
<time>2018-09-11T04:32:53Z</time>
<speed>0.00</speed>
</trkpt>
<trkpt lat="-7.286459" lon="-34.799335">
<ele>9.010000</ele>
<time>2018-09-11T04:38:12Z</time>
<speed>0.00</speed>
</trkpt>
<trkpt lat="-7.286574" lon="-34.799294">
<ele>-22.389999</ele>
<time>2018-09-11T04:43:34Z</time>
<speed>0.00</speed>
</trkpt>
<trkpt lat="-7.286554" lon="-34.799309">
<ele>-9.710000</ele>
<time>2018-09-11T04:48:57Z</time>
<speed>0.37</speed>
</trkpt>
<trkpt lat="-7.286416" lon="-34.799362">
<ele>40.139999</ele>
<time>2018-09-11T04:56:17Z</time>
<speed>0.16</speed>
</trkpt>
<trkpt lat="-7.286407" lon="-34.799412">
<ele>63.799999</ele>
<time>2018-09-11T05:03:01Z</time>
<speed>0.62</speed>
</trkpt>
<trkpt lat="-7.286420" lon="-34.799419">
<ele>52.029999</ele>
<time>2018-09-11T05:08:21Z</time>
<speed>0.09</speed>
</trkpt>
<trkpt lat="-7.286466" lon="-34.799435">
<ele>37.239998</ele>
<time>2018-09-11T05:13:41Z</time>
<speed>0.49</speed>
</trkpt>
<trkpt lat="-7.286489" lon="-34.799370">
<ele>2.050000</ele>
<time>2018-09-11T05:19:00Z</time>
<speed>0.55</speed>
</trkpt>
<trkpt lat="-7.286426" lon="-34.799389">
<ele>28.260000</ele>
<time>2018-09-11T05:24:24Z</time>
<speed>0.25</speed>
</trkpt>
<trkpt lat="-7.286473" lon="-34.799358">
<ele>9.980000</ele>
<time>2018-09-11T05:29:45Z</time>
<speed>0.94</speed>
</trkpt>
<trkpt lat="-7.286500" lon="-34.799316">
<ele>-2.440000</ele>
<time>2018-09-11T05:35:08Z</time>
<speed>0.41</speed>
</trkpt>
<trkpt lat="-7.286466" lon="-34.799366">
<ele>6.730000</ele>
<time>2018-09-11T05:40:30Z</time>
<speed>0.53</speed>
</trkpt>
<trkpt lat="-7.286481" lon="-34.799370">
<ele>3.670000</ele>
<time>2018-09-11T05:45:53Z</time>
<speed>0.57</speed>
</trkpt>
<trkpt lat="-7.286460" lon="-34.799305">
<ele>-15.150000</ele>
<time>2018-09-11T05:51:10Z</time>
<speed>0.00</speed>
</trkpt>
<trkpt lat="-7.286356" lon="-34.799381">
<ele>30.490000</ele>
<time>2018-09-11T05:56:26Z</time>
<speed>0.00</speed>
</trkpt>
<trkpt lat="-7.286532" lon="-34.799362">
<ele>-6.540000</ele>
<time>2018-09-11T06:01:45Z</time>
<speed>0.00</speed>
</trkpt>
<trkpt lat="-7.286507" lon="-34.799290">
<ele>-14.849999</ele>
<time>2018-09-11T06:07:01Z</time>
<speed>0.00</speed>
</trkpt>
<trkpt lat="-7.286529" lon="-34.799366">
<ele>-2.360000</ele>
<time>2018-09-11T06:12:16Z</time>
<speed>0.00</speed>
</trkpt>
<trkpt lat="-7.286403" lon="-34.799393">
<ele>4.330000</ele>
<time>2018-09-11T06:17:36Z</time>
<speed>0.00</speed>
</trkpt>
<trkpt lat="-7.286436" lon="-34.799320">
<ele>-1.270000</ele>
<time>2018-09-11T06:22:53Z</time>
<speed>0.00</speed>
</trkpt>
<trkpt lat="-7.286539" lon="-34.799339">
<ele>-4.680000</ele>
<time>2018-09-11T06:28:08Z</time>
<speed>0.00</speed>
</trkpt>
<trkpt lat="-7.286489" lon="-34.799324">
<ele>-0.970000</ele>
<time>2018-09-11T06:33:29Z</time>
<speed>0.57</speed>
</trkpt>
<trkpt lat="-7.286574" lon="-34.799355">
<ele>-13.389999</ele>
<time>2018-09-11T06:38:50Z</time>
<speed>0.00</speed>
</trkpt>
<trkpt lat="-7.286525" lon="-34.799362">
<ele>-0.620000</ele>
<time>2018-09-11T06:44:20Z</time>
<speed>0.10</speed>
</trkpt>
<trkpt lat="-7.286586" lon="-34.799347">
<ele>-6.380000</ele>
<time>2018-09-11T06:49:49Z</time>
<speed>0.26</speed>
</trkpt>
<trkpt lat="-7.286492" lon="-34.799358">
<ele>1.870000</ele>
<time>2018-09-11T06:55:19Z</time>
<speed>0.31</speed>
</trkpt>
<trkpt lat="-7.286414" lon="-34.799358">
<ele>10.410000</ele>
<time>2018-09-11T07:00:59Z</time>
<speed>0.09</speed>
</trkpt>
<trkpt lat="-7.286452" lon="-34.799355">
<ele>0.540000</ele>
<time>2018-09-11T07:06:19Z</time>
<speed>0.00</speed>
</trkpt>
<trkpt lat="-7.286622" lon="-34.799362">
<ele>-15.290000</ele>
<time>2018-09-11T07:11:40Z</time>
<speed>0.65</speed>
</trkpt>
<trkpt lat="-7.286471" lon="-34.799324">
<ele>6.170000</ele>
<time>2018-09-11T07:17:00Z</time>
<speed>0.63</speed>
</trkpt>
<trkpt lat="-7.286399" lon="-34.799297">
<ele>10.230000</ele>
<time>2018-09-11T07:22:21Z</time>
<speed>0.81</speed>
</trkpt>
<trkpt lat="-7.286574" lon="-34.799377">
<ele>-11.330000</ele>
<time>2018-09-11T07:27:40Z</time>
<speed>0.24</speed>
</trkpt>
<trkpt lat="-7.286467" lon="-34.799351">
<ele>5.700000</ele>
<time>2018-09-11T07:33:10Z</time>
<speed>0.57</speed>
</trkpt>
<trkpt lat="-7.286516" lon="-34.799309">
<ele>-1.370000</ele>
<time>2018-09-11T07:38:57Z</time>
<speed>0.36</speed>
</trkpt>
<trkpt lat="-7.286483" lon="-34.799358">
<ele>9.660000</ele>
<time>2018-09-11T07:45:58Z</time>
<speed>0.32</speed>
</trkpt>
<trkpt lat="-7.286522" lon="-34.799347">
<ele>5.480000</ele>
<time>2018-09-11T07:55:47Z</time>
<speed>0.60</speed>
</trkpt>
<trkpt lat="-7.286561" lon="-34.799473">
<ele>11.210000</ele>
<time>2018-09-11T08:07:19Z</time>
<speed>0.31</speed>
</trkpt>
<trkpt lat="-7.286524" lon="-34.799431">
<ele>24.430000</ele>
<time>2018-09-11T08:23:10Z</time>
<speed>0.26</speed>
</trkpt>
<trkpt lat="-7.286520" lon="-34.799416">
<ele>0.130000</ele>
<time>2018-09-11T08:38:18Z</time>
<speed>0.50</speed>
</trkpt>
<trkpt lat="-7.286479" lon="-34.799343">
<ele>20.359999</ele>
<time>2018-09-11T08:49:16Z</time>
<speed>0.25</speed>
</trkpt>
<trkpt lat="-7.286495" lon="-34.799358">
<ele>4.710000</ele>
<time>2018-09-11T09:00:10Z</time>
<speed>0.86</speed>
</trkpt>
<trkpt lat="-7.286478" lon="-34.799355">
<ele>11.990000</ele>
<time>2018-09-11T09:05:40Z</time>
<speed>0.47</speed>
</trkpt>
<trkpt lat="-7.286486" lon="-34.799374">
<ele>5.450000</ele>
<time>2018-09-11T09:13:54Z</time>
<speed>0.35</speed>
</trkpt>
<trkpt lat="-7.286437" lon="-34.799454">
<ele>23.879999</ele>
<time>2018-09-11T09:19:19Z</time>
<speed>0.21</speed>
</trkpt>
<trkpt lat="-7.286479" lon="-34.799332">
<ele>1.550000</ele>
<time>2018-09-11T09:25:54Z</time>
<speed>0.36</speed>
</trkpt>
<trkpt lat="-7.286484" lon="-34.799374">
<ele>0.750000</ele>
<time>2018-09-11T09:31:25Z</time>
<speed>0.17</speed>
</trkpt>
<trkpt lat="-7.286468" lon="-34.799374">
<ele>11.219999</ele>
<time>2018-09-11T09:36:46Z</time>
<speed>0.21</speed>
</trkpt>
<trkpt lat="-7.286458" lon="-34.799347">
<ele>-5.260000</ele>
<time>2018-09-11T09:42:03Z</time>
<speed>0.79</speed>
</trkpt>
<trkpt lat="-7.286502" lon="-34.799313">
<ele>5.480000</ele>
<time>2018-09-11T09:47:21Z</time>
<speed>0.39</speed>
</trkpt>
<trkpt lat="-7.286613" lon="-34.799381">
<ele>-5.230000</ele>
<time>2018-09-11T09:52:38Z</time>
<speed>0.19</speed>
</trkpt>
<trkpt lat="-7.286527" lon="-34.799297">
<ele>0.640000</ele>
<time>2018-09-11T09:58:05Z</time>
<speed>0.30</speed>
</trkpt>
<trkpt lat="-7.286482" lon="-34.799377">
<ele>1.730000</ele>
<time>2018-09-11T10:03:29Z</time>
<speed>1.47</speed>
</trkpt>
<trkpt lat="-7.286533" lon="-34.799259">
<ele>18.480000</ele>
<time>2018-09-11T10:08:46Z</time>
<speed>0.31</speed>
</trkpt>
<trkpt lat="-7.286505" lon="-34.799389">
<ele>7.360000</ele>
<time>2018-09-11T10:14:07Z</time>
<speed>0.73</speed>
</trkpt>
<trkpt lat="-7.286524" lon="-34.799328">
<ele>3.860000</ele>
<time>2018-09-11T10:19:25Z</time>
<speed>0.42</speed>
</trkpt>
<trkpt lat="-7.286476" lon="-34.799419">
<ele>6.760000</ele>
<time>2018-09-11T10:24:48Z</time>
<speed>0.41</speed>
</trkpt>
<trkpt lat="-7.286480" lon="-34.799355">
<ele>2.820000</ele>
<time>2018-09-11T10:30:14Z</time>
<speed>0.35</speed>
</trkpt>
<trkpt lat="-7.286495" lon="-34.799522">
<ele>4.790000</ele>
<time>2018-09-11T10:35:34Z</time>
<speed>0.58</speed>
</trkpt>
<trkpt lat="-7.286472" lon="-34.799454">
<ele>-5.430000</ele>
<time>2018-09-11T10:41:04Z</time>
<speed>0.24</speed>
</trkpt>
<trkpt lat="-7.286530" lon="-34.799324">
<ele>-3.680000</ele>
<time>2018-09-11T10:46:33Z</time>
<speed>0.62</speed>
</trkpt>
<trkpt lat="-7.286484" lon="-34.799358">
<ele>3.720000</ele>
<time>2018-09-11T10:52:02Z</time>
<speed>0.40</speed>
</trkpt>
<trkpt lat="-7.286519" lon="-34.799278">
<ele>10.639999</ele>
<time>2018-09-11T10:57:23Z</time>
<speed>0.18</speed>
</trkpt>
<trkpt lat="-7.286534" lon="-34.799244">
<ele>-10.969999</ele>
<time>2018-09-11T11:02:49Z</time>
<speed>0.68</speed>
</trkpt>
<trkpt lat="-7.286510" lon="-34.799335">
<ele>3.600000</ele>
<time>2018-09-11T11:08:08Z</time>
<speed>0.39</speed>
</trkpt>
<trkpt lat="-7.286510" lon="-34.799332">
<ele>-4.470000</ele>
<time>2018-09-11T11:13:28Z</time>
<speed>0.43</speed>
</trkpt>
<trkpt lat="-7.286492" lon="-34.799320">
<ele>23.920000</ele>
<time>2018-09-11T11:18:46Z</time>
<speed>0.29</speed>
</trkpt>
<trkpt lat="-7.286526" lon="-34.799366">
<ele>18.150000</ele>
<time>2018-09-11T11:24:05Z</time>
<speed>0.39</speed>
</trkpt>
<trkpt lat="-7.286485" lon="-34.799355">
<ele>-2.140000</ele>
<time>2018-09-11T11:29:28Z</time>
<speed>1.67</speed>
</trkpt>
<trkpt lat="-7.286496" lon="-34.799377">
<ele>13.849999</ele>
<time>2018-09-11T11:34:48Z</time>
<speed>1.05</speed>
</trkpt>
<trkpt lat="-7.286458" lon="-34.799358">
<ele>0.590000</ele>
<time>2018-09-11T11:40:08Z</time>
<speed>0.46</speed>
</trkpt>
<trkpt lat="-7.286458" lon="-34.799316">
<ele>7.650000</ele>
<time>2018-09-11T11:45:26Z</time>
<speed>0.38</speed>
</trkpt>
<trkpt lat="-7.286453" lon="-34.799301">
<ele>17.100000</ele>
<time>2018-09-11T11:50:44Z</time>
<speed>0.38</speed>
</trkpt>
<trkpt lat="-7.286473" lon="-34.799343">
<ele>11.139999</ele>
<time>2018-09-11T11:56:04Z</time>
<speed>0.26</speed>
</trkpt>
<trkpt lat="-7.286473" lon="-34.799343">
<ele>11.139999</ele>
<time>2018-09-11T12:05:29Z</time>
<speed>0.26</speed>
</trkpt>
<trkpt lat="-7.286530" lon="-34.799370">
<ele>4.690000</ele>
<time>2018-09-11T12:29:32Z</time>
<speed>0.19</speed>
</trkpt>
<trkpt lat="-7.296341" lon="-34.796745">
<ele>1.420000</ele>
<time>2018-09-11T13:02:44Z</time>
<speed>1.99</speed>
</trkpt>
<trkpt lat="-7.327086" lon="-34.789822">
<ele>1.330000</ele>
<time>2018-09-11T13:28:02Z</time>
<speed>2.63</speed>
</trkpt>
<trkpt lat="-7.354281" lon="-34.790150">
<ele>-5.640000</ele>
<time>2018-09-11T13:49:44Z</time>
<speed>2.00</speed>
</trkpt>
<trkpt lat="-7.374163" lon="-34.789265">
<ele>24.209999</ele>
<time>2018-09-11T14:07:43Z</time>
<speed>2.44</speed>
</trkpt>
<trkpt lat="-7.392255" lon="-34.787010">
<ele>-3.060000</ele>
<time>2018-09-11T14:23:22Z</time>
<speed>2.68</speed>
</trkpt>
<trkpt lat="-7.410924" lon="-34.785015">
<ele>-7.090000</ele>
<time>2018-09-11T14:39:08Z</time>
<speed>2.00</speed>
</trkpt>
<trkpt lat="-7.430368" lon="-34.783821">
<ele>7.620000</ele>
<time>2018-09-11T14:55:05Z</time>
<speed>2.30</speed>
</trkpt>
<trkpt lat="-7.442589" lon="-34.782631">
<ele>4.990000</ele>
<time>2018-09-11T15:06:19Z</time>
<speed>1.91</speed>
</trkpt>
<trkpt lat="-7.451139" lon="-34.779957">
<ele>3.530000</ele>
<time>2018-09-11T15:14:40Z</time>
<speed>2.24</speed>
</trkpt>
<trkpt lat="-7.460026" lon="-34.777412">
<ele>4.700000</ele>
<time>2018-09-11T15:23:00Z</time>
<speed>1.97</speed>
</trkpt>
<trkpt lat="-7.469122" lon="-34.775768">
<ele>4.430000</ele>
<time>2018-09-11T15:31:03Z</time>
<speed>2.01</speed>
</trkpt>
<trkpt lat="-7.474572" lon="-34.774021">
<ele>-1.920000</ele>
<time>2018-09-11T15:36:14Z</time>
<speed>2.11</speed>
</trkpt>
<trkpt lat="-7.479864" lon="-34.771847">
<ele>0.550000</ele>
<time>2018-09-11T15:41:26Z</time>
<speed>1.94</speed>
</trkpt>
<trkpt lat="-7.485181" lon="-34.769650">
<ele>7.850000</ele>
<time>2018-09-11T15:46:37Z</time>
<speed>1.51</speed>
</trkpt>
<trkpt lat="-7.490073" lon="-34.766956">
<ele>13.020000</ele>
<time>2018-09-11T15:51:48Z</time>
<speed>2.13</speed>
</trkpt>
<trkpt lat="-7.494863" lon="-34.764103">
<ele>4.450000</ele>
<time>2018-09-11T15:56:59Z</time>
<speed>1.95</speed>
</trkpt>
<trkpt lat="-7.502965" lon="-34.759533">
<ele>6.670000</ele>
<time>2018-09-11T16:05:30Z</time>
<speed>2.08</speed>
</trkpt>
<trkpt lat="-7.520498" lon="-34.752663">
<ele>10.450000</ele>
<time>2018-09-11T16:23:25Z</time>
<speed>2.08</speed>
</trkpt>
<trkpt lat="-7.526028" lon="-34.751793">
<ele>7.310000</ele>
<time>2018-09-11T16:28:38Z</time>
<speed>2.39</speed>
</trkpt>
<trkpt lat="-7.531948" lon="-34.752140">
<ele>-4.910000</ele>
<time>2018-09-11T16:33:49Z</time>
<speed>1.57</speed>
</trkpt>
<trkpt lat="-7.537888" lon="-34.752678">
<ele>3.580000</ele>
<time>2018-09-11T16:39:14Z</time>
<speed>1.67</speed>
</trkpt>
<trkpt lat="-7.545775" lon="-34.752708">
<ele>-1.220000</ele>
<time>2018-09-11T16:46:25Z</time>
<speed>2.04</speed>
</trkpt>
<trkpt lat="-7.551540" lon="-34.753323">
<ele>9.090000</ele>
<time>2018-09-11T16:51:49Z</time>
<speed>1.58</speed>
</trkpt>
<trkpt lat="-7.560145" lon="-34.753216">
<ele>4.310000</ele>
<time>2018-09-11T16:59:44Z</time>
<speed>2.52</speed>
</trkpt>
<trkpt lat="-7.569350" lon="-34.754601">
<ele>11.730000</ele>
<time>2018-09-11T17:08:25Z</time>
<speed>1.63</speed>
</trkpt>
<trkpt lat="-7.574129" lon="-34.754700">
<ele>3.560000</ele>
<time>2018-09-11T17:13:59Z</time>
<speed>0.04</speed>
</trkpt>
<trkpt lat="-7.579320" lon="-34.756592">
<ele>18.150000</ele>
<time>2018-09-11T17:21:03Z</time>
<speed>2.57</speed>
</trkpt>
<trkpt lat="-7.589673" lon="-34.759983">
<ele>17.670000</ele>
<time>2018-09-11T17:29:49Z</time>
<speed>3.30</speed>
</trkpt>
<trkpt lat="-7.596722" lon="-34.762547">
<ele>17.359999</ele>
<time>2018-09-11T17:39:11Z</time>
<speed>0.88</speed>
</trkpt>
<trkpt lat="-7.596251" lon="-34.762905">
<ele>-3.720000</ele>
<time>2018-09-11T17:48:20Z</time>
<speed>0.19</speed>
</trkpt>
<trkpt lat="-7.596082" lon="-34.763107">
<ele>-4.730000</ele>
<time>2018-09-11T17:57:55Z</time>
<speed>0.91</speed>
</trkpt>
<trkpt lat="-7.596002" lon="-34.763069">
<ele>-3.610000</ele>
<time>2018-09-11T18:06:43Z</time>
<speed>0.82</speed>
</trkpt>
<trkpt lat="-7.595973" lon="-34.763237">
<ele>-7.950000</ele>
<time>2018-09-11T18:10:37Z</time>
<speed>0.85</speed>
</trkpt>
<trkpt lat="-7.595894" lon="-34.763248">
<ele>-0.750000</ele>
<time>2018-09-11T18:15:51Z</time>
<speed>0.15</speed>
</trkpt>
<trkpt lat="-7.595855" lon="-34.763115">
<ele>-13.219999</ele>
<time>2018-09-11T18:21:03Z</time>
<speed>0.39</speed>
</trkpt>
<trkpt lat="-7.595742" lon="-34.763210">
<ele>6.260000</ele>
<time>2018-09-11T18:26:14Z</time>
<speed>0.57</speed>
</trkpt>
<trkpt lat="-7.596354" lon="-34.762928">
<ele>-5.230000</ele>
<time>2018-09-11T18:31:27Z</time>
<speed>0.71</speed>
</trkpt>
<trkpt lat="-7.598155" lon="-34.760151">
<ele>5.550000</ele>
<time>2018-09-11T18:36:39Z</time>
<speed>0.79</speed>
</trkpt>
<trkpt lat="-7.596793" lon="-34.760948">
<ele>-1.720000</ele>
<time>2018-09-11T18:41:50Z</time>
<speed>0.52</speed>
</trkpt>
<trkpt lat="-7.595443" lon="-34.761917">
<ele>7.700000</ele>
<time>2018-09-11T18:47:00Z</time>
<speed>0.86</speed>
</trkpt>
<trkpt lat="-7.594139" lon="-34.762604">
<ele>5.330000</ele>
<time>2018-09-11T18:52:10Z</time>
<speed>0.50</speed>
</trkpt>
<trkpt lat="-7.592719" lon="-34.763458">
<ele>7.930000</ele>
<time>2018-09-11T18:57:22Z</time>
<speed>1.23</speed>
</trkpt>
<trkpt lat="-7.591392" lon="-34.764259">
<ele>-2.350000</ele>
<time>2018-09-11T19:02:37Z</time>
<speed>0.32</speed>
</trkpt>
<trkpt lat="-7.590007" lon="-34.764919">
<ele>-2.100000</ele>
<time>2018-09-11T19:07:49Z</time>
<speed>1.18</speed>
</trkpt>
<trkpt lat="-7.588582" lon="-34.765640">
<ele>9.040000</ele>
<time>2018-09-11T19:13:01Z</time>
<speed>1.25</speed>
</trkpt>
<trkpt lat="-7.587262" lon="-34.766373">
<ele>-1.620000</ele>
<time>2018-09-11T19:18:21Z</time>
<speed>0.38</speed>
</trkpt>
<trkpt lat="-7.585889" lon="-34.767086">
<ele>10.200000</ele>
<time>2018-09-11T19:23:43Z</time>
<speed>0.59</speed>
</trkpt>
<trkpt lat="-7.584579" lon="-34.767696">
<ele>0.850000</ele>
<time>2018-09-11T19:28:56Z</time>
<speed>0.53</speed>
</trkpt>
<trkpt lat="-7.583318" lon="-34.768501">
<ele>4.250000</ele>
<time>2018-09-11T19:34:18Z</time>
<speed>0.30</speed>
</trkpt>
<trkpt lat="-7.582099" lon="-34.769146">
<ele>14.130000</ele>
<time>2018-09-11T19:39:31Z</time>
<speed>0.86</speed>
</trkpt>
<trkpt lat="-7.580884" lon="-34.769783">
<ele>7.420000</ele>
<time>2018-09-11T19:44:54Z</time>
<speed>0.80</speed>
</trkpt>
<trkpt lat="-7.579611" lon="-34.770306">
<ele>7.470000</ele>
<time>2018-09-11T19:50:17Z</time>
<speed>0.45</speed>
</trkpt>
<trkpt lat="-7.578330" lon="-34.770840">
<ele>4.320000</ele>
<time>2018-09-11T19:55:40Z</time>
<speed>0.74</speed>
</trkpt>
<trkpt lat="-7.576556" lon="-34.772022">
<ele>21.350000</ele>
<time>2018-09-11T20:03:59Z</time>
<speed>0.53</speed>
</trkpt>
<trkpt lat="-7.569014" lon="-34.777557">
<ele>17.150000</ele>
<time>2018-09-11T20:22:29Z</time>
<speed>0.49</speed>
</trkpt>
<trkpt lat="-7.568512" lon="-34.777973">
<ele>19.189999</ele>
<time>2018-09-11T20:41:19Z</time>
<speed>0.54</speed>
</trkpt>
<trkpt lat="-7.568490" lon="-34.777889">
<ele>7.020000</ele>
<time>2018-09-11T20:54:09Z</time>
<speed>0.34</speed>
</trkpt>
<trkpt lat="-7.568510" lon="-34.777866">
<ele>6.000000</ele>
<time>2018-09-11T20:59:44Z</time>
<speed>0.30</speed>
</trkpt>
<trkpt lat="-7.568531" lon="-34.777874">
<ele>3.240000</ele>
<time>2018-09-11T21:09:35Z</time>
<speed>0.52</speed>
</trkpt>
<trkpt lat="-7.568466" lon="-34.777863">
<ele>2.870000</ele>
<time>2018-09-11T21:19:57Z</time>
<speed>0.23</speed>
</trkpt>
<trkpt lat="-7.568501" lon="-34.777897">
<ele>0.560000</ele>
<time>2018-09-11T21:30:14Z</time>
<speed>0.42</speed>
</trkpt>
<trkpt lat="-7.568507" lon="-34.777863">
<ele>0.900000</ele>
<time>2018-09-11T21:40:05Z</time>
<speed>0.76</speed>
</trkpt>
<trkpt lat="-7.568479" lon="-34.777866">
<ele>-0.740000</ele>
<time>2018-09-11T21:45:26Z</time>
<speed>0.76</speed>
</trkpt>
<trkpt lat="-7.568450" lon="-34.777863">
<ele>12.410000</ele>
<time>2018-09-11T21:50:47Z</time>
<speed>0.83</speed>
</trkpt>
<trkpt lat="-7.568485" lon="-34.777786">
<ele>-10.300000</ele>
<time>2018-09-11T21:56:07Z</time>
<speed>0.55</speed>
</trkpt>
<trkpt lat="-7.568411" lon="-34.777912">
<ele>3.560000</ele>
<time>2018-09-11T22:01:32Z</time>
<speed>0.22</speed>
</trkpt>
<trkpt lat="-7.568491" lon="-34.777863">
<ele>3.470000</ele>
<time>2018-09-11T22:06:52Z</time>
<speed>0.48</speed>
</trkpt>
<trkpt lat="-7.568441" lon="-34.777851">
<ele>2.320000</ele>
<time>2018-09-11T22:12:11Z</time>
<speed>0.57</speed>
</trkpt>
<trkpt lat="-7.568454" lon="-34.777916">
<ele>14.280000</ele>
<time>2018-09-11T22:17:29Z</time>
<speed>0.57</speed>
</trkpt>
<trkpt lat="-7.568440" lon="-34.777851">
<ele>11.950000</ele>
<time>2018-09-11T22:22:47Z</time>
<speed>0.98</speed>
</trkpt>
<trkpt lat="-7.568411" lon="-34.777893">
<ele>15.290000</ele>
<time>2018-09-11T22:28:06Z</time>
<speed>0.52</speed>
</trkpt>
<trkpt lat="-7.568476" lon="-34.777882">
<ele>4.410000</ele>
<time>2018-09-11T22:33:23Z</time>
<speed>0.41</speed>
</trkpt>
<trkpt lat="-7.568368" lon="-34.777840">
<ele>6.630000</ele>
<time>2018-09-11T22:38:44Z</time>
<speed>0.76</speed>
</trkpt>
<trkpt lat="-7.568479" lon="-34.777836">
<ele>3.400000</ele>
<time>2018-09-11T22:44:02Z</time>
<speed>0.57</speed>
</trkpt>
<trkpt lat="-7.568450" lon="-34.777885">
<ele>5.590000</ele>
<time>2018-09-11T22:49:24Z</time>
<speed>0.58</speed>
</trkpt>
<trkpt lat="-7.568457" lon="-34.777901">
<ele>2.010000</ele>
<time>2018-09-11T22:54:42Z</time>
<speed>0.41</speed>
</trkpt>
<trkpt lat="-7.568490" lon="-34.777843">
<ele>4.490000</ele>
<time>2018-09-11T23:00:04Z</time>
<speed>0.69</speed>
</trkpt>
<trkpt lat="-7.568459" lon="-34.777882">
<ele>6.000000</ele>
<time>2018-09-11T23:05:25Z</time>
<speed>0.41</speed>
</trkpt>
<trkpt lat="-7.568464" lon="-34.777718">
<ele>-36.520000</ele>
<time>2018-09-11T23:10:44Z</time>
<speed>0.68</speed>
</trkpt>
<trkpt lat="-7.568474" lon="-34.777782">
<ele>0.540000</ele>
<time>2018-09-11T23:16:04Z</time>
<speed>0.53</speed>
</trkpt>
<trkpt lat="-7.568440" lon="-34.777836">
<ele>10.400000</ele>
<time>2018-09-11T23:21:28Z</time>
<speed>0.61</speed>
</trkpt>
<trkpt lat="-7.568420" lon="-34.777855">
<ele>14.219999</ele>
<time>2018-09-11T23:26:46Z</time>
<speed>0.05</speed>
</trkpt>
<trkpt lat="-7.568471" lon="-34.777832">
<ele>-1.630000</ele>
<time>2018-09-11T23:32:16Z</time>
<speed>0.19</speed>
</trkpt>
<trkpt lat="-7.568465" lon="-34.777885">
<ele>1.700000</ele>
<time>2018-09-11T23:37:40Z</time>
<speed>0.55</speed>
</trkpt>
<trkpt lat="-7.568490" lon="-34.777889">
<ele>-0.370000</ele>
<time>2018-09-11T23:43:11Z</time>
<speed>0.11</speed>
</trkpt>
<trkpt lat="-7.568452" lon="-34.777897">
<ele>-0.080000</ele>
<time>2018-09-11T23:48:38Z</time>
<speed>0.04</speed>
</trkpt>
<trkpt lat="-7.568452" lon="-34.777855">
<ele>4.340000</ele>
<time>2018-09-11T23:53:56Z</time>
<speed>0.27</speed>
</trkpt>
<trkpt lat="-7.568500" lon="-34.777878">
<ele>-34.399998</ele>
<time>2018-09-11T23:59:35Z</time>
<speed>0.65</speed>
</trkpt>
<trkpt lat="-7.568484" lon="-34.777870">
<ele>-34.389999</ele>
<time>2018-09-12T00:08:36Z</time>
<speed>0.38</speed>
</trkpt>
<trkpt lat="-7.568453" lon="-34.777832">
<ele>16.180000</ele>
<time>2018-09-12T00:23:41Z</time>
<speed>0.00</speed>
</trkpt>
<trkpt lat="-7.568439" lon="-34.777794">
<ele>-16.309999</ele>
<time>2018-09-12T00:28:57Z</time>
<speed>0.59</speed>
</trkpt>
<trkpt lat="-7.568465" lon="-34.777836">
<ele>1.730000</ele>
<time>2018-09-12T00:34:14Z</time>
<speed>0.00</speed>
</trkpt>
<trkpt lat="-7.568461" lon="-34.777920">
<ele>12.290000</ele>
<time>2018-09-12T00:39:31Z</time>
<speed>0.00</speed>
</trkpt>
<trkpt lat="-7.568443" lon="-34.777882">
<ele>-3.420000</ele>
<time>2018-09-12T00:44:47Z</time>
<speed>0.52</speed>
</trkpt>
<trkpt lat="-7.568463" lon="-34.777912">
<ele>2.630000</ele>
<time>2018-09-12T00:50:02Z</time>
<speed>0.00</speed>
</trkpt>
<trkpt lat="-7.568530" lon="-34.777977">
<ele>-2.290000</ele>
<time>2018-09-12T00:55:18Z</time>
<speed>0.00</speed>
</trkpt>
<trkpt lat="-7.568486" lon="-34.777962">
<ele>6.720000</ele>
<time>2018-09-12T01:00:35Z</time>
<speed>0.23</speed>
</trkpt>
<trkpt lat="-7.568493" lon="-34.777954">
<ele>8.260000</ele>
<time>2018-09-12T01:05:50Z</time>
<speed>0.00</speed>
</trkpt>
<trkpt lat="-7.568548" lon="-34.777943">
<ele>-0.580000</ele>
<time>2018-09-12T01:11:04Z</time>
<speed>0.00</speed>
</trkpt>
<trkpt lat="-7.568516" lon="-34.777924">
<ele>3.050000</ele>
<time>2018-09-12T01:16:17Z</time>
<speed>1.05</speed>
</trkpt>
<trkpt lat="-7.568541" lon="-34.778019">
<ele>1.050000</ele>
<time>2018-09-12T01:21:34Z</time>
<speed>0.00</speed>
</trkpt>
<trkpt lat="-7.568503" lon="-34.778011">
<ele>22.059999</ele>
<time>2018-09-12T01:26:50Z</time>
<speed>0.00</speed>
</trkpt>
<trkpt lat="-7.568495" lon="-34.778000">
<ele>10.059999</ele>
<time>2018-09-12T01:32:06Z</time>
<speed>0.00</speed>
</trkpt>
<trkpt lat="-7.568501" lon="-34.777954">
<ele>2.440000</ele>
<time>2018-09-12T01:32:47Z</time>
<speed>0.00</speed>
</trkpt>
<trkpt lat="-7.568533" lon="-34.777981">
<ele>5.300000</ele>
<time>2018-09-12T01:33:45Z</time>
<speed>0.00</speed>
</trkpt>
<trkpt lat="-7.568544" lon="-34.778049">
<ele>7.490000</ele>
<time>2018-09-12T01:39:16Z</time>
<speed>0.25</speed>
</trkpt>
<trkpt lat="-7.568497" lon="-34.777939">
<ele>-1.810000</ele>
<time>2018-09-12T01:44:46Z</time>
<speed>0.36</speed>
</trkpt>
<trkpt lat="-7.568516" lon="-34.777950">
<ele>-11.290000</ele>
<time>2018-09-12T01:52:32Z</time>
<speed>0.22</speed>
</trkpt>
<trkpt lat="-7.568497" lon="-34.777985">
<ele>-8.090000</ele>
<time>2018-09-12T02:08:46Z</time>
<speed>1.41</speed>
</trkpt>
<trkpt lat="-7.567434" lon="-34.774254">
<ele>2.960000</ele>
<time>2018-09-12T02:27:07Z</time>
<speed>1.67</speed>
</trkpt>
<trkpt lat="-7.559420" lon="-34.764336">
<ele>5.020000</ele>
<time>2018-09-12T02:41:10Z</time>
<speed>1.85</speed>
</trkpt>
<trkpt lat="-7.551389" lon="-34.757854">
<ele>2.610000</ele>
<time>2018-09-12T02:54:50Z</time>
<speed>0.00</speed>
</trkpt>
</trkseg>
</trk>
<trk>
<name>20180923-093930(14)</name>
<desc>Color:004000ff</desc>
<trkseg>
<trkpt lat="-7.553946" lon="-34.759068">
<ele>3.800000</ele>
<time>2018-09-12T03:00:09Z</time>
<speed>1.33</speed>
</trkpt>
<trkpt lat="-7.553171" lon="-34.762318">
<ele>-3.040000</ele>
<time>2018-09-12T03:05:26Z</time>
<speed>1.12</speed>
</trkpt>
<trkpt lat="-7.549785" lon="-34.764656">
<ele>-15.299999</ele>
<time>2018-09-12T03:10:42Z</time>
<speed>0.00</speed>
</trkpt>
<trkpt lat="-7.547143" lon="-34.767975">
<ele>15.339999</ele>
<time>2018-09-12T03:15:58Z</time>
<speed>2.07</speed>
</trkpt>
<trkpt lat="-7.540497" lon="-34.771152">
<ele>10.790000</ele>
<time>2018-09-12T03:21:12Z</time>
<speed>2.54</speed>
</trkpt>
<trkpt lat="-7.533974" lon="-34.774727">
<ele>-1.760000</ele>
<time>2018-09-12T03:26:27Z</time>
<speed>2.33</speed>
</trkpt>
<trkpt lat="-7.532785" lon="-34.775856">
<ele>-3.160000</ele>
<time>2018-09-12T03:31:43Z</time>
<speed>0.00</speed>
</trkpt>
<trkpt lat="-7.532693" lon="-34.775848">
<ele>12.130000</ele>
<time>2018-09-12T03:36:59Z</time>
<speed>0.00</speed>
</trkpt>
<trkpt lat="-7.532667" lon="-34.775814">
<ele>-0.870000</ele>
<time>2018-09-12T03:42:14Z</time>
<speed>0.00</speed>
</trkpt>
<trkpt lat="-7.532552" lon="-34.775890">
<ele>-1.930000</ele>
<time>2018-09-12T03:47:30Z</time>
<speed>0.00</speed>
</trkpt>
<trkpt lat="-7.532525" lon="-34.776096">
<ele>6.590000</ele>
<time>2018-09-12T03:52:45Z</time>
<speed>0.00</speed>
</trkpt>
<trkpt lat="-7.532125" lon="-34.776413">
<ele>-3.250000</ele>
<time>2018-09-12T03:58:00Z</time>
<speed>0.00</speed>
</trkpt>
<trkpt lat="-7.532032" lon="-34.776558">
<ele>-27.670000</ele>
<time>2018-09-12T04:05:03Z</time>
<speed>0.40</speed>
</trkpt>
<trkpt lat="-7.532041" lon="-34.776562">
<ele>-9.889999</ele>
<time>2018-09-12T04:15:17Z</time>
<speed>1.17</speed>
</trkpt>
<trkpt lat="-7.531712" lon="-34.776810">
<ele>-1.830000</ele>
<time>2018-09-12T04:20:41Z</time>
<speed>0.53</speed>
</trkpt>
<trkpt lat="-7.531658" lon="-34.776802">
<ele>5.510000</ele>
<time>2018-09-12T04:28:01Z</time>
<speed>0.33</speed>
</trkpt>
<trkpt lat="-7.531701" lon="-34.776848">
<ele>6.050000</ele>
<time>2018-09-12T04:37:59Z</time>
<speed>1.18</speed>
</trkpt>
<trkpt lat="-7.531669" lon="-34.776894">
<ele>17.600000</ele>
<time>2018-09-12T04:53:44Z</time>
<speed>0.27</speed>
</trkpt>
<trkpt lat="-7.531615" lon="-34.776817">
<ele>23.510000</ele>
<time>2018-09-12T04:59:07Z</time>
<speed>0.81</speed>
</trkpt>
<trkpt lat="-7.531637" lon="-34.776901">
<ele>9.300000</ele>
<time>2018-09-12T05:10:17Z</time>
<speed>0.79</speed>
</trkpt>
<trkpt lat="-7.531794" lon="-34.777004">
<ele>-10.020000</ele>
<time>2018-09-12T05:15:35Z</time>
<speed>0.34</speed>
</trkpt>
<trkpt lat="-7.531724" lon="-34.776920">
<ele>-9.969999</ele>
<time>2018-09-12T05:22:30Z</time>
<speed>0.42</speed>
</trkpt>
<trkpt lat="-7.531853" lon="-34.776688">
<ele>-17.410000</ele>
<time>2018-09-12T05:36:10Z</time>
<speed>0.38</speed>
</trkpt>
<trkpt lat="-7.528613" lon="-34.778782">
<ele>-14.920000</ele>
<time>2018-09-12T05:41:45Z</time>
<speed>2.17</speed>
</trkpt>
<trkpt lat="-7.525343" lon="-34.781338">
<ele>2.370000</ele>
<time>2018-09-12T05:52:42Z</time>
<speed>0.35</speed>
</trkpt>
<trkpt lat="-7.525193" lon="-34.781483">
<ele>-1.450000</ele>
<time>2018-09-12T06:02:01Z</time>
<speed>0.57</speed>
</trkpt>
<trkpt lat="-7.525124" lon="-34.781593">
<ele>3.110000</ele>
<time>2018-09-12T06:09:07Z</time>
<speed>0.36</speed>
</trkpt>
<trkpt lat="-7.525018" lon="-34.781807">
<ele>0.870000</ele>
<time>2018-09-12T06:16:24Z</time>
<speed>0.98</speed>
</trkpt>
<trkpt lat="-7.524982" lon="-34.781837">
<ele>4.110000</ele>
<time>2018-09-12T06:21:53Z</time>
<speed>0.71</speed>
</trkpt>
<trkpt lat="-7.524905" lon="-34.781956">
<ele>4.580000</ele>
<time>2018-09-12T06:28:54Z</time>
<speed>0.28</speed>
</trkpt>
<trkpt lat="-7.524757" lon="-34.782181">
<ele>-0.730000</ele>
<time>2018-09-12T06:34:25Z</time>
<speed>0.01</speed>
</trkpt>
<trkpt lat="-7.528788" lon="-34.783241">
<ele>-3.120000</ele>
<time>2018-09-12T06:40:15Z</time>
<speed>2.23</speed>
</trkpt>
<trkpt lat="-7.532533" lon="-34.783905">
<ele>3.260000</ele>
<time>2018-09-12T06:46:25Z</time>
<speed>0.27</speed>
</trkpt>
<trkpt lat="-7.532574" lon="-34.783752">
<ele>-3.170000</ele>
<time>2018-09-12T06:52:55Z</time>
<speed>0.13</speed>
</trkpt>
<trkpt lat="-7.532466" lon="-34.783512">
<ele>-2.230000</ele>
<time>2018-09-12T06:59:46Z</time>
<speed>0.55</speed>
</trkpt>
<trkpt lat="-7.531686" lon="-34.783493">
<ele>-8.320000</ele>
<time>2018-09-12T07:07:02Z</time>
<speed>0.31</speed>
</trkpt>
<trkpt lat="-7.531127" lon="-34.782906">
<ele>5.700000</ele>
<time>2018-09-12T07:14:55Z</time>
<speed>0.57</speed>
</trkpt>
<trkpt lat="-7.530637" lon="-34.782505">
<ele>-15.580000</ele>
<time>2018-09-12T07:23:09Z</time>
<speed>0.30</speed>
</trkpt>
<trkpt lat="-7.530740" lon="-34.782303">
<ele>8.559999</ele>
<time>2018-09-12T07:31:59Z</time>
<speed>0.42</speed>
</trkpt>
<trkpt lat="-7.531032" lon="-34.782028">
<ele>-7.540000</ele>
<time>2018-09-12T07:41:13Z</time>
<speed>0.10</speed>
</trkpt>
<trkpt lat="-7.530130" lon="-34.781792">
<ele>-12.309999</ele>
<time>2018-09-12T07:50:50Z</time>
<speed>0.50</speed>
</trkpt>
<trkpt lat="-7.529019" lon="-34.781277">
<ele>1.220000</ele>
<time>2018-09-12T08:02:25Z</time>
<speed>0.15</speed>
</trkpt>
<trkpt lat="-7.527036" lon="-34.780682">
<ele>32.399998</ele>
<time>2018-09-12T08:19:05Z</time>
<speed>0.66</speed>
</trkpt>
<trkpt lat="-7.526361" lon="-34.780365">
<ele>14.009999</ele>
<time>2018-09-12T08:24:23Z</time>
<speed>0.00</speed>
</trkpt>
<trkpt lat="-7.525699" lon="-34.780014">
<ele>18.590000</ele>
<time>2018-09-12T08:29:41Z</time>
<speed>0.55</speed>
</trkpt>
<trkpt lat="-7.525372" lon="-34.779144">
<ele>1.840000</ele>
<time>2018-09-12T08:35:00Z</time>
<speed>0.22</speed>
</trkpt>
<trkpt lat="-7.524923" lon="-34.779110">
<ele>56.509998</ele>
<time>2018-09-12T08:40:21Z</time>
<speed>0.31</speed>
</trkpt>
<trkpt lat="-7.524495" lon="-34.779430">
<ele>26.000000</ele>
<time>2018-09-12T08:45:52Z</time>
<speed>0.34</speed>
</trkpt>
<trkpt lat="-7.525164" lon="-34.778645">
<ele>24.459999</ele>
<time>2018-09-12T08:52:51Z</time>
<speed>0.66</speed>
</trkpt>
<trkpt lat="-7.525129" lon="-34.779236">
<ele>1.420000</ele>
<time>2018-09-12T08:58:18Z</time>
<speed>0.00</speed>
</trkpt>
<trkpt lat="-7.520867" lon="-34.780407">
<ele>25.849998</ele>
<time>2018-09-12T09:03:44Z</time>
<speed>3.02</speed>
</trkpt>
<trkpt lat="-7.512983" lon="-34.782413">
<ele>34.599998</ele>
<time>2018-09-12T09:09:06Z</time>
<speed>2.74</speed>
</trkpt>
<trkpt lat="-7.505083" lon="-34.784962">
<ele>-7.250000</ele>
<time>2018-09-12T09:14:33Z</time>
<speed>4.34</speed>
</trkpt>
<trkpt lat="-7.497223" lon="-34.787449">
<ele>-1.160000</ele>
<time>2018-09-12T09:19:55Z</time>
<speed>2.48</speed>
</trkpt>
<trkpt lat="-7.490031" lon="-34.790974">
<ele>19.480000</ele>
<time>2018-09-12T09:25:14Z</time>
<speed>2.05</speed>
</trkpt>
<trkpt lat="-7.484758" lon="-34.796909">
<ele>-0.180000</ele>
<time>2018-09-12T09:30:31Z</time>
<speed>2.88</speed>
</trkpt>
<trkpt lat="-7.479694" lon="-34.802872">
<ele>4.400000</ele>
<time>2018-09-12T09:35:51Z</time>
<speed>2.88</speed>
</trkpt>
<trkpt lat="-7.475426" lon="-34.806530">
<ele>22.209999</ele>
<time>2018-09-12T09:41:10Z</time>
<speed>0.00</speed>
</trkpt>
<trkpt lat="-7.475181" lon="-34.806709">
<ele>25.609999</ele>
<time>2018-09-12T09:46:55Z</time>
<speed>0.19</speed>
</trkpt>
<trkpt lat="-7.475178" lon="-34.806805">
<ele>17.129999</ele>
<time>2018-09-12T09:52:42Z</time>
<speed>0.11</speed>
</trkpt>
<trkpt lat="-7.475163" lon="-34.806763">
<ele>18.240000</ele>
<time>2018-09-12T10:00:29Z</time>
<speed>0.27</speed>
</trkpt>
<trkpt lat="-7.475104" lon="-34.806721">
<ele>21.980000</ele>
<time>2018-09-12T10:09:35Z</time>
<speed>0.18</speed>
</trkpt>
<trkpt lat="-7.475095" lon="-34.806808">
<ele>23.500000</ele>
<time>2018-09-12T10:19:58Z</time>
<speed>0.16</speed>
</trkpt>
<trkpt lat="-7.475100" lon="-34.806812">
<ele>13.110000</ele>
<time>2018-09-12T10:30:35Z</time>
<speed>0.11</speed>
</trkpt>
<trkpt lat="-7.475159" lon="-34.806854">
<ele>11.599999</ele>
<time>2018-09-12T10:40:55Z</time>
<speed>0.35</speed>
</trkpt>
<trkpt lat="-7.475164" lon="-34.806831">
<ele>14.059999</ele>
<time>2018-09-12T10:46:22Z</time>
<speed>0.00</speed>
</trkpt>
<trkpt lat="-7.475086" lon="-34.806786">
<ele>26.230000</ele>
<time>2018-09-12T10:51:55Z</time>
<speed>0.00</speed>
</trkpt>
<trkpt lat="-7.475157" lon="-34.806816">
<ele>15.980000</ele>
<time>2018-09-12T10:59:45Z</time>
<speed>0.00</speed>
</trkpt>
<trkpt lat="-7.475161" lon="-34.806847">
<ele>4.470000</ele>
<time>2018-09-12T11:07:09Z</time>
<speed>0.25</speed>
</trkpt>
<trkpt lat="-7.475169" lon="-34.806850">
<ele>7.420000</ele>
<time>2018-09-12T11:14:28Z</time>
<speed>0.00</speed>
</trkpt>
<trkpt lat="-7.475197" lon="-34.806824">
<ele>-0.660000</ele>
<time>2018-09-12T11:21:28Z</time>
<speed>0.00</speed>
</trkpt>
<trkpt lat="-7.475207" lon="-34.806824">
<ele>5.790000</ele>
<time>2018-09-12T11:28:09Z</time>
<speed>0.00</speed>
</trkpt>
<trkpt lat="-7.475228" lon="-34.806835">
<ele>2.090000</ele>
<time>2018-09-12T11:34:31Z</time>
<speed>0.00</speed>
</trkpt>
<trkpt lat="-7.475363" lon="-34.806919">
<ele>-3.750000</ele>
<time>2018-09-12T11:40:53Z</time>
<speed>0.51</speed>
</trkpt>
<trkpt lat="-7.475289" lon="-34.806839">
<ele>-1.320000</ele>
<time>2018-09-12T11:47:34Z</time>
<speed>0.00</speed>
</trkpt>
<trkpt lat="-7.475367" lon="-34.806904">
<ele>-3.510000</ele>
<time>2018-09-12T11:54:16Z</time>
<speed>0.00</speed>
</trkpt>
<trkpt lat="-7.475348" lon="-34.806858">
<ele>-10.080000</ele>
<time>2018-09-12T12:01:59Z</time>
<speed>0.17</speed>
</trkpt>
<trkpt lat="-7.475476" lon="-34.806839">
<ele>-14.589999</ele>
<time>2018-09-12T12:13:30Z</time>
<speed>0.20</speed>
</trkpt>
<trkpt lat="-7.475273" lon="-34.806885">
<ele>1.690000</ele>
<time>2018-09-12T12:26:57Z</time>
<speed>0.42</speed>
</trkpt>
<trkpt lat="-7.475169" lon="-34.807018">
<ele>5.720000</ele>
<time>2018-09-12T12:40:02Z</time>
<speed>0.00</speed>
</trkpt>
<trkpt lat="-7.475214" lon="-34.807125">
<ele>-2.300000</ele>
<time>2018-09-12T12:54:42Z</time>
<speed>0.00</speed>
</trkpt>
<trkpt lat="-7.475121" lon="-34.806797">
<ele>16.730000</ele>
<time>2018-09-12T13:07:11Z</time>
<speed>0.46</speed>
</trkpt>
<trkpt lat="-7.475410" lon="-34.807167">
<ele>-27.689999</ele>
<time>2018-09-12T13:17:44Z</time>
<speed>0.00</speed>
</trkpt>
<trkpt lat="-7.475289" lon="-34.806866">
<ele>-14.620000</ele>
<time>2018-09-12T13:27:55Z</time>
<speed>0.00</speed>
</trkpt>
<trkpt lat="-7.475289" lon="-34.806950">
<ele>5.250000</ele>
<time>2018-09-12T13:37:28Z</time>
<speed>0.00</speed>
</trkpt>
<trkpt lat="-7.475037" lon="-34.806526">
<ele>37.020000</ele>
<time>2018-09-12T13:45:38Z</time>
<speed>0.00</speed>
</trkpt>
<trkpt lat="-7.475214" lon="-34.806782">
<ele>13.179999</ele>
<time>2018-09-12T13:50:59Z</time>
<speed>0.00</speed>
</trkpt>
<trkpt lat="-7.475420" lon="-34.806915">
<ele>-18.480000</ele>
<time>2018-09-12T13:57:17Z</time>
<speed>0.00</speed>
</trkpt>
<trkpt lat="-7.475536" lon="-34.807083">
<ele>-35.590000</ele>
<time>2018-09-12T14:03:08Z</time>
<speed>0.00</speed>
</trkpt>
<trkpt lat="-7.475283" lon="-34.806767">
<ele>-6.720000</ele>
<time>2018-09-12T14:09:01Z</time>
<speed>0.17</speed>
</trkpt>
<trkpt lat="-7.475191" lon="-34.806702">
<ele>2.030000</ele>
<time>2018-09-12T14:15:35Z</time>
<speed>0.00</speed>
</trkpt>
<trkpt lat="-7.475429" lon="-34.806793">
<ele>-26.420000</ele>
<time>2018-09-12T14:20:50Z</time>
<speed>0.00</speed>
</trkpt>
<trkpt lat="-7.474794" lon="-34.806610">
<ele>67.070000</ele>
<time>2018-09-12T14:26:05Z</time>
<speed>0.00</speed>
</trkpt>
<trkpt lat="-7.475353" lon="-34.806698">
<ele>-2.570000</ele>
<time>2018-09-12T14:31:22Z</time>
<speed>0.00</speed>
</trkpt>
<trkpt lat="-7.475415" lon="-34.806751">
<ele>-25.980000</ele>
<time>2018-09-12T14:36:38Z</time>
<speed>0.00</speed>
</trkpt>
<trkpt lat="-7.475277" lon="-34.806767">
<ele>0.220000</ele>
<time>2018-09-12T14:41:55Z</time>
<speed>0.00</speed>
</trkpt>
<trkpt lat="-7.475251" lon="-34.806767">
<ele>-4.140000</ele>
<time>2018-09-12T14:47:11Z</time>
<speed>0.00</speed>
</trkpt>
<trkpt lat="-7.475232" lon="-34.806782">
<ele>-3.140000</ele>
<time>2018-09-12T14:52:28Z</time>
<speed>0.00</speed>
</trkpt>
<trkpt lat="-7.475263" lon="-34.806686">
<ele>12.190000</ele>
<time>2018-09-12T14:57:52Z</time>
<speed>0.21</speed>
</trkpt>
<trkpt lat="-7.475223" lon="-34.806725">
<ele>4.650000</ele>
<time>2018-09-12T15:03:14Z</time>
<speed>0.38</speed>
</trkpt>
<trkpt lat="-7.475248" lon="-34.806686">
<ele>8.720000</ele>
<time>2018-09-12T15:08:39Z</time>
<speed>0.17</speed>
</trkpt>
<trkpt lat="-7.475287" lon="-34.806660">
<ele>6.210000</ele>
<time>2018-09-12T15:14:03Z</time>
<speed>0.11</speed>
</trkpt>
<trkpt lat="-7.475290" lon="-34.806702">
<ele>-3.490000</ele>
<time>2018-09-12T15:19:26Z</time>
<speed>0.15</speed>
</trkpt>
<trkpt lat="-7.475269" lon="-34.806538">
<ele>49.520000</ele>
<time>2018-09-12T15:24:57Z</time>
<speed>0.38</speed>
</trkpt>
<trkpt lat="-7.475298" lon="-34.806591">
<ele>36.959999</ele>
<time>2018-09-12T15:30:17Z</time>
<speed>0.11</speed>
</trkpt>
<trkpt lat="-7.475267" lon="-34.806625">
<ele>24.469999</ele>
<time>2018-09-12T15:35:39Z</time>
<speed>0.09</speed>
</trkpt>
<trkpt lat="-7.475263" lon="-34.806595">
<ele>36.529999</ele>
<time>2018-09-12T15:41:10Z</time>
<speed>0.14</speed>
</trkpt>
<trkpt lat="-7.475263" lon="-34.806633">
<ele>15.670000</ele>
<time>2018-09-12T15:47:27Z</time>
<speed>0.24</speed>
</trkpt>
<trkpt lat="-7.475293" lon="-34.806618">
<ele>13.030000</ele>
<time>2018-09-12T15:54:56Z</time>
<speed>0.39</speed>
</trkpt>
<trkpt lat="-7.475229" lon="-34.806664">
<ele>-4.080000</ele>
<time>2018-09-12T16:03:08Z</time>
<speed>0.16</speed>
</trkpt>
<trkpt lat="-7.475230" lon="-34.806698">
<ele>-10.219999</ele>
<time>2018-09-12T16:11:39Z</time>
<speed>0.08</speed>
</trkpt>
<trkpt lat="-7.475285" lon="-34.806629">
<ele>5.310000</ele>
<time>2018-09-12T16:19:34Z</time>
<speed>0.10</speed>
</trkpt>
<trkpt lat="-7.475206" lon="-34.806698">
<ele>8.139999</ele>
<time>2018-09-12T16:26:24Z</time>
<speed>0.32</speed>
</trkpt>
<trkpt lat="-7.475260" lon="-34.806629">
<ele>4.350000</ele>
<time>2018-09-12T16:31:48Z</time>
<speed>0.08</speed>
</trkpt>
<trkpt lat="-7.475243" lon="-34.806618">
<ele>8.639999</ele>
<time>2018-09-12T16:37:50Z</time>
<speed>0.37</speed>
</trkpt>
<trkpt lat="-7.475204" lon="-34.806717">
<ele>12.429999</ele>
<time>2018-09-12T16:44:11Z</time>
<speed>0.34</speed>
</trkpt>
<trkpt lat="-7.475204" lon="-34.806583">
<ele>31.990000</ele>
<time>2018-09-12T16:50:35Z</time>
<speed>0.00</speed>
</trkpt>
<trkpt lat="-7.475223" lon="-34.806538">
<ele>64.529999</ele>
<time>2018-09-12T16:57:03Z</time>
<speed>0.27</speed>
</trkpt>
<trkpt lat="-7.475168" lon="-34.806465">
<ele>50.959999</ele>
<time>2018-09-12T17:03:57Z</time>
<speed>0.43</speed>
</trkpt>
<trkpt lat="-7.475162" lon="-34.806538">
<ele>46.349998</ele>
<time>2018-09-12T17:11:25Z</time>
<speed>0.52</speed>
</trkpt>
<trkpt lat="-7.475173" lon="-34.806572">
<ele>40.730000</ele>
<time>2018-09-12T17:19:12Z</time>
<speed>0.17</speed>
</trkpt>
<trkpt lat="-7.475099" lon="-34.806641">
<ele>1.000000</ele>
<time>2018-09-12T17:28:56Z</time>
<speed>0.17</speed>
</trkpt>
<trkpt lat="-7.491707" lon="-34.804668">
<ele>16.619999</ele>
<time>2018-09-12T17:42:25Z</time>
<speed>3.37</speed>
</trkpt>
<trkpt lat="-7.499229" lon="-34.804092">
<ele>12.809999</ele>
<time>2018-09-12T17:47:37Z</time>
<speed>2.75</speed>
</trkpt>
<trkpt lat="-7.506489" lon="-34.803146">
<ele>7.500000</ele>
<time>2018-09-12T17:52:49Z</time>
<speed>1.94</speed>
</trkpt>
<trkpt lat="-7.513569" lon="-34.802738">
<ele>20.639999</ele>
<time>2018-09-12T17:57:58Z</time>
<speed>2.05</speed>
</trkpt>
<trkpt lat="-7.519507" lon="-34.800800">
<ele>8.900000</ele>
<time>2018-09-12T18:04:53Z</time>
<speed>2.58</speed>
</trkpt>
<trkpt lat="-7.538415" lon="-34.801414">
<ele>3.780000</ele>
<time>2018-09-12T18:17:46Z</time>
<speed>3.06</speed>
</trkpt>
<trkpt lat="-7.546065" lon="-34.801479">
<ele>2.840000</ele>
<time>2018-09-12T18:23:06Z</time>
<speed>3.28</speed>
</trkpt>
<trkpt lat="-7.553346" lon="-34.800461">
<ele>8.900000</ele>
<time>2018-09-12T18:28:33Z</time>
<speed>2.30</speed>
</trkpt>
<trkpt lat="-7.563797" lon="-34.795933">
<ele>12.480000</ele>
<time>2018-09-12T18:37:23Z</time>
<speed>2.25</speed>
</trkpt>
<trkpt lat="-7.574407" lon="-34.792126">
<ele>18.639999</ele>
<time>2018-09-12T18:45:42Z</time>
<speed>2.36</speed>
</trkpt>
<trkpt lat="-7.585388" lon="-34.788292">
<ele>20.459999</ele>
<time>2018-09-12T18:54:54Z</time>
<speed>2.64</speed>
</trkpt>
<trkpt lat="-7.596937" lon="-34.782959">
<ele>1.050000</ele>
<time>2018-09-12T19:05:26Z</time>
<speed>1.97</speed>
</trkpt>
<trkpt lat="-7.600819" lon="-34.780148">
<ele>1.360000</ele>
<time>2018-09-12T19:09:32Z</time>
<speed>1.72</speed>
</trkpt>
<trkpt lat="-7.604739" lon="-34.775719">
<ele>4.880000</ele>
<time>2018-09-12T19:14:42Z</time>
<speed>2.37</speed>
</trkpt>
<trkpt lat="-7.607819" lon="-34.770821">
<ele>-3.620000</ele>
<time>2018-09-12T19:19:54Z</time>
<speed>1.72</speed>
</trkpt>
<trkpt lat="-7.610464" lon="-34.769295">
<ele>14.839999</ele>
<time>2018-09-12T19:25:06Z</time>
<speed>0.00</speed>
</trkpt>
<trkpt lat="-7.609116" lon="-34.770142">
<ele>6.220000</ele>
<time>2018-09-12T19:30:17Z</time>
<speed>0.00</speed>
</trkpt>
<trkpt lat="-7.607640" lon="-34.770813">
<ele>12.139999</ele>
<time>2018-09-12T19:35:30Z</time>
<speed>0.00</speed>
</trkpt>
<trkpt lat="-7.606130" lon="-34.771496">
<ele>8.200000</ele>
<time>2018-09-12T19:40:40Z</time>
<speed>0.00</speed>
</trkpt>
<trkpt lat="-7.604764" lon="-34.772064">
<ele>5.920000</ele>
<time>2018-09-12T19:45:50Z</time>
<speed>0.00</speed>
</trkpt>
<trkpt lat="-7.603540" lon="-34.772789">
<ele>5.020000</ele>
<time>2018-09-12T19:51:00Z</time>
<speed>0.00</speed>
</trkpt>
<trkpt lat="-7.602338" lon="-34.773426">
<ele>9.790000</ele>
<time>2018-09-12T19:56:09Z</time>
<speed>0.56</speed>
</trkpt>
<trkpt lat="-7.601104" lon="-34.774078">
<ele>7.120000</ele>
<time>2018-09-12T20:01:34Z</time>
<speed>0.27</speed>
</trkpt>
<trkpt lat="-7.599739" lon="-34.774780">
<ele>4.050000</ele>
<time>2018-09-12T20:07:06Z</time>
<speed>0.35</speed>
</trkpt>
<trkpt lat="-7.598397" lon="-34.775558">
<ele>-0.030000</ele>
<time>2018-09-12T20:12:37Z</time>
<speed>0.37</speed>
</trkpt>
<trkpt lat="-7.597097" lon="-34.776386">
<ele>9.250000</ele>
<time>2018-09-12T20:18:07Z</time>
<speed>0.73</speed>
</trkpt>
<trkpt lat="-7.595865" lon="-34.777130">
<ele>-3.430000</ele>
<time>2018-09-12T20:23:34Z</time>
<speed>0.65</speed>
</trkpt>
<trkpt lat="-7.594888" lon="-34.777847">
<ele>-9.260000</ele>
<time>2018-09-12T20:28:58Z</time>
<speed>1.21</speed>
</trkpt>
<trkpt lat="-7.593826" lon="-34.778584">
<ele>-9.220000</ele>
<time>2018-09-12T20:34:23Z</time>
<speed>1.12</speed>
</trkpt>
<trkpt lat="-7.592823" lon="-34.779449">
<ele>-10.370000</ele>
<time>2018-09-12T20:39:47Z</time>
<speed>0.26</speed>
</trkpt>
<trkpt lat="-7.592250" lon="-34.780426">
<ele>-14.700000</ele>
<time>2018-09-12T20:45:11Z</time>
<speed>0.46</speed>
</trkpt>
<trkpt lat="-7.592467" lon="-34.781120">
<ele>-26.570000</ele>
<time>2018-09-12T20:50:35Z</time>
<speed>0.40</speed>
</trkpt>
<trkpt lat="-7.592458" lon="-34.781219">
<ele>1.800000</ele>
<time>2018-09-12T20:55:57Z</time>
<speed>0.13</speed>
</trkpt>
<trkpt lat="-7.592470" lon="-34.781212">
<ele>1.000000</ele>
<time>2018-09-12T21:01:18Z</time>
<speed>0.26</speed>
</trkpt>
<trkpt lat="-7.592442" lon="-34.781204">
<ele>-5.260000</ele>
<time>2018-09-12T21:06:41Z</time>
<speed>0.48</speed>
</trkpt>
<trkpt lat="-7.592453" lon="-34.781219">
<ele>3.060000</ele>
<time>2018-09-12T21:12:08Z</time>
<speed>0.16</speed>
</trkpt>
<trkpt lat="-7.593006" lon="-34.780807">
<ele>8.770000</ele>
<time>2018-09-12T21:17:27Z</time>
<speed>0.90</speed>
</trkpt>
<trkpt lat="-7.593199" lon="-34.781189">
<ele>-7.600000</ele>
<time>2018-09-12T21:22:56Z</time>
<speed>1.53</speed>
</trkpt>
<trkpt lat="-7.592417" lon="-34.781273">
<ele>-0.740000</ele>
<time>2018-09-12T21:28:19Z</time>
<speed>0.58</speed>
</trkpt>
<trkpt lat="-7.593473" lon="-34.780403">
<ele>5.970000</ele>
<time>2018-09-12T21:33:41Z</time>
<speed>0.82</speed>
</trkpt>
<trkpt lat="-7.594595" lon="-34.779438">
<ele>0.750000</ele>
<time>2018-09-12T21:39:01Z</time>
<speed>0.34</speed>
</trkpt>
<trkpt lat="-7.594987" lon="-34.778477">
<ele>7.260000</ele>
<time>2018-09-12T21:44:22Z</time>
<speed>0.06</speed>
</trkpt>
<trkpt lat="-7.595263" lon="-34.777210">
<ele>12.139999</ele>
<time>2018-09-12T21:49:51Z</time>
<speed>0.65</speed>
</trkpt>
<trkpt lat="-7.595522" lon="-34.776215">
<ele>3.170000</ele>
<time>2018-09-12T21:55:14Z</time>
<speed>1.18</speed>
</trkpt>
<trkpt lat="-7.596245" lon="-34.774765">
<ele>6.110000</ele>
<time>2018-09-12T22:03:10Z</time>
<speed>0.15</speed>
</trkpt>
<trkpt lat="-7.607121" lon="-34.770840">
<ele>17.090000</ele>
<time>2018-09-12T22:19:46Z</time>
<speed>0.00</speed>
</trkpt>
<trkpt lat="-7.607965" lon="-34.770470">
<ele>10.040000</ele>
<time>2018-09-12T22:25:01Z</time>
<speed>0.05</speed>
</trkpt>
<trkpt lat="-7.611795" lon="-34.765900">
<ele>8.620000</ele>
<time>2018-09-12T22:30:16Z</time>
<speed>2.10</speed>
</trkpt>
<trkpt lat="-7.614018" lon="-34.762150">
<ele>5.480000</ele>
<time>2018-09-12T22:35:32Z</time>
<speed>0.00</speed>
</trkpt>
<trkpt lat="-7.611327" lon="-34.762390">
<ele>6.960000</ele>
<time>2018-09-12T22:40:49Z</time>
<speed>0.00</speed>
</trkpt>
<trkpt lat="-7.610387" lon="-34.762932">
<ele>3.410000</ele>
<time>2018-09-12T22:46:05Z</time>
<speed>0.00</speed>
</trkpt>
<trkpt lat="-7.609974" lon="-34.762974">
<ele>0.880000</ele>
<time>2018-09-12T22:51:20Z</time>
<speed>0.00</speed>
</trkpt>
<trkpt lat="-7.609149" lon="-34.763706">
<ele>14.679999</ele>
<time>2018-09-12T22:56:36Z</time>
<speed>0.00</speed>
</trkpt>
<trkpt lat="-7.606594" lon="-34.764168">
<ele>23.209999</ele>
<time>2018-09-12T23:01:57Z</time>
<speed>0.00</speed>
</trkpt>
<trkpt lat="-7.605320" lon="-34.764404">
<ele>-4.340000</ele>
<time>2018-09-12T23:07:13Z</time>
<speed>0.00</speed>
</trkpt>
<trkpt lat="-7.603382" lon="-34.764999">
<ele>13.900000</ele>
<time>2018-09-12T23:12:28Z</time>
<speed>0.00</speed>
</trkpt>
<trkpt lat="-7.600773" lon="-34.765358">
<ele>5.710000</ele>
<time>2018-09-12T23:17:44Z</time>
<speed>0.00</speed>
</trkpt>
<trkpt lat="-7.598391" lon="-34.765804">
<ele>4.460000</ele>
<time>2018-09-12T23:22:59Z</time>
<speed>0.00</speed>
</trkpt>
<trkpt lat="-7.597675" lon="-34.766026">
<ele>0.450000</ele>
<time>2018-09-12T23:28:13Z</time>
<speed>1.12</speed>
</trkpt>
<trkpt lat="-7.595096" lon="-34.766476">
<ele>7.580000</ele>
<time>2018-09-12T23:33:29Z</time>
<speed>0.00</speed>
</trkpt>
<trkpt lat="-7.592653" lon="-34.766953">
<ele>2.610000</ele>
<time>2018-09-12T23:38:45Z</time>
<speed>0.00</speed>
</trkpt>
<trkpt lat="-7.591993" lon="-34.769218">
<ele>8.679999</ele>
<time>2018-09-12T23:43:59Z</time>
<speed>0.41</speed>
</trkpt>
<trkpt lat="-7.591477" lon="-34.769508">
<ele>4.840000</ele>
<time>2018-09-12T23:49:13Z</time>
<speed>0.34</speed>
</trkpt>
<trkpt lat="-7.591567" lon="-34.769585">
<ele>8.080000</ele>
<time>2018-09-12T23:54:29Z</time>
<speed>0.00</speed>
</trkpt>
<trkpt lat="-7.591547" lon="-34.769497">
<ele>15.849999</ele>
<time>2018-09-12T23:59:46Z</time>
<speed>0.00</speed>
</trkpt>
<trkpt lat="-7.591571" lon="-34.769501">
<ele>10.250000</ele>
<time>2018-09-13T00:05:04Z</time>
<speed>0.00</speed>
</trkpt>
<trkpt lat="-7.591569" lon="-34.769577">
<ele>-2.310000</ele>
<time>2018-09-13T00:10:20Z</time>
<speed>0.00</speed>
</trkpt>
<trkpt lat="-7.591524" lon="-34.769489">
<ele>10.440000</ele>
<time>2018-09-13T00:15:36Z</time>
<speed>0.00</speed>
</trkpt>
<trkpt lat="-7.591524" lon="-34.769527">
<ele>-28.740000</ele>
<time>2018-09-13T00:20:53Z</time>
<speed>0.00</speed>
</trkpt>
<trkpt lat="-7.591502" lon="-34.769543">
<ele>-2.050000</ele>
<time>2018-09-13T00:26:08Z</time>
<speed>0.00</speed>
</trkpt>
<trkpt lat="-7.591491" lon="-34.769459">
<ele>-2.860000</ele>
<time>2018-09-13T00:31:24Z</time>
<speed>0.00</speed>
</trkpt>
<trkpt lat="-7.591505" lon="-34.769531">
<ele>1.940000</ele>
<time>2018-09-13T00:36:40Z</time>
<speed>0.00</speed>
</trkpt>
<trkpt lat="-7.591588" lon="-34.769516">
<ele>-9.929999</ele>
<time>2018-09-13T00:41:55Z</time>
<speed>0.00</speed>
</trkpt>
<trkpt lat="-7.591521" lon="-34.769501">
<ele>0.800000</ele>
<time>2018-09-13T00:47:10Z</time>
<speed>0.14</speed>
</trkpt>
<trkpt lat="-7.591518" lon="-34.769527">
<ele>2.810000</ele>
<time>2018-09-13T00:52:28Z</time>
<speed>0.00</speed>
</trkpt>
<trkpt lat="-7.591502" lon="-34.769394">
<ele>1.390000</ele>
<time>2018-09-13T00:57:45Z</time>
<speed>0.00</speed>
</trkpt>
<trkpt lat="-7.591474" lon="-34.769432">
<ele>1.210000</ele>
<time>2018-09-13T01:03:06Z</time>
<speed>0.00</speed>
</trkpt>
<trkpt lat="-7.591483" lon="-34.769455">
<ele>3.560000</ele>
<time>2018-09-13T01:08:23Z</time>
<speed>0.00</speed>
</trkpt>
<trkpt lat="-7.591499" lon="-34.769440">
<ele>-1.390000</ele>
<time>2018-09-13T01:13:40Z</time>
<speed>0.00</speed>
</trkpt>
<trkpt lat="-7.591497" lon="-34.769539">
<ele>6.380000</ele>
<time>2018-09-13T01:18:54Z</time>
<speed>0.84</speed>
</trkpt>
<trkpt lat="-7.591517" lon="-34.769485">
<ele>0.320000</ele>
<time>2018-09-13T01:24:11Z</time>
<speed>0.00</speed>
</trkpt>
<trkpt lat="-7.591527" lon="-34.769413">
<ele>8.590000</ele>
<time>2018-09-13T01:29:27Z</time>
<speed>0.00</speed>
</trkpt>
<trkpt lat="-7.591518" lon="-34.769505">
<ele>-9.750000</ele>
<time>2018-09-13T01:34:44Z</time>
<speed>0.63</speed>
</trkpt>
<trkpt lat="-7.591525" lon="-34.769428">
<ele>-32.849998</ele>
<time>2018-09-13T01:40:02Z</time>
<speed>0.50</speed>
</trkpt>
<trkpt lat="-7.591510" lon="-34.769493">
<ele>-14.210000</ele>
<time>2018-09-13T01:45:20Z</time>
<speed>0.22</speed>
</trkpt>
<trkpt lat="-7.591455" lon="-34.769489">
<ele>-21.830000</ele>
<time>2018-09-13T01:50:37Z</time>
<speed>0.71</speed>
</trkpt>
<trkpt lat="-7.591494" lon="-34.769485">
<ele>16.570000</ele>
<time>2018-09-13T01:55:55Z</time>
<speed>0.43</speed>
</trkpt>
<trkpt lat="-7.591547" lon="-34.769566">
<ele>8.730000</ele>
<time>2018-09-13T02:03:47Z</time>
<speed>0.77</speed>
</trkpt>
<trkpt lat="-7.591565" lon="-34.769604">
<ele>0.570000</ele>
<time>2018-09-13T02:19:13Z</time>
<speed>0.35</speed>
</trkpt>
<trkpt lat="-7.591571" lon="-34.769627">
<ele>-3.880000</ele>
<time>2018-09-13T02:36:43Z</time>
<speed>0.11</speed>
</trkpt>
<trkpt lat="-7.591637" lon="-34.769638">
<ele>2.570000</ele>
<time>2018-09-13T02:50:55Z</time>
<speed>0.32</speed>
</trkpt>
</trkseg>
</trk>
<trk>
<name>20180923-093930(15)</name>
<desc>Color:004000ff</desc>
<trkseg>
<trkpt lat="-7.591671" lon="-34.769714">
<ele>10.510000</ele>
<time>2018-09-13T03:06:19Z</time>
<speed>0.53</speed>
</trkpt>
<trkpt lat="-7.591523" lon="-34.769650">
<ele>18.109999</ele>
<time>2018-09-13T03:11:41Z</time>
<speed>0.46</speed>
</trkpt>
<trkpt lat="-7.591549" lon="-34.769577">
<ele>16.180000</ele>
<time>2018-09-13T03:16:57Z</time>
<speed>0.00</speed>
</trkpt>
<trkpt lat="-7.591559" lon="-34.769657">
<ele>0.080000</ele>
<time>2018-09-13T03:22:11Z</time>
<speed>0.00</speed>
</trkpt>
<trkpt lat="-7.591573" lon="-34.769539">
<ele>2.830000</ele>
<time>2018-09-13T03:27:26Z</time>
<speed>0.00</speed>
</trkpt>
<trkpt lat="-7.591548" lon="-34.769524">
<ele>-3.030000</ele>
<time>2018-09-13T03:32:41Z</time>
<speed>0.00</speed>
</trkpt>
<trkpt lat="-7.591477" lon="-34.769478">
<ele>13.520000</ele>
<time>2018-09-13T03:37:56Z</time>
<speed>0.00</speed>
</trkpt>
<trkpt lat="-7.591573" lon="-34.769524">
<ele>-17.059999</ele>
<time>2018-09-13T03:43:12Z</time>
<speed>0.00</speed>
</trkpt>
<trkpt lat="-7.591510" lon="-34.769501">
<ele>-1.110000</ele>
[truncated: 290,321 more chars]
