# Supplementary material for: Critical areas for sea turtles in Northeast Brazil: a participatory approach for a data-poor context
Source: PeerJ. 2024 Mar 25;12:e17109. doi: 10.7717/peerj.17109 (PMC10977088; doi:10.7717/peerj.17109)
Supplement: Supplemental Information 5 [file peerj-12-17109-s005.zip › Route files/JA7_2710.gpx]

<?xml version="1.0" encoding="UTF-8" standalone="yes" ?>
<gpx creator="Mobile Action http://www.mobileaction.com/1.1" version="1.0" xmlns="http://www.topografix.com/GPX/1/0" xmlns:xsi="http://www.w3.org/2001/XMLSchema-instance" xsi:schemaLocation="http://www.topografix.com/GPX/1/0 http://www.topografix.com/GPX/1/0/gpx.xsd">
<wpt lat="-7.362162" lon="-34.766193">
<ele>13.650000</ele>
<time>2018-10-12T04:35:16Z</time>
<name></name>
<desc></desc>
<sym>Waypoint</sym>
</wpt>
<wpt lat="-7.284627" lon="-34.800373">
<ele>19.279999</ele>
<time>2018-10-08T14:22:45Z</time>
<name></name>
<desc></desc>
<sym>Waypoint</sym>
</wpt>
<wpt lat="-7.505053" lon="-34.708286">
<ele>1.360000</ele>
<time>2018-10-09T18:04:33Z</time>
<name></name>
<desc></desc>
<sym>Waypoint</sym>
</wpt>
<wpt lat="-7.505237" lon="-34.708179">
<ele>-0.910000</ele>
<time>2018-10-09T18:04:45Z</time>
<name></name>
<desc></desc>
<sym>Waypoint</sym>
</wpt>
<wpt lat="-7.505624" lon="-34.708038">
<ele>9.220000</ele>
<time>2018-10-09T18:05:04Z</time>
<name></name>
<desc></desc>
<sym>Waypoint</sym>
</wpt>
<wpt lat="-7.505755" lon="-34.707989">
<ele>1.890000</ele>
<time>2018-10-09T18:05:12Z</time>
<name></name>
<desc></desc>
<sym>Waypoint</sym>
</wpt>
<wpt lat="-7.505943" lon="-34.707928">
<ele>-3.350000</ele>
<time>2018-10-09T18:05:20Z</time>
<name></name>
<desc></desc>
<sym>Waypoint</sym>
</wpt>
<wpt lat="-7.506619" lon="-34.707718">
<ele>5.300000</ele>
<time>2018-10-09T18:05:54Z</time>
<name></name>
<desc></desc>
<sym>Waypoint</sym>
</wpt>
<wpt lat="-7.488266" lon="-34.706738">
<ele>22.400000</ele>
<time>2018-10-09T21:40:28Z</time>
<name></name>
<desc></desc>
<sym>Waypoint</sym>
</wpt>
<wpt lat="-7.488329" lon="-34.706863">
<ele>18.959999</ele>
<time>2018-10-09T22:08:11Z</time>
<name></name>
<desc></desc>
<sym>Waypoint</sym>
</wpt>
<wpt lat="-7.465147" lon="-34.697102">
<ele>-7.980000</ele>
<time>2018-10-10T02:17:13Z</time>
<name></name>
<desc></desc>
<sym>Waypoint</sym>
</wpt>
<wpt lat="-7.461312" lon="-34.701538">
<ele>-4.140000</ele>
<time>2018-10-10T02:33:49Z</time>
<name></name>
<desc></desc>
<sym>Waypoint</sym>
</wpt>
<wpt lat="-7.461206" lon="-34.701492">
<ele>-24.959999</ele>
<time>2018-10-10T02:41:52Z</time>
<name></name>
<desc></desc>
<sym>Waypoint</sym>
</wpt>
<wpt lat="-7.461078" lon="-34.701561">
<ele>-27.510000</ele>
<time>2018-10-10T06:59:21Z</time>
<name></name>
<desc></desc>
<sym>Waypoint</sym>
</wpt>
<wpt lat="-7.453331" lon="-34.708603">
<ele>9.860000</ele>
<time>2018-10-10T10:08:03Z</time>
<name></name>
<desc></desc>
<sym>Waypoint</sym>
</wpt>
<wpt lat="-7.453372" lon="-34.708687">
<ele>24.369999</ele>
<time>2018-10-10T10:44:16Z</time>
<name></name>
<desc></desc>
<sym>Waypoint</sym>
</wpt>
<wpt lat="-7.453332" lon="-34.708736">
<ele>-6.460000</ele>
<time>2018-10-10T10:44:45Z</time>
<name></name>
<desc></desc>
<sym>Waypoint</sym>
</wpt>
<wpt lat="-7.453414" lon="-34.708683">
<ele>9.020000</ele>
<time>2018-10-10T12:12:41Z</time>
<name></name>
<desc></desc>
<sym>Waypoint</sym>
</wpt>
<wpt lat="-7.453404" lon="-34.708675">
<ele>-2.330000</ele>
<time>2018-10-10T12:13:50Z</time>
<name></name>
<desc></desc>
<sym>Waypoint</sym>
</wpt>
<wpt lat="-7.453441" lon="-34.708801">
<ele>3.220000</ele>
<time>2018-10-10T15:01:02Z</time>
<name></name>
<desc></desc>
<sym>Waypoint</sym>
</wpt>
<wpt lat="-7.458591" lon="-34.702831">
<ele>11.889999</ele>
<time>2018-10-10T15:48:50Z</time>
<name></name>
<desc></desc>
<sym>Waypoint</sym>
</wpt>
<wpt lat="-7.470963" lon="-34.610500">
<ele>13.650000</ele>
<time>2018-10-10T20:40:18Z</time>
<name></name>
<desc></desc>
<sym>Waypoint</sym>
</wpt>
<wpt lat="-7.440531" lon="-34.609009">
<ele>-1.310000</ele>
<time>2018-10-11T00:46:25Z</time>
<name></name>
<desc></desc>
<sym>Waypoint</sym>
</wpt>
<wpt lat="-7.381953" lon="-34.747849">
<ele>-1.350000</ele>
<time>2018-10-11T16:39:58Z</time>
<name></name>
<desc></desc>
<sym>Waypoint</sym>
</wpt>
<wpt lat="-7.381935" lon="-34.747829">
<ele>1.670000</ele>
<time>2018-10-11T16:40:37Z</time>
<name></name>
<desc></desc>
<sym>Waypoint</sym>
</wpt>
<wpt lat="-7.362148" lon="-34.766117">
<ele>-7.310000</ele>
<time>2018-10-11T22:18:49Z</time>
<name></name>
<desc></desc>
<sym>Waypoint</sym>
</wpt>
<wpt lat="-7.362234" lon="-34.766216">
<ele>13.480000</ele>
<time>2018-10-12T02:13:10Z</time>
<name></name>
<desc></desc>
<sym>Waypoint</sym>
</wpt>
<wpt lat="-7.156134" lon="-34.842289">
<ele>36.099998</ele>
<time>2018-10-27T03:58:32Z</time>
<name></name>
<desc></desc>
<sym>Waypoint</sym>
</wpt>
<wpt lat="-7.292362" lon="-34.796780">
<ele>13.230000</ele>
<time>2018-10-13T14:50:14Z</time>
<name></name>
<desc></desc>
<sym>Waypoint</sym>
</wpt>
<wpt lat="-7.399565" lon="-34.751068">
<ele>13.460000</ele>
<time>2018-10-13T16:25:40Z</time>
<name></name>
<desc></desc>
<sym>Waypoint</sym>
</wpt>
<wpt lat="-7.456655" lon="-34.736694">
<ele>-7.100000</ele>
<time>2018-10-14T00:34:47Z</time>
<name></name>
<desc></desc>
<sym>Waypoint</sym>
</wpt>
<wpt lat="-7.456621" lon="-34.736740">
<ele>-14.770000</ele>
<time>2018-10-14T04:16:55Z</time>
<name></name>
<desc></desc>
<sym>Waypoint</sym>
</wpt>
<wpt lat="-7.399095" lon="-34.746120">
<ele>0.980000</ele>
<time>2018-10-15T14:19:00Z</time>
<name></name>
<desc></desc>
<sym>Waypoint</sym>
</wpt>
<wpt lat="-7.434075" lon="-34.769337">
<ele>12.610000</ele>
<time>2018-10-15T21:31:46Z</time>
<name></name>
<desc></desc>
<sym>Waypoint</sym>
</wpt>
<wpt lat="-7.433939" lon="-34.769302">
<ele>-1.610000</ele>
<time>2018-10-15T22:32:46Z</time>
<name></name>
<desc></desc>
<sym>Waypoint</sym>
</wpt>
<wpt lat="-7.434103" lon="-34.769287">
<ele>-0.890000</ele>
<time>2018-10-16T00:19:30Z</time>
<name></name>
<desc></desc>
<sym>Waypoint</sym>
</wpt>
<wpt lat="-7.407207" lon="-34.767097">
<ele>13.630000</ele>
<time>2018-10-16T09:38:03Z</time>
<name></name>
<desc></desc>
<sym>Waypoint</sym>
</wpt>
<wpt lat="-7.405190" lon="-34.768284">
<ele>-1.250000</ele>
<time>2018-10-16T09:39:44Z</time>
<name></name>
<desc></desc>
<sym>Waypoint</sym>
</wpt>
<wpt lat="-7.286356" lon="-34.798489">
<ele>24.430000</ele>
<time>2018-10-16T11:49:48Z</time>
<name></name>
<desc></desc>
<sym>Waypoint</sym>
</wpt>
<wpt lat="-7.286431" lon="-34.798527">
<ele>10.700000</ele>
<time>2018-10-16T11:50:40Z</time>
<name></name>
<desc></desc>
<sym>Waypoint</sym>
</wpt>
<wpt lat="-7.286389" lon="-34.798546">
<ele>-1.750000</ele>
<time>2018-10-16T11:51:25Z</time>
<name></name>
<desc></desc>
<sym>Waypoint</sym>
</wpt>
<wpt lat="-7.286417" lon="-34.798546">
<ele>-6.440000</ele>
<time>2018-10-16T11:51:36Z</time>
<name></name>
<desc></desc>
<sym>Waypoint</sym>
</wpt>
<wpt lat="-7.286356" lon="-34.798481">
<ele>11.120000</ele>
<time>2018-10-16T11:51:48Z</time>
<name></name>
<desc></desc>
<sym>Waypoint</sym>
</wpt>
<wpt lat="-7.286423" lon="-34.798477">
<ele>5.390000</ele>
<time>2018-10-16T11:53:08Z</time>
<name></name>
<desc></desc>
<sym>Waypoint</sym>
</wpt>
<wpt lat="-7.286377" lon="-34.798534">
<ele>5.390000</ele>
<time>2018-10-16T11:54:18Z</time>
<name></name>
<desc></desc>
<sym>Waypoint</sym>
</wpt>
<wpt lat="-7.285280" lon="-34.799549">
<ele>13.370000</ele>
<time>2018-10-16T12:03:01Z</time>
<name></name>
<desc></desc>
<sym>Waypoint</sym>
</wpt>
<wpt lat="-7.284934" lon="-34.799545">
<ele>18.480000</ele>
<time>2018-10-16T12:04:43Z</time>
<name></name>
<desc></desc>
<sym>Waypoint</sym>
</wpt>
<wpt lat="-7.285118" lon="-34.802162">
<ele>44.480000</ele>
<time>2018-10-16T12:22:51Z</time>
<name></name>
<desc></desc>
<sym>Waypoint</sym>
</wpt>
<wpt lat="-7.285190" lon="-34.802147">
<ele>56.809998</ele>
<time>2018-10-16T12:23:08Z</time>
<name></name>
<desc></desc>
<sym>Waypoint</sym>
</wpt>
<wpt lat="-7.298248" lon="-34.820053">
<ele>81.159996</ele>
<time>2018-10-17T09:03:45Z</time>
<name></name>
<desc></desc>
<sym>Waypoint</sym>
</wpt>
<wpt lat="-7.287082" lon="-34.802593">
<ele>29.650000</ele>
<time>2018-10-17T09:28:55Z</time>
<name></name>
<desc></desc>
<sym>Waypoint</sym>
</wpt>
<wpt lat="-7.284377" lon="-34.800205">
<ele>127.809998</ele>
<time>2018-10-17T10:35:04Z</time>
<name></name>
<desc></desc>
<sym>Waypoint</sym>
</wpt>
<wpt lat="-7.284709" lon="-34.800026">
<ele>-1.740000</ele>
<time>2018-10-17T10:43:21Z</time>
<name></name>
<desc></desc>
<sym>Waypoint</sym>
</wpt>
<wpt lat="-7.284649" lon="-34.800098">
<ele>37.230000</ele>
<time>2018-10-17T10:48:23Z</time>
<name></name>
<desc></desc>
<sym>Waypoint</sym>
</wpt>
<wpt lat="-7.284940" lon="-34.802116">
<ele>31.639999</ele>
<time>2018-10-17T14:18:56Z</time>
<name></name>
<desc></desc>
<sym>Waypoint</sym>
</wpt>
<wpt lat="-7.284952" lon="-34.802219">
<ele>29.090000</ele>
<time>2018-10-17T14:20:17Z</time>
<name></name>
<desc></desc>
<sym>Waypoint</sym>
</wpt>
<wpt lat="-7.284736" lon="-34.802307">
<ele>52.009998</ele>
<time>2018-10-17T14:21:16Z</time>
<name></name>
<desc></desc>
<sym>Waypoint</sym>
</wpt>
<wpt lat="-7.298144" lon="-34.820255">
<ele>87.119995</ele>
<time>2018-10-18T16:32:32Z</time>
<name></name>
<desc></desc>
<sym>Waypoint</sym>
</wpt>
<wpt lat="-7.298244" lon="-34.820053">
<ele>85.650002</ele>
<time>2018-10-18T18:27:17Z</time>
<name></name>
<desc></desc>
<sym>Waypoint</sym>
</wpt>
<wpt lat="-7.285234" lon="-34.801857">
<ele>54.980000</ele>
<time>2018-10-19T11:27:16Z</time>
<name></name>
<desc></desc>
<sym>Waypoint</sym>
</wpt>
<wpt lat="-7.285687" lon="-34.800488">
<ele>13.599999</ele>
<time>2018-10-19T11:51:18Z</time>
<name></name>
<desc></desc>
<sym>Waypoint</sym>
</wpt>
<wpt lat="-7.284618" lon="-34.800415">
<ele>9.770000</ele>
<time>2018-10-19T13:05:23Z</time>
<name></name>
<desc></desc>
<sym>Waypoint</sym>
</wpt>
<wpt lat="-7.298306" lon="-34.820019">
<ele>97.669998</ele>
<time>2018-10-20T10:20:41Z</time>
<name></name>
<desc></desc>
<sym>Waypoint</sym>
</wpt>
<wpt lat="-7.298272" lon="-34.820038">
<ele>80.509995</ele>
<time>2018-10-20T16:14:53Z</time>
<name></name>
<desc></desc>
<sym>Waypoint</sym>
</wpt>
<wpt lat="-7.298365" lon="-34.819950">
<ele>92.239998</ele>
<time>2018-10-21T21:24:43Z</time>
<name></name>
<desc></desc>
<sym>Waypoint</sym>
</wpt>
<wpt lat="-7.298299" lon="-34.819965">
<ele>94.070000</ele>
<time>2018-10-21T21:26:49Z</time>
<name></name>
<desc></desc>
<sym>Waypoint</sym>
</wpt>
<wpt lat="-7.284531" lon="-34.800087">
<ele>23.609999</ele>
<time>2018-10-25T10:18:02Z</time>
<name></name>
<desc></desc>
<sym>Waypoint</sym>
</wpt>
<wpt lat="-7.284758" lon="-34.799942">
<ele>-9.820000</ele>
<time>2018-10-25T11:42:33Z</time>
<name></name>
<desc></desc>
<sym>Waypoint</sym>
</wpt>
<wpt lat="-7.284609" lon="-34.800026">
<ele>28.990000</ele>
<time>2018-10-25T11:54:02Z</time>
<name></name>
<desc></desc>
<sym>Waypoint</sym>
</wpt>
<wpt lat="-7.284558" lon="-34.800137">
<ele>11.410000</ele>
<time>2018-10-25T11:55:10Z</time>
<name></name>
<desc></desc>
<sym>Waypoint</sym>
</wpt>
<wpt lat="-7.284769" lon="-34.799725">
<ele>2.740000</ele>
<time>2018-10-25T12:02:54Z</time>
<name></name>
<desc></desc>
<sym>Waypoint</sym>
</wpt>
<wpt lat="-7.285020" lon="-34.799671">
<ele>0.680000</ele>
<time>2018-10-25T12:10:53Z</time>
<name></name>
<desc></desc>
<sym>Waypoint</sym>
</wpt>
<wpt lat="-7.285321" lon="-34.801212">
<ele>22.660000</ele>
<time>2018-10-25T18:10:01Z</time>
<name></name>
<desc></desc>
<sym>Waypoint</sym>
</wpt>
<wpt lat="-7.285404" lon="-34.801472">
<ele>15.110000</ele>
<time>2018-10-25T18:11:38Z</time>
<name></name>
<desc></desc>
<sym>Waypoint</sym>
</wpt>
<wpt lat="-7.284706" lon="-34.800007">
<ele>33.849998</ele>
<time>2018-10-26T11:03:17Z</time>
<name></name>
<desc></desc>
<sym>Waypoint</sym>
</wpt>
<wpt lat="-7.284617" lon="-34.799980">
<ele>42.959999</ele>
<time>2018-10-26T11:05:24Z</time>
<name></name>
<desc></desc>
<sym>Waypoint</sym>
</wpt>
<wpt lat="-7.284797" lon="-34.800007">
<ele>-4.720000</ele>
<time>2018-10-26T11:13:52Z</time>
<name></name>
<desc></desc>
<sym>Waypoint</sym>
</wpt>
<wpt lat="-7.284563" lon="-34.800392">
<ele>8.910000</ele>
<time>2018-10-26T11:16:05Z</time>
<name></name>
<desc></desc>
<sym>Waypoint</sym>
</wpt>
<trk>
<name>20181027-194334(1)</name>
<desc>Color:004000ff</desc>
<trkseg>
<trkpt lat="-7.284591" lon="-34.800415">
<ele>15.700000</ele>
<time>2018-10-08T14:12:38Z</time>
<speed>0.00</speed>
</trkpt>
<trkpt lat="-7.284591" lon="-34.800415">
<ele>15.700000</ele>
<time>2018-10-08T14:12:42Z</time>
<speed>0.00</speed>
</trkpt>
<trkpt lat="-7.284591" lon="-34.800415">
<ele>15.700000</ele>
<time>2018-10-08T14:12:47Z</time>
<speed>0.00</speed>
</trkpt>
<trkpt lat="-7.284591" lon="-34.800415">
<ele>15.700000</ele>
<time>2018-10-08T14:12:52Z</time>
<speed>0.00</speed>
</trkpt>
<trkpt lat="-7.284591" lon="-34.800415">
<ele>15.700000</ele>
<time>2018-10-08T14:12:57Z</time>
<speed>0.00</speed>
</trkpt>
<trkpt lat="-7.284579" lon="-34.800415">
<ele>17.309999</ele>
<time>2018-10-08T14:13:01Z</time>
<speed>0.19</speed>
</trkpt>
<trkpt lat="-7.284579" lon="-34.800423">
<ele>17.279999</ele>
<time>2018-10-08T14:13:07Z</time>
<speed>0.00</speed>
</trkpt>
<trkpt lat="-7.284579" lon="-34.800423">
<ele>17.279999</ele>
<time>2018-10-08T14:13:12Z</time>
<speed>0.00</speed>
</trkpt>
<trkpt lat="-7.284579" lon="-34.800423">
<ele>17.279999</ele>
<time>2018-10-08T14:13:17Z</time>
<speed>0.00</speed>
</trkpt>
<trkpt lat="-7.284579" lon="-34.800423">
<ele>17.279999</ele>
<time>2018-10-08T14:13:22Z</time>
<speed>0.00</speed>
</trkpt>
</trkseg>
</trk>
<trk>
<name>20181027-194334(2)</name>
<desc>Color:004000ff</desc>
<trkseg>
<trkpt lat="-7.284607" lon="-34.800392">
<ele>23.010000</ele>
<time>2018-10-08T14:14:14Z</time>
<speed>0.00</speed>
</trkpt>
<trkpt lat="-7.284607" lon="-34.800392">
<ele>23.010000</ele>
<time>2018-10-08T14:14:18Z</time>
<speed>0.00</speed>
</trkpt>
<trkpt lat="-7.284607" lon="-34.800392">
<ele>23.010000</ele>
<time>2018-10-08T14:14:23Z</time>
<speed>0.00</speed>
</trkpt>
<trkpt lat="-7.284607" lon="-34.800392">
<ele>23.010000</ele>
<time>2018-10-08T14:14:28Z</time>
<speed>0.00</speed>
</trkpt>
<trkpt lat="-7.284607" lon="-34.800392">
<ele>23.010000</ele>
<time>2018-10-08T14:14:33Z</time>
<speed>0.00</speed>
</trkpt>
<trkpt lat="-7.284607" lon="-34.800392">
<ele>23.010000</ele>
<time>2018-10-08T14:14:38Z</time>
<speed>0.00</speed>
</trkpt>
<trkpt lat="-7.284607" lon="-34.800392">
<ele>23.010000</ele>
<time>2018-10-08T14:14:43Z</time>
<speed>0.00</speed>
</trkpt>
<trkpt lat="-7.284607" lon="-34.800392">
<ele>23.010000</ele>
<time>2018-10-08T14:14:48Z</time>
<speed>0.00</speed>
</trkpt>
<trkpt lat="-7.284607" lon="-34.800392">
<ele>23.010000</ele>
<time>2018-10-08T14:14:53Z</time>
<speed>0.00</speed>
</trkpt>
<trkpt lat="-7.284607" lon="-34.800392">
<ele>23.010000</ele>
<time>2018-10-08T14:14:58Z</time>
<speed>0.00</speed>
</trkpt>
<trkpt lat="-7.284607" lon="-34.800392">
<ele>23.010000</ele>
<time>2018-10-08T14:15:02Z</time>
<speed>0.00</speed>
</trkpt>
<trkpt lat="-7.284607" lon="-34.800392">
<ele>23.010000</ele>
<time>2018-10-08T14:15:08Z</time>
<speed>0.00</speed>
</trkpt>
<trkpt lat="-7.284607" lon="-34.800392">
<ele>23.010000</ele>
<time>2018-10-08T14:15:13Z</time>
<speed>0.00</speed>
</trkpt>
<trkpt lat="-7.284607" lon="-34.800392">
<ele>23.010000</ele>
<time>2018-10-08T14:15:18Z</time>
<speed>0.00</speed>
</trkpt>
<trkpt lat="-7.284607" lon="-34.800392">
<ele>23.010000</ele>
<time>2018-10-08T14:15:23Z</time>
<speed>0.00</speed>
</trkpt>
<trkpt lat="-7.284607" lon="-34.800392">
<ele>23.010000</ele>
<time>2018-10-08T14:15:28Z</time>
<speed>0.00</speed>
</trkpt>
<trkpt lat="-7.284607" lon="-34.800392">
<ele>23.010000</ele>
<time>2018-10-08T14:15:32Z</time>
<speed>0.00</speed>
</trkpt>
<trkpt lat="-7.284607" lon="-34.800392">
<ele>23.010000</ele>
<time>2018-10-08T14:15:38Z</time>
<speed>0.00</speed>
</trkpt>
<trkpt lat="-7.284565" lon="-34.800449">
<ele>2.180000</ele>
<time>2018-10-08T14:17:31Z</time>
<speed>0.28</speed>
</trkpt>
<trkpt lat="-7.284589" lon="-34.800396">
<ele>17.049999</ele>
<time>2018-10-08T14:19:22Z</time>
<speed>0.07</speed>
</trkpt>
<trkpt lat="-7.284599" lon="-34.800377">
<ele>20.359999</ele>
<time>2018-10-08T14:19:26Z</time>
<speed>0.00</speed>
</trkpt>
<trkpt lat="-7.284599" lon="-34.800377">
<ele>20.359999</ele>
<time>2018-10-08T14:19:31Z</time>
<speed>0.00</speed>
</trkpt>
<trkpt lat="-7.284599" lon="-34.800377">
<ele>20.359999</ele>
<time>2018-10-08T14:19:35Z</time>
<speed>0.00</speed>
</trkpt>
<trkpt lat="-7.284599" lon="-34.800377">
<ele>20.359999</ele>
<time>2018-10-08T14:19:41Z</time>
<speed>0.00</speed>
</trkpt>
<trkpt lat="-7.284599" lon="-34.800377">
<ele>20.359999</ele>
<time>2018-10-08T14:19:45Z</time>
<speed>0.00</speed>
</trkpt>
<trkpt lat="-7.284599" lon="-34.800377">
<ele>20.359999</ele>
<time>2018-10-08T14:19:51Z</time>
<speed>0.00</speed>
</trkpt>
<trkpt lat="-7.284599" lon="-34.800377">
<ele>20.359999</ele>
<time>2018-10-08T14:19:56Z</time>
<speed>0.00</speed>
</trkpt>
<trkpt lat="-7.284599" lon="-34.800377">
<ele>20.359999</ele>
<time>2018-10-08T14:20:01Z</time>
<speed>0.00</speed>
</trkpt>
<trkpt lat="-7.284599" lon="-34.800377">
<ele>20.359999</ele>
<time>2018-10-08T14:20:06Z</time>
<speed>0.00</speed>
</trkpt>
<trkpt lat="-7.284599" lon="-34.800377">
<ele>20.359999</ele>
<time>2018-10-08T14:20:11Z</time>
<speed>0.00</speed>
</trkpt>
<trkpt lat="-7.284599" lon="-34.800377">
<ele>20.359999</ele>
<time>2018-10-08T14:20:16Z</time>
<speed>0.00</speed>
</trkpt>
<trkpt lat="-7.284599" lon="-34.800377">
<ele>20.359999</ele>
<time>2018-10-08T14:20:21Z</time>
<speed>0.00</speed>
</trkpt>
<trkpt lat="-7.284599" lon="-34.800377">
<ele>20.359999</ele>
<time>2018-10-08T14:20:26Z</time>
<speed>0.00</speed>
</trkpt>
<trkpt lat="-7.284599" lon="-34.800377">
<ele>20.359999</ele>
<time>2018-10-08T14:20:31Z</time>
<speed>0.00</speed>
</trkpt>
<trkpt lat="-7.284599" lon="-34.800377">
<ele>20.359999</ele>
<time>2018-10-08T14:20:36Z</time>
<speed>0.00</speed>
</trkpt>
<trkpt lat="-7.284581" lon="-34.800449">
<ele>19.369999</ele>
<time>2018-10-08T14:20:51Z</time>
<speed>0.86</speed>
</trkpt>
</trkseg>
</trk>
<trk>
<name>20181027-194334(3)</name>
<desc>Color:004000ff</desc>
<trkseg>
<trkpt lat="-7.284571" lon="-34.800438">
<ele>27.670000</ele>
<time>2018-10-08T14:22:14Z</time>
<speed>0.56</speed>
</trkpt>
<trkpt lat="-7.284608" lon="-34.800373">
<ele>21.629999</ele>
<time>2018-10-08T14:22:19Z</time>
<speed>0.51</speed>
</trkpt>
<trkpt lat="-7.284621" lon="-34.800377">
<ele>20.910000</ele>
<time>2018-10-08T14:22:23Z</time>
<speed>0.02</speed>
</trkpt>
<trkpt lat="-7.284618" lon="-34.800388">
<ele>20.279999</ele>
<time>2018-10-08T14:22:28Z</time>
<speed>0.30</speed>
</trkpt>
<trkpt lat="-7.284627" lon="-34.800373">
<ele>18.969999</ele>
<time>2018-10-08T14:22:33Z</time>
<speed>0.25</speed>
</trkpt>
<trkpt lat="-7.284627" lon="-34.800373">
<ele>19.279999</ele>
<time>2018-10-08T14:22:38Z</time>
<speed>0.00</speed>
</trkpt>
<trkpt lat="-7.284627" lon="-34.800373">
<ele>19.279999</ele>
<time>2018-10-08T14:22:45Z</time>
<speed>0.00</speed>
</trkpt>
<trkpt lat="-7.284627" lon="-34.800373">
<ele>19.279999</ele>
<time>2018-10-08T14:22:49Z</time>
<speed>0.00</speed>
</trkpt>
<trkpt lat="-7.284627" lon="-34.800373">
<ele>19.279999</ele>
<time>2018-10-08T14:22:55Z</time>
<speed>0.00</speed>
</trkpt>
<trkpt lat="-7.284627" lon="-34.800373">
<ele>19.279999</ele>
<time>2018-10-08T14:23:00Z</time>
<speed>0.00</speed>
</trkpt>
<trkpt lat="-7.284645" lon="-34.800293">
<ele>25.820000</ele>
<time>2018-10-08T14:23:04Z</time>
<speed>0.40</speed>
</trkpt>
<trkpt lat="-7.284631" lon="-34.800301">
<ele>30.709999</ele>
<time>2018-10-08T14:23:10Z</time>
<speed>0.00</speed>
</trkpt>
<trkpt lat="-7.284626" lon="-34.800320">
<ele>23.129999</ele>
<time>2018-10-08T14:23:15Z</time>
<speed>0.40</speed>
</trkpt>
<trkpt lat="-7.284638" lon="-34.800312">
<ele>25.840000</ele>
<time>2018-10-08T14:23:20Z</time>
<speed>0.00</speed>
</trkpt>
<trkpt lat="-7.284650" lon="-34.800304">
<ele>29.359999</ele>
<time>2018-10-08T14:23:25Z</time>
<speed>0.49</speed>
</trkpt>
<trkpt lat="-7.284651" lon="-34.800312">
<ele>31.429998</ele>
<time>2018-10-08T14:23:29Z</time>
<speed>0.00</speed>
</trkpt>
<trkpt lat="-7.284660" lon="-34.800308">
<ele>27.449999</ele>
<time>2018-10-08T14:23:35Z</time>
<speed>0.52</speed>
</trkpt>
<trkpt lat="-7.284669" lon="-34.800289">
<ele>25.549999</ele>
<time>2018-10-08T14:23:40Z</time>
<speed>1.05</speed>
</trkpt>
<trkpt lat="-7.284667" lon="-34.800289">
<ele>25.750000</ele>
<time>2018-10-08T14:23:45Z</time>
<speed>0.00</speed>
</trkpt>
<trkpt lat="-7.284667" lon="-34.800289">
<ele>25.750000</ele>
<time>2018-10-08T14:23:50Z</time>
<speed>0.00</speed>
</trkpt>
<trkpt lat="-7.284658" lon="-34.800343">
<ele>22.939999</ele>
<time>2018-10-08T14:23:54Z</time>
<speed>0.91</speed>
</trkpt>
<trkpt lat="-7.284631" lon="-34.800369">
<ele>23.389999</ele>
<time>2018-10-08T14:23:59Z</time>
<speed>0.65</speed>
</trkpt>
<trkpt lat="-7.284614" lon="-34.800396">
<ele>24.209999</ele>
<time>2018-10-08T14:24:05Z</time>
<speed>0.64</speed>
</trkpt>
</trkseg>
</trk>
<trk>
<name>20181027-194334(4)</name>
<desc>Color:004000ff</desc>
<trkseg>
<trkpt lat="-7.284640" lon="-34.800323">
<ele>59.009998</ele>
<time>2018-10-08T14:26:03Z</time>
<speed>0.00</speed>
</trkpt>
<trkpt lat="-7.284541" lon="-34.800392">
<ele>30.320000</ele>
<time>2018-10-08T14:31:15Z</time>
<speed>0.00</speed>
</trkpt>
<trkpt lat="-7.284558" lon="-34.800426">
<ele>16.760000</ele>
<time>2018-10-08T14:36:26Z</time>
<speed>0.00</speed>
</trkpt>
<trkpt lat="-7.284529" lon="-34.800377">
<ele>21.340000</ele>
<time>2018-10-08T14:41:35Z</time>
<speed>0.00</speed>
</trkpt>
<trkpt lat="-7.284540" lon="-34.800392">
<ele>23.119999</ele>
<time>2018-10-08T14:46:43Z</time>
<speed>0.00</speed>
</trkpt>
<trkpt lat="-7.284513" lon="-34.800476">
<ele>3.870000</ele>
<time>2018-10-08T14:51:51Z</time>
<speed>0.00</speed>
</trkpt>
<trkpt lat="-7.284510" lon="-34.800343">
<ele>23.559999</ele>
<time>2018-10-08T14:56:59Z</time>
<speed>0.04</speed>
</trkpt>
<trkpt lat="-7.284510" lon="-34.800343">
<ele>23.559999</ele>
<time>2018-10-08T15:03:06Z</time>
<speed>0.04</speed>
</trkpt>
<trkpt lat="-7.284630" lon="-34.800571">
<ele>-6.440000</ele>
<time>2018-10-08T15:09:01Z</time>
<speed>0.00</speed>
</trkpt>
<trkpt lat="-7.284519" lon="-34.800499">
<ele>-3.430000</ele>
<time>2018-10-08T15:14:17Z</time>
<speed>0.00</speed>
</trkpt>
<trkpt lat="-7.284625" lon="-34.800465">
<ele>8.980000</ele>
<time>2018-10-08T15:19:36Z</time>
<speed>0.23</speed>
</trkpt>
<trkpt lat="-7.284253" lon="-34.800564">
<ele>114.970001</ele>
<time>2018-10-08T15:24:58Z</time>
<speed>0.57</speed>
</trkpt>
<trkpt lat="-7.284584" lon="-34.800362">
<ele>29.799999</ele>
<time>2018-10-08T15:30:14Z</time>
<speed>0.00</speed>
</trkpt>
<trkpt lat="-7.284548" lon="-34.800522">
<ele>20.420000</ele>
<time>2018-10-08T15:35:31Z</time>
<speed>0.00</speed>
</trkpt>
<trkpt lat="-7.284643" lon="-34.800434">
<ele>41.369999</ele>
<time>2018-10-08T15:40:47Z</time>
<speed>0.00</speed>
</trkpt>
<trkpt lat="-7.284541" lon="-34.800694">
<ele>-17.170000</ele>
<time>2018-10-08T15:46:29Z</time>
<speed>0.42</speed>
</trkpt>
<trkpt lat="-7.284701" lon="-34.800522">
<ele>-20.869999</ele>
<time>2018-10-08T15:51:49Z</time>
<speed>0.67</speed>
</trkpt>
<trkpt lat="-7.284599" lon="-34.800453">
<ele>28.969999</ele>
<time>2018-10-08T15:57:09Z</time>
<speed>0.00</speed>
</trkpt>
<trkpt lat="-7.284570" lon="-34.800556">
<ele>14.049999</ele>
<time>2018-10-08T16:02:30Z</time>
<speed>0.00</speed>
</trkpt>
<trkpt lat="-7.284862" lon="-34.800552">
<ele>-45.869999</ele>
<time>2018-10-08T16:07:55Z</time>
<speed>0.00</speed>
</trkpt>
<trkpt lat="-7.284630" lon="-34.800545">
<ele>1.590000</ele>
<time>2018-10-08T16:13:12Z</time>
<speed>0.00</speed>
</trkpt>
<trkpt lat="-7.284725" lon="-34.800453">
<ele>-0.890000</ele>
<time>2018-10-08T16:18:37Z</time>
<speed>3.18</speed>
</trkpt>
<trkpt lat="-7.284580" lon="-34.800571">
<ele>1.420000</ele>
<time>2018-10-08T16:24:22Z</time>
<speed>0.16</speed>
</trkpt>
<trkpt lat="-7.284684" lon="-34.800468">
<ele>23.070000</ele>
<time>2018-10-08T16:30:37Z</time>
<speed>0.00</speed>
</trkpt>
<trkpt lat="-7.284766" lon="-34.800526">
<ele>-8.550000</ele>
<time>2018-10-08T16:36:14Z</time>
<speed>0.32</speed>
</trkpt>
<trkpt lat="-7.284669" lon="-34.800327">
<ele>11.000000</ele>
<time>2018-10-08T16:42:10Z</time>
<speed>0.00</speed>
</trkpt>
<trkpt lat="-7.284558" lon="-34.800495">
<ele>17.629999</ele>
<time>2018-10-08T16:47:27Z</time>
<speed>0.00</speed>
</trkpt>
<trkpt lat="-7.284657" lon="-34.800888">
<ele>-54.299999</ele>
<time>2018-10-08T16:52:51Z</time>
<speed>0.52</speed>
</trkpt>
<trkpt lat="-7.284626" lon="-34.800446">
<ele>16.119999</ele>
<time>2018-10-08T16:58:07Z</time>
<speed>0.00</speed>
</trkpt>
<trkpt lat="-7.284486" lon="-34.800529">
<ele>-3.970000</ele>
<time>2018-10-08T17:03:30Z</time>
<speed>0.00</speed>
</trkpt>
<trkpt lat="-7.284545" lon="-34.800499">
<ele>5.640000</ele>
<time>2018-10-08T17:08:46Z</time>
<speed>0.00</speed>
</trkpt>
<trkpt lat="-7.284549" lon="-34.800461">
<ele>24.160000</ele>
<time>2018-10-08T17:14:01Z</time>
<speed>0.00</speed>
</trkpt>
<trkpt lat="-7.284754" lon="-34.800560">
<ele>18.190001</ele>
<time>2018-10-08T17:19:17Z</time>
<speed>0.00</speed>
</trkpt>
<trkpt lat="-7.284594" lon="-34.800537">
<ele>-3.740000</ele>
<time>2018-10-08T17:24:38Z</time>
<speed>0.00</speed>
</trkpt>
<trkpt lat="-7.284573" lon="-34.800499">
<ele>2.330000</ele>
<time>2018-10-08T17:29:53Z</time>
<speed>0.00</speed>
</trkpt>
<trkpt lat="-7.284577" lon="-34.800514">
<ele>23.609999</ele>
<time>2018-10-08T17:35:10Z</time>
<speed>0.00</speed>
</trkpt>
<trkpt lat="-7.284612" lon="-34.800472">
<ele>5.740000</ele>
<time>2018-10-08T17:41:07Z</time>
<speed>0.99</speed>
</trkpt>
<trkpt lat="-7.284520" lon="-34.800438">
<ele>16.660000</ele>
<time>2018-10-08T17:47:19Z</time>
<speed>0.00</speed>
</trkpt>
<trkpt lat="-7.284580" lon="-34.800465">
<ele>17.639999</ele>
<time>2018-10-08T17:52:37Z</time>
<speed>0.00</speed>
</trkpt>
<trkpt lat="-7.284596" lon="-34.800613">
<ele>25.990000</ele>
<time>2018-10-08T17:58:01Z</time>
<speed>0.00</speed>
</trkpt>
<trkpt lat="-7.284591" lon="-34.800449">
<ele>31.990000</ele>
<time>2018-10-08T18:03:27Z</time>
<speed>0.00</speed>
</trkpt>
<trkpt lat="-7.284567" lon="-34.800541">
<ele>-0.530000</ele>
<time>2018-10-08T18:08:48Z</time>
<speed>0.00</speed>
</trkpt>
<trkpt lat="-7.284627" lon="-34.800438">
<ele>31.529999</ele>
<time>2018-10-08T18:14:04Z</time>
<speed>0.00</speed>
</trkpt>
<trkpt lat="-7.284529" lon="-34.800632">
<ele>-4.410000</ele>
<time>2018-10-08T18:19:46Z</time>
<speed>0.06</speed>
</trkpt>
<trkpt lat="-7.284553" lon="-34.800690">
<ele>-4.210000</ele>
<time>2018-10-08T18:26:23Z</time>
<speed>0.91</speed>
</trkpt>
<trkpt lat="-7.284343" lon="-34.800224">
<ele>81.309998</ele>
<time>2018-10-08T18:33:51Z</time>
<speed>0.00</speed>
</trkpt>
<trkpt lat="-7.284793" lon="-34.800831">
<ele>-20.219999</ele>
<time>2018-10-08T18:42:06Z</time>
<speed>0.53</speed>
</trkpt>
<trkpt lat="-7.284524" lon="-34.800476">
<ele>5.850000</ele>
<time>2018-10-08T18:54:01Z</time>
<speed>0.04</speed>
</trkpt>
<trkpt lat="-7.284500" lon="-34.800289">
<ele>18.609999</ele>
<time>2018-10-08T19:07:10Z</time>
<speed>0.00</speed>
</trkpt>
<trkpt lat="-7.284593" lon="-34.800545">
<ele>7.800000</ele>
<time>2018-10-08T19:14:24Z</time>
<speed>0.47</speed>
</trkpt>
<trkpt lat="-7.284615" lon="-34.800533">
<ele>18.160000</ele>
<time>2018-10-08T19:32:23Z</time>
<speed>0.00</speed>
</trkpt>
<trkpt lat="-7.284602" lon="-34.800472">
<ele>11.740000</ele>
<time>2018-10-08T19:49:34Z</time>
<speed>0.00</speed>
</trkpt>
<trkpt lat="-7.284581" lon="-34.800579">
<ele>8.490000</ele>
<time>2018-10-08T19:54:55Z</time>
<speed>0.00</speed>
</trkpt>
<trkpt lat="-7.284590" lon="-34.800442">
<ele>3.080000</ele>
<time>2018-10-08T20:01:41Z</time>
<speed>0.26</speed>
</trkpt>
<trkpt lat="-7.284626" lon="-34.800507">
<ele>-4.510000</ele>
<time>2018-10-08T20:16:52Z</time>
<speed>2.10</speed>
</trkpt>
<trkpt lat="-7.284548" lon="-34.800373">
<ele>18.080000</ele>
<time>2018-10-08T20:31:48Z</time>
<speed>0.00</speed>
</trkpt>
<trkpt lat="-7.284631" lon="-34.800556">
<ele>27.990000</ele>
<time>2018-10-08T20:37:16Z</time>
<speed>0.16</speed>
</trkpt>
<trkpt lat="-7.284490" lon="-34.800388">
<ele>-8.190000</ele>
<time>2018-10-08T20:48:22Z</time>
<speed>0.00</speed>
</trkpt>
<trkpt lat="-7.284691" lon="-34.800514">
<ele>-20.100000</ele>
<time>2018-10-08T20:55:50Z</time>
<speed>0.55</speed>
</trkpt>
<trkpt lat="-7.284586" lon="-34.800510">
<ele>10.840000</ele>
<time>2018-10-08T21:03:35Z</time>
<speed>0.33</speed>
</trkpt>
<trkpt lat="-7.284697" lon="-34.800575">
<ele>-6.490000</ele>
<time>2018-10-08T21:12:13Z</time>
<speed>0.00</speed>
</trkpt>
<trkpt lat="-7.284368" lon="-34.800598">
<ele>34.340000</ele>
<time>2018-10-08T21:22:52Z</time>
<speed>0.20</speed>
</trkpt>
<trkpt lat="-7.284591" lon="-34.800392">
<ele>8.830000</ele>
<time>2018-10-08T21:36:10Z</time>
<speed>0.00</speed>
</trkpt>
<trkpt lat="-7.284544" lon="-34.800358">
<ele>11.160000</ele>
<time>2018-10-08T21:41:45Z</time>
<speed>0.86</speed>
</trkpt>
<trkpt lat="-7.284534" lon="-34.800240">
<ele>-90.220001</ele>
<time>2018-10-08T21:51:50Z</time>
<speed>1.64</speed>
</trkpt>
<trkpt lat="-7.284630" lon="-34.800400">
<ele>20.150000</ele>
<time>2018-10-08T22:02:22Z</time>
<speed>1.01</speed>
</trkpt>
<trkpt lat="-7.284627" lon="-34.800400">
<ele>41.119999</ele>
<time>2018-10-08T22:07:46Z</time>
<speed>1.53</speed>
</trkpt>
<trkpt lat="-7.284581" lon="-34.800323">
<ele>25.029999</ele>
<time>2018-10-08T22:15:59Z</time>
<speed>0.24</speed>
</trkpt>
<trkpt lat="-7.284602" lon="-34.800449">
<ele>-41.139999</ele>
<time>2018-10-08T22:25:09Z</time>
<speed>1.98</speed>
</trkpt>
<trkpt lat="-7.284563" lon="-34.800392">
<ele>16.559999</ele>
<time>2018-10-08T22:30:50Z</time>
<speed>0.22</speed>
</trkpt>
<trkpt lat="-7.284653" lon="-34.800419">
<ele>-2.200000</ele>
<time>2018-10-08T22:38:48Z</time>
<speed>0.00</speed>
</trkpt>
<trkpt lat="-7.284444" lon="-34.800228">
<ele>103.599998</ele>
<time>2018-10-08T22:46:39Z</time>
<speed>0.39</speed>
</trkpt>
<trkpt lat="-7.284528" lon="-34.800453">
<ele>-1.530000</ele>
<time>2018-10-08T22:52:21Z</time>
<speed>0.44</speed>
</trkpt>
<trkpt lat="-7.284693" lon="-34.800339">
<ele>5.400000</ele>
<time>2018-10-08T23:00:04Z</time>
<speed>0.76</speed>
</trkpt>
<trkpt lat="-7.284674" lon="-34.800312">
<ele>-8.960000</ele>
<time>2018-10-08T23:07:56Z</time>
<speed>0.65</speed>
</trkpt>
<trkpt lat="-7.284454" lon="-34.800716">
<ele>-6.540000</ele>
<time>2018-10-08T23:16:10Z</time>
<speed>0.00</speed>
</trkpt>
<trkpt lat="-7.284572" lon="-34.800449">
<ele>6.590000</ele>
<time>2018-10-08T23:25:25Z</time>
<speed>0.15</speed>
</trkpt>
<trkpt lat="-7.284581" lon="-34.800461">
<ele>23.730000</ele>
<time>2018-10-08T23:35:12Z</time>
<speed>0.00</speed>
</trkpt>
<trkpt lat="-7.284581" lon="-34.800461">
<ele>23.730000</ele>
<time>2018-10-08T23:40:29Z</time>
<speed>0.00</speed>
</trkpt>
<trkpt lat="-7.284581" lon="-34.800438">
<ele>31.580000</ele>
<time>2018-10-08T23:46:27Z</time>
<speed>0.39</speed>
</trkpt>
<trkpt lat="-7.284499" lon="-34.800564">
<ele>-36.649998</ele>
<time>2018-10-08T23:55:50Z</time>
<speed>0.00</speed>
</trkpt>
<trkpt lat="-7.284483" lon="-34.800339">
<ele>21.420000</ele>
<time>2018-10-09T00:01:09Z</time>
<speed>0.00</speed>
</trkpt>
<trkpt lat="-7.284688" lon="-34.800499">
<ele>8.940000</ele>
<time>2018-10-09T00:06:22Z</time>
<speed>0.00</speed>
</trkpt>
<trkpt lat="-7.284561" lon="-34.800415">
<ele>-5.250000</ele>
<time>2018-10-09T00:11:38Z</time>
<speed>0.00</speed>
</trkpt>
<trkpt lat="-7.284760" lon="-34.800762">
<ele>-19.859999</ele>
<time>2018-10-09T00:16:59Z</time>
<speed>0.00</speed>
</trkpt>
<trkpt lat="-7.284623" lon="-34.800514">
<ele>11.719999</ele>
<time>2018-10-09T00:22:19Z</time>
<speed>0.38</speed>
</trkpt>
<trkpt lat="-7.284622" lon="-34.800514">
<ele>-14.750000</ele>
<time>2018-10-09T00:29:36Z</time>
<speed>0.23</speed>
</trkpt>
<trkpt lat="-7.284684" lon="-34.800518">
<ele>-43.500000</ele>
<time>2018-10-09T00:44:03Z</time>
<speed>3.07</speed>
</trkpt>
<trkpt lat="-7.284718" lon="-34.800465">
<ele>-7.600000</ele>
<time>2018-10-09T00:58:18Z</time>
<speed>0.00</speed>
</trkpt>
<trkpt lat="-7.284595" lon="-34.800499">
<ele>-5.790000</ele>
<time>2018-10-09T01:03:37Z</time>
<speed>0.00</speed>
</trkpt>
<trkpt lat="-7.284587" lon="-34.800465">
<ele>9.660000</ele>
<time>2018-10-09T01:08:50Z</time>
<speed>0.00</speed>
</trkpt>
<trkpt lat="-7.284404" lon="-34.800648">
<ele>-3.100000</ele>
<time>2018-10-09T01:14:02Z</time>
<speed>0.00</speed>
</trkpt>
<trkpt lat="-7.284523" lon="-34.800396">
<ele>14.849999</ele>
<time>2018-10-09T01:19:17Z</time>
<speed>0.00</speed>
</trkpt>
<trkpt lat="-7.284523" lon="-34.800499">
<ele>22.219999</ele>
<time>2018-10-09T01:24:30Z</time>
<speed>2.48</speed>
</trkpt>
<trkpt lat="-7.284651" lon="-34.800453">
<ele>1.430000</ele>
<time>2018-10-09T01:29:43Z</time>
<speed>2.09</speed>
</trkpt>
<trkpt lat="-7.284643" lon="-34.800518">
<ele>9.599999</ele>
<time>2018-10-09T01:34:56Z</time>
<speed>0.00</speed>
</trkpt>
<trkpt lat="-7.284608" lon="-34.800438">
<ele>2.950000</ele>
<time>2018-10-09T01:40:16Z</time>
<speed>0.08</speed>
</trkpt>
<trkpt lat="-7.284616" lon="-34.800503">
<ele>8.950000</ele>
<time>2018-10-09T01:45:35Z</time>
<speed>0.00</speed>
</trkpt>
<trkpt lat="-7.284508" lon="-34.800610">
<ele>-10.690000</ele>
<time>2018-10-09T01:50:51Z</time>
<speed>0.83</speed>
</trkpt>
<trkpt lat="-7.284556" lon="-34.800549">
<ele>-15.250000</ele>
<time>2018-10-09T01:56:09Z</time>
<speed>4.16</speed>
</trkpt>
<trkpt lat="-7.284597" lon="-34.800503">
<ele>-19.119999</ele>
<time>2018-10-09T02:01:56Z</time>
<speed>0.32</speed>
</trkpt>
<trkpt lat="-7.284531" lon="-34.800545">
<ele>-10.770000</ele>
<time>2018-10-09T02:07:56Z</time>
<speed>0.69</speed>
</trkpt>
<trkpt lat="-7.284548" lon="-34.800510">
<ele>-9.639999</ele>
<time>2018-10-09T02:15:52Z</time>
<speed>0.14</speed>
</trkpt>
<trkpt lat="-7.284632" lon="-34.800461">
<ele>34.020000</ele>
<time>2018-10-09T02:25:04Z</time>
<speed>0.27</speed>
</trkpt>
<trkpt lat="-7.284598" lon="-34.800537">
<ele>-7.510000</ele>
<time>2018-10-09T02:36:06Z</time>
<speed>0.00</speed>
</trkpt>
<trkpt lat="-7.284554" lon="-34.800407">
<ele>38.079998</ele>
<time>2018-10-09T02:41:33Z</time>
<speed>0.28</speed>
</trkpt>
<trkpt lat="-7.284566" lon="-34.800446">
<ele>16.029999</ele>
<time>2018-10-09T02:49:34Z</time>
<speed>0.25</speed>
</trkpt>
<trkpt lat="-7.284710" lon="-34.800476">
<ele>3.630000</ele>
<time>2018-10-09T02:58:11Z</time>
<speed>0.17</speed>
</trkpt>
</trkseg>
</trk>
<trk>
<name>20181027-194334(5)</name>
<desc>Color:004000ff</desc>
<trkseg>
<trkpt lat="-7.284390" lon="-34.800461">
<ele>35.259998</ele>
<time>2018-10-09T03:07:23Z</time>
<speed>0.00</speed>
</trkpt>
<trkpt lat="-7.284574" lon="-34.800591">
<ele>-12.730000</ele>
<time>2018-10-09T03:12:37Z</time>
<speed>0.00</speed>
</trkpt>
<trkpt lat="-7.284574" lon="-34.800381">
<ele>20.350000</ele>
<time>2018-10-09T03:19:05Z</time>
<speed>0.00</speed>
</trkpt>
<trkpt lat="-7.284543" lon="-34.800449">
<ele>35.559998</ele>
<time>2018-10-09T03:30:56Z</time>
<speed>0.00</speed>
</trkpt>
<trkpt lat="-7.284509" lon="-34.800400">
<ele>42.840000</ele>
<time>2018-10-09T03:43:17Z</time>
<speed>2.02</speed>
</trkpt>
<trkpt lat="-7.284647" lon="-34.800465">
<ele>8.360000</ele>
<time>2018-10-09T03:48:31Z</time>
<speed>0.00</speed>
</trkpt>
<trkpt lat="-7.284641" lon="-34.800457">
<ele>17.969999</ele>
<time>2018-10-09T03:53:44Z</time>
<speed>0.68</speed>
</trkpt>
<trkpt lat="-7.284597" lon="-34.800430">
<ele>18.889999</ele>
<time>2018-10-09T03:58:59Z</time>
<speed>0.00</speed>
</trkpt>
<trkpt lat="-7.284484" lon="-34.800522">
<ele>61.449997</ele>
<time>2018-10-09T04:04:15Z</time>
<speed>0.00</speed>
</trkpt>
<trkpt lat="-7.284525" lon="-34.800137">
<ele>-61.139999</ele>
<time>2018-10-09T04:09:31Z</time>
<speed>0.00</speed>
</trkpt>
<trkpt lat="-7.284469" lon="-34.800476">
<ele>46.369999</ele>
<time>2018-10-09T04:15:11Z</time>
<speed>0.00</speed>
</trkpt>
<trkpt lat="-7.284456" lon="-34.800556">
<ele>47.910000</ele>
<time>2018-10-09T04:20:47Z</time>
<speed>1.20</speed>
</trkpt>
<trkpt lat="-7.284332" lon="-34.800488">
<ele>69.760002</ele>
<time>2018-10-09T04:26:05Z</time>
<speed>0.00</speed>
</trkpt>
<trkpt lat="-7.284545" lon="-34.800449">
<ele>36.189999</ele>
<time>2018-10-09T04:31:22Z</time>
<speed>0.06</speed>
</trkpt>
<trkpt lat="-7.284538" lon="-34.800537">
<ele>26.939999</ele>
<time>2018-10-09T04:36:43Z</time>
<speed>0.29</speed>
</trkpt>
<trkpt lat="-7.284499" lon="-34.800640">
<ele>40.219997</ele>
<time>2018-10-09T04:41:59Z</time>
<speed>0.00</speed>
</trkpt>
<trkpt lat="-7.284612" lon="-34.800632">
<ele>-2.510000</ele>
<time>2018-10-09T04:47:13Z</time>
<speed>0.00</speed>
</trkpt>
<trkpt lat="-7.284586" lon="-34.800507">
<ele>3.490000</ele>
<time>2018-10-09T04:52:27Z</time>
<speed>0.00</speed>
</trkpt>
<trkpt lat="-7.284579" lon="-34.800495">
<ele>6.520000</ele>
<time>2018-10-09T04:57:41Z</time>
<speed>2.12</speed>
</trkpt>
<trkpt lat="-7.284591" lon="-34.800449">
<ele>-16.420000</ele>
<time>2018-10-09T05:03:02Z</time>
<speed>0.00</speed>
</trkpt>
<trkpt lat="-7.284536" lon="-34.800125">
<ele>24.480000</ele>
<time>2018-10-09T05:08:20Z</time>
<speed>0.00</speed>
</trkpt>
<trkpt lat="-7.284524" lon="-34.800472">
<ele>15.200000</ele>
<time>2018-10-09T05:13:39Z</time>
<speed>0.19</speed>
</trkpt>
<trkpt lat="-7.284546" lon="-34.800388">
<ele>0.420000</ele>
<time>2018-10-09T05:18:57Z</time>
<speed>0.00</speed>
</trkpt>
<trkpt lat="-7.284496" lon="-34.800400">
<ele>41.649998</ele>
<time>2018-10-09T05:24:11Z</time>
<speed>0.00</speed>
</trkpt>
<trkpt lat="-7.284559" lon="-34.800251">
<ele>24.719999</ele>
<time>2018-10-09T05:29:26Z</time>
<speed>1.08</speed>
</trkpt>
<trkpt lat="-7.284485" lon="-34.800423">
<ele>28.369999</ele>
<time>2018-10-09T05:34:44Z</time>
<speed>0.09</speed>
</trkpt>
<trkpt lat="-7.284485" lon="-34.800453">
<ele>-3.690000</ele>
<time>2018-10-09T05:40:00Z</time>
<speed>0.00</speed>
</trkpt>
<trkpt lat="-7.284545" lon="-34.800663">
<ele>45.799999</ele>
<time>2018-10-09T05:45:16Z</time>
<speed>0.00</speed>
</trkpt>
<trkpt lat="-7.284518" lon="-34.800571">
<ele>57.739998</ele>
<time>2018-10-09T05:50:34Z</time>
<speed>0.00</speed>
</trkpt>
<trkpt lat="-7.284493" lon="-34.800491">
<ele>43.779999</ele>
<time>2018-10-09T05:56:08Z</time>
<speed>0.45</speed>
</trkpt>
<trkpt lat="-7.284604" lon="-34.800541">
<ele>-62.090000</ele>
<time>2018-10-09T06:01:32Z</time>
<speed>0.00</speed>
</trkpt>
<trkpt lat="-7.284527" lon="-34.800514">
<ele>-37.360001</ele>
<time>2018-10-09T06:06:51Z</time>
<speed>0.27</speed>
</trkpt>
<trkpt lat="-7.284502" lon="-34.800533">
<ele>-33.110001</ele>
<time>2018-10-09T06:12:09Z</time>
<speed>0.00</speed>
</trkpt>
<trkpt lat="-7.284403" lon="-34.800518">
<ele>-40.480000</ele>
<time>2018-10-09T06:17:27Z</time>
<speed>0.00</speed>
</trkpt>
<trkpt lat="-7.284526" lon="-34.800598">
<ele>-41.489998</ele>
<time>2018-10-09T06:22:45Z</time>
<speed>0.00</speed>
</trkpt>
<trkpt lat="-7.284498" lon="-34.800537">
<ele>-57.239998</ele>
<time>2018-10-09T06:28:03Z</time>
<speed>0.00</speed>
</trkpt>
<trkpt lat="-7.284544" lon="-34.800465">
<ele>-29.279999</ele>
<time>2018-10-09T06:33:20Z</time>
<speed>0.73</speed>
</trkpt>
<trkpt lat="-7.284509" lon="-34.800545">
<ele>-37.309998</ele>
<time>2018-10-09T06:38:39Z</time>
<speed>0.47</speed>
</trkpt>
<trkpt lat="-7.284394" lon="-34.800518">
<ele>-13.620000</ele>
<time>2018-10-09T06:43:53Z</time>
<speed>0.85</speed>
</trkpt>
<trkpt lat="-7.284441" lon="-34.800629">
<ele>-70.400002</ele>
<time>2018-10-09T06:49:10Z</time>
<speed>0.00</speed>
</trkpt>
<trkpt lat="-7.284585" lon="-34.800529">
<ele>-14.259999</ele>
<time>2018-10-09T06:54:27Z</time>
<speed>0.00</speed>
</trkpt>
<trkpt lat="-7.284450" lon="-34.800545">
<ele>-35.099998</ele>
<time>2018-10-09T06:59:46Z</time>
<speed>0.00</speed>
</trkpt>
<trkpt lat="-7.284378" lon="-34.800739">
<ele>-62.949997</ele>
<time>2018-10-09T07:05:14Z</time>
<speed>0.64</speed>
</trkpt>
<trkpt lat="-7.284669" lon="-34.800488">
<ele>-40.410000</ele>
<time>2018-10-09T07:10:27Z</time>
<speed>0.00</speed>
</trkpt>
<trkpt lat="-7.284492" lon="-34.800518">
<ele>-2.790000</ele>
<time>2018-10-09T07:15:47Z</time>
<speed>0.18</speed>
</trkpt>
<trkpt lat="-7.284503" lon="-34.800308">
<ele>49.689999</ele>
<time>2018-10-09T07:21:01Z</time>
<speed>0.00</speed>
</trkpt>
<trkpt lat="-7.284858" lon="-34.800396">
<ele>13.179999</ele>
<time>2018-10-09T07:26:15Z</time>
<speed>0.98</speed>
</trkpt>
<trkpt lat="-7.284640" lon="-34.800385">
<ele>31.879999</ele>
<time>2018-10-09T07:31:30Z</time>
<speed>0.00</speed>
</trkpt>
<trkpt lat="-7.284484" lon="-34.800571">
<ele>-29.760000</ele>
<time>2018-10-09T07:36:43Z</time>
<speed>0.00</speed>
</trkpt>
<trkpt lat="-7.284667" lon="-34.800419">
<ele>32.079998</ele>
<time>2018-10-09T07:41:55Z</time>
<speed>0.00</speed>
</trkpt>
<trkpt lat="-7.284712" lon="-34.800461">
<ele>-20.379999</ele>
<time>2018-10-09T07:47:09Z</time>
<speed>0.00</speed>
</trkpt>
<trkpt lat="-7.284678" lon="-34.800419">
<ele>-22.430000</ele>
<time>2018-10-09T07:52:51Z</time>
<speed>0.09</speed>
</trkpt>
<trkpt lat="-7.284708" lon="-34.800438">
<ele>-46.869999</ele>
<time>2018-10-09T07:58:04Z</time>
<speed>0.00</speed>
</trkpt>
<trkpt lat="-7.284658" lon="-34.800419">
<ele>-37.879997</ele>
<time>2018-10-09T08:03:38Z</time>
<speed>0.28</speed>
</trkpt>
<trkpt lat="-7.284544" lon="-34.800411">
<ele>-34.029999</ele>
<time>2018-10-09T08:08:51Z</time>
<speed>0.00</speed>
</trkpt>
<trkpt lat="-7.284622" lon="-34.800491">
<ele>-24.389999</ele>
<time>2018-10-09T08:14:16Z</time>
<speed>0.13</speed>
</trkpt>
<trkpt lat="-7.284543" lon="-34.800442">
<ele>-27.000000</ele>
<time>2018-10-09T08:19:29Z</time>
<speed>0.00</speed>
</trkpt>
<trkpt lat="-7.284580" lon="-34.800411">
<ele>6.820000</ele>
<time>2018-10-09T08:24:43Z</time>
<speed>0.00</speed>
</trkpt>
<trkpt lat="-7.284637" lon="-34.800430">
<ele>-30.510000</ele>
<time>2018-10-09T08:29:57Z</time>
<speed>0.00</speed>
</trkpt>
<trkpt lat="-7.284823" lon="-34.800499">
<ele>-12.599999</ele>
<time>2018-10-09T08:35:11Z</time>
<speed>0.00</speed>
</trkpt>
<trkpt lat="-7.284731" lon="-34.800484">
<ele>23.510000</ele>
<time>2018-10-09T08:40:23Z</time>
<speed>0.00</speed>
</trkpt>
<trkpt lat="-7.284675" lon="-34.800510">
<ele>25.480000</ele>
<time>2018-10-09T08:45:40Z</time>
<speed>0.00</speed>
</trkpt>
<trkpt lat="-7.284600" lon="-34.800480">
<ele>37.020000</ele>
<time>2018-10-09T08:50:57Z</time>
<speed>0.00</speed>
</trkpt>
<trkpt lat="-7.284642" lon="-34.800545">
<ele>3.750000</ele>
<time>2018-10-09T08:56:19Z</time>
<speed>0.22</speed>
</trkpt>
<trkpt lat="-7.284667" lon="-34.800507">
<ele>5.630000</ele>
<time>2018-10-09T09:01:46Z</time>
<speed>0.00</speed>
</trkpt>
<trkpt lat="-7.284895" lon="-34.800564">
<ele>3.040000</ele>
<time>2018-10-09T09:07:04Z</time>
<speed>0.65</speed>
</trkpt>
<trkpt lat="-7.284712" lon="-34.800522">
<ele>17.820000</ele>
<time>2018-10-09T09:12:19Z</time>
<speed>0.00</speed>
</trkpt>
<trkpt lat="-7.284706" lon="-34.800579">
<ele>23.980000</ele>
<time>2018-10-09T09:17:58Z</time>
<speed>0.14</speed>
</trkpt>
<trkpt lat="-7.284684" lon="-34.800549">
<ele>38.439999</ele>
<time>2018-10-09T09:23:35Z</time>
<speed>0.00</speed>
</trkpt>
<trkpt lat="-7.284634" lon="-34.800724">
<ele>-30.289999</ele>
<time>2018-10-09T09:28:54Z</time>
<speed>0.30</speed>
</trkpt>
<trkpt lat="-7.284710" lon="-34.800400">
<ele>81.199997</ele>
<time>2018-10-09T09:34:14Z</time>
<speed>1.02</speed>
</trkpt>
<trkpt lat="-7.284615" lon="-34.800545">
<ele>81.659996</ele>
<time>2018-10-09T09:39:30Z</time>
<speed>0.00</speed>
</trkpt>
<trkpt lat="-7.284623" lon="-34.800549">
<ele>15.099999</ele>
<time>2018-10-09T09:44:46Z</time>
<speed>1.68</speed>
</trkpt>
<trkpt lat="-7.284585" lon="-34.800549">
<ele>93.209999</ele>
<time>2018-10-09T09:50:05Z</time>
<speed>0.00</speed>
</trkpt>
<trkpt lat="-7.284569" lon="-34.800411">
<ele>56.599998</ele>
<time>2018-10-09T09:55:23Z</time>
<speed>0.08</speed>
</trkpt>
<trkpt lat="-7.284533" lon="-34.800449">
<ele>92.129997</ele>
<time>2018-10-09T10:00:44Z</time>
<speed>0.00</speed>
</trkpt>
<trkpt lat="-7.284491" lon="-34.800350">
<ele>134.839996</ele>
<time>2018-10-09T10:05:59Z</time>
<speed>0.55</speed>
</trkpt>
<trkpt lat="-7.284590" lon="-34.800381">
<ele>84.779999</ele>
<time>2018-10-09T10:11:17Z</time>
<speed>1.23</speed>
</trkpt>
<trkpt lat="-7.284415" lon="-34.800259">
<ele>210.979996</ele>
<time>2018-10-09T10:16:35Z</time>
<speed>0.00</speed>
</trkpt>
<trkpt lat="-7.284962" lon="-34.800415">
<ele>-38.410000</ele>
<time>2018-10-09T10:21:54Z</time>
<speed>0.36</speed>
</trkpt>
<trkpt lat="-7.284350" lon="-34.800144">
<ele>196.190002</ele>
<time>2018-10-09T10:27:12Z</time>
<speed>0.00</speed>
</trkpt>
<trkpt lat="-7.284446" lon="-34.800121">
<ele>114.229996</ele>
<time>2018-10-09T10:32:28Z</time>
<speed>0.61</speed>
</trkpt>
<trkpt lat="-7.284585" lon="-34.800213">
<ele>116.339996</ele>
<time>2018-10-09T10:38:02Z</time>
<speed>3.56</speed>
</trkpt>
<trkpt lat="-7.284631" lon="-34.800430">
<ele>18.840000</ele>
<time>2018-10-09T10:43:19Z</time>
<speed>0.00</speed>
</trkpt>
<trkpt lat="-7.284743" lon="-34.800327">
<ele>-28.619999</ele>
<time>2018-10-09T10:48:49Z</time>
<speed>0.08</speed>
</trkpt>
<trkpt lat="-7.284688" lon="-34.800220">
<ele>-2.220000</ele>
<time>2018-10-09T10:54:24Z</time>
<speed>0.44</speed>
</trkpt>
<trkpt lat="-7.284700" lon="-34.800262">
<ele>-10.080000</ele>
<time>2018-10-09T11:01:20Z</time>
<speed>0.33</speed>
</trkpt>
<trkpt lat="-7.284647" lon="-34.800365">
<ele>29.849998</ele>
<time>2018-10-09T11:06:45Z</time>
<speed>0.31</speed>
</trkpt>
<trkpt lat="-7.284854" lon="-34.800133">
<ele>-38.910000</ele>
<time>2018-10-09T11:12:37Z</time>
<speed>0.40</speed>
</trkpt>
<trkpt lat="-7.284956" lon="-34.800243">
<ele>-83.320000</ele>
<time>2018-10-09T11:19:21Z</time>
<speed>0.00</speed>
</trkpt>
<trkpt lat="-7.284887" lon="-34.800240">
<ele>-56.230000</ele>
<time>2018-10-09T11:25:54Z</time>
<speed>0.00</speed>
</trkpt>
<trkpt lat="-7.284825" lon="-34.800175">
<ele>-31.740000</ele>
<time>2018-10-09T11:31:09Z</time>
<speed>0.00</speed>
</trkpt>
<trkpt lat="-7.284894" lon="-34.800171">
<ele>-50.520000</ele>
<time>2018-10-09T11:36:28Z</time>
<speed>0.26</speed>
</trkpt>
<trkpt lat="-7.284858" lon="-34.800213">
<ele>-25.279999</ele>
<time>2018-10-09T11:41:42Z</time>
<speed>0.00</speed>
</trkpt>
<trkpt lat="-7.284730" lon="-34.800087">
<ele>21.559999</ele>
<time>2018-10-09T11:46:57Z</time>
<speed>0.00</speed>
</trkpt>
<trkpt lat="-7.284834" lon="-34.800209">
<ele>-60.730000</ele>
<time>2018-10-09T11:52:15Z</time>
<speed>0.00</speed>
</trkpt>
<trkpt lat="-7.284832" lon="-34.800270">
<ele>-31.400000</ele>
<time>2018-10-09T11:57:29Z</time>
<speed>1.73</speed>
</trkpt>
<trkpt lat="-7.284806" lon="-34.800365">
<ele>-18.879999</ele>
<time>2018-10-09T12:02:50Z</time>
<speed>0.00</speed>
</trkpt>
<trkpt lat="-7.284638" lon="-34.800358">
<ele>-27.219999</ele>
<time>2018-10-09T12:08:05Z</time>
<speed>2.12</speed>
</trkpt>
<trkpt lat="-7.284706" lon="-34.800228">
<ele>-25.559999</ele>
<time>2018-10-09T12:13:19Z</time>
<speed>0.00</speed>
</trkpt>
<trkpt lat="-7.284623" lon="-34.800350">
<ele>-6.870000</ele>
<time>2018-10-09T12:18:32Z</time>
<speed>0.00</speed>
</trkpt>
<trkpt lat="-7.284632" lon="-34.800014">
<ele>-3.500000</ele>
<time>2018-10-09T12:23:44Z</time>
<speed>0.00</speed>
</trkpt>
<trkpt lat="-7.284615" lon="-34.799877">
<ele>-9.040000</ele>
<time>2018-10-09T12:28:58Z</time>
<speed>0.00</speed>
</trkpt>
<trkpt lat="-7.284580" lon="-34.799904">
<ele>4.720000</ele>
<time>2018-10-09T12:34:13Z</time>
<speed>0.23</speed>
</trkpt>
<trkpt lat="-7.284603" lon="-34.799927">
<ele>-22.600000</ele>
<time>2018-10-09T12:39:29Z</time>
<speed>0.00</speed>
</trkpt>
<trkpt lat="-7.284766" lon="-34.799622">
<ele>0.270000</ele>
<time>2018-10-09T12:44:43Z</time>
<speed>1.29</speed>
</trkpt>
<trkpt lat="-7.284811" lon="-34.799393">
<ele>-23.699999</ele>
<time>2018-10-09T12:49:58Z</time>
<speed>0.00</speed>
</trkpt>
<trkpt lat="-7.285486" lon="-34.798607">
<ele>-14.549999</ele>
<time>2018-10-09T12:55:12Z</time>
<speed>0.00</speed>
</trkpt>
<trkpt lat="-7.285485" lon="-34.798256">
<ele>-2.060000</ele>
<time>2018-10-09T13:00:28Z</time>
<speed>0.11</speed>
</trkpt>
<trkpt lat="-7.285481" lon="-34.798321">
<ele>-1.320000</ele>
<time>2018-10-09T13:05:42Z</time>
<speed>0.00</speed>
</trkpt>
<trkpt lat="-7.285472" lon="-34.798283">
<ele>2.580000</ele>
<time>2018-10-09T13:10:56Z</time>
<speed>0.00</speed>
</trkpt>
<trkpt lat="-7.285467" lon="-34.798275">
<ele>3.630000</ele>
<time>2018-10-09T13:16:10Z</time>
<speed>0.00</speed>
</trkpt>
<trkpt lat="-7.285511" lon="-34.798325">
<ele>5.300000</ele>
<time>2018-10-09T13:21:24Z</time>
<speed>0.00</speed>
</trkpt>
<trkpt lat="-7.285524" lon="-34.798363">
<ele>5.450000</ele>
<time>2018-10-09T13:26:38Z</time>
<speed>0.00</speed>
</trkpt>
<trkpt lat="-7.285524" lon="-34.798405">
<ele>-2.230000</ele>
<time>2018-10-09T13:31:53Z</time>
<speed>0.00</speed>
</trkpt>
<trkpt lat="-7.285545" lon="-34.798347">
<ele>6.480000</ele>
<time>2018-10-09T13:37:10Z</time>
<speed>0.19</speed>
</trkpt>
<trkpt lat="-7.285500" lon="-34.798328">
<ele>3.630000</ele>
<time>2018-10-09T13:42:25Z</time>
<speed>0.29</speed>
</trkpt>
<trkpt lat="-7.285582" lon="-34.798180">
<ele>28.439999</ele>
<time>2018-10-09T13:47:41Z</time>
<speed>0.00</speed>
</trkpt>
<trkpt lat="-7.285771" lon="-34.798328">
<ele>4.860000</ele>
<time>2018-10-09T13:52:57Z</time>
<speed>0.00</speed>
</trkpt>
<trkpt lat="-7.284473" lon="-34.798920">
<ele>-4.710000</ele>
<time>2018-10-09T13:58:12Z</time>
<speed>0.00</speed>
</trkpt>
<trkpt lat="-7.284624" lon="-34.798889">
<ele>11.679999</ele>
<time>2018-10-09T14:03:26Z</time>
<speed>0.00</speed>
</trkpt>
<trkpt lat="-7.285348" lon="-34.799206">
<ele>14.940000</ele>
<time>2018-10-09T14:08:36Z</time>
<speed>0.00</speed>
</trkpt>
<trkpt lat="-7.285372" lon="-34.799236">
<ele>13.540000</ele>
<time>2018-10-09T14:13:46Z</time>
<speed>0.00</speed>
</trkpt>
<trkpt lat="-7.285392" lon="-34.799252">
<ele>12.400000</ele>
<time>2018-10-09T14:18:55Z</time>
<speed>0.00</speed>
</trkpt>
<trkpt lat="-7.285359" lon="-34.799232">
<ele>24.340000</ele>
<time>2018-10-09T14:24:05Z</time>
<speed>0.00</speed>
</trkpt>
<trkpt lat="-7.285382" lon="-34.799271">
<ele>21.719999</ele>
<time>2018-10-09T14:29:16Z</time>
<speed>0.00</speed>
</trkpt>
<trkpt lat="-7.285346" lon="-34.799316">
<ele>25.250000</ele>
<time>2018-10-09T14:34:28Z</time>
<speed>0.08</speed>
</trkpt>
<trkpt lat="-7.285388" lon="-34.799309">
<ele>8.500000</ele>
<time>2018-10-09T14:39:39Z</time>
<speed>0.00</speed>
</trkpt>
<trkpt lat="-7.285398" lon="-34.799236">
<ele>13.309999</ele>
<time>2018-10-09T14:44:50Z</time>
<speed>0.00</speed>
</trkpt>
<trkpt lat="-7.286095" lon="-34.799232">
<ele>10.520000</ele>
<time>2018-10-09T14:50:01Z</time>
<speed>1.51</speed>
</trkpt>
<trkpt lat="-7.292202" lon="-34.796837">
<ele>-7.270000</ele>
<time>2018-10-09T14:55:13Z</time>
<speed>2.36</speed>
</trkpt>
<trkpt lat="-7.298261" lon="-34.794193">
<ele>-11.460000</ele>
<time>2018-10-09T15:00:26Z</time>
<speed>2.52</speed>
</trkpt>
<trkpt lat="-7.304245" lon="-34.792191">
<ele>-9.099999</ele>
<time>2018-10-09T15:05:37Z</time>
<speed>2.43</speed>
</trkpt>
<trkpt lat="-7.310999" lon="-34.790375">
<ele>-0.310000</ele>
<time>2018-10-09T15:10:46Z</time>
<speed>2.40</speed>
</trkpt>
<trkpt lat="-7.317619" lon="-34.788380">
<ele>-4.190000</ele>
<time>2018-10-09T15:15:54Z</time>
<speed>2.88</speed>
</trkpt>
<trkpt lat="-7.323238" lon="-34.784721">
<ele>1.580000</ele>
<time>2018-10-09T15:21:01Z</time>
<speed>2.75</speed>
</trkpt>
<trkpt lat="-7.329418" lon="-34.782852">
<ele>-6.160000</ele>
<time>2018-10-09T15:26:08Z</time>
<speed>2.36</speed>
</trkpt>
<trkpt lat="-7.335631" lon="-34.781391">
<ele>-4.760000</ele>
<time>2018-10-09T15:31:15Z</time>
<speed>2.48</speed>
</trkpt>
<trkpt lat="-7.341990" lon="-34.779919">
<ele>1.060000</ele>
<time>2018-10-09T15:36:22Z</time>
<speed>2.28</speed>
</trkpt>
<trkpt lat="-7.348079" lon="-34.778179">
<ele>3.700000</ele>
<time>2018-10-09T15:41:28Z</time>
<speed>2.31</speed>
</trkpt>
<trkpt lat="-7.354214" lon="-34.776512">
<ele>8.059999</ele>
<time>2018-10-09T15:46:34Z</time>
<speed>2.25</speed>
</trkpt>
<trkpt lat="-7.360427" lon="-34.774670">
<ele>3.790000</ele>
<time>2018-10-09T15:51:40Z</time>
<speed>2.52</speed>
</trkpt>
<trkpt lat="-7.366688" lon="-34.772938">
<ele>1.010000</ele>
<time>2018-10-09T15:56:47Z</time>
<speed>2.40</speed>
</trkpt>
<trkpt lat="-7.372978" lon="-34.771458">
<ele>-0.990000</ele>
<time>2018-10-09T16:02:01Z</time>
<speed>2.90</speed>
</trkpt>
<trkpt lat="-7.379373" lon="-34.769802">
<ele>-14.559999</ele>
<time>2018-10-09T16:07:15Z</time>
<speed>2.81</speed>
</trkpt>
<trkpt lat="-7.385481" lon="-34.767605">
<ele>2.120000</ele>
<time>2018-10-09T16:12:29Z</time>
<speed>2.43</speed>
</trkpt>
<trkpt lat="-7.391494" lon="-34.765301">
<ele>-9.120000</ele>
<time>2018-10-09T16:17:44Z</time>
<speed>2.39</speed>
</trkpt>
<trkpt lat="-7.397479" lon="-34.763477">
<ele>1.220000</ele>
<time>2018-10-09T16:22:59Z</time>
<speed>2.33</speed>
</trkpt>
<trkpt lat="-7.402911" lon="-34.761536">
<ele>-6.170000</ele>
<time>2018-10-09T16:28:13Z</time>
<speed>2.62</speed>
</trkpt>
<trkpt lat="-7.408980" lon="-34.759548">
<ele>10.490000</ele>
<time>2018-10-09T16:33:27Z</time>
<speed>2.02</speed>
</trkpt>
<trkpt lat="-7.415367" lon="-34.757824">
<ele>1.340000</ele>
<time>2018-10-09T16:38:41Z</time>
<speed>2.48</speed>
</trkpt>
<trkpt lat="-7.421684" lon="-34.755939">
<ele>9.040000</ele>
<time>2018-10-09T16:43:55Z</time>
<speed>2.30</speed>
</trkpt>
<trkpt lat="-7.427694" lon="-34.753605">
<ele>7.650000</ele>
<time>2018-10-09T16:49:10Z</time>
<speed>2.58</speed>
</trkpt>
<trkpt lat="-7.433357" lon="-34.750675">
<ele>17.760000</ele>
<time>2018-10-09T16:54:27Z</time>
<speed>2.44</speed>
</trkpt>
<trkpt lat="-7.439568" lon="-34.748264">
<ele>12.050000</ele>
<time>2018-10-09T16:59:46Z</time>
<speed>2.80</speed>
</trkpt>
<trkpt lat="-7.445408" lon="-34.745464">
<ele>-1.420000</ele>
<time>2018-10-09T17:05:04Z</time>
<speed>2.07</speed>
</trkpt>
<trkpt lat="-7.451177" lon="-34.742752">
<ele>-2.740000</ele>
<time>2018-10-09T17:10:20Z</time>
<speed>2.23</speed>
</trkpt>
<trkpt lat="-7.456414" lon="-34.739197">
<ele>-3.460000</ele>
<time>2018-10-09T17:15:36Z</time>
<speed>2.33</speed>
</trkpt>
<trkpt lat="-7.461303" lon="-34.735271">
<ele>-3.310000</ele>
<time>2018-10-09T17:20:50Z</time>
<speed>2.59</speed>
</trkpt>
<trkpt lat="-7.466528" lon="-34.731464">
<ele>-9.160000</ele>
<time>2018-10-09T17:26:04Z</time>
<speed>2.22</speed>
</trkpt>
<trkpt lat="-7.470682" lon="-34.727074">
<ele>3.990000</ele>
<time>2018-10-09T17:31:19Z</time>
<speed>2.68</speed>
</trkpt>
<trkpt lat="-7.475605" lon="-34.723400">
<ele>3.050000</ele>
<time>2018-10-09T17:36:35Z</time>
<speed>2.28</speed>
</trkpt>
<trkpt lat="-7.480986" lon="-34.720230">
<ele>-3.440000</ele>
<time>2018-10-09T17:41:52Z</time>
<speed>2.26</speed>
</trkpt>
<trkpt lat="-7.486526" lon="-34.717079">
<ele>9.620000</ele>
<time>2018-10-09T17:47:08Z</time>
<speed>2.23</speed>
</trkpt>
<trkpt lat="-7.492356" lon="-34.714603">
<ele>3.110000</ele>
<time>2018-10-09T17:52:25Z</time>
<speed>1.91</speed>
</trkpt>
<trkpt lat="-7.498160" lon="-34.712261">
<ele>1.470000</ele>
<time>2018-10-09T17:57:43Z</time>
<speed>2.30</speed>
</trkpt>
<trkpt lat="-7.503295" lon="-34.708897">
<ele>5.750000</ele>
<time>2018-10-09T18:02:59Z</time>
<speed>2.27</speed>
</trkpt>
<trkpt lat="-7.505053" lon="-34.708286">
<ele>1.360000</ele>
<time>2018-10-09T18:04:33Z</time>
<speed>2.39</speed>
</trkpt>
<trkpt lat="-7.505237" lon="-34.708179">
<ele>-0.910000</ele>
<time>2018-10-09T18:04:45Z</time>
<speed>2.48</speed>
</trkpt>
<trkpt lat="-7.505624" lon="-34.708038">
<ele>9.220000</ele>
<time>2018-10-09T18:05:04Z</time>
<speed>2.44</speed>
</trkpt>
<trkpt lat="-7.505755" lon="-34.707989">
<ele>1.890000</ele>
<time>2018-10-09T18:05:12Z</time>
<speed>2.82</speed>
</trkpt>
<trkpt lat="-7.505943" lon="-34.707928">
<ele>-3.350000</ele>
<time>2018-10-09T18:05:20Z</time>
<speed>1.89</speed>
</trkpt>
<trkpt lat="-7.506619" lon="-34.707718">
<ele>5.300000</ele>
<time>2018-10-09T18:05:54Z</time>
<speed>2.77</speed>
</trkpt>
<trkpt lat="-7.512534" lon="-34.706844">
<ele>5.000000</ele>
<time>2018-10-09T18:11:03Z</time>
<speed>1.60</speed>
</trkpt>
<trkpt lat="-7.517581" lon="-34.703678">
<ele>-1.920000</ele>
<time>2018-10-09T18:16:11Z</time>
<speed>2.64</speed>
</trkpt>
<trkpt lat="-7.522889" lon="-34.700893">
<ele>-15.509999</ele>
<time>2018-10-09T18:21:18Z</time>
<speed>2.17</speed>
</trkpt>
<trkpt lat="-7.527532" lon="-34.697071">
<ele>-5.800000</ele>
<time>2018-10-09T18:26:25Z</time>
<speed>2.15</speed>
</trkpt>
<trkpt lat="-7.528145" lon="-34.696842">
<ele>-10.440000</ele>
<time>2018-10-09T18:31:32Z</time>
<speed>0.00</speed>
</trkpt>
<trkpt lat="-7.527274" lon="-34.697601">
<ele>-5.640000</ele>
<time>2018-10-09T18:36:39Z</time>
<speed>0.00</speed>
</trkpt>
<trkpt lat="-7.525877" lon="-34.698166">
<ele>-7.290000</ele>
<time>2018-10-09T18:41:45Z</time>
<speed>0.00</speed>
</trkpt>
<trkpt lat="-7.524459" lon="-34.698601">
<ele>-5.830000</ele>
<time>2018-10-09T18:46:51Z</time>
<speed>0.00</speed>
</trkpt>
<trkpt lat="-7.523031" lon="-34.699001">
<ele>-8.480000</ele>
<time>2018-10-09T18:51:56Z</time>
<speed>0.00</speed>
</trkpt>
<trkpt lat="-7.521680" lon="-34.699574">
<ele>-9.220000</ele>
<time>2018-10-09T18:57:02Z</time>
<speed>0.00</speed>
</trkpt>
<trkpt lat="-7.520336" lon="-34.700062">
<ele>-12.650000</ele>
<time>2018-10-09T19:02:16Z</time>
<speed>0.00</speed>
</trkpt>
<trkpt lat="-7.518861" lon="-34.700584">
<ele>3.610000</ele>
<time>2018-10-09T19:07:29Z</time>
<speed>0.00</speed>
</trkpt>
<trkpt lat="-7.517540" lon="-34.700947">
<ele>-7.360000</ele>
<time>2018-10-09T19:12:42Z</time>
<speed>0.00</speed>
</trkpt>
<trkpt lat="-7.516161" lon="-34.701286">
<ele>-4.480000</ele>
<time>2018-10-09T19:17:55Z</time>
<speed>0.00</speed>
</trkpt>
<trkpt lat="-7.514775" lon="-34.701687">
<ele>-3.370000</ele>
<time>2018-10-09T19:23:08Z</time>
<speed>0.00</speed>
</trkpt>
<trkpt lat="-7.513478" lon="-34.702091">
<ele>-5.990000</ele>
<time>2018-10-09T19:28:20Z</time>
<speed>0.00</speed>
</trkpt>
<trkpt lat="-7.512080" lon="-34.702415">
<ele>-3.800000</ele>
<time>2018-10-09T19:33:32Z</time>
<speed>0.00</speed>
</trkpt>
<trkpt lat="-7.510741" lon="-34.702789">
<ele>8.520000</ele>
<time>2018-10-09T19:38:44Z</time>
<speed>0.00</speed>
</trkpt>
<trkpt lat="-7.509572" lon="-34.703129">
<ele>3.140000</ele>
<time>2018-10-09T19:43:56Z</time>
<speed>0.00</speed>
</trkpt>
<trkpt lat="-7.508302" lon="-34.703495">
<ele>-3.100000</ele>
<time>2018-10-09T19:49:08Z</time>
<speed>0.00</speed>
</trkpt>
<trkpt lat="-7.506976" lon="-34.703735">
<ele>2.980000</ele>
<time>2018-10-09T19:54:19Z</time>
<speed>0.00</speed>
</trkpt>
<trkpt lat="-7.505679" lon="-34.704113">
<ele>1.530000</ele>
<time>2018-10-09T19:59:37Z</time>
<speed>0.92</speed>
</trkpt>
<trkpt lat="-7.504463" lon="-34.704388">
<ele>-10.559999</ele>
<time>2018-10-09T20:04:52Z</time>
<speed>0.00</speed>
</trkpt>
<trkpt lat="-7.503134" lon="-34.704620">
<ele>13.730000</ele>
<time>2018-10-09T20:10:07Z</time>
<speed>0.55</speed>
</trkpt>
<trkpt lat="-7.501858" lon="-34.704906">
<ele>16.910000</ele>
<time>2018-10-09T20:15:20Z</time>
<speed>1.06</speed>
</trkpt>
<trkpt lat="-7.500632" lon="-34.705177">
<ele>10.690000</ele>
<time>2018-10-09T20:20:32Z</time>
<speed>0.00</speed>
</trkpt>
<trkpt lat="-7.499393" lon="-34.705326">
<ele>21.549999</ele>
<time>2018-10-09T20:25:43Z</time>
<speed>0.00</speed>
</trkpt>
<trkpt lat="-7.498095" lon="-34.705421">
<ele>15.509999</ele>
<time>2018-10-09T20:30:53Z</time>
<speed>0.00</speed>
</trkpt>
<trkpt lat="-7.496869" lon="-34.705734">
<ele>26.199999</ele>
<time>2018-10-09T20:36:08Z</time>
<speed>1.10</speed>
</trkpt>
<trkpt lat="-7.495678" lon="-34.706013">
<ele>31.660000</ele>
<time>2018-10-09T20:41:19Z</time>
<speed>0.00</speed>
</trkpt>
<trkpt lat="-7.494503" lon="-34.706402">
<ele>44.849998</ele>
<time>2018-10-09T20:46:30Z</time>
<speed>0.00</speed>
</trkpt>
<trkpt lat="-7.489464" lon="-34.706528">
<ele>28.519999</ele>
<time>2018-10-09T20:51:42Z</time>
<speed>0.00</speed>
</trkpt>
<trkpt lat="-7.488471" lon="-34.706802">
<ele>37.540001</ele>
<time>2018-10-09T20:56:52Z</time>
<speed>0.00</speed>
</trkpt>
<trkpt lat="-7.488285" lon="-34.706684">
<ele>16.549999</ele>
<time>2018-10-09T21:02:07Z</time>
<speed>0.00</speed>
</trkpt>
<trkpt lat="-7.488317" lon="-34.706753">
<ele>33.239998</ele>
<time>2018-10-09T21:07:19Z</time>
<speed>0.00</speed>
</trkpt>
<trkpt lat="-7.488332" lon="-34.706757">
<ele>31.070000</ele>
<time>2018-10-09T21:12:31Z</time>
<speed>0.00</speed>
</trkpt>
<trkpt lat="-7.488266" lon="-34.706741">
<ele>35.790001</ele>
<time>2018-10-09T21:17:42Z</time>
<speed>0.00</speed>
</trkpt>
<trkpt lat="-7.488311" lon="-34.706749">
<ele>32.290001</ele>
<time>2018-10-09T21:22:54Z</time>
<speed>0.00</speed>
</trkpt>
<trkpt lat="-7.488268" lon="-34.706760">
<ele>37.860001</ele>
<time>2018-10-09T21:28:06Z</time>
<speed>0.00</speed>
</trkpt>
<trkpt lat="-7.488252" lon="-34.706673">
<ele>29.209999</ele>
<time>2018-10-09T21:33:19Z</time>
<speed>0.00</speed>
</trkpt>
<trkpt lat="-7.488288" lon="-34.706795">
<ele>33.239998</ele>
<time>2018-10-09T21:38:32Z</time>
<speed>0.00</speed>
</trkpt>
<trkpt lat="-7.488266" lon="-34.706738">
<ele>22.400000</ele>
<time>2018-10-09T21:40:28Z</time>
<speed>0.00</speed>
</trkpt>
<trkpt lat="-7.488281" lon="-34.706741">
<ele>22.100000</ele>
<time>2018-10-09T21:45:39Z</time>
<speed>0.00</speed>
</trkpt>
<trkpt lat="-7.488325" lon="-34.706757">
<ele>25.230000</ele>
<time>2018-10-09T21:50:50Z</time>
<speed>0.00</speed>
</trkpt>
<trkpt lat="-7.488297" lon="-34.706734">
<ele>17.910000</ele>
<time>2018-10-09T21:56:03Z</time>
<speed>0.00</speed>
</trkpt>
<trkpt lat="-7.488335" lon="-34.706833">
<ele>15.750000</ele>
<time>2018-10-09T22:01:22Z</time>
<speed>0.00</speed>
</trkpt>
<trkpt lat="-7.488290" lon="-34.706837">
<ele>14.190000</ele>
<time>2018-10-09T22:06:34Z</time>
<speed>0.00</speed>
</trkpt>
<trkpt lat="-7.488329" lon="-34.706863">
<ele>18.959999</ele>
<time>2018-10-09T22:08:11Z</time>
<speed>0.49</speed>
</trkpt>
<trkpt lat="-7.488288" lon="-34.706734">
<ele>14.190000</ele>
<time>2018-10-09T22:13:23Z</time>
<speed>0.00</speed>
</trkpt>
<trkpt lat="-7.488296" lon="-34.706791">
<ele>21.049999</ele>
<time>2018-10-09T22:18:35Z</time>
<speed>0.00</speed>
</trkpt>
<trkpt lat="-7.488289" lon="-34.706699">
<ele>21.520000</ele>
<time>2018-10-09T22:23:48Z</time>
<speed>0.00</speed>
</trkpt>
<trkpt lat="-7.488296" lon="-34.706711">
<ele>14.099999</ele>
<time>2018-10-09T22:29:00Z</time>
<speed>0.00</speed>
</trkpt>
<trkpt lat="-7.488319" lon="-34.706722">
<ele>20.590000</ele>
<time>2018-10-09T22:34:12Z</time>
<speed>0.00</speed>
</trkpt>
<trkpt lat="-7.488334" lon="-34.706757">
<ele>14.820000</ele>
<time>2018-10-09T22:39:24Z</time>
<speed>0.00</speed>
</trkpt>
<trkpt lat="-7.488364" lon="-34.706730">
<ele>24.139999</ele>
<time>2018-10-09T22:44:36Z</time>
<speed>0.00</speed>
</trkpt>
<trkpt lat="-7.488312" lon="-34.706680">
<ele>11.520000</ele>
<time>2018-10-09T22:49:48Z</time>
<speed>0.00</speed>
</trkpt>
<trkpt lat="-7.488337" lon="-34.706734">
<ele>22.580000</ele>
<time>2018-10-09T22:55:00Z</time>
<speed>0.49</speed>
</trkpt>
<trkpt lat="-7.488323" lon="-34.706783">
<ele>18.789999</ele>
<time>2018-10-09T23:00:15Z</time>
<speed>0.39</speed>
</trkpt>
<trkpt lat="-7.488357" lon="-34.706734">
<ele>18.170000</ele>
<time>2018-10-09T23:05:28Z</time>
<speed>0.14</speed>
</trkpt>
<trkpt lat="-7.488336" lon="-34.706722">
<ele>41.840000</ele>
<time>2018-10-09T23:10:41Z</time>
<speed>0.00</speed>
</trkpt>
<trkpt lat="-7.488355" lon="-34.706722">
<ele>0.730000</ele>
<time>2018-10-09T23:15:54Z</time>
<speed>0.00</speed>
</trkpt>
<trkpt lat="-7.488395" lon="-34.706783">
<ele>3.640000</ele>
<time>2018-10-09T23:21:06Z</time>
<speed>0.00</speed>
</trkpt>
<trkpt lat="-7.488554" lon="-34.706711">
<ele>7.290000</ele>
<time>2018-10-09T23:26:19Z</time>
<speed>0.00</speed>
</trkpt>
<trkpt lat="-7.488307" lon="-34.705219">
<ele>5.330000</ele>
<time>2018-10-09T23:31:35Z</time>
<speed>1.86</speed>
</trkpt>
<trkpt lat="-7.486481" lon="-34.700729">
<ele>9.070000</ele>
<time>2018-10-09T23:36:50Z</time>
<speed>1.44</speed>
</trkpt>
<trkpt lat="-7.485355" lon="-34.696644">
<ele>23.340000</ele>
<time>2018-10-09T23:42:04Z</time>
<speed>1.81</speed>
</trkpt>
<trkpt lat="-7.482106" lon="-34.693237">
<ele>15.410000</ele>
<time>2018-10-09T23:47:18Z</time>
<speed>2.42</speed>
</trkpt>
</trkseg>
</trk>
<trk>
<name>20181027-194334(6)</name>
<desc>Color:004000ff</desc>
<trkseg>
<trkpt lat="-7.473534" lon="-34.690918">
<ele>11.500000</ele>
<time>2018-10-09T23:59:47Z</time>
<speed>0.30</speed>
</trkpt>
<trkpt lat="-7.473567" lon="-34.691055">
<ele>-1.410000</ele>
<time>2018-10-09T23:59:53Z</time>
<speed>0.50</speed>
</trkpt>
<trkpt lat="-7.473446" lon="-34.691082">
<ele>8.730000</ele>
<time>2018-10-10T00:05:06Z</time>
<speed>0.00</speed>
</trkpt>
<trkpt lat="-7.473467" lon="-34.691166">
<ele>-7.060000</ele>
<time>2018-10-10T00:10:17Z</time>
<speed>0.00</speed>
</trkpt>
<trkpt lat="-7.473408" lon="-34.691154">
<ele>3.450000</ele>
<time>2018-10-10T00:15:30Z</time>
<speed>0.00</speed>
</trkpt>
<trkpt lat="-7.473434" lon="-34.691147">
<ele>-0.050000</ele>
<time>2018-10-10T00:20:42Z</time>
<speed>0.00</speed>
</trkpt>
<trkpt lat="-7.473367" lon="-34.691128">
<ele>-1.950000</ele>
<time>2018-10-10T00:25:55Z</time>
<speed>0.00</speed>
</trkpt>
<trkpt lat="-7.473370" lon="-34.691174">
<ele>5.690000</ele>
<time>2018-10-10T00:31:08Z</time>
<speed>0.12</speed>
</trkpt>
<trkpt lat="-7.473387" lon="-34.691181">
<ele>15.230000</ele>
<time>2018-10-10T00:36:21Z</time>
<speed>0.00</speed>
</trkpt>
<trkpt lat="-7.473413" lon="-34.691212">
<ele>1.530000</ele>
<time>2018-10-10T00:41:32Z</time>
<speed>0.00</speed>
</trkpt>
<trkpt lat="-7.473431" lon="-34.691212">
<ele>8.710000</ele>
<time>2018-10-10T00:46:45Z</time>
<speed>0.00</speed>
</trkpt>
<trkpt lat="-7.473436" lon="-34.691246">
<ele>27.400000</ele>
<time>2018-10-10T00:51:57Z</time>
<speed>0.10</speed>
</trkpt>
<trkpt lat="-7.473402" lon="-34.691238">
<ele>24.590000</ele>
<time>2018-10-10T00:57:10Z</time>
<speed>0.00</speed>
</trkpt>
<trkpt lat="-7.473381" lon="-34.691200">
<ele>19.500000</ele>
<time>2018-10-10T01:02:27Z</time>
<speed>0.17</speed>
</trkpt>
<trkpt lat="-7.473365" lon="-34.691132">
<ele>31.900000</ele>
<time>2018-10-10T01:07:40Z</time>
<speed>0.00</speed>
</trkpt>
<trkpt lat="-7.473326" lon="-34.691185">
<ele>29.170000</ele>
<time>2018-10-10T01:12:52Z</time>
<speed>0.00</speed>
</trkpt>
<trkpt lat="-7.473369" lon="-34.691200">
<ele>2.980000</ele>
<time>2018-10-10T01:18:04Z</time>
<speed>0.00</speed>
</trkpt>
<trkpt lat="-7.473383" lon="-34.691235">
<ele>-6.790000</ele>
<time>2018-10-10T01:23:15Z</time>
<speed>0.00</speed>
</trkpt>
<trkpt lat="-7.473378" lon="-34.691151">
<ele>13.460000</ele>
<time>2018-10-10T01:28:26Z</time>
<speed>0.00</speed>
</trkpt>
<trkpt lat="-7.473418" lon="-34.691193">
<ele>18.619999</ele>
<time>2018-10-10T01:33:38Z</time>
<speed>0.14</speed>
</trkpt>
<trkpt lat="-7.473351" lon="-34.691170">
<ele>5.730000</ele>
<time>2018-10-10T01:38:51Z</time>
<speed>0.00</speed>
</trkpt>
<trkpt lat="-7.473401" lon="-34.691219">
<ele>6.900000</ele>
<time>2018-10-10T01:44:03Z</time>
<speed>0.00</speed>
</trkpt>
<trkpt lat="-7.473390" lon="-34.691208">
<ele>8.730000</ele>
<time>2018-10-10T01:49:14Z</time>
<speed>0.00</speed>
</trkpt>
<trkpt lat="-7.473469" lon="-34.691307">
<ele>1.680000</ele>
<time>2018-10-10T01:54:26Z</time>
<speed>0.00</speed>
</trkpt>
<trkpt lat="-7.473416" lon="-34.691292">
<ele>-3.920000</ele>
<time>2018-10-10T01:59:40Z</time>
<speed>0.32</speed>
</trkpt>
<trkpt lat="-7.473859" lon="-34.690926">
<ele>-6.670000</ele>
<time>2018-10-10T02:04:54Z</time>
<speed>0.00</speed>
</trkpt>
<trkpt lat="-7.472108" lon="-34.692120">
<ele>-1.100000</ele>
<time>2018-10-10T02:10:05Z</time>
<speed>2.44</speed>
</trkpt>
<trkpt lat="-7.467078" lon="-34.695911">
<ele>-11.230000</ele>
<time>2018-10-10T02:15:17Z</time>
<speed>2.16</speed>
</trkpt>
<trkpt lat="-7.465147" lon="-34.697102">
<ele>-7.980000</ele>
<time>2018-10-10T02:17:13Z</time>
<speed>2.65</speed>
</trkpt>
<trkpt lat="-7.461865" lon="-34.700920">
<ele>-10.380000</ele>
<time>2018-10-10T02:22:26Z</time>
<speed>0.00</speed>
</trkpt>
<trkpt lat="-7.461211" lon="-34.701515">
<ele>-20.129999</ele>
<time>2018-10-10T02:27:37Z</time>
<speed>0.00</speed>
</trkpt>
<trkpt lat="-7.461296" lon="-34.701550">
<ele>-10.030000</ele>
<time>2018-10-10T02:32:49Z</time>
<speed>0.23</speed>
</trkpt>
<trkpt lat="-7.461312" lon="-34.701538">
<ele>-4.140000</ele>
<time>2018-10-10T02:33:49Z</time>
<speed>0.25</speed>
</trkpt>
<trkpt lat="-7.461393" lon="-34.701538">
<ele>-18.379999</ele>
<time>2018-10-10T02:39:01Z</time>
<speed>0.00</speed>
</trkpt>
<trkpt lat="-7.461206" lon="-34.701492">
<ele>-24.959999</ele>
<time>2018-10-10T02:41:52Z</time>
<speed>0.60</speed>
</trkpt>
<trkpt lat="-7.461261" lon="-34.701542">
<ele>-19.660000</ele>
<time>2018-10-10T02:47:02Z</time>
<speed>0.40</speed>
</trkpt>
<trkpt lat="-7.461230" lon="-34.701519">
<ele>-20.219999</ele>
<time>2018-10-10T02:52:14Z</time>
<speed>0.00</speed>
</trkpt>
<trkpt lat="-7.461213" lon="-34.701519">
<ele>-12.900000</ele>
<time>2018-10-10T02:57:25Z</time>
<speed>0.00</speed>
</trkpt>
</trkseg>
</trk>
<trk>
<name>20181027-194334(7)</name>
<desc>Color:004000ff</desc>
<trkseg>
<trkpt lat="-7.461247" lon="-34.701569">
<ele>-17.770000</ele>
<time>2018-10-10T03:02:42Z</time>
<speed>0.26</speed>
</trkpt>
<trkpt lat="-7.461152" lon="-34.701538">
<ele>-13.090000</ele>
<time>2018-10-10T03:07:53Z</time>
<speed>0.30</speed>
</trkpt>
<trkpt lat="-7.461121" lon="-34.701534">
<ele>-9.099999</ele>
<time>2018-10-10T03:13:06Z</time>
<speed>0.00</speed>
</trkpt>
<trkpt lat="-7.461135" lon="-34.701538">
<ele>-5.280000</ele>
<time>2018-10-10T03:18:17Z</time>
<speed>0.00</speed>
</trkpt>
<trkpt lat="-7.461113" lon="-34.701591">
<ele>-1.700000</ele>
<time>2018-10-10T03:23:29Z</time>
<speed>0.00</speed>
</trkpt>
<trkpt lat="-7.461065" lon="-34.701603">
<ele>16.389999</ele>
<time>2018-10-10T03:28:40Z</time>
<speed>0.00</speed>
</trkpt>
<trkpt lat="-7.461101" lon="-34.701603">
<ele>16.049999</ele>
<time>2018-10-10T03:33:51Z</time>
<speed>0.00</speed>
</trkpt>
<trkpt lat="-7.461092" lon="-34.701595">
<ele>-0.120000</ele>
<time>2018-10-10T03:39:03Z</time>
<speed>0.09</speed>
</trkpt>
<trkpt lat="-7.461039" lon="-34.701626">
<ele>8.770000</ele>
<time>2018-10-10T03:44:16Z</time>
<speed>0.00</speed>
</trkpt>
<trkpt lat="-7.460957" lon="-34.701527">
<ele>18.969999</ele>
<time>2018-10-10T03:49:27Z</time>
<speed>0.10</speed>
</trkpt>
<trkpt lat="-7.461052" lon="-34.701618">
<ele>10.570000</ele>
<time>2018-10-10T03:54:41Z</time>
<speed>0.00</speed>
</trkpt>
<trkpt lat="-7.461054" lon="-34.701553">
<ele>23.809999</ele>
<time>2018-10-10T03:59:56Z</time>
<speed>0.00</speed>
</trkpt>
<trkpt lat="-7.461051" lon="-34.701595">
<ele>22.180000</ele>
<time>2018-10-10T04:05:15Z</time>
<speed>0.00</speed>
</trkpt>
<trkpt lat="-7.461061" lon="-34.701565">
<ele>16.670000</ele>
<time>2018-10-10T04:10:27Z</time>
<speed>0.00</speed>
</trkpt>
<trkpt lat="-7.460994" lon="-34.701515">
<ele>29.959999</ele>
<time>2018-10-10T04:15:40Z</time>
<speed>0.23</speed>
</trkpt>
<trkpt lat="-7.461029" lon="-34.701572">
<ele>26.029999</ele>
<time>2018-10-10T04:20:53Z</time>
<speed>0.00</speed>
</trkpt>
<trkpt lat="-7.461186" lon="-34.701725">
<ele>1.350000</ele>
<time>2018-10-10T04:26:05Z</time>
<speed>0.00</speed>
</trkpt>
<trkpt lat="-7.460917" lon="-34.701508">
<ele>63.299999</ele>
<time>2018-10-10T04:31:15Z</time>
<speed>0.00</speed>
</trkpt>
<trkpt lat="-7.460945" lon="-34.701527">
<ele>65.809998</ele>
<time>2018-10-10T04:36:27Z</time>
<speed>0.00</speed>
</trkpt>
<trkpt lat="-7.460911" lon="-34.701458">
<ele>85.269997</ele>
<time>2018-10-10T04:41:41Z</time>
<speed>0.00</speed>
</trkpt>
<trkpt lat="-7.460923" lon="-34.701405">
<ele>72.040001</ele>
<time>2018-10-10T04:46:54Z</time>
<speed>0.00</speed>
</trkpt>
<trkpt lat="-7.460886" lon="-34.701447">
<ele>85.790001</ele>
<time>2018-10-10T04:52:08Z</time>
<speed>0.00</speed>
</trkpt>
<trkpt lat="-7.460929" lon="-34.701504">
<ele>89.639999</ele>
<time>2018-10-10T04:57:20Z</time>
<speed>0.00</speed>
</trkpt>
<trkpt lat="-7.460906" lon="-34.701397">
<ele>86.970001</ele>
<time>2018-10-10T05:02:39Z</time>
<speed>0.00</speed>
</trkpt>
<trkpt lat="-7.460884" lon="-34.701412">
<ele>98.919998</ele>
<time>2018-10-10T05:07:50Z</time>
<speed>0.00</speed>
</trkpt>
<trkpt lat="-7.460953" lon="-34.701401">
<ele>45.860001</ele>
<time>2018-10-10T05:13:02Z</time>
<speed>0.00</speed>
</trkpt>
<trkpt lat="-7.460859" lon="-34.701611">
<ele>45.869999</ele>
<time>2018-10-10T05:18:14Z</time>
<speed>0.00</speed>
</trkpt>
<trkpt lat="-7.460864" lon="-34.701504">
<ele>43.139999</ele>
<time>2018-10-10T05:23:27Z</time>
<speed>0.00</speed>
</trkpt>
<trkpt lat="-7.460901" lon="-34.701572">
<ele>13.230000</ele>
<time>2018-10-10T05:28:39Z</time>
<speed>0.00</speed>
</trkpt>
<trkpt lat="-7.460911" lon="-34.701565">
<ele>17.449999</ele>
<time>2018-10-10T05:33:51Z</time>
<speed>0.00</speed>
</trkpt>
<trkpt lat="-7.460989" lon="-34.701584">
<ele>-12.520000</ele>
<time>2018-10-10T05:39:06Z</time>
<speed>0.38</speed>
</trkpt>
<trkpt lat="-7.460927" lon="-34.701519">
<ele>-57.570000</ele>
<time>2018-10-10T05:44:21Z</time>
<speed>0.00</speed>
</trkpt>
<trkpt lat="-7.460923" lon="-34.701546">
<ele>-56.770000</ele>
<time>2018-10-10T05:50:01Z</time>
<speed>0.59</speed>
</trkpt>
<trkpt lat="-7.460946" lon="-34.701614">
<ele>-81.029999</ele>
<time>2018-10-10T05:55:29Z</time>
<speed>0.04</speed>
</trkpt>
<trkpt lat="-7.460927" lon="-34.701588">
<ele>-95.879997</ele>
<time>2018-10-10T06:01:17Z</time>
<speed>0.00</speed>
</trkpt>
<trkpt lat="-7.461027" lon="-34.701496">
<ele>-15.360000</ele>
<time>2018-10-10T06:07:19Z</time>
<speed>0.59</speed>
</trkpt>
<trkpt lat="-7.461007" lon="-34.701450">
<ele>-2.080000</ele>
<time>2018-10-10T06:14:45Z</time>
<speed>0.00</speed>
</trkpt>
<trkpt lat="-7.461063" lon="-34.701458">
<ele>-20.129999</ele>
<time>2018-10-10T06:19:56Z</time>
<speed>0.00</speed>
</trkpt>
<trkpt lat="-7.461041" lon="-34.701485">
<ele>-15.420000</ele>
<time>2018-10-10T06:25:08Z</time>
<speed>0.00</speed>
</trkpt>
<trkpt lat="-7.461030" lon="-34.701466">
<ele>-20.170000</ele>
<time>2018-10-10T06:30:20Z</time>
<speed>0.55</speed>
</trkpt>
<trkpt lat="-7.461056" lon="-34.701492">
<ele>-31.809999</ele>
<time>2018-10-10T06:35:31Z</time>
<speed>0.00</speed>
</trkpt>
<trkpt lat="-7.461052" lon="-34.701477">
<ele>-36.059998</ele>
<time>2018-10-10T06:40:42Z</time>
<speed>0.24</speed>
</trkpt>
<trkpt lat="-7.461096" lon="-34.701500">
<ele>-48.649998</ele>
<time>2018-10-10T06:45:54Z</time>
<speed>0.10</speed>
</trkpt>
<trkpt lat="-7.461089" lon="-34.701527">
<ele>-47.419998</ele>
<time>2018-10-10T06:51:06Z</time>
<speed>0.00</speed>
</trkpt>
<trkpt lat="-7.461042" lon="-34.701519">
<ele>-38.570000</ele>
<time>2018-10-10T06:56:19Z</time>
<speed>0.00</speed>
</trkpt>
<trkpt lat="-7.461078" lon="-34.701561">
<ele>-27.510000</ele>
<time>2018-10-10T06:59:21Z</time>
<speed>0.00</speed>
</trkpt>
<trkpt lat="-7.461025" lon="-34.701584">
<ele>-13.349999</ele>
<time>2018-10-10T07:04:35Z</time>
<speed>0.00</speed>
</trkpt>
<trkpt lat="-7.461000" lon="-34.701511">
<ele>-8.880000</ele>
<time>2018-10-10T07:09:47Z</time>
<speed>0.00</speed>
</trkpt>
<trkpt lat="-7.461749" lon="-34.702076">
<ele>-6.550000</ele>
<time>2018-10-10T07:15:00Z</time>
<speed>2.17</speed>
</trkpt>
<trkpt lat="-7.458072" lon="-34.706608">
<ele>1.090000</ele>
<time>2018-10-10T07:20:13Z</time>
<speed>2.28</speed>
</trkpt>
<trkpt lat="-7.451878" lon="-34.711708">
<ele>-10.050000</ele>
<time>2018-10-10T07:25:25Z</time>
<speed>2.91</speed>
</trkpt>
<trkpt lat="-7.449715" lon="-34.716328">
<ele>10.020000</ele>
<time>2018-10-10T07:30:38Z</time>
<speed>0.00</speed>
</trkpt>
<trkpt lat="-7.450142" lon="-34.716652">
<ele>10.620000</ele>
<time>2018-10-10T07:35:50Z</time>
<speed>0.37</speed>
</trkpt>
<trkpt lat="-7.450574" lon="-34.717255">
<ele>1.930000</ele>
<time>2018-10-10T07:41:01Z</time>
<speed>0.48</speed>
</trkpt>
<trkpt lat="-7.450667" lon="-34.717640">
<ele>-3.520000</ele>
<time>2018-10-10T07:46:12Z</time>
<speed>0.51</speed>
</trkpt>
<trkpt lat="-7.450977" lon="-34.717152">
<ele>6.160000</ele>
<time>2018-10-10T07:51:24Z</time>
<speed>0.00</speed>
</trkpt>
<trkpt lat="-7.451345" lon="-34.716209">
<ele>1.450000</ele>
<time>2018-10-10T07:56:34Z</time>
<speed>0.00</speed>
</trkpt>
<trkpt lat="-7.451615" lon="-34.715157">
<ele>-2.490000</ele>
<time>2018-10-10T08:02:54Z</time>
<speed>0.76</speed>
</trkpt>
<trkpt lat="-7.452102" lon="-34.713787">
<ele>-17.660000</ele>
<time>2018-10-10T08:09:33Z</time>
<speed>0.54</speed>
</trkpt>
<trkpt lat="-7.452531" lon="-34.711880">
<ele>-10.300000</ele>
<time>2018-10-10T08:17:08Z</time>
<speed>0.29</speed>
</trkpt>
<trkpt lat="-7.452754" lon="-34.710613">
<ele>-15.820000</ele>
<time>2018-10-10T08:22:48Z</time>
<speed>1.25</speed>
</trkpt>
<trkpt lat="-7.453249" lon="-34.709213">
<ele>-11.980000</ele>
<time>2018-10-10T08:29:20Z</time>
<speed>0.40</speed>
</trkpt>
<trkpt lat="-7.453934" lon="-34.707943">
<ele>-12.830000</ele>
<time>2018-10-10T08:35:52Z</time>
<speed>0.32</speed>
</trkpt>
<trkpt lat="-7.453822" lon="-34.708321">
<ele>-10.950000</ele>
<time>2018-10-10T08:43:59Z</time>
<speed>0.67</speed>
</trkpt>
<trkpt lat="-7.453428" lon="-34.708591">
<ele>-19.139999</ele>
<time>2018-10-10T08:52:44Z</time>
<speed>0.59</speed>
</trkpt>
<trkpt lat="-7.453449" lon="-34.708469">
<ele>-0.680000</ele>
<time>2018-10-10T09:02:12Z</time>
<speed>0.63</speed>
</trkpt>
<trkpt lat="-7.453482" lon="-34.708466">
<ele>0.740000</ele>
<time>2018-10-10T09:10:57Z</time>
<speed>1.03</speed>
</trkpt>
<trkpt lat="-7.453493" lon="-34.708473">
<ele>-6.070000</ele>
<time>2018-10-10T09:20:00Z</time>
<speed>0.42</speed>
</trkpt>
<trkpt lat="-7.453473" lon="-34.708519">
<ele>0.920000</ele>
<time>2018-10-10T09:28:44Z</time>
<speed>0.00</speed>
</trkpt>
<trkpt lat="-7.453510" lon="-34.708614">
<ele>5.540000</ele>
<time>2018-10-10T09:33:57Z</time>
<speed>0.76</speed>
</trkpt>
<trkpt lat="-7.453535" lon="-34.708664">
<ele>1.810000</ele>
<time>2018-10-10T09:39:10Z</time>
<speed>0.00</speed>
</trkpt>
<trkpt lat="-7.453362" lon="-34.708717">
<ele>8.080000</ele>
<time>2018-10-10T09:44:25Z</time>
<speed>0.00</speed>
</trkpt>
<trkpt lat="-7.453365" lon="-34.708786">
<ele>9.450000</ele>
<time>2018-10-10T09:49:38Z</time>
<speed>0.00</speed>
</trkpt>
<trkpt lat="-7.453410" lon="-34.708878">
<ele>-10.650000</ele>
<time>2018-10-10T09:54:51Z</time>
<speed>0.00</speed>
</trkpt>
<trkpt lat="-7.453374" lon="-34.708633">
<ele>4.590000</ele>
<time>2018-10-10T10:00:36Z</time>
<speed>0.40</speed>
</trkpt>
<trkpt lat="-7.453280" lon="-34.708633">
<ele>23.789999</ele>
<time>2018-10-10T10:05:51Z</time>
<speed>0.17</speed>
</trkpt>
<trkpt lat="-7.453331" lon="-34.708603">
<ele>9.860000</ele>
<time>2018-10-10T10:08:03Z</time>
<speed>0.61</speed>
</trkpt>
<trkpt lat="-7.453332" lon="-34.708637">
<ele>-5.220000</ele>
<time>2018-10-10T10:13:20Z</time>
<speed>0.84</speed>
</trkpt>
<trkpt lat="-7.453268" lon="-34.708477">
<ele>14.750000</ele>
<time>2018-10-10T10:18:33Z</time>
<speed>0.86</speed>
</trkpt>
<trkpt lat="-7.453266" lon="-34.708416">
<ele>21.289999</ele>
<time>2018-10-10T10:23:49Z</time>
<speed>0.32</speed>
</trkpt>
<trkpt lat="-7.453338" lon="-34.708633">
<ele>16.740000</ele>
<time>2018-10-10T10:29:07Z</time>
<speed>0.82</speed>
</trkpt>
<trkpt lat="-7.453375" lon="-34.708656">
<ele>10.690000</ele>
<time>2018-10-10T10:35:32Z</time>
<speed>0.43</speed>
</trkpt>
<trkpt lat="-7.453372" lon="-34.708687">
<ele>24.369999</ele>
<time>2018-10-10T10:44:16Z</time>
<speed>0.51</speed>
</trkpt>
<trkpt lat="-7.453332" lon="-34.708736">
<ele>-6.460000</ele>
<time>2018-10-10T10:44:45Z</time>
<speed>0.16</speed>
</trkpt>
<trkpt lat="-7.453356" lon="-34.708679">
<ele>13.080000</ele>
<time>2018-10-10T10:49:59Z</time>
<speed>0.32</speed>
</trkpt>
<trkpt lat="-7.453347" lon="-34.708641">
<ele>14.360000</ele>
<time>2018-10-10T10:55:14Z</time>
<speed>0.42</speed>
</trkpt>
<trkpt lat="-7.453320" lon="-34.708656">
<ele>11.870000</ele>
<time>2018-10-10T11:00:30Z</time>
<speed>0.75</speed>
</trkpt>
<trkpt lat="-7.453377" lon="-34.708691">
<ele>9.469999</ele>
<time>2018-10-10T11:05:47Z</time>
<speed>0.70</speed>
</trkpt>
<trkpt lat="-7.453387" lon="-34.708630">
<ele>7.050000</ele>
<time>2018-10-10T11:11:03Z</time>
<speed>0.68</speed>
</trkpt>
<trkpt lat="-7.453384" lon="-34.708645">
<ele>7.230000</ele>
<time>2018-10-10T11:16:20Z</time>
<speed>0.50</speed>
</trkpt>
<trkpt lat="-7.453364" lon="-34.708694">
<ele>17.350000</ele>
<time>2018-10-10T11:21:38Z</time>
<speed>0.49</speed>
</trkpt>
<trkpt lat="-7.453379" lon="-34.708748">
<ele>5.500000</ele>
<time>2018-10-10T11:26:51Z</time>
<speed>0.78</speed>
</trkpt>
<trkpt lat="-7.453396" lon="-34.708679">
<ele>10.490000</ele>
<time>2018-10-10T11:32:10Z</time>
<speed>0.25</speed>
</trkpt>
<trkpt lat="-7.453360" lon="-34.708775">
<ele>17.760000</ele>
<time>2018-10-10T11:37:22Z</time>
<speed>0.27</speed>
</trkpt>
<trkpt lat="-7.453390" lon="-34.708714">
<ele>11.790000</ele>
<time>2018-10-10T11:42:45Z</time>
<speed>0.69</speed>
</trkpt>
<trkpt lat="-7.453385" lon="-34.708740">
<ele>15.009999</ele>
<time>2018-10-10T11:48:24Z</time>
<speed>0.31</speed>
</trkpt>
<trkpt lat="-7.453347" lon="-34.708855">
<ele>29.559999</ele>
<time>2018-10-10T11:54:03Z</time>
<speed>0.91</speed>
</trkpt>
<trkpt lat="-7.453414" lon="-34.708683">
<ele>9.020000</ele>
<time>2018-10-10T12:12:41Z</time>
<speed>0.28</speed>
</trkpt>
<trkpt lat="-7.453404" lon="-34.708675">
<ele>-2.330000</ele>
<time>2018-10-10T12:13:50Z</time>
<speed>0.41</speed>
</trkpt>
<trkpt lat="-7.453363" lon="-34.708672">
<ele>1.520000</ele>
<time>2018-10-10T12:31:51Z</time>
<speed>0.24</speed>
</trkpt>
<trkpt lat="-7.453348" lon="-34.708675">
<ele>8.950000</ele>
<time>2018-10-10T12:37:30Z</time>
<speed>0.32</speed>
</trkpt>
<trkpt lat="-7.453413" lon="-34.708679">
<ele>9.010000</ele>
<time>2018-10-10T12:50:11Z</time>
<speed>0.00</speed>
</trkpt>
<trkpt lat="-7.453367" lon="-34.708694">
<ele>6.250000</ele>
<time>2018-10-10T12:55:26Z</time>
<speed>0.00</speed>
</trkpt>
<trkpt lat="-7.453386" lon="-34.708675">
<ele>3.310000</ele>
<time>2018-10-10T13:00:43Z</time>
<speed>0.00</speed>
</trkpt>
<trkpt lat="-7.453421" lon="-34.708706">
<ele>5.200000</ele>
<time>2018-10-10T13:05:57Z</time>
<speed>0.00</speed>
</trkpt>
<trkpt lat="-7.453403" lon="-34.708660">
<ele>9.230000</ele>
<time>2018-10-10T13:11:11Z</time>
<speed>0.00</speed>
</trkpt>
<trkpt lat="-7.453399" lon="-34.708714">
<ele>4.940000</ele>
<time>2018-10-10T13:16:25Z</time>
<speed>0.00</speed>
</trkpt>
<trkpt lat="-7.453369" lon="-34.708702">
<ele>4.070000</ele>
<time>2018-10-10T13:21:39Z</time>
<speed>0.00</speed>
</trkpt>
<trkpt lat="-7.453395" lon="-34.708675">
<ele>4.930000</ele>
<time>2018-10-10T13:26:53Z</time>
<speed>0.00</speed>
</trkpt>
<trkpt lat="-7.453477" lon="-34.708637">
<ele>21.639999</ele>
<time>2018-10-10T13:32:07Z</time>
<speed>0.00</speed>
</trkpt>
<trkpt lat="-7.453424" lon="-34.708668">
<ele>14.099999</ele>
<time>2018-10-10T13:37:21Z</time>
<speed>0.00</speed>
</trkpt>
<trkpt lat="-7.453394" lon="-34.708691">
<ele>5.920000</ele>
<time>2018-10-10T13:42:36Z</time>
<speed>0.00</speed>
</trkpt>
<trkpt lat="-7.453417" lon="-34.708714">
<ele>3.610000</ele>
<time>2018-10-10T13:47:50Z</time>
<speed>0.00</speed>
</trkpt>
<trkpt lat="-7.453370" lon="-34.708771">
<ele>-1.100000</ele>
<time>2018-10-10T13:53:04Z</time>
<speed>0.00</speed>
</trkpt>
<trkpt lat="-7.453392" lon="-34.708733">
<ele>3.850000</ele>
<time>2018-10-10T13:58:18Z</time>
<speed>0.00</speed>
</trkpt>
<trkpt lat="-7.453445" lon="-34.708633">
<ele>37.020000</ele>
<time>2018-10-10T14:04:23Z</time>
<speed>0.00</speed>
</trkpt>
<trkpt lat="-7.453392" lon="-34.708687">
<ele>16.969999</ele>
<time>2018-10-10T14:10:04Z</time>
<speed>0.66</speed>
</trkpt>
<trkpt lat="-7.453417" lon="-34.708641">
<ele>25.680000</ele>
<time>2018-10-10T14:15:22Z</time>
<speed>0.00</speed>
</trkpt>
<trkpt lat="-7.453417" lon="-34.708763">
<ele>2.700000</ele>
<time>2018-10-10T14:20:36Z</time>
<speed>0.00</speed>
</trkpt>
<trkpt lat="-7.453380" lon="-34.708817">
<ele>13.580000</ele>
<time>2018-10-10T14:25:51Z</time>
<speed>0.00</speed>
</trkpt>
<trkpt lat="-7.453370" lon="-34.708748">
<ele>5.370000</ele>
<time>2018-10-10T14:31:06Z</time>
<speed>2.25</speed>
</trkpt>
<trkpt lat="-7.453414" lon="-34.708630">
<ele>16.809999</ele>
<time>2018-10-10T14:36:20Z</time>
<speed>0.00</speed>
</trkpt>
<trkpt lat="-7.453421" lon="-34.708660">
<ele>13.950000</ele>
<time>2018-10-10T14:41:35Z</time>
<speed>0.00</speed>
</trkpt>
<trkpt lat="-7.453442" lon="-34.708805">
<ele>6.840000</ele>
<time>2018-10-10T14:46:50Z</time>
<speed>0.00</speed>
</trkpt>
<trkpt lat="-7.453415" lon="-34.708729">
<ele>3.410000</ele>
<time>2018-10-10T14:52:04Z</time>
<speed>0.00</speed>
</trkpt>
<trkpt lat="-7.453427" lon="-34.708775">
<ele>7.510000</ele>
<time>2018-10-10T14:57:17Z</time>
<speed>0.00</speed>
</trkpt>
<trkpt lat="-7.453441" lon="-34.708801">
<ele>3.220000</ele>
<time>2018-10-10T15:01:02Z</time>
<speed>0.00</speed>
</trkpt>
<trkpt lat="-7.453425" lon="-34.708706">
<ele>13.120000</ele>
<time>2018-10-10T15:06:30Z</time>
<speed>0.42</speed>
</trkpt>
<trkpt lat="-7.453404" lon="-34.708721">
<ele>16.490000</ele>
<time>2018-10-10T15:11:45Z</time>
<speed>0.00</speed>
</trkpt>
<trkpt lat="-7.453475" lon="-34.708725">
<ele>13.809999</ele>
<time>2018-10-10T15:17:02Z</time>
<speed>0.38</speed>
</trkpt>
<trkpt lat="-7.453411" lon="-34.708717">
<ele>4.050000</ele>
<time>2018-10-10T15:22:17Z</time>
<speed>0.00</speed>
</trkpt>
<trkpt lat="-7.453461" lon="-34.708698">
<ele>9.429999</ele>
<time>2018-10-10T15:27:30Z</time>
<speed>0.00</speed>
</trkpt>
<trkpt lat="-7.453523" lon="-34.708694">
<ele>17.879999</ele>
<time>2018-10-10T15:32:49Z</time>
<speed>0.49</speed>
</trkpt>
<trkpt lat="-7.454089" lon="-34.708313">
<ele>6.060000</ele>
<time>2018-10-10T15:38:15Z</time>
<speed>0.54</speed>
</trkpt>
<trkpt lat="-7.456704" lon="-34.705807">
<ele>2.960000</ele>
<time>2018-10-10T15:43:50Z</time>
<speed>1.26</speed>
</trkpt>
<trkpt lat="-7.458591" lon="-34.702831">
<ele>11.889999</ele>
<time>2018-10-10T15:48:50Z</time>
<speed>1.54</speed>
</trkpt>
<trkpt lat="-7.460846" lon="-34.699127">
<ele>7.890000</ele>
<time>2018-10-10T15:54:12Z</time>
<speed>1.97</speed>
</trkpt>
<trkpt lat="-7.462766" lon="-34.694057">
<ele>10.120000</ele>
<time>2018-10-10T15:59:38Z</time>
<speed>1.90</speed>
</trkpt>
<trkpt lat="-7.465158" lon="-34.688721">
<ele>6.740000</ele>
<time>2018-10-10T16:05:27Z</time>
<speed>2.48</speed>
</trkpt>
<trkpt lat="-7.468761" lon="-34.683853">
<ele>11.000000</ele>
<time>2018-10-10T16:11:58Z</time>
<speed>2.09</speed>
</trkpt>
<trkpt lat="-7.470780" lon="-34.679321">
<ele>7.430000</ele>
<time>2018-10-10T16:17:11Z</time>
<speed>2.22</speed>
</trkpt>
<trkpt lat="-7.472240" lon="-34.674816">
<ele>9.090000</ele>
<time>2018-10-10T16:22:24Z</time>
<speed>2.21</speed>
</trkpt>
<trkpt lat="-7.472746" lon="-34.669880">
<ele>11.190000</ele>
<time>2018-10-10T16:27:37Z</time>
<speed>1.86</speed>
</trkpt>
<trkpt lat="-7.473664" lon="-34.665203">
<ele>20.080000</ele>
<time>2018-10-10T16:32:50Z</time>
<speed>1.73</speed>
</trkpt>
<trkpt lat="-7.474415" lon="-34.660507">
<ele>6.420000</ele>
<time>2018-10-10T16:38:03Z</time>
<speed>1.77</speed>
</trkpt>
<trkpt lat="-7.475644" lon="-34.655346">
<ele>29.820000</ele>
<time>2018-10-10T16:43:16Z</time>
<speed>1.66</speed>
</trkpt>
<trkpt lat="-7.477283" lon="-34.649918">
<ele>16.309999</ele>
<time>2018-10-10T16:48:29Z</time>
<speed>1.95</speed>
</trkpt>
<trkpt lat="-7.478983" lon="-34.644196">
<ele>5.930000</ele>
<time>2018-10-10T16:53:43Z</time>
<speed>2.11</speed>
</trkpt>
<trkpt lat="-7.481315" lon="-34.639164">
<ele>17.170000</ele>
<time>2018-10-10T16:58:57Z</time>
<speed>2.24</speed>
</trkpt>
<trkpt lat="-7.483834" lon="-34.634106">
<ele>15.860000</ele>
<time>2018-10-10T17:04:14Z</time>
<speed>2.24</speed>
</trkpt>
<trkpt lat="-7.486505" lon="-34.629547">
<ele>12.849999</ele>
<time>2018-10-10T17:09:27Z</time>
<speed>1.79</speed>
</trkpt>
<trkpt lat="-7.488706" lon="-34.624908">
<ele>-4.570000</ele>
<time>2018-10-10T17:14:44Z</time>
<speed>2.11</speed>
</trkpt>
<trkpt lat="-7.491274" lon="-34.620281">
<ele>7.020000</ele>
<time>2018-10-10T17:19:59Z</time>
<speed>2.07</speed>
</trkpt>
<trkpt lat="-7.494586" lon="-34.615929">
<ele>6.760000</ele>
<time>2018-10-10T17:25:12Z</time>
<speed>1.83</speed>
</trkpt>
<trkpt lat="-7.497118" lon="-34.611141">
<ele>12.620000</ele>
<time>2018-10-10T17:30:27Z</time>
<speed>2.00</speed>
</trkpt>
<trkpt lat="-7.498343" lon="-34.605984">
<ele>0.100000</ele>
<time>2018-10-10T17:35:41Z</time>
<speed>2.39</speed>
</trkpt>
<trkpt lat="-7.500047" lon="-34.600937">
<ele>-6.350000</ele>
<time>2018-10-10T17:40:56Z</time>
<speed>2.27</speed>
</trkpt>
<trkpt lat="-7.502690" lon="-34.596077">
<ele>-7.010000</ele>
<time>2018-10-10T17:46:11Z</time>
<speed>1.89</speed>
</trkpt>
<trkpt lat="-7.504648" lon="-34.591125">
<ele>18.920000</ele>
<time>2018-10-10T17:51:26Z</time>
<speed>1.91</speed>
</trkpt>
<trkpt lat="-7.504768" lon="-34.591232">
<ele>-8.630000</ele>
<time>2018-10-10T17:56:41Z</time>
<speed>0.00</speed>
</trkpt>
<trkpt lat="-7.503291" lon="-34.592304">
<ele>21.939999</ele>
<time>2018-10-10T18:02:01Z</time>
<speed>0.00</speed>
</trkpt>
<trkpt lat="-7.501813" lon="-34.593315">
<ele>14.380000</ele>
<time>2018-10-10T18:07:17Z</time>
<speed>0.00</speed>
</trkpt>
<trkpt lat="-7.500380" lon="-34.594322">
<ele>11.700000</ele>
<time>2018-10-10T18:12:34Z</time>
<speed>0.81</speed>
</trkpt>
<trkpt lat="-7.499031" lon="-34.595268">
<ele>10.670000</ele>
<time>2018-10-10T18:17:51Z</time>
<speed>0.66</speed>
</trkpt>
<trkpt lat="-7.497576" lon="-34.596340">
<ele>10.690000</ele>
<time>2018-10-10T18:23:07Z</time>
<speed>0.30</speed>
</trkpt>
<trkpt lat="-7.496100" lon="-34.597420">
<ele>10.280000</ele>
<time>2018-10-10T18:28:53Z</time>
<speed>0.52</speed>
</trkpt>
<trkpt lat="-7.494889" lon="-34.598377">
<ele>9.690000</ele>
<time>2018-10-10T18:34:10Z</time>
<speed>0.72</speed>
</trkpt>
<trkpt lat="-7.493613" lon="-34.599346">
<ele>10.170000</ele>
<time>2018-10-10T18:39:26Z</time>
<speed>0.71</speed>
</trkpt>
<trkpt lat="-7.492372" lon="-34.600327">
<ele>-0.250000</ele>
<time>2018-10-10T18:44:40Z</time>
<speed>1.26</speed>
</trkpt>
<trkpt lat="-7.491135" lon="-34.601116">
<ele>7.890000</ele>
<time>2018-10-10T18:49:55Z</time>
<speed>0.62</speed>
</trkpt>
<trkpt lat="-7.489936" lon="-34.602074">
<ele>5.810000</ele>
<time>2018-10-10T18:55:33Z</time>
<speed>1.33</speed>
</trkpt>
<trkpt lat="-7.488752" lon="-34.603039">
<ele>3.710000</ele>
<time>2018-10-10T19:00:57Z</time>
<speed>0.37</speed>
</trkpt>
<trkpt lat="-7.487523" lon="-34.603897">
<ele>6.400000</ele>
<time>2018-10-10T19:06:13Z</time>
<speed>0.00</speed>
</trkpt>
<trkpt lat="-7.486396" lon="-34.604839">
<ele>4.350000</ele>
<time>2018-10-10T19:11:28Z</time>
<speed>0.00</speed>
</trkpt>
<trkpt lat="-7.487794" lon="-34.602703">
<ele>17.090000</ele>
<time>2018-10-10T19:16:42Z</time>
<speed>2.49</speed>
</trkpt>
<trkpt lat="-7.491189" lon="-34.598904">
<ele>13.620000</ele>
<time>2018-10-10T19:21:57Z</time>
<speed>1.31</speed>
</trkpt>
<trkpt lat="-7.488515" lon="-34.601254">
<ele>5.030000</ele>
<time>2018-10-10T19:27:12Z</time>
<speed>3.28</speed>
</trkpt>
<trkpt lat="-7.484076" lon="-34.605194">
<ele>19.670000</ele>
<time>2018-10-10T19:32:27Z</time>
<speed>0.00</speed>
</trkpt>
<trkpt lat="-7.483050" lon="-34.606064">
<ele>14.719999</ele>
<time>2018-10-10T19:37:41Z</time>
<speed>0.00</speed>
</trkpt>
<trkpt lat="-7.481949" lon="-34.606911">
<ele>-1.380000</ele>
<time>2018-10-10T19:42:55Z</time>
<speed>0.00</speed>
</trkpt>
<trkpt lat="-7.480857" lon="-34.607689">
<ele>5.380000</ele>
<time>2018-10-10T19:48:10Z</time>
<speed>0.00</speed>
</trkpt>
<trkpt lat="-7.479649" lon="-34.608566">
<ele>0.830000</ele>
<time>2018-10-10T19:53:38Z</time>
<speed>0.13</speed>
</trkpt>
<trkpt lat="-7.478430" lon="-34.609272">
<ele>3.700000</ele>
<time>2018-10-10T19:59:05Z</time>
<speed>0.92</speed>
</trkpt>
<trkpt lat="-7.476603" lon="-34.610111">
<ele>6.830000</ele>
<time>2018-10-10T20:06:46Z</time>
<speed>0.45</speed>
</trkpt>
<trkpt lat="-7.473047" lon="-34.612350">
<ele>10.370000</ele>
<time>2018-10-10T20:22:22Z</time>
<speed>0.03</speed>
</trkpt>
<trkpt lat="-7.471043" lon="-34.610504">
<ele>9.469999</ele>
<time>2018-10-10T20:39:52Z</time>
<speed>0.85</speed>
</trkpt>
<trkpt lat="-7.470963" lon="-34.610500">
<ele>13.650000</ele>
<time>2018-10-10T20:40:18Z</time>
<speed>0.13</speed>
</trkpt>
<trkpt lat="-7.468046" lon="-34.612011">
<ele>14.849999</ele>
<time>2018-10-10T20:52:55Z</time>
<speed>0.24</speed>
</trkpt>
<trkpt lat="-7.465584" lon="-34.612972">
<ele>16.959999</ele>
<time>2018-10-10T21:03:40Z</time>
<speed>0.48</speed>
</trkpt>
<trkpt lat="-7.456924" lon="-34.614834">
<ele>23.549999</ele>
<time>2018-10-10T21:15:27Z</time>
<speed>0.60</speed>
</trkpt>
<trkpt lat="-7.456414" lon="-34.615543">
<ele>4.660000</ele>
<time>2018-10-10T21:27:48Z</time>
<speed>0.14</speed>
</trkpt>
<trkpt lat="-7.456341" lon="-34.615612">
<ele>10.490000</ele>
<time>2018-10-10T21:40:39Z</time>
<speed>0.00</speed>
</trkpt>
<trkpt lat="-7.456392" lon="-34.615604">
<ele>6.970000</ele>
<time>2018-10-10T21:45:50Z</time>
<speed>0.00</speed>
</trkpt>
<trkpt lat="-7.456382" lon="-34.615559">
<ele>10.070000</ele>
<time>2018-10-10T21:51:03Z</time>
<speed>0.00</speed>
</trkpt>
<trkpt lat="-7.456419" lon="-34.615608">
<ele>-9.080000</ele>
<time>2018-10-10T21:56:15Z</time>
<speed>0.00</speed>
</trkpt>
<trkpt lat="-7.456444" lon="-34.615643">
<ele>-1.790000</ele>
<time>2018-10-10T22:01:35Z</time>
<speed>0.11</speed>
</trkpt>
<trkpt lat="-7.456374" lon="-34.615627">
<ele>-13.410000</ele>
<time>2018-10-10T22:06:49Z</time>
<speed>0.13</speed>
</trkpt>
<trkpt lat="-7.456333" lon="-34.615593">
<ele>20.980000</ele>
<time>2018-10-10T22:12:01Z</time>
<speed>0.15</speed>
</trkpt>
<trkpt lat="-7.456363" lon="-34.615562">
<ele>17.309999</ele>
<time>2018-10-10T22:17:14Z</time>
<speed>0.34</speed>
</trkpt>
<trkpt lat="-7.456295" lon="-34.615570">
<ele>23.400000</ele>
<time>2018-10-10T22:22:25Z</time>
<speed>0.74</speed>
</trkpt>
<trkpt lat="-7.456382" lon="-34.615612">
<ele>14.599999</ele>
<time>2018-10-10T22:27:40Z</time>
<speed>0.20</speed>
</trkpt>
<trkpt lat="-7.456382" lon="-34.615547">
<ele>2.060000</ele>
<time>2018-10-10T22:32:51Z</time>
<speed>0.82</speed>
</trkpt>
<trkpt lat="-7.456340" lon="-34.615543">
<ele>26.000000</ele>
<time>2018-10-10T22:38:05Z</time>
<speed>0.46</speed>
</trkpt>
<trkpt lat="-7.456346" lon="-34.615570">
<ele>3.240000</ele>
<time>2018-10-10T22:43:23Z</time>
<speed>0.44</speed>
</trkpt>
<trkpt lat="-7.456372" lon="-34.615543">
<ele>9.360000</ele>
<time>2018-10-10T22:48:50Z</time>
<speed>0.20</speed>
</trkpt>
<trkpt lat="-7.456378" lon="-34.615589">
<ele>5.830000</ele>
<time>2018-10-10T22:54:13Z</time>
<speed>0.63</speed>
</trkpt>
<trkpt lat="-7.456432" lon="-34.615627">
<ele>5.250000</ele>
<time>2018-10-10T22:59:48Z</time>
<speed>0.49</speed>
</trkpt>
<trkpt lat="-7.456437" lon="-34.615658">
<ele>5.520000</ele>
<time>2018-10-10T23:05:28Z</time>
<speed>0.46</speed>
</trkpt>
<trkpt lat="-7.456476" lon="-34.615631">
<ele>7.730000</ele>
<time>2018-10-10T23:12:45Z</time>
<speed>0.00</speed>
</trkpt>
<trkpt lat="-7.456460" lon="-34.615627">
<ele>11.420000</ele>
<time>2018-10-10T23:20:52Z</time>
<speed>0.04</speed>
</trkpt>
<trkpt lat="-7.456398" lon="-34.615665">
<ele>-4.270000</ele>
<time>2018-10-10T23:29:35Z</time>
<speed>0.28</speed>
</trkpt>
<trkpt lat="-7.456387" lon="-34.615616">
<ele>1.600000</ele>
<time>2018-10-10T23:38:00Z</time>
<speed>0.14</speed>
</trkpt>
<trkpt lat="-7.456390" lon="-34.615524">
<ele>8.740000</ele>
<time>2018-10-10T23:43:13Z</time>
<speed>0.36</speed>
</trkpt>
<trkpt lat="-7.456344" lon="-34.615662">
<ele>-2.920000</ele>
<time>2018-10-10T23:48:25Z</time>
<speed>0.27</speed>
</trkpt>
<trkpt lat="-7.456370" lon="-34.615650">
<ele>-13.500000</ele>
<time>2018-10-10T23:53:37Z</time>
<speed>0.74</speed>
</trkpt>
<trkpt lat="-7.456378" lon="-34.615646">
<ele>-2.650000</ele>
<time>2018-10-10T23:58:49Z</time>
<speed>0.24</speed>
</trkpt>
<trkpt lat="-7.456400" lon="-34.614655">
<ele>3.410000</ele>
<time>2018-10-11T00:05:22Z</time>
<speed>2.52</speed>
</trkpt>
<trkpt lat="-7.448585" lon="-34.608459">
<ele>4.050000</ele>
<time>2018-10-11T00:14:04Z</time>
<speed>2.09</speed>
</trkpt>
<trkpt lat="-7.443213" lon="-34.607681">
<ele>10.219999</ele>
<time>2018-10-11T00:19:15Z</time>
<speed>2.23</speed>
</trkpt>
<trkpt lat="-7.440477" lon="-34.608841">
<ele>8.190000</ele>
<time>2018-10-11T00:24:29Z</time>
<speed>0.19</speed>
</trkpt>
<trkpt lat="-7.440492" lon="-34.608994">
<ele>2.820000</ele>
<time>2018-10-11T00:29:43Z</time>
<speed>0.37</speed>
</trkpt>
<trkpt lat="-7.440473" lon="-34.608986">
<ele>1.550000</ele>
<time>2018-10-11T00:34:57Z</time>
<speed>0.16</speed>
</trkpt>
<trkpt lat="-7.440499" lon="-34.608994">
<ele>5.190000</ele>
<time>2018-10-11T00:40:10Z</time>
<speed>0.96</speed>
</trkpt>
<trkpt lat="-7.440511" lon="-34.608955">
<ele>-3.140000</ele>
<time>2018-10-11T00:45:23Z</time>
<speed>0.32</speed>
</trkpt>
<trkpt lat="-7.440531" lon="-34.609009">
<ele>-1.310000</ele>
<time>2018-10-11T00:46:25Z</time>
<speed>0.39</speed>
</trkpt>
<trkpt lat="-7.440529" lon="-34.608986">
<ele>2.760000</ele>
<time>2018-10-11T00:51:40Z</time>
<speed>0.40</speed>
</trkpt>
<trkpt lat="-7.440350" lon="-34.608955">
<ele>47.360001</ele>
<time>2018-10-11T00:56:54Z</time>
<speed>0.64</speed>
</trkpt>
<trkpt lat="-7.440430" lon="-34.609009">
<ele>-18.529999</ele>
<time>2018-10-11T01:02:15Z</time>
<speed>0.35</speed>
</trkpt>
<trkpt lat="-7.440417" lon="-34.609077">
<ele>-12.090000</ele>
<time>2018-10-11T01:07:29Z</time>
<speed>0.18</speed>
</trkpt>
<trkpt lat="-7.440601" lon="-34.609135">
<ele>63.680000</ele>
<time>2018-10-11T01:12:43Z</time>
<speed>1.15</speed>
</trkpt>
<trkpt lat="-7.440543" lon="-34.609127">
<ele>54.469997</ele>
<time>2018-10-11T01:18:01Z</time>
<speed>0.23</speed>
</trkpt>
<trkpt lat="-7.440477" lon="-34.609135">
<ele>5.180000</ele>
<time>2018-10-11T01:23:31Z</time>
<speed>0.12</speed>
</trkpt>
<trkpt lat="-7.440534" lon="-34.609070">
<ele>12.099999</ele>
<time>2018-10-11T01:28:44Z</time>
<speed>0.05</speed>
</trkpt>
<trkpt lat="-7.440508" lon="-34.609055">
<ele>14.790000</ele>
<time>2018-10-11T01:33:55Z</time>
<speed>0.31</speed>
</trkpt>
<trkpt lat="-7.440458" lon="-34.609051">
<ele>19.520000</ele>
<time>2018-10-11T01:39:05Z</time>
<speed>0.00</speed>
</trkpt>
<trkpt lat="-7.440479" lon="-34.609051">
<ele>15.020000</ele>
<time>2018-10-11T01:44:16Z</time>
<speed>0.00</speed>
</trkpt>
<trkpt lat="-7.440537" lon="-34.609089">
<ele>15.960000</ele>
<time>2018-10-11T01:49:29Z</time>
<speed>0.00</speed>
</trkpt>
<trkpt lat="-7.440638" lon="-34.609131">
<ele>12.590000</ele>
<time>2018-10-11T01:54:40Z</time>
<speed>0.00</speed>
</trkpt>
<trkpt lat="-7.440553" lon="-34.609127">
<ele>8.780000</ele>
<time>2018-10-11T01:59:53Z</time>
<speed>0.33</speed>
</trkpt>
<trkpt lat="-7.440567" lon="-34.609089">
<ele>8.820000</ele>
<time>2018-10-11T02:05:10Z</time>
<speed>0.62</speed>
</trkpt>
<trkpt lat="-7.440555" lon="-34.609108">
<ele>19.289999</ele>
<time>2018-10-11T02:10:23Z</time>
<speed>0.64</speed>
</trkpt>
<trkpt lat="-7.440583" lon="-34.609085">
<ele>6.020000</ele>
<time>2018-10-11T02:16:30Z</time>
<speed>0.34</speed>
</trkpt>
<trkpt lat="-7.440575" lon="-34.609062">
<ele>5.130000</ele>
<time>2018-10-11T02:23:02Z</time>
<speed>0.82</speed>
</trkpt>
<trkpt lat="-7.440558" lon="-34.609051">
<ele>8.210000</ele>
<time>2018-10-11T02:28:19Z</time>
<speed>0.22</speed>
</trkpt>
<trkpt lat="-7.440572" lon="-34.609085">
<ele>9.080000</ele>
<time>2018-10-11T02:33:35Z</time>
<speed>0.27</speed>
</trkpt>
<trkpt lat="-7.440578" lon="-34.609081">
<ele>9.110000</ele>
<time>2018-10-11T02:38:52Z</time>
<speed>0.36</speed>
</trkpt>
<trkpt lat="-7.440459" lon="-34.609180">
<ele>11.840000</ele>
<time>2018-10-11T02:44:04Z</time>
<speed>0.71</speed>
</trkpt>
<trkpt lat="-7.440537" lon="-34.609081">
<ele>10.719999</ele>
<time>2018-10-11T02:49:33Z</time>
<speed>0.20</speed>
</trkpt>
<trkpt lat="-7.440518" lon="-34.609089">
<ele>2.250000</ele>
<time>2018-10-11T02:55:01Z</time>
<speed>0.37</speed>
</trkpt>
</trkseg>
</trk>
<trk>
<name>20181027-194334(8)</name>
<desc>Color:004000ff</desc>
<trkseg>
<trkpt lat="-7.440574" lon="-34.609150">
<ele>4.160000</ele>
<time>2018-10-11T03:01:19Z</time>
<speed>0.47</speed>
</trkpt>
<trkpt lat="-7.440609" lon="-34.609108">
<ele>1.500000</ele>
<time>2018-10-11T03:06:49Z</time>
<speed>0.24</speed>
</trkpt>
<trkpt lat="-7.440583" lon="-34.609138">
<ele>-5.170000</ele>
<time>2018-10-11T03:12:41Z</time>
<speed>0.42</speed>
</trkpt>
<trkpt lat="-7.440472" lon="-34.609184">
<ele>11.050000</ele>
<time>2018-10-11T03:19:51Z</time>
<speed>0.26</speed>
</trkpt>
<trkpt lat="-7.440567" lon="-34.609165">
<ele>4.960000</ele>
<time>2018-10-11T03:28:51Z</time>
<speed>0.28</speed>
</trkpt>
<trkpt lat="-7.440592" lon="-34.609135">
<ele>12.020000</ele>
<time>2018-10-11T03:38:09Z</time>
<speed>0.47</speed>
</trkpt>
<trkpt lat="-7.440633" lon="-34.609119">
<ele>-2.730000</ele>
<time>2018-10-11T03:46:48Z</time>
<speed>0.27</speed>
</trkpt>
<trkpt lat="-7.440573" lon="-34.609138">
<ele>-12.429999</ele>
<time>2018-10-11T03:55:12Z</time>
<speed>0.55</speed>
</trkpt>
<trkpt lat="-7.440596" lon="-34.609158">
<ele>-31.699999</ele>
<time>2018-10-11T04:01:04Z</time>
<speed>0.40</speed>
</trkpt>
<trkpt lat="-7.440557" lon="-34.609165">
<ele>-23.010000</ele>
<time>2018-10-11T04:10:02Z</time>
<speed>0.24</speed>
</trkpt>
<trkpt lat="-7.440578" lon="-34.609203">
<ele>-25.609999</ele>
<time>2018-10-11T04:19:38Z</time>
<speed>0.10</speed>
</trkpt>
<trkpt lat="-7.440620" lon="-34.609211">
<ele>-17.039999</ele>
<time>2018-10-11T04:27:57Z</time>
<speed>0.35</speed>
</trkpt>
<trkpt lat="-7.440631" lon="-34.609215">
<ele>-18.480000</ele>
<time>2018-10-11T04:35:56Z</time>
<speed>0.19</speed>
</trkpt>
<trkpt lat="-7.440610" lon="-34.609215">
<ele>-12.309999</ele>
<time>2018-10-11T04:43:29Z</time>
<speed>0.29</speed>
</trkpt>
<trkpt lat="-7.440665" lon="-34.609238">
<ele>-8.000000</ele>
<time>2018-10-11T04:48:51Z</time>
<speed>0.25</speed>
</trkpt>
<trkpt lat="-7.440622" lon="-34.609215">
<ele>-8.160000</ele>
<time>2018-10-11T04:55:09Z</time>
<speed>0.68</speed>
</trkpt>
<trkpt lat="-7.440623" lon="-34.609200">
<ele>-4.480000</ele>
<time>2018-10-11T05:01:37Z</time>
<speed>0.39</speed>
</trkpt>
<trkpt lat="-7.440622" lon="-34.609200">
<ele>5.820000</ele>
<time>2018-10-11T05:07:47Z</time>
<speed>0.21</speed>
</trkpt>
<trkpt lat="-7.440673" lon="-34.609283">
<ele>-18.029999</ele>
<time>2018-10-11T05:14:46Z</time>
<speed>0.29</speed>
</trkpt>
<trkpt lat="-7.440682" lon="-34.609264">
<ele>-4.140000</ele>
<time>2018-10-11T05:21:30Z</time>
<speed>0.24</speed>
</trkpt>
<trkpt lat="-7.440682" lon="-34.609234">
<ele>1.180000</ele>
<time>2018-10-11T05:28:00Z</time>
<speed>0.11</speed>
</trkpt>
<trkpt lat="-7.441082" lon="-34.608738">
<ele>-13.270000</ele>
<time>2018-10-11T05:33:42Z</time>
<speed>0.36</speed>
</trkpt>
<trkpt lat="-7.431995" lon="-34.610989">
<ele>-25.119999</ele>
<time>2018-10-11T05:40:57Z</time>
<speed>2.61</speed>
</trkpt>
<trkpt lat="-7.424191" lon="-34.612972">
<ele>-13.299999</ele>
<time>2018-10-11T05:49:52Z</time>
<speed>2.16</speed>
</trkpt>
<trkpt lat="-7.414959" lon="-34.618065">
<ele>6.820000</ele>
<time>2018-10-11T05:59:35Z</time>
<speed>2.17</speed>
</trkpt>
<trkpt lat="-7.406782" lon="-34.624767">
<ele>-23.340000</ele>
<time>2018-10-11T06:09:42Z</time>
<speed>0.71</speed>
</trkpt>
<trkpt lat="-7.406744" lon="-34.624996">
<ele>-0.140000</ele>
<time>2018-10-11T06:19:38Z</time>
<speed>0.36</speed>
</trkpt>
<trkpt lat="-7.406671" lon="-34.624966">
<ele>5.950000</ele>
<time>2018-10-11T06:29:12Z</time>
<speed>0.57</speed>
</trkpt>
<trkpt lat="-7.406576" lon="-34.624847">
<ele>7.880000</ele>
<time>2018-10-11T06:38:20Z</time>
<speed>0.19</speed>
</trkpt>
<trkpt lat="-7.406634" lon="-34.624905">
<ele>8.080000</ele>
<time>2018-10-11T06:49:17Z</time>
<speed>0.29</speed>
</trkpt>
<trkpt lat="-7.406695" lon="-34.624928">
<ele>8.020000</ele>
<time>2018-10-11T07:00:23Z</time>
<speed>1.13</speed>
</trkpt>
<trkpt lat="-7.406735" lon="-34.624825">
<ele>16.680000</ele>
<time>2018-10-11T07:11:00Z</time>
<speed>0.25</speed>
</trkpt>
<trkpt lat="-7.406704" lon="-34.625019">
<ele>3.700000</ele>
<time>2018-10-11T07:20:41Z</time>
<speed>0.00</speed>
</trkpt>
<trkpt lat="-7.406554" lon="-34.625000">
<ele>22.299999</ele>
<time>2018-10-11T07:25:54Z</time>
<speed>0.00</speed>
</trkpt>
<trkpt lat="-7.407158" lon="-34.624451">
<ele>7.260000</ele>
<time>2018-10-11T07:31:06Z</time>
<speed>0.00</speed>
</trkpt>
<trkpt lat="-7.402947" lon="-34.624702">
<ele>7.170000</ele>
<time>2018-10-11T07:36:18Z</time>
<speed>0.00</speed>
</trkpt>
<trkpt lat="-7.402936" lon="-34.624897">
<ele>10.070000</ele>
<time>2018-10-11T07:41:40Z</time>
<speed>0.59</speed>
</trkpt>
<trkpt lat="-7.403466" lon="-34.623920">
<ele>3.690000</ele>
<time>2018-10-11T07:47:07Z</time>
<speed>0.64</speed>
</trkpt>
<trkpt lat="-7.403861" lon="-34.623398">
<ele>6.300000</ele>
<time>2018-10-11T07:52:35Z</time>
<speed>0.31</speed>
</trkpt>
<trkpt lat="-7.404581" lon="-34.622780">
<ele>8.349999</ele>
<time>2018-10-11T07:58:01Z</time>
<speed>0.12</speed>
</trkpt>
<trkpt lat="-7.405449" lon="-34.622097">
<ele>1.770000</ele>
<time>2018-10-11T08:04:02Z</time>
<speed>0.67</speed>
</trkpt>
<trkpt lat="-7.406081" lon="-34.621243">
<ele>18.510000</ele>
<time>2018-10-11T08:10:31Z</time>
<speed>0.00</speed>
</trkpt>
<trkpt lat="-7.406695" lon="-34.620575">
<ele>6.090000</ele>
<time>2018-10-11T08:15:42Z</time>
<speed>0.00</speed>
</trkpt>
<trkpt lat="-7.407548" lon="-34.620407">
<ele>29.570000</ele>
<time>2018-10-11T08:20:53Z</time>
<speed>0.00</speed>
</trkpt>
<trkpt lat="-7.408422" lon="-34.620213">
<ele>9.400000</ele>
<time>2018-10-11T08:26:04Z</time>
<speed>0.00</speed>
</trkpt>
<trkpt lat="-7.408941" lon="-34.619625">
<ele>7.170000</ele>
<time>2018-10-11T08:31:21Z</time>
<speed>0.55</speed>
</trkpt>
<trkpt lat="-7.409501" lon="-34.618832">
<ele>16.850000</ele>
<time>2018-10-11T08:36:34Z</time>
<speed>0.95</speed>
</trkpt>
<trkpt lat="-7.410377" lon="-34.618366">
<ele>5.540000</ele>
<time>2018-10-11T08:41:48Z</time>
<speed>0.67</speed>
</trkpt>
<trkpt lat="-7.410197" lon="-34.620411">
<ele>6.400000</ele>
<time>2018-10-11T08:47:00Z</time>
<speed>2.15</speed>
</trkpt>
<trkpt lat="-7.408219" lon="-34.627789">
<ele>6.460000</ele>
<time>2018-10-11T08:52:16Z</time>
<speed>3.09</speed>
</trkpt>
<trkpt lat="-7.406330" lon="-34.634975">
<ele>0.080000</ele>
<time>2018-10-11T08:57:31Z</time>
<speed>2.65</speed>
</trkpt>
<trkpt lat="-7.403385" lon="-34.641575">
<ele>10.910000</ele>
<time>2018-10-11T09:02:52Z</time>
<speed>2.95</speed>
</trkpt>
<trkpt lat="-7.401194" lon="-34.648701">
<ele>7.990000</ele>
<time>2018-10-11T09:08:12Z</time>
<speed>2.34</speed>
</trkpt>
<trkpt lat="-7.398983" lon="-34.655422">
<ele>12.389999</ele>
<time>2018-10-11T09:13:27Z</time>
<speed>2.07</speed>
</trkpt>
<trkpt lat="-7.397806" lon="-34.662148">
<ele>2.370000</ele>
<time>2018-10-11T09:18:42Z</time>
<speed>3.05</speed>
</trkpt>
<trkpt lat="-7.395937" lon="-34.668568">
<ele>7.590000</ele>
<time>2018-10-11T09:23:58Z</time>
<speed>2.36</speed>
</trkpt>
<trkpt lat="-7.395425" lon="-34.675369">
<ele>8.670000</ele>
<time>2018-10-11T09:29:13Z</time>
<speed>3.30</speed>
</trkpt>
<trkpt lat="-7.394403" lon="-34.682079">
<ele>10.940000</ele>
<time>2018-10-11T09:34:28Z</time>
<speed>2.24</speed>
</trkpt>
<trkpt lat="-7.393485" lon="-34.688622">
<ele>0.300000</ele>
<time>2018-10-11T09:39:42Z</time>
<speed>2.13</speed>
</trkpt>
<trkpt lat="-7.392745" lon="-34.695076">
<ele>6.560000</ele>
<time>2018-10-11T09:44:55Z</time>
<speed>2.77</speed>
</trkpt>
<trkpt lat="-7.391963" lon="-34.701981">
<ele>9.650000</ele>
<time>2018-10-11T09:50:32Z</time>
<speed>2.07</speed>
</trkpt>
<trkpt lat="-7.390704" lon="-34.708561">
<ele>8.400000</ele>
<time>2018-10-11T09:55:45Z</time>
<speed>2.71</speed>
</trkpt>
<trkpt lat="-7.389508" lon="-34.716259">
<ele>14.360000</ele>
<time>2018-10-11T10:01:01Z</time>
<speed>3.25</speed>
</trkpt>
<trkpt lat="-7.388488" lon="-34.723957">
<ele>12.440000</ele>
<time>2018-10-11T10:06:17Z</time>
<speed>3.06</speed>
</trkpt>
<trkpt lat="-7.386582" lon="-34.731232">
<ele>39.680000</ele>
<time>2018-10-11T10:11:30Z</time>
<speed>2.33</speed>
</trkpt>
<trkpt lat="-7.384733" lon="-34.738693">
<ele>18.639999</ele>
<time>2018-10-11T10:16:43Z</time>
<speed>2.75</speed>
</trkpt>
<trkpt lat="-7.382660" lon="-34.746029">
<ele>14.150000</ele>
<time>2018-10-11T10:21:56Z</time>
<speed>2.69</speed>
</trkpt>
<trkpt lat="-7.382230" lon="-34.747444">
<ele>12.920000</ele>
<time>2018-10-11T10:27:10Z</time>
<speed>0.00</speed>
</trkpt>
<trkpt lat="-7.382055" lon="-34.747742">
<ele>-4.890000</ele>
<time>2018-10-11T10:32:24Z</time>
<speed>1.05</speed>
</trkpt>
<trkpt lat="-7.382039" lon="-34.747726">
<ele>-7.770000</ele>
<time>2018-10-11T10:37:42Z</time>
<speed>0.66</speed>
</trkpt>
<trkpt lat="-7.382043" lon="-34.747719">
<ele>-1.810000</ele>
<time>2018-10-11T10:43:01Z</time>
<speed>0.16</speed>
</trkpt>
<trkpt lat="-7.382046" lon="-34.747719">
<ele>13.900000</ele>
<time>2018-10-11T10:48:34Z</time>
<speed>0.16</speed>
</trkpt>
<trkpt lat="-7.382027" lon="-34.747715">
<ele>-11.660000</ele>
<time>2018-10-11T10:54:05Z</time>
<speed>0.19</speed>
</trkpt>
<trkpt lat="-7.382017" lon="-34.747681">
<ele>19.609999</ele>
<time>2018-10-11T10:59:45Z</time>
<speed>0.36</speed>
</trkpt>
<trkpt lat="-7.381985" lon="-34.747688">
<ele>12.410000</ele>
<time>2018-10-11T11:06:01Z</time>
<speed>0.11</speed>
</trkpt>
<trkpt lat="-7.381930" lon="-34.747684">
<ele>8.349999</ele>
<time>2018-10-11T11:12:54Z</time>
<speed>0.00</speed>
</trkpt>
<trkpt lat="-7.381959" lon="-34.747612">
<ele>17.940001</ele>
<time>2018-10-11T11:18:12Z</time>
<speed>0.00</speed>
</trkpt>
<trkpt lat="-7.381939" lon="-34.747650">
<ele>21.590000</ele>
<time>2018-10-11T11:23:30Z</time>
<speed>0.41</speed>
</trkpt>
<trkpt lat="-7.381859" lon="-34.747566">
<ele>14.400000</ele>
<time>2018-10-11T11:28:50Z</time>
<speed>0.00</speed>
</trkpt>
<trkpt lat="-7.381918" lon="-34.747543">
<ele>36.639999</ele>
<time>2018-10-11T11:34:08Z</time>
<speed>0.00</speed>
</trkpt>
<trkpt lat="-7.381884" lon="-34.747730">
<ele>-4.620000</ele>
<time>2018-10-11T11:39:26Z</time>
<speed>0.00</speed>
</trkpt>
<trkpt lat="-7.381868" lon="-34.747723">
<ele>3.490000</ele>
<time>2018-10-11T11:44:47Z</time>
<speed>0.00</speed>
</trkpt>
<trkpt lat="-7.381819" lon="-34.747807">
<ele>0.010000</ele>
<time>2018-10-11T11:50:05Z</time>
<speed>0.00</speed>
</trkpt>
<trkpt lat="-7.381824" lon="-34.747688">
<ele>13.299999</ele>
<time>2018-10-11T11:55:24Z</time>
<speed>0.00</speed>
</trkpt>
<trkpt lat="-7.381809" lon="-34.747673">
<ele>7.770000</ele>
<time>2018-10-11T12:01:26Z</time>
<speed>0.32</speed>
</trkpt>
<trkpt lat="-7.381914" lon="-34.747734">
<ele>-12.690000</ele>
<time>2018-10-11T12:07:17Z</time>
<speed>0.33</speed>
</trkpt>
<trkpt lat="-7.381718" lon="-34.747631">
<ele>18.670000</ele>
<time>2018-10-11T12:12:27Z</time>
<speed>0.00</speed>
</trkpt>
<trkpt lat="-7.381762" lon="-34.747654">
<ele>14.570000</ele>
<time>2018-10-11T12:17:40Z</time>
<speed>0.82</speed>
</trkpt>
<trkpt lat="-7.381863" lon="-34.747738">
<ele>-4.190000</ele>
<time>2018-10-11T12:22:51Z</time>
<speed>0.00</speed>
</trkpt>
<trkpt lat="-7.381900" lon="-34.747730">
<ele>-1.710000</ele>
<time>2018-10-11T12:28:03Z</time>
<speed>0.00</speed>
</trkpt>
<trkpt lat="-7.381819" lon="-34.747704">
<ele>13.920000</ele>
<time>2018-10-11T12:33:14Z</time>
<speed>0.00</speed>
</trkpt>
<trkpt lat="-7.381897" lon="-34.747734">
<ele>0.730000</ele>
<time>2018-10-11T12:38:24Z</time>
<speed>0.00</speed>
</trkpt>
<trkpt lat="-7.381901" lon="-34.747757">
<ele>13.870000</ele>
<time>2018-10-11T12:43:34Z</time>
<speed>0.00</speed>
</trkpt>
<trkpt lat="-7.381938" lon="-34.747791">
<ele>0.630000</ele>
<time>2018-10-11T12:48:43Z</time>
<speed>0.00</speed>
</trkpt>
<trkpt lat="-7.381917" lon="-34.747738">
<ele>-1.990000</ele>
<time>2018-10-11T12:53:52Z</time>
<speed>0.00</speed>
</trkpt>
<trkpt lat="-7.381892" lon="-34.747726">
<ele>-0.390000</ele>
<time>2018-10-11T12:59:02Z</time>
<speed>0.00</speed>
</trkpt>
<trkpt lat="-7.381900" lon="-34.747704">
<ele>1.160000</ele>
<time>2018-10-11T13:04:15Z</time>
<speed>0.00</speed>
</trkpt>
<trkpt lat="-7.381907" lon="-34.747746">
<ele>6.310000</ele>
<time>2018-10-11T13:09:24Z</time>
<speed>0.00</speed>
</trkpt>
<trkpt lat="-7.381869" lon="-34.747715">
<ele>1.160000</ele>
<time>2018-10-11T13:14:33Z</time>
<speed>0.00</speed>
</trkpt>
<trkpt lat="-7.381943" lon="-34.747738">
<ele>6.790000</ele>
<time>2018-10-11T13:19:43Z</time>
<speed>0.00</speed>
</trkpt>
<trkpt lat="-7.381866" lon="-34.747673">
<ele>13.360000</ele>
<time>2018-10-11T13:24:53Z</time>
<speed>0.00</speed>
</trkpt>
<trkpt lat="-7.381896" lon="-34.747673">
<ele>9.260000</ele>
<time>2018-10-11T13:30:02Z</time>
<speed>0.00</speed>
</trkpt>
<trkpt lat="-7.381905" lon="-34.747700">
<ele>13.400000</ele>
<time>2018-10-11T13:35:12Z</time>
<speed>0.00</speed>
</trkpt>
<trkpt lat="-7.381812" lon="-34.747635">
<ele>19.480000</ele>
<time>2018-10-11T13:40:22Z</time>
<speed>0.00</speed>
</trkpt>
<trkpt lat="-7.381870" lon="-34.747627">
<ele>8.120000</ele>
<time>2018-10-11T13:45:33Z</time>
<speed>0.00</speed>
</trkpt>
<trkpt lat="-7.381839" lon="-34.747665">
<ele>9.860000</ele>
<time>2018-10-11T13:50:42Z</time>
<speed>0.00</speed>
</trkpt>
<trkpt lat="-7.381882" lon="-34.747684">
<ele>12.969999</ele>
<time>2018-10-11T13:55:51Z</time>
<speed>0.00</speed>
</trkpt>
<trkpt lat="-7.381843" lon="-34.747730">
<ele>3.680000</ele>
<time>2018-10-11T14:01:04Z</time>
<speed>0.00</speed>
</trkpt>
<trkpt lat="-7.381886" lon="-34.747723">
<ele>4.640000</ele>
<time>2018-10-11T14:06:14Z</time>
<speed>0.00</speed>
</trkpt>
<trkpt lat="-7.381872" lon="-34.747593">
<ele>24.410000</ele>
<time>2018-10-11T14:11:23Z</time>
<speed>0.00</speed>
</trkpt>
<trkpt lat="-7.381876" lon="-34.747707">
<ele>10.309999</ele>
<time>2018-10-11T14:16:32Z</time>
<speed>0.00</speed>
</trkpt>
<trkpt lat="-7.381838" lon="-34.747810">
<ele>-15.880000</ele>
<time>2018-10-11T14:21:41Z</time>
<speed>0.00</speed>
</trkpt>
<trkpt lat="-7.381895" lon="-34.747826">
<ele>-1.100000</ele>
<time>2018-10-11T14:26:49Z</time>
<speed>0.00</speed>
</trkpt>
<trkpt lat="-7.381955" lon="-34.747803">
<ele>0.500000</ele>
<time>2018-10-11T14:32:14Z</time>
<speed>0.23</speed>
</trkpt>
<trkpt lat="-7.381953" lon="-34.747803">
<ele>7.250000</ele>
<time>2018-10-11T14:37:30Z</time>
<speed>0.15</speed>
</trkpt>
<trkpt lat="-7.382006" lon="-34.747822">
<ele>9.740000</ele>
<time>2018-10-11T14:42:57Z</time>
<speed>0.45</speed>
</trkpt>
<trkpt lat="-7.381955" lon="-34.747833">
<ele>3.110000</ele>
<time>2018-10-11T14:48:23Z</time>
<speed>0.56</speed>
</trkpt>
<trkpt lat="-7.381990" lon="-34.747826">
<ele>3.210000</ele>
<time>2018-10-11T14:54:30Z</time>
<speed>0.45</speed>
</trkpt>
<trkpt lat="-7.381968" lon="-34.747765">
<ele>10.770000</ele>
<time>2018-10-11T15:00:58Z</time>
<speed>0.00</speed>
</trkpt>
<trkpt lat="-7.381983" lon="-34.747787">
<ele>-1.270000</ele>
<time>2018-10-11T15:06:14Z</time>
<speed>0.00</speed>
</trkpt>
<trkpt lat="-7.381966" lon="-34.747734">
<ele>10.790000</ele>
<time>2018-10-11T15:11:30Z</time>
<speed>0.00</speed>
</trkpt>
<trkpt lat="-7.381937" lon="-34.747768">
<ele>4.150000</ele>
<time>2018-10-11T15:16:47Z</time>
<speed>0.00</speed>
</trkpt>
<trkpt lat="-7.381930" lon="-34.747704">
<ele>8.599999</ele>
<time>2018-10-11T15:22:02Z</time>
<speed>0.00</speed>
</trkpt>
<trkpt lat="-7.381878" lon="-34.747707">
<ele>9.840000</ele>
<time>2018-10-11T15:27:17Z</time>
<speed>0.00</speed>
</trkpt>
<trkpt lat="-7.381847" lon="-34.747883">
<ele>-16.309999</ele>
<time>2018-10-11T15:32:55Z</time>
<speed>0.05</speed>
</trkpt>
<trkpt lat="-7.381928" lon="-34.747849">
<ele>-2.580000</ele>
<time>2018-10-11T15:38:30Z</time>
<speed>0.41</speed>
</trkpt>
<trkpt lat="-7.381995" lon="-34.747749">
<ele>10.520000</ele>
<time>2018-10-11T15:43:47Z</time>
<speed>0.00</speed>
</trkpt>
<trkpt lat="-7.381952" lon="-34.747768">
<ele>1.710000</ele>
<time>2018-10-11T15:49:03Z</time>
<speed>0.00</speed>
</trkpt>
<trkpt lat="-7.381974" lon="-34.747757">
<ele>10.510000</ele>
<time>2018-10-11T15:54:19Z</time>
<speed>0.00</speed>
</trkpt>
<trkpt lat="-7.381986" lon="-34.747791">
<ele>-8.010000</ele>
<time>2018-10-11T15:59:37Z</time>
<speed>0.00</speed>
</trkpt>
<trkpt lat="-7.381986" lon="-34.747776">
<ele>-6.410000</ele>
<time>2018-10-11T16:04:57Z</time>
<speed>0.33</speed>
</trkpt>
<trkpt lat="-7.381953" lon="-34.747784">
<ele>-10.240000</ele>
<time>2018-10-11T16:10:18Z</time>
<speed>0.64</speed>
</trkpt>
<trkpt lat="-7.381866" lon="-34.747730">
<ele>1.970000</ele>
<time>2018-10-11T16:15:36Z</time>
<speed>0.28</speed>
</trkpt>
<trkpt lat="-7.381950" lon="-34.747814">
<ele>-10.770000</ele>
<time>2018-10-11T16:20:55Z</time>
<speed>0.42</speed>
</trkpt>
<trkpt lat="-7.381964" lon="-34.747822">
<ele>-6.790000</ele>
<time>2018-10-11T16:26:25Z</time>
<speed>0.05</speed>
</trkpt>
<trkpt lat="-7.381907" lon="-34.747818">
<ele>-6.150000</ele>
<time>2018-10-11T16:32:01Z</time>
<speed>0.08</speed>
</trkpt>
<trkpt lat="-7.381942" lon="-34.747818">
<ele>2.050000</ele>
<time>2018-10-11T16:37:32Z</time>
<speed>0.34</speed>
</trkpt>
<trkpt lat="-7.381953" lon="-34.747849">
<ele>-1.350000</ele>
<time>2018-10-11T16:39:58Z</time>
<speed>0.34</speed>
</trkpt>
<trkpt lat="-7.381935" lon="-34.747829">
<ele>1.670000</ele>
<time>2018-10-11T16:40:37Z</time>
<speed>0.35</speed>
</trkpt>
<trkpt lat="-7.381962" lon="-34.747902">
<ele>-7.410000</ele>
<time>2018-10-11T16:47:07Z</time>
<speed>0.40</speed>
</trkpt>
<trkpt lat="-7.381915" lon="-34.747944">
<ele>-4.600000</ele>
<time>2018-10-11T16:53:43Z</time>
<speed>0.29</speed>
</trkpt>
<trkpt lat="-7.381813" lon="-34.747925">
<ele>11.410000</ele>
<time>2018-10-11T17:01:24Z</time>
<speed>0.15</speed>
</trkpt>
<trkpt lat="-7.381849" lon="-34.747917">
<ele>22.430000</ele>
<time>2018-10-11T17:09:53Z</time>
<speed>0.00</speed>
</trkpt>
<trkpt lat="-7.381821" lon="-34.747887">
<ele>24.559999</ele>
<time>2018-10-11T17:15:09Z</time>
<speed>0.00</speed>
</trkpt>
<trkpt lat="-7.381836" lon="-34.747936">
<ele>12.580000</ele>
<time>2018-10-11T17:20:23Z</time>
<speed>0.37</speed>
</trkpt>
<trkpt lat="-7.381866" lon="-34.747971">
<ele>5.700000</ele>
<time>2018-10-11T17:25:37Z</time>
<speed>0.00</speed>
</trkpt>
<trkpt lat="-7.381925" lon="-34.747978">
<ele>10.240000</ele>
<time>2018-10-11T17:30:52Z</time>
<speed>0.00</speed>
</trkpt>
<trkpt lat="-7.381902" lon="-34.747982">
<ele>10.870000</ele>
<time>2018-10-11T17:36:06Z</time>
<speed>0.16</speed>
</trkpt>
<trkpt lat="-7.381793" lon="-34.747887">
<ele>15.730000</ele>
<time>2018-10-11T17:41:21Z</time>
<speed>0.35</speed>
</trkpt>
<trkpt lat="-7.381803" lon="-34.747883">
<ele>-1.560000</ele>
<time>2018-10-11T17:46:36Z</time>
<speed>0.00</speed>
</trkpt>
<trkpt lat="-7.381876" lon="-34.747917">
<ele>14.270000</ele>
<time>2018-10-11T17:51:52Z</time>
<speed>0.32</speed>
</trkpt>
<trkpt lat="-7.381840" lon="-34.747952">
<ele>8.690000</ele>
<time>2018-10-11T17:57:07Z</time>
<speed>0.00</speed>
</trkpt>
<trkpt lat="-7.381886" lon="-34.747971">
<ele>8.470000</ele>
<time>2018-10-11T18:02:26Z</time>
<speed>0.00</speed>
</trkpt>
<trkpt lat="-7.382427" lon="-34.747284">
<ele>16.369999</ele>
<time>2018-10-11T18:07:42Z</time>
<speed>0.00</speed>
</trkpt>
<trkpt lat="-7.386848" lon="-34.743366">
<ele>10.340000</ele>
<time>2018-10-11T18:12:58Z</time>
<speed>2.29</speed>
</trkpt>
<trkpt lat="-7.388539" lon="-34.742405">
<ele>17.320000</ele>
<time>2018-10-11T18:18:13Z</time>
<speed>0.00</speed>
</trkpt>
<trkpt lat="-7.387847" lon="-34.743515">
<ele>11.010000</ele>
<time>2018-10-11T18:23:29Z</time>
<speed>0.00</speed>
</trkpt>
<trkpt lat="-7.387035" lon="-34.744732">
<ele>10.469999</ele>
<time>2018-10-11T18:29:20Z</time>
<speed>0.46</speed>
</trkpt>
<trkpt lat="-7.386074" lon="-34.745651">
<ele>10.219999</ele>
<time>2018-10-11T18:35:13Z</time>
<speed>0.64</speed>
</trkpt>
<trkpt lat="-7.384953" lon="-34.747398">
<ele>4.200000</ele>
<time>2018-10-11T18:43:32Z</time>
<speed>0.54</speed>
</trkpt>
<trkpt lat="-7.383725" lon="-34.749123">
<ele>-10.540000</ele>
<time>2018-10-11T18:52:20Z</time>
<speed>0.00</speed>
</trkpt>
<trkpt lat="-7.382906" lon="-34.749981">
<ele>7.490000</ele>
<time>2018-10-11T18:57:35Z</time>
<speed>0.00</speed>
</trkpt>
<trkpt lat="-7.382032" lon="-34.750961">
<ele>1.560000</ele>
<time>2018-10-11T19:02:55Z</time>
<speed>0.00</speed>
</trkpt>
<trkpt lat="-7.381219" lon="-34.751835">
<ele>0.850000</ele>
<time>2018-10-11T19:08:10Z</time>
<speed>0.00</speed>
</trkpt>
<trkpt lat="-7.380389" lon="-34.752739">
<ele>1.350000</ele>
<time>2018-10-11T19:13:24Z</time>
<speed>0.00</speed>
</trkpt>
<trkpt lat="-7.379671" lon="-34.753559">
<ele>3.070000</ele>
<time>2018-10-11T19:18:38Z</time>
<speed>0.00</speed>
</trkpt>
<trkpt lat="-7.378888" lon="-34.754379">
<ele>6.970000</ele>
<time>2018-10-11T19:23:54Z</time>
<speed>0.00</speed>
</trkpt>
<trkpt lat="-7.378168" lon="-34.755238">
<ele>3.580000</ele>
<time>2018-10-11T19:29:14Z</time>
<speed>0.00</speed>
</trkpt>
<trkpt lat="-7.377411" lon="-34.756001">
<ele>14.040000</ele>
<time>2018-10-11T19:34:34Z</time>
<speed>0.00</speed>
</trkpt>
<trkpt lat="-7.376686" lon="-34.756813">
<ele>12.759999</ele>
<time>2018-10-11T19:39:54Z</time>
<speed>0.57</speed>
</trkpt>
<trkpt lat="-7.375955" lon="-34.757629">
<ele>0.510000</ele>
<time>2018-10-11T19:45:15Z</time>
<speed>0.18</speed>
</trkpt>
<trkpt lat="-7.375091" lon="-34.758450">
<ele>-1.570000</ele>
<time>2018-10-11T19:50:57Z</time>
<speed>0.46</speed>
</trkpt>
<trkpt lat="-7.374288" lon="-34.759365">
<ele>-10.139999</ele>
<time>2018-10-11T19:56:58Z</time>
<speed>0.18</speed>
</trkpt>
<trkpt lat="-7.373195" lon="-34.760403">
<ele>-10.340000</ele>
<time>2018-10-11T20:05:53Z</time>
<speed>0.07</speed>
</trkpt>
<trkpt lat="-7.371137" lon="-34.762070">
<ele>12.099999</ele>
<time>2018-10-11T20:18:54Z</time>
<speed>0.82</speed>
</trkpt>
<trkpt lat="-7.362589" lon="-34.765625">
<ele>15.190000</ele>
<time>2018-10-11T20:32:26Z</time>
<speed>0.00</speed>
</trkpt>
<trkpt lat="-7.362115" lon="-34.766087">
<ele>9.889999</ele>
<time>2018-10-11T20:37:39Z</time>
<speed>0.00</speed>
</trkpt>
<trkpt lat="-7.362177" lon="-34.766113">
<ele>26.570000</ele>
<time>2018-10-11T20:42:52Z</time>
<speed>0.00</speed>
</trkpt>
<trkpt lat="-7.362056" lon="-34.766071">
<ele>29.820000</ele>
<time>2018-10-11T20:48:11Z</time>
<speed>0.00</speed>
</trkpt>
<trkpt lat="-7.362192" lon="-34.766182">
<ele>13.580000</ele>
<time>2018-10-11T20:53:38Z</time>
<speed>0.29</speed>
</trkpt>
<trkpt lat="-7.362184" lon="-34.766163">
<ele>9.500000</ele>
<time>2018-10-11T21:00:03Z</time>
<speed>0.32</speed>
</trkpt>
<trkpt lat="-7.362113" lon="-34.766113">
<ele>11.210000</ele>
<time>2018-10-11T21:06:54Z</time>
<speed>0.48</speed>
</trkpt>
<trkpt lat="-7.362378" lon="-34.766323">
<ele>-40.469997</ele>
<time>2018-10-11T21:12:48Z</time>
<speed>0.00</speed>
</trkpt>
<trkpt lat="-7.362186" lon="-34.766163">
<ele>-2.740000</ele>
<time>2018-10-11T21:18:14Z</time>
<speed>0.81</speed>
</trkpt>
<trkpt lat="-7.362227" lon="-34.766197">
<ele>2.920000</ele>
<time>2018-10-11T21:23:32Z</time>
<speed>0.25</speed>
</trkpt>
<trkpt lat="-7.362150" lon="-34.766090">
<ele>17.859999</ele>
<time>2018-10-11T21:28:45Z</time>
<speed>0.00</speed>
</trkpt>
<trkpt lat="-7.362147" lon="-34.766140">
<ele>18.709999</ele>
<time>2018-10-11T21:33:59Z</time>
<speed>0.00</speed>
</trkpt>
<trkpt lat="-7.362117" lon="-34.766106">
<ele>14.380000</ele>
<time>2018-10-11T21:39:11Z</time>
<speed>0.00</speed>
</trkpt>
<trkpt lat="-7.362295" lon="-34.766323">
<ele>-21.969999</ele>
<time>2018-10-11T21:44:25Z</time>
<speed>0.00</speed>
</trkpt>
<trkpt lat="-7.362075" lon="-34.766121">
<ele>44.750000</ele>
<time>2018-10-11T21:49:39Z</time>
<speed>0.00</speed>
</trkpt>
<trkpt lat="-7.362108" lon="-34.766159">
<ele>39.709999</ele>
<time>2018-10-11T21:54:53Z</time>
<speed>0.00</speed>
</trkpt>
<trkpt lat="-7.362132" lon="-34.766193">
<ele>-3.430000</ele>
<time>2018-10-11T22:00:09Z</time>
<speed>0.00</speed>
</trkpt>
<trkpt lat="-7.362006" lon="-34.766052">
<ele>33.689999</ele>
<time>2018-10-11T22:05:22Z</time>
<speed>0.00</speed>
</trkpt>
<trkpt lat="-7.362097" lon="-34.766048">
<ele>20.480000</ele>
<time>2018-10-11T22:10:35Z</time>
<speed>0.13</speed>
</trkpt>
<trkpt lat="-7.362074" lon="-34.766182">
<ele>2.610000</ele>
<time>2018-10-11T22:15:48Z</time>
<speed>0.00</speed>
</trkpt>
<trkpt lat="-7.362148" lon="-34.766117">
<ele>-7.310000</ele>
<time>2018-10-11T22:18:49Z</time>
<speed>0.00</speed>
</trkpt>
<trkpt lat="-7.361998" lon="-34.765800">
<ele>-8.110000</ele>
<time>2018-10-11T22:24:07Z</time>
<speed>0.00</speed>
</trkpt>
<trkpt lat="-7.362025" lon="-34.765942">
<ele>16.350000</ele>
<time>2018-10-11T22:29:29Z</time>
<speed>0.53</speed>
</trkpt>
<trkpt lat="-7.362118" lon="-34.766346">
<ele>31.429998</ele>
<time>2018-10-11T22:34:43Z</time>
<speed>0.00</speed>
</trkpt>
<trkpt lat="-7.362018" lon="-34.766060">
<ele>26.279999</ele>
<time>2018-10-11T22:39:57Z</time>
<speed>0.00</speed>
</trkpt>
<trkpt lat="-7.362023" lon="-34.766094">
<ele>11.809999</ele>
<time>2018-10-11T22:45:11Z</time>
<speed>0.00</speed>
</trkpt>
<trkpt lat="-7.362012" lon="-34.765881">
<ele>23.730000</ele>
<time>2018-10-11T22:50:24Z</time>
<speed>0.00</speed>
</trkpt>
<trkpt lat="-7.362009" lon="-34.765991">
<ele>16.350000</ele>
<time>2018-10-11T22:55:37Z</time>
<speed>0.00</speed>
</trkpt>
<trkpt lat="-7.362066" lon="-34.766125">
<ele>14.259999</ele>
<time>2018-10-11T23:00:52Z</time>
<speed>0.00</speed>
</trkpt>
<trkpt lat="-7.362036" lon="-34.765926">
<ele>1.430000</ele>
<time>2018-10-11T23:06:05Z</time>
<speed>0.00</speed>
</trkpt>
<trkpt lat="-7.362064" lon="-34.766041">
<ele>9.250000</ele>
<time>2018-10-11T23:11:18Z</time>
<speed>0.00</speed>
</trkpt>
<trkpt lat="-7.362018" lon="-34.766018">
<ele>-3.190000</ele>
<time>2018-10-11T23:16:31Z</time>
<speed>0.00</speed>
</trkpt>
<trkpt lat="-7.362010" lon="-34.765987">
<ele>11.750000</ele>
<time>2018-10-11T23:22:23Z</time>
<speed>0.17</speed>
</trkpt>
<trkpt lat="-7.362039" lon="-34.766056">
<ele>10.610000</ele>
<time>2018-10-11T23:28:11Z</time>
<speed>0.28</speed>
</trkpt>
<trkpt lat="-7.362062" lon="-34.766094">
<ele>9.280000</ele>
<time>2018-10-11T23:37:49Z</time>
<speed>0.15</speed>
</trkpt>
<trkpt lat="-7.362091" lon="-34.766113">
<ele>-1.570000</ele>
<time>2018-10-11T23:51:40Z</time>
<speed>0.00</speed>
</trkpt>
<trkpt lat="-7.362112" lon="-34.766109">
<ele>9.280000</ele>
<time>2018-10-11T23:56:53Z</time>
<speed>0.00</speed>
</trkpt>
<trkpt lat="-7.362224" lon="-34.766296">
<ele>-1.060000</ele>
<time>2018-10-12T00:02:34Z</time>
<speed>0.54</speed>
</trkpt>
<trkpt lat="-7.362110" lon="-34.766140">
<ele>-1.490000</ele>
<time>2018-10-12T00:12:10Z</time>
<speed>0.45</speed>
</trkpt>
<trkpt lat="-7.362067" lon="-34.766090">
<ele>18.059999</ele>
<time>2018-10-12T00:22:24Z</time>
<speed>0.49</speed>
</trkpt>
<trkpt lat="-7.362043" lon="-34.766190">
<ele>16.889999</ele>
<time>2018-10-12T00:39:12Z</time>
<speed>0.39</speed>
</trkpt>
<trkpt lat="-7.362012" lon="-34.766121">
<ele>29.490000</ele>
<time>2018-10-12T00:56:15Z</time>
<speed>0.34</speed>
</trkpt>
<trkpt lat="-7.362101" lon="-34.766136">
<ele>27.170000</ele>
<time>2018-10-12T01:09:26Z</time>
<speed>0.37</speed>
</trkpt>
<trkpt lat="-7.362115" lon="-34.766190">
<ele>47.849998</ele>
<time>2018-10-12T01:20:25Z</time>
<speed>0.73</speed>
</trkpt>
<trkpt lat="-7.362115" lon="-34.766125">
<ele>22.230000</ele>
<time>2018-10-12T01:25:38Z</time>
<speed>0.08</speed>
</trkpt>
<trkpt lat="-7.362109" lon="-34.766190">
<ele>17.529999</ele>
<time>2018-10-12T01:30:52Z</time>
<speed>0.50</speed>
</trkpt>
<trkpt lat="-7.362084" lon="-34.766171">
<ele>19.689999</ele>
<time>2018-10-12T01:36:16Z</time>
<speed>0.37</speed>
</trkpt>
<trkpt lat="-7.362117" lon="-34.766132">
<ele>15.009999</ele>
<time>2018-10-12T01:42:51Z</time>
<speed>0.17</speed>
</trkpt>
<trkpt lat="-7.362120" lon="-34.766144">
<ele>8.610000</ele>
<time>2018-10-12T01:48:33Z</time>
<speed>0.15</speed>
</trkpt>
<trkpt lat="-7.362155" lon="-34.766224">
<ele>6.770000</ele>
<time>2018-10-12T01:54:05Z</time>
<speed>0.37</speed>
</trkpt>
<trkpt lat="-7.362137" lon="-34.766193">
<ele>6.320000</ele>
<time>2018-10-12T01:59:18Z</time>
<speed>0.08</speed>
</trkpt>
<trkpt lat="-7.362125" lon="-34.766151">
<ele>8.470000</ele>
<time>2018-10-12T02:04:48Z</time>
<speed>0.20</speed>
</trkpt>
<trkpt lat="-7.362185" lon="-34.766178">
<ele>11.420000</ele>
<time>2018-10-12T02:10:14Z</time>
<speed>0.77</speed>
</trkpt>
<trkpt lat="-7.362234" lon="-34.766216">
<ele>13.480000</ele>
<time>2018-10-12T02:13:10Z</time>
<speed>0.29</speed>
</trkpt>
<trkpt lat="-7.362204" lon="-34.766201">
<ele>11.730000</ele>
<time>2018-10-12T02:18:45Z</time>
<speed>0.86</speed>
</trkpt>
<trkpt lat="-7.362208" lon="-34.766205">
<ele>13.940000</ele>
<time>2018-10-12T02:23:58Z</time>
<speed>0.98</speed>
</trkpt>
<trkpt lat="-7.362189" lon="-34.766212">
<ele>17.740000</ele>
<time>2018-10-12T02:29:32Z</time>
<speed>0.56</speed>
</trkpt>
<trkpt lat="-7.362136" lon="-34.766148">
<ele>10.429999</ele>
<time>2018-10-12T02:34:45Z</time>
<speed>0.00</speed>
</trkpt>
<trkpt lat="-7.362242" lon="-34.766262">
<ele>25.660000</ele>
<time>2018-10-12T02:39:58Z</time>
<speed>0.00</speed>
</trkpt>
<trkpt lat="-7.362173" lon="-34.766186">
<ele>14.490000</ele>
<time>2018-10-12T02:45:10Z</time>
<speed>0.00</speed>
</trkpt>
<trkpt lat="-7.362078" lon="-34.766109">
<ele>3.860000</ele>
<time>2018-10-12T02:50:22Z</time>
<speed>0.40</speed>
</trkpt>
<trkpt lat="-7.362096" lon="-34.766178">
<ele>12.090000</ele>
<time>2018-10-12T02:55:33Z</time>
<speed>0.23</speed>
</trkpt>
</trkseg>
</trk>
<trk>
<name>20181027-194334(9)</name>
<desc>Color:004000ff</desc>
<trkseg>
<trkpt lat="-7.362144" lon="-34.766205">
<ele>13.630000</ele>
<time>2018-10-12T03:00:47Z</time>
<speed>0.06</speed>
</trkpt>
<trkpt lat="-7.362145" lon="-34.766178">
<ele>6.460000</ele>
<time>2018-10-12T03:05:59Z</time>
<speed>0.00</speed>
</trkpt>
<trkpt lat="-7.362158" lon="-34.766186">
<ele>8.590000</ele>
<time>2018-10-12T03:11:12Z</time>
<speed>0.00</speed>
</trkpt>
<trkpt lat="-7.362041" lon="-34.766014">
<ele>5.200000</ele>
<time>2018-10-12T03:16:26Z</time>
<speed>0.00</speed>
</trkpt>
<trkpt lat="-7.362090" lon="-34.766045">
<ele>6.070000</ele>
<time>2018-10-12T03:21:40Z</time>
<speed>0.00</speed>
</trkpt>
<trkpt lat="-7.362132" lon="-34.766151">
<ele>-5.310000</ele>
<time>2018-10-12T03:27:01Z</time>
<speed>0.23</speed>
</trkpt>
<trkpt lat="-7.362205" lon="-34.766205">
<ele>-12.020000</ele>
<time>2018-10-12T03:32:21Z</time>
<speed>0.28</speed>
</trkpt>
<trkpt lat="-7.362139" lon="-34.766197">
<ele>3.150000</ele>
<time>2018-10-12T03:37:42Z</time>
<speed>0.27</speed>
</trkpt>
<trkpt lat="-7.362129" lon="-34.766174">
<ele>4.640000</ele>
<time>2018-10-12T03:43:03Z</time>
<speed>0.22</speed>
</trkpt>
<trkpt lat="-7.362140" lon="-34.766193">
<ele>7.280000</ele>
<time>2018-10-12T03:48:24Z</time>
<speed>0.71</speed>
</trkpt>
<trkpt lat="-7.362134" lon="-34.766174">
<ele>10.590000</ele>
<time>2018-10-12T03:53:44Z</time>
<speed>0.32</speed>
</trkpt>
<trkpt lat="-7.362129" lon="-34.766140">
<ele>11.429999</ele>
<time>2018-10-12T03:58:56Z</time>
<speed>0.00</speed>
</trkpt>
<trkpt lat="-7.362093" lon="-34.766148">
<ele>12.809999</ele>
<time>2018-10-12T04:04:11Z</time>
<speed>0.00</speed>
</trkpt>
<trkpt lat="-7.362161" lon="-34.766224">
<ele>-3.150000</ele>
<time>2018-10-12T04:09:23Z</time>
<speed>0.00</speed>
</trkpt>
<trkpt lat="-7.362146" lon="-34.766197">
<ele>1.510000</ele>
<time>2018-10-12T04:14:35Z</time>
<speed>0.00</speed>
</trkpt>
<trkpt lat="-7.362162" lon="-34.766216">
<ele>-1.150000</ele>
<time>2018-10-12T04:19:48Z</time>
<speed>1.20</speed>
</trkpt>
<trkpt lat="-7.362150" lon="-34.766220">
<ele>-0.010000</ele>
<time>2018-10-12T04:25:00Z</time>
<speed>0.00</speed>
</trkpt>
<trkpt lat="-7.362209" lon="-34.766254">
<ele>3.940000</ele>
<time>2018-10-12T04:30:19Z</time>
<speed>0.28</speed>
</trkpt>
<trkpt lat="-7.362162" lon="-34.766193">
<ele>13.650000</ele>
<time>2018-10-12T04:35:16Z</time>
<speed>0.00</speed>
</trkpt>
<trkpt lat="-7.362233" lon="-34.766315">
<ele>-34.209999</ele>
<time>2018-10-12T04:40:28Z</time>
<speed>0.00</speed>
</trkpt>
<trkpt lat="-7.362235" lon="-34.766201">
<ele>-14.120000</ele>
<time>2018-10-12T04:45:41Z</time>
<speed>0.00</speed>
</trkpt>
<trkpt lat="-7.362148" lon="-34.766193">
<ele>7.350000</ele>
<time>2018-10-12T04:50:54Z</time>
<speed>0.00</speed>
</trkpt>
<trkpt lat="-7.362208" lon="-34.766273">
<ele>-12.420000</ele>
<time>2018-10-12T04:56:08Z</time>
<speed>0.00</speed>
</trkpt>
<trkpt lat="-7.362223" lon="-34.766193">
<ele>0.660000</ele>
<time>2018-10-12T05:01:27Z</time>
<speed>0.00</speed>
</trkpt>
<trkpt lat="-7.362224" lon="-34.766239">
<ele>-29.539999</ele>
<time>2018-10-12T05:06:40Z</time>
<speed>0.00</speed>
</trkpt>
<trkpt lat="-7.362212" lon="-34.766182">
<ele>-8.309999</ele>
<time>2018-10-12T05:11:52Z</time>
<speed>0.00</speed>
</trkpt>
<trkpt lat="-7.362213" lon="-34.766212">
<ele>-7.360000</ele>
<time>2018-10-12T05:17:11Z</time>
<speed>0.48</speed>
</trkpt>
<trkpt lat="-7.362296" lon="-34.766247">
<ele>-27.959999</ele>
<time>2018-10-12T05:22:23Z</time>
<speed>0.00</speed>
</trkpt>
<trkpt lat="-7.362195" lon="-34.766171">
<ele>1.740000</ele>
<time>2018-10-12T05:27:35Z</time>
<speed>0.00</speed>
</trkpt>
<trkpt lat="-7.362198" lon="-34.766155">
<ele>-4.620000</ele>
<time>2018-10-12T05:32:48Z</time>
<speed>0.00</speed>
</trkpt>
<trkpt lat="-7.362195" lon="-34.766121">
<ele>-3.260000</ele>
<time>2018-10-12T05:38:05Z</time>
<speed>0.96</speed>
</trkpt>
<trkpt lat="-7.362200" lon="-34.766155">
<ele>-34.509998</ele>
<time>2018-10-12T05:43:21Z</time>
<speed>0.32</speed>
</trkpt>
<trkpt lat="-7.362266" lon="-34.766190">
<ele>-28.099998</ele>
<time>2018-10-12T05:48:39Z</time>
<speed>0.00</speed>
</trkpt>
<trkpt lat="-7.362216" lon="-34.766281">
<ele>-37.299999</ele>
<time>2018-10-12T05:53:59Z</time>
<speed>0.30</speed>
</trkpt>
<trkpt lat="-7.362275" lon="-34.766224">
<ele>-46.660000</ele>
<time>2018-10-12T05:59:13Z</time>
<speed>0.00</speed>
</trkpt>
<trkpt lat="-7.362210" lon="-34.766224">
<ele>6.110000</ele>
<time>2018-10-12T06:06:29Z</time>
<speed>0.33</speed>
</trkpt>
<trkpt lat="-7.362203" lon="-34.766239">
<ele>8.870000</ele>
<time>2018-10-12T06:19:18Z</time>
<speed>0.43</speed>
</trkpt>
<trkpt lat="-7.362151" lon="-34.766205">
<ele>5.300000</ele>
<time>2018-10-12T06:33:22Z</time>
<speed>0.34</speed>
</trkpt>
<trkpt lat="-7.362217" lon="-34.766247">
<ele>2.250000</ele>
<time>2018-10-12T06:43:54Z</time>
<speed>0.02</speed>
</trkpt>
<trkpt lat="-7.357726" lon="-34.765491">
<ele>13.070000</ele>
<time>2018-10-12T06:54:44Z</time>
<speed>3.18</speed>
</trkpt>
<trkpt lat="-7.344950" lon="-34.764187">
<ele>8.800000</ele>
<time>2018-10-12T07:03:26Z</time>
<speed>2.87</speed>
</trkpt>
<trkpt lat="-7.339079" lon="-34.760414">
<ele>6.500000</ele>
<time>2018-10-12T07:12:03Z</time>
<speed>0.33</speed>
</trkpt>
<trkpt lat="-7.339334" lon="-34.759727">
<ele>-1.140000</ele>
<time>2018-10-12T07:20:39Z</time>
<speed>0.69</speed>
</trkpt>
<trkpt lat="-7.339781" lon="-34.759586">
<ele>-4.670000</ele>
<time>2018-10-12T07:29:34Z</time>
<speed>0.89</speed>
</trkpt>
<trkpt lat="-7.339874" lon="-34.759605">
<ele>19.240000</ele>
<time>2018-10-12T07:36:13Z</time>
<speed>0.26</speed>
</trkpt>
<trkpt lat="-7.339653" lon="-34.759529">
<ele>3.100000</ele>
<time>2018-10-12T07:43:35Z</time>
<speed>0.10</speed>
</trkpt>
<trkpt lat="-7.340356" lon="-34.758625">
<ele>14.040000</ele>
<time>2018-10-12T07:54:33Z</time>
<speed>0.58</speed>
</trkpt>
<trkpt lat="-7.341172" lon="-34.758175">
<ele>-4.880000</ele>
<time>2018-10-12T07:59:49Z</time>
<speed>0.55</speed>
</trkpt>
<trkpt lat="-7.340900" lon="-34.757854">
<ele>11.160000</ele>
<time>2018-10-12T08:05:05Z</time>
<speed>0.75</speed>
</trkpt>
<trkpt lat="-7.340306" lon="-34.757156">
<ele>-11.320000</ele>
<time>2018-10-12T08:10:19Z</time>
<speed>0.25</speed>
</trkpt>
<trkpt lat="-7.340318" lon="-34.755875">
<ele>-32.480000</ele>
<time>2018-10-12T08:15:36Z</time>
<speed>0.19</speed>
</trkpt>
<trkpt lat="-7.340442" lon="-34.755489">
<ele>-22.980000</ele>
<time>2018-10-12T08:20:49Z</time>
<speed>0.38</speed>
</trkpt>
<trkpt lat="-7.340089" lon="-34.755085">
<ele>0.140000</ele>
<time>2018-10-12T08:26:07Z</time>
<speed>1.99</speed>
</trkpt>
<trkpt lat="-7.339970" lon="-34.754642">
<ele>-16.090000</ele>
<time>2018-10-12T08:31:20Z</time>
<speed>0.60</speed>
</trkpt>
<trkpt lat="-7.340334" lon="-34.754330">
<ele>28.000000</ele>
<time>2018-10-12T08:36:33Z</time>
<speed>0.45</speed>
</trkpt>
<trkpt lat="-7.340841" lon="-34.754013">
<ele>42.020000</ele>
<time>2018-10-12T08:41:46Z</time>
<speed>0.53</speed>
</trkpt>
<trkpt lat="-7.341749" lon="-34.753712">
<ele>70.409996</ele>
<time>2018-10-12T08:46:58Z</time>
<speed>0.56</speed>
</trkpt>
<trkpt lat="-7.341424" lon="-34.755199">
<ele>19.170000</ele>
<time>2018-10-12T08:52:20Z</time>
<speed>3.07</speed>
</trkpt>
<trkpt lat="-7.337413" lon="-34.763142">
<ele>29.209999</ele>
<time>2018-10-12T08:57:44Z</time>
<speed>2.85</speed>
</trkpt>
<trkpt lat="-7.332985" lon="-34.770790">
<ele>10.849999</ele>
<time>2018-10-12T09:03:12Z</time>
<speed>2.06</speed>
</trkpt>
<trkpt lat="-7.327954" lon="-34.777809">
<ele>4.890000</ele>
<time>2018-10-12T09:08:38Z</time>
<speed>2.37</speed>
</trkpt>
<trkpt lat="-7.323323" lon="-34.785374">
<ele>-7.710000</ele>
<time>2018-10-12T09:14:08Z</time>
<speed>2.95</speed>
</trkpt>
<trkpt lat="-7.315588" lon="-34.789665">
<ele>-5.260000</ele>
<time>2018-10-12T09:20:12Z</time>
<speed>2.68</speed>
</trkpt>
<trkpt lat="-7.306255" lon="-34.791180">
<ele>0.830000</ele>
<time>2018-10-12T09:26:17Z</time>
<speed>2.57</speed>
</trkpt>
<trkpt lat="-7.296235" lon="-34.793434">
<ele>3.550000</ele>
<time>2018-10-12T09:32:42Z</time>
<speed>2.71</speed>
</trkpt>
<trkpt lat="-7.287200" lon="-34.799553">
<ele>1.640000</ele>
<time>2018-10-12T09:39:27Z</time>
<speed>2.81</speed>
</trkpt>
<trkpt lat="-7.285148" lon="-34.799625">
<ele>5.600000</ele>
<time>2018-10-12T09:46:12Z</time>
<speed>0.42</speed>
</trkpt>
<trkpt lat="-7.285188" lon="-34.799496">
<ele>-0.310000</ele>
<time>2018-10-12T09:53:25Z</time>
<speed>0.30</speed>
</trkpt>
<trkpt lat="-7.285220" lon="-34.799530">
<ele>8.240000</ele>
<time>2018-10-12T10:03:24Z</time>
<speed>0.26</speed>
</trkpt>
<trkpt lat="-7.285213" lon="-34.799530">
<ele>10.240000</ele>
<time>2018-10-12T10:21:32Z</time>
<speed>0.00</speed>
</trkpt>
<trkpt lat="-7.285287" lon="-34.799572">
<ele>-1.530000</ele>
<time>2018-10-12T10:26:47Z</time>
<speed>0.28</speed>
</trkpt>
<trkpt lat="-7.285198" lon="-34.799526">
<ele>6.330000</ele>
<time>2018-10-12T10:32:01Z</time>
<speed>0.00</speed>
</trkpt>
<trkpt lat="-7.285202" lon="-34.799500">
<ele>-5.850000</ele>
<time>2018-10-12T10:37:16Z</time>
<speed>0.00</speed>
</trkpt>
<trkpt lat="-7.285217" lon="-34.799519">
<ele>1.050000</ele>
<time>2018-10-12T10:42:29Z</time>
<speed>0.00</speed>
</trkpt>
<trkpt lat="-7.285252" lon="-34.799530">
<ele>-2.170000</ele>
<time>2018-10-12T10:47:43Z</time>
<speed>0.00</speed>
</trkpt>
<trkpt lat="-7.285319" lon="-34.799557">
<ele>8.580000</ele>
<time>2018-10-12T10:52:57Z</time>
<speed>0.00</speed>
</trkpt>
<trkpt lat="-7.285298" lon="-34.799530">
<ele>19.490000</ele>
<time>2018-10-12T10:58:11Z</time>
<speed>0.33</speed>
</trkpt>
<trkpt lat="-7.285306" lon="-34.799530">
<ele>11.170000</ele>
<time>2018-10-12T11:03:31Z</time>
<speed>0.00</speed>
</trkpt>
<trkpt lat="-7.285290" lon="-34.799503">
<ele>16.240000</ele>
<time>2018-10-12T11:08:45Z</time>
<speed>0.00</speed>
</trkpt>
<trkpt lat="-7.285279" lon="-34.799461">
<ele>7.100000</ele>
<time>2018-10-12T11:13:59Z</time>
<speed>0.26</speed>
</trkpt>
<trkpt lat="-7.285275" lon="-34.799358">
<ele>6.990000</ele>
<time>2018-10-12T11:19:14Z</time>
<speed>0.00</speed>
</trkpt>
<trkpt lat="-7.285314" lon="-34.799469">
<ele>24.039999</ele>
<time>2018-10-12T11:24:28Z</time>
<speed>0.00</speed>
</trkpt>
<trkpt lat="-7.285307" lon="-34.799545">
<ele>21.299999</ele>
<time>2018-10-12T11:29:44Z</time>
<speed>0.00</speed>
</trkpt>
<trkpt lat="-7.285302" lon="-34.799465">
<ele>-1.930000</ele>
<time>2018-10-12T11:35:01Z</time>
<speed>0.00</speed>
</trkpt>
<trkpt lat="-7.285346" lon="-34.799534">
<ele>27.099998</ele>
<time>2018-10-12T11:40:24Z</time>
<speed>0.39</speed>
</trkpt>
<trkpt lat="-7.285384" lon="-34.799469">
<ele>-15.940000</ele>
<time>2018-10-12T11:45:40Z</time>
<speed>0.00</speed>
</trkpt>
<trkpt lat="-7.285359" lon="-34.799526">
<ele>-7.340000</ele>
<time>2018-10-12T11:50:55Z</time>
<speed>0.00</speed>
</trkpt>
<trkpt lat="-7.285337" lon="-34.799549">
<ele>-3.830000</ele>
<time>2018-10-12T11:56:10Z</time>
<speed>0.00</speed>
</trkpt>
<trkpt lat="-7.285294" lon="-34.799599">
<ele>-2.750000</ele>
<time>2018-10-12T12:01:30Z</time>
<speed>0.00</speed>
</trkpt>
<trkpt lat="-7.285241" lon="-34.799503">
<ele>-16.840000</ele>
<time>2018-10-12T12:06:44Z</time>
<speed>0.23</speed>
</trkpt>
<trkpt lat="-7.285856" lon="-34.798676">
<ele>-13.450000</ele>
<time>2018-10-12T12:11:58Z</time>
<speed>0.00</speed>
</trkpt>
<trkpt lat="-7.285789" lon="-34.798748">
<ele>-11.950000</ele>
<time>2018-10-12T12:17:12Z</time>
<speed>0.00</speed>
</trkpt>
<trkpt lat="-7.285913" lon="-34.798477">
<ele>-23.639999</ele>
<time>2018-10-12T12:22:26Z</time>
<speed>0.00</speed>
</trkpt>
<trkpt lat="-7.285659" lon="-34.798645">
<ele>-0.790000</ele>
<time>2018-10-12T12:27:40Z</time>
<speed>0.00</speed>
</trkpt>
<trkpt lat="-7.285686" lon="-34.798618">
<ele>-9.800000</ele>
<time>2018-10-12T12:32:55Z</time>
<speed>0.00</speed>
</trkpt>
<trkpt lat="-7.285684" lon="-34.798653">
<ele>-10.300000</ele>
<time>2018-10-12T12:38:09Z</time>
<speed>0.71</speed>
</trkpt>
<trkpt lat="-7.285662" lon="-34.798683">
<ele>12.630000</ele>
<time>2018-10-12T12:43:23Z</time>
<speed>0.00</speed>
</trkpt>
<trkpt lat="-7.285668" lon="-34.798477">
<ele>0.140000</ele>
<time>2018-10-12T12:48:43Z</time>
<speed>0.00</speed>
</trkpt>
<trkpt lat="-7.285622" lon="-34.798691">
<ele>-5.960000</ele>
<time>2018-10-12T12:54:24Z</time>
<speed>0.52</speed>
</trkpt>
<trkpt lat="-7.285672" lon="-34.798695">
<ele>-1.480000</ele>
<time>2018-10-12T13:00:05Z</time>
<speed>0.85</speed>
</trkpt>
<trkpt lat="-7.285696" lon="-34.798691">
<ele>-0.710000</ele>
<time>2018-10-12T13:06:17Z</time>
<speed>0.00</speed>
</trkpt>
<trkpt lat="-7.285769" lon="-34.798717">
<ele>-4.670000</ele>
<time>2018-10-12T13:11:31Z</time>
<speed>0.00</speed>
</trkpt>
<trkpt lat="-7.285702" lon="-34.798676">
<ele>-10.740000</ele>
<time>2018-10-12T13:16:46Z</time>
<speed>0.06</speed>
</trkpt>
<trkpt lat="-7.285650" lon="-34.798660">
<ele>-2.760000</ele>
<time>2018-10-12T13:22:00Z</time>
<speed>0.00</speed>
</trkpt>
<trkpt lat="-7.285604" lon="-34.798592">
<ele>-5.010000</ele>
<time>2018-10-12T13:27:14Z</time>
<speed>0.00</speed>
</trkpt>
<trkpt lat="-7.285676" lon="-34.798702">
<ele>-1.430000</ele>
<time>2018-10-12T13:32:29Z</time>
<speed>0.00</speed>
</trkpt>
<trkpt lat="-7.285624" lon="-34.798637">
<ele>-9.020000</ele>
<time>2018-10-12T13:37:43Z</time>
<speed>0.00</speed>
</trkpt>
<trkpt lat="-7.285682" lon="-34.798817">
<ele>-6.270000</ele>
<time>2018-10-12T13:42:57Z</time>
<speed>0.00</speed>
</trkpt>
<trkpt lat="-7.285589" lon="-34.798550">
<ele>-19.459999</ele>
<time>2018-10-12T13:48:11Z</time>
<speed>0.00</speed>
</trkpt>
<trkpt lat="-7.285661" lon="-34.798756">
<ele>-10.070000</ele>
<time>2018-10-12T13:53:25Z</time>
<speed>1.45</speed>
</trkpt>
<trkpt lat="-7.285692" lon="-34.798775">
<ele>-1.910000</ele>
<time>2018-10-12T13:58:40Z</time>
<speed>0.00</speed>
</trkpt>
<trkpt lat="-7.285583" lon="-34.798611">
<ele>3.810000</ele>
<time>2018-10-12T14:05:03Z</time>
<speed>0.00</speed>
</trkpt>
<trkpt lat="-7.285569" lon="-34.798553">
<ele>12.400000</ele>
<time>2018-10-12T14:11:55Z</time>
<speed>0.07</speed>
</trkpt>
<trkpt lat="-7.285575" lon="-34.798584">
<ele>19.699999</ele>
<time>2018-10-12T14:17:09Z</time>
<speed>0.00</speed>
</trkpt>
<trkpt lat="-7.285593" lon="-34.798573">
<ele>6.140000</ele>
<time>2018-10-12T14:22:23Z</time>
<speed>0.42</speed>
</trkpt>
<trkpt lat="-7.285573" lon="-34.798500">
<ele>-4.150000</ele>
<time>2018-10-12T14:27:38Z</time>
<speed>0.00</speed>
</trkpt>
<trkpt lat="-7.285542" lon="-34.798588">
<ele>-2.230000</ele>
<time>2018-10-12T14:32:52Z</time>
<speed>0.00</speed>
</trkpt>
<trkpt lat="-7.285529" lon="-34.798676">
<ele>-14.889999</ele>
<time>2018-10-12T14:38:05Z</time>
<speed>0.16</speed>
</trkpt>
<trkpt lat="-7.285543" lon="-34.798504">
<ele>0.720000</ele>
<time>2018-10-12T14:43:20Z</time>
<speed>0.00</speed>
</trkpt>
<trkpt lat="-7.283388" lon="-34.797405">
<ele>959.880005</ele>
<time>2018-10-12T14:49:21Z</time>
<speed>0.31</speed>
</trkpt>
<trkpt lat="-7.285543" lon="-34.798588">
<ele>-5.710000</ele>
<time>2018-10-12T14:54:55Z</time>
<speed>0.70</speed>
</trkpt>
<trkpt lat="-7.285520" lon="-34.798504">
<ele>5.550000</ele>
<time>2018-10-12T15:00:12Z</time>
<speed>0.00</speed>
</trkpt>
<trkpt lat="-7.285552" lon="-34.798592">
<ele>15.910000</ele>
<time>2018-10-12T15:05:27Z</time>
<speed>0.00</speed>
</trkpt>
<trkpt lat="-7.285507" lon="-34.798553">
<ele>21.320000</ele>
<time>2018-10-12T15:10:47Z</time>
<speed>0.00</speed>
</trkpt>
<trkpt lat="-7.285547" lon="-34.798626">
<ele>10.920000</ele>
<time>2018-10-12T15:16:01Z</time>
<speed>0.89</speed>
</trkpt>
<trkpt lat="-7.285527" lon="-34.798592">
<ele>13.469999</ele>
<time>2018-10-12T15:21:15Z</time>
<speed>0.00</speed>
</trkpt>
<trkpt lat="-7.285523" lon="-34.798584">
<ele>11.259999</ele>
<time>2018-10-12T15:26:30Z</time>
<speed>0.00</speed>
</trkpt>
<trkpt lat="-7.285511" lon="-34.798599">
<ele>22.010000</ele>
<time>2018-10-12T15:31:47Z</time>
<speed>0.00</speed>
</trkpt>
<trkpt lat="-7.285595" lon="-34.798523">
<ele>16.590000</ele>
<time>2018-10-12T15:37:02Z</time>
<speed>0.00</speed>
</trkpt>
<trkpt lat="-7.285618" lon="-34.798550">
<ele>18.000000</ele>
<time>2018-10-12T15:42:18Z</time>
<speed>0.00</speed>
</trkpt>
<trkpt lat="-7.285609" lon="-34.798618">
<ele>-15.389999</ele>
<time>2018-10-12T15:47:34Z</time>
<speed>0.00</speed>
</trkpt>
<trkpt lat="-7.285585" lon="-34.798553">
<ele>-11.830000</ele>
<time>2018-10-12T15:52:49Z</time>
<speed>0.00</speed>
</trkpt>
<trkpt lat="-7.285579" lon="-34.798534">
<ele>-11.830000</ele>
<time>2018-10-12T15:58:03Z</time>
<speed>0.23</speed>
</trkpt>
<trkpt lat="-7.285627" lon="-34.798630">
<ele>-0.430000</ele>
<time>2018-10-12T16:03:24Z</time>
<speed>0.00</speed>
</trkpt>
<trkpt lat="-7.285588" lon="-34.798626">
<ele>-9.490000</ele>
<time>2018-10-12T16:08:38Z</time>
<speed>0.11</speed>
</trkpt>
<trkpt lat="-7.285523" lon="-34.798641">
<ele>-8.020000</ele>
<time>2018-10-12T16:13:54Z</time>
<speed>0.00</speed>
</trkpt>
<trkpt lat="-7.285551" lon="-34.798737">
<ele>-18.539999</ele>
<time>2018-10-12T16:19:09Z</time>
<speed>0.00</speed>
</trkpt>
<trkpt lat="-7.285508" lon="-34.798626">
<ele>-13.910000</ele>
<time>2018-10-12T16:24:23Z</time>
<speed>0.17</speed>
</trkpt>
<trkpt lat="-7.285564" lon="-34.798645">
<ele>-5.690000</ele>
<time>2018-10-12T16:29:36Z</time>
<speed>0.15</speed>
</trkpt>
<trkpt lat="-7.285597" lon="-34.798637">
<ele>-5.820000</ele>
<time>2018-10-12T16:34:50Z</time>
<speed>0.28</speed>
</trkpt>
<trkpt lat="-7.285584" lon="-34.798668">
<ele>-3.750000</ele>
<time>2018-10-12T16:40:05Z</time>
<speed>0.00</speed>
</trkpt>
<trkpt lat="-7.285564" lon="-34.798653">
<ele>5.250000</ele>
<time>2018-10-12T16:45:19Z</time>
<speed>0.04</speed>
</trkpt>
<trkpt lat="-7.285561" lon="-34.798672">
<ele>-8.610000</ele>
<time>2018-10-12T16:50:33Z</time>
<speed>0.00</speed>
</trkpt>
<trkpt lat="-7.285513" lon="-34.798618">
<ele>-15.389999</ele>
<time>2018-10-12T16:55:48Z</time>
<speed>0.00</speed>
</trkpt>
<trkpt lat="-7.285604" lon="-34.798691">
<ele>-12.110000</ele>
<time>2018-10-12T17:01:05Z</time>
<speed>0.00</speed>
</trkpt>
<trkpt lat="-7.285505" lon="-34.798641">
<ele>-0.420000</ele>
<time>2018-10-12T17:06:19Z</time>
<speed>0.00</speed>
</trkpt>
<trkpt lat="-7.285562" lon="-34.798645">
<ele>1.490000</ele>
<time>2018-10-12T17:11:34Z</time>
<speed>0.00</speed>
</trkpt>
<trkpt lat="-7.285533" lon="-34.798607">
<ele>-2.750000</ele>
<time>2018-10-12T17:16:50Z</time>
<speed>0.00</speed>
</trkpt>
<trkpt lat="-7.285533" lon="-34.798546">
<ele>-0.300000</ele>
<time>2018-10-12T17:22:05Z</time>
<speed>0.00</speed>
</trkpt>
<trkpt lat="-7.285530" lon="-34.798637">
<ele>-23.080000</ele>
<time>2018-10-12T17:27:20Z</time>
<speed>0.00</speed>
</trkpt>
<trkpt lat="-7.285531" lon="-34.798717">
<ele>-28.949999</ele>
<time>2018-10-12T17:32:35Z</time>
<speed>0.00</speed>
</trkpt>
<trkpt lat="-7.285592" lon="-34.798599">
<ele>7.780000</ele>
<time>2018-10-12T17:37:51Z</time>
<speed>0.00</speed>
</trkpt>
<trkpt lat="-7.285506" lon="-34.798508">
<ele>15.549999</ele>
<time>2018-10-12T17:43:07Z</time>
<speed>0.00</speed>
</trkpt>
<trkpt lat="-7.285582" lon="-34.798592">
<ele>6.920000</ele>
<time>2018-10-12T17:48:22Z</time>
<speed>0.00</speed>
</trkpt>
<trkpt lat="-7.285569" lon="-34.798618">
<ele>-2.530000</ele>
<time>2018-10-12T17:53:38Z</time>
<speed>0.00</speed>
</trkpt>
<trkpt lat="-7.285552" lon="-34.798542">
<ele>23.889999</ele>
<time>2018-10-12T17:58:54Z</time>
<speed>0.00</speed>
</trkpt>
<trkpt lat="-7.285545" lon="-34.798630">
<ele>12.540000</ele>
<time>2018-10-12T18:06:09Z</time>
<speed>0.26</speed>
</trkpt>
<trkpt lat="-7.285558" lon="-34.798607">
<ele>23.080000</ele>
<time>2018-10-12T18:17:29Z</time>
<speed>0.20</speed>
</trkpt>
<trkpt lat="-7.285579" lon="-34.798573">
<ele>23.549999</ele>
<time>2018-10-12T18:30:15Z</time>
<speed>0.48</speed>
</trkpt>
<trkpt lat="-7.285585" lon="-34.798569">
<ele>23.359999</ele>
<time>2018-10-12T18:40:31Z</time>
<speed>0.48</speed>
</trkpt>
<trkpt lat="-7.285577" lon="-34.798656">
<ele>19.090000</ele>
<time>2018-10-12T18:52:17Z</time>
<speed>0.22</speed>
</trkpt>
<trkpt lat="-7.285578" lon="-34.798481">
<ele>-21.090000</ele>
<time>2018-10-12T19:02:54Z</time>
<speed>0.02</speed>
</trkpt>
<trkpt lat="-7.285573" lon="-34.798546">
<ele>2.900000</ele>
<time>2018-10-12T19:13:42Z</time>
<speed>0.31</speed>
</trkpt>
<trkpt lat="-7.285559" lon="-34.798546">
<ele>8.010000</ele>
<time>2018-10-12T19:25:12Z</time>
<speed>0.04</speed>
</trkpt>
<trkpt lat="-7.285600" lon="-34.798573">
<ele>-12.059999</ele>
<time>2018-10-12T19:36:52Z</time>
<speed>0.31</speed>
</trkpt>
<trkpt lat="-7.285607" lon="-34.798538">
<ele>0.710000</ele>
<time>2018-10-12T19:46:00Z</time>
<speed>0.18</speed>
</trkpt>
<trkpt lat="-7.285667" lon="-34.798538">
<ele>-12.139999</ele>
<time>2018-10-12T19:55:12Z</time>
<speed>0.46</speed>
</trkpt>
<trkpt lat="-7.285713" lon="-34.798473">
<ele>-14.660000</ele>
<time>2018-10-12T20:04:55Z</time>
<speed>0.20</speed>
</trkpt>
<trkpt lat="-7.285715" lon="-34.798473">
<ele>-18.430000</ele>
<time>2018-10-12T20:14:55Z</time>
<speed>0.06</speed>
</trkpt>
<trkpt lat="-7.285717" lon="-34.798470">
<ele>-9.849999</ele>
<time>2018-10-12T20:25:56Z</time>
<speed>0.13</speed>
</trkpt>
<trkpt lat="-7.285752" lon="-34.798500">
<ele>-7.030000</ele>
<time>2018-10-12T20:37:47Z</time>
<speed>0.38</speed>
</trkpt>
<trkpt lat="-7.285484" lon="-34.798687">
<ele>16.910000</ele>
<time>2018-10-12T20:49:45Z</time>
<speed>0.13</speed>
</trkpt>
<trkpt lat="-7.285491" lon="-34.798695">
<ele>21.500000</ele>
<time>2018-10-12T21:01:54Z</time>
<speed>0.03</speed>
</trkpt>
<trkpt lat="-7.285522" lon="-34.798607">
<ele>9.700000</ele>
<time>2018-10-12T21:13:36Z</time>
<speed>0.00</speed>
</trkpt>
<trkpt lat="-7.285611" lon="-34.798615">
<ele>13.860000</ele>
<time>2018-10-12T21:18:50Z</time>
<speed>0.00</speed>
</trkpt>
<trkpt lat="-7.285566" lon="-34.798542">
<ele>10.610000</ele>
<time>2018-10-12T21:24:04Z</time>
<speed>0.00</speed>
</trkpt>
<trkpt lat="-7.285565" lon="-34.798561">
<ele>1.640000</ele>
<time>2018-10-12T21:29:18Z</time>
<speed>0.00</speed>
</trkpt>
<trkpt lat="-7.285552" lon="-34.798618">
<ele>13.170000</ele>
<time>2018-10-12T21:34:34Z</time>
<speed>0.00</speed>
</trkpt>
<trkpt lat="-7.285553" lon="-34.798664">
<ele>3.230000</ele>
<time>2018-10-12T21:39:48Z</time>
<speed>0.00</speed>
</trkpt>
<trkpt lat="-7.285606" lon="-34.798645">
<ele>6.690000</ele>
<time>2018-10-12T21:45:02Z</time>
<speed>0.00</speed>
</trkpt>
<trkpt lat="-7.285603" lon="-34.798649">
<ele>4.580000</ele>
<time>2018-10-12T21:50:16Z</time>
<speed>0.00</speed>
</trkpt>
<trkpt lat="-7.285631" lon="-34.798607">
<ele>-8.349999</ele>
<time>2018-10-12T21:55:30Z</time>
<speed>0.00</speed>
</trkpt>
<trkpt lat="-7.285568" lon="-34.798584">
<ele>1.310000</ele>
<time>2018-10-12T22:01:28Z</time>
<speed>0.12</speed>
</trkpt>
<trkpt lat="-7.285570" lon="-34.798569">
<ele>-2.960000</ele>
<time>2018-10-12T22:06:54Z</time>
<speed>0.45</speed>
</trkpt>
<trkpt lat="-7.285686" lon="-34.798698">
<ele>0.380000</ele>
<time>2018-10-12T22:13:19Z</time>
<speed>0.22</speed>
</trkpt>
<trkpt lat="-7.285618" lon="-34.798588">
<ele>-3.260000</ele>
<time>2018-10-12T22:19:25Z</time>
<speed>0.24</speed>
</trkpt>
<trkpt lat="-7.285615" lon="-34.798603">
<ele>-1.270000</ele>
<time>2018-10-12T22:25:49Z</time>
<speed>0.56</speed>
</trkpt>
<trkpt lat="-7.285596" lon="-34.798660">
<ele>-0.960000</ele>
<time>2018-10-12T22:31:54Z</time>
<speed>0.63</speed>
</trkpt>
<trkpt lat="-7.285631" lon="-34.798702">
<ele>-8.610000</ele>
<time>2018-10-12T22:38:17Z</time>
<speed>0.32</speed>
</trkpt>
<trkpt lat="-7.285655" lon="-34.798664">
<ele>-2.040000</ele>
<time>2018-10-12T22:45:01Z</time>
<speed>0.70</speed>
</trkpt>
<trkpt lat="-7.285609" lon="-34.798706">
<ele>-10.450000</ele>
<time>2018-10-12T22:52:02Z</time>
<speed>0.34</speed>
</trkpt>
<trkpt lat="-7.285632" lon="-34.798660">
<ele>2.240000</ele>
<time>2018-10-12T22:58:31Z</time>
<speed>0.37</speed>
</trkpt>
<trkpt lat="-7.285598" lon="-34.798656">
<ele>0.530000</ele>
<time>2018-10-12T23:05:27Z</time>
<speed>0.00</speed>
</trkpt>
<trkpt lat="-7.285638" lon="-34.798615">
<ele>-0.080000</ele>
<time>2018-10-12T23:10:40Z</time>
<speed>0.00</speed>
</trkpt>
<trkpt lat="-7.285777" lon="-34.798908">
<ele>-40.579998</ele>
<time>2018-10-12T23:16:19Z</time>
<speed>0.24</speed>
</trkpt>
<trkpt lat="-7.285636" lon="-34.798649">
<ele>-1.010000</ele>
<time>2018-10-12T23:22:33Z</time>
<speed>0.44</speed>
</trkpt>
<trkpt lat="-7.285751" lon="-34.798698">
<ele>0.850000</ele>
<time>2018-10-12T23:29:42Z</time>
<speed>0.00</speed>
</trkpt>
<trkpt lat="-7.285706" lon="-34.798782">
<ele>-14.540000</ele>
<time>2018-10-12T23:34:55Z</time>
<speed>0.00</speed>
</trkpt>
<trkpt lat="-7.285696" lon="-34.798664">
<ele>10.870000</ele>
<time>2018-10-12T23:40:07Z</time>
<speed>0.00</speed>
</trkpt>
<trkpt lat="-7.285625" lon="-34.798809">
<ele>-24.379999</ele>
<time>2018-10-12T23:45:20Z</time>
<speed>0.00</speed>
</trkpt>
<trkpt lat="-7.285640" lon="-34.798729">
<ele>-2.100000</ele>
<time>2018-10-12T23:50:33Z</time>
<speed>0.00</speed>
</trkpt>
<trkpt lat="-7.285689" lon="-34.798695">
<ele>15.719999</ele>
<time>2018-10-12T23:55:46Z</time>
<speed>0.00</speed>
</trkpt>
<trkpt lat="-7.285643" lon="-34.798714">
<ele>-5.320000</ele>
<time>2018-10-13T00:01:02Z</time>
<speed>0.00</speed>
</trkpt>
<trkpt lat="-7.285745" lon="-34.798679">
<ele>-6.360000</ele>
<time>2018-10-13T00:06:14Z</time>
<speed>0.00</speed>
</trkpt>
<trkpt lat="-7.285575" lon="-34.798832">
<ele>6.670000</ele>
<time>2018-10-13T00:11:49Z</time>
<speed>0.12</speed>
</trkpt>
<trkpt lat="-7.285617" lon="-34.798733">
<ele>7.400000</ele>
<time>2018-10-13T00:18:55Z</time>
<speed>0.46</speed>
</trkpt>
<trkpt lat="-7.285637" lon="-34.798794">
<ele>0.560000</ele>
<time>2018-10-13T00:31:51Z</time>
<speed>0.35</speed>
</trkpt>
<trkpt lat="-7.285591" lon="-34.798801">
<ele>35.090000</ele>
<time>2018-10-13T00:46:07Z</time>
<speed>0.32</speed>
</trkpt>
<trkpt lat="-7.285706" lon="-34.798660">
<ele>-4.380000</ele>
<time>2018-10-13T00:57:45Z</time>
<speed>0.00</speed>
</trkpt>
<trkpt lat="-7.285625" lon="-34.798714">
<ele>3.540000</ele>
<time>2018-10-13T01:03:05Z</time>
<speed>0.00</speed>
</trkpt>
<trkpt lat="-7.285604" lon="-34.798702">
<ele>13.370000</ele>
<time>2018-10-13T01:08:19Z</time>
<speed>0.00</speed>
</trkpt>
<trkpt lat="-7.285656" lon="-34.798779">
<ele>-5.690000</ele>
<time>2018-10-13T01:13:32Z</time>
<speed>0.00</speed>
</trkpt>
<trkpt lat="-7.285606" lon="-34.798668">
<ele>-4.180000</ele>
<time>2018-10-13T01:18:44Z</time>
<speed>0.00</speed>
</trkpt>
<trkpt lat="-7.285595" lon="-34.798817">
<ele>15.610000</ele>
<time>2018-10-13T01:23:56Z</time>
<speed>0.54</speed>
</trkpt>
<trkpt lat="-7.285636" lon="-34.798649">
<ele>-13.580000</ele>
<time>2018-10-13T01:29:07Z</time>
<speed>0.16</speed>
</trkpt>
<trkpt lat="-7.285569" lon="-34.798717">
<ele>15.040000</ele>
<time>2018-10-13T01:34:19Z</time>
<speed>0.18</speed>
</trkpt>
<trkpt lat="-7.285640" lon="-34.798676">
<ele>-1.560000</ele>
<time>2018-10-13T01:39:31Z</time>
<speed>0.00</speed>
</trkpt>
<trkpt lat="-7.285616" lon="-34.798695">
<ele>2.600000</ele>
<time>2018-10-13T01:44:44Z</time>
<speed>0.00</speed>
</trkpt>
<trkpt lat="-7.285603" lon="-34.798756">
<ele>4.870000</ele>
<time>2018-10-13T01:49:57Z</time>
<speed>0.00</speed>
</trkpt>
<trkpt lat="-7.285610" lon="-34.798630">
<ele>4.560000</ele>
<time>2018-10-13T01:55:10Z</time>
<speed>0.00</speed>
</trkpt>
<trkpt lat="-7.285717" lon="-34.798740">
<ele>-2.890000</ele>
<time>2018-10-13T02:01:49Z</time>
<speed>0.28</speed>
</trkpt>
<trkpt lat="-7.285656" lon="-34.798706">
<ele>1.140000</ele>
<time>2018-10-13T02:10:41Z</time>
<speed>0.16</speed>
</trkpt>
<trkpt lat="-7.285622" lon="-34.798626">
<ele>-1.320000</ele>
<time>2018-10-13T02:20:02Z</time>
<speed>0.00</speed>
</trkpt>
<trkpt lat="-7.285797" lon="-34.798717">
<ele>-11.809999</ele>
<time>2018-10-13T02:25:49Z</time>
<speed>0.26</speed>
</trkpt>
<trkpt lat="-7.285723" lon="-34.798595">
<ele>-11.020000</ele>
<time>2018-10-13T02:34:42Z</time>
<speed>0.31</speed>
</trkpt>
<trkpt lat="-7.285517" lon="-34.798588">
<ele>19.289999</ele>
<time>2018-10-13T02:44:50Z</time>
<speed>0.00</speed>
</trkpt>
<trkpt lat="-7.285424" lon="-34.798588">
<ele>26.859999</ele>
<time>2018-10-13T02:56:33Z</time>
<speed>0.86</speed>
</trkpt>
</trkseg>
</trk>
<trk>
<name>20181027-194334(10)</name>
<desc>Color:004000ff</desc>
<trkseg>
<trkpt lat="-7.285275" lon="-34.798420">
<ele>66.949997</ele>
<time>2018-10-13T03:08:59Z</time>
<speed>0.64</speed>
</trkpt>
<trkpt lat="-7.285329" lon="-34.798489">
<ele>67.489998</ele>
<time>2018-10-13T03:14:40Z</time>
<speed>0.19</speed>
</trkpt>
<trkpt lat="-7.285391" lon="-34.798489">
<ele>67.010002</ele>
<time>2018-10-13T03:24:23Z</time>
<speed>0.64</speed>
</trkpt>
<trkpt lat="-7.285388" lon="-34.798409">
<ele>61.289997</ele>
<time>2018-10-13T03:34:26Z</time>
<speed>0.01</speed>
</trkpt>
<trkpt lat="-7.285471" lon="-34.798508">
<ele>49.889999</ele>
<time>2018-10-13T03:44:29Z</time>
<speed>0.77</speed>
</trkpt>
<trkpt lat="-7.285511" lon="-34.798466">
<ele>45.129997</ele>
<time>2018-10-13T03:54:31Z</time>
<speed>0.54</speed>
</trkpt>
<trkpt lat="-7.285507" lon="-34.798435">
<ele>45.959999</ele>
<time>2018-10-13T04:04:21Z</time>
<speed>0.62</speed>
</trkpt>
<trkpt lat="-7.285650" lon="-34.798264">
<ele>45.799999</ele>
<time>2018-10-13T04:13:45Z</time>
<speed>0.29</speed>
</trkpt>
<trkpt lat="-7.285619" lon="-34.798370">
<ele>31.039999</ele>
<time>2018-10-13T04:23:27Z</time>
<speed>0.24</speed>
</trkpt>
<trkpt lat="-7.285589" lon="-34.798477">
<ele>9.610000</ele>
<time>2018-10-13T04:34:10Z</time>
<speed>0.00</speed>
</trkpt>
<trkpt lat="-7.285510" lon="-34.798626">
<ele>-16.480000</ele>
<time>2018-10-13T04:39:23Z</time>
<speed>0.00</speed>
</trkpt>
<trkpt lat="-7.285469" lon="-34.798786">
<ele>-40.790001</ele>
<time>2018-10-13T04:44:36Z</time>
<speed>0.00</speed>
</trkpt>
<trkpt lat="-7.285561" lon="-34.798565">
<ele>-4.330000</ele>
<time>2018-10-13T04:49:48Z</time>
<speed>0.00</speed>
</trkpt>
<trkpt lat="-7.285623" lon="-34.798626">
<ele>-5.130000</ele>
<time>2018-10-13T04:55:01Z</time>
<speed>0.00</speed>
</trkpt>
<trkpt lat="-7.285583" lon="-34.798561">
<ele>1.180000</ele>
<time>2018-10-13T05:00:17Z</time>
<speed>0.00</speed>
</trkpt>
<trkpt lat="-7.285582" lon="-34.798462">
<ele>11.580000</ele>
<time>2018-10-13T05:05:29Z</time>
<speed>0.00</speed>
</trkpt>
<trkpt lat="-7.285535" lon="-34.798622">
<ele>-6.790000</ele>
<time>2018-10-13T05:10:42Z</time>
<speed>0.00</speed>
</trkpt>
<trkpt lat="-7.285560" lon="-34.798500">
<ele>-0.650000</ele>
<time>2018-10-13T05:15:55Z</time>
<speed>0.00</speed>
</trkpt>
<trkpt lat="-7.285565" lon="-34.798416">
<ele>4.410000</ele>
<time>2018-10-13T05:21:08Z</time>
<speed>1.83</speed>
</trkpt>
<trkpt lat="-7.285557" lon="-34.798599">
<ele>-1.830000</ele>
<time>2018-10-13T05:26:35Z</time>
<speed>1.18</speed>
</trkpt>
<trkpt lat="-7.285576" lon="-34.798584">
<ele>-2.200000</ele>
<time>2018-10-13T05:32:02Z</time>
<speed>0.16</speed>
</trkpt>
<trkpt lat="-7.285557" lon="-34.798588">
<ele>-9.940000</ele>
<time>2018-10-13T05:37:30Z</time>
<speed>0.64</speed>
</trkpt>
<trkpt lat="-7.285534" lon="-34.798618">
<ele>-11.559999</ele>
<time>2018-10-13T05:42:56Z</time>
<speed>1.51</speed>
</trkpt>
<trkpt lat="-7.285553" lon="-34.798546">
<ele>10.800000</ele>
<time>2018-10-13T05:48:42Z</time>
<speed>0.00</speed>
</trkpt>
<trkpt lat="-7.285666" lon="-34.798466">
<ele>14.370000</ele>
<time>2018-10-13T05:54:47Z</time>
<speed>0.96</speed>
</trkpt>
<trkpt lat="-7.285614" lon="-34.798611">
<ele>4.430000</ele>
<time>2018-10-13T06:01:31Z</time>
<speed>0.19</speed>
</trkpt>
<trkpt lat="-7.285575" lon="-34.798561">
<ele>2.420000</ele>
<time>2018-10-13T06:09:37Z</time>
<speed>0.24</speed>
</trkpt>
<trkpt lat="-7.285563" lon="-34.798557">
<ele>13.250000</ele>
<time>2018-10-13T06:18:22Z</time>
<speed>0.22</speed>
</trkpt>
<trkpt lat="-7.285610" lon="-34.798580">
<ele>-0.120000</ele>
<time>2018-10-13T06:26:51Z</time>
<speed>0.20</speed>
</trkpt>
<trkpt lat="-7.285576" lon="-34.798588">
<ele>-2.650000</ele>
<time>2018-10-13T06:35:58Z</time>
<speed>0.40</speed>
</trkpt>
<trkpt lat="-7.285647" lon="-34.798668">
<ele>-30.889999</ele>
<time>2018-10-13T06:45:30Z</time>
<speed>0.36</speed>
</trkpt>
<trkpt lat="-7.285645" lon="-34.798767">
<ele>-10.670000</ele>
<time>2018-10-13T06:55:39Z</time>
<speed>0.27</speed>
</trkpt>
<trkpt lat="-7.285590" lon="-34.798691">
<ele>15.349999</ele>
<time>2018-10-13T07:06:40Z</time>
<speed>0.38</speed>
</trkpt>
<trkpt lat="-7.285635" lon="-34.798740">
<ele>-17.809999</ele>
<time>2018-10-13T07:18:26Z</time>
<speed>0.02</speed>
</trkpt>
<trkpt lat="-7.285614" lon="-34.798817">
<ele>-13.580000</ele>
<time>2018-10-13T07:30:04Z</time>
<speed>0.76</speed>
</trkpt>
<trkpt lat="-7.285602" lon="-34.798717">
<ele>-4.080000</ele>
<time>2018-10-13T07:42:28Z</time>
<speed>0.21</speed>
</trkpt>
<trkpt lat="-7.285700" lon="-34.798756">
<ele>2.750000</ele>
<time>2018-10-13T07:59:46Z</time>
<speed>0.32</speed>
</trkpt>
<trkpt lat="-7.285609" lon="-34.798698">
<ele>1.010000</ele>
<time>2018-10-13T08:17:24Z</time>
<speed>0.11</speed>
</trkpt>
<trkpt lat="-7.285608" lon="-34.798645">
<ele>-3.740000</ele>
<time>2018-10-13T08:35:43Z</time>
<speed>0.20</speed>
</trkpt>
<trkpt lat="-7.285544" lon="-34.798672">
<ele>0.170000</ele>
<time>2018-10-13T08:40:58Z</time>
<speed>0.43</speed>
</trkpt>
<trkpt lat="-7.285615" lon="-34.798626">
<ele>-15.889999</ele>
<time>2018-10-13T08:46:10Z</time>
<speed>0.00</speed>
</trkpt>
<trkpt lat="-7.285631" lon="-34.798672">
<ele>17.869999</ele>
<time>2018-10-13T08:51:24Z</time>
<speed>0.00</speed>
</trkpt>
<trkpt lat="-7.285667" lon="-34.798683">
<ele>15.820000</ele>
<time>2018-10-13T08:56:36Z</time>
<speed>0.00</speed>
</trkpt>
<trkpt lat="-7.285612" lon="-34.798687">
<ele>2.790000</ele>
<time>2018-10-13T09:01:57Z</time>
<speed>0.00</speed>
</trkpt>
<trkpt lat="-7.285574" lon="-34.798687">
<ele>26.699999</ele>
<time>2018-10-13T09:07:11Z</time>
<speed>0.00</speed>
</trkpt>
<trkpt lat="-7.285661" lon="-34.798679">
<ele>7.070000</ele>
<time>2018-10-13T09:12:25Z</time>
<speed>0.00</speed>
</trkpt>
<trkpt lat="-7.285617" lon="-34.798710">
<ele>27.869999</ele>
<time>2018-10-13T09:17:40Z</time>
<speed>0.00</speed>
</trkpt>
<trkpt lat="-7.285705" lon="-34.798584">
<ele>-24.180000</ele>
<time>2018-10-13T09:22:54Z</time>
<speed>0.00</speed>
</trkpt>
<trkpt lat="-7.285703" lon="-34.798645">
<ele>-15.570000</ele>
<time>2018-10-13T09:28:10Z</time>
<speed>0.00</speed>
</trkpt>
<trkpt lat="-7.285682" lon="-34.798561">
<ele>-42.189999</ele>
<time>2018-10-13T09:33:28Z</time>
<speed>0.70</speed>
</trkpt>
<trkpt lat="-7.285633" lon="-34.798622">
<ele>14.719999</ele>
<time>2018-10-13T09:38:46Z</time>
<speed>0.00</speed>
</trkpt>
<trkpt lat="-7.285700" lon="-34.798695">
<ele>5.530000</ele>
<time>2018-10-13T09:44:04Z</time>
<speed>0.00</speed>
</trkpt>
<trkpt lat="-7.285682" lon="-34.798702">
<ele>36.090000</ele>
<time>2018-10-13T09:49:22Z</time>
<speed>0.00</speed>
</trkpt>
<trkpt lat="-7.285740" lon="-34.798702">
<ele>1.990000</ele>
<time>2018-10-13T09:55:00Z</time>
<speed>0.34</speed>
</trkpt>
<trkpt lat="-7.285804" lon="-34.798691">
<ele>3.970000</ele>
<time>2018-10-13T10:00:37Z</time>
<speed>0.00</speed>
</trkpt>
<trkpt lat="-7.285694" lon="-34.798771">
<ele>6.560000</ele>
<time>2018-10-13T10:05:49Z</time>
<speed>0.00</speed>
</trkpt>
<trkpt lat="-7.285715" lon="-34.798721">
<ele>-7.420000</ele>
<time>2018-10-13T10:11:02Z</time>
<speed>0.00</speed>
</trkpt>
<trkpt lat="-7.285756" lon="-34.798656">
<ele>5.800000</ele>
<time>2018-10-13T10:16:14Z</time>
<speed>0.00</speed>
</trkpt>
<trkpt lat="-7.285735" lon="-34.798637">
<ele>7.290000</ele>
<time>2018-10-13T10:21:27Z</time>
<speed>0.00</speed>
</trkpt>
<trkpt lat="-7.285749" lon="-34.798744">
<ele>6.730000</ele>
<time>2018-10-13T10:26:43Z</time>
<speed>0.00</speed>
</trkpt>
<trkpt lat="-7.285763" lon="-34.798805">
<ele>-19.309999</ele>
<time>2018-10-13T10:31:57Z</time>
<speed>0.00</speed>
</trkpt>
<trkpt lat="-7.285724" lon="-34.798706">
<ele>1.110000</ele>
<time>2018-10-13T10:37:12Z</time>
<speed>0.00</speed>
</trkpt>
<trkpt lat="-7.285778" lon="-34.798599">
<ele>12.759999</ele>
<time>2018-10-13T10:42:27Z</time>
<speed>0.00</speed>
</trkpt>
<trkpt lat="-7.285755" lon="-34.798767">
<ele>-21.000000</ele>
<time>2018-10-13T10:47:42Z</time>
<speed>0.00</speed>
</trkpt>
<trkpt lat="-7.285746" lon="-34.798698">
<ele>7.480000</ele>
<time>2018-10-13T10:53:28Z</time>
<speed>0.32</speed>
</trkpt>
<trkpt lat="-7.285806" lon="-34.798771">
<ele>-7.390000</ele>
<time>2018-10-13T10:59:00Z</time>
<speed>0.44</speed>
</trkpt>
<trkpt lat="-7.285709" lon="-34.798717">
<ele>5.050000</ele>
<time>2018-10-13T11:05:36Z</time>
<speed>0.00</speed>
</trkpt>
<trkpt lat="-7.285796" lon="-34.798725">
<ele>-15.339999</ele>
<time>2018-10-13T11:10:56Z</time>
<speed>0.00</speed>
</trkpt>
<trkpt lat="-7.285814" lon="-34.798771">
<ele>2.650000</ele>
<time>2018-10-13T11:16:19Z</time>
<speed>1.42</speed>
</trkpt>
<trkpt lat="-7.285831" lon="-34.798706">
<ele>9.150000</ele>
<time>2018-10-13T11:21:44Z</time>
<speed>0.65</speed>
</trkpt>
<trkpt lat="-7.285768" lon="-34.798805">
<ele>6.820000</ele>
<time>2018-10-13T11:26:58Z</time>
<speed>1.50</speed>
</trkpt>
<trkpt lat="-7.285750" lon="-34.798664">
<ele>25.809999</ele>
<time>2018-10-13T11:32:12Z</time>
<speed>0.00</speed>
</trkpt>
<trkpt lat="-7.285719" lon="-34.798752">
<ele>11.070000</ele>
<time>2018-10-13T11:37:25Z</time>
<speed>0.00</speed>
</trkpt>
<trkpt lat="-7.285769" lon="-34.798759">
<ele>0.600000</ele>
<time>2018-10-13T11:42:39Z</time>
<speed>0.00</speed>
</trkpt>
<trkpt lat="-7.285792" lon="-34.798767">
<ele>1.350000</ele>
<time>2018-10-13T11:47:52Z</time>
<speed>0.00</speed>
</trkpt>
<trkpt lat="-7.285341" lon="-34.799187">
<ele>3.720000</ele>
<time>2018-10-13T11:53:05Z</time>
<speed>1.23</speed>
</trkpt>
<trkpt lat="-7.285295" lon="-34.799580">
<ele>1.990000</ele>
<time>2018-10-13T11:58:44Z</time>
<speed>0.89</speed>
</trkpt>
<trkpt lat="-7.285092" lon="-34.799473">
<ele>0.080000</ele>
<time>2018-10-13T12:08:08Z</time>
<speed>0.45</speed>
</trkpt>
<trkpt lat="-7.285181" lon="-34.799541">
<ele>-0.030000</ele>
<time>2018-10-13T12:32:04Z</time>
<speed>0.43</speed>
</trkpt>
<trkpt lat="-7.285159" lon="-34.799522">
<ele>0.370000</ele>
<time>2018-10-13T12:57:02Z</time>
<speed>0.40</speed>
</trkpt>
<trkpt lat="-7.285230" lon="-34.799629">
<ele>0.430000</ele>
<time>2018-10-13T13:14:21Z</time>
<speed>0.40</speed>
</trkpt>
<trkpt lat="-7.285175" lon="-34.799458">
<ele>2.070000</ele>
<time>2018-10-13T13:32:21Z</time>
<speed>0.00</speed>
</trkpt>
<trkpt lat="-7.285229" lon="-34.799335">
<ele>28.010000</ele>
<time>2018-10-13T13:46:20Z</time>
<speed>0.00</speed>
</trkpt>
<trkpt lat="-7.285127" lon="-34.799484">
<ele>-6.530000</ele>
<time>2018-10-13T13:51:35Z</time>
<speed>3.73</speed>
</trkpt>
<trkpt lat="-7.285159" lon="-34.799477">
<ele>-2.450000</ele>
<time>2018-10-13T13:56:51Z</time>
<speed>0.00</speed>
</trkpt>
<trkpt lat="-7.285185" lon="-34.799480">
<ele>6.340000</ele>
<time>2018-10-13T14:02:14Z</time>
<speed>0.00</speed>
</trkpt>
<trkpt lat="-7.285191" lon="-34.799454">
<ele>7.560000</ele>
<time>2018-10-13T14:07:31Z</time>
<speed>0.00</speed>
</trkpt>
<trkpt lat="-7.285205" lon="-34.799503">
<ele>1.630000</ele>
<time>2018-10-13T14:12:48Z</time>
<speed>0.00</speed>
</trkpt>
<trkpt lat="-7.285180" lon="-34.799557">
<ele>-9.520000</ele>
<time>2018-10-13T14:18:05Z</time>
<speed>0.00</speed>
</trkpt>
<trkpt lat="-7.285217" lon="-34.799580">
<ele>-7.210000</ele>
<time>2018-10-13T14:23:43Z</time>
<speed>0.37</speed>
</trkpt>
<trkpt lat="-7.285202" lon="-34.799694">
<ele>-28.730000</ele>
<time>2018-10-13T14:29:32Z</time>
<speed>0.10</speed>
</trkpt>
<trkpt lat="-7.285120" lon="-34.799496">
<ele>-0.680000</ele>
<time>2018-10-13T14:36:25Z</time>
<speed>0.00</speed>
</trkpt>
<trkpt lat="-7.285132" lon="-34.799515">
<ele>5.100000</ele>
<time>2018-10-13T14:41:41Z</time>
<speed>0.00</speed>
</trkpt>
<trkpt lat="-7.287827" lon="-34.798332">
<ele>22.830000</ele>
<time>2018-10-13T14:46:57Z</time>
<speed>2.92</speed>
</trkpt>
<trkpt lat="-7.292362" lon="-34.796780">
<ele>13.230000</ele>
<time>2018-10-13T14:50:14Z</time>
<speed>2.63</speed>
</trkpt>
<trkpt lat="-7.299414" lon="-34.794556">
<ele>14.740000</ele>
<time>2018-10-13T14:55:31Z</time>
<speed>2.71</speed>
</trkpt>
<trkpt lat="-7.306223" lon="-34.792355">
<ele>17.889999</ele>
<time>2018-10-13T15:00:50Z</time>
<speed>2.63</speed>
</trkpt>
<trkpt lat="-7.312800" lon="-34.790718">
<ele>10.780000</ele>
<time>2018-10-13T15:06:01Z</time>
<speed>1.99</speed>
</trkpt>
<trkpt lat="-7.319123" lon="-34.789276">
<ele>7.960000</ele>
<time>2018-10-13T15:11:11Z</time>
<speed>2.28</speed>
</trkpt>
<trkpt lat="-7.324843" lon="-34.787010">
<ele>11.520000</ele>
<time>2018-10-13T15:16:22Z</time>
<speed>2.18</speed>
</trkpt>
<trkpt lat="-7.331741" lon="-34.781837">
<ele>15.969999</ele>
<time>2018-10-13T15:24:32Z</time>
<speed>2.29</speed>
</trkpt>
<trkpt lat="-7.350138" lon="-34.775047">
<ele>43.099998</ele>
<time>2018-10-13T15:40:55Z</time>
<speed>2.15</speed>
</trkpt>
<trkpt lat="-7.356098" lon="-34.772892">
<ele>12.150000</ele>
<time>2018-10-13T15:46:08Z</time>
<speed>1.91</speed>
</trkpt>
<trkpt lat="-7.362023" lon="-34.770222">
<ele>12.860000</ele>
<time>2018-10-13T15:51:22Z</time>
<speed>2.09</speed>
</trkpt>
<trkpt lat="-7.367728" lon="-34.767525">
<ele>10.110000</ele>
<time>2018-10-13T15:56:36Z</time>
<speed>2.48</speed>
</trkpt>
<trkpt lat="-7.373474" lon="-34.764351">
<ele>6.610000</ele>
<time>2018-10-13T16:01:54Z</time>
<speed>1.99</speed>
</trkpt>
<trkpt lat="-7.378870" lon="-34.761108">
<ele>21.850000</ele>
<time>2018-10-13T16:07:06Z</time>
<speed>2.34</speed>
</trkpt>
<trkpt lat="-7.384160" lon="-34.757839">
<ele>17.250000</ele>
<time>2018-10-13T16:12:18Z</time>
<speed>2.34</speed>
</trkpt>
<trkpt lat="-7.389534" lon="-34.754765">
<ele>9.599999</ele>
<time>2018-10-13T16:17:29Z</time>
<speed>2.11</speed>
</trkpt>
<trkpt lat="-7.395507" lon="-34.752151">
<ele>23.719999</ele>
<time>2018-10-13T16:22:39Z</time>
<speed>2.80</speed>
</trkpt>
<trkpt lat="-7.399565" lon="-34.751068">
<ele>13.460000</ele>
<time>2018-10-13T16:25:40Z</time>
<speed>2.81</speed>
</trkpt>
<trkpt lat="-7.405218" lon="-34.747269">
<ele>9.800000</ele>
<time>2018-10-13T16:30:48Z</time>
<speed>2.42</speed>
</trkpt>
<trkpt lat="-7.410592" lon="-34.743370">
<ele>15.299999</ele>
<time>2018-10-13T16:35:55Z</time>
<speed>2.42</speed>
</trkpt>
<trkpt lat="-7.415815" lon="-34.739235">
<ele>13.389999</ele>
<time>2018-10-13T16:41:05Z</time>
<speed>2.51</speed>
</trkpt>
<trkpt lat="-7.421132" lon="-34.735428">
<ele>8.960000</ele>
<time>2018-10-13T16:46:15Z</time>
<speed>2.37</speed>
</trkpt>
<trkpt lat="-7.426593" lon="-34.731853">
<ele>7.450000</ele>
<time>2018-10-13T16:51:21Z</time>
<speed>2.95</speed>
</trkpt>
<trkpt lat="-7.432104" lon="-34.728157">
<ele>-0.300000</ele>
<time>2018-10-13T16:56:31Z</time>
<speed>2.42</speed>
</trkpt>
<trkpt lat="-7.436282" lon="-34.723141">
<ele>6.450000</ele>
<time>2018-10-13T17:02:01Z</time>
<speed>2.04</speed>
</trkpt>
<trkpt lat="-7.440279" lon="-34.718113">
<ele>9.599999</ele>
<time>2018-10-13T17:07:23Z</time>
<speed>2.23</speed>
</trkpt>
<trkpt lat="-7.445062" lon="-34.713799">
<ele>3.740000</ele>
<time>2018-10-13T17:12:40Z</time>
<speed>2.75</speed>
</trkpt>
<trkpt lat="-7.450144" lon="-34.709450">
<ele>11.530000</ele>
<time>2018-10-13T17:17:58Z</time>
<speed>2.26</speed>
</trkpt>
<trkpt lat="-7.455201" lon="-34.705261">
<ele>12.490000</ele>
<time>2018-10-13T17:23:18Z</time>
<speed>2.54</speed>
</trkpt>
<trkpt lat="-7.460507" lon="-34.700760">
<ele>9.900000</ele>
<time>2018-10-13T17:28:47Z</time>
<speed>2.57</speed>
</trkpt>
<trkpt lat="-7.465926" lon="-34.696678">
<ele>13.490000</ele>
<time>2018-10-13T17:34:16Z</time>
<speed>2.63</speed>
</trkpt>
<trkpt lat="-7.471420" lon="-34.692432">
<ele>14.960000</ele>
<time>2018-10-13T17:39:46Z</time>
<speed>2.79</speed>
</trkpt>
<trkpt lat="-7.477899" lon="-34.688850">
<ele>2.080000</ele>
<time>2018-10-13T17:45:38Z</time>
<speed>2.41</speed>
</trkpt>
<trkpt lat="-7.481688" lon="-34.688957">
<ele>7.100000</ele>
<time>2018-10-13T17:52:07Z</time>
<speed>0.29</speed>
</trkpt>
<trkpt lat="-7.480986" lon="-34.690323">
<ele>7.510000</ele>
<time>2018-10-13T17:58:53Z</time>
<speed>0.81</speed>
</trkpt>
<trkpt lat="-7.480262" lon="-34.691818">
<ele>12.599999</ele>
<time>2018-10-13T18:06:26Z</time>
<speed>0.59</speed>
</trkpt>
<trkpt lat="-7.479467" lon="-34.693745">
<ele>9.990000</ele>
<time>2018-10-13T18:16:11Z</time>
<speed>0.31</speed>
</trkpt>
<trkpt lat="-7.478942" lon="-34.694782">
<ele>17.660000</ele>
<time>2018-10-13T18:21:31Z</time>
<speed>0.56</speed>
</trkpt>
<trkpt lat="-7.478481" lon="-34.695911">
<ele>18.440001</ele>
<time>2018-10-13T18:26:46Z</time>
<speed>0.35</speed>
</trkpt>
<trkpt lat="-7.478013" lon="-34.696976">
<ele>17.730000</ele>
<time>2018-10-13T18:32:02Z</time>
<speed>0.55</speed>
</trkpt>
<trkpt lat="-7.477503" lon="-34.698128">
<ele>15.639999</ele>
<time>2018-10-13T18:37:17Z</time>
<speed>0.87</speed>
</trkpt>
<trkpt lat="-7.476982" lon="-34.699368">
<ele>-2.320000</ele>
<time>2018-10-13T18:42:45Z</time>
<speed>0.11</speed>
</trkpt>
<trkpt lat="-7.476425" lon="-34.700516">
<ele>-11.929999</ele>
<time>2018-10-13T18:48:06Z</time>
<speed>0.50</speed>
</trkpt>
<trkpt lat="-7.475945" lon="-34.701759">
<ele>-21.000000</ele>
<time>2018-10-13T18:53:36Z</time>
<speed>0.39</speed>
</trkpt>
<trkpt lat="-7.475359" lon="-34.702881">
<ele>-17.779999</ele>
<time>2018-10-13T18:58:52Z</time>
<speed>0.78</speed>
</trkpt>
<trkpt lat="-7.474917" lon="-34.704227">
<ele>20.100000</ele>
<time>2018-10-13T19:04:23Z</time>
<speed>0.52</speed>
</trkpt>
<trkpt lat="-7.474428" lon="-34.705360">
<ele>4.120000</ele>
<time>2018-10-13T19:09:49Z</time>
<speed>0.66</speed>
</trkpt>
<trkpt lat="-7.473861" lon="-34.706654">
<ele>-3.180000</ele>
<time>2018-10-13T19:15:36Z</time>
<speed>0.61</speed>
</trkpt>
<trkpt lat="-7.473288" lon="-34.707912">
<ele>-1.620000</ele>
<time>2018-10-13T19:21:22Z</time>
<speed>0.53</speed>
</trkpt>
<trkpt lat="-7.472793" lon="-34.709377">
<ele>15.020000</ele>
<time>2018-10-13T19:27:42Z</time>
<speed>0.32</speed>
</trkpt>
<trkpt lat="-7.472063" lon="-34.710545">
<ele>6.070000</ele>
<time>2018-10-13T19:33:28Z</time>
<speed>0.88</speed>
</trkpt>
<trkpt lat="-7.471418" lon="-34.711903">
<ele>4.190000</ele>
<time>2018-10-13T19:39:32Z</time>
<speed>0.38</speed>
</trkpt>
<trkpt lat="-7.470776" lon="-34.713215">
<ele>4.510000</ele>
<time>2018-10-13T19:45:27Z</time>
<speed>0.56</speed>
</trkpt>
<trkpt lat="-7.470253" lon="-34.714539">
<ele>4.270000</ele>
<time>2018-10-13T19:51:02Z</time>
<speed>1.76</speed>
</trkpt>
<trkpt lat="-7.469512" lon="-34.715969">
<ele>17.020000</ele>
<time>2018-10-13T19:57:24Z</time>
<speed>0.45</speed>
</trkpt>
<trkpt lat="-7.468796" lon="-34.717770">
<ele>13.389999</ele>
<time>2018-10-13T20:05:14Z</time>
<speed>0.31</speed>
</trkpt>
<trkpt lat="-7.468373" lon="-34.718639">
<ele>-4.190000</ele>
<time>2018-10-13T20:10:27Z</time>
<speed>0.00</speed>
</trkpt>
<trkpt lat="-7.467856" lon="-34.719669">
<ele>14.620000</ele>
<time>2018-10-13T20:15:37Z</time>
<speed>0.39</speed>
</trkpt>
<trkpt lat="-7.467411" lon="-34.720665">
<ele>13.639999</ele>
<time>2018-10-13T20:20:49Z</time>
<speed>0.00</speed>
</trkpt>
<trkpt lat="-7.466938" lon="-34.721542">
<ele>8.290000</ele>
<time>2018-10-13T20:26:00Z</time>
<speed>0.00</speed>
</trkpt>
<trkpt lat="-7.466532" lon="-34.722462">
<ele>2.740000</ele>
<time>2018-10-13T20:31:11Z</time>
<speed>0.00</speed>
</trkpt>
<trkpt lat="-7.466174" lon="-34.723530">
<ele>14.719999</ele>
<time>2018-10-13T20:36:21Z</time>
<speed>0.76</speed>
</trkpt>
<trkpt lat="-7.465698" lon="-34.724514">
<ele>15.910000</ele>
<time>2018-10-13T20:41:33Z</time>
<speed>0.00</speed>
</trkpt>
<trkpt lat="-7.465241" lon="-34.725491">
<ele>-7.180000</ele>
<time>2018-10-13T20:46:45Z</time>
<speed>0.00</speed>
</trkpt>
<trkpt lat="-7.464826" lon="-34.726513">
<ele>18.869999</ele>
<time>2018-10-13T20:51:57Z</time>
<speed>0.00</speed>
</trkpt>
<trkpt lat="-7.464331" lon="-34.727383">
<ele>-1.460000</ele>
<time>2018-10-13T20:57:09Z</time>
<speed>0.30</speed>
</trkpt>
<trkpt lat="-7.464049" lon="-34.728386">
<ele>5.390000</ele>
<time>2018-10-13T21:02:28Z</time>
<speed>0.00</speed>
</trkpt>
<trkpt lat="-7.463742" lon="-34.729366">
<ele>-0.670000</ele>
<time>2018-10-13T21:07:41Z</time>
<speed>0.00</speed>
</trkpt>
<trkpt lat="-7.463531" lon="-34.730225">
<ele>14.849999</ele>
<time>2018-10-13T21:12:53Z</time>
<speed>0.00</speed>
</trkpt>
<trkpt lat="-7.463364" lon="-34.731441">
<ele>-6.780000</ele>
<time>2018-10-13T21:18:06Z</time>
<speed>0.00</speed>
</trkpt>
<trkpt lat="-7.460079" lon="-34.732525">
<ele>-5.830000</ele>
<time>2018-10-13T21:23:19Z</time>
<speed>2.77</speed>
</trkpt>
<trkpt lat="-7.456936" lon="-34.734859">
<ele>1.660000</ele>
<time>2018-10-13T21:28:31Z</time>
<speed>0.00</speed>
</trkpt>
<trkpt lat="-7.456820" lon="-34.735409">
<ele>5.120000</ele>
<time>2018-10-13T21:33:44Z</time>
<speed>0.38</speed>
</trkpt>
<trkpt lat="-7.456829" lon="-34.735397">
<ele>5.240000</ele>
<time>2018-10-13T21:38:57Z</time>
<speed>0.34</speed>
</trkpt>
<trkpt lat="-7.456769" lon="-34.735458">
<ele>8.300000</ele>
<time>2018-10-13T21:44:11Z</time>
<speed>0.00</speed>
</trkpt>
<trkpt lat="-7.456896" lon="-34.735600">
<ele>-6.870000</ele>
<time>2018-10-13T21:49:25Z</time>
<speed>0.00</speed>
</trkpt>
<trkpt lat="-7.456872" lon="-34.735668">
<ele>0.650000</ele>
<time>2018-10-13T21:54:39Z</time>
<speed>0.00</speed>
</trkpt>
<trkpt lat="-7.456768" lon="-34.735687">
<ele>18.949999</ele>
<time>2018-10-13T22:01:06Z</time>
<speed>0.00</speed>
</trkpt>
<trkpt lat="-7.456806" lon="-34.735733">
<ele>9.349999</ele>
<time>2018-10-13T22:08:53Z</time>
<speed>0.00</speed>
</trkpt>
<trkpt lat="-7.456956" lon="-34.735825">
<ele>1.390000</ele>
<time>2018-10-13T22:14:06Z</time>
<speed>0.00</speed>
</trkpt>
<trkpt lat="-7.456734" lon="-34.735870">
<ele>11.360000</ele>
<time>2018-10-13T22:19:18Z</time>
<speed>0.00</speed>
</trkpt>
<trkpt lat="-7.456713" lon="-34.735950">
<ele>-0.900000</ele>
<time>2018-10-13T22:24:30Z</time>
<speed>0.00</speed>
</trkpt>
<trkpt lat="-7.456677" lon="-34.736031">
<ele>5.230000</ele>
<time>2018-10-13T22:29:42Z</time>
<speed>0.00</speed>
</trkpt>
<trkpt lat="-7.456655" lon="-34.736210">
<ele>5.010000</ele>
<time>2018-10-13T22:34:53Z</time>
<speed>0.00</speed>
</trkpt>
<trkpt lat="-7.456707" lon="-34.736275">
<ele>19.850000</ele>
<time>2018-10-13T22:40:04Z</time>
<speed>0.00</speed>
</trkpt>
<trkpt lat="-7.456607" lon="-34.736412">
<ele>18.260000</ele>
<time>2018-10-13T22:45:15Z</time>
<speed>0.00</speed>
</trkpt>
<trkpt lat="-7.456593" lon="-34.736542">
<ele>13.410000</ele>
<time>2018-10-13T22:50:26Z</time>
<speed>0.00</speed>
</trkpt>
<trkpt lat="-7.456554" lon="-34.736584">
<ele>17.299999</ele>
<time>2018-10-13T22:55:37Z</time>
<speed>0.00</speed>
</trkpt>
<trkpt lat="-7.456570" lon="-34.736588">
<ele>10.570000</ele>
<time>2018-10-13T23:00:50Z</time>
<speed>0.00</speed>
</trkpt>
<trkpt lat="-7.456707" lon="-34.736603">
<ele>15.660000</ele>
<time>2018-10-13T23:06:01Z</time>
<speed>0.00</speed>
</trkpt>
<trkpt lat="-7.456681" lon="-34.736580">
<ele>9.340000</ele>
<time>2018-10-13T23:11:12Z</time>
<speed>0.57</speed>
</trkpt>
<trkpt lat="-7.456638" lon="-34.736626">
<ele>27.990000</ele>
<time>2018-10-13T23:16:24Z</time>
<speed>0.00</speed>
</trkpt>
<trkpt lat="-7.456608" lon="-34.736599">
<ele>-17.719999</ele>
<time>2018-10-13T23:21:36Z</time>
<speed>0.00</speed>
</trkpt>
<trkpt lat="-7.456570" lon="-34.736549">
<ele>22.250000</ele>
<time>2018-10-13T23:26:49Z</time>
<speed>0.00</speed>
</trkpt>
<trkpt lat="-7.456636" lon="-34.736595">
<ele>12.780000</ele>
<time>2018-10-13T23:32:01Z</time>
<speed>0.00</speed>
</trkpt>
<trkpt lat="-7.456752" lon="-34.736591">
<ele>-0.500000</ele>
<time>2018-10-13T23:37:14Z</time>
<speed>0.00</speed>
</trkpt>
<trkpt lat="-7.456733" lon="-34.736557">
<ele>7.770000</ele>
<time>2018-10-13T23:42:26Z</time>
<speed>0.00</speed>
</trkpt>
<trkpt lat="-7.456692" lon="-34.736534">
<ele>7.390000</ele>
<time>2018-10-13T23:47:38Z</time>
<speed>0.00</speed>
</trkpt>
<trkpt lat="-7.456728" lon="-34.736549">
<ele>9.510000</ele>
<time>2018-10-13T23:52:50Z</time>
<speed>0.30</speed>
</trkpt>
<trkpt lat="-7.456677" lon="-34.736679">
<ele>-18.469999</ele>
<time>2018-10-13T23:58:03Z</time>
<speed>0.00</speed>
</trkpt>
<trkpt lat="-7.456712" lon="-34.736526">
<ele>11.800000</ele>
<time>2018-10-14T00:03:20Z</time>
<speed>0.49</speed>
</trkpt>
<trkpt lat="-7.456701" lon="-34.736626">
<ele>-20.609999</ele>
<time>2018-10-14T00:08:34Z</time>
<speed>0.00</speed>
</trkpt>
<trkpt lat="-7.456785" lon="-34.736679">
<ele>-2.480000</ele>
<time>2018-10-14T00:13:48Z</time>
<speed>0.00</speed>
</trkpt>
<trkpt lat="-7.456729" lon="-34.736614">
<ele>2.850000</ele>
<time>2018-10-14T00:19:02Z</time>
<speed>0.00</speed>
</trkpt>
<trkpt lat="-7.456766" lon="-34.736645">
<ele>-13.040000</ele>
<time>2018-10-14T00:24:15Z</time>
<speed>0.00</speed>
</trkpt>
<trkpt lat="-7.456627" lon="-34.736607">
<ele>4.140000</ele>
<time>2018-10-14T00:29:31Z</time>
<speed>0.00</speed>
</trkpt>
<trkpt lat="-7.456655" lon="-34.736694">
<ele>-7.100000</ele>
<time>2018-10-14T00:34:47Z</time>
<speed>0.00</speed>
</trkpt>
<trkpt lat="-7.456698" lon="-34.736633">
<ele>7.510000</ele>
<time>2018-10-14T00:40:04Z</time>
<speed>0.00</speed>
</trkpt>
<trkpt lat="-7.456693" lon="-34.736610">
<ele>22.379999</ele>
<time>2018-10-14T00:45:22Z</time>
<speed>0.43</speed>
</trkpt>
<trkpt lat="-7.456775" lon="-34.736637">
<ele>-1.460000</ele>
<time>2018-10-14T00:50:38Z</time>
<speed>0.00</speed>
</trkpt>
<trkpt lat="-7.456633" lon="-34.736618">
<ele>8.250000</ele>
<time>2018-10-14T00:55:57Z</time>
<speed>0.00</speed>
</trkpt>
<trkpt lat="-7.456572" lon="-34.736603">
<ele>11.270000</ele>
<time>2018-10-14T01:01:34Z</time>
<speed>0.97</speed>
</trkpt>
<trkpt lat="-7.456627" lon="-34.736584">
<ele>13.980000</ele>
<time>2018-10-14T01:07:10Z</time>
<speed>1.05</speed>
</trkpt>
<trkpt lat="-7.456649" lon="-34.736599">
<ele>17.369999</ele>
<time>2018-10-14T01:13:43Z</time>
<speed>0.87</speed>
</trkpt>
<trkpt lat="-7.456712" lon="-34.736649">
<ele>-2.680000</ele>
<time>2018-10-14T01:20:33Z</time>
<speed>0.00</speed>
</trkpt>
<trkpt lat="-7.456949" lon="-34.736919">
<ele>-62.309998</ele>
<time>2018-10-14T01:25:49Z</time>
<speed>0.00</speed>
</trkpt>
<trkpt lat="-7.456806" lon="-34.736614">
<ele>-11.150000</ele>
<time>2018-10-14T01:31:03Z</time>
<speed>0.00</speed>
</trkpt>
</trkseg>
</trk>
<trk>
<name>20181027-194334(11)</name>
<desc>Color:004000ff</desc>
<trkseg>
<trkpt lat="-7.456738" lon="-34.736649">
<ele>-1.440000</ele>
<time>2018-10-14T01:47:08Z</time>
<speed>0.00</speed>
</trkpt>
<trkpt lat="-7.456704" lon="-34.736614">
<ele>9.139999</ele>
<time>2018-10-14T01:52:18Z</time>
<speed>0.00</speed>
</trkpt>
<trkpt lat="-7.456739" lon="-34.736614">
<ele>4.950000</ele>
<time>2018-10-14T01:57:31Z</time>
<speed>0.51</speed>
</trkpt>
<trkpt lat="-7.456744" lon="-34.736641">
<ele>13.270000</ele>
<time>2018-10-14T02:03:22Z</time>
<speed>0.20</speed>
</trkpt>
<trkpt lat="-7.456742" lon="-34.736629">
<ele>15.309999</ele>
<time>2018-10-14T02:08:35Z</time>
<speed>0.63</speed>
</trkpt>
<trkpt lat="-7.456770" lon="-34.736649">
<ele>15.630000</ele>
<time>2018-10-14T02:13:49Z</time>
<speed>0.38</speed>
</trkpt>
<trkpt lat="-7.456774" lon="-34.736633">
<ele>15.299999</ele>
<time>2018-10-14T02:19:04Z</time>
<speed>0.51</speed>
</trkpt>
<trkpt lat="-7.456759" lon="-34.736649">
<ele>13.700000</ele>
<time>2018-10-14T02:24:20Z</time>
<speed>0.12</speed>
</trkpt>
<trkpt lat="-7.456782" lon="-34.736652">
<ele>17.270000</ele>
<time>2018-10-14T02:29:32Z</time>
<speed>0.46</speed>
</trkpt>
<trkpt lat="-7.456806" lon="-34.736649">
<ele>10.450000</ele>
<time>2018-10-14T02:34:46Z</time>
<speed>0.20</speed>
</trkpt>
<trkpt lat="-7.456769" lon="-34.736618">
<ele>11.010000</ele>
<time>2018-10-14T02:40:00Z</time>
<speed>0.54</speed>
</trkpt>
<trkpt lat="-7.456768" lon="-34.736649">
<ele>7.740000</ele>
<time>2018-10-14T02:45:13Z</time>
<speed>0.22</speed>
</trkpt>
<trkpt lat="-7.456756" lon="-34.736614">
<ele>4.740000</ele>
<time>2018-10-14T02:50:29Z</time>
<speed>0.02</speed>
</trkpt>
<trkpt lat="-7.456760" lon="-34.736629">
<ele>7.720000</ele>
<time>2018-10-14T02:55:43Z</time>
<speed>0.50</speed>
</trkpt>
</trkseg>
</trk>
<trk>
<name>20181027-194334(12)</name>
<desc>Color:004000ff</desc>
<trkseg>
<trkpt lat="-7.456699" lon="-34.736599">
<ele>10.280000</ele>
<time>2018-10-14T03:00:57Z</time>
<speed>0.58</speed>
</trkpt>
<trkpt lat="-7.456673" lon="-34.736641">
<ele>12.059999</ele>
<time>2018-10-14T03:06:09Z</time>
<speed>0.39</speed>
</trkpt>
<trkpt lat="-7.456684" lon="-34.736580">
<ele>11.780000</ele>
<time>2018-10-14T03:11:22Z</time>
<speed>0.55</speed>
</trkpt>
<trkpt lat="-7.456654" lon="-34.736603">
<ele>6.420000</ele>
<time>2018-10-14T03:16:44Z</time>
<speed>0.03</speed>
</trkpt>
<trkpt lat="-7.456614" lon="-34.736584">
<ele>5.350000</ele>
<time>2018-10-14T03:21:57Z</time>
<speed>0.36</speed>
</trkpt>
<trkpt lat="-7.456555" lon="-34.736507">
<ele>21.439999</ele>
<time>2018-10-14T03:27:12Z</time>
<speed>0.44</speed>
</trkpt>
<trkpt lat="-7.456551" lon="-34.736565">
<ele>22.719999</ele>
<time>2018-10-14T03:32:28Z</time>
<speed>0.44</speed>
</trkpt>
<trkpt lat="-7.456555" lon="-34.736599">
<ele>1.300000</ele>
<time>2018-10-14T03:37:39Z</time>
<speed>0.75</speed>
</trkpt>
<trkpt lat="-7.456625" lon="-34.736618">
<ele>12.070000</ele>
<time>2018-10-14T03:42:57Z</time>
<speed>0.23</speed>
</trkpt>
<trkpt lat="-7.456645" lon="-34.736607">
<ele>12.590000</ele>
<time>2018-10-14T03:48:15Z</time>
<speed>0.26</speed>
</trkpt>
<trkpt lat="-7.456684" lon="-34.736603">
<ele>12.030000</ele>
<time>2018-10-14T03:53:44Z</time>
<speed>0.30</speed>
</trkpt>
<trkpt lat="-7.456650" lon="-34.736652">
<ele>7.270000</ele>
<time>2018-10-14T03:59:02Z</time>
<speed>0.22</speed>
</trkpt>
<trkpt lat="-7.456687" lon="-34.736557">
<ele>15.240000</ele>
<time>2018-10-14T04:04:29Z</time>
<speed>0.36</speed>
</trkpt>
<trkpt lat="-7.456725" lon="-34.736423">
<ele>37.119999</ele>
<time>2018-10-14T04:10:12Z</time>
<speed>0.46</speed>
</trkpt>
<trkpt lat="-7.456621" lon="-34.736740">
<ele>-14.770000</ele>
<time>2018-10-14T04:16:55Z</time>
<speed>0.56</speed>
</trkpt>
<trkpt lat="-7.456615" lon="-34.736519">
<ele>14.059999</ele>
<time>2018-10-14T04:23:57Z</time>
<speed>0.17</speed>
</trkpt>
<trkpt lat="-7.456614" lon="-34.736580">
<ele>4.960000</ele>
<time>2018-10-14T04:30:31Z</time>
<speed>0.98</speed>
</trkpt>
<trkpt lat="-7.456558" lon="-34.736568">
<ele>6.140000</ele>
<time>2018-10-14T04:35:43Z</time>
<speed>0.22</speed>
</trkpt>
<trkpt lat="-7.456551" lon="-34.736588">
<ele>1.320000</ele>
<time>2018-10-14T04:40:57Z</time>
<speed>0.00</speed>
</trkpt>
<trkpt lat="-7.456542" lon="-34.736561">
<ele>3.650000</ele>
<time>2018-10-14T04:46:09Z</time>
<speed>0.00</speed>
</trkpt>
<trkpt lat="-7.456527" lon="-34.736568">
<ele>12.830000</ele>
<time>2018-10-14T04:51:21Z</time>
<speed>0.00</speed>
</trkpt>
<trkpt lat="-7.456564" lon="-34.736649">
<ele>-3.920000</ele>
<time>2018-10-14T04:56:33Z</time>
<speed>0.00</speed>
</trkpt>
<trkpt lat="-7.456659" lon="-34.736473">
<ele>18.850000</ele>
<time>2018-10-14T05:01:50Z</time>
<speed>0.00</speed>
</trkpt>
<trkpt lat="-7.456577" lon="-34.736622">
<ele>6.620000</ele>
<time>2018-10-14T05:07:02Z</time>
<speed>0.00</speed>
</trkpt>
<trkpt lat="-7.456623" lon="-34.736572">
<ele>6.970000</ele>
<time>2018-10-14T05:12:14Z</time>
<speed>0.46</speed>
</trkpt>
<trkpt lat="-7.456547" lon="-34.736561">
<ele>-2.340000</ele>
<time>2018-10-14T05:17:28Z</time>
<speed>0.00</speed>
</trkpt>
<trkpt lat="-7.456591" lon="-34.736511">
<ele>8.760000</ele>
<time>2018-10-14T05:22:54Z</time>
<speed>0.00</speed>
</trkpt>
<trkpt lat="-7.456722" lon="-34.736267">
<ele>30.670000</ele>
<time>2018-10-14T05:28:22Z</time>
<speed>1.07</speed>
</trkpt>
<trkpt lat="-7.456576" lon="-34.736591">
<ele>4.640000</ele>
<time>2018-10-14T05:33:48Z</time>
<speed>0.62</speed>
</trkpt>
<trkpt lat="-7.456789" lon="-34.736286">
<ele>37.219997</ele>
<time>2018-10-14T05:39:14Z</time>
<speed>0.26</speed>
</trkpt>
<trkpt lat="-7.456670" lon="-34.736446">
<ele>19.189999</ele>
<time>2018-10-14T05:44:59Z</time>
<speed>0.28</speed>
</trkpt>
<trkpt lat="-7.456633" lon="-34.736675">
<ele>-1.590000</ele>
<time>2018-10-14T05:50:44Z</time>
<speed>0.43</speed>
</trkpt>
<trkpt lat="-7.456711" lon="-34.736595">
<ele>3.640000</ele>
<time>2018-10-14T05:56:48Z</time>
<speed>0.52</speed>
</trkpt>
<trkpt lat="-7.456635" lon="-34.736603">
<ele>-4.320000</ele>
<time>2018-10-14T06:03:54Z</time>
<speed>0.38</speed>
</trkpt>
<trkpt lat="-7.456534" lon="-34.736633">
<ele>-18.629999</ele>
<time>2018-10-14T06:13:40Z</time>
<speed>0.21</speed>
</trkpt>
<trkpt lat="-7.456511" lon="-34.736568">
<ele>0.950000</ele>
<time>2018-10-14T06:18:55Z</time>
<speed>0.00</speed>
</trkpt>
<trkpt lat="-7.456699" lon="-34.736599">
<ele>9.730000</ele>
<time>2018-10-14T06:24:11Z</time>
<speed>0.00</speed>
</trkpt>
<trkpt lat="-7.456825" lon="-34.736614">
<ele>24.320000</ele>
<time>2018-10-14T06:29:37Z</time>
<speed>0.55</speed>
</trkpt>
<trkpt lat="-7.456709" lon="-34.736607">
<ele>19.180000</ele>
<time>2018-10-14T06:35:14Z</time>
<speed>0.00</speed>
</trkpt>
<trkpt lat="-7.456664" lon="-34.736572">
<ele>11.830000</ele>
<time>2018-10-14T06:40:32Z</time>
<speed>0.00</speed>
</trkpt>
<trkpt lat="-7.456793" lon="-34.736572">
<ele>31.760000</ele>
<time>2018-10-14T06:45:52Z</time>
<speed>0.42</speed>
</trkpt>
<trkpt lat="-7.456780" lon="-34.736580">
<ele>17.029999</ele>
<time>2018-10-14T06:51:13Z</time>
<speed>0.05</speed>
</trkpt>
<trkpt lat="-7.456809" lon="-34.736599">
<ele>16.650000</ele>
<time>2018-10-14T06:56:26Z</time>
<speed>0.00</speed>
</trkpt>
<trkpt lat="-7.456776" lon="-34.736671">
<ele>9.190000</ele>
<time>2018-10-14T07:01:44Z</time>
<speed>0.00</speed>
</trkpt>
<trkpt lat="-7.456748" lon="-34.735973">
<ele>26.949999</ele>
<time>2018-10-14T07:07:00Z</time>
<speed>0.71</speed>
</trkpt>
<trkpt lat="-7.459497" lon="-34.733288">
<ele>48.619999</ele>
<time>2018-10-14T07:12:16Z</time>
<speed>1.90</speed>
</trkpt>
<trkpt lat="-7.464106" lon="-34.729015">
<ele>35.989998</ele>
<time>2018-10-14T07:17:55Z</time>
<speed>1.97</speed>
</trkpt>
<trkpt lat="-7.468548" lon="-34.725388">
<ele>31.510000</ele>
<time>2018-10-14T07:23:17Z</time>
<speed>1.58</speed>
</trkpt>
<trkpt lat="-7.471863" lon="-34.722927">
<ele>24.180000</ele>
<time>2018-10-14T07:28:54Z</time>
<speed>1.22</speed>
</trkpt>
<trkpt lat="-7.472502" lon="-34.722340">
<ele>-2.920000</ele>
<time>2018-10-14T07:34:36Z</time>
<speed>0.29</speed>
</trkpt>
<trkpt lat="-7.472997" lon="-34.721607">
<ele>-17.750000</ele>
<time>2018-10-14T07:41:30Z</time>
<speed>0.61</speed>
</trkpt>
<trkpt lat="-7.473411" lon="-34.720119">
<ele>3.360000</ele>
<time>2018-10-14T07:49:39Z</time>
<speed>0.55</speed>
</trkpt>
<trkpt lat="-7.473917" lon="-34.719643">
<ele>-10.050000</ele>
<time>2018-10-14T07:58:06Z</time>
<speed>0.64</speed>
</trkpt>
<trkpt lat="-7.474245" lon="-34.718102">
<ele>-4.010000</ele>
<time>2018-10-14T08:08:31Z</time>
<speed>0.05</speed>
</trkpt>
<trkpt lat="-7.473498" lon="-34.716225">
<ele>-13.559999</ele>
<time>2018-10-14T08:23:21Z</time>
<speed>0.00</speed>
</trkpt>
<trkpt lat="-7.472924" lon="-34.715416">
<ele>-0.040000</ele>
<time>2018-10-14T08:28:36Z</time>
<speed>0.63</speed>
</trkpt>
<trkpt lat="-7.472705" lon="-34.715149">
<ele>12.790000</ele>
<time>2018-10-14T08:33:50Z</time>
<speed>0.00</speed>
</trkpt>
<trkpt lat="-7.472399" lon="-34.714622">
<ele>-18.879999</ele>
<time>2018-10-14T08:39:03Z</time>
<speed>0.00</speed>
</trkpt>
<trkpt lat="-7.472390" lon="-34.715317">
<ele>4.860000</ele>
<time>2018-10-14T08:44:16Z</time>
<speed>0.00</speed>
</trkpt>
<trkpt lat="-7.472453" lon="-34.714882">
<ele>1.770000</ele>
<time>2018-10-14T08:49:30Z</time>
<speed>0.00</speed>
</trkpt>
<trkpt lat="-7.472386" lon="-34.715942">
<ele>0.430000</ele>
<time>2018-10-14T08:54:43Z</time>
<speed>0.00</speed>
</trkpt>
<trkpt lat="-7.472408" lon="-34.716068">
<ele>6.740000</ele>
<time>2018-10-14T08:59:59Z</time>
<speed>0.00</speed>
</trkpt>
<trkpt lat="-7.472493" lon="-34.715996">
<ele>-2.650000</ele>
<time>2018-10-14T09:05:15Z</time>
<speed>1.78</speed>
</trkpt>
<trkpt lat="-7.472521" lon="-34.716011">
<ele>21.809999</ele>
<time>2018-10-14T09:10:28Z</time>
<speed>0.00</speed>
</trkpt>
<trkpt lat="-7.472442" lon="-34.716015">
<ele>-5.830000</ele>
<time>2018-10-14T09:15:41Z</time>
<speed>0.00</speed>
</trkpt>
<trkpt lat="-7.472461" lon="-34.716030">
<ele>-9.349999</ele>
<time>2018-10-14T09:20:54Z</time>
<speed>0.22</speed>
</trkpt>
<trkpt lat="-7.472520" lon="-34.716000">
<ele>0.750000</ele>
<time>2018-10-14T09:26:08Z</time>
<speed>0.00</speed>
</trkpt>
<trkpt lat="-7.472527" lon="-34.716007">
<ele>-24.559999</ele>
<time>2018-10-14T09:31:23Z</time>
<speed>0.00</speed>
</trkpt>
<trkpt lat="-7.472495" lon="-34.716003">
<ele>10.030000</ele>
<time>2018-10-14T09:36:39Z</time>
<speed>0.00</speed>
</trkpt>
<trkpt lat="-7.472505" lon="-34.716011">
<ele>5.440000</ele>
<time>2018-10-14T09:41:53Z</time>
<speed>0.00</speed>
</trkpt>
<trkpt lat="-7.472437" lon="-34.716232">
<ele>45.090000</ele>
<time>2018-10-14T09:47:08Z</time>
<speed>0.00</speed>
</trkpt>
<trkpt lat="-7.472393" lon="-34.716091">
<ele>18.949999</ele>
<time>2018-10-14T09:52:23Z</time>
<speed>0.00</speed>
</trkpt>
<trkpt lat="-7.472435" lon="-34.716084">
<ele>26.760000</ele>
<time>2018-10-14T09:57:40Z</time>
<speed>0.00</speed>
</trkpt>
<trkpt lat="-7.472438" lon="-34.715942">
<ele>27.799999</ele>
<time>2018-10-14T10:05:24Z</time>
<speed>0.85</speed>
</trkpt>
<trkpt lat="-7.472428" lon="-34.715961">
<ele>20.439999</ele>
<time>2018-10-14T10:19:33Z</time>
<speed>0.31</speed>
</trkpt>
<trkpt lat="-7.472496" lon="-34.716160">
<ele>13.280000</ele>
<time>2018-10-14T10:35:56Z</time>
<speed>0.40</speed>
</trkpt>
<trkpt lat="-7.472500" lon="-34.716301">
<ele>19.980000</ele>
<time>2018-10-14T10:48:50Z</time>
<speed>0.57</speed>
</trkpt>
<trkpt lat="-7.472611" lon="-34.716358">
<ele>15.200000</ele>
<time>2018-10-14T11:02:17Z</time>
<speed>0.00</speed>
</trkpt>
<trkpt lat="-7.472528" lon="-34.716312">
<ele>0.620000</ele>
<time>2018-10-14T11:07:35Z</time>
<speed>0.00</speed>
</trkpt>
<trkpt lat="-7.472468" lon="-34.716347">
<ele>6.460000</ele>
<time>2018-10-14T11:12:52Z</time>
<speed>0.00</speed>
</trkpt>
<trkpt lat="-7.472435" lon="-34.716320">
<ele>19.049999</ele>
<time>2018-10-14T11:18:08Z</time>
<speed>0.00</speed>
</trkpt>
<trkpt lat="-7.472446" lon="-34.716347">
<ele>16.090000</ele>
<time>2018-10-14T11:23:24Z</time>
<speed>0.00</speed>
</trkpt>
<trkpt lat="-7.472418" lon="-34.716347">
<ele>9.830000</ele>
<time>2018-10-14T11:28:43Z</time>
<speed>0.00</speed>
</trkpt>
<trkpt lat="-7.472735" lon="-34.715282">
<ele>15.219999</ele>
<time>2018-10-14T11:34:00Z</time>
<speed>0.00</speed>
</trkpt>
<trkpt lat="-7.475704" lon="-34.710335">
<ele>13.210000</ele>
<time>2018-10-14T11:39:17Z</time>
<speed>2.67</speed>
</trkpt>
<trkpt lat="-7.478054" lon="-34.704979">
<ele>10.520000</ele>
<time>2018-10-14T11:44:35Z</time>
<speed>2.09</speed>
</trkpt>
<trkpt lat="-7.480362" lon="-34.699512">
<ele>36.279999</ele>
<time>2018-10-14T11:49:55Z</time>
<speed>1.99</speed>
</trkpt>
<trkpt lat="-7.483648" lon="-34.694893">
<ele>17.740000</ele>
<time>2018-10-14T11:55:32Z</time>
<speed>2.04</speed>
</trkpt>
<trkpt lat="-7.484674" lon="-34.689934">
<ele>-10.849999</ele>
<time>2018-10-14T12:00:52Z</time>
<speed>1.64</speed>
</trkpt>
<trkpt lat="-7.486768" lon="-34.685211">
<ele>-15.490000</ele>
<time>2018-10-14T12:06:12Z</time>
<speed>1.99</speed>
</trkpt>
<trkpt lat="-7.488104" lon="-34.679829">
<ele>-17.490000</ele>
<time>2018-10-14T12:11:37Z</time>
<speed>2.11</speed>
</trkpt>
<trkpt lat="-7.489720" lon="-34.673908">
<ele>8.740000</ele>
<time>2018-10-14T12:16:57Z</time>
<speed>2.01</speed>
</trkpt>
<trkpt lat="-7.492735" lon="-34.668625">
<ele>33.419998</ele>
<time>2018-10-14T12:22:18Z</time>
<speed>2.17</speed>
</trkpt>
<trkpt lat="-7.494778" lon="-34.663212">
<ele>-8.059999</ele>
<time>2018-10-14T12:27:36Z</time>
<speed>1.60</speed>
</trkpt>
<trkpt lat="-7.497846" lon="-34.657894">
<ele>9.000000</ele>
<time>2018-10-14T12:33:01Z</time>
<speed>2.37</speed>
</trkpt>
<trkpt lat="-7.499794" lon="-34.652393">
<ele>-4.170000</ele>
<time>2018-10-14T12:38:22Z</time>
<speed>1.51</speed>
</trkpt>
<trkpt lat="-7.501140" lon="-34.646755">
<ele>-1.080000</ele>
<time>2018-10-14T12:43:43Z</time>
<speed>2.25</speed>
</trkpt>
<trkpt lat="-7.501736" lon="-34.641224">
<ele>-14.420000</ele>
<time>2018-10-14T12:49:02Z</time>
<speed>2.14</speed>
</trkpt>
<trkpt lat="-7.501182" lon="-34.635681">
<ele>-3.540000</ele>
<time>2018-10-14T12:54:20Z</time>
<speed>1.99</speed>
</trkpt>
<trkpt lat="-7.501373" lon="-34.632160">
<ele>-9.270000</ele>
<time>2018-10-14T12:59:40Z</time>
<speed>0.00</speed>
</trkpt>
<trkpt lat="-7.501270" lon="-34.632549">
<ele>14.219999</ele>
<time>2018-10-14T13:05:00Z</time>
<speed>0.00</speed>
</trkpt>
<trkpt lat="-7.501291" lon="-34.632824">
<ele>1.800000</ele>
<time>2018-10-14T13:10:17Z</time>
<speed>0.00</speed>
</trkpt>
<trkpt lat="-7.501376" lon="-34.632816">
<ele>4.260000</ele>
<time>2018-10-14T13:15:34Z</time>
<speed>0.00</speed>
</trkpt>
<trkpt lat="-7.501328" lon="-34.632805">
<ele>7.220000</ele>
<time>2018-10-14T13:21:03Z</time>
<speed>0.46</speed>
</trkpt>
<trkpt lat="-7.501321" lon="-34.632835">
<ele>-5.750000</ele>
<time>2018-10-14T13:26:34Z</time>
<speed>0.21</speed>
</trkpt>
<trkpt lat="-7.501296" lon="-34.632805">
<ele>5.440000</ele>
<time>2018-10-14T13:32:19Z</time>
<speed>0.24</speed>
</trkpt>
<trkpt lat="-7.501363" lon="-34.632790">
<ele>11.050000</ele>
<time>2018-10-14T13:38:31Z</time>
<speed>0.19</speed>
</trkpt>
<trkpt lat="-7.501295" lon="-34.632820">
<ele>5.340000</ele>
<time>2018-10-14T13:45:20Z</time>
<speed>0.51</speed>
</trkpt>
<trkpt lat="-7.501293" lon="-34.632820">
<ele>4.460000</ele>
<time>2018-10-14T13:52:12Z</time>
<speed>0.42</speed>
</trkpt>
<trkpt lat="-7.501221" lon="-34.632824">
<ele>3.630000</ele>
<time>2018-10-14T13:59:16Z</time>
<speed>0.49</speed>
</trkpt>
<trkpt lat="-7.501294" lon="-34.632824">
<ele>8.809999</ele>
<time>2018-10-14T14:06:26Z</time>
<speed>0.20</speed>
</trkpt>
<trkpt lat="-7.501213" lon="-34.632828">
<ele>8.270000</ele>
<time>2018-10-14T14:14:37Z</time>
<speed>0.00</speed>
</trkpt>
<trkpt lat="-7.501227" lon="-34.632816">
<ele>7.780000</ele>
<time>2018-10-14T14:19:52Z</time>
<speed>0.00</speed>
</trkpt>
<trkpt lat="-7.501202" lon="-34.632790">
<ele>12.309999</ele>
<time>2018-10-14T14:25:08Z</time>
<speed>0.00</speed>
</trkpt>
<trkpt lat="-7.501279" lon="-34.632820">
<ele>10.110000</ele>
<time>2018-10-14T14:30:23Z</time>
<speed>0.00</speed>
</trkpt>
<trkpt lat="-7.501245" lon="-34.632832">
<ele>7.530000</ele>
<time>2018-10-14T14:35:38Z</time>
<speed>0.00</speed>
</trkpt>
<trkpt lat="-7.501263" lon="-34.632793">
<ele>3.380000</ele>
<time>2018-10-14T14:40:53Z</time>
<speed>0.00</speed>
</trkpt>
<trkpt lat="-7.501244" lon="-34.632790">
<ele>9.480000</ele>
<time>2018-10-14T14:46:08Z</time>
<speed>0.00</speed>
</trkpt>
<trkpt lat="-7.501264" lon="-34.632809">
<ele>3.810000</ele>
<time>2018-10-14T14:51:23Z</time>
<speed>0.00</speed>
</trkpt>
<trkpt lat="-7.501233" lon="-34.632816">
<ele>7.570000</ele>
<time>2018-10-14T14:56:38Z</time>
<speed>0.00</speed>
</trkpt>
<trkpt lat="-7.501263" lon="-34.632809">
<ele>9.080000</ele>
<time>2018-10-14T15:01:57Z</time>
<speed>0.00</speed>
</trkpt>
<trkpt lat="-7.501212" lon="-34.632797">
<ele>11.130000</ele>
<time>2018-10-14T15:07:12Z</time>
<speed>0.00</speed>
</trkpt>
<trkpt lat="-7.501276" lon="-34.632862">
<ele>8.160000</ele>
<time>2018-10-14T15:12:27Z</time>
<speed>0.00</speed>
</trkpt>
<trkpt lat="-7.501272" lon="-34.632809">
<ele>8.910000</ele>
<time>2018-10-14T15:17:42Z</time>
<speed>0.00</speed>
</trkpt>
<trkpt lat="-7.501137" lon="-34.632866">
<ele>2.080000</ele>
<time>2018-10-14T15:22:56Z</time>
<speed>0.00</speed>
</trkpt>
<trkpt lat="-7.501197" lon="-34.632851">
<ele>10.740000</ele>
<time>2018-10-14T15:28:11Z</time>
<speed>0.00</speed>
</trkpt>
</trkseg>
</trk>
<trk>
<name>20181027-194334(13)</name>
<desc>Color:004000ff</desc>
<trkseg>
<trkpt lat="-7.501230" lon="-34.632813">
<ele>13.000000</ele>
<time>2018-10-14T15:29:08Z</time>
<speed>0.00</speed>
</trkpt>
<trkpt lat="-7.501196" lon="-34.632771">
<ele>14.710000</ele>
<time>2018-10-14T15:29:12Z</time>
<speed>0.00</speed>
</trkpt>
<trkpt lat="-7.501185" lon="-34.632813">
<ele>8.059999</ele>
<time>2018-10-14T15:34:26Z</time>
<speed>0.00</speed>
</trkpt>
<trkpt lat="-7.501182" lon="-34.632805">
<ele>11.840000</ele>
<time>2018-10-14T15:39:40Z</time>
<speed>0.00</speed>
</trkpt>
<trkpt lat="-7.501267" lon="-34.632813">
<ele>5.260000</ele>
<time>2018-10-14T15:44:55Z</time>
<speed>0.00</speed>
</trkpt>
<trkpt lat="-7.501246" lon="-34.632778">
<ele>7.880000</ele>
<time>2018-10-14T15:50:10Z</time>
<speed>0.00</speed>
</trkpt>
<trkpt lat="-7.501292" lon="-34.632824">
<ele>2.820000</ele>
<time>2018-10-14T15:55:25Z</time>
<speed>0.00</speed>
</trkpt>
<trkpt lat="-7.501241" lon="-34.632813">
<ele>5.960000</ele>
<time>2018-10-14T16:00:39Z</time>
<speed>0.00</speed>
</trkpt>
<trkpt lat="-7.501210" lon="-34.632797">
<ele>15.160000</ele>
<time>2018-10-14T16:05:53Z</time>
<speed>0.00</speed>
</trkpt>
<trkpt lat="-7.501279" lon="-34.632847">
<ele>4.650000</ele>
<time>2018-10-14T16:11:08Z</time>
<speed>0.00</speed>
</trkpt>
<trkpt lat="-7.501187" lon="-34.632816">
<ele>9.910000</ele>
<time>2018-10-14T16:16:24Z</time>
<speed>0.00</speed>
</trkpt>
<trkpt lat="-7.501290" lon="-34.632813">
<ele>-2.150000</ele>
<time>2018-10-14T16:21:38Z</time>
<speed>0.50</speed>
</trkpt>
<trkpt lat="-7.501261" lon="-34.632824">
<ele>3.630000</ele>
<time>2018-10-14T16:26:52Z</time>
<speed>0.00</speed>
</trkpt>
<trkpt lat="-7.501248" lon="-34.632854">
<ele>5.870000</ele>
<time>2018-10-14T16:32:08Z</time>
<speed>0.43</speed>
</trkpt>
<trkpt lat="-7.501235" lon="-34.632824">
<ele>-2.540000</ele>
<time>2018-10-14T16:37:25Z</time>
<speed>0.12</speed>
</trkpt>
<trkpt lat="-7.501270" lon="-34.632851">
<ele>1.970000</ele>
<time>2018-10-14T16:42:41Z</time>
<speed>0.00</speed>
</trkpt>
<trkpt lat="-7.501207" lon="-34.632843">
<ele>5.640000</ele>
<time>2018-10-14T16:47:54Z</time>
<speed>0.00</speed>
</trkpt>
<trkpt lat="-7.501183" lon="-34.632786">
<ele>-1.950000</ele>
<time>2018-10-14T16:53:09Z</time>
<speed>0.00</speed>
</trkpt>
<trkpt lat="-7.501200" lon="-34.632809">
<ele>5.690000</ele>
<time>2018-10-14T16:58:23Z</time>
<speed>0.19</speed>
</trkpt>
<trkpt lat="-7.501221" lon="-34.632813">
<ele>16.740000</ele>
<time>2018-10-14T17:03:38Z</time>
<speed>0.00</speed>
</trkpt>
<trkpt lat="-7.501206" lon="-34.632854">
<ele>15.360000</ele>
<time>2018-10-14T17:08:54Z</time>
<speed>0.00</speed>
</trkpt>
<trkpt lat="-7.501160" lon="-34.632820">
<ele>22.680000</ele>
<time>2018-10-14T17:14:09Z</time>
<speed>0.00</speed>
</trkpt>
<trkpt lat="-7.501177" lon="-34.632797">
<ele>14.799999</ele>
<time>2018-10-14T17:19:23Z</time>
<speed>0.00</speed>
</trkpt>
<trkpt lat="-7.501151" lon="-34.632832">
<ele>22.410000</ele>
<time>2018-10-14T17:24:37Z</time>
<speed>0.08</speed>
</trkpt>
<trkpt lat="-7.501183" lon="-34.632881">
<ele>-5.090000</ele>
<time>2018-10-14T17:29:52Z</time>
<speed>0.00</speed>
</trkpt>
<trkpt lat="-7.501177" lon="-34.632782">
<ele>9.330000</ele>
<time>2018-10-14T17:35:08Z</time>
<speed>0.00</speed>
</trkpt>
<trkpt lat="-7.501160" lon="-34.632820">
<ele>31.490000</ele>
<time>2018-10-14T17:40:25Z</time>
<speed>0.00</speed>
</trkpt>
<trkpt lat="-7.501222" lon="-34.632839">
<ele>-1.480000</ele>
<time>2018-10-14T17:45:43Z</time>
<speed>0.00</speed>
</trkpt>
<trkpt lat="-7.501636" lon="-34.632053">
<ele>2.440000</ele>
<time>2018-10-14T17:51:00Z</time>
<speed>1.93</speed>
</trkpt>
<trkpt lat="-7.502350" lon="-34.629768">
<ele>1.740000</ele>
<time>2018-10-14T17:56:31Z</time>
<speed>0.66</speed>
</trkpt>
<trkpt lat="-7.501953" lon="-34.631069">
<ele>19.750000</ele>
<time>2018-10-14T18:02:24Z</time>
<speed>0.59</speed>
</trkpt>
<trkpt lat="-7.501641" lon="-34.632595">
<ele>10.990000</ele>
<time>2018-10-14T18:08:57Z</time>
<speed>0.22</speed>
</trkpt>
<trkpt lat="-7.501450" lon="-34.633797">
<ele>11.750000</ele>
<time>2018-10-14T18:14:13Z</time>
<speed>0.20</speed>
</trkpt>
<trkpt lat="-7.501169" lon="-34.635033">
<ele>18.270000</ele>
<time>2018-10-14T18:19:29Z</time>
<speed>0.34</speed>
</trkpt>
<trkpt lat="-7.501015" lon="-34.636269">
<ele>11.830000</ele>
<time>2018-10-14T18:24:47Z</time>
<speed>0.55</speed>
</trkpt>
<trkpt lat="-7.500777" lon="-34.637623">
<ele>-15.849999</ele>
<time>2018-10-14T18:30:07Z</time>
<speed>0.19</speed>
</trkpt>
<trkpt lat="-7.500412" lon="-34.638874">
<ele>3.500000</ele>
<time>2018-10-14T18:35:59Z</time>
<speed>0.00</speed>
</trkpt>
<trkpt lat="-7.500242" lon="-34.640469">
<ele>16.779999</ele>
<time>2018-10-14T18:42:43Z</time>
<speed>0.00</speed>
</trkpt>
<trkpt lat="-7.499978" lon="-34.642044">
<ele>11.639999</ele>
<time>2018-10-14T18:49:36Z</time>
<speed>0.60</speed>
</trkpt>
<trkpt lat="-7.499642" lon="-34.643311">
<ele>9.270000</ele>
<time>2018-10-14T18:54:50Z</time>
<speed>0.00</speed>
</trkpt>
<trkpt lat="-7.499334" lon="-34.644600">
<ele>7.820000</ele>
<time>2018-10-14T19:00:05Z</time>
<speed>0.00</speed>
</trkpt>
<trkpt lat="-7.499139" lon="-34.645901">
<ele>13.110000</ele>
<time>2018-10-14T19:05:20Z</time>
<speed>0.00</speed>
</trkpt>
<trkpt lat="-7.498921" lon="-34.647266">
<ele>6.170000</ele>
<time>2018-10-14T19:10:34Z</time>
<speed>0.00</speed>
</trkpt>
<trkpt lat="-7.498734" lon="-34.648552">
<ele>18.340000</ele>
<time>2018-10-14T19:15:48Z</time>
<speed>0.00</speed>
</trkpt>
<trkpt lat="-7.498452" lon="-34.649986">
<ele>-0.360000</ele>
<time>2018-10-14T19:21:04Z</time>
<speed>0.00</speed>
</trkpt>
<trkpt lat="-7.498140" lon="-34.651234">
<ele>8.389999</ele>
<time>2018-10-14T19:26:17Z</time>
<speed>0.00</speed>
</trkpt>
<trkpt lat="-7.497942" lon="-34.652733">
<ele>5.740000</ele>
<time>2018-10-14T19:31:30Z</time>
<speed>0.00</speed>
</trkpt>
<trkpt lat="-7.497699" lon="-34.654110">
<ele>10.330000</ele>
<time>2018-10-14T19:37:01Z</time>
<speed>0.19</speed>
</trkpt>
<trkpt lat="-7.497505" lon="-34.655537">
<ele>3.960000</ele>
<time>2018-10-14T19:42:16Z</time>
<speed>0.00</speed>
</trkpt>
<trkpt lat="-7.497387" lon="-34.656822">
<ele>4.000000</ele>
<time>2018-10-14T19:47:29Z</time>
<speed>1.14</speed>
</trkpt>
<trkpt lat="-7.497163" lon="-34.658180">
<ele>9.790000</ele>
<time>2018-10-14T19:52:46Z</time>
<speed>0.58</speed>
</trkpt>
<trkpt lat="-7.496991" lon="-34.659554">
<ele>19.799999</ele>
<time>2018-10-14T19:58:01Z</time>
<speed>0.65</speed>
</trkpt>
<trkpt lat="-7.496755" lon="-34.660877">
<ele>14.410000</ele>
<time>2018-10-14T20:03:16Z</time>
<speed>0.44</speed>
</trkpt>
<trkpt lat="-7.496459" lon="-34.662205">
<ele>17.799999</ele>
<time>2018-10-14T20:08:31Z</time>
<speed>0.85</speed>
</trkpt>
<trkpt lat="-7.496377" lon="-34.663689">
<ele>-2.090000</ele>
<time>2018-10-14T20:13:46Z</time>
<speed>0.41</speed>
</trkpt>
<trkpt lat="-7.496252" lon="-34.664833">
<ele>-7.750000</ele>
<time>2018-10-14T20:19:01Z</time>
<speed>0.79</speed>
</trkpt>
<trkpt lat="-7.496087" lon="-34.666119">
<ele>-20.939999</ele>
<time>2018-10-14T20:24:27Z</time>
<speed>0.21</speed>
</trkpt>
<trkpt lat="-7.495833" lon="-34.667477">
<ele>-4.800000</ele>
<time>2018-10-14T20:29:55Z</time>
<speed>0.47</speed>
</trkpt>
<trkpt lat="-7.495665" lon="-34.668888">
<ele>-2.560000</ele>
<time>2018-10-14T20:35:25Z</time>
<speed>0.81</speed>
</trkpt>
<trkpt lat="-7.493477" lon="-34.669094">
<ele>26.939999</ele>
<time>2018-10-14T20:40:53Z</time>
<speed>2.31</speed>
</trkpt>
<trkpt lat="-7.485432" lon="-34.668514">
<ele>14.870000</ele>
<time>2018-10-14T20:47:04Z</time>
<speed>2.61</speed>
</trkpt>
<trkpt lat="-7.484674" lon="-34.669090">
<ele>3.660000</ele>
<time>2018-10-14T20:53:52Z</time>
<speed>0.08</speed>
</trkpt>
<trkpt lat="-7.484785" lon="-34.669556">
<ele>2.510000</ele>
<time>2018-10-14T21:01:29Z</time>
<speed>0.39</speed>
</trkpt>
<trkpt lat="-7.484690" lon="-34.669651">
<ele>-1.680000</ele>
<time>2018-10-14T21:10:10Z</time>
<speed>0.35</speed>
</trkpt>
<trkpt lat="-7.484843" lon="-34.670357">
<ele>3.890000</ele>
<time>2018-10-14T21:20:33Z</time>
<speed>0.59</speed>
</trkpt>
<trkpt lat="-7.484858" lon="-34.670418">
<ele>0.480000</ele>
<time>2018-10-14T21:30:33Z</time>
<speed>0.00</speed>
</trkpt>
<trkpt lat="-7.484882" lon="-34.670380">
<ele>3.320000</ele>
<time>2018-10-14T21:35:55Z</time>
<speed>0.42</speed>
</trkpt>
<trkpt lat="-7.484895" lon="-34.670452">
<ele>-5.510000</ele>
<time>2018-10-14T21:43:02Z</time>
<speed>0.34</speed>
</trkpt>
<trkpt lat="-7.484834" lon="-34.670399">
<ele>-1.910000</ele>
<time>2018-10-14T21:50:25Z</time>
<speed>0.27</speed>
</trkpt>
<trkpt lat="-7.484846" lon="-34.670418">
<ele>-6.460000</ele>
<time>2018-10-14T21:57:51Z</time>
<speed>0.25</speed>
</trkpt>
<trkpt lat="-7.484820" lon="-34.670376">
<ele>3.150000</ele>
<time>2018-10-14T22:07:36Z</time>
<speed>0.16</speed>
</trkpt>
<trkpt lat="-7.484802" lon="-34.670414">
<ele>15.830000</ele>
<time>2018-10-14T22:24:38Z</time>
<speed>0.10</speed>
</trkpt>
<trkpt lat="-7.484878" lon="-34.670383">
<ele>-12.190000</ele>
<time>2018-10-14T22:29:51Z</time>
<speed>0.00</speed>
</trkpt>
<trkpt lat="-7.484925" lon="-34.670315">
<ele>1.780000</ele>
<time>2018-10-14T22:35:05Z</time>
<speed>0.00</speed>
</trkpt>
<trkpt lat="-7.484875" lon="-34.670105">
<ele>8.389999</ele>
<time>2018-10-14T22:40:17Z</time>
<speed>0.00</speed>
</trkpt>
<trkpt lat="-7.482637" lon="-34.671291">
<ele>8.700000</ele>
<time>2018-10-14T22:45:29Z</time>
<speed>2.48</speed>
</trkpt>
<trkpt lat="-7.477364" lon="-34.675598">
<ele>8.380000</ele>
<time>2018-10-14T22:50:42Z</time>
<speed>2.28</speed>
</trkpt>
<trkpt lat="-7.474080" lon="-34.677895">
<ele>4.880000</ele>
<time>2018-10-14T22:55:54Z</time>
<speed>0.00</speed>
</trkpt>
<trkpt lat="-7.474082" lon="-34.678619">
<ele>25.350000</ele>
<time>2018-10-14T23:01:08Z</time>
<speed>0.00</speed>
</trkpt>
<trkpt lat="-7.474172" lon="-34.678795">
<ele>19.730000</ele>
<time>2018-10-14T23:06:21Z</time>
<speed>0.00</speed>
</trkpt>
<trkpt lat="-7.474165" lon="-34.678837">
<ele>21.859999</ele>
<time>2018-10-14T23:11:34Z</time>
<speed>0.00</speed>
</trkpt>
<trkpt lat="-7.474198" lon="-34.678902">
<ele>24.029999</ele>
<time>2018-10-14T23:16:46Z</time>
<speed>0.00</speed>
</trkpt>
<trkpt lat="-7.474247" lon="-34.678993">
<ele>5.090000</ele>
<time>2018-10-14T23:22:32Z</time>
<speed>0.15</speed>
</trkpt>
<trkpt lat="-7.474292" lon="-34.679028">
<ele>1.800000</ele>
<time>2018-10-14T23:27:45Z</time>
<speed>0.00</speed>
</trkpt>
<trkpt lat="-7.474243" lon="-34.679035">
<ele>7.660000</ele>
<time>2018-10-14T23:32:56Z</time>
<speed>0.23</speed>
</trkpt>
<trkpt lat="-7.474279" lon="-34.678986">
<ele>12.910000</ele>
<time>2018-10-14T23:38:08Z</time>
<speed>0.21</speed>
</trkpt>
<trkpt lat="-7.474370" lon="-34.679031">
<ele>10.520000</ele>
<time>2018-10-14T23:43:20Z</time>
<speed>0.00</speed>
</trkpt>
<trkpt lat="-7.474349" lon="-34.679073">
<ele>20.020000</ele>
<time>2018-10-14T23:48:31Z</time>
<speed>0.00</speed>
</trkpt>
<trkpt lat="-7.474353" lon="-34.679089">
<ele>19.809999</ele>
<time>2018-10-14T23:53:42Z</time>
<speed>0.27</speed>
</trkpt>
<trkpt lat="-7.474370" lon="-34.679119">
<ele>12.730000</ele>
<time>2018-10-14T23:58:54Z</time>
<speed>0.00</speed>
</trkpt>
<trkpt lat="-7.474470" lon="-34.679066">
<ele>22.730000</ele>
<time>2018-10-15T00:04:06Z</time>
<speed>0.00</speed>
</trkpt>
<trkpt lat="-7.474506" lon="-34.679073">
<ele>17.449999</ele>
<time>2018-10-15T00:09:17Z</time>
<speed>0.00</speed>
</trkpt>
<trkpt lat="-7.474477" lon="-34.679127">
<ele>19.520000</ele>
<time>2018-10-15T00:14:28Z</time>
<speed>0.00</speed>
</trkpt>
<trkpt lat="-7.474451" lon="-34.679138">
<ele>6.320000</ele>
<time>2018-10-15T00:19:40Z</time>
<speed>0.00</speed>
</trkpt>
<trkpt lat="-7.474493" lon="-34.679062">
<ele>24.650000</ele>
<time>2018-10-15T00:24:53Z</time>
<speed>0.00</speed>
</trkpt>
<trkpt lat="-7.474531" lon="-34.679249">
<ele>7.030000</ele>
<time>2018-10-15T00:30:05Z</time>
<speed>0.00</speed>
</trkpt>
<trkpt lat="-7.474546" lon="-34.679157">
<ele>14.120000</ele>
<time>2018-10-15T00:35:17Z</time>
<speed>0.00</speed>
</trkpt>
<trkpt lat="-7.474526" lon="-34.679165">
<ele>15.719999</ele>
<time>2018-10-15T00:40:28Z</time>
<speed>0.60</speed>
</trkpt>
<trkpt lat="-7.474540" lon="-34.679153">
<ele>16.369999</ele>
<time>2018-10-15T00:45:43Z</time>
<speed>0.22</speed>
</trkpt>
<trkpt lat="-7.474509" lon="-34.679077">
<ele>39.619999</ele>
<time>2018-10-15T00:50:57Z</time>
<speed>0.25</speed>
</trkpt>
<trkpt lat="-7.474549" lon="-34.679031">
<ele>30.269999</ele>
<time>2018-10-15T00:56:19Z</time>
<speed>0.41</speed>
</trkpt>
<trkpt lat="-7.474564" lon="-34.678993">
<ele>39.980000</ele>
<time>2018-10-15T01:01:35Z</time>
<speed>0.00</speed>
</trkpt>
<trkpt lat="-7.474552" lon="-34.679031">
<ele>40.469997</ele>
<time>2018-10-15T01:06:49Z</time>
<speed>0.00</speed>
</trkpt>
<trkpt lat="-7.474536" lon="-34.679165">
<ele>11.320000</ele>
<time>2018-10-15T01:12:03Z</time>
<speed>0.00</speed>
</trkpt>
<trkpt lat="-7.474499" lon="-34.679203">
<ele>7.820000</ele>
<time>2018-10-15T01:17:15Z</time>
<speed>0.00</speed>
</trkpt>
<trkpt lat="-7.474503" lon="-34.679142">
<ele>4.970000</ele>
<time>2018-10-15T01:22:26Z</time>
<speed>0.31</speed>
</trkpt>
<trkpt lat="-7.474620" lon="-34.679104">
<ele>8.450000</ele>
<time>2018-10-15T01:27:38Z</time>
<speed>0.41</speed>
</trkpt>
<trkpt lat="-7.474615" lon="-34.679081">
<ele>12.719999</ele>
<time>2018-10-15T01:32:49Z</time>
<speed>0.59</speed>
</trkpt>
<trkpt lat="-7.474621" lon="-34.679108">
<ele>13.610000</ele>
<time>2018-10-15T01:38:01Z</time>
<speed>0.52</speed>
</trkpt>
<trkpt lat="-7.474612" lon="-34.679127">
<ele>10.889999</ele>
<time>2018-10-15T01:43:13Z</time>
<speed>0.00</speed>
</trkpt>
<trkpt lat="-7.474616" lon="-34.679218">
<ele>0.980000</ele>
<time>2018-10-15T01:48:24Z</time>
<speed>0.49</speed>
</trkpt>
<trkpt lat="-7.474558" lon="-34.679104">
<ele>13.009999</ele>
<time>2018-10-15T01:53:37Z</time>
<speed>0.00</speed>
</trkpt>
<trkpt lat="-7.474512" lon="-34.679066">
<ele>12.080000</ele>
<time>2018-10-15T01:58:50Z</time>
<speed>0.00</speed>
</trkpt>
<trkpt lat="-7.474614" lon="-34.679127">
<ele>10.240000</ele>
<time>2018-10-15T02:04:33Z</time>
<speed>0.38</speed>
</trkpt>
<trkpt lat="-7.474650" lon="-34.679096">
<ele>3.720000</ele>
<time>2018-10-15T02:09:44Z</time>
<speed>0.00</speed>
</trkpt>
<trkpt lat="-7.474684" lon="-34.679024">
<ele>-1.380000</ele>
<time>2018-10-15T02:14:57Z</time>
<speed>0.00</speed>
</trkpt>
<trkpt lat="-7.474671" lon="-34.679085">
<ele>3.930000</ele>
<time>2018-10-15T02:20:08Z</time>
<speed>0.00</speed>
</trkpt>
<trkpt lat="-7.474810" lon="-34.678936">
<ele>15.150000</ele>
<time>2018-10-15T02:25:18Z</time>
<speed>0.00</speed>
</trkpt>
<trkpt lat="-7.474723" lon="-34.679047">
<ele>4.790000</ele>
<time>2018-10-15T02:30:29Z</time>
<speed>0.00</speed>
</trkpt>
<trkpt lat="-7.474752" lon="-34.679070">
<ele>7.240000</ele>
<time>2018-10-15T02:35:40Z</time>
<speed>0.00</speed>
</trkpt>
<trkpt lat="-7.474690" lon="-34.679100">
<ele>3.570000</ele>
<time>2018-10-15T02:40:51Z</time>
<speed>0.00</speed>
</trkpt>
<trkpt lat="-7.474737" lon="-34.679081">
<ele>-0.180000</ele>
<time>2018-10-15T02:46:03Z</time>
<speed>0.00</speed>
</trkpt>
<trkpt lat="-7.474695" lon="-34.679073">
<ele>5.080000</ele>
<time>2018-10-15T02:51:14Z</time>
<speed>0.00</speed>
</trkpt>
<trkpt lat="-7.474704" lon="-34.679016">
<ele>5.510000</ele>
<time>2018-10-15T02:56:26Z</time>
<speed>0.00</speed>
</trkpt>
</trkseg>
</trk>
<trk>
<name>20181027-194334(14)</name>
<desc>Color:004000ff</desc>
<trkseg>
<trkpt lat="-7.474729" lon="-34.679005">
<ele>9.360000</ele>
<time>2018-10-15T03:01:38Z</time>
<speed>0.00</speed>
</trkpt>
<trkpt lat="-7.474781" lon="-34.679089">
<ele>16.619999</ele>
<time>2018-10-15T03:07:14Z</time>
<speed>0.25</speed>
</trkpt>
<trkpt lat="-7.474813" lon="-34.679077">
<ele>22.119999</ele>
<time>2018-10-15T03:12:52Z</time>
<speed>0.16</speed>
</trkpt>
<trkpt lat="-7.474765" lon="-34.679012">
<ele>9.650000</ele>
<time>2018-10-15T03:19:01Z</time>
<speed>0.24</speed>
</trkpt>
<trkpt lat="-7.474771" lon="-34.679020">
<ele>10.960000</ele>
<time>2018-10-15T03:25:30Z</time>
<speed>0.00</speed>
</trkpt>
<trkpt lat="-7.474712" lon="-34.678986">
<ele>14.420000</ele>
<time>2018-10-15T03:30:41Z</time>
<speed>0.00</speed>
</trkpt>
<trkpt lat="-7.474704" lon="-34.679020">
<ele>19.959999</ele>
<time>2018-10-15T03:35:52Z</time>
<speed>0.00</speed>
</trkpt>
<trkpt lat="-7.474686" lon="-34.679085">
<ele>12.530000</ele>
<time>2018-10-15T03:41:03Z</time>
<speed>0.00</speed>
</trkpt>
<trkpt lat="-7.474745" lon="-34.679001">
<ele>14.710000</ele>
<time>2018-10-15T03:46:14Z</time>
<speed>0.00</speed>
</trkpt>
<trkpt lat="-7.474764" lon="-34.679024">
<ele>10.550000</ele>
<time>2018-10-15T03:51:27Z</time>
<speed>0.00</speed>
</trkpt>
<trkpt lat="-7.474722" lon="-34.678967">
<ele>20.520000</ele>
<time>2018-10-15T03:56:37Z</time>
<speed>0.48</speed>
</trkpt>
<trkpt lat="-7.474712" lon="-34.679085">
<ele>-2.340000</ele>
<time>2018-10-15T04:01:48Z</time>
<speed>0.00</speed>
</trkpt>
<trkpt lat="-7.474741" lon="-34.679050">
<ele>17.820000</ele>
<time>2018-10-15T04:06:59Z</time>
<speed>0.00</speed>
</trkpt>
<trkpt lat="-7.474720" lon="-34.679058">
<ele>8.970000</ele>
<time>2018-10-15T04:12:10Z</time>
<speed>0.00</speed>
</trkpt>
<trkpt lat="-7.474713" lon="-34.679089">
<ele>9.139999</ele>
<time>2018-10-15T04:17:21Z</time>
<speed>0.95</speed>
</trkpt>
<trkpt lat="-7.474710" lon="-34.679104">
<ele>10.860000</ele>
<time>2018-10-15T04:22:32Z</time>
<speed>0.00</speed>
</trkpt>
<trkpt lat="-7.474710" lon="-34.679070">
<ele>12.139999</ele>
<time>2018-10-15T04:27:43Z</time>
<speed>0.00</speed>
</trkpt>
<trkpt lat="-7.474673" lon="-34.679115">
<ele>7.590000</ele>
<time>2018-10-15T04:32:55Z</time>
<speed>0.32</speed>
</trkpt>
<trkpt lat="-7.474679" lon="-34.679092">
<ele>4.560000</ele>
<time>2018-10-15T04:38:06Z</time>
<speed>0.00</speed>
</trkpt>
<trkpt lat="-7.474717" lon="-34.679096">
<ele>3.850000</ele>
<time>2018-10-15T04:43:16Z</time>
<speed>0.00</speed>
</trkpt>
<trkpt lat="-7.474714" lon="-34.679047">
<ele>2.710000</ele>
<time>2018-10-15T04:48:27Z</time>
<speed>0.00</speed>
</trkpt>
<trkpt lat="-7.474715" lon="-34.679062">
<ele>7.790000</ele>
<time>2018-10-15T04:53:38Z</time>
<speed>0.00</speed>
</trkpt>
<trkpt lat="-7.474720" lon="-34.679031">
<ele>14.540000</ele>
<time>2018-10-15T04:58:48Z</time>
<speed>0.36</speed>
</trkpt>
<trkpt lat="-7.474709" lon="-34.679073">
<ele>-3.240000</ele>
<time>2018-10-15T05:03:59Z</time>
<speed>0.27</speed>
</trkpt>
<trkpt lat="-7.474621" lon="-34.679111">
<ele>6.120000</ele>
<time>2018-10-15T05:09:10Z</time>
<speed>0.00</speed>
</trkpt>
<trkpt lat="-7.474629" lon="-34.679131">
<ele>4.090000</ele>
<time>2018-10-15T05:14:21Z</time>
<speed>0.19</speed>
</trkpt>
<trkpt lat="-7.474638" lon="-34.679146">
<ele>6.250000</ele>
<time>2018-10-15T05:19:33Z</time>
<speed>0.00</speed>
</trkpt>
<trkpt lat="-7.474655" lon="-34.679111">
<ele>5.240000</ele>
<time>2018-10-15T05:24:45Z</time>
<speed>0.55</speed>
</trkpt>
<trkpt lat="-7.474586" lon="-34.679016">
<ele>8.660000</ele>
<time>2018-10-15T05:29:55Z</time>
<speed>0.18</speed>
</trkpt>
<trkpt lat="-7.474683" lon="-34.679058">
<ele>11.800000</ele>
<time>2018-10-15T05:35:06Z</time>
<speed>0.00</speed>
</trkpt>
<trkpt lat="-7.474672" lon="-34.679070">
<ele>4.390000</ele>
<time>2018-10-15T05:40:18Z</time>
<speed>0.35</speed>
</trkpt>
<trkpt lat="-7.474708" lon="-34.679043">
<ele>5.440000</ele>
<time>2018-10-15T05:45:29Z</time>
<speed>0.00</speed>
</trkpt>
<trkpt lat="-7.474750" lon="-34.679047">
<ele>2.270000</ele>
<time>2018-10-15T05:50:40Z</time>
<speed>0.54</speed>
</trkpt>
<trkpt lat="-7.474738" lon="-34.678959">
<ele>6.750000</ele>
<time>2018-10-15T05:55:51Z</time>
<speed>0.00</speed>
</trkpt>
<trkpt lat="-7.474809" lon="-34.678970">
<ele>4.290000</ele>
<time>2018-10-15T06:01:59Z</time>
<speed>0.34</speed>
</trkpt>
<trkpt lat="-7.474717" lon="-34.679028">
<ele>9.170000</ele>
<time>2018-10-15T06:08:23Z</time>
<speed>0.28</speed>
</trkpt>
<trkpt lat="-7.474659" lon="-34.679062">
<ele>5.870000</ele>
<time>2018-10-15T06:16:13Z</time>
<speed>0.20</speed>
</trkpt>
<trkpt lat="-7.474669" lon="-34.679054">
<ele>-4.800000</ele>
<time>2018-10-15T06:23:37Z</time>
<speed>0.37</speed>
</trkpt>
<trkpt lat="-7.474714" lon="-34.679031">
<ele>-2.250000</ele>
<time>2018-10-15T06:31:38Z</time>
<speed>0.11</speed>
</trkpt>
<trkpt lat="-7.474574" lon="-34.679070">
<ele>19.820000</ele>
<time>2018-10-15T06:38:57Z</time>
<speed>0.35</speed>
</trkpt>
<trkpt lat="-7.474517" lon="-34.679070">
<ele>23.139999</ele>
<time>2018-10-15T06:46:19Z</time>
<speed>0.41</speed>
</trkpt>
<trkpt lat="-7.474593" lon="-34.679131">
<ele>-9.280000</ele>
<time>2018-10-15T06:53:45Z</time>
<speed>0.32</speed>
</trkpt>
</trkseg>
</trk>
<trk>
<name>20181027-194334(15)</name>
<desc>Color:004000ff</desc>
<trkseg>
<trkpt lat="-7.474517" lon="-34.679096">
<ele>22.859999</ele>
<time>2018-10-15T07:00:28Z</time>
<speed>0.14</speed>
</trkpt>
<trkpt lat="-7.474575" lon="-34.679146">
<ele>2.460000</ele>
<time>2018-10-15T07:06:00Z</time>
<speed>0.15</speed>
</trkpt>
<trkpt lat="-7.474541" lon="-34.679161">
<ele>1.180000</ele>
<time>2018-10-15T07:11:13Z</time>
<speed>0.00</speed>
</trkpt>
<trkpt lat="-7.474523" lon="-34.679173">
<ele>-2.570000</ele>
<time>2018-10-15T07:16:27Z</time>
<speed>0.00</speed>
</trkpt>
<trkpt lat="-7.474284" lon="-34.678532">
<ele>2.490000</ele>
<time>2018-10-15T07:21:40Z</time>
<speed>0.00</speed>
</trkpt>
<trkpt lat="-7.478426" lon="-34.676113">
<ele>5.200000</ele>
<time>2018-10-15T07:26:53Z</time>
<speed>3.00</speed>
</trkpt>
<trkpt lat="-7.485018" lon="-34.673313">
<ele>9.660000</ele>
<time>2018-10-15T07:32:06Z</time>
<speed>2.58</speed>
</trkpt>
<trkpt lat="-7.491546" lon="-34.671486">
<ele>-0.960000</ele>
<time>2018-10-15T07:37:18Z</time>
<speed>2.36</speed>
</trkpt>
<trkpt lat="-7.492858" lon="-34.670284">
<ele>-1.470000</ele>
<time>2018-10-15T07:42:31Z</time>
<speed>0.39</speed>
</trkpt>
<trkpt lat="-7.492237" lon="-34.669586">
<ele>9.929999</ele>
<time>2018-10-15T07:47:43Z</time>
<speed>0.79</speed>
</trkpt>
<trkpt lat="-7.491798" lon="-34.668762">
<ele>2.290000</ele>
<time>2018-10-15T07:52:55Z</time>
<speed>0.00</speed>
</trkpt>
<trkpt lat="-7.491160" lon="-34.668301">
<ele>-0.560000</ele>
<time>2018-10-15T07:58:07Z</time>
<speed>0.00</speed>
</trkpt>
<trkpt lat="-7.490749" lon="-34.667931">
<ele>1.040000</ele>
<time>2018-10-15T08:03:25Z</time>
<speed>0.00</speed>
</trkpt>
<trkpt lat="-7.490803" lon="-34.666813">
<ele>7.250000</ele>
<time>2018-10-15T08:08:37Z</time>
<speed>0.00</speed>
</trkpt>
<trkpt lat="-7.490503" lon="-34.665958">
<ele>11.219999</ele>
<time>2018-10-15T08:13:50Z</time>
<speed>0.00</speed>
</trkpt>
<trkpt lat="-7.490490" lon="-34.665119">
<ele>5.180000</ele>
<time>2018-10-15T08:19:02Z</time>
<speed>0.00</speed>
</trkpt>
<trkpt lat="-7.490463" lon="-34.664234">
<ele>8.610000</ele>
<time>2018-10-15T08:24:14Z</time>
<speed>0.49</speed>
</trkpt>
<trkpt lat="-7.490393" lon="-34.663940">
<ele>-1.100000</ele>
<time>2018-10-15T08:29:27Z</time>
<speed>0.00</speed>
</trkpt>
<trkpt lat="-7.490394" lon="-34.662991">
<ele>-10.690000</ele>
<time>2018-10-15T08:34:40Z</time>
<speed>0.00</speed>
</trkpt>
<trkpt lat="-7.490088" lon="-34.661953">
<ele>10.820000</ele>
<time>2018-10-15T08:39:51Z</time>
<speed>0.43</speed>
</trkpt>
<trkpt lat="-7.489674" lon="-34.661053">
<ele>14.210000</ele>
<time>2018-10-15T08:45:03Z</time>
<speed>0.00</speed>
</trkpt>
<trkpt lat="-7.489713" lon="-34.660309">
<ele>13.309999</ele>
<time>2018-10-15T08:50:15Z</time>
<speed>0.44</speed>
</trkpt>
<trkpt lat="-7.489999" lon="-34.661015">
<ele>1.470000</ele>
<time>2018-10-15T08:55:27Z</time>
<speed>0.00</speed>
</trkpt>
<trkpt lat="-7.490232" lon="-34.661774">
<ele>-10.790000</ele>
<time>2018-10-15T09:00:42Z</time>
<speed>0.00</speed>
</trkpt>
<trkpt lat="-7.490106" lon="-34.663197">
<ele>-1.110000</ele>
<time>2018-10-15T09:05:55Z</time>
<speed>2.91</speed>
</trkpt>
<trkpt lat="-7.483165" lon="-34.667480">
<ele>-1.840000</ele>
<time>2018-10-15T09:11:07Z</time>
<speed>2.80</speed>
</trkpt>
<trkpt lat="-7.476471" lon="-34.672611">
<ele>-2.140000</ele>
<time>2018-10-15T09:16:19Z</time>
<speed>2.57</speed>
</trkpt>
<trkpt lat="-7.469694" lon="-34.677113">
<ele>5.440000</ele>
<time>2018-10-15T09:21:31Z</time>
<speed>2.86</speed>
</trkpt>
<trkpt lat="-7.464065" lon="-34.683308">
<ele>15.259999</ele>
<time>2018-10-15T09:26:44Z</time>
<speed>3.06</speed>
</trkpt>
<trkpt lat="-7.458239" lon="-34.689079">
<ele>-8.170000</ele>
<time>2018-10-15T09:31:57Z</time>
<speed>2.81</speed>
</trkpt>
<trkpt lat="-7.451929" lon="-34.694134">
<ele>7.480000</ele>
<time>2018-10-15T09:37:10Z</time>
<speed>2.66</speed>
</trkpt>
<trkpt lat="-7.445799" lon="-34.699684">
<ele>11.740000</ele>
<time>2018-10-15T09:42:24Z</time>
<speed>2.81</speed>
</trkpt>
<trkpt lat="-7.439762" lon="-34.705158">
<ele>6.930000</ele>
<time>2018-10-15T09:47:38Z</time>
<speed>2.72</speed>
</trkpt>
<trkpt lat="-7.434609" lon="-34.711975">
<ele>-7.900000</ele>
<time>2018-10-15T09:52:52Z</time>
<speed>2.75</speed>
</trkpt>
<trkpt lat="-7.429552" lon="-34.718605">
<ele>2.250000</ele>
<time>2018-10-15T09:58:08Z</time>
<speed>3.12</speed>
</trkpt>
<trkpt lat="-7.422790" lon="-34.725998">
<ele>10.400000</ele>
<time>2018-10-15T10:04:37Z</time>
<speed>2.30</speed>
</trkpt>
<trkpt lat="-7.414077" lon="-34.733921">
<ele>18.449999</ele>
<time>2018-10-15T10:12:17Z</time>
<speed>3.08</speed>
</trkpt>
<trkpt lat="-7.404680" lon="-34.743279">
<ele>3.360000</ele>
<time>2018-10-15T10:20:57Z</time>
<speed>3.04</speed>
</trkpt>
<trkpt lat="-7.398644" lon="-34.745598">
<ele>52.009998</ele>
<time>2018-10-15T10:27:33Z</time>
<speed>1.29</speed>
</trkpt>
<trkpt lat="-7.398838" lon="-34.746296">
<ele>45.930000</ele>
<time>2018-10-15T10:32:52Z</time>
<speed>0.04</speed>
</trkpt>
<trkpt lat="-7.398939" lon="-34.746262">
<ele>41.959999</ele>
<time>2018-10-15T10:38:10Z</time>
<speed>0.36</speed>
</trkpt>
<trkpt lat="-7.398911" lon="-34.746311">
<ele>77.000000</ele>
<time>2018-10-15T10:43:29Z</time>
<speed>0.14</speed>
</trkpt>
<trkpt lat="-7.398869" lon="-34.746204">
<ele>53.969997</ele>
<time>2018-10-15T10:48:47Z</time>
<speed>0.26</speed>
</trkpt>
<trkpt lat="-7.398910" lon="-34.746243">
<ele>6.020000</ele>
<time>2018-10-15T10:54:04Z</time>
<speed>0.80</speed>
</trkpt>
<trkpt lat="-7.398946" lon="-34.746231">
<ele>45.379997</ele>
<time>2018-10-15T10:59:36Z</time>
<speed>0.22</speed>
</trkpt>
<trkpt lat="-7.399022" lon="-34.746204">
<ele>61.320000</ele>
<time>2018-10-15T11:05:08Z</time>
<speed>0.35</speed>
</trkpt>
<trkpt lat="-7.399099" lon="-34.746170">
<ele>56.099998</ele>
<time>2018-10-15T11:10:32Z</time>
<speed>0.54</speed>
</trkpt>
<trkpt lat="-7.399126" lon="-34.746090">
<ele>50.070000</ele>
<time>2018-10-15T11:15:55Z</time>
<speed>0.42</speed>
</trkpt>
<trkpt lat="-7.399029" lon="-34.746170">
<ele>39.230000</ele>
<time>2018-10-15T11:21:19Z</time>
<speed>0.98</speed>
</trkpt>
<trkpt lat="-7.398838" lon="-34.746353">
<ele>0.750000</ele>
<time>2018-10-15T11:26:49Z</time>
<speed>0.55</speed>
</trkpt>
<trkpt lat="-7.398808" lon="-34.746365">
<ele>-0.110000</ele>
<time>2018-10-15T11:32:17Z</time>
<speed>0.53</speed>
</trkpt>
<trkpt lat="-7.398874" lon="-34.746365">
<ele>19.100000</ele>
<time>2018-10-15T11:38:05Z</time>
<speed>0.26</speed>
</trkpt>
<trkpt lat="-7.398879" lon="-34.746342">
<ele>9.929999</ele>
<time>2018-10-15T11:44:13Z</time>
<speed>0.86</speed>
</trkpt>
<trkpt lat="-7.398903" lon="-34.746319">
<ele>23.090000</ele>
<time>2018-10-15T11:50:19Z</time>
<speed>0.80</speed>
</trkpt>
<trkpt lat="-7.398930" lon="-34.746300">
<ele>19.719999</ele>
<time>2018-10-15T11:56:15Z</time>
<speed>0.11</speed>
</trkpt>
<trkpt lat="-7.399009" lon="-34.746239">
<ele>-2.120000</ele>
<time>2018-10-15T12:01:47Z</time>
<speed>0.46</speed>
</trkpt>
<trkpt lat="-7.399120" lon="-34.746288">
<ele>-34.969997</ele>
<time>2018-10-15T12:07:16Z</time>
<speed>0.22</speed>
</trkpt>
<trkpt lat="-7.399115" lon="-34.746235">
<ele>-12.290000</ele>
<time>2018-10-15T12:13:25Z</time>
<speed>0.45</speed>
</trkpt>
<trkpt lat="-7.398998" lon="-34.746338">
<ele>-19.160000</ele>
<time>2018-10-15T12:19:36Z</time>
<speed>0.12</speed>
</trkpt>
<trkpt lat="-7.398998" lon="-34.746288">
<ele>-6.370000</ele>
<time>2018-10-15T12:26:29Z</time>
<speed>0.44</speed>
</trkpt>
<trkpt lat="-7.399006" lon="-34.746216">
<ele>3.900000</ele>
<time>2018-10-15T12:34:01Z</time>
<speed>0.11</speed>
</trkpt>
<trkpt lat="-7.399162" lon="-34.746109">
<ele>14.099999</ele>
<time>2018-10-15T12:41:54Z</time>
<speed>0.21</speed>
</trkpt>
<trkpt lat="-7.399137" lon="-34.746075">
<ele>28.949999</ele>
<time>2018-10-15T12:50:30Z</time>
<speed>0.27</speed>
</trkpt>
<trkpt lat="-7.399097" lon="-34.746147">
<ele>-1.360000</ele>
<time>2018-10-15T12:59:38Z</time>
<speed>0.00</speed>
</trkpt>
<trkpt lat="-7.399042" lon="-34.746174">
<ele>-3.460000</ele>
<time>2018-10-15T13:05:04Z</time>
<speed>0.25</speed>
</trkpt>
<trkpt lat="-7.399060" lon="-34.746231">
<ele>-6.030000</ele>
<time>2018-10-15T13:10:19Z</time>
<speed>0.00</speed>
</trkpt>
<trkpt lat="-7.399140" lon="-34.746105">
<ele>4.880000</ele>
<time>2018-10-15T13:15:34Z</time>
<speed>0.00</speed>
</trkpt>
<trkpt lat="-7.399158" lon="-34.746090">
<ele>-8.870000</ele>
<time>2018-10-15T13:21:02Z</time>
<speed>0.35</speed>
</trkpt>
<trkpt lat="-7.399229" lon="-34.746025">
<ele>6.330000</ele>
<time>2018-10-15T13:26:31Z</time>
<speed>0.91</speed>
</trkpt>
<trkpt lat="-7.399257" lon="-34.745998">
<ele>-5.570000</ele>
<time>2018-10-15T13:32:01Z</time>
<speed>0.35</speed>
</trkpt>
<trkpt lat="-7.399184" lon="-34.745975">
<ele>30.109999</ele>
<time>2018-10-15T13:37:40Z</time>
<speed>0.39</speed>
</trkpt>
<trkpt lat="-7.399191" lon="-34.746078">
<ele>4.810000</ele>
<time>2018-10-15T13:42:57Z</time>
<speed>0.72</speed>
</trkpt>
<trkpt lat="-7.399183" lon="-34.745998">
<ele>25.809999</ele>
<time>2018-10-15T13:48:16Z</time>
<speed>0.50</speed>
</trkpt>
<trkpt lat="-7.399171" lon="-34.746120">
<ele>14.340000</ele>
<time>2018-10-15T13:53:37Z</time>
<speed>0.04</speed>
</trkpt>
<trkpt lat="-7.399037" lon="-34.746178">
<ele>40.509998</ele>
<time>2018-10-15T13:59:02Z</time>
<speed>0.28</speed>
</trkpt>
<trkpt lat="-7.399105" lon="-34.746132">
<ele>13.509999</ele>
<time>2018-10-15T14:05:22Z</time>
<speed>0.06</speed>
</trkpt>
<trkpt lat="-7.399020" lon="-34.746113">
<ele>6.210000</ele>
<time>2018-10-15T14:13:29Z</time>
<speed>0.67</speed>
</trkpt>
<trkpt lat="-7.399055" lon="-34.746132">
<ele>2.660000</ele>
<time>2018-10-15T14:18:40Z</time>
<speed>0.77</speed>
</trkpt>
<trkpt lat="-7.399095" lon="-34.746120">
<ele>0.980000</ele>
<time>2018-10-15T14:19:00Z</time>
<speed>0.25</speed>
</trkpt>
<trkpt lat="-7.399092" lon="-34.746094">
<ele>-14.740000</ele>
<time>2018-10-15T14:24:10Z</time>
<speed>0.78</speed>
</trkpt>
</trkseg>
</trk>
<trk>
<name>20181027-194334(16)</name>
<desc>Color:004000ff</desc>
<trkseg>
<trkpt lat="-7.399113" lon="-34.746109">
<ele>-5.670000</ele>
<time>2018-10-15T14:40:56Z</time>
<speed>0.41</speed>
</trkpt>
<trkpt lat="-7.399169" lon="-34.746101">
<ele>-0.600000</ele>
<time>2018-10-15T14:46:07Z</time>
<speed>0.22</speed>
</trkpt>
<trkpt lat="-7.399109" lon="-34.746098">
<ele>-21.270000</ele>
<time>2018-10-15T14:51:27Z</time>
<speed>0.34</speed>
</trkpt>
<trkpt lat="-7.399067" lon="-34.746136">
<ele>49.570000</ele>
<time>2018-10-15T14:56:39Z</time>
<speed>0.48</speed>
</trkpt>
<trkpt lat="-7.399164" lon="-34.746078">
<ele>-18.139999</ele>
<time>2018-10-15T15:02:03Z</time>
<speed>0.61</speed>
</trkpt>
<trkpt lat="-7.399174" lon="-34.746025">
<ele>-3.510000</ele>
<time>2018-10-15T15:07:23Z</time>
<speed>0.28</speed>
</trkpt>
<trkpt lat="-7.399199" lon="-34.746098">
<ele>-0.110000</ele>
<time>2018-10-15T15:13:32Z</time>
<speed>0.50</speed>
</trkpt>
<trkpt lat="-7.399190" lon="-34.746086">
<ele>-0.410000</ele>
<time>2018-10-15T15:20:27Z</time>
<speed>0.00</speed>
</trkpt>
<trkpt lat="-7.399219" lon="-34.746124">
<ele>8.340000</ele>
<time>2018-10-15T15:25:47Z</time>
<speed>0.00</speed>
</trkpt>
<trkpt lat="-7.399149" lon="-34.746101">
<ele>8.599999</ele>
<time>2018-10-15T15:31:09Z</time>
<speed>0.00</speed>
</trkpt>
<trkpt lat="-7.399181" lon="-34.746136">
<ele>2.820000</ele>
<time>2018-10-15T15:36:32Z</time>
<speed>0.00</speed>
</trkpt>
<trkpt lat="-7.399152" lon="-34.746101">
<ele>9.900000</ele>
<time>2018-10-15T15:41:55Z</time>
<speed>0.00</speed>
</trkpt>
<trkpt lat="-7.399122" lon="-34.746124">
<ele>10.710000</ele>
<time>2018-10-15T15:47:18Z</time>
<speed>0.00</speed>
</trkpt>
<trkpt lat="-7.399145" lon="-34.746101">
<ele>17.340000</ele>
<time>2018-10-15T15:52:38Z</time>
<speed>0.00</speed>
</trkpt>
<trkpt lat="-7.399100" lon="-34.746109">
<ele>11.530000</ele>
<time>2018-10-15T15:57:58Z</time>
<speed>0.00</speed>
</trkpt>
<trkpt lat="-7.399124" lon="-34.746159">
<ele>12.530000</ele>
<time>2018-10-15T16:03:12Z</time>
<speed>0.16</speed>
</trkpt>
<trkpt lat="-7.399156" lon="-34.746170">
<ele>5.440000</ele>
<time>2018-10-15T16:08:22Z</time>
<speed>0.00</speed>
</trkpt>
<trkpt lat="-7.399166" lon="-34.746105">
<ele>13.860000</ele>
<time>2018-10-15T16:13:31Z</time>
<speed>0.00</speed>
</trkpt>
<trkpt lat="-7.399188" lon="-34.746098">
<ele>7.360000</ele>
<time>2018-10-15T16:18:41Z</time>
<speed>0.20</speed>
</trkpt>
<trkpt lat="-7.399188" lon="-34.746063">
<ele>9.099999</ele>
<time>2018-10-15T16:23:50Z</time>
<speed>0.00</speed>
</trkpt>
<trkpt lat="-7.399198" lon="-34.746105">
<ele>16.709999</ele>
<time>2018-10-15T16:28:59Z</time>
<speed>0.00</speed>
</trkpt>
<trkpt lat="-7.399145" lon="-34.746056">
<ele>12.990000</ele>
<time>2018-10-15T16:34:07Z</time>
<speed>0.00</speed>
</trkpt>
<trkpt lat="-7.399183" lon="-34.746059">
<ele>21.480000</ele>
<time>2018-10-15T16:39:15Z</time>
<speed>0.37</speed>
</trkpt>
<trkpt lat="-7.399175" lon="-34.746128">
<ele>15.200000</ele>
<time>2018-10-15T16:44:23Z</time>
<speed>0.00</speed>
</trkpt>
<trkpt lat="-7.399175" lon="-34.746067">
<ele>23.789999</ele>
<time>2018-10-15T16:49:36Z</time>
<speed>1.03</speed>
</trkpt>
<trkpt lat="-7.399191" lon="-34.746159">
<ele>23.340000</ele>
<time>2018-10-15T16:54:55Z</time>
<speed>0.18</speed>
</trkpt>
<trkpt lat="-7.399111" lon="-34.746201">
<ele>17.420000</ele>
<time>2018-10-15T17:00:07Z</time>
<speed>0.49</speed>
</trkpt>
<trkpt lat="-7.399185" lon="-34.746147">
<ele>20.029999</ele>
<time>2018-10-15T17:05:22Z</time>
<speed>0.27</speed>
</trkpt>
<trkpt lat="-7.399162" lon="-34.746162">
<ele>13.410000</ele>
<time>2018-10-15T17:10:39Z</time>
<speed>0.63</speed>
</trkpt>
<trkpt lat="-7.399208" lon="-34.746166">
<ele>13.849999</ele>
<time>2018-10-15T17:15:57Z</time>
<speed>0.19</speed>
</trkpt>
<trkpt lat="-7.399184" lon="-34.746170">
<ele>15.509999</ele>
<time>2018-10-15T17:21:13Z</time>
<speed>0.33</speed>
</trkpt>
<trkpt lat="-7.399124" lon="-34.746262">
<ele>10.160000</ele>
<time>2018-10-15T17:26:35Z</time>
<speed>0.62</speed>
</trkpt>
<trkpt lat="-7.399124" lon="-34.746250">
<ele>24.619999</ele>
<time>2018-10-15T17:31:51Z</time>
<speed>0.37</speed>
</trkpt>
<trkpt lat="-7.399127" lon="-34.746227">
<ele>20.840000</ele>
<time>2018-10-15T17:37:09Z</time>
<speed>0.43</speed>
</trkpt>
<trkpt lat="-7.399169" lon="-34.746319">
<ele>21.240000</ele>
<time>2018-10-15T17:42:30Z</time>
<speed>0.99</speed>
</trkpt>
<trkpt lat="-7.399129" lon="-34.746178">
<ele>16.809999</ele>
<time>2018-10-15T17:47:57Z</time>
<speed>0.27</speed>
</trkpt>
<trkpt lat="-7.399164" lon="-34.746353">
<ele>25.189999</ele>
<time>2018-10-15T17:53:22Z</time>
<speed>0.40</speed>
</trkpt>
<trkpt lat="-7.399119" lon="-34.746277">
<ele>19.939999</ele>
<time>2018-10-15T17:58:54Z</time>
<speed>0.69</speed>
</trkpt>
<trkpt lat="-7.398562" lon="-34.745552">
<ele>12.420000</ele>
<time>2018-10-15T18:04:59Z</time>
<speed>0.25</speed>
</trkpt>
<trkpt lat="-7.400052" lon="-34.741440">
<ele>8.380000</ele>
<time>2018-10-15T18:12:32Z</time>
<speed>0.52</speed>
</trkpt>
<trkpt lat="-7.400690" lon="-34.742462">
<ele>8.309999</ele>
<time>2018-10-15T18:17:50Z</time>
<speed>0.46</speed>
</trkpt>
<trkpt lat="-7.401383" lon="-34.743507">
<ele>10.130000</ele>
<time>2018-10-15T18:23:06Z</time>
<speed>0.27</speed>
</trkpt>
<trkpt lat="-7.402086" lon="-34.744503">
<ele>17.570000</ele>
<time>2018-10-15T18:28:28Z</time>
<speed>0.51</speed>
</trkpt>
<trkpt lat="-7.402763" lon="-34.745548">
<ele>28.939999</ele>
<time>2018-10-15T18:33:48Z</time>
<speed>0.79</speed>
</trkpt>
<trkpt lat="-7.403467" lon="-34.746506">
<ele>21.520000</ele>
<time>2018-10-15T18:39:06Z</time>
<speed>0.54</speed>
</trkpt>
<trkpt lat="-7.404218" lon="-34.747337">
<ele>-2.830000</ele>
<time>2018-10-15T18:44:24Z</time>
<speed>0.29</speed>
</trkpt>
<trkpt lat="-7.404984" lon="-34.748211">
<ele>6.290000</ele>
<time>2018-10-15T18:49:44Z</time>
<speed>0.25</speed>
</trkpt>
<trkpt lat="-7.405687" lon="-34.749035">
<ele>7.110000</ele>
<time>2018-10-15T18:55:02Z</time>
<speed>0.47</speed>
</trkpt>
<trkpt lat="-7.406383" lon="-34.749794">
<ele>2.590000</ele>
<time>2018-10-15T19:00:25Z</time>
<speed>0.71</speed>
</trkpt>
<trkpt lat="-7.407068" lon="-34.750755">
<ele>28.160000</ele>
<time>2018-10-15T19:05:45Z</time>
<speed>0.32</speed>
</trkpt>
<trkpt lat="-7.407806" lon="-34.751522">
<ele>14.839999</ele>
<time>2018-10-15T19:11:01Z</time>
<speed>0.57</speed>
</trkpt>
<trkpt lat="-7.408579" lon="-34.752281">
<ele>-0.490000</ele>
<time>2018-10-15T19:16:26Z</time>
<speed>0.22</speed>
</trkpt>
<trkpt lat="-7.409261" lon="-34.753201">
<ele>4.520000</ele>
<time>2018-10-15T19:21:41Z</time>
<speed>0.48</speed>
</trkpt>
<trkpt lat="-7.409998" lon="-34.754036">
<ele>0.110000</ele>
<time>2018-10-15T19:27:02Z</time>
<speed>0.25</speed>
</trkpt>
<trkpt lat="-7.410712" lon="-34.754791">
<ele>4.220000</ele>
<time>2018-10-15T19:32:16Z</time>
<speed>1.14</speed>
</trkpt>
<trkpt lat="-7.411431" lon="-34.755623">
<ele>6.310000</ele>
<time>2018-10-15T19:37:33Z</time>
<speed>0.45</speed>
</trkpt>
<trkpt lat="-7.412090" lon="-34.756462">
<ele>10.150000</ele>
<time>2018-10-15T19:42:49Z</time>
<speed>0.12</speed>
</trkpt>
<trkpt lat="-7.412819" lon="-34.757301">
<ele>4.200000</ele>
<time>2018-10-15T19:48:16Z</time>
<speed>0.67</speed>
</trkpt>
<trkpt lat="-7.413579" lon="-34.758095">
<ele>1.330000</ele>
<time>2018-10-15T19:53:45Z</time>
<speed>0.77</speed>
</trkpt>
<trkpt lat="-7.414264" lon="-34.759056">
<ele>2.430000</ele>
<time>2018-10-15T19:59:00Z</time>
<speed>0.91</speed>
</trkpt>
<trkpt lat="-7.414890" lon="-34.759964">
<ele>7.960000</ele>
<time>2018-10-15T20:04:19Z</time>
<speed>0.16</speed>
</trkpt>
<trkpt lat="-7.415568" lon="-34.760921">
<ele>2.450000</ele>
<time>2018-10-15T20:09:46Z</time>
<speed>0.70</speed>
</trkpt>
<trkpt lat="-7.416090" lon="-34.761864">
<ele>16.260000</ele>
<time>2018-10-15T20:15:04Z</time>
<speed>0.16</speed>
</trkpt>
<trkpt lat="-7.416643" lon="-34.762882">
<ele>22.299999</ele>
<time>2018-10-15T20:20:24Z</time>
<speed>0.46</speed>
</trkpt>
<trkpt lat="-7.417337" lon="-34.763783">
<ele>12.889999</ele>
<time>2018-10-15T20:25:51Z</time>
<speed>0.37</speed>
</trkpt>
<trkpt lat="-7.417884" lon="-34.764866">
<ele>19.330000</ele>
<time>2018-10-15T20:31:25Z</time>
<speed>0.59</speed>
</trkpt>
<trkpt lat="-7.425467" lon="-34.766911">
<ele>14.219999</ele>
<time>2018-10-15T20:37:39Z</time>
<speed>2.31</speed>
</trkpt>
<trkpt lat="-7.432949" lon="-34.768768">
<ele>13.849999</ele>
<time>2018-10-15T20:44:54Z</time>
<speed>0.69</speed>
</trkpt>
<trkpt lat="-7.433968" lon="-34.769367">
<ele>26.289999</ele>
<time>2018-10-15T20:53:01Z</time>
<speed>0.00</speed>
</trkpt>
<trkpt lat="-7.434050" lon="-34.769295">
<ele>6.420000</ele>
<time>2018-10-15T20:58:15Z</time>
<speed>0.00</speed>
</trkpt>
<trkpt lat="-7.434113" lon="-34.769348">
<ele>19.939999</ele>
<time>2018-10-15T21:03:30Z</time>
<speed>0.28</speed>
</trkpt>
<trkpt lat="-7.434070" lon="-34.769333">
<ele>10.190000</ele>
<time>2018-10-15T21:08:44Z</time>
<speed>0.29</speed>
</trkpt>
<trkpt lat="-7.434070" lon="-34.769329">
<ele>8.920000</ele>
<time>2018-10-15T21:13:57Z</time>
<speed>0.00</speed>
</trkpt>
<trkpt lat="-7.434075" lon="-34.769371">
<ele>6.540000</ele>
<time>2018-10-15T21:19:10Z</time>
<speed>0.47</speed>
</trkpt>
<trkpt lat="-7.434001" lon="-34.769333">
<ele>25.830000</ele>
<time>2018-10-15T21:24:23Z</time>
<speed>0.10</speed>
</trkpt>
<trkpt lat="-7.434072" lon="-34.769321">
<ele>10.830000</ele>
<time>2018-10-15T21:29:37Z</time>
<speed>0.00</speed>
</trkpt>
<trkpt lat="-7.434075" lon="-34.769337">
<ele>12.610000</ele>
<time>2018-10-15T21:31:46Z</time>
<speed>0.00</speed>
</trkpt>
<trkpt lat="-7.434129" lon="-34.769287">
<ele>10.460000</ele>
<time>2018-10-15T21:37:00Z</time>
<speed>0.00</speed>
</trkpt>
<trkpt lat="-7.434098" lon="-34.769341">
<ele>11.340000</ele>
<time>2018-10-15T21:42:14Z</time>
<speed>0.00</speed>
</trkpt>
<trkpt lat="-7.434093" lon="-34.769314">
<ele>-1.220000</ele>
<time>2018-10-15T21:47:28Z</time>
<speed>0.00</speed>
</trkpt>
<trkpt lat="-7.434082" lon="-34.769333">
<ele>9.429999</ele>
<time>2018-10-15T21:52:42Z</time>
<speed>0.00</speed>
</trkpt>
<trkpt lat="-7.434008" lon="-34.769333">
<ele>-4.140000</ele>
<time>2018-10-15T21:57:56Z</time>
<speed>0.00</speed>
</trkpt>
<trkpt lat="-7.434023" lon="-34.769379">
<ele>-4.490000</ele>
<time>2018-10-15T22:03:58Z</time>
<speed>0.03</speed>
</trkpt>
<trkpt lat="-7.434027" lon="-34.769363">
<ele>-3.980000</ele>
<time>2018-10-15T22:09:33Z</time>
<speed>0.61</speed>
</trkpt>
<trkpt lat="-7.434072" lon="-34.769344">
<ele>-3.680000</ele>
<time>2018-10-15T22:14:49Z</time>
<speed>0.60</speed>
</trkpt>
<trkpt lat="-7.434089" lon="-34.769371">
<ele>-3.080000</ele>
<time>2018-10-15T22:20:06Z</time>
<speed>0.67</speed>
</trkpt>
<trkpt lat="-7.434052" lon="-34.769321">
<ele>-1.720000</ele>
<time>2018-10-15T22:25:22Z</time>
<speed>0.21</speed>
</trkpt>
<trkpt lat="-7.433943" lon="-34.769291">
<ele>-1.390000</ele>
<time>2018-10-15T22:30:42Z</time>
<speed>0.54</speed>
</trkpt>
<trkpt lat="-7.433939" lon="-34.769302">
<ele>-1.610000</ele>
<time>2018-10-15T22:32:46Z</time>
<speed>0.56</speed>
</trkpt>
<trkpt lat="-7.434063" lon="-34.769356">
<ele>-1.820000</ele>
<time>2018-10-15T22:38:17Z</time>
<speed>1.16</speed>
</trkpt>
<trkpt lat="-7.434028" lon="-34.769329">
<ele>-2.020000</ele>
<time>2018-10-15T22:44:02Z</time>
<speed>0.16</speed>
</trkpt>
<trkpt lat="-7.434014" lon="-34.769360">
<ele>-4.280000</ele>
<time>2018-10-15T22:49:37Z</time>
<speed>0.96</speed>
</trkpt>
<trkpt lat="-7.433998" lon="-34.769356">
<ele>-7.140000</ele>
<time>2018-10-15T22:55:58Z</time>
<speed>0.18</speed>
</trkpt>
<trkpt lat="-7.434072" lon="-34.769321">
<ele>10.670000</ele>
<time>2018-10-15T23:04:20Z</time>
<speed>0.44</speed>
</trkpt>
<trkpt lat="-7.434093" lon="-34.769306">
<ele>10.210000</ele>
<time>2018-10-15T23:13:23Z</time>
<speed>0.00</speed>
</trkpt>
<trkpt lat="-7.434118" lon="-34.769287">
<ele>11.920000</ele>
<time>2018-10-15T23:18:36Z</time>
<speed>0.00</speed>
</trkpt>
<trkpt lat="-7.434100" lon="-34.769302">
<ele>14.719999</ele>
<time>2018-10-15T23:23:50Z</time>
<speed>0.00</speed>
</trkpt>
<trkpt lat="-7.434101" lon="-34.769291">
<ele>6.780000</ele>
<time>2018-10-15T23:29:02Z</time>
<speed>0.00</speed>
</trkpt>
<trkpt lat="-7.434120" lon="-34.769279">
<ele>7.730000</ele>
<time>2018-10-15T23:34:14Z</time>
<speed>0.00</speed>
</trkpt>
<trkpt lat="-7.434104" lon="-34.769306">
<ele>3.230000</ele>
<time>2018-10-15T23:39:25Z</time>
<speed>0.00</speed>
</trkpt>
<trkpt lat="-7.434118" lon="-34.769299">
<ele>5.210000</ele>
<time>2018-10-15T23:44:36Z</time>
<speed>0.00</speed>
</trkpt>
<trkpt lat="-7.434125" lon="-34.769234">
<ele>7.260000</ele>
<time>2018-10-15T23:49:50Z</time>
<speed>0.00</speed>
</trkpt>
<trkpt lat="-7.434145" lon="-34.769218">
<ele>8.720000</ele>
<time>2018-10-15T23:55:03Z</time>
<speed>0.00</speed>
</trkpt>
<trkpt lat="-7.434115" lon="-34.769272">
<ele>11.889999</ele>
<time>2018-10-16T00:00:50Z</time>
<speed>0.20</speed>
</trkpt>
<trkpt lat="-7.434099" lon="-34.769287">
<ele>2.010000</ele>
<time>2018-10-16T00:06:04Z</time>
<speed>0.06</speed>
</trkpt>
<trkpt lat="-7.434087" lon="-34.769260">
<ele>17.670000</ele>
<time>2018-10-16T00:11:19Z</time>
<speed>0.00</speed>
</trkpt>
<trkpt lat="-7.434113" lon="-34.769253">
<ele>13.849999</ele>
<time>2018-10-16T00:16:32Z</time>
<speed>0.00</speed>
</trkpt>
<trkpt lat="-7.434103" lon="-34.769287">
<ele>-0.890000</ele>
<time>2018-10-16T00:19:30Z</time>
<speed>0.00</speed>
</trkpt>
<trkpt lat="-7.434155" lon="-34.769352">
<ele>42.110001</ele>
<time>2018-10-16T00:24:43Z</time>
<speed>0.00</speed>
</trkpt>
<trkpt lat="-7.434165" lon="-34.769341">
<ele>29.010000</ele>
<time>2018-10-16T00:29:59Z</time>
<speed>0.00</speed>
</trkpt>
<trkpt lat="-7.434098" lon="-34.769287">
<ele>44.590000</ele>
<time>2018-10-16T00:35:14Z</time>
<speed>0.00</speed>
</trkpt>
<trkpt lat="-7.434148" lon="-34.769234">
<ele>20.029999</ele>
<time>2018-10-16T00:40:27Z</time>
<speed>0.00</speed>
</trkpt>
<trkpt lat="-7.434158" lon="-34.769272">
<ele>23.459999</ele>
<time>2018-10-16T00:45:46Z</time>
<speed>0.83</speed>
</trkpt>
<trkpt lat="-7.434124" lon="-34.769279">
<ele>11.759999</ele>
<time>2018-10-16T00:51:02Z</time>
<speed>0.00</speed>
</trkpt>
<trkpt lat="-7.434235" lon="-34.769184">
<ele>44.099998</ele>
<time>2018-10-16T00:56:18Z</time>
<speed>0.00</speed>
</trkpt>
<trkpt lat="-7.434144" lon="-34.769333">
<ele>21.609999</ele>
<time>2018-10-16T01:01:43Z</time>
<speed>0.41</speed>
</trkpt>
<trkpt lat="-7.434079" lon="-34.769402">
<ele>-7.790000</ele>
<time>2018-10-16T01:07:00Z</time>
<speed>0.00</speed>
</trkpt>
<trkpt lat="-7.434163" lon="-34.769295">
<ele>21.350000</ele>
<time>2018-10-16T01:12:14Z</time>
<speed>0.00</speed>
</trkpt>
<trkpt lat="-7.434183" lon="-34.769226">
<ele>28.250000</ele>
<time>2018-10-16T01:17:27Z</time>
<speed>0.00</speed>
</trkpt>
<trkpt lat="-7.434158" lon="-34.769279">
<ele>31.189999</ele>
<time>2018-10-16T01:22:40Z</time>
<speed>0.00</speed>
</trkpt>
<trkpt lat="-7.434143" lon="-34.769306">
<ele>17.160000</ele>
<time>2018-10-16T01:27:53Z</time>
<speed>0.00</speed>
</trkpt>
<trkpt lat="-7.434181" lon="-34.769241">
<ele>9.139999</ele>
<time>2018-10-16T01:33:05Z</time>
<speed>0.00</speed>
</trkpt>
<trkpt lat="-7.434206" lon="-34.769176">
<ele>22.269999</ele>
<time>2018-10-16T01:38:17Z</time>
<speed>0.00</speed>
</trkpt>
<trkpt lat="-7.434208" lon="-34.769226">
<ele>17.240000</ele>
<time>2018-10-16T01:43:30Z</time>
<speed>0.00</speed>
</trkpt>
<trkpt lat="-7.434143" lon="-34.769241">
<ele>11.650000</ele>
<time>2018-10-16T01:48:42Z</time>
<speed>0.00</speed>
</trkpt>
<trkpt lat="-7.434198" lon="-34.769215">
<ele>9.570000</ele>
<time>2018-10-16T01:54:04Z</time>
<speed>0.45</speed>
</trkpt>
<trkpt lat="-7.434147" lon="-34.769245">
<ele>5.070000</ele>
<time>2018-10-16T01:59:29Z</time>
<speed>0.37</speed>
</trkpt>
<trkpt lat="-7.434190" lon="-34.769226">
<ele>15.059999</ele>
<time>2018-10-16T02:05:03Z</time>
<speed>0.80</speed>
</trkpt>
<trkpt lat="-7.434176" lon="-34.769245">
<ele>8.260000</ele>
<time>2018-10-16T02:10:16Z</time>
<speed>0.00</speed>
</trkpt>
<trkpt lat="-7.434153" lon="-34.769283">
<ele>14.340000</ele>
<time>2018-10-16T02:15:27Z</time>
<speed>0.00</speed>
</trkpt>
<trkpt lat="-7.434144" lon="-34.769238">
<ele>3.700000</ele>
<time>2018-10-16T02:20:38Z</time>
<speed>0.47</speed>
</trkpt>
<trkpt lat="-7.434160" lon="-34.769299">
<ele>7.550000</ele>
<time>2018-10-16T02:25:50Z</time>
<speed>0.72</speed>
</trkpt>
<trkpt lat="-7.434144" lon="-34.769314">
<ele>11.580000</ele>
<time>2018-10-16T02:31:01Z</time>
<speed>0.25</speed>
</trkpt>
<trkpt lat="-7.434138" lon="-34.769226">
<ele>2.960000</ele>
<time>2018-10-16T02:36:12Z</time>
<speed>0.27</speed>
</trkpt>
<trkpt lat="-7.434149" lon="-34.769306">
<ele>3.420000</ele>
<time>2018-10-16T02:41:23Z</time>
<speed>0.21</speed>
</trkpt>
<trkpt lat="-7.434230" lon="-34.769245">
<ele>7.800000</ele>
<time>2018-10-16T02:46:36Z</time>
<speed>0.00</speed>
</trkpt>
<trkpt lat="-7.434283" lon="-34.769188">
<ele>11.490000</ele>
<time>2018-10-16T02:51:48Z</time>
<speed>0.00</speed>
</trkpt>
<trkpt lat="-7.434264" lon="-34.769165">
<ele>-10.809999</ele>
<time>2018-10-16T02:57:00Z</time>
<speed>0.00</speed>
</trkpt>
</trkseg>
</trk>
<trk>
<name>20181027-194334(17)</name>
<desc>Color:004000ff</desc>
<trkseg>
<trkpt lat="-7.434286" lon="-34.769165">
<ele>8.340000</ele>
<time>2018-10-16T03:02:20Z</time>
<speed>0.98</speed>
</trkpt>
<trkpt lat="-7.434222" lon="-34.769135">
<ele>-7.880000</ele>
<time>2018-10-16T03:07:35Z</time>
<speed>0.88</speed>
</trkpt>
<trkpt lat="-7.434198" lon="-34.769184">
<ele>6.750000</ele>
<time>2018-10-16T03:12:49Z</time>
<speed>0.23</speed>
</trkpt>
<trkpt lat="-7.434187" lon="-34.769207">
<ele>2.310000</ele>
<time>2018-10-16T03:18:02Z</time>
<speed>0.03</speed>
</trkpt>
<trkpt lat="-7.434177" lon="-34.769142">
<ele>-2.420000</ele>
<time>2018-10-16T03:23:16Z</time>
<speed>0.50</speed>
</trkpt>
<trkpt lat="-7.434193" lon="-34.769154">
<ele>8.160000</ele>
<time>2018-10-16T03:28:31Z</time>
<speed>0.33</speed>
</trkpt>
<trkpt lat="-7.434158" lon="-34.769093">
<ele>0.980000</ele>
<time>2018-10-16T03:33:46Z</time>
<speed>0.14</speed>
</trkpt>
<trkpt lat="-7.434169" lon="-34.769184">
<ele>1.630000</ele>
<time>2018-10-16T03:39:12Z</time>
<speed>0.46</speed>
</trkpt>
<trkpt lat="-7.434192" lon="-34.769157">
<ele>9.110000</ele>
<time>2018-10-16T03:44:37Z</time>
<speed>0.11</speed>
</trkpt>
<trkpt lat="-7.434153" lon="-34.769218">
<ele>6.240000</ele>
<time>2018-10-16T03:50:03Z</time>
<speed>0.48</speed>
</trkpt>
<trkpt lat="-7.434088" lon="-34.769264">
<ele>14.240000</ele>
<time>2018-10-16T03:55:29Z</time>
<speed>0.52</speed>
</trkpt>
<trkpt lat="-7.434155" lon="-34.769295">
<ele>3.080000</ele>
<time>2018-10-16T04:01:02Z</time>
<speed>0.25</speed>
</trkpt>
<trkpt lat="-7.434197" lon="-34.769230">
<ele>23.260000</ele>
<time>2018-10-16T04:06:54Z</time>
<speed>0.25</speed>
</trkpt>
<trkpt lat="-7.434253" lon="-34.769268">
<ele>-1.950000</ele>
<time>2018-10-16T04:12:08Z</time>
<speed>0.00</speed>
</trkpt>
<trkpt lat="-7.434229" lon="-34.769306">
<ele>-14.150000</ele>
<time>2018-10-16T04:17:21Z</time>
<speed>0.12</speed>
</trkpt>
<trkpt lat="-7.434155" lon="-34.769268">
<ele>3.060000</ele>
<time>2018-10-16T04:22:32Z</time>
<speed>0.00</speed>
</trkpt>
<trkpt lat="-7.434161" lon="-34.769279">
<ele>2.410000</ele>
<time>2018-10-16T04:27:43Z</time>
<speed>0.00</speed>
</trkpt>
<trkpt lat="-7.434147" lon="-34.769257">
<ele>4.520000</ele>
<time>2018-10-16T04:32:54Z</time>
<speed>0.00</speed>
</trkpt>
<trkpt lat="-7.434155" lon="-34.769245">
<ele>7.720000</ele>
<time>2018-10-16T04:38:05Z</time>
<speed>0.00</speed>
</trkpt>
<trkpt lat="-7.434144" lon="-34.769283">
<ele>5.190000</ele>
<time>2018-10-16T04:43:16Z</time>
<speed>0.00</speed>
</trkpt>
<trkpt lat="-7.434215" lon="-34.769245">
<ele>10.349999</ele>
<time>2018-10-16T04:48:27Z</time>
<speed>0.00</speed>
</trkpt>
<trkpt lat="-7.434153" lon="-34.769279">
<ele>16.090000</ele>
<time>2018-10-16T04:53:39Z</time>
<speed>0.00</speed>
</trkpt>
<trkpt lat="-7.434109" lon="-34.769352">
<ele>18.000000</ele>
<time>2018-10-16T04:58:50Z</time>
<speed>0.00</speed>
</trkpt>
<trkpt lat="-7.434068" lon="-34.769360">
<ele>9.130000</ele>
<time>2018-10-16T05:04:04Z</time>
<speed>0.29</speed>
</trkpt>
<trkpt lat="-7.434135" lon="-34.769321">
<ele>22.570000</ele>
<time>2018-10-16T05:09:15Z</time>
<speed>0.00</speed>
</trkpt>
<trkpt lat="-7.434144" lon="-34.769295">
<ele>13.679999</ele>
<time>2018-10-16T05:14:25Z</time>
<speed>0.00</speed>
</trkpt>
<trkpt lat="-7.434141" lon="-34.769245">
<ele>3.770000</ele>
<time>2018-10-16T05:19:36Z</time>
<speed>0.00</speed>
</trkpt>
<trkpt lat="-7.434148" lon="-34.769253">
<ele>6.430000</ele>
<time>2018-10-16T05:24:48Z</time>
<speed>0.00</speed>
</trkpt>
<trkpt lat="-7.434174" lon="-34.769241">
<ele>-1.840000</ele>
<time>2018-10-16T05:29:58Z</time>
<speed>0.00</speed>
</trkpt>
<trkpt lat="-7.434215" lon="-34.769161">
<ele>12.730000</ele>
<time>2018-10-16T05:35:09Z</time>
<speed>0.22</speed>
</trkpt>
<trkpt lat="-7.434210" lon="-34.769100">
<ele>14.410000</ele>
<time>2018-10-16T05:40:21Z</time>
<speed>0.00</speed>
</trkpt>
<trkpt lat="-7.434184" lon="-34.769184">
<ele>8.240000</ele>
<time>2018-10-16T05:45:32Z</time>
<speed>0.26</speed>
</trkpt>
<trkpt lat="-7.434167" lon="-34.769325">
<ele>6.980000</ele>
<time>2018-10-16T05:50:42Z</time>
<speed>0.00</speed>
</trkpt>
<trkpt lat="-7.434135" lon="-34.769291">
<ele>2.430000</ele>
<time>2018-10-16T05:55:51Z</time>
<speed>0.12</speed>
</trkpt>
<trkpt lat="-7.434140" lon="-34.769295">
<ele>5.950000</ele>
<time>2018-10-16T06:01:03Z</time>
<speed>0.00</speed>
</trkpt>
<trkpt lat="-7.434132" lon="-34.769276">
<ele>12.460000</ele>
<time>2018-10-16T06:06:13Z</time>
<speed>0.06</speed>
</trkpt>
<trkpt lat="-7.434155" lon="-34.769260">
<ele>4.930000</ele>
<time>2018-10-16T06:11:24Z</time>
<speed>0.00</speed>
</trkpt>
<trkpt lat="-7.434225" lon="-34.769276">
<ele>-6.580000</ele>
<time>2018-10-16T06:16:36Z</time>
<speed>1.61</speed>
</trkpt>
<trkpt lat="-7.434095" lon="-34.769238">
<ele>21.119999</ele>
<time>2018-10-16T06:21:49Z</time>
<speed>0.46</speed>
</trkpt>
<trkpt lat="-7.434157" lon="-34.769257">
<ele>16.779999</ele>
<time>2018-10-16T06:27:10Z</time>
<speed>0.49</speed>
</trkpt>
<trkpt lat="-7.434174" lon="-34.769211">
<ele>25.510000</ele>
<time>2018-10-16T06:32:23Z</time>
<speed>0.41</speed>
</trkpt>
<trkpt lat="-7.434146" lon="-34.769184">
<ele>39.379997</ele>
<time>2018-10-16T06:37:49Z</time>
<speed>0.19</speed>
</trkpt>
<trkpt lat="-7.434165" lon="-34.769150">
<ele>31.879999</ele>
<time>2018-10-16T06:43:17Z</time>
<speed>0.17</speed>
</trkpt>
<trkpt lat="-7.434136" lon="-34.769196">
<ele>34.320000</ele>
<time>2018-10-16T06:48:39Z</time>
<speed>0.19</speed>
</trkpt>
<trkpt lat="-7.434073" lon="-34.769226">
<ele>32.180000</ele>
<time>2018-10-16T06:54:11Z</time>
<speed>0.61</speed>
</trkpt>
<trkpt lat="-7.434108" lon="-34.769234">
<ele>17.789999</ele>
<time>2018-10-16T07:00:27Z</time>
<speed>0.14</speed>
</trkpt>
<trkpt lat="-7.434080" lon="-34.769272">
<ele>17.559999</ele>
<time>2018-10-16T07:07:58Z</time>
<speed>0.24</speed>
</trkpt>
<trkpt lat="-7.433712" lon="-34.768501">
<ele>-4.130000</ele>
<time>2018-10-16T07:16:30Z</time>
<speed>0.60</speed>
</trkpt>
<trkpt lat="-7.446661" lon="-34.764778">
<ele>5.630000</ele>
<time>2018-10-16T07:26:03Z</time>
<speed>2.57</speed>
</trkpt>
<trkpt lat="-7.456503" lon="-34.760059">
<ele>6.290000</ele>
<time>2018-10-16T07:36:02Z</time>
<speed>0.00</speed>
</trkpt>
<trkpt lat="-7.456551" lon="-34.758080">
<ele>6.710000</ele>
<time>2018-10-16T07:41:13Z</time>
<speed>0.41</speed>
</trkpt>
<trkpt lat="-7.456095" lon="-34.757504">
<ele>9.179999</ele>
<time>2018-10-16T07:46:24Z</time>
<speed>0.58</speed>
</trkpt>
<trkpt lat="-7.455635" lon="-34.756962">
<ele>0.180000</ele>
<time>2018-10-16T07:51:36Z</time>
<speed>0.73</speed>
</trkpt>
<trkpt lat="-7.456103" lon="-34.756077">
<ele>1.440000</ele>
<time>2018-10-16T07:56:48Z</time>
<speed>0.00</speed>
</trkpt>
<trkpt lat="-7.455902" lon="-34.755146">
<ele>1.290000</ele>
<time>2018-10-16T08:02:31Z</time>
<speed>0.46</speed>
</trkpt>
<trkpt lat="-7.455116" lon="-34.754723">
<ele>-5.170000</ele>
<time>2018-10-16T08:07:45Z</time>
<speed>0.00</speed>
</trkpt>
<trkpt lat="-7.454535" lon="-34.753807">
<ele>-2.830000</ele>
<time>2018-10-16T08:12:58Z</time>
<speed>0.00</speed>
</trkpt>
<trkpt lat="-7.453813" lon="-34.753052">
<ele>11.190000</ele>
<time>2018-10-16T08:18:10Z</time>
<speed>0.55</speed>
</trkpt>
<trkpt lat="-7.453870" lon="-34.752102">
<ele>4.150000</ele>
<time>2018-10-16T08:23:24Z</time>
<speed>0.00</speed>
</trkpt>
<trkpt lat="-7.453264" lon="-34.751270">
<ele>7.660000</ele>
<time>2018-10-16T08:28:36Z</time>
<speed>0.66</speed>
</trkpt>
<trkpt lat="-7.453193" lon="-34.751125">
<ele>0.540000</ele>
<time>2018-10-16T08:33:48Z</time>
<speed>0.18</speed>
</trkpt>
<trkpt lat="-7.452689" lon="-34.751110">
<ele>-4.450000</ele>
<time>2018-10-16T08:39:00Z</time>
<speed>0.54</speed>
</trkpt>
<trkpt lat="-7.451579" lon="-34.750866">
<ele>4.380000</ele>
<time>2018-10-16T08:44:11Z</time>
<speed>0.08</speed>
</trkpt>
<trkpt lat="-7.450592" lon="-34.750801">
<ele>2.670000</ele>
<time>2018-10-16T08:49:24Z</time>
<speed>0.00</speed>
</trkpt>
<trkpt lat="-7.449512" lon="-34.750263">
<ele>-5.490000</ele>
<time>2018-10-16T08:54:38Z</time>
<speed>0.00</speed>
</trkpt>
<trkpt lat="-7.450042" lon="-34.750919">
<ele>1.000000</ele>
<time>2018-10-16T08:59:54Z</time>
<speed>0.16</speed>
</trkpt>
<trkpt lat="-7.448716" lon="-34.751820">
<ele>3.910000</ele>
<time>2018-10-16T09:05:09Z</time>
<speed>2.63</speed>
</trkpt>
<trkpt lat="-7.441665" lon="-34.753765">
<ele>-0.060000</ele>
<time>2018-10-16T09:10:22Z</time>
<speed>2.45</speed>
</trkpt>
<trkpt lat="-7.435054" lon="-34.755413">
<ele>3.670000</ele>
<time>2018-10-16T09:15:34Z</time>
<speed>3.04</speed>
</trkpt>
<trkpt lat="-7.428440" lon="-34.757023">
<ele>0.040000</ele>
<time>2018-10-16T09:20:48Z</time>
<speed>2.69</speed>
</trkpt>
<trkpt lat="-7.421850" lon="-34.759789">
<ele>4.040000</ele>
<time>2018-10-16T09:26:02Z</time>
<speed>2.44</speed>
</trkpt>
<trkpt lat="-7.415260" lon="-34.762081">
<ele>1.630000</ele>
<time>2018-10-16T09:31:16Z</time>
<speed>2.51</speed>
</trkpt>
<trkpt lat="-7.408937" lon="-34.766159">
<ele>2.110000</ele>
<time>2018-10-16T09:36:38Z</time>
<speed>2.92</speed>
</trkpt>
<trkpt lat="-7.407207" lon="-34.767097">
<ele>13.630000</ele>
<time>2018-10-16T09:38:03Z</time>
<speed>2.31</speed>
</trkpt>
<trkpt lat="-7.405190" lon="-34.768284">
<ele>-1.250000</ele>
<time>2018-10-16T09:39:44Z</time>
<speed>2.71</speed>
</trkpt>
<trkpt lat="-7.398606" lon="-34.771046">
<ele>1.420000</ele>
<time>2018-10-16T09:45:01Z</time>
<speed>2.52</speed>
</trkpt>
<trkpt lat="-7.392006" lon="-34.773468">
<ele>4.150000</ele>
<time>2018-10-16T09:50:16Z</time>
<speed>2.55</speed>
</trkpt>
<trkpt lat="-7.385427" lon="-34.775818">
<ele>-4.420000</ele>
<time>2018-10-16T09:55:30Z</time>
<speed>2.44</speed>
</trkpt>
<trkpt lat="-7.378057" lon="-34.778393">
<ele>2.970000</ele>
<time>2018-10-16T10:01:24Z</time>
<speed>1.69</speed>
</trkpt>
<trkpt lat="-7.371046" lon="-34.780811">
<ele>7.030000</ele>
<time>2018-10-16T10:07:00Z</time>
<speed>2.15</speed>
</trkpt>
<trkpt lat="-7.364678" lon="-34.784035">
<ele>0.070000</ele>
<time>2018-10-16T10:12:21Z</time>
<speed>1.65</speed>
</trkpt>
<trkpt lat="-7.357934" lon="-34.786324">
<ele>4.800000</ele>
<time>2018-10-16T10:17:52Z</time>
<speed>2.26</speed>
</trkpt>
<trkpt lat="-7.350645" lon="-34.788113">
<ele>5.380000</ele>
<time>2018-10-16T10:23:51Z</time>
<speed>2.31</speed>
</trkpt>
<trkpt lat="-7.342105" lon="-34.789921">
<ele>9.099999</ele>
<time>2018-10-16T10:30:46Z</time>
<speed>2.66</speed>
</trkpt>
<trkpt lat="-7.331586" lon="-34.791389">
<ele>-16.539999</ele>
<time>2018-10-16T10:39:14Z</time>
<speed>1.97</speed>
</trkpt>
<trkpt lat="-7.319555" lon="-34.789513">
<ele>13.110000</ele>
<time>2018-10-16T10:49:01Z</time>
<speed>2.40</speed>
</trkpt>
<trkpt lat="-7.306425" lon="-34.791187">
<ele>-1.750000</ele>
<time>2018-10-16T10:58:46Z</time>
<speed>2.53</speed>
</trkpt>
<trkpt lat="-7.299248" lon="-34.792969">
<ele>-6.750000</ele>
<time>2018-10-16T11:04:06Z</time>
<speed>2.84</speed>
</trkpt>
<trkpt lat="-7.292389" lon="-34.796383">
<ele>17.430000</ele>
<time>2018-10-16T11:09:22Z</time>
<speed>2.29</speed>
</trkpt>
<trkpt lat="-7.285663" lon="-34.799583">
<ele>15.320000</ele>
<time>2018-10-16T11:14:38Z</time>
<speed>2.77</speed>
</trkpt>
<trkpt lat="-7.284592" lon="-34.799030">
<ele>8.150000</ele>
<time>2018-10-16T11:19:53Z</time>
<speed>0.24</speed>
</trkpt>
<trkpt lat="-7.286253" lon="-34.798431">
<ele>19.930000</ele>
<time>2018-10-16T11:25:10Z</time>
<speed>0.78</speed>
</trkpt>
<trkpt lat="-7.286042" lon="-34.798210">
<ele>1.870000</ele>
<time>2018-10-16T11:30:27Z</time>
<speed>0.00</speed>
</trkpt>
<trkpt lat="-7.286468" lon="-34.798435">
<ele>1.380000</ele>
<time>2018-10-16T11:35:43Z</time>
<speed>0.00</speed>
</trkpt>
<trkpt lat="-7.286397" lon="-34.798500">
<ele>11.809999</ele>
<time>2018-10-16T11:40:59Z</time>
<speed>0.00</speed>
</trkpt>
<trkpt lat="-7.286433" lon="-34.798542">
<ele>7.940000</ele>
<time>2018-10-16T11:46:13Z</time>
<speed>0.11</speed>
</trkpt>
<trkpt lat="-7.286356" lon="-34.798489">
<ele>24.430000</ele>
<time>2018-10-16T11:49:48Z</time>
<speed>0.71</speed>
</trkpt>
<trkpt lat="-7.286431" lon="-34.798527">
<ele>10.700000</ele>
<time>2018-10-16T11:50:40Z</time>
<speed>0.62</speed>
</trkpt>
<trkpt lat="-7.286389" lon="-34.798546">
<ele>-1.750000</ele>
<time>2018-10-16T11:51:25Z</time>
<speed>0.23</speed>
</trkpt>
<trkpt lat="-7.286417" lon="-34.798546">
<ele>-6.440000</ele>
<time>2018-10-16T11:51:36Z</time>
<speed>0.48</speed>
</trkpt>
<trkpt lat="-7.286356" lon="-34.798481">
<ele>11.120000</ele>
<time>2018-10-16T11:51:48Z</time>
<speed>0.06</speed>
</trkpt>
<trkpt lat="-7.286423" lon="-34.798477">
<ele>5.390000</ele>
<time>2018-10-16T11:53:08Z</time>
<speed>0.33</speed>
</trkpt>
<trkpt lat="-7.286377" lon="-34.798534">
<ele>5.390000</ele>
<time>2018-10-16T11:54:18Z</time>
<speed>0.28</speed>
</trkpt>
<trkpt lat="-7.285969" lon="-34.799370">
<ele>14.870000</ele>
<time>2018-10-16T11:59:37Z</time>
<speed>0.71</speed>
</trkpt>
<trkpt lat="-7.285280" lon="-34.799549">
<ele>13.370000</ele>
<time>2018-10-16T12:03:01Z</time>
<speed>0.53</speed>
</trkpt>
<trkpt lat="-7.284934" lon="-34.799545">
<ele>18.480000</ele>
<time>2018-10-16T12:04:43Z</time>
<speed>0.40</speed>
</trkpt>
<trkpt lat="-7.284717" lon="-34.799801">
<ele>27.080000</ele>
<time>2018-10-16T12:10:14Z</time>
<speed>0.43</speed>
</trkpt>
<trkpt lat="-7.285426" lon="-34.801083">
<ele>37.230000</ele>
<time>2018-10-16T12:15:46Z</time>
<speed>1.46</speed>
</trkpt>
<trkpt lat="-7.285180" lon="-34.802086">
<ele>33.090000</ele>
<time>2018-10-16T12:21:56Z</time>
<speed>0.26</speed>
</trkpt>
<trkpt lat="-7.285118" lon="-34.802162">
<ele>44.480000</ele>
<time>2018-10-16T12:22:51Z</time>
<speed>0.26</speed>
</trkpt>
<trkpt lat="-7.285190" lon="-34.802147">
<ele>56.809998</ele>
<time>2018-10-16T12:23:08Z</time>
<speed>0.13</speed>
</trkpt>
<trkpt lat="-7.285119" lon="-34.802616">
<ele>-15.520000</ele>
<time>2018-10-16T12:29:03Z</time>
<speed>0.27</speed>
</trkpt>
<trkpt lat="-7.285000" lon="-34.802479">
<ele>-5.850000</ele>
<time>2018-10-16T12:36:13Z</time>
<speed>0.84</speed>
</trkpt>
<trkpt lat="-7.285035" lon="-34.802601">
<ele>-2.090000</ele>
<time>2018-10-16T12:43:59Z</time>
<speed>0.38</speed>
</trkpt>
<trkpt lat="-7.285072" lon="-34.802719">
<ele>11.170000</ele>
<time>2018-10-16T12:51:06Z</time>
<speed>0.53</speed>
</trkpt>
<trkpt lat="-7.285125" lon="-34.802788">
<ele>-44.139999</ele>
<time>2018-10-16T12:58:19Z</time>
<speed>0.00</speed>
</trkpt>
<trkpt lat="-7.285110" lon="-34.802692">
<ele>-37.889999</ele>
<time>2018-10-16T13:03:45Z</time>
<speed>0.00</speed>
</trkpt>
<trkpt lat="-7.285058" lon="-34.802505">
<ele>26.369999</ele>
<time>2018-10-16T13:09:01Z</time>
<speed>0.00</speed>
</trkpt>
<trkpt lat="-7.284965" lon="-34.802555">
<ele>88.479996</ele>
<time>2018-10-16T13:14:17Z</time>
<speed>0.00</speed>
</trkpt>
<trkpt lat="-7.284972" lon="-34.802536">
<ele>22.330000</ele>
<time>2018-10-16T13:19:33Z</time>
<speed>0.00</speed>
</trkpt>
<trkpt lat="-7.285088" lon="-34.802467">
<ele>11.719999</ele>
<time>2018-10-16T13:24:50Z</time>
<speed>0.00</speed>
</trkpt>
<trkpt lat="-7.285028" lon="-34.802513">
<ele>20.219999</ele>
<time>2018-10-16T13:30:13Z</time>
<speed>0.81</speed>
</trkpt>
<trkpt lat="-7.285094" lon="-34.802334">
<ele>71.669998</ele>
<time>2018-10-16T13:35:30Z</time>
<speed>0.00</speed>
</trkpt>
<trkpt lat="-7.284976" lon="-34.802612">
<ele>-12.670000</ele>
<time>2018-10-16T13:40:55Z</time>
<speed>1.29</speed>
</trkpt>
<trkpt lat="-7.289979" lon="-34.805622">
<ele>49.489998</ele>
<time>2018-10-16T13:46:56Z</time>
<speed>12.83</speed>
</trkpt>
<trkpt lat="-7.298250" lon="-34.820004">
<ele>97.860001</ele>
<time>2018-10-16T13:53:52Z</time>
<speed>0.00</speed>
</trkpt>
<trkpt lat="-7.298185" lon="-34.820084">
<ele>65.320000</ele>
<time>2018-10-16T13:59:08Z</time>
<speed>0.00</speed>
</trkpt>
<trkpt lat="-7.298214" lon="-34.820068">
<ele>74.849998</ele>
<time>2018-10-16T14:04:57Z</time>
<speed>0.10</speed>
</trkpt>
<trkpt lat="-7.298259" lon="-34.820129">
<ele>78.959999</ele>
<time>2018-10-16T14:11:51Z</time>
<speed>0.00</speed>
</trkpt>
<trkpt lat="-7.298300" lon="-34.820217">
<ele>71.820000</ele>
<time>2018-10-16T14:17:07Z</time>
<speed>0.00</speed>
</trkpt>
<trkpt lat="-7.298325" lon="-34.819988">
<ele>67.549995</ele>
<time>2018-10-16T14:22:23Z</time>
<speed>0.00</speed>
</trkpt>
<trkpt lat="-7.298469" lon="-34.819904">
<ele>98.939995</ele>
<time>2018-10-16T14:27:39Z</time>
<speed>0.26</speed>
</trkpt>
<trkpt lat="-7.298239" lon="-34.819881">
<ele>89.669998</ele>
<time>2018-10-16T14:32:54Z</time>
<speed>0.00</speed>
</trkpt>
<trkpt lat="-7.298319" lon="-34.820030">
<ele>91.839996</ele>
<time>2018-10-16T14:38:09Z</time>
<speed>0.00</speed>
</trkpt>
<trkpt lat="-7.298232" lon="-34.820103">
<ele>86.099998</ele>
<time>2018-10-16T14:43:24Z</time>
<speed>0.00</speed>
</trkpt>
<trkpt lat="-7.298066" lon="-34.820122">
<ele>72.220001</ele>
<time>2018-10-16T14:48:45Z</time>
<speed>0.00</speed>
</trkpt>
<trkpt lat="-7.298193" lon="-34.819889">
<ele>101.860001</ele>
<time>2018-10-16T14:54:01Z</time>
<speed>0.00</speed>
</trkpt>
<trkpt lat="-7.298366" lon="-34.820282">
<ele>69.269997</ele>
<time>2018-10-16T14:59:21Z</time>
<speed>0.00</speed>
</trkpt>
<trkpt lat="-7.298161" lon="-34.820061">
<ele>52.689999</ele>
<time>2018-10-16T15:04:46Z</time>
<speed>0.00</speed>
</trkpt>
<trkpt lat="-7.298288" lon="-34.820065">
<ele>121.699997</ele>
<time>2018-10-16T15:10:30Z</time>
<speed>0.15</speed>
</trkpt>
<trkpt lat="-7.298306" lon="-34.820095">
<ele>113.909996</ele>
<time>2018-10-16T15:15:47Z</time>
<speed>0.00</speed>
</trkpt>
<trkpt lat="-7.298240" lon="-34.820049">
<ele>89.579994</ele>
<time>2018-10-16T15:21:02Z</time>
<speed>0.00</speed>
</trkpt>
<trkpt lat="-7.298242" lon="-34.820076">
<ele>82.540001</ele>
<time>2018-10-16T15:26:17Z</time>
<speed>0.00</speed>
</trkpt>
<trkpt lat="-7.298268" lon="-34.820034">
<ele>80.709999</ele>
<time>2018-10-16T15:31:33Z</time>
<speed>0.00</speed>
</trkpt>
<trkpt lat="-7.298260" lon="-34.820110">
<ele>90.790001</ele>
<time>2018-10-16T15:36:48Z</time>
<speed>0.07</speed>
</trkpt>
<trkpt lat="-7.298218" lon="-34.820095">
<ele>75.250000</ele>
<time>2018-10-16T15:42:04Z</time>
<speed>0.00</speed>
</trkpt>
<trkpt lat="-7.298307" lon="-34.820011">
<ele>87.869995</ele>
<time>2018-10-16T15:47:19Z</time>
<speed>0.00</speed>
</trkpt>
<trkpt lat="-7.298433" lon="-34.820087">
<ele>49.820000</ele>
<time>2018-10-16T15:52:35Z</time>
<speed>0.10</speed>
</trkpt>
<trkpt lat="-7.298286" lon="-34.820110">
<ele>87.729996</ele>
<time>2018-10-16T15:57:49Z</time>
<speed>0.00</speed>
</trkpt>
<trkpt lat="-7.298302" lon="-34.820103">
<ele>88.220001</ele>
<time>2018-10-16T16:03:08Z</time>
<speed>0.00</speed>
</trkpt>
<trkpt lat="-7.298161" lon="-34.820042">
<ele>67.169998</ele>
<time>2018-10-16T16:08:24Z</time>
<speed>0.09</speed>
</trkpt>
<trkpt lat="-7.298298" lon="-34.819992">
<ele>84.699997</ele>
<time>2018-10-16T16:13:40Z</time>
<speed>0.15</speed>
</trkpt>
<trkpt lat="-7.298286" lon="-34.820080">
<ele>93.419998</ele>
<time>2018-10-16T16:18:56Z</time>
<speed>0.00</speed>
</trkpt>
<trkpt lat="-7.298351" lon="-34.820045">
<ele>84.839996</ele>
<time>2018-10-16T16:24:11Z</time>
<speed>0.00</speed>
</trkpt>
<trkpt lat="-7.298260" lon="-34.820080">
<ele>71.629997</ele>
<time>2018-10-16T16:29:27Z</time>
<speed>0.18</speed>
</trkpt>
<trkpt lat="-7.298242" lon="-34.820023">
<ele>87.059998</ele>
<time>2018-10-16T16:34:43Z</time>
<speed>0.00</speed>
</trkpt>
<trkpt lat="-7.298072" lon="-34.820103">
<ele>36.389999</ele>
<time>2018-10-16T16:39:59Z</time>
<speed>0.00</speed>
</trkpt>
<trkpt lat="-7.298193" lon="-34.820076">
<ele>60.609997</ele>
<time>2018-10-16T16:45:15Z</time>
<speed>0.00</speed>
</trkpt>
<trkpt lat="-7.298260" lon="-34.820015">
<ele>97.610001</ele>
<time>2018-10-16T16:50:31Z</time>
<speed>0.00</speed>
</trkpt>
<trkpt lat="-7.298205" lon="-34.820007">
<ele>92.329994</ele>
<time>2018-10-16T16:55:46Z</time>
<speed>0.00</speed>
</trkpt>
<trkpt lat="-7.298191" lon="-34.820156">
<ele>40.629997</ele>
<time>2018-10-16T17:01:03Z</time>
<speed>0.06</speed>
</trkpt>
<trkpt lat="-7.298221" lon="-34.820019">
<ele>76.759995</ele>
<time>2018-10-16T17:06:19Z</time>
<speed>0.00</speed>
</trkpt>
<trkpt lat="-7.298204" lon="-34.819996">
<ele>80.629997</ele>
<time>2018-10-16T17:11:34Z</time>
<speed>0.07</speed>
</trkpt>
<trkpt lat="-7.298296" lon="-34.820110">
<ele>77.680000</ele>
<time>2018-10-16T17:16:49Z</time>
<speed>0.07</speed>
</trkpt>
<trkpt lat="-7.298301" lon="-34.820019">
<ele>89.820000</ele>
<time>2018-10-16T17:22:04Z</time>
<speed>0.00</speed>
</trkpt>
<trkpt lat="-7.298244" lon="-34.819992">
<ele>79.549995</ele>
<time>2018-10-16T17:27:19Z</time>
<speed>0.42</speed>
</trkpt>
<trkpt lat="-7.298239" lon="-34.820053">
<ele>85.330002</ele>
<time>2018-10-16T17:32:34Z</time>
<speed>0.00</speed>
</trkpt>
<trkpt lat="-7.298291" lon="-34.820038">
<ele>70.549995</ele>
<time>2018-10-16T17:37:51Z</time>
<speed>0.00</speed>
</trkpt>
<trkpt lat="-7.298284" lon="-34.820023">
<ele>89.979996</ele>
<time>2018-10-16T17:43:07Z</time>
<speed>0.00</speed>
</trkpt>
<trkpt lat="-7.298374" lon="-34.820107">
<ele>69.680000</ele>
<time>2018-10-16T17:48:23Z</time>
<speed>0.00</speed>
</trkpt>
<trkpt lat="-7.298328" lon="-34.820137">
<ele>106.439995</ele>
<time>2018-10-16T17:53:39Z</time>
<speed>0.00</speed>
</trkpt>
<trkpt lat="-7.298353" lon="-34.820118">
<ele>84.439995</ele>
<time>2018-10-16T17:58:55Z</time>
<speed>0.00</speed>
</trkpt>
<trkpt lat="-7.298242" lon="-34.819962">
<ele>69.250000</ele>
<time>2018-10-16T18:04:51Z</time>
<speed>0.12</speed>
</trkpt>
<trkpt lat="-7.298330" lon="-34.820099">
<ele>89.419998</ele>
<time>2018-10-16T18:10:06Z</time>
<speed>0.07</speed>
</trkpt>
<trkpt lat="-7.298344" lon="-34.820160">
<ele>118.019997</ele>
<time>2018-10-16T18:15:22Z</time>
<speed>0.00</speed>
</trkpt>
<trkpt lat="-7.298291" lon="-34.820099">
<ele>94.559998</ele>
<time>2018-10-16T18:20:35Z</time>
<speed>0.32</speed>
</trkpt>
<trkpt lat="-7.298263" lon="-34.820057">
<ele>81.369995</ele>
<time>2018-10-16T18:25:51Z</time>
<speed>0.00</speed>
</trkpt>
<trkpt lat="-7.298258" lon="-34.820015">
<ele>113.820000</ele>
<time>2018-10-16T18:31:07Z</time>
<speed>0.00</speed>
</trkpt>
<trkpt lat="-7.298142" lon="-34.819706">
<ele>97.549995</ele>
<time>2018-10-16T18:36:22Z</time>
<speed>0.00</speed>
</trkpt>
<trkpt lat="-7.298256" lon="-34.819958">
<ele>99.639999</ele>
<time>2018-10-16T18:41:36Z</time>
<speed>0.00</speed>
</trkpt>
<trkpt lat="-7.298183" lon="-34.819946">
<ele>71.729996</ele>
<time>2018-10-16T18:46:50Z</time>
<speed>0.12</speed>
</trkpt>
<trkpt lat="-7.298269" lon="-34.819981">
<ele>86.729996</ele>
<time>2018-10-16T18:52:05Z</time>
<speed>0.00</speed>
</trkpt>
<trkpt lat="-7.298266" lon="-34.819946">
<ele>89.750000</ele>
<time>2018-10-16T18:57:19Z</time>
<speed>0.00</speed>
</trkpt>
<trkpt lat="-7.298316" lon="-34.820080">
<ele>69.639999</ele>
<time>2018-10-16T19:02:39Z</time>
<speed>0.00</speed>
</trkpt>
<trkpt lat="-7.298267" lon="-34.819916">
<ele>82.779999</ele>
<time>2018-10-16T19:07:55Z</time>
<speed>0.00</speed>
</trkpt>
<trkpt lat="-7.298161" lon="-34.819748">
<ele>108.149994</ele>
<time>2018-10-16T19:13:10Z</time>
<speed>0.00</speed>
</trkpt>
<trkpt lat="-7.298191" lon="-34.819954">
<ele>94.650002</ele>
<time>2018-10-16T19:18:25Z</time>
<speed>0.00</speed>
</trkpt>
<trkpt lat="-7.298268" lon="-34.819874">
<ele>91.489998</ele>
<time>2018-10-16T19:23:39Z</time>
<speed>0.17</speed>
</trkpt>
<trkpt lat="-7.298343" lon="-34.819832">
<ele>102.089996</ele>
<time>2018-10-16T19:28:54Z</time>
<speed>0.00</speed>
</trkpt>
<trkpt lat="-7.298408" lon="-34.820103">
<ele>60.759998</ele>
<time>2018-10-16T19:34:09Z</time>
<speed>0.00</speed>
</trkpt>
<trkpt lat="-7.298180" lon="-34.819950">
<ele>123.750000</ele>
<time>2018-10-16T19:39:26Z</time>
<speed>0.00</speed>
</trkpt>
<trkpt lat="-7.298327" lon="-34.819843">
<ele>92.790001</ele>
<time>2018-10-16T19:44:51Z</time>
<speed>4.08</speed>
</trkpt>
<trkpt lat="-7.298270" lon="-34.820099">
<ele>64.830002</ele>
<time>2018-10-16T19:50:29Z</time>
<speed>0.54</speed>
</trkpt>
<trkpt lat="-7.298241" lon="-34.820080">
<ele>90.669998</ele>
<time>2018-10-16T19:55:46Z</time>
<speed>0.00</speed>
</trkpt>
<trkpt lat="-7.298189" lon="-34.819901">
<ele>64.839996</ele>
<time>2018-10-16T20:01:04Z</time>
<speed>0.00</speed>
</trkpt>
<trkpt lat="-7.298270" lon="-34.820057">
<ele>103.869995</ele>
<time>2018-10-16T20:06:18Z</time>
<speed>0.00</speed>
</trkpt>
<trkpt lat="-7.298228" lon="-34.819988">
<ele>90.139999</ele>
<time>2018-10-16T20:11:31Z</time>
<speed>0.00</speed>
</trkpt>
<trkpt lat="-7.298252" lon="-34.819977">
<ele>83.180000</ele>
<time>2018-10-16T20:16:44Z</time>
<speed>0.00</speed>
</trkpt>
<trkpt lat="-7.298233" lon="-34.820103">
<ele>113.599998</ele>
<time>2018-10-16T20:21:59Z</time>
<speed>0.00</speed>
</trkpt>
<trkpt lat="-7.298210" lon="-34.820061">
<ele>92.949997</ele>
<time>2018-10-16T20:27:12Z</time>
<speed>0.22</speed>
</trkpt>
<trkpt lat="-7.298291" lon="-34.820015">
<ele>82.849998</ele>
<time>2018-10-16T20:32:27Z</time>
<speed>0.00</speed>
</trkpt>
<trkpt lat="-7.298263" lon="-34.819954">
<ele>90.419998</ele>
<time>2018-10-16T20:37:40Z</time>
<speed>0.18</speed>
</trkpt>
<trkpt lat="-7.298258" lon="-34.819988">
<ele>84.549995</ele>
<time>2018-10-16T20:42:54Z</time>
<speed>0.00</speed>
</trkpt>
<trkpt lat="-7.298248" lon="-34.819946">
<ele>86.360001</ele>
<time>2018-10-16T20:48:08Z</time>
<speed>0.00</speed>
</trkpt>
<trkpt lat="-7.298386" lon="-34.820091">
<ele>86.250000</ele>
<time>2018-10-16T20:53:22Z</time>
<speed>0.03</speed>
</trkpt>
<trkpt lat="-7.298275" lon="-34.820007">
<ele>93.389999</ele>
<time>2018-10-16T20:58:35Z</time>
<speed>0.00</speed>
</trkpt>
<trkpt lat="-7.298239" lon="-34.820038">
<ele>81.139999</ele>
<time>2018-10-16T21:03:53Z</time>
<speed>0.08</speed>
</trkpt>
<trkpt lat="-7.298151" lon="-34.819805">
<ele>83.879997</ele>
<time>2018-10-16T21:09:06Z</time>
<speed>0.00</speed>
</trkpt>
<trkpt lat="-7.298268" lon="-34.819931">
<ele>79.629997</ele>
<time>2018-10-16T21:14:20Z</time>
<speed>0.00</speed>
</trkpt>
<trkpt lat="-7.298307" lon="-34.820019">
<ele>81.139999</ele>
<time>2018-10-16T21:19:34Z</time>
<speed>0.00</speed>
</trkpt>
<trkpt lat="-7.298234" lon="-34.820023">
<ele>90.820000</ele>
<time>2018-10-16T21:24:49Z</time>
<speed>0.00</speed>
</trkpt>
<trkpt lat="-7.298331" lon="-34.820087">
<ele>93.489998</ele>
<time>2018-10-16T21:30:02Z</time>
<speed>0.00</speed>
</trkpt>
<trkpt lat="-7.298251" lon="-34.820034">
<ele>97.089996</ele>
<time>2018-10-16T21:35:16Z</time>
<speed>0.00</speed>
</trkpt>
<trkpt lat="-7.298274" lon="-34.819920">
<ele>74.470001</ele>
<time>2018-10-16T21:40:30Z</time>
<speed>0.00</speed>
</trkpt>
<trkpt lat="-7.298289" lon="-34.820011">
<ele>92.000000</ele>
<time>2018-10-16T21:45:46Z</time>
<speed>0.00</speed>
</trkpt>
<trkpt lat="-7.298271" lon="-34.819954">
<ele>111.470001</ele>
<time>2018-10-16T21:50:59Z</time>
<speed>0.12</speed>
</trkpt>
<trkpt lat="-7.298264" lon="-34.820099">
<ele>95.639999</ele>
<time>2018-10-16T21:56:14Z</time>
<speed>0.00</speed>
</trkpt>
<trkpt lat="-7.298309" lon="-34.820045">
<ele>94.029999</ele>
<time>2018-10-16T22:02:03Z</time>
<speed>0.24</speed>
</trkpt>
<trkpt lat="-7.298199" lon="-34.819973">
<ele>67.479996</ele>
<time>2018-10-16T22:07:18Z</time>
<speed>0.00</speed>
</trkpt>
<trkpt lat="-7.298321" lon="-34.820042">
<ele>98.470001</ele>
<time>2018-10-16T22:12:31Z</time>
<speed>0.00</speed>
</trkpt>
<trkpt lat="-7.298350" lon="-34.820007">
<ele>96.180000</ele>
<time>2018-10-16T22:17:45Z</time>
<speed>0.00</speed>
</trkpt>
<trkpt lat="-7.298235" lon="-34.820000">
<ele>81.099998</ele>
<time>2018-10-16T22:23:00Z</time>
<speed>0.17</speed>
</trkpt>
<trkpt lat="-7.298294" lon="-34.820034">
<ele>78.709999</ele>
<time>2018-10-16T22:28:13Z</time>
<speed>0.18</speed>
</trkpt>
<trkpt lat="-7.298299" lon="-34.820023">
<ele>53.549999</ele>
<time>2018-10-16T22:33:27Z</time>
<speed>0.00</speed>
</trkpt>
<trkpt lat="-7.298247" lon="-34.819847">
<ele>111.559998</ele>
<time>2018-10-16T22:38:41Z</time>
<speed>0.00</speed>
</trkpt>
<trkpt lat="-7.298285" lon="-34.819992">
<ele>84.769997</ele>
<time>2018-10-16T22:43:54Z</time>
<speed>0.00</speed>
</trkpt>
<trkpt lat="-7.298337" lon="-34.819965">
<ele>93.659996</ele>
<time>2018-10-16T22:49:08Z</time>
<speed>0.25</speed>
</trkpt>
<trkpt lat="-7.298347" lon="-34.820042">
<ele>79.400002</ele>
<time>2018-10-16T22:54:21Z</time>
<speed>0.00</speed>
</trkpt>
<trkpt lat="-7.298368" lon="-34.819969">
<ele>57.459999</ele>
<time>2018-10-16T22:59:37Z</time>
<speed>0.00</speed>
</trkpt>
<trkpt lat="-7.298339" lon="-34.820065">
<ele>60.520000</ele>
<time>2018-10-16T23:04:53Z</time>
<speed>1.45</speed>
</trkpt>
<trkpt lat="-7.298308" lon="-34.820019">
<ele>60.270000</ele>
<time>2018-10-16T23:10:06Z</time>
<speed>0.18</speed>
</trkpt>
<trkpt lat="-7.298275" lon="-34.820011">
<ele>57.299999</ele>
<time>2018-10-16T23:15:18Z</time>
<speed>0.16</speed>
</trkpt>
<trkpt lat="-7.298305" lon="-34.820122">
<ele>97.509995</ele>
<time>2018-10-16T23:20:32Z</time>
<speed>0.00</speed>
</trkpt>
<trkpt lat="-7.298313" lon="-34.820065">
<ele>74.790001</ele>
<time>2018-10-16T23:25:45Z</time>
<speed>0.00</speed>
</trkpt>
<trkpt lat="-7.298387" lon="-34.820053">
<ele>45.469997</ele>
<time>2018-10-16T23:30:58Z</time>
<speed>0.00</speed>
</trkpt>
<trkpt lat="-7.298254" lon="-34.820030">
<ele>81.879997</ele>
<time>2018-10-16T23:36:12Z</time>
<speed>0.00</speed>
</trkpt>
<trkpt lat="-7.298296" lon="-34.819977">
<ele>77.239998</ele>
<time>2018-10-16T23:41:35Z</time>
<speed>0.26</speed>
</trkpt>
<trkpt lat="-7.298174" lon="-34.820194">
<ele>87.250000</ele>
<time>2018-10-16T23:46:49Z</time>
<speed>0.00</speed>
</trkpt>
<trkpt lat="-7.298250" lon="-34.819695">
<ele>136.639999</ele>
<time>2018-10-16T23:52:07Z</time>
<speed>0.00</speed>
</trkpt>
<trkpt lat="-7.298252" lon="-34.819729">
<ele>18.580000</ele>
<time>2018-10-16T23:57:33Z</time>
<speed>0.14</speed>
</trkpt>
<trkpt lat="-7.298328" lon="-34.819851">
<ele>50.230000</ele>
<time>2018-10-17T00:03:05Z</time>
<speed>0.18</speed>
</trkpt>
<trkpt lat="-7.298229" lon="-34.819996">
<ele>117.149994</ele>
<time>2018-10-17T00:08:21Z</time>
<speed>0.10</speed>
</trkpt>
<trkpt lat="-7.298243" lon="-34.820118">
<ele>122.399994</ele>
<time>2018-10-17T00:13:47Z</time>
<speed>0.20</speed>
</trkpt>
<trkpt lat="-7.298265" lon="-34.820354">
<ele>119.699997</ele>
<time>2018-10-17T00:19:22Z</time>
<speed>0.33</speed>
</trkpt>
<trkpt lat="-7.298384" lon="-34.819649">
<ele>22.609999</ele>
<time>2018-10-17T00:25:47Z</time>
<speed>0.31</speed>
</trkpt>
<trkpt lat="-7.298120" lon="-34.820210">
<ele>113.659996</ele>
<time>2018-10-17T00:32:01Z</time>
<speed>0.32</speed>
</trkpt>
<trkpt lat="-7.298517" lon="-34.819859">
<ele>0.030000</ele>
<time>2018-10-17T00:37:29Z</time>
<speed>0.18</speed>
</trkpt>
<trkpt lat="-7.298207" lon="-34.820080">
<ele>93.879997</ele>
<time>2018-10-17T00:43:05Z</time>
<speed>0.43</speed>
</trkpt>
<trkpt lat="-7.298399" lon="-34.819855">
<ele>81.900002</ele>
<time>2018-10-17T00:48:36Z</time>
<speed>0.15</speed>
</trkpt>
<trkpt lat="-7.298193" lon="-34.820213">
<ele>103.669998</ele>
<time>2018-10-17T00:54:23Z</time>
<speed>0.42</speed>
</trkpt>
<trkpt lat="-7.298258" lon="-34.820076">
<ele>169.539993</ele>
<time>2018-10-17T01:01:11Z</time>
<speed>0.86</speed>
</trkpt>
<trkpt lat="-7.298271" lon="-34.820141">
<ele>117.930000</ele>
<time>2018-10-17T01:07:40Z</time>
<speed>0.00</speed>
</trkpt>
<trkpt lat="-7.298158" lon="-34.820313">
<ele>108.829994</ele>
<time>2018-10-17T01:12:53Z</time>
<speed>0.00</speed>
</trkpt>
<trkpt lat="-7.298130" lon="-34.820248">
<ele>111.579994</ele>
<time>2018-10-17T01:18:17Z</time>
<speed>0.59</speed>
</trkpt>
<trkpt lat="-7.298189" lon="-34.819973">
<ele>99.320000</ele>
<time>2018-10-17T01:23:31Z</time>
<speed>0.00</speed>
</trkpt>
<trkpt lat="-7.298212" lon="-34.820133">
<ele>116.889999</ele>
<time>2018-10-17T01:29:01Z</time>
<speed>0.09</speed>
</trkpt>
<trkpt lat="-7.298361" lon="-34.820019">
<ele>89.180000</ele>
<time>2018-10-17T01:34:16Z</time>
<speed>0.00</speed>
</trkpt>
<trkpt lat="-7.298339" lon="-34.820053">
<ele>85.769997</ele>
<time>2018-10-17T01:39:29Z</time>
<speed>0.00</speed>
</trkpt>
<trkpt lat="-7.298215" lon="-34.820019">
<ele>110.259995</ele>
<time>2018-10-17T01:44:41Z</time>
<speed>0.14</speed>
</trkpt>
<trkpt lat="-7.298296" lon="-34.820049">
<ele>81.309998</ele>
<time>2018-10-17T01:49:55Z</time>
<speed>0.00</speed>
</trkpt>
<trkpt lat="-7.298214" lon="-34.819881">
<ele>96.939995</ele>
<time>2018-10-17T01:55:06Z</time>
<speed>0.18</speed>
</trkpt>
<trkpt lat="-7.298289" lon="-34.820011">
<ele>91.400002</ele>
<time>2018-10-17T02:00:21Z</time>
<speed>0.18</speed>
</trkpt>
<trkpt lat="-7.298215" lon="-34.819981">
<ele>86.320000</ele>
<time>2018-10-17T02:05:35Z</time>
<speed>0.00</speed>
</trkpt>
<trkpt lat="-7.298227" lon="-34.820007">
<ele>87.939995</ele>
<time>2018-10-17T02:10:47Z</time>
<speed>0.24</speed>
</trkpt>
<trkpt lat="-7.298210" lon="-34.819992">
<ele>102.949997</ele>
<time>2018-10-17T02:16:01Z</time>
<speed>0.00</speed>
</trkpt>
<trkpt lat="-7.298238" lon="-34.819942">
<ele>76.820000</ele>
<time>2018-10-17T02:21:13Z</time>
<speed>0.26</speed>
</trkpt>
<trkpt lat="-7.298356" lon="-34.819996">
<ele>55.709999</ele>
<time>2018-10-17T02:26:26Z</time>
<speed>0.00</speed>
</trkpt>
<trkpt lat="-7.298269" lon="-34.819958">
<ele>70.199997</ele>
<time>2018-10-17T02:31:37Z</time>
<speed>0.15</speed>
</trkpt>
<trkpt lat="-7.298340" lon="-34.819962">
<ele>62.689999</ele>
<time>2018-10-17T02:36:48Z</time>
<speed>0.45</speed>
</trkpt>
<trkpt lat="-7.298282" lon="-34.820045">
<ele>89.409996</ele>
<time>2018-10-17T02:42:01Z</time>
<speed>0.00</speed>
</trkpt>
<trkpt lat="-7.298378" lon="-34.820160">
<ele>117.110001</ele>
<time>2018-10-17T02:47:14Z</time>
<speed>0.00</speed>
</trkpt>
<trkpt lat="-7.298233" lon="-34.820000">
<ele>62.459999</ele>
<time>2018-10-17T02:52:27Z</time>
<speed>0.00</speed>
</trkpt>
<trkpt lat="-7.298335" lon="-34.820107">
<ele>67.839996</ele>
<time>2018-10-17T02:57:39Z</time>
<speed>0.00</speed>
</trkpt>
</trkseg>
</trk>
<trk>
<name>20181027-194334(18)</name>
<desc>Color:004000ff</desc>
<trkseg>
<trkpt lat="-7.298316" lon="-34.820042">
<ele>71.189995</ele>
<time>2018-10-17T03:02:56Z</time>
<speed>0.00</speed>
</trkpt>
<trkpt lat="-7.298317" lon="-34.820061">
<ele>84.930000</ele>
<time>2018-10-17T03:08:07Z</time>
<speed>0.17</speed>
</trkpt>
<trkpt lat="-7.298287" lon="-34.820038">
<ele>103.169998</ele>
<time>2018-10-17T03:13:19Z</time>
<speed>0.04</speed>
</trkpt>
<trkpt lat="-7.298247" lon="-34.819969">
<ele>91.099998</ele>
<time>2018-10-17T03:18:31Z</time>
<speed>0.00</speed>
</trkpt>
<trkpt lat="-7.298293" lon="-34.820030">
<ele>77.909996</ele>
<time>2018-10-17T03:23:44Z</time>
<speed>0.00</speed>
</trkpt>
<trkpt lat="-7.298295" lon="-34.820076">
<ele>115.549995</ele>
<time>2018-10-17T03:28:57Z</time>
<speed>0.00</speed>
</trkpt>
<trkpt lat="-7.298305" lon="-34.820030">
<ele>93.589996</ele>
<time>2018-10-17T03:34:10Z</time>
<speed>0.00</speed>
</trkpt>
<trkpt lat="-7.298285" lon="-34.820122">
<ele>83.739998</ele>
<time>2018-10-17T03:39:22Z</time>
<speed>0.17</speed>
</trkpt>
<trkpt lat="-7.298193" lon="-34.819992">
<ele>103.930000</ele>
<time>2018-10-17T03:44:34Z</time>
<speed>0.00</speed>
</trkpt>
<trkpt lat="-7.298255" lon="-34.820042">
<ele>96.419998</ele>
<time>2018-10-17T03:49:46Z</time>
<speed>0.09</speed>
</trkpt>
<trkpt lat="-7.298176" lon="-34.819904">
<ele>89.430000</ele>
<time>2018-10-17T03:54:58Z</time>
<speed>0.00</speed>
</trkpt>
<trkpt lat="-7.298169" lon="-34.820019">
<ele>69.939995</ele>
<time>2018-10-17T04:00:36Z</time>
<speed>0.07</speed>
</trkpt>
<trkpt lat="-7.298326" lon="-34.820103">
<ele>88.229996</ele>
<time>2018-10-17T04:05:51Z</time>
<speed>0.59</speed>
</trkpt>
<trkpt lat="-7.298010" lon="-34.820004">
<ele>-3.230000</ele>
<time>2018-10-17T04:11:17Z</time>
<speed>0.10</speed>
</trkpt>
<trkpt lat="-7.298281" lon="-34.820045">
<ele>81.839996</ele>
<time>2018-10-17T04:16:42Z</time>
<speed>0.11</speed>
</trkpt>
<trkpt lat="-7.298352" lon="-34.820011">
<ele>109.299995</ele>
<time>2018-10-17T04:22:08Z</time>
<speed>0.19</speed>
</trkpt>
<trkpt lat="-7.298351" lon="-34.820126">
<ele>62.919998</ele>
<time>2018-10-17T04:27:34Z</time>
<speed>0.17</speed>
</trkpt>
<trkpt lat="-7.298159" lon="-34.819958">
<ele>47.969997</ele>
<time>2018-10-17T04:33:11Z</time>
<speed>0.65</speed>
</trkpt>
<trkpt lat="-7.298403" lon="-34.820042">
<ele>97.540001</ele>
<time>2018-10-17T04:38:38Z</time>
<speed>0.57</speed>
</trkpt>
<trkpt lat="-7.298163" lon="-34.819950">
<ele>88.540001</ele>
<time>2018-10-17T04:44:22Z</time>
<speed>0.45</speed>
</trkpt>
<trkpt lat="-7.298342" lon="-34.820061">
<ele>97.970001</ele>
<time>2018-10-17T04:50:25Z</time>
<speed>0.03</speed>
</trkpt>
<trkpt lat="-7.298419" lon="-34.820072">
<ele>104.169998</ele>
<time>2018-10-17T04:56:29Z</time>
<speed>0.04</speed>
</trkpt>
<trkpt lat="-7.298351" lon="-34.820061">
<ele>88.930000</ele>
<time>2018-10-17T05:03:03Z</time>
<speed>0.04</speed>
</trkpt>
<trkpt lat="-7.298372" lon="-34.820049">
<ele>96.049995</ele>
<time>2018-10-17T05:09:32Z</time>
<speed>0.00</speed>
</trkpt>
<trkpt lat="-7.298351" lon="-34.820030">
<ele>67.470001</ele>
<time>2018-10-17T05:14:43Z</time>
<speed>0.00</speed>
</trkpt>
<trkpt lat="-7.298339" lon="-34.820030">
<ele>66.629997</ele>
<time>2018-10-17T05:19:55Z</time>
<speed>0.00</speed>
</trkpt>
<trkpt lat="-7.298346" lon="-34.820038">
<ele>87.459999</ele>
<time>2018-10-17T05:25:08Z</time>
<speed>0.00</speed>
</trkpt>
<trkpt lat="-7.298321" lon="-34.820049">
<ele>74.919998</ele>
<time>2018-10-17T05:30:19Z</time>
<speed>0.00</speed>
</trkpt>
<trkpt lat="-7.298263" lon="-34.820030">
<ele>94.000000</ele>
<time>2018-10-17T05:35:31Z</time>
<speed>0.00</speed>
</trkpt>
<trkpt lat="-7.298248" lon="-34.820103">
<ele>106.029999</ele>
<time>2018-10-17T05:40:43Z</time>
<speed>0.00</speed>
</trkpt>
<trkpt lat="-7.298182" lon="-34.819992">
<ele>113.619995</ele>
<time>2018-10-17T05:45:55Z</time>
<speed>0.00</speed>
</trkpt>
<trkpt lat="-7.298259" lon="-34.820000">
<ele>90.769997</ele>
<time>2018-10-17T05:51:06Z</time>
<speed>0.21</speed>
</trkpt>
<trkpt lat="-7.298221" lon="-34.819942">
<ele>116.959999</ele>
<time>2018-10-17T05:56:20Z</time>
<speed>0.29</speed>
</trkpt>
<trkpt lat="-7.298241" lon="-34.820034">
<ele>89.369995</ele>
<time>2018-10-17T06:01:37Z</time>
<speed>0.00</speed>
</trkpt>
<trkpt lat="-7.298294" lon="-34.820045">
<ele>87.129997</ele>
<time>2018-10-17T06:06:50Z</time>
<speed>0.00</speed>
</trkpt>
<trkpt lat="-7.298321" lon="-34.820030">
<ele>68.260002</ele>
<time>2018-10-17T06:12:03Z</time>
<speed>0.61</speed>
</trkpt>
<trkpt lat="-7.298283" lon="-34.820095">
<ele>80.610001</ele>
<time>2018-10-17T06:17:14Z</time>
<speed>0.00</speed>
</trkpt>
<trkpt lat="-7.298300" lon="-34.819839">
<ele>76.889999</ele>
<time>2018-10-17T06:22:26Z</time>
<speed>0.00</speed>
</trkpt>
<trkpt lat="-7.298259" lon="-34.820061">
<ele>87.919998</ele>
<time>2018-10-17T06:27:39Z</time>
<speed>0.00</speed>
</trkpt>
<trkpt lat="-7.298274" lon="-34.820141">
<ele>57.160000</ele>
<time>2018-10-17T06:32:49Z</time>
<speed>0.53</speed>
</trkpt>
<trkpt lat="-7.298343" lon="-34.820221">
<ele>51.079998</ele>
<time>2018-10-17T06:38:00Z</time>
<speed>0.00</speed>
</trkpt>
<trkpt lat="-7.298011" lon="-34.819904">
<ele>128.839996</ele>
<time>2018-10-17T06:43:11Z</time>
<speed>0.13</speed>
</trkpt>
<trkpt lat="-7.298228" lon="-34.820095">
<ele>76.709999</ele>
<time>2018-10-17T06:48:25Z</time>
<speed>0.00</speed>
</trkpt>
<trkpt lat="-7.298214" lon="-34.820175">
<ele>44.079998</ele>
<time>2018-10-17T06:53:39Z</time>
<speed>0.00</speed>
</trkpt>
<trkpt lat="-7.298294" lon="-34.820309">
<ele>37.250000</ele>
<time>2018-10-17T06:58:53Z</time>
<speed>2.19</speed>
</trkpt>
<trkpt lat="-7.298226" lon="-34.819904">
<ele>123.659996</ele>
<time>2018-10-17T07:04:11Z</time>
<speed>0.00</speed>
</trkpt>
<trkpt lat="-7.298352" lon="-34.820171">
<ele>50.279999</ele>
<time>2018-10-17T07:09:23Z</time>
<speed>0.00</speed>
</trkpt>
<trkpt lat="-7.298267" lon="-34.820065">
<ele>71.489998</ele>
<time>2018-10-17T07:14:34Z</time>
<speed>0.00</speed>
</trkpt>
<trkpt lat="-7.298295" lon="-34.819958">
<ele>57.689999</ele>
<time>2018-10-17T07:19:51Z</time>
<speed>0.00</speed>
</trkpt>
<trkpt lat="-7.298171" lon="-34.819874">
<ele>77.409996</ele>
<time>2018-10-17T07:25:22Z</time>
<speed>0.52</speed>
</trkpt>
<trkpt lat="-7.298217" lon="-34.820004">
<ele>81.299995</ele>
<time>2018-10-17T07:30:53Z</time>
<speed>0.21</speed>
</trkpt>
<trkpt lat="-7.298270" lon="-34.819965">
<ele>94.729996</ele>
<time>2018-10-17T07:36:25Z</time>
<speed>0.00</speed>
</trkpt>
<trkpt lat="-7.298194" lon="-34.819847">
<ele>93.439995</ele>
<time>2018-10-17T07:41:56Z</time>
<speed>0.12</speed>
</trkpt>
<trkpt lat="-7.298310" lon="-34.820049">
<ele>82.299995</ele>
<time>2018-10-17T07:47:28Z</time>
<speed>0.00</speed>
</trkpt>
<trkpt lat="-7.298255" lon="-34.820034">
<ele>77.150002</ele>
<time>2018-10-17T07:52:49Z</time>
<speed>0.23</speed>
</trkpt>
<trkpt lat="-7.298303" lon="-34.820049">
<ele>73.869995</ele>
<time>2018-10-17T07:58:33Z</time>
<speed>0.09</speed>
</trkpt>
<trkpt lat="-7.298318" lon="-34.820091">
<ele>43.389999</ele>
<time>2018-10-17T08:05:46Z</time>
<speed>0.00</speed>
</trkpt>
<trkpt lat="-7.298233" lon="-34.820053">
<ele>70.709999</ele>
<time>2018-10-17T08:10:56Z</time>
<speed>0.00</speed>
</trkpt>
<trkpt lat="-7.298277" lon="-34.820053">
<ele>66.909996</ele>
<time>2018-10-17T08:16:07Z</time>
<speed>0.00</speed>
</trkpt>
<trkpt lat="-7.298255" lon="-34.820080">
<ele>70.619995</ele>
<time>2018-10-17T08:21:19Z</time>
<speed>0.03</speed>
</trkpt>
<trkpt lat="-7.298268" lon="-34.820053">
<ele>78.320000</ele>
<time>2018-10-17T08:26:30Z</time>
<speed>0.00</speed>
</trkpt>
<trkpt lat="-7.298341" lon="-34.819965">
<ele>92.879997</ele>
<time>2018-10-17T08:31:43Z</time>
<speed>0.04</speed>
</trkpt>
<trkpt lat="-7.298295" lon="-34.820065">
<ele>73.610001</ele>
<time>2018-10-17T08:36:55Z</time>
<speed>0.00</speed>
</trkpt>
<trkpt lat="-7.298318" lon="-34.820019">
<ele>83.979996</ele>
<time>2018-10-17T08:42:06Z</time>
<speed>0.00</speed>
</trkpt>
<trkpt lat="-7.298281" lon="-34.820023">
<ele>81.619995</ele>
<time>2018-10-17T08:47:17Z</time>
<speed>0.00</speed>
</trkpt>
<trkpt lat="-7.298296" lon="-34.820057">
<ele>86.689995</ele>
<time>2018-10-17T08:52:29Z</time>
<speed>0.14</speed>
</trkpt>
<trkpt lat="-7.298251" lon="-34.820103">
<ele>108.189995</ele>
<time>2018-10-17T08:57:40Z</time>
<speed>0.09</speed>
</trkpt>
<trkpt lat="-7.298269" lon="-34.820004">
<ele>83.279999</ele>
<time>2018-10-17T09:02:56Z</time>
<speed>0.00</speed>
</trkpt>
<trkpt lat="-7.298248" lon="-34.820053">
<ele>81.159996</ele>
<time>2018-10-17T09:03:45Z</time>
<speed>0.00</speed>
</trkpt>
<trkpt lat="-7.298262" lon="-34.820053">
<ele>88.549995</ele>
<time>2018-10-17T09:08:55Z</time>
<speed>0.21</speed>
</trkpt>
<trkpt lat="-7.298280" lon="-34.819977">
<ele>64.180000</ele>
<time>2018-10-17T09:14:07Z</time>
<speed>0.00</speed>
</trkpt>
<trkpt lat="-7.297636" lon="-34.819656">
<ele>87.159996</ele>
<time>2018-10-17T09:19:19Z</time>
<speed>0.00</speed>
</trkpt>
<trkpt lat="-7.295163" lon="-34.817371">
<ele>72.529999</ele>
<time>2018-10-17T09:24:30Z</time>
<speed>1.48</speed>
</trkpt>
<trkpt lat="-7.287082" lon="-34.802593">
<ele>29.650000</ele>
<time>2018-10-17T09:28:55Z</time>
<speed>1.36</speed>
</trkpt>
<trkpt lat="-7.285515" lon="-34.800949">
<ele>35.619999</ele>
<time>2018-10-17T09:34:06Z</time>
<speed>0.00</speed>
</trkpt>
<trkpt lat="-7.285754" lon="-34.800518">
<ele>3.250000</ele>
<time>2018-10-17T09:39:18Z</time>
<speed>0.20</speed>
</trkpt>
<trkpt lat="-7.285881" lon="-34.800278">
<ele>48.809998</ele>
<time>2018-10-17T09:44:32Z</time>
<speed>0.00</speed>
</trkpt>
<trkpt lat="-7.285821" lon="-34.800392">
<ele>-0.940000</ele>
<time>2018-10-17T09:49:46Z</time>
<speed>0.00</speed>
</trkpt>
<trkpt lat="-7.285750" lon="-34.800537">
<ele>19.889999</ele>
<time>2018-10-17T09:54:59Z</time>
<speed>0.00</speed>
</trkpt>
<trkpt lat="-7.284611" lon="-34.800068">
<ele>11.420000</ele>
<time>2018-10-17T10:01:21Z</time>
<speed>0.45</speed>
</trkpt>
<trkpt lat="-7.284514" lon="-34.799873">
<ele>13.280000</ele>
<time>2018-10-17T10:08:14Z</time>
<speed>0.00</speed>
</trkpt>
<trkpt lat="-7.284585" lon="-34.800171">
<ele>-0.610000</ele>
<time>2018-10-17T10:13:29Z</time>
<speed>0.00</speed>
</trkpt>
<trkpt lat="-7.284535" lon="-34.799999">
<ele>-4.110000</ele>
<time>2018-10-17T10:18:44Z</time>
<speed>0.00</speed>
</trkpt>
<trkpt lat="-7.284389" lon="-34.799889">
<ele>-41.700001</ele>
<time>2018-10-17T10:23:59Z</time>
<speed>0.00</speed>
</trkpt>
<trkpt lat="-7.284642" lon="-34.800079">
<ele>38.509998</ele>
<time>2018-10-17T10:29:15Z</time>
<speed>0.00</speed>
</trkpt>
<trkpt lat="-7.284377" lon="-34.800205">
<ele>127.809998</ele>
<time>2018-10-17T10:35:04Z</time>
<speed>0.37</speed>
</trkpt>
<trkpt lat="-7.284499" lon="-34.800030">
<ele>104.699997</ele>
<time>2018-10-17T10:41:38Z</time>
<speed>0.83</speed>
</trkpt>
<trkpt lat="-7.284709" lon="-34.800026">
<ele>-1.740000</ele>
<time>2018-10-17T10:43:21Z</time>
<speed>0.00</speed>
</trkpt>
<trkpt lat="-7.284649" lon="-34.800098">
<ele>37.230000</ele>
<time>2018-10-17T10:48:23Z</time>
<speed>0.33</speed>
</trkpt>
<trkpt lat="-7.284987" lon="-34.802216">
<ele>68.250000</ele>
<time>2018-10-17T10:58:14Z</time>
<speed>0.00</speed>
</trkpt>
<trkpt lat="-7.284844" lon="-34.802052">
<ele>53.090000</ele>
<time>2018-10-17T11:03:40Z</time>
<speed>0.22</speed>
</trkpt>
<trkpt lat="-7.285000" lon="-34.802132">
<ele>21.379999</ele>
<time>2018-10-17T11:08:57Z</time>
<speed>0.22</speed>
</trkpt>
<trkpt lat="-7.285062" lon="-34.802109">
<ele>34.489998</ele>
<time>2018-10-17T11:14:14Z</time>
<speed>0.09</speed>
</trkpt>
<trkpt lat="-7.285050" lon="-34.802124">
<ele>31.580000</ele>
<time>2018-10-17T11:19:32Z</time>
<speed>0.00</speed>
</trkpt>
<trkpt lat="-7.285053" lon="-34.802132">
<ele>63.500000</ele>
<time>2018-10-17T11:24:50Z</time>
<speed>0.00</speed>
</trkpt>
<trkpt lat="-7.284885" lon="-34.802589">
<ele>37.779999</ele>
<time>2018-10-17T11:30:08Z</time>
<speed>0.00</speed>
</trkpt>
<trkpt lat="-7.285316" lon="-34.801277">
<ele>48.180000</ele>
<time>2018-10-17T11:35:26Z</time>
<speed>0.00</speed>
</trkpt>
<trkpt lat="-7.286045" lon="-34.800766">
<ele>19.080000</ele>
<time>2018-10-17T11:40:44Z</time>
<speed>0.00</speed>
</trkpt>
<trkpt lat="-7.286090" lon="-34.800793">
<ele>25.849998</ele>
<time>2018-10-17T11:46:02Z</time>
<speed>0.00</speed>
</trkpt>
<trkpt lat="-7.286074" lon="-34.800831">
<ele>16.869999</ele>
<time>2018-10-17T11:51:22Z</time>
<speed>0.00</speed>
</trkpt>
<trkpt lat="-7.286047" lon="-34.800808">
<ele>-0.590000</ele>
<time>2018-10-17T11:56:41Z</time>
<speed>0.00</speed>
</trkpt>
<trkpt lat="-7.288081" lon="-34.801167">
<ele>30.830000</ele>
<time>2018-10-17T12:02:00Z</time>
<speed>0.33</speed>
</trkpt>
<trkpt lat="-7.288325" lon="-34.801167">
<ele>11.750000</ele>
<time>2018-10-17T12:07:11Z</time>
<speed>0.52</speed>
</trkpt>
<trkpt lat="-7.286075" lon="-34.800758">
<ele>59.619999</ele>
<time>2018-10-17T12:12:22Z</time>
<speed>0.00</speed>
</trkpt>
<trkpt lat="-7.285606" lon="-34.800621">
<ele>2.540000</ele>
<time>2018-10-17T12:17:33Z</time>
<speed>0.00</speed>
</trkpt>
<trkpt lat="-7.284928" lon="-34.802032">
<ele>-2.750000</ele>
<time>2018-10-17T12:22:44Z</time>
<speed>0.00</speed>
</trkpt>
<trkpt lat="-7.285006" lon="-34.802040">
<ele>17.910000</ele>
<time>2018-10-17T12:27:58Z</time>
<speed>0.00</speed>
</trkpt>
<trkpt lat="-7.285099" lon="-34.801884">
<ele>51.129997</ele>
<time>2018-10-17T12:33:11Z</time>
<speed>0.00</speed>
</trkpt>
<trkpt lat="-7.285029" lon="-34.802013">
<ele>1.440000</ele>
<time>2018-10-17T12:38:23Z</time>
<speed>0.00</speed>
</trkpt>
<trkpt lat="-7.284981" lon="-34.802067">
<ele>19.230000</ele>
<time>2018-10-17T12:43:36Z</time>
<speed>0.00</speed>
</trkpt>
<trkpt lat="-7.285069" lon="-34.801952">
<ele>12.630000</ele>
<time>2018-10-17T12:48:47Z</time>
<speed>0.00</speed>
</trkpt>
<trkpt lat="-7.285077" lon="-34.801945">
<ele>33.860001</ele>
<time>2018-10-17T12:54:00Z</time>
<speed>0.00</speed>
</trkpt>
<trkpt lat="-7.285259" lon="-34.801914">
<ele>51.660000</ele>
<time>2018-10-17T12:59:12Z</time>
<speed>0.13</speed>
</trkpt>
<trkpt lat="-7.285089" lon="-34.802021">
<ele>34.739998</ele>
<time>2018-10-17T13:04:26Z</time>
<speed>0.00</speed>
</trkpt>
<trkpt lat="-7.285007" lon="-34.802013">
<ele>34.739998</ele>
<time>2018-10-17T13:09:46Z</time>
<speed>0.00</speed>
</trkpt>
<trkpt lat="-7.285198" lon="-34.801933">
<ele>85.839996</ele>
<time>2018-10-17T13:15:06Z</time>
<speed>0.71</speed>
</trkpt>
<trkpt lat="-7.285096" lon="-34.802097">
<ele>-0.170000</ele>
<time>2018-10-17T13:20:27Z</time>
<speed>0.00</speed>
</trkpt>
<trkpt lat="-7.285131" lon="-34.801914">
<ele>72.599998</ele>
<time>2018-10-17T13:25:41Z</time>
<speed>0.00</speed>
</trkpt>
<trkpt lat="-7.285378" lon="-34.801914">
<ele>75.000000</ele>
<time>2018-10-17T13:31:13Z</time>
<speed>0.15</speed>
</trkpt>
<trkpt lat="-7.285080" lon="-34.802162">
<ele>17.529999</ele>
<time>2018-10-17T13:36:41Z</time>
<speed>0.17</speed>
</trkpt>
<trkpt lat="-7.284819" lon="-34.802193">
<ele>30.309999</ele>
<time>2018-10-17T13:42:39Z</time>
<speed>0.66</speed>
</trkpt>
<trkpt lat="-7.284237" lon="-34.802235">
<ele>83.759995</ele>
<time>2018-10-17T13:48:02Z</time>
<speed>0.58</speed>
</trkpt>
<trkpt lat="-7.284958" lon="-34.802109">
<ele>12.780000</ele>
<time>2018-10-17T13:53:40Z</time>
<speed>0.88</speed>
</trkpt>
<trkpt lat="-7.285206" lon="-34.801910">
<ele>57.750000</ele>
<time>2018-10-17T13:58:59Z</time>
<speed>0.00</speed>
</trkpt>
<trkpt lat="-7.285081" lon="-34.802769">
<ele>15.349999</ele>
<time>2018-10-17T14:05:47Z</time>
<speed>0.52</speed>
</trkpt>
<trkpt lat="-7.284609" lon="-34.802223">
<ele>70.379997</ele>
<time>2018-10-17T14:17:33Z</time>
<speed>0.20</speed>
</trkpt>
<trkpt lat="-7.284940" lon="-34.802116">
<ele>31.639999</ele>
<time>2018-10-17T14:18:56Z</time>
<speed>0.17</speed>
</trkpt>
<trkpt lat="-7.284952" lon="-34.802219">
<ele>29.090000</ele>
<time>2018-10-17T14:20:17Z</time>
<speed>0.13</speed>
</trkpt>
<trkpt lat="-7.284736" lon="-34.802307">
<ele>52.009998</ele>
<time>2018-10-17T14:21:16Z</time>
<speed>0.34</speed>
</trkpt>
<trkpt lat="-7.285058" lon="-34.802006">
<ele>-0.360000</ele>
<time>2018-10-17T14:32:31Z</time>
<speed>0.01</speed>
</trkpt>
<trkpt lat="-7.285049" lon="-34.801792">
<ele>28.769999</ele>
<time>2018-10-17T14:43:11Z</time>
<speed>0.00</speed>
</trkpt>
<trkpt lat="-7.285002" lon="-34.802006">
<ele>36.369999</ele>
<time>2018-10-17T14:48:25Z</time>
<speed>0.00</speed>
</trkpt>
<trkpt lat="-7.285014" lon="-34.802143">
<ele>27.990000</ele>
<time>2018-10-17T14:53:36Z</time>
<speed>0.00</speed>
</trkpt>
<trkpt lat="-7.284968" lon="-34.801662">
<ele>45.849998</ele>
<time>2018-10-17T14:58:51Z</time>
<speed>0.00</speed>
</trkpt>
<trkpt lat="-7.285043" lon="-34.802635">
<ele>30.049999</ele>
<time>2018-10-17T15:04:14Z</time>
<speed>1.12</speed>
</trkpt>
<trkpt lat="-7.284863" lon="-34.802612">
<ele>0.500000</ele>
<time>2018-10-17T15:09:50Z</time>
<speed>0.14</speed>
</trkpt>
<trkpt lat="-7.284925" lon="-34.802757">
<ele>42.000000</ele>
<time>2018-10-17T15:15:04Z</time>
<speed>0.56</speed>
</trkpt>
<trkpt lat="-7.285003" lon="-34.801876">
<ele>31.580000</ele>
<time>2018-10-17T15:20:16Z</time>
<speed>0.23</speed>
</trkpt>
<trkpt lat="-7.285080" lon="-34.801971">
<ele>38.020000</ele>
<time>2018-10-17T15:25:31Z</time>
<speed>0.38</speed>
</trkpt>
<trkpt lat="-7.285056" lon="-34.801949">
<ele>54.570000</ele>
<time>2018-10-17T15:30:45Z</time>
<speed>0.42</speed>
</trkpt>
<trkpt lat="-7.285055" lon="-34.802067">
<ele>29.580000</ele>
<time>2018-10-17T15:36:14Z</time>
<speed>0.58</speed>
</trkpt>
<trkpt lat="-7.285077" lon="-34.801914">
<ele>41.189999</ele>
<time>2018-10-17T15:41:30Z</time>
<speed>0.01</speed>
</trkpt>
<trkpt lat="-7.285066" lon="-34.802097">
<ele>37.450001</ele>
<time>2018-10-17T15:46:42Z</time>
<speed>0.06</speed>
</trkpt>
<trkpt lat="-7.285051" lon="-34.802052">
<ele>32.750000</ele>
<time>2018-10-17T15:52:26Z</time>
<speed>0.06</speed>
</trkpt>
<trkpt lat="-7.285027" lon="-34.802135">
<ele>21.639999</ele>
<time>2018-10-17T15:57:57Z</time>
<speed>0.00</speed>
</trkpt>
<trkpt lat="-7.285081" lon="-34.802086">
<ele>30.629999</ele>
<time>2018-10-17T16:03:11Z</time>
<speed>0.00</speed>
</trkpt>
<trkpt lat="-7.284994" lon="-34.802078">
<ele>21.240000</ele>
<time>2018-10-17T16:08:22Z</time>
<speed>0.00</speed>
</trkpt>
<trkpt lat="-7.285067" lon="-34.802071">
<ele>18.959999</ele>
<time>2018-10-17T16:13:31Z</time>
<speed>0.17</speed>
</trkpt>
<trkpt lat="-7.285065" lon="-34.802101">
<ele>19.219999</ele>
<time>2018-10-17T16:18:41Z</time>
<speed>0.13</speed>
</trkpt>
<trkpt lat="-7.285013" lon="-34.802074">
<ele>15.870000</ele>
<time>2018-10-17T16:23:51Z</time>
<speed>0.00</speed>
</trkpt>
<trkpt lat="-7.285561" lon="-34.802128">
<ele>27.389999</ele>
<time>2018-10-17T16:29:03Z</time>
<speed>0.00</speed>
</trkpt>
<trkpt lat="-7.287310" lon="-34.802727">
<ele>44.789997</ele>
<time>2018-10-17T16:34:13Z</time>
<speed>0.51</speed>
</trkpt>
<trkpt lat="-7.287615" lon="-34.802567">
<ele>20.500000</ele>
<time>2018-10-17T16:39:26Z</time>
<speed>0.00</speed>
</trkpt>
<trkpt lat="-7.287630" lon="-34.802620">
<ele>18.129999</ele>
<time>2018-10-17T16:44:39Z</time>
<speed>0.65</speed>
</trkpt>
<trkpt lat="-7.287787" lon="-34.802811">
<ele>-18.100000</ele>
<time>2018-10-17T16:49:50Z</time>
<speed>1.46</speed>
</trkpt>
<trkpt lat="-7.287570" lon="-34.802872">
<ele>-0.860000</ele>
<time>2018-10-17T16:55:02Z</time>
<speed>0.00</speed>
</trkpt>
<trkpt lat="-7.287073" lon="-34.802692">
<ele>29.980000</ele>
<time>2018-10-17T17:00:13Z</time>
<speed>0.09</speed>
</trkpt>
<trkpt lat="-7.295413" lon="-34.812515">
<ele>61.059998</ele>
<time>2018-10-17T17:05:23Z</time>
<speed>15.29</speed>
</trkpt>
<trkpt lat="-7.296842" lon="-34.819164">
<ele>80.750000</ele>
<time>2018-10-17T17:10:34Z</time>
<speed>0.00</speed>
</trkpt>
<trkpt lat="-7.298146" lon="-34.820065">
<ele>96.680000</ele>
<time>2018-10-17T17:15:48Z</time>
<speed>0.00</speed>
</trkpt>
<trkpt lat="-7.298324" lon="-34.820004">
<ele>85.089996</ele>
<time>2018-10-17T17:20:58Z</time>
<speed>0.00</speed>
</trkpt>
<trkpt lat="-7.298303" lon="-34.819942">
<ele>98.799995</ele>
<time>2018-10-17T17:26:08Z</time>
<speed>0.12</speed>
</trkpt>
<trkpt lat="-7.298292" lon="-34.820023">
<ele>75.559998</ele>
<time>2018-10-17T17:31:22Z</time>
<speed>0.34</speed>
</trkpt>
<trkpt lat="-7.298243" lon="-34.820000">
<ele>96.599998</ele>
<time>2018-10-17T17:36:32Z</time>
<speed>0.00</speed>
</trkpt>
<trkpt lat="-7.298177" lon="-34.819927">
<ele>116.869995</ele>
<time>2018-10-17T17:41:43Z</time>
<speed>0.00</speed>
</trkpt>
<trkpt lat="-7.298238" lon="-34.820160">
<ele>4.700000</ele>
<time>2018-10-17T17:46:53Z</time>
<speed>0.00</speed>
</trkpt>
<trkpt lat="-7.298238" lon="-34.819958">
<ele>115.579994</ele>
<time>2018-10-17T17:52:03Z</time>
<speed>0.00</speed>
</trkpt>
<trkpt lat="-7.298331" lon="-34.819992">
<ele>90.639999</ele>
<time>2018-10-17T17:57:14Z</time>
<speed>0.00</speed>
</trkpt>
<trkpt lat="-7.298315" lon="-34.820107">
<ele>83.650002</ele>
<time>2018-10-17T18:03:04Z</time>
<speed>0.03</speed>
</trkpt>
<trkpt lat="-7.298312" lon="-34.820030">
<ele>83.519997</ele>
<time>2018-10-17T18:08:21Z</time>
<speed>0.15</speed>
</trkpt>
<trkpt lat="-7.298300" lon="-34.820023">
<ele>84.269997</ele>
<time>2018-10-17T18:13:38Z</time>
<speed>0.00</speed>
</trkpt>
<trkpt lat="-7.298252" lon="-34.819977">
<ele>94.209999</ele>
<time>2018-10-17T18:18:55Z</time>
<speed>0.00</speed>
</trkpt>
<trkpt lat="-7.298266" lon="-34.820004">
<ele>97.250000</ele>
<time>2018-10-17T18:24:12Z</time>
<speed>0.00</speed>
</trkpt>
<trkpt lat="-7.298322" lon="-34.819878">
<ele>82.769997</ele>
<time>2018-10-17T18:29:28Z</time>
<speed>0.00</speed>
</trkpt>
<trkpt lat="-7.298299" lon="-34.819767">
<ele>113.699997</ele>
<time>2018-10-17T18:34:55Z</time>
<speed>0.07</speed>
</trkpt>
<trkpt lat="-7.298317" lon="-34.819977">
<ele>79.849998</ele>
<time>2018-10-17T18:40:13Z</time>
<speed>0.00</speed>
</trkpt>
<trkpt lat="-7.298287" lon="-34.820156">
<ele>86.180000</ele>
<time>2018-10-17T18:45:29Z</time>
<speed>0.00</speed>
</trkpt>
<trkpt lat="-7.298302" lon="-34.820034">
<ele>79.919998</ele>
<time>2018-10-17T18:50:45Z</time>
<speed>0.00</speed>
</trkpt>
<trkpt lat="-7.298391" lon="-34.820023">
<ele>65.250000</ele>
<time>2018-10-17T18:56:01Z</time>
<speed>0.00</speed>
</trkpt>
<trkpt lat="-7.298255" lon="-34.819878">
<ele>105.649994</ele>
<time>2018-10-17T19:01:22Z</time>
<speed>0.00</speed>
</trkpt>
<trkpt lat="-7.298274" lon="-34.819920">
<ele>90.239998</ele>
<time>2018-10-17T19:06:37Z</time>
<speed>0.00</speed>
</trkpt>
<trkpt lat="-7.298245" lon="-34.820026">
<ele>93.299995</ele>
<time>2018-10-17T19:11:56Z</time>
<speed>0.00</speed>
</trkpt>
<trkpt lat="-7.298188" lon="-34.819801">
<ele>117.439995</ele>
<time>2018-10-17T19:17:13Z</time>
<speed>0.00</speed>
</trkpt>
<trkpt lat="-7.298274" lon="-34.820084">
<ele>74.989998</ele>
<time>2018-10-17T19:22:40Z</time>
<speed>0.47</speed>
</trkpt>
<trkpt lat="-7.298467" lon="-34.820290">
<ele>37.790001</ele>
<time>2018-10-17T19:28:01Z</time>
<speed>0.64</speed>
</trkpt>
<trkpt lat="-7.298288" lon="-34.820034">
<ele>77.790001</ele>
<time>2018-10-17T19:33:18Z</time>
<speed>0.22</speed>
</trkpt>
<trkpt lat="-7.298295" lon="-34.820015">
<ele>103.899994</ele>
<time>2018-10-17T19:38:35Z</time>
<speed>0.27</speed>
</trkpt>
<trkpt lat="-7.298329" lon="-34.820061">
<ele>105.070000</ele>
<time>2018-10-17T19:44:24Z</time>
<speed>0.04</speed>
</trkpt>
<trkpt lat="-7.298386" lon="-34.820084">
<ele>164.869995</ele>
<time>2018-10-17T19:50:09Z</time>
<speed>0.09</speed>
</trkpt>
<trkpt lat="-7.298290" lon="-34.819958">
<ele>48.009998</ele>
<time>2018-10-17T19:56:23Z</time>
<speed>0.00</speed>
</trkpt>
<trkpt lat="-7.298296" lon="-34.820065">
<ele>86.360001</ele>
<time>2018-10-17T20:01:43Z</time>
<speed>0.00</speed>
</trkpt>
<trkpt lat="-7.298320" lon="-34.820015">
<ele>94.839996</ele>
<time>2018-10-17T20:07:00Z</time>
<speed>0.48</speed>
</trkpt>
<trkpt lat="-7.298347" lon="-34.820061">
<ele>130.750000</ele>
<time>2018-10-17T20:12:20Z</time>
<speed>0.10</speed>
</trkpt>
<trkpt lat="-7.298284" lon="-34.820015">
<ele>85.459999</ele>
<time>2018-10-17T20:17:34Z</time>
<speed>0.00</speed>
</trkpt>
<trkpt lat="-7.298315" lon="-34.820076">
<ele>110.599998</ele>
<time>2018-10-17T20:23:16Z</time>
<speed>0.22</speed>
</trkpt>
<trkpt lat="-7.298268" lon="-34.820133">
<ele>91.110001</ele>
<time>2018-10-17T20:28:54Z</time>
<speed>0.21</speed>
</trkpt>
<trkpt lat="-7.298274" lon="-34.820007">
<ele>68.110001</ele>
<time>2018-10-17T20:35:42Z</time>
<speed>0.20</speed>
</trkpt>
<trkpt lat="-7.298218" lon="-34.819973">
<ele>86.279999</ele>
<time>2018-10-17T20:42:21Z</time>
<speed>0.21</speed>
</trkpt>
<trkpt lat="-7.298367" lon="-34.820034">
<ele>71.369995</ele>
<time>2018-10-17T20:49:51Z</time>
<speed>0.00</speed>
</trkpt>
<trkpt lat="-7.298312" lon="-34.820007">
<ele>95.229996</ele>
<time>2018-10-17T20:55:28Z</time>
<speed>0.14</speed>
</trkpt>
<trkpt lat="-7.298211" lon="-34.819969">
<ele>99.759995</ele>
<time>2018-10-17T21:02:09Z</time>
<speed>0.77</speed>
</trkpt>
<trkpt lat="-7.298284" lon="-34.819988">
<ele>86.559998</ele>
<time>2018-10-17T21:07:24Z</time>
<speed>0.00</speed>
</trkpt>
<trkpt lat="-7.298263" lon="-34.819946">
<ele>86.559998</ele>
<time>2018-10-17T21:12:39Z</time>
<speed>0.00</speed>
</trkpt>
<trkpt lat="-7.298145" lon="-34.819984">
<ele>79.629997</ele>
<time>2018-10-17T21:17:53Z</time>
<speed>0.00</speed>
</trkpt>
<trkpt lat="-7.298312" lon="-34.820202">
<ele>69.129997</ele>
<time>2018-10-17T21:23:16Z</time>
<speed>0.28</speed>
</trkpt>
<trkpt lat="-7.298316" lon="-34.819973">
<ele>91.079994</ele>
<time>2018-10-17T21:29:00Z</time>
<speed>0.10</speed>
</trkpt>
<trkpt lat="-7.298228" lon="-34.820156">
<ele>75.559998</ele>
<time>2018-10-17T21:34:33Z</time>
<speed>0.17</speed>
</trkpt>
<trkpt lat="-7.298210" lon="-34.820023">
<ele>69.049995</ele>
<time>2018-10-17T21:39:47Z</time>
<speed>0.00</speed>
</trkpt>
<trkpt lat="-7.298310" lon="-34.819965">
<ele>90.750000</ele>
<time>2018-10-17T21:45:01Z</time>
<speed>0.00</speed>
</trkpt>
<trkpt lat="-7.298282" lon="-34.819981">
<ele>94.169998</ele>
<time>2018-10-17T21:50:15Z</time>
<speed>0.00</speed>
</trkpt>
<trkpt lat="-7.298281" lon="-34.819996">
<ele>75.659996</ele>
<time>2018-10-17T21:55:30Z</time>
<speed>0.00</speed>
</trkpt>
<trkpt lat="-7.298255" lon="-34.820076">
<ele>69.169998</ele>
<time>2018-10-17T22:01:06Z</time>
<speed>0.16</speed>
</trkpt>
<trkpt lat="-7.298287" lon="-34.819942">
<ele>89.110001</ele>
<time>2018-10-17T22:06:31Z</time>
<speed>0.10</speed>
</trkpt>
<trkpt lat="-7.298326" lon="-34.820011">
<ele>81.839996</ele>
<time>2018-10-17T22:12:01Z</time>
<speed>0.07</speed>
</trkpt>
<trkpt lat="-7.298284" lon="-34.820045">
<ele>76.070000</ele>
<time>2018-10-17T22:17:14Z</time>
<speed>0.00</speed>
</trkpt>
<trkpt lat="-7.298278" lon="-34.820026">
<ele>82.540001</ele>
<time>2018-10-17T22:22:26Z</time>
<speed>0.00</speed>
</trkpt>
<trkpt lat="-7.298322" lon="-34.820084">
<ele>89.889999</ele>
<time>2018-10-17T22:27:41Z</time>
<speed>0.00</speed>
</trkpt>
<trkpt lat="-7.298281" lon="-34.820053">
<ele>80.269997</ele>
<time>2018-10-17T22:32:54Z</time>
<speed>0.00</speed>
</trkpt>
<trkpt lat="-7.298281" lon="-34.820004">
<ele>84.059998</ele>
<time>2018-10-17T22:38:08Z</time>
<speed>0.00</speed>
</trkpt>
<trkpt lat="-7.298302" lon="-34.820007">
<ele>76.299995</ele>
<time>2018-10-17T22:43:22Z</time>
<speed>0.00</speed>
</trkpt>
<trkpt lat="-7.298305" lon="-34.820000">
<ele>108.299995</ele>
<time>2018-10-17T22:48:35Z</time>
<speed>0.00</speed>
</trkpt>
<trkpt lat="-7.298250" lon="-34.820065">
<ele>74.830002</ele>
<time>2018-10-17T22:53:48Z</time>
<speed>0.00</speed>
</trkpt>
<trkpt lat="-7.298266" lon="-34.820045">
<ele>97.680000</ele>
<time>2018-10-17T22:59:01Z</time>
<speed>0.17</speed>
</trkpt>
<trkpt lat="-7.298260" lon="-34.820091">
<ele>49.099998</ele>
<time>2018-10-17T23:04:20Z</time>
<speed>0.00</speed>
</trkpt>
<trkpt lat="-7.298282" lon="-34.820042">
<ele>88.750000</ele>
<time>2018-10-17T23:09:34Z</time>
<speed>0.00</speed>
</trkpt>
<trkpt lat="-7.298235" lon="-34.820049">
<ele>64.309998</ele>
<time>2018-10-17T23:14:48Z</time>
<speed>0.00</speed>
</trkpt>
<trkpt lat="-7.298234" lon="-34.820042">
<ele>68.029999</ele>
<time>2018-10-17T23:20:01Z</time>
<speed>0.00</speed>
</trkpt>
<trkpt lat="-7.298295" lon="-34.820038">
<ele>71.820000</ele>
<time>2018-10-17T23:25:14Z</time>
<speed>1.37</speed>
</trkpt>
<trkpt lat="-7.298209" lon="-34.820000">
<ele>74.879997</ele>
<time>2018-10-17T23:30:27Z</time>
<speed>0.00</speed>
</trkpt>
<trkpt lat="-7.298339" lon="-34.820129">
<ele>90.409996</ele>
<time>2018-10-17T23:35:41Z</time>
<speed>0.00</speed>
</trkpt>
<trkpt lat="-7.298264" lon="-34.820084">
<ele>78.059998</ele>
<time>2018-10-17T23:40:55Z</time>
<speed>0.00</speed>
</trkpt>
<trkpt lat="-7.298286" lon="-34.820080">
<ele>59.399998</ele>
<time>2018-10-17T23:46:12Z</time>
<speed>0.00</speed>
</trkpt>
<trkpt lat="-7.298201" lon="-34.820042">
<ele>38.549999</ele>
<time>2018-10-17T23:51:29Z</time>
<speed>0.00</speed>
</trkpt>
<trkpt lat="-7.298269" lon="-34.820038">
<ele>67.220001</ele>
<time>2018-10-17T23:56:44Z</time>
<speed>0.00</speed>
</trkpt>
<trkpt lat="-7.298291" lon="-34.820026">
<ele>85.889999</ele>
<time>2018-10-18T00:02:03Z</time>
<speed>0.00</speed>
</trkpt>
<trkpt lat="-7.298295" lon="-34.820011">
<ele>77.439995</ele>
<time>2018-10-18T00:07:16Z</time>
<speed>0.00</speed>
</trkpt>
<trkpt lat="-7.298265" lon="-34.819965">
<ele>85.529999</ele>
<time>2018-10-18T00:12:30Z</time>
<speed>0.00</speed>
</trkpt>
<trkpt lat="-7.298270" lon="-34.820053">
<ele>98.959999</ele>
<time>2018-10-18T00:17:44Z</time>
<speed>0.19</speed>
</trkpt>
<trkpt lat="-7.298221" lon="-34.820007">
<ele>69.080002</ele>
<time>2018-10-18T00:22:59Z</time>
<speed>0.48</speed>
</trkpt>
<trkpt lat="-7.298315" lon="-34.820011">
<ele>66.839996</ele>
<time>2018-10-18T00:28:11Z</time>
<speed>0.00</speed>
</trkpt>
<trkpt lat="-7.298303" lon="-34.820076">
<ele>62.739998</ele>
<time>2018-10-18T00:33:22Z</time>
<speed>0.00</speed>
</trkpt>
<trkpt lat="-7.298259" lon="-34.819992">
<ele>104.089996</ele>
<time>2018-10-18T00:38:34Z</time>
<speed>0.00</speed>
</trkpt>
<trkpt lat="-7.298254" lon="-34.820091">
<ele>75.080002</ele>
<time>2018-10-18T00:43:45Z</time>
<speed>0.00</speed>
</trkpt>
<trkpt lat="-7.298318" lon="-34.820053">
<ele>74.290001</ele>
<time>2018-10-18T00:48:57Z</time>
<speed>0.57</speed>
</trkpt>
<trkpt lat="-7.298245" lon="-34.820053">
<ele>78.720001</ele>
<time>2018-10-18T00:54:09Z</time>
<speed>0.00</speed>
</trkpt>
<trkpt lat="-7.298209" lon="-34.820065">
<ele>82.549995</ele>
<time>2018-10-18T00:59:23Z</time>
<speed>0.00</speed>
</trkpt>
<trkpt lat="-7.298246" lon="-34.820004">
<ele>88.049995</ele>
<time>2018-10-18T01:04:37Z</time>
<speed>0.00</speed>
</trkpt>
<trkpt lat="-7.298265" lon="-34.820030">
<ele>78.509995</ele>
<time>2018-10-18T01:09:50Z</time>
<speed>0.00</speed>
</trkpt>
<trkpt lat="-7.298281" lon="-34.820129">
<ele>74.650002</ele>
<time>2018-10-18T01:15:04Z</time>
<speed>0.00</speed>
</trkpt>
<trkpt lat="-7.298256" lon="-34.820023">
<ele>79.419998</ele>
<time>2018-10-18T01:20:32Z</time>
<speed>0.08</speed>
</trkpt>
<trkpt lat="-7.298284" lon="-34.820030">
<ele>105.970001</ele>
<time>2018-10-18T01:26:03Z</time>
<speed>0.00</speed>
</trkpt>
<trkpt lat="-7.298281" lon="-34.820026">
<ele>92.699997</ele>
<time>2018-10-18T01:31:16Z</time>
<speed>0.00</speed>
</trkpt>
<trkpt lat="-7.298295" lon="-34.820015">
<ele>89.970001</ele>
<time>2018-10-18T01:36:27Z</time>
<speed>0.00</speed>
</trkpt>
<trkpt lat="-7.298302" lon="-34.820007">
<ele>76.309998</ele>
<time>2018-10-18T01:41:39Z</time>
<speed>0.06</speed>
</trkpt>
<trkpt lat="-7.298283" lon="-34.820087">
<ele>86.159996</ele>
<time>2018-10-18T01:46:51Z</time>
<speed>0.00</speed>
</trkpt>
<trkpt lat="-7.298298" lon="-34.820030">
<ele>85.150002</ele>
<time>2018-10-18T01:52:02Z</time>
<speed>0.00</speed>
</trkpt>
<trkpt lat="-7.298260" lon="-34.820030">
<ele>88.799995</ele>
<time>2018-10-18T01:57:13Z</time>
<speed>0.13</speed>
</trkpt>
<trkpt lat="-7.298300" lon="-34.820000">
<ele>80.989998</ele>
<time>2018-10-18T02:02:29Z</time>
<speed>0.38</speed>
</trkpt>
<trkpt lat="-7.298314" lon="-34.820042">
<ele>100.009995</ele>
<time>2018-10-18T02:07:42Z</time>
<speed>0.00</speed>
</trkpt>
<trkpt lat="-7.298297" lon="-34.820023">
<ele>82.820000</ele>
<time>2018-10-18T02:12:55Z</time>
<speed>0.00</speed>
</trkpt>
<trkpt lat="-7.298311" lon="-34.820038">
<ele>83.599998</ele>
<time>2018-10-18T02:18:06Z</time>
<speed>0.05</speed>
</trkpt>
<trkpt lat="-7.298269" lon="-34.819981">
<ele>82.979996</ele>
<time>2018-10-18T02:23:17Z</time>
<speed>0.19</speed>
</trkpt>
<trkpt lat="-7.298279" lon="-34.820107">
<ele>75.889999</ele>
<time>2018-10-18T02:28:28Z</time>
<speed>0.00</speed>
</trkpt>
<trkpt lat="-7.298292" lon="-34.819996">
<ele>89.040001</ele>
<time>2018-10-18T02:33:39Z</time>
<speed>0.17</speed>
</trkpt>
<trkpt lat="-7.298218" lon="-34.819962">
<ele>68.029999</ele>
<time>2018-10-18T02:38:51Z</time>
<speed>0.00</speed>
</trkpt>
<trkpt lat="-7.298327" lon="-34.820076">
<ele>81.309998</ele>
<time>2018-10-18T02:44:03Z</time>
<speed>0.13</speed>
</trkpt>
<trkpt lat="-7.298273" lon="-34.820114">
<ele>76.779999</ele>
<time>2018-10-18T02:49:15Z</time>
<speed>0.00</speed>
</trkpt>
<trkpt lat="-7.298308" lon="-34.820023">
<ele>83.449997</ele>
<time>2018-10-18T02:54:25Z</time>
<speed>0.00</speed>
</trkpt>
<trkpt lat="-7.298275" lon="-34.820038">
<ele>78.949997</ele>
<time>2018-10-18T02:59:38Z</time>
<speed>0.00</speed>
</trkpt>
</trkseg>
</trk>
<trk>
<name>20181027-194334(19)</name>
<desc>Color:004000ff</desc>
<trkseg>
<trkpt lat="-7.298274" lon="-34.819996">
<ele>67.739998</ele>
<time>2018-10-18T03:04:51Z</time>
<speed>0.25</speed>
</trkpt>
<trkpt lat="-7.298307" lon="-34.820049">
<ele>83.290001</ele>
<time>2018-10-18T03:10:08Z</time>
<speed>0.00</speed>
</trkpt>
<trkpt lat="-7.298347" lon="-34.820122">
<ele>77.570000</ele>
<time>2018-10-18T03:15:18Z</time>
<speed>0.13</speed>
</trkpt>
<trkpt lat="-7.298316" lon="-34.819942">
<ele>94.079994</ele>
<time>2018-10-18T03:20:42Z</time>
<speed>0.00</speed>
</trkpt>
<trkpt lat="-7.298306" lon="-34.820068">
<ele>78.750000</ele>
<time>2018-10-18T03:25:52Z</time>
<speed>0.12</speed>
</trkpt>
<trkpt lat="-7.298235" lon="-34.819992">
<ele>86.470001</ele>
<time>2018-10-18T03:31:01Z</time>
<speed>0.21</speed>
</trkpt>
<trkpt lat="-7.298285" lon="-34.820023">
<ele>80.449997</ele>
<time>2018-10-18T03:36:13Z</time>
<speed>0.41</speed>
</trkpt>
<trkpt lat="-7.298300" lon="-34.820061">
<ele>88.099998</ele>
<time>2018-10-18T03:41:26Z</time>
<speed>0.22</speed>
</trkpt>
<trkpt lat="-7.298234" lon="-34.819908">
<ele>121.290001</ele>
<time>2018-10-18T03:46:39Z</time>
<speed>0.00</speed>
</trkpt>
<trkpt lat="-7.298255" lon="-34.820049">
<ele>85.360001</ele>
<time>2018-10-18T03:51:49Z</time>
<speed>0.00</speed>
</trkpt>
<trkpt lat="-7.298351" lon="-34.820236">
<ele>50.129997</ele>
<time>2018-10-18T03:57:01Z</time>
<speed>0.00</speed>
</trkpt>
<trkpt lat="-7.298243" lon="-34.820034">
<ele>90.610001</ele>
<time>2018-10-18T04:02:50Z</time>
<speed>0.03</speed>
</trkpt>
<trkpt lat="-7.298248" lon="-34.820004">
<ele>88.519997</ele>
<time>2018-10-18T04:08:01Z</time>
<speed>0.00</speed>
</trkpt>
<trkpt lat="-7.298262" lon="-34.820026">
<ele>84.259995</ele>
<time>2018-10-18T04:13:12Z</time>
<speed>0.00</speed>
</trkpt>
<trkpt lat="-7.298248" lon="-34.820057">
<ele>76.839996</ele>
<time>2018-10-18T04:18:23Z</time>
<speed>0.00</speed>
</trkpt>
<trkpt lat="-7.298290" lon="-34.820038">
<ele>93.659996</ele>
<time>2018-10-18T04:23:34Z</time>
<speed>0.00</speed>
</trkpt>
<trkpt lat="-7.298298" lon="-34.820030">
<ele>79.159996</ele>
<time>2018-10-18T04:28:45Z</time>
<speed>0.17</speed>
</trkpt>
<trkpt lat="-7.298237" lon="-34.819984">
<ele>89.540001</ele>
<time>2018-10-18T04:33:55Z</time>
<speed>0.31</speed>
</trkpt>
<trkpt lat="-7.298256" lon="-34.819962">
<ele>111.839996</ele>
<time>2018-10-18T04:39:05Z</time>
<speed>0.00</speed>
</trkpt>
<trkpt lat="-7.298182" lon="-34.820034">
<ele>93.199997</ele>
<time>2018-10-18T04:44:17Z</time>
<speed>0.00</speed>
</trkpt>
<trkpt lat="-7.298322" lon="-34.820004">
<ele>105.869995</ele>
<time>2018-10-18T04:49:26Z</time>
<speed>0.24</speed>
</trkpt>
<trkpt lat="-7.298217" lon="-34.820061">
<ele>83.709999</ele>
<time>2018-10-18T04:54:37Z</time>
<speed>0.22</speed>
</trkpt>
<trkpt lat="-7.298273" lon="-34.820026">
<ele>81.159996</ele>
<time>2018-10-18T04:59:49Z</time>
<speed>0.00</speed>
</trkpt>
<trkpt lat="-7.298171" lon="-34.819946">
<ele>56.059998</ele>
<time>2018-10-18T05:05:02Z</time>
<speed>0.00</speed>
</trkpt>
<trkpt lat="-7.298350" lon="-34.820072">
<ele>87.049995</ele>
<time>2018-10-18T05:10:13Z</time>
<speed>0.00</speed>
</trkpt>
<trkpt lat="-7.298332" lon="-34.820080">
<ele>93.540001</ele>
<time>2018-10-18T05:15:24Z</time>
<speed>0.30</speed>
</trkpt>
<trkpt lat="-7.298285" lon="-34.820000">
<ele>77.239998</ele>
<time>2018-10-18T05:20:37Z</time>
<speed>0.00</speed>
</trkpt>
<trkpt lat="-7.298304" lon="-34.820007">
<ele>77.529999</ele>
<time>2018-10-18T05:25:49Z</time>
<speed>0.00</speed>
</trkpt>
<trkpt lat="-7.298249" lon="-34.820084">
<ele>88.779999</ele>
<time>2018-10-18T05:31:00Z</time>
<speed>0.00</speed>
</trkpt>
<trkpt lat="-7.298275" lon="-34.820065">
<ele>61.520000</ele>
<time>2018-10-18T05:36:11Z</time>
<speed>0.00</speed>
</trkpt>
<trkpt lat="-7.298183" lon="-34.819950">
<ele>89.599998</ele>
<time>2018-10-18T05:41:22Z</time>
<speed>0.00</speed>
</trkpt>
<trkpt lat="-7.298320" lon="-34.820045">
<ele>80.080002</ele>
<time>2018-10-18T05:46:33Z</time>
<speed>0.24</speed>
</trkpt>
<trkpt lat="-7.298225" lon="-34.820145">
<ele>99.279999</ele>
<time>2018-10-18T05:51:45Z</time>
<speed>0.00</speed>
</trkpt>
<trkpt lat="-7.298210" lon="-34.820004">
<ele>90.459999</ele>
<time>2018-10-18T05:56:59Z</time>
<speed>0.00</speed>
</trkpt>
<trkpt lat="-7.298261" lon="-34.820068">
<ele>80.409996</ele>
<time>2018-10-18T06:02:15Z</time>
<speed>0.00</speed>
</trkpt>
<trkpt lat="-7.298267" lon="-34.820049">
<ele>74.309998</ele>
<time>2018-10-18T06:07:27Z</time>
<speed>0.00</speed>
</trkpt>
<trkpt lat="-7.298231" lon="-34.820007">
<ele>92.479996</ele>
<time>2018-10-18T06:12:38Z</time>
<speed>0.00</speed>
</trkpt>
<trkpt lat="-7.298230" lon="-34.820076">
<ele>126.269997</ele>
<time>2018-10-18T06:17:52Z</time>
<speed>0.00</speed>
</trkpt>
<trkpt lat="-7.298292" lon="-34.820042">
<ele>82.049995</ele>
<time>2018-10-18T06:23:05Z</time>
<speed>0.00</speed>
</trkpt>
<trkpt lat="-7.298244" lon="-34.819984">
<ele>90.339996</ele>
<time>2018-10-18T06:28:16Z</time>
<speed>0.00</speed>
</trkpt>
<trkpt lat="-7.298244" lon="-34.820023">
<ele>95.839996</ele>
<time>2018-10-18T06:33:28Z</time>
<speed>0.00</speed>
</trkpt>
<trkpt lat="-7.298238" lon="-34.820026">
<ele>92.489998</ele>
<time>2018-10-18T06:38:53Z</time>
<speed>0.20</speed>
</trkpt>
<trkpt lat="-7.298251" lon="-34.820004">
<ele>81.259995</ele>
<time>2018-10-18T06:44:18Z</time>
<speed>0.46</speed>
</trkpt>
<trkpt lat="-7.298260" lon="-34.820133">
<ele>69.229996</ele>
<time>2018-10-18T06:49:59Z</time>
<speed>0.39</speed>
</trkpt>
<trkpt lat="-7.298345" lon="-34.820251">
<ele>50.459999</ele>
<time>2018-10-18T06:56:17Z</time>
<speed>0.00</speed>
</trkpt>
<trkpt lat="-7.298292" lon="-34.819992">
<ele>93.579994</ele>
<time>2018-10-18T07:03:18Z</time>
<speed>0.22</speed>
</trkpt>
<trkpt lat="-7.298280" lon="-34.820057">
<ele>95.699997</ele>
<time>2018-10-18T07:10:25Z</time>
<speed>0.00</speed>
</trkpt>
<trkpt lat="-7.298278" lon="-34.820038">
<ele>76.589996</ele>
<time>2018-10-18T07:15:36Z</time>
<speed>0.00</speed>
</trkpt>
<trkpt lat="-7.298259" lon="-34.820015">
<ele>78.629997</ele>
<time>2018-10-18T07:20:45Z</time>
<speed>0.00</speed>
</trkpt>
<trkpt lat="-7.298261" lon="-34.820045">
<ele>77.739998</ele>
<time>2018-10-18T07:25:54Z</time>
<speed>0.00</speed>
</trkpt>
<trkpt lat="-7.298282" lon="-34.820065">
<ele>63.849998</ele>
<time>2018-10-18T07:31:04Z</time>
<speed>0.00</speed>
</trkpt>
<trkpt lat="-7.298271" lon="-34.820084">
<ele>74.059998</ele>
<time>2018-10-18T07:36:13Z</time>
<speed>0.00</speed>
</trkpt>
<trkpt lat="-7.298279" lon="-34.820114">
<ele>83.299995</ele>
<time>2018-10-18T07:41:23Z</time>
<speed>0.00</speed>
</trkpt>
<trkpt lat="-7.298275" lon="-34.820080">
<ele>79.159996</ele>
<time>2018-10-18T07:46:33Z</time>
<speed>0.00</speed>
</trkpt>
<trkpt lat="-7.298252" lon="-34.820061">
<ele>87.439995</ele>
<time>2018-10-18T07:51:41Z</time>
<speed>0.09</speed>
</trkpt>
<trkpt lat="-7.298292" lon="-34.820049">
<ele>65.459999</ele>
<time>2018-10-18T07:56:52Z</time>
<speed>0.00</speed>
</trkpt>
<trkpt lat="-7.298285" lon="-34.820057">
<ele>84.080002</ele>
<time>2018-10-18T08:02:07Z</time>
<speed>0.00</speed>
</trkpt>
<trkpt lat="-7.298264" lon="-34.820057">
<ele>85.650002</ele>
<time>2018-10-18T08:07:18Z</time>
<speed>0.00</speed>
</trkpt>
<trkpt lat="-7.298248" lon="-34.820080">
<ele>74.360001</ele>
<time>2018-10-18T08:12:27Z</time>
<speed>0.00</speed>
</trkpt>
<trkpt lat="-7.298245" lon="-34.820126">
<ele>90.439995</ele>
<time>2018-10-18T08:17:37Z</time>
<speed>0.00</speed>
</trkpt>
<trkpt lat="-7.298284" lon="-34.820107">
<ele>78.939995</ele>
<time>2018-10-18T08:22:46Z</time>
<speed>0.00</speed>
</trkpt>
<trkpt lat="-7.298280" lon="-34.820084">
<ele>76.419998</ele>
<time>2018-10-18T08:27:56Z</time>
<speed>0.00</speed>
</trkpt>
<trkpt lat="-7.298237" lon="-34.820057">
<ele>78.290001</ele>
<time>2018-10-18T08:33:06Z</time>
<speed>0.00</speed>
</trkpt>
<trkpt lat="-7.298249" lon="-34.820045">
<ele>84.519997</ele>
<time>2018-10-18T08:38:16Z</time>
<speed>0.00</speed>
</trkpt>
<trkpt lat="-7.298270" lon="-34.819996">
<ele>79.220001</ele>
<time>2018-10-18T08:43:26Z</time>
<speed>0.00</speed>
</trkpt>
<trkpt lat="-7.298288" lon="-34.819996">
<ele>83.739998</ele>
<time>2018-10-18T08:48:37Z</time>
<speed>0.00</speed>
</trkpt>
<trkpt lat="-7.298205" lon="-34.820057">
<ele>86.250000</ele>
<time>2018-10-18T08:53:50Z</time>
<speed>0.00</speed>
</trkpt>
<trkpt lat="-7.298207" lon="-34.820114">
<ele>88.029999</ele>
<time>2018-10-18T08:59:01Z</time>
<speed>0.24</speed>
</trkpt>
<trkpt lat="-7.298337" lon="-34.820133">
<ele>79.229996</ele>
<time>2018-10-18T09:04:14Z</time>
<speed>0.29</speed>
</trkpt>
<trkpt lat="-7.298342" lon="-34.820240">
<ele>86.159996</ele>
<time>2018-10-18T09:09:25Z</time>
<speed>0.00</speed>
</trkpt>
<trkpt lat="-7.298284" lon="-34.820057">
<ele>76.110001</ele>
<time>2018-10-18T09:14:37Z</time>
<speed>0.00</speed>
</trkpt>
<trkpt lat="-7.298292" lon="-34.820148">
<ele>76.759995</ele>
<time>2018-10-18T09:19:48Z</time>
<speed>0.24</speed>
</trkpt>
<trkpt lat="-7.298273" lon="-34.819988">
<ele>89.369995</ele>
<time>2018-10-18T09:24:58Z</time>
<speed>0.10</speed>
</trkpt>
<trkpt lat="-7.298322" lon="-34.820038">
<ele>79.400002</ele>
<time>2018-10-18T09:30:10Z</time>
<speed>0.00</speed>
</trkpt>
<trkpt lat="-7.298320" lon="-34.820026">
<ele>84.180000</ele>
<time>2018-10-18T09:35:20Z</time>
<speed>0.00</speed>
</trkpt>
<trkpt lat="-7.298186" lon="-34.819996">
<ele>91.549995</ele>
<time>2018-10-18T09:40:31Z</time>
<speed>0.00</speed>
</trkpt>
<trkpt lat="-7.298261" lon="-34.819954">
<ele>89.000000</ele>
<time>2018-10-18T09:45:43Z</time>
<speed>1.18</speed>
</trkpt>
<trkpt lat="-7.298292" lon="-34.820007">
<ele>80.519997</ele>
<time>2018-10-18T09:50:57Z</time>
<speed>0.00</speed>
</trkpt>
<trkpt lat="-7.298190" lon="-34.820065">
<ele>86.189995</ele>
<time>2018-10-18T09:56:15Z</time>
<speed>0.00</speed>
</trkpt>
<trkpt lat="-7.298281" lon="-34.820004">
<ele>88.879997</ele>
<time>2018-10-18T10:02:02Z</time>
<speed>0.12</speed>
</trkpt>
<trkpt lat="-7.298313" lon="-34.819988">
<ele>97.019997</ele>
<time>2018-10-18T10:07:14Z</time>
<speed>0.18</speed>
</trkpt>
<trkpt lat="-7.298279" lon="-34.820049">
<ele>85.970001</ele>
<time>2018-10-18T10:12:27Z</time>
<speed>0.06</speed>
</trkpt>
<trkpt lat="-7.298274" lon="-34.820076">
<ele>95.799995</ele>
<time>2018-10-18T10:17:40Z</time>
<speed>0.00</speed>
</trkpt>
<trkpt lat="-7.298263" lon="-34.820084">
<ele>105.739998</ele>
<time>2018-10-18T10:22:54Z</time>
<speed>0.00</speed>
</trkpt>
<trkpt lat="-7.298263" lon="-34.820038">
<ele>107.699997</ele>
<time>2018-10-18T10:28:07Z</time>
<speed>0.00</speed>
</trkpt>
<trkpt lat="-7.298286" lon="-34.820148">
<ele>84.290001</ele>
<time>2018-10-18T10:33:20Z</time>
<speed>0.00</speed>
</trkpt>
<trkpt lat="-7.298254" lon="-34.820053">
<ele>94.559998</ele>
<time>2018-10-18T10:38:32Z</time>
<speed>0.00</speed>
</trkpt>
<trkpt lat="-7.298256" lon="-34.820091">
<ele>77.080002</ele>
<time>2018-10-18T10:43:45Z</time>
<speed>0.00</speed>
</trkpt>
<trkpt lat="-7.298247" lon="-34.820011">
<ele>92.040001</ele>
<time>2018-10-18T10:48:58Z</time>
<speed>0.00</speed>
</trkpt>
<trkpt lat="-7.298238" lon="-34.820057">
<ele>81.830002</ele>
<time>2018-10-18T10:54:11Z</time>
<speed>0.00</speed>
</trkpt>
<trkpt lat="-7.298244" lon="-34.820049">
<ele>65.970001</ele>
<time>2018-10-18T10:59:25Z</time>
<speed>0.00</speed>
</trkpt>
<trkpt lat="-7.298247" lon="-34.820087">
<ele>92.629997</ele>
<time>2018-10-18T11:04:41Z</time>
<speed>0.07</speed>
</trkpt>
<trkpt lat="-7.298260" lon="-34.820000">
<ele>82.180000</ele>
<time>2018-10-18T11:09:54Z</time>
<speed>0.00</speed>
</trkpt>
<trkpt lat="-7.298254" lon="-34.819988">
<ele>85.040001</ele>
<time>2018-10-18T11:15:07Z</time>
<speed>0.00</speed>
</trkpt>
<trkpt lat="-7.298244" lon="-34.819981">
<ele>85.979996</ele>
<time>2018-10-18T11:20:21Z</time>
<speed>0.00</speed>
</trkpt>
<trkpt lat="-7.298233" lon="-34.820065">
<ele>84.869995</ele>
<time>2018-10-18T11:25:34Z</time>
<speed>0.00</speed>
</trkpt>
<trkpt lat="-7.298251" lon="-34.820053">
<ele>87.790001</ele>
<time>2018-10-18T11:30:48Z</time>
<speed>0.00</speed>
</trkpt>
<trkpt lat="-7.298222" lon="-34.820187">
<ele>90.839996</ele>
<time>2018-10-18T11:36:02Z</time>
<speed>0.00</speed>
</trkpt>
<trkpt lat="-7.298300" lon="-34.820023">
<ele>91.519997</ele>
<time>2018-10-18T11:41:17Z</time>
<speed>0.00</speed>
</trkpt>
<trkpt lat="-7.298265" lon="-34.820095">
<ele>87.000000</ele>
<time>2018-10-18T11:46:32Z</time>
<speed>0.00</speed>
</trkpt>
<trkpt lat="-7.298248" lon="-34.820072">
<ele>82.139999</ele>
<time>2018-10-18T11:51:47Z</time>
<speed>0.00</speed>
</trkpt>
<trkpt lat="-7.298279" lon="-34.820068">
<ele>77.809998</ele>
<time>2018-10-18T11:57:00Z</time>
<speed>0.00</speed>
</trkpt>
<trkpt lat="-7.298251" lon="-34.820015">
<ele>76.619995</ele>
<time>2018-10-18T12:02:19Z</time>
<speed>0.00</speed>
</trkpt>
<trkpt lat="-7.298276" lon="-34.820080">
<ele>80.400002</ele>
<time>2018-10-18T12:07:33Z</time>
<speed>0.00</speed>
</trkpt>
<trkpt lat="-7.298252" lon="-34.820049">
<ele>79.900002</ele>
<time>2018-10-18T12:13:20Z</time>
<speed>0.07</speed>
</trkpt>
<trkpt lat="-7.298276" lon="-34.820118">
<ele>81.000000</ele>
<time>2018-10-18T12:18:35Z</time>
<speed>0.00</speed>
</trkpt>
<trkpt lat="-7.298320" lon="-34.820015">
<ele>90.680000</ele>
<time>2018-10-18T12:23:49Z</time>
<speed>0.05</speed>
</trkpt>
<trkpt lat="-7.298330" lon="-34.819847">
<ele>89.110001</ele>
<time>2018-10-18T12:29:05Z</time>
<speed>0.00</speed>
</trkpt>
<trkpt lat="-7.298276" lon="-34.820011">
<ele>77.830002</ele>
<time>2018-10-18T12:34:20Z</time>
<speed>0.00</speed>
</trkpt>
<trkpt lat="-7.298273" lon="-34.820061">
<ele>67.930000</ele>
<time>2018-10-18T12:39:35Z</time>
<speed>0.00</speed>
</trkpt>
<trkpt lat="-7.298431" lon="-34.819912">
<ele>59.840000</ele>
<time>2018-10-18T12:44:50Z</time>
<speed>0.00</speed>
</trkpt>
<trkpt lat="-7.298172" lon="-34.820068">
<ele>77.389999</ele>
<time>2018-10-18T12:50:06Z</time>
<speed>0.00</speed>
</trkpt>
<trkpt lat="-7.298347" lon="-34.819958">
<ele>91.489998</ele>
<time>2018-10-18T12:55:21Z</time>
<speed>0.00</speed>
</trkpt>
<trkpt lat="-7.298243" lon="-34.820072">
<ele>66.449997</ele>
<time>2018-10-18T13:00:39Z</time>
<speed>0.00</speed>
</trkpt>
<trkpt lat="-7.298235" lon="-34.819996">
<ele>86.049995</ele>
<time>2018-10-18T13:05:54Z</time>
<speed>0.09</speed>
</trkpt>
<trkpt lat="-7.298294" lon="-34.820030">
<ele>72.529999</ele>
<time>2018-10-18T13:11:11Z</time>
<speed>0.00</speed>
</trkpt>
<trkpt lat="-7.298259" lon="-34.820049">
<ele>75.229996</ele>
<time>2018-10-18T13:16:40Z</time>
<speed>0.06</speed>
</trkpt>
<trkpt lat="-7.298321" lon="-34.819962">
<ele>78.580002</ele>
<time>2018-10-18T13:21:56Z</time>
<speed>0.00</speed>
</trkpt>
<trkpt lat="-7.298286" lon="-34.820053">
<ele>101.059998</ele>
<time>2018-10-18T13:27:14Z</time>
<speed>0.30</speed>
</trkpt>
<trkpt lat="-7.298234" lon="-34.820030">
<ele>76.549995</ele>
<time>2018-10-18T13:32:31Z</time>
<speed>0.23</speed>
</trkpt>
<trkpt lat="-7.298189" lon="-34.820065">
<ele>94.189995</ele>
<time>2018-10-18T13:37:47Z</time>
<speed>0.00</speed>
</trkpt>
<trkpt lat="-7.298225" lon="-34.820095">
<ele>51.849998</ele>
<time>2018-10-18T13:43:04Z</time>
<speed>0.00</speed>
</trkpt>
<trkpt lat="-7.298279" lon="-34.820080">
<ele>56.160000</ele>
<time>2018-10-18T13:48:21Z</time>
<speed>0.04</speed>
</trkpt>
<trkpt lat="-7.298290" lon="-34.820004">
<ele>74.189995</ele>
<time>2018-10-18T13:53:38Z</time>
<speed>0.09</speed>
</trkpt>
<trkpt lat="-7.298255" lon="-34.819992">
<ele>78.000000</ele>
<time>2018-10-18T13:58:54Z</time>
<speed>0.14</speed>
</trkpt>
<trkpt lat="-7.298242" lon="-34.819950">
<ele>86.470001</ele>
<time>2018-10-18T14:04:50Z</time>
<speed>0.06</speed>
</trkpt>
<trkpt lat="-7.298261" lon="-34.819984">
<ele>90.079994</ele>
<time>2018-10-18T14:10:05Z</time>
<speed>0.00</speed>
</trkpt>
<trkpt lat="-7.298296" lon="-34.820034">
<ele>82.159996</ele>
<time>2018-10-18T14:15:19Z</time>
<speed>0.00</speed>
</trkpt>
<trkpt lat="-7.298265" lon="-34.819965">
<ele>87.720001</ele>
<time>2018-10-18T14:20:34Z</time>
<speed>0.00</speed>
</trkpt>
<trkpt lat="-7.298274" lon="-34.820004">
<ele>86.709999</ele>
<time>2018-10-18T14:25:48Z</time>
<speed>0.12</speed>
</trkpt>
<trkpt lat="-7.298302" lon="-34.820004">
<ele>94.839996</ele>
<time>2018-10-18T14:31:04Z</time>
<speed>0.00</speed>
</trkpt>
<trkpt lat="-7.298264" lon="-34.820076">
<ele>85.009995</ele>
<time>2018-10-18T14:36:20Z</time>
<speed>0.00</speed>
</trkpt>
<trkpt lat="-7.298233" lon="-34.820026">
<ele>88.470001</ele>
<time>2018-10-18T14:41:36Z</time>
<speed>0.00</speed>
</trkpt>
<trkpt lat="-7.298301" lon="-34.820076">
<ele>78.979996</ele>
<time>2018-10-18T14:46:51Z</time>
<speed>0.00</speed>
</trkpt>
<trkpt lat="-7.298236" lon="-34.820114">
<ele>66.860001</ele>
<time>2018-10-18T14:52:04Z</time>
<speed>0.51</speed>
</trkpt>
<trkpt lat="-7.298196" lon="-34.820137">
<ele>74.970001</ele>
<time>2018-10-18T14:57:22Z</time>
<speed>0.00</speed>
</trkpt>
<trkpt lat="-7.298259" lon="-34.820034">
<ele>80.699997</ele>
<time>2018-10-18T15:02:43Z</time>
<speed>0.00</speed>
</trkpt>
<trkpt lat="-7.298274" lon="-34.820103">
<ele>62.430000</ele>
<time>2018-10-18T15:07:59Z</time>
<speed>0.00</speed>
</trkpt>
<trkpt lat="-7.298316" lon="-34.820000">
<ele>86.290001</ele>
<time>2018-10-18T15:13:15Z</time>
<speed>0.00</speed>
</trkpt>
<trkpt lat="-7.298255" lon="-34.819996">
<ele>94.250000</ele>
<time>2018-10-18T15:18:31Z</time>
<speed>0.00</speed>
</trkpt>
<trkpt lat="-7.298364" lon="-34.820030">
<ele>73.389999</ele>
<time>2018-10-18T15:23:47Z</time>
<speed>0.00</speed>
</trkpt>
<trkpt lat="-7.298396" lon="-34.819927">
<ele>113.389999</ele>
<time>2018-10-18T15:29:04Z</time>
<speed>0.00</speed>
</trkpt>
<trkpt lat="-7.298297" lon="-34.819996">
<ele>89.029999</ele>
<time>2018-10-18T15:34:20Z</time>
<speed>0.00</speed>
</trkpt>
<trkpt lat="-7.298218" lon="-34.820072">
<ele>91.129997</ele>
<time>2018-10-18T15:39:36Z</time>
<speed>0.00</speed>
</trkpt>
<trkpt lat="-7.298279" lon="-34.820099">
<ele>74.659996</ele>
<time>2018-10-18T15:44:50Z</time>
<speed>0.00</speed>
</trkpt>
<trkpt lat="-7.298323" lon="-34.820087">
<ele>70.150002</ele>
<time>2018-10-18T15:50:04Z</time>
<speed>0.00</speed>
</trkpt>
<trkpt lat="-7.298201" lon="-34.820091">
<ele>84.040001</ele>
<time>2018-10-18T15:55:19Z</time>
<speed>0.00</speed>
</trkpt>
<trkpt lat="-7.298331" lon="-34.819931">
<ele>95.750000</ele>
<time>2018-10-18T16:00:37Z</time>
<speed>0.00</speed>
</trkpt>
<trkpt lat="-7.298312" lon="-34.819984">
<ele>83.110001</ele>
<time>2018-10-18T16:05:52Z</time>
<speed>0.00</speed>
</trkpt>
<trkpt lat="-7.298225" lon="-34.820164">
<ele>75.360001</ele>
<time>2018-10-18T16:11:16Z</time>
<speed>0.01</speed>
</trkpt>
<trkpt lat="-7.298211" lon="-34.820194">
<ele>57.379997</ele>
<time>2018-10-18T16:16:42Z</time>
<speed>0.17</speed>
</trkpt>
<trkpt lat="-7.298169" lon="-34.820354">
<ele>57.959999</ele>
<time>2018-10-18T16:22:19Z</time>
<speed>0.60</speed>
</trkpt>
<trkpt lat="-7.298284" lon="-34.819931">
<ele>89.059998</ele>
<time>2018-10-18T16:27:39Z</time>
<speed>2.13</speed>
</trkpt>
<trkpt lat="-7.298144" lon="-34.820255">
<ele>87.119995</ele>
<time>2018-10-18T16:32:32Z</time>
<speed>0.00</speed>
</trkpt>
<trkpt lat="-7.298230" lon="-34.820072">
<ele>84.309998</ele>
<time>2018-10-18T16:38:09Z</time>
<speed>0.84</speed>
</trkpt>
<trkpt lat="-7.298368" lon="-34.820034">
<ele>114.939995</ele>
<time>2018-10-18T16:44:04Z</time>
<speed>0.00</speed>
</trkpt>
<trkpt lat="-7.298303" lon="-34.820004">
<ele>66.839996</ele>
<time>2018-10-18T16:50:20Z</time>
<speed>0.00</speed>
</trkpt>
<trkpt lat="-7.298239" lon="-34.820293">
<ele>63.480000</ele>
<time>2018-10-18T16:55:36Z</time>
<speed>0.00</speed>
</trkpt>
<trkpt lat="-7.298395" lon="-34.820057">
<ele>62.049999</ele>
<time>2018-10-18T17:00:55Z</time>
<speed>0.00</speed>
</trkpt>
<trkpt lat="-7.298256" lon="-34.820126">
<ele>56.139999</ele>
<time>2018-10-18T17:06:10Z</time>
<speed>0.14</speed>
</trkpt>
<trkpt lat="-7.298609" lon="-34.819733">
<ele>96.869995</ele>
<time>2018-10-18T17:11:24Z</time>
<speed>1.27</speed>
</trkpt>
<trkpt lat="-7.298312" lon="-34.820087">
<ele>62.029999</ele>
<time>2018-10-18T17:16:40Z</time>
<speed>0.00</speed>
</trkpt>
<trkpt lat="-7.298315" lon="-34.819981">
<ele>88.759995</ele>
<time>2018-10-18T17:21:54Z</time>
<speed>0.18</speed>
</trkpt>
<trkpt lat="-7.298268" lon="-34.820137">
<ele>60.799999</ele>
<time>2018-10-18T17:27:11Z</time>
<speed>0.00</speed>
</trkpt>
<trkpt lat="-7.298264" lon="-34.820122">
<ele>78.309998</ele>
<time>2018-10-18T17:32:26Z</time>
<speed>0.00</speed>
</trkpt>
<trkpt lat="-7.298272" lon="-34.820038">
<ele>53.799999</ele>
<time>2018-10-18T17:37:53Z</time>
<speed>0.46</speed>
</trkpt>
<trkpt lat="-7.298306" lon="-34.819901">
<ele>114.799995</ele>
<time>2018-10-18T17:43:09Z</time>
<speed>0.00</speed>
</trkpt>
<trkpt lat="-7.298299" lon="-34.820217">
<ele>101.519997</ele>
<time>2018-10-18T17:48:25Z</time>
<speed>0.00</speed>
</trkpt>
<trkpt lat="-7.298388" lon="-34.820160">
<ele>119.869995</ele>
<time>2018-10-18T17:53:47Z</time>
<speed>0.07</speed>
</trkpt>
<trkpt lat="-7.298265" lon="-34.819935">
<ele>128.949997</ele>
<time>2018-10-18T17:59:29Z</time>
<speed>0.16</speed>
</trkpt>
<trkpt lat="-7.298308" lon="-34.820019">
<ele>80.909996</ele>
<time>2018-10-18T18:05:20Z</time>
<speed>0.10</speed>
</trkpt>
<trkpt lat="-7.298259" lon="-34.820080">
<ele>76.290001</ele>
<time>2018-10-18T18:12:31Z</time>
<speed>0.00</speed>
</trkpt>
<trkpt lat="-7.298310" lon="-34.820061">
<ele>72.139999</ele>
<time>2018-10-18T18:17:46Z</time>
<speed>0.00</speed>
</trkpt>
<trkpt lat="-7.298287" lon="-34.819996">
<ele>65.080002</ele>
<time>2018-10-18T18:23:01Z</time>
<speed>0.00</speed>
</trkpt>
<trkpt lat="-7.298244" lon="-34.820053">
<ele>85.650002</ele>
<time>2018-10-18T18:27:17Z</time>
<speed>0.20</speed>
</trkpt>
<trkpt lat="-7.298280" lon="-34.820026">
<ele>81.320000</ele>
<time>2018-10-18T18:32:34Z</time>
<speed>0.00</speed>
</trkpt>
<trkpt lat="-7.298234" lon="-34.820038">
<ele>83.720001</ele>
<time>2018-10-18T18:37:48Z</time>
<speed>0.22</speed>
</trkpt>
<trkpt lat="-7.298186" lon="-34.820049">
<ele>94.909996</ele>
<time>2018-10-18T18:43:03Z</time>
<speed>0.00</speed>
</trkpt>
<trkpt lat="-7.298238" lon="-34.820084">
<ele>85.479996</ele>
<time>2018-10-18T18:48:17Z</time>
<speed>0.00</speed>
</trkpt>
<trkpt lat="-7.298230" lon="-34.820248">
<ele>78.500000</ele>
<time>2018-10-18T18:53:31Z</time>
<speed>0.00</speed>
</trkpt>
<trkpt lat="-7.298271" lon="-34.820049">
<ele>75.049995</ele>
<time>2018-10-18T18:58:46Z</time>
<speed>0.00</speed>
</trkpt>
<trkpt lat="-7.298256" lon="-34.820034">
<ele>92.750000</ele>
<time>2018-10-18T19:04:06Z</time>
<speed>3.85</speed>
</trkpt>
<trkpt lat="-7.298286" lon="-34.820084">
<ele>84.129997</ele>
<time>2018-10-18T19:09:20Z</time>
<speed>0.00</speed>
</trkpt>
<trkpt lat="-7.298267" lon="-34.820221">
<ele>59.770000</ele>
<time>2018-10-18T19:14:33Z</time>
<speed>0.00</speed>
</trkpt>
<trkpt lat="-7.298319" lon="-34.820175">
<ele>87.419998</ele>
<time>2018-10-18T19:19:47Z</time>
<speed>0.00</speed>
</trkpt>
<trkpt lat="-7.298337" lon="-34.820179">
<ele>85.769997</ele>
<time>2018-10-18T19:25:04Z</time>
<speed>0.00</speed>
</trkpt>
<trkpt lat="-7.298291" lon="-34.819973">
<ele>63.369999</ele>
<time>2018-10-18T19:30:20Z</time>
<speed>0.00</speed>
</trkpt>
<trkpt lat="-7.298281" lon="-34.820095">
<ele>101.009995</ele>
<time>2018-10-18T19:36:00Z</time>
<speed>0.19</speed>
</trkpt>
<trkpt lat="-7.298254" lon="-34.819954">
<ele>63.059998</ele>
<time>2018-10-18T19:41:15Z</time>
<speed>0.09</speed>
</trkpt>
<trkpt lat="-7.298284" lon="-34.819969">
<ele>75.879997</ele>
<time>2018-10-18T19:46:30Z</time>
<speed>0.00</speed>
</trkpt>
<trkpt lat="-7.298265" lon="-34.819939">
<ele>78.229996</ele>
<time>2018-10-18T19:51:44Z</time>
<speed>0.00</speed>
</trkpt>
<trkpt lat="-7.298273" lon="-34.820038">
<ele>80.449997</ele>
<time>2018-10-18T19:56:57Z</time>
<speed>0.00</speed>
</trkpt>
<trkpt lat="-7.298303" lon="-34.820011">
<ele>84.709999</ele>
<time>2018-10-18T20:02:14Z</time>
<speed>0.00</speed>
</trkpt>
<trkpt lat="-7.298267" lon="-34.820038">
<ele>76.229996</ele>
<time>2018-10-18T20:07:28Z</time>
<speed>0.00</speed>
</trkpt>
<trkpt lat="-7.298265" lon="-34.820095">
<ele>90.509995</ele>
<time>2018-10-18T20:12:42Z</time>
<speed>0.19</speed>
</trkpt>
<trkpt lat="-7.298277" lon="-34.820065">
<ele>77.180000</ele>
<time>2018-10-18T20:17:56Z</time>
<speed>0.09</speed>
</trkpt>
<trkpt lat="-7.298264" lon="-34.820053">
<ele>84.739998</ele>
<time>2018-10-18T20:23:11Z</time>
<speed>0.00</speed>
</trkpt>
<trkpt lat="-7.298248" lon="-34.820076">
<ele>91.540001</ele>
<time>2018-10-18T20:28:25Z</time>
<speed>0.27</speed>
</trkpt>
<trkpt lat="-7.298168" lon="-34.820381">
<ele>135.300003</ele>
<time>2018-10-18T20:33:40Z</time>
<speed>0.00</speed>
</trkpt>
<trkpt lat="-7.298246" lon="-34.820061">
<ele>100.430000</ele>
<time>2018-10-18T20:38:55Z</time>
<speed>0.00</speed>
</trkpt>
<trkpt lat="-7.298264" lon="-34.820122">
<ele>98.419998</ele>
<time>2018-10-18T20:44:10Z</time>
<speed>0.00</speed>
</trkpt>
<trkpt lat="-7.298279" lon="-34.820045">
<ele>92.309998</ele>
<time>2018-10-18T20:49:24Z</time>
<speed>0.00</speed>
</trkpt>
<trkpt lat="-7.298305" lon="-34.820023">
<ele>94.529999</ele>
<time>2018-10-18T20:54:37Z</time>
<speed>0.28</speed>
</trkpt>
<trkpt lat="-7.298272" lon="-34.820095">
<ele>80.580002</ele>
<time>2018-10-18T20:59:55Z</time>
<speed>0.00</speed>
</trkpt>
<trkpt lat="-7.298328" lon="-34.819927">
<ele>90.629997</ele>
<time>2018-10-18T21:05:12Z</time>
<speed>0.00</speed>
</trkpt>
<trkpt lat="-7.298284" lon="-34.820053">
<ele>108.110001</ele>
<time>2018-10-18T21:10:27Z</time>
<speed>0.00</speed>
</trkpt>
<trkpt lat="-7.298300" lon="-34.820023">
<ele>81.709999</ele>
<time>2018-10-18T21:15:41Z</time>
<speed>0.00</speed>
</trkpt>
<trkpt lat="-7.298234" lon="-34.820164">
<ele>84.099998</ele>
<time>2018-10-18T21:20:56Z</time>
<speed>0.14</speed>
</trkpt>
<trkpt lat="-7.298334" lon="-34.820045">
<ele>93.339996</ele>
<time>2018-10-18T21:26:10Z</time>
<speed>0.00</speed>
</trkpt>
<trkpt lat="-7.298278" lon="-34.820042">
<ele>81.500000</ele>
<time>2018-10-18T21:31:24Z</time>
<speed>0.00</speed>
</trkpt>
<trkpt lat="-7.298230" lon="-34.820255">
<ele>82.629997</ele>
<time>2018-10-18T21:36:39Z</time>
<speed>0.00</speed>
</trkpt>
<trkpt lat="-7.298208" lon="-34.820026">
<ele>89.400002</ele>
<time>2018-10-18T21:41:54Z</time>
<speed>0.00</speed>
</trkpt>
<trkpt lat="-7.298267" lon="-34.820026">
<ele>78.180000</ele>
<time>2018-10-18T21:47:08Z</time>
<speed>0.00</speed>
</trkpt>
<trkpt lat="-7.298392" lon="-34.820084">
<ele>68.199997</ele>
<time>2018-10-18T21:52:22Z</time>
<speed>0.00</speed>
</trkpt>
<trkpt lat="-7.298347" lon="-34.820023">
<ele>78.739998</ele>
<time>2018-10-18T21:57:37Z</time>
<speed>0.00</speed>
</trkpt>
<trkpt lat="-7.298264" lon="-34.819981">
<ele>73.309998</ele>
<time>2018-10-18T22:03:30Z</time>
<speed>0.15</speed>
</trkpt>
<trkpt lat="-7.298292" lon="-34.820129">
<ele>95.869995</ele>
<time>2018-10-18T22:08:46Z</time>
<speed>0.00</speed>
</trkpt>
<trkpt lat="-7.298324" lon="-34.820057">
<ele>102.979996</ele>
<time>2018-10-18T22:14:01Z</time>
<speed>0.00</speed>
</trkpt>
<trkpt lat="-7.298344" lon="-34.820129">
<ele>110.979996</ele>
<time>2018-10-18T22:19:16Z</time>
<speed>0.05</speed>
</trkpt>
<trkpt lat="-7.298355" lon="-34.820084">
<ele>107.229996</ele>
<time>2018-10-18T22:24:30Z</time>
<speed>0.20</speed>
</trkpt>
<trkpt lat="-7.298357" lon="-34.820049">
<ele>104.239998</ele>
<time>2018-10-18T22:29:46Z</time>
<speed>0.38</speed>
</trkpt>
<trkpt lat="-7.298260" lon="-34.819893">
<ele>87.409996</ele>
<time>2018-10-18T22:35:15Z</time>
<speed>0.11</speed>
</trkpt>
<trkpt lat="-7.298305" lon="-34.820118">
<ele>93.750000</ele>
<time>2018-10-18T22:40:30Z</time>
<speed>0.00</speed>
</trkpt>
<trkpt lat="-7.298255" lon="-34.820076">
<ele>94.009995</ele>
<time>2018-10-18T22:45:44Z</time>
<speed>0.00</speed>
</trkpt>
<trkpt lat="-7.298274" lon="-34.820042">
<ele>93.000000</ele>
<time>2018-10-18T22:50:59Z</time>
<speed>0.00</speed>
</trkpt>
<trkpt lat="-7.298336" lon="-34.820114">
<ele>116.149994</ele>
<time>2018-10-18T22:56:14Z</time>
<speed>0.00</speed>
</trkpt>
<trkpt lat="-7.298310" lon="-34.820068">
<ele>133.569992</ele>
<time>2018-10-18T23:01:34Z</time>
<speed>0.00</speed>
</trkpt>
<trkpt lat="-7.298246" lon="-34.819950">
<ele>84.610001</ele>
<time>2018-10-18T23:06:52Z</time>
<speed>0.17</speed>
</trkpt>
<trkpt lat="-7.298270" lon="-34.820084">
<ele>103.790001</ele>
<time>2018-10-18T23:12:07Z</time>
<speed>0.12</speed>
</trkpt>
<trkpt lat="-7.298238" lon="-34.820026">
<ele>95.089996</ele>
<time>2018-10-18T23:17:22Z</time>
<speed>0.00</speed>
</trkpt>
<trkpt lat="-7.298283" lon="-34.820019">
<ele>77.930000</ele>
<time>2018-10-18T23:22:42Z</time>
<speed>0.00</speed>
</trkpt>
<trkpt lat="-7.298292" lon="-34.820034">
<ele>104.059998</ele>
<time>2018-10-18T23:27:57Z</time>
<speed>0.00</speed>
</trkpt>
<trkpt lat="-7.298392" lon="-34.820107">
<ele>85.000000</ele>
<time>2018-10-18T23:33:12Z</time>
<speed>0.00</speed>
</trkpt>
<trkpt lat="-7.298283" lon="-34.819965">
<ele>85.599998</ele>
<time>2018-10-18T23:38:27Z</time>
<speed>0.00</speed>
</trkpt>
<trkpt lat="-7.298253" lon="-34.820053">
<ele>74.650002</ele>
<time>2018-10-18T23:43:43Z</time>
<speed>0.19</speed>
</trkpt>
<trkpt lat="-7.298242" lon="-34.819973">
<ele>79.930000</ele>
<time>2018-10-18T23:49:25Z</time>
<speed>0.12</speed>
</trkpt>
<trkpt lat="-7.298285" lon="-34.820034">
<ele>66.349998</ele>
<time>2018-10-18T23:54:38Z</time>
<speed>0.03</speed>
</trkpt>
<trkpt lat="-7.298251" lon="-34.819981">
<ele>62.369999</ele>
<time>2018-10-18T23:59:54Z</time>
<speed>0.15</speed>
</trkpt>
<trkpt lat="-7.298395" lon="-34.820011">
<ele>79.559998</ele>
<time>2018-10-19T00:05:11Z</time>
<speed>0.00</speed>
</trkpt>
<trkpt lat="-7.298378" lon="-34.819908">
<ele>65.930000</ele>
<time>2018-10-19T00:10:25Z</time>
<speed>0.00</speed>
</trkpt>
<trkpt lat="-7.298296" lon="-34.819973">
<ele>93.970001</ele>
<time>2018-10-19T00:15:41Z</time>
<speed>0.00</speed>
</trkpt>
<trkpt lat="-7.298229" lon="-34.819981">
<ele>84.619995</ele>
<time>2018-10-19T00:20:56Z</time>
<speed>0.00</speed>
</trkpt>
<trkpt lat="-7.298180" lon="-34.820049">
<ele>104.470001</ele>
<time>2018-10-19T00:26:09Z</time>
<speed>0.57</speed>
</trkpt>
<trkpt lat="-7.298252" lon="-34.819973">
<ele>74.019997</ele>
<time>2018-10-19T00:31:23Z</time>
<speed>0.12</speed>
</trkpt>
<trkpt lat="-7.298280" lon="-34.820049">
<ele>96.110001</ele>
<time>2018-10-19T00:36:36Z</time>
<speed>0.00</speed>
</trkpt>
<trkpt lat="-7.298333" lon="-34.820000">
<ele>61.590000</ele>
<time>2018-10-19T00:41:49Z</time>
<speed>0.00</speed>
</trkpt>
<trkpt lat="-7.298346" lon="-34.819988">
<ele>59.279999</ele>
<time>2018-10-19T00:47:03Z</time>
<speed>0.00</speed>
</trkpt>
<trkpt lat="-7.298236" lon="-34.820084">
<ele>27.849998</ele>
<time>2018-10-19T00:52:20Z</time>
<speed>0.00</speed>
</trkpt>
<trkpt lat="-7.298316" lon="-34.820057">
<ele>76.769997</ele>
<time>2018-10-19T00:57:34Z</time>
<speed>0.00</speed>
</trkpt>
<trkpt lat="-7.298237" lon="-34.819901">
<ele>109.839996</ele>
<time>2018-10-19T01:02:55Z</time>
<speed>0.00</speed>
</trkpt>
<trkpt lat="-7.298363" lon="-34.819969">
<ele>84.099998</ele>
<time>2018-10-19T01:08:11Z</time>
<speed>0.19</speed>
</trkpt>
<trkpt lat="-7.298408" lon="-34.820114">
<ele>13.920000</ele>
<time>2018-10-19T01:13:26Z</time>
<speed>0.00</speed>
</trkpt>
<trkpt lat="-7.298325" lon="-34.820030">
<ele>63.789997</ele>
<time>2018-10-19T01:18:44Z</time>
<speed>0.00</speed>
</trkpt>
<trkpt lat="-7.298291" lon="-34.820004">
<ele>82.389999</ele>
<time>2018-10-19T01:24:02Z</time>
<speed>0.00</speed>
</trkpt>
<trkpt lat="-7.298311" lon="-34.820026">
<ele>77.000000</ele>
<time>2018-10-19T01:29:17Z</time>
<speed>0.24</speed>
</trkpt>
<trkpt lat="-7.298347" lon="-34.820011">
<ele>94.900002</ele>
<time>2018-10-19T01:34:36Z</time>
<speed>0.00</speed>
</trkpt>
<trkpt lat="-7.298175" lon="-34.820000">
<ele>132.239990</ele>
<time>2018-10-19T01:39:56Z</time>
<speed>0.22</speed>
</trkpt>
<trkpt lat="-7.298381" lon="-34.820007">
<ele>83.900002</ele>
<time>2018-10-19T01:45:18Z</time>
<speed>0.01</speed>
</trkpt>
<trkpt lat="-7.298217" lon="-34.820061">
<ele>117.079994</ele>
<time>2018-10-19T01:50:35Z</time>
<speed>0.00</speed>
</trkpt>
<trkpt lat="-7.298340" lon="-34.819988">
<ele>33.169998</ele>
<time>2018-10-19T01:55:55Z</time>
<speed>0.07</speed>
</trkpt>
<trkpt lat="-7.298261" lon="-34.820042">
<ele>79.830002</ele>
<time>2018-10-19T02:01:32Z</time>
<speed>0.13</speed>
</trkpt>
<trkpt lat="-7.298229" lon="-34.820026">
<ele>81.379997</ele>
<time>2018-10-19T02:06:46Z</time>
<speed>0.08</speed>
</trkpt>
<trkpt lat="-7.298283" lon="-34.820053">
<ele>70.809998</ele>
<time>2018-10-19T02:11:58Z</time>
<speed>0.34</speed>
</trkpt>
<trkpt lat="-7.298314" lon="-34.820057">
<ele>100.799995</ele>
<time>2018-10-19T02:17:11Z</time>
<speed>0.16</speed>
</trkpt>
<trkpt lat="-7.298234" lon="-34.820038">
<ele>76.769997</ele>
<time>2018-10-19T02:22:24Z</time>
<speed>0.00</speed>
</trkpt>
<trkpt lat="-7.298210" lon="-34.820103">
<ele>85.129997</ele>
<time>2018-10-19T02:27:38Z</time>
<speed>0.00</speed>
</trkpt>
<trkpt lat="-7.298244" lon="-34.819996">
<ele>86.959999</ele>
<time>2018-10-19T02:32:51Z</time>
<speed>0.00</speed>
</trkpt>
<trkpt lat="-7.298334" lon="-34.819981">
<ele>100.809998</ele>
<time>2018-10-19T02:38:04Z</time>
<speed>0.21</speed>
</trkpt>
<trkpt lat="-7.298295" lon="-34.820026">
<ele>89.119995</ele>
<time>2018-10-19T02:43:16Z</time>
<speed>0.00</speed>
</trkpt>
<trkpt lat="-7.298239" lon="-34.820095">
<ele>77.739998</ele>
<time>2018-10-19T02:48:29Z</time>
<speed>0.00</speed>
</trkpt>
<trkpt lat="-7.298339" lon="-34.819992">
<ele>88.339996</ele>
<time>2018-10-19T02:53:41Z</time>
<speed>0.00</speed>
</trkpt>
<trkpt lat="-7.298288" lon="-34.820034">
<ele>86.729996</ele>
<time>2018-10-19T02:58:54Z</time>
<speed>0.00</speed>
</trkpt>
</trkseg>
</trk>
<trk>
<name>20181027-194334(20)</name>
<desc>Color:004000ff</desc>
<trkseg>
<trkpt lat="-7.298254" lon="-34.820007">
<ele>88.279999</ele>
<time>2018-10-19T03:04:14Z</time>
<speed>0.00</speed>
</trkpt>
<trkpt lat="-7.298310" lon="-34.820129">
<ele>85.419998</ele>
<time>2018-10-19T03:09:27Z</time>
<speed>0.09</speed>
</trkpt>
<trkpt lat="-7.298300" lon="-34.820068">
<ele>72.400002</ele>
<time>2018-10-19T03:14:39Z</time>
<speed>0.14</speed>
</trkpt>
<trkpt lat="-7.298288" lon="-34.820068">
<ele>67.869995</ele>
<time>2018-10-19T03:19:53Z</time>
<speed>0.00</speed>
</trkpt>
<trkpt lat="-7.298253" lon="-34.820042">
<ele>66.729996</ele>
<time>2018-10-19T03:25:07Z</time>
<speed>0.00</speed>
</trkpt>
<trkpt lat="-7.298304" lon="-34.820038">
<ele>85.750000</ele>
<time>2018-10-19T03:30:22Z</time>
<speed>0.00</speed>
</trkpt>
<trkpt lat="-7.298326" lon="-34.819843">
<ele>126.919998</ele>
<time>2018-10-19T03:35:35Z</time>
<speed>0.00</speed>
</trkpt>
<trkpt lat="-7.298312" lon="-34.820004">
<ele>104.379997</ele>
<time>2018-10-19T03:40:48Z</time>
<speed>0.60</speed>
</trkpt>
<trkpt lat="-7.298418" lon="-34.820084">
<ele>90.650002</ele>
<time>2018-10-19T03:46:02Z</time>
<speed>0.00</speed>
</trkpt>
<trkpt lat="-7.298348" lon="-34.820068">
<ele>82.909996</ele>
<time>2018-10-19T03:51:15Z</time>
<speed>0.00</speed>
</trkpt>
<trkpt lat="-7.298383" lon="-34.820255">
<ele>49.969997</ele>
<time>2018-10-19T03:56:31Z</time>
<speed>0.00</speed>
</trkpt>
<trkpt lat="-7.298241" lon="-34.820030">
<ele>88.979996</ele>
<time>2018-10-19T04:01:51Z</time>
<speed>0.14</speed>
</trkpt>
<trkpt lat="-7.298226" lon="-34.820129">
<ele>62.899998</ele>
<time>2018-10-19T04:07:04Z</time>
<speed>0.00</speed>
</trkpt>
<trkpt lat="-7.298373" lon="-34.819767">
<ele>136.669998</ele>
<time>2018-10-19T04:12:19Z</time>
<speed>0.00</speed>
</trkpt>
<trkpt lat="-7.298262" lon="-34.819935">
<ele>94.329994</ele>
<time>2018-10-19T04:17:34Z</time>
<speed>0.00</speed>
</trkpt>
<trkpt lat="-7.298316" lon="-34.820087">
<ele>80.099998</ele>
<time>2018-10-19T04:22:47Z</time>
<speed>0.00</speed>
</trkpt>
<trkpt lat="-7.298270" lon="-34.820034">
<ele>80.099998</ele>
<time>2018-10-19T04:28:00Z</time>
<speed>0.00</speed>
</trkpt>
<trkpt lat="-7.298295" lon="-34.819988">
<ele>96.299995</ele>
<time>2018-10-19T04:33:13Z</time>
<speed>0.00</speed>
</trkpt>
<trkpt lat="-7.298406" lon="-34.820000">
<ele>115.470001</ele>
<time>2018-10-19T04:38:25Z</time>
<speed>0.00</speed>
</trkpt>
<trkpt lat="-7.298273" lon="-34.820026">
<ele>79.199997</ele>
<time>2018-10-19T04:43:37Z</time>
<speed>0.19</speed>
</trkpt>
<trkpt lat="-7.298262" lon="-34.820030">
<ele>98.500000</ele>
<time>2018-10-19T04:48:54Z</time>
<speed>0.00</speed>
</trkpt>
<trkpt lat="-7.298369" lon="-34.820076">
<ele>88.220001</ele>
<time>2018-10-19T04:54:05Z</time>
<speed>0.00</speed>
</trkpt>
<trkpt lat="-7.298286" lon="-34.820004">
<ele>93.750000</ele>
<time>2018-10-19T04:59:29Z</time>
<speed>0.21</speed>
</trkpt>
<trkpt lat="-7.298287" lon="-34.820061">
<ele>76.860001</ele>
<time>2018-10-19T05:04:50Z</time>
<speed>0.00</speed>
</trkpt>
<trkpt lat="-7.298215" lon="-34.819965">
<ele>89.239998</ele>
<time>2018-10-19T05:10:03Z</time>
<speed>0.00</speed>
</trkpt>
<trkpt lat="-7.298245" lon="-34.820042">
<ele>82.559998</ele>
<time>2018-10-19T05:15:25Z</time>
<speed>0.00</speed>
</trkpt>
<trkpt lat="-7.298265" lon="-34.820061">
<ele>78.939995</ele>
<time>2018-10-19T05:21:00Z</time>
<speed>0.21</speed>
</trkpt>
<trkpt lat="-7.298295" lon="-34.820026">
<ele>73.269997</ele>
<time>2018-10-19T05:26:14Z</time>
<speed>0.00</speed>
</trkpt>
<trkpt lat="-7.298198" lon="-34.820023">
<ele>83.540001</ele>
<time>2018-10-19T05:31:27Z</time>
<speed>0.00</speed>
</trkpt>
<trkpt lat="-7.298242" lon="-34.820030">
<ele>80.290001</ele>
<time>2018-10-19T05:36:38Z</time>
<speed>0.00</speed>
</trkpt>
<trkpt lat="-7.298309" lon="-34.820023">
<ele>96.500000</ele>
<time>2018-10-19T05:41:49Z</time>
<speed>0.00</speed>
</trkpt>
<trkpt lat="-7.298256" lon="-34.820034">
<ele>72.519997</ele>
<time>2018-10-19T05:47:00Z</time>
<speed>0.24</speed>
</trkpt>
<trkpt lat="-7.298199" lon="-34.819946">
<ele>80.129997</ele>
<time>2018-10-19T05:52:12Z</time>
<speed>0.00</speed>
</trkpt>
<trkpt lat="-7.298276" lon="-34.819954">
<ele>66.689995</ele>
<time>2018-10-19T05:57:23Z</time>
<speed>0.00</speed>
</trkpt>
<trkpt lat="-7.298256" lon="-34.819958">
<ele>76.099998</ele>
<time>2018-10-19T06:02:38Z</time>
<speed>0.12</speed>
</trkpt>
<trkpt lat="-7.298210" lon="-34.819962">
<ele>74.750000</ele>
<time>2018-10-19T06:07:49Z</time>
<speed>0.00</speed>
</trkpt>
<trkpt lat="-7.298200" lon="-34.820004">
<ele>90.729996</ele>
<time>2018-10-19T06:13:00Z</time>
<speed>0.16</speed>
</trkpt>
<trkpt lat="-7.298315" lon="-34.820084">
<ele>82.029999</ele>
<time>2018-10-19T06:18:11Z</time>
<speed>0.05</speed>
</trkpt>
<trkpt lat="-7.298277" lon="-34.819992">
<ele>81.639999</ele>
<time>2018-10-19T06:23:23Z</time>
<speed>0.00</speed>
</trkpt>
<trkpt lat="-7.298241" lon="-34.820023">
<ele>75.419998</ele>
<time>2018-10-19T06:28:34Z</time>
<speed>0.17</speed>
</trkpt>
<trkpt lat="-7.298277" lon="-34.820065">
<ele>78.680000</ele>
<time>2018-10-19T06:33:46Z</time>
<speed>0.00</speed>
</trkpt>
<trkpt lat="-7.298264" lon="-34.820034">
<ele>71.729996</ele>
<time>2018-10-19T06:38:57Z</time>
<speed>0.15</speed>
</trkpt>
<trkpt lat="-7.298218" lon="-34.819965">
<ele>81.680000</ele>
<time>2018-10-19T06:44:09Z</time>
<speed>0.15</speed>
</trkpt>
<trkpt lat="-7.298261" lon="-34.820019">
<ele>67.669998</ele>
<time>2018-10-19T06:49:21Z</time>
<speed>0.00</speed>
</trkpt>
<trkpt lat="-7.298295" lon="-34.820042">
<ele>79.459999</ele>
<time>2018-10-19T06:54:31Z</time>
<speed>0.24</speed>
</trkpt>
<trkpt lat="-7.298244" lon="-34.820049">
<ele>85.199997</ele>
<time>2018-10-19T06:59:45Z</time>
<speed>0.16</speed>
</trkpt>
<trkpt lat="-7.298234" lon="-34.820034">
<ele>69.659996</ele>
<time>2018-10-19T07:04:58Z</time>
<speed>0.00</speed>
</trkpt>
<trkpt lat="-7.298254" lon="-34.820084">
<ele>76.330002</ele>
<time>2018-10-19T07:10:09Z</time>
<speed>0.00</speed>
</trkpt>
<trkpt lat="-7.298211" lon="-34.819988">
<ele>71.229996</ele>
<time>2018-10-19T07:15:20Z</time>
<speed>0.26</speed>
</trkpt>
<trkpt lat="-7.298241" lon="-34.820057">
<ele>80.339996</ele>
<time>2018-10-19T07:20:31Z</time>
<speed>0.19</speed>
</trkpt>
<trkpt lat="-7.298239" lon="-34.820015">
<ele>93.879997</ele>
<time>2018-10-19T07:25:41Z</time>
<speed>0.31</speed>
</trkpt>
<trkpt lat="-7.298247" lon="-34.820000">
<ele>79.629997</ele>
<time>2018-10-19T07:30:54Z</time>
<speed>0.15</speed>
</trkpt>
<trkpt lat="-7.298250" lon="-34.820053">
<ele>84.809998</ele>
<time>2018-10-19T07:36:06Z</time>
<speed>0.00</speed>
</trkpt>
<trkpt lat="-7.298255" lon="-34.820049">
<ele>75.369995</ele>
<time>2018-10-19T07:41:17Z</time>
<speed>0.00</speed>
</trkpt>
<trkpt lat="-7.298267" lon="-34.820168">
<ele>96.729996</ele>
<time>2018-10-19T07:46:28Z</time>
<speed>0.00</speed>
</trkpt>
<trkpt lat="-7.298314" lon="-34.820045">
<ele>64.279999</ele>
<time>2018-10-19T07:51:41Z</time>
<speed>0.00</speed>
</trkpt>
<trkpt lat="-7.298282" lon="-34.819969">
<ele>82.720001</ele>
<time>2018-10-19T07:56:52Z</time>
<speed>0.00</speed>
</trkpt>
<trkpt lat="-7.298261" lon="-34.820122">
<ele>82.699997</ele>
<time>2018-10-19T08:02:37Z</time>
<speed>0.03</speed>
</trkpt>
<trkpt lat="-7.298261" lon="-34.820126">
<ele>94.099998</ele>
<time>2018-10-19T08:07:51Z</time>
<speed>0.27</speed>
</trkpt>
<trkpt lat="-7.298251" lon="-34.820133">
<ele>84.209999</ele>
<time>2018-10-19T08:13:02Z</time>
<speed>0.05</speed>
</trkpt>
<trkpt lat="-7.298321" lon="-34.820179">
<ele>70.430000</ele>
<time>2018-10-19T08:18:27Z</time>
<speed>0.30</speed>
</trkpt>
<trkpt lat="-7.298307" lon="-34.820179">
<ele>105.519997</ele>
<time>2018-10-19T08:23:56Z</time>
<speed>0.17</speed>
</trkpt>
<trkpt lat="-7.298189" lon="-34.820015">
<ele>71.409996</ele>
<time>2018-10-19T08:29:20Z</time>
<speed>0.45</speed>
</trkpt>
<trkpt lat="-7.298237" lon="-34.819992">
<ele>104.139999</ele>
<time>2018-10-19T08:34:46Z</time>
<speed>0.46</speed>
</trkpt>
<trkpt lat="-7.298201" lon="-34.820019">
<ele>86.290001</ele>
<time>2018-10-19T08:40:51Z</time>
<speed>0.32</speed>
</trkpt>
<trkpt lat="-7.298314" lon="-34.820187">
<ele>89.129997</ele>
<time>2018-10-19T08:47:41Z</time>
<speed>0.15</speed>
</trkpt>
<trkpt lat="-7.298282" lon="-34.820049">
<ele>79.989998</ele>
<time>2018-10-19T08:54:32Z</time>
<speed>0.08</speed>
</trkpt>
<trkpt lat="-7.298365" lon="-34.820248">
<ele>100.589996</ele>
<time>2018-10-19T09:00:19Z</time>
<speed>0.05</speed>
</trkpt>
<trkpt lat="-7.298273" lon="-34.820057">
<ele>70.479996</ele>
<time>2018-10-19T09:07:46Z</time>
<speed>0.00</speed>
</trkpt>
<trkpt lat="-7.298419" lon="-34.820095">
<ele>110.959999</ele>
<time>2018-10-19T09:13:04Z</time>
<speed>0.29</speed>
</trkpt>
<trkpt lat="-7.298245" lon="-34.819973">
<ele>84.900002</ele>
<time>2018-10-19T09:18:16Z</time>
<speed>0.00</speed>
</trkpt>
<trkpt lat="-7.298292" lon="-34.819984">
<ele>106.809998</ele>
<time>2018-10-19T09:23:27Z</time>
<speed>0.00</speed>
</trkpt>
<trkpt lat="-7.298260" lon="-34.820000">
<ele>92.229996</ele>
<time>2018-10-19T09:28:39Z</time>
<speed>0.00</speed>
</trkpt>
<trkpt lat="-7.298341" lon="-34.820030">
<ele>101.570000</ele>
<time>2018-10-19T09:33:52Z</time>
<speed>0.00</speed>
</trkpt>
<trkpt lat="-7.298316" lon="-34.820015">
<ele>99.360001</ele>
<time>2018-10-19T09:39:04Z</time>
<speed>0.00</speed>
</trkpt>
<trkpt lat="-7.298223" lon="-34.820213">
<ele>70.570000</ele>
<time>2018-10-19T09:44:16Z</time>
<speed>0.00</speed>
</trkpt>
<trkpt lat="-7.295954" lon="-34.818333">
<ele>70.820000</ele>
<time>2018-10-19T09:49:29Z</time>
<speed>0.00</speed>
</trkpt>
<trkpt lat="-7.295261" lon="-34.814919">
<ele>60.449997</ele>
<time>2018-10-19T09:54:40Z</time>
<speed>0.00</speed>
</trkpt>
<trkpt lat="-7.295475" lon="-34.810574">
<ele>42.419998</ele>
<time>2018-10-19T09:59:54Z</time>
<speed>1.50</speed>
</trkpt>
<trkpt lat="-7.293474" lon="-34.808098">
<ele>24.209999</ele>
<time>2018-10-19T10:05:08Z</time>
<speed>1.16</speed>
</trkpt>
<trkpt lat="-7.285096" lon="-34.802082">
<ele>25.510000</ele>
<time>2018-10-19T10:10:20Z</time>
<speed>0.10</speed>
</trkpt>
<trkpt lat="-7.285025" lon="-34.801952">
<ele>27.500000</ele>
<time>2018-10-19T10:15:31Z</time>
<speed>0.24</speed>
</trkpt>
<trkpt lat="-7.285085" lon="-34.802086">
<ele>45.009998</ele>
<time>2018-10-19T10:20:44Z</time>
<speed>0.00</speed>
</trkpt>
<trkpt lat="-7.285066" lon="-34.802124">
<ele>63.480000</ele>
<time>2018-10-19T10:25:56Z</time>
<speed>0.06</speed>
</trkpt>
<trkpt lat="-7.285056" lon="-34.802124">
<ele>74.739998</ele>
<time>2018-10-19T10:31:11Z</time>
<speed>0.00</speed>
</trkpt>
<trkpt lat="-7.285035" lon="-34.802193">
<ele>32.599998</ele>
<time>2018-10-19T10:36:25Z</time>
<speed>0.00</speed>
</trkpt>
<trkpt lat="-7.284924" lon="-34.802170">
<ele>31.570000</ele>
<time>2018-10-19T10:41:40Z</time>
<speed>0.00</speed>
</trkpt>
</trkseg>
</trk>
<trk>
<name>20181027-194334(21)</name>
<desc>Color:004000ff</desc>
<trkseg>
<trkpt lat="-7.284969" lon="-34.802586">
<ele>14.990000</ele>
<time>2018-10-19T10:58:56Z</time>
<speed>0.00</speed>
</trkpt>
<trkpt lat="-7.284883" lon="-34.802387">
<ele>35.680000</ele>
<time>2018-10-19T11:04:14Z</time>
<speed>0.00</speed>
</trkpt>
<trkpt lat="-7.284921" lon="-34.802723">
<ele>71.939995</ele>
<time>2018-10-19T11:09:32Z</time>
<speed>0.00</speed>
</trkpt>
<trkpt lat="-7.285340" lon="-34.801826">
<ele>57.919998</ele>
<time>2018-10-19T11:14:48Z</time>
<speed>1.23</speed>
</trkpt>
<trkpt lat="-7.285169" lon="-34.801991">
<ele>59.509998</ele>
<time>2018-10-19T11:20:07Z</time>
<speed>0.00</speed>
</trkpt>
<trkpt lat="-7.285342" lon="-34.801647">
<ele>64.209999</ele>
<time>2018-10-19T11:25:27Z</time>
<speed>0.92</speed>
</trkpt>
<trkpt lat="-7.285234" lon="-34.801857">
<ele>54.980000</ele>
<time>2018-10-19T11:27:16Z</time>
<speed>0.00</speed>
</trkpt>
<trkpt lat="-7.285347" lon="-34.801365">
<ele>36.660000</ele>
<time>2018-10-19T11:32:32Z</time>
<speed>0.00</speed>
</trkpt>
<trkpt lat="-7.285451" lon="-34.801105">
<ele>28.709999</ele>
<time>2018-10-19T11:37:49Z</time>
<speed>0.00</speed>
</trkpt>
<trkpt lat="-7.285375" lon="-34.801250">
<ele>27.570000</ele>
<time>2018-10-19T11:43:08Z</time>
<speed>0.00</speed>
</trkpt>
<trkpt lat="-7.285767" lon="-34.800354">
<ele>24.230000</ele>
<time>2018-10-19T11:48:26Z</time>
<speed>0.00</speed>
</trkpt>
<trkpt lat="-7.285687" lon="-34.800488">
<ele>13.599999</ele>
<time>2018-10-19T11:51:18Z</time>
<speed>0.00</speed>
</trkpt>
<trkpt lat="-7.285636" lon="-34.800533">
<ele>37.709999</ele>
<time>2018-10-19T11:56:37Z</time>
<speed>0.00</speed>
</trkpt>
<trkpt lat="-7.285614" lon="-34.800472">
<ele>37.430000</ele>
<time>2018-10-19T12:03:18Z</time>
<speed>0.08</speed>
</trkpt>
<trkpt lat="-7.284483" lon="-34.800014">
<ele>37.430000</ele>
<time>2018-10-19T12:12:18Z</time>
<speed>0.23</speed>
</trkpt>
<trkpt lat="-7.284564" lon="-34.799950">
<ele>29.209999</ele>
<time>2018-10-19T12:22:51Z</time>
<speed>0.16</speed>
</trkpt>
<trkpt lat="-7.284748" lon="-34.799919">
<ele>3.940000</ele>
<time>2018-10-19T12:31:48Z</time>
<speed>0.15</speed>
</trkpt>
<trkpt lat="-7.284728" lon="-34.800030">
<ele>-34.299999</ele>
<time>2018-10-19T12:41:34Z</time>
<speed>0.09</speed>
</trkpt>
<trkpt lat="-7.284636" lon="-34.800030">
<ele>0.860000</ele>
<time>2018-10-19T12:49:55Z</time>
<speed>0.17</speed>
</trkpt>
<trkpt lat="-7.284647" lon="-34.799973">
<ele>1.510000</ele>
<time>2018-10-19T12:58:45Z</time>
<speed>0.02</speed>
</trkpt>
<trkpt lat="-7.284618" lon="-34.800415">
<ele>9.770000</ele>
<time>2018-10-19T13:05:23Z</time>
<speed>1.49</speed>
</trkpt>
<trkpt lat="-7.285144" lon="-34.802021">
<ele>11.420000</ele>
<time>2018-10-19T13:11:00Z</time>
<speed>0.05</speed>
</trkpt>
<trkpt lat="-7.284889" lon="-34.802147">
<ele>-34.570000</ele>
<time>2018-10-19T13:17:54Z</time>
<speed>0.00</speed>
</trkpt>
<trkpt lat="-7.285006" lon="-34.802189">
<ele>2.250000</ele>
<time>2018-10-19T13:23:10Z</time>
<speed>0.00</speed>
</trkpt>
<trkpt lat="-7.285088" lon="-34.802185">
<ele>49.289997</ele>
<time>2018-10-19T13:28:26Z</time>
<speed>0.00</speed>
</trkpt>
<trkpt lat="-7.285000" lon="-34.802235">
<ele>11.230000</ele>
<time>2018-10-19T13:33:42Z</time>
<speed>0.00</speed>
</trkpt>
<trkpt lat="-7.285029" lon="-34.802204">
<ele>31.260000</ele>
<time>2018-10-19T13:38:57Z</time>
<speed>0.13</speed>
</trkpt>
<trkpt lat="-7.285018" lon="-34.802292">
<ele>11.870000</ele>
<time>2018-10-19T13:44:13Z</time>
<speed>0.00</speed>
</trkpt>
<trkpt lat="-7.285061" lon="-34.802299">
<ele>17.859999</ele>
<time>2018-10-19T13:49:30Z</time>
<speed>0.00</speed>
</trkpt>
<trkpt lat="-7.284979" lon="-34.802341">
<ele>3.250000</ele>
<time>2018-10-19T13:54:47Z</time>
<speed>0.00</speed>
</trkpt>
<trkpt lat="-7.285014" lon="-34.802307">
<ele>12.639999</ele>
<time>2018-10-19T14:00:06Z</time>
<speed>0.00</speed>
</trkpt>
<trkpt lat="-7.285152" lon="-34.802116">
<ele>37.689999</ele>
<time>2018-10-19T14:05:24Z</time>
<speed>0.00</speed>
</trkpt>
<trkpt lat="-7.285090" lon="-34.802219">
<ele>18.289999</ele>
<time>2018-10-19T14:10:41Z</time>
<speed>0.00</speed>
</trkpt>
<trkpt lat="-7.285032" lon="-34.802227">
<ele>38.520000</ele>
<time>2018-10-19T14:16:00Z</time>
<speed>0.00</speed>
</trkpt>
<trkpt lat="-7.284975" lon="-34.802219">
<ele>25.000000</ele>
<time>2018-10-19T14:21:18Z</time>
<speed>0.00</speed>
</trkpt>
<trkpt lat="-7.285073" lon="-34.802254">
<ele>37.230000</ele>
<time>2018-10-19T14:27:03Z</time>
<speed>0.26</speed>
</trkpt>
</trkseg>
</trk>
<trk>
<name>20181027-194334(22)</name>
<desc>Color:004000ff</desc>
<trkseg>
<trkpt lat="-7.286466" lon="-34.800503">
<ele>46.939999</ele>
<time>2018-10-19T14:43:43Z</time>
<speed>0.00</speed>
</trkpt>
<trkpt lat="-7.286560" lon="-34.800385">
<ele>61.939999</ele>
<time>2018-10-19T14:48:52Z</time>
<speed>0.00</speed>
</trkpt>
<trkpt lat="-7.285535" lon="-34.800789">
<ele>19.020000</ele>
<time>2018-10-19T14:54:03Z</time>
<speed>1.20</speed>
</trkpt>
<trkpt lat="-7.285117" lon="-34.802155">
<ele>29.629999</ele>
<time>2018-10-19T14:59:37Z</time>
<speed>0.19</speed>
</trkpt>
<trkpt lat="-7.285131" lon="-34.802135">
<ele>31.889999</ele>
<time>2018-10-19T15:05:03Z</time>
<speed>0.58</speed>
</trkpt>
<trkpt lat="-7.284945" lon="-34.802444">
<ele>56.199997</ele>
<time>2018-10-19T15:10:31Z</time>
<speed>0.41</speed>
</trkpt>
<trkpt lat="-7.284894" lon="-34.802448">
<ele>54.349998</ele>
<time>2018-10-19T15:15:48Z</time>
<speed>0.00</speed>
</trkpt>
<trkpt lat="-7.284999" lon="-34.802505">
<ele>72.419998</ele>
<time>2018-10-19T15:21:12Z</time>
<speed>0.05</speed>
</trkpt>
<trkpt lat="-7.285028" lon="-34.802597">
<ele>50.919998</ele>
<time>2018-10-19T15:26:24Z</time>
<speed>0.00</speed>
</trkpt>
<trkpt lat="-7.295669" lon="-34.818306">
<ele>79.909996</ele>
<time>2018-10-19T15:31:37Z</time>
<speed>5.71</speed>
</trkpt>
<trkpt lat="-7.298363" lon="-34.819725">
<ele>123.959999</ele>
<time>2018-10-19T15:36:51Z</time>
<speed>1.59</speed>
</trkpt>
<trkpt lat="-7.298310" lon="-34.820293">
<ele>75.849998</ele>
<time>2018-10-19T15:42:06Z</time>
<speed>0.00</speed>
</trkpt>
<trkpt lat="-7.298295" lon="-34.820118">
<ele>79.269997</ele>
<time>2018-10-19T15:47:22Z</time>
<speed>0.00</speed>
</trkpt>
<trkpt lat="-7.298335" lon="-34.820156">
<ele>76.799995</ele>
<time>2018-10-19T15:52:39Z</time>
<speed>0.00</speed>
</trkpt>
<trkpt lat="-7.298282" lon="-34.819988">
<ele>79.349998</ele>
<time>2018-10-19T15:57:51Z</time>
<speed>0.00</speed>
</trkpt>
<trkpt lat="-7.298226" lon="-34.820087">
<ele>77.369995</ele>
<time>2018-10-19T16:03:29Z</time>
<speed>0.59</speed>
</trkpt>
<trkpt lat="-7.298339" lon="-34.819958">
<ele>101.619995</ele>
<time>2018-10-19T16:09:01Z</time>
<speed>0.28</speed>
</trkpt>
<trkpt lat="-7.298386" lon="-34.820145">
<ele>68.220001</ele>
<time>2018-10-19T16:15:07Z</time>
<speed>0.00</speed>
</trkpt>
<trkpt lat="-7.298337" lon="-34.820095">
<ele>77.379997</ele>
<time>2018-10-19T16:20:16Z</time>
<speed>0.40</speed>
</trkpt>
<trkpt lat="-7.298342" lon="-34.820087">
<ele>83.720001</ele>
<time>2018-10-19T16:25:26Z</time>
<speed>0.00</speed>
</trkpt>
<trkpt lat="-7.298267" lon="-34.820057">
<ele>69.599998</ele>
<time>2018-10-19T16:30:34Z</time>
<speed>0.00</speed>
</trkpt>
<trkpt lat="-7.298324" lon="-34.820030">
<ele>90.379997</ele>
<time>2018-10-19T16:35:41Z</time>
<speed>0.05</speed>
</trkpt>
<trkpt lat="-7.298295" lon="-34.820007">
<ele>74.750000</ele>
<time>2018-10-19T16:40:49Z</time>
<speed>0.00</speed>
</trkpt>
<trkpt lat="-7.298222" lon="-34.820171">
<ele>67.900002</ele>
<time>2018-10-19T16:45:57Z</time>
<speed>0.00</speed>
</trkpt>
<trkpt lat="-7.298249" lon="-34.820122">
<ele>76.709999</ele>
<time>2018-10-19T16:51:04Z</time>
<speed>0.00</speed>
</trkpt>
<trkpt lat="-7.298255" lon="-34.820061">
<ele>69.839996</ele>
<time>2018-10-19T16:56:12Z</time>
<speed>0.09</speed>
</trkpt>
<trkpt lat="-7.298317" lon="-34.820045">
<ele>82.709999</ele>
<time>2018-10-19T17:01:26Z</time>
<speed>0.00</speed>
</trkpt>
<trkpt lat="-7.298318" lon="-34.820137">
<ele>64.110001</ele>
<time>2018-10-19T17:06:41Z</time>
<speed>0.00</speed>
</trkpt>
<trkpt lat="-7.298253" lon="-34.820084">
<ele>87.830002</ele>
<time>2018-10-19T17:11:58Z</time>
<speed>0.00</speed>
</trkpt>
<trkpt lat="-7.298278" lon="-34.820095">
<ele>75.619995</ele>
<time>2018-10-19T17:17:15Z</time>
<speed>0.00</speed>
</trkpt>
<trkpt lat="-7.298295" lon="-34.820065">
<ele>80.409996</ele>
<time>2018-10-19T17:22:31Z</time>
<speed>0.00</speed>
</trkpt>
<trkpt lat="-7.298267" lon="-34.820110">
<ele>63.590000</ele>
<time>2018-10-19T17:27:48Z</time>
<speed>0.00</speed>
</trkpt>
<trkpt lat="-7.298352" lon="-34.820107">
<ele>65.559998</ele>
<time>2018-10-19T17:33:04Z</time>
<speed>0.00</speed>
</trkpt>
<trkpt lat="-7.298249" lon="-34.819901">
<ele>90.680000</ele>
<time>2018-10-19T17:38:21Z</time>
<speed>0.00</speed>
</trkpt>
<trkpt lat="-7.298231" lon="-34.819988">
<ele>107.009995</ele>
<time>2018-10-19T17:43:50Z</time>
<speed>0.10</speed>
</trkpt>
<trkpt lat="-7.298292" lon="-34.820065">
<ele>78.699997</ele>
<time>2018-10-19T17:49:10Z</time>
<speed>0.54</speed>
</trkpt>
<trkpt lat="-7.298232" lon="-34.820019">
<ele>85.659996</ele>
<time>2018-10-19T17:54:54Z</time>
<speed>0.14</speed>
</trkpt>
<trkpt lat="-7.298294" lon="-34.820019">
<ele>94.400002</ele>
<time>2018-10-19T18:00:14Z</time>
<speed>0.00</speed>
</trkpt>
<trkpt lat="-7.298347" lon="-34.820076">
<ele>91.139999</ele>
<time>2018-10-19T18:05:29Z</time>
<speed>0.13</speed>
</trkpt>
<trkpt lat="-7.298324" lon="-34.820160">
<ele>67.369995</ele>
<time>2018-10-19T18:10:46Z</time>
<speed>0.00</speed>
</trkpt>
<trkpt lat="-7.298260" lon="-34.819935">
<ele>75.689995</ele>
<time>2018-10-19T18:16:01Z</time>
<speed>0.00</speed>
</trkpt>
<trkpt lat="-7.298277" lon="-34.819984">
<ele>72.400002</ele>
<time>2018-10-19T18:21:17Z</time>
<speed>0.00</speed>
</trkpt>
<trkpt lat="-7.298335" lon="-34.820107">
<ele>59.689999</ele>
<time>2018-10-19T18:26:33Z</time>
<speed>0.00</speed>
</trkpt>
<trkpt lat="-7.298201" lon="-34.819950">
<ele>58.869999</ele>
<time>2018-10-19T18:31:48Z</time>
<speed>0.00</speed>
</trkpt>
<trkpt lat="-7.298324" lon="-34.820053">
<ele>81.779999</ele>
<time>2018-10-19T18:37:10Z</time>
<speed>0.00</speed>
</trkpt>
<trkpt lat="-7.298367" lon="-34.820084">
<ele>81.029999</ele>
<time>2018-10-19T18:42:26Z</time>
<speed>0.00</speed>
</trkpt>
<trkpt lat="-7.298248" lon="-34.820034">
<ele>85.540001</ele>
<time>2018-10-19T18:47:41Z</time>
<speed>0.00</speed>
</trkpt>
<trkpt lat="-7.298242" lon="-34.819939">
<ele>88.619995</ele>
<time>2018-10-19T18:52:56Z</time>
<speed>0.00</speed>
</trkpt>
<trkpt lat="-7.298295" lon="-34.820004">
<ele>81.089996</ele>
<time>2018-10-19T18:58:12Z</time>
<speed>0.00</speed>
</trkpt>
<trkpt lat="-7.298377" lon="-34.820103">
<ele>59.070000</ele>
<time>2018-10-19T19:03:35Z</time>
<speed>0.00</speed>
</trkpt>
<trkpt lat="-7.298253" lon="-34.819939">
<ele>74.309998</ele>
<time>2018-10-19T19:08:55Z</time>
<speed>0.00</speed>
</trkpt>
<trkpt lat="-7.298338" lon="-34.820217">
<ele>69.239998</ele>
<time>2018-10-19T19:14:11Z</time>
<speed>0.00</speed>
</trkpt>
<trkpt lat="-7.298268" lon="-34.819962">
<ele>79.900002</ele>
<time>2018-10-19T19:19:57Z</time>
<speed>0.14</speed>
</trkpt>
<trkpt lat="-7.298320" lon="-34.819832">
<ele>116.889999</ele>
<time>2018-10-19T19:25:12Z</time>
<speed>0.00</speed>
</trkpt>
<trkpt lat="-7.298240" lon="-34.819862">
<ele>86.629997</ele>
<time>2018-10-19T19:30:29Z</time>
<speed>0.00</speed>
</trkpt>
<trkpt lat="-7.298231" lon="-34.819942">
<ele>50.419998</ele>
<time>2018-10-19T19:36:01Z</time>
<speed>0.06</speed>
</trkpt>
<trkpt lat="-7.298273" lon="-34.820049">
<ele>95.049995</ele>
<time>2018-10-19T19:41:17Z</time>
<speed>0.00</speed>
</trkpt>
<trkpt lat="-7.298254" lon="-34.820038">
<ele>91.189995</ele>
<time>2018-10-19T19:46:32Z</time>
<speed>0.00</speed>
</trkpt>
<trkpt lat="-7.298237" lon="-34.820049">
<ele>72.400002</ele>
<time>2018-10-19T19:51:48Z</time>
<speed>0.00</speed>
</trkpt>
<trkpt lat="-7.298305" lon="-34.820114">
<ele>81.849998</ele>
<time>2018-10-19T19:57:03Z</time>
<speed>0.00</speed>
</trkpt>
<trkpt lat="-7.298293" lon="-34.819962">
<ele>121.369995</ele>
<time>2018-10-19T20:02:22Z</time>
<speed>0.00</speed>
</trkpt>
<trkpt lat="-7.298232" lon="-34.820015">
<ele>52.349998</ele>
<time>2018-10-19T20:07:37Z</time>
<speed>0.00</speed>
</trkpt>
<trkpt lat="-7.298295" lon="-34.820011">
<ele>98.019997</ele>
<time>2018-10-19T20:12:51Z</time>
<speed>0.00</speed>
</trkpt>
<trkpt lat="-7.298208" lon="-34.819828">
<ele>87.379997</ele>
<time>2018-10-19T20:18:05Z</time>
<speed>0.65</speed>
</trkpt>
<trkpt lat="-7.298312" lon="-34.819984">
<ele>107.939995</ele>
<time>2018-10-19T20:23:19Z</time>
<speed>0.00</speed>
</trkpt>
<trkpt lat="-7.298290" lon="-34.819969">
<ele>96.889999</ele>
<time>2018-10-19T20:28:33Z</time>
<speed>0.00</speed>
</trkpt>
<trkpt lat="-7.298289" lon="-34.820099">
<ele>98.309998</ele>
<time>2018-10-19T20:33:46Z</time>
<speed>0.00</speed>
</trkpt>
<trkpt lat="-7.298281" lon="-34.820084">
<ele>89.339996</ele>
<time>2018-10-19T20:39:00Z</time>
<speed>0.17</speed>
</trkpt>
<trkpt lat="-7.298325" lon="-34.819954">
<ele>78.509995</ele>
<time>2018-10-19T20:44:14Z</time>
<speed>0.00</speed>
</trkpt>
<trkpt lat="-7.298305" lon="-34.820095">
<ele>103.689995</ele>
<time>2018-10-19T20:49:27Z</time>
<speed>0.00</speed>
</trkpt>
<trkpt lat="-7.298341" lon="-34.820053">
<ele>75.059998</ele>
<time>2018-10-19T20:54:41Z</time>
<speed>0.06</speed>
</trkpt>
<trkpt lat="-7.298365" lon="-34.820126">
<ele>81.570000</ele>
<time>2018-10-19T20:59:58Z</time>
<speed>0.00</speed>
</trkpt>
<trkpt lat="-7.298340" lon="-34.820065">
<ele>60.859997</ele>
<time>2018-10-19T21:05:16Z</time>
<speed>0.00</speed>
</trkpt>
<trkpt lat="-7.298257" lon="-34.820042">
<ele>84.089996</ele>
<time>2018-10-19T21:10:29Z</time>
<speed>0.00</speed>
</trkpt>
<trkpt lat="-7.298296" lon="-34.820122">
<ele>88.299995</ele>
<time>2018-10-19T21:15:50Z</time>
<speed>0.59</speed>
</trkpt>
<trkpt lat="-7.298303" lon="-34.820015">
<ele>89.389999</ele>
<time>2018-10-19T21:21:16Z</time>
<speed>0.12</speed>
</trkpt>
<trkpt lat="-7.298282" lon="-34.820042">
<ele>89.979996</ele>
<time>2018-10-19T21:27:02Z</time>
<speed>0.15</speed>
</trkpt>
<trkpt lat="-7.298300" lon="-34.819981">
<ele>90.849998</ele>
<time>2018-10-19T21:33:13Z</time>
<speed>0.46</speed>
</trkpt>
<trkpt lat="-7.298271" lon="-34.820007">
<ele>95.239998</ele>
<time>2018-10-19T21:38:26Z</time>
<speed>0.00</speed>
</trkpt>
<trkpt lat="-7.298276" lon="-34.820011">
<ele>76.470001</ele>
<time>2018-10-19T21:43:39Z</time>
<speed>0.00</speed>
</trkpt>
<trkpt lat="-7.298253" lon="-34.820061">
<ele>75.989998</ele>
<time>2018-10-19T21:48:52Z</time>
<speed>0.14</speed>
</trkpt>
<trkpt lat="-7.298291" lon="-34.820038">
<ele>83.400002</ele>
<time>2018-10-19T21:54:06Z</time>
<speed>0.00</speed>
</trkpt>
<trkpt lat="-7.298259" lon="-34.820030">
<ele>97.939995</ele>
<time>2018-10-19T21:59:23Z</time>
<speed>0.00</speed>
</trkpt>
<trkpt lat="-7.298265" lon="-34.820026">
<ele>94.739998</ele>
<time>2018-10-19T22:04:38Z</time>
<speed>0.14</speed>
</trkpt>
<trkpt lat="-7.298254" lon="-34.820076">
<ele>83.080002</ele>
<time>2018-10-19T22:09:50Z</time>
<speed>0.03</speed>
</trkpt>
<trkpt lat="-7.298259" lon="-34.820068">
<ele>82.979996</ele>
<time>2018-10-19T22:15:04Z</time>
<speed>0.00</speed>
</trkpt>
<trkpt lat="-7.298277" lon="-34.820065">
<ele>75.250000</ele>
<time>2018-10-19T22:20:16Z</time>
<speed>0.04</speed>
</trkpt>
<trkpt lat="-7.298274" lon="-34.820011">
<ele>71.510002</ele>
<time>2018-10-19T22:25:29Z</time>
<speed>0.08</speed>
</trkpt>
<trkpt lat="-7.298268" lon="-34.820137">
<ele>80.909996</ele>
<time>2018-10-19T22:30:41Z</time>
<speed>0.08</speed>
</trkpt>
<trkpt lat="-7.298289" lon="-34.820019">
<ele>97.220001</ele>
<time>2018-10-19T22:35:53Z</time>
<speed>0.00</speed>
</trkpt>
<trkpt lat="-7.298267" lon="-34.820026">
<ele>106.449997</ele>
<time>2018-10-19T22:41:06Z</time>
<speed>0.00</speed>
</trkpt>
<trkpt lat="-7.298290" lon="-34.820122">
<ele>75.709999</ele>
<time>2018-10-19T22:46:20Z</time>
<speed>0.00</speed>
</trkpt>
<trkpt lat="-7.298242" lon="-34.820183">
<ele>72.589996</ele>
<time>2018-10-19T22:51:33Z</time>
<speed>0.00</speed>
</trkpt>
<trkpt lat="-7.298328" lon="-34.820026">
<ele>107.769997</ele>
<time>2018-10-19T22:56:49Z</time>
<speed>0.00</speed>
</trkpt>
<trkpt lat="-7.298335" lon="-34.820129">
<ele>48.680000</ele>
<time>2018-10-19T23:02:08Z</time>
<speed>0.00</speed>
</trkpt>
<trkpt lat="-7.298388" lon="-34.820267">
<ele>-22.150000</ele>
<time>2018-10-19T23:07:24Z</time>
<speed>0.00</speed>
</trkpt>
<trkpt lat="-7.298440" lon="-34.820122">
<ele>26.299999</ele>
<time>2018-10-19T23:12:40Z</time>
<speed>0.00</speed>
</trkpt>
<trkpt lat="-7.298335" lon="-34.820160">
<ele>63.329998</ele>
<time>2018-10-19T23:17:54Z</time>
<speed>0.00</speed>
</trkpt>
<trkpt lat="-7.298263" lon="-34.819942">
<ele>87.849998</ele>
<time>2018-10-19T23:23:08Z</time>
<speed>0.00</speed>
</trkpt>
<trkpt lat="-7.298365" lon="-34.820244">
<ele>54.739998</ele>
<time>2018-10-19T23:28:24Z</time>
<speed>0.00</speed>
</trkpt>
<trkpt lat="-7.298200" lon="-34.820000">
<ele>97.540001</ele>
<time>2018-10-19T23:33:38Z</time>
<speed>0.00</speed>
</trkpt>
<trkpt lat="-7.298218" lon="-34.820038">
<ele>119.659996</ele>
<time>2018-10-19T23:38:52Z</time>
<speed>0.00</speed>
</trkpt>
<trkpt lat="-7.298280" lon="-34.820137">
<ele>82.509995</ele>
<time>2018-10-19T23:44:06Z</time>
<speed>0.36</speed>
</trkpt>
<trkpt lat="-7.298305" lon="-34.820103">
<ele>80.849998</ele>
<time>2018-10-19T23:49:21Z</time>
<speed>0.10</speed>
</trkpt>
<trkpt lat="-7.298311" lon="-34.820122">
<ele>62.320000</ele>
<time>2018-10-19T23:54:36Z</time>
<speed>0.07</speed>
</trkpt>
<trkpt lat="-7.298238" lon="-34.820076">
<ele>82.629997</ele>
<time>2018-10-20T00:00:26Z</time>
<speed>0.12</speed>
</trkpt>
<trkpt lat="-7.298301" lon="-34.820080">
<ele>63.160000</ele>
<time>2018-10-20T00:05:40Z</time>
<speed>0.00</speed>
</trkpt>
<trkpt lat="-7.298263" lon="-34.820095">
<ele>92.799995</ele>
<time>2018-10-20T00:10:53Z</time>
<speed>0.20</speed>
</trkpt>
<trkpt lat="-7.298264" lon="-34.820007">
<ele>90.189995</ele>
<time>2018-10-20T00:16:07Z</time>
<speed>0.00</speed>
</trkpt>
<trkpt lat="-7.298304" lon="-34.820007">
<ele>74.790001</ele>
<time>2018-10-20T00:21:19Z</time>
<speed>0.13</speed>
</trkpt>
<trkpt lat="-7.298258" lon="-34.820145">
<ele>75.970001</ele>
<time>2018-10-20T00:26:32Z</time>
<speed>0.00</speed>
</trkpt>
<trkpt lat="-7.298247" lon="-34.820068">
<ele>72.799995</ele>
<time>2018-10-20T00:31:44Z</time>
<speed>0.00</speed>
</trkpt>
<trkpt lat="-7.298277" lon="-34.820072">
<ele>77.159996</ele>
<time>2018-10-20T00:36:56Z</time>
<speed>0.00</speed>
</trkpt>
<trkpt lat="-7.298239" lon="-34.820011">
<ele>98.329994</ele>
<time>2018-10-20T00:42:08Z</time>
<speed>0.08</speed>
</trkpt>
<trkpt lat="-7.298264" lon="-34.820076">
<ele>87.419998</ele>
<time>2018-10-20T00:47:21Z</time>
<speed>0.00</speed>
</trkpt>
<trkpt lat="-7.298255" lon="-34.820053">
<ele>76.009995</ele>
<time>2018-10-20T00:52:34Z</time>
<speed>0.00</speed>
</trkpt>
<trkpt lat="-7.298203" lon="-34.820103">
<ele>78.419998</ele>
<time>2018-10-20T00:57:47Z</time>
<speed>0.00</speed>
</trkpt>
<trkpt lat="-7.298271" lon="-34.820107">
<ele>67.010002</ele>
<time>2018-10-20T01:03:05Z</time>
<speed>0.00</speed>
</trkpt>
<trkpt lat="-7.298248" lon="-34.820065">
<ele>95.779999</ele>
<time>2018-10-20T01:08:15Z</time>
<speed>0.15</speed>
</trkpt>
<trkpt lat="-7.298286" lon="-34.820004">
<ele>104.599998</ele>
<time>2018-10-20T01:13:27Z</time>
<speed>0.11</speed>
</trkpt>
<trkpt lat="-7.298270" lon="-34.820049">
<ele>84.729996</ele>
<time>2018-10-20T01:18:40Z</time>
<speed>0.00</speed>
</trkpt>
<trkpt lat="-7.298258" lon="-34.820049">
<ele>73.739998</ele>
<time>2018-10-20T01:23:52Z</time>
<speed>0.20</speed>
</trkpt>
<trkpt lat="-7.298256" lon="-34.820030">
<ele>81.250000</ele>
<time>2018-10-20T01:29:05Z</time>
<speed>0.00</speed>
</trkpt>
<trkpt lat="-7.298212" lon="-34.820049">
<ele>75.669998</ele>
<time>2018-10-20T01:34:18Z</time>
<speed>0.00</speed>
</trkpt>
<trkpt lat="-7.298229" lon="-34.820137">
<ele>75.119995</ele>
<time>2018-10-20T01:39:30Z</time>
<speed>0.00</speed>
</trkpt>
<trkpt lat="-7.298269" lon="-34.820099">
<ele>92.739998</ele>
<time>2018-10-20T01:44:43Z</time>
<speed>0.00</speed>
</trkpt>
<trkpt lat="-7.298167" lon="-34.820129">
<ele>78.279999</ele>
<time>2018-10-20T01:49:56Z</time>
<speed>0.00</speed>
</trkpt>
<trkpt lat="-7.298220" lon="-34.820133">
<ele>73.779999</ele>
<time>2018-10-20T01:55:10Z</time>
<speed>0.00</speed>
</trkpt>
<trkpt lat="-7.298366" lon="-34.820129">
<ele>100.299995</ele>
<time>2018-10-20T02:00:27Z</time>
<speed>0.00</speed>
</trkpt>
<trkpt lat="-7.298185" lon="-34.820019">
<ele>95.979996</ele>
<time>2018-10-20T02:05:40Z</time>
<speed>0.00</speed>
</trkpt>
<trkpt lat="-7.298205" lon="-34.820000">
<ele>89.459999</ele>
<time>2018-10-20T02:10:52Z</time>
<speed>0.00</speed>
</trkpt>
<trkpt lat="-7.298208" lon="-34.820019">
<ele>87.449997</ele>
<time>2018-10-20T02:16:04Z</time>
<speed>0.00</speed>
</trkpt>
<trkpt lat="-7.298331" lon="-34.819984">
<ele>82.919998</ele>
<time>2018-10-20T02:21:18Z</time>
<speed>0.00</speed>
</trkpt>
<trkpt lat="-7.298230" lon="-34.820007">
<ele>60.129997</ele>
<time>2018-10-20T02:26:29Z</time>
<speed>0.00</speed>
</trkpt>
<trkpt lat="-7.298295" lon="-34.820107">
<ele>95.809998</ele>
<time>2018-10-20T02:31:41Z</time>
<speed>0.00</speed>
</trkpt>
<trkpt lat="-7.298234" lon="-34.820190">
<ele>75.570000</ele>
<time>2018-10-20T02:36:56Z</time>
<speed>0.31</speed>
</trkpt>
<trkpt lat="-7.298283" lon="-34.820103">
<ele>82.949997</ele>
<time>2018-10-20T02:42:08Z</time>
<speed>0.00</speed>
</trkpt>
<trkpt lat="-7.298240" lon="-34.819973">
<ele>83.009995</ele>
<time>2018-10-20T02:47:20Z</time>
<speed>0.00</speed>
</trkpt>
<trkpt lat="-7.298278" lon="-34.820068">
<ele>84.150002</ele>
<time>2018-10-20T02:52:32Z</time>
<speed>0.00</speed>
</trkpt>
<trkpt lat="-7.298297" lon="-34.820221">
<ele>116.689995</ele>
<time>2018-10-20T02:57:46Z</time>
<speed>0.00</speed>
</trkpt>
</trkseg>
</trk>
<trk>
<name>20181027-194334(23)</name>
<desc>Color:004000ff</desc>
<trkseg>
<trkpt lat="-7.298254" lon="-34.820068">
<ele>93.430000</ele>
<time>2018-10-20T03:03:04Z</time>
<speed>0.23</speed>
</trkpt>
<trkpt lat="-7.298307" lon="-34.820107">
<ele>127.040001</ele>
<time>2018-10-20T03:08:16Z</time>
<speed>0.00</speed>
</trkpt>
<trkpt lat="-7.298273" lon="-34.820072">
<ele>112.489998</ele>
<time>2018-10-20T03:13:55Z</time>
<speed>0.30</speed>
</trkpt>
<trkpt lat="-7.298230" lon="-34.820068">
<ele>96.430000</ele>
<time>2018-10-20T03:19:08Z</time>
<speed>0.00</speed>
</trkpt>
<trkpt lat="-7.298268" lon="-34.820034">
<ele>90.119995</ele>
<time>2018-10-20T03:24:19Z</time>
<speed>0.00</speed>
</trkpt>
<trkpt lat="-7.298295" lon="-34.820042">
<ele>85.229996</ele>
<time>2018-10-20T03:29:30Z</time>
<speed>0.00</speed>
</trkpt>
<trkpt lat="-7.298258" lon="-34.820042">
<ele>105.250000</ele>
<time>2018-10-20T03:34:42Z</time>
<speed>0.00</speed>
</trkpt>
<trkpt lat="-7.298231" lon="-34.820034">
<ele>97.769997</ele>
<time>2018-10-20T03:39:53Z</time>
<speed>0.34</speed>
</trkpt>
<trkpt lat="-7.298229" lon="-34.820030">
<ele>89.019997</ele>
<time>2018-10-20T03:45:05Z</time>
<speed>0.04</speed>
</trkpt>
<trkpt lat="-7.298416" lon="-34.820240">
<ele>36.160000</ele>
<time>2018-10-20T03:50:17Z</time>
<speed>0.00</speed>
</trkpt>
<trkpt lat="-7.298256" lon="-34.820034">
<ele>116.180000</ele>
<time>2018-10-20T03:55:31Z</time>
<speed>0.00</speed>
</trkpt>
<trkpt lat="-7.298295" lon="-34.820118">
<ele>111.309998</ele>
<time>2018-10-20T04:01:03Z</time>
<speed>0.05</speed>
</trkpt>
<trkpt lat="-7.298261" lon="-34.820042">
<ele>86.989998</ele>
<time>2018-10-20T04:06:16Z</time>
<speed>0.00</speed>
</trkpt>
<trkpt lat="-7.298280" lon="-34.820068">
<ele>88.080002</ele>
<time>2018-10-20T04:11:27Z</time>
<speed>0.10</speed>
</trkpt>
<trkpt lat="-7.298279" lon="-34.820030">
<ele>72.189995</ele>
<time>2018-10-20T04:16:39Z</time>
<speed>0.00</speed>
</trkpt>
<trkpt lat="-7.298251" lon="-34.820038">
<ele>85.500000</ele>
<time>2018-10-20T04:21:50Z</time>
<speed>0.00</speed>
</trkpt>
<trkpt lat="-7.298254" lon="-34.820057">
<ele>92.360001</ele>
<time>2018-10-20T04:27:01Z</time>
<speed>0.00</speed>
</trkpt>
<trkpt lat="-7.298307" lon="-34.819981">
<ele>79.769997</ele>
<time>2018-10-20T04:32:11Z</time>
<speed>0.19</speed>
</trkpt>
<trkpt lat="-7.298298" lon="-34.820152">
<ele>139.690002</ele>
<time>2018-10-20T04:37:26Z</time>
<speed>0.00</speed>
</trkpt>
<trkpt lat="-7.298226" lon="-34.819878">
<ele>16.129999</ele>
<time>2018-10-20T04:42:42Z</time>
<speed>0.51</speed>
</trkpt>
<trkpt lat="-7.298209" lon="-34.819962">
<ele>49.759998</ele>
<time>2018-10-20T04:47:55Z</time>
<speed>0.00</speed>
</trkpt>
<trkpt lat="-7.298244" lon="-34.819962">
<ele>74.570000</ele>
<time>2018-10-20T04:53:07Z</time>
<speed>0.00</speed>
</trkpt>
<trkpt lat="-7.298369" lon="-34.820164">
<ele>111.949997</ele>
<time>2018-10-20T04:58:26Z</time>
<speed>0.14</speed>
</trkpt>
<trkpt lat="-7.298476" lon="-34.820282">
<ele>124.969994</ele>
<time>2018-10-20T05:03:45Z</time>
<speed>0.00</speed>
</trkpt>
<trkpt lat="-7.298371" lon="-34.820171">
<ele>91.820000</ele>
<time>2018-10-20T05:08:57Z</time>
<speed>0.00</speed>
</trkpt>
<trkpt lat="-7.298317" lon="-34.820133">
<ele>93.689995</ele>
<time>2018-10-20T05:14:09Z</time>
<speed>0.00</speed>
</trkpt>
<trkpt lat="-7.298207" lon="-34.820068">
<ele>118.279999</ele>
<time>2018-10-20T05:19:20Z</time>
<speed>0.00</speed>
</trkpt>
<trkpt lat="-7.298274" lon="-34.820015">
<ele>88.360001</ele>
<time>2018-10-20T05:24:32Z</time>
<speed>0.00</speed>
</trkpt>
<trkpt lat="-7.298280" lon="-34.820095">
<ele>79.500000</ele>
<time>2018-10-20T05:29:44Z</time>
<speed>0.00</speed>
</trkpt>
<trkpt lat="-7.298255" lon="-34.820137">
<ele>51.230000</ele>
<time>2018-10-20T05:34:56Z</time>
<speed>0.00</speed>
</trkpt>
<trkpt lat="-7.298111" lon="-34.819958">
<ele>55.049999</ele>
<time>2018-10-20T05:40:08Z</time>
<speed>0.00</speed>
</trkpt>
<trkpt lat="-7.298287" lon="-34.820099">
<ele>83.509995</ele>
<time>2018-10-20T05:45:20Z</time>
<speed>0.00</speed>
</trkpt>
<trkpt lat="-7.298177" lon="-34.819870">
<ele>76.790001</ele>
<time>2018-10-20T05:50:32Z</time>
<speed>0.00</speed>
</trkpt>
<trkpt lat="-7.298288" lon="-34.820007">
<ele>81.970001</ele>
<time>2018-10-20T05:55:47Z</time>
<speed>0.00</speed>
</trkpt>
<trkpt lat="-7.298236" lon="-34.820023">
<ele>84.599998</ele>
<time>2018-10-20T06:01:32Z</time>
<speed>0.15</speed>
</trkpt>
<trkpt lat="-7.298300" lon="-34.820072">
<ele>78.680000</ele>
<time>2018-10-20T06:06:44Z</time>
<speed>0.26</speed>
</trkpt>
<trkpt lat="-7.298249" lon="-34.820068">
<ele>102.360001</ele>
<time>2018-10-20T06:11:56Z</time>
<speed>0.00</speed>
</trkpt>
<trkpt lat="-7.298228" lon="-34.820007">
<ele>82.379997</ele>
<time>2018-10-20T06:17:07Z</time>
<speed>0.00</speed>
</trkpt>
<trkpt lat="-7.298295" lon="-34.819912">
<ele>76.360001</ele>
<time>2018-10-20T06:22:19Z</time>
<speed>0.00</speed>
</trkpt>
<trkpt lat="-7.298183" lon="-34.819916">
<ele>84.869995</ele>
<time>2018-10-20T06:27:31Z</time>
<speed>0.14</speed>
</trkpt>
<trkpt lat="-7.298247" lon="-34.820095">
<ele>81.519997</ele>
<time>2018-10-20T06:32:43Z</time>
<speed>0.00</speed>
</trkpt>
<trkpt lat="-7.298259" lon="-34.820084">
<ele>88.110001</ele>
<time>2018-10-20T06:37:54Z</time>
<speed>0.00</speed>
</trkpt>
<trkpt lat="-7.298330" lon="-34.820152">
<ele>86.759995</ele>
<time>2018-10-20T06:43:04Z</time>
<speed>0.38</speed>
</trkpt>
<trkpt lat="-7.298241" lon="-34.820068">
<ele>73.110001</ele>
<time>2018-10-20T06:48:16Z</time>
<speed>0.00</speed>
</trkpt>
<trkpt lat="-7.298295" lon="-34.820026">
<ele>100.139999</ele>
<time>2018-10-20T06:53:27Z</time>
<speed>0.17</speed>
</trkpt>
<trkpt lat="-7.298339" lon="-34.820133">
<ele>69.309998</ele>
<time>2018-10-20T06:58:39Z</time>
<speed>0.00</speed>
</trkpt>
<trkpt lat="-7.298294" lon="-34.820152">
<ele>77.349998</ele>
<time>2018-10-20T07:03:55Z</time>
<speed>0.00</speed>
</trkpt>
<trkpt lat="-7.298281" lon="-34.820049">
<ele>81.299995</ele>
<time>2018-10-20T07:09:06Z</time>
<speed>0.17</speed>
</trkpt>
<trkpt lat="-7.298274" lon="-34.820107">
<ele>77.930000</ele>
<time>2018-10-20T07:14:17Z</time>
<speed>0.21</speed>
</trkpt>
<trkpt lat="-7.298112" lon="-34.819916">
<ele>128.589996</ele>
<time>2018-10-20T07:19:29Z</time>
<speed>0.00</speed>
</trkpt>
<trkpt lat="-7.298287" lon="-34.820034">
<ele>84.259995</ele>
<time>2018-10-20T07:24:41Z</time>
<speed>0.00</speed>
</trkpt>
<trkpt lat="-7.298354" lon="-34.820190">
<ele>78.119995</ele>
<time>2018-10-20T07:29:52Z</time>
<speed>0.00</speed>
</trkpt>
<trkpt lat="-7.298292" lon="-34.820057">
<ele>77.869995</ele>
<time>2018-10-20T07:35:02Z</time>
<speed>0.44</speed>
</trkpt>
<trkpt lat="-7.298207" lon="-34.820034">
<ele>93.979996</ele>
<time>2018-10-20T07:40:12Z</time>
<speed>0.00</speed>
</trkpt>
<trkpt lat="-7.298418" lon="-34.820198">
<ele>46.049999</ele>
<time>2018-10-20T07:45:24Z</time>
<speed>0.00</speed>
</trkpt>
<trkpt lat="-7.298090" lon="-34.819939">
<ele>125.000000</ele>
<time>2018-10-20T07:50:37Z</time>
<speed>0.00</speed>
</trkpt>
<trkpt lat="-7.298181" lon="-34.820042">
<ele>102.619995</ele>
<time>2018-10-20T07:55:49Z</time>
<speed>0.00</speed>
</trkpt>
<trkpt lat="-7.298131" lon="-34.820034">
<ele>104.509995</ele>
<time>2018-10-20T08:01:09Z</time>
<speed>0.00</speed>
</trkpt>
<trkpt lat="-7.298143" lon="-34.819973">
<ele>97.769997</ele>
<time>2018-10-20T08:06:26Z</time>
<speed>0.00</speed>
</trkpt>
<trkpt lat="-7.298063" lon="-34.820065">
<ele>134.129990</ele>
<time>2018-10-20T08:11:51Z</time>
<speed>0.00</speed>
</trkpt>
<trkpt lat="-7.298328" lon="-34.820103">
<ele>70.169998</ele>
<time>2018-10-20T08:17:07Z</time>
<speed>0.00</speed>
</trkpt>
<trkpt lat="-7.298317" lon="-34.820129">
<ele>78.070000</ele>
<time>2018-10-20T08:22:25Z</time>
<speed>0.00</speed>
</trkpt>
<trkpt lat="-7.298350" lon="-34.820118">
<ele>67.510002</ele>
<time>2018-10-20T08:27:42Z</time>
<speed>0.00</speed>
</trkpt>
<trkpt lat="-7.298452" lon="-34.820087">
<ele>43.719997</ele>
<time>2018-10-20T08:33:00Z</time>
<speed>0.00</speed>
</trkpt>
<trkpt lat="-7.298146" lon="-34.820068">
<ele>97.699997</ele>
<time>2018-10-20T08:38:17Z</time>
<speed>0.21</speed>
</trkpt>
<trkpt lat="-7.298232" lon="-34.820099">
<ele>89.720001</ele>
<time>2018-10-20T08:43:54Z</time>
<speed>0.34</speed>
</trkpt>
<trkpt lat="-7.298197" lon="-34.820004">
<ele>89.739998</ele>
<time>2018-10-20T08:49:47Z</time>
<speed>0.32</speed>
</trkpt>
<trkpt lat="-7.298267" lon="-34.820057">
<ele>87.389999</ele>
<time>2018-10-20T08:57:01Z</time>
<speed>0.12</speed>
</trkpt>
<trkpt lat="-7.298319" lon="-34.820080">
<ele>87.769997</ele>
<time>2018-10-20T09:04:32Z</time>
<speed>0.00</speed>
</trkpt>
<trkpt lat="-7.298264" lon="-34.820095">
<ele>93.659996</ele>
<time>2018-10-20T09:09:41Z</time>
<speed>0.01</speed>
</trkpt>
<trkpt lat="-7.298278" lon="-34.819988">
<ele>73.689995</ele>
<time>2018-10-20T09:14:51Z</time>
<speed>0.00</speed>
</trkpt>
<trkpt lat="-7.298289" lon="-34.820061">
<ele>79.199997</ele>
<time>2018-10-20T09:20:01Z</time>
<speed>0.00</speed>
</trkpt>
<trkpt lat="-7.298263" lon="-34.820053">
<ele>84.889999</ele>
<time>2018-10-20T09:25:11Z</time>
<speed>0.00</speed>
</trkpt>
<trkpt lat="-7.298281" lon="-34.820023">
<ele>80.269997</ele>
<time>2018-10-20T09:30:21Z</time>
<speed>0.00</speed>
</trkpt>
<trkpt lat="-7.298284" lon="-34.820045">
<ele>73.320000</ele>
<time>2018-10-20T09:35:31Z</time>
<speed>0.00</speed>
</trkpt>
<trkpt lat="-7.298240" lon="-34.820065">
<ele>74.720001</ele>
<time>2018-10-20T09:40:42Z</time>
<speed>0.00</speed>
</trkpt>
<trkpt lat="-7.298268" lon="-34.820034">
<ele>86.529999</ele>
<time>2018-10-20T09:45:52Z</time>
<speed>0.00</speed>
</trkpt>
<trkpt lat="-7.298249" lon="-34.820007">
<ele>85.540001</ele>
<time>2018-10-20T09:51:02Z</time>
<speed>0.00</speed>
</trkpt>
<trkpt lat="-7.298302" lon="-34.819950">
<ele>92.709999</ele>
<time>2018-10-20T09:56:13Z</time>
<speed>0.00</speed>
</trkpt>
<trkpt lat="-7.298299" lon="-34.820072">
<ele>76.699997</ele>
<time>2018-10-20T10:01:27Z</time>
<speed>0.00</speed>
</trkpt>
<trkpt lat="-7.298218" lon="-34.820072">
<ele>79.869995</ele>
<time>2018-10-20T10:06:38Z</time>
<speed>0.00</speed>
</trkpt>
<trkpt lat="-7.298284" lon="-34.820015">
<ele>89.209999</ele>
<time>2018-10-20T10:11:49Z</time>
<speed>0.00</speed>
</trkpt>
<trkpt lat="-7.298293" lon="-34.820034">
<ele>87.709999</ele>
<time>2018-10-20T10:17:00Z</time>
<speed>0.00</speed>
</trkpt>
<trkpt lat="-7.298306" lon="-34.820019">
<ele>97.669998</ele>
<time>2018-10-20T10:20:41Z</time>
<speed>0.00</speed>
</trkpt>
<trkpt lat="-7.298297" lon="-34.820015">
<ele>80.759995</ele>
<time>2018-10-20T10:25:53Z</time>
<speed>0.11</speed>
</trkpt>
<trkpt lat="-7.298275" lon="-34.820000">
<ele>91.589996</ele>
<time>2018-10-20T10:31:05Z</time>
<speed>0.00</speed>
</trkpt>
<trkpt lat="-7.298303" lon="-34.820000">
<ele>97.250000</ele>
<time>2018-10-20T10:36:17Z</time>
<speed>0.00</speed>
</trkpt>
<trkpt lat="-7.298246" lon="-34.820000">
<ele>75.439995</ele>
<time>2018-10-20T10:41:29Z</time>
<speed>0.00</speed>
</trkpt>
<trkpt lat="-7.298288" lon="-34.820011">
<ele>84.769997</ele>
<time>2018-10-20T10:46:40Z</time>
<speed>0.21</speed>
</trkpt>
<trkpt lat="-7.298234" lon="-34.820042">
<ele>75.290001</ele>
<time>2018-10-20T10:51:53Z</time>
<speed>0.00</speed>
</trkpt>
<trkpt lat="-7.298270" lon="-34.820045">
<ele>60.439999</ele>
<time>2018-10-20T10:57:04Z</time>
<speed>0.09</speed>
</trkpt>
<trkpt lat="-7.298257" lon="-34.820065">
<ele>94.610001</ele>
<time>2018-10-20T11:02:22Z</time>
<speed>0.14</speed>
</trkpt>
<trkpt lat="-7.298313" lon="-34.820099">
<ele>87.879997</ele>
<time>2018-10-20T11:07:33Z</time>
<speed>0.30</speed>
</trkpt>
<trkpt lat="-7.298300" lon="-34.820053">
<ele>83.739998</ele>
<time>2018-10-20T11:12:45Z</time>
<speed>0.08</speed>
</trkpt>
<trkpt lat="-7.298304" lon="-34.820007">
<ele>83.970001</ele>
<time>2018-10-20T11:17:59Z</time>
<speed>0.10</speed>
</trkpt>
<trkpt lat="-7.298343" lon="-34.820042">
<ele>72.040001</ele>
<time>2018-10-20T11:23:12Z</time>
<speed>0.00</speed>
</trkpt>
<trkpt lat="-7.298368" lon="-34.819950">
<ele>69.139999</ele>
<time>2018-10-20T11:28:26Z</time>
<speed>0.00</speed>
</trkpt>
<trkpt lat="-7.298234" lon="-34.820034">
<ele>91.479996</ele>
<time>2018-10-20T11:33:40Z</time>
<speed>0.00</speed>
</trkpt>
<trkpt lat="-7.298347" lon="-34.819839">
<ele>56.709999</ele>
<time>2018-10-20T11:38:55Z</time>
<speed>0.00</speed>
</trkpt>
<trkpt lat="-7.298283" lon="-34.820023">
<ele>94.869995</ele>
<time>2018-10-20T11:44:12Z</time>
<speed>0.00</speed>
</trkpt>
<trkpt lat="-7.298283" lon="-34.819954">
<ele>80.589996</ele>
<time>2018-10-20T11:49:26Z</time>
<speed>0.00</speed>
</trkpt>
<trkpt lat="-7.298235" lon="-34.820068">
<ele>106.290001</ele>
<time>2018-10-20T11:54:39Z</time>
<speed>0.00</speed>
</trkpt>
<trkpt lat="-7.298266" lon="-34.820000">
<ele>92.500000</ele>
<time>2018-10-20T12:00:26Z</time>
<speed>0.06</speed>
</trkpt>
<trkpt lat="-7.298290" lon="-34.819988">
<ele>94.919998</ele>
<time>2018-10-20T12:05:39Z</time>
<speed>0.07</speed>
</trkpt>
<trkpt lat="-7.298230" lon="-34.819973">
<ele>90.059998</ele>
<time>2018-10-20T12:10:53Z</time>
<speed>0.05</speed>
</trkpt>
<trkpt lat="-7.298266" lon="-34.820007">
<ele>97.650002</ele>
<time>2018-10-20T12:16:07Z</time>
<speed>0.00</speed>
</trkpt>
<trkpt lat="-7.298259" lon="-34.820004">
<ele>103.809998</ele>
<time>2018-10-20T12:21:20Z</time>
<speed>0.00</speed>
</trkpt>
<trkpt lat="-7.298301" lon="-34.820015">
<ele>56.879997</ele>
<time>2018-10-20T12:26:34Z</time>
<speed>0.10</speed>
</trkpt>
<trkpt lat="-7.298281" lon="-34.819981">
<ele>76.610001</ele>
<time>2018-10-20T12:31:48Z</time>
<speed>0.00</speed>
</trkpt>
<trkpt lat="-7.298256" lon="-34.820019">
<ele>78.860001</ele>
<time>2018-10-20T12:37:02Z</time>
<speed>0.00</speed>
</trkpt>
<trkpt lat="-7.298227" lon="-34.820034">
<ele>88.479996</ele>
<time>2018-10-20T12:42:15Z</time>
[truncated: 251,444 more chars]
