# Supplementary material for: Critical areas for sea turtles in Northeast Brazil: a participatory approach for a data-poor context
Source: PeerJ. 2024 Mar 25;12:e17109. doi: 10.7717/peerj.17109 (PMC10977088; doi:10.7717/peerj.17109)
Supplement: Supplemental Information 5 [file peerj-12-17109-s005.zip › Route files/CA1_2710.gpx]

<?xml version="1.0" encoding="UTF-8" standalone="yes" ?>
<gpx creator="Mobile Action http://www.mobileaction.com/1.1" version="1.0" xmlns="http://www.topografix.com/GPX/1/0" xmlns:xsi="http://www.w3.org/2001/XMLSchema-instance" xsi:schemaLocation="http://www.topografix.com/GPX/1/0 http://www.topografix.com/GPX/1/0/gpx.xsd">
<wpt lat="-6.959847" lon="-34.828529">
<ele>5.500000</ele>
<time>2018-10-02T08:06:48Z</time>
<name></name>
<desc></desc>
<sym>Waypoint</sym>
</wpt>
<wpt lat="-6.959065" lon="-34.828705">
<ele>6.850000</ele>
<time>2018-10-02T08:20:40Z</time>
<name></name>
<desc></desc>
<sym>Waypoint</sym>
</wpt>
<wpt lat="-6.959054" lon="-34.828705">
<ele>4.530000</ele>
<time>2018-10-02T08:20:51Z</time>
<name></name>
<desc></desc>
<sym>Waypoint</sym>
</wpt>
<wpt lat="-6.958251" lon="-34.830982">
<ele>5.770000</ele>
<time>2018-10-03T08:01:59Z</time>
<name></name>
<desc></desc>
<sym>Waypoint</sym>
</wpt>
<wpt lat="-6.959070" lon="-34.828907">
<ele>1.850000</ele>
<time>2018-10-03T08:26:56Z</time>
<name></name>
<desc></desc>
<sym>Waypoint</sym>
</wpt>
<wpt lat="-6.958871" lon="-34.831448">
<ele>14.679999</ele>
<time>2018-10-03T08:36:55Z</time>
<name></name>
<desc></desc>
<sym>Waypoint</sym>
</wpt>
<wpt lat="-6.968624" lon="-34.834755">
<ele>29.340000</ele>
<time>2018-10-08T02:11:28Z</time>
<name></name>
<desc></desc>
<sym>Waypoint</sym>
</wpt>
<wpt lat="-6.968572" lon="-34.834843">
<ele>16.129999</ele>
<time>2018-10-08T02:13:24Z</time>
<name></name>
<desc></desc>
<sym>Waypoint</sym>
</wpt>
<wpt lat="-6.968589" lon="-34.834824">
<ele>16.410000</ele>
<time>2018-10-08T02:15:21Z</time>
<name></name>
<desc></desc>
<sym>Waypoint</sym>
</wpt>
<wpt lat="-6.968558" lon="-34.834869">
<ele>32.669998</ele>
<time>2018-10-12T14:58:44Z</time>
<name></name>
<desc></desc>
<sym>Waypoint</sym>
</wpt>
<trk>
<name>20181027-191510(1)</name>
<desc>Color:004000ff</desc>
<trkseg>
<trkpt lat="-7.178807" lon="-34.891495">
<ele>40.879997</ele>
<time>2018-09-16T00:50:34Z</time>
<speed>0.00</speed>
</trkpt>
<trkpt lat="-7.178807" lon="-34.891495">
<ele>40.879997</ele>
<time>2018-09-16T00:50:38Z</time>
<speed>0.00</speed>
</trkpt>
<trkpt lat="-7.178807" lon="-34.891495">
<ele>40.879997</ele>
<time>2018-09-16T00:50:42Z</time>
<speed>0.00</speed>
</trkpt>
<trkpt lat="-7.178807" lon="-34.891495">
<ele>40.879997</ele>
<time>2018-09-16T00:50:48Z</time>
<speed>0.00</speed>
</trkpt>
<trkpt lat="-7.178807" lon="-34.891495">
<ele>40.879997</ele>
<time>2018-09-16T00:50:52Z</time>
<speed>0.00</speed>
</trkpt>
<trkpt lat="-7.178813" lon="-34.891487">
<ele>44.579998</ele>
<time>2018-09-16T00:50:57Z</time>
<speed>0.32</speed>
</trkpt>
<trkpt lat="-7.178806" lon="-34.891476">
<ele>45.379997</ele>
<time>2018-09-16T00:51:02Z</time>
<speed>0.00</speed>
</trkpt>
<trkpt lat="-7.178806" lon="-34.891476">
<ele>45.379997</ele>
<time>2018-09-16T00:51:08Z</time>
<speed>0.00</speed>
</trkpt>
<trkpt lat="-7.178806" lon="-34.891476">
<ele>45.379997</ele>
<time>2018-09-16T00:51:12Z</time>
<speed>0.00</speed>
</trkpt>
<trkpt lat="-7.178806" lon="-34.891476">
<ele>45.379997</ele>
<time>2018-09-16T00:51:18Z</time>
<speed>0.00</speed>
</trkpt>
<trkpt lat="-7.178806" lon="-34.891476">
<ele>45.379997</ele>
<time>2018-09-16T00:51:22Z</time>
<speed>0.00</speed>
</trkpt>
<trkpt lat="-7.178794" lon="-34.891514">
<ele>40.110001</ele>
<time>2018-09-16T00:51:28Z</time>
<speed>0.11</speed>
</trkpt>
<trkpt lat="-7.178785" lon="-34.891529">
<ele>39.739998</ele>
<time>2018-09-16T00:51:32Z</time>
<speed>0.34</speed>
</trkpt>
<trkpt lat="-7.178807" lon="-34.891521">
<ele>42.029999</ele>
<time>2018-09-16T00:51:37Z</time>
<speed>0.24</speed>
</trkpt>
<trkpt lat="-7.178808" lon="-34.891518">
<ele>42.649998</ele>
<time>2018-09-16T00:51:43Z</time>
<speed>0.00</speed>
</trkpt>
<trkpt lat="-7.178808" lon="-34.891518">
<ele>42.649998</ele>
<time>2018-09-16T00:51:47Z</time>
<speed>0.00</speed>
</trkpt>
<trkpt lat="-7.178803" lon="-34.891521">
<ele>42.500000</ele>
<time>2018-09-16T00:51:53Z</time>
<speed>0.31</speed>
</trkpt>
<trkpt lat="-7.178802" lon="-34.891514">
<ele>42.090000</ele>
<time>2018-09-16T00:51:58Z</time>
<speed>0.00</speed>
</trkpt>
<trkpt lat="-7.178802" lon="-34.891476">
<ele>44.209999</ele>
<time>2018-09-16T00:52:02Z</time>
<speed>0.00</speed>
</trkpt>
<trkpt lat="-7.178802" lon="-34.891476">
<ele>44.209999</ele>
<time>2018-09-16T00:52:07Z</time>
<speed>0.00</speed>
</trkpt>
<trkpt lat="-7.178799" lon="-34.891457">
<ele>49.619999</ele>
<time>2018-09-16T00:52:12Z</time>
<speed>0.24</speed>
</trkpt>
<trkpt lat="-7.178792" lon="-34.891476">
<ele>41.410000</ele>
<time>2018-09-16T00:52:29Z</time>
<speed>1.55</speed>
</trkpt>
<trkpt lat="-7.178771" lon="-34.891575">
<ele>45.239998</ele>
<time>2018-09-16T00:52:34Z</time>
<speed>0.00</speed>
</trkpt>
<trkpt lat="-7.178756" lon="-34.891582">
<ele>41.450001</ele>
<time>2018-09-16T00:52:39Z</time>
<speed>0.00</speed>
</trkpt>
</trkseg>
</trk>
<trk>
<name>20181027-191510(2)</name>
<desc>Color:004000ff</desc>
<trkseg>
<trkpt lat="-7.178791" lon="-34.891495">
<ele>37.579998</ele>
<time>2018-09-16T00:55:57Z</time>
<speed>0.08</speed>
</trkpt>
<trkpt lat="-7.178798" lon="-34.891487">
<ele>41.149998</ele>
<time>2018-09-16T00:56:01Z</time>
<speed>0.00</speed>
</trkpt>
<trkpt lat="-7.178798" lon="-34.891487">
<ele>41.149998</ele>
<time>2018-09-16T00:56:06Z</time>
<speed>0.00</speed>
</trkpt>
<trkpt lat="-7.178798" lon="-34.891487">
<ele>41.149998</ele>
<time>2018-09-16T00:56:11Z</time>
<speed>0.00</speed>
</trkpt>
<trkpt lat="-7.178798" lon="-34.891487">
<ele>41.149998</ele>
<time>2018-09-16T00:56:16Z</time>
<speed>0.00</speed>
</trkpt>
<trkpt lat="-7.178798" lon="-34.891487">
<ele>41.149998</ele>
<time>2018-09-16T00:56:21Z</time>
<speed>0.00</speed>
</trkpt>
<trkpt lat="-7.178798" lon="-34.891487">
<ele>41.149998</ele>
<time>2018-09-16T00:56:26Z</time>
<speed>0.00</speed>
</trkpt>
<trkpt lat="-7.178798" lon="-34.891487">
<ele>41.149998</ele>
<time>2018-09-16T00:56:30Z</time>
<speed>0.00</speed>
</trkpt>
<trkpt lat="-7.178798" lon="-34.891487">
<ele>41.149998</ele>
<time>2018-09-16T00:56:35Z</time>
<speed>0.00</speed>
</trkpt>
<trkpt lat="-7.178823" lon="-34.891449">
<ele>54.799999</ele>
<time>2018-09-16T00:56:41Z</time>
<speed>0.40</speed>
</trkpt>
<trkpt lat="-7.178828" lon="-34.891445">
<ele>55.090000</ele>
<time>2018-09-16T00:56:46Z</time>
<speed>0.00</speed>
</trkpt>
<trkpt lat="-7.178828" lon="-34.891445">
<ele>55.090000</ele>
<time>2018-09-16T00:56:50Z</time>
<speed>0.00</speed>
</trkpt>
<trkpt lat="-7.178828" lon="-34.891445">
<ele>55.090000</ele>
<time>2018-09-16T00:56:55Z</time>
<speed>0.00</speed>
</trkpt>
<trkpt lat="-7.178828" lon="-34.891445">
<ele>55.090000</ele>
<time>2018-09-16T00:57:01Z</time>
<speed>0.00</speed>
</trkpt>
<trkpt lat="-7.178830" lon="-34.891483">
<ele>57.610001</ele>
<time>2018-09-16T00:57:05Z</time>
<speed>0.36</speed>
</trkpt>
<trkpt lat="-7.178826" lon="-34.891487">
<ele>58.239998</ele>
<time>2018-09-16T00:57:11Z</time>
<speed>0.00</speed>
</trkpt>
<trkpt lat="-7.178818" lon="-34.891506">
<ele>60.299999</ele>
<time>2018-09-16T00:57:16Z</time>
<speed>0.24</speed>
</trkpt>
<trkpt lat="-7.178818" lon="-34.891514">
<ele>60.449997</ele>
<time>2018-09-16T00:57:20Z</time>
<speed>0.58</speed>
</trkpt>
<trkpt lat="-7.178813" lon="-34.891502">
<ele>59.930000</ele>
<time>2018-09-16T00:57:26Z</time>
<speed>0.00</speed>
</trkpt>
<trkpt lat="-7.178813" lon="-34.891502">
<ele>59.930000</ele>
<time>2018-09-16T00:57:30Z</time>
<speed>0.00</speed>
</trkpt>
<trkpt lat="-7.178813" lon="-34.891479">
<ele>58.889999</ele>
<time>2018-09-16T00:57:36Z</time>
<speed>0.00</speed>
</trkpt>
<trkpt lat="-7.178791" lon="-34.891514">
<ele>48.399998</ele>
<time>2018-09-16T00:58:03Z</time>
<speed>0.33</speed>
</trkpt>
<trkpt lat="-7.178752" lon="-34.891544">
<ele>47.090000</ele>
<time>2018-09-16T00:58:09Z</time>
<speed>0.00</speed>
</trkpt>
</trkseg>
</trk>
<trk>
<name>20181027-191510(3)</name>
<desc>Color:004000ff</desc>
<trkseg>
<trkpt lat="-7.178694" lon="-34.891548">
<ele>31.929998</ele>
<time>2018-09-16T09:52:55Z</time>
<speed>0.00</speed>
</trkpt>
<trkpt lat="-7.178754" lon="-34.891579">
<ele>33.439999</ele>
<time>2018-09-16T09:53:00Z</time>
<speed>0.00</speed>
</trkpt>
<trkpt lat="-7.178913" lon="-34.891628">
<ele>46.730000</ele>
<time>2018-09-16T09:58:09Z</time>
<speed>0.00</speed>
</trkpt>
<trkpt lat="-7.178681" lon="-34.891449">
<ele>30.510000</ele>
<time>2018-09-16T10:03:32Z</time>
<speed>1.15</speed>
</trkpt>
<trkpt lat="-7.178991" lon="-34.891788">
<ele>6.360000</ele>
<time>2018-09-16T10:08:47Z</time>
<speed>0.18</speed>
</trkpt>
<trkpt lat="-7.178789" lon="-34.891609">
<ele>31.439999</ele>
<time>2018-09-16T10:13:57Z</time>
<speed>0.00</speed>
</trkpt>
<trkpt lat="-7.178644" lon="-34.891521">
<ele>35.649998</ele>
<time>2018-09-16T10:19:08Z</time>
<speed>0.19</speed>
</trkpt>
<trkpt lat="-7.178850" lon="-34.891727">
<ele>20.990000</ele>
<time>2018-09-16T10:24:17Z</time>
<speed>0.00</speed>
</trkpt>
<trkpt lat="-7.178639" lon="-34.891533">
<ele>46.559998</ele>
<time>2018-09-16T10:29:26Z</time>
<speed>0.00</speed>
</trkpt>
<trkpt lat="-7.178498" lon="-34.891155">
<ele>69.330002</ele>
<time>2018-09-16T10:34:35Z</time>
<speed>0.00</speed>
</trkpt>
<trkpt lat="-7.178716" lon="-34.891483">
<ele>23.019999</ele>
<time>2018-09-16T10:39:44Z</time>
<speed>2.48</speed>
</trkpt>
<trkpt lat="-7.178750" lon="-34.891529">
<ele>46.410000</ele>
<time>2018-09-16T10:44:53Z</time>
<speed>1.66</speed>
</trkpt>
<trkpt lat="-7.169626" lon="-34.876358">
<ele>56.259998</ele>
<time>2018-09-16T10:50:03Z</time>
<speed>20.90</speed>
</trkpt>
<trkpt lat="-7.130435" lon="-34.851547">
<ele>24.000000</ele>
<time>2018-09-16T10:55:16Z</time>
<speed>26.58</speed>
</trkpt>
<trkpt lat="-7.070112" lon="-34.849823">
<ele>-4.570000</ele>
<time>2018-09-16T11:00:27Z</time>
<speed>29.20</speed>
</trkpt>
<trkpt lat="-7.006436" lon="-34.829952">
<ele>0.640000</ele>
<time>2018-09-16T11:05:55Z</time>
<speed>13.95</speed>
</trkpt>
<trkpt lat="-6.966932" lon="-34.831100">
<ele>10.550000</ele>
<time>2018-09-16T11:11:13Z</time>
<speed>8.66</speed>
</trkpt>
<trkpt lat="-6.965079" lon="-34.832981">
<ele>7.640000</ele>
<time>2018-09-16T11:16:28Z</time>
<speed>0.00</speed>
</trkpt>
<trkpt lat="-6.965089" lon="-34.833057">
<ele>19.990000</ele>
<time>2018-09-16T11:21:43Z</time>
<speed>0.00</speed>
</trkpt>
<trkpt lat="-6.965062" lon="-34.832897">
<ele>9.670000</ele>
<time>2018-09-16T11:26:59Z</time>
<speed>0.00</speed>
</trkpt>
<trkpt lat="-6.966147" lon="-34.835392">
<ele>-9.820000</ele>
<time>2018-09-16T11:32:23Z</time>
<speed>3.89</speed>
</trkpt>
<trkpt lat="-6.969336" lon="-34.835098">
<ele>-18.900000</ele>
<time>2018-09-16T11:37:46Z</time>
<speed>0.30</speed>
</trkpt>
<trkpt lat="-6.968399" lon="-34.834175">
<ele>11.630000</ele>
<time>2018-09-16T11:43:10Z</time>
<speed>0.27</speed>
</trkpt>
<trkpt lat="-6.968570" lon="-34.834507">
<ele>14.360000</ele>
<time>2018-09-16T11:48:45Z</time>
<speed>0.00</speed>
</trkpt>
<trkpt lat="-6.968338" lon="-34.834549">
<ele>18.240000</ele>
<time>2018-09-16T11:54:09Z</time>
<speed>0.00</speed>
</trkpt>
<trkpt lat="-6.968837" lon="-34.834923">
<ele>-0.470000</ele>
<time>2018-09-16T11:59:36Z</time>
<speed>0.00</speed>
</trkpt>
<trkpt lat="-6.968589" lon="-34.834686">
<ele>-26.320000</ele>
<time>2018-09-16T12:04:55Z</time>
<speed>0.32</speed>
</trkpt>
<trkpt lat="-6.968924" lon="-34.834904">
<ele>-19.430000</ele>
<time>2018-09-16T12:10:19Z</time>
<speed>0.45</speed>
</trkpt>
<trkpt lat="-6.968775" lon="-34.834843">
<ele>9.690000</ele>
<time>2018-09-16T12:16:03Z</time>
<speed>0.00</speed>
</trkpt>
<trkpt lat="-6.968626" lon="-34.834835">
<ele>15.000000</ele>
<time>2018-09-16T12:22:49Z</time>
<speed>0.00</speed>
</trkpt>
<trkpt lat="-6.968612" lon="-34.834862">
<ele>11.710000</ele>
<time>2018-09-16T12:27:59Z</time>
<speed>0.00</speed>
</trkpt>
<trkpt lat="-6.968661" lon="-34.834888">
<ele>25.260000</ele>
<time>2018-09-16T12:33:08Z</time>
<speed>0.00</speed>
</trkpt>
<trkpt lat="-6.968574" lon="-34.834873">
<ele>25.469999</ele>
<time>2018-09-16T12:38:17Z</time>
<speed>0.00</speed>
</trkpt>
<trkpt lat="-6.968606" lon="-34.834812">
<ele>19.480000</ele>
<time>2018-09-16T12:43:25Z</time>
<speed>0.15</speed>
</trkpt>
<trkpt lat="-6.968601" lon="-34.834839">
<ele>7.530000</ele>
<time>2018-09-16T12:48:33Z</time>
<speed>0.33</speed>
</trkpt>
<trkpt lat="-6.968603" lon="-34.834877">
<ele>24.740000</ele>
<time>2018-09-16T12:53:42Z</time>
<speed>0.00</speed>
</trkpt>
<trkpt lat="-6.968606" lon="-34.834820">
<ele>11.660000</ele>
<time>2018-09-16T12:58:49Z</time>
<speed>0.05</speed>
</trkpt>
<trkpt lat="-6.968547" lon="-34.834797">
<ele>12.950000</ele>
<time>2018-09-16T13:04:10Z</time>
<speed>0.00</speed>
</trkpt>
<trkpt lat="-6.968558" lon="-34.834862">
<ele>27.379999</ele>
<time>2018-09-16T13:09:26Z</time>
<speed>0.12</speed>
</trkpt>
<trkpt lat="-6.968547" lon="-34.834793">
<ele>34.049999</ele>
<time>2018-09-16T13:14:43Z</time>
<speed>0.00</speed>
</trkpt>
<trkpt lat="-6.968546" lon="-34.834862">
<ele>29.029999</ele>
<time>2018-09-16T13:20:00Z</time>
<speed>0.00</speed>
</trkpt>
<trkpt lat="-6.968500" lon="-34.834843">
<ele>37.219997</ele>
<time>2018-09-16T13:25:17Z</time>
<speed>0.00</speed>
</trkpt>
<trkpt lat="-6.968560" lon="-34.834812">
<ele>5.620000</ele>
<time>2018-09-16T13:30:34Z</time>
<speed>0.00</speed>
</trkpt>
<trkpt lat="-6.968648" lon="-34.834854">
<ele>-14.429999</ele>
<time>2018-09-16T13:35:52Z</time>
<speed>0.00</speed>
</trkpt>
<trkpt lat="-6.968623" lon="-34.834850">
<ele>5.040000</ele>
<time>2018-09-16T13:41:08Z</time>
<speed>0.00</speed>
</trkpt>
<trkpt lat="-6.968576" lon="-34.834988">
<ele>16.180000</ele>
<time>2018-09-16T13:46:25Z</time>
<speed>0.00</speed>
</trkpt>
<trkpt lat="-6.968737" lon="-34.834675">
<ele>9.950000</ele>
<time>2018-09-16T13:51:42Z</time>
<speed>0.00</speed>
</trkpt>
<trkpt lat="-6.968618" lon="-34.834858">
<ele>10.380000</ele>
<time>2018-09-16T13:56:59Z</time>
<speed>0.00</speed>
</trkpt>
<trkpt lat="-6.968663" lon="-34.834957">
<ele>-6.230000</ele>
<time>2018-09-16T14:02:18Z</time>
<speed>0.14</speed>
</trkpt>
<trkpt lat="-6.968659" lon="-34.834793">
<ele>7.610000</ele>
<time>2018-09-16T14:07:35Z</time>
<speed>0.00</speed>
</trkpt>
<trkpt lat="-6.968634" lon="-34.834808">
<ele>15.910000</ele>
<time>2018-09-16T14:12:52Z</time>
<speed>0.10</speed>
</trkpt>
<trkpt lat="-6.968684" lon="-34.834629">
<ele>9.889999</ele>
<time>2018-09-16T14:18:09Z</time>
<speed>0.00</speed>
</trkpt>
<trkpt lat="-6.968639" lon="-34.834694">
<ele>19.129999</ele>
<time>2018-09-16T14:23:25Z</time>
<speed>1.16</speed>
</trkpt>
<trkpt lat="-6.968749" lon="-34.834751">
<ele>9.599999</ele>
<time>2018-09-16T14:28:41Z</time>
<speed>0.00</speed>
</trkpt>
<trkpt lat="-6.968632" lon="-34.834667">
<ele>1.260000</ele>
<time>2018-09-16T14:33:58Z</time>
<speed>0.95</speed>
</trkpt>
<trkpt lat="-6.968637" lon="-34.834793">
<ele>18.279999</ele>
<time>2018-09-16T14:39:17Z</time>
<speed>0.00</speed>
</trkpt>
<trkpt lat="-6.968623" lon="-34.834843">
<ele>-8.580000</ele>
<time>2018-09-16T14:44:40Z</time>
<speed>0.00</speed>
</trkpt>
<trkpt lat="-6.968808" lon="-34.834343">
<ele>65.400002</ele>
<time>2018-09-16T14:50:03Z</time>
<speed>0.00</speed>
</trkpt>
<trkpt lat="-6.968584" lon="-34.834991">
<ele>1.180000</ele>
<time>2018-09-16T14:55:26Z</time>
<speed>0.67</speed>
</trkpt>
<trkpt lat="-6.968594" lon="-34.834698">
<ele>-4.160000</ele>
<time>2018-09-16T15:01:11Z</time>
<speed>0.09</speed>
</trkpt>
<trkpt lat="-6.968624" lon="-34.834583">
<ele>29.609999</ele>
<time>2018-09-16T15:06:48Z</time>
<speed>0.16</speed>
</trkpt>
<trkpt lat="-6.968588" lon="-34.834721">
<ele>24.910000</ele>
<time>2018-09-16T15:13:30Z</time>
<speed>0.10</speed>
</trkpt>
<trkpt lat="-6.968550" lon="-34.834621">
<ele>55.180000</ele>
<time>2018-09-16T15:20:48Z</time>
<speed>0.00</speed>
</trkpt>
<trkpt lat="-6.968555" lon="-34.834652">
<ele>44.529999</ele>
<time>2018-09-16T15:26:07Z</time>
<speed>0.00</speed>
</trkpt>
<trkpt lat="-6.968481" lon="-34.834667">
<ele>5.180000</ele>
<time>2018-09-16T15:31:31Z</time>
<speed>1.28</speed>
</trkpt>
<trkpt lat="-6.968648" lon="-34.834908">
<ele>10.370000</ele>
<time>2018-09-16T15:36:50Z</time>
<speed>0.00</speed>
</trkpt>
<trkpt lat="-6.968579" lon="-34.834743">
<ele>24.209999</ele>
<time>2018-09-16T15:42:07Z</time>
<speed>0.68</speed>
</trkpt>
<trkpt lat="-6.968741" lon="-34.834660">
<ele>76.139999</ele>
<time>2018-09-16T15:47:27Z</time>
<speed>0.00</speed>
</trkpt>
<trkpt lat="-6.968702" lon="-34.834721">
<ele>22.309999</ele>
<time>2018-09-16T15:52:58Z</time>
<speed>0.00</speed>
</trkpt>
<trkpt lat="-6.968636" lon="-34.834427">
<ele>55.480000</ele>
<time>2018-09-16T15:58:16Z</time>
<speed>0.00</speed>
</trkpt>
<trkpt lat="-6.968545" lon="-34.834885">
<ele>2.310000</ele>
<time>2018-09-16T16:03:36Z</time>
<speed>0.97</speed>
</trkpt>
<trkpt lat="-6.968645" lon="-34.834682">
<ele>31.529999</ele>
<time>2018-09-16T16:08:46Z</time>
<speed>0.00</speed>
</trkpt>
<trkpt lat="-6.968607" lon="-34.835079">
<ele>-20.779999</ele>
<time>2018-09-16T16:14:19Z</time>
<speed>0.24</speed>
</trkpt>
<trkpt lat="-6.968672" lon="-34.834793">
<ele>11.200000</ele>
<time>2018-09-16T16:20:03Z</time>
<speed>0.09</speed>
</trkpt>
<trkpt lat="-6.968648" lon="-34.835052">
<ele>-8.889999</ele>
<time>2018-09-16T16:27:07Z</time>
<speed>0.00</speed>
</trkpt>
<trkpt lat="-6.968578" lon="-34.834774">
<ele>26.869999</ele>
<time>2018-09-16T16:32:18Z</time>
<speed>0.00</speed>
</trkpt>
<trkpt lat="-6.968582" lon="-34.834785">
<ele>10.760000</ele>
<time>2018-09-16T16:37:40Z</time>
<speed>0.99</speed>
</trkpt>
<trkpt lat="-6.968868" lon="-34.835178">
<ele>-49.500000</ele>
<time>2018-09-16T16:42:59Z</time>
<speed>0.00</speed>
</trkpt>
<trkpt lat="-6.968472" lon="-34.834454">
<ele>70.129997</ele>
<time>2018-09-16T16:48:23Z</time>
<speed>0.00</speed>
</trkpt>
<trkpt lat="-6.968946" lon="-34.835270">
<ele>-63.149998</ele>
<time>2018-09-16T16:54:07Z</time>
<speed>0.59</speed>
</trkpt>
<trkpt lat="-6.968853" lon="-34.835213">
<ele>-91.500000</ele>
<time>2018-09-16T17:00:29Z</time>
<speed>0.00</speed>
</trkpt>
<trkpt lat="-6.968498" lon="-34.834797">
<ele>33.770000</ele>
<time>2018-09-16T17:06:28Z</time>
<speed>0.42</speed>
</trkpt>
<trkpt lat="-6.968714" lon="-34.835087">
<ele>-28.199999</ele>
<time>2018-09-16T17:12:00Z</time>
<speed>3.77</speed>
</trkpt>
<trkpt lat="-6.968668" lon="-34.834805">
<ele>6.430000</ele>
<time>2018-09-16T17:17:31Z</time>
<speed>0.25</speed>
</trkpt>
<trkpt lat="-6.968464" lon="-34.834682">
<ele>43.279999</ele>
<time>2018-09-16T17:23:22Z</time>
<speed>0.00</speed>
</trkpt>
<trkpt lat="-6.968540" lon="-34.834679">
<ele>47.149998</ele>
<time>2018-09-16T17:28:33Z</time>
<speed>0.00</speed>
</trkpt>
<trkpt lat="-6.968586" lon="-34.834908">
<ele>-0.340000</ele>
<time>2018-09-16T17:33:45Z</time>
<speed>0.00</speed>
</trkpt>
<trkpt lat="-6.968628" lon="-34.834835">
<ele>3.180000</ele>
<time>2018-09-16T17:38:55Z</time>
<speed>0.00</speed>
</trkpt>
<trkpt lat="-6.968554" lon="-34.834911">
<ele>-0.190000</ele>
<time>2018-09-16T17:44:04Z</time>
<speed>0.09</speed>
</trkpt>
<trkpt lat="-6.968570" lon="-34.834862">
<ele>6.800000</ele>
<time>2018-09-16T17:49:14Z</time>
<speed>0.00</speed>
</trkpt>
<trkpt lat="-6.968555" lon="-34.834846">
<ele>32.119999</ele>
<time>2018-09-16T17:54:25Z</time>
<speed>0.00</speed>
</trkpt>
<trkpt lat="-6.968560" lon="-34.834885">
<ele>25.209999</ele>
<time>2018-09-16T17:59:38Z</time>
<speed>0.00</speed>
</trkpt>
<trkpt lat="-6.968725" lon="-34.834599">
<ele>36.149998</ele>
<time>2018-09-16T18:04:55Z</time>
<speed>0.54</speed>
</trkpt>
<trkpt lat="-6.968646" lon="-34.834660">
<ele>49.329998</ele>
<time>2018-09-16T18:10:07Z</time>
<speed>0.00</speed>
</trkpt>
<trkpt lat="-6.968660" lon="-34.834827">
<ele>19.119999</ele>
<time>2018-09-16T18:15:17Z</time>
<speed>0.00</speed>
</trkpt>
<trkpt lat="-6.968630" lon="-34.834770">
<ele>3.810000</ele>
<time>2018-09-16T18:20:28Z</time>
<speed>0.00</speed>
</trkpt>
<trkpt lat="-6.968576" lon="-34.834915">
<ele>20.639999</ele>
<time>2018-09-16T18:25:38Z</time>
<speed>0.00</speed>
</trkpt>
<trkpt lat="-6.968659" lon="-34.834827">
<ele>14.700000</ele>
<time>2018-09-16T18:30:48Z</time>
<speed>0.00</speed>
</trkpt>
<trkpt lat="-6.968581" lon="-34.834827">
<ele>18.049999</ele>
<time>2018-09-16T18:35:57Z</time>
<speed>0.00</speed>
</trkpt>
<trkpt lat="-6.968619" lon="-34.834869">
<ele>1.710000</ele>
<time>2018-09-16T18:41:07Z</time>
<speed>0.00</speed>
</trkpt>
<trkpt lat="-6.968586" lon="-34.834888">
<ele>10.700000</ele>
<time>2018-09-16T18:46:15Z</time>
<speed>0.00</speed>
</trkpt>
<trkpt lat="-6.968595" lon="-34.834949">
<ele>-5.500000</ele>
<time>2018-09-16T18:51:25Z</time>
<speed>0.00</speed>
</trkpt>
<trkpt lat="-6.968637" lon="-34.834797">
<ele>17.990000</ele>
<time>2018-09-16T18:56:35Z</time>
<speed>0.00</speed>
</trkpt>
<trkpt lat="-6.968694" lon="-34.834949">
<ele>38.549999</ele>
<time>2018-09-16T19:01:51Z</time>
<speed>0.00</speed>
</trkpt>
<trkpt lat="-6.968643" lon="-34.834896">
<ele>-23.609999</ele>
<time>2018-09-16T19:07:01Z</time>
<speed>0.00</speed>
</trkpt>
<trkpt lat="-6.968591" lon="-34.834801">
<ele>16.010000</ele>
<time>2018-09-16T19:12:11Z</time>
<speed>0.00</speed>
</trkpt>
<trkpt lat="-6.968614" lon="-34.834827">
<ele>16.539999</ele>
<time>2018-09-16T19:17:22Z</time>
<speed>0.00</speed>
</trkpt>
<trkpt lat="-6.968660" lon="-34.834770">
<ele>21.779999</ele>
<time>2018-09-16T19:22:32Z</time>
<speed>0.00</speed>
</trkpt>
<trkpt lat="-6.968697" lon="-34.834827">
<ele>20.340000</ele>
<time>2018-09-16T19:27:46Z</time>
<speed>0.41</speed>
</trkpt>
<trkpt lat="-6.968673" lon="-34.834850">
<ele>10.179999</ele>
<time>2018-09-16T19:32:56Z</time>
<speed>0.00</speed>
</trkpt>
<trkpt lat="-6.968554" lon="-34.834766">
<ele>47.000000</ele>
<time>2018-09-16T19:38:06Z</time>
<speed>0.00</speed>
</trkpt>
<trkpt lat="-6.968619" lon="-34.834820">
<ele>28.939999</ele>
<time>2018-09-16T19:43:28Z</time>
<speed>0.29</speed>
</trkpt>
<trkpt lat="-6.968566" lon="-34.834766">
<ele>30.260000</ele>
<time>2018-09-16T19:48:39Z</time>
<speed>0.00</speed>
</trkpt>
<trkpt lat="-6.968637" lon="-34.834541">
<ele>22.939999</ele>
<time>2018-09-16T19:54:12Z</time>
<speed>0.46</speed>
</trkpt>
<trkpt lat="-6.968640" lon="-34.834808">
<ele>12.389999</ele>
<time>2018-09-16T20:00:01Z</time>
<speed>0.49</speed>
</trkpt>
<trkpt lat="-6.968620" lon="-34.834839">
<ele>7.900000</ele>
<time>2018-09-16T20:07:56Z</time>
<speed>0.00</speed>
</trkpt>
<trkpt lat="-6.968579" lon="-34.834721">
<ele>-7.570000</ele>
<time>2018-09-16T20:13:15Z</time>
<speed>0.00</speed>
</trkpt>
<trkpt lat="-6.968507" lon="-34.834679">
<ele>-16.209999</ele>
<time>2018-09-16T20:18:34Z</time>
<speed>0.00</speed>
</trkpt>
<trkpt lat="-6.968599" lon="-34.834850">
<ele>29.469999</ele>
<time>2018-09-16T20:23:51Z</time>
<speed>0.00</speed>
</trkpt>
<trkpt lat="-6.968669" lon="-34.834957">
<ele>18.330000</ele>
<time>2018-09-16T20:29:17Z</time>
<speed>0.18</speed>
</trkpt>
<trkpt lat="-6.968719" lon="-34.834972">
<ele>20.049999</ele>
<time>2018-09-16T20:34:34Z</time>
<speed>0.00</speed>
</trkpt>
<trkpt lat="-6.968360" lon="-34.834740">
<ele>-13.790000</ele>
<time>2018-09-16T20:39:51Z</time>
<speed>2.31</speed>
</trkpt>
<trkpt lat="-6.968605" lon="-34.834972">
<ele>14.460000</ele>
<time>2018-09-16T20:45:10Z</time>
<speed>0.00</speed>
</trkpt>
<trkpt lat="-6.968600" lon="-34.834766">
<ele>20.949999</ele>
<time>2018-09-16T20:50:38Z</time>
<speed>0.29</speed>
</trkpt>
<trkpt lat="-6.968599" lon="-34.834808">
<ele>18.379999</ele>
<time>2018-09-16T20:55:58Z</time>
<speed>0.00</speed>
</trkpt>
<trkpt lat="-6.968681" lon="-34.834911">
<ele>0.280000</ele>
<time>2018-09-16T21:01:18Z</time>
<speed>0.00</speed>
</trkpt>
<trkpt lat="-6.968536" lon="-34.834927">
<ele>-18.830000</ele>
<time>2018-09-16T21:06:57Z</time>
<speed>0.49</speed>
</trkpt>
<trkpt lat="-6.968616" lon="-34.835087">
<ele>-19.529999</ele>
<time>2018-09-16T21:12:16Z</time>
<speed>0.00</speed>
</trkpt>
<trkpt lat="-6.968586" lon="-34.834740">
<ele>15.389999</ele>
<time>2018-09-16T21:17:33Z</time>
<speed>0.00</speed>
</trkpt>
<trkpt lat="-6.968607" lon="-34.834858">
<ele>7.950000</ele>
<time>2018-09-16T21:22:56Z</time>
<speed>0.09</speed>
</trkpt>
<trkpt lat="-6.968648" lon="-34.834984">
<ele>-0.670000</ele>
<time>2018-09-16T21:28:26Z</time>
<speed>0.85</speed>
</trkpt>
<trkpt lat="-6.968626" lon="-34.834793">
<ele>11.610000</ele>
<time>2018-09-16T21:34:01Z</time>
<speed>0.05</speed>
</trkpt>
<trkpt lat="-6.968582" lon="-34.834793">
<ele>5.040000</ele>
<time>2018-09-16T21:39:41Z</time>
<speed>0.05</speed>
</trkpt>
<trkpt lat="-6.968603" lon="-34.834881">
<ele>46.379997</ele>
<time>2018-09-16T21:45:13Z</time>
<speed>0.89</speed>
</trkpt>
<trkpt lat="-6.968611" lon="-34.834728">
<ele>-20.619999</ele>
<time>2018-09-16T21:50:52Z</time>
<speed>1.03</speed>
</trkpt>
<trkpt lat="-6.968599" lon="-34.834755">
<ele>-1.080000</ele>
<time>2018-09-16T21:56:11Z</time>
<speed>0.00</speed>
</trkpt>
<trkpt lat="-6.968644" lon="-34.834896">
<ele>3.580000</ele>
<time>2018-09-16T22:01:33Z</time>
<speed>0.00</speed>
</trkpt>
<trkpt lat="-6.968677" lon="-34.834976">
<ele>16.129999</ele>
<time>2018-09-16T22:06:51Z</time>
<speed>0.00</speed>
</trkpt>
<trkpt lat="-6.968654" lon="-34.834850">
<ele>-6.210000</ele>
<time>2018-09-16T22:12:10Z</time>
<speed>0.00</speed>
</trkpt>
<trkpt lat="-6.968657" lon="-34.834969">
<ele>2.180000</ele>
<time>2018-09-16T22:17:28Z</time>
<speed>0.00</speed>
</trkpt>
<trkpt lat="-6.968589" lon="-34.834923">
<ele>16.750000</ele>
<time>2018-09-16T22:23:00Z</time>
<speed>0.15</speed>
</trkpt>
<trkpt lat="-6.968569" lon="-34.834747">
<ele>19.000000</ele>
<time>2018-09-16T22:28:18Z</time>
<speed>0.00</speed>
</trkpt>
<trkpt lat="-6.968595" lon="-34.834808">
<ele>15.270000</ele>
<time>2018-09-16T22:33:35Z</time>
<speed>0.00</speed>
</trkpt>
<trkpt lat="-6.968631" lon="-34.834759">
<ele>1.420000</ele>
<time>2018-09-16T22:38:52Z</time>
<speed>0.00</speed>
</trkpt>
<trkpt lat="-6.968556" lon="-34.834766">
<ele>22.289999</ele>
<time>2018-09-16T22:44:07Z</time>
<speed>0.18</speed>
</trkpt>
<trkpt lat="-6.968585" lon="-34.834736">
<ele>23.430000</ele>
<time>2018-09-16T22:49:24Z</time>
<speed>0.00</speed>
</trkpt>
<trkpt lat="-6.968598" lon="-34.834797">
<ele>10.300000</ele>
<time>2018-09-16T22:54:39Z</time>
<speed>0.00</speed>
</trkpt>
<trkpt lat="-6.968645" lon="-34.834782">
<ele>5.860000</ele>
<time>2018-09-16T22:59:57Z</time>
<speed>0.00</speed>
</trkpt>
<trkpt lat="-6.968652" lon="-34.834785">
<ele>3.280000</ele>
<time>2018-09-16T23:05:15Z</time>
<speed>0.00</speed>
</trkpt>
<trkpt lat="-6.968664" lon="-34.834854">
<ele>16.889999</ele>
<time>2018-09-16T23:10:33Z</time>
<speed>0.00</speed>
</trkpt>
<trkpt lat="-6.968629" lon="-34.834801">
<ele>9.730000</ele>
<time>2018-09-16T23:15:49Z</time>
<speed>0.21</speed>
</trkpt>
<trkpt lat="-6.968643" lon="-34.834671">
<ele>5.690000</ele>
<time>2018-09-16T23:21:06Z</time>
<speed>0.00</speed>
</trkpt>
<trkpt lat="-6.968629" lon="-34.834824">
<ele>9.570000</ele>
<time>2018-09-16T23:26:25Z</time>
<speed>0.00</speed>
</trkpt>
<trkpt lat="-6.968653" lon="-34.834869">
<ele>14.160000</ele>
<time>2018-09-16T23:31:45Z</time>
<speed>0.06</speed>
</trkpt>
<trkpt lat="-6.968647" lon="-34.834869">
<ele>9.099999</ele>
<time>2018-09-16T23:37:02Z</time>
<speed>0.00</speed>
</trkpt>
<trkpt lat="-6.968629" lon="-34.834934">
<ele>11.000000</ele>
<time>2018-09-16T23:42:19Z</time>
<speed>0.00</speed>
</trkpt>
<trkpt lat="-6.968615" lon="-34.834991">
<ele>14.710000</ele>
<time>2018-09-16T23:47:38Z</time>
<speed>0.00</speed>
</trkpt>
<trkpt lat="-6.968584" lon="-34.834702">
<ele>2.780000</ele>
<time>2018-09-16T23:52:55Z</time>
<speed>0.00</speed>
</trkpt>
<trkpt lat="-6.968498" lon="-34.834999">
<ele>25.529999</ele>
<time>2018-09-16T23:58:30Z</time>
<speed>0.20</speed>
</trkpt>
<trkpt lat="-6.968403" lon="-34.834988">
<ele>-20.410000</ele>
<time>2018-09-17T00:04:11Z</time>
<speed>0.07</speed>
</trkpt>
<trkpt lat="-6.968537" lon="-34.834660">
<ele>19.119999</ele>
<time>2018-09-17T00:09:52Z</time>
<speed>0.00</speed>
</trkpt>
<trkpt lat="-6.968688" lon="-34.834660">
<ele>60.570000</ele>
<time>2018-09-17T00:15:21Z</time>
<speed>0.00</speed>
</trkpt>
<trkpt lat="-6.968565" lon="-34.835079">
<ele>-22.039999</ele>
<time>2018-09-17T00:20:43Z</time>
<speed>0.00</speed>
</trkpt>
<trkpt lat="-6.968616" lon="-34.835018">
<ele>-1.580000</ele>
<time>2018-09-17T00:26:04Z</time>
<speed>0.00</speed>
</trkpt>
<trkpt lat="-6.968593" lon="-34.834690">
<ele>23.990000</ele>
<time>2018-09-17T00:31:30Z</time>
<speed>0.00</speed>
</trkpt>
<trkpt lat="-6.968596" lon="-34.834850">
<ele>32.579998</ele>
<time>2018-09-17T00:36:49Z</time>
<speed>0.00</speed>
</trkpt>
<trkpt lat="-6.968604" lon="-34.834980">
<ele>-34.570000</ele>
<time>2018-09-17T00:42:29Z</time>
<speed>0.16</speed>
</trkpt>
<trkpt lat="-6.968571" lon="-34.834812">
<ele>10.610000</ele>
<time>2018-09-17T00:48:40Z</time>
<speed>0.15</speed>
</trkpt>
<trkpt lat="-6.968553" lon="-34.834820">
<ele>3.840000</ele>
<time>2018-09-17T00:55:29Z</time>
<speed>0.33</speed>
</trkpt>
<trkpt lat="-6.968662" lon="-34.834938">
<ele>-27.740000</ele>
<time>2018-09-17T01:02:03Z</time>
<speed>0.08</speed>
</trkpt>
<trkpt lat="-6.968487" lon="-34.834808">
<ele>20.439999</ele>
<time>2018-09-17T01:08:53Z</time>
<speed>0.14</speed>
</trkpt>
<trkpt lat="-6.968598" lon="-34.834827">
<ele>-3.940000</ele>
<time>2018-09-17T01:16:19Z</time>
<speed>0.40</speed>
</trkpt>
<trkpt lat="-6.968666" lon="-34.834934">
<ele>-0.520000</ele>
<time>2018-09-17T01:24:50Z</time>
<speed>0.07</speed>
</trkpt>
<trkpt lat="-6.968491" lon="-34.834530">
<ele>45.939999</ele>
<time>2018-09-17T01:30:28Z</time>
<speed>0.10</speed>
</trkpt>
<trkpt lat="-6.968769" lon="-34.835033">
<ele>-6.160000</ele>
<time>2018-09-17T01:38:32Z</time>
<speed>0.21</speed>
</trkpt>
<trkpt lat="-6.968591" lon="-34.834824">
<ele>32.809998</ele>
<time>2018-09-17T01:47:44Z</time>
<speed>0.00</speed>
</trkpt>
<trkpt lat="-6.968876" lon="-34.835407">
<ele>-6.850000</ele>
<time>2018-09-17T01:53:25Z</time>
<speed>2.05</speed>
</trkpt>
<trkpt lat="-6.968698" lon="-34.834908">
<ele>-4.630000</ele>
<time>2018-09-17T02:01:33Z</time>
<speed>0.04</speed>
</trkpt>
<trkpt lat="-6.968632" lon="-34.834805">
<ele>10.110000</ele>
<time>2018-09-17T02:10:04Z</time>
<speed>0.16</speed>
</trkpt>
<trkpt lat="-6.968637" lon="-34.834793">
<ele>-18.609999</ele>
<time>2018-09-17T02:15:33Z</time>
<speed>0.24</speed>
</trkpt>
<trkpt lat="-6.968844" lon="-34.834972">
<ele>-66.489998</ele>
<time>2018-09-17T02:21:51Z</time>
<speed>0.07</speed>
</trkpt>
<trkpt lat="-6.968589" lon="-34.834846">
<ele>-12.179999</ele>
<time>2018-09-17T02:29:16Z</time>
<speed>0.39</speed>
</trkpt>
<trkpt lat="-6.968631" lon="-34.834881">
<ele>9.360000</ele>
<time>2018-09-17T02:36:33Z</time>
<speed>0.17</speed>
</trkpt>
<trkpt lat="-6.968682" lon="-34.834843">
<ele>-5.930000</ele>
<time>2018-09-17T02:44:05Z</time>
<speed>0.00</speed>
</trkpt>
<trkpt lat="-6.968662" lon="-34.834866">
<ele>4.560000</ele>
<time>2018-09-17T02:49:20Z</time>
<speed>0.06</speed>
</trkpt>
<trkpt lat="-6.968614" lon="-34.834846">
<ele>12.480000</ele>
<time>2018-09-17T02:54:35Z</time>
<speed>0.00</speed>
</trkpt>
<trkpt lat="-6.968648" lon="-34.834770">
<ele>4.340000</ele>
<time>2018-09-17T02:59:53Z</time>
<speed>0.00</speed>
</trkpt>
</trkseg>
</trk>
<trk>
<name>20181027-191510(4)</name>
<desc>Color:004000ff</desc>
<trkseg>
<trkpt lat="-6.968506" lon="-34.834759">
<ele>-12.110000</ele>
<time>2018-09-17T03:05:11Z</time>
<speed>0.00</speed>
</trkpt>
<trkpt lat="-6.968587" lon="-34.834679">
<ele>21.270000</ele>
<time>2018-09-17T03:10:28Z</time>
<speed>0.00</speed>
</trkpt>
<trkpt lat="-6.968715" lon="-34.835300">
<ele>-48.090000</ele>
<time>2018-09-17T03:15:45Z</time>
<speed>0.00</speed>
</trkpt>
<trkpt lat="-6.968741" lon="-34.835205">
<ele>-36.669998</ele>
<time>2018-09-17T03:21:01Z</time>
<speed>0.00</speed>
</trkpt>
<trkpt lat="-6.968584" lon="-34.834679">
<ele>32.309998</ele>
<time>2018-09-17T03:26:17Z</time>
<speed>0.00</speed>
</trkpt>
<trkpt lat="-6.968584" lon="-34.834587">
<ele>24.359999</ele>
<time>2018-09-17T03:31:35Z</time>
<speed>0.32</speed>
</trkpt>
<trkpt lat="-6.968627" lon="-34.834789">
<ele>32.099998</ele>
<time>2018-09-17T03:36:51Z</time>
<speed>0.00</speed>
</trkpt>
<trkpt lat="-6.968601" lon="-34.834843">
<ele>10.760000</ele>
<time>2018-09-17T03:42:24Z</time>
<speed>0.38</speed>
</trkpt>
<trkpt lat="-6.968466" lon="-34.834930">
<ele>-51.860001</ele>
<time>2018-09-17T03:47:54Z</time>
<speed>0.15</speed>
</trkpt>
<trkpt lat="-6.968623" lon="-34.834846">
<ele>27.680000</ele>
<time>2018-09-17T03:53:11Z</time>
<speed>0.08</speed>
</trkpt>
<trkpt lat="-6.968619" lon="-34.834854">
<ele>6.470000</ele>
<time>2018-09-17T03:58:54Z</time>
<speed>0.33</speed>
</trkpt>
<trkpt lat="-6.968655" lon="-34.834831">
<ele>15.639999</ele>
<time>2018-09-17T04:04:55Z</time>
<speed>0.00</speed>
</trkpt>
<trkpt lat="-6.968629" lon="-34.834877">
<ele>1.820000</ele>
<time>2018-09-17T04:10:11Z</time>
<speed>0.00</speed>
</trkpt>
<trkpt lat="-6.968643" lon="-34.834774">
<ele>27.299999</ele>
<time>2018-09-17T04:15:26Z</time>
<speed>0.00</speed>
</trkpt>
<trkpt lat="-6.968633" lon="-34.834839">
<ele>17.129999</ele>
<time>2018-09-17T04:20:42Z</time>
<speed>0.00</speed>
</trkpt>
<trkpt lat="-6.968645" lon="-34.834728">
<ele>9.469999</ele>
<time>2018-09-17T04:25:59Z</time>
<speed>0.00</speed>
</trkpt>
<trkpt lat="-6.968629" lon="-34.834694">
<ele>22.889999</ele>
<time>2018-09-17T04:31:15Z</time>
<speed>0.00</speed>
</trkpt>
<trkpt lat="-6.968586" lon="-34.834949">
<ele>4.600000</ele>
<time>2018-09-17T04:36:40Z</time>
<speed>0.10</speed>
</trkpt>
<trkpt lat="-6.968566" lon="-34.834995">
<ele>21.719999</ele>
<time>2018-09-17T04:41:55Z</time>
<speed>0.00</speed>
</trkpt>
<trkpt lat="-6.968665" lon="-34.834919">
<ele>14.020000</ele>
<time>2018-09-17T04:47:30Z</time>
<speed>0.06</speed>
</trkpt>
<trkpt lat="-6.968639" lon="-34.834694">
<ele>22.990000</ele>
<time>2018-09-17T04:52:48Z</time>
<speed>0.00</speed>
</trkpt>
<trkpt lat="-6.968602" lon="-34.834869">
<ele>28.990000</ele>
<time>2018-09-17T04:58:04Z</time>
<speed>0.00</speed>
</trkpt>
<trkpt lat="-6.968575" lon="-34.834824">
<ele>20.840000</ele>
<time>2018-09-17T05:03:26Z</time>
<speed>0.00</speed>
</trkpt>
<trkpt lat="-6.968599" lon="-34.834869">
<ele>-10.530000</ele>
<time>2018-09-17T05:08:44Z</time>
<speed>0.00</speed>
</trkpt>
<trkpt lat="-6.968559" lon="-34.834816">
<ele>-3.200000</ele>
<time>2018-09-17T05:13:59Z</time>
<speed>0.00</speed>
</trkpt>
<trkpt lat="-6.968582" lon="-34.834846">
<ele>0.580000</ele>
<time>2018-09-17T05:19:15Z</time>
<speed>0.00</speed>
</trkpt>
<trkpt lat="-6.968574" lon="-34.834808">
<ele>5.590000</ele>
<time>2018-09-17T05:24:32Z</time>
<speed>0.00</speed>
</trkpt>
<trkpt lat="-6.968579" lon="-34.834927">
<ele>-11.090000</ele>
<time>2018-09-17T05:29:48Z</time>
<speed>0.00</speed>
</trkpt>
<trkpt lat="-6.968481" lon="-34.834835">
<ele>65.019997</ele>
<time>2018-09-17T05:35:05Z</time>
<speed>0.00</speed>
</trkpt>
<trkpt lat="-6.968599" lon="-34.834892">
<ele>-1.430000</ele>
<time>2018-09-17T05:40:23Z</time>
<speed>0.00</speed>
</trkpt>
<trkpt lat="-6.968656" lon="-34.834759">
<ele>28.820000</ele>
<time>2018-09-17T05:45:41Z</time>
<speed>0.00</speed>
</trkpt>
<trkpt lat="-6.968586" lon="-34.834843">
<ele>-4.670000</ele>
<time>2018-09-17T05:50:58Z</time>
<speed>0.00</speed>
</trkpt>
<trkpt lat="-6.968600" lon="-34.834892">
<ele>2.760000</ele>
<time>2018-09-17T05:56:14Z</time>
<speed>0.00</speed>
</trkpt>
<trkpt lat="-6.968597" lon="-34.834755">
<ele>33.709999</ele>
<time>2018-09-17T06:01:35Z</time>
<speed>0.00</speed>
</trkpt>
<trkpt lat="-6.968544" lon="-34.834702">
<ele>34.049999</ele>
<time>2018-09-17T06:07:11Z</time>
<speed>0.36</speed>
</trkpt>
<trkpt lat="-6.968536" lon="-34.834728">
<ele>18.750000</ele>
<time>2018-09-17T06:12:28Z</time>
<speed>0.00</speed>
</trkpt>
<trkpt lat="-6.968594" lon="-34.834743">
<ele>11.420000</ele>
<time>2018-09-17T06:17:52Z</time>
<speed>0.58</speed>
</trkpt>
<trkpt lat="-6.968596" lon="-34.834816">
<ele>1.960000</ele>
<time>2018-09-17T06:23:16Z</time>
<speed>0.65</speed>
</trkpt>
<trkpt lat="-6.968650" lon="-34.834919">
<ele>23.910000</ele>
<time>2018-09-17T06:28:40Z</time>
<speed>0.31</speed>
</trkpt>
<trkpt lat="-6.968593" lon="-34.834766">
<ele>-35.829998</ele>
<time>2018-09-17T06:33:57Z</time>
<speed>0.15</speed>
</trkpt>
<trkpt lat="-6.968634" lon="-34.834827">
<ele>7.540000</ele>
<time>2018-09-17T06:39:15Z</time>
<speed>0.00</speed>
</trkpt>
<trkpt lat="-6.968623" lon="-34.834900">
<ele>16.209999</ele>
<time>2018-09-17T06:44:31Z</time>
<speed>0.00</speed>
</trkpt>
<trkpt lat="-6.968591" lon="-34.834675">
<ele>26.349998</ele>
<time>2018-09-17T06:49:46Z</time>
<speed>0.00</speed>
</trkpt>
<trkpt lat="-6.968637" lon="-34.834885">
<ele>19.959999</ele>
<time>2018-09-17T06:55:11Z</time>
<speed>0.18</speed>
</trkpt>
<trkpt lat="-6.968662" lon="-34.834885">
<ele>6.640000</ele>
<time>2018-09-17T07:00:39Z</time>
<speed>0.47</speed>
</trkpt>
<trkpt lat="-6.968493" lon="-34.834721">
<ele>17.320000</ele>
<time>2018-09-17T07:06:03Z</time>
<speed>0.25</speed>
</trkpt>
<trkpt lat="-6.968619" lon="-34.834751">
<ele>17.539999</ele>
<time>2018-09-17T07:11:46Z</time>
<speed>0.00</speed>
</trkpt>
<trkpt lat="-6.968486" lon="-34.834637">
<ele>-17.279999</ele>
<time>2018-09-17T07:17:48Z</time>
<speed>0.92</speed>
</trkpt>
<trkpt lat="-6.968566" lon="-34.834934">
<ele>16.740000</ele>
<time>2018-09-17T07:23:53Z</time>
<speed>1.33</speed>
</trkpt>
<trkpt lat="-6.968601" lon="-34.834702">
<ele>16.730000</ele>
<time>2018-09-17T07:29:53Z</time>
<speed>0.63</speed>
</trkpt>
<trkpt lat="-6.968620" lon="-34.834843">
<ele>14.820000</ele>
<time>2018-09-17T07:37:04Z</time>
<speed>0.00</speed>
</trkpt>
<trkpt lat="-6.968647" lon="-34.834820">
<ele>10.490000</ele>
<time>2018-09-17T07:42:32Z</time>
<speed>0.30</speed>
</trkpt>
<trkpt lat="-6.968657" lon="-34.834999">
<ele>-26.590000</ele>
<time>2018-09-17T07:48:32Z</time>
<speed>0.00</speed>
</trkpt>
<trkpt lat="-6.968657" lon="-34.834858">
<ele>15.070000</ele>
<time>2018-09-17T07:54:19Z</time>
<speed>0.46</speed>
</trkpt>
<trkpt lat="-6.968610" lon="-34.834835">
<ele>21.490000</ele>
<time>2018-09-17T08:02:03Z</time>
<speed>0.24</speed>
</trkpt>
<trkpt lat="-6.968659" lon="-34.834846">
<ele>10.840000</ele>
<time>2018-09-17T08:10:54Z</time>
<speed>0.00</speed>
</trkpt>
<trkpt lat="-6.968565" lon="-34.834892">
<ele>24.430000</ele>
<time>2018-09-17T08:16:15Z</time>
<speed>0.00</speed>
</trkpt>
<trkpt lat="-6.968596" lon="-34.834812">
<ele>32.369999</ele>
<time>2018-09-17T08:21:30Z</time>
<speed>0.00</speed>
</trkpt>
<trkpt lat="-6.968625" lon="-34.834892">
<ele>-3.910000</ele>
<time>2018-09-17T08:26:50Z</time>
<speed>0.28</speed>
</trkpt>
<trkpt lat="-6.968721" lon="-34.834888">
<ele>-61.709999</ele>
<time>2018-09-17T08:32:18Z</time>
<speed>0.00</speed>
</trkpt>
<trkpt lat="-6.968594" lon="-34.834827">
<ele>23.459999</ele>
<time>2018-09-17T08:37:33Z</time>
<speed>0.00</speed>
</trkpt>
<trkpt lat="-6.968531" lon="-34.834846">
<ele>17.750000</ele>
<time>2018-09-17T08:42:49Z</time>
<speed>0.00</speed>
</trkpt>
<trkpt lat="-6.968732" lon="-34.834839">
<ele>5.020000</ele>
<time>2018-09-17T08:48:05Z</time>
<speed>0.00</speed>
</trkpt>
<trkpt lat="-6.968665" lon="-34.834755">
<ele>30.820000</ele>
<time>2018-09-17T08:53:20Z</time>
<speed>0.00</speed>
</trkpt>
<trkpt lat="-6.968632" lon="-34.834854">
<ele>13.880000</ele>
<time>2018-09-17T08:58:37Z</time>
<speed>0.00</speed>
</trkpt>
<trkpt lat="-6.968599" lon="-34.834801">
<ele>0.140000</ele>
<time>2018-09-17T09:03:58Z</time>
<speed>0.00</speed>
</trkpt>
<trkpt lat="-6.968535" lon="-34.834824">
<ele>12.179999</ele>
<time>2018-09-17T09:09:15Z</time>
<speed>0.00</speed>
</trkpt>
<trkpt lat="-6.968683" lon="-34.834831">
<ele>48.750000</ele>
<time>2018-09-17T09:14:34Z</time>
<speed>0.00</speed>
</trkpt>
<trkpt lat="-6.968587" lon="-34.834827">
<ele>18.109999</ele>
<time>2018-09-17T09:19:49Z</time>
<speed>0.00</speed>
</trkpt>
<trkpt lat="-6.968662" lon="-34.834824">
<ele>15.469999</ele>
<time>2018-09-17T09:25:05Z</time>
<speed>0.00</speed>
</trkpt>
<trkpt lat="-6.968811" lon="-34.834892">
<ele>10.330000</ele>
<time>2018-09-17T09:30:22Z</time>
<speed>0.00</speed>
</trkpt>
<trkpt lat="-6.968577" lon="-34.834881">
<ele>-3.300000</ele>
<time>2018-09-17T09:35:39Z</time>
<speed>0.00</speed>
</trkpt>
<trkpt lat="-6.968664" lon="-34.834816">
<ele>19.709999</ele>
<time>2018-09-17T09:40:56Z</time>
<speed>0.00</speed>
</trkpt>
<trkpt lat="-6.968675" lon="-34.834831">
<ele>48.459999</ele>
<time>2018-09-17T09:46:14Z</time>
<speed>0.00</speed>
</trkpt>
<trkpt lat="-6.968750" lon="-34.834877">
<ele>6.540000</ele>
<time>2018-09-17T09:51:30Z</time>
<speed>0.00</speed>
</trkpt>
<trkpt lat="-6.968719" lon="-34.834953">
<ele>-14.440000</ele>
<time>2018-09-17T09:56:49Z</time>
<speed>0.00</speed>
</trkpt>
<trkpt lat="-6.968627" lon="-34.834785">
<ele>12.440000</ele>
<time>2018-09-17T10:02:14Z</time>
<speed>0.00</speed>
</trkpt>
<trkpt lat="-6.968767" lon="-34.834915">
<ele>11.509999</ele>
<time>2018-09-17T10:08:00Z</time>
<speed>0.20</speed>
</trkpt>
<trkpt lat="-6.968512" lon="-34.834782">
<ele>34.649998</ele>
<time>2018-09-17T10:13:22Z</time>
<speed>0.34</speed>
</trkpt>
<trkpt lat="-6.968661" lon="-34.834831">
<ele>1.090000</ele>
<time>2018-09-17T10:18:38Z</time>
<speed>0.00</speed>
</trkpt>
<trkpt lat="-6.968608" lon="-34.834766">
<ele>10.020000</ele>
<time>2018-09-17T10:23:54Z</time>
<speed>0.36</speed>
</trkpt>
<trkpt lat="-6.968489" lon="-34.834805">
<ele>29.480000</ele>
<time>2018-09-17T10:29:10Z</time>
<speed>0.07</speed>
</trkpt>
<trkpt lat="-6.968612" lon="-34.834816">
<ele>14.110000</ele>
<time>2018-09-17T10:34:25Z</time>
<speed>0.00</speed>
</trkpt>
<trkpt lat="-6.968614" lon="-34.834827">
<ele>11.559999</ele>
<time>2018-09-17T10:39:41Z</time>
<speed>0.00</speed>
</trkpt>
<trkpt lat="-6.968607" lon="-34.834801">
<ele>12.990000</ele>
<time>2018-09-17T10:44:54Z</time>
<speed>0.24</speed>
</trkpt>
<trkpt lat="-6.968703" lon="-34.834656">
<ele>-11.020000</ele>
<time>2018-09-17T10:50:09Z</time>
<speed>0.00</speed>
</trkpt>
<trkpt lat="-6.968710" lon="-34.835022">
<ele>-10.530000</ele>
<time>2018-09-17T10:55:25Z</time>
<speed>0.00</speed>
</trkpt>
<trkpt lat="-6.968536" lon="-34.834721">
<ele>17.990000</ele>
<time>2018-09-17T11:00:44Z</time>
<speed>1.28</speed>
</trkpt>
<trkpt lat="-6.968668" lon="-34.834946">
<ele>10.450000</ele>
<time>2018-09-17T11:05:59Z</time>
<speed>0.00</speed>
</trkpt>
<trkpt lat="-6.968593" lon="-34.834782">
<ele>12.059999</ele>
<time>2018-09-17T11:11:12Z</time>
<speed>0.15</speed>
</trkpt>
<trkpt lat="-6.968575" lon="-34.834774">
<ele>9.690000</ele>
<time>2018-09-17T11:16:27Z</time>
<speed>0.00</speed>
</trkpt>
<trkpt lat="-6.968598" lon="-34.834755">
<ele>17.320000</ele>
<time>2018-09-17T11:21:42Z</time>
<speed>0.18</speed>
</trkpt>
<trkpt lat="-6.968654" lon="-34.834816">
<ele>19.969999</ele>
<time>2018-09-17T11:26:59Z</time>
<speed>0.00</speed>
</trkpt>
<trkpt lat="-6.968637" lon="-34.834808">
<ele>18.119999</ele>
<time>2018-09-17T11:32:16Z</time>
<speed>0.00</speed>
</trkpt>
<trkpt lat="-6.968256" lon="-34.834503">
<ele>56.910000</ele>
<time>2018-09-17T11:37:54Z</time>
<speed>17.67</speed>
</trkpt>
<trkpt lat="-6.968521" lon="-34.834743">
<ele>39.040001</ele>
<time>2018-09-17T11:43:09Z</time>
<speed>0.00</speed>
</trkpt>
<trkpt lat="-6.968635" lon="-34.834919">
<ele>10.330000</ele>
<time>2018-09-17T11:48:27Z</time>
<speed>0.00</speed>
</trkpt>
<trkpt lat="-6.968604" lon="-34.834831">
<ele>22.639999</ele>
<time>2018-09-17T11:53:43Z</time>
<speed>0.22</speed>
</trkpt>
<trkpt lat="-6.968609" lon="-34.834869">
<ele>15.360000</ele>
<time>2018-09-17T11:59:00Z</time>
<speed>0.35</speed>
</trkpt>
<trkpt lat="-6.968610" lon="-34.834747">
<ele>15.509999</ele>
<time>2018-09-17T12:04:20Z</time>
<speed>0.00</speed>
</trkpt>
<trkpt lat="-6.968614" lon="-34.834965">
<ele>6.830000</ele>
<time>2018-09-17T12:09:37Z</time>
<speed>0.00</speed>
</trkpt>
<trkpt lat="-6.968569" lon="-34.834793">
<ele>37.160000</ele>
<time>2018-09-17T12:15:11Z</time>
<speed>1.33</speed>
</trkpt>
<trkpt lat="-6.968389" lon="-34.834957">
<ele>12.950000</ele>
<time>2018-09-17T12:21:03Z</time>
<speed>0.00</speed>
</trkpt>
<trkpt lat="-6.968620" lon="-34.834812">
<ele>1.340000</ele>
<time>2018-09-17T12:27:20Z</time>
<speed>0.00</speed>
</trkpt>
<trkpt lat="-6.968580" lon="-34.834900">
<ele>6.780000</ele>
<time>2018-09-17T12:32:37Z</time>
<speed>0.00</speed>
</trkpt>
<trkpt lat="-6.968569" lon="-34.834862">
<ele>28.680000</ele>
<time>2018-09-17T12:37:53Z</time>
<speed>0.00</speed>
</trkpt>
<trkpt lat="-6.968596" lon="-34.834904">
<ele>11.950000</ele>
<time>2018-09-17T12:43:10Z</time>
<speed>0.00</speed>
</trkpt>
<trkpt lat="-6.968653" lon="-34.834812">
<ele>28.480000</ele>
<time>2018-09-17T12:48:27Z</time>
<speed>0.27</speed>
</trkpt>
<trkpt lat="-6.968600" lon="-34.834854">
<ele>28.099998</ele>
<time>2018-09-17T12:53:45Z</time>
<speed>0.00</speed>
</trkpt>
<trkpt lat="-6.968575" lon="-34.834877">
<ele>29.480000</ele>
<time>2018-09-17T12:59:02Z</time>
<speed>0.00</speed>
</trkpt>
<trkpt lat="-6.968586" lon="-34.834846">
<ele>59.439999</ele>
<time>2018-09-17T13:04:22Z</time>
<speed>0.14</speed>
</trkpt>
<trkpt lat="-6.968450" lon="-34.834785">
<ele>26.629999</ele>
<time>2018-09-17T13:09:42Z</time>
<speed>0.00</speed>
</trkpt>
<trkpt lat="-6.968554" lon="-34.834846">
<ele>45.279999</ele>
<time>2018-09-17T13:15:00Z</time>
<speed>0.00</speed>
</trkpt>
<trkpt lat="-6.968547" lon="-34.834885">
<ele>51.049999</ele>
<time>2018-09-17T13:20:18Z</time>
<speed>0.00</speed>
</trkpt>
<trkpt lat="-6.968549" lon="-34.834862">
<ele>29.199999</ele>
<time>2018-09-17T13:25:37Z</time>
<speed>0.00</speed>
</trkpt>
<trkpt lat="-6.968547" lon="-34.834957">
<ele>-35.349998</ele>
<time>2018-09-17T13:30:56Z</time>
<speed>0.00</speed>
</trkpt>
<trkpt lat="-6.968579" lon="-34.834915">
<ele>-6.370000</ele>
<time>2018-09-17T13:36:14Z</time>
<speed>0.00</speed>
</trkpt>
<trkpt lat="-6.968555" lon="-34.834915">
<ele>13.799999</ele>
<time>2018-09-17T13:41:32Z</time>
<speed>0.00</speed>
</trkpt>
<trkpt lat="-6.968649" lon="-34.834793">
<ele>-33.230000</ele>
<time>2018-09-17T13:46:50Z</time>
<speed>0.00</speed>
</trkpt>
<trkpt lat="-6.968656" lon="-34.834728">
<ele>-25.039999</ele>
<time>2018-09-17T13:52:21Z</time>
<speed>0.08</speed>
</trkpt>
<trkpt lat="-6.968622" lon="-34.834732">
<ele>-4.470000</ele>
<time>2018-09-17T13:57:39Z</time>
<speed>0.00</speed>
</trkpt>
<trkpt lat="-6.968664" lon="-34.834785">
<ele>-4.900000</ele>
<time>2018-09-17T14:03:17Z</time>
<speed>0.84</speed>
</trkpt>
<trkpt lat="-6.968681" lon="-34.834774">
<ele>-7.950000</ele>
<time>2018-09-17T14:08:49Z</time>
<speed>0.51</speed>
</trkpt>
<trkpt lat="-6.968561" lon="-34.834759">
<ele>15.339999</ele>
<time>2018-09-17T14:15:25Z</time>
<speed>0.27</speed>
</trkpt>
<trkpt lat="-6.968677" lon="-34.834805">
<ele>15.889999</ele>
<time>2018-09-17T14:22:49Z</time>
<speed>0.00</speed>
</trkpt>
<trkpt lat="-6.968582" lon="-34.834927">
<ele>-26.389999</ele>
<time>2018-09-17T14:28:00Z</time>
<speed>0.00</speed>
</trkpt>
<trkpt lat="-6.968708" lon="-34.834824">
<ele>21.369999</ele>
<time>2018-09-17T14:33:10Z</time>
<speed>0.00</speed>
</trkpt>
<trkpt lat="-6.968689" lon="-34.834721">
<ele>53.029999</ele>
<time>2018-09-17T14:38:21Z</time>
<speed>0.00</speed>
</trkpt>
<trkpt lat="-6.968624" lon="-34.834839">
<ele>21.969999</ele>
<time>2018-09-17T14:43:32Z</time>
<speed>0.30</speed>
</trkpt>
<trkpt lat="-6.968532" lon="-34.835278">
<ele>-8.270000</ele>
<time>2018-09-17T14:48:48Z</time>
<speed>0.00</speed>
</trkpt>
<trkpt lat="-6.968699" lon="-34.834793">
<ele>5.580000</ele>
<time>2018-09-17T14:53:59Z</time>
<speed>0.00</speed>
</trkpt>
<trkpt lat="-6.968626" lon="-34.834835">
<ele>15.280000</ele>
<time>2018-09-17T14:59:11Z</time>
<speed>0.05</speed>
</trkpt>
<trkpt lat="-6.968649" lon="-34.834808">
<ele>24.039999</ele>
<time>2018-09-17T15:04:24Z</time>
<speed>0.00</speed>
</trkpt>
<trkpt lat="-6.968658" lon="-34.834759">
<ele>20.580000</ele>
<time>2018-09-17T15:09:36Z</time>
<speed>0.00</speed>
</trkpt>
<trkpt lat="-6.968552" lon="-34.834904">
<ele>41.349998</ele>
<time>2018-09-17T15:14:52Z</time>
<speed>0.29</speed>
</trkpt>
<trkpt lat="-6.968573" lon="-34.834850">
<ele>31.049999</ele>
<time>2018-09-17T15:20:16Z</time>
<speed>0.25</speed>
</trkpt>
<trkpt lat="-6.968561" lon="-34.834728">
<ele>44.059998</ele>
<time>2018-09-17T15:25:28Z</time>
<speed>0.00</speed>
</trkpt>
<trkpt lat="-6.968581" lon="-34.835331">
<ele>-42.619999</ele>
<time>2018-09-17T15:30:44Z</time>
<speed>0.00</speed>
</trkpt>
<trkpt lat="-6.968677" lon="-34.834858">
<ele>3.310000</ele>
<time>2018-09-17T15:35:55Z</time>
<speed>0.00</speed>
</trkpt>
<trkpt lat="-6.968610" lon="-34.834778">
<ele>30.170000</ele>
<time>2018-09-17T15:41:24Z</time>
<speed>0.13</speed>
</trkpt>
<trkpt lat="-6.968626" lon="-34.834831">
<ele>7.610000</ele>
<time>2018-09-17T15:46:34Z</time>
<speed>0.00</speed>
</trkpt>
<trkpt lat="-6.968640" lon="-34.834740">
<ele>31.949999</ele>
<time>2018-09-17T15:51:53Z</time>
<speed>0.30</speed>
</trkpt>
<trkpt lat="-6.968497" lon="-34.835201">
<ele>-6.590000</ele>
<time>2018-09-17T15:57:05Z</time>
<speed>0.00</speed>
</trkpt>
<trkpt lat="-6.968513" lon="-34.834969">
<ele>21.639999</ele>
<time>2018-09-17T16:02:35Z</time>
<speed>0.35</speed>
</trkpt>
<trkpt lat="-6.968566" lon="-34.834923">
<ele>13.599999</ele>
<time>2018-09-17T16:08:08Z</time>
<speed>0.11</speed>
</trkpt>
<trkpt lat="-6.968821" lon="-34.834705">
<ele>54.219997</ele>
<time>2018-09-17T16:14:52Z</time>
<speed>0.44</speed>
</trkpt>
<trkpt lat="-6.968606" lon="-34.834942">
<ele>12.370000</ele>
<time>2018-09-17T16:23:06Z</time>
<speed>0.22</speed>
</trkpt>
<trkpt lat="-6.968594" lon="-34.834862">
<ele>18.090000</ele>
<time>2018-09-17T16:31:21Z</time>
<speed>0.16</speed>
</trkpt>
<trkpt lat="-6.968631" lon="-34.834877">
<ele>4.270000</ele>
<time>2018-09-17T16:38:40Z</time>
<speed>0.10</speed>
</trkpt>
<trkpt lat="-6.968641" lon="-34.834782">
<ele>16.350000</ele>
<time>2018-09-17T16:46:00Z</time>
<speed>0.11</speed>
</trkpt>
<trkpt lat="-6.968673" lon="-34.834789">
<ele>12.610000</ele>
<time>2018-09-17T16:53:06Z</time>
<speed>0.00</speed>
</trkpt>
<trkpt lat="-6.968584" lon="-34.834846">
<ele>10.880000</ele>
<time>2018-09-17T16:58:19Z</time>
<speed>0.00</speed>
</trkpt>
<trkpt lat="-6.968631" lon="-34.834854">
<ele>20.869999</ele>
<time>2018-09-17T17:03:34Z</time>
<speed>0.00</speed>
</trkpt>
<trkpt lat="-6.968906" lon="-34.834789">
<ele>-17.059999</ele>
<time>2018-09-17T17:08:46Z</time>
<speed>0.00</speed>
</trkpt>
<trkpt lat="-6.968743" lon="-34.834732">
<ele>33.360001</ele>
<time>2018-09-17T17:13:57Z</time>
<speed>0.00</speed>
</trkpt>
<trkpt lat="-6.968722" lon="-34.834686">
<ele>39.090000</ele>
<time>2018-09-17T17:19:08Z</time>
<speed>0.00</speed>
</trkpt>
<trkpt lat="-6.968746" lon="-34.834774">
<ele>40.619999</ele>
<time>2018-09-17T17:24:19Z</time>
<speed>0.00</speed>
</trkpt>
<trkpt lat="-6.968725" lon="-34.834908">
<ele>37.439999</ele>
<time>2018-09-17T17:29:31Z</time>
<speed>0.00</speed>
</trkpt>
<trkpt lat="-6.968549" lon="-34.834877">
<ele>-1.730000</ele>
<time>2018-09-17T17:34:41Z</time>
<speed>0.41</speed>
</trkpt>
<trkpt lat="-6.968626" lon="-34.834915">
<ele>-5.380000</ele>
<time>2018-09-17T17:39:50Z</time>
<speed>0.12</speed>
</trkpt>
<trkpt lat="-6.968619" lon="-34.834877">
<ele>2.070000</ele>
<time>2018-09-17T17:45:00Z</time>
<speed>0.00</speed>
</trkpt>
<trkpt lat="-6.968700" lon="-34.834824">
<ele>13.840000</ele>
<time>2018-09-17T17:50:10Z</time>
<speed>0.00</speed>
</trkpt>
<trkpt lat="-6.968671" lon="-34.834835">
<ele>12.840000</ele>
<time>2018-09-17T17:55:21Z</time>
<speed>0.00</speed>
</trkpt>
<trkpt lat="-6.968702" lon="-34.834839">
<ele>19.549999</ele>
<time>2018-09-17T18:00:34Z</time>
<speed>0.00</speed>
</trkpt>
<trkpt lat="-6.968622" lon="-34.834805">
<ele>0.080000</ele>
<time>2018-09-17T18:05:48Z</time>
<speed>0.26</speed>
</trkpt>
<trkpt lat="-6.968609" lon="-34.834869">
<ele>16.650000</ele>
<time>2018-09-17T18:10:59Z</time>
<speed>0.00</speed>
</trkpt>
<trkpt lat="-6.968650" lon="-34.834805">
<ele>20.199999</ele>
<time>2018-09-17T18:16:13Z</time>
<speed>0.00</speed>
</trkpt>
<trkpt lat="-6.968639" lon="-34.834854">
<ele>20.010000</ele>
<time>2018-09-17T18:21:25Z</time>
<speed>0.00</speed>
</trkpt>
<trkpt lat="-6.968644" lon="-34.834755">
<ele>30.980000</ele>
<time>2018-09-17T18:26:36Z</time>
<speed>0.00</speed>
</trkpt>
<trkpt lat="-6.968660" lon="-34.834717">
<ele>18.809999</ele>
<time>2018-09-17T18:31:48Z</time>
<speed>0.00</speed>
</trkpt>
<trkpt lat="-6.968610" lon="-34.834805">
<ele>4.100000</ele>
<time>2018-09-17T18:36:58Z</time>
<speed>0.00</speed>
</trkpt>
<trkpt lat="-6.968625" lon="-34.834797">
<ele>15.210000</ele>
<time>2018-09-17T18:42:09Z</time>
<speed>0.00</speed>
</trkpt>
<trkpt lat="-6.968611" lon="-34.835011">
<ele>-20.449999</ele>
<time>2018-09-17T18:47:35Z</time>
<speed>0.22</speed>
</trkpt>
<trkpt lat="-6.968688" lon="-34.834850">
<ele>18.529999</ele>
<time>2018-09-17T18:53:02Z</time>
<speed>0.13</speed>
</trkpt>
<trkpt lat="-6.968694" lon="-34.834824">
<ele>29.250000</ele>
<time>2018-09-17T18:58:14Z</time>
<speed>0.00</speed>
</trkpt>
<trkpt lat="-6.968666" lon="-34.834854">
<ele>28.160000</ele>
<time>2018-09-17T19:03:29Z</time>
<speed>0.00</speed>
</trkpt>
<trkpt lat="-6.968612" lon="-34.834808">
<ele>20.689999</ele>
<time>2018-09-17T19:08:39Z</time>
<speed>0.00</speed>
</trkpt>
<trkpt lat="-6.968659" lon="-34.834850">
<ele>8.970000</ele>
<time>2018-09-17T19:13:50Z</time>
<speed>0.00</speed>
</trkpt>
<trkpt lat="-6.968650" lon="-34.834778">
<ele>23.490000</ele>
<time>2018-09-17T19:19:00Z</time>
<speed>0.00</speed>
</trkpt>
<trkpt lat="-6.968698" lon="-34.834862">
<ele>19.920000</ele>
<time>2018-09-17T19:24:34Z</time>
<speed>0.15</speed>
</trkpt>
<trkpt lat="-6.968615" lon="-34.834869">
<ele>17.549999</ele>
<time>2018-09-17T19:29:45Z</time>
<speed>0.51</speed>
</trkpt>
<trkpt lat="-6.968583" lon="-34.834839">
<ele>19.209999</ele>
<time>2018-09-17T19:34:54Z</time>
<speed>0.05</speed>
</trkpt>
<trkpt lat="-6.968640" lon="-34.834869">
<ele>17.619999</ele>
<time>2018-09-17T19:40:03Z</time>
<speed>0.40</speed>
</trkpt>
<trkpt lat="-6.968661" lon="-34.834843">
<ele>4.370000</ele>
<time>2018-09-17T19:45:12Z</time>
<speed>0.00</speed>
</trkpt>
<trkpt lat="-6.968616" lon="-34.834789">
<ele>15.040000</ele>
<time>2018-09-17T19:50:21Z</time>
<speed>0.00</speed>
</trkpt>
<trkpt lat="-6.968641" lon="-34.834808">
<ele>15.679999</ele>
<time>2018-09-17T19:55:32Z</time>
<speed>0.00</speed>
</trkpt>
<trkpt lat="-6.968635" lon="-34.834801">
<ele>13.389999</ele>
<time>2018-09-17T20:00:58Z</time>
<speed>0.08</speed>
</trkpt>
<trkpt lat="-6.968612" lon="-34.834908">
<ele>14.360000</ele>
<time>2018-09-17T20:06:32Z</time>
<speed>0.19</speed>
</trkpt>
<trkpt lat="-6.968693" lon="-34.834801">
<ele>3.540000</ele>
<time>2018-09-17T20:11:48Z</time>
<speed>0.10</speed>
</trkpt>
<trkpt lat="-6.968524" lon="-34.834908">
<ele>8.349999</ele>
<time>2018-09-17T20:17:06Z</time>
<speed>0.00</speed>
</trkpt>
<trkpt lat="-6.968572" lon="-34.834869">
<ele>17.480000</ele>
<time>2018-09-17T20:22:24Z</time>
<speed>0.00</speed>
</trkpt>
<trkpt lat="-6.968659" lon="-34.834774">
<ele>2.080000</ele>
<time>2018-09-17T20:27:41Z</time>
<speed>0.00</speed>
</trkpt>
<trkpt lat="-6.968593" lon="-34.834820">
<ele>9.940000</ele>
<time>2018-09-17T20:32:58Z</time>
<speed>0.00</speed>
</trkpt>
<trkpt lat="-6.968573" lon="-34.834785">
<ele>22.480000</ele>
<time>2018-09-17T20:38:16Z</time>
<speed>0.77</speed>
</trkpt>
<trkpt lat="-6.968664" lon="-34.834805">
<ele>16.389999</ele>
<time>2018-09-17T20:43:33Z</time>
<speed>0.00</speed>
</trkpt>
<trkpt lat="-6.968610" lon="-34.834816">
<ele>8.150000</ele>
<time>2018-09-17T20:48:50Z</time>
<speed>0.00</speed>
</trkpt>
<trkpt lat="-6.968629" lon="-34.834816">
<ele>-1.210000</ele>
<time>2018-09-17T20:54:07Z</time>
<speed>0.00</speed>
</trkpt>
<trkpt lat="-6.968608" lon="-34.834793">
<ele>22.519999</ele>
<time>2018-09-17T20:59:27Z</time>
<speed>0.00</speed>
</trkpt>
<trkpt lat="-6.968628" lon="-34.834766">
<ele>27.199999</ele>
<time>2018-09-17T21:04:46Z</time>
<speed>0.00</speed>
</trkpt>
<trkpt lat="-6.968625" lon="-34.835011">
<ele>24.570000</ele>
<time>2018-09-17T21:10:03Z</time>
<speed>0.00</speed>
</trkpt>
<trkpt lat="-6.968605" lon="-34.834881">
<ele>27.709999</ele>
<time>2018-09-17T21:15:20Z</time>
<speed>0.00</speed>
</trkpt>
<trkpt lat="-6.968652" lon="-34.834988">
<ele>-31.299999</ele>
<time>2018-09-17T21:20:37Z</time>
<speed>0.00</speed>
</trkpt>
<trkpt lat="-6.968569" lon="-34.834858">
<ele>24.189999</ele>
<time>2018-09-17T21:25:53Z</time>
<speed>0.00</speed>
</trkpt>
<trkpt lat="-6.968619" lon="-34.834846">
<ele>13.170000</ele>
<time>2018-09-17T21:31:11Z</time>
<speed>0.00</speed>
</trkpt>
<trkpt lat="-6.968599" lon="-34.834667">
<ele>-19.920000</ele>
<time>2018-09-17T21:36:27Z</time>
<speed>0.00</speed>
</trkpt>
<trkpt lat="-6.968588" lon="-34.834949">
<ele>40.930000</ele>
<time>2018-09-17T21:41:56Z</time>
<speed>0.04</speed>
</trkpt>
<trkpt lat="-6.968637" lon="-34.834648">
<ele>-30.840000</ele>
<time>2018-09-17T21:47:12Z</time>
<speed>0.00</speed>
</trkpt>
<trkpt lat="-6.968613" lon="-34.834797">
<ele>16.590000</ele>
<time>2018-09-17T21:52:29Z</time>
<speed>0.00</speed>
</trkpt>
<trkpt lat="-6.968609" lon="-34.834957">
<ele>-0.760000</ele>
<time>2018-09-17T21:57:46Z</time>
<speed>0.00</speed>
</trkpt>
<trkpt lat="-6.968672" lon="-34.834869">
<ele>13.440000</ele>
<time>2018-09-17T22:04:01Z</time>
<speed>0.27</speed>
</trkpt>
<trkpt lat="-6.968631" lon="-34.834873">
<ele>5.930000</ele>
<time>2018-09-17T22:10:36Z</time>
<speed>0.00</speed>
</trkpt>
<trkpt lat="-6.968560" lon="-34.834885">
<ele>31.719999</ele>
<time>2018-09-17T22:15:53Z</time>
<speed>0.00</speed>
</trkpt>
<trkpt lat="-6.968616" lon="-34.834805">
<ele>-13.170000</ele>
<time>2018-09-17T22:21:11Z</time>
<speed>0.00</speed>
</trkpt>
<trkpt lat="-6.968626" lon="-34.834965">
<ele>20.930000</ele>
<time>2018-09-17T22:26:33Z</time>
<speed>0.08</speed>
</trkpt>
<trkpt lat="-6.968605" lon="-34.834797">
<ele>16.379999</ele>
<time>2018-09-17T22:31:50Z</time>
<speed>0.00</speed>
</trkpt>
<trkpt lat="-6.968636" lon="-34.834663">
<ele>-19.510000</ele>
<time>2018-09-17T22:37:08Z</time>
<speed>0.00</speed>
</trkpt>
<trkpt lat="-6.968583" lon="-34.834991">
<ele>25.559999</ele>
<time>2018-09-17T22:42:33Z</time>
<speed>0.09</speed>
</trkpt>
<trkpt lat="-6.968591" lon="-34.834759">
<ele>22.629999</ele>
<time>2018-09-17T22:47:50Z</time>
<speed>0.00</speed>
</trkpt>
<trkpt lat="-6.968596" lon="-34.834743">
<ele>19.230000</ele>
<time>2018-09-17T22:53:07Z</time>
<speed>0.00</speed>
</trkpt>
<trkpt lat="-6.968637" lon="-34.834755">
<ele>18.459999</ele>
<time>2018-09-17T22:58:24Z</time>
<speed>0.00</speed>
</trkpt>
<trkpt lat="-6.968637" lon="-34.834770">
<ele>6.570000</ele>
<time>2018-09-17T23:03:46Z</time>
<speed>0.00</speed>
</trkpt>
<trkpt lat="-6.968639" lon="-34.834888">
<ele>33.779999</ele>
<time>2018-09-17T23:09:03Z</time>
<speed>0.00</speed>
</trkpt>
<trkpt lat="-6.968619" lon="-34.834789">
<ele>14.480000</ele>
<time>2018-09-17T23:14:20Z</time>
<speed>0.00</speed>
</trkpt>
<trkpt lat="-6.968655" lon="-34.834801">
<ele>30.609999</ele>
<time>2018-09-17T23:19:36Z</time>
<speed>0.25</speed>
</trkpt>
<trkpt lat="-6.968557" lon="-34.834824">
<ele>18.289999</ele>
<time>2018-09-17T23:24:52Z</time>
<speed>0.00</speed>
</trkpt>
<trkpt lat="-6.968594" lon="-34.834858">
<ele>-7.770000</ele>
<time>2018-09-17T23:30:09Z</time>
<speed>0.00</speed>
</trkpt>
<trkpt lat="-6.968630" lon="-34.834915">
<ele>4.320000</ele>
<time>2018-09-17T23:35:39Z</time>
<speed>0.05</speed>
</trkpt>
<trkpt lat="-6.968597" lon="-34.834896">
<ele>3.110000</ele>
<time>2018-09-17T23:40:56Z</time>
<speed>0.00</speed>
</trkpt>
<trkpt lat="-6.968628" lon="-34.834816">
<ele>4.660000</ele>
<time>2018-09-17T23:46:12Z</time>
<speed>0.00</speed>
</trkpt>
<trkpt lat="-6.968457" lon="-34.834789">
<ele>23.150000</ele>
<time>2018-09-17T23:51:31Z</time>
<speed>0.22</speed>
</trkpt>
<trkpt lat="-6.968516" lon="-34.834743">
<ele>30.660000</ele>
<time>2018-09-17T23:56:47Z</time>
<speed>0.00</speed>
</trkpt>
<trkpt lat="-6.968579" lon="-34.834663">
<ele>36.369999</ele>
<time>2018-09-18T00:02:30Z</time>
<speed>0.61</speed>
</trkpt>
<trkpt lat="-6.968724" lon="-34.834942">
<ele>35.809998</ele>
<time>2018-09-18T00:08:09Z</time>
<speed>0.21</speed>
</trkpt>
<trkpt lat="-6.968671" lon="-34.834789">
<ele>35.270000</ele>
<time>2018-09-18T00:14:25Z</time>
<speed>0.08</speed>
</trkpt>
<trkpt lat="-6.968620" lon="-34.834896">
<ele>14.360000</ele>
<time>2018-09-18T00:21:30Z</time>
<speed>0.12</speed>
</trkpt>
<trkpt lat="-6.968508" lon="-34.834923">
<ele>-13.090000</ele>
<time>2018-09-18T00:29:42Z</time>
<speed>0.00</speed>
</trkpt>
<trkpt lat="-6.968536" lon="-34.834969">
<ele>-1.270000</ele>
<time>2018-09-18T00:34:58Z</time>
<speed>0.00</speed>
</trkpt>
<trkpt lat="-6.968488" lon="-34.834862">
<ele>16.389999</ele>
<time>2018-09-18T00:40:30Z</time>
<speed>0.19</speed>
</trkpt>
<trkpt lat="-6.968572" lon="-34.834824">
<ele>12.980000</ele>
<time>2018-09-18T00:46:26Z</time>
<speed>0.00</speed>
</trkpt>
<trkpt lat="-6.968595" lon="-34.834869">
<ele>-0.970000</ele>
<time>2018-09-18T00:51:43Z</time>
<speed>0.00</speed>
</trkpt>
<trkpt lat="-6.968608" lon="-34.834885">
<ele>-3.320000</ele>
<time>2018-09-18T00:56:59Z</time>
<speed>0.00</speed>
</trkpt>
<trkpt lat="-6.968638" lon="-34.834801">
<ele>32.299999</ele>
<time>2018-09-18T01:02:22Z</time>
<speed>0.00</speed>
</trkpt>
<trkpt lat="-6.968579" lon="-34.834885">
<ele>11.580000</ele>
<time>2018-09-18T01:07:38Z</time>
<speed>0.00</speed>
</trkpt>
<trkpt lat="-6.968499" lon="-34.834747">
<ele>33.840000</ele>
<time>2018-09-18T01:12:56Z</time>
<speed>0.00</speed>
</trkpt>
<trkpt lat="-6.968565" lon="-34.834839">
<ele>23.279999</ele>
<time>2018-09-18T01:18:10Z</time>
<speed>0.00</speed>
</trkpt>
<trkpt lat="-6.968639" lon="-34.834892">
<ele>-1.880000</ele>
<time>2018-09-18T01:23:26Z</time>
<speed>0.00</speed>
</trkpt>
<trkpt lat="-6.968625" lon="-34.834755">
<ele>2.910000</ele>
<time>2018-09-18T01:28:42Z</time>
<speed>0.00</speed>
</trkpt>
<trkpt lat="-6.968659" lon="-34.834915">
<ele>21.549999</ele>
<time>2018-09-18T01:33:58Z</time>
<speed>0.00</speed>
</trkpt>
<trkpt lat="-6.968524" lon="-34.834896">
<ele>20.660000</ele>
<time>2018-09-18T01:39:14Z</time>
<speed>0.00</speed>
</trkpt>
<trkpt lat="-6.968616" lon="-34.834930">
<ele>30.679998</ele>
<time>2018-09-18T01:44:30Z</time>
<speed>0.00</speed>
</trkpt>
<trkpt lat="-6.968616" lon="-34.835022">
<ele>51.410000</ele>
<time>2018-09-18T01:49:49Z</time>
<speed>0.18</speed>
</trkpt>
<trkpt lat="-6.968643" lon="-34.834793">
<ele>-7.490000</ele>
<time>2018-09-18T01:55:17Z</time>
<speed>1.03</speed>
</trkpt>
<trkpt lat="-6.968585" lon="-34.834908">
<ele>20.629999</ele>
<time>2018-09-18T02:00:37Z</time>
<speed>0.20</speed>
</trkpt>
<trkpt lat="-6.968589" lon="-34.834930">
<ele>39.250000</ele>
<time>2018-09-18T02:06:08Z</time>
<speed>0.73</speed>
</trkpt>
<trkpt lat="-6.968614" lon="-34.834759">
<ele>-5.330000</ele>
<time>2018-09-18T02:11:39Z</time>
<speed>0.03</speed>
</trkpt>
<trkpt lat="-6.968613" lon="-34.834885">
<ele>-16.570000</ele>
<time>2018-09-18T02:17:28Z</time>
<speed>0.06</speed>
</trkpt>
<trkpt lat="-6.968714" lon="-34.834835">
<ele>40.739998</ele>
<time>2018-09-18T02:24:21Z</time>
<speed>0.00</speed>
</trkpt>
<trkpt lat="-6.968562" lon="-34.834911">
<ele>-19.469999</ele>
<time>2018-09-18T02:29:36Z</time>
<speed>0.25</speed>
</trkpt>
<trkpt lat="-6.968658" lon="-34.834862">
<ele>-1.620000</ele>
<time>2018-09-18T02:34:52Z</time>
<speed>0.00</speed>
</trkpt>
<trkpt lat="-6.968631" lon="-34.834866">
<ele>25.070000</ele>
<time>2018-09-18T02:40:06Z</time>
<speed>0.00</speed>
</trkpt>
<trkpt lat="-6.968624" lon="-34.834896">
<ele>7.710000</ele>
<time>2018-09-18T02:45:23Z</time>
<speed>0.00</speed>
</trkpt>
<trkpt lat="-6.968601" lon="-34.834820">
<ele>18.199999</ele>
<time>2018-09-18T02:50:38Z</time>
<speed>0.09</speed>
</trkpt>
<trkpt lat="-6.968593" lon="-34.834805">
<ele>8.790000</ele>
<time>2018-09-18T02:55:53Z</time>
<speed>0.00</speed>
</trkpt>
</trkseg>
</trk>
<trk>
<name>20181027-191510(5)</name>
<desc>Color:004000ff</desc>
<trkseg>
<trkpt lat="-6.968576" lon="-34.834846">
<ele>-0.670000</ele>
<time>2018-09-18T03:01:12Z</time>
<speed>0.00</speed>
</trkpt>
<trkpt lat="-6.968576" lon="-34.834808">
<ele>-2.930000</ele>
<time>2018-09-18T03:06:28Z</time>
<speed>0.00</speed>
</trkpt>
<trkpt lat="-6.968763" lon="-34.835045">
<ele>-47.689999</ele>
<time>2018-09-18T03:11:43Z</time>
<speed>0.00</speed>
</trkpt>
<trkpt lat="-6.968735" lon="-34.834961">
<ele>-23.830000</ele>
<time>2018-09-18T03:16:58Z</time>
<speed>0.18</speed>
</trkpt>
<trkpt lat="-6.968338" lon="-34.834618">
<ele>112.180000</ele>
<time>2018-09-18T03:22:17Z</time>
<speed>0.00</speed>
</trkpt>
<trkpt lat="-6.968513" lon="-34.834656">
<ele>10.590000</ele>
<time>2018-09-18T03:28:03Z</time>
<speed>0.31</speed>
</trkpt>
<trkpt lat="-6.968645" lon="-34.834866">
<ele>21.740000</ele>
<time>2018-09-18T03:33:19Z</time>
<speed>0.00</speed>
</trkpt>
<trkpt lat="-6.968622" lon="-34.834827">
<ele>28.629999</ele>
<time>2018-09-18T03:38:36Z</time>
<speed>0.00</speed>
</trkpt>
<trkpt lat="-6.968515" lon="-34.834892">
<ele>-10.059999</ele>
<time>2018-09-18T03:43:52Z</time>
<speed>0.00</speed>
</trkpt>
<trkpt lat="-6.968621" lon="-34.834866">
<ele>26.939999</ele>
<time>2018-09-18T03:49:08Z</time>
<speed>0.00</speed>
</trkpt>
<trkpt lat="-6.968677" lon="-34.834816">
<ele>7.510000</ele>
<time>2018-09-18T03:54:25Z</time>
<speed>0.00</speed>
</trkpt>
<trkpt lat="-6.968631" lon="-34.834827">
<ele>17.139999</ele>
<time>2018-09-18T04:00:02Z</time>
<speed>0.16</speed>
</trkpt>
<trkpt lat="-6.968672" lon="-34.834858">
<ele>25.230000</ele>
<time>2018-09-18T04:05:17Z</time>
<speed>0.36</speed>
</trkpt>
<trkpt lat="-6.968621" lon="-34.834835">
<ele>22.430000</ele>
<time>2018-09-18T04:10:31Z</time>
<speed>0.00</speed>
</trkpt>
<trkpt lat="-6.968610" lon="-34.834770">
<ele>32.809998</ele>
<time>2018-09-18T04:15:46Z</time>
<speed>0.03</speed>
</trkpt>
<trkpt lat="-6.968642" lon="-34.834747">
<ele>7.160000</ele>
<time>2018-09-18T04:21:01Z</time>
<speed>0.62</speed>
</trkpt>
<trkpt lat="-6.968575" lon="-34.834759">
<ele>3.800000</ele>
<time>2018-09-18T04:26:16Z</time>
<speed>0.00</speed>
</trkpt>
<trkpt lat="-6.968467" lon="-34.834946">
<ele>23.250000</ele>
<time>2018-09-18T04:31:30Z</time>
<speed>0.51</speed>
</trkpt>
<trkpt lat="-6.968601" lon="-34.834885">
<ele>22.199999</ele>
<time>2018-09-18T04:36:45Z</time>
<speed>0.00</speed>
</trkpt>
<trkpt lat="-6.968603" lon="-34.834835">
<ele>19.420000</ele>
<time>2018-09-18T04:42:00Z</time>
<speed>0.15</speed>
</trkpt>
<trkpt lat="-6.968615" lon="-34.834793">
<ele>17.209999</ele>
<time>2018-09-18T04:47:15Z</time>
<speed>0.17</speed>
</trkpt>
<trkpt lat="-6.968651" lon="-34.834934">
<ele>-4.400000</ele>
<time>2018-09-18T04:52:31Z</time>
<speed>0.00</speed>
</trkpt>
<trkpt lat="-6.968594" lon="-34.834900">
<ele>16.990000</ele>
<time>2018-09-18T04:57:46Z</time>
<speed>0.19</speed>
</trkpt>
<trkpt lat="-6.968643" lon="-34.834908">
<ele>3.800000</ele>
<time>2018-09-18T05:03:07Z</time>
<speed>0.00</speed>
</trkpt>
<trkpt lat="-6.968565" lon="-34.834827">
<ele>11.780000</ele>
<time>2018-09-18T05:08:23Z</time>
<speed>0.00</speed>
</trkpt>
<trkpt lat="-6.968616" lon="-34.834869">
<ele>1.860000</ele>
<time>2018-09-18T05:13:39Z</time>
<speed>0.00</speed>
</trkpt>
<trkpt lat="-6.968604" lon="-34.834785">
<ele>25.219999</ele>
<time>2018-09-18T05:18:54Z</time>
<speed>0.38</speed>
</trkpt>
<trkpt lat="-6.968654" lon="-34.834991">
<ele>3.590000</ele>
<time>2018-09-18T05:24:09Z</time>
<speed>0.00</speed>
</trkpt>
<trkpt lat="-6.968612" lon="-34.834888">
<ele>14.839999</ele>
<time>2018-09-18T05:29:24Z</time>
<speed>0.00</speed>
</trkpt>
<trkpt lat="-6.968527" lon="-34.834881">
<ele>14.309999</ele>
<time>2018-09-18T05:34:41Z</time>
<speed>0.00</speed>
</trkpt>
<trkpt lat="-6.968599" lon="-34.834892">
<ele>17.990000</ele>
<time>2018-09-18T05:39:57Z</time>
<speed>0.00</speed>
</trkpt>
<trkpt lat="-6.968638" lon="-34.834854">
<ele>-2.460000</ele>
<time>2018-09-18T05:45:18Z</time>
<speed>0.00</speed>
</trkpt>
<trkpt lat="-6.968604" lon="-34.834877">
<ele>15.790000</ele>
<time>2018-09-18T05:50:35Z</time>
<speed>0.00</speed>
</trkpt>
<trkpt lat="-6.968625" lon="-34.834824">
<ele>22.109999</ele>
<time>2018-09-18T05:55:50Z</time>
<speed>0.34</speed>
</trkpt>
<trkpt lat="-6.968679" lon="-34.834770">
<ele>23.189999</ele>
<time>2018-09-18T06:01:32Z</time>
<speed>0.47</speed>
</trkpt>
<trkpt lat="-6.968599" lon="-34.834732">
<ele>45.299999</ele>
<time>2018-09-18T06:06:50Z</time>
<speed>0.00</speed>
</trkpt>
<trkpt lat="-6.968611" lon="-34.834641">
<ele>61.489998</ele>
<time>2018-09-18T06:12:12Z</time>
<speed>0.00</speed>
</trkpt>
<trkpt lat="-6.968551" lon="-34.834869">
<ele>-17.320000</ele>
<time>2018-09-18T06:17:36Z</time>
<speed>0.28</speed>
</trkpt>
<trkpt lat="-6.968594" lon="-34.835098">
<ele>8.290000</ele>
<time>2018-09-18T06:23:25Z</time>
<speed>0.00</speed>
</trkpt>
<trkpt lat="-6.968611" lon="-34.834785">
<ele>-22.680000</ele>
<time>2018-09-18T06:29:58Z</time>
<speed>0.00</speed>
</trkpt>
<trkpt lat="-6.968620" lon="-34.834854">
<ele>12.740000</ele>
<time>2018-09-18T06:35:15Z</time>
<speed>0.00</speed>
</trkpt>
<trkpt lat="-6.968592" lon="-34.834850">
<ele>3.620000</ele>
<time>2018-09-18T06:40:31Z</time>
<speed>0.00</speed>
</trkpt>
<trkpt lat="-6.968626" lon="-34.834820">
<ele>-3.310000</ele>
<time>2018-09-18T06:45:48Z</time>
<speed>0.00</speed>
</trkpt>
<trkpt lat="-6.968624" lon="-34.834900">
<ele>12.360000</ele>
<time>2018-09-18T06:51:08Z</time>
<speed>0.78</speed>
</trkpt>
<trkpt lat="-6.968665" lon="-34.834911">
<ele>-15.520000</ele>
<time>2018-09-18T06:56:24Z</time>
<speed>0.47</speed>
</trkpt>
<trkpt lat="-6.968589" lon="-34.834774">
<ele>21.709999</ele>
<time>2018-09-18T07:01:43Z</time>
<speed>0.00</speed>
</trkpt>
<trkpt lat="-6.968578" lon="-34.834858">
<ele>16.940001</ele>
<time>2018-09-18T07:07:30Z</time>
<speed>0.00</speed>
</trkpt>
<trkpt lat="-6.968587" lon="-34.834908">
<ele>15.400000</ele>
<time>2018-09-18T07:12:47Z</time>
<speed>0.00</speed>
</trkpt>
<trkpt lat="-6.968601" lon="-34.834690">
<ele>-2.620000</ele>
<time>2018-09-18T07:18:01Z</time>
<speed>0.00</speed>
</trkpt>
<trkpt lat="-6.968546" lon="-34.834915">
<ele>14.599999</ele>
<time>2018-09-18T07:23:16Z</time>
<speed>0.49</speed>
</trkpt>
<trkpt lat="-6.968581" lon="-34.834805">
<ele>16.180000</ele>
<time>2018-09-18T07:28:31Z</time>
<speed>0.00</speed>
</trkpt>
<trkpt lat="-6.968637" lon="-34.834854">
<ele>12.460000</ele>
<time>2018-09-18T07:33:45Z</time>
<speed>0.00</speed>
</trkpt>
<trkpt lat="-6.968653" lon="-34.834839">
<ele>18.080000</ele>
<time>2018-09-18T07:39:01Z</time>
<speed>0.00</speed>
</trkpt>
<trkpt lat="-6.968608" lon="-34.834866">
<ele>-42.230000</ele>
<time>2018-09-18T07:44:18Z</time>
<speed>0.00</speed>
</trkpt>
<trkpt lat="-6.968616" lon="-34.834785">
<ele>14.309999</ele>
<time>2018-09-18T07:49:35Z</time>
<speed>0.00</speed>
</trkpt>
<trkpt lat="-6.968642" lon="-34.834866">
<ele>7.100000</ele>
<time>2018-09-18T07:54:51Z</time>
<speed>0.00</speed>
</trkpt>
<trkpt lat="-6.968662" lon="-34.834854">
<ele>17.400000</ele>
<time>2018-09-18T08:00:31Z</time>
<speed>0.13</speed>
</trkpt>
<trkpt lat="-6.968606" lon="-34.834858">
<ele>17.389999</ele>
<time>2018-09-18T08:05:47Z</time>
<speed>0.02</speed>
</trkpt>
<trkpt lat="-6.968626" lon="-34.834846">
<ele>21.680000</ele>
<time>2018-09-18T08:11:01Z</time>
<speed>0.00</speed>
</trkpt>
<trkpt lat="-6.968595" lon="-34.834858">
<ele>21.670000</ele>
<time>2018-09-18T08:16:15Z</time>
<speed>0.00</speed>
</trkpt>
<trkpt lat="-6.968640" lon="-34.834808">
<ele>17.139999</ele>
<time>2018-09-18T08:21:30Z</time>
<speed>0.00</speed>
</trkpt>
<trkpt lat="-6.968669" lon="-34.834728">
<ele>44.689999</ele>
<time>2018-09-18T08:26:45Z</time>
<speed>0.00</speed>
</trkpt>
<trkpt lat="-6.968578" lon="-34.834816">
<ele>35.369999</ele>
<time>2018-09-18T08:32:00Z</time>
<speed>0.00</speed>
</trkpt>
<trkpt lat="-6.968577" lon="-34.834854">
<ele>21.820000</ele>
<time>2018-09-18T08:37:15Z</time>
<speed>0.00</speed>
</trkpt>
<trkpt lat="-6.968758" lon="-34.834873">
<ele>-3.200000</ele>
<time>2018-09-18T08:42:29Z</time>
<speed>0.28</speed>
</trkpt>
<trkpt lat="-6.968606" lon="-34.834835">
<ele>11.440000</ele>
<time>2018-09-18T08:47:44Z</time>
<speed>0.00</speed>
</trkpt>
<trkpt lat="-6.968608" lon="-34.834816">
<ele>38.309998</ele>
<time>2018-09-18T08:52:58Z</time>
<speed>0.17</speed>
</trkpt>
<trkpt lat="-6.968579" lon="-34.834789">
<ele>15.150000</ele>
<time>2018-09-18T08:58:14Z</time>
<speed>0.00</speed>
</trkpt>
<trkpt lat="-6.968586" lon="-34.834789">
<ele>28.129999</ele>
<time>2018-09-18T09:03:34Z</time>
<speed>0.00</speed>
</trkpt>
<trkpt lat="-6.968658" lon="-34.834877">
<ele>7.310000</ele>
<time>2018-09-18T09:08:49Z</time>
<speed>0.00</speed>
</trkpt>
<trkpt lat="-6.968630" lon="-34.834843">
<ele>17.000000</ele>
<time>2018-09-18T09:14:04Z</time>
<speed>0.00</speed>
</trkpt>
<trkpt lat="-6.968675" lon="-34.834820">
<ele>14.070000</ele>
<time>2018-09-18T09:19:19Z</time>
<speed>0.00</speed>
</trkpt>
<trkpt lat="-6.968637" lon="-34.834808">
<ele>8.760000</ele>
<time>2018-09-18T09:24:34Z</time>
<speed>0.77</speed>
</trkpt>
<trkpt lat="-6.968635" lon="-34.834923">
<ele>-4.630000</ele>
<time>2018-09-18T09:29:48Z</time>
<speed>0.12</speed>
</trkpt>
<trkpt lat="-6.968686" lon="-34.835083">
<ele>-7.330000</ele>
<time>2018-09-18T09:35:05Z</time>
<speed>0.00</speed>
</trkpt>
<trkpt lat="-6.968619" lon="-34.834843">
<ele>15.690000</ele>
<time>2018-09-18T09:40:20Z</time>
<speed>0.00</speed>
</trkpt>
<trkpt lat="-6.968573" lon="-34.834820">
<ele>26.359999</ele>
<time>2018-09-18T09:45:35Z</time>
<speed>0.00</speed>
</trkpt>
<trkpt lat="-6.968611" lon="-34.834808">
<ele>2.820000</ele>
<time>2018-09-18T09:50:53Z</time>
<speed>0.00</speed>
</trkpt>
<trkpt lat="-6.968751" lon="-34.834923">
<ele>-20.100000</ele>
<time>2018-09-18T09:56:11Z</time>
<speed>0.00</speed>
</trkpt>
<trkpt lat="-6.968559" lon="-34.834785">
<ele>40.340000</ele>
<time>2018-09-18T10:01:35Z</time>
<speed>0.00</speed>
</trkpt>
<trkpt lat="-6.968822" lon="-34.835018">
<ele>-28.320000</ele>
<time>2018-09-18T10:07:18Z</time>
<speed>0.07</speed>
</trkpt>
<trkpt lat="-6.968610" lon="-34.834793">
<ele>-9.900000</ele>
<time>2018-09-18T10:12:35Z</time>
<speed>0.36</speed>
</trkpt>
<trkpt lat="-6.968662" lon="-34.834862">
<ele>7.470000</ele>
<time>2018-09-18T10:17:50Z</time>
<speed>0.23</speed>
</trkpt>
<trkpt lat="-6.968566" lon="-34.834812">
<ele>25.809999</ele>
<time>2018-09-18T10:23:07Z</time>
<speed>0.00</speed>
</trkpt>
<trkpt lat="-6.968640" lon="-34.834812">
<ele>11.380000</ele>
<time>2018-09-18T10:28:22Z</time>
<speed>0.39</speed>
</trkpt>
<trkpt lat="-6.968590" lon="-34.834717">
<ele>29.490000</ele>
<time>2018-09-18T10:33:38Z</time>
<speed>0.00</speed>
</trkpt>
<trkpt lat="-6.968541" lon="-34.834698">
<ele>18.859999</ele>
<time>2018-09-18T10:38:53Z</time>
<speed>0.00</speed>
</trkpt>
<trkpt lat="-6.968619" lon="-34.834915">
<ele>10.230000</ele>
<time>2018-09-18T10:44:07Z</time>
<speed>0.00</speed>
</trkpt>
<trkpt lat="-6.968711" lon="-34.834915">
<ele>1.130000</ele>
<time>2018-09-18T10:49:23Z</time>
<speed>1.60</speed>
</trkpt>
<trkpt lat="-6.968539" lon="-34.834667">
<ele>21.459999</ele>
<time>2018-09-18T10:54:38Z</time>
<speed>0.18</speed>
</trkpt>
<trkpt lat="-6.968661" lon="-34.834919">
<ele>11.099999</ele>
<time>2018-09-18T10:59:57Z</time>
<speed>0.00</speed>
</trkpt>
<trkpt lat="-6.968617" lon="-34.834881">
<ele>2.810000</ele>
<time>2018-09-18T11:05:15Z</time>
<speed>1.38</speed>
</trkpt>
<trkpt lat="-6.968598" lon="-34.834770">
<ele>14.380000</ele>
<time>2018-09-18T11:10:31Z</time>
<speed>0.00</speed>
</trkpt>
<trkpt lat="-6.968567" lon="-34.834885">
<ele>32.250000</ele>
<time>2018-09-18T11:15:46Z</time>
<speed>0.21</speed>
</trkpt>
<trkpt lat="-6.968608" lon="-34.834831">
<ele>19.480000</ele>
<time>2018-09-18T11:21:02Z</time>
<speed>1.24</speed>
</trkpt>
<trkpt lat="-6.968667" lon="-34.834934">
<ele>8.910000</ele>
<time>2018-09-18T11:26:17Z</time>
<speed>0.17</speed>
</trkpt>
<trkpt lat="-6.968580" lon="-34.834721">
<ele>17.109999</ele>
<time>2018-09-18T11:31:38Z</time>
<speed>0.00</speed>
</trkpt>
<trkpt lat="-6.968549" lon="-34.834633">
<ele>19.119999</ele>
<time>2018-09-18T11:37:00Z</time>
<speed>0.00</speed>
</trkpt>
<trkpt lat="-6.968687" lon="-34.834961">
<ele>3.210000</ele>
<time>2018-09-18T11:42:18Z</time>
<speed>0.00</speed>
</trkpt>
<trkpt lat="-6.968659" lon="-34.834873">
<ele>8.280000</ele>
<time>2018-09-18T11:47:38Z</time>
<speed>0.00</speed>
</trkpt>
<trkpt lat="-6.968590" lon="-34.834801">
<ele>8.750000</ele>
<time>2018-09-18T11:52:54Z</time>
<speed>0.20</speed>
</trkpt>
<trkpt lat="-6.968612" lon="-34.834728">
<ele>23.779999</ele>
<time>2018-09-18T11:58:10Z</time>
<speed>0.65</speed>
</trkpt>
<trkpt lat="-6.968598" lon="-34.834751">
<ele>21.260000</ele>
<time>2018-09-18T12:04:01Z</time>
<speed>0.08</speed>
</trkpt>
<trkpt lat="-6.968622" lon="-34.834862">
<ele>15.620000</ele>
<time>2018-09-18T12:09:16Z</time>
<speed>0.06</speed>
</trkpt>
<trkpt lat="-6.968589" lon="-34.834846">
<ele>22.320000</ele>
<time>2018-09-18T12:14:35Z</time>
<speed>0.00</speed>
</trkpt>
<trkpt lat="-6.968660" lon="-34.834763">
<ele>51.699997</ele>
<time>2018-09-18T12:19:54Z</time>
<speed>0.00</speed>
</trkpt>
<trkpt lat="-6.968621" lon="-34.834808">
<ele>24.959999</ele>
<time>2018-09-18T12:25:11Z</time>
<speed>0.00</speed>
</trkpt>
<trkpt lat="-6.968520" lon="-34.834873">
<ele>31.330000</ele>
<time>2018-09-18T12:30:27Z</time>
<speed>0.10</speed>
</trkpt>
<trkpt lat="-6.968561" lon="-34.834839">
<ele>26.779999</ele>
<time>2018-09-18T12:35:43Z</time>
<speed>0.00</speed>
</trkpt>
<trkpt lat="-6.968616" lon="-34.834850">
<ele>33.110001</ele>
<time>2018-09-18T12:41:01Z</time>
<speed>0.03</speed>
</trkpt>
<trkpt lat="-6.968623" lon="-34.834877">
<ele>30.279999</ele>
<time>2018-09-18T12:46:18Z</time>
<speed>0.00</speed>
</trkpt>
<trkpt lat="-6.968577" lon="-34.834751">
<ele>43.379997</ele>
<time>2018-09-18T12:51:35Z</time>
<speed>0.00</speed>
</trkpt>
<trkpt lat="-6.968573" lon="-34.834885">
<ele>24.719999</ele>
<time>2018-09-18T12:56:52Z</time>
<speed>0.00</speed>
</trkpt>
<trkpt lat="-6.968590" lon="-34.834904">
<ele>43.180000</ele>
<time>2018-09-18T13:02:17Z</time>
<speed>0.00</speed>
</trkpt>
<trkpt lat="-6.968485" lon="-34.834896">
<ele>50.209999</ele>
<time>2018-09-18T13:07:35Z</time>
<speed>0.34</speed>
</trkpt>
<trkpt lat="-6.968606" lon="-34.834862">
<ele>50.939999</ele>
<time>2018-09-18T13:12:53Z</time>
<speed>0.00</speed>
</trkpt>
<trkpt lat="-6.968525" lon="-34.834808">
<ele>12.330000</ele>
<time>2018-09-18T13:18:16Z</time>
<speed>0.26</speed>
</trkpt>
<trkpt lat="-6.968596" lon="-34.834866">
<ele>15.360000</ele>
<time>2018-09-18T13:23:33Z</time>
<speed>0.00</speed>
</trkpt>
<trkpt lat="-6.968601" lon="-34.834698">
<ele>-13.389999</ele>
<time>2018-09-18T13:28:51Z</time>
<speed>0.00</speed>
</trkpt>
<trkpt lat="-6.968610" lon="-34.834908">
<ele>13.139999</ele>
<time>2018-09-18T13:34:09Z</time>
<speed>0.00</speed>
</trkpt>
<trkpt lat="-6.968490" lon="-34.834969">
<ele>23.959999</ele>
<time>2018-09-18T13:39:27Z</time>
<speed>0.00</speed>
</trkpt>
<trkpt lat="-6.968669" lon="-34.834728">
<ele>-15.570000</ele>
<time>2018-09-18T13:44:45Z</time>
<speed>0.00</speed>
</trkpt>
<trkpt lat="-6.968571" lon="-34.834908">
<ele>4.420000</ele>
<time>2018-09-18T13:50:06Z</time>
<speed>0.63</speed>
</trkpt>
<trkpt lat="-6.968615" lon="-34.834812">
<ele>8.740000</ele>
<time>2018-09-18T13:55:24Z</time>
<speed>0.00</speed>
</trkpt>
<trkpt lat="-6.968652" lon="-34.834915">
<ele>29.289999</ele>
<time>2018-09-18T14:00:44Z</time>
<speed>0.00</speed>
</trkpt>
<trkpt lat="-6.968696" lon="-34.834805">
<ele>35.029999</ele>
<time>2018-09-18T14:06:02Z</time>
<speed>0.00</speed>
</trkpt>
<trkpt lat="-6.968714" lon="-34.834576">
<ele>35.840000</ele>
<time>2018-09-18T14:11:20Z</time>
<speed>0.00</speed>
</trkpt>
<trkpt lat="-6.968613" lon="-34.834679">
<ele>32.610001</ele>
<time>2018-09-18T14:16:47Z</time>
<speed>0.63</speed>
</trkpt>
<trkpt lat="-6.968653" lon="-34.834820">
<ele>9.849999</ele>
<time>2018-09-18T14:22:04Z</time>
<speed>0.00</speed>
</trkpt>
<trkpt lat="-6.968636" lon="-34.835022">
<ele>26.109999</ele>
<time>2018-09-18T14:27:40Z</time>
<speed>0.00</speed>
</trkpt>
<trkpt lat="-6.968646" lon="-34.834854">
<ele>21.719999</ele>
<time>2018-09-18T14:33:26Z</time>
<speed>0.14</speed>
</trkpt>
<trkpt lat="-6.968642" lon="-34.834866">
<ele>15.540000</ele>
<time>2018-09-18T14:40:02Z</time>
<speed>0.03</speed>
</trkpt>
<trkpt lat="-6.968672" lon="-34.834770">
<ele>26.779999</ele>
<time>2018-09-18T14:46:57Z</time>
<speed>0.19</speed>
</trkpt>
<trkpt lat="-6.968677" lon="-34.834831">
<ele>2.480000</ele>
<time>2018-09-18T14:52:17Z</time>
<speed>0.24</speed>
</trkpt>
<trkpt lat="-6.968618" lon="-34.834881">
<ele>13.009999</ele>
<time>2018-09-18T14:57:36Z</time>
<speed>0.00</speed>
</trkpt>
<trkpt lat="-6.968654" lon="-34.834785">
<ele>27.219999</ele>
<time>2018-09-18T15:02:55Z</time>
<speed>0.00</speed>
</trkpt>
<trkpt lat="-6.968510" lon="-34.835033">
<ele>13.660000</ele>
<time>2018-09-18T15:08:05Z</time>
<speed>0.00</speed>
</trkpt>
<trkpt lat="-6.968546" lon="-34.834854">
<ele>54.699997</ele>
<time>2018-09-18T15:13:16Z</time>
<speed>0.00</speed>
</trkpt>
<trkpt lat="-6.968557" lon="-34.834957">
<ele>3.520000</ele>
<time>2018-09-18T15:18:26Z</time>
<speed>0.00</speed>
</trkpt>
<trkpt lat="-6.968524" lon="-34.834923">
<ele>19.520000</ele>
<time>2018-09-18T15:23:36Z</time>
<speed>0.00</speed>
</trkpt>
<trkpt lat="-6.968669" lon="-34.834869">
<ele>3.500000</ele>
<time>2018-09-18T15:28:47Z</time>
<speed>0.00</speed>
</trkpt>
<trkpt lat="-6.968637" lon="-34.834881">
<ele>14.780000</ele>
<time>2018-09-18T15:33:56Z</time>
<speed>0.00</speed>
</trkpt>
<trkpt lat="-6.968748" lon="-34.834858">
<ele>3.050000</ele>
<time>2018-09-18T15:39:08Z</time>
<speed>0.00</speed>
</trkpt>
<trkpt lat="-6.968643" lon="-34.834736">
<ele>20.779999</ele>
<time>2018-09-18T15:44:21Z</time>
<speed>0.93</speed>
</trkpt>
<trkpt lat="-6.968678" lon="-34.834934">
<ele>22.469999</ele>
<time>2018-09-18T15:49:32Z</time>
<speed>0.27</speed>
</trkpt>
<trkpt lat="-6.968585" lon="-34.835011">
<ele>-6.470000</ele>
<time>2018-09-18T15:54:42Z</time>
<speed>0.00</speed>
</trkpt>
<trkpt lat="-6.968640" lon="-34.835274">
<ele>6.040000</ele>
<time>2018-09-18T16:00:10Z</time>
<speed>0.16</speed>
</trkpt>
<trkpt lat="-6.968586" lon="-34.834942">
<ele>12.059999</ele>
<time>2018-09-18T16:05:37Z</time>
<speed>0.06</speed>
</trkpt>
<trkpt lat="-6.968681" lon="-34.834904">
<ele>1.330000</ele>
<time>2018-09-18T16:11:20Z</time>
<speed>0.42</speed>
</trkpt>
<trkpt lat="-6.968631" lon="-34.834892">
<ele>12.900000</ele>
<time>2018-09-18T16:18:06Z</time>
<speed>0.00</speed>
</trkpt>
<trkpt lat="-6.968611" lon="-34.834908">
<ele>8.000000</ele>
<time>2018-09-18T16:23:18Z</time>
<speed>0.00</speed>
</trkpt>
<trkpt lat="-6.968635" lon="-34.834892">
<ele>9.920000</ele>
<time>2018-09-18T16:28:30Z</time>
<speed>0.00</speed>
</trkpt>
<trkpt lat="-6.968661" lon="-34.834854">
<ele>-1.940000</ele>
<time>2018-09-18T16:33:41Z</time>
<speed>0.00</speed>
</trkpt>
<trkpt lat="-6.968472" lon="-34.834618">
<ele>42.200001</ele>
<time>2018-09-18T16:38:52Z</time>
<speed>0.00</speed>
</trkpt>
<trkpt lat="-6.968565" lon="-34.835041">
<ele>6.500000</ele>
<time>2018-09-18T16:44:03Z</time>
<speed>0.00</speed>
</trkpt>
<trkpt lat="-6.968571" lon="-34.834812">
<ele>15.650000</ele>
<time>2018-09-18T16:49:31Z</time>
<speed>0.08</speed>
</trkpt>
<trkpt lat="-6.968567" lon="-34.834930">
<ele>13.990000</ele>
<time>2018-09-18T16:54:43Z</time>
<speed>0.08</speed>
</trkpt>
<trkpt lat="-6.968563" lon="-34.834858">
<ele>18.510000</ele>
<time>2018-09-18T16:59:55Z</time>
<speed>0.00</speed>
</trkpt>
<trkpt lat="-6.968556" lon="-34.834843">
<ele>31.619999</ele>
<time>2018-09-18T17:05:09Z</time>
<speed>0.00</speed>
</trkpt>
<trkpt lat="-6.968582" lon="-34.834812">
<ele>4.720000</ele>
<time>2018-09-18T17:10:19Z</time>
<speed>0.00</speed>
</trkpt>
<trkpt lat="-6.968586" lon="-34.834705">
<ele>32.079998</ele>
<time>2018-09-18T17:15:28Z</time>
<speed>0.28</speed>
</trkpt>
<trkpt lat="-6.968588" lon="-34.834747">
<ele>31.730000</ele>
<time>2018-09-18T17:20:38Z</time>
<speed>0.00</speed>
</trkpt>
<trkpt lat="-6.968606" lon="-34.834900">
<ele>3.000000</ele>
<time>2018-09-18T17:25:48Z</time>
<speed>0.00</speed>
</trkpt>
<trkpt lat="-6.968604" lon="-34.834888">
<ele>-5.410000</ele>
<time>2018-09-18T17:30:58Z</time>
<speed>0.00</speed>
</trkpt>
<trkpt lat="-6.968581" lon="-34.834938">
<ele>-10.510000</ele>
<time>2018-09-18T17:36:08Z</time>
<speed>0.00</speed>
</trkpt>
<trkpt lat="-6.968657" lon="-34.834850">
<ele>1.500000</ele>
<time>2018-09-18T17:41:16Z</time>
<speed>0.24</speed>
</trkpt>
<trkpt lat="-6.968625" lon="-34.834801">
<ele>22.289999</ele>
<time>2018-09-18T17:46:25Z</time>
<speed>0.14</speed>
</trkpt>
<trkpt lat="-6.968595" lon="-34.834953">
<ele>-4.100000</ele>
<time>2018-09-18T17:51:35Z</time>
<speed>0.00</speed>
</trkpt>
<trkpt lat="-6.968468" lon="-34.835064">
<ele>4.940000</ele>
<time>2018-09-18T17:56:46Z</time>
<speed>0.00</speed>
</trkpt>
<trkpt lat="-6.968618" lon="-34.834770">
<ele>34.559998</ele>
<time>2018-09-18T18:02:00Z</time>
<speed>0.00</speed>
</trkpt>
<trkpt lat="-6.968648" lon="-34.834812">
<ele>14.320000</ele>
<time>2018-09-18T18:07:09Z</time>
<speed>0.28</speed>
</trkpt>
<trkpt lat="-6.968601" lon="-34.834816">
<ele>-3.090000</ele>
<time>2018-09-18T18:12:19Z</time>
<speed>0.00</speed>
</trkpt>
<trkpt lat="-6.968622" lon="-34.834843">
<ele>20.139999</ele>
<time>2018-09-18T18:17:28Z</time>
<speed>0.48</speed>
</trkpt>
<trkpt lat="-6.968614" lon="-34.834812">
<ele>2.680000</ele>
<time>2018-09-18T18:22:37Z</time>
<speed>0.00</speed>
</trkpt>
<trkpt lat="-6.968965" lon="-34.834248">
<ele>28.910000</ele>
<time>2018-09-18T18:27:46Z</time>
<speed>0.00</speed>
</trkpt>
<trkpt lat="-6.968606" lon="-34.834835">
<ele>-8.349999</ele>
<time>2018-09-18T18:32:55Z</time>
<speed>0.12</speed>
</trkpt>
<trkpt lat="-6.968600" lon="-34.834961">
<ele>-7.060000</ele>
<time>2018-09-18T18:38:04Z</time>
<speed>0.00</speed>
</trkpt>
<trkpt lat="-6.968635" lon="-34.834938">
<ele>-21.799999</ele>
<time>2018-09-18T18:43:22Z</time>
<speed>0.13</speed>
</trkpt>
<trkpt lat="-6.968651" lon="-34.834808">
<ele>24.590000</ele>
<time>2018-09-18T18:48:33Z</time>
<speed>0.00</speed>
</trkpt>
<trkpt lat="-6.968672" lon="-34.834881">
<ele>25.150000</ele>
<time>2018-09-18T18:53:42Z</time>
<speed>0.00</speed>
</trkpt>
<trkpt lat="-6.968612" lon="-34.834850">
<ele>12.880000</ele>
<time>2018-09-18T18:58:52Z</time>
<speed>0.00</speed>
</trkpt>
<trkpt lat="-6.968633" lon="-34.834839">
<ele>16.869999</ele>
<time>2018-09-18T19:04:08Z</time>
<speed>0.00</speed>
</trkpt>
<trkpt lat="-6.968630" lon="-34.834816">
<ele>8.670000</ele>
<time>2018-09-18T19:09:20Z</time>
<speed>0.00</speed>
</trkpt>
<trkpt lat="-6.968690" lon="-34.834694">
<ele>9.080000</ele>
<time>2018-09-18T19:14:30Z</time>
<speed>0.00</speed>
</trkpt>
<trkpt lat="-6.968665" lon="-34.834698">
<ele>19.760000</ele>
<time>2018-09-18T19:19:47Z</time>
<speed>0.00</speed>
</trkpt>
<trkpt lat="-6.968630" lon="-34.834873">
<ele>12.750000</ele>
<time>2018-09-18T19:25:09Z</time>
<speed>0.25</speed>
</trkpt>
<trkpt lat="-6.968623" lon="-34.834827">
<ele>15.980000</ele>
<time>2018-09-18T19:30:31Z</time>
<speed>0.53</speed>
</trkpt>
<trkpt lat="-6.968649" lon="-34.834812">
<ele>14.670000</ele>
<time>2018-09-18T19:35:52Z</time>
<speed>0.21</speed>
</trkpt>
<trkpt lat="-6.968579" lon="-34.834816">
<ele>26.180000</ele>
<time>2018-09-18T19:41:15Z</time>
<speed>0.19</speed>
</trkpt>
<trkpt lat="-6.968650" lon="-34.834785">
<ele>13.920000</ele>
<time>2018-09-18T19:46:54Z</time>
<speed>0.06</speed>
</trkpt>
<trkpt lat="-6.968644" lon="-34.834743">
<ele>11.469999</ele>
<time>2018-09-18T19:53:39Z</time>
<speed>0.00</speed>
</trkpt>
<trkpt lat="-6.968628" lon="-34.834885">
<ele>3.610000</ele>
<time>2018-09-18T19:58:47Z</time>
<speed>0.23</speed>
</trkpt>
<trkpt lat="-6.968656" lon="-34.834885">
<ele>17.770000</ele>
<time>2018-09-18T20:05:02Z</time>
<speed>0.00</speed>
</trkpt>
<trkpt lat="-6.968541" lon="-34.834896">
<ele>20.080000</ele>
<time>2018-09-18T20:13:16Z</time>
<speed>0.00</speed>
</trkpt>
<trkpt lat="-6.968576" lon="-34.834812">
<ele>15.110000</ele>
<time>2018-09-18T20:18:33Z</time>
<speed>0.00</speed>
</trkpt>
<trkpt lat="-6.968624" lon="-34.834728">
<ele>8.230000</ele>
<time>2018-09-18T20:23:51Z</time>
<speed>1.11</speed>
</trkpt>
<trkpt lat="-6.968606" lon="-34.834827">
<ele>12.559999</ele>
<time>2018-09-18T20:29:09Z</time>
<speed>0.00</speed>
</trkpt>
<trkpt lat="-6.968612" lon="-34.834736">
<ele>23.129999</ele>
<time>2018-09-18T20:34:27Z</time>
<speed>0.00</speed>
</trkpt>
<trkpt lat="-6.968668" lon="-34.834820">
<ele>1.690000</ele>
<time>2018-09-18T20:39:44Z</time>
<speed>0.00</speed>
</trkpt>
<trkpt lat="-6.968661" lon="-34.834740">
<ele>29.939999</ele>
<time>2018-09-18T20:45:02Z</time>
<speed>0.00</speed>
</trkpt>
<trkpt lat="-6.968601" lon="-34.834839">
<ele>7.150000</ele>
<time>2018-09-18T20:50:20Z</time>
<speed>0.00</speed>
</trkpt>
<trkpt lat="-6.968564" lon="-34.834763">
<ele>47.410000</ele>
<time>2018-09-18T20:55:38Z</time>
<speed>0.00</speed>
</trkpt>
<trkpt lat="-6.968634" lon="-34.834747">
<ele>23.350000</ele>
<time>2018-09-18T21:01:32Z</time>
<speed>0.21</speed>
</trkpt>
<trkpt lat="-6.968610" lon="-34.834808">
<ele>-0.960000</ele>
<time>2018-09-18T21:06:50Z</time>
<speed>0.00</speed>
</trkpt>
<trkpt lat="-6.968619" lon="-34.834919">
<ele>38.430000</ele>
<time>2018-09-18T21:12:08Z</time>
<speed>0.00</speed>
</trkpt>
<trkpt lat="-6.968726" lon="-34.834930">
<ele>-14.340000</ele>
<time>2018-09-18T21:17:25Z</time>
<speed>0.00</speed>
</trkpt>
<trkpt lat="-6.968597" lon="-34.834831">
<ele>7.060000</ele>
<time>2018-09-18T21:22:42Z</time>
<speed>0.00</speed>
</trkpt>
<trkpt lat="-6.968601" lon="-34.834618">
<ele>-30.529999</ele>
<time>2018-09-18T21:28:40Z</time>
<speed>0.17</speed>
</trkpt>
<trkpt lat="-6.968554" lon="-34.834900">
<ele>31.250000</ele>
<time>2018-09-18T21:34:55Z</time>
<speed>0.00</speed>
</trkpt>
<trkpt lat="-6.968604" lon="-34.834854">
<ele>24.619999</ele>
<time>2018-09-18T21:40:11Z</time>
<speed>0.05</speed>
</trkpt>
<trkpt lat="-6.968577" lon="-34.834839">
<ele>21.900000</ele>
<time>2018-09-18T21:45:28Z</time>
<speed>0.00</speed>
</trkpt>
<trkpt lat="-6.968603" lon="-34.834820">
<ele>13.610000</ele>
<time>2018-09-18T21:50:45Z</time>
<speed>0.00</speed>
</trkpt>
<trkpt lat="-6.968623" lon="-34.834854">
<ele>19.250000</ele>
<time>2018-09-18T21:56:02Z</time>
<speed>0.00</speed>
</trkpt>
<trkpt lat="-6.968651" lon="-34.834866">
<ele>-7.750000</ele>
<time>2018-09-18T22:01:52Z</time>
<speed>0.27</speed>
</trkpt>
<trkpt lat="-6.968641" lon="-34.834900">
<ele>11.630000</ele>
<time>2018-09-18T22:07:08Z</time>
<speed>0.00</speed>
</trkpt>
<trkpt lat="-6.968653" lon="-34.834896">
<ele>-0.320000</ele>
<time>2018-09-18T22:12:24Z</time>
<speed>0.00</speed>
</trkpt>
<trkpt lat="-6.968596" lon="-34.834808">
<ele>3.630000</ele>
<time>2018-09-18T22:17:41Z</time>
<speed>0.00</speed>
</trkpt>
<trkpt lat="-6.968719" lon="-34.834972">
<ele>-6.540000</ele>
<time>2018-09-18T22:22:58Z</time>
<speed>0.00</speed>
</trkpt>
<trkpt lat="-6.968598" lon="-34.834709">
<ele>15.770000</ele>
<time>2018-09-18T22:28:14Z</time>
<speed>0.89</speed>
</trkpt>
<trkpt lat="-6.968578" lon="-34.834686">
<ele>18.889999</ele>
<time>2018-09-18T22:33:31Z</time>
<speed>0.00</speed>
</trkpt>
<trkpt lat="-6.968633" lon="-34.834976">
<ele>17.289999</ele>
<time>2018-09-18T22:38:48Z</time>
<speed>0.00</speed>
</trkpt>
<trkpt lat="-6.968710" lon="-34.834877">
<ele>4.720000</ele>
<time>2018-09-18T22:44:06Z</time>
<speed>0.00</speed>
</trkpt>
<trkpt lat="-6.968484" lon="-34.834553">
<ele>20.809999</ele>
<time>2018-09-18T22:49:22Z</time>
<speed>0.00</speed>
</trkpt>
<trkpt lat="-6.968605" lon="-34.834709">
<ele>20.240000</ele>
<time>2018-09-18T22:54:38Z</time>
<speed>0.88</speed>
</trkpt>
<trkpt lat="-6.968655" lon="-34.834873">
<ele>13.160000</ele>
<time>2018-09-18T22:59:57Z</time>
<speed>0.00</speed>
</trkpt>
<trkpt lat="-6.968587" lon="-34.834812">
<ele>17.010000</ele>
<time>2018-09-18T23:05:16Z</time>
<speed>0.72</speed>
</trkpt>
<trkpt lat="-6.968637" lon="-34.834839">
<ele>3.950000</ele>
<time>2018-09-18T23:10:32Z</time>
<speed>0.50</speed>
</trkpt>
<trkpt lat="-6.968694" lon="-34.834908">
<ele>28.289999</ele>
<time>2018-09-18T23:16:18Z</time>
<speed>0.22</speed>
</trkpt>
<trkpt lat="-6.968595" lon="-34.834854">
<ele>16.340000</ele>
<time>2018-09-18T23:21:35Z</time>
<speed>0.00</speed>
</trkpt>
<trkpt lat="-6.968528" lon="-34.834816">
<ele>-11.800000</ele>
<time>2018-09-18T23:26:50Z</time>
<speed>0.00</speed>
</trkpt>
<trkpt lat="-6.968626" lon="-34.834816">
<ele>28.090000</ele>
<time>2018-09-18T23:32:06Z</time>
<speed>0.00</speed>
</trkpt>
<trkpt lat="-6.968568" lon="-34.834866">
<ele>9.809999</ele>
<time>2018-09-18T23:37:22Z</time>
<speed>0.00</speed>
</trkpt>
<trkpt lat="-6.968650" lon="-34.834759">
<ele>7.530000</ele>
<time>2018-09-18T23:42:38Z</time>
<speed>0.00</speed>
</trkpt>
<trkpt lat="-6.968531" lon="-34.834797">
<ele>18.830000</ele>
<time>2018-09-18T23:47:54Z</time>
<speed>0.00</speed>
</trkpt>
<trkpt lat="-6.968486" lon="-34.834885">
<ele>30.080000</ele>
<time>2018-09-18T23:53:10Z</time>
<speed>0.00</speed>
</trkpt>
<trkpt lat="-6.968600" lon="-34.834862">
<ele>5.460000</ele>
<time>2018-09-18T23:58:26Z</time>
<speed>0.00</speed>
</trkpt>
<trkpt lat="-6.968740" lon="-34.834854">
<ele>39.750000</ele>
<time>2018-09-19T00:04:01Z</time>
<speed>0.07</speed>
</trkpt>
<trkpt lat="-6.968618" lon="-34.834846">
<ele>10.080000</ele>
<time>2018-09-19T00:09:16Z</time>
<speed>0.04</speed>
</trkpt>
<trkpt lat="-6.968598" lon="-34.834888">
<ele>11.530000</ele>
<time>2018-09-19T00:14:32Z</time>
<speed>0.25</speed>
</trkpt>
<trkpt lat="-6.968719" lon="-34.834835">
<ele>29.429998</ele>
<time>2018-09-19T00:20:02Z</time>
<speed>0.08</speed>
</trkpt>
<trkpt lat="-6.968486" lon="-34.834930">
<ele>-16.539999</ele>
<time>2018-09-19T00:25:31Z</time>
<speed>0.22</speed>
</trkpt>
<trkpt lat="-6.968520" lon="-34.834839">
<ele>3.920000</ele>
<time>2018-09-19T00:31:03Z</time>
<speed>0.18</speed>
</trkpt>
<trkpt lat="-6.968536" lon="-34.834793">
<ele>14.980000</ele>
<time>2018-09-19T00:36:51Z</time>
<speed>0.13</speed>
</trkpt>
<trkpt lat="-6.968628" lon="-34.834835">
<ele>5.710000</ele>
<time>2018-09-19T00:44:05Z</time>
<speed>0.00</speed>
</trkpt>
<trkpt lat="-6.968523" lon="-34.834816">
<ele>2.650000</ele>
<time>2018-09-19T00:49:21Z</time>
<speed>0.00</speed>
</trkpt>
<trkpt lat="-6.968676" lon="-34.834808">
<ele>10.059999</ele>
<time>2018-09-19T00:54:37Z</time>
<speed>0.00</speed>
</trkpt>
<trkpt lat="-6.968568" lon="-34.834885">
<ele>39.349998</ele>
<time>2018-09-19T00:59:56Z</time>
<speed>0.33</speed>
</trkpt>
<trkpt lat="-6.968715" lon="-34.834892">
<ele>22.299999</ele>
<time>2018-09-19T01:05:14Z</time>
<speed>0.00</speed>
</trkpt>
<trkpt lat="-6.968578" lon="-34.834827">
<ele>16.049999</ele>
<time>2018-09-19T01:10:30Z</time>
<speed>0.00</speed>
</trkpt>
<trkpt lat="-6.968627" lon="-34.834908">
<ele>12.599999</ele>
<time>2018-09-19T01:15:46Z</time>
<speed>0.00</speed>
</trkpt>
<trkpt lat="-6.968610" lon="-34.834839">
<ele>13.340000</ele>
<time>2018-09-19T01:21:02Z</time>
<speed>0.00</speed>
</trkpt>
<trkpt lat="-6.968619" lon="-34.834820">
<ele>7.250000</ele>
<time>2018-09-19T01:26:18Z</time>
<speed>0.00</speed>
</trkpt>
<trkpt lat="-6.968600" lon="-34.834892">
<ele>31.080000</ele>
<time>2018-09-19T01:31:34Z</time>
<speed>0.00</speed>
</trkpt>
<trkpt lat="-6.968517" lon="-34.834766">
<ele>11.889999</ele>
<time>2018-09-19T01:36:49Z</time>
<speed>0.00</speed>
</trkpt>
<trkpt lat="-6.968584" lon="-34.835072">
<ele>64.400002</ele>
<time>2018-09-19T01:42:05Z</time>
<speed>0.00</speed>
</trkpt>
<trkpt lat="-6.968767" lon="-34.834736">
<ele>19.980000</ele>
<time>2018-09-19T01:47:21Z</time>
<speed>0.00</speed>
</trkpt>
<trkpt lat="-6.968647" lon="-34.834808">
<ele>3.450000</ele>
<time>2018-09-19T01:52:38Z</time>
<speed>0.22</speed>
</trkpt>
<trkpt lat="-6.968585" lon="-34.834988">
<ele>27.269999</ele>
<time>2018-09-19T01:58:06Z</time>
<speed>0.10</speed>
</trkpt>
<trkpt lat="-6.968681" lon="-34.834785">
<ele>-4.900000</ele>
<time>2018-09-19T02:04:02Z</time>
<speed>0.20</speed>
</trkpt>
<trkpt lat="-6.968722" lon="-34.834873">
<ele>-42.029999</ele>
<time>2018-09-19T02:09:58Z</time>
<speed>0.00</speed>
</trkpt>
<trkpt lat="-6.968699" lon="-34.834862">
<ele>-39.910000</ele>
<time>2018-09-19T02:15:16Z</time>
<speed>0.00</speed>
</trkpt>
<trkpt lat="-6.968651" lon="-34.834862">
<ele>7.130000</ele>
<time>2018-09-19T02:20:33Z</time>
<speed>0.00</speed>
</trkpt>
<trkpt lat="-6.968641" lon="-34.834888">
<ele>-3.880000</ele>
<time>2018-09-19T02:25:48Z</time>
<speed>0.00</speed>
</trkpt>
<trkpt lat="-6.968709" lon="-34.834801">
<ele>-10.190000</ele>
<time>2018-09-19T02:31:05Z</time>
<speed>0.00</speed>
</trkpt>
<trkpt lat="-6.968729" lon="-34.834835">
<ele>5.450000</ele>
<time>2018-09-19T02:36:19Z</time>
<speed>0.14</speed>
</trkpt>
<trkpt lat="-6.968642" lon="-34.834908">
<ele>3.360000</ele>
<time>2018-09-19T02:41:34Z</time>
<speed>0.00</speed>
</trkpt>
<trkpt lat="-6.968646" lon="-34.834831">
<ele>1.970000</ele>
<time>2018-09-19T02:46:49Z</time>
<speed>0.10</speed>
</trkpt>
<trkpt lat="-6.968618" lon="-34.834812">
<ele>2.980000</ele>
<time>2018-09-19T02:52:04Z</time>
<speed>0.00</speed>
</trkpt>
<trkpt lat="-6.968581" lon="-34.834797">
<ele>-8.080000</ele>
<time>2018-09-19T02:57:20Z</time>
<speed>0.00</speed>
</trkpt>
</trkseg>
</trk>
<trk>
<name>20181027-191510(6)</name>
<desc>Color:004000ff</desc>
<trkseg>
<trkpt lat="-6.968553" lon="-34.834785">
<ele>14.309999</ele>
<time>2018-09-19T03:02:42Z</time>
<speed>0.00</speed>
</trkpt>
<trkpt lat="-6.968605" lon="-34.835106">
<ele>-10.719999</ele>
<time>2018-09-19T03:07:57Z</time>
<speed>0.00</speed>
</trkpt>
<trkpt lat="-6.968632" lon="-34.834949">
<ele>-14.920000</ele>
<time>2018-09-19T03:13:11Z</time>
<speed>0.00</speed>
</trkpt>
<trkpt lat="-6.968605" lon="-34.834541">
<ele>40.160000</ele>
<time>2018-09-19T03:18:27Z</time>
<speed>0.00</speed>
</trkpt>
<trkpt lat="-6.968605" lon="-34.834530">
<ele>40.200001</ele>
<time>2018-09-19T03:23:48Z</time>
<speed>0.10</speed>
</trkpt>
<trkpt lat="-6.968611" lon="-34.834827">
<ele>13.210000</ele>
<time>2018-09-19T03:29:05Z</time>
<speed>0.00</speed>
</trkpt>
<trkpt lat="-6.968591" lon="-34.834827">
<ele>39.160000</ele>
<time>2018-09-19T03:34:37Z</time>
<speed>0.54</speed>
</trkpt>
<trkpt lat="-6.968536" lon="-34.834885">
<ele>-31.379999</ele>
<time>2018-09-19T03:40:01Z</time>
<speed>1.43</speed>
</trkpt>
<trkpt lat="-6.968589" lon="-34.834911">
<ele>19.719999</ele>
<time>2018-09-19T03:45:18Z</time>
<speed>0.00</speed>
</trkpt>
<trkpt lat="-6.968604" lon="-34.834850">
<ele>20.799999</ele>
<time>2018-09-19T03:50:35Z</time>
<speed>0.00</speed>
</trkpt>
<trkpt lat="-6.968508" lon="-34.835190">
<ele>-16.539999</ele>
<time>2018-09-19T03:56:17Z</time>
<speed>0.35</speed>
</trkpt>
<trkpt lat="-6.968643" lon="-34.835022">
<ele>12.900000</ele>
<time>2018-09-19T04:01:39Z</time>
<speed>0.00</speed>
</trkpt>
<trkpt lat="-6.968618" lon="-34.834789">
<ele>19.090000</ele>
<time>2018-09-19T04:06:54Z</time>
<speed>0.00</speed>
</trkpt>
<trkpt lat="-6.968576" lon="-34.834835">
<ele>10.070000</ele>
<time>2018-09-19T04:12:11Z</time>
<speed>0.00</speed>
</trkpt>
<trkpt lat="-6.968550" lon="-34.834873">
<ele>-2.110000</ele>
<time>2018-09-19T04:17:28Z</time>
<speed>0.00</speed>
</trkpt>
<trkpt lat="-6.968557" lon="-34.834831">
<ele>12.730000</ele>
<time>2018-09-19T04:22:44Z</time>
<speed>0.00</speed>
</trkpt>
<trkpt lat="-6.968554" lon="-34.834888">
<ele>13.710000</ele>
<time>2018-09-19T04:28:33Z</time>
<speed>0.00</speed>
</trkpt>
<trkpt lat="-6.968591" lon="-34.834862">
<ele>20.490000</ele>
<time>2018-09-19T04:34:10Z</time>
<speed>0.00</speed>
</trkpt>
<trkpt lat="-6.968633" lon="-34.834873">
<ele>4.990000</ele>
<time>2018-09-19T04:39:25Z</time>
<speed>0.62</speed>
</trkpt>
<trkpt lat="-6.968605" lon="-34.834702">
<ele>20.059999</ele>
<time>2018-09-19T04:44:41Z</time>
<speed>0.00</speed>
</trkpt>
<trkpt lat="-6.968684" lon="-34.834938">
<ele>9.370000</ele>
<time>2018-09-19T04:49:56Z</time>
<speed>0.71</speed>
</trkpt>
<trkpt lat="-6.968668" lon="-34.834827">
<ele>24.109999</ele>
<time>2018-09-19T04:55:12Z</time>
<speed>0.00</speed>
</trkpt>
<trkpt lat="-6.968606" lon="-34.834812">
<ele>21.170000</ele>
<time>2018-09-19T05:00:32Z</time>
<speed>0.00</speed>
</trkpt>
<trkpt lat="-6.968524" lon="-34.834858">
<ele>17.449999</ele>
<time>2018-09-19T05:05:48Z</time>
<speed>0.00</speed>
</trkpt>
<trkpt lat="-6.968583" lon="-34.834862">
<ele>6.230000</ele>
<time>2018-09-19T05:11:05Z</time>
<speed>0.00</speed>
</trkpt>
<trkpt lat="-6.968574" lon="-34.834785">
<ele>22.559999</ele>
<time>2018-09-19T05:16:20Z</time>
<speed>0.18</speed>
</trkpt>
<trkpt lat="-6.968662" lon="-34.834991">
<ele>-5.020000</ele>
<time>2018-09-19T05:21:37Z</time>
<speed>0.00</speed>
</trkpt>
<trkpt lat="-6.968658" lon="-34.834896">
<ele>-1.580000</ele>
<time>2018-09-19T05:26:52Z</time>
<speed>0.00</speed>
</trkpt>
<trkpt lat="-6.968677" lon="-34.834850">
<ele>2.540000</ele>
<time>2018-09-19T05:32:09Z</time>
<speed>0.00</speed>
</trkpt>
<trkpt lat="-6.968654" lon="-34.834824">
<ele>3.020000</ele>
<time>2018-09-19T05:37:26Z</time>
<speed>0.00</speed>
</trkpt>
<trkpt lat="-6.968646" lon="-34.834839">
<ele>-8.840000</ele>
<time>2018-09-19T05:42:44Z</time>
<speed>0.32</speed>
</trkpt>
<trkpt lat="-6.968607" lon="-34.834984">
<ele>-4.990000</ele>
<time>2018-09-19T05:48:01Z</time>
<speed>0.00</speed>
</trkpt>
<trkpt lat="-6.968634" lon="-34.834873">
<ele>2.450000</ele>
<time>2018-09-19T05:53:17Z</time>
<speed>0.00</speed>
</trkpt>
<trkpt lat="-6.968643" lon="-34.834881">
<ele>-1.970000</ele>
<time>2018-09-19T05:58:34Z</time>
<speed>0.00</speed>
</trkpt>
<trkpt lat="-6.968612" lon="-34.834759">
<ele>33.669998</ele>
<time>2018-09-19T06:04:27Z</time>
<speed>0.10</speed>
</trkpt>
<trkpt lat="-6.968611" lon="-34.834667">
<ele>53.930000</ele>
<time>2018-09-19T06:09:44Z</time>
<speed>0.00</speed>
</trkpt>
<trkpt lat="-6.968606" lon="-34.834843">
<ele>25.519999</ele>
<time>2018-09-19T06:14:59Z</time>
<speed>0.00</speed>
</trkpt>
<trkpt lat="-6.968580" lon="-34.834984">
<ele>0.060000</ele>
<time>2018-09-19T06:20:15Z</time>
<speed>0.00</speed>
</trkpt>
<trkpt lat="-6.968556" lon="-34.834789">
<ele>-12.860000</ele>
<time>2018-09-19T06:25:31Z</time>
<speed>0.00</speed>
</trkpt>
<trkpt lat="-6.968598" lon="-34.834824">
<ele>-6.080000</ele>
<time>2018-09-19T06:30:48Z</time>
<speed>0.00</speed>
</trkpt>
<trkpt lat="-6.968606" lon="-34.834854">
<ele>8.480000</ele>
<time>2018-09-19T06:36:05Z</time>
<speed>0.00</speed>
</trkpt>
<trkpt lat="-6.968676" lon="-34.834820">
<ele>-2.600000</ele>
<time>2018-09-19T06:41:22Z</time>
<speed>0.00</speed>
</trkpt>
<trkpt lat="-6.968601" lon="-34.835079">
<ele>6.620000</ele>
<time>2018-09-19T06:46:37Z</time>
<speed>1.61</speed>
</trkpt>
<trkpt lat="-6.968668" lon="-34.834892">
<ele>0.190000</ele>
<time>2018-09-19T06:51:53Z</time>
<speed>0.00</speed>
</trkpt>
<trkpt lat="-6.968613" lon="-34.834805">
<ele>9.389999</ele>
<time>2018-09-19T06:57:09Z</time>
<speed>0.00</speed>
</trkpt>
<trkpt lat="-6.968610" lon="-34.834751">
<ele>17.209999</ele>
<time>2018-09-19T07:02:38Z</time>
<speed>0.33</speed>
</trkpt>
<trkpt lat="-6.968638" lon="-34.834896">
<ele>9.620000</ele>
<time>2018-09-19T07:08:02Z</time>
<speed>0.34</speed>
</trkpt>
<trkpt lat="-6.968540" lon="-34.834732">
<ele>-8.190000</ele>
<time>2018-09-19T07:13:26Z</time>
<speed>0.63</speed>
</trkpt>
<trkpt lat="-6.968593" lon="-34.834873">
<ele>10.130000</ele>
<time>2018-09-19T07:18:41Z</time>
<speed>0.00</speed>
</trkpt>
<trkpt lat="-6.968506" lon="-34.834763">
<ele>0.420000</ele>
<time>2018-09-19T07:23:57Z</time>
<speed>0.00</speed>
</trkpt>
<trkpt lat="-6.968710" lon="-34.834805">
<ele>20.240000</ele>
<time>2018-09-19T07:29:14Z</time>
<speed>0.00</speed>
</trkpt>
<trkpt lat="-6.968644" lon="-34.834824">
<ele>23.570000</ele>
<time>2018-09-19T07:34:32Z</time>
<speed>0.00</speed>
</trkpt>
<trkpt lat="-6.968598" lon="-34.834827">
<ele>-49.430000</ele>
<time>2018-09-19T07:40:10Z</time>
<speed>0.70</speed>
</trkpt>
<trkpt lat="-6.968679" lon="-34.834835">
<ele>-6.680000</ele>
<time>2018-09-19T07:45:57Z</time>
<speed>0.55</speed>
</trkpt>
<trkpt lat="-6.968586" lon="-34.834812">
<ele>1.760000</ele>
<time>2018-09-19T07:53:10Z</time>
<speed>0.00</speed>
</trkpt>
<trkpt lat="-6.968609" lon="-34.834949">
<ele>13.070000</ele>
<time>2018-09-19T07:58:27Z</time>
<speed>0.00</speed>
</trkpt>
<trkpt lat="-6.968738" lon="-34.834915">
<ele>-17.469999</ele>
<time>2018-09-19T08:03:50Z</time>
<speed>0.00</speed>
</trkpt>
<trkpt lat="-6.968713" lon="-34.834934">
<ele>-16.959999</ele>
<time>2018-09-19T08:09:08Z</time>
<speed>0.00</speed>
</trkpt>
<trkpt lat="-6.968538" lon="-34.834785">
<ele>23.469999</ele>
<time>2018-09-19T08:14:25Z</time>
<speed>0.00</speed>
</trkpt>
<trkpt lat="-6.968641" lon="-34.834812">
<ele>39.529999</ele>
<time>2018-09-19T08:19:42Z</time>
<speed>0.00</speed>
</trkpt>
<trkpt lat="-6.968668" lon="-34.834900">
<ele>-12.780000</ele>
<time>2018-09-19T08:24:59Z</time>
<speed>0.00</speed>
</trkpt>
<trkpt lat="-6.968482" lon="-34.834763">
<ele>61.849998</ele>
<time>2018-09-19T08:30:18Z</time>
<speed>0.00</speed>
</trkpt>
<trkpt lat="-6.968900" lon="-34.834503">
<ele>73.199997</ele>
<time>2018-09-19T08:35:46Z</time>
<speed>1.75</speed>
</trkpt>
<trkpt lat="-6.968668" lon="-34.834885">
<ele>-1.220000</ele>
<time>2018-09-19T08:41:05Z</time>
<speed>0.00</speed>
</trkpt>
<trkpt lat="-6.968657" lon="-34.834984">
<ele>-23.740000</ele>
<time>2018-09-19T08:46:23Z</time>
<speed>0.00</speed>
</trkpt>
<trkpt lat="-6.968629" lon="-34.834808">
<ele>39.219997</ele>
<time>2018-09-19T08:51:40Z</time>
<speed>0.00</speed>
</trkpt>
<trkpt lat="-6.968702" lon="-34.834705">
<ele>14.420000</ele>
<time>2018-09-19T08:56:57Z</time>
<speed>0.00</speed>
</trkpt>
<trkpt lat="-6.968748" lon="-34.834873">
<ele>4.450000</ele>
<time>2018-09-19T09:02:16Z</time>
<speed>0.00</speed>
</trkpt>
<trkpt lat="-6.968625" lon="-34.834743">
<ele>30.010000</ele>
<time>2018-09-19T09:07:33Z</time>
<speed>0.00</speed>
</trkpt>
<trkpt lat="-6.968636" lon="-34.834808">
<ele>19.840000</ele>
<time>2018-09-19T09:12:49Z</time>
<speed>0.00</speed>
</trkpt>
<trkpt lat="-6.968561" lon="-34.834858">
<ele>6.910000</ele>
<time>2018-09-19T09:18:09Z</time>
<speed>0.55</speed>
</trkpt>
<trkpt lat="-6.968675" lon="-34.834785">
<ele>20.830000</ele>
<time>2018-09-19T09:23:36Z</time>
<speed>0.59</speed>
</trkpt>
<trkpt lat="-6.968598" lon="-34.834888">
<ele>6.950000</ele>
<time>2018-09-19T09:29:03Z</time>
<speed>0.22</speed>
</trkpt>
<trkpt lat="-6.968608" lon="-34.834858">
<ele>4.320000</ele>
<time>2018-09-19T09:34:51Z</time>
<speed>0.22</speed>
</trkpt>
<trkpt lat="-6.968577" lon="-34.834919">
<ele>22.820000</ele>
<time>2018-09-19T09:41:05Z</time>
<speed>0.17</speed>
</trkpt>
<trkpt lat="-6.968635" lon="-34.834858">
<ele>3.350000</ele>
<time>2018-09-19T09:46:20Z</time>
<speed>0.00</speed>
</trkpt>
<trkpt lat="-6.968524" lon="-34.834770">
<ele>-74.989998</ele>
<time>2018-09-19T09:51:49Z</time>
<speed>0.00</speed>
</trkpt>
<trkpt lat="-6.968677" lon="-34.834888">
<ele>-4.550000</ele>
<time>2018-09-19T09:57:19Z</time>
<speed>0.32</speed>
</trkpt>
<trkpt lat="-6.968561" lon="-34.834705">
<ele>-28.730000</ele>
<time>2018-09-19T10:03:16Z</time>
<speed>0.71</speed>
</trkpt>
<trkpt lat="-6.968585" lon="-34.834789">
<ele>-42.410000</ele>
<time>2018-09-19T10:09:35Z</time>
<speed>0.58</speed>
</trkpt>
<trkpt lat="-6.968575" lon="-34.834839">
<ele>44.610001</ele>
<time>2018-09-19T10:15:01Z</time>
<speed>0.20</speed>
</trkpt>
<trkpt lat="-6.968577" lon="-34.834862">
<ele>-2.150000</ele>
<time>2018-09-19T10:20:22Z</time>
<speed>0.29</speed>
</trkpt>
<trkpt lat="-6.968596" lon="-34.834713">
<ele>5.860000</ele>
<time>2018-09-19T10:25:43Z</time>
<speed>0.00</speed>
</trkpt>
<trkpt lat="-6.968631" lon="-34.834732">
<ele>67.599998</ele>
<time>2018-09-19T10:31:07Z</time>
<speed>0.33</speed>
</trkpt>
<trkpt lat="-6.968596" lon="-34.834904">
<ele>48.219997</ele>
<time>2018-09-19T10:36:28Z</time>
<speed>0.03</speed>
</trkpt>
<trkpt lat="-6.968582" lon="-34.834721">
<ele>62.829998</ele>
<time>2018-09-19T10:41:51Z</time>
<speed>0.22</speed>
</trkpt>
<trkpt lat="-6.968637" lon="-34.834782">
<ele>0.650000</ele>
<time>2018-09-19T10:47:19Z</time>
<speed>0.09</speed>
</trkpt>
<trkpt lat="-6.968485" lon="-34.834755">
<ele>70.989998</ele>
<time>2018-09-19T10:52:53Z</time>
<speed>0.72</speed>
</trkpt>
<trkpt lat="-6.968587" lon="-34.834988">
<ele>78.339996</ele>
<time>2018-09-19T10:58:56Z</time>
<speed>0.55</speed>
</trkpt>
<trkpt lat="-6.968587" lon="-34.834866">
<ele>2.940000</ele>
<time>2018-09-19T11:06:30Z</time>
<speed>0.14</speed>
</trkpt>
<trkpt lat="-6.968663" lon="-34.834831">
<ele>16.039999</ele>
<time>2018-09-19T11:14:03Z</time>
<speed>0.72</speed>
</trkpt>
<trkpt lat="-6.968580" lon="-34.834812">
<ele>13.570000</ele>
<time>2018-09-19T11:19:21Z</time>
<speed>0.00</speed>
</trkpt>
<trkpt lat="-6.968613" lon="-34.834679">
<ele>15.170000</ele>
<time>2018-09-19T11:24:39Z</time>
<speed>0.00</speed>
</trkpt>
<trkpt lat="-6.968609" lon="-34.834785">
<ele>12.990000</ele>
<time>2018-09-19T11:29:55Z</time>
<speed>1.21</speed>
</trkpt>
<trkpt lat="-6.968579" lon="-34.834763">
<ele>17.000000</ele>
<time>2018-09-19T11:35:31Z</time>
<speed>0.18</speed>
</trkpt>
<trkpt lat="-6.968653" lon="-34.834919">
<ele>0.230000</ele>
<time>2018-09-19T11:40:49Z</time>
<speed>0.00</speed>
</trkpt>
<trkpt lat="-6.968643" lon="-34.834816">
<ele>15.870000</ele>
<time>2018-09-19T11:46:05Z</time>
<speed>0.07</speed>
</trkpt>
<trkpt lat="-6.968631" lon="-34.834877">
<ele>12.050000</ele>
<time>2018-09-19T11:51:21Z</time>
<speed>0.18</speed>
</trkpt>
<trkpt lat="-6.968527" lon="-34.834816">
<ele>0.480000</ele>
<time>2018-09-19T11:56:38Z</time>
<speed>0.00</speed>
</trkpt>
<trkpt lat="-6.968465" lon="-34.834969">
<ele>-51.469997</ele>
<time>2018-09-19T12:02:17Z</time>
<speed>0.11</speed>
</trkpt>
<trkpt lat="-6.968622" lon="-34.834644">
<ele>38.049999</ele>
<time>2018-09-19T12:07:47Z</time>
<speed>0.83</speed>
</trkpt>
<trkpt lat="-6.968664" lon="-34.834766">
<ele>32.779999</ele>
<time>2018-09-19T12:13:23Z</time>
<speed>0.23</speed>
</trkpt>
<trkpt lat="-6.968623" lon="-34.834747">
<ele>28.389999</ele>
<time>2018-09-19T12:19:14Z</time>
<speed>0.43</speed>
</trkpt>
<trkpt lat="-6.968629" lon="-34.834805">
<ele>26.299999</ele>
<time>2018-09-19T12:25:28Z</time>
<speed>0.04</speed>
</trkpt>
<trkpt lat="-6.968595" lon="-34.834892">
<ele>26.510000</ele>
<time>2018-09-19T12:32:34Z</time>
<speed>0.09</speed>
</trkpt>
<trkpt lat="-6.968630" lon="-34.834759">
<ele>23.449999</ele>
<time>2018-09-19T12:40:48Z</time>
<speed>0.25</speed>
</trkpt>
<trkpt lat="-6.968549" lon="-34.834938">
<ele>41.860001</ele>
<time>2018-09-19T12:46:07Z</time>
<speed>0.00</speed>
</trkpt>
<trkpt lat="-6.968522" lon="-34.834579">
<ele>20.930000</ele>
<time>2018-09-19T12:51:51Z</time>
<speed>0.36</speed>
</trkpt>
<trkpt lat="-6.968591" lon="-34.834888">
<ele>30.689999</ele>
<time>2018-09-19T12:58:46Z</time>
<speed>0.00</speed>
</trkpt>
<trkpt lat="-6.968651" lon="-34.835011">
<ele>-7.590000</ele>
<time>2018-09-19T13:04:10Z</time>
<speed>0.00</speed>
</trkpt>
<trkpt lat="-6.968605" lon="-34.834866">
<ele>14.990000</ele>
<time>2018-09-19T13:09:54Z</time>
<speed>0.27</speed>
</trkpt>
<trkpt lat="-6.968592" lon="-34.834908">
<ele>15.759999</ele>
<time>2018-09-19T13:16:31Z</time>
<speed>0.00</speed>
</trkpt>
<trkpt lat="-6.968600" lon="-34.834785">
<ele>-43.709999</ele>
<time>2018-09-19T13:21:48Z</time>
<speed>0.00</speed>
</trkpt>
<trkpt lat="-6.968605" lon="-34.834827">
<ele>9.670000</ele>
<time>2018-09-19T13:27:05Z</time>
<speed>0.00</speed>
</trkpt>
<trkpt lat="-6.968622" lon="-34.834854">
<ele>13.700000</ele>
<time>2018-09-19T13:32:22Z</time>
<speed>0.00</speed>
</trkpt>
<trkpt lat="-6.968609" lon="-34.834896">
<ele>8.750000</ele>
<time>2018-09-19T13:37:40Z</time>
<speed>0.00</speed>
</trkpt>
<trkpt lat="-6.968634" lon="-34.834831">
<ele>15.700000</ele>
<time>2018-09-19T13:42:57Z</time>
<speed>0.13</speed>
</trkpt>
<trkpt lat="-6.968613" lon="-34.834862">
<ele>23.369999</ele>
<time>2018-09-19T13:48:14Z</time>
<speed>0.00</speed>
</trkpt>
<trkpt lat="-6.968566" lon="-34.834888">
<ele>7.980000</ele>
<time>2018-09-19T13:53:32Z</time>
<speed>0.00</speed>
</trkpt>
<trkpt lat="-6.968592" lon="-34.834743">
<ele>-1.780000</ele>
<time>2018-09-19T13:58:49Z</time>
<speed>0.02</speed>
</trkpt>
<trkpt lat="-6.968594" lon="-34.834854">
<ele>6.680000</ele>
<time>2018-09-19T14:04:05Z</time>
<speed>0.00</speed>
</trkpt>
<trkpt lat="-6.968559" lon="-34.834911">
<ele>17.410000</ele>
<time>2018-09-19T14:09:15Z</time>
<speed>0.00</speed>
</trkpt>
<trkpt lat="-6.968701" lon="-34.834831">
<ele>47.789997</ele>
<time>2018-09-19T14:14:25Z</time>
<speed>0.00</speed>
</trkpt>
<trkpt lat="-6.968655" lon="-34.834679">
<ele>17.940001</ele>
<time>2018-09-19T14:19:35Z</time>
<speed>0.00</speed>
</trkpt>
<trkpt lat="-6.968581" lon="-34.834808">
<ele>10.550000</ele>
<time>2018-09-19T14:24:46Z</time>
<speed>0.21</speed>
</trkpt>
<trkpt lat="-6.968621" lon="-34.834908">
<ele>30.029999</ele>
<time>2018-09-19T14:29:55Z</time>
<speed>0.00</speed>
</trkpt>
<trkpt lat="-6.968672" lon="-34.834797">
<ele>29.769999</ele>
<time>2018-09-19T14:35:05Z</time>
<speed>0.00</speed>
</trkpt>
<trkpt lat="-6.968565" lon="-34.834896">
<ele>7.980000</ele>
<time>2018-09-19T14:40:30Z</time>
<speed>0.08</speed>
</trkpt>
<trkpt lat="-6.968570" lon="-34.834850">
<ele>7.910000</ele>
<time>2018-09-19T14:45:40Z</time>
<speed>0.04</speed>
</trkpt>
<trkpt lat="-6.968577" lon="-34.834846">
<ele>12.580000</ele>
<time>2018-09-19T14:50:51Z</time>
<speed>0.00</speed>
</trkpt>
<trkpt lat="-6.968592" lon="-34.834782">
<ele>22.230000</ele>
<time>2018-09-19T14:56:00Z</time>
<speed>0.27</speed>
</trkpt>
<trkpt lat="-6.968599" lon="-34.834869">
<ele>-1.730000</ele>
<time>2018-09-19T15:01:14Z</time>
<speed>0.24</speed>
</trkpt>
<trkpt lat="-6.968605" lon="-34.834797">
<ele>42.969997</ele>
<time>2018-09-19T15:06:27Z</time>
<speed>0.00</speed>
</trkpt>
<trkpt lat="-6.968565" lon="-34.834835">
<ele>34.719997</ele>
<time>2018-09-19T15:11:37Z</time>
<speed>0.00</speed>
</trkpt>
<trkpt lat="-6.968640" lon="-34.834763">
<ele>-3.700000</ele>
<time>2018-09-19T15:16:49Z</time>
<speed>0.00</speed>
</trkpt>
<trkpt lat="-6.968608" lon="-34.834843">
<ele>-0.180000</ele>
<time>2018-09-19T15:21:58Z</time>
<speed>0.00</speed>
</trkpt>
<trkpt lat="-6.968590" lon="-34.834728">
<ele>32.880001</ele>
<time>2018-09-19T15:27:08Z</time>
<speed>0.00</speed>
</trkpt>
<trkpt lat="-6.968560" lon="-34.834782">
<ele>32.939999</ele>
<time>2018-09-19T15:32:17Z</time>
<speed>0.00</speed>
</trkpt>
<trkpt lat="-6.968525" lon="-34.834660">
<ele>35.630001</ele>
<time>2018-09-19T15:37:26Z</time>
<speed>0.00</speed>
</trkpt>
<trkpt lat="-6.968621" lon="-34.834705">
<ele>37.529999</ele>
<time>2018-09-19T15:42:35Z</time>
<speed>0.00</speed>
</trkpt>
<trkpt lat="-6.968596" lon="-34.834904">
<ele>3.980000</ele>
<time>2018-09-19T15:47:44Z</time>
<speed>0.00</speed>
</trkpt>
<trkpt lat="-6.968596" lon="-34.834953">
<ele>-1.960000</ele>
<time>2018-09-19T15:52:53Z</time>
<speed>0.03</speed>
</trkpt>
<trkpt lat="-6.968620" lon="-34.834797">
<ele>12.150000</ele>
<time>2018-09-19T15:58:03Z</time>
<speed>0.00</speed>
</trkpt>
<trkpt lat="-6.968575" lon="-34.834763">
<ele>27.180000</ele>
<time>2018-09-19T16:03:56Z</time>
<speed>0.25</speed>
</trkpt>
<trkpt lat="-6.968604" lon="-34.834820">
<ele>13.280000</ele>
<time>2018-09-19T16:09:20Z</time>
<speed>0.00</speed>
</trkpt>
<trkpt lat="-6.968620" lon="-34.834759">
<ele>33.329998</ele>
<time>2018-09-19T16:14:38Z</time>
<speed>0.00</speed>
</trkpt>
<trkpt lat="-6.968632" lon="-34.834908">
<ele>12.130000</ele>
<time>2018-09-19T16:19:56Z</time>
<speed>0.00</speed>
</trkpt>
<trkpt lat="-6.968610" lon="-34.834801">
<ele>17.690001</ele>
<time>2018-09-19T16:25:15Z</time>
<speed>0.00</speed>
</trkpt>
<trkpt lat="-6.968662" lon="-34.834808">
<ele>14.559999</ele>
<time>2018-09-19T16:30:33Z</time>
<speed>0.00</speed>
</trkpt>
<trkpt lat="-6.968688" lon="-34.835022">
<ele>-5.820000</ele>
<time>2018-09-19T16:35:50Z</time>
<speed>0.00</speed>
</trkpt>
<trkpt lat="-6.968520" lon="-34.834812">
<ele>30.459999</ele>
<time>2018-09-19T16:41:07Z</time>
<speed>0.00</speed>
</trkpt>
<trkpt lat="-6.968573" lon="-34.834835">
<ele>18.719999</ele>
<time>2018-09-19T16:46:24Z</time>
<speed>0.00</speed>
</trkpt>
<trkpt lat="-6.968605" lon="-34.834892">
<ele>-7.040000</ele>
<time>2018-09-19T16:52:03Z</time>
<speed>0.25</speed>
</trkpt>
<trkpt lat="-6.968542" lon="-34.834824">
<ele>20.160000</ele>
<time>2018-09-19T16:57:20Z</time>
<speed>0.14</speed>
</trkpt>
<trkpt lat="-6.968512" lon="-34.834927">
<ele>37.250000</ele>
<time>2018-09-19T17:02:44Z</time>
<speed>0.00</speed>
</trkpt>
<trkpt lat="-6.968592" lon="-34.834892">
<ele>-6.100000</ele>
<time>2018-09-19T17:08:02Z</time>
<speed>0.00</speed>
</trkpt>
<trkpt lat="-6.968613" lon="-34.834972">
<ele>11.759999</ele>
<time>2018-09-19T17:13:20Z</time>
<speed>0.00</speed>
</trkpt>
<trkpt lat="-6.968649" lon="-34.835098">
<ele>14.049999</ele>
<time>2018-09-19T17:18:51Z</time>
<speed>0.78</speed>
</trkpt>
<trkpt lat="-6.968600" lon="-34.834724">
<ele>34.660000</ele>
<time>2018-09-19T17:24:13Z</time>
<speed>0.47</speed>
</trkpt>
<trkpt lat="-6.968698" lon="-34.834637">
<ele>40.629997</ele>
<time>2018-09-19T17:29:31Z</time>
<speed>0.00</speed>
</trkpt>
<trkpt lat="-6.968513" lon="-34.834820">
<ele>-8.410000</ele>
<time>2018-09-19T17:35:05Z</time>
<speed>0.20</speed>
</trkpt>
<trkpt lat="-6.968559" lon="-34.834953">
<ele>16.670000</ele>
<time>2018-09-19T17:40:22Z</time>
<speed>0.00</speed>
</trkpt>
<trkpt lat="-6.968575" lon="-34.835064">
<ele>-1.620000</ele>
<time>2018-09-19T17:45:41Z</time>
<speed>0.00</speed>
</trkpt>
<trkpt lat="-6.968595" lon="-34.834827">
<ele>27.129999</ele>
<time>2018-09-19T17:51:17Z</time>
<speed>0.13</speed>
</trkpt>
<trkpt lat="-6.968526" lon="-34.834805">
<ele>16.430000</ele>
<time>2018-09-19T17:57:01Z</time>
<speed>0.44</speed>
</trkpt>
<trkpt lat="-6.968613" lon="-34.834770">
<ele>43.119999</ele>
<time>2018-09-19T18:03:44Z</time>
<speed>0.00</speed>
</trkpt>
<trkpt lat="-6.968675" lon="-34.834743">
<ele>25.969999</ele>
<time>2018-09-19T18:09:02Z</time>
<speed>0.00</speed>
</trkpt>
<trkpt lat="-6.968613" lon="-34.834892">
<ele>14.610000</ele>
<time>2018-09-19T18:14:20Z</time>
<speed>0.00</speed>
</trkpt>
<trkpt lat="-6.968737" lon="-34.834843">
<ele>-15.820000</ele>
<time>2018-09-19T18:19:37Z</time>
<speed>0.36</speed>
</trkpt>
<trkpt lat="-6.968622" lon="-34.834820">
<ele>14.090000</ele>
<time>2018-09-19T18:24:55Z</time>
<speed>0.08</speed>
</trkpt>
<trkpt lat="-6.968637" lon="-34.834770">
<ele>9.960000</ele>
<time>2018-09-19T18:30:12Z</time>
<speed>0.00</speed>
</trkpt>
<trkpt lat="-6.968622" lon="-34.834827">
<ele>3.630000</ele>
<time>2018-09-19T18:35:30Z</time>
<speed>0.00</speed>
</trkpt>
<trkpt lat="-6.968558" lon="-34.834892">
<ele>-2.080000</ele>
<time>2018-09-19T18:40:47Z</time>
<speed>0.00</speed>
</trkpt>
<trkpt lat="-6.968634" lon="-34.834774">
<ele>-12.030000</ele>
<time>2018-09-19T18:46:05Z</time>
<speed>0.00</speed>
</trkpt>
<trkpt lat="-6.968627" lon="-34.834801">
<ele>8.860000</ele>
<time>2018-09-19T18:51:23Z</time>
<speed>0.00</speed>
</trkpt>
<trkpt lat="-6.968545" lon="-34.834942">
<ele>-16.430000</ele>
<time>2018-09-19T18:56:43Z</time>
<speed>0.00</speed>
</trkpt>
<trkpt lat="-6.968654" lon="-34.834843">
<ele>6.860000</ele>
<time>2018-09-19T19:02:06Z</time>
<speed>0.00</speed>
</trkpt>
<trkpt lat="-6.968617" lon="-34.834850">
<ele>-9.130000</ele>
<time>2018-09-19T19:07:24Z</time>
<speed>0.00</speed>
</trkpt>
<trkpt lat="-6.968592" lon="-34.834846">
<ele>2.620000</ele>
<time>2018-09-19T19:12:53Z</time>
<speed>0.33</speed>
</trkpt>
<trkpt lat="-6.968747" lon="-34.834949">
<ele>20.209999</ele>
<time>2018-09-19T19:18:25Z</time>
<speed>0.21</speed>
</trkpt>
<trkpt lat="-6.968594" lon="-34.834778">
<ele>13.660000</ele>
<time>2018-09-19T19:23:43Z</time>
<speed>0.00</speed>
</trkpt>
<trkpt lat="-6.968580" lon="-34.834648">
<ele>21.830000</ele>
<time>2018-09-19T19:29:04Z</time>
<speed>0.00</speed>
</trkpt>
<trkpt lat="-6.968610" lon="-34.834724">
<ele>-6.370000</ele>
<time>2018-09-19T19:34:21Z</time>
<speed>0.00</speed>
</trkpt>
<trkpt lat="-6.968630" lon="-34.834831">
<ele>6.840000</ele>
<time>2018-09-19T19:40:03Z</time>
<speed>0.20</speed>
</trkpt>
<trkpt lat="-6.968642" lon="-34.834759">
<ele>14.660000</ele>
<time>2018-09-19T19:45:22Z</time>
<speed>0.00</speed>
</trkpt>
<trkpt lat="-6.968593" lon="-34.834789">
<ele>6.220000</ele>
<time>2018-09-19T19:50:40Z</time>
<speed>0.00</speed>
</trkpt>
<trkpt lat="-6.968628" lon="-34.834797">
<ele>5.960000</ele>
<time>2018-09-19T19:55:56Z</time>
<speed>0.00</speed>
</trkpt>
<trkpt lat="-6.968580" lon="-34.834839">
<ele>18.330000</ele>
<time>2018-09-19T20:01:16Z</time>
<speed>0.65</speed>
</trkpt>
<trkpt lat="-6.968542" lon="-34.834839">
<ele>5.620000</ele>
<time>2018-09-19T20:06:33Z</time>
<speed>0.00</speed>
</trkpt>
<trkpt lat="-6.968599" lon="-34.834850">
<ele>13.240000</ele>
<time>2018-09-19T20:11:50Z</time>
<speed>0.00</speed>
</trkpt>
<trkpt lat="-6.968582" lon="-34.834850">
<ele>12.620000</ele>
<time>2018-09-19T20:17:07Z</time>
<speed>0.00</speed>
</trkpt>
<trkpt lat="-6.968571" lon="-34.834835">
<ele>20.779999</ele>
<time>2018-09-19T20:22:23Z</time>
<speed>0.25</speed>
</trkpt>
<trkpt lat="-6.968550" lon="-34.834881">
<ele>17.180000</ele>
<time>2018-09-19T20:27:54Z</time>
<speed>0.12</speed>
</trkpt>
<trkpt lat="-6.968677" lon="-34.834946">
<ele>-6.040000</ele>
<time>2018-09-19T20:33:13Z</time>
<speed>2.80</speed>
</trkpt>
<trkpt lat="-6.968554" lon="-34.834846">
<ele>0.230000</ele>
<time>2018-09-19T20:38:44Z</time>
<speed>0.17</speed>
</trkpt>
<trkpt lat="-6.968608" lon="-34.834900">
<ele>-17.539999</ele>
<time>2018-09-19T20:44:01Z</time>
<speed>0.00</speed>
</trkpt>
<trkpt lat="-6.968601" lon="-34.834854">
<ele>-1.000000</ele>
<time>2018-09-19T20:49:18Z</time>
<speed>0.00</speed>
</trkpt>
<trkpt lat="-6.968617" lon="-34.834770">
<ele>0.730000</ele>
<time>2018-09-19T20:54:35Z</time>
<speed>0.00</speed>
</trkpt>
<trkpt lat="-6.968511" lon="-34.834801">
<ele>37.169998</ele>
<time>2018-09-19T20:59:57Z</time>
<speed>0.00</speed>
</trkpt>
<trkpt lat="-6.968607" lon="-34.834862">
<ele>21.510000</ele>
<time>2018-09-19T21:05:24Z</time>
<speed>0.40</speed>
</trkpt>
<trkpt lat="-6.968553" lon="-34.834835">
<ele>0.510000</ele>
<time>2018-09-19T21:10:40Z</time>
<speed>0.00</speed>
</trkpt>
<trkpt lat="-6.968555" lon="-34.834858">
<ele>9.830000</ele>
<time>2018-09-19T21:15:57Z</time>
<speed>0.00</speed>
</trkpt>
<trkpt lat="-6.968502" lon="-34.834927">
<ele>-15.530000</ele>
<time>2018-09-19T21:21:16Z</time>
<speed>0.00</speed>
</trkpt>
<trkpt lat="-6.968592" lon="-34.834812">
<ele>44.439999</ele>
<time>2018-09-19T21:27:41Z</time>
<speed>0.33</speed>
</trkpt>
<trkpt lat="-6.968621" lon="-34.834785">
<ele>48.610001</ele>
<time>2018-09-19T21:35:36Z</time>
<speed>0.23</speed>
</trkpt>
<trkpt lat="-6.968574" lon="-34.834782">
<ele>-0.530000</ele>
<time>2018-09-19T21:41:04Z</time>
<speed>0.32</speed>
</trkpt>
<trkpt lat="-6.968626" lon="-34.834740">
<ele>6.090000</ele>
<time>2018-09-19T21:47:21Z</time>
<speed>0.31</speed>
</trkpt>
<trkpt lat="-6.968589" lon="-34.834984">
<ele>43.799999</ele>
<time>2018-09-19T21:53:08Z</time>
<speed>0.00</speed>
</trkpt>
<trkpt lat="-6.968730" lon="-34.834747">
<ele>13.410000</ele>
<time>2018-09-19T22:00:20Z</time>
<speed>0.16</speed>
</trkpt>
<trkpt lat="-6.968566" lon="-34.834919">
<ele>4.430000</ele>
<time>2018-09-19T22:08:24Z</time>
<speed>0.27</speed>
</trkpt>
<trkpt lat="-6.968558" lon="-34.834919">
<ele>0.020000</ele>
<time>2018-09-19T22:16:18Z</time>
<speed>1.42</speed>
</trkpt>
<trkpt lat="-6.968540" lon="-34.834923">
<ele>1.820000</ele>
<time>2018-09-19T22:25:27Z</time>
<speed>0.11</speed>
</trkpt>
<trkpt lat="-6.968548" lon="-34.835018">
<ele>9.420000</ele>
<time>2018-09-19T22:34:36Z</time>
<speed>0.00</speed>
</trkpt>
<trkpt lat="-6.968623" lon="-34.834885">
<ele>5.360000</ele>
<time>2018-09-19T22:40:01Z</time>
<speed>0.45</speed>
</trkpt>
<trkpt lat="-6.968615" lon="-34.834812">
<ele>18.180000</ele>
<time>2018-09-19T22:46:54Z</time>
<speed>0.00</speed>
</trkpt>
<trkpt lat="-6.968547" lon="-34.834984">
<ele>27.109999</ele>
<time>2018-09-19T22:52:13Z</time>
<speed>0.00</speed>
</trkpt>
<trkpt lat="-6.968557" lon="-34.834858">
<ele>19.539999</ele>
<time>2018-09-19T22:57:28Z</time>
<speed>0.00</speed>
</trkpt>
<trkpt lat="-6.968596" lon="-34.834881">
<ele>16.609999</ele>
<time>2018-09-19T23:02:48Z</time>
<speed>0.00</speed>
</trkpt>
<trkpt lat="-6.968725" lon="-34.834675">
<ele>-6.550000</ele>
<time>2018-09-19T23:08:09Z</time>
<speed>0.34</speed>
</trkpt>
<trkpt lat="-6.968462" lon="-34.835094">
<ele>-11.969999</ele>
<time>2018-09-19T23:13:28Z</time>
<speed>0.00</speed>
</trkpt>
<trkpt lat="-6.968667" lon="-34.834923">
<ele>16.160000</ele>
<time>2018-09-19T23:18:44Z</time>
<speed>0.00</speed>
</trkpt>
<trkpt lat="-6.968629" lon="-34.834888">
<ele>6.540000</ele>
<time>2018-09-19T23:24:02Z</time>
<speed>0.00</speed>
</trkpt>
<trkpt lat="-6.968525" lon="-34.834930">
<ele>17.219999</ele>
<time>2018-09-19T23:29:37Z</time>
<speed>0.13</speed>
</trkpt>
<trkpt lat="-6.968561" lon="-34.834858">
<ele>10.010000</ele>
<time>2018-09-19T23:35:12Z</time>
<speed>0.23</speed>
</trkpt>
<trkpt lat="-6.968612" lon="-34.834923">
<ele>15.410000</ele>
<time>2018-09-19T23:40:54Z</time>
<speed>0.25</speed>
</trkpt>
<trkpt lat="-6.968575" lon="-34.834995">
<ele>7.300000</ele>
<time>2018-09-19T23:48:18Z</time>
<speed>0.15</speed>
</trkpt>
<trkpt lat="-6.968592" lon="-34.834816">
<ele>-2.260000</ele>
<time>2018-09-19T23:56:30Z</time>
<speed>0.00</speed>
</trkpt>
<trkpt lat="-6.968532" lon="-34.834885">
<ele>-6.240000</ele>
<time>2018-09-20T00:01:52Z</time>
<speed>0.00</speed>
</trkpt>
<trkpt lat="-6.968678" lon="-34.834805">
<ele>16.559999</ele>
<time>2018-09-20T00:07:08Z</time>
<speed>0.00</speed>
</trkpt>
<trkpt lat="-6.968584" lon="-34.834827">
<ele>10.520000</ele>
<time>2018-09-20T00:12:23Z</time>
<speed>0.00</speed>
</trkpt>
<trkpt lat="-6.968585" lon="-34.834789">
<ele>6.520000</ele>
<time>2018-09-20T00:17:39Z</time>
<speed>0.00</speed>
</trkpt>
<trkpt lat="-6.968536" lon="-34.834866">
<ele>9.290000</ele>
<time>2018-09-20T00:22:55Z</time>
<speed>0.00</speed>
</trkpt>
<trkpt lat="-6.968610" lon="-34.834866">
<ele>43.349998</ele>
<time>2018-09-20T00:28:13Z</time>
<speed>0.00</speed>
</trkpt>
<trkpt lat="-6.968648" lon="-34.834808">
<ele>22.619999</ele>
<time>2018-09-20T00:33:29Z</time>
<speed>0.00</speed>
</trkpt>
<trkpt lat="-6.968607" lon="-34.834858">
<ele>10.570000</ele>
<time>2018-09-20T00:38:45Z</time>
<speed>0.00</speed>
</trkpt>
<trkpt lat="-6.968606" lon="-34.834831">
<ele>0.170000</ele>
<time>2018-09-20T00:44:00Z</time>
<speed>0.00</speed>
</trkpt>
<trkpt lat="-6.968584" lon="-34.834843">
<ele>-9.080000</ele>
<time>2018-09-20T00:49:15Z</time>
<speed>0.24</speed>
</trkpt>
<trkpt lat="-6.968632" lon="-34.834831">
<ele>14.000000</ele>
<time>2018-09-20T00:54:32Z</time>
<speed>0.35</speed>
</trkpt>
<trkpt lat="-6.968557" lon="-34.834896">
<ele>-8.780000</ele>
<time>2018-09-20T00:59:52Z</time>
<speed>0.11</speed>
</trkpt>
<trkpt lat="-6.968641" lon="-34.834919">
<ele>2.310000</ele>
<time>2018-09-20T01:05:39Z</time>
<speed>0.18</speed>
</trkpt>
<trkpt lat="-6.968618" lon="-34.834812">
<ele>0.640000</ele>
<time>2018-09-20T01:10:54Z</time>
<speed>0.00</speed>
</trkpt>
<trkpt lat="-6.968640" lon="-34.834881">
<ele>23.859999</ele>
<time>2018-09-20T01:16:09Z</time>
<speed>0.00</speed>
</trkpt>
<trkpt lat="-6.968610" lon="-34.834850">
<ele>39.939999</ele>
<time>2018-09-20T01:21:25Z</time>
<speed>0.00</speed>
</trkpt>
<trkpt lat="-6.968592" lon="-34.834831">
<ele>32.889999</ele>
<time>2018-09-20T01:26:41Z</time>
<speed>0.16</speed>
</trkpt>
<trkpt lat="-6.968646" lon="-34.834808">
<ele>5.120000</ele>
<time>2018-09-20T01:31:57Z</time>
<speed>0.00</speed>
</trkpt>
<trkpt lat="-6.968558" lon="-34.834869">
<ele>4.080000</ele>
<time>2018-09-20T01:37:14Z</time>
<speed>0.09</speed>
</trkpt>
<trkpt lat="-6.968613" lon="-34.834858">
<ele>-4.240000</ele>
<time>2018-09-20T01:42:30Z</time>
<speed>0.18</speed>
</trkpt>
<trkpt lat="-6.968635" lon="-34.834881">
<ele>3.940000</ele>
<time>2018-09-20T01:47:47Z</time>
<speed>0.56</speed>
</trkpt>
<trkpt lat="-6.968607" lon="-34.834774">
<ele>-13.880000</ele>
<time>2018-09-20T01:53:15Z</time>
<speed>0.31</speed>
</trkpt>
<trkpt lat="-6.968617" lon="-34.834957">
<ele>8.639999</ele>
<time>2018-09-20T01:58:50Z</time>
<speed>1.06</speed>
</trkpt>
<trkpt lat="-6.968584" lon="-34.834858">
<ele>16.350000</ele>
<time>2018-09-20T02:04:32Z</time>
<speed>0.11</speed>
</trkpt>
<trkpt lat="-6.968628" lon="-34.834835">
<ele>3.220000</ele>
<time>2018-09-20T02:10:47Z</time>
<speed>0.00</speed>
</trkpt>
<trkpt lat="-6.968563" lon="-34.834873">
<ele>35.590000</ele>
<time>2018-09-20T02:16:04Z</time>
<speed>0.00</speed>
</trkpt>
<trkpt lat="-6.968666" lon="-34.834846">
<ele>13.940000</ele>
<time>2018-09-20T02:21:20Z</time>
<speed>0.00</speed>
</trkpt>
<trkpt lat="-6.968576" lon="-34.834911">
<ele>4.160000</ele>
<time>2018-09-20T02:26:36Z</time>
<speed>0.00</speed>
</trkpt>
<trkpt lat="-6.968492" lon="-34.834915">
<ele>32.899998</ele>
<time>2018-09-20T02:31:51Z</time>
<speed>0.00</speed>
</trkpt>
<trkpt lat="-6.968569" lon="-34.834885">
<ele>15.540000</ele>
<time>2018-09-20T02:37:07Z</time>
<speed>0.00</speed>
</trkpt>
<trkpt lat="-6.968648" lon="-34.834816">
<ele>19.020000</ele>
<time>2018-09-20T02:42:23Z</time>
<speed>0.00</speed>
</trkpt>
<trkpt lat="-6.968655" lon="-34.834808">
<ele>5.530000</ele>
<time>2018-09-20T02:47:39Z</time>
<speed>0.00</speed>
</trkpt>
<trkpt lat="-6.968591" lon="-34.834892">
<ele>-11.120000</ele>
<time>2018-09-20T02:52:56Z</time>
<speed>0.00</speed>
</trkpt>
<trkpt lat="-6.968610" lon="-34.834846">
<ele>12.150000</ele>
<time>2018-09-20T02:58:12Z</time>
<speed>0.00</speed>
</trkpt>
</trkseg>
</trk>
<trk>
<name>20181027-191510(7)</name>
<desc>Color:004000ff</desc>
<trkseg>
<trkpt lat="-6.968651" lon="-34.834900">
<ele>68.330002</ele>
<time>2018-09-20T03:03:35Z</time>
<speed>0.15</speed>
</trkpt>
<trkpt lat="-6.968668" lon="-34.834747">
<ele>23.980000</ele>
<time>2018-09-20T03:08:50Z</time>
<speed>0.00</speed>
</trkpt>
<trkpt lat="-6.968563" lon="-34.834801">
<ele>5.780000</ele>
<time>2018-09-20T03:14:10Z</time>
<speed>0.14</speed>
</trkpt>
<trkpt lat="-6.968558" lon="-34.834824">
<ele>4.120000</ele>
<time>2018-09-20T03:19:28Z</time>
<speed>0.18</speed>
</trkpt>
<trkpt lat="-6.968541" lon="-34.834991">
<ele>-17.000000</ele>
<time>2018-09-20T03:24:59Z</time>
<speed>0.11</speed>
</trkpt>
<trkpt lat="-6.968605" lon="-34.834801">
<ele>-17.119999</ele>
<time>2018-09-20T03:30:16Z</time>
<speed>0.30</speed>
</trkpt>
<trkpt lat="-6.968649" lon="-34.834751">
<ele>34.599998</ele>
<time>2018-09-20T03:35:47Z</time>
<speed>0.53</speed>
</trkpt>
<trkpt lat="-6.968567" lon="-34.834843">
<ele>19.439999</ele>
<time>2018-09-20T03:41:33Z</time>
<speed>0.24</speed>
</trkpt>
<trkpt lat="-6.968577" lon="-34.834820">
<ele>7.700000</ele>
<time>2018-09-20T03:48:08Z</time>
<speed>0.00</speed>
</trkpt>
<trkpt lat="-6.968546" lon="-34.834846">
<ele>13.570000</ele>
<time>2018-09-20T03:53:24Z</time>
<speed>0.00</speed>
</trkpt>
<trkpt lat="-6.968557" lon="-34.834980">
<ele>24.129999</ele>
<time>2018-09-20T03:58:40Z</time>
<speed>0.00</speed>
</trkpt>
<trkpt lat="-6.968568" lon="-34.834812">
<ele>-1.190000</ele>
<time>2018-09-20T04:04:05Z</time>
<speed>0.00</speed>
</trkpt>
<trkpt lat="-6.968595" lon="-34.834885">
<ele>14.620000</ele>
<time>2018-09-20T04:09:23Z</time>
<speed>0.00</speed>
</trkpt>
<trkpt lat="-6.968585" lon="-34.834816">
<ele>18.209999</ele>
<time>2018-09-20T04:14:38Z</time>
<speed>1.33</speed>
</trkpt>
<trkpt lat="-6.968718" lon="-34.834908">
<ele>6.180000</ele>
<time>2018-09-20T04:19:57Z</time>
<speed>0.18</speed>
</trkpt>
<trkpt lat="-6.968522" lon="-34.834824">
<ele>30.760000</ele>
<time>2018-09-20T04:25:12Z</time>
<speed>0.00</speed>
</trkpt>
<trkpt lat="-6.968725" lon="-34.834877">
<ele>3.420000</ele>
<time>2018-09-20T04:30:34Z</time>
<speed>0.42</speed>
</trkpt>
<trkpt lat="-6.968649" lon="-34.834866">
<ele>7.180000</ele>
<time>2018-09-20T04:35:50Z</time>
<speed>0.00</speed>
</trkpt>
<trkpt lat="-6.968717" lon="-34.834885">
<ele>-1.460000</ele>
<time>2018-09-20T04:41:05Z</time>
<speed>0.00</speed>
</trkpt>
<trkpt lat="-6.968869" lon="-34.834908">
<ele>50.860001</ele>
<time>2018-09-20T04:47:21Z</time>
<speed>0.88</speed>
</trkpt>
<trkpt lat="-6.968722" lon="-34.834892">
<ele>9.230000</ele>
<time>2018-09-20T04:54:52Z</time>
<speed>0.00</speed>
</trkpt>
<trkpt lat="-6.968548" lon="-34.834854">
<ele>-2.710000</ele>
<time>2018-09-20T05:00:11Z</time>
<speed>0.00</speed>
</trkpt>
<trkpt lat="-6.968672" lon="-34.834824">
<ele>19.689999</ele>
<time>2018-09-20T05:05:27Z</time>
<speed>0.00</speed>
</trkpt>
<trkpt lat="-6.968631" lon="-34.834839">
<ele>18.100000</ele>
<time>2018-09-20T05:10:43Z</time>
<speed>0.00</speed>
</trkpt>
<trkpt lat="-6.968790" lon="-34.834908">
<ele>-29.279999</ele>
<time>2018-09-20T05:16:02Z</time>
<speed>0.00</speed>
</trkpt>
<trkpt lat="-6.968648" lon="-34.834873">
<ele>19.029999</ele>
<time>2018-09-20T05:21:18Z</time>
<speed>0.00</speed>
</trkpt>
<trkpt lat="-6.968621" lon="-34.834808">
<ele>15.740000</ele>
<time>2018-09-20T05:26:34Z</time>
<speed>0.00</speed>
</trkpt>
<trkpt lat="-6.968651" lon="-34.834881">
<ele>1.860000</ele>
<time>2018-09-20T05:31:50Z</time>
<speed>0.00</speed>
</trkpt>
<trkpt lat="-6.968626" lon="-34.834801">
<ele>34.630001</ele>
<time>2018-09-20T05:37:07Z</time>
<speed>0.00</speed>
</trkpt>
<trkpt lat="-6.968594" lon="-34.834736">
<ele>14.450000</ele>
<time>2018-09-20T05:42:24Z</time>
<speed>0.00</speed>
</trkpt>
<trkpt lat="-6.968621" lon="-34.834808">
<ele>13.549999</ele>
<time>2018-09-20T05:47:42Z</time>
<speed>0.00</speed>
</trkpt>
<trkpt lat="-6.968639" lon="-34.834900">
<ele>1.420000</ele>
<time>2018-09-20T05:52:58Z</time>
<speed>0.00</speed>
</trkpt>
<trkpt lat="-6.968588" lon="-34.834751">
<ele>5.700000</ele>
<time>2018-09-20T05:58:16Z</time>
<speed>0.00</speed>
</trkpt>
<trkpt lat="-6.968635" lon="-34.834812">
<ele>23.719999</ele>
<time>2018-09-20T06:04:04Z</time>
<speed>0.16</speed>
</trkpt>
<trkpt lat="-6.968635" lon="-34.834827">
<ele>22.170000</ele>
<time>2018-09-20T06:09:19Z</time>
<speed>0.00</speed>
</trkpt>
<trkpt lat="-6.968663" lon="-34.834743">
<ele>25.609999</ele>
<time>2018-09-20T06:14:34Z</time>
<speed>0.00</speed>
</trkpt>
<trkpt lat="-6.968577" lon="-34.834877">
<ele>31.719999</ele>
<time>2018-09-20T06:19:50Z</time>
<speed>0.00</speed>
</trkpt>
<trkpt lat="-6.968664" lon="-34.834801">
<ele>28.559999</ele>
<time>2018-09-20T06:25:05Z</time>
<speed>0.00</speed>
</trkpt>
<trkpt lat="-6.968543" lon="-34.834854">
<ele>18.119999</ele>
<time>2018-09-20T06:30:21Z</time>
<speed>0.00</speed>
</trkpt>
<trkpt lat="-6.968627" lon="-34.834888">
<ele>-1.170000</ele>
<time>2018-09-20T06:35:36Z</time>
<speed>0.00</speed>
</trkpt>
<trkpt lat="-6.968637" lon="-34.834843">
<ele>-9.230000</ele>
<time>2018-09-20T06:40:52Z</time>
<speed>0.00</speed>
</trkpt>
<trkpt lat="-6.968619" lon="-34.834866">
<ele>23.730000</ele>
<time>2018-09-20T06:46:08Z</time>
<speed>0.00</speed>
</trkpt>
<trkpt lat="-6.968564" lon="-34.834835">
<ele>-6.880000</ele>
<time>2018-09-20T06:51:24Z</time>
<speed>0.00</speed>
</trkpt>
<trkpt lat="-6.968642" lon="-34.834869">
<ele>22.799999</ele>
<time>2018-09-20T06:56:39Z</time>
<speed>0.31</speed>
</trkpt>
<trkpt lat="-6.968753" lon="-34.834927">
<ele>6.800000</ele>
<time>2018-09-20T07:02:13Z</time>
<speed>0.21</speed>
</trkpt>
<trkpt lat="-6.968733" lon="-34.834923">
<ele>-0.460000</ele>
<time>2018-09-20T07:07:31Z</time>
<speed>0.00</speed>
</trkpt>
<trkpt lat="-6.968646" lon="-34.834839">
<ele>13.700000</ele>
<time>2018-09-20T07:12:59Z</time>
<speed>0.77</speed>
</trkpt>
<trkpt lat="-6.968626" lon="-34.834980">
<ele>63.500000</ele>
<time>2018-09-20T07:18:46Z</time>
<speed>0.43</speed>
</trkpt>
<trkpt lat="-6.968646" lon="-34.834881">
<ele>-12.120000</ele>
<time>2018-09-20T07:25:19Z</time>
<speed>0.00</speed>
</trkpt>
<trkpt lat="-6.968616" lon="-34.834854">
<ele>7.850000</ele>
<time>2018-09-20T07:30:34Z</time>
<speed>0.00</speed>
</trkpt>
<trkpt lat="-6.968721" lon="-34.834877">
<ele>11.730000</ele>
<time>2018-09-20T07:36:20Z</time>
<speed>0.16</speed>
</trkpt>
<trkpt lat="-6.968628" lon="-34.834846">
<ele>-0.910000</ele>
<time>2018-09-20T07:42:54Z</time>
<speed>0.00</speed>
</trkpt>
<trkpt lat="-6.968601" lon="-34.834866">
<ele>15.080000</ele>
<time>2018-09-20T07:48:09Z</time>
<speed>0.00</speed>
</trkpt>
<trkpt lat="-6.968530" lon="-34.834827">
<ele>-6.070000</ele>
<time>2018-09-20T07:53:24Z</time>
<speed>0.00</speed>
</trkpt>
<trkpt lat="-6.968727" lon="-34.834846">
<ele>-12.620000</ele>
<time>2018-09-20T07:58:40Z</time>
<speed>1.63</speed>
</trkpt>
<trkpt lat="-6.968495" lon="-34.834801">
<ele>26.869999</ele>
<time>2018-09-20T08:04:02Z</time>
<speed>0.00</speed>
</trkpt>
<trkpt lat="-6.968642" lon="-34.834831">
<ele>-0.060000</ele>
<time>2018-09-20T08:09:16Z</time>
<speed>0.14</speed>
</trkpt>
<trkpt lat="-6.968550" lon="-34.834843">
<ele>28.369999</ele>
<time>2018-09-20T08:14:31Z</time>
<speed>0.54</speed>
</trkpt>
<trkpt lat="-6.968731" lon="-34.835068">
<ele>-19.779999</ele>
<time>2018-09-20T08:19:47Z</time>
<speed>0.00</speed>
</trkpt>
<trkpt lat="-6.968619" lon="-34.834972">
<ele>-14.370000</ele>
<time>2018-09-20T08:25:04Z</time>
<speed>0.00</speed>
</trkpt>
<trkpt lat="-6.968543" lon="-34.834801">
<ele>9.469999</ele>
<time>2018-09-20T08:30:18Z</time>
<speed>0.19</speed>
</trkpt>
<trkpt lat="-6.968394" lon="-34.834743">
<ele>31.799999</ele>
<time>2018-09-20T08:35:34Z</time>
<speed>0.00</speed>
</trkpt>
<trkpt lat="-6.968830" lon="-34.835209">
<ele>-49.860001</ele>
<time>2018-09-20T08:40:51Z</time>
<speed>0.00</speed>
</trkpt>
<trkpt lat="-6.968668" lon="-34.834904">
<ele>2.400000</ele>
<time>2018-09-20T08:46:08Z</time>
<speed>0.00</speed>
</trkpt>
<trkpt lat="-6.968658" lon="-34.834850">
<ele>16.980000</ele>
<time>2018-09-20T08:51:24Z</time>
<speed>0.00</speed>
</trkpt>
<trkpt lat="-6.968706" lon="-34.834854">
<ele>10.270000</ele>
<time>2018-09-20T08:56:43Z</time>
<speed>0.00</speed>
</trkpt>
<trkpt lat="-6.968630" lon="-34.834751">
<ele>25.529999</ele>
<time>2018-09-20T09:02:05Z</time>
<speed>0.00</speed>
</trkpt>
<trkpt lat="-6.968672" lon="-34.834843">
<ele>20.109999</ele>
<time>2018-09-20T09:07:21Z</time>
<speed>0.00</speed>
</trkpt>
<trkpt lat="-6.968540" lon="-34.834778">
<ele>16.660000</ele>
<time>2018-09-20T09:12:36Z</time>
<speed>0.00</speed>
</trkpt>
<trkpt lat="-6.968709" lon="-34.834923">
<ele>34.320000</ele>
<time>2018-09-20T09:17:51Z</time>
<speed>0.00</speed>
</trkpt>
<trkpt lat="-6.968664" lon="-34.834736">
<ele>42.660000</ele>
<time>2018-09-20T09:23:07Z</time>
<speed>0.00</speed>
</trkpt>
<trkpt lat="-6.968846" lon="-34.835152">
<ele>-8.250000</ele>
<time>2018-09-20T09:28:26Z</time>
<speed>0.00</speed>
</trkpt>
<trkpt lat="-6.968778" lon="-34.835056">
<ele>-3.280000</ele>
<time>2018-09-20T09:33:43Z</time>
<speed>0.00</speed>
</trkpt>
<trkpt lat="-6.968669" lon="-34.834873">
<ele>22.519999</ele>
<time>2018-09-20T09:39:26Z</time>
<speed>1.52</speed>
</trkpt>
<trkpt lat="-6.968676" lon="-34.834949">
<ele>26.209999</ele>
<time>2018-09-20T09:44:42Z</time>
<speed>0.00</speed>
</trkpt>
<trkpt lat="-6.968605" lon="-34.834885">
<ele>4.090000</ele>
<time>2018-09-20T09:49:57Z</time>
<speed>0.00</speed>
</trkpt>
<trkpt lat="-6.968565" lon="-34.834873">
<ele>5.870000</ele>
<time>2018-09-20T09:55:13Z</time>
<speed>0.00</speed>
</trkpt>
<trkpt lat="-6.968588" lon="-34.834839">
<ele>22.519999</ele>
<time>2018-09-20T10:01:02Z</time>
<speed>0.07</speed>
</trkpt>
<trkpt lat="-6.968563" lon="-34.834778">
<ele>23.150000</ele>
<time>2018-09-20T10:06:18Z</time>
<speed>0.00</speed>
</trkpt>
<trkpt lat="-6.968323" lon="-34.834648">
<ele>17.680000</ele>
<time>2018-09-20T10:11:33Z</time>
<speed>0.00</speed>
</trkpt>
<trkpt lat="-6.968531" lon="-34.834820">
<ele>16.869999</ele>
<time>2018-09-20T10:16:53Z</time>
<speed>0.00</speed>
</trkpt>
<trkpt lat="-6.968640" lon="-34.834904">
<ele>9.190000</ele>
<time>2018-09-20T10:22:07Z</time>
<speed>0.20</speed>
</trkpt>
<trkpt lat="-6.968705" lon="-34.834827">
<ele>24.480000</ele>
<time>2018-09-20T10:27:22Z</time>
<speed>0.54</speed>
</trkpt>
<trkpt lat="-6.968742" lon="-34.834896">
<ele>9.170000</ele>
<time>2018-09-20T10:32:38Z</time>
<speed>0.00</speed>
</trkpt>
<trkpt lat="-6.968673" lon="-34.834919">
<ele>16.289999</ele>
<time>2018-09-20T10:37:53Z</time>
<speed>0.57</speed>
</trkpt>
<trkpt lat="-6.968576" lon="-34.834957">
<ele>13.660000</ele>
<time>2018-09-20T10:43:08Z</time>
<speed>0.00</speed>
</trkpt>
<trkpt lat="-6.968599" lon="-34.834904">
<ele>11.809999</ele>
<time>2018-09-20T10:48:25Z</time>
<speed>0.00</speed>
</trkpt>
<trkpt lat="-6.968668" lon="-34.834881">
<ele>13.320000</ele>
<time>2018-09-20T10:53:40Z</time>
<speed>0.00</speed>
</trkpt>
<trkpt lat="-6.968560" lon="-34.834862">
<ele>29.490000</ele>
<time>2018-09-20T10:58:58Z</time>
<speed>0.00</speed>
</trkpt>
<trkpt lat="-6.968599" lon="-34.834869">
<ele>12.400000</ele>
<time>2018-09-20T11:04:17Z</time>
<speed>0.00</speed>
</trkpt>
<trkpt lat="-6.968609" lon="-34.834793">
<ele>14.320000</ele>
<time>2018-09-20T11:09:34Z</time>
<speed>0.00</speed>
</trkpt>
<trkpt lat="-6.968562" lon="-34.834877">
<ele>22.699999</ele>
<time>2018-09-20T11:14:51Z</time>
<speed>0.00</speed>
</trkpt>
<trkpt lat="-6.968674" lon="-34.834759">
<ele>41.450001</ele>
<time>2018-09-20T11:20:08Z</time>
<speed>0.00</speed>
</trkpt>
<trkpt lat="-6.968670" lon="-34.834938">
<ele>15.210000</ele>
<time>2018-09-20T11:25:25Z</time>
<speed>0.00</speed>
</trkpt>
<trkpt lat="-6.968623" lon="-34.834835">
<ele>18.889999</ele>
<time>2018-09-20T11:30:41Z</time>
<speed>0.05</speed>
</trkpt>
<trkpt lat="-6.968793" lon="-34.834728">
<ele>34.469997</ele>
<time>2018-09-20T11:36:00Z</time>
<speed>0.08</speed>
</trkpt>
<trkpt lat="-6.968683" lon="-34.834816">
<ele>21.760000</ele>
<time>2018-09-20T11:41:18Z</time>
<speed>0.36</speed>
</trkpt>
<trkpt lat="-6.968662" lon="-34.834846">
<ele>16.230000</ele>
<time>2018-09-20T11:46:44Z</time>
<speed>0.32</speed>
</trkpt>
<trkpt lat="-6.968555" lon="-34.834850">
<ele>13.070000</ele>
<time>2018-09-20T11:52:14Z</time>
<speed>0.10</speed>
</trkpt>
<trkpt lat="-6.968592" lon="-34.834862">
<ele>-3.970000</ele>
<time>2018-09-20T11:57:39Z</time>
<speed>0.64</speed>
</trkpt>
<trkpt lat="-6.968640" lon="-34.834782">
<ele>40.169998</ele>
<time>2018-09-20T12:03:12Z</time>
<speed>0.58</speed>
</trkpt>
<trkpt lat="-6.968624" lon="-34.834854">
<ele>29.230000</ele>
<time>2018-09-20T12:08:43Z</time>
<speed>0.13</speed>
</trkpt>
<trkpt lat="-6.968629" lon="-34.834805">
<ele>25.719999</ele>
<time>2018-09-20T12:14:33Z</time>
<speed>0.04</speed>
</trkpt>
<trkpt lat="-6.968629" lon="-34.834793">
<ele>23.910000</ele>
<time>2018-09-20T12:20:26Z</time>
<speed>0.36</speed>
</trkpt>
<trkpt lat="-6.968601" lon="-34.834869">
<ele>27.269999</ele>
<time>2018-09-20T12:27:02Z</time>
<speed>0.15</speed>
</trkpt>
<trkpt lat="-6.968658" lon="-34.834900">
<ele>7.950000</ele>
<time>2018-09-20T12:34:14Z</time>
<speed>0.25</speed>
</trkpt>
<trkpt lat="-6.968552" lon="-34.834770">
<ele>30.279999</ele>
<time>2018-09-20T12:39:34Z</time>
<speed>0.00</speed>
</trkpt>
<trkpt lat="-6.968580" lon="-34.834850">
<ele>19.889999</ele>
<time>2018-09-20T12:44:51Z</time>
<speed>0.00</speed>
</trkpt>
<trkpt lat="-6.968549" lon="-34.834984">
<ele>13.290000</ele>
<time>2018-09-20T12:50:09Z</time>
<speed>0.00</speed>
</trkpt>
<trkpt lat="-6.968622" lon="-34.834919">
<ele>14.690000</ele>
<time>2018-09-20T12:55:25Z</time>
<speed>0.16</speed>
</trkpt>
<trkpt lat="-6.968591" lon="-34.834904">
<ele>-4.640000</ele>
<time>2018-09-20T13:00:44Z</time>
<speed>0.00</speed>
</trkpt>
<trkpt lat="-6.968615" lon="-34.834885">
<ele>13.179999</ele>
<time>2018-09-20T13:06:00Z</time>
<speed>0.29</speed>
</trkpt>
<trkpt lat="-6.968568" lon="-34.834949">
<ele>31.559999</ele>
<time>2018-09-20T13:11:16Z</time>
<speed>0.00</speed>
</trkpt>
<trkpt lat="-6.968719" lon="-34.834808">
<ele>-20.600000</ele>
<time>2018-09-20T13:16:33Z</time>
<speed>0.00</speed>
</trkpt>
<trkpt lat="-6.968585" lon="-34.834866">
<ele>13.530000</ele>
<time>2018-09-20T13:21:49Z</time>
<speed>0.00</speed>
</trkpt>
<trkpt lat="-6.968712" lon="-34.834991">
<ele>-14.540000</ele>
<time>2018-09-20T13:27:06Z</time>
<speed>0.00</speed>
</trkpt>
<trkpt lat="-6.968657" lon="-34.834854">
<ele>-3.190000</ele>
<time>2018-09-20T13:32:23Z</time>
<speed>0.00</speed>
</trkpt>
<trkpt lat="-6.968627" lon="-34.834824">
<ele>23.170000</ele>
<time>2018-09-20T13:37:39Z</time>
<speed>0.00</speed>
</trkpt>
<trkpt lat="-6.968628" lon="-34.834755">
<ele>22.109999</ele>
<time>2018-09-20T13:42:56Z</time>
<speed>0.00</speed>
</trkpt>
<trkpt lat="-6.968619" lon="-34.834862">
<ele>4.650000</ele>
<time>2018-09-20T13:48:13Z</time>
<speed>0.00</speed>
</trkpt>
<trkpt lat="-6.968579" lon="-34.834801">
<ele>0.720000</ele>
<time>2018-09-20T13:53:30Z</time>
<speed>0.00</speed>
</trkpt>
<trkpt lat="-6.968587" lon="-34.834679">
<ele>5.230000</ele>
<time>2018-09-20T13:58:47Z</time>
<speed>0.00</speed>
</trkpt>
<trkpt lat="-6.968591" lon="-34.834843">
<ele>1.410000</ele>
<time>2018-09-20T14:04:12Z</time>
<speed>0.00</speed>
</trkpt>
<trkpt lat="-6.968514" lon="-34.834892">
<ele>19.480000</ele>
<time>2018-09-20T14:09:51Z</time>
<speed>0.49</speed>
</trkpt>
<trkpt lat="-6.968672" lon="-34.834778">
<ele>21.070000</ele>
<time>2018-09-20T14:15:11Z</time>
<speed>0.00</speed>
</trkpt>
<trkpt lat="-6.968621" lon="-34.834614">
<ele>1.400000</ele>
<time>2018-09-20T14:20:30Z</time>
<speed>0.00</speed>
</trkpt>
<trkpt lat="-6.968619" lon="-34.834980">
<ele>26.869999</ele>
<time>2018-09-20T14:26:18Z</time>
<speed>0.19</speed>
</trkpt>
<trkpt lat="-6.968630" lon="-34.834904">
<ele>28.379999</ele>
<time>2018-09-20T14:32:16Z</time>
<speed>0.00</speed>
</trkpt>
<trkpt lat="-6.968538" lon="-34.834892">
<ele>-9.320000</ele>
<time>2018-09-20T14:37:33Z</time>
<speed>0.15</speed>
</trkpt>
<trkpt lat="-6.968527" lon="-34.834923">
<ele>-1.530000</ele>
<time>2018-09-20T14:42:47Z</time>
<speed>0.13</speed>
</trkpt>
<trkpt lat="-6.968594" lon="-34.834892">
<ele>9.450000</ele>
<time>2018-09-20T14:48:06Z</time>
<speed>0.00</speed>
</trkpt>
<trkpt lat="-6.968615" lon="-34.834881">
<ele>10.290000</ele>
<time>2018-09-20T14:53:24Z</time>
<speed>0.00</speed>
</trkpt>
<trkpt lat="-6.968577" lon="-34.834934">
<ele>-6.270000</ele>
<time>2018-09-20T14:58:42Z</time>
<speed>0.00</speed>
</trkpt>
<trkpt lat="-6.968595" lon="-34.834908">
<ele>9.410000</ele>
<time>2018-09-20T15:04:06Z</time>
<speed>0.00</speed>
</trkpt>
<trkpt lat="-6.968623" lon="-34.834835">
<ele>16.940001</ele>
<time>2018-09-20T15:09:27Z</time>
<speed>0.00</speed>
</trkpt>
<trkpt lat="-6.968620" lon="-34.834930">
<ele>-1.890000</ele>
<time>2018-09-20T15:14:43Z</time>
<speed>0.31</speed>
</trkpt>
<trkpt lat="-6.968653" lon="-34.834835">
<ele>17.369999</ele>
<time>2018-09-20T15:20:02Z</time>
<speed>0.00</speed>
</trkpt>
<trkpt lat="-6.968626" lon="-34.834915">
<ele>7.810000</ele>
<time>2018-09-20T15:25:20Z</time>
<speed>0.00</speed>
</trkpt>
<trkpt lat="-6.968602" lon="-34.834846">
<ele>1.100000</ele>
<time>2018-09-20T15:30:38Z</time>
<speed>0.00</speed>
</trkpt>
<trkpt lat="-6.968677" lon="-34.834801">
<ele>20.879999</ele>
<time>2018-09-20T15:35:56Z</time>
<speed>0.00</speed>
</trkpt>
<trkpt lat="-6.968590" lon="-34.834885">
<ele>14.340000</ele>
<time>2018-09-20T15:41:12Z</time>
<speed>0.45</speed>
</trkpt>
<trkpt lat="-6.968645" lon="-34.834999">
<ele>-1.380000</ele>
<time>2018-09-20T15:46:30Z</time>
<speed>0.00</speed>
</trkpt>
<trkpt lat="-6.968582" lon="-34.834839">
<ele>16.389999</ele>
<time>2018-09-20T15:51:46Z</time>
<speed>0.09</speed>
</trkpt>
<trkpt lat="-6.968573" lon="-34.834911">
<ele>4.570000</ele>
<time>2018-09-20T15:57:03Z</time>
<speed>0.00</speed>
</trkpt>
<trkpt lat="-6.968558" lon="-34.834900">
<ele>-1.400000</ele>
<time>2018-09-20T16:02:43Z</time>
<speed>0.07</speed>
</trkpt>
<trkpt lat="-6.968631" lon="-34.834904">
<ele>10.599999</ele>
<time>2018-09-20T16:08:09Z</time>
<speed>0.04</speed>
</trkpt>
<trkpt lat="-6.968620" lon="-34.834911">
<ele>21.410000</ele>
<time>2018-09-20T16:13:38Z</time>
<speed>0.10</speed>
</trkpt>
<trkpt lat="-6.968582" lon="-34.834759">
<ele>26.340000</ele>
<time>2018-09-20T16:19:30Z</time>
<speed>0.25</speed>
</trkpt>
<trkpt lat="-6.968735" lon="-34.834774">
<ele>11.740000</ele>
<time>2018-09-20T16:26:18Z</time>
<speed>0.00</speed>
</trkpt>
<trkpt lat="-6.968715" lon="-34.834896">
<ele>29.549999</ele>
<time>2018-09-20T16:31:29Z</time>
<speed>0.00</speed>
</trkpt>
<trkpt lat="-6.968595" lon="-34.834866">
<ele>25.100000</ele>
<time>2018-09-20T16:36:40Z</time>
<speed>0.00</speed>
</trkpt>
<trkpt lat="-6.968676" lon="-34.834827">
<ele>6.550000</ele>
<time>2018-09-20T16:41:52Z</time>
<speed>0.00</speed>
</trkpt>
<trkpt lat="-6.968760" lon="-34.834755">
<ele>22.619999</ele>
<time>2018-09-20T16:47:03Z</time>
<speed>0.00</speed>
</trkpt>
<trkpt lat="-6.968627" lon="-34.834759">
<ele>2.790000</ele>
<time>2018-09-20T16:52:13Z</time>
<speed>1.51</speed>
</trkpt>
<trkpt lat="-6.968700" lon="-34.834873">
<ele>16.070000</ele>
<time>2018-09-20T16:57:24Z</time>
<speed>0.00</speed>
</trkpt>
<trkpt lat="-6.968775" lon="-34.834892">
<ele>4.200000</ele>
<time>2018-09-20T17:03:05Z</time>
<speed>0.27</speed>
</trkpt>
<trkpt lat="-6.968722" lon="-34.834866">
<ele>13.940000</ele>
<time>2018-09-20T17:08:21Z</time>
<speed>0.00</speed>
</trkpt>
<trkpt lat="-6.968702" lon="-34.834892">
<ele>14.549999</ele>
<time>2018-09-20T17:13:54Z</time>
<speed>1.00</speed>
</trkpt>
<trkpt lat="-6.968699" lon="-34.834843">
<ele>19.070000</ele>
<time>2018-09-20T17:19:06Z</time>
<speed>0.00</speed>
</trkpt>
<trkpt lat="-6.968609" lon="-34.834839">
<ele>26.129999</ele>
<time>2018-09-20T17:24:16Z</time>
<speed>0.00</speed>
</trkpt>
<trkpt lat="-6.968632" lon="-34.834915">
<ele>7.070000</ele>
<time>2018-09-20T17:29:27Z</time>
<speed>0.00</speed>
</trkpt>
<trkpt lat="-6.968729" lon="-34.834789">
<ele>24.010000</ele>
<time>2018-09-20T17:34:37Z</time>
<speed>0.00</speed>
</trkpt>
<trkpt lat="-6.968695" lon="-34.834953">
<ele>5.650000</ele>
<time>2018-09-20T17:39:48Z</time>
<speed>0.00</speed>
</trkpt>
<trkpt lat="-6.968657" lon="-34.834778">
<ele>-4.640000</ele>
<time>2018-09-20T17:44:58Z</time>
<speed>0.05</speed>
</trkpt>
<trkpt lat="-6.968575" lon="-34.834846">
<ele>15.059999</ele>
<time>2018-09-20T17:50:08Z</time>
<speed>0.00</speed>
</trkpt>
<trkpt lat="-6.968512" lon="-34.834820">
<ele>37.779999</ele>
<time>2018-09-20T17:55:19Z</time>
<speed>0.00</speed>
</trkpt>
<trkpt lat="-6.968681" lon="-34.834877">
<ele>2.320000</ele>
<time>2018-09-20T18:00:32Z</time>
<speed>0.00</speed>
</trkpt>
<trkpt lat="-6.968631" lon="-34.834808">
<ele>25.709999</ele>
<time>2018-09-20T18:05:48Z</time>
<speed>1.11</speed>
</trkpt>
<trkpt lat="-6.968737" lon="-34.834866">
<ele>12.860000</ele>
<time>2018-09-20T18:10:58Z</time>
<speed>0.00</speed>
</trkpt>
<trkpt lat="-6.968656" lon="-34.834839">
<ele>48.430000</ele>
<time>2018-09-20T18:16:10Z</time>
<speed>0.00</speed>
</trkpt>
<trkpt lat="-6.968615" lon="-34.834827">
<ele>5.770000</ele>
<time>2018-09-20T18:21:21Z</time>
<speed>0.00</speed>
</trkpt>
<trkpt lat="-6.968618" lon="-34.834797">
<ele>15.490000</ele>
<time>2018-09-20T18:26:31Z</time>
<speed>0.00</speed>
</trkpt>
<trkpt lat="-6.968587" lon="-34.834831">
<ele>15.190000</ele>
<time>2018-09-20T18:31:42Z</time>
<speed>0.16</speed>
</trkpt>
<trkpt lat="-6.968661" lon="-34.834801">
<ele>42.509998</ele>
<time>2018-09-20T18:36:56Z</time>
<speed>0.28</speed>
</trkpt>
<trkpt lat="-6.968630" lon="-34.834805">
<ele>11.620000</ele>
<time>2018-09-20T18:42:18Z</time>
<speed>0.25</speed>
</trkpt>
<trkpt lat="-6.968578" lon="-34.834991">
<ele>-50.250000</ele>
<time>2018-09-20T18:47:40Z</time>
<speed>0.75</speed>
</trkpt>
<trkpt lat="-6.968646" lon="-34.834839">
<ele>25.730000</ele>
<time>2018-09-20T18:53:08Z</time>
<speed>0.33</speed>
</trkpt>
<trkpt lat="-6.968616" lon="-34.834846">
<ele>4.390000</ele>
<time>2018-09-20T18:58:51Z</time>
<speed>0.15</speed>
</trkpt>
<trkpt lat="-6.968567" lon="-34.834854">
<ele>22.160000</ele>
<time>2018-09-20T19:06:02Z</time>
<speed>0.23</speed>
</trkpt>
<trkpt lat="-6.968644" lon="-34.834824">
<ele>6.000000</ele>
<time>2018-09-20T19:11:13Z</time>
<speed>0.00</speed>
</trkpt>
<trkpt lat="-6.968661" lon="-34.834793">
<ele>7.320000</ele>
<time>2018-09-20T19:16:21Z</time>
<speed>0.15</speed>
</trkpt>
<trkpt lat="-6.968638" lon="-34.834915">
<ele>17.190001</ele>
<time>2018-09-20T19:21:30Z</time>
<speed>0.14</speed>
</trkpt>
<trkpt lat="-6.968601" lon="-34.834766">
<ele>12.540000</ele>
<time>2018-09-20T19:26:38Z</time>
<speed>0.00</speed>
</trkpt>
<trkpt lat="-6.968669" lon="-34.834892">
<ele>8.920000</ele>
<time>2018-09-20T19:31:47Z</time>
<speed>0.00</speed>
</trkpt>
<trkpt lat="-6.968585" lon="-34.834831">
<ele>16.690001</ele>
<time>2018-09-20T19:36:57Z</time>
<speed>0.08</speed>
</trkpt>
<trkpt lat="-6.968606" lon="-34.834869">
<ele>0.360000</ele>
<time>2018-09-20T19:42:07Z</time>
<speed>0.00</speed>
</trkpt>
<trkpt lat="-6.968594" lon="-34.834759">
<ele>-3.620000</ele>
<time>2018-09-20T19:47:17Z</time>
<speed>0.00</speed>
</trkpt>
<trkpt lat="-6.968618" lon="-34.834778">
<ele>8.050000</ele>
<time>2018-09-20T19:52:26Z</time>
<speed>0.00</speed>
</trkpt>
<trkpt lat="-6.968631" lon="-34.834812">
<ele>26.119999</ele>
<time>2018-09-20T19:57:34Z</time>
<speed>0.30</speed>
</trkpt>
<trkpt lat="-6.968616" lon="-34.834831">
<ele>2.340000</ele>
<time>2018-09-20T20:03:27Z</time>
<speed>0.00</speed>
</trkpt>
<trkpt lat="-6.968594" lon="-34.834877">
<ele>14.460000</ele>
<time>2018-09-20T20:08:45Z</time>
<speed>0.00</speed>
</trkpt>
<trkpt lat="-6.968556" lon="-34.834885">
<ele>21.090000</ele>
<time>2018-09-20T20:14:02Z</time>
<speed>0.04</speed>
</trkpt>
<trkpt lat="-6.968580" lon="-34.834858">
<ele>14.799999</ele>
<time>2018-09-20T20:19:18Z</time>
<speed>0.00</speed>
</trkpt>
<trkpt lat="-6.968599" lon="-34.834930">
<ele>1.110000</ele>
<time>2018-09-20T20:24:34Z</time>
<speed>0.00</speed>
</trkpt>
<trkpt lat="-6.968640" lon="-34.834843">
<ele>6.920000</ele>
<time>2018-09-20T20:29:50Z</time>
<speed>0.00</speed>
</trkpt>
<trkpt lat="-6.968527" lon="-34.834850">
<ele>4.660000</ele>
<time>2018-09-20T20:35:07Z</time>
<speed>0.00</speed>
</trkpt>
<trkpt lat="-6.968640" lon="-34.834915">
<ele>9.719999</ele>
<time>2018-09-20T20:40:23Z</time>
<speed>0.00</speed>
</trkpt>
<trkpt lat="-6.968571" lon="-34.834877">
<ele>3.980000</ele>
<time>2018-09-20T20:45:39Z</time>
<speed>0.38</speed>
</trkpt>
<trkpt lat="-6.968670" lon="-34.834949">
<ele>6.870000</ele>
<time>2018-09-20T20:50:55Z</time>
<speed>0.00</speed>
</trkpt>
<trkpt lat="-6.968606" lon="-34.834820">
<ele>10.000000</ele>
<time>2018-09-20T20:56:12Z</time>
<speed>0.00</speed>
</trkpt>
<trkpt lat="-6.968616" lon="-34.834881">
<ele>38.290001</ele>
<time>2018-09-20T21:01:34Z</time>
<speed>0.00</speed>
</trkpt>
<trkpt lat="-6.968561" lon="-34.834801">
<ele>-0.860000</ele>
<time>2018-09-20T21:06:49Z</time>
<speed>0.00</speed>
</trkpt>
<trkpt lat="-6.968582" lon="-34.834885">
<ele>12.059999</ele>
<time>2018-09-20T21:12:05Z</time>
<speed>0.20</speed>
</trkpt>
<trkpt lat="-6.968569" lon="-34.834908">
<ele>11.660000</ele>
<time>2018-09-20T21:17:21Z</time>
<speed>0.00</speed>
</trkpt>
<trkpt lat="-6.968614" lon="-34.834808">
<ele>33.750000</ele>
<time>2018-09-20T21:22:53Z</time>
<speed>1.74</speed>
</trkpt>
<trkpt lat="-6.968653" lon="-34.834755">
<ele>20.320000</ele>
<time>2018-09-20T21:28:09Z</time>
<speed>0.00</speed>
</trkpt>
<trkpt lat="-6.968613" lon="-34.834801">
<ele>14.710000</ele>
<time>2018-09-20T21:33:25Z</time>
<speed>0.00</speed>
</trkpt>
<trkpt lat="-6.968585" lon="-34.834793">
<ele>44.290001</ele>
<time>2018-09-20T21:38:44Z</time>
<speed>0.00</speed>
</trkpt>
<trkpt lat="-6.968637" lon="-34.834816">
<ele>27.109999</ele>
<time>2018-09-20T21:44:00Z</time>
<speed>0.00</speed>
</trkpt>
<trkpt lat="-6.968613" lon="-34.834923">
<ele>16.389999</ele>
<time>2018-09-20T21:49:16Z</time>
<speed>0.00</speed>
</trkpt>
<trkpt lat="-6.968686" lon="-34.834820">
<ele>13.309999</ele>
<time>2018-09-20T21:54:37Z</time>
<speed>0.60</speed>
</trkpt>
<trkpt lat="-6.968718" lon="-34.834797">
<ele>-8.849999</ele>
<time>2018-09-20T22:00:09Z</time>
<speed>0.48</speed>
</trkpt>
<trkpt lat="-6.968550" lon="-34.834934">
<ele>8.090000</ele>
<time>2018-09-20T22:06:09Z</time>
<speed>0.19</speed>
</trkpt>
<trkpt lat="-6.968611" lon="-34.834888">
<ele>8.920000</ele>
<time>2018-09-20T22:13:23Z</time>
<speed>0.74</speed>
</trkpt>
<trkpt lat="-6.968608" lon="-34.834946">
<ele>31.070000</ele>
<time>2018-09-20T22:21:34Z</time>
<speed>0.00</speed>
</trkpt>
<trkpt lat="-6.968593" lon="-34.834866">
<ele>12.960000</ele>
<time>2018-09-20T22:27:07Z</time>
<speed>0.13</speed>
</trkpt>
<trkpt lat="-6.968662" lon="-34.834763">
<ele>15.770000</ele>
<time>2018-09-20T22:33:22Z</time>
<speed>0.00</speed>
</trkpt>
<trkpt lat="-6.968674" lon="-34.834755">
<ele>25.019999</ele>
<time>2018-09-20T22:38:39Z</time>
<speed>0.00</speed>
</trkpt>
<trkpt lat="-6.968568" lon="-34.834682">
<ele>3.610000</ele>
<time>2018-09-20T22:43:57Z</time>
<speed>0.00</speed>
</trkpt>
<trkpt lat="-6.968552" lon="-34.834949">
<ele>22.959999</ele>
<time>2018-09-20T22:49:15Z</time>
<speed>0.00</speed>
</trkpt>
<trkpt lat="-6.968678" lon="-34.835052">
<ele>22.510000</ele>
<time>2018-09-20T22:54:32Z</time>
<speed>0.00</speed>
</trkpt>
<trkpt lat="-6.968596" lon="-34.834839">
<ele>11.099999</ele>
<time>2018-09-20T23:00:21Z</time>
<speed>0.14</speed>
</trkpt>
<trkpt lat="-6.968550" lon="-34.834652">
<ele>4.440000</ele>
<time>2018-09-20T23:05:38Z</time>
<speed>0.00</speed>
</trkpt>
<trkpt lat="-6.968543" lon="-34.834900">
<ele>22.010000</ele>
<time>2018-09-20T23:10:54Z</time>
<speed>0.00</speed>
</trkpt>
<trkpt lat="-6.968708" lon="-34.834808">
<ele>17.920000</ele>
<time>2018-09-20T23:16:10Z</time>
<speed>0.19</speed>
</trkpt>
<trkpt lat="-6.968605" lon="-34.834717">
<ele>9.510000</ele>
<time>2018-09-20T23:21:26Z</time>
<speed>0.00</speed>
</trkpt>
<trkpt lat="-6.968531" lon="-34.834965">
<ele>19.230000</ele>
<time>2018-09-20T23:26:42Z</time>
<speed>0.00</speed>
</trkpt>
<trkpt lat="-6.968591" lon="-34.834911">
<ele>11.020000</ele>
<time>2018-09-20T23:31:58Z</time>
<speed>0.00</speed>
</trkpt>
<trkpt lat="-6.968576" lon="-34.834846">
<ele>6.260000</ele>
<time>2018-09-20T23:37:13Z</time>
<speed>0.00</speed>
</trkpt>
<trkpt lat="-6.968609" lon="-34.834892">
<ele>10.570000</ele>
<time>2018-09-20T23:42:28Z</time>
<speed>0.00</speed>
</trkpt>
<trkpt lat="-6.968592" lon="-34.834892">
<ele>9.460000</ele>
<time>2018-09-20T23:47:44Z</time>
<speed>0.00</speed>
</trkpt>
<trkpt lat="-6.968645" lon="-34.834930">
<ele>16.410000</ele>
<time>2018-09-20T23:53:00Z</time>
<speed>0.00</speed>
</trkpt>
<trkpt lat="-6.968598" lon="-34.834759">
<ele>8.820000</ele>
<time>2018-09-20T23:58:19Z</time>
<speed>0.49</speed>
</trkpt>
<trkpt lat="-6.968592" lon="-34.835068">
<ele>-29.799999</ele>
<time>2018-09-21T00:03:45Z</time>
<speed>0.13</speed>
</trkpt>
<trkpt lat="-6.968626" lon="-34.834873">
<ele>36.169998</ele>
<time>2018-09-21T00:09:01Z</time>
<speed>0.00</speed>
</trkpt>
<trkpt lat="-6.968637" lon="-34.834759">
<ele>27.709999</ele>
<time>2018-09-21T00:14:17Z</time>
<speed>0.00</speed>
</trkpt>
<trkpt lat="-6.968639" lon="-34.834919">
<ele>27.719999</ele>
<time>2018-09-21T00:19:33Z</time>
<speed>0.00</speed>
</trkpt>
<trkpt lat="-6.968551" lon="-34.834866">
<ele>-8.080000</ele>
<time>2018-09-21T00:25:06Z</time>
<speed>0.09</speed>
</trkpt>
<trkpt lat="-6.968632" lon="-34.834866">
<ele>17.670000</ele>
<time>2018-09-21T00:30:24Z</time>
<speed>0.00</speed>
</trkpt>
<trkpt lat="-6.968607" lon="-34.834785">
<ele>31.439999</ele>
<time>2018-09-21T00:35:40Z</time>
<speed>0.00</speed>
</trkpt>
<trkpt lat="-6.968554" lon="-34.834747">
<ele>19.980000</ele>
<time>2018-09-21T00:41:04Z</time>
<speed>0.11</speed>
</trkpt>
<trkpt lat="-6.968545" lon="-34.834892">
<ele>20.059999</ele>
<time>2018-09-21T00:46:34Z</time>
<speed>0.28</speed>
</trkpt>
<trkpt lat="-6.968583" lon="-34.834969">
<ele>25.869999</ele>
<time>2018-09-21T00:52:06Z</time>
<speed>0.45</speed>
</trkpt>
<trkpt lat="-6.968590" lon="-34.834858">
<ele>4.370000</ele>
<time>2018-09-21T00:57:56Z</time>
<speed>0.09</speed>
</trkpt>
<trkpt lat="-6.968643" lon="-34.834885">
<ele>13.990000</ele>
<time>2018-09-21T01:05:30Z</time>
<speed>0.00</speed>
</trkpt>
<trkpt lat="-6.968642" lon="-34.834862">
<ele>17.190001</ele>
<time>2018-09-21T01:10:44Z</time>
<speed>0.00</speed>
</trkpt>
<trkpt lat="-6.968628" lon="-34.834846">
<ele>16.750000</ele>
<time>2018-09-21T01:15:59Z</time>
<speed>0.08</speed>
</trkpt>
<trkpt lat="-6.968591" lon="-34.834846">
<ele>10.300000</ele>
<time>2018-09-21T01:21:14Z</time>
<speed>0.00</speed>
</trkpt>
<trkpt lat="-6.968588" lon="-34.834827">
<ele>30.359999</ele>
<time>2018-09-21T01:26:29Z</time>
<speed>0.44</speed>
</trkpt>
<trkpt lat="-6.968623" lon="-34.834854">
<ele>22.420000</ele>
<time>2018-09-21T01:31:44Z</time>
<speed>0.00</speed>
</trkpt>
<trkpt lat="-6.968604" lon="-34.834862">
<ele>3.440000</ele>
<time>2018-09-21T01:36:59Z</time>
<speed>0.00</speed>
</trkpt>
<trkpt lat="-6.968618" lon="-34.834831">
<ele>5.360000</ele>
<time>2018-09-21T01:42:15Z</time>
<speed>0.00</speed>
</trkpt>
<trkpt lat="-6.968604" lon="-34.834831">
<ele>12.540000</ele>
<time>2018-09-21T01:47:31Z</time>
<speed>0.00</speed>
</trkpt>
<trkpt lat="-6.968592" lon="-34.834938">
<ele>-1.280000</ele>
<time>2018-09-21T01:52:48Z</time>
<speed>0.10</speed>
</trkpt>
<trkpt lat="-6.968606" lon="-34.834900">
<ele>-4.280000</ele>
<time>2018-09-21T01:58:04Z</time>
<speed>0.00</speed>
</trkpt>
<trkpt lat="-6.968710" lon="-34.834885">
<ele>25.199999</ele>
<time>2018-09-21T02:03:25Z</time>
<speed>0.00</speed>
</trkpt>
<trkpt lat="-6.968587" lon="-34.834835">
<ele>0.950000</ele>
<time>2018-09-21T02:08:42Z</time>
<speed>0.16</speed>
</trkpt>
<trkpt lat="-6.968678" lon="-34.834785">
<ele>16.049999</ele>
<time>2018-09-21T02:14:02Z</time>
<speed>0.48</speed>
</trkpt>
<trkpt lat="-6.968435" lon="-34.835018">
<ele>-16.600000</ele>
<time>2018-09-21T02:19:28Z</time>
<speed>1.22</speed>
</trkpt>
<trkpt lat="-6.968599" lon="-34.834885">
<ele>6.840000</ele>
<time>2018-09-21T02:24:51Z</time>
<speed>0.37</speed>
</trkpt>
<trkpt lat="-6.968555" lon="-34.834854">
<ele>24.109999</ele>
<time>2018-09-21T02:30:15Z</time>
<speed>0.23</speed>
</trkpt>
<trkpt lat="-6.968626" lon="-34.834850">
<ele>24.400000</ele>
<time>2018-09-21T02:35:31Z</time>
<speed>0.00</speed>
</trkpt>
<trkpt lat="-6.968677" lon="-34.834778">
<ele>3.540000</ele>
<time>2018-09-21T02:40:46Z</time>
<speed>0.00</speed>
</trkpt>
<trkpt lat="-6.968632" lon="-34.834747">
<ele>7.300000</ele>
<time>2018-09-21T02:46:02Z</time>
<speed>0.00</speed>
</trkpt>
<trkpt lat="-6.968639" lon="-34.834751">
<ele>10.700000</ele>
<time>2018-09-21T02:51:18Z</time>
<speed>0.00</speed>
</trkpt>
<trkpt lat="-6.968554" lon="-34.834961">
<ele>6.580000</ele>
<time>2018-09-21T02:56:36Z</time>
<speed>0.00</speed>
</trkpt>
</trkseg>
</trk>
<trk>
<name>20181027-191510(8)</name>
<desc>Color:004000ff</desc>
<trkseg>
<trkpt lat="-6.968620" lon="-34.834892">
<ele>32.639999</ele>
<time>2018-09-21T03:01:57Z</time>
<speed>0.00</speed>
</trkpt>
<trkpt lat="-6.968507" lon="-34.834980">
<ele>50.489998</ele>
<time>2018-09-21T03:07:19Z</time>
<speed>1.41</speed>
</trkpt>
<trkpt lat="-6.968519" lon="-34.834579">
<ele>-6.120000</ele>
<time>2018-09-21T03:12:37Z</time>
<speed>0.00</speed>
</trkpt>
<trkpt lat="-6.968629" lon="-34.834702">
<ele>47.299999</ele>
<time>2018-09-21T03:18:12Z</time>
<speed>0.39</speed>
</trkpt>
<trkpt lat="-6.968547" lon="-34.835060">
<ele>-26.250000</ele>
<time>2018-09-21T03:23:50Z</time>
<speed>0.47</speed>
</trkpt>
<trkpt lat="-6.968540" lon="-34.834911">
<ele>-4.380000</ele>
<time>2018-09-21T03:30:00Z</time>
<speed>0.02</speed>
</trkpt>
<trkpt lat="-6.968567" lon="-34.834957">
<ele>7.690000</ele>
<time>2018-09-21T03:36:35Z</time>
<speed>0.00</speed>
</trkpt>
<trkpt lat="-6.968552" lon="-34.834923">
<ele>-8.340000</ele>
<time>2018-09-21T03:41:52Z</time>
<speed>0.00</speed>
</trkpt>
<trkpt lat="-6.968559" lon="-34.835064">
<ele>-85.959999</ele>
<time>2018-09-21T03:47:20Z</time>
<speed>0.64</speed>
</trkpt>
<trkpt lat="-6.968579" lon="-34.834892">
<ele>26.180000</ele>
<time>2018-09-21T03:52:35Z</time>
<speed>0.26</speed>
</trkpt>
<trkpt lat="-6.968585" lon="-34.834812">
<ele>-11.520000</ele>
<time>2018-09-21T03:57:52Z</time>
<speed>0.00</speed>
</trkpt>
<trkpt lat="-6.968615" lon="-34.834888">
<ele>12.030000</ele>
<time>2018-09-21T04:03:12Z</time>
<speed>0.00</speed>
</trkpt>
<trkpt lat="-6.968587" lon="-34.834866">
<ele>12.440000</ele>
<time>2018-09-21T04:08:27Z</time>
<speed>0.00</speed>
</trkpt>
<trkpt lat="-6.968617" lon="-34.834877">
<ele>18.209999</ele>
<time>2018-09-21T04:13:42Z</time>
<speed>0.00</speed>
</trkpt>
<trkpt lat="-6.968664" lon="-34.834919">
<ele>-9.200000</ele>
<time>2018-09-21T04:19:06Z</time>
<speed>0.32</speed>
</trkpt>
<trkpt lat="-6.968672" lon="-34.834869">
<ele>-5.880000</ele>
<time>2018-09-21T04:24:24Z</time>
<speed>0.00</speed>
</trkpt>
<trkpt lat="-6.968616" lon="-34.834820">
<ele>15.190000</ele>
<time>2018-09-21T04:29:40Z</time>
<speed>0.00</speed>
</trkpt>
<trkpt lat="-6.968564" lon="-34.834831">
<ele>6.850000</ele>
<time>2018-09-21T04:34:56Z</time>
<speed>0.00</speed>
</trkpt>
<trkpt lat="-6.968811" lon="-34.834984">
<ele>-34.439999</ele>
<time>2018-09-21T04:40:46Z</time>
<speed>0.11</speed>
</trkpt>
<trkpt lat="-6.968588" lon="-34.834869">
<ele>19.969999</ele>
<time>2018-09-21T04:46:23Z</time>
<speed>0.00</speed>
</trkpt>
<trkpt lat="-6.968658" lon="-34.834976">
<ele>-23.930000</ele>
<time>2018-09-21T04:51:40Z</time>
<speed>0.00</speed>
</trkpt>
<trkpt lat="-6.968615" lon="-34.834793">
<ele>19.250000</ele>
<time>2018-09-21T04:56:56Z</time>
<speed>0.00</speed>
</trkpt>
<trkpt lat="-6.968596" lon="-34.834866">
<ele>3.450000</ele>
<time>2018-09-21T05:02:15Z</time>
<speed>0.00</speed>
</trkpt>
<trkpt lat="-6.968593" lon="-34.834835">
<ele>7.040000</ele>
<time>2018-09-21T05:07:42Z</time>
<speed>0.13</speed>
</trkpt>
<trkpt lat="-6.968620" lon="-34.834953">
<ele>-1.310000</ele>
<time>2018-09-21T05:14:06Z</time>
<speed>0.35</speed>
</trkpt>
<trkpt lat="-6.968593" lon="-34.834869">
<ele>-20.459999</ele>
<time>2018-09-21T05:23:40Z</time>
<speed>0.03</speed>
</trkpt>
<trkpt lat="-6.968615" lon="-34.834999">
<ele>-54.989998</ele>
<time>2018-09-21T05:33:26Z</time>
<speed>0.00</speed>
</trkpt>
<trkpt lat="-6.968617" lon="-34.834782">
<ele>4.250000</ele>
<time>2018-09-21T05:38:41Z</time>
<speed>0.00</speed>
</trkpt>
<trkpt lat="-6.968647" lon="-34.834618">
<ele>37.829998</ele>
<time>2018-09-21T05:43:58Z</time>
<speed>0.00</speed>
</trkpt>
<trkpt lat="-6.968632" lon="-34.834946">
<ele>9.179999</ele>
<time>2018-09-21T05:49:12Z</time>
<speed>0.28</speed>
</trkpt>
<trkpt lat="-6.968573" lon="-34.834885">
<ele>-5.150000</ele>
<time>2018-09-21T05:54:28Z</time>
<speed>2.08</speed>
</trkpt>
<trkpt lat="-6.968603" lon="-34.834885">
<ele>14.290000</ele>
<time>2018-09-21T05:59:47Z</time>
<speed>0.00</speed>
</trkpt>
<trkpt lat="-6.968667" lon="-34.834824">
<ele>14.460000</ele>
<time>2018-09-21T06:05:07Z</time>
<speed>0.00</speed>
</trkpt>
<trkpt lat="-6.968651" lon="-34.834770">
<ele>3.860000</ele>
<time>2018-09-21T06:10:22Z</time>
<speed>0.00</speed>
</trkpt>
<trkpt lat="-6.968703" lon="-34.834824">
<ele>21.719999</ele>
<time>2018-09-21T06:15:37Z</time>
<speed>0.00</speed>
</trkpt>
<trkpt lat="-6.968636" lon="-34.834846">
<ele>11.400000</ele>
<time>2018-09-21T06:20:52Z</time>
<speed>0.00</speed>
</trkpt>
<trkpt lat="-6.968540" lon="-34.834820">
<ele>-11.770000</ele>
<time>2018-09-21T06:26:30Z</time>
<speed>0.23</speed>
</trkpt>
<trkpt lat="-6.968571" lon="-34.834930">
<ele>10.910000</ele>
<time>2018-09-21T06:31:45Z</time>
<speed>0.22</speed>
</trkpt>
<trkpt lat="-6.968600" lon="-34.834938">
<ele>-0.380000</ele>
<time>2018-09-21T06:37:00Z</time>
<speed>0.00</speed>
</trkpt>
<trkpt lat="-6.968598" lon="-34.834839">
<ele>21.750000</ele>
<time>2018-09-21T06:42:14Z</time>
<speed>0.00</speed>
</trkpt>
<trkpt lat="-6.968623" lon="-34.834805">
<ele>1.970000</ele>
<time>2018-09-21T06:47:28Z</time>
<speed>0.32</speed>
</trkpt>
<trkpt lat="-6.968643" lon="-34.834839">
<ele>20.189999</ele>
<time>2018-09-21T06:52:42Z</time>
<speed>0.07</speed>
</trkpt>
<trkpt lat="-6.968538" lon="-34.834911">
<ele>1.270000</ele>
<time>2018-09-21T06:58:02Z</time>
<speed>1.65</speed>
</trkpt>
<trkpt lat="-6.968614" lon="-34.834755">
<ele>10.309999</ele>
<time>2018-09-21T07:03:23Z</time>
<speed>0.00</speed>
</trkpt>
<trkpt lat="-6.968618" lon="-34.834831">
<ele>10.389999</ele>
<time>2018-09-21T07:08:46Z</time>
<speed>1.27</speed>
</trkpt>
<trkpt lat="-6.968564" lon="-34.834690">
<ele>46.219997</ele>
<time>2018-09-21T07:14:01Z</time>
<speed>0.00</speed>
</trkpt>
<trkpt lat="-6.968529" lon="-34.834923">
<ele>-9.080000</ele>
<time>2018-09-21T07:19:15Z</time>
<speed>0.00</speed>
</trkpt>
<trkpt lat="-6.968933" lon="-34.834759">
<ele>36.630001</ele>
<time>2018-09-21T07:24:31Z</time>
<speed>0.00</speed>
</trkpt>
<trkpt lat="-6.968625" lon="-34.834846">
<ele>15.130000</ele>
<time>2018-09-21T07:29:46Z</time>
<speed>0.00</speed>
</trkpt>
<trkpt lat="-6.968623" lon="-34.834862">
<ele>20.439999</ele>
<time>2018-09-21T07:35:00Z</time>
<speed>0.00</speed>
</trkpt>
<trkpt lat="-6.968562" lon="-34.834801">
<ele>21.299999</ele>
<time>2018-09-21T07:40:14Z</time>
<speed>0.24</speed>
</trkpt>
<trkpt lat="-6.968581" lon="-34.834846">
<ele>6.270000</ele>
<time>2018-09-21T07:45:30Z</time>
<speed>0.00</speed>
</trkpt>
<trkpt lat="-6.968554" lon="-34.834740">
<ele>5.660000</ele>
<time>2018-09-21T07:50:45Z</time>
<speed>0.00</speed>
</trkpt>
<trkpt lat="-6.968561" lon="-34.834698">
<ele>39.430000</ele>
<time>2018-09-21T07:56:14Z</time>
<speed>0.11</speed>
</trkpt>
<trkpt lat="-6.968546" lon="-34.834839">
<ele>9.139999</ele>
<time>2018-09-21T08:02:03Z</time>
<speed>0.25</speed>
</trkpt>
<trkpt lat="-6.968561" lon="-34.834835">
<ele>27.869999</ele>
<time>2018-09-21T08:07:59Z</time>
<speed>0.00</speed>
</trkpt>
<trkpt lat="-6.968581" lon="-34.834946">
<ele>-22.490000</ele>
<time>2018-09-21T08:13:15Z</time>
<speed>0.00</speed>
</trkpt>
<trkpt lat="-6.968492" lon="-34.834831">
<ele>29.090000</ele>
<time>2018-09-21T08:18:31Z</time>
<speed>0.00</speed>
</trkpt>
<trkpt lat="-6.968628" lon="-34.834846">
<ele>27.750000</ele>
<time>2018-09-21T08:23:46Z</time>
<speed>0.00</speed>
</trkpt>
<trkpt lat="-6.968614" lon="-34.834854">
<ele>2.280000</ele>
<time>2018-09-21T08:29:20Z</time>
<speed>0.33</speed>
</trkpt>
<trkpt lat="-6.968561" lon="-34.834766">
<ele>37.840000</ele>
<time>2018-09-21T08:34:36Z</time>
<speed>0.00</speed>
</trkpt>
<trkpt lat="-6.968598" lon="-34.834953">
<ele>-30.769999</ele>
<time>2018-09-21T08:39:51Z</time>
<speed>0.00</speed>
</trkpt>
<trkpt lat="-6.968604" lon="-34.834892">
<ele>-12.370000</ele>
<time>2018-09-21T08:45:10Z</time>
<speed>0.00</speed>
</trkpt>
<trkpt lat="-6.968744" lon="-34.834850">
<ele>33.779999</ele>
<time>2018-09-21T08:50:34Z</time>
<speed>0.25</speed>
</trkpt>
<trkpt lat="-6.968687" lon="-34.834888">
<ele>1.900000</ele>
<time>2018-09-21T08:55:49Z</time>
<speed>0.34</speed>
</trkpt>
<trkpt lat="-6.968586" lon="-34.834846">
<ele>10.179999</ele>
<time>2018-09-21T09:01:07Z</time>
<speed>0.00</speed>
</trkpt>
<trkpt lat="-6.968515" lon="-34.834846">
<ele>-12.910000</ele>
<time>2018-09-21T09:06:26Z</time>
<speed>0.00</speed>
</trkpt>
<trkpt lat="-6.968743" lon="-34.834724">
<ele>61.090000</ele>
<time>2018-09-21T09:11:45Z</time>
<speed>0.00</speed>
</trkpt>
<trkpt lat="-6.968667" lon="-34.834827">
<ele>42.540001</ele>
<time>2018-09-21T09:17:04Z</time>
<speed>0.00</speed>
</trkpt>
<trkpt lat="-6.968640" lon="-34.834862">
<ele>26.099998</ele>
<time>2018-09-21T09:22:20Z</time>
<speed>0.00</speed>
</trkpt>
<trkpt lat="-6.968588" lon="-34.834904">
<ele>-4.320000</ele>
<time>2018-09-21T09:27:44Z</time>
<speed>0.00</speed>
</trkpt>
<trkpt lat="-6.968568" lon="-34.834923">
<ele>0.810000</ele>
<time>2018-09-21T09:33:00Z</time>
<speed>0.00</speed>
</trkpt>
<trkpt lat="-6.968655" lon="-34.834888">
<ele>5.310000</ele>
<time>2018-09-21T09:38:30Z</time>
<speed>0.13</speed>
</trkpt>
<trkpt lat="-6.968598" lon="-34.834843">
<ele>-4.810000</ele>
<time>2018-09-21T09:43:47Z</time>
<speed>0.00</speed>
</trkpt>
<trkpt lat="-6.968670" lon="-34.834885">
<ele>14.420000</ele>
<time>2018-09-21T09:49:03Z</time>
<speed>0.00</speed>
</trkpt>
<trkpt lat="-6.968589" lon="-34.834873">
<ele>11.630000</ele>
<time>2018-09-21T09:54:19Z</time>
<speed>0.00</speed>
</trkpt>
<trkpt lat="-6.968596" lon="-34.834885">
<ele>-1.590000</ele>
<time>2018-09-21T09:59:38Z</time>
<speed>0.00</speed>
</trkpt>
<trkpt lat="-6.968585" lon="-34.834747">
<ele>11.660000</ele>
<time>2018-09-21T10:04:55Z</time>
<speed>0.65</speed>
</trkpt>
<trkpt lat="-6.968621" lon="-34.834789">
<ele>6.040000</ele>
<time>2018-09-21T10:10:10Z</time>
<speed>0.00</speed>
</trkpt>
<trkpt lat="-6.968538" lon="-34.834835">
<ele>9.480000</ele>
<time>2018-09-21T10:15:25Z</time>
<speed>0.00</speed>
</trkpt>
<trkpt lat="-6.968669" lon="-34.834915">
<ele>-1.110000</ele>
<time>2018-09-21T10:20:41Z</time>
<speed>0.00</speed>
</trkpt>
<trkpt lat="-6.968695" lon="-34.834957">
<ele>12.360000</ele>
<time>2018-09-21T10:25:56Z</time>
<speed>0.93</speed>
</trkpt>
<trkpt lat="-6.968546" lon="-34.834801">
<ele>16.559999</ele>
<time>2018-09-21T10:31:11Z</time>
<speed>0.14</speed>
</trkpt>
<trkpt lat="-6.968688" lon="-34.834969">
<ele>3.220000</ele>
<time>2018-09-21T10:36:26Z</time>
<speed>0.31</speed>
</trkpt>
<trkpt lat="-6.968630" lon="-34.834854">
<ele>6.090000</ele>
<time>2018-09-21T10:41:42Z</time>
<speed>0.00</speed>
</trkpt>
<trkpt lat="-6.968579" lon="-34.834892">
<ele>9.490000</ele>
<time>2018-09-21T10:46:58Z</time>
<speed>0.00</speed>
</trkpt>
<trkpt lat="-6.968600" lon="-34.834946">
<ele>3.790000</ele>
<time>2018-09-21T10:52:14Z</time>
<speed>0.00</speed>
</trkpt>
<trkpt lat="-6.968649" lon="-34.834930">
<ele>14.929999</ele>
<time>2018-09-21T10:57:29Z</time>
<speed>0.57</speed>
</trkpt>
<trkpt lat="-6.968623" lon="-34.834938">
<ele>4.470000</ele>
<time>2018-09-21T11:02:47Z</time>
<speed>0.84</speed>
</trkpt>
<trkpt lat="-6.968593" lon="-34.834846">
<ele>20.199999</ele>
<time>2018-09-21T11:08:03Z</time>
<speed>0.00</speed>
</trkpt>
<trkpt lat="-6.968694" lon="-34.835037">
<ele>17.299999</ele>
<time>2018-09-21T11:13:20Z</time>
<speed>0.00</speed>
</trkpt>
<trkpt lat="-6.968690" lon="-34.835041">
<ele>4.030000</ele>
<time>2018-09-21T11:18:38Z</time>
<speed>0.80</speed>
</trkpt>
<trkpt lat="-6.968620" lon="-34.834919">
<ele>12.870000</ele>
<time>2018-09-21T11:23:54Z</time>
<speed>0.00</speed>
</trkpt>
<trkpt lat="-6.968655" lon="-34.835079">
<ele>5.170000</ele>
<time>2018-09-21T11:29:12Z</time>
<speed>0.00</speed>
</trkpt>
<trkpt lat="-6.968625" lon="-34.834644">
<ele>29.830000</ele>
<time>2018-09-21T11:34:30Z</time>
<speed>0.00</speed>
</trkpt>
<trkpt lat="-6.968630" lon="-34.834724">
<ele>8.990000</ele>
<time>2018-09-21T11:39:48Z</time>
<speed>0.00</speed>
</trkpt>
<trkpt lat="-6.968690" lon="-34.834980">
<ele>28.639999</ele>
<time>2018-09-21T11:45:09Z</time>
<speed>0.00</speed>
</trkpt>
<trkpt lat="-6.968717" lon="-34.835102">
<ele>19.680000</ele>
<time>2018-09-21T11:50:31Z</time>
<speed>8.92</speed>
</trkpt>
<trkpt lat="-6.968599" lon="-34.834763">
<ele>15.490000</ele>
<time>2018-09-21T11:55:49Z</time>
<speed>0.00</speed>
</trkpt>
<trkpt lat="-6.968594" lon="-34.834789">
<ele>19.539999</ele>
<time>2018-09-21T12:01:34Z</time>
<speed>0.08</speed>
</trkpt>
<trkpt lat="-6.968623" lon="-34.834873">
<ele>20.170000</ele>
<time>2018-09-21T12:06:52Z</time>
<speed>0.00</speed>
</trkpt>
<trkpt lat="-6.968714" lon="-34.834827">
<ele>20.809999</ele>
<time>2018-09-21T12:12:08Z</time>
<speed>0.06</speed>
</trkpt>
<trkpt lat="-6.968615" lon="-34.834850">
<ele>6.160000</ele>
<time>2018-09-21T12:17:24Z</time>
<speed>0.12</speed>
</trkpt>
<trkpt lat="-6.968603" lon="-34.834862">
<ele>14.610000</ele>
<time>2018-09-21T12:22:40Z</time>
<speed>0.03</speed>
</trkpt>
<trkpt lat="-6.968636" lon="-34.834843">
<ele>9.410000</ele>
<time>2018-09-21T12:27:58Z</time>
<speed>0.00</speed>
</trkpt>
<trkpt lat="-6.968585" lon="-34.834709">
<ele>10.150000</ele>
<time>2018-09-21T12:33:16Z</time>
<speed>0.00</speed>
</trkpt>
<trkpt lat="-6.968606" lon="-34.834877">
<ele>33.759998</ele>
<time>2018-09-21T12:38:33Z</time>
<speed>0.00</speed>
</trkpt>
<trkpt lat="-6.968587" lon="-34.834785">
<ele>19.850000</ele>
<time>2018-09-21T12:43:51Z</time>
<speed>0.00</speed>
</trkpt>
<trkpt lat="-6.968586" lon="-34.834770">
<ele>41.980000</ele>
<time>2018-09-21T12:49:07Z</time>
<speed>0.10</speed>
</trkpt>
<trkpt lat="-6.968619" lon="-34.834915">
<ele>24.879999</ele>
<time>2018-09-21T12:54:26Z</time>
<speed>0.00</speed>
</trkpt>
<trkpt lat="-6.968614" lon="-34.834877">
<ele>-5.920000</ele>
<time>2018-09-21T12:59:45Z</time>
<speed>0.00</speed>
</trkpt>
<trkpt lat="-6.968607" lon="-34.834862">
<ele>13.889999</ele>
<time>2018-09-21T13:05:09Z</time>
<speed>0.97</speed>
</trkpt>
<trkpt lat="-6.968640" lon="-34.834801">
<ele>-22.369999</ele>
<time>2018-09-21T13:10:28Z</time>
<speed>0.09</speed>
</trkpt>
<trkpt lat="-6.968611" lon="-34.834908">
<ele>0.060000</ele>
<time>2018-09-21T13:15:45Z</time>
<speed>0.00</speed>
</trkpt>
<trkpt lat="-6.968627" lon="-34.834854">
<ele>0.900000</ele>
<time>2018-09-21T13:21:01Z</time>
<speed>0.00</speed>
</trkpt>
<trkpt lat="-6.968543" lon="-34.834923">
<ele>24.039999</ele>
<time>2018-09-21T13:26:17Z</time>
<speed>0.24</speed>
</trkpt>
<trkpt lat="-6.968582" lon="-34.834801">
<ele>9.190000</ele>
<time>2018-09-21T13:31:34Z</time>
<speed>0.00</speed>
</trkpt>
<trkpt lat="-6.968601" lon="-34.834774">
<ele>26.449999</ele>
<time>2018-09-21T13:36:51Z</time>
<speed>0.00</speed>
</trkpt>
<trkpt lat="-6.968593" lon="-34.834839">
<ele>16.639999</ele>
<time>2018-09-21T13:42:24Z</time>
<speed>0.52</speed>
</trkpt>
<trkpt lat="-6.968694" lon="-34.834839">
<ele>0.390000</ele>
<time>2018-09-21T13:47:44Z</time>
<speed>0.00</speed>
</trkpt>
<trkpt lat="-6.968557" lon="-34.834812">
<ele>35.169998</ele>
<time>2018-09-21T13:53:01Z</time>
<speed>0.00</speed>
</trkpt>
<trkpt lat="-6.968668" lon="-34.834846">
<ele>-4.390000</ele>
<time>2018-09-21T13:58:20Z</time>
<speed>0.26</speed>
</trkpt>
<trkpt lat="-6.968537" lon="-34.834919">
<ele>23.879999</ele>
<time>2018-09-21T14:03:52Z</time>
<speed>0.00</speed>
</trkpt>
<trkpt lat="-6.968606" lon="-34.834843">
<ele>15.389999</ele>
<time>2018-09-21T14:09:12Z</time>
<speed>0.00</speed>
</trkpt>
<trkpt lat="-6.968680" lon="-34.834911">
<ele>11.710000</ele>
<time>2018-09-21T14:14:51Z</time>
<speed>0.30</speed>
</trkpt>
<trkpt lat="-6.968587" lon="-34.834904">
<ele>26.900000</ele>
<time>2018-09-21T14:20:32Z</time>
<speed>0.08</speed>
</trkpt>
<trkpt lat="-6.968575" lon="-34.834915">
<ele>2.990000</ele>
<time>2018-09-21T14:27:08Z</time>
<speed>0.00</speed>
</trkpt>
<trkpt lat="-6.968575" lon="-34.834892">
<ele>7.320000</ele>
<time>2018-09-21T14:32:26Z</time>
<speed>0.00</speed>
</trkpt>
<trkpt lat="-6.968574" lon="-34.834885">
<ele>13.750000</ele>
<time>2018-09-21T14:37:43Z</time>
<speed>0.00</speed>
</trkpt>
<trkpt lat="-6.968581" lon="-34.834866">
<ele>18.279999</ele>
<time>2018-09-21T14:43:01Z</time>
<speed>0.00</speed>
</trkpt>
<trkpt lat="-6.968610" lon="-34.834820">
<ele>10.210000</ele>
<time>2018-09-21T14:48:19Z</time>
<speed>0.00</speed>
</trkpt>
<trkpt lat="-6.968584" lon="-34.834896">
<ele>3.960000</ele>
<time>2018-09-21T14:53:38Z</time>
<speed>0.00</speed>
</trkpt>
<trkpt lat="-6.968589" lon="-34.834835">
<ele>23.859999</ele>
<time>2018-09-21T14:58:56Z</time>
<speed>0.00</speed>
</trkpt>
<trkpt lat="-6.968608" lon="-34.834778">
<ele>30.209999</ele>
<time>2018-09-21T15:04:11Z</time>
<speed>0.00</speed>
</trkpt>
<trkpt lat="-6.968665" lon="-34.834850">
<ele>5.290000</ele>
<time>2018-09-21T15:09:21Z</time>
<speed>0.00</speed>
</trkpt>
<trkpt lat="-6.968635" lon="-34.834827">
<ele>10.610000</ele>
<time>2018-09-21T15:14:31Z</time>
<speed>0.00</speed>
</trkpt>
<trkpt lat="-6.968610" lon="-34.834850">
<ele>23.109999</ele>
<time>2018-09-21T15:19:41Z</time>
<speed>0.18</speed>
</trkpt>
<trkpt lat="-6.968619" lon="-34.834782">
<ele>21.080000</ele>
<time>2018-09-21T15:24:51Z</time>
<speed>0.00</speed>
</trkpt>
<trkpt lat="-6.968594" lon="-34.834904">
<ele>-4.160000</ele>
<time>2018-09-21T15:30:02Z</time>
<speed>0.00</speed>
</trkpt>
<trkpt lat="-6.968633" lon="-34.834839">
<ele>11.099999</ele>
<time>2018-09-21T15:35:12Z</time>
<speed>0.00</speed>
</trkpt>
<trkpt lat="-6.968546" lon="-34.835037">
<ele>-18.789999</ele>
<time>2018-09-21T15:40:22Z</time>
<speed>0.10</speed>
</trkpt>
<trkpt lat="-6.968623" lon="-34.834862">
<ele>7.390000</ele>
<time>2018-09-21T15:45:32Z</time>
<speed>0.29</speed>
</trkpt>
<trkpt lat="-6.968626" lon="-34.834854">
<ele>0.760000</ele>
<time>2018-09-21T15:50:43Z</time>
<speed>0.00</speed>
</trkpt>
<trkpt lat="-6.968618" lon="-34.834881">
<ele>16.690001</ele>
<time>2018-09-21T15:55:53Z</time>
<speed>0.00</speed>
</trkpt>
<trkpt lat="-6.968618" lon="-34.834843">
<ele>10.599999</ele>
<time>2018-09-21T16:01:32Z</time>
<speed>0.17</speed>
</trkpt>
<trkpt lat="-6.968597" lon="-34.834869">
<ele>19.900000</ele>
<time>2018-09-21T16:06:42Z</time>
<speed>0.10</speed>
</trkpt>
<trkpt lat="-6.968624" lon="-34.834820">
<ele>12.889999</ele>
<time>2018-09-21T16:11:53Z</time>
<speed>0.00</speed>
</trkpt>
<trkpt lat="-6.968573" lon="-34.834820">
<ele>3.370000</ele>
<time>2018-09-21T16:17:03Z</time>
<speed>0.00</speed>
</trkpt>
<trkpt lat="-6.968601" lon="-34.834877">
<ele>-0.610000</ele>
<time>2018-09-21T16:22:13Z</time>
<speed>0.21</speed>
</trkpt>
<trkpt lat="-6.968721" lon="-34.834873">
<ele>17.639999</ele>
<time>2018-09-21T16:27:23Z</time>
<speed>0.41</speed>
</trkpt>
<trkpt lat="-6.968649" lon="-34.834896">
<ele>13.679999</ele>
<time>2018-09-21T16:32:33Z</time>
<speed>0.00</speed>
</trkpt>
<trkpt lat="-6.968596" lon="-34.834877">
<ele>8.500000</ele>
<time>2018-09-21T16:37:43Z</time>
<speed>0.00</speed>
</trkpt>
<trkpt lat="-6.968526" lon="-34.834923">
<ele>1.210000</ele>
<time>2018-09-21T16:42:55Z</time>
<speed>0.50</speed>
</trkpt>
<trkpt lat="-6.968471" lon="-34.834892">
<ele>19.740000</ele>
<time>2018-09-21T16:48:05Z</time>
<speed>0.00</speed>
</trkpt>
<trkpt lat="-6.968537" lon="-34.834885">
<ele>22.760000</ele>
<time>2018-09-21T16:53:17Z</time>
<speed>0.00</speed>
</trkpt>
<trkpt lat="-6.968849" lon="-34.834904">
<ele>-1.950000</ele>
<time>2018-09-21T16:58:29Z</time>
<speed>0.00</speed>
</trkpt>
<trkpt lat="-6.968951" lon="-34.834637">
<ele>50.989998</ele>
<time>2018-09-21T17:03:44Z</time>
<speed>0.00</speed>
</trkpt>
<trkpt lat="-6.968868" lon="-34.834827">
<ele>1.180000</ele>
<time>2018-09-21T17:08:57Z</time>
<speed>0.00</speed>
</trkpt>
<trkpt lat="-6.968871" lon="-34.834824">
<ele>-0.460000</ele>
<time>2018-09-21T17:14:28Z</time>
<speed>0.29</speed>
</trkpt>
<trkpt lat="-6.968580" lon="-34.834835">
<ele>8.120000</ele>
<time>2018-09-21T17:19:38Z</time>
<speed>0.00</speed>
</trkpt>
<trkpt lat="-6.968547" lon="-34.834896">
<ele>13.400000</ele>
<time>2018-09-21T17:24:49Z</time>
<speed>0.00</speed>
</trkpt>
<trkpt lat="-6.968617" lon="-34.834892">
<ele>2.400000</ele>
<time>2018-09-21T17:30:01Z</time>
<speed>0.00</speed>
</trkpt>
<trkpt lat="-6.968708" lon="-34.834927">
<ele>11.679999</ele>
<time>2018-09-21T17:35:11Z</time>
<speed>0.00</speed>
</trkpt>
<trkpt lat="-6.968630" lon="-34.834869">
<ele>12.460000</ele>
<time>2018-09-21T17:40:22Z</time>
<speed>0.00</speed>
</trkpt>
<trkpt lat="-6.968487" lon="-34.834888">
<ele>18.020000</ele>
<time>2018-09-21T17:45:34Z</time>
<speed>0.00</speed>
</trkpt>
<trkpt lat="-6.968490" lon="-34.834805">
<ele>34.349998</ele>
<time>2018-09-21T17:50:45Z</time>
<speed>0.00</speed>
</trkpt>
<trkpt lat="-6.968698" lon="-34.834820">
<ele>22.830000</ele>
<time>2018-09-21T17:55:55Z</time>
<speed>0.00</speed>
</trkpt>
<trkpt lat="-6.968639" lon="-34.834919">
<ele>10.270000</ele>
<time>2018-09-21T18:01:08Z</time>
<speed>0.00</speed>
</trkpt>
<trkpt lat="-6.968661" lon="-34.834904">
<ele>4.170000</ele>
<time>2018-09-21T18:06:21Z</time>
<speed>0.21</speed>
</trkpt>
<trkpt lat="-6.968529" lon="-34.834808">
<ele>63.250000</ele>
<time>2018-09-21T18:11:33Z</time>
<speed>0.00</speed>
</trkpt>
<trkpt lat="-6.968616" lon="-34.834782">
<ele>6.360000</ele>
<time>2018-09-21T18:16:44Z</time>
<speed>0.00</speed>
</trkpt>
<trkpt lat="-6.968602" lon="-34.834805">
<ele>16.330000</ele>
<time>2018-09-21T18:21:56Z</time>
<speed>0.00</speed>
</trkpt>
<trkpt lat="-6.968601" lon="-34.834774">
<ele>40.059998</ele>
<time>2018-09-21T18:27:20Z</time>
<speed>0.04</speed>
</trkpt>
<trkpt lat="-6.968579" lon="-34.834793">
<ele>40.090000</ele>
<time>2018-09-21T18:32:45Z</time>
<speed>0.16</speed>
</trkpt>
<trkpt lat="-6.968585" lon="-34.834850">
<ele>-5.620000</ele>
<time>2018-09-21T18:38:16Z</time>
<speed>0.45</speed>
</trkpt>
<trkpt lat="-6.968635" lon="-34.834824">
<ele>17.760000</ele>
<time>2018-09-21T18:44:03Z</time>
<speed>0.00</speed>
</trkpt>
<trkpt lat="-6.968595" lon="-34.834785">
<ele>-7.380000</ele>
<time>2018-09-21T18:50:30Z</time>
<speed>0.00</speed>
</trkpt>
<trkpt lat="-6.968625" lon="-34.834808">
<ele>-0.200000</ele>
<time>2018-09-21T18:55:40Z</time>
<speed>0.00</speed>
</trkpt>
<trkpt lat="-6.968557" lon="-34.834839">
<ele>10.389999</ele>
<time>2018-09-21T19:00:54Z</time>
<speed>0.00</speed>
</trkpt>
<trkpt lat="-6.968569" lon="-34.834812">
<ele>16.789999</ele>
<time>2018-09-21T19:06:05Z</time>
<speed>0.00</speed>
</trkpt>
<trkpt lat="-6.968670" lon="-34.834854">
<ele>14.630000</ele>
<time>2018-09-21T19:11:13Z</time>
<speed>0.25</speed>
</trkpt>
<trkpt lat="-6.968639" lon="-34.834869">
<ele>16.230000</ele>
<time>2018-09-21T19:16:22Z</time>
<speed>0.00</speed>
</trkpt>
<trkpt lat="-6.968655" lon="-34.834793">
<ele>18.029999</ele>
<time>2018-09-21T19:21:29Z</time>
<speed>0.42</speed>
</trkpt>
<trkpt lat="-6.968606" lon="-34.834816">
<ele>1.140000</ele>
<time>2018-09-21T19:26:38Z</time>
<speed>0.01</speed>
</trkpt>
<trkpt lat="-6.968614" lon="-34.834843">
<ele>16.340000</ele>
<time>2018-09-21T19:31:48Z</time>
<speed>0.15</speed>
</trkpt>
<trkpt lat="-6.968616" lon="-34.834766">
<ele>13.429999</ele>
<time>2018-09-21T19:36:58Z</time>
<speed>0.00</speed>
</trkpt>
<trkpt lat="-6.968728" lon="-34.834896">
<ele>1.860000</ele>
<time>2018-09-21T19:42:07Z</time>
<speed>0.00</speed>
</trkpt>
<trkpt lat="-6.968656" lon="-34.834877">
<ele>7.960000</ele>
<time>2018-09-21T19:47:21Z</time>
<speed>0.00</speed>
</trkpt>
<trkpt lat="-6.968621" lon="-34.834827">
<ele>31.170000</ele>
<time>2018-09-21T19:52:31Z</time>
<speed>0.00</speed>
</trkpt>
<trkpt lat="-6.968606" lon="-34.834869">
<ele>0.310000</ele>
<time>2018-09-21T19:57:41Z</time>
<speed>0.00</speed>
</trkpt>
<trkpt lat="-6.968573" lon="-34.834824">
<ele>17.180000</ele>
<time>2018-09-21T20:03:32Z</time>
<speed>0.19</speed>
</trkpt>
<trkpt lat="-6.968555" lon="-34.834858">
<ele>18.900000</ele>
<time>2018-09-21T20:08:49Z</time>
<speed>0.00</speed>
</trkpt>
<trkpt lat="-6.968563" lon="-34.834846">
<ele>21.600000</ele>
<time>2018-09-21T20:14:07Z</time>
<speed>0.00</speed>
</trkpt>
<trkpt lat="-6.968570" lon="-34.834839">
<ele>21.340000</ele>
<time>2018-09-21T20:19:25Z</time>
<speed>0.04</speed>
</trkpt>
<trkpt lat="-6.968700" lon="-34.834862">
<ele>2.480000</ele>
<time>2018-09-21T20:25:11Z</time>
<speed>0.64</speed>
</trkpt>
<trkpt lat="-6.968652" lon="-34.834763">
<ele>-7.450000</ele>
<time>2018-09-21T20:30:36Z</time>
<speed>0.00</speed>
</trkpt>
<trkpt lat="-6.968639" lon="-34.834827">
<ele>4.630000</ele>
<time>2018-09-21T20:35:52Z</time>
<speed>0.00</speed>
</trkpt>
<trkpt lat="-6.968561" lon="-34.834816">
<ele>5.850000</ele>
<time>2018-09-21T20:41:08Z</time>
<speed>0.00</speed>
</trkpt>
<trkpt lat="-6.968602" lon="-34.834759">
<ele>1.030000</ele>
<time>2018-09-21T20:46:25Z</time>
<speed>0.00</speed>
</trkpt>
<trkpt lat="-6.968540" lon="-34.834808">
<ele>32.299999</ele>
<time>2018-09-21T20:51:42Z</time>
<speed>0.00</speed>
</trkpt>
<trkpt lat="-6.968555" lon="-34.834953">
<ele>61.009998</ele>
<time>2018-09-21T20:57:01Z</time>
<speed>0.00</speed>
</trkpt>
<trkpt lat="-6.968577" lon="-34.834805">
<ele>-1.520000</ele>
<time>2018-09-21T21:02:23Z</time>
<speed>0.00</speed>
</trkpt>
<trkpt lat="-6.968575" lon="-34.834854">
<ele>10.700000</ele>
<time>2018-09-21T21:07:39Z</time>
<speed>0.00</speed>
</trkpt>
<trkpt lat="-6.968546" lon="-34.834965">
<ele>-7.000000</ele>
<time>2018-09-21T21:13:17Z</time>
<speed>0.61</speed>
</trkpt>
<trkpt lat="-6.968505" lon="-34.834869">
<ele>43.410000</ele>
<time>2018-09-21T21:20:07Z</time>
<speed>0.88</speed>
</trkpt>
<trkpt lat="-6.968557" lon="-34.834850">
<ele>15.530000</ele>
<time>2018-09-21T21:31:49Z</time>
<speed>0.15</speed>
</trkpt>
<trkpt lat="-6.968629" lon="-34.834896">
<ele>26.369999</ele>
<time>2018-09-21T21:44:37Z</time>
<speed>0.17</speed>
</trkpt>
<trkpt lat="-6.968653" lon="-34.834766">
<ele>6.290000</ele>
<time>2018-09-21T21:56:41Z</time>
<speed>0.32</speed>
</trkpt>
<trkpt lat="-6.968591" lon="-34.834881">
<ele>32.250000</ele>
<time>2018-09-21T22:10:12Z</time>
<speed>0.25</speed>
</trkpt>
<trkpt lat="-6.968635" lon="-34.834896">
<ele>8.590000</ele>
<time>2018-09-21T22:24:01Z</time>
<speed>0.04</speed>
</trkpt>
<trkpt lat="-6.968642" lon="-34.834831">
<ele>7.930000</ele>
<time>2018-09-21T22:37:22Z</time>
<speed>0.00</speed>
</trkpt>
<trkpt lat="-6.968536" lon="-34.834938">
<ele>29.420000</ele>
<time>2018-09-21T22:42:39Z</time>
<speed>0.00</speed>
</trkpt>
<trkpt lat="-6.968516" lon="-34.834652">
<ele>27.490000</ele>
<time>2018-09-21T22:48:21Z</time>
<speed>0.09</speed>
</trkpt>
<trkpt lat="-6.968627" lon="-34.834824">
<ele>3.400000</ele>
<time>2018-09-21T22:56:13Z</time>
<speed>0.00</speed>
</trkpt>
<trkpt lat="-6.968634" lon="-34.834957">
<ele>-4.320000</ele>
<time>2018-09-21T23:01:35Z</time>
<speed>0.00</speed>
</trkpt>
<trkpt lat="-6.968362" lon="-34.834454">
<ele>12.639999</ele>
<time>2018-09-21T23:06:52Z</time>
<speed>0.00</speed>
</trkpt>
<trkpt lat="-6.968589" lon="-34.834839">
<ele>3.460000</ele>
<time>2018-09-21T23:12:18Z</time>
<speed>0.00</speed>
</trkpt>
<trkpt lat="-6.968597" lon="-34.834766">
<ele>28.049999</ele>
<time>2018-09-21T23:17:57Z</time>
<speed>0.38</speed>
</trkpt>
<trkpt lat="-6.968521" lon="-34.834911">
<ele>14.219999</ele>
<time>2018-09-21T23:24:00Z</time>
<speed>0.25</speed>
</trkpt>
<trkpt lat="-6.968605" lon="-34.835037">
<ele>11.040000</ele>
<time>2018-09-21T23:31:30Z</time>
<speed>0.06</speed>
</trkpt>
<trkpt lat="-6.968611" lon="-34.834827">
<ele>10.639999</ele>
<time>2018-09-21T23:39:02Z</time>
<speed>0.00</speed>
</trkpt>
<trkpt lat="-6.968643" lon="-34.834831">
<ele>31.459999</ele>
<time>2018-09-21T23:44:18Z</time>
<speed>0.00</speed>
</trkpt>
<trkpt lat="-6.968644" lon="-34.834778">
<ele>12.200000</ele>
<time>2018-09-21T23:49:33Z</time>
<speed>0.10</speed>
</trkpt>
<trkpt lat="-6.968587" lon="-34.834797">
<ele>7.500000</ele>
<time>2018-09-21T23:54:48Z</time>
<speed>0.09</speed>
</trkpt>
<trkpt lat="-6.968687" lon="-34.834743">
<ele>21.059999</ele>
<time>2018-09-22T00:00:07Z</time>
<speed>0.00</speed>
</trkpt>
<trkpt lat="-6.968685" lon="-34.834774">
<ele>31.949999</ele>
<time>2018-09-22T00:05:22Z</time>
<speed>0.08</speed>
</trkpt>
<trkpt lat="-6.968677" lon="-34.834732">
<ele>17.440001</ele>
<time>2018-09-22T00:10:38Z</time>
<speed>0.20</speed>
</trkpt>
<trkpt lat="-6.968673" lon="-34.834770">
<ele>37.299999</ele>
<time>2018-09-22T00:15:55Z</time>
<speed>0.00</speed>
</trkpt>
<trkpt lat="-6.968547" lon="-34.834869">
<ele>6.160000</ele>
<time>2018-09-22T00:21:10Z</time>
<speed>0.38</speed>
</trkpt>
<trkpt lat="-6.968625" lon="-34.834816">
<ele>22.559999</ele>
<time>2018-09-22T00:26:26Z</time>
<speed>0.00</speed>
</trkpt>
<trkpt lat="-6.968633" lon="-34.834789">
<ele>19.699999</ele>
<time>2018-09-22T00:31:40Z</time>
<speed>0.35</speed>
</trkpt>
<trkpt lat="-6.968603" lon="-34.834816">
<ele>-0.170000</ele>
<time>2018-09-22T00:36:55Z</time>
<speed>0.30</speed>
</trkpt>
<trkpt lat="-6.968597" lon="-34.834885">
<ele>-5.520000</ele>
<time>2018-09-22T00:42:11Z</time>
<speed>0.00</speed>
</trkpt>
<trkpt lat="-6.968619" lon="-34.834785">
<ele>7.440000</ele>
<time>2018-09-22T00:47:26Z</time>
<speed>0.00</speed>
</trkpt>
<trkpt lat="-6.968620" lon="-34.834896">
<ele>7.140000</ele>
<time>2018-09-22T00:52:41Z</time>
<speed>0.00</speed>
</trkpt>
<trkpt lat="-6.968664" lon="-34.834908">
<ele>4.760000</ele>
<time>2018-09-22T00:57:59Z</time>
<speed>0.00</speed>
</trkpt>
<trkpt lat="-6.968604" lon="-34.834808">
<ele>12.679999</ele>
<time>2018-09-22T01:03:17Z</time>
<speed>0.00</speed>
</trkpt>
<trkpt lat="-6.968616" lon="-34.834873">
<ele>33.099998</ele>
<time>2018-09-22T01:08:32Z</time>
<speed>0.00</speed>
</trkpt>
<trkpt lat="-6.968607" lon="-34.834854">
<ele>28.129999</ele>
<time>2018-09-22T01:13:48Z</time>
<speed>0.00</speed>
</trkpt>
<trkpt lat="-6.968711" lon="-34.834946">
<ele>-2.560000</ele>
<time>2018-09-22T01:19:04Z</time>
<speed>0.00</speed>
</trkpt>
<trkpt lat="-6.968729" lon="-34.834702">
<ele>7.920000</ele>
<time>2018-09-22T01:24:20Z</time>
<speed>0.00</speed>
</trkpt>
<trkpt lat="-6.968452" lon="-34.835011">
<ele>53.820000</ele>
<time>2018-09-22T01:29:40Z</time>
<speed>0.00</speed>
</trkpt>
<trkpt lat="-6.968593" lon="-34.834812">
<ele>-10.510000</ele>
<time>2018-09-22T01:34:57Z</time>
<speed>0.42</speed>
</trkpt>
<trkpt lat="-6.968566" lon="-34.834827">
<ele>11.480000</ele>
<time>2018-09-22T01:41:06Z</time>
<speed>0.10</speed>
</trkpt>
<trkpt lat="-6.968714" lon="-34.834862">
<ele>4.910000</ele>
<time>2018-09-22T01:48:01Z</time>
<speed>0.00</speed>
</trkpt>
<trkpt lat="-6.968500" lon="-34.834843">
<ele>1.450000</ele>
<time>2018-09-22T01:53:18Z</time>
<speed>0.62</speed>
</trkpt>
<trkpt lat="-6.968566" lon="-34.834835">
<ele>-8.830000</ele>
<time>2018-09-22T01:58:34Z</time>
<speed>0.00</speed>
</trkpt>
<trkpt lat="-6.968647" lon="-34.834827">
<ele>14.250000</ele>
<time>2018-09-22T02:03:54Z</time>
<speed>0.31</speed>
</trkpt>
<trkpt lat="-6.968581" lon="-34.834885">
<ele>36.549999</ele>
<time>2018-09-22T02:09:31Z</time>
<speed>0.12</speed>
</trkpt>
<trkpt lat="-6.968636" lon="-34.834877">
<ele>21.160000</ele>
<time>2018-09-22T02:14:49Z</time>
<speed>0.00</speed>
</trkpt>
<trkpt lat="-6.968542" lon="-34.834961">
<ele>20.189999</ele>
<time>2018-09-22T02:20:12Z</time>
<speed>0.54</speed>
</trkpt>
<trkpt lat="-6.968549" lon="-34.834835">
<ele>21.109999</ele>
<time>2018-09-22T02:25:27Z</time>
<speed>0.47</speed>
</trkpt>
<trkpt lat="-6.968594" lon="-34.834873">
<ele>25.330000</ele>
<time>2018-09-22T02:30:43Z</time>
<speed>0.00</speed>
</trkpt>
<trkpt lat="-6.968644" lon="-34.834820">
<ele>9.440000</ele>
<time>2018-09-22T02:36:02Z</time>
<speed>0.00</speed>
</trkpt>
<trkpt lat="-6.968635" lon="-34.834812">
<ele>3.320000</ele>
<time>2018-09-22T02:41:20Z</time>
<speed>0.00</speed>
</trkpt>
<trkpt lat="-6.968635" lon="-34.834801">
<ele>5.300000</ele>
<time>2018-09-22T02:46:35Z</time>
<speed>0.20</speed>
</trkpt>
<trkpt lat="-6.968595" lon="-34.834812">
<ele>10.370000</ele>
<time>2018-09-22T02:51:51Z</time>
<speed>0.00</speed>
</trkpt>
<trkpt lat="-6.968605" lon="-34.834869">
<ele>48.930000</ele>
<time>2018-09-22T02:57:07Z</time>
<speed>0.00</speed>
</trkpt>
</trkseg>
</trk>
<trk>
<name>20181027-191510(9)</name>
<desc>Color:004000ff</desc>
<trkseg>
<trkpt lat="-6.968515" lon="-34.834942">
<ele>17.359999</ele>
<time>2018-09-22T03:02:28Z</time>
<speed>0.00</speed>
</trkpt>
<trkpt lat="-6.968518" lon="-34.834858">
<ele>3.200000</ele>
<time>2018-09-22T03:07:45Z</time>
<speed>0.00</speed>
</trkpt>
<trkpt lat="-6.968559" lon="-34.834873">
<ele>1.880000</ele>
<time>2018-09-22T03:13:03Z</time>
<speed>0.00</speed>
</trkpt>
<trkpt lat="-6.968565" lon="-34.834808">
<ele>8.470000</ele>
<time>2018-09-22T03:18:20Z</time>
<speed>0.00</speed>
</trkpt>
<trkpt lat="-6.968534" lon="-34.834831">
<ele>-10.240000</ele>
<time>2018-09-22T03:23:37Z</time>
<speed>0.00</speed>
</trkpt>
<trkpt lat="-6.968586" lon="-34.834770">
<ele>-53.860001</ele>
<time>2018-09-22T03:28:53Z</time>
<speed>0.00</speed>
</trkpt>
<trkpt lat="-6.968501" lon="-34.834850">
<ele>18.520000</ele>
<time>2018-09-22T03:34:30Z</time>
<speed>0.39</speed>
</trkpt>
<trkpt lat="-6.968594" lon="-34.834835">
<ele>6.850000</ele>
<time>2018-09-22T03:39:47Z</time>
<speed>0.00</speed>
</trkpt>
<trkpt lat="-6.968577" lon="-34.834763">
<ele>16.789999</ele>
<time>2018-09-22T03:45:04Z</time>
<speed>0.00</speed>
</trkpt>
<trkpt lat="-6.968606" lon="-34.834858">
<ele>29.779999</ele>
<time>2018-09-22T03:50:19Z</time>
<speed>0.00</speed>
</trkpt>
<trkpt lat="-6.968580" lon="-34.834896">
<ele>-4.720000</ele>
<time>2018-09-22T03:55:38Z</time>
<speed>0.00</speed>
</trkpt>
<trkpt lat="-6.968498" lon="-34.834736">
<ele>37.450001</ele>
<time>2018-09-22T04:01:11Z</time>
<speed>0.68</speed>
</trkpt>
<trkpt lat="-6.968655" lon="-34.834946">
<ele>-2.790000</ele>
<time>2018-09-22T04:06:45Z</time>
<speed>0.23</speed>
</trkpt>
<trkpt lat="-6.968708" lon="-34.835060">
<ele>-20.730000</ele>
<time>2018-09-22T04:12:29Z</time>
<speed>0.25</speed>
</trkpt>
<trkpt lat="-6.968621" lon="-34.834747">
<ele>32.169998</ele>
<time>2018-09-22T04:19:35Z</time>
<speed>0.31</speed>
</trkpt>
<trkpt lat="-6.968634" lon="-34.834915">
<ele>12.509999</ele>
<time>2018-09-22T04:26:42Z</time>
<speed>0.21</speed>
</trkpt>
<trkpt lat="-6.968668" lon="-34.834900">
<ele>-2.170000</ele>
<time>2018-09-22T04:33:30Z</time>
<speed>0.22</speed>
</trkpt>
<trkpt lat="-6.968628" lon="-34.834919">
<ele>14.259999</ele>
<time>2018-09-22T04:40:57Z</time>
<speed>0.33</speed>
</trkpt>
<trkpt lat="-6.968618" lon="-34.834923">
<ele>-8.540000</ele>
<time>2018-09-22T04:49:27Z</time>
<speed>0.00</speed>
</trkpt>
<trkpt lat="-6.968608" lon="-34.834877">
<ele>10.490000</ele>
<time>2018-09-22T04:54:43Z</time>
<speed>0.00</speed>
</trkpt>
<trkpt lat="-6.968610" lon="-34.834942">
<ele>6.930000</ele>
<time>2018-09-22T05:00:03Z</time>
<speed>0.00</speed>
</trkpt>
<trkpt lat="-6.968587" lon="-34.834854">
<ele>4.250000</ele>
<time>2018-09-22T05:05:33Z</time>
<speed>0.13</speed>
</trkpt>
<trkpt lat="-6.968602" lon="-34.834984">
<ele>-0.410000</ele>
<time>2018-09-22T05:10:53Z</time>
<speed>0.00</speed>
</trkpt>
<trkpt lat="-6.968575" lon="-34.834991">
<ele>-10.990000</ele>
<time>2018-09-22T05:16:08Z</time>
<speed>0.00</speed>
</trkpt>
<trkpt lat="-6.968666" lon="-34.834801">
<ele>53.079998</ele>
<time>2018-09-22T05:21:25Z</time>
<speed>0.00</speed>
</trkpt>
<trkpt lat="-6.968517" lon="-34.835068">
<ele>-10.840000</ele>
<time>2018-09-22T05:26:55Z</time>
<speed>0.43</speed>
</trkpt>
<trkpt lat="-6.968735" lon="-34.834106">
<ele>171.830002</ele>
<time>2018-09-22T05:32:16Z</time>
<speed>0.00</speed>
</trkpt>
<trkpt lat="-6.968807" lon="-34.833736">
<ele>166.869995</ele>
<time>2018-09-22T05:37:58Z</time>
<speed>0.62</speed>
</trkpt>
<trkpt lat="-6.968866" lon="-34.833920">
<ele>158.039993</ele>
<time>2018-09-22T05:44:20Z</time>
<speed>0.19</speed>
</trkpt>
<trkpt lat="-6.968531" lon="-34.834911">
<ele>-27.059999</ele>
<time>2018-09-22T05:52:20Z</time>
<speed>0.00</speed>
</trkpt>
<trkpt lat="-6.968788" lon="-34.834438">
<ele>62.529999</ele>
<time>2018-09-22T05:59:36Z</time>
<speed>0.00</speed>
</trkpt>
<trkpt lat="-6.968651" lon="-34.834759">
<ele>16.559999</ele>
<time>2018-09-22T06:05:27Z</time>
<speed>0.12</speed>
</trkpt>
<trkpt lat="-6.968665" lon="-34.834873">
<ele>32.799999</ele>
<time>2018-09-22T06:13:52Z</time>
<speed>0.00</speed>
</trkpt>
<trkpt lat="-6.968688" lon="-34.834873">
<ele>28.949999</ele>
<time>2018-09-22T06:23:18Z</time>
<speed>0.00</speed>
</trkpt>
<trkpt lat="-6.968635" lon="-34.834896">
<ele>11.010000</ele>
<time>2018-09-22T06:28:33Z</time>
<speed>0.00</speed>
</trkpt>
<trkpt lat="-6.968666" lon="-34.834949">
<ele>8.830000</ele>
<time>2018-09-22T06:33:48Z</time>
<speed>0.00</speed>
</trkpt>
<trkpt lat="-6.968654" lon="-34.834808">
<ele>22.879999</ele>
<time>2018-09-22T06:39:02Z</time>
<speed>0.33</speed>
</trkpt>
<trkpt lat="-6.968592" lon="-34.834812">
<ele>-2.110000</ele>
<time>2018-09-22T06:44:16Z</time>
<speed>0.00</speed>
</trkpt>
<trkpt lat="-6.968622" lon="-34.834854">
<ele>14.250000</ele>
<time>2018-09-22T06:49:30Z</time>
<speed>0.46</speed>
</trkpt>
<trkpt lat="-6.968597" lon="-34.834858">
<ele>6.940000</ele>
<time>2018-09-22T06:54:44Z</time>
<speed>0.00</speed>
</trkpt>
<trkpt lat="-6.968626" lon="-34.834900">
<ele>-0.370000</ele>
<time>2018-09-22T07:00:02Z</time>
<speed>0.00</speed>
</trkpt>
<trkpt lat="-6.968646" lon="-34.834850">
<ele>17.779999</ele>
<time>2018-09-22T07:05:17Z</time>
<speed>0.00</speed>
</trkpt>
<trkpt lat="-6.968505" lon="-34.834778">
<ele>21.680000</ele>
<time>2018-09-22T07:10:33Z</time>
<speed>0.00</speed>
</trkpt>
<trkpt lat="-6.968604" lon="-34.834866">
<ele>17.910000</ele>
<time>2018-09-22T07:15:48Z</time>
<speed>0.00</speed>
</trkpt>
<trkpt lat="-6.968549" lon="-34.834812">
<ele>-10.110000</ele>
<time>2018-09-22T07:21:28Z</time>
<speed>0.34</speed>
</trkpt>
<trkpt lat="-6.968621" lon="-34.834846">
<ele>9.400000</ele>
<time>2018-09-22T07:27:02Z</time>
<speed>0.30</speed>
</trkpt>
<trkpt lat="-6.968582" lon="-34.834839">
<ele>21.959999</ele>
<time>2018-09-22T07:32:36Z</time>
<speed>0.00</speed>
</trkpt>
<trkpt lat="-6.968522" lon="-34.834850">
<ele>37.739998</ele>
<time>2018-09-22T07:37:50Z</time>
<speed>0.49</speed>
</trkpt>
<trkpt lat="-6.968616" lon="-34.834862">
<ele>4.980000</ele>
<time>2018-09-22T07:43:05Z</time>
<speed>0.00</speed>
</trkpt>
<trkpt lat="-6.968552" lon="-34.834808">
<ele>5.280000</ele>
<time>2018-09-22T07:48:20Z</time>
<speed>0.00</speed>
</trkpt>
<trkpt lat="-6.968655" lon="-34.834846">
<ele>3.980000</ele>
<time>2018-09-22T07:53:35Z</time>
<speed>0.00</speed>
</trkpt>
<trkpt lat="-6.968665" lon="-34.834866">
<ele>-5.090000</ele>
<time>2018-09-22T07:58:50Z</time>
<speed>0.00</speed>
</trkpt>
<trkpt lat="-6.968579" lon="-34.834755">
<ele>46.539997</ele>
<time>2018-09-22T08:04:11Z</time>
<speed>0.00</speed>
</trkpt>
<trkpt lat="-6.968639" lon="-34.834816">
<ele>9.510000</ele>
<time>2018-09-22T08:09:27Z</time>
<speed>0.00</speed>
</trkpt>
<trkpt lat="-6.968539" lon="-34.834835">
<ele>33.969997</ele>
<time>2018-09-22T08:14:43Z</time>
<speed>0.00</speed>
</trkpt>
<trkpt lat="-6.968609" lon="-34.834839">
<ele>9.130000</ele>
<time>2018-09-22T08:19:57Z</time>
<speed>0.00</speed>
</trkpt>
<trkpt lat="-6.968594" lon="-34.834881">
<ele>-2.300000</ele>
<time>2018-09-22T08:25:12Z</time>
<speed>0.00</speed>
</trkpt>
<trkpt lat="-6.968583" lon="-34.834854">
<ele>39.829998</ele>
<time>2018-09-22T08:30:27Z</time>
<speed>0.00</speed>
</trkpt>
<trkpt lat="-6.968574" lon="-34.834923">
<ele>-30.830000</ele>
<time>2018-09-22T08:35:44Z</time>
<speed>0.00</speed>
</trkpt>
<trkpt lat="-6.968615" lon="-34.834797">
<ele>2.260000</ele>
<time>2018-09-22T08:40:59Z</time>
<speed>0.00</speed>
</trkpt>
<trkpt lat="-6.968674" lon="-34.835041">
<ele>21.410000</ele>
<time>2018-09-22T08:46:16Z</time>
<speed>0.00</speed>
</trkpt>
<trkpt lat="-6.968631" lon="-34.834896">
<ele>-10.550000</ele>
<time>2018-09-22T08:51:31Z</time>
<speed>0.00</speed>
</trkpt>
<trkpt lat="-6.968742" lon="-34.834980">
<ele>34.149998</ele>
<time>2018-09-22T08:56:49Z</time>
<speed>0.00</speed>
</trkpt>
<trkpt lat="-6.968617" lon="-34.834888">
<ele>16.889999</ele>
<time>2018-09-22T09:02:10Z</time>
<speed>0.00</speed>
</trkpt>
<trkpt lat="-6.968635" lon="-34.834858">
<ele>33.450001</ele>
<time>2018-09-22T09:07:25Z</time>
<speed>0.00</speed>
</trkpt>
<trkpt lat="-6.968550" lon="-34.834797">
<ele>37.730000</ele>
<time>2018-09-22T09:13:07Z</time>
<speed>0.19</speed>
</trkpt>
<trkpt lat="-6.968603" lon="-34.834801">
<ele>27.730000</ele>
<time>2018-09-22T09:18:22Z</time>
<speed>0.00</speed>
</trkpt>
<trkpt lat="-6.968605" lon="-34.834896">
<ele>11.500000</ele>
<time>2018-09-22T09:23:36Z</time>
<speed>0.00</speed>
</trkpt>
<trkpt lat="-6.968619" lon="-34.834854">
<ele>14.170000</ele>
<time>2018-09-22T09:28:50Z</time>
<speed>0.00</speed>
</trkpt>
<trkpt lat="-6.968723" lon="-34.834942">
<ele>0.170000</ele>
<time>2018-09-22T09:34:05Z</time>
<speed>0.00</speed>
</trkpt>
<trkpt lat="-6.968641" lon="-34.834904">
<ele>1.720000</ele>
<time>2018-09-22T09:39:20Z</time>
<speed>0.00</speed>
</trkpt>
<trkpt lat="-6.968576" lon="-34.834843">
<ele>9.349999</ele>
<time>2018-09-22T09:44:36Z</time>
<speed>0.00</speed>
</trkpt>
<trkpt lat="-6.968572" lon="-34.834831">
<ele>7.220000</ele>
<time>2018-09-22T09:49:51Z</time>
<speed>0.00</speed>
</trkpt>
<trkpt lat="-6.968617" lon="-34.834839">
<ele>8.410000</ele>
<time>2018-09-22T09:55:06Z</time>
<speed>0.00</speed>
</trkpt>
<trkpt lat="-6.968610" lon="-34.834839">
<ele>8.200000</ele>
<time>2018-09-22T10:00:57Z</time>
<speed>0.52</speed>
</trkpt>
<trkpt lat="-6.968502" lon="-34.834774">
<ele>20.219999</ele>
<time>2018-09-22T10:06:13Z</time>
<speed>0.41</speed>
</trkpt>
<trkpt lat="-6.968660" lon="-34.834835">
<ele>8.059999</ele>
<time>2018-09-22T10:11:28Z</time>
<speed>0.34</speed>
</trkpt>
<trkpt lat="-6.968603" lon="-34.834869">
<ele>16.039999</ele>
<time>2018-09-22T10:16:43Z</time>
<speed>0.00</speed>
</trkpt>
<trkpt lat="-6.968658" lon="-34.834892">
<ele>9.320000</ele>
<time>2018-09-22T10:21:58Z</time>
<speed>0.00</speed>
</trkpt>
<trkpt lat="-6.968620" lon="-34.834862">
<ele>11.870000</ele>
<time>2018-09-22T10:27:12Z</time>
<speed>0.00</speed>
</trkpt>
<trkpt lat="-6.968658" lon="-34.834900">
<ele>-1.940000</ele>
<time>2018-09-22T10:32:27Z</time>
<speed>0.00</speed>
</trkpt>
<trkpt lat="-6.968600" lon="-34.834972">
<ele>13.440000</ele>
<time>2018-09-22T10:37:42Z</time>
<speed>0.00</speed>
</trkpt>
<trkpt lat="-6.968622" lon="-34.835030">
<ele>18.709999</ele>
<time>2018-09-22T10:42:57Z</time>
<speed>0.00</speed>
</trkpt>
<trkpt lat="-6.968491" lon="-34.834873">
<ele>33.270000</ele>
<time>2018-09-22T10:48:13Z</time>
<speed>0.00</speed>
</trkpt>
<trkpt lat="-6.968615" lon="-34.834812">
<ele>21.379999</ele>
<time>2018-09-22T10:53:28Z</time>
<speed>0.00</speed>
</trkpt>
<trkpt lat="-6.968605" lon="-34.834850">
<ele>15.630000</ele>
<time>2018-09-22T10:58:44Z</time>
<speed>0.00</speed>
</trkpt>
<trkpt lat="-6.968572" lon="-34.834816">
<ele>18.559999</ele>
<time>2018-09-22T11:04:05Z</time>
<speed>0.00</speed>
</trkpt>
<trkpt lat="-6.968606" lon="-34.834892">
<ele>-3.300000</ele>
<time>2018-09-22T11:09:20Z</time>
<speed>0.09</speed>
</trkpt>
<trkpt lat="-6.968607" lon="-34.834896">
<ele>7.310000</ele>
<time>2018-09-22T11:14:36Z</time>
<speed>0.00</speed>
</trkpt>
<trkpt lat="-6.968592" lon="-34.834843">
<ele>14.299999</ele>
<time>2018-09-22T11:19:51Z</time>
<speed>0.00</speed>
</trkpt>
<trkpt lat="-6.968563" lon="-34.834816">
<ele>-5.310000</ele>
<time>2018-09-22T11:25:07Z</time>
<speed>0.00</speed>
</trkpt>
<trkpt lat="-6.968614" lon="-34.834812">
<ele>19.689999</ele>
<time>2018-09-22T11:30:23Z</time>
<speed>0.00</speed>
</trkpt>
<trkpt lat="-6.968637" lon="-34.834846">
<ele>9.960000</ele>
<time>2018-09-22T11:35:40Z</time>
<speed>0.00</speed>
</trkpt>
<trkpt lat="-6.968605" lon="-34.834930">
<ele>-5.790000</ele>
<time>2018-09-22T11:40:56Z</time>
<speed>0.00</speed>
</trkpt>
<trkpt lat="-6.968699" lon="-34.834843">
<ele>21.309999</ele>
<time>2018-09-22T11:46:12Z</time>
<speed>0.00</speed>
</trkpt>
<trkpt lat="-6.968583" lon="-34.834850">
<ele>3.310000</ele>
<time>2018-09-22T11:51:28Z</time>
<speed>0.00</speed>
</trkpt>
<trkpt lat="-6.968586" lon="-34.834759">
<ele>8.590000</ele>
<time>2018-09-22T11:57:00Z</time>
<speed>0.23</speed>
</trkpt>
<trkpt lat="-6.968612" lon="-34.834888">
<ele>10.570000</ele>
<time>2018-09-22T12:02:22Z</time>
<speed>0.00</speed>
</trkpt>
<trkpt lat="-6.968638" lon="-34.834812">
<ele>40.369999</ele>
<time>2018-09-22T12:07:39Z</time>
<speed>0.00</speed>
</trkpt>
<trkpt lat="-6.968616" lon="-34.834888">
<ele>18.059999</ele>
<time>2018-09-22T12:12:56Z</time>
<speed>0.00</speed>
</trkpt>
<trkpt lat="-6.968570" lon="-34.834923">
<ele>37.200001</ele>
<time>2018-09-22T12:18:13Z</time>
<speed>0.00</speed>
</trkpt>
<trkpt lat="-6.968621" lon="-34.834885">
<ele>16.980000</ele>
<time>2018-09-22T12:23:29Z</time>
<speed>0.02</speed>
</trkpt>
<trkpt lat="-6.968596" lon="-34.834778">
<ele>28.299999</ele>
<time>2018-09-22T12:28:46Z</time>
<speed>0.00</speed>
</trkpt>
<trkpt lat="-6.968598" lon="-34.834908">
<ele>27.959999</ele>
<time>2018-09-22T12:34:03Z</time>
<speed>0.00</speed>
</trkpt>
<trkpt lat="-6.968640" lon="-34.834827">
<ele>-4.620000</ele>
<time>2018-09-22T12:39:20Z</time>
<speed>0.00</speed>
</trkpt>
<trkpt lat="-6.968557" lon="-34.834843">
<ele>30.980000</ele>
<time>2018-09-22T12:44:38Z</time>
<speed>0.00</speed>
</trkpt>
<trkpt lat="-6.968604" lon="-34.834896">
<ele>17.430000</ele>
<time>2018-09-22T12:49:55Z</time>
<speed>0.00</speed>
</trkpt>
<trkpt lat="-6.968584" lon="-34.834969">
<ele>14.210000</ele>
<time>2018-09-22T12:55:12Z</time>
<speed>0.00</speed>
</trkpt>
<trkpt lat="-6.968584" lon="-34.834785">
<ele>2.140000</ele>
<time>2018-09-22T13:00:32Z</time>
<speed>0.00</speed>
</trkpt>
<trkpt lat="-6.968624" lon="-34.834850">
<ele>-7.210000</ele>
<time>2018-09-22T13:05:49Z</time>
<speed>0.00</speed>
</trkpt>
<trkpt lat="-6.968599" lon="-34.834885">
<ele>-15.599999</ele>
<time>2018-09-22T13:11:06Z</time>
<speed>0.00</speed>
</trkpt>
<trkpt lat="-6.968643" lon="-34.834892">
<ele>6.990000</ele>
<time>2018-09-22T13:16:24Z</time>
<speed>0.00</speed>
</trkpt>
<trkpt lat="-6.968577" lon="-34.834908">
<ele>13.160000</ele>
<time>2018-09-22T13:21:40Z</time>
<speed>0.00</speed>
</trkpt>
<trkpt lat="-6.968565" lon="-34.834827">
<ele>13.429999</ele>
<time>2018-09-22T13:26:56Z</time>
<speed>0.00</speed>
</trkpt>
<trkpt lat="-6.968604" lon="-34.834812">
<ele>26.869999</ele>
<time>2018-09-22T13:32:13Z</time>
<speed>0.00</speed>
</trkpt>
<trkpt lat="-6.968571" lon="-34.834789">
<ele>11.290000</ele>
<time>2018-09-22T13:37:30Z</time>
<speed>0.00</speed>
</trkpt>
<trkpt lat="-6.968576" lon="-34.834919">
<ele>10.760000</ele>
<time>2018-09-22T13:42:46Z</time>
<speed>0.00</speed>
</trkpt>
<trkpt lat="-6.968596" lon="-34.834824">
<ele>15.969999</ele>
<time>2018-09-22T13:48:03Z</time>
<speed>0.12</speed>
</trkpt>
<trkpt lat="-6.968634" lon="-34.834846">
<ele>18.480000</ele>
<time>2018-09-22T13:53:21Z</time>
<speed>0.00</speed>
</trkpt>
<trkpt lat="-6.968581" lon="-34.834835">
<ele>21.449999</ele>
<time>2018-09-22T13:58:40Z</time>
<speed>0.00</speed>
</trkpt>
<trkpt lat="-6.968520" lon="-34.834866">
<ele>17.219999</ele>
<time>2018-09-22T14:04:32Z</time>
<speed>0.05</speed>
</trkpt>
<trkpt lat="-6.968672" lon="-34.834904">
<ele>17.080000</ele>
<time>2018-09-22T14:09:50Z</time>
<speed>0.00</speed>
</trkpt>
<trkpt lat="-6.968673" lon="-34.834831">
<ele>-8.260000</ele>
<time>2018-09-22T14:15:09Z</time>
<speed>0.65</speed>
</trkpt>
<trkpt lat="-6.968571" lon="-34.834930">
<ele>8.090000</ele>
<time>2018-09-22T14:20:30Z</time>
<speed>0.14</speed>
</trkpt>
<trkpt lat="-6.968629" lon="-34.834843">
<ele>3.900000</ele>
<time>2018-09-22T14:25:49Z</time>
<speed>0.00</speed>
</trkpt>
<trkpt lat="-6.968578" lon="-34.834846">
<ele>7.110000</ele>
<time>2018-09-22T14:31:07Z</time>
<speed>0.00</speed>
</trkpt>
<trkpt lat="-6.968622" lon="-34.834831">
<ele>17.740000</ele>
<time>2018-09-22T14:36:25Z</time>
<speed>0.00</speed>
</trkpt>
<trkpt lat="-6.968618" lon="-34.834763">
<ele>26.180000</ele>
<time>2018-09-22T14:41:43Z</time>
<speed>0.00</speed>
</trkpt>
<trkpt lat="-6.968636" lon="-34.834816">
<ele>-0.860000</ele>
<time>2018-09-22T14:47:01Z</time>
<speed>0.00</speed>
</trkpt>
<trkpt lat="-6.968654" lon="-34.834862">
<ele>38.969997</ele>
<time>2018-09-22T14:52:26Z</time>
<speed>0.06</speed>
</trkpt>
<trkpt lat="-6.968524" lon="-34.834927">
<ele>1.420000</ele>
<time>2018-09-22T14:57:50Z</time>
<speed>0.46</speed>
</trkpt>
<trkpt lat="-6.968655" lon="-34.834778">
<ele>25.689999</ele>
<time>2018-09-22T15:03:10Z</time>
<speed>0.00</speed>
</trkpt>
<trkpt lat="-6.968605" lon="-34.834888">
<ele>-0.270000</ele>
<time>2018-09-22T15:08:25Z</time>
<speed>0.00</speed>
</trkpt>
<trkpt lat="-6.968571" lon="-34.834850">
<ele>14.920000</ele>
<time>2018-09-22T15:13:43Z</time>
<speed>0.38</speed>
</trkpt>
<trkpt lat="-6.968616" lon="-34.834827">
<ele>17.629999</ele>
<time>2018-09-22T15:18:53Z</time>
<speed>0.00</speed>
</trkpt>
<trkpt lat="-6.968545" lon="-34.834805">
<ele>15.219999</ele>
<time>2018-09-22T15:24:11Z</time>
<speed>0.34</speed>
</trkpt>
<trkpt lat="-6.968593" lon="-34.834888">
<ele>11.170000</ele>
<time>2018-09-22T15:29:28Z</time>
<speed>0.00</speed>
</trkpt>
<trkpt lat="-6.968574" lon="-34.834984">
<ele>-11.110000</ele>
<time>2018-09-22T15:34:38Z</time>
<speed>0.00</speed>
</trkpt>
<trkpt lat="-6.968636" lon="-34.834896">
<ele>3.720000</ele>
<time>2018-09-22T15:39:49Z</time>
<speed>0.00</speed>
</trkpt>
<trkpt lat="-6.968701" lon="-34.834473">
<ele>29.769999</ele>
<time>2018-09-22T15:45:01Z</time>
<speed>0.00</speed>
</trkpt>
<trkpt lat="-6.968554" lon="-34.834801">
<ele>19.350000</ele>
<time>2018-09-22T15:50:30Z</time>
<speed>0.37</speed>
</trkpt>
<trkpt lat="-6.968618" lon="-34.834751">
<ele>25.029999</ele>
<time>2018-09-22T15:55:41Z</time>
<speed>0.00</speed>
</trkpt>
<trkpt lat="-6.968601" lon="-34.834747">
<ele>19.410000</ele>
<time>2018-09-22T16:00:53Z</time>
<speed>0.00</speed>
</trkpt>
<trkpt lat="-6.968612" lon="-34.834816">
<ele>27.160000</ele>
<time>2018-09-22T16:06:03Z</time>
<speed>0.00</speed>
</trkpt>
<trkpt lat="-6.968607" lon="-34.834908">
<ele>-2.730000</ele>
<time>2018-09-22T16:11:14Z</time>
<speed>0.00</speed>
</trkpt>
<trkpt lat="-6.968668" lon="-34.834770">
<ele>15.420000</ele>
<time>2018-09-22T16:16:24Z</time>
<speed>0.00</speed>
</trkpt>
<trkpt lat="-6.968739" lon="-34.834900">
<ele>20.180000</ele>
<time>2018-09-22T16:22:01Z</time>
<speed>0.05</speed>
</trkpt>
<trkpt lat="-6.968595" lon="-34.834827">
<ele>13.889999</ele>
<time>2018-09-22T16:27:13Z</time>
<speed>0.00</speed>
</trkpt>
<trkpt lat="-6.968566" lon="-34.834885">
<ele>10.570000</ele>
<time>2018-09-22T16:32:23Z</time>
<speed>0.00</speed>
</trkpt>
<trkpt lat="-6.968575" lon="-34.834839">
<ele>-16.209999</ele>
<time>2018-09-22T16:37:34Z</time>
<speed>0.00</speed>
</trkpt>
<trkpt lat="-6.968546" lon="-34.834862">
<ele>13.980000</ele>
<time>2018-09-22T16:42:44Z</time>
<speed>0.14</speed>
</trkpt>
<trkpt lat="-6.968587" lon="-34.834824">
<ele>1.610000</ele>
<time>2018-09-22T16:47:54Z</time>
<speed>0.00</speed>
</trkpt>
<trkpt lat="-6.968657" lon="-34.834888">
<ele>1.440000</ele>
<time>2018-09-22T16:53:04Z</time>
<speed>0.00</speed>
</trkpt>
<trkpt lat="-6.968634" lon="-34.834957">
<ele>-9.740000</ele>
<time>2018-09-22T16:58:14Z</time>
<speed>0.00</speed>
</trkpt>
<trkpt lat="-6.968529" lon="-34.834854">
<ele>17.629999</ele>
<time>2018-09-22T17:03:30Z</time>
<speed>0.00</speed>
</trkpt>
<trkpt lat="-6.968498" lon="-34.834766">
<ele>60.000000</ele>
<time>2018-09-22T17:08:40Z</time>
<speed>0.00</speed>
</trkpt>
<trkpt lat="-6.968664" lon="-34.834866">
<ele>4.510000</ele>
<time>2018-09-22T17:13:50Z</time>
<speed>0.00</speed>
</trkpt>
<trkpt lat="-6.968645" lon="-34.834846">
<ele>22.449999</ele>
<time>2018-09-22T17:19:00Z</time>
<speed>0.16</speed>
</trkpt>
<trkpt lat="-6.968544" lon="-34.834896">
<ele>9.210000</ele>
<time>2018-09-22T17:24:10Z</time>
<speed>0.00</speed>
</trkpt>
<trkpt lat="-6.968563" lon="-34.834820">
<ele>10.790000</ele>
<time>2018-09-22T17:29:21Z</time>
<speed>0.00</speed>
</trkpt>
<trkpt lat="-6.968607" lon="-34.834911">
<ele>29.969999</ele>
<time>2018-09-22T17:34:31Z</time>
<speed>0.00</speed>
</trkpt>
<trkpt lat="-6.968607" lon="-34.834808">
<ele>28.449999</ele>
<time>2018-09-22T17:39:41Z</time>
<speed>0.00</speed>
</trkpt>
<trkpt lat="-6.968545" lon="-34.834919">
<ele>21.910000</ele>
<time>2018-09-22T17:45:01Z</time>
<speed>5.14</speed>
</trkpt>
<trkpt lat="-6.968610" lon="-34.834854">
<ele>30.199999</ele>
<time>2018-09-22T17:50:09Z</time>
<speed>0.00</speed>
</trkpt>
<trkpt lat="-6.968637" lon="-34.834812">
<ele>12.009999</ele>
<time>2018-09-22T17:55:18Z</time>
<speed>0.00</speed>
</trkpt>
<trkpt lat="-6.968733" lon="-34.834782">
<ele>36.770000</ele>
<time>2018-09-22T18:00:44Z</time>
<speed>0.04</speed>
</trkpt>
<trkpt lat="-6.968470" lon="-34.834858">
<ele>16.510000</ele>
<time>2018-09-22T18:06:07Z</time>
<speed>0.32</speed>
</trkpt>
<trkpt lat="-6.968606" lon="-34.834785">
<ele>7.270000</ele>
<time>2018-09-22T18:12:24Z</time>
<speed>0.42</speed>
</trkpt>
<trkpt lat="-6.968543" lon="-34.834915">
<ele>0.260000</ele>
<time>2018-09-22T18:21:34Z</time>
<speed>1.09</speed>
</trkpt>
<trkpt lat="-6.968543" lon="-34.834732">
<ele>17.170000</ele>
<time>2018-09-22T18:31:13Z</time>
<speed>0.22</speed>
</trkpt>
<trkpt lat="-6.968550" lon="-34.834793">
<ele>-0.260000</ele>
<time>2018-09-22T18:36:25Z</time>
<speed>0.29</speed>
</trkpt>
<trkpt lat="-6.968632" lon="-34.834824">
<ele>11.440000</ele>
<time>2018-09-22T18:41:48Z</time>
<speed>0.21</speed>
</trkpt>
<trkpt lat="-6.968569" lon="-34.834686">
<ele>0.840000</ele>
<time>2018-09-22T18:47:50Z</time>
<speed>0.08</speed>
</trkpt>
<trkpt lat="-6.968598" lon="-34.834690">
<ele>-20.959999</ele>
<time>2018-09-22T18:54:31Z</time>
<speed>0.34</speed>
</trkpt>
<trkpt lat="-6.968623" lon="-34.834770">
<ele>8.620000</ele>
<time>2018-09-22T19:01:32Z</time>
<speed>0.41</speed>
</trkpt>
<trkpt lat="-6.968627" lon="-34.834793">
<ele>15.070000</ele>
<time>2018-09-22T19:08:48Z</time>
<speed>0.43</speed>
</trkpt>
<trkpt lat="-6.968668" lon="-34.834850">
<ele>16.690001</ele>
<time>2018-09-22T19:15:02Z</time>
<speed>0.02</speed>
</trkpt>
<trkpt lat="-6.968657" lon="-34.834888">
<ele>4.210000</ele>
<time>2018-09-22T19:21:46Z</time>
<speed>0.00</speed>
</trkpt>
<trkpt lat="-6.968594" lon="-34.834858">
<ele>17.129999</ele>
<time>2018-09-22T19:26:54Z</time>
<speed>0.00</speed>
</trkpt>
<trkpt lat="-6.968685" lon="-34.834831">
<ele>34.439999</ele>
<time>2018-09-22T19:32:04Z</time>
<speed>0.00</speed>
</trkpt>
<trkpt lat="-6.968633" lon="-34.834831">
<ele>18.240000</ele>
<time>2018-09-22T19:37:13Z</time>
<speed>0.00</speed>
</trkpt>
<trkpt lat="-6.968611" lon="-34.834808">
<ele>3.970000</ele>
<time>2018-09-22T19:42:22Z</time>
<speed>0.00</speed>
</trkpt>
<trkpt lat="-6.968510" lon="-34.834778">
<ele>35.349998</ele>
<time>2018-09-22T19:47:31Z</time>
<speed>0.00</speed>
</trkpt>
<trkpt lat="-6.968600" lon="-34.834873">
<ele>-2.010000</ele>
<time>2018-09-22T19:52:43Z</time>
<speed>0.00</speed>
</trkpt>
<trkpt lat="-6.968597" lon="-34.834896">
<ele>13.280000</ele>
<time>2018-09-22T19:57:53Z</time>
<speed>0.00</speed>
</trkpt>
<trkpt lat="-6.968656" lon="-34.834908">
<ele>18.830000</ele>
<time>2018-09-22T20:03:29Z</time>
<speed>0.15</speed>
</trkpt>
<trkpt lat="-6.968490" lon="-34.834797">
<ele>24.170000</ele>
<time>2018-09-22T20:09:00Z</time>
<speed>0.14</speed>
</trkpt>
<trkpt lat="-6.968570" lon="-34.834873">
<ele>7.190000</ele>
<time>2018-09-22T20:14:18Z</time>
<speed>0.26</speed>
</trkpt>
<trkpt lat="-6.968631" lon="-34.834717">
<ele>17.400000</ele>
<time>2018-09-22T20:19:35Z</time>
<speed>0.00</speed>
</trkpt>
<trkpt lat="-6.968575" lon="-34.834866">
<ele>8.620000</ele>
<time>2018-09-22T20:25:06Z</time>
<speed>0.19</speed>
</trkpt>
<trkpt lat="-6.968623" lon="-34.834904">
<ele>-6.460000</ele>
<time>2018-09-22T20:30:24Z</time>
<speed>0.00</speed>
</trkpt>
<trkpt lat="-6.968596" lon="-34.834801">
<ele>3.550000</ele>
<time>2018-09-22T20:35:42Z</time>
<speed>0.00</speed>
</trkpt>
<trkpt lat="-6.968570" lon="-34.834824">
<ele>19.400000</ele>
<time>2018-09-22T20:40:59Z</time>
<speed>0.00</speed>
</trkpt>
<trkpt lat="-6.968632" lon="-34.834896">
<ele>31.660000</ele>
<time>2018-09-22T20:46:17Z</time>
<speed>0.00</speed>
</trkpt>
<trkpt lat="-6.968574" lon="-34.834843">
<ele>32.840000</ele>
<time>2018-09-22T20:51:33Z</time>
<speed>0.00</speed>
</trkpt>
<trkpt lat="-6.968569" lon="-34.834770">
<ele>13.840000</ele>
<time>2018-09-22T20:56:49Z</time>
<speed>0.00</speed>
</trkpt>
<trkpt lat="-6.968573" lon="-34.834824">
<ele>9.929999</ele>
<time>2018-09-22T21:02:10Z</time>
<speed>0.00</speed>
</trkpt>
<trkpt lat="-6.968544" lon="-34.834808">
<ele>-9.550000</ele>
<time>2018-09-22T21:07:29Z</time>
<speed>0.00</speed>
</trkpt>
<trkpt lat="-6.968641" lon="-34.834805">
<ele>9.550000</ele>
<time>2018-09-22T21:12:45Z</time>
<speed>0.00</speed>
</trkpt>
<trkpt lat="-6.968583" lon="-34.834839">
<ele>22.949999</ele>
<time>2018-09-22T21:18:14Z</time>
<speed>0.22</speed>
</trkpt>
<trkpt lat="-6.968516" lon="-34.834785">
<ele>20.510000</ele>
<time>2018-09-22T21:23:43Z</time>
<speed>0.14</speed>
</trkpt>
<trkpt lat="-6.968371" lon="-34.834743">
<ele>36.259998</ele>
<time>2018-09-22T21:29:13Z</time>
<speed>1.13</speed>
</trkpt>
<trkpt lat="-6.968655" lon="-34.834843">
<ele>32.000000</ele>
<time>2018-09-22T21:34:31Z</time>
<speed>0.39</speed>
</trkpt>
<trkpt lat="-6.968632" lon="-34.834862">
<ele>22.129999</ele>
<time>2018-09-22T21:40:20Z</time>
<speed>0.18</speed>
</trkpt>
<trkpt lat="-6.968727" lon="-34.834751">
<ele>36.649998</ele>
<time>2018-09-22T21:46:48Z</time>
<speed>0.00</speed>
</trkpt>
<trkpt lat="-6.968661" lon="-34.834782">
<ele>14.990000</ele>
<time>2018-09-22T21:54:01Z</time>
<speed>0.25</speed>
</trkpt>
<trkpt lat="-6.968620" lon="-34.834900">
<ele>3.740000</ele>
<time>2018-09-22T22:01:00Z</time>
<speed>0.00</speed>
</trkpt>
<trkpt lat="-6.968673" lon="-34.834854">
<ele>7.120000</ele>
<time>2018-09-22T22:06:16Z</time>
<speed>0.00</speed>
</trkpt>
<trkpt lat="-6.968587" lon="-34.834881">
<ele>16.559999</ele>
<time>2018-09-22T22:11:31Z</time>
<speed>0.00</speed>
</trkpt>
<trkpt lat="-6.968649" lon="-34.834816">
<ele>5.880000</ele>
<time>2018-09-22T22:17:15Z</time>
<speed>0.13</speed>
</trkpt>
<trkpt lat="-6.968618" lon="-34.834885">
<ele>3.850000</ele>
<time>2018-09-22T22:23:12Z</time>
<speed>0.00</speed>
</trkpt>
<trkpt lat="-6.968626" lon="-34.834850">
<ele>2.600000</ele>
<time>2018-09-22T22:28:37Z</time>
<speed>0.34</speed>
</trkpt>
<trkpt lat="-6.968572" lon="-34.834785">
<ele>12.780000</ele>
<time>2018-09-22T22:33:54Z</time>
<speed>0.00</speed>
</trkpt>
<trkpt lat="-6.968613" lon="-34.834923">
<ele>13.590000</ele>
<time>2018-09-22T22:39:10Z</time>
<speed>0.00</speed>
</trkpt>
<trkpt lat="-6.968595" lon="-34.834923">
<ele>13.969999</ele>
<time>2018-09-22T22:44:26Z</time>
<speed>0.00</speed>
</trkpt>
<trkpt lat="-6.968647" lon="-34.834953">
<ele>7.160000</ele>
<time>2018-09-22T22:49:43Z</time>
<speed>0.00</speed>
</trkpt>
<trkpt lat="-6.968631" lon="-34.834919">
<ele>-8.710000</ele>
<time>2018-09-22T22:54:59Z</time>
<speed>0.00</speed>
</trkpt>
<trkpt lat="-6.968575" lon="-34.835011">
<ele>-3.630000</ele>
<time>2018-09-22T23:00:17Z</time>
<speed>0.00</speed>
</trkpt>
<trkpt lat="-6.968653" lon="-34.834835">
<ele>33.209999</ele>
<time>2018-09-22T23:05:33Z</time>
<speed>1.23</speed>
</trkpt>
<trkpt lat="-6.968504" lon="-34.835114">
<ele>-46.379997</ele>
<time>2018-09-22T23:11:03Z</time>
<speed>0.22</speed>
</trkpt>
<trkpt lat="-6.968665" lon="-34.834789">
<ele>17.869999</ele>
<time>2018-09-22T23:16:35Z</time>
<speed>0.12</speed>
</trkpt>
<trkpt lat="-6.968524" lon="-34.834820">
<ele>9.840000</ele>
<time>2018-09-22T23:22:14Z</time>
<speed>0.14</speed>
</trkpt>
<trkpt lat="-6.968569" lon="-34.834995">
<ele>6.530000</ele>
<time>2018-09-22T23:28:33Z</time>
<speed>0.23</speed>
</trkpt>
<trkpt lat="-6.968543" lon="-34.835098">
<ele>-13.730000</ele>
<time>2018-09-22T23:36:17Z</time>
<speed>0.18</speed>
</trkpt>
<trkpt lat="-6.968585" lon="-34.834801">
<ele>-3.550000</ele>
<time>2018-09-22T23:45:08Z</time>
<speed>0.52</speed>
</trkpt>
<trkpt lat="-6.968599" lon="-34.834839">
<ele>-5.610000</ele>
<time>2018-09-22T23:54:18Z</time>
<speed>0.51</speed>
</trkpt>
<trkpt lat="-6.968614" lon="-34.834805">
<ele>5.330000</ele>
<time>2018-09-23T00:04:00Z</time>
<speed>0.07</speed>
</trkpt>
<trkpt lat="-6.968626" lon="-34.834904">
<ele>11.849999</ele>
<time>2018-09-23T00:13:48Z</time>
<speed>0.00</speed>
</trkpt>
<trkpt lat="-6.968521" lon="-34.834759">
<ele>27.289999</ele>
<time>2018-09-23T00:19:02Z</time>
<speed>0.00</speed>
</trkpt>
<trkpt lat="-6.968592" lon="-34.834885">
<ele>10.240000</ele>
<time>2018-09-23T00:24:17Z</time>
<speed>0.18</speed>
</trkpt>
<trkpt lat="-6.968589" lon="-34.834827">
<ele>18.529999</ele>
<time>2018-09-23T00:29:32Z</time>
<speed>0.00</speed>
</trkpt>
<trkpt lat="-6.968574" lon="-34.834900">
<ele>28.430000</ele>
<time>2018-09-23T00:34:48Z</time>
<speed>0.00</speed>
</trkpt>
<trkpt lat="-6.968600" lon="-34.834862">
<ele>4.610000</ele>
<time>2018-09-23T00:40:03Z</time>
<speed>0.10</speed>
</trkpt>
<trkpt lat="-6.968641" lon="-34.834854">
<ele>-7.480000</ele>
<time>2018-09-23T00:45:17Z</time>
<speed>0.00</speed>
</trkpt>
<trkpt lat="-6.968661" lon="-34.834961">
<ele>-15.280000</ele>
<time>2018-09-23T00:50:33Z</time>
<speed>0.00</speed>
</trkpt>
<trkpt lat="-6.968636" lon="-34.834927">
<ele>3.730000</ele>
<time>2018-09-23T00:55:48Z</time>
<speed>0.12</speed>
</trkpt>
<trkpt lat="-6.968605" lon="-34.834835">
<ele>17.160000</ele>
<time>2018-09-23T01:01:04Z</time>
<speed>0.00</speed>
</trkpt>
<trkpt lat="-6.968668" lon="-34.834953">
<ele>24.010000</ele>
<time>2018-09-23T01:06:19Z</time>
<speed>0.00</speed>
</trkpt>
<trkpt lat="-6.968659" lon="-34.834789">
<ele>14.799999</ele>
<time>2018-09-23T01:11:45Z</time>
<speed>0.34</speed>
</trkpt>
<trkpt lat="-6.968624" lon="-34.834919">
<ele>26.070000</ele>
<time>2018-09-23T01:17:01Z</time>
<speed>0.00</speed>
</trkpt>
<trkpt lat="-6.968615" lon="-34.834576">
<ele>53.059998</ele>
<time>2018-09-23T01:22:17Z</time>
<speed>0.00</speed>
</trkpt>
<trkpt lat="-6.968525" lon="-34.834919">
<ele>38.919998</ele>
<time>2018-09-23T01:27:32Z</time>
<speed>0.20</speed>
</trkpt>
<trkpt lat="-6.968574" lon="-34.834824">
<ele>12.050000</ele>
<time>2018-09-23T01:32:51Z</time>
<speed>0.28</speed>
</trkpt>
<trkpt lat="-6.968628" lon="-34.834831">
<ele>21.840000</ele>
<time>2018-09-23T01:38:20Z</time>
<speed>0.05</speed>
</trkpt>
<trkpt lat="-6.968562" lon="-34.834969">
<ele>-0.400000</ele>
<time>2018-09-23T01:43:50Z</time>
<speed>0.15</speed>
</trkpt>
<trkpt lat="-6.968574" lon="-34.834873">
<ele>8.550000</ele>
<time>2018-09-23T01:49:32Z</time>
<speed>0.24</speed>
</trkpt>
<trkpt lat="-6.968622" lon="-34.834843">
<ele>10.620000</ele>
<time>2018-09-23T01:55:46Z</time>
<speed>0.12</speed>
</trkpt>
<trkpt lat="-6.968595" lon="-34.834846">
<ele>23.990000</ele>
<time>2018-09-23T02:01:03Z</time>
<speed>0.00</speed>
</trkpt>
<trkpt lat="-6.968571" lon="-34.834881">
<ele>24.949999</ele>
<time>2018-09-23T02:06:18Z</time>
<speed>0.00</speed>
</trkpt>
<trkpt lat="-6.968596" lon="-34.834835">
<ele>4.390000</ele>
<time>2018-09-23T02:11:32Z</time>
<speed>0.00</speed>
</trkpt>
<trkpt lat="-6.968604" lon="-34.834866">
<ele>2.810000</ele>
<time>2018-09-23T02:16:48Z</time>
<speed>0.00</speed>
</trkpt>
<trkpt lat="-6.968559" lon="-34.834843">
<ele>16.029999</ele>
<time>2018-09-23T02:22:03Z</time>
<speed>0.00</speed>
</trkpt>
<trkpt lat="-6.968571" lon="-34.834816">
<ele>16.750000</ele>
<time>2018-09-23T02:27:17Z</time>
<speed>0.00</speed>
</trkpt>
<trkpt lat="-6.968654" lon="-34.834892">
<ele>14.809999</ele>
<time>2018-09-23T02:32:33Z</time>
<speed>0.00</speed>
</trkpt>
<trkpt lat="-6.968640" lon="-34.834782">
<ele>15.540000</ele>
<time>2018-09-23T02:37:46Z</time>
<speed>0.40</speed>
</trkpt>
<trkpt lat="-6.968617" lon="-34.834820">
<ele>8.170000</ele>
<time>2018-09-23T02:43:03Z</time>
<speed>0.00</speed>
</trkpt>
<trkpt lat="-6.968540" lon="-34.834839">
<ele>-3.400000</ele>
<time>2018-09-23T02:48:17Z</time>
<speed>0.00</speed>
</trkpt>
<trkpt lat="-6.968574" lon="-34.834816">
<ele>18.549999</ele>
<time>2018-09-23T02:53:32Z</time>
<speed>0.00</speed>
</trkpt>
<trkpt lat="-6.968552" lon="-34.834820">
<ele>22.670000</ele>
<time>2018-09-23T02:58:47Z</time>
<speed>0.00</speed>
</trkpt>
</trkseg>
</trk>
<trk>
<name>20181027-191510(10)</name>
<desc>Color:004000ff</desc>
<trkseg>
<trkpt lat="-6.968573" lon="-34.834820">
<ele>15.469999</ele>
<time>2018-09-23T03:04:09Z</time>
<speed>0.00</speed>
</trkpt>
<trkpt lat="-6.968621" lon="-34.834892">
<ele>16.500000</ele>
<time>2018-09-23T03:09:24Z</time>
<speed>0.22</speed>
</trkpt>
<trkpt lat="-6.968582" lon="-34.834911">
<ele>-41.799999</ele>
<time>2018-09-23T03:14:40Z</time>
<speed>0.00</speed>
</trkpt>
<trkpt lat="-6.968584" lon="-34.834831">
<ele>14.160000</ele>
<time>2018-09-23T03:19:54Z</time>
<speed>0.24</speed>
</trkpt>
<trkpt lat="-6.968633" lon="-34.834866">
<ele>1.580000</ele>
<time>2018-09-23T03:25:10Z</time>
<speed>0.09</speed>
</trkpt>
<trkpt lat="-6.968560" lon="-34.834911">
<ele>4.580000</ele>
<time>2018-09-23T03:30:25Z</time>
<speed>0.00</speed>
</trkpt>
<trkpt lat="-6.968565" lon="-34.834919">
<ele>3.590000</ele>
<time>2018-09-23T03:35:40Z</time>
<speed>0.00</speed>
</trkpt>
<trkpt lat="-6.968585" lon="-34.834763">
<ele>24.859999</ele>
<time>2018-09-23T03:40:54Z</time>
<speed>0.00</speed>
</trkpt>
<trkpt lat="-6.968609" lon="-34.834934">
<ele>34.410000</ele>
<time>2018-09-23T03:46:09Z</time>
<speed>0.00</speed>
</trkpt>
<trkpt lat="-6.968624" lon="-34.834816">
<ele>3.050000</ele>
<time>2018-09-23T03:51:28Z</time>
<speed>0.36</speed>
</trkpt>
<trkpt lat="-6.968562" lon="-34.834846">
<ele>26.500000</ele>
<time>2018-09-23T03:56:43Z</time>
<speed>0.00</speed>
</trkpt>
<trkpt lat="-6.968592" lon="-34.834820">
<ele>15.710000</ele>
<time>2018-09-23T04:02:36Z</time>
<speed>0.18</speed>
</trkpt>
<trkpt lat="-6.968559" lon="-34.834881">
<ele>15.770000</ele>
<time>2018-09-23T04:08:26Z</time>
<speed>0.22</speed>
</trkpt>
<trkpt lat="-6.968735" lon="-34.834751">
<ele>28.129999</ele>
<time>2018-09-23T04:15:56Z</time>
<speed>0.00</speed>
</trkpt>
<trkpt lat="-6.968579" lon="-34.834866">
<ele>38.719997</ele>
<time>2018-09-23T04:21:11Z</time>
<speed>0.00</speed>
</trkpt>
<trkpt lat="-6.968547" lon="-34.834919">
<ele>13.270000</ele>
<time>2018-09-23T04:26:26Z</time>
<speed>0.38</speed>
</trkpt>
<trkpt lat="-6.968548" lon="-34.834896">
<ele>27.160000</ele>
<time>2018-09-23T04:31:41Z</time>
<speed>0.00</speed>
</trkpt>
<trkpt lat="-6.968630" lon="-34.834866">
<ele>4.840000</ele>
<time>2018-09-23T04:37:17Z</time>
<speed>0.06</speed>
</trkpt>
<trkpt lat="-6.968672" lon="-34.834846">
<ele>24.559999</ele>
<time>2018-09-23T04:42:48Z</time>
<speed>0.26</speed>
</trkpt>
<trkpt lat="-6.968621" lon="-34.834888">
<ele>9.540000</ele>
<time>2018-09-23T04:49:16Z</time>
<speed>0.42</speed>
</trkpt>
<trkpt lat="-6.968779" lon="-34.834717">
<ele>45.299999</ele>
<time>2018-09-23T04:55:23Z</time>
<speed>0.08</speed>
</trkpt>
<trkpt lat="-6.968605" lon="-34.834888">
<ele>-9.980000</ele>
<time>2018-09-23T05:01:48Z</time>
<speed>0.02</speed>
</trkpt>
<trkpt lat="-6.968512" lon="-34.835114">
<ele>-10.880000</ele>
<time>2018-09-23T05:09:02Z</time>
<speed>0.00</speed>
</trkpt>
<trkpt lat="-6.968661" lon="-34.834713">
<ele>16.600000</ele>
<time>2018-09-23T05:14:21Z</time>
<speed>0.00</speed>
</trkpt>
<trkpt lat="-6.968603" lon="-34.834869">
<ele>2.480000</ele>
<time>2018-09-23T05:19:45Z</time>
<speed>0.00</speed>
</trkpt>
<trkpt lat="-6.968699" lon="-34.834808">
<ele>14.370000</ele>
<time>2018-09-23T05:25:42Z</time>
<speed>0.00</speed>
</trkpt>
<trkpt lat="-6.968598" lon="-34.834793">
<ele>-2.030000</ele>
<time>2018-09-23T05:31:16Z</time>
<speed>0.15</speed>
</trkpt>
<trkpt lat="-6.968489" lon="-34.834839">
<ele>-24.660000</ele>
<time>2018-09-23T05:37:20Z</time>
<speed>0.00</speed>
</trkpt>
<trkpt lat="-6.968547" lon="-34.834927">
<ele>-34.759998</ele>
<time>2018-09-23T05:43:33Z</time>
<speed>0.00</speed>
</trkpt>
<trkpt lat="-6.968575" lon="-34.834839">
<ele>-17.500000</ele>
<time>2018-09-23T05:48:48Z</time>
<speed>0.00</speed>
</trkpt>
<trkpt lat="-6.968651" lon="-34.834908">
<ele>18.690001</ele>
<time>2018-09-23T05:54:11Z</time>
<speed>0.00</speed>
</trkpt>
<trkpt lat="-6.968640" lon="-34.834835">
<ele>14.120000</ele>
<time>2018-09-23T05:59:30Z</time>
<speed>0.00</speed>
</trkpt>
<trkpt lat="-6.969026" lon="-34.834915">
<ele>111.379997</ele>
<time>2018-09-23T06:05:11Z</time>
<speed>1.11</speed>
</trkpt>
<trkpt lat="-6.968568" lon="-34.834805">
<ele>2.790000</ele>
<time>2018-09-23T06:10:26Z</time>
<speed>0.00</speed>
</trkpt>
<trkpt lat="-6.968733" lon="-34.834892">
<ele>46.230000</ele>
<time>2018-09-23T06:15:55Z</time>
<speed>0.23</speed>
</trkpt>
<trkpt lat="-6.968607" lon="-34.834881">
<ele>12.730000</ele>
<time>2018-09-23T06:21:10Z</time>
<speed>0.00</speed>
</trkpt>
<trkpt lat="-6.968843" lon="-34.834995">
<ele>55.430000</ele>
<time>2018-09-23T06:26:47Z</time>
<speed>0.36</speed>
</trkpt>
<trkpt lat="-6.968538" lon="-34.834827">
<ele>9.300000</ele>
<time>2018-09-23T06:32:03Z</time>
<speed>0.00</speed>
</trkpt>
<trkpt lat="-6.968606" lon="-34.834831">
<ele>2.440000</ele>
<time>2018-09-23T06:37:40Z</time>
<speed>0.16</speed>
</trkpt>
<trkpt lat="-6.968621" lon="-34.835030">
<ele>19.189999</ele>
<time>2018-09-23T06:43:16Z</time>
<speed>0.00</speed>
</trkpt>
<trkpt lat="-6.968667" lon="-34.834904">
<ele>5.480000</ele>
<time>2018-09-23T06:48:32Z</time>
<speed>0.00</speed>
</trkpt>
<trkpt lat="-6.968622" lon="-34.834797">
<ele>13.929999</ele>
<time>2018-09-23T06:54:01Z</time>
<speed>0.07</speed>
</trkpt>
<trkpt lat="-6.968645" lon="-34.834904">
<ele>4.560000</ele>
<time>2018-09-23T06:59:43Z</time>
<speed>0.06</speed>
</trkpt>
<trkpt lat="-6.968741" lon="-34.834999">
<ele>60.689999</ele>
<time>2018-09-23T07:06:21Z</time>
<speed>0.25</speed>
</trkpt>
<trkpt lat="-6.968632" lon="-34.834808">
<ele>8.809999</ele>
<time>2018-09-23T07:14:05Z</time>
<speed>0.18</speed>
</trkpt>
<trkpt lat="-6.968719" lon="-34.834965">
<ele>16.539999</ele>
<time>2018-09-23T07:21:38Z</time>
<speed>0.35</speed>
</trkpt>
<trkpt lat="-6.968598" lon="-34.834843">
<ele>10.889999</ele>
<time>2018-09-23T07:29:52Z</time>
<speed>0.09</speed>
</trkpt>
<trkpt lat="-6.968607" lon="-34.834873">
<ele>2.570000</ele>
<time>2018-09-23T07:38:32Z</time>
<speed>0.34</speed>
</trkpt>
<trkpt lat="-6.968682" lon="-34.834736">
<ele>-4.840000</ele>
<time>2018-09-23T07:47:59Z</time>
<speed>0.00</speed>
</trkpt>
<trkpt lat="-6.968686" lon="-34.834957">
<ele>-18.270000</ele>
<time>2018-09-23T07:53:14Z</time>
<speed>0.00</speed>
</trkpt>
<trkpt lat="-6.968518" lon="-34.834751">
<ele>40.169998</ele>
<time>2018-09-23T07:58:28Z</time>
<speed>0.00</speed>
</trkpt>
<trkpt lat="-6.968625" lon="-34.834866">
<ele>-8.500000</ele>
<time>2018-09-23T08:04:20Z</time>
<speed>0.46</speed>
</trkpt>
<trkpt lat="-6.968556" lon="-34.834820">
<ele>61.549999</ele>
<time>2018-09-23T08:10:54Z</time>
<speed>0.00</speed>
</trkpt>
<trkpt lat="-6.968576" lon="-34.834835">
<ele>-11.010000</ele>
<time>2018-09-23T08:16:10Z</time>
<speed>0.00</speed>
</trkpt>
<trkpt lat="-6.968570" lon="-34.834904">
<ele>-11.210000</ele>
<time>2018-09-23T08:21:28Z</time>
<speed>0.00</speed>
</trkpt>
<trkpt lat="-6.968544" lon="-34.834816">
<ele>49.230000</ele>
<time>2018-09-23T08:26:45Z</time>
<speed>0.00</speed>
</trkpt>
<trkpt lat="-6.968607" lon="-34.834877">
<ele>-10.740000</ele>
<time>2018-09-23T08:32:03Z</time>
<speed>0.00</speed>
</trkpt>
<trkpt lat="-6.968756" lon="-34.834827">
<ele>-3.160000</ele>
<time>2018-09-23T08:37:18Z</time>
<speed>0.00</speed>
</trkpt>
<trkpt lat="-6.968599" lon="-34.834873">
<ele>11.759999</ele>
<time>2018-09-23T08:42:40Z</time>
<speed>0.18</speed>
</trkpt>
<trkpt lat="-6.968634" lon="-34.834896">
<ele>-10.790000</ele>
<time>2018-09-23T08:47:57Z</time>
<speed>0.00</speed>
</trkpt>
<trkpt lat="-6.968663" lon="-34.834888">
<ele>16.820000</ele>
<time>2018-09-23T08:53:13Z</time>
<speed>0.00</speed>
</trkpt>
<trkpt lat="-6.968555" lon="-34.834881">
<ele>-1.110000</ele>
<time>2018-09-23T08:58:28Z</time>
<speed>0.00</speed>
</trkpt>
<trkpt lat="-6.968874" lon="-34.834774">
<ele>87.909996</ele>
<time>2018-09-23T09:03:54Z</time>
<speed>0.00</speed>
</trkpt>
<trkpt lat="-6.968698" lon="-34.834846">
<ele>37.590000</ele>
<time>2018-09-23T09:09:11Z</time>
<speed>0.25</speed>
</trkpt>
<trkpt lat="-6.968640" lon="-34.834827">
<ele>36.809998</ele>
<time>2018-09-23T09:14:26Z</time>
<speed>0.00</speed>
</trkpt>
<trkpt lat="-6.968693" lon="-34.834915">
<ele>31.990000</ele>
<time>2018-09-23T09:19:40Z</time>
<speed>0.00</speed>
</trkpt>
<trkpt lat="-6.968656" lon="-34.834923">
<ele>9.170000</ele>
<time>2018-09-23T09:24:56Z</time>
<speed>0.00</speed>
</trkpt>
<trkpt lat="-6.968479" lon="-34.834801">
<ele>-28.750000</ele>
<time>2018-09-23T09:30:12Z</time>
<speed>0.00</speed>
</trkpt>
<trkpt lat="-6.968652" lon="-34.834885">
<ele>15.280000</ele>
<time>2018-09-23T09:35:29Z</time>
<speed>0.00</speed>
</trkpt>
<trkpt lat="-6.968591" lon="-34.834843">
<ele>16.039999</ele>
<time>2018-09-23T09:40:52Z</time>
<speed>0.32</speed>
</trkpt>
<trkpt lat="-6.968534" lon="-34.834789">
<ele>34.029999</ele>
<time>2018-09-23T09:46:07Z</time>
<speed>0.00</speed>
</trkpt>
<trkpt lat="-6.968428" lon="-34.834755">
<ele>11.700000</ele>
<time>2018-09-23T09:51:48Z</time>
<speed>0.45</speed>
</trkpt>
<trkpt lat="-6.968726" lon="-34.834946">
<ele>-15.130000</ele>
<time>2018-09-23T09:57:04Z</time>
<speed>1.21</speed>
</trkpt>
<trkpt lat="-6.968446" lon="-34.834698">
<ele>26.129999</ele>
<time>2018-09-23T10:02:53Z</time>
<speed>0.09</speed>
</trkpt>
<trkpt lat="-6.968666" lon="-34.834881">
<ele>7.590000</ele>
<time>2018-09-23T10:09:09Z</time>
<speed>0.26</speed>
</trkpt>
<trkpt lat="-6.968615" lon="-34.834740">
<ele>22.150000</ele>
<time>2018-09-23T10:18:50Z</time>
<speed>0.42</speed>
</trkpt>
<trkpt lat="-6.968708" lon="-34.834858">
<ele>0.630000</ele>
<time>2018-09-23T10:28:55Z</time>
<speed>0.00</speed>
</trkpt>
<trkpt lat="-6.968565" lon="-34.834881">
<ele>18.059999</ele>
<time>2018-09-23T10:34:10Z</time>
<speed>0.00</speed>
</trkpt>
<trkpt lat="-6.968580" lon="-34.834888">
<ele>30.170000</ele>
<time>2018-09-23T10:39:25Z</time>
<speed>0.59</speed>
</trkpt>
<trkpt lat="-6.968571" lon="-34.834911">
<ele>12.460000</ele>
<time>2018-09-23T10:44:40Z</time>
<speed>0.00</speed>
</trkpt>
<trkpt lat="-6.968629" lon="-34.834858">
<ele>14.090000</ele>
<time>2018-09-23T10:49:56Z</time>
<speed>0.00</speed>
</trkpt>
<trkpt lat="-6.968576" lon="-34.834808">
<ele>20.010000</ele>
<time>2018-09-23T10:55:17Z</time>
<speed>0.00</speed>
</trkpt>
<trkpt lat="-6.968501" lon="-34.834824">
<ele>24.189999</ele>
<time>2018-09-23T11:00:35Z</time>
<speed>0.00</speed>
</trkpt>
<trkpt lat="-6.968629" lon="-34.834949">
<ele>8.130000</ele>
<time>2018-09-23T11:05:50Z</time>
<speed>0.00</speed>
</trkpt>
<trkpt lat="-6.968626" lon="-34.834908">
<ele>18.609999</ele>
<time>2018-09-23T11:11:06Z</time>
<speed>1.47</speed>
</trkpt>
<trkpt lat="-6.968580" lon="-34.834789">
<ele>22.850000</ele>
<time>2018-09-23T11:16:22Z</time>
<speed>0.00</speed>
</trkpt>
<trkpt lat="-6.968596" lon="-34.834900">
<ele>3.850000</ele>
<time>2018-09-23T11:21:46Z</time>
<speed>0.56</speed>
</trkpt>
<trkpt lat="-6.968639" lon="-34.834679">
<ele>35.980000</ele>
<time>2018-09-23T11:27:02Z</time>
<speed>0.00</speed>
</trkpt>
<trkpt lat="-6.968643" lon="-34.834923">
<ele>5.550000</ele>
<time>2018-09-23T11:32:18Z</time>
<speed>0.00</speed>
</trkpt>
<trkpt lat="-6.968629" lon="-34.834938">
<ele>19.750000</ele>
<time>2018-09-23T11:37:33Z</time>
<speed>0.00</speed>
</trkpt>
<trkpt lat="-6.968580" lon="-34.834808">
<ele>25.269999</ele>
<time>2018-09-23T11:42:49Z</time>
<speed>0.00</speed>
</trkpt>
<trkpt lat="-6.968558" lon="-34.834904">
<ele>8.599999</ele>
<time>2018-09-23T11:48:05Z</time>
<speed>0.00</speed>
</trkpt>
<trkpt lat="-6.968631" lon="-34.834827">
<ele>30.250000</ele>
<time>2018-09-23T11:53:22Z</time>
<speed>0.00</speed>
</trkpt>
<trkpt lat="-6.968470" lon="-34.834972">
<ele>-15.370000</ele>
<time>2018-09-23T11:58:41Z</time>
<speed>0.00</speed>
</trkpt>
<trkpt lat="-6.968600" lon="-34.835018">
<ele>11.520000</ele>
<time>2018-09-23T12:04:17Z</time>
<speed>0.27</speed>
</trkpt>
<trkpt lat="-6.968592" lon="-34.835091">
<ele>-24.039999</ele>
<time>2018-09-23T12:09:56Z</time>
<speed>0.19</speed>
</trkpt>
<trkpt lat="-6.968574" lon="-34.834915">
<ele>42.689999</ele>
<time>2018-09-23T12:15:32Z</time>
<speed>0.05</speed>
</trkpt>
<trkpt lat="-6.968600" lon="-34.834923">
<ele>14.740000</ele>
<time>2018-09-23T12:21:47Z</time>
<speed>0.00</speed>
</trkpt>
<trkpt lat="-6.968600" lon="-34.834896">
<ele>24.369999</ele>
<time>2018-09-23T12:27:05Z</time>
<speed>0.00</speed>
</trkpt>
<trkpt lat="-6.968615" lon="-34.835011">
<ele>105.389999</ele>
<time>2018-09-23T12:32:25Z</time>
<speed>0.00</speed>
</trkpt>
<trkpt lat="-6.968596" lon="-34.835037">
<ele>-22.500000</ele>
<time>2018-09-23T12:37:42Z</time>
<speed>0.00</speed>
</trkpt>
<trkpt lat="-6.968642" lon="-34.834896">
<ele>41.209999</ele>
<time>2018-09-23T12:42:59Z</time>
<speed>0.00</speed>
</trkpt>
<trkpt lat="-6.968575" lon="-34.834888">
<ele>-3.130000</ele>
<time>2018-09-23T12:48:16Z</time>
<speed>0.00</speed>
</trkpt>
<trkpt lat="-6.968628" lon="-34.834877">
<ele>8.630000</ele>
<time>2018-09-23T12:53:34Z</time>
<speed>0.50</speed>
</trkpt>
<trkpt lat="-6.968492" lon="-34.835163">
<ele>58.579998</ele>
<time>2018-09-23T12:59:09Z</time>
<speed>0.15</speed>
</trkpt>
<trkpt lat="-6.968636" lon="-34.834869">
<ele>3.920000</ele>
<time>2018-09-23T13:04:31Z</time>
<speed>0.34</speed>
</trkpt>
<trkpt lat="-6.968543" lon="-34.834743">
<ele>2.600000</ele>
<time>2018-09-23T13:10:00Z</time>
<speed>0.17</speed>
</trkpt>
<trkpt lat="-6.968588" lon="-34.834908">
<ele>1.110000</ele>
<time>2018-09-23T13:15:17Z</time>
<speed>0.00</speed>
</trkpt>
<trkpt lat="-6.968656" lon="-34.834953">
<ele>12.150000</ele>
<time>2018-09-23T13:20:44Z</time>
<speed>0.30</speed>
</trkpt>
<trkpt lat="-6.968635" lon="-34.834785">
<ele>0.140000</ele>
<time>2018-09-23T13:26:14Z</time>
<speed>0.01</speed>
</trkpt>
<trkpt lat="-6.968594" lon="-34.834820">
<ele>25.090000</ele>
<time>2018-09-23T13:31:43Z</time>
<speed>0.44</speed>
</trkpt>
<trkpt lat="-6.968631" lon="-34.834892">
<ele>20.850000</ele>
<time>2018-09-23T13:37:14Z</time>
<speed>0.21</speed>
</trkpt>
<trkpt lat="-6.968580" lon="-34.834915">
<ele>36.279999</ele>
<time>2018-09-23T13:43:24Z</time>
<speed>0.08</speed>
</trkpt>
<trkpt lat="-6.968605" lon="-34.834923">
<ele>25.049999</ele>
<time>2018-09-23T13:50:00Z</time>
<speed>0.23</speed>
</trkpt>
<trkpt lat="-6.968606" lon="-34.834850">
<ele>20.400000</ele>
<time>2018-09-23T13:56:56Z</time>
<speed>0.00</speed>
</trkpt>
<trkpt lat="-6.968722" lon="-34.834503">
<ele>36.139999</ele>
<time>2018-09-23T14:02:16Z</time>
<speed>0.00</speed>
</trkpt>
<trkpt lat="-6.968585" lon="-34.834755">
<ele>3.110000</ele>
<time>2018-09-23T14:07:33Z</time>
<speed>0.00</speed>
</trkpt>
<trkpt lat="-6.968632" lon="-34.834911">
<ele>55.259998</ele>
<time>2018-09-23T14:12:52Z</time>
<speed>0.36</speed>
</trkpt>
<trkpt lat="-6.968702" lon="-34.834900">
<ele>32.930000</ele>
<time>2018-09-23T14:18:09Z</time>
<speed>0.00</speed>
</trkpt>
<trkpt lat="-6.968643" lon="-34.834904">
<ele>23.090000</ele>
<time>2018-09-23T14:23:26Z</time>
<speed>0.00</speed>
</trkpt>
<trkpt lat="-6.968657" lon="-34.834923">
<ele>14.040000</ele>
<time>2018-09-23T14:28:54Z</time>
<speed>0.11</speed>
</trkpt>
<trkpt lat="-6.968662" lon="-34.834858">
<ele>15.630000</ele>
<time>2018-09-23T14:34:12Z</time>
<speed>0.12</speed>
</trkpt>
<trkpt lat="-6.968610" lon="-34.834789">
<ele>-5.080000</ele>
<time>2018-09-23T14:39:31Z</time>
<speed>0.25</speed>
</trkpt>
<trkpt lat="-6.968662" lon="-34.834782">
<ele>31.139999</ele>
<time>2018-09-23T14:45:03Z</time>
<speed>0.22</speed>
</trkpt>
<trkpt lat="-6.968633" lon="-34.834789">
<ele>25.170000</ele>
<time>2018-09-23T14:50:56Z</time>
<speed>0.06</speed>
</trkpt>
<trkpt lat="-6.968664" lon="-34.834824">
<ele>23.389999</ele>
<time>2018-09-23T14:57:12Z</time>
<speed>0.00</speed>
</trkpt>
<trkpt lat="-6.968650" lon="-34.834770">
<ele>17.170000</ele>
<time>2018-09-23T15:02:34Z</time>
<speed>0.04</speed>
</trkpt>
<trkpt lat="-6.968626" lon="-34.834755">
<ele>7.250000</ele>
<time>2018-09-23T15:07:53Z</time>
<speed>0.00</speed>
</trkpt>
<trkpt lat="-6.968652" lon="-34.834869">
<ele>10.670000</ele>
<time>2018-09-23T15:13:12Z</time>
<speed>0.00</speed>
</trkpt>
<trkpt lat="-6.968630" lon="-34.834766">
<ele>24.109999</ele>
<time>2018-09-23T15:18:28Z</time>
<speed>0.00</speed>
</trkpt>
<trkpt lat="-6.968583" lon="-34.834782">
<ele>18.389999</ele>
<time>2018-09-23T15:23:46Z</time>
<speed>0.00</speed>
</trkpt>
<trkpt lat="-6.968656" lon="-34.834820">
<ele>28.599998</ele>
<time>2018-09-23T15:29:03Z</time>
<speed>0.00</speed>
</trkpt>
<trkpt lat="-6.968653" lon="-34.834846">
<ele>22.760000</ele>
<time>2018-09-23T15:34:20Z</time>
<speed>0.00</speed>
</trkpt>
<trkpt lat="-6.968596" lon="-34.834763">
<ele>26.000000</ele>
<time>2018-09-23T15:39:37Z</time>
<speed>0.00</speed>
</trkpt>
<trkpt lat="-6.968596" lon="-34.834835">
<ele>11.740000</ele>
<time>2018-09-23T15:44:54Z</time>
<speed>0.00</speed>
</trkpt>
<trkpt lat="-6.968616" lon="-34.834877">
<ele>14.400000</ele>
<time>2018-09-23T15:50:12Z</time>
<speed>0.00</speed>
</trkpt>
<trkpt lat="-6.968661" lon="-34.834778">
<ele>32.950001</ele>
<time>2018-09-23T15:55:30Z</time>
<speed>0.00</speed>
</trkpt>
<trkpt lat="-6.968633" lon="-34.834778">
<ele>18.830000</ele>
<time>2018-09-23T16:00:52Z</time>
<speed>0.00</speed>
</trkpt>
<trkpt lat="-6.968594" lon="-34.834766">
<ele>26.299999</ele>
<time>2018-09-23T16:06:03Z</time>
<speed>0.00</speed>
</trkpt>
<trkpt lat="-6.968716" lon="-34.834911">
<ele>-4.530000</ele>
<time>2018-09-23T16:11:21Z</time>
<speed>0.15</speed>
</trkpt>
<trkpt lat="-6.968645" lon="-34.834885">
<ele>9.420000</ele>
<time>2018-09-23T16:16:34Z</time>
<speed>0.00</speed>
</trkpt>
<trkpt lat="-6.968602" lon="-34.834728">
<ele>21.240000</ele>
<time>2018-09-23T16:21:44Z</time>
<speed>0.00</speed>
</trkpt>
<trkpt lat="-6.968550" lon="-34.834805">
<ele>18.820000</ele>
<time>2018-09-23T16:26:55Z</time>
<speed>0.00</speed>
</trkpt>
<trkpt lat="-6.968743" lon="-34.834599">
<ele>23.680000</ele>
<time>2018-09-23T16:32:09Z</time>
<speed>1.91</speed>
</trkpt>
<trkpt lat="-6.968632" lon="-34.834995">
<ele>-3.600000</ele>
<time>2018-09-23T16:37:19Z</time>
<speed>0.00</speed>
</trkpt>
<trkpt lat="-6.968621" lon="-34.834816">
<ele>11.460000</ele>
<time>2018-09-23T16:42:57Z</time>
<speed>0.12</speed>
</trkpt>
<trkpt lat="-6.968587" lon="-34.834824">
<ele>2.490000</ele>
<time>2018-09-23T16:48:33Z</time>
<speed>0.11</speed>
</trkpt>
<trkpt lat="-6.968592" lon="-34.834808">
<ele>12.770000</ele>
<time>2018-09-23T16:55:19Z</time>
<speed>0.00</speed>
</trkpt>
<trkpt lat="-6.968563" lon="-34.834839">
<ele>12.170000</ele>
<time>2018-09-23T17:00:30Z</time>
<speed>0.33</speed>
</trkpt>
<trkpt lat="-6.968571" lon="-34.834866">
<ele>-14.700000</ele>
<time>2018-09-23T17:05:39Z</time>
<speed>0.00</speed>
</trkpt>
<trkpt lat="-6.968610" lon="-34.834736">
<ele>5.680000</ele>
<time>2018-09-23T17:10:49Z</time>
<speed>0.00</speed>
</trkpt>
<trkpt lat="-6.968622" lon="-34.834797">
<ele>13.130000</ele>
<time>2018-09-23T17:15:57Z</time>
<speed>0.00</speed>
</trkpt>
<trkpt lat="-6.968634" lon="-34.834782">
<ele>14.309999</ele>
<time>2018-09-23T17:21:06Z</time>
<speed>0.00</speed>
</trkpt>
<trkpt lat="-6.968576" lon="-34.834881">
<ele>-5.600000</ele>
<time>2018-09-23T17:26:15Z</time>
<speed>0.00</speed>
</trkpt>
<trkpt lat="-6.968574" lon="-34.834789">
<ele>34.739998</ele>
<time>2018-09-23T17:31:24Z</time>
<speed>0.44</speed>
</trkpt>
<trkpt lat="-6.968711" lon="-34.834789">
<ele>39.509998</ele>
<time>2018-09-23T17:36:34Z</time>
<speed>0.00</speed>
</trkpt>
<trkpt lat="-6.968736" lon="-34.834763">
<ele>46.709999</ele>
<time>2018-09-23T17:41:44Z</time>
<speed>0.00</speed>
</trkpt>
<trkpt lat="-6.968659" lon="-34.834587">
<ele>55.579998</ele>
<time>2018-09-23T17:46:54Z</time>
<speed>0.00</speed>
</trkpt>
<trkpt lat="-6.968616" lon="-34.834843">
<ele>9.980000</ele>
<time>2018-09-23T17:52:04Z</time>
<speed>0.00</speed>
</trkpt>
<trkpt lat="-6.968646" lon="-34.834789">
<ele>35.459999</ele>
<time>2018-09-23T17:57:13Z</time>
<speed>0.00</speed>
</trkpt>
<trkpt lat="-6.968630" lon="-34.834805">
<ele>14.799999</ele>
<time>2018-09-23T18:03:03Z</time>
<speed>0.18</speed>
</trkpt>
<trkpt lat="-6.968522" lon="-34.834911">
<ele>47.829998</ele>
<time>2018-09-23T18:08:21Z</time>
<speed>0.00</speed>
</trkpt>
<trkpt lat="-6.968541" lon="-34.834816">
<ele>29.519999</ele>
<time>2018-09-23T18:13:39Z</time>
<speed>0.00</speed>
</trkpt>
<trkpt lat="-6.968482" lon="-34.834915">
<ele>54.930000</ele>
<time>2018-09-23T18:19:14Z</time>
<speed>0.61</speed>
</trkpt>
<trkpt lat="-6.968628" lon="-34.834835">
<ele>23.109999</ele>
<time>2018-09-23T18:24:32Z</time>
<speed>0.00</speed>
</trkpt>
<trkpt lat="-6.968743" lon="-34.834793">
<ele>34.669998</ele>
<time>2018-09-23T18:29:49Z</time>
<speed>0.00</speed>
</trkpt>
<trkpt lat="-6.968576" lon="-34.834778">
<ele>51.660000</ele>
<time>2018-09-23T18:35:07Z</time>
<speed>0.00</speed>
</trkpt>
<trkpt lat="-6.968584" lon="-34.834816">
<ele>11.820000</ele>
<time>2018-09-23T18:40:27Z</time>
<speed>0.00</speed>
</trkpt>
<trkpt lat="-6.968574" lon="-34.834789">
<ele>-3.130000</ele>
<time>2018-09-23T18:45:56Z</time>
<speed>0.76</speed>
</trkpt>
<trkpt lat="-6.968634" lon="-34.834869">
<ele>18.400000</ele>
<time>2018-09-23T18:51:14Z</time>
<speed>0.09</speed>
</trkpt>
<trkpt lat="-6.968839" lon="-34.834808">
<ele>-25.490000</ele>
<time>2018-09-23T18:56:50Z</time>
<speed>1.06</speed>
</trkpt>
<trkpt lat="-6.968610" lon="-34.834923">
<ele>9.280000</ele>
<time>2018-09-23T19:02:14Z</time>
<speed>0.00</speed>
</trkpt>
<trkpt lat="-6.968714" lon="-34.834885">
<ele>19.469999</ele>
<time>2018-09-23T19:07:59Z</time>
<speed>0.36</speed>
</trkpt>
<trkpt lat="-6.968630" lon="-34.834797">
<ele>8.599999</ele>
<time>2018-09-23T19:13:38Z</time>
<speed>0.00</speed>
</trkpt>
<trkpt lat="-6.968631" lon="-34.834827">
<ele>17.959999</ele>
<time>2018-09-23T19:18:55Z</time>
<speed>0.23</speed>
</trkpt>
<trkpt lat="-6.968680" lon="-34.834755">
<ele>8.980000</ele>
<time>2018-09-23T19:24:12Z</time>
<speed>0.00</speed>
</trkpt>
<trkpt lat="-6.968587" lon="-34.834831">
<ele>36.459999</ele>
<time>2018-09-23T19:29:28Z</time>
<speed>0.26</speed>
</trkpt>
<trkpt lat="-6.968640" lon="-34.834831">
<ele>22.459999</ele>
<time>2018-09-23T19:34:44Z</time>
<speed>0.01</speed>
</trkpt>
<trkpt lat="-6.968609" lon="-34.834797">
<ele>18.369999</ele>
<time>2018-09-23T19:39:58Z</time>
<speed>0.66</speed>
</trkpt>
<trkpt lat="-6.968616" lon="-34.834869">
<ele>5.220000</ele>
<time>2018-09-23T19:45:14Z</time>
<speed>0.00</speed>
</trkpt>
<trkpt lat="-6.968643" lon="-34.834808">
<ele>-3.980000</ele>
<time>2018-09-23T19:50:31Z</time>
<speed>0.00</speed>
</trkpt>
<trkpt lat="-6.968639" lon="-34.834805">
<ele>-5.390000</ele>
<time>2018-09-23T19:55:49Z</time>
<speed>0.00</speed>
</trkpt>
<trkpt lat="-6.968659" lon="-34.834755">
<ele>10.020000</ele>
<time>2018-09-23T20:01:09Z</time>
<speed>0.00</speed>
</trkpt>
<trkpt lat="-6.968632" lon="-34.834808">
<ele>-17.859999</ele>
<time>2018-09-23T20:06:25Z</time>
<speed>0.00</speed>
</trkpt>
<trkpt lat="-6.968633" lon="-34.834824">
<ele>-4.620000</ele>
<time>2018-09-23T20:11:41Z</time>
<speed>0.11</speed>
</trkpt>
<trkpt lat="-6.968643" lon="-34.834862">
<ele>9.330000</ele>
<time>2018-09-23T20:16:57Z</time>
<speed>0.00</speed>
</trkpt>
<trkpt lat="-6.968620" lon="-34.834843">
<ele>9.670000</ele>
<time>2018-09-23T20:22:17Z</time>
<speed>0.00</speed>
</trkpt>
<trkpt lat="-6.968532" lon="-34.834648">
<ele>1.630000</ele>
<time>2018-09-23T20:27:53Z</time>
<speed>0.25</speed>
</trkpt>
<trkpt lat="-6.968629" lon="-34.834858">
<ele>17.160000</ele>
<time>2018-09-23T20:33:32Z</time>
<speed>0.12</speed>
</trkpt>
<trkpt lat="-6.968611" lon="-34.834866">
<ele>24.230000</ele>
<time>2018-09-23T20:39:10Z</time>
<speed>0.00</speed>
</trkpt>
<trkpt lat="-6.968634" lon="-34.834827">
<ele>18.369999</ele>
<time>2018-09-23T20:44:26Z</time>
<speed>0.01</speed>
</trkpt>
<trkpt lat="-6.968634" lon="-34.834759">
<ele>-7.740000</ele>
<time>2018-09-23T20:49:42Z</time>
<speed>0.00</speed>
</trkpt>
<trkpt lat="-6.968599" lon="-34.834824">
<ele>2.430000</ele>
<time>2018-09-23T20:54:59Z</time>
<speed>0.00</speed>
</trkpt>
<trkpt lat="-6.968620" lon="-34.834774">
<ele>-13.389999</ele>
<time>2018-09-23T21:00:19Z</time>
<speed>0.00</speed>
</trkpt>
<trkpt lat="-6.968642" lon="-34.834827">
<ele>15.860000</ele>
<time>2018-09-23T21:05:34Z</time>
<speed>0.00</speed>
</trkpt>
<trkpt lat="-6.968628" lon="-34.834812">
<ele>5.910000</ele>
<time>2018-09-23T21:10:49Z</time>
<speed>0.22</speed>
</trkpt>
<trkpt lat="-6.968586" lon="-34.834827">
<ele>30.929998</ele>
<time>2018-09-23T21:16:04Z</time>
<speed>0.00</speed>
</trkpt>
<trkpt lat="-6.968640" lon="-34.834873">
<ele>19.410000</ele>
<time>2018-09-23T21:21:20Z</time>
<speed>0.00</speed>
</trkpt>
<trkpt lat="-6.968639" lon="-34.834785">
<ele>33.239998</ele>
<time>2018-09-23T21:26:36Z</time>
<speed>0.00</speed>
</trkpt>
<trkpt lat="-6.968669" lon="-34.834869">
<ele>22.990000</ele>
<time>2018-09-23T21:31:52Z</time>
<speed>0.00</speed>
</trkpt>
<trkpt lat="-6.968645" lon="-34.834785">
<ele>16.500000</ele>
<time>2018-09-23T21:37:08Z</time>
<speed>0.00</speed>
</trkpt>
<trkpt lat="-6.968550" lon="-34.834827">
<ele>18.119999</ele>
<time>2018-09-23T21:42:29Z</time>
<speed>0.00</speed>
</trkpt>
<trkpt lat="-6.968474" lon="-34.834663">
<ele>31.490000</ele>
<time>2018-09-23T21:47:46Z</time>
<speed>0.00</speed>
</trkpt>
<trkpt lat="-6.968604" lon="-34.834843">
<ele>33.820000</ele>
<time>2018-09-23T21:53:02Z</time>
<speed>0.00</speed>
</trkpt>
<trkpt lat="-6.968692" lon="-34.834827">
<ele>2.260000</ele>
<time>2018-09-23T21:58:39Z</time>
<speed>0.25</speed>
</trkpt>
<trkpt lat="-6.968684" lon="-34.834991">
<ele>3.880000</ele>
<time>2018-09-23T22:04:37Z</time>
<speed>0.11</speed>
</trkpt>
<trkpt lat="-6.968697" lon="-34.834904">
<ele>1.840000</ele>
<time>2018-09-23T22:11:43Z</time>
<speed>0.31</speed>
</trkpt>
<trkpt lat="-6.968596" lon="-34.834862">
<ele>23.600000</ele>
<time>2018-09-23T22:20:30Z</time>
<speed>0.21</speed>
</trkpt>
<trkpt lat="-6.968640" lon="-34.834602">
<ele>0.570000</ele>
<time>2018-09-23T22:29:03Z</time>
<speed>0.00</speed>
</trkpt>
<trkpt lat="-6.968643" lon="-34.834793">
<ele>22.580000</ele>
<time>2018-09-23T22:34:19Z</time>
<speed>0.00</speed>
</trkpt>
<trkpt lat="-6.968633" lon="-34.834759">
<ele>1.080000</ele>
<time>2018-09-23T22:39:36Z</time>
<speed>0.00</speed>
</trkpt>
<trkpt lat="-6.968782" lon="-34.834789">
<ele>-29.730000</ele>
<time>2018-09-23T22:44:53Z</time>
<speed>0.35</speed>
</trkpt>
<trkpt lat="-6.968611" lon="-34.834740">
<ele>24.039999</ele>
<time>2018-09-23T22:50:12Z</time>
<speed>0.31</speed>
</trkpt>
<trkpt lat="-6.968609" lon="-34.834743">
<ele>20.830000</ele>
<time>2018-09-23T22:55:30Z</time>
<speed>0.00</speed>
</trkpt>
<trkpt lat="-6.968554" lon="-34.834713">
<ele>22.209999</ele>
<time>2018-09-23T23:00:48Z</time>
<speed>0.00</speed>
</trkpt>
<trkpt lat="-6.968527" lon="-34.834759">
<ele>41.009998</ele>
<time>2018-09-23T23:06:04Z</time>
<speed>0.05</speed>
</trkpt>
<trkpt lat="-6.968559" lon="-34.834671">
<ele>21.879999</ele>
<time>2018-09-23T23:11:21Z</time>
<speed>0.00</speed>
</trkpt>
<trkpt lat="-6.968577" lon="-34.834812">
<ele>20.879999</ele>
<time>2018-09-23T23:16:37Z</time>
<speed>0.00</speed>
</trkpt>
<trkpt lat="-6.968595" lon="-34.834782">
<ele>24.359999</ele>
<time>2018-09-23T23:21:54Z</time>
<speed>0.00</speed>
</trkpt>
<trkpt lat="-6.968660" lon="-34.834766">
<ele>5.450000</ele>
<time>2018-09-23T23:27:10Z</time>
<speed>0.11</speed>
</trkpt>
<trkpt lat="-6.968582" lon="-34.834915">
<ele>21.150000</ele>
<time>2018-09-23T23:32:26Z</time>
<speed>0.12</speed>
</trkpt>
<trkpt lat="-6.968620" lon="-34.834846">
<ele>21.010000</ele>
<time>2018-09-23T23:37:42Z</time>
<speed>0.00</speed>
</trkpt>
<trkpt lat="-6.968625" lon="-34.834862">
<ele>20.750000</ele>
<time>2018-09-23T23:42:58Z</time>
<speed>0.00</speed>
</trkpt>
<trkpt lat="-6.968679" lon="-34.835014">
<ele>14.610000</ele>
<time>2018-09-23T23:48:14Z</time>
<speed>0.00</speed>
</trkpt>
<trkpt lat="-6.968683" lon="-34.834923">
<ele>4.750000</ele>
<time>2018-09-23T23:53:33Z</time>
<speed>0.00</speed>
</trkpt>
<trkpt lat="-6.968608" lon="-34.834759">
<ele>17.270000</ele>
<time>2018-09-23T23:58:49Z</time>
<speed>0.00</speed>
</trkpt>
<trkpt lat="-6.968676" lon="-34.834648">
<ele>37.879997</ele>
<time>2018-09-24T00:04:13Z</time>
<speed>0.00</speed>
</trkpt>
<trkpt lat="-6.968657" lon="-34.834747">
<ele>20.049999</ele>
<time>2018-09-24T00:09:29Z</time>
<speed>0.00</speed>
</trkpt>
<trkpt lat="-6.968668" lon="-34.834930">
<ele>12.480000</ele>
<time>2018-09-24T00:14:46Z</time>
<speed>0.00</speed>
</trkpt>
<trkpt lat="-6.968670" lon="-34.834885">
<ele>6.180000</ele>
<time>2018-09-24T00:20:03Z</time>
<speed>0.00</speed>
</trkpt>
<trkpt lat="-6.968580" lon="-34.834850">
<ele>19.250000</ele>
<time>2018-09-24T00:25:48Z</time>
<speed>0.04</speed>
</trkpt>
<trkpt lat="-6.968665" lon="-34.834927">
<ele>-1.790000</ele>
<time>2018-09-24T00:31:05Z</time>
<speed>0.00</speed>
</trkpt>
<trkpt lat="-6.968604" lon="-34.834721">
<ele>30.740000</ele>
<time>2018-09-24T00:36:22Z</time>
<speed>0.00</speed>
</trkpt>
<trkpt lat="-6.968638" lon="-34.834885">
<ele>8.190000</ele>
<time>2018-09-24T00:41:37Z</time>
<speed>0.11</speed>
</trkpt>
<trkpt lat="-6.968710" lon="-34.834915">
<ele>-8.520000</ele>
<time>2018-09-24T00:46:54Z</time>
<speed>0.00</speed>
</trkpt>
<trkpt lat="-6.968647" lon="-34.834751">
<ele>16.949999</ele>
<time>2018-09-24T00:52:10Z</time>
<speed>0.00</speed>
</trkpt>
<trkpt lat="-6.968491" lon="-34.834656">
<ele>42.750000</ele>
<time>2018-09-24T00:57:45Z</time>
<speed>0.58</speed>
</trkpt>
<trkpt lat="-6.968791" lon="-34.835064">
<ele>-42.079998</ele>
<time>2018-09-24T01:03:25Z</time>
<speed>0.04</speed>
</trkpt>
<trkpt lat="-6.968640" lon="-34.834881">
<ele>15.549999</ele>
<time>2018-09-24T01:09:30Z</time>
<speed>0.14</speed>
</trkpt>
<trkpt lat="-6.968609" lon="-34.834789">
<ele>35.910000</ele>
<time>2018-09-24T01:16:04Z</time>
<speed>0.00</speed>
</trkpt>
<trkpt lat="-6.968498" lon="-34.834637">
<ele>22.789999</ele>
<time>2018-09-24T01:21:21Z</time>
<speed>0.00</speed>
</trkpt>
<trkpt lat="-6.968609" lon="-34.834766">
<ele>5.030000</ele>
<time>2018-09-24T01:26:37Z</time>
<speed>0.27</speed>
</trkpt>
<trkpt lat="-6.968610" lon="-34.834728">
<ele>-5.190000</ele>
<time>2018-09-24T01:31:53Z</time>
<speed>0.00</speed>
</trkpt>
<trkpt lat="-6.968583" lon="-34.834740">
<ele>17.799999</ele>
<time>2018-09-24T01:37:09Z</time>
<speed>0.00</speed>
</trkpt>
<trkpt lat="-6.968595" lon="-34.834793">
<ele>14.880000</ele>
<time>2018-09-24T01:42:24Z</time>
<speed>0.23</speed>
</trkpt>
<trkpt lat="-6.968612" lon="-34.834827">
<ele>22.570000</ele>
<time>2018-09-24T01:47:41Z</time>
<speed>0.00</speed>
</trkpt>
<trkpt lat="-6.968592" lon="-34.834801">
<ele>28.189999</ele>
<time>2018-09-24T01:52:56Z</time>
<speed>0.22</speed>
</trkpt>
<trkpt lat="-6.968615" lon="-34.834770">
<ele>7.770000</ele>
<time>2018-09-24T01:58:25Z</time>
<speed>0.28</speed>
</trkpt>
<trkpt lat="-6.968607" lon="-34.834698">
<ele>5.150000</ele>
<time>2018-09-24T02:03:55Z</time>
<speed>0.38</speed>
</trkpt>
<trkpt lat="-6.968571" lon="-34.834824">
<ele>24.539999</ele>
<time>2018-09-24T02:09:11Z</time>
<speed>0.00</speed>
</trkpt>
<trkpt lat="-6.968554" lon="-34.834881">
<ele>23.980000</ele>
<time>2018-09-24T02:14:29Z</time>
<speed>0.07</speed>
</trkpt>
<trkpt lat="-6.968571" lon="-34.834896">
<ele>34.989998</ele>
<time>2018-09-24T02:19:45Z</time>
<speed>0.00</speed>
</trkpt>
<trkpt lat="-6.968654" lon="-34.834743">
<ele>34.290001</ele>
<time>2018-09-24T02:25:21Z</time>
<speed>0.21</speed>
</trkpt>
<trkpt lat="-6.968638" lon="-34.834827">
<ele>13.059999</ele>
<time>2018-09-24T02:30:39Z</time>
<speed>0.00</speed>
</trkpt>
<trkpt lat="-6.968606" lon="-34.834835">
<ele>8.860000</ele>
<time>2018-09-24T02:36:06Z</time>
<speed>0.20</speed>
</trkpt>
<trkpt lat="-6.968656" lon="-34.834583">
<ele>13.990000</ele>
<time>2018-09-24T02:41:24Z</time>
<speed>0.00</speed>
</trkpt>
<trkpt lat="-6.968623" lon="-34.834717">
<ele>3.910000</ele>
<time>2018-09-24T02:46:40Z</time>
<speed>0.00</speed>
</trkpt>
<trkpt lat="-6.968650" lon="-34.834816">
<ele>7.560000</ele>
<time>2018-09-24T02:52:05Z</time>
<speed>0.41</speed>
</trkpt>
<trkpt lat="-6.968625" lon="-34.834557">
<ele>1.200000</ele>
<time>2018-09-24T02:57:21Z</time>
<speed>0.00</speed>
</trkpt>
</trkseg>
</trk>
<trk>
<name>20181027-191510(11)</name>
<desc>Color:004000ff</desc>
<trkseg>
<trkpt lat="-6.968537" lon="-34.834949">
<ele>-64.239998</ele>
<time>2018-09-24T03:03:18Z</time>
<speed>0.36</speed>
</trkpt>
<trkpt lat="-6.968593" lon="-34.834919">
<ele>14.950000</ele>
<time>2018-09-24T03:09:35Z</time>
<speed>0.00</speed>
</trkpt>
<trkpt lat="-6.968637" lon="-34.834824">
<ele>32.099998</ele>
<time>2018-09-24T03:14:52Z</time>
<speed>0.00</speed>
</trkpt>
<trkpt lat="-6.968608" lon="-34.834774">
<ele>26.859999</ele>
<time>2018-09-24T03:20:08Z</time>
<speed>0.00</speed>
</trkpt>
<trkpt lat="-6.968656" lon="-34.834736">
<ele>45.669998</ele>
<time>2018-09-24T03:25:27Z</time>
<speed>0.00</speed>
</trkpt>
<trkpt lat="-6.968665" lon="-34.834820">
<ele>26.719999</ele>
<time>2018-09-24T03:30:45Z</time>
<speed>0.38</speed>
</trkpt>
<trkpt lat="-6.968646" lon="-34.834824">
<ele>16.609999</ele>
<time>2018-09-24T03:36:13Z</time>
<speed>0.19</speed>
</trkpt>
<trkpt lat="-6.968589" lon="-34.834854">
<ele>31.109999</ele>
<time>2018-09-24T03:41:48Z</time>
<speed>0.27</speed>
</trkpt>
<trkpt lat="-6.968624" lon="-34.834900">
<ele>-2.500000</ele>
<time>2018-09-24T03:47:42Z</time>
<speed>0.00</speed>
</trkpt>
<trkpt lat="-6.968706" lon="-34.834808">
<ele>17.049999</ele>
<time>2018-09-24T03:53:00Z</time>
<speed>0.00</speed>
</trkpt>
<trkpt lat="-6.968609" lon="-34.834797">
<ele>5.100000</ele>
<time>2018-09-24T03:58:16Z</time>
<speed>0.00</speed>
</trkpt>
<trkpt lat="-6.968643" lon="-34.834782">
<ele>16.580000</ele>
<time>2018-09-24T04:04:29Z</time>
<speed>0.28</speed>
</trkpt>
<trkpt lat="-6.968582" lon="-34.834801">
<ele>17.830000</ele>
<time>2018-09-24T04:11:41Z</time>
<speed>0.00</speed>
</trkpt>
<trkpt lat="-6.968613" lon="-34.834831">
<ele>11.780000</ele>
<time>2018-09-24T04:16:56Z</time>
<speed>0.00</speed>
</trkpt>
<trkpt lat="-6.968567" lon="-34.834885">
<ele>29.230000</ele>
<time>2018-09-24T04:22:12Z</time>
<speed>0.00</speed>
</trkpt>
<trkpt lat="-6.968585" lon="-34.834709">
<ele>28.189999</ele>
<time>2018-09-24T04:27:28Z</time>
<speed>0.00</speed>
</trkpt>
<trkpt lat="-6.968644" lon="-34.834881">
<ele>-4.210000</ele>
<time>2018-09-24T04:33:04Z</time>
<speed>0.22</speed>
</trkpt>
<trkpt lat="-6.968588" lon="-34.834816">
<ele>1.180000</ele>
<time>2018-09-24T04:38:19Z</time>
<speed>0.00</speed>
</trkpt>
<trkpt lat="-6.968580" lon="-34.834869">
<ele>7.460000</ele>
<time>2018-09-24T04:43:35Z</time>
<speed>0.00</speed>
</trkpt>
<trkpt lat="-6.968618" lon="-34.834866">
<ele>-9.740000</ele>
<time>2018-09-24T04:48:50Z</time>
<speed>0.00</speed>
</trkpt>
<trkpt lat="-6.968575" lon="-34.834892">
<ele>-1.940000</ele>
<time>2018-09-24T04:54:06Z</time>
<speed>0.00</speed>
</trkpt>
<trkpt lat="-6.968585" lon="-34.834904">
<ele>-5.940000</ele>
<time>2018-09-24T04:59:30Z</time>
<speed>0.00</speed>
</trkpt>
<trkpt lat="-6.968625" lon="-34.834862">
<ele>-11.840000</ele>
<time>2018-09-24T05:04:50Z</time>
<speed>0.00</speed>
</trkpt>
<trkpt lat="-6.968606" lon="-34.834866">
<ele>-8.000000</ele>
<time>2018-09-24T05:10:08Z</time>
<speed>0.45</speed>
</trkpt>
<trkpt lat="-6.968632" lon="-34.834915">
<ele>1.830000</ele>
<time>2018-09-24T05:15:32Z</time>
<speed>0.00</speed>
</trkpt>
<trkpt lat="-6.968539" lon="-34.834915">
<ele>-9.510000</ele>
<time>2018-09-24T05:20:49Z</time>
<speed>0.00</speed>
</trkpt>
<trkpt lat="-6.968676" lon="-34.834770">
<ele>46.139999</ele>
<time>2018-09-24T05:26:06Z</time>
<speed>0.00</speed>
</trkpt>
<trkpt lat="-6.968571" lon="-34.834763">
<ele>28.619999</ele>
<time>2018-09-24T05:31:23Z</time>
<speed>0.00</speed>
</trkpt>
<trkpt lat="-6.968587" lon="-34.834747">
<ele>34.579998</ele>
<time>2018-09-24T05:36:59Z</time>
<speed>0.82</speed>
</trkpt>
<trkpt lat="-6.968702" lon="-34.834793">
<ele>35.709999</ele>
<time>2018-09-24T05:42:17Z</time>
<speed>0.00</speed>
</trkpt>
<trkpt lat="-6.968586" lon="-34.834816">
<ele>15.420000</ele>
<time>2018-09-24T05:47:32Z</time>
<speed>0.00</speed>
</trkpt>
<trkpt lat="-6.968633" lon="-34.834862">
<ele>25.949999</ele>
<time>2018-09-24T05:52:48Z</time>
<speed>0.00</speed>
</trkpt>
<trkpt lat="-6.968534" lon="-34.834782">
<ele>-2.520000</ele>
<time>2018-09-24T05:58:03Z</time>
<speed>0.00</speed>
</trkpt>
<trkpt lat="-6.968680" lon="-34.834816">
<ele>23.430000</ele>
<time>2018-09-24T06:03:25Z</time>
<speed>0.00</speed>
</trkpt>
<trkpt lat="-6.968594" lon="-34.834869">
<ele>13.849999</ele>
<time>2018-09-24T06:08:40Z</time>
<speed>0.00</speed>
</trkpt>
<trkpt lat="-6.968624" lon="-34.834873">
<ele>30.279999</ele>
<time>2018-09-24T06:13:55Z</time>
<speed>0.00</speed>
</trkpt>
<trkpt lat="-6.968653" lon="-34.834839">
<ele>29.639999</ele>
<time>2018-09-24T06:19:10Z</time>
<speed>0.00</speed>
</trkpt>
<trkpt lat="-6.968478" lon="-34.834709">
<ele>30.799999</ele>
<time>2018-09-24T06:24:31Z</time>
<speed>0.00</speed>
</trkpt>
<trkpt lat="-6.968557" lon="-34.834797">
<ele>-2.770000</ele>
<time>2018-09-24T06:29:49Z</time>
<speed>0.00</speed>
</trkpt>
<trkpt lat="-6.968690" lon="-34.834934">
<ele>13.500000</ele>
<time>2018-09-24T06:35:07Z</time>
<speed>0.00</speed>
</trkpt>
<trkpt lat="-6.968541" lon="-34.834797">
<ele>12.460000</ele>
<time>2018-09-24T06:40:57Z</time>
<speed>0.26</speed>
</trkpt>
<trkpt lat="-6.968622" lon="-34.834824">
<ele>2.260000</ele>
<time>2018-09-24T06:46:33Z</time>
<speed>0.00</speed>
</trkpt>
<trkpt lat="-6.968600" lon="-34.834782">
<ele>12.750000</ele>
<time>2018-09-24T06:51:48Z</time>
<speed>0.00</speed>
</trkpt>
<trkpt lat="-6.968622" lon="-34.834839">
<ele>17.969999</ele>
<time>2018-09-24T06:57:04Z</time>
<speed>0.00</speed>
</trkpt>
<trkpt lat="-6.968539" lon="-34.834812">
<ele>9.760000</ele>
<time>2018-09-24T07:02:25Z</time>
<speed>0.00</speed>
</trkpt>
<trkpt lat="-6.968629" lon="-34.834820">
<ele>1.940000</ele>
<time>2018-09-24T07:07:40Z</time>
<speed>0.19</speed>
</trkpt>
<trkpt lat="-6.968608" lon="-34.834782">
<ele>12.870000</ele>
<time>2018-09-24T07:12:56Z</time>
<speed>0.00</speed>
</trkpt>
<trkpt lat="-6.968557" lon="-34.834877">
<ele>8.870000</ele>
<time>2018-09-24T07:18:13Z</time>
<speed>0.00</speed>
</trkpt>
<trkpt lat="-6.968641" lon="-34.834843">
<ele>6.370000</ele>
<time>2018-09-24T07:23:28Z</time>
<speed>0.00</speed>
</trkpt>
<trkpt lat="-6.968604" lon="-34.834858">
<ele>8.630000</ele>
<time>2018-09-24T07:28:49Z</time>
<speed>0.00</speed>
</trkpt>
<trkpt lat="-6.968454" lon="-34.834698">
<ele>60.799999</ele>
<time>2018-09-24T07:34:10Z</time>
<speed>1.30</speed>
</trkpt>
<trkpt lat="-6.968668" lon="-34.834824">
<ele>-2.400000</ele>
<time>2018-09-24T07:39:29Z</time>
<speed>0.00</speed>
</trkpt>
<trkpt lat="-6.968671" lon="-34.834869">
<ele>-9.990000</ele>
<time>2018-09-24T07:44:44Z</time>
<speed>0.00</speed>
</trkpt>
<trkpt lat="-6.968683" lon="-34.834816">
<ele>3.560000</ele>
<time>2018-09-24T07:50:00Z</time>
<speed>0.00</speed>
</trkpt>
<trkpt lat="-6.968615" lon="-34.834888">
<ele>6.470000</ele>
<time>2018-09-24T07:55:16Z</time>
<speed>0.00</speed>
</trkpt>
<trkpt lat="-6.968568" lon="-34.834892">
<ele>-8.210000</ele>
<time>2018-09-24T08:01:03Z</time>
<speed>0.32</speed>
</trkpt>
<trkpt lat="-6.968632" lon="-34.834770">
<ele>37.200001</ele>
<time>2018-09-24T08:06:22Z</time>
<speed>0.00</speed>
</trkpt>
<trkpt lat="-6.968763" lon="-34.834705">
<ele>-11.990000</ele>
<time>2018-09-24T08:11:41Z</time>
<speed>0.00</speed>
</trkpt>
<trkpt lat="-6.968765" lon="-34.834690">
<ele>60.840000</ele>
<time>2018-09-24T08:17:12Z</time>
<speed>0.04</speed>
</trkpt>
<trkpt lat="-6.968714" lon="-34.834560">
<ele>96.029999</ele>
<time>2018-09-24T08:22:35Z</time>
<speed>0.16</speed>
</trkpt>
<trkpt lat="-6.968717" lon="-34.834579">
<ele>92.150002</ele>
<time>2018-09-24T08:28:10Z</time>
<speed>0.17</speed>
</trkpt>
<trkpt lat="-6.968620" lon="-34.834862">
<ele>20.680000</ele>
<time>2018-09-24T08:34:02Z</time>
<speed>0.05</speed>
</trkpt>
<trkpt lat="-6.968584" lon="-34.834812">
<ele>10.780000</ele>
<time>2018-09-24T08:40:38Z</time>
<speed>0.00</speed>
</trkpt>
<trkpt lat="-6.968602" lon="-34.834866">
<ele>10.080000</ele>
<time>2018-09-24T08:45:52Z</time>
<speed>0.00</speed>
</trkpt>
<trkpt lat="-6.968637" lon="-34.834797">
<ele>19.379999</ele>
<time>2018-09-24T08:51:08Z</time>
<speed>0.00</speed>
</trkpt>
<trkpt lat="-6.968627" lon="-34.834850">
<ele>17.820000</ele>
<time>2018-09-24T08:56:23Z</time>
<speed>0.00</speed>
</trkpt>
<trkpt lat="-6.968573" lon="-34.834843">
<ele>-0.940000</ele>
<time>2018-09-24T09:01:44Z</time>
<speed>0.00</speed>
</trkpt>
<trkpt lat="-6.968636" lon="-34.834797">
<ele>25.119999</ele>
<time>2018-09-24T09:06:59Z</time>
<speed>0.00</speed>
</trkpt>
<trkpt lat="-6.968571" lon="-34.834869">
<ele>8.849999</ele>
<time>2018-09-24T09:12:14Z</time>
<speed>0.00</speed>
</trkpt>
<trkpt lat="-6.968582" lon="-34.834900">
<ele>-7.660000</ele>
<time>2018-09-24T09:17:29Z</time>
<speed>0.00</speed>
</trkpt>
<trkpt lat="-6.968685" lon="-34.834667">
<ele>27.269999</ele>
<time>2018-09-24T09:22:49Z</time>
<speed>2.06</speed>
</trkpt>
<trkpt lat="-6.968572" lon="-34.834873">
<ele>16.600000</ele>
<time>2018-09-24T09:28:04Z</time>
<speed>0.23</speed>
</trkpt>
<trkpt lat="-6.968605" lon="-34.834839">
<ele>-4.540000</ele>
<time>2018-09-24T09:33:31Z</time>
<speed>0.32</speed>
</trkpt>
<trkpt lat="-6.968639" lon="-34.834835">
<ele>18.160000</ele>
<time>2018-09-24T09:38:47Z</time>
<speed>0.00</speed>
</trkpt>
<trkpt lat="-6.968506" lon="-34.834808">
<ele>23.580000</ele>
<time>2018-09-24T09:44:07Z</time>
<speed>0.37</speed>
</trkpt>
<trkpt lat="-6.968585" lon="-34.834866">
<ele>17.070000</ele>
<time>2018-09-24T09:49:24Z</time>
<speed>0.00</speed>
</trkpt>
<trkpt lat="-6.968609" lon="-34.834778">
<ele>4.000000</ele>
<time>2018-09-24T09:54:40Z</time>
<speed>0.00</speed>
</trkpt>
<trkpt lat="-6.968637" lon="-34.834923">
<ele>-7.120000</ele>
<time>2018-09-24T09:59:58Z</time>
<speed>0.00</speed>
</trkpt>
<trkpt lat="-6.968623" lon="-34.834778">
<ele>7.090000</ele>
<time>2018-09-24T10:05:19Z</time>
<speed>0.00</speed>
</trkpt>
<trkpt lat="-6.968704" lon="-34.834927">
<ele>71.400002</ele>
<time>2018-09-24T10:10:48Z</time>
<speed>0.62</speed>
</trkpt>
<trkpt lat="-6.968550" lon="-34.834831">
<ele>32.469997</ele>
<time>2018-09-24T10:16:04Z</time>
<speed>0.00</speed>
</trkpt>
<trkpt lat="-6.968628" lon="-34.834972">
<ele>-18.789999</ele>
<time>2018-09-24T10:21:22Z</time>
<speed>0.00</speed>
</trkpt>
<trkpt lat="-6.968648" lon="-34.834850">
<ele>-4.670000</ele>
<time>2018-09-24T10:26:40Z</time>
<speed>0.00</speed>
</trkpt>
<trkpt lat="-6.968610" lon="-34.834728">
<ele>3.300000</ele>
<time>2018-09-24T10:31:56Z</time>
<speed>0.00</speed>
</trkpt>
<trkpt lat="-6.968597" lon="-34.834743">
<ele>31.750000</ele>
<time>2018-09-24T10:37:21Z</time>
<speed>0.37</speed>
</trkpt>
<trkpt lat="-6.968631" lon="-34.834793">
<ele>19.160000</ele>
<time>2018-09-24T10:42:39Z</time>
<speed>0.00</speed>
</trkpt>
<trkpt lat="-6.968628" lon="-34.834846">
<ele>-0.640000</ele>
<time>2018-09-24T10:48:00Z</time>
<speed>0.00</speed>
</trkpt>
<trkpt lat="-6.968546" lon="-34.834534">
<ele>73.389999</ele>
<time>2018-09-24T10:53:22Z</time>
<speed>0.00</speed>
</trkpt>
<trkpt lat="-6.968617" lon="-34.834850">
<ele>17.940001</ele>
<time>2018-09-24T10:59:00Z</time>
<speed>0.18</speed>
</trkpt>
<trkpt lat="-6.968601" lon="-34.834717">
<ele>29.820000</ele>
<time>2018-09-24T11:04:21Z</time>
<speed>0.00</speed>
</trkpt>
<trkpt lat="-6.968563" lon="-34.834862">
<ele>24.689999</ele>
<time>2018-09-24T11:09:35Z</time>
<speed>0.48</speed>
</trkpt>
<trkpt lat="-6.968620" lon="-34.834827">
<ele>36.549999</ele>
<time>2018-09-24T11:14:51Z</time>
<speed>0.05</speed>
</trkpt>
<trkpt lat="-6.968626" lon="-34.834820">
<ele>22.039999</ele>
<time>2018-09-24T11:20:07Z</time>
<speed>0.08</speed>
</trkpt>
<trkpt lat="-6.968630" lon="-34.834866">
<ele>20.680000</ele>
<time>2018-09-24T11:25:21Z</time>
<speed>0.13</speed>
</trkpt>
<trkpt lat="-6.968644" lon="-34.834801">
<ele>22.350000</ele>
<time>2018-09-24T11:30:36Z</time>
<speed>0.21</speed>
</trkpt>
<trkpt lat="-6.968617" lon="-34.834824">
<ele>17.150000</ele>
<time>2018-09-24T11:35:53Z</time>
<speed>0.00</speed>
</trkpt>
<trkpt lat="-6.968635" lon="-34.834850">
<ele>17.799999</ele>
<time>2018-09-24T11:41:08Z</time>
<speed>0.13</speed>
</trkpt>
<trkpt lat="-6.968630" lon="-34.834843">
<ele>19.049999</ele>
<time>2018-09-24T11:46:23Z</time>
<speed>0.20</speed>
</trkpt>
<trkpt lat="-6.968614" lon="-34.834946">
<ele>22.740000</ele>
<time>2018-09-24T11:51:39Z</time>
<speed>0.00</speed>
</trkpt>
<trkpt lat="-6.968590" lon="-34.834763">
<ele>23.369999</ele>
<time>2018-09-24T11:56:56Z</time>
<speed>0.00</speed>
</trkpt>
<trkpt lat="-6.968626" lon="-34.834793">
<ele>30.820000</ele>
<time>2018-09-24T12:02:17Z</time>
<speed>0.06</speed>
</trkpt>
<trkpt lat="-6.968636" lon="-34.834785">
<ele>14.700000</ele>
<time>2018-09-24T12:07:33Z</time>
<speed>0.15</speed>
</trkpt>
<trkpt lat="-6.968610" lon="-34.834801">
<ele>20.840000</ele>
<time>2018-09-24T12:12:51Z</time>
<speed>0.00</speed>
</trkpt>
<trkpt lat="-6.968513" lon="-34.835106">
<ele>-7.960000</ele>
<time>2018-09-24T12:18:16Z</time>
<speed>1.33</speed>
</trkpt>
<trkpt lat="-6.968530" lon="-34.834778">
<ele>20.289999</ele>
<time>2018-09-24T12:23:35Z</time>
<speed>0.79</speed>
</trkpt>
<trkpt lat="-6.968655" lon="-34.834736">
<ele>35.079998</ele>
<time>2018-09-24T12:28:56Z</time>
<speed>0.00</speed>
</trkpt>
<trkpt lat="-6.968583" lon="-34.834946">
<ele>12.200000</ele>
<time>2018-09-24T12:34:15Z</time>
<speed>1.96</speed>
</trkpt>
<trkpt lat="-6.968534" lon="-34.834774">
<ele>30.059999</ele>
<time>2018-09-24T12:39:34Z</time>
<speed>0.00</speed>
</trkpt>
<trkpt lat="-6.968592" lon="-34.834877">
<ele>-3.580000</ele>
<time>2018-09-24T12:44:51Z</time>
<speed>0.00</speed>
</trkpt>
<trkpt lat="-6.968612" lon="-34.834782">
<ele>51.039997</ele>
<time>2018-09-24T12:50:09Z</time>
<speed>0.00</speed>
</trkpt>
<trkpt lat="-6.968597" lon="-34.834881">
<ele>9.800000</ele>
<time>2018-09-24T12:55:33Z</time>
<speed>0.22</speed>
</trkpt>
<trkpt lat="-6.968569" lon="-34.834770">
<ele>23.740000</ele>
<time>2018-09-24T13:01:25Z</time>
<speed>0.29</speed>
</trkpt>
<trkpt lat="-6.968630" lon="-34.834816">
<ele>18.609999</ele>
<time>2018-09-24T13:06:44Z</time>
<speed>0.00</speed>
</trkpt>
<trkpt lat="-6.968598" lon="-34.834812">
<ele>25.459999</ele>
<time>2018-09-24T13:12:02Z</time>
<speed>0.00</speed>
</trkpt>
<trkpt lat="-6.968586" lon="-34.834805">
<ele>30.109999</ele>
<time>2018-09-24T13:17:20Z</time>
<speed>0.00</speed>
</trkpt>
<trkpt lat="-6.968608" lon="-34.834854">
<ele>20.549999</ele>
<time>2018-09-24T13:22:37Z</time>
<speed>0.00</speed>
</trkpt>
<trkpt lat="-6.968607" lon="-34.834805">
<ele>19.449999</ele>
<time>2018-09-24T13:28:25Z</time>
<speed>0.29</speed>
</trkpt>
<trkpt lat="-6.968582" lon="-34.834805">
<ele>16.869999</ele>
<time>2018-09-24T13:33:45Z</time>
<speed>0.00</speed>
</trkpt>
<trkpt lat="-6.968600" lon="-34.834881">
<ele>19.059999</ele>
<time>2018-09-24T13:39:02Z</time>
<speed>0.00</speed>
</trkpt>
<trkpt lat="-6.968618" lon="-34.834946">
<ele>39.189999</ele>
<time>2018-09-24T13:44:20Z</time>
<speed>0.00</speed>
</trkpt>
<trkpt lat="-6.968644" lon="-34.834839">
<ele>17.420000</ele>
<time>2018-09-24T13:49:37Z</time>
<speed>0.00</speed>
</trkpt>
<trkpt lat="-6.968626" lon="-34.834774">
<ele>23.299999</ele>
<time>2018-09-24T13:54:54Z</time>
<speed>0.00</speed>
</trkpt>
<trkpt lat="-6.968747" lon="-34.834827">
<ele>13.170000</ele>
<time>2018-09-24T14:00:28Z</time>
<speed>0.36</speed>
</trkpt>
<trkpt lat="-6.968694" lon="-34.834908">
<ele>37.099998</ele>
<time>2018-09-24T14:05:39Z</time>
<speed>0.00</speed>
</trkpt>
<trkpt lat="-6.968756" lon="-34.835007">
<ele>31.420000</ele>
<time>2018-09-24T14:11:03Z</time>
<speed>0.28</speed>
</trkpt>
<trkpt lat="-6.968740" lon="-34.835064">
<ele>10.349999</ele>
<time>2018-09-24T14:16:26Z</time>
<speed>0.21</speed>
</trkpt>
<trkpt lat="-6.968673" lon="-34.834885">
<ele>31.429998</ele>
<time>2018-09-24T14:21:49Z</time>
<speed>0.36</speed>
</trkpt>
<trkpt lat="-6.968666" lon="-34.834801">
<ele>24.510000</ele>
<time>2018-09-24T14:27:33Z</time>
<speed>0.14</speed>
</trkpt>
<trkpt lat="-6.968687" lon="-34.834869">
<ele>17.340000</ele>
<time>2018-09-24T14:34:37Z</time>
<speed>0.00</speed>
</trkpt>
<trkpt lat="-6.968624" lon="-34.834747">
<ele>14.070000</ele>
<time>2018-09-24T14:39:48Z</time>
<speed>0.00</speed>
</trkpt>
<trkpt lat="-6.968640" lon="-34.834778">
<ele>22.459999</ele>
<time>2018-09-24T14:44:58Z</time>
<speed>0.00</speed>
</trkpt>
<trkpt lat="-6.968607" lon="-34.834755">
<ele>37.599998</ele>
<time>2018-09-24T14:50:08Z</time>
<speed>0.00</speed>
</trkpt>
<trkpt lat="-6.968623" lon="-34.834812">
<ele>15.610000</ele>
<time>2018-09-24T14:55:19Z</time>
<speed>0.00</speed>
</trkpt>
<trkpt lat="-6.968589" lon="-34.834824">
<ele>-0.500000</ele>
<time>2018-09-24T15:00:32Z</time>
<speed>1.01</speed>
</trkpt>
<trkpt lat="-6.968637" lon="-34.834827">
<ele>10.650000</ele>
<time>2018-09-24T15:05:42Z</time>
<speed>0.00</speed>
</trkpt>
<trkpt lat="-6.968705" lon="-34.834641">
<ele>55.910000</ele>
<time>2018-09-24T15:10:53Z</time>
<speed>0.00</speed>
</trkpt>
<trkpt lat="-6.968607" lon="-34.834778">
<ele>12.940000</ele>
<time>2018-09-24T15:16:03Z</time>
<speed>0.00</speed>
</trkpt>
<trkpt lat="-6.968628" lon="-34.834740">
<ele>27.369999</ele>
<time>2018-09-24T15:21:13Z</time>
<speed>0.00</speed>
</trkpt>
<trkpt lat="-6.968621" lon="-34.834770">
<ele>22.500000</ele>
<time>2018-09-24T15:26:23Z</time>
<speed>0.00</speed>
</trkpt>
<trkpt lat="-6.968663" lon="-34.834953">
<ele>-2.890000</ele>
<time>2018-09-24T15:31:34Z</time>
<speed>0.00</speed>
</trkpt>
<trkpt lat="-6.968613" lon="-34.834927">
<ele>2.700000</ele>
<time>2018-09-24T15:36:44Z</time>
<speed>0.00</speed>
</trkpt>
<trkpt lat="-6.968614" lon="-34.834732">
<ele>23.959999</ele>
<time>2018-09-24T15:41:53Z</time>
<speed>0.00</speed>
</trkpt>
<trkpt lat="-6.968646" lon="-34.834770">
<ele>20.369999</ele>
<time>2018-09-24T15:47:03Z</time>
<speed>0.00</speed>
</trkpt>
<trkpt lat="-6.968665" lon="-34.834740">
<ele>31.609999</ele>
<time>2018-09-24T15:52:13Z</time>
<speed>0.00</speed>
</trkpt>
<trkpt lat="-6.968629" lon="-34.834820">
<ele>19.510000</ele>
<time>2018-09-24T15:57:24Z</time>
<speed>0.00</speed>
</trkpt>
<trkpt lat="-6.968644" lon="-34.834713">
<ele>36.320000</ele>
<time>2018-09-24T16:02:40Z</time>
<speed>0.00</speed>
</trkpt>
<trkpt lat="-6.968619" lon="-34.834801">
<ele>20.320000</ele>
<time>2018-09-24T16:07:52Z</time>
<speed>0.00</speed>
</trkpt>
<trkpt lat="-6.968634" lon="-34.834854">
<ele>14.389999</ele>
<time>2018-09-24T16:13:03Z</time>
<speed>2.32</speed>
</trkpt>
<trkpt lat="-6.968622" lon="-34.834755">
<ele>12.740000</ele>
<time>2018-09-24T16:18:13Z</time>
<speed>0.00</speed>
</trkpt>
<trkpt lat="-6.968598" lon="-34.834721">
<ele>27.099998</ele>
<time>2018-09-24T16:23:24Z</time>
<speed>0.00</speed>
</trkpt>
<trkpt lat="-6.968647" lon="-34.834789">
<ele>13.780000</ele>
<time>2018-09-24T16:28:35Z</time>
<speed>0.00</speed>
</trkpt>
<trkpt lat="-6.968702" lon="-34.834915">
<ele>-0.410000</ele>
<time>2018-09-24T16:34:08Z</time>
<speed>0.09</speed>
</trkpt>
<trkpt lat="-6.968664" lon="-34.834839">
<ele>11.050000</ele>
<time>2018-09-24T16:39:20Z</time>
<speed>0.00</speed>
</trkpt>
<trkpt lat="-6.968594" lon="-34.834785">
<ele>22.289999</ele>
<time>2018-09-24T16:44:30Z</time>
<speed>0.00</speed>
</trkpt>
<trkpt lat="-6.968600" lon="-34.834763">
<ele>23.920000</ele>
<time>2018-09-24T16:49:40Z</time>
<speed>0.00</speed>
</trkpt>
<trkpt lat="-6.968541" lon="-34.834717">
<ele>37.389999</ele>
<time>2018-09-24T16:54:50Z</time>
<speed>0.00</speed>
</trkpt>
<trkpt lat="-6.968565" lon="-34.834812">
<ele>-26.789999</ele>
<time>2018-09-24T17:00:04Z</time>
<speed>0.00</speed>
</trkpt>
<trkpt lat="-6.968589" lon="-34.834759">
<ele>9.840000</ele>
<time>2018-09-24T17:05:14Z</time>
<speed>0.00</speed>
</trkpt>
<trkpt lat="-6.968560" lon="-34.834694">
<ele>-3.150000</ele>
<time>2018-09-24T17:10:25Z</time>
<speed>0.00</speed>
</trkpt>
<trkpt lat="-6.968602" lon="-34.834862">
<ele>5.930000</ele>
<time>2018-09-24T17:15:35Z</time>
<speed>0.00</speed>
</trkpt>
<trkpt lat="-6.968509" lon="-34.834667">
<ele>9.360000</ele>
<time>2018-09-24T17:20:45Z</time>
<speed>0.00</speed>
</trkpt>
<trkpt lat="-6.968556" lon="-34.834808">
<ele>9.220000</ele>
<time>2018-09-24T17:25:58Z</time>
<speed>0.00</speed>
</trkpt>
<trkpt lat="-6.968507" lon="-34.834652">
<ele>40.989998</ele>
<time>2018-09-24T17:31:19Z</time>
<speed>0.39</speed>
</trkpt>
<trkpt lat="-6.968531" lon="-34.835075">
<ele>-24.230000</ele>
<time>2018-09-24T17:36:30Z</time>
<speed>0.00</speed>
</trkpt>
<trkpt lat="-6.968605" lon="-34.834820">
<ele>23.180000</ele>
<time>2018-09-24T17:41:43Z</time>
<speed>0.74</speed>
</trkpt>
<trkpt lat="-6.968611" lon="-34.835152">
<ele>-11.809999</ele>
<time>2018-09-24T17:47:03Z</time>
<speed>0.00</speed>
</trkpt>
<trkpt lat="-6.968575" lon="-34.834881">
<ele>13.580000</ele>
<time>2018-09-24T17:52:13Z</time>
<speed>0.00</speed>
</trkpt>
<trkpt lat="-6.968591" lon="-34.834797">
<ele>36.660000</ele>
<time>2018-09-24T17:57:27Z</time>
<speed>1.09</speed>
</trkpt>
<trkpt lat="-6.968600" lon="-34.834831">
<ele>26.809999</ele>
<time>2018-09-24T18:03:02Z</time>
<speed>0.00</speed>
</trkpt>
<trkpt lat="-6.968607" lon="-34.834671">
<ele>31.289999</ele>
<time>2018-09-24T18:08:14Z</time>
<speed>0.00</speed>
</trkpt>
<trkpt lat="-6.968614" lon="-34.834827">
<ele>45.669998</ele>
<time>2018-09-24T18:13:25Z</time>
<speed>0.00</speed>
</trkpt>
<trkpt lat="-6.968629" lon="-34.834831">
<ele>31.539999</ele>
<time>2018-09-24T18:18:35Z</time>
<speed>0.13</speed>
</trkpt>
<trkpt lat="-6.968658" lon="-34.834835">
<ele>29.699999</ele>
<time>2018-09-24T18:23:44Z</time>
<speed>0.00</speed>
</trkpt>
<trkpt lat="-6.968651" lon="-34.834831">
<ele>2.990000</ele>
<time>2018-09-24T18:28:55Z</time>
<speed>0.00</speed>
</trkpt>
<trkpt lat="-6.968619" lon="-34.834835">
<ele>14.460000</ele>
<time>2018-09-24T18:34:06Z</time>
<speed>0.00</speed>
</trkpt>
<trkpt lat="-6.968657" lon="-34.834877">
<ele>35.349998</ele>
<time>2018-09-24T18:39:15Z</time>
<speed>0.00</speed>
</trkpt>
<trkpt lat="-6.968619" lon="-34.834843">
<ele>16.250000</ele>
<time>2018-09-24T18:44:24Z</time>
<speed>0.00</speed>
</trkpt>
<trkpt lat="-6.968637" lon="-34.834850">
<ele>11.290000</ele>
<time>2018-09-24T18:49:34Z</time>
<speed>0.00</speed>
</trkpt>
<trkpt lat="-6.968537" lon="-34.834747">
<ele>8.330000</ele>
<time>2018-09-24T18:54:43Z</time>
<speed>0.00</speed>
</trkpt>
<trkpt lat="-6.968575" lon="-34.834816">
<ele>8.429999</ele>
<time>2018-09-24T18:59:55Z</time>
<speed>0.33</speed>
</trkpt>
<trkpt lat="-6.968723" lon="-34.834896">
<ele>32.380001</ele>
<time>2018-09-24T19:05:07Z</time>
<speed>0.00</speed>
</trkpt>
<trkpt lat="-6.968617" lon="-34.834778">
<ele>28.379999</ele>
<time>2018-09-24T19:10:18Z</time>
<speed>0.00</speed>
</trkpt>
<trkpt lat="-6.968662" lon="-34.834866">
<ele>23.430000</ele>
<time>2018-09-24T19:15:26Z</time>
<speed>0.21</speed>
</trkpt>
<trkpt lat="-6.968626" lon="-34.834782">
<ele>12.639999</ele>
<time>2018-09-24T19:20:36Z</time>
<speed>0.00</speed>
</trkpt>
<trkpt lat="-6.968745" lon="-34.834900">
<ele>36.750000</ele>
<time>2018-09-24T19:25:49Z</time>
<speed>0.00</speed>
</trkpt>
<trkpt lat="-6.968660" lon="-34.834808">
<ele>-8.170000</ele>
<time>2018-09-24T19:30:59Z</time>
<speed>0.00</speed>
</trkpt>
<trkpt lat="-6.968655" lon="-34.834896">
<ele>17.529999</ele>
<time>2018-09-24T19:36:09Z</time>
<speed>0.00</speed>
</trkpt>
<trkpt lat="-6.968624" lon="-34.834839">
<ele>9.500000</ele>
<time>2018-09-24T19:41:50Z</time>
<speed>0.00</speed>
</trkpt>
<trkpt lat="-6.968652" lon="-34.834801">
<ele>-10.050000</ele>
<time>2018-09-24T19:47:00Z</time>
<speed>0.00</speed>
</trkpt>
<trkpt lat="-6.968535" lon="-34.834644">
<ele>18.129999</ele>
<time>2018-09-24T19:52:10Z</time>
<speed>0.00</speed>
</trkpt>
<trkpt lat="-6.968619" lon="-34.834755">
<ele>-0.180000</ele>
<time>2018-09-24T19:57:19Z</time>
<speed>0.00</speed>
</trkpt>
<trkpt lat="-6.968626" lon="-34.834808">
<ele>-3.220000</ele>
<time>2018-09-24T20:02:39Z</time>
<speed>0.00</speed>
</trkpt>
<trkpt lat="-6.968744" lon="-34.834934">
<ele>-8.000000</ele>
<time>2018-09-24T20:07:57Z</time>
<speed>0.00</speed>
</trkpt>
<trkpt lat="-6.968675" lon="-34.834930">
<ele>-0.800000</ele>
<time>2018-09-24T20:13:14Z</time>
<speed>0.00</speed>
</trkpt>
<trkpt lat="-6.968585" lon="-34.834846">
<ele>13.389999</ele>
<time>2018-09-24T20:18:31Z</time>
<speed>0.00</speed>
</trkpt>
<trkpt lat="-6.968628" lon="-34.834854">
<ele>16.240000</ele>
<time>2018-09-24T20:23:48Z</time>
<speed>0.00</speed>
</trkpt>
<trkpt lat="-6.968647" lon="-34.834816">
<ele>12.630000</ele>
<time>2018-09-24T20:29:05Z</time>
<speed>0.00</speed>
</trkpt>
<trkpt lat="-6.968606" lon="-34.834774">
<ele>23.740000</ele>
<time>2018-09-24T20:34:24Z</time>
<speed>0.00</speed>
</trkpt>
<trkpt lat="-6.968649" lon="-34.834888">
<ele>19.770000</ele>
<time>2018-09-24T20:39:40Z</time>
<speed>0.00</speed>
</trkpt>
<trkpt lat="-6.968613" lon="-34.835026">
<ele>-3.690000</ele>
<time>2018-09-24T20:44:57Z</time>
<speed>0.00</speed>
</trkpt>
<trkpt lat="-6.968607" lon="-34.834690">
<ele>30.039999</ele>
<time>2018-09-24T20:50:14Z</time>
<speed>0.00</speed>
</trkpt>
<trkpt lat="-6.968622" lon="-34.834862">
<ele>2.740000</ele>
<time>2018-09-24T20:55:31Z</time>
<speed>0.00</speed>
</trkpt>
<trkpt lat="-6.968688" lon="-34.834869">
<ele>16.129999</ele>
<time>2018-09-24T21:00:51Z</time>
<speed>0.00</speed>
</trkpt>
<trkpt lat="-6.968651" lon="-34.834881">
<ele>4.860000</ele>
<time>2018-09-24T21:06:09Z</time>
<speed>0.00</speed>
</trkpt>
<trkpt lat="-6.968786" lon="-34.834965">
<ele>-37.250000</ele>
<time>2018-09-24T21:11:31Z</time>
<speed>0.00</speed>
</trkpt>
<trkpt lat="-6.968693" lon="-34.834812">
<ele>10.870000</ele>
<time>2018-09-24T21:16:56Z</time>
<speed>1.83</speed>
</trkpt>
<trkpt lat="-6.968637" lon="-34.834743">
<ele>17.410000</ele>
<time>2018-09-24T21:22:17Z</time>
<speed>0.00</speed>
</trkpt>
<trkpt lat="-6.968602" lon="-34.834808">
<ele>23.000000</ele>
<time>2018-09-24T21:28:00Z</time>
<speed>0.14</speed>
</trkpt>
<trkpt lat="-6.968633" lon="-34.834755">
<ele>25.580000</ele>
<time>2018-09-24T21:33:18Z</time>
<speed>0.00</speed>
</trkpt>
<trkpt lat="-6.968576" lon="-34.834820">
<ele>-2.570000</ele>
<time>2018-09-24T21:38:37Z</time>
<speed>0.14</speed>
</trkpt>
<trkpt lat="-6.968647" lon="-34.834820">
<ele>10.160000</ele>
<time>2018-09-24T21:43:54Z</time>
<speed>0.00</speed>
</trkpt>
<trkpt lat="-6.968586" lon="-34.834805">
<ele>25.539999</ele>
<time>2018-09-24T21:49:11Z</time>
<speed>0.00</speed>
</trkpt>
<trkpt lat="-6.968600" lon="-34.834782">
<ele>24.840000</ele>
<time>2018-09-24T21:54:29Z</time>
<speed>0.00</speed>
</trkpt>
<trkpt lat="-6.968583" lon="-34.834953">
<ele>29.869999</ele>
<time>2018-09-24T22:00:25Z</time>
<speed>0.31</speed>
</trkpt>
<trkpt lat="-6.968618" lon="-34.834816">
<ele>13.830000</ele>
<time>2018-09-24T22:06:21Z</time>
<speed>0.00</speed>
</trkpt>
<trkpt lat="-6.968679" lon="-34.834770">
<ele>1.770000</ele>
<time>2018-09-24T22:11:39Z</time>
<speed>0.27</speed>
</trkpt>
<trkpt lat="-6.968547" lon="-34.834843">
<ele>34.469997</ele>
<time>2018-09-24T22:16:55Z</time>
<speed>0.00</speed>
</trkpt>
<trkpt lat="-6.968755" lon="-34.834854">
<ele>-2.520000</ele>
<time>2018-09-24T22:22:11Z</time>
<speed>0.00</speed>
</trkpt>
<trkpt lat="-6.968612" lon="-34.834854">
<ele>27.349998</ele>
<time>2018-09-24T22:27:29Z</time>
<speed>0.00</speed>
</trkpt>
<trkpt lat="-6.968586" lon="-34.834732">
<ele>12.420000</ele>
<time>2018-09-24T22:32:45Z</time>
<speed>0.00</speed>
</trkpt>
<trkpt lat="-6.968655" lon="-34.834766">
<ele>-6.450000</ele>
<time>2018-09-24T22:38:01Z</time>
<speed>0.00</speed>
</trkpt>
<trkpt lat="-6.968688" lon="-34.834946">
<ele>3.050000</ele>
<time>2018-09-24T22:43:19Z</time>
<speed>0.00</speed>
</trkpt>
<trkpt lat="-6.968594" lon="-34.834686">
<ele>31.269999</ele>
<time>2018-09-24T22:48:35Z</time>
<speed>0.00</speed>
</trkpt>
<trkpt lat="-6.968591" lon="-34.834782">
<ele>15.679999</ele>
<time>2018-09-24T22:53:51Z</time>
<speed>0.00</speed>
</trkpt>
<trkpt lat="-6.968526" lon="-34.834682">
<ele>47.829998</ele>
<time>2018-09-24T22:59:07Z</time>
<speed>0.00</speed>
</trkpt>
<trkpt lat="-6.968541" lon="-34.834633">
<ele>48.360001</ele>
<time>2018-09-24T23:04:26Z</time>
<speed>0.00</speed>
</trkpt>
<trkpt lat="-6.968637" lon="-34.834728">
<ele>22.100000</ele>
<time>2018-09-24T23:09:43Z</time>
<speed>0.00</speed>
</trkpt>
<trkpt lat="-6.968621" lon="-34.834820">
<ele>17.379999</ele>
<time>2018-09-24T23:14:59Z</time>
<speed>0.00</speed>
</trkpt>
<trkpt lat="-6.968589" lon="-34.834770">
<ele>31.500000</ele>
<time>2018-09-24T23:20:15Z</time>
<speed>0.00</speed>
</trkpt>
<trkpt lat="-6.968644" lon="-34.834778">
<ele>19.840000</ele>
<time>2018-09-24T23:25:31Z</time>
<speed>0.00</speed>
</trkpt>
<trkpt lat="-6.968597" lon="-34.834953">
<ele>25.670000</ele>
<time>2018-09-24T23:30:46Z</time>
<speed>0.00</speed>
</trkpt>
<trkpt lat="-6.968641" lon="-34.834820">
<ele>18.590000</ele>
<time>2018-09-24T23:36:02Z</time>
<speed>0.00</speed>
</trkpt>
<trkpt lat="-6.968665" lon="-34.834812">
<ele>12.200000</ele>
<time>2018-09-24T23:41:27Z</time>
<speed>0.41</speed>
</trkpt>
<trkpt lat="-6.968610" lon="-34.835060">
<ele>20.090000</ele>
<time>2018-09-24T23:46:43Z</time>
<speed>0.00</speed>
</trkpt>
<trkpt lat="-6.968652" lon="-34.834988">
<ele>20.320000</ele>
<time>2018-09-24T23:52:01Z</time>
<speed>0.00</speed>
</trkpt>
<trkpt lat="-6.968656" lon="-34.834724">
<ele>27.699999</ele>
<time>2018-09-24T23:57:17Z</time>
<speed>0.00</speed>
</trkpt>
<trkpt lat="-6.968709" lon="-34.834831">
<ele>7.690000</ele>
<time>2018-09-25T00:03:19Z</time>
<speed>0.32</speed>
</trkpt>
<trkpt lat="-6.968587" lon="-34.834835">
<ele>19.270000</ele>
<time>2018-09-25T00:10:00Z</time>
<speed>0.33</speed>
</trkpt>
<trkpt lat="-6.968617" lon="-34.834873">
<ele>16.180000</ele>
<time>2018-09-25T00:21:02Z</time>
<speed>0.00</speed>
</trkpt>
<trkpt lat="-6.968633" lon="-34.834747">
<ele>20.250000</ele>
<time>2018-09-25T00:32:06Z</time>
<speed>0.32</speed>
</trkpt>
<trkpt lat="-6.968519" lon="-34.834808">
<ele>27.449999</ele>
<time>2018-09-25T00:41:34Z</time>
<speed>0.00</speed>
</trkpt>
<trkpt lat="-6.968682" lon="-34.834766">
<ele>5.400000</ele>
<time>2018-09-25T00:46:59Z</time>
<speed>0.32</speed>
</trkpt>
<trkpt lat="-6.968508" lon="-34.834660">
<ele>31.480000</ele>
<time>2018-09-25T00:53:51Z</time>
<speed>0.34</speed>
</trkpt>
<trkpt lat="-6.968749" lon="-34.834984">
<ele>-0.940000</ele>
<time>2018-09-25T01:01:46Z</time>
<speed>0.07</speed>
</trkpt>
<trkpt lat="-6.968681" lon="-34.834866">
<ele>6.870000</ele>
<time>2018-09-25T01:10:48Z</time>
<speed>0.06</speed>
</trkpt>
<trkpt lat="-6.968734" lon="-34.834881">
<ele>-8.190000</ele>
<time>2018-09-25T01:20:18Z</time>
<speed>0.00</speed>
</trkpt>
<trkpt lat="-6.968721" lon="-34.834854">
<ele>-34.290001</ele>
<time>2018-09-25T01:25:49Z</time>
<speed>0.12</speed>
</trkpt>
<trkpt lat="-6.968623" lon="-34.834812">
<ele>6.810000</ele>
<time>2018-09-25T01:32:30Z</time>
<speed>0.04</speed>
</trkpt>
<trkpt lat="-6.968682" lon="-34.834911">
<ele>13.960000</ele>
<time>2018-09-25T01:37:45Z</time>
<speed>0.16</speed>
</trkpt>
<trkpt lat="-6.968604" lon="-34.834831">
<ele>29.939999</ele>
<time>2018-09-25T01:43:02Z</time>
<speed>0.22</speed>
</trkpt>
<trkpt lat="-6.968663" lon="-34.834869">
<ele>28.889999</ele>
<time>2018-09-25T01:48:33Z</time>
<speed>0.26</speed>
</trkpt>
<trkpt lat="-6.968615" lon="-34.834816">
<ele>25.740000</ele>
<time>2018-09-25T01:53:49Z</time>
<speed>0.14</speed>
</trkpt>
<trkpt lat="-6.968677" lon="-34.834770">
<ele>6.830000</ele>
<time>2018-09-25T01:59:06Z</time>
<speed>0.00</speed>
</trkpt>
<trkpt lat="-6.968569" lon="-34.834816">
<ele>16.279999</ele>
<time>2018-09-25T02:04:24Z</time>
<speed>0.16</speed>
</trkpt>
<trkpt lat="-6.968532" lon="-34.834820">
<ele>27.320000</ele>
<time>2018-09-25T02:09:39Z</time>
<speed>0.22</speed>
</trkpt>
<trkpt lat="-6.968580" lon="-34.834854">
<ele>29.709999</ele>
<time>2018-09-25T02:15:08Z</time>
<speed>0.44</speed>
</trkpt>
<trkpt lat="-6.968577" lon="-34.834789">
<ele>14.920000</ele>
<time>2018-09-25T02:20:28Z</time>
<speed>0.31</speed>
</trkpt>
<trkpt lat="-6.968656" lon="-34.834778">
<ele>19.260000</ele>
<time>2018-09-25T02:25:44Z</time>
<speed>0.10</speed>
</trkpt>
<trkpt lat="-6.968563" lon="-34.834778">
<ele>-5.310000</ele>
<time>2018-09-25T02:31:21Z</time>
<speed>0.82</speed>
</trkpt>
<trkpt lat="-6.968636" lon="-34.834747">
<ele>14.860000</ele>
<time>2018-09-25T02:37:03Z</time>
<speed>0.11</speed>
</trkpt>
<trkpt lat="-6.968614" lon="-34.834793">
<ele>8.380000</ele>
<time>2018-09-25T02:43:17Z</time>
<speed>0.05</speed>
</trkpt>
<trkpt lat="-6.968649" lon="-34.834831">
<ele>-1.530000</ele>
<time>2018-09-25T02:48:36Z</time>
<speed>0.00</speed>
</trkpt>
<trkpt lat="-6.968612" lon="-34.834774">
<ele>18.080000</ele>
<time>2018-09-25T02:53:51Z</time>
<speed>0.00</speed>
</trkpt>
<trkpt lat="-6.968596" lon="-34.834797">
<ele>8.110000</ele>
<time>2018-09-25T02:59:22Z</time>
<speed>0.16</speed>
</trkpt>
</trkseg>
</trk>
<trk>
<name>20181027-191510(12)</name>
<desc>Color:004000ff</desc>
<trkseg>
<trkpt lat="-6.968614" lon="-34.834881">
<ele>30.939999</ele>
<time>2018-09-25T03:04:55Z</time>
<speed>0.18</speed>
</trkpt>
<trkpt lat="-6.968606" lon="-34.834850">
<ele>21.490000</ele>
<time>2018-09-25T03:10:44Z</time>
<speed>0.22</speed>
</trkpt>
<trkpt lat="-6.968593" lon="-34.834835">
<ele>16.690001</ele>
<time>2018-09-25T03:16:41Z</time>
<speed>0.08</speed>
</trkpt>
<trkpt lat="-6.968665" lon="-34.834610">
<ele>75.239998</ele>
<time>2018-09-25T03:22:10Z</time>
<speed>0.23</speed>
</trkpt>
<trkpt lat="-6.968634" lon="-34.834797">
<ele>33.000000</ele>
<time>2018-09-25T03:27:28Z</time>
<speed>0.29</speed>
</trkpt>
<trkpt lat="-6.968616" lon="-34.834839">
<ele>11.800000</ele>
<time>2018-09-25T03:32:56Z</time>
<speed>0.21</speed>
</trkpt>
<trkpt lat="-6.968609" lon="-34.834805">
<ele>32.090000</ele>
<time>2018-09-25T03:38:34Z</time>
<speed>0.04</speed>
</trkpt>
<trkpt lat="-6.968597" lon="-34.834816">
<ele>15.150000</ele>
<time>2018-09-25T03:45:08Z</time>
<speed>0.00</speed>
</trkpt>
<trkpt lat="-6.968632" lon="-34.834812">
<ele>4.240000</ele>
<time>2018-09-25T03:50:23Z</time>
<speed>0.00</speed>
</trkpt>
<trkpt lat="-6.968549" lon="-34.834751">
<ele>2.640000</ele>
<time>2018-09-25T03:55:38Z</time>
<speed>0.00</speed>
</trkpt>
<trkpt lat="-6.968657" lon="-34.834743">
<ele>15.500000</ele>
<time>2018-09-25T04:00:57Z</time>
<speed>0.00</speed>
</trkpt>
<trkpt lat="-6.968565" lon="-34.834820">
<ele>19.250000</ele>
<time>2018-09-25T04:06:12Z</time>
<speed>0.00</speed>
</trkpt>
<trkpt lat="-6.968635" lon="-34.834816">
<ele>17.109999</ele>
<time>2018-09-25T04:11:27Z</time>
<speed>0.00</speed>
</trkpt>
<trkpt lat="-6.968591" lon="-34.834846">
<ele>23.760000</ele>
<time>2018-09-25T04:16:42Z</time>
<speed>0.00</speed>
</trkpt>
<trkpt lat="-6.968617" lon="-34.834793">
<ele>22.570000</ele>
<time>2018-09-25T04:21:58Z</time>
<speed>0.00</speed>
</trkpt>
<trkpt lat="-6.968566" lon="-34.834824">
<ele>26.939999</ele>
<time>2018-09-25T04:27:30Z</time>
<speed>0.26</speed>
</trkpt>
<trkpt lat="-6.968593" lon="-34.834820">
<ele>14.780000</ele>
<time>2018-09-25T04:32:46Z</time>
<speed>0.00</speed>
</trkpt>
<trkpt lat="-6.968588" lon="-34.834835">
<ele>21.279999</ele>
<time>2018-09-25T04:38:01Z</time>
<speed>0.00</speed>
</trkpt>
<trkpt lat="-6.968585" lon="-34.834812">
<ele>19.109999</ele>
<time>2018-09-25T04:43:16Z</time>
<speed>0.00</speed>
</trkpt>
<trkpt lat="-6.968608" lon="-34.834961">
<ele>-8.500000</ele>
<time>2018-09-25T04:48:31Z</time>
<speed>0.00</speed>
</trkpt>
<trkpt lat="-6.968562" lon="-34.834869">
<ele>25.320000</ele>
<time>2018-09-25T04:53:49Z</time>
<speed>0.00</speed>
</trkpt>
<trkpt lat="-6.968588" lon="-34.834862">
<ele>8.530000</ele>
<time>2018-09-25T04:59:05Z</time>
<speed>0.00</speed>
</trkpt>
<trkpt lat="-6.968686" lon="-34.834785">
<ele>36.969997</ele>
<time>2018-09-25T05:04:24Z</time>
<speed>0.00</speed>
</trkpt>
<trkpt lat="-6.968642" lon="-34.834793">
<ele>40.399998</ele>
<time>2018-09-25T05:09:41Z</time>
<speed>0.00</speed>
</trkpt>
<trkpt lat="-6.968549" lon="-34.834862">
<ele>10.710000</ele>
<time>2018-09-25T05:14:58Z</time>
<speed>0.00</speed>
</trkpt>
<trkpt lat="-6.968673" lon="-34.834808">
<ele>37.139999</ele>
<time>2018-09-25T05:20:14Z</time>
<speed>0.00</speed>
</trkpt>
<trkpt lat="-6.968535" lon="-34.834820">
<ele>15.480000</ele>
<time>2018-09-25T05:25:34Z</time>
<speed>0.26</speed>
</trkpt>
<trkpt lat="-6.968560" lon="-34.834835">
<ele>21.119999</ele>
<time>2018-09-25T05:30:50Z</time>
<speed>0.00</speed>
</trkpt>
<trkpt lat="-6.968587" lon="-34.834824">
<ele>22.809999</ele>
<time>2018-09-25T05:36:05Z</time>
<speed>0.00</speed>
</trkpt>
<trkpt lat="-6.968619" lon="-34.834808">
<ele>11.630000</ele>
<time>2018-09-25T05:41:20Z</time>
<speed>0.00</speed>
</trkpt>
<trkpt lat="-6.968613" lon="-34.834839">
<ele>14.190000</ele>
<time>2018-09-25T05:46:36Z</time>
<speed>0.00</speed>
</trkpt>
<trkpt lat="-6.968578" lon="-34.834808">
<ele>4.810000</ele>
<time>2018-09-25T05:52:03Z</time>
<speed>0.97</speed>
</trkpt>
<trkpt lat="-6.968656" lon="-34.834785">
<ele>13.110000</ele>
<time>2018-09-25T05:57:18Z</time>
<speed>0.20</speed>
</trkpt>
<trkpt lat="-6.968588" lon="-34.834862">
<ele>20.900000</ele>
<time>2018-09-25T06:03:03Z</time>
<speed>0.29</speed>
</trkpt>
<trkpt lat="-6.968643" lon="-34.834846">
<ele>48.439999</ele>
<time>2018-09-25T06:08:22Z</time>
<speed>0.00</speed>
</trkpt>
<trkpt lat="-6.968565" lon="-34.834831">
<ele>17.010000</ele>
<time>2018-09-25T06:13:38Z</time>
<speed>0.00</speed>
</trkpt>
<trkpt lat="-6.968594" lon="-34.834850">
<ele>0.740000</ele>
<time>2018-09-25T06:18:56Z</time>
<speed>0.00</speed>
</trkpt>
<trkpt lat="-6.968647" lon="-34.834942">
<ele>2.810000</ele>
<time>2018-09-25T06:24:13Z</time>
<speed>0.00</speed>
</trkpt>
<trkpt lat="-6.968625" lon="-34.834858">
<ele>9.639999</ele>
<time>2018-09-25T06:29:28Z</time>
<speed>0.00</speed>
</trkpt>
<trkpt lat="-6.968500" lon="-34.834789">
<ele>24.590000</ele>
<time>2018-09-25T06:34:43Z</time>
<speed>0.00</speed>
</trkpt>
<trkpt lat="-6.968518" lon="-34.834740">
<ele>21.750000</ele>
<time>2018-09-25T06:39:58Z</time>
<speed>0.00</speed>
</trkpt>
<trkpt lat="-6.968580" lon="-34.834747">
<ele>12.130000</ele>
<time>2018-09-25T06:45:13Z</time>
<speed>1.55</speed>
</trkpt>
<trkpt lat="-6.968573" lon="-34.834721">
<ele>12.040000</ele>
<time>2018-09-25T06:50:34Z</time>
<speed>0.00</speed>
</trkpt>
<trkpt lat="-6.968637" lon="-34.834805">
<ele>12.490000</ele>
<time>2018-09-25T06:55:49Z</time>
<speed>0.00</speed>
</trkpt>
<trkpt lat="-6.968543" lon="-34.834717">
<ele>-16.590000</ele>
<time>2018-09-25T07:01:08Z</time>
<speed>0.00</speed>
</trkpt>
<trkpt lat="-6.968545" lon="-34.834675">
<ele>0.740000</ele>
<time>2018-09-25T07:06:23Z</time>
<speed>0.00</speed>
</trkpt>
<trkpt lat="-6.968656" lon="-34.834812">
<ele>-1.230000</ele>
<time>2018-09-25T07:11:59Z</time>
<speed>0.27</speed>
</trkpt>
<trkpt lat="-6.968642" lon="-34.834808">
<ele>6.430000</ele>
<time>2018-09-25T07:17:19Z</time>
<speed>0.43</speed>
</trkpt>
<trkpt lat="-6.968617" lon="-34.834808">
<ele>11.960000</ele>
<time>2018-09-25T07:22:34Z</time>
<speed>0.00</speed>
</trkpt>
<trkpt lat="-6.968564" lon="-34.834732">
<ele>8.570000</ele>
<time>2018-09-25T07:27:50Z</time>
<speed>0.00</speed>
</trkpt>
<trkpt lat="-6.968723" lon="-34.835087">
<ele>-32.939999</ele>
<time>2018-09-25T07:33:08Z</time>
<speed>0.00</speed>
</trkpt>
<trkpt lat="-6.968688" lon="-34.834904">
<ele>-1.310000</ele>
<time>2018-09-25T07:38:24Z</time>
<speed>0.00</speed>
</trkpt>
<trkpt lat="-6.968548" lon="-34.834702">
<ele>-6.000000</ele>
<time>2018-09-25T07:43:41Z</time>
<speed>0.00</speed>
</trkpt>
<trkpt lat="-6.968678" lon="-34.835049">
<ele>-3.590000</ele>
<time>2018-09-25T07:48:57Z</time>
<speed>0.00</speed>
</trkpt>
<trkpt lat="-6.968699" lon="-34.835064">
<ele>-0.560000</ele>
<time>2018-09-25T07:54:13Z</time>
<speed>0.00</speed>
</trkpt>
<trkpt lat="-6.968648" lon="-34.834850">
<ele>5.740000</ele>
<time>2018-09-25T07:59:33Z</time>
<speed>0.00</speed>
</trkpt>
<trkpt lat="-6.968443" lon="-34.834763">
<ele>-19.129999</ele>
<time>2018-09-25T08:05:21Z</time>
<speed>0.00</speed>
</trkpt>
<trkpt lat="-6.968550" lon="-34.834751">
<ele>-6.790000</ele>
<time>2018-09-25T08:10:39Z</time>
<speed>0.00</speed>
</trkpt>
<trkpt lat="-6.968425" lon="-34.834724">
<ele>-1.310000</ele>
<time>2018-09-25T08:15:57Z</time>
<speed>0.00</speed>
</trkpt>
<trkpt lat="-6.968610" lon="-34.834732">
<ele>20.199999</ele>
<time>2018-09-25T08:21:13Z</time>
<speed>0.00</speed>
</trkpt>
<trkpt lat="-6.968591" lon="-34.834797">
<ele>-1.370000</ele>
<time>2018-09-25T08:26:29Z</time>
<speed>0.00</speed>
</trkpt>
<trkpt lat="-6.968632" lon="-34.834930">
<ele>-3.010000</ele>
<time>2018-09-25T08:31:44Z</time>
<speed>0.00</speed>
</trkpt>
<trkpt lat="-6.968488" lon="-34.834583">
<ele>28.879999</ele>
<time>2018-09-25T08:37:00Z</time>
<speed>0.00</speed>
</trkpt>
<trkpt lat="-6.968529" lon="-34.834660">
<ele>38.439999</ele>
<time>2018-09-25T08:42:15Z</time>
<speed>0.00</speed>
</trkpt>
<trkpt lat="-6.968652" lon="-34.834957">
<ele>0.490000</ele>
<time>2018-09-25T08:47:30Z</time>
<speed>0.00</speed>
</trkpt>
<trkpt lat="-6.968600" lon="-34.834831">
<ele>18.469999</ele>
<time>2018-09-25T08:52:45Z</time>
<speed>0.00</speed>
</trkpt>
<trkpt lat="-6.968534" lon="-34.834740">
<ele>-4.940000</ele>
<time>2018-09-25T08:58:02Z</time>
<speed>0.00</speed>
</trkpt>
<trkpt lat="-6.968584" lon="-34.834827">
<ele>-2.920000</ele>
<time>2018-09-25T09:03:24Z</time>
<speed>0.00</speed>
</trkpt>
<trkpt lat="-6.968603" lon="-34.834637">
<ele>42.660000</ele>
<time>2018-09-25T09:08:40Z</time>
<speed>0.00</speed>
</trkpt>
<trkpt lat="-6.968599" lon="-34.834587">
<ele>40.739998</ele>
<time>2018-09-25T09:13:56Z</time>
<speed>0.00</speed>
</trkpt>
<trkpt lat="-6.968653" lon="-34.834675">
<ele>26.500000</ele>
<time>2018-09-25T09:19:11Z</time>
<speed>0.00</speed>
</trkpt>
<trkpt lat="-6.968591" lon="-34.834854">
<ele>4.970000</ele>
<time>2018-09-25T09:24:26Z</time>
<speed>0.00</speed>
</trkpt>
<trkpt lat="-6.968664" lon="-34.834789">
<ele>6.130000</ele>
<time>2018-09-25T09:29:43Z</time>
<speed>0.00</speed>
</trkpt>
<trkpt lat="-6.968560" lon="-34.834812">
<ele>36.430000</ele>
<time>2018-09-25T09:35:03Z</time>
<speed>0.00</speed>
</trkpt>
<trkpt lat="-6.968588" lon="-34.834953">
<ele>-4.280000</ele>
<time>2018-09-25T09:40:19Z</time>
<speed>0.00</speed>
</trkpt>
<trkpt lat="-6.968554" lon="-34.834698">
<ele>44.480000</ele>
<time>2018-09-25T09:45:38Z</time>
<speed>0.00</speed>
</trkpt>
<trkpt lat="-6.968620" lon="-34.835045">
<ele>-7.410000</ele>
<time>2018-09-25T09:51:20Z</time>
<speed>0.19</speed>
</trkpt>
<trkpt lat="-6.968472" lon="-34.834724">
<ele>62.509998</ele>
<time>2018-09-25T09:56:39Z</time>
<speed>0.00</speed>
</trkpt>
<trkpt lat="-6.968671" lon="-34.834805">
<ele>7.600000</ele>
<time>2018-09-25T10:02:32Z</time>
<speed>0.14</speed>
</trkpt>
<trkpt lat="-6.968618" lon="-34.834850">
<ele>6.520000</ele>
<time>2018-09-25T10:08:47Z</time>
<speed>0.00</speed>
</trkpt>
<trkpt lat="-6.968642" lon="-34.834892">
<ele>3.510000</ele>
<time>2018-09-25T10:14:03Z</time>
<speed>0.00</speed>
</trkpt>
<trkpt lat="-6.968689" lon="-34.834866">
<ele>7.450000</ele>
<time>2018-09-25T10:19:18Z</time>
<speed>0.40</speed>
</trkpt>
<trkpt lat="-6.968564" lon="-34.834858">
<ele>22.549999</ele>
<time>2018-09-25T10:24:35Z</time>
<speed>0.00</speed>
</trkpt>
<trkpt lat="-6.968648" lon="-34.834824">
<ele>24.590000</ele>
<time>2018-09-25T10:29:49Z</time>
<speed>0.00</speed>
</trkpt>
<trkpt lat="-6.968544" lon="-34.834721">
<ele>23.699999</ele>
<time>2018-09-25T10:35:05Z</time>
<speed>0.00</speed>
</trkpt>
<trkpt lat="-6.968555" lon="-34.834709">
<ele>30.170000</ele>
<time>2018-09-25T10:40:20Z</time>
<speed>0.58</speed>
</trkpt>
<trkpt lat="-6.968567" lon="-34.834827">
<ele>29.529999</ele>
<time>2018-09-25T10:45:35Z</time>
<speed>0.45</speed>
</trkpt>
<trkpt lat="-6.968598" lon="-34.834770">
<ele>9.070000</ele>
<time>2018-09-25T10:50:51Z</time>
<speed>0.00</speed>
</trkpt>
<trkpt lat="-6.968666" lon="-34.834877">
<ele>13.330000</ele>
<time>2018-09-25T10:56:05Z</time>
<speed>0.00</speed>
</trkpt>
<trkpt lat="-6.968530" lon="-34.834686">
<ele>32.559998</ele>
<time>2018-09-25T11:01:27Z</time>
<speed>0.00</speed>
</trkpt>
<trkpt lat="-6.968640" lon="-34.834831">
<ele>10.599999</ele>
<time>2018-09-25T11:06:41Z</time>
<speed>0.21</speed>
</trkpt>
<trkpt lat="-6.968629" lon="-34.834846">
<ele>20.959999</ele>
<time>2018-09-25T11:11:57Z</time>
<speed>0.00</speed>
</trkpt>
<trkpt lat="-6.968572" lon="-34.834858">
<ele>20.879999</ele>
<time>2018-09-25T11:17:13Z</time>
<speed>0.00</speed>
</trkpt>
<trkpt lat="-6.968647" lon="-34.834877">
<ele>17.080000</ele>
<time>2018-09-25T11:22:29Z</time>
<speed>0.29</speed>
</trkpt>
<trkpt lat="-6.968627" lon="-34.834888">
<ele>21.820000</ele>
<time>2018-09-25T11:27:45Z</time>
<speed>0.40</speed>
</trkpt>
<trkpt lat="-6.968628" lon="-34.834747">
<ele>20.809999</ele>
<time>2018-09-25T11:33:01Z</time>
<speed>0.00</speed>
</trkpt>
<trkpt lat="-6.968657" lon="-34.834869">
<ele>12.820000</ele>
<time>2018-09-25T11:38:17Z</time>
<speed>0.09</speed>
</trkpt>
<trkpt lat="-6.968625" lon="-34.834854">
<ele>17.459999</ele>
<time>2018-09-25T11:43:32Z</time>
<speed>0.10</speed>
</trkpt>
<trkpt lat="-6.968565" lon="-34.834930">
<ele>30.539999</ele>
<time>2018-09-25T11:48:49Z</time>
<speed>0.00</speed>
</trkpt>
<trkpt lat="-6.968655" lon="-34.834808">
<ele>13.719999</ele>
<time>2018-09-25T11:54:06Z</time>
<speed>0.00</speed>
</trkpt>
<trkpt lat="-6.968701" lon="-34.834709">
<ele>16.859999</ele>
<time>2018-09-25T11:59:23Z</time>
<speed>0.31</speed>
</trkpt>
<trkpt lat="-6.968637" lon="-34.834740">
<ele>11.200000</ele>
<time>2018-09-25T12:04:42Z</time>
<speed>0.24</speed>
</trkpt>
<trkpt lat="-6.968620" lon="-34.834824">
<ele>26.420000</ele>
<time>2018-09-25T12:10:23Z</time>
<speed>0.11</speed>
</trkpt>
<trkpt lat="-6.968674" lon="-34.834747">
<ele>10.550000</ele>
<time>2018-09-25T12:15:51Z</time>
<speed>0.43</speed>
</trkpt>
<trkpt lat="-6.968581" lon="-34.834770">
<ele>25.039999</ele>
<time>2018-09-25T12:21:09Z</time>
<speed>0.16</speed>
</trkpt>
<trkpt lat="-6.968563" lon="-34.834705">
<ele>28.240000</ele>
<time>2018-09-25T12:26:39Z</time>
<speed>0.11</speed>
</trkpt>
<trkpt lat="-6.968564" lon="-34.834854">
<ele>44.379997</ele>
<time>2018-09-25T12:32:29Z</time>
<speed>0.35</speed>
</trkpt>
<trkpt lat="-6.968571" lon="-34.834816">
<ele>38.450001</ele>
<time>2018-09-25T12:39:26Z</time>
<speed>0.00</speed>
</trkpt>
<trkpt lat="-6.968592" lon="-34.834770">
<ele>17.910000</ele>
<time>2018-09-25T12:44:43Z</time>
<speed>0.00</speed>
</trkpt>
<trkpt lat="-6.968595" lon="-34.834805">
<ele>12.179999</ele>
<time>2018-09-25T12:50:04Z</time>
<speed>0.00</speed>
</trkpt>
<trkpt lat="-6.968647" lon="-34.834778">
<ele>7.450000</ele>
<time>2018-09-25T12:55:24Z</time>
<speed>0.00</speed>
</trkpt>
<trkpt lat="-6.968647" lon="-34.834797">
<ele>2.350000</ele>
<time>2018-09-25T13:00:48Z</time>
<speed>0.49</speed>
</trkpt>
<trkpt lat="-6.968643" lon="-34.834778">
<ele>17.350000</ele>
<time>2018-09-25T13:06:05Z</time>
<speed>0.00</speed>
</trkpt>
<trkpt lat="-6.968603" lon="-34.834824">
<ele>20.689999</ele>
<time>2018-09-25T13:11:23Z</time>
<speed>0.00</speed>
</trkpt>
<trkpt lat="-6.968581" lon="-34.834625">
<ele>19.910000</ele>
<time>2018-09-25T13:16:40Z</time>
<speed>0.00</speed>
</trkpt>
<trkpt lat="-6.968634" lon="-34.834801">
<ele>19.309999</ele>
<time>2018-09-25T13:21:57Z</time>
<speed>0.00</speed>
</trkpt>
<trkpt lat="-6.968640" lon="-34.834743">
<ele>2.730000</ele>
<time>2018-09-25T13:27:14Z</time>
<speed>0.00</speed>
</trkpt>
<trkpt lat="-6.968605" lon="-34.834839">
<ele>9.210000</ele>
<time>2018-09-25T13:32:32Z</time>
<speed>3.58</speed>
</trkpt>
<trkpt lat="-6.968642" lon="-34.834816">
<ele>17.070000</ele>
<time>2018-09-25T13:38:05Z</time>
<speed>0.02</speed>
</trkpt>
<trkpt lat="-6.968614" lon="-34.834949">
<ele>14.280000</ele>
<time>2018-09-25T13:43:23Z</time>
<speed>0.00</speed>
</trkpt>
<trkpt lat="-6.968597" lon="-34.834797">
<ele>23.539999</ele>
<time>2018-09-25T13:48:59Z</time>
<speed>0.53</speed>
</trkpt>
<trkpt lat="-6.968688" lon="-34.834812">
<ele>-2.950000</ele>
<time>2018-09-25T13:54:33Z</time>
<speed>2.11</speed>
</trkpt>
<trkpt lat="-6.968635" lon="-34.834908">
<ele>8.270000</ele>
<time>2018-09-25T14:00:57Z</time>
<speed>0.41</speed>
</trkpt>
<trkpt lat="-6.968584" lon="-34.834877">
<ele>-3.410000</ele>
<time>2018-09-25T14:09:06Z</time>
<speed>0.42</speed>
</trkpt>
<trkpt lat="-6.968628" lon="-34.834805">
<ele>28.490000</ele>
<time>2018-09-25T14:18:02Z</time>
<speed>0.11</speed>
</trkpt>
<trkpt lat="-6.968633" lon="-34.834782">
<ele>6.750000</ele>
<time>2018-09-25T14:26:16Z</time>
<speed>0.00</speed>
</trkpt>
<trkpt lat="-6.968696" lon="-34.834831">
<ele>30.609999</ele>
<time>2018-09-25T14:31:33Z</time>
<speed>0.12</speed>
</trkpt>
<trkpt lat="-6.968669" lon="-34.834789">
<ele>28.740000</ele>
<time>2018-09-25T14:36:51Z</time>
<speed>0.00</speed>
</trkpt>
<trkpt lat="-6.968650" lon="-34.834747">
<ele>28.289999</ele>
<time>2018-09-25T14:42:09Z</time>
<speed>0.12</speed>
</trkpt>
<trkpt lat="-6.968693" lon="-34.834736">
<ele>54.899998</ele>
<time>2018-09-25T14:47:45Z</time>
<speed>0.20</speed>
</trkpt>
<trkpt lat="-6.968567" lon="-34.834885">
<ele>-2.440000</ele>
<time>2018-09-25T14:53:04Z</time>
<speed>0.00</speed>
</trkpt>
<trkpt lat="-6.968639" lon="-34.834827">
<ele>10.360000</ele>
<time>2018-09-25T14:58:22Z</time>
<speed>0.00</speed>
</trkpt>
<trkpt lat="-6.968652" lon="-34.835083">
<ele>-44.919998</ele>
<time>2018-09-25T15:03:40Z</time>
<speed>0.00</speed>
</trkpt>
<trkpt lat="-6.968633" lon="-34.834774">
<ele>28.459999</ele>
<time>2018-09-25T15:08:50Z</time>
<speed>0.00</speed>
</trkpt>
<trkpt lat="-6.968644" lon="-34.834629">
<ele>46.189999</ele>
<time>2018-09-25T15:14:00Z</time>
<speed>0.00</speed>
</trkpt>
<trkpt lat="-6.968686" lon="-34.834724">
<ele>46.539997</ele>
<time>2018-09-25T15:19:10Z</time>
<speed>0.00</speed>
</trkpt>
<trkpt lat="-6.968652" lon="-34.834888">
<ele>10.780000</ele>
<time>2018-09-25T15:24:20Z</time>
<speed>0.00</speed>
</trkpt>
<trkpt lat="-6.968632" lon="-34.834782">
<ele>27.609999</ele>
<time>2018-09-25T15:29:29Z</time>
<speed>0.03</speed>
</trkpt>
<trkpt lat="-6.968599" lon="-34.834835">
<ele>46.239998</ele>
<time>2018-09-25T15:34:41Z</time>
<speed>0.00</speed>
</trkpt>
<trkpt lat="-6.968681" lon="-34.834652">
<ele>28.629999</ele>
<time>2018-09-25T15:39:51Z</time>
<speed>0.00</speed>
</trkpt>
<trkpt lat="-6.968542" lon="-34.835056">
<ele>1.800000</ele>
<time>2018-09-25T15:45:16Z</time>
<speed>0.11</speed>
</trkpt>
<trkpt lat="-6.968643" lon="-34.834682">
<ele>38.320000</ele>
<time>2018-09-25T15:50:27Z</time>
<speed>0.00</speed>
</trkpt>
<trkpt lat="-6.968573" lon="-34.834766">
<ele>19.910000</ele>
<time>2018-09-25T15:55:54Z</time>
<speed>1.96</speed>
</trkpt>
<trkpt lat="-6.968562" lon="-34.834892">
<ele>16.109999</ele>
<time>2018-09-25T16:01:30Z</time>
<speed>0.12</speed>
</trkpt>
<trkpt lat="-6.968683" lon="-34.835072">
<ele>-11.540000</ele>
<time>2018-09-25T16:07:38Z</time>
<speed>0.00</speed>
</trkpt>
<trkpt lat="-6.968617" lon="-34.834774">
<ele>18.650000</ele>
<time>2018-09-25T16:12:49Z</time>
<speed>0.00</speed>
</trkpt>
<trkpt lat="-6.968605" lon="-34.834667">
<ele>19.840000</ele>
<time>2018-09-25T16:17:59Z</time>
<speed>0.00</speed>
</trkpt>
<trkpt lat="-6.968853" lon="-34.835171">
<ele>-57.770000</ele>
<time>2018-09-25T16:23:15Z</time>
<speed>0.43</speed>
</trkpt>
<trkpt lat="-6.968620" lon="-34.834843">
<ele>22.340000</ele>
<time>2018-09-25T16:28:25Z</time>
<speed>0.00</speed>
</trkpt>
<trkpt lat="-6.968639" lon="-34.834709">
<ele>12.849999</ele>
<time>2018-09-25T16:33:35Z</time>
<speed>1.10</speed>
</trkpt>
<trkpt lat="-6.968675" lon="-34.834873">
<ele>2.180000</ele>
<time>2018-09-25T16:38:46Z</time>
<speed>0.00</speed>
</trkpt>
<trkpt lat="-6.968547" lon="-34.834633">
<ele>56.469997</ele>
<time>2018-09-25T16:43:56Z</time>
<speed>0.00</speed>
</trkpt>
<trkpt lat="-6.968603" lon="-34.834911">
<ele>1.970000</ele>
<time>2018-09-25T16:49:06Z</time>
<speed>0.00</speed>
</trkpt>
<trkpt lat="-6.968632" lon="-34.834820">
<ele>-15.490000</ele>
<time>2018-09-25T16:54:17Z</time>
<speed>0.00</speed>
</trkpt>
<trkpt lat="-6.968589" lon="-34.834988">
<ele>-15.610000</ele>
<time>2018-09-25T16:59:30Z</time>
<speed>0.00</speed>
</trkpt>
<trkpt lat="-6.968611" lon="-34.834866">
<ele>-0.360000</ele>
<time>2018-09-25T17:04:44Z</time>
<speed>0.00</speed>
</trkpt>
<trkpt lat="-6.968585" lon="-34.834812">
<ele>12.400000</ele>
<time>2018-09-25T17:09:54Z</time>
<speed>0.00</speed>
</trkpt>
<trkpt lat="-6.968602" lon="-34.834881">
<ele>-5.850000</ele>
<time>2018-09-25T17:15:04Z</time>
<speed>0.00</speed>
</trkpt>
<trkpt lat="-6.968581" lon="-34.834827">
<ele>14.230000</ele>
<time>2018-09-25T17:20:15Z</time>
<speed>0.00</speed>
</trkpt>
<trkpt lat="-6.968549" lon="-34.834873">
<ele>16.059999</ele>
<time>2018-09-25T17:25:27Z</time>
<speed>0.00</speed>
</trkpt>
<trkpt lat="-6.968526" lon="-34.835026">
<ele>-25.789999</ele>
<time>2018-09-25T17:30:39Z</time>
<speed>0.00</speed>
</trkpt>
<trkpt lat="-6.968534" lon="-34.835041">
<ele>-20.420000</ele>
<time>2018-09-25T17:35:49Z</time>
<speed>3.07</speed>
</trkpt>
<trkpt lat="-6.968526" lon="-34.834846">
<ele>15.240000</ele>
<time>2018-09-25T17:41:01Z</time>
<speed>0.00</speed>
</trkpt>
<trkpt lat="-6.968614" lon="-34.834728">
<ele>36.369999</ele>
<time>2018-09-25T17:46:12Z</time>
<speed>0.00</speed>
</trkpt>
<trkpt lat="-6.968616" lon="-34.834770">
<ele>29.849998</ele>
<time>2018-09-25T17:51:22Z</time>
<speed>0.00</speed>
</trkpt>
<trkpt lat="-6.968635" lon="-34.834858">
<ele>23.650000</ele>
<time>2018-09-25T17:56:32Z</time>
<speed>0.00</speed>
</trkpt>
<trkpt lat="-6.968595" lon="-34.834793">
<ele>25.959999</ele>
<time>2018-09-25T18:02:18Z</time>
<speed>0.12</speed>
</trkpt>
<trkpt lat="-6.968615" lon="-34.834846">
<ele>28.599998</ele>
<time>2018-09-25T18:07:30Z</time>
<speed>0.00</speed>
</trkpt>
<trkpt lat="-6.968601" lon="-34.834797">
<ele>23.779999</ele>
<time>2018-09-25T18:12:41Z</time>
<speed>0.00</speed>
</trkpt>
<trkpt lat="-6.968626" lon="-34.834805">
<ele>35.299999</ele>
<time>2018-09-25T18:17:51Z</time>
<speed>0.00</speed>
</trkpt>
<trkpt lat="-6.968658" lon="-34.834858">
<ele>8.200000</ele>
<time>2018-09-25T18:23:01Z</time>
<speed>0.00</speed>
</trkpt>
<trkpt lat="-6.968672" lon="-34.834824">
<ele>33.719997</ele>
<time>2018-09-25T18:28:10Z</time>
<speed>0.00</speed>
</trkpt>
<trkpt lat="-6.968645" lon="-34.834831">
<ele>29.359999</ele>
<time>2018-09-25T18:33:19Z</time>
<speed>0.00</speed>
</trkpt>
<trkpt lat="-6.968618" lon="-34.834782">
<ele>6.800000</ele>
<time>2018-09-25T18:38:27Z</time>
<speed>0.00</speed>
</trkpt>
<trkpt lat="-6.968623" lon="-34.834824">
<ele>19.910000</ele>
<time>2018-09-25T18:43:37Z</time>
<speed>0.00</speed>
</trkpt>
<trkpt lat="-6.968680" lon="-34.834858">
<ele>17.580000</ele>
<time>2018-09-25T18:48:47Z</time>
<speed>0.00</speed>
</trkpt>
<trkpt lat="-6.968502" lon="-34.834751">
<ele>-5.700000</ele>
<time>2018-09-25T18:53:57Z</time>
<speed>0.00</speed>
</trkpt>
<trkpt lat="-6.968749" lon="-34.834919">
<ele>33.910000</ele>
<time>2018-09-25T18:59:07Z</time>
<speed>0.00</speed>
</trkpt>
<trkpt lat="-6.968636" lon="-34.834862">
<ele>19.900000</ele>
<time>2018-09-25T19:04:18Z</time>
<speed>0.00</speed>
</trkpt>
<trkpt lat="-6.968644" lon="-34.834866">
<ele>17.820000</ele>
<time>2018-09-25T19:09:27Z</time>
<speed>0.09</speed>
</trkpt>
<trkpt lat="-6.968588" lon="-34.834785">
<ele>6.610000</ele>
<time>2018-09-25T19:14:37Z</time>
<speed>0.00</speed>
</trkpt>
<trkpt lat="-6.968631" lon="-34.834717">
<ele>4.380000</ele>
<time>2018-09-25T19:19:47Z</time>
<speed>0.00</speed>
</trkpt>
<trkpt lat="-6.968735" lon="-34.834881">
<ele>9.300000</ele>
<time>2018-09-25T19:24:56Z</time>
<speed>0.00</speed>
</trkpt>
<trkpt lat="-6.968669" lon="-34.834812">
<ele>20.689999</ele>
<time>2018-09-25T19:30:06Z</time>
<speed>0.00</speed>
</trkpt>
<trkpt lat="-6.968320" lon="-34.834511">
<ele>-8.950000</ele>
<time>2018-09-25T19:35:15Z</time>
<speed>0.00</speed>
</trkpt>
<trkpt lat="-6.968647" lon="-34.834858">
<ele>-1.000000</ele>
<time>2018-09-25T19:40:47Z</time>
<speed>0.07</speed>
</trkpt>
<trkpt lat="-6.968585" lon="-34.834724">
<ele>51.079998</ele>
<time>2018-09-25T19:46:24Z</time>
<speed>0.30</speed>
</trkpt>
<trkpt lat="-6.968638" lon="-34.834778">
<ele>6.930000</ele>
<time>2018-09-25T19:52:11Z</time>
<speed>0.00</speed>
</trkpt>
<trkpt lat="-6.968645" lon="-34.834854">
<ele>-17.119999</ele>
<time>2018-09-25T19:57:20Z</time>
<speed>0.00</speed>
</trkpt>
<trkpt lat="-6.968667" lon="-34.834846">
<ele>-14.290000</ele>
<time>2018-09-25T20:02:39Z</time>
<speed>0.19</speed>
</trkpt>
<trkpt lat="-6.968630" lon="-34.834866">
<ele>7.570000</ele>
<time>2018-09-25T20:07:56Z</time>
<speed>0.00</speed>
</trkpt>
<trkpt lat="-6.968761" lon="-34.834747">
<ele>-7.200000</ele>
<time>2018-09-25T20:13:14Z</time>
<speed>0.00</speed>
</trkpt>
<trkpt lat="-6.968560" lon="-34.834850">
<ele>10.230000</ele>
<time>2018-09-25T20:18:31Z</time>
<speed>0.00</speed>
</trkpt>
<trkpt lat="-6.968659" lon="-34.834782">
<ele>16.740000</ele>
<time>2018-09-25T20:23:49Z</time>
<speed>0.00</speed>
</trkpt>
<trkpt lat="-6.968567" lon="-34.834858">
<ele>28.049999</ele>
<time>2018-09-25T20:29:06Z</time>
<speed>0.00</speed>
</trkpt>
<trkpt lat="-6.968651" lon="-34.834850">
<ele>16.529999</ele>
<time>2018-09-25T20:34:23Z</time>
<speed>0.17</speed>
</trkpt>
<trkpt lat="-6.968645" lon="-34.834766">
<ele>-23.949999</ele>
<time>2018-09-25T20:39:40Z</time>
<speed>0.00</speed>
</trkpt>
<trkpt lat="-6.968621" lon="-34.834858">
<ele>4.140000</ele>
<time>2018-09-25T20:44:55Z</time>
<speed>0.13</speed>
</trkpt>
<trkpt lat="-6.968681" lon="-34.834881">
<ele>9.849999</ele>
<time>2018-09-25T20:50:11Z</time>
<speed>0.00</speed>
</trkpt>
<trkpt lat="-6.968616" lon="-34.834763">
<ele>3.500000</ele>
<time>2018-09-25T20:55:28Z</time>
<speed>0.00</speed>
</trkpt>
<trkpt lat="-6.968675" lon="-34.834911">
<ele>13.469999</ele>
<time>2018-09-25T21:00:48Z</time>
<speed>0.00</speed>
</trkpt>
<trkpt lat="-6.968564" lon="-34.834911">
<ele>40.020000</ele>
<time>2018-09-25T21:06:07Z</time>
<speed>0.18</speed>
</trkpt>
<trkpt lat="-6.968730" lon="-34.834820">
<ele>0.760000</ele>
<time>2018-09-25T21:11:33Z</time>
<speed>0.15</speed>
</trkpt>
<trkpt lat="-6.968618" lon="-34.834911">
<ele>35.779999</ele>
<time>2018-09-25T21:16:58Z</time>
<speed>0.36</speed>
</trkpt>
<trkpt lat="-6.968625" lon="-34.834805">
<ele>28.599998</ele>
<time>2018-09-25T21:22:23Z</time>
<speed>0.16</speed>
</trkpt>
<trkpt lat="-6.968574" lon="-34.834885">
<ele>23.269999</ele>
<time>2018-09-25T21:27:47Z</time>
<speed>0.41</speed>
</trkpt>
<trkpt lat="-6.968634" lon="-34.834839">
<ele>14.870000</ele>
<time>2018-09-25T21:33:13Z</time>
<speed>0.22</speed>
</trkpt>
<trkpt lat="-6.968706" lon="-34.834850">
<ele>13.450000</ele>
<time>2018-09-25T21:38:39Z</time>
<speed>0.38</speed>
</trkpt>
<trkpt lat="-6.968546" lon="-34.834835">
<ele>39.750000</ele>
<time>2018-09-25T21:44:05Z</time>
<speed>0.57</speed>
</trkpt>
<trkpt lat="-6.968646" lon="-34.834820">
<ele>7.270000</ele>
<time>2018-09-25T21:49:50Z</time>
<speed>0.56</speed>
</trkpt>
<trkpt lat="-6.968602" lon="-34.834850">
<ele>7.390000</ele>
<time>2018-09-25T21:56:44Z</time>
<speed>0.00</speed>
</trkpt>
<trkpt lat="-6.968673" lon="-34.834873">
<ele>2.650000</ele>
<time>2018-09-25T22:02:28Z</time>
<speed>0.06</speed>
</trkpt>
<trkpt lat="-6.968623" lon="-34.834835">
<ele>15.730000</ele>
<time>2018-09-25T22:09:01Z</time>
<speed>0.28</speed>
</trkpt>
<trkpt lat="-6.968740" lon="-34.834797">
<ele>-1.180000</ele>
<time>2018-09-25T22:16:16Z</time>
<speed>0.00</speed>
</trkpt>
<trkpt lat="-6.968553" lon="-34.834904">
<ele>35.079998</ele>
<time>2018-09-25T22:21:33Z</time>
<speed>0.00</speed>
</trkpt>
<trkpt lat="-6.968569" lon="-34.834717">
<ele>31.039999</ele>
<time>2018-09-25T22:26:49Z</time>
<speed>0.00</speed>
</trkpt>
<trkpt lat="-6.968706" lon="-34.834690">
<ele>-15.130000</ele>
<time>2018-09-25T22:32:05Z</time>
<speed>0.60</speed>
</trkpt>
<trkpt lat="-6.968802" lon="-34.834785">
<ele>-53.410000</ele>
<time>2018-09-25T22:37:24Z</time>
<speed>0.00</speed>
</trkpt>
<trkpt lat="-6.968628" lon="-34.834766">
<ele>16.809999</ele>
<time>2018-09-25T22:42:40Z</time>
<speed>0.15</speed>
</trkpt>
<trkpt lat="-6.968645" lon="-34.834747">
<ele>19.660000</ele>
<time>2018-09-25T22:47:56Z</time>
<speed>0.00</speed>
</trkpt>
<trkpt lat="-6.968574" lon="-34.834835">
<ele>24.699999</ele>
<time>2018-09-25T22:53:13Z</time>
<speed>0.00</speed>
</trkpt>
<trkpt lat="-6.968575" lon="-34.834835">
<ele>30.099998</ele>
<time>2018-09-25T22:58:30Z</time>
<speed>0.00</speed>
</trkpt>
<trkpt lat="-6.968589" lon="-34.834820">
<ele>13.630000</ele>
<time>2018-09-25T23:03:51Z</time>
<speed>0.00</speed>
</trkpt>
<trkpt lat="-6.968544" lon="-34.834759">
<ele>12.400000</ele>
<time>2018-09-25T23:09:07Z</time>
<speed>0.00</speed>
</trkpt>
<trkpt lat="-6.968653" lon="-34.834778">
<ele>22.100000</ele>
<time>2018-09-25T23:14:22Z</time>
<speed>0.00</speed>
</trkpt>
<trkpt lat="-6.968623" lon="-34.834812">
<ele>11.920000</ele>
<time>2018-09-25T23:19:38Z</time>
<speed>0.00</speed>
</trkpt>
<trkpt lat="-6.968582" lon="-34.834869">
<ele>22.840000</ele>
<time>2018-09-25T23:24:55Z</time>
<speed>0.00</speed>
</trkpt>
<trkpt lat="-6.968611" lon="-34.834812">
<ele>20.650000</ele>
<time>2018-09-25T23:30:12Z</time>
<speed>0.00</speed>
</trkpt>
<trkpt lat="-6.968591" lon="-34.834858">
<ele>20.039999</ele>
<time>2018-09-25T23:35:28Z</time>
<speed>0.00</speed>
</trkpt>
<trkpt lat="-6.968662" lon="-34.834892">
<ele>22.189999</ele>
<time>2018-09-25T23:40:44Z</time>
<speed>0.00</speed>
</trkpt>
<trkpt lat="-6.968613" lon="-34.834881">
<ele>-4.680000</ele>
<time>2018-09-25T23:46:00Z</time>
<speed>0.00</speed>
</trkpt>
<trkpt lat="-6.968614" lon="-34.834854">
<ele>12.900000</ele>
<time>2018-09-25T23:51:15Z</time>
<speed>0.38</speed>
</trkpt>
<trkpt lat="-6.968668" lon="-34.834763">
<ele>25.139999</ele>
<time>2018-09-25T23:56:31Z</time>
<speed>0.00</speed>
</trkpt>
<trkpt lat="-6.968619" lon="-34.834770">
<ele>15.719999</ele>
<time>2018-09-26T00:01:52Z</time>
<speed>0.00</speed>
</trkpt>
<trkpt lat="-6.968586" lon="-34.834869">
<ele>26.529999</ele>
<time>2018-09-26T00:07:08Z</time>
<speed>0.00</speed>
</trkpt>
<trkpt lat="-6.968587" lon="-34.834854">
<ele>11.679999</ele>
<time>2018-09-26T00:12:23Z</time>
<speed>0.20</speed>
</trkpt>
<trkpt lat="-6.968491" lon="-34.834820">
<ele>26.279999</ele>
<time>2018-09-26T00:17:41Z</time>
<speed>0.36</speed>
</trkpt>
<trkpt lat="-6.968582" lon="-34.834866">
<ele>20.699999</ele>
<time>2018-09-26T00:22:56Z</time>
<speed>0.00</speed>
</trkpt>
<trkpt lat="-6.968690" lon="-34.834652">
<ele>23.939999</ele>
<time>2018-09-26T00:28:15Z</time>
<speed>0.00</speed>
</trkpt>
<trkpt lat="-6.968574" lon="-34.834858">
<ele>11.219999</ele>
<time>2018-09-26T00:33:30Z</time>
<speed>0.09</speed>
</trkpt>
<trkpt lat="-6.968599" lon="-34.834846">
<ele>13.670000</ele>
<time>2018-09-26T00:38:48Z</time>
<speed>0.00</speed>
</trkpt>
<trkpt lat="-6.968621" lon="-34.834728">
<ele>13.759999</ele>
<time>2018-09-26T00:44:04Z</time>
<speed>0.00</speed>
</trkpt>
<trkpt lat="-6.968626" lon="-34.834827">
<ele>-15.440000</ele>
<time>2018-09-26T00:49:21Z</time>
<speed>0.22</speed>
</trkpt>
<trkpt lat="-6.968551" lon="-34.834797">
<ele>2.530000</ele>
<time>2018-09-26T00:54:37Z</time>
<speed>0.08</speed>
</trkpt>
<trkpt lat="-6.968676" lon="-34.834911">
<ele>-3.070000</ele>
<time>2018-09-26T01:00:01Z</time>
<speed>0.50</speed>
</trkpt>
<trkpt lat="-6.968620" lon="-34.834805">
<ele>14.030000</ele>
<time>2018-09-26T01:05:19Z</time>
<speed>0.24</speed>
</trkpt>
<trkpt lat="-6.968628" lon="-34.834713">
<ele>16.559999</ele>
<time>2018-09-26T01:10:37Z</time>
<speed>0.21</speed>
</trkpt>
<trkpt lat="-6.968677" lon="-34.834690">
<ele>23.900000</ele>
<time>2018-09-26T01:16:03Z</time>
<speed>0.78</speed>
</trkpt>
<trkpt lat="-6.968628" lon="-34.834759">
<ele>-1.570000</ele>
<time>2018-09-26T01:21:50Z</time>
<speed>0.26</speed>
</trkpt>
<trkpt lat="-6.968600" lon="-34.834816">
<ele>7.180000</ele>
<time>2018-09-26T01:27:26Z</time>
<speed>0.00</speed>
</trkpt>
<trkpt lat="-6.968579" lon="-34.834824">
<ele>30.170000</ele>
<time>2018-09-26T01:32:41Z</time>
<speed>0.11</speed>
</trkpt>
<trkpt lat="-6.968596" lon="-34.834866">
<ele>15.549999</ele>
<time>2018-09-26T01:37:57Z</time>
<speed>0.00</speed>
</trkpt>
<trkpt lat="-6.968578" lon="-34.834835">
<ele>23.389999</ele>
<time>2018-09-26T01:43:13Z</time>
<speed>0.00</speed>
</trkpt>
<trkpt lat="-6.968617" lon="-34.834805">
<ele>28.010000</ele>
<time>2018-09-26T01:48:30Z</time>
<speed>0.00</speed>
</trkpt>
<trkpt lat="-6.968570" lon="-34.834827">
<ele>14.030000</ele>
<time>2018-09-26T01:53:46Z</time>
<speed>0.00</speed>
</trkpt>
<trkpt lat="-6.968585" lon="-34.834751">
<ele>27.129999</ele>
<time>2018-09-26T01:59:02Z</time>
<speed>0.00</speed>
</trkpt>
<trkpt lat="-6.968534" lon="-34.834743">
<ele>54.879997</ele>
<time>2018-09-26T02:04:24Z</time>
<speed>0.00</speed>
</trkpt>
<trkpt lat="-6.968566" lon="-34.834835">
<ele>21.189999</ele>
<time>2018-09-26T02:09:40Z</time>
<speed>0.00</speed>
</trkpt>
<trkpt lat="-6.968519" lon="-34.834881">
<ele>16.820000</ele>
<time>2018-09-26T02:14:58Z</time>
<speed>0.00</speed>
</trkpt>
<trkpt lat="-6.968612" lon="-34.834801">
<ele>26.420000</ele>
<time>2018-09-26T02:20:31Z</time>
<speed>0.14</speed>
</trkpt>
<trkpt lat="-6.968629" lon="-34.834846">
<ele>17.320000</ele>
<time>2018-09-26T02:25:48Z</time>
<speed>0.00</speed>
</trkpt>
<trkpt lat="-6.968638" lon="-34.834812">
<ele>13.040000</ele>
<time>2018-09-26T02:31:10Z</time>
<speed>0.00</speed>
</trkpt>
<trkpt lat="-6.968600" lon="-34.834812">
<ele>2.300000</ele>
<time>2018-09-26T02:36:25Z</time>
<speed>0.00</speed>
</trkpt>
<trkpt lat="-6.968608" lon="-34.834801">
<ele>7.620000</ele>
<time>2018-09-26T02:41:41Z</time>
<speed>0.22</speed>
</trkpt>
<trkpt lat="-6.968626" lon="-34.834778">
<ele>16.150000</ele>
<time>2018-09-26T02:46:56Z</time>
<speed>0.00</speed>
</trkpt>
<trkpt lat="-6.968629" lon="-34.834866">
<ele>13.320000</ele>
<time>2018-09-26T02:52:11Z</time>
<speed>0.00</speed>
</trkpt>
<trkpt lat="-6.968561" lon="-34.834885">
<ele>23.039999</ele>
<time>2018-09-26T02:57:28Z</time>
<speed>0.00</speed>
</trkpt>
</trkseg>
</trk>
<trk>
<name>20181027-191510(13)</name>
<desc>Color:004000ff</desc>
<trkseg>
<trkpt lat="-6.968547" lon="-34.834873">
<ele>26.680000</ele>
<time>2018-09-26T03:02:50Z</time>
<speed>0.00</speed>
</trkpt>
<trkpt lat="-6.968463" lon="-34.834892">
<ele>20.080000</ele>
<time>2018-09-26T03:08:18Z</time>
<speed>0.16</speed>
</trkpt>
<trkpt lat="-6.968576" lon="-34.834881">
<ele>22.059999</ele>
<time>2018-09-26T03:13:34Z</time>
<speed>0.00</speed>
</trkpt>
<trkpt lat="-6.968606" lon="-34.834774">
<ele>32.320000</ele>
<time>2018-09-26T03:18:49Z</time>
<speed>0.00</speed>
</trkpt>
<trkpt lat="-6.968575" lon="-34.834896">
<ele>22.000000</ele>
<time>2018-09-26T03:24:06Z</time>
<speed>0.00</speed>
</trkpt>
<trkpt lat="-6.968610" lon="-34.834869">
<ele>10.880000</ele>
<time>2018-09-26T03:29:23Z</time>
<speed>0.00</speed>
</trkpt>
<trkpt lat="-6.968597" lon="-34.834763">
<ele>28.760000</ele>
<time>2018-09-26T03:35:02Z</time>
<speed>0.22</speed>
</trkpt>
<trkpt lat="-6.968628" lon="-34.834862">
<ele>6.980000</ele>
<time>2018-09-26T03:40:17Z</time>
<speed>0.14</speed>
</trkpt>
<trkpt lat="-6.968701" lon="-34.834846">
<ele>18.779999</ele>
<time>2018-09-26T03:45:33Z</time>
<speed>0.00</speed>
</trkpt>
<trkpt lat="-6.968627" lon="-34.834759">
<ele>2.790000</ele>
<time>2018-09-26T03:50:49Z</time>
<speed>0.00</speed>
</trkpt>
<trkpt lat="-6.968588" lon="-34.834724">
<ele>18.809999</ele>
<time>2018-09-26T03:56:03Z</time>
<speed>0.00</speed>
</trkpt>
<trkpt lat="-6.968534" lon="-34.834858">
<ele>19.180000</ele>
<time>2018-09-26T04:01:25Z</time>
<speed>0.00</speed>
</trkpt>
<trkpt lat="-6.968590" lon="-34.834877">
<ele>16.160000</ele>
<time>2018-09-26T04:06:40Z</time>
<speed>0.00</speed>
</trkpt>
<trkpt lat="-6.968719" lon="-34.834900">
<ele>8.340000</ele>
<time>2018-09-26T04:11:55Z</time>
<speed>0.00</speed>
</trkpt>
<trkpt lat="-6.968653" lon="-34.834816">
<ele>5.770000</ele>
<time>2018-09-26T04:17:10Z</time>
<speed>0.00</speed>
</trkpt>
<trkpt lat="-6.968441" lon="-34.834858">
<ele>-7.240000</ele>
<time>2018-09-26T04:22:53Z</time>
<speed>0.41</speed>
</trkpt>
<trkpt lat="-6.968622" lon="-34.834824">
<ele>16.289999</ele>
<time>2018-09-26T04:28:30Z</time>
<speed>0.15</speed>
</trkpt>
<trkpt lat="-6.968570" lon="-34.834858">
<ele>18.029999</ele>
<time>2018-09-26T04:34:44Z</time>
<speed>0.00</speed>
</trkpt>
<trkpt lat="-6.968579" lon="-34.834793">
<ele>24.500000</ele>
<time>2018-09-26T04:39:59Z</time>
<speed>0.00</speed>
</trkpt>
<trkpt lat="-6.968633" lon="-34.834869">
<ele>1.690000</ele>
<time>2018-09-26T04:45:14Z</time>
<speed>0.00</speed>
</trkpt>
<trkpt lat="-6.968538" lon="-34.834911">
<ele>29.090000</ele>
<time>2018-09-26T04:50:32Z</time>
<speed>0.00</speed>
</trkpt>
<trkpt lat="-6.968634" lon="-34.834846">
<ele>-13.700000</ele>
<time>2018-09-26T04:55:47Z</time>
<speed>0.00</speed>
</trkpt>
<trkpt lat="-6.968634" lon="-34.834827">
<ele>1.730000</ele>
<time>2018-09-26T05:01:06Z</time>
<speed>0.00</speed>
</trkpt>
<trkpt lat="-6.968668" lon="-34.834885">
<ele>-24.309999</ele>
<time>2018-09-26T05:06:25Z</time>
<speed>0.00</speed>
</trkpt>
<trkpt lat="-6.968547" lon="-34.834881">
<ele>6.130000</ele>
<time>2018-09-26T05:11:40Z</time>
<speed>0.00</speed>
</trkpt>
<trkpt lat="-6.968589" lon="-34.834850">
<ele>11.940000</ele>
<time>2018-09-26T05:16:55Z</time>
<speed>0.00</speed>
</trkpt>
<trkpt lat="-6.968508" lon="-34.834873">
<ele>11.830000</ele>
<time>2018-09-26T05:22:19Z</time>
<speed>0.99</speed>
</trkpt>
<trkpt lat="-6.968544" lon="-34.834778">
<ele>20.109999</ele>
<time>2018-09-26T05:27:34Z</time>
<speed>0.00</speed>
</trkpt>
<trkpt lat="-6.968597" lon="-34.834824">
<ele>8.970000</ele>
<time>2018-09-26T05:32:49Z</time>
<speed>0.00</speed>
</trkpt>
<trkpt lat="-6.968647" lon="-34.834831">
<ele>4.820000</ele>
<time>2018-09-26T05:38:04Z</time>
<speed>0.12</speed>
</trkpt>
<trkpt lat="-6.968604" lon="-34.834869">
<ele>13.009999</ele>
<time>2018-09-26T05:43:19Z</time>
<speed>0.00</speed>
</trkpt>
<trkpt lat="-6.968607" lon="-34.834805">
<ele>16.980000</ele>
<time>2018-09-26T05:48:35Z</time>
<speed>0.00</speed>
</trkpt>
<trkpt lat="-6.968634" lon="-34.834770">
<ele>18.660000</ele>
<time>2018-09-26T05:53:51Z</time>
<speed>0.00</speed>
</trkpt>
<trkpt lat="-6.968644" lon="-34.834782">
<ele>16.459999</ele>
<time>2018-09-26T05:59:06Z</time>
<speed>0.00</speed>
</trkpt>
<trkpt lat="-6.968608" lon="-34.834835">
<ele>8.160000</ele>
<time>2018-09-26T06:04:24Z</time>
<speed>0.00</speed>
</trkpt>
<trkpt lat="-6.968567" lon="-34.834789">
<ele>17.959999</ele>
<time>2018-09-26T06:09:39Z</time>
<speed>0.00</speed>
</trkpt>
<trkpt lat="-6.968562" lon="-34.834766">
<ele>6.620000</ele>
<time>2018-09-26T06:14:54Z</time>
<speed>0.00</speed>
</trkpt>
<trkpt lat="-6.968622" lon="-34.835026">
<ele>-20.129999</ele>
<time>2018-09-26T06:20:11Z</time>
<speed>0.52</speed>
</trkpt>
<trkpt lat="-6.968584" lon="-34.834934">
<ele>-1.200000</ele>
<time>2018-09-26T06:25:27Z</time>
<speed>0.63</speed>
</trkpt>
<trkpt lat="-6.968621" lon="-34.834835">
<ele>15.839999</ele>
<time>2018-09-26T06:30:42Z</time>
<speed>0.00</speed>
</trkpt>
<trkpt lat="-6.968685" lon="-34.834831">
<ele>2.900000</ele>
<time>2018-09-26T06:35:57Z</time>
<speed>0.00</speed>
</trkpt>
<trkpt lat="-6.968586" lon="-34.834846">
<ele>25.830000</ele>
<time>2018-09-26T06:41:30Z</time>
<speed>0.14</speed>
</trkpt>
<trkpt lat="-6.968633" lon="-34.834801">
<ele>17.869999</ele>
<time>2018-09-26T06:46:47Z</time>
<speed>0.00</speed>
</trkpt>
<trkpt lat="-6.968650" lon="-34.834850">
<ele>10.460000</ele>
<time>2018-09-26T06:52:01Z</time>
<speed>0.00</speed>
</trkpt>
<trkpt lat="-6.968581" lon="-34.834846">
<ele>34.029999</ele>
<time>2018-09-26T06:57:15Z</time>
<speed>0.00</speed>
</trkpt>
<trkpt lat="-6.968612" lon="-34.834824">
<ele>18.209999</ele>
<time>2018-09-26T07:02:35Z</time>
<speed>0.00</speed>
</trkpt>
<trkpt lat="-6.968652" lon="-34.834801">
<ele>-3.930000</ele>
<time>2018-09-26T07:07:50Z</time>
<speed>0.00</speed>
</trkpt>
<trkpt lat="-6.968637" lon="-34.834839">
<ele>18.699999</ele>
<time>2018-09-26T07:13:05Z</time>
<speed>0.00</speed>
</trkpt>
<trkpt lat="-6.968659" lon="-34.834755">
<ele>0.280000</ele>
<time>2018-09-26T07:18:21Z</time>
<speed>0.00</speed>
</trkpt>
<trkpt lat="-6.968569" lon="-34.834793">
<ele>25.320000</ele>
<time>2018-09-26T07:23:36Z</time>
<speed>0.56</speed>
</trkpt>
<trkpt lat="-6.968711" lon="-34.834839">
<ele>-1.480000</ele>
<time>2018-09-26T07:28:52Z</time>
<speed>0.00</speed>
</trkpt>
<trkpt lat="-6.968527" lon="-34.834816">
<ele>22.789999</ele>
<time>2018-09-26T07:34:08Z</time>
<speed>0.00</speed>
</trkpt>
<trkpt lat="-6.968613" lon="-34.834774">
<ele>-0.310000</ele>
<time>2018-09-26T07:39:23Z</time>
<speed>0.00</speed>
</trkpt>
<trkpt lat="-6.968491" lon="-34.834900">
<ele>36.680000</ele>
<time>2018-09-26T07:44:39Z</time>
<speed>0.00</speed>
</trkpt>
<trkpt lat="-6.968554" lon="-34.834820">
<ele>21.010000</ele>
<time>2018-09-26T07:49:54Z</time>
<speed>0.00</speed>
</trkpt>
<trkpt lat="-6.968683" lon="-34.834953">
<ele>-3.590000</ele>
<time>2018-09-26T07:55:10Z</time>
<speed>0.00</speed>
</trkpt>
<trkpt lat="-6.968596" lon="-34.834915">
<ele>-37.980000</ele>
<time>2018-09-26T08:00:34Z</time>
<speed>0.00</speed>
</trkpt>
<trkpt lat="-6.968520" lon="-34.834808">
<ele>-2.840000</ele>
<time>2018-09-26T08:05:58Z</time>
<speed>0.28</speed>
</trkpt>
<trkpt lat="-6.968746" lon="-34.834782">
<ele>31.859999</ele>
<time>2018-09-26T08:11:14Z</time>
<speed>0.00</speed>
</trkpt>
<trkpt lat="-6.968729" lon="-34.834751">
<ele>57.160000</ele>
<time>2018-09-26T08:16:29Z</time>
<speed>0.00</speed>
</trkpt>
<trkpt lat="-6.968603" lon="-34.834789">
<ele>16.789999</ele>
<time>2018-09-26T08:21:45Z</time>
<speed>0.00</speed>
</trkpt>
<trkpt lat="-6.968637" lon="-34.835052">
<ele>-33.969997</ele>
<time>2018-09-26T08:27:28Z</time>
<speed>0.50</speed>
</trkpt>
<trkpt lat="-6.968722" lon="-34.834808">
<ele>50.230000</ele>
<time>2018-09-26T08:33:00Z</time>
<speed>0.14</speed>
</trkpt>
<trkpt lat="-6.968613" lon="-34.834831">
<ele>10.550000</ele>
<time>2018-09-26T08:39:14Z</time>
<speed>0.35</speed>
</trkpt>
<trkpt lat="-6.968579" lon="-34.834789">
<ele>15.270000</ele>
<time>2018-09-26T08:44:27Z</time>
<speed>0.29</speed>
</trkpt>
<trkpt lat="-6.968651" lon="-34.834827">
<ele>14.559999</ele>
<time>2018-09-26T08:49:41Z</time>
<speed>0.00</speed>
</trkpt>
<trkpt lat="-6.968592" lon="-34.834835">
<ele>-2.540000</ele>
<time>2018-09-26T08:54:56Z</time>
<speed>0.00</speed>
</trkpt>
<trkpt lat="-6.968617" lon="-34.834843">
<ele>22.070000</ele>
<time>2018-09-26T09:00:13Z</time>
<speed>0.00</speed>
</trkpt>
<trkpt lat="-6.968565" lon="-34.834873">
<ele>3.640000</ele>
<time>2018-09-26T09:05:27Z</time>
<speed>0.07</speed>
</trkpt>
<trkpt lat="-6.968554" lon="-34.834831">
<ele>9.540000</ele>
<time>2018-09-26T09:10:42Z</time>
<speed>0.00</speed>
</trkpt>
<trkpt lat="-6.968604" lon="-34.834808">
<ele>14.299999</ele>
<time>2018-09-26T09:15:57Z</time>
<speed>0.00</speed>
</trkpt>
<trkpt lat="-6.968600" lon="-34.834824">
<ele>10.290000</ele>
<time>2018-09-26T09:21:11Z</time>
<speed>0.00</speed>
</trkpt>
<trkpt lat="-6.968651" lon="-34.834862">
<ele>5.240000</ele>
<time>2018-09-26T09:26:26Z</time>
<speed>0.19</speed>
</trkpt>
<trkpt lat="-6.968672" lon="-34.834881">
<ele>3.540000</ele>
<time>2018-09-26T09:31:40Z</time>
<speed>0.00</speed>
</trkpt>
<trkpt lat="-6.968556" lon="-34.834835">
<ele>21.920000</ele>
<time>2018-09-26T09:36:56Z</time>
<speed>0.00</speed>
</trkpt>
<trkpt lat="-6.968594" lon="-34.834831">
<ele>27.150000</ele>
<time>2018-09-26T09:42:11Z</time>
<speed>0.14</speed>
</trkpt>
<trkpt lat="-6.968693" lon="-34.834984">
<ele>6.600000</ele>
<time>2018-09-26T09:47:32Z</time>
<speed>1.50</speed>
</trkpt>
<trkpt lat="-6.968605" lon="-34.834896">
<ele>21.260000</ele>
<time>2018-09-26T09:52:48Z</time>
<speed>0.98</speed>
</trkpt>
<trkpt lat="-6.968600" lon="-34.834740">
<ele>23.369999</ele>
<time>2018-09-26T09:58:04Z</time>
<speed>0.00</speed>
</trkpt>
<trkpt lat="-6.968821" lon="-34.835094">
<ele>0.540000</ele>
<time>2018-09-26T10:03:26Z</time>
<speed>0.00</speed>
</trkpt>
<trkpt lat="-6.968646" lon="-34.834888">
<ele>4.340000</ele>
<time>2018-09-26T10:08:41Z</time>
<speed>0.07</speed>
</trkpt>
<trkpt lat="-6.968616" lon="-34.834778">
<ele>17.510000</ele>
<time>2018-09-26T10:13:57Z</time>
<speed>0.00</speed>
</trkpt>
<trkpt lat="-6.968713" lon="-34.834930">
<ele>-7.870000</ele>
<time>2018-09-26T10:19:13Z</time>
<speed>0.08</speed>
</trkpt>
<trkpt lat="-6.968584" lon="-34.834747">
<ele>20.139999</ele>
<time>2018-09-26T10:24:29Z</time>
<speed>0.00</speed>
</trkpt>
<trkpt lat="-6.968571" lon="-34.834732">
<ele>44.119999</ele>
<time>2018-09-26T10:29:44Z</time>
<speed>0.11</speed>
</trkpt>
<trkpt lat="-6.968612" lon="-34.834812">
<ele>38.480000</ele>
<time>2018-09-26T10:35:00Z</time>
<speed>0.06</speed>
</trkpt>
<trkpt lat="-6.968542" lon="-34.834747">
<ele>31.660000</ele>
<time>2018-09-26T10:40:16Z</time>
<speed>0.00</speed>
</trkpt>
<trkpt lat="-6.968678" lon="-34.834721">
<ele>-0.950000</ele>
<time>2018-09-26T10:45:32Z</time>
<speed>0.00</speed>
</trkpt>
<trkpt lat="-6.968689" lon="-34.834892">
<ele>16.150000</ele>
<time>2018-09-26T10:50:52Z</time>
<speed>0.00</speed>
</trkpt>
<trkpt lat="-6.968540" lon="-34.834652">
<ele>28.170000</ele>
<time>2018-09-26T10:56:09Z</time>
<speed>0.00</speed>
</trkpt>
<trkpt lat="-6.968566" lon="-34.834713">
<ele>26.420000</ele>
<time>2018-09-26T11:01:32Z</time>
<speed>0.00</speed>
</trkpt>
<trkpt lat="-6.968616" lon="-34.834904">
<ele>10.309999</ele>
<time>2018-09-26T11:06:48Z</time>
<speed>0.00</speed>
</trkpt>
<trkpt lat="-6.968606" lon="-34.834820">
<ele>8.620000</ele>
<time>2018-09-26T11:12:04Z</time>
<speed>0.00</speed>
</trkpt>
<trkpt lat="-6.968608" lon="-34.834824">
<ele>14.660000</ele>
<time>2018-09-26T11:17:21Z</time>
<speed>0.00</speed>
</trkpt>
<trkpt lat="-6.968653" lon="-34.834797">
<ele>19.100000</ele>
<time>2018-09-26T11:22:38Z</time>
<speed>0.00</speed>
</trkpt>
<trkpt lat="-6.968678" lon="-34.834862">
<ele>19.520000</ele>
<time>2018-09-26T11:27:55Z</time>
<speed>0.00</speed>
</trkpt>
<trkpt lat="-6.968697" lon="-34.834904">
<ele>18.490000</ele>
<time>2018-09-26T11:33:12Z</time>
<speed>0.00</speed>
</trkpt>
<trkpt lat="-6.968676" lon="-34.834938">
<ele>8.530000</ele>
<time>2018-09-26T11:38:29Z</time>
<speed>0.31</speed>
</trkpt>
<trkpt lat="-6.968699" lon="-34.835064">
<ele>20.709999</ele>
<time>2018-09-26T11:43:46Z</time>
<speed>0.00</speed>
</trkpt>
<trkpt lat="-6.968656" lon="-34.834862">
<ele>32.180000</ele>
<time>2018-09-26T11:49:03Z</time>
<speed>0.00</speed>
</trkpt>
<trkpt lat="-6.968653" lon="-34.834824">
<ele>35.889999</ele>
<time>2018-09-26T11:54:34Z</time>
<speed>0.00</speed>
</trkpt>
<trkpt lat="-6.968659" lon="-34.834805">
<ele>14.990000</ele>
<time>2018-09-26T12:00:28Z</time>
<speed>0.24</speed>
</trkpt>
<trkpt lat="-6.968587" lon="-34.834869">
<ele>25.240000</ele>
<time>2018-09-26T12:06:25Z</time>
<speed>0.00</speed>
</trkpt>
<trkpt lat="-6.968741" lon="-34.834717">
<ele>12.099999</ele>
<time>2018-09-26T12:11:54Z</time>
<speed>0.00</speed>
</trkpt>
<trkpt lat="-6.968616" lon="-34.834766">
<ele>11.660000</ele>
<time>2018-09-26T12:17:11Z</time>
<speed>0.00</speed>
</trkpt>
<trkpt lat="-6.968648" lon="-34.834797">
<ele>18.660000</ele>
<time>2018-09-26T12:22:28Z</time>
<speed>0.00</speed>
</trkpt>
<trkpt lat="-6.968634" lon="-34.834839">
<ele>24.740000</ele>
<time>2018-09-26T12:27:47Z</time>
<speed>0.00</speed>
</trkpt>
<trkpt lat="-6.968631" lon="-34.834831">
<ele>19.650000</ele>
<time>2018-09-26T12:33:05Z</time>
<speed>0.00</speed>
</trkpt>
<trkpt lat="-6.968647" lon="-34.834877">
<ele>14.250000</ele>
<time>2018-09-26T12:38:23Z</time>
<speed>0.00</speed>
</trkpt>
<trkpt lat="-6.968616" lon="-34.834812">
<ele>30.619999</ele>
<time>2018-09-26T12:43:40Z</time>
<speed>0.00</speed>
</trkpt>
<trkpt lat="-6.968623" lon="-34.834854">
<ele>8.960000</ele>
<time>2018-09-26T12:48:58Z</time>
<speed>0.00</speed>
</trkpt>
<trkpt lat="-6.968650" lon="-34.834816">
<ele>-37.340000</ele>
<time>2018-09-26T12:54:27Z</time>
<speed>0.13</speed>
</trkpt>
<trkpt lat="-6.968515" lon="-34.834835">
<ele>35.750000</ele>
<time>2018-09-26T12:59:48Z</time>
<speed>0.00</speed>
</trkpt>
<trkpt lat="-6.968658" lon="-34.834755">
<ele>-5.180000</ele>
<time>2018-09-26T13:05:01Z</time>
<speed>0.00</speed>
</trkpt>
<trkpt lat="-6.968592" lon="-34.834862">
<ele>27.480000</ele>
<time>2018-09-26T13:10:10Z</time>
<speed>0.47</speed>
</trkpt>
<trkpt lat="-6.968647" lon="-34.834793">
<ele>15.540000</ele>
<time>2018-09-26T13:15:20Z</time>
<speed>0.00</speed>
</trkpt>
<trkpt lat="-6.968618" lon="-34.834766">
<ele>22.119999</ele>
<time>2018-09-26T13:20:30Z</time>
<speed>0.44</speed>
</trkpt>
<trkpt lat="-6.968627" lon="-34.834839">
<ele>17.910000</ele>
<time>2018-09-26T13:25:52Z</time>
<speed>0.26</speed>
</trkpt>
<trkpt lat="-6.968623" lon="-34.834881">
<ele>14.940000</ele>
<time>2018-09-26T13:31:02Z</time>
<speed>0.00</speed>
</trkpt>
<trkpt lat="-6.968470" lon="-34.834972">
<ele>69.639999</ele>
<time>2018-09-26T13:36:30Z</time>
<speed>0.29</speed>
</trkpt>
<trkpt lat="-6.968608" lon="-34.835060">
<ele>36.090000</ele>
<time>2018-09-26T13:41:41Z</time>
<speed>0.00</speed>
</trkpt>
<trkpt lat="-6.968647" lon="-34.834785">
<ele>30.289999</ele>
<time>2018-09-26T13:46:51Z</time>
<speed>0.00</speed>
</trkpt>
<trkpt lat="-6.968684" lon="-34.834713">
<ele>24.730000</ele>
<time>2018-09-26T13:52:02Z</time>
<speed>0.00</speed>
</trkpt>
<trkpt lat="-6.968700" lon="-34.834785">
<ele>48.079998</ele>
<time>2018-09-26T13:57:13Z</time>
<speed>0.00</speed>
</trkpt>
<trkpt lat="-6.968587" lon="-34.834991">
<ele>17.230000</ele>
<time>2018-09-26T14:02:29Z</time>
<speed>0.00</speed>
</trkpt>
<trkpt lat="-6.968699" lon="-34.834770">
<ele>37.879997</ele>
<time>2018-09-26T14:08:03Z</time>
<speed>0.00</speed>
</trkpt>
<trkpt lat="-6.968646" lon="-34.834801">
<ele>11.120000</ele>
<time>2018-09-26T14:13:14Z</time>
<speed>0.09</speed>
</trkpt>
<trkpt lat="-6.968672" lon="-34.834774">
<ele>17.709999</ele>
<time>2018-09-26T14:18:23Z</time>
<speed>0.15</speed>
</trkpt>
<trkpt lat="-6.968637" lon="-34.834820">
<ele>7.580000</ele>
<time>2018-09-26T14:23:33Z</time>
<speed>0.00</speed>
</trkpt>
<trkpt lat="-6.968690" lon="-34.834820">
<ele>30.500000</ele>
<time>2018-09-26T14:28:44Z</time>
<speed>0.00</speed>
</trkpt>
<trkpt lat="-6.968670" lon="-34.834793">
<ele>41.910000</ele>
<time>2018-09-26T14:33:55Z</time>
<speed>0.00</speed>
</trkpt>
<trkpt lat="-6.968628" lon="-34.834778">
<ele>19.930000</ele>
<time>2018-09-26T14:39:06Z</time>
<speed>0.25</speed>
</trkpt>
<trkpt lat="-6.968601" lon="-34.834820">
<ele>-9.740000</ele>
<time>2018-09-26T14:44:17Z</time>
<speed>0.00</speed>
</trkpt>
<trkpt lat="-6.968648" lon="-34.834789">
<ele>15.889999</ele>
<time>2018-09-26T14:49:28Z</time>
<speed>0.00</speed>
</trkpt>
<trkpt lat="-6.968630" lon="-34.834862">
<ele>1.100000</ele>
<time>2018-09-26T14:54:40Z</time>
<speed>0.00</speed>
</trkpt>
<trkpt lat="-6.968681" lon="-34.834812">
<ele>20.389999</ele>
<time>2018-09-26T14:59:55Z</time>
<speed>0.00</speed>
</trkpt>
<trkpt lat="-6.968645" lon="-34.834724">
<ele>34.430000</ele>
<time>2018-09-26T15:05:09Z</time>
<speed>0.00</speed>
</trkpt>
<trkpt lat="-6.968581" lon="-34.834694">
<ele>29.809999</ele>
<time>2018-09-26T15:10:22Z</time>
<speed>0.00</speed>
</trkpt>
<trkpt lat="-6.968749" lon="-34.834713">
<ele>63.329998</ele>
<time>2018-09-26T15:15:37Z</time>
<speed>0.00</speed>
</trkpt>
<trkpt lat="-6.968668" lon="-34.834885">
<ele>14.240000</ele>
<time>2018-09-26T15:20:49Z</time>
<speed>0.00</speed>
</trkpt>
<trkpt lat="-6.968614" lon="-34.834846">
<ele>25.869999</ele>
<time>2018-09-26T15:25:59Z</time>
<speed>0.00</speed>
</trkpt>
<trkpt lat="-6.968580" lon="-34.834808">
<ele>47.349998</ele>
<time>2018-09-26T15:31:11Z</time>
<speed>0.00</speed>
</trkpt>
<trkpt lat="-6.968623" lon="-34.834782">
<ele>19.750000</ele>
<time>2018-09-26T15:36:22Z</time>
<speed>0.00</speed>
</trkpt>
<trkpt lat="-6.968644" lon="-34.834766">
<ele>15.820000</ele>
<time>2018-09-26T15:41:32Z</time>
<speed>0.00</speed>
</trkpt>
<trkpt lat="-6.968571" lon="-34.834789">
<ele>29.699999</ele>
<time>2018-09-26T15:46:44Z</time>
<speed>0.00</speed>
</trkpt>
<trkpt lat="-6.968619" lon="-34.834824">
<ele>15.420000</ele>
<time>2018-09-26T15:51:56Z</time>
<speed>0.00</speed>
</trkpt>
<trkpt lat="-6.968598" lon="-34.834900">
<ele>11.650000</ele>
<time>2018-09-26T15:57:07Z</time>
<speed>1.35</speed>
</trkpt>
<trkpt lat="-6.968559" lon="-34.834873">
<ele>18.250000</ele>
<time>2018-09-26T16:02:57Z</time>
<speed>0.15</speed>
</trkpt>
<trkpt lat="-6.968592" lon="-34.834839">
<ele>12.670000</ele>
<time>2018-09-26T16:08:08Z</time>
<speed>0.28</speed>
</trkpt>
<trkpt lat="-6.968626" lon="-34.834820">
<ele>-0.750000</ele>
<time>2018-09-26T16:13:18Z</time>
<speed>0.00</speed>
</trkpt>
<trkpt lat="-6.968567" lon="-34.834942">
<ele>12.309999</ele>
<time>2018-09-26T16:18:30Z</time>
<speed>0.00</speed>
</trkpt>
<trkpt lat="-6.968645" lon="-34.834709">
<ele>24.279999</ele>
<time>2018-09-26T16:23:42Z</time>
<speed>0.00</speed>
</trkpt>
<trkpt lat="-6.968585" lon="-34.834827">
<ele>7.420000</ele>
<time>2018-09-26T16:28:53Z</time>
<speed>0.00</speed>
</trkpt>
<trkpt lat="-6.968591" lon="-34.834759">
<ele>30.269999</ele>
<time>2018-09-26T16:34:05Z</time>
<speed>0.00</speed>
</trkpt>
<trkpt lat="-6.968594" lon="-34.834785">
<ele>11.380000</ele>
<time>2018-09-26T16:39:16Z</time>
<speed>0.31</speed>
</trkpt>
<trkpt lat="-6.968613" lon="-34.834797">
<ele>6.950000</ele>
<time>2018-09-26T16:44:27Z</time>
<speed>0.00</speed>
</trkpt>
<trkpt lat="-6.968626" lon="-34.834888">
<ele>-5.240000</ele>
<time>2018-09-26T16:49:38Z</time>
<speed>0.26</speed>
</trkpt>
<trkpt lat="-6.968635" lon="-34.834801">
<ele>7.970000</ele>
<time>2018-09-26T16:54:49Z</time>
<speed>0.23</speed>
</trkpt>
<trkpt lat="-6.968640" lon="-34.834797">
<ele>2.610000</ele>
<time>2018-09-26T17:00:03Z</time>
<speed>0.00</speed>
</trkpt>
<trkpt lat="-6.968614" lon="-34.834782">
<ele>10.219999</ele>
<time>2018-09-26T17:05:14Z</time>
<speed>0.00</speed>
</trkpt>
<trkpt lat="-6.968602" lon="-34.834782">
<ele>9.130000</ele>
<time>2018-09-26T17:10:25Z</time>
<speed>0.00</speed>
</trkpt>
<trkpt lat="-6.968643" lon="-34.834785">
<ele>24.139999</ele>
<time>2018-09-26T17:15:35Z</time>
<speed>0.27</speed>
</trkpt>
<trkpt lat="-6.968630" lon="-34.834637">
<ele>40.239998</ele>
<time>2018-09-26T17:20:46Z</time>
<speed>0.00</speed>
</trkpt>
<trkpt lat="-6.968683" lon="-34.834755">
<ele>40.349998</ele>
<time>2018-09-26T17:25:58Z</time>
<speed>0.00</speed>
</trkpt>
<trkpt lat="-6.968966" lon="-34.834721">
<ele>33.950001</ele>
<time>2018-09-26T17:31:09Z</time>
<speed>0.00</speed>
</trkpt>
<trkpt lat="-6.968577" lon="-34.834793">
<ele>11.250000</ele>
<time>2018-09-26T17:36:20Z</time>
<speed>0.00</speed>
</trkpt>
<trkpt lat="-6.968564" lon="-34.834896">
<ele>4.310000</ele>
<time>2018-09-26T17:41:31Z</time>
<speed>0.00</speed>
</trkpt>
<trkpt lat="-6.968597" lon="-34.834763">
<ele>29.400000</ele>
<time>2018-09-26T17:46:42Z</time>
<speed>0.00</speed>
</trkpt>
<trkpt lat="-6.968602" lon="-34.834740">
<ele>7.590000</ele>
<time>2018-09-26T17:51:53Z</time>
<speed>0.00</speed>
</trkpt>
<trkpt lat="-6.968638" lon="-34.834667">
<ele>36.180000</ele>
<time>2018-09-26T17:57:03Z</time>
<speed>0.00</speed>
</trkpt>
<trkpt lat="-6.968619" lon="-34.834759">
<ele>22.769999</ele>
<time>2018-09-26T18:02:19Z</time>
<speed>0.00</speed>
</trkpt>
<trkpt lat="-6.968540" lon="-34.834675">
<ele>10.940000</ele>
<time>2018-09-26T18:07:48Z</time>
<speed>0.26</speed>
</trkpt>
<trkpt lat="-6.968493" lon="-34.834686">
<ele>14.589999</ele>
<time>2018-09-26T18:13:19Z</time>
<speed>0.04</speed>
</trkpt>
<trkpt lat="-6.968607" lon="-34.834782">
<ele>-7.510000</ele>
<time>2018-09-26T18:18:53Z</time>
<speed>0.42</speed>
</trkpt>
<trkpt lat="-6.968515" lon="-34.834694">
<ele>-25.090000</ele>
<time>2018-09-26T18:25:29Z</time>
<speed>1.17</speed>
</trkpt>
<trkpt lat="-6.968583" lon="-34.834763">
<ele>1.660000</ele>
<time>2018-09-26T18:33:16Z</time>
<speed>0.00</speed>
</trkpt>
<trkpt lat="-6.968654" lon="-34.834778">
<ele>1.330000</ele>
<time>2018-09-26T18:38:27Z</time>
<speed>0.00</speed>
</trkpt>
<trkpt lat="-6.968777" lon="-34.834900">
<ele>28.039999</ele>
<time>2018-09-26T18:43:37Z</time>
<speed>0.00</speed>
</trkpt>
<trkpt lat="-6.968572" lon="-34.834793">
<ele>-3.640000</ele>
<time>2018-09-26T18:48:48Z</time>
<speed>0.00</speed>
</trkpt>
<trkpt lat="-6.968493" lon="-34.834660">
<ele>-6.300000</ele>
<time>2018-09-26T18:53:58Z</time>
<speed>0.00</speed>
</trkpt>
<trkpt lat="-6.968717" lon="-34.834915">
<ele>19.240000</ele>
<time>2018-09-26T18:59:08Z</time>
<speed>0.00</speed>
</trkpt>
<trkpt lat="-6.968514" lon="-34.834702">
<ele>0.160000</ele>
<time>2018-09-26T19:04:21Z</time>
<speed>0.00</speed>
</trkpt>
<trkpt lat="-6.968549" lon="-34.834686">
<ele>7.620000</ele>
<time>2018-09-26T19:09:31Z</time>
<speed>0.00</speed>
</trkpt>
<trkpt lat="-6.968496" lon="-34.834602">
<ele>-11.969999</ele>
<time>2018-09-26T19:14:42Z</time>
<speed>0.00</speed>
</trkpt>
<trkpt lat="-6.968615" lon="-34.834774">
<ele>41.969997</ele>
<time>2018-09-26T19:19:54Z</time>
<speed>0.66</speed>
</trkpt>
<trkpt lat="-6.968835" lon="-34.835030">
<ele>20.830000</ele>
<time>2018-09-26T19:25:04Z</time>
<speed>0.00</speed>
</trkpt>
<trkpt lat="-6.968660" lon="-34.834869">
<ele>14.179999</ele>
<time>2018-09-26T19:30:30Z</time>
<speed>0.00</speed>
</trkpt>
<trkpt lat="-6.968616" lon="-34.834736">
<ele>5.370000</ele>
<time>2018-09-26T19:35:39Z</time>
<speed>0.18</speed>
</trkpt>
<trkpt lat="-6.968647" lon="-34.834690">
<ele>-3.280000</ele>
<time>2018-09-26T19:40:49Z</time>
<speed>0.00</speed>
</trkpt>
<trkpt lat="-6.968633" lon="-34.834766">
<ele>-3.690000</ele>
<time>2018-09-26T19:45:58Z</time>
<speed>0.00</speed>
</trkpt>
<trkpt lat="-6.968647" lon="-34.834736">
<ele>-7.580000</ele>
<time>2018-09-26T19:51:08Z</time>
<speed>0.00</speed>
</trkpt>
<trkpt lat="-6.968641" lon="-34.834774">
<ele>-4.440000</ele>
<time>2018-09-26T19:56:16Z</time>
<speed>0.12</speed>
</trkpt>
<trkpt lat="-6.968592" lon="-34.834782">
<ele>9.440000</ele>
<time>2018-09-26T20:01:34Z</time>
<speed>0.36</speed>
</trkpt>
<trkpt lat="-6.968638" lon="-34.834846">
<ele>13.420000</ele>
<time>2018-09-26T20:06:43Z</time>
<speed>0.42</speed>
</trkpt>
<trkpt lat="-6.968602" lon="-34.834831">
<ele>9.300000</ele>
<time>2018-09-26T20:11:53Z</time>
<speed>0.00</speed>
</trkpt>
<trkpt lat="-6.968660" lon="-34.834702">
<ele>9.090000</ele>
<time>2018-09-26T20:17:04Z</time>
<speed>0.00</speed>
</trkpt>
<trkpt lat="-6.968623" lon="-34.834846">
<ele>11.300000</ele>
<time>2018-09-26T20:22:13Z</time>
<speed>0.09</speed>
</trkpt>
<trkpt lat="-6.968634" lon="-34.834816">
<ele>3.360000</ele>
<time>2018-09-26T20:27:21Z</time>
<speed>0.00</speed>
</trkpt>
<trkpt lat="-6.968651" lon="-34.834808">
<ele>2.510000</ele>
<time>2018-09-26T20:32:31Z</time>
<speed>0.00</speed>
</trkpt>
<trkpt lat="-6.968699" lon="-34.834667">
<ele>-15.670000</ele>
<time>2018-09-26T20:37:40Z</time>
<speed>0.40</speed>
</trkpt>
<trkpt lat="-6.968594" lon="-34.834877">
<ele>16.980000</ele>
<time>2018-09-26T20:42:52Z</time>
<speed>0.00</speed>
</trkpt>
<trkpt lat="-6.968617" lon="-34.834808">
<ele>7.890000</ele>
<time>2018-09-26T20:48:01Z</time>
<speed>0.98</speed>
</trkpt>
<trkpt lat="-6.968647" lon="-34.834858">
<ele>4.990000</ele>
<time>2018-09-26T20:53:11Z</time>
<speed>0.55</speed>
</trkpt>
<trkpt lat="-6.968617" lon="-34.834793">
<ele>4.180000</ele>
<time>2018-09-26T20:58:18Z</time>
<speed>0.24</speed>
</trkpt>
<trkpt lat="-6.968655" lon="-34.834850">
<ele>12.440000</ele>
<time>2018-09-26T21:03:39Z</time>
<speed>0.65</speed>
</trkpt>
<trkpt lat="-6.968681" lon="-34.834789">
<ele>7.690000</ele>
<time>2018-09-26T21:08:56Z</time>
<speed>0.00</speed>
</trkpt>
<trkpt lat="-6.968655" lon="-34.834763">
<ele>19.549999</ele>
<time>2018-09-26T21:14:13Z</time>
<speed>0.11</speed>
</trkpt>
<trkpt lat="-6.968611" lon="-34.834827">
<ele>28.369999</ele>
<time>2018-09-26T21:19:32Z</time>
<speed>0.00</speed>
</trkpt>
<trkpt lat="-6.968614" lon="-34.834831">
<ele>12.740000</ele>
<time>2018-09-26T21:24:50Z</time>
<speed>0.70</speed>
</trkpt>
<trkpt lat="-6.968592" lon="-34.834850">
<ele>21.449999</ele>
<time>2018-09-26T21:30:08Z</time>
<speed>0.31</speed>
</trkpt>
<trkpt lat="-6.968421" lon="-34.834679">
<ele>44.290001</ele>
<time>2018-09-26T21:35:33Z</time>
<speed>0.41</speed>
</trkpt>
<trkpt lat="-6.968567" lon="-34.834663">
<ele>24.459999</ele>
<time>2018-09-26T21:40:50Z</time>
<speed>0.00</speed>
</trkpt>
<trkpt lat="-6.968660" lon="-34.834785">
<ele>10.030000</ele>
<time>2018-09-26T21:46:07Z</time>
<speed>0.00</speed>
</trkpt>
<trkpt lat="-6.968617" lon="-34.834827">
<ele>31.570000</ele>
<time>2018-09-26T21:51:23Z</time>
<speed>0.19</speed>
</trkpt>
<trkpt lat="-6.968773" lon="-34.834953">
<ele>-20.160000</ele>
<time>2018-09-26T21:56:43Z</time>
<speed>0.00</speed>
</trkpt>
<trkpt lat="-6.968633" lon="-34.834793">
<ele>12.490000</ele>
<time>2018-09-26T22:02:32Z</time>
<speed>0.17</speed>
</trkpt>
<trkpt lat="-6.968560" lon="-34.834846">
<ele>29.730000</ele>
<time>2018-09-26T22:07:49Z</time>
<speed>0.00</speed>
</trkpt>
<trkpt lat="-6.968668" lon="-34.834843">
<ele>0.880000</ele>
<time>2018-09-26T22:13:06Z</time>
<speed>0.00</speed>
</trkpt>
<trkpt lat="-6.968559" lon="-34.834896">
<ele>27.430000</ele>
<time>2018-09-26T22:18:24Z</time>
<speed>0.00</speed>
</trkpt>
<trkpt lat="-6.968553" lon="-34.834553">
<ele>22.900000</ele>
<time>2018-09-26T22:23:41Z</time>
<speed>0.87</speed>
</trkpt>
<trkpt lat="-6.968647" lon="-34.834736">
<ele>2.470000</ele>
<time>2018-09-26T22:29:11Z</time>
<speed>0.22</speed>
</trkpt>
<trkpt lat="-6.968781" lon="-34.835022">
<ele>-31.549999</ele>
<time>2018-09-26T22:34:32Z</time>
<speed>0.00</speed>
</trkpt>
<trkpt lat="-6.968626" lon="-34.834709">
<ele>7.870000</ele>
<time>2018-09-26T22:39:49Z</time>
<speed>0.00</speed>
</trkpt>
<trkpt lat="-6.968631" lon="-34.834709">
<ele>10.880000</ele>
<time>2018-09-26T22:45:06Z</time>
<speed>0.00</speed>
</trkpt>
<trkpt lat="-6.968554" lon="-34.834694">
<ele>38.489998</ele>
<time>2018-09-26T22:50:23Z</time>
<speed>0.00</speed>
</trkpt>
<trkpt lat="-6.968529" lon="-34.834641">
<ele>48.910000</ele>
<time>2018-09-26T22:55:40Z</time>
<speed>0.00</speed>
</trkpt>
<trkpt lat="-6.968638" lon="-34.834793">
<ele>18.109999</ele>
<time>2018-09-26T23:01:00Z</time>
<speed>0.00</speed>
</trkpt>
<trkpt lat="-6.968608" lon="-34.834770">
<ele>17.510000</ele>
<time>2018-09-26T23:06:18Z</time>
<speed>0.00</speed>
</trkpt>
<trkpt lat="-6.968670" lon="-34.834953">
<ele>23.980000</ele>
<time>2018-09-26T23:11:34Z</time>
<speed>0.00</speed>
</trkpt>
<trkpt lat="-6.968630" lon="-34.834770">
<ele>21.529999</ele>
<time>2018-09-26T23:16:51Z</time>
<speed>0.00</speed>
</trkpt>
<trkpt lat="-6.968466" lon="-34.834763">
<ele>34.200001</ele>
<time>2018-09-26T23:22:12Z</time>
<speed>0.00</speed>
</trkpt>
<trkpt lat="-6.968630" lon="-34.834789">
<ele>14.740000</ele>
<time>2018-09-26T23:27:28Z</time>
<speed>0.00</speed>
</trkpt>
<trkpt lat="-6.968604" lon="-34.834900">
<ele>6.250000</ele>
<time>2018-09-26T23:32:54Z</time>
<speed>0.46</speed>
</trkpt>
<trkpt lat="-6.968681" lon="-34.835037">
<ele>7.940000</ele>
<time>2018-09-26T23:38:10Z</time>
<speed>0.00</speed>
</trkpt>
<trkpt lat="-6.968619" lon="-34.834957">
<ele>11.139999</ele>
<time>2018-09-26T23:43:27Z</time>
<speed>0.00</speed>
</trkpt>
<trkpt lat="-6.968609" lon="-34.834763">
<ele>31.230000</ele>
<time>2018-09-26T23:48:43Z</time>
<speed>0.00</speed>
</trkpt>
<trkpt lat="-6.968663" lon="-34.834820">
<ele>19.500000</ele>
<time>2018-09-26T23:53:59Z</time>
<speed>0.00</speed>
</trkpt>
<trkpt lat="-6.968672" lon="-34.834896">
<ele>-6.010000</ele>
<time>2018-09-26T23:59:27Z</time>
<speed>0.19</speed>
</trkpt>
<trkpt lat="-6.968670" lon="-34.834885">
<ele>12.880000</ele>
<time>2018-09-27T00:04:46Z</time>
<speed>0.00</speed>
</trkpt>
<trkpt lat="-6.968625" lon="-34.834854">
<ele>13.290000</ele>
<time>2018-09-27T00:10:04Z</time>
<speed>0.00</speed>
</trkpt>
<trkpt lat="-6.968623" lon="-34.834873">
<ele>11.320000</ele>
<time>2018-09-27T00:15:49Z</time>
<speed>0.14</speed>
</trkpt>
<trkpt lat="-6.968643" lon="-34.834980">
<ele>-8.910000</ele>
<time>2018-09-27T00:21:19Z</time>
<speed>0.15</speed>
</trkpt>
<trkpt lat="-6.968620" lon="-34.834839">
<ele>11.170000</ele>
<time>2018-09-27T00:27:13Z</time>
<speed>0.00</speed>
</trkpt>
<trkpt lat="-6.968552" lon="-34.834782">
<ele>27.279999</ele>
<time>2018-09-27T00:32:44Z</time>
<speed>0.14</speed>
</trkpt>
<trkpt lat="-6.968642" lon="-34.834877">
<ele>17.650000</ele>
<time>2018-09-27T00:38:02Z</time>
<speed>0.00</speed>
</trkpt>
<trkpt lat="-6.968618" lon="-34.834785">
<ele>13.370000</ele>
<time>2018-09-27T00:43:36Z</time>
<speed>0.02</speed>
</trkpt>
<trkpt lat="-6.968750" lon="-34.834980">
<ele>-16.139999</ele>
<time>2018-09-27T00:49:11Z</time>
<speed>0.15</speed>
</trkpt>
<trkpt lat="-6.968627" lon="-34.834877">
<ele>11.599999</ele>
<time>2018-09-27T00:56:31Z</time>
<speed>0.19</speed>
</trkpt>
<trkpt lat="-6.968666" lon="-34.834827">
<ele>12.170000</ele>
<time>2018-09-27T01:04:31Z</time>
<speed>0.00</speed>
</trkpt>
<trkpt lat="-6.968615" lon="-34.834774">
<ele>-3.700000</ele>
<time>2018-09-27T01:09:49Z</time>
<speed>0.00</speed>
</trkpt>
<trkpt lat="-6.968606" lon="-34.834778">
<ele>15.080000</ele>
<time>2018-09-27T01:15:05Z</time>
<speed>0.13</speed>
</trkpt>
<trkpt lat="-6.968627" lon="-34.834805">
<ele>1.640000</ele>
<time>2018-09-27T01:20:23Z</time>
<speed>0.23</speed>
</trkpt>
<trkpt lat="-6.968563" lon="-34.834732">
<ele>34.009998</ele>
<time>2018-09-27T01:25:41Z</time>
<speed>0.25</speed>
</trkpt>
<trkpt lat="-6.968590" lon="-34.834797">
<ele>3.980000</ele>
<time>2018-09-27T01:30:57Z</time>
<speed>0.17</speed>
</trkpt>
<trkpt lat="-6.968555" lon="-34.834785">
<ele>37.629997</ele>
<time>2018-09-27T01:36:13Z</time>
<speed>0.00</speed>
</trkpt>
<trkpt lat="-6.968654" lon="-34.834789">
<ele>15.639999</ele>
<time>2018-09-27T01:41:29Z</time>
<speed>0.00</speed>
</trkpt>
<trkpt lat="-6.968597" lon="-34.834690">
<ele>7.150000</ele>
<time>2018-09-27T01:46:47Z</time>
<speed>0.00</speed>
</trkpt>
<trkpt lat="-6.968654" lon="-34.834743">
<ele>15.559999</ele>
<time>2018-09-27T01:52:02Z</time>
<speed>0.00</speed>
</trkpt>
<trkpt lat="-6.968617" lon="-34.834835">
<ele>19.100000</ele>
<time>2018-09-27T01:57:17Z</time>
<speed>0.00</speed>
</trkpt>
<trkpt lat="-6.968556" lon="-34.834881">
<ele>37.559998</ele>
<time>2018-09-27T02:02:39Z</time>
<speed>0.00</speed>
</trkpt>
<trkpt lat="-6.968647" lon="-34.834763">
<ele>7.950000</ele>
<time>2018-09-27T02:07:55Z</time>
<speed>0.00</speed>
</trkpt>
<trkpt lat="-6.968654" lon="-34.834808">
<ele>15.790000</ele>
<time>2018-09-27T02:13:11Z</time>
<speed>0.00</speed>
</trkpt>
<trkpt lat="-6.968613" lon="-34.834808">
<ele>6.440000</ele>
<time>2018-09-27T02:18:26Z</time>
<speed>0.16</speed>
</trkpt>
<trkpt lat="-6.968621" lon="-34.834831">
<ele>13.509999</ele>
<time>2018-09-27T02:23:53Z</time>
<speed>0.29</speed>
</trkpt>
<trkpt lat="-6.968674" lon="-34.834846">
<ele>24.900000</ele>
<time>2018-09-27T02:29:09Z</time>
<speed>0.27</speed>
</trkpt>
<trkpt lat="-6.968608" lon="-34.834827">
<ele>9.550000</ele>
<time>2018-09-27T02:34:38Z</time>
<speed>0.03</speed>
</trkpt>
<trkpt lat="-6.968621" lon="-34.834854">
<ele>-3.050000</ele>
<time>2018-09-27T02:39:54Z</time>
<speed>0.00</speed>
</trkpt>
<trkpt lat="-6.968555" lon="-34.834854">
<ele>24.539999</ele>
<time>2018-09-27T02:45:09Z</time>
<speed>0.00</speed>
</trkpt>
<trkpt lat="-6.968616" lon="-34.834831">
<ele>14.759999</ele>
<time>2018-09-27T02:50:39Z</time>
<speed>0.50</speed>
</trkpt>
<trkpt lat="-6.968578" lon="-34.834904">
<ele>20.789999</ele>
<time>2018-09-27T02:56:25Z</time>
<speed>0.17</speed>
</trkpt>
</trkseg>
</trk>
<trk>
<name>20181027-191510(14)</name>
<desc>Color:004000ff</desc>
<trkseg>
<trkpt lat="-6.968611" lon="-34.834843">
<ele>24.629999</ele>
<time>2018-09-27T03:02:47Z</time>
<speed>0.00</speed>
</trkpt>
<trkpt lat="-6.968630" lon="-34.834873">
<ele>16.100000</ele>
<time>2018-09-27T03:08:04Z</time>
<speed>0.00</speed>
</trkpt>
<trkpt lat="-6.968622" lon="-34.834736">
<ele>23.680000</ele>
<time>2018-09-27T03:13:21Z</time>
<speed>0.00</speed>
</trkpt>
<trkpt lat="-6.968681" lon="-34.834862">
<ele>25.859999</ele>
<time>2018-09-27T03:18:37Z</time>
<speed>0.00</speed>
</trkpt>
<trkpt lat="-6.968701" lon="-34.834869">
<ele>8.309999</ele>
<time>2018-09-27T03:23:52Z</time>
<speed>0.00</speed>
</trkpt>
<trkpt lat="-6.968656" lon="-34.834877">
<ele>17.020000</ele>
<time>2018-09-27T03:29:07Z</time>
<speed>0.00</speed>
</trkpt>
<trkpt lat="-6.968598" lon="-34.834850">
<ele>15.139999</ele>
<time>2018-09-27T03:34:22Z</time>
<speed>0.06</speed>
</trkpt>
<trkpt lat="-6.968613" lon="-34.834827">
<ele>9.889999</ele>
<time>2018-09-27T03:39:37Z</time>
<speed>0.00</speed>
</trkpt>
<trkpt lat="-6.968542" lon="-34.834923">
<ele>0.360000</ele>
<time>2018-09-27T03:44:56Z</time>
<speed>0.00</speed>
</trkpt>
<trkpt lat="-6.968657" lon="-34.834805">
<ele>13.559999</ele>
<time>2018-09-27T03:50:11Z</time>
<speed>0.00</speed>
</trkpt>
<trkpt lat="-6.968633" lon="-34.834763">
<ele>12.679999</ele>
<time>2018-09-27T03:55:45Z</time>
<speed>0.26</speed>
</trkpt>
<trkpt lat="-6.968606" lon="-34.834934">
<ele>8.550000</ele>
<time>2018-09-27T04:01:16Z</time>
<speed>0.13</speed>
</trkpt>
<trkpt lat="-6.968574" lon="-34.834866">
<ele>19.959999</ele>
<time>2018-09-27T04:06:45Z</time>
<speed>0.58</speed>
</trkpt>
<trkpt lat="-6.968591" lon="-34.834827">
<ele>20.260000</ele>
<time>2018-09-27T04:12:15Z</time>
<speed>0.22</speed>
</trkpt>
<trkpt lat="-6.968578" lon="-34.834831">
<ele>11.110000</ele>
<time>2018-09-27T04:18:21Z</time>
<speed>0.15</speed>
</trkpt>
<trkpt lat="-6.968616" lon="-34.834869">
<ele>2.010000</ele>
<time>2018-09-27T04:25:33Z</time>
<speed>0.35</speed>
</trkpt>
<trkpt lat="-6.968570" lon="-34.834862">
<ele>19.129999</ele>
<time>2018-09-27T04:30:49Z</time>
<speed>0.00</speed>
</trkpt>
<trkpt lat="-6.968583" lon="-34.834827">
<ele>14.589999</ele>
<time>2018-09-27T04:36:04Z</time>
<speed>0.08</speed>
</trkpt>
<trkpt lat="-6.968624" lon="-34.834888">
<ele>-0.870000</ele>
<time>2018-09-27T04:41:19Z</time>
<speed>0.00</speed>
</trkpt>
<trkpt lat="-6.968555" lon="-34.834911">
<ele>7.820000</ele>
<time>2018-09-27T04:46:35Z</time>
<speed>0.00</speed>
</trkpt>
<trkpt lat="-6.968651" lon="-34.834854">
<ele>-7.270000</ele>
<time>2018-09-27T04:51:50Z</time>
<speed>0.00</speed>
</trkpt>
<trkpt lat="-6.968614" lon="-34.834843">
<ele>16.930000</ele>
<time>2018-09-27T04:57:05Z</time>
<speed>0.00</speed>
</trkpt>
<trkpt lat="-6.968626" lon="-34.834877">
<ele>-15.559999</ele>
<time>2018-09-27T05:02:26Z</time>
<speed>0.00</speed>
</trkpt>
<trkpt lat="-6.968531" lon="-34.834888">
<ele>-1.170000</ele>
<time>2018-09-27T05:07:41Z</time>
<speed>0.00</speed>
</trkpt>
<trkpt lat="-6.968643" lon="-34.834846">
<ele>-8.650000</ele>
<time>2018-09-27T05:12:56Z</time>
<speed>0.00</speed>
</trkpt>
<trkpt lat="-6.968473" lon="-34.834839">
<ele>23.789999</ele>
<time>2018-09-27T05:18:20Z</time>
<speed>0.32</speed>
</trkpt>
<trkpt lat="-6.968579" lon="-34.834785">
<ele>39.180000</ele>
<time>2018-09-27T05:23:35Z</time>
<speed>0.00</speed>
</trkpt>
<trkpt lat="-6.968609" lon="-34.834789">
<ele>19.080000</ele>
<time>2018-09-27T05:28:50Z</time>
<speed>0.00</speed>
</trkpt>
<trkpt lat="-6.968654" lon="-34.834812">
<ele>19.189999</ele>
<time>2018-09-27T05:34:05Z</time>
<speed>0.00</speed>
</trkpt>
<trkpt lat="-6.968623" lon="-34.834827">
<ele>17.000000</ele>
<time>2018-09-27T05:39:22Z</time>
<speed>0.00</speed>
</trkpt>
<trkpt lat="-6.968574" lon="-34.834778">
<ele>15.370000</ele>
<time>2018-09-27T05:45:02Z</time>
<speed>0.19</speed>
</trkpt>
<trkpt lat="-6.968633" lon="-34.834759">
<ele>23.539999</ele>
<time>2018-09-27T05:50:19Z</time>
<speed>0.00</speed>
</trkpt>
<trkpt lat="-6.968573" lon="-34.834839">
<ele>16.400000</ele>
<time>2018-09-27T05:55:34Z</time>
<speed>0.00</speed>
</trkpt>
<trkpt lat="-6.968581" lon="-34.834793">
<ele>21.730000</ele>
<time>2018-09-27T06:00:53Z</time>
<speed>0.00</speed>
</trkpt>
<trkpt lat="-6.968581" lon="-34.834789">
<ele>27.529999</ele>
<time>2018-09-27T06:06:07Z</time>
<speed>0.00</speed>
</trkpt>
<trkpt lat="-6.968511" lon="-34.834717">
<ele>40.200001</ele>
<time>2018-09-27T06:11:23Z</time>
<speed>0.00</speed>
</trkpt>
<trkpt lat="-6.968645" lon="-34.834915">
<ele>-4.330000</ele>
<time>2018-09-27T06:16:52Z</time>
<speed>0.07</speed>
</trkpt>
<trkpt lat="-6.968682" lon="-34.834770">
<ele>10.040000</ele>
<time>2018-09-27T06:22:08Z</time>
<speed>0.00</speed>
</trkpt>
<trkpt lat="-6.968596" lon="-34.834770">
<ele>26.849998</ele>
<time>2018-09-27T06:27:23Z</time>
<speed>0.00</speed>
</trkpt>
<trkpt lat="-6.968592" lon="-34.834816">
<ele>19.920000</ele>
<time>2018-09-27T06:32:38Z</time>
<speed>0.00</speed>
</trkpt>
<trkpt lat="-6.968518" lon="-34.834667">
<ele>39.259998</ele>
<time>2018-09-27T06:38:17Z</time>
<speed>1.14</speed>
</trkpt>
<trkpt lat="-6.968610" lon="-34.834789">
<ele>26.090000</ele>
<time>2018-09-27T06:43:33Z</time>
<speed>0.00</speed>
</trkpt>
<trkpt lat="-6.968539" lon="-34.834740">
<ele>34.820000</ele>
<time>2018-09-27T06:49:11Z</time>
<speed>0.10</speed>
</trkpt>
<trkpt lat="-6.968567" lon="-34.834930">
<ele>33.939999</ele>
<time>2018-09-27T06:54:27Z</time>
<speed>2.56</speed>
</trkpt>
<trkpt lat="-6.968661" lon="-34.834923">
<ele>22.590000</ele>
<time>2018-09-27T06:59:59Z</time>
<speed>0.08</speed>
</trkpt>
<trkpt lat="-6.968574" lon="-34.834866">
<ele>20.889999</ele>
<time>2018-09-27T07:05:49Z</time>
<speed>0.41</speed>
</trkpt>
<trkpt lat="-6.968626" lon="-34.834801">
<ele>16.250000</ele>
<time>2018-09-27T07:12:41Z</time>
<speed>0.00</speed>
</trkpt>
<trkpt lat="-6.968589" lon="-34.834808">
<ele>21.139999</ele>
<time>2018-09-27T07:17:57Z</time>
<speed>0.00</speed>
</trkpt>
<trkpt lat="-6.968586" lon="-34.834816">
<ele>21.850000</ele>
<time>2018-09-27T07:23:14Z</time>
<speed>0.00</speed>
</trkpt>
<trkpt lat="-6.968688" lon="-34.834770">
<ele>15.610000</ele>
<time>2018-09-27T07:28:29Z</time>
<speed>0.00</speed>
</trkpt>
<trkpt lat="-6.968544" lon="-34.834824">
<ele>18.410000</ele>
<time>2018-09-27T07:33:45Z</time>
<speed>0.00</speed>
</trkpt>
<trkpt lat="-6.968649" lon="-34.834858">
<ele>-0.610000</ele>
<time>2018-09-27T07:39:01Z</time>
<speed>0.00</speed>
</trkpt>
<trkpt lat="-6.968647" lon="-34.834831">
<ele>-7.860000</ele>
<time>2018-09-27T07:44:17Z</time>
<speed>0.00</speed>
</trkpt>
<trkpt lat="-6.968614" lon="-34.834866">
<ele>-11.309999</ele>
<time>2018-09-27T07:49:34Z</time>
<speed>0.00</speed>
</trkpt>
<trkpt lat="-6.968599" lon="-34.834850">
<ele>0.070000</ele>
<time>2018-09-27T07:54:49Z</time>
<speed>0.00</speed>
</trkpt>
<trkpt lat="-6.968636" lon="-34.834942">
<ele>-29.420000</ele>
<time>2018-09-27T08:00:33Z</time>
<speed>0.42</speed>
</trkpt>
<trkpt lat="-6.968625" lon="-34.834850">
<ele>2.530000</ele>
<time>2018-09-27T08:05:48Z</time>
<speed>0.00</speed>
</trkpt>
<trkpt lat="-6.968687" lon="-34.834797">
<ele>-7.570000</ele>
<time>2018-09-27T08:11:05Z</time>
<speed>0.00</speed>
</trkpt>
<trkpt lat="-6.968580" lon="-34.834839">
<ele>22.090000</ele>
<time>2018-09-27T08:16:22Z</time>
<speed>0.00</speed>
</trkpt>
<trkpt lat="-6.968695" lon="-34.834877">
<ele>-9.360000</ele>
<time>2018-09-27T08:21:37Z</time>
<speed>0.00</speed>
</trkpt>
<trkpt lat="-6.968616" lon="-34.834850">
<ele>-10.870000</ele>
<time>2018-09-27T08:26:52Z</time>
<speed>0.00</speed>
</trkpt>
<trkpt lat="-6.968775" lon="-34.834793">
<ele>-18.859999</ele>
<time>2018-09-27T08:32:13Z</time>
<speed>0.00</speed>
</trkpt>
<trkpt lat="-6.968651" lon="-34.834854">
<ele>-53.180000</ele>
<time>2018-09-27T08:37:46Z</time>
<speed>0.13</speed>
</trkpt>
<trkpt lat="-6.968596" lon="-34.834793">
<ele>42.590000</ele>
<time>2018-09-27T08:43:02Z</time>
<speed>0.00</speed>
</trkpt>
<trkpt lat="-6.968704" lon="-34.834816">
<ele>4.330000</ele>
<time>2018-09-27T08:48:20Z</time>
<speed>0.00</speed>
</trkpt>
<trkpt lat="-6.968692" lon="-34.834846">
<ele>-3.990000</ele>
<time>2018-09-27T08:53:37Z</time>
<speed>0.00</speed>
</trkpt>
<trkpt lat="-6.968511" lon="-34.834835">
<ele>30.859999</ele>
<time>2018-09-27T08:58:54Z</time>
<speed>0.00</speed>
</trkpt>
<trkpt lat="-6.968682" lon="-34.834900">
<ele>-36.070000</ele>
<time>2018-09-27T09:04:16Z</time>
<speed>0.00</speed>
</trkpt>
<trkpt lat="-6.968858" lon="-34.834938">
<ele>-37.840000</ele>
<time>2018-09-27T09:09:33Z</time>
<speed>0.00</speed>
</trkpt>
<trkpt lat="-6.968229" lon="-34.834763">
<ele>70.519997</ele>
<time>2018-09-27T09:15:00Z</time>
<speed>2.61</speed>
</trkpt>
<trkpt lat="-6.968804" lon="-34.834885">
<ele>-26.639999</ele>
<time>2018-09-27T09:20:26Z</time>
<speed>0.00</speed>
</trkpt>
<trkpt lat="-6.968651" lon="-34.834808">
<ele>16.830000</ele>
<time>2018-09-27T09:25:46Z</time>
<speed>0.00</speed>
</trkpt>
<trkpt lat="-6.968608" lon="-34.834846">
<ele>6.470000</ele>
<time>2018-09-27T09:31:30Z</time>
<speed>0.12</speed>
</trkpt>
<trkpt lat="-6.968582" lon="-34.834805">
<ele>21.840000</ele>
<time>2018-09-27T09:37:25Z</time>
<speed>0.00</speed>
</trkpt>
<trkpt lat="-6.968614" lon="-34.834816">
<ele>20.379999</ele>
<time>2018-09-27T09:42:41Z</time>
<speed>0.00</speed>
</trkpt>
<trkpt lat="-6.968615" lon="-34.834866">
<ele>19.500000</ele>
<time>2018-09-27T09:47:56Z</time>
<speed>0.32</speed>
</trkpt>
<trkpt lat="-6.968631" lon="-34.834816">
<ele>13.520000</ele>
<time>2018-09-27T09:53:12Z</time>
<speed>0.00</speed>
</trkpt>
<trkpt lat="-6.968621" lon="-34.834885">
<ele>12.270000</ele>
<time>2018-09-27T09:58:28Z</time>
<speed>0.00</speed>
</trkpt>
<trkpt lat="-6.968617" lon="-34.834835">
<ele>14.849999</ele>
<time>2018-09-27T10:03:50Z</time>
<speed>0.00</speed>
</trkpt>
<trkpt lat="-6.968603" lon="-34.834885">
<ele>14.700000</ele>
<time>2018-09-27T10:09:08Z</time>
<speed>1.78</speed>
</trkpt>
<trkpt lat="-6.968686" lon="-34.834881">
<ele>8.460000</ele>
<time>2018-09-27T10:14:23Z</time>
<speed>0.04</speed>
</trkpt>
<trkpt lat="-6.968602" lon="-34.834801">
<ele>12.670000</ele>
<time>2018-09-27T10:19:37Z</time>
<speed>0.04</speed>
</trkpt>
<trkpt lat="-6.968565" lon="-34.834698">
<ele>40.730000</ele>
<time>2018-09-27T10:24:52Z</time>
<speed>0.19</speed>
</trkpt>
<trkpt lat="-6.968659" lon="-34.834797">
<ele>36.570000</ele>
<time>2018-09-27T10:30:08Z</time>
<speed>0.00</speed>
</trkpt>
<trkpt lat="-6.968626" lon="-34.834843">
<ele>17.520000</ele>
<time>2018-09-27T10:35:25Z</time>
<speed>0.00</speed>
</trkpt>
<trkpt lat="-6.968608" lon="-34.834698">
<ele>18.020000</ele>
<time>2018-09-27T10:40:42Z</time>
<speed>0.00</speed>
</trkpt>
<trkpt lat="-6.968606" lon="-34.834789">
<ele>18.869999</ele>
<time>2018-09-27T10:45:57Z</time>
<speed>0.00</speed>
</trkpt>
<trkpt lat="-6.968588" lon="-34.834690">
<ele>29.289999</ele>
<time>2018-09-27T10:51:12Z</time>
<speed>0.27</speed>
</trkpt>
<trkpt lat="-6.968584" lon="-34.834965">
<ele>-0.130000</ele>
<time>2018-09-27T10:56:28Z</time>
<speed>0.00</speed>
</trkpt>
<trkpt lat="-6.968614" lon="-34.834797">
<ele>15.400000</ele>
<time>2018-09-27T11:01:50Z</time>
<speed>0.00</speed>
</trkpt>
<trkpt lat="-6.968622" lon="-34.834808">
<ele>23.709999</ele>
<time>2018-09-27T11:07:06Z</time>
<speed>0.26</speed>
</trkpt>
<trkpt lat="-6.968643" lon="-34.834873">
<ele>17.910000</ele>
<time>2018-09-27T11:12:21Z</time>
<speed>0.04</speed>
</trkpt>
<trkpt lat="-6.968643" lon="-34.834862">
<ele>23.129999</ele>
<time>2018-09-27T11:17:37Z</time>
<speed>0.22</speed>
</trkpt>
<trkpt lat="-6.968625" lon="-34.834770">
<ele>18.000000</ele>
<time>2018-09-27T11:22:53Z</time>
<speed>0.49</speed>
</trkpt>
<trkpt lat="-6.968623" lon="-34.834808">
<ele>16.049999</ele>
<time>2018-09-27T11:28:09Z</time>
<speed>0.08</speed>
</trkpt>
<trkpt lat="-6.968617" lon="-34.834846">
<ele>25.369999</ele>
<time>2018-09-27T11:33:26Z</time>
<speed>0.00</speed>
</trkpt>
<trkpt lat="-6.968578" lon="-34.834900">
<ele>24.930000</ele>
<time>2018-09-27T11:38:43Z</time>
<speed>0.00</speed>
</trkpt>
<trkpt lat="-6.968544" lon="-34.834724">
<ele>21.320000</ele>
<time>2018-09-27T11:44:00Z</time>
<speed>0.00</speed>
</trkpt>
<trkpt lat="-6.968616" lon="-34.834862">
<ele>10.740000</ele>
<time>2018-09-27T11:49:17Z</time>
<speed>0.00</speed>
</trkpt>
<trkpt lat="-6.968617" lon="-34.834801">
<ele>23.240000</ele>
<time>2018-09-27T11:54:33Z</time>
<speed>0.41</speed>
</trkpt>
<trkpt lat="-6.968600" lon="-34.834793">
<ele>26.519999</ele>
<time>2018-09-27T12:00:26Z</time>
<speed>0.19</speed>
</trkpt>
<trkpt lat="-6.968577" lon="-34.834953">
<ele>8.889999</ele>
<time>2018-09-27T12:05:45Z</time>
<speed>0.00</speed>
</trkpt>
<trkpt lat="-6.968598" lon="-34.834862">
<ele>20.320000</ele>
<time>2018-09-27T12:11:02Z</time>
<speed>0.00</speed>
</trkpt>
<trkpt lat="-6.968626" lon="-34.834812">
<ele>27.639999</ele>
<time>2018-09-27T12:16:19Z</time>
<speed>0.00</speed>
</trkpt>
<trkpt lat="-6.968582" lon="-34.834991">
<ele>19.740000</ele>
<time>2018-09-27T12:21:37Z</time>
<speed>0.00</speed>
</trkpt>
<trkpt lat="-6.968625" lon="-34.834873">
<ele>32.149998</ele>
<time>2018-09-27T12:26:57Z</time>
<speed>0.00</speed>
</trkpt>
<trkpt lat="-6.968639" lon="-34.834763">
<ele>26.269999</ele>
<time>2018-09-27T12:32:14Z</time>
<speed>0.00</speed>
</trkpt>
<trkpt lat="-6.968570" lon="-34.834724">
<ele>50.919998</ele>
<time>2018-09-27T12:37:31Z</time>
<speed>0.00</speed>
</trkpt>
<trkpt lat="-6.968597" lon="-34.834927">
<ele>28.369999</ele>
<time>2018-09-27T12:42:49Z</time>
<speed>0.00</speed>
</trkpt>
<trkpt lat="-6.968630" lon="-34.834805">
<ele>15.420000</ele>
<time>2018-09-27T12:48:22Z</time>
<speed>0.56</speed>
</trkpt>
<trkpt lat="-6.968600" lon="-34.834808">
<ele>22.199999</ele>
<time>2018-09-27T12:53:40Z</time>
<speed>0.00</speed>
</trkpt>
<trkpt lat="-6.968609" lon="-34.834835">
<ele>10.920000</ele>
<time>2018-09-27T12:58:58Z</time>
<speed>0.00</speed>
</trkpt>
<trkpt lat="-6.968618" lon="-34.834766">
<ele>18.969999</ele>
<time>2018-09-27T13:04:12Z</time>
<speed>0.00</speed>
</trkpt>
<trkpt lat="-6.968590" lon="-34.834766">
<ele>22.789999</ele>
<time>2018-09-27T13:09:22Z</time>
<speed>0.00</speed>
</trkpt>
<trkpt lat="-6.968643" lon="-34.834846">
<ele>16.199999</ele>
<time>2018-09-27T13:14:45Z</time>
<speed>0.13</speed>
</trkpt>
<trkpt lat="-6.968624" lon="-34.834808">
<ele>16.369999</ele>
<time>2018-09-27T13:20:15Z</time>
<speed>0.31</speed>
</trkpt>
<trkpt lat="-6.968530" lon="-34.834980">
<ele>-0.150000</ele>
<time>2018-09-27T13:25:28Z</time>
<speed>0.00</speed>
</trkpt>
<trkpt lat="-6.968659" lon="-34.834888">
<ele>23.510000</ele>
<time>2018-09-27T13:31:00Z</time>
<speed>0.10</speed>
</trkpt>
<trkpt lat="-6.968635" lon="-34.834808">
<ele>28.949999</ele>
<time>2018-09-27T13:36:30Z</time>
<speed>0.00</speed>
</trkpt>
<trkpt lat="-6.968689" lon="-34.834766">
<ele>33.149998</ele>
<time>2018-09-27T13:41:39Z</time>
<speed>0.00</speed>
</trkpt>
<trkpt lat="-6.968676" lon="-34.834820">
<ele>34.950001</ele>
<time>2018-09-27T13:46:50Z</time>
<speed>0.00</speed>
</trkpt>
<trkpt lat="-6.968743" lon="-34.834774">
<ele>61.719997</ele>
<time>2018-09-27T13:52:00Z</time>
<speed>0.00</speed>
</trkpt>
<trkpt lat="-6.968616" lon="-34.834972">
<ele>-2.200000</ele>
<time>2018-09-27T13:57:11Z</time>
<speed>0.00</speed>
</trkpt>
<trkpt lat="-6.968724" lon="-34.834736">
<ele>37.989998</ele>
<time>2018-09-27T14:02:28Z</time>
<speed>0.00</speed>
</trkpt>
<trkpt lat="-6.968698" lon="-34.834694">
<ele>39.299999</ele>
<time>2018-09-27T14:07:39Z</time>
<speed>0.07</speed>
</trkpt>
<trkpt lat="-6.968708" lon="-34.834667">
<ele>38.619999</ele>
<time>2018-09-27T14:12:48Z</time>
<speed>0.05</speed>
</trkpt>
<trkpt lat="-6.968643" lon="-34.834770">
<ele>5.100000</ele>
<time>2018-09-27T14:17:59Z</time>
<speed>0.00</speed>
</trkpt>
<trkpt lat="-6.968693" lon="-34.834854">
<ele>20.580000</ele>
<time>2018-09-27T14:23:14Z</time>
<speed>1.82</speed>
</trkpt>
<trkpt lat="-6.968671" lon="-34.834709">
<ele>44.980000</ele>
<time>2018-09-27T14:28:26Z</time>
<speed>0.00</speed>
</trkpt>
<trkpt lat="-6.968664" lon="-34.834774">
<ele>30.510000</ele>
<time>2018-09-27T14:33:38Z</time>
<speed>0.00</speed>
</trkpt>
<trkpt lat="-6.968628" lon="-34.834755">
<ele>20.330000</ele>
<time>2018-09-27T14:38:51Z</time>
<speed>0.00</speed>
</trkpt>
<trkpt lat="-6.968607" lon="-34.834827">
<ele>13.110000</ele>
<time>2018-09-27T14:44:02Z</time>
<speed>0.00</speed>
</trkpt>
<trkpt lat="-6.968609" lon="-34.834831">
<ele>15.290000</ele>
<time>2018-09-27T14:49:13Z</time>
<speed>0.00</speed>
</trkpt>
<trkpt lat="-6.968662" lon="-34.834755">
<ele>28.059999</ele>
<time>2018-09-27T14:54:24Z</time>
<speed>0.00</speed>
</trkpt>
<trkpt lat="-6.968673" lon="-34.834923">
<ele>32.579998</ele>
<time>2018-09-27T14:59:38Z</time>
<speed>2.35</speed>
</trkpt>
<trkpt lat="-6.968634" lon="-34.834698">
<ele>55.049999</ele>
<time>2018-09-27T15:04:53Z</time>
<speed>0.00</speed>
</trkpt>
<trkpt lat="-6.968729" lon="-34.834778">
<ele>41.820000</ele>
<time>2018-09-27T15:10:07Z</time>
<speed>0.00</speed>
</trkpt>
<trkpt lat="-6.968679" lon="-34.834732">
<ele>29.639999</ele>
<time>2018-09-27T15:15:18Z</time>
<speed>0.00</speed>
</trkpt>
<trkpt lat="-6.968611" lon="-34.834862">
<ele>10.700000</ele>
<time>2018-09-27T15:20:29Z</time>
<speed>0.00</speed>
</trkpt>
<trkpt lat="-6.968599" lon="-34.834797">
<ele>26.549999</ele>
<time>2018-09-27T15:25:40Z</time>
<speed>0.00</speed>
</trkpt>
<trkpt lat="-6.968625" lon="-34.834534">
<ele>36.669998</ele>
<time>2018-09-27T15:30:51Z</time>
<speed>0.00</speed>
</trkpt>
<trkpt lat="-6.968631" lon="-34.834763">
<ele>27.849998</ele>
<time>2018-09-27T15:36:28Z</time>
<speed>0.33</speed>
</trkpt>
<trkpt lat="-6.968623" lon="-34.834805">
<ele>12.380000</ele>
<time>2018-09-27T15:41:39Z</time>
<speed>0.00</speed>
</trkpt>
<trkpt lat="-6.968789" lon="-34.834694">
<ele>31.639999</ele>
<time>2018-09-27T15:46:54Z</time>
<speed>0.00</speed>
</trkpt>
<trkpt lat="-6.968645" lon="-34.834862">
<ele>-10.990000</ele>
<time>2018-09-27T15:52:05Z</time>
<speed>0.00</speed>
</trkpt>
<trkpt lat="-6.968689" lon="-34.834839">
<ele>5.600000</ele>
<time>2018-09-27T15:57:20Z</time>
<speed>0.00</speed>
</trkpt>
<trkpt lat="-6.968590" lon="-34.834766">
<ele>3.980000</ele>
<time>2018-09-27T16:04:00Z</time>
<speed>0.15</speed>
</trkpt>
<trkpt lat="-6.968592" lon="-34.834751">
<ele>32.380001</ele>
<time>2018-09-27T16:13:41Z</time>
<speed>0.20</speed>
</trkpt>
<trkpt lat="-6.968651" lon="-34.834908">
<ele>17.440001</ele>
<time>2018-09-27T16:19:07Z</time>
<speed>0.27</speed>
</trkpt>
<trkpt lat="-6.968629" lon="-34.834732">
<ele>13.630000</ele>
<time>2018-09-27T16:26:43Z</time>
<speed>0.03</speed>
</trkpt>
<trkpt lat="-6.968554" lon="-34.834805">
<ele>34.209999</ele>
<time>2018-09-27T16:34:43Z</time>
<speed>0.27</speed>
</trkpt>
<trkpt lat="-6.968739" lon="-34.834774">
<ele>-38.070000</ele>
<time>2018-09-27T16:41:46Z</time>
<speed>0.27</speed>
</trkpt>
<trkpt lat="-6.968689" lon="-34.834808">
<ele>-10.960000</ele>
<time>2018-09-27T16:49:12Z</time>
<speed>0.32</speed>
</trkpt>
<trkpt lat="-6.968438" lon="-34.834972">
<ele>-10.809999</ele>
<time>2018-09-27T16:54:45Z</time>
<speed>0.70</speed>
</trkpt>
<trkpt lat="-6.968592" lon="-34.834770">
<ele>-10.000000</ele>
<time>2018-09-27T17:02:17Z</time>
<speed>0.22</speed>
</trkpt>
<trkpt lat="-6.968659" lon="-34.834793">
<ele>-9.980000</ele>
<time>2018-09-27T17:07:34Z</time>
<speed>0.29</speed>
</trkpt>
<trkpt lat="-6.968520" lon="-34.834801">
<ele>-9.980000</ele>
<time>2018-09-27T17:12:47Z</time>
<speed>0.35</speed>
</trkpt>
<trkpt lat="-6.968606" lon="-34.834900">
<ele>-9.610000</ele>
<time>2018-09-27T17:18:20Z</time>
<speed>0.28</speed>
</trkpt>
<trkpt lat="-6.968505" lon="-34.834896">
<ele>-13.960000</ele>
<time>2018-09-27T17:23:56Z</time>
<speed>0.61</speed>
</trkpt>
<trkpt lat="-6.968653" lon="-34.834824">
<ele>13.190000</ele>
<time>2018-09-27T17:29:32Z</time>
<speed>0.14</speed>
</trkpt>
<trkpt lat="-6.968611" lon="-34.834774">
<ele>15.670000</ele>
<time>2018-09-27T17:35:43Z</time>
<speed>0.00</speed>
</trkpt>
<trkpt lat="-6.968521" lon="-34.834736">
<ele>55.009998</ele>
<time>2018-09-27T17:40:57Z</time>
<speed>0.15</speed>
</trkpt>
<trkpt lat="-6.968613" lon="-34.834835">
<ele>42.299999</ele>
<time>2018-09-27T17:46:09Z</time>
<speed>0.00</speed>
</trkpt>
<trkpt lat="-6.968682" lon="-34.834751">
<ele>42.559998</ele>
<time>2018-09-27T17:51:20Z</time>
<speed>0.00</speed>
</trkpt>
<trkpt lat="-6.968716" lon="-34.834656">
<ele>30.769999</ele>
<time>2018-09-27T17:56:45Z</time>
<speed>0.06</speed>
</trkpt>
<trkpt lat="-6.968699" lon="-34.834690">
<ele>37.430000</ele>
<time>2018-09-27T18:02:02Z</time>
<speed>0.00</speed>
</trkpt>
<trkpt lat="-6.968564" lon="-34.834785">
<ele>37.189999</ele>
<time>2018-09-27T18:07:14Z</time>
<speed>0.00</speed>
</trkpt>
<trkpt lat="-6.968687" lon="-34.834785">
<ele>25.619999</ele>
<time>2018-09-27T18:12:27Z</time>
<speed>0.00</speed>
</trkpt>
<trkpt lat="-6.968606" lon="-34.834835">
<ele>20.969999</ele>
<time>2018-09-27T18:17:41Z</time>
<speed>0.00</speed>
</trkpt>
<trkpt lat="-6.968678" lon="-34.834698">
<ele>17.789999</ele>
<time>2018-09-27T18:22:58Z</time>
<speed>0.00</speed>
</trkpt>
<trkpt lat="-6.968614" lon="-34.834774">
<ele>23.500000</ele>
<time>2018-09-27T18:28:09Z</time>
<speed>0.00</speed>
</trkpt>
<trkpt lat="-6.968689" lon="-34.834820">
<ele>29.849998</ele>
<time>2018-09-27T18:33:20Z</time>
<speed>0.00</speed>
</trkpt>
<trkpt lat="-6.968621" lon="-34.834805">
<ele>14.469999</ele>
<time>2018-09-27T18:38:31Z</time>
<speed>0.00</speed>
</trkpt>
<trkpt lat="-6.968640" lon="-34.834740">
<ele>12.509999</ele>
<time>2018-09-27T18:44:01Z</time>
<speed>0.04</speed>
</trkpt>
<trkpt lat="-6.968662" lon="-34.834751">
<ele>10.969999</ele>
<time>2018-09-27T18:49:13Z</time>
<speed>0.00</speed>
</trkpt>
<trkpt lat="-6.968696" lon="-34.834736">
<ele>5.590000</ele>
<time>2018-09-27T18:54:24Z</time>
<speed>0.00</speed>
</trkpt>
<trkpt lat="-6.968640" lon="-34.834820">
<ele>13.020000</ele>
<time>2018-09-27T18:59:38Z</time>
<speed>0.00</speed>
</trkpt>
<trkpt lat="-6.968615" lon="-34.834766">
<ele>26.650000</ele>
<time>2018-09-27T19:04:51Z</time>
<speed>0.00</speed>
</trkpt>
<trkpt lat="-6.968684" lon="-34.834770">
<ele>-4.700000</ele>
<time>2018-09-27T19:10:01Z</time>
<speed>0.00</speed>
</trkpt>
<trkpt lat="-6.968616" lon="-34.834824">
<ele>3.350000</ele>
<time>2018-09-27T19:15:13Z</time>
<speed>0.00</speed>
</trkpt>
<trkpt lat="-6.968660" lon="-34.834774">
<ele>41.629997</ele>
<time>2018-09-27T19:20:27Z</time>
<speed>0.00</speed>
</trkpt>
<trkpt lat="-6.968598" lon="-34.834824">
<ele>23.850000</ele>
<time>2018-09-27T19:25:39Z</time>
<speed>0.00</speed>
</trkpt>
<trkpt lat="-6.968596" lon="-34.834705">
<ele>34.139999</ele>
<time>2018-09-27T19:30:50Z</time>
<speed>0.00</speed>
</trkpt>
<trkpt lat="-6.968613" lon="-34.834690">
<ele>13.059999</ele>
<time>2018-09-27T19:36:01Z</time>
<speed>0.00</speed>
</trkpt>
<trkpt lat="-6.968647" lon="-34.834713">
<ele>23.340000</ele>
<time>2018-09-27T19:41:27Z</time>
<speed>0.25</speed>
</trkpt>
<trkpt lat="-6.968667" lon="-34.834827">
<ele>25.309999</ele>
<time>2018-09-27T19:46:41Z</time>
<speed>0.12</speed>
</trkpt>
<trkpt lat="-6.968675" lon="-34.834743">
<ele>15.290000</ele>
<time>2018-09-27T19:51:52Z</time>
<speed>0.00</speed>
</trkpt>
<trkpt lat="-6.968607" lon="-34.834854">
<ele>-4.720000</ele>
<time>2018-09-27T19:57:02Z</time>
<speed>2.18</speed>
</trkpt>
<trkpt lat="-6.968626" lon="-34.834721">
<ele>32.529999</ele>
<time>2018-09-27T20:03:25Z</time>
<speed>0.26</speed>
</trkpt>
<trkpt lat="-6.968637" lon="-34.834801">
<ele>5.220000</ele>
<time>2018-09-27T20:11:55Z</time>
<speed>0.17</speed>
</trkpt>
<trkpt lat="-6.968610" lon="-34.834770">
<ele>4.630000</ele>
<time>2018-09-27T20:22:10Z</time>
<speed>0.00</speed>
</trkpt>
<trkpt lat="-6.968608" lon="-34.834846">
<ele>11.820000</ele>
<time>2018-09-27T20:27:32Z</time>
<speed>0.47</speed>
</trkpt>
<trkpt lat="-6.968616" lon="-34.834808">
<ele>9.410000</ele>
<time>2018-09-27T20:35:25Z</time>
<speed>0.10</speed>
</trkpt>
<trkpt lat="-6.968610" lon="-34.834816">
<ele>2.720000</ele>
<time>2018-09-27T20:43:25Z</time>
<speed>0.00</speed>
</trkpt>
<trkpt lat="-6.968700" lon="-34.834759">
<ele>12.280000</ele>
<time>2018-09-27T20:48:36Z</time>
<speed>0.00</speed>
</trkpt>
<trkpt lat="-6.968646" lon="-34.834766">
<ele>0.040000</ele>
<time>2018-09-27T20:53:44Z</time>
<speed>0.00</speed>
</trkpt>
<trkpt lat="-6.968663" lon="-34.834705">
<ele>-15.280000</ele>
<time>2018-09-27T20:58:56Z</time>
<speed>0.00</speed>
</trkpt>
<trkpt lat="-6.968615" lon="-34.834808">
<ele>2.620000</ele>
<time>2018-09-27T21:04:17Z</time>
<speed>0.00</speed>
</trkpt>
<trkpt lat="-6.968466" lon="-34.834877">
<ele>-58.989998</ele>
<time>2018-09-27T21:09:40Z</time>
<speed>0.00</speed>
</trkpt>
<trkpt lat="-6.968609" lon="-34.834785">
<ele>-0.010000</ele>
<time>2018-09-27T21:14:59Z</time>
<speed>0.00</speed>
</trkpt>
<trkpt lat="-6.968678" lon="-34.834717">
<ele>17.910000</ele>
<time>2018-09-27T21:20:18Z</time>
<speed>0.00</speed>
</trkpt>
<trkpt lat="-6.968553" lon="-34.834698">
<ele>-1.620000</ele>
<time>2018-09-27T21:25:48Z</time>
<speed>0.12</speed>
</trkpt>
<trkpt lat="-6.968523" lon="-34.834797">
<ele>34.540001</ele>
<time>2018-09-27T21:31:06Z</time>
<speed>0.00</speed>
</trkpt>
<trkpt lat="-6.968680" lon="-34.834618">
<ele>6.380000</ele>
<time>2018-09-27T21:36:26Z</time>
<speed>0.00</speed>
</trkpt>
<trkpt lat="-6.968580" lon="-34.834679">
<ele>18.369999</ele>
<time>2018-09-27T21:41:42Z</time>
<speed>0.00</speed>
</trkpt>
<trkpt lat="-6.968678" lon="-34.834747">
<ele>6.540000</ele>
<time>2018-09-27T21:46:58Z</time>
<speed>0.00</speed>
</trkpt>
<trkpt lat="-6.968608" lon="-34.834789">
<ele>26.670000</ele>
<time>2018-09-27T21:52:28Z</time>
<speed>0.03</speed>
</trkpt>
<trkpt lat="-6.968578" lon="-34.834702">
<ele>19.449999</ele>
<time>2018-09-27T21:58:00Z</time>
<speed>0.04</speed>
</trkpt>
<trkpt lat="-6.968567" lon="-34.834633">
<ele>13.480000</ele>
<time>2018-09-27T22:03:23Z</time>
<speed>0.00</speed>
</trkpt>
<trkpt lat="-6.968520" lon="-34.834412">
<ele>30.179998</ele>
<time>2018-09-27T22:08:45Z</time>
<speed>1.15</speed>
</trkpt>
<trkpt lat="-6.968644" lon="-34.834801">
<ele>10.420000</ele>
<time>2018-09-27T22:14:01Z</time>
<speed>0.09</speed>
</trkpt>
<trkpt lat="-6.968653" lon="-34.834888">
<ele>6.600000</ele>
<time>2018-09-27T22:19:46Z</time>
<speed>0.19</speed>
</trkpt>
<trkpt lat="-6.968705" lon="-34.834888">
<ele>-4.960000</ele>
<time>2018-09-27T22:25:03Z</time>
<speed>0.00</speed>
</trkpt>
<trkpt lat="-6.968648" lon="-34.834747">
<ele>4.740000</ele>
<time>2018-09-27T22:30:20Z</time>
<speed>0.00</speed>
</trkpt>
<trkpt lat="-6.968667" lon="-34.834919">
<ele>15.500000</ele>
<time>2018-09-27T22:35:37Z</time>
<speed>0.00</speed>
</trkpt>
<trkpt lat="-6.968629" lon="-34.834927">
<ele>30.799999</ele>
<time>2018-09-27T22:40:55Z</time>
<speed>0.00</speed>
</trkpt>
<trkpt lat="-6.968742" lon="-34.834999">
<ele>-4.210000</ele>
<time>2018-09-27T22:46:14Z</time>
<speed>0.00</speed>
</trkpt>
<trkpt lat="-6.968703" lon="-34.834885">
<ele>15.450000</ele>
<time>2018-09-27T22:51:30Z</time>
<speed>2.38</speed>
</trkpt>
<trkpt lat="-6.968655" lon="-34.834724">
<ele>12.270000</ele>
<time>2018-09-27T22:57:22Z</time>
<speed>0.00</speed>
</trkpt>
<trkpt lat="-6.968674" lon="-34.834827">
<ele>-1.810000</ele>
<time>2018-09-27T23:03:23Z</time>
<speed>0.00</speed>
</trkpt>
<trkpt lat="-6.968729" lon="-34.834595">
<ele>25.320000</ele>
<time>2018-09-27T23:08:40Z</time>
<speed>0.00</speed>
</trkpt>
<trkpt lat="-6.968610" lon="-34.834721">
<ele>15.780000</ele>
<time>2018-09-27T23:13:57Z</time>
<speed>0.00</speed>
</trkpt>
<trkpt lat="-6.968616" lon="-34.834785">
<ele>3.070000</ele>
<time>2018-09-27T23:19:13Z</time>
<speed>0.00</speed>
</trkpt>
<trkpt lat="-6.968562" lon="-34.834911">
<ele>3.210000</ele>
<time>2018-09-27T23:24:29Z</time>
<speed>0.00</speed>
</trkpt>
<trkpt lat="-6.968614" lon="-34.834923">
<ele>20.910000</ele>
<time>2018-09-27T23:29:48Z</time>
<speed>0.26</speed>
</trkpt>
<trkpt lat="-6.968631" lon="-34.834850">
<ele>13.860000</ele>
<time>2018-09-27T23:35:04Z</time>
<speed>0.09</speed>
</trkpt>
<trkpt lat="-6.968653" lon="-34.834816">
<ele>13.270000</ele>
<time>2018-09-27T23:40:20Z</time>
<speed>0.49</speed>
</trkpt>
<trkpt lat="-6.968603" lon="-34.834946">
<ele>10.219999</ele>
<time>2018-09-27T23:45:37Z</time>
<speed>0.00</speed>
</trkpt>
<trkpt lat="-6.968518" lon="-34.834938">
<ele>-16.379999</ele>
<time>2018-09-27T23:50:53Z</time>
<speed>0.00</speed>
</trkpt>
<trkpt lat="-6.968586" lon="-34.834831">
<ele>22.539999</ele>
<time>2018-09-27T23:56:11Z</time>
<speed>0.00</speed>
</trkpt>
<trkpt lat="-6.968583" lon="-34.835014">
<ele>-20.430000</ele>
<time>2018-09-28T00:02:01Z</time>
<speed>0.05</speed>
</trkpt>
<trkpt lat="-6.968586" lon="-34.834850">
<ele>-4.520000</ele>
<time>2018-09-28T00:07:19Z</time>
<speed>0.00</speed>
</trkpt>
<trkpt lat="-6.968587" lon="-34.834831">
<ele>16.699999</ele>
<time>2018-09-28T00:12:41Z</time>
<speed>0.00</speed>
</trkpt>
<trkpt lat="-6.968650" lon="-34.834846">
<ele>3.570000</ele>
<time>2018-09-28T00:18:10Z</time>
<speed>0.18</speed>
</trkpt>
<trkpt lat="-6.968420" lon="-34.834545">
<ele>64.650002</ele>
<time>2018-09-28T00:23:43Z</time>
<speed>0.23</speed>
</trkpt>
<trkpt lat="-6.968530" lon="-34.834446">
<ele>43.639999</ele>
<time>2018-09-28T00:29:26Z</time>
<speed>0.43</speed>
</trkpt>
<trkpt lat="-6.968597" lon="-34.834686">
<ele>36.439999</ele>
<time>2018-09-28T00:36:34Z</time>
<speed>0.08</speed>
</trkpt>
<trkpt lat="-6.968428" lon="-34.834587">
<ele>54.699997</ele>
<time>2018-09-28T00:44:07Z</time>
<speed>0.34</speed>
</trkpt>
<trkpt lat="-6.968631" lon="-34.834808">
<ele>4.460000</ele>
<time>2018-09-28T00:52:03Z</time>
<speed>0.19</speed>
</trkpt>
<trkpt lat="-6.968206" lon="-34.834732">
<ele>39.489998</ele>
<time>2018-09-28T01:00:03Z</time>
<speed>5.64</speed>
</trkpt>
<trkpt lat="-6.968632" lon="-34.834774">
<ele>-3.570000</ele>
<time>2018-09-28T01:05:21Z</time>
<speed>0.00</speed>
</trkpt>
<trkpt lat="-6.968641" lon="-34.834866">
<ele>-26.139999</ele>
<time>2018-09-28T01:10:37Z</time>
<speed>0.08</speed>
</trkpt>
<trkpt lat="-6.968643" lon="-34.834900">
<ele>-4.810000</ele>
<time>2018-09-28T01:16:21Z</time>
<speed>0.38</speed>
</trkpt>
<trkpt lat="-6.968441" lon="-34.834808">
<ele>46.219997</ele>
<time>2018-09-28T01:22:50Z</time>
<speed>0.13</speed>
</trkpt>
<trkpt lat="-6.968721" lon="-34.834538">
<ele>14.710000</ele>
<time>2018-09-28T01:29:58Z</time>
<speed>0.41</speed>
</trkpt>
<trkpt lat="-6.968646" lon="-34.834785">
<ele>14.880000</ele>
<time>2018-09-28T01:36:35Z</time>
<speed>0.31</speed>
</trkpt>
<trkpt lat="-6.968549" lon="-34.834774">
<ele>16.039999</ele>
<time>2018-09-28T01:41:51Z</time>
<speed>0.12</speed>
</trkpt>
<trkpt lat="-6.968603" lon="-34.834843">
<ele>45.639999</ele>
<time>2018-09-28T01:47:19Z</time>
<speed>0.12</speed>
</trkpt>
<trkpt lat="-6.968617" lon="-34.834755">
<ele>38.379997</ele>
<time>2018-09-28T01:52:47Z</time>
<speed>0.18</speed>
</trkpt>
<trkpt lat="-6.968549" lon="-34.834740">
<ele>22.320000</ele>
<time>2018-09-28T01:58:15Z</time>
<speed>0.23</speed>
</trkpt>
<trkpt lat="-6.968611" lon="-34.834755">
<ele>-11.759999</ele>
<time>2018-09-28T02:04:29Z</time>
<speed>0.46</speed>
</trkpt>
<trkpt lat="-6.968616" lon="-34.834751">
<ele>-12.849999</ele>
<time>2018-09-28T02:10:39Z</time>
<speed>0.94</speed>
</trkpt>
<trkpt lat="-6.968598" lon="-34.834717">
<ele>-2.340000</ele>
<time>2018-09-28T02:16:45Z</time>
<speed>0.54</speed>
</trkpt>
<trkpt lat="-6.968596" lon="-34.834881">
<ele>3.880000</ele>
<time>2018-09-28T02:22:52Z</time>
<speed>0.49</speed>
</trkpt>
<trkpt lat="-6.968606" lon="-34.834759">
<ele>-5.830000</ele>
<time>2018-09-28T02:29:01Z</time>
<speed>0.18</speed>
</trkpt>
<trkpt lat="-6.968550" lon="-34.834946">
<ele>3.530000</ele>
<time>2018-09-28T02:35:35Z</time>
<speed>0.30</speed>
</trkpt>
<trkpt lat="-6.968636" lon="-34.834751">
<ele>14.660000</ele>
<time>2018-09-28T02:42:29Z</time>
<speed>0.00</speed>
</trkpt>
<trkpt lat="-6.968674" lon="-34.834763">
<ele>38.320000</ele>
<time>2018-09-28T02:48:00Z</time>
<speed>0.69</speed>
</trkpt>
<trkpt lat="-6.968652" lon="-34.834785">
<ele>41.509998</ele>
<time>2018-09-28T02:53:36Z</time>
<speed>0.00</speed>
</trkpt>
<trkpt lat="-6.968717" lon="-34.834759">
<ele>60.689999</ele>
<time>2018-09-28T02:58:53Z</time>
<speed>0.00</speed>
</trkpt>
</trkseg>
</trk>
<trk>
<name>20181027-191510(15)</name>
<desc>Color:004000ff</desc>
<trkseg>
<trkpt lat="-6.968682" lon="-34.834641">
<ele>64.099998</ele>
<time>2018-09-28T03:04:18Z</time>
<speed>0.47</speed>
</trkpt>
<trkpt lat="-6.968665" lon="-34.834740">
<ele>77.639999</ele>
<time>2018-09-28T03:09:35Z</time>
<speed>0.00</speed>
</trkpt>
<trkpt lat="-6.968599" lon="-34.834915">
<ele>0.880000</ele>
<time>2018-09-28T03:14:51Z</time>
<speed>0.00</speed>
</trkpt>
<trkpt lat="-6.968696" lon="-34.834816">
<ele>12.420000</ele>
<time>2018-09-28T03:20:08Z</time>
<speed>0.00</speed>
</trkpt>
<trkpt lat="-6.968660" lon="-34.834728">
<ele>27.840000</ele>
<time>2018-09-28T03:25:24Z</time>
<speed>0.00</speed>
</trkpt>
<trkpt lat="-6.968685" lon="-34.834724">
<ele>17.070000</ele>
<time>2018-09-28T03:30:40Z</time>
<speed>0.00</speed>
</trkpt>
<trkpt lat="-6.968681" lon="-34.834740">
<ele>33.259998</ele>
<time>2018-09-28T03:36:27Z</time>
<speed>0.81</speed>
</trkpt>
<trkpt lat="-6.968637" lon="-34.834774">
<ele>15.580000</ele>
<time>2018-09-28T03:41:43Z</time>
<speed>0.00</speed>
</trkpt>
<trkpt lat="-6.968647" lon="-34.834808">
<ele>12.660000</ele>
<time>2018-09-28T03:47:01Z</time>
<speed>0.00</speed>
</trkpt>
<trkpt lat="-6.968593" lon="-34.834835">
<ele>-5.390000</ele>
<time>2018-09-28T03:52:17Z</time>
<speed>0.00</speed>
</trkpt>
<trkpt lat="-6.968583" lon="-34.834820">
<ele>18.230000</ele>
<time>2018-09-28T03:57:31Z</time>
<speed>0.00</speed>
</trkpt>
<trkpt lat="-6.968562" lon="-34.834850">
<ele>-9.220000</ele>
<time>2018-09-28T04:02:54Z</time>
<speed>0.31</speed>
</trkpt>
<trkpt lat="-6.968606" lon="-34.834648">
<ele>23.289999</ele>
<time>2018-09-28T04:08:17Z</time>
<speed>0.00</speed>
</trkpt>
<trkpt lat="-6.968572" lon="-34.834869">
<ele>-41.160000</ele>
<time>2018-09-28T04:14:01Z</time>
<speed>0.22</speed>
</trkpt>
<trkpt lat="-6.968623" lon="-34.834717">
<ele>41.139999</ele>
<time>2018-09-28T04:19:58Z</time>
<speed>0.00</speed>
</trkpt>
<trkpt lat="-6.968566" lon="-34.834843">
<ele>21.980000</ele>
<time>2018-09-28T04:25:14Z</time>
<speed>0.00</speed>
</trkpt>
<trkpt lat="-6.968581" lon="-34.834805">
<ele>15.980000</ele>
<time>2018-09-28T04:30:30Z</time>
<speed>0.00</speed>
</trkpt>
<trkpt lat="-6.968616" lon="-34.834793">
<ele>12.340000</ele>
<time>2018-09-28T04:35:46Z</time>
<speed>0.00</speed>
</trkpt>
<trkpt lat="-6.968563" lon="-34.834694">
<ele>58.829998</ele>
<time>2018-09-28T04:41:05Z</time>
<speed>0.00</speed>
</trkpt>
<trkpt lat="-6.968623" lon="-34.834843">
<ele>4.860000</ele>
<time>2018-09-28T04:46:21Z</time>
<speed>0.00</speed>
</trkpt>
<trkpt lat="-6.968597" lon="-34.834824">
<ele>12.630000</ele>
<time>2018-09-28T04:51:39Z</time>
<speed>0.00</speed>
</trkpt>
<trkpt lat="-6.968577" lon="-34.834881">
<ele>0.390000</ele>
<time>2018-09-28T04:56:59Z</time>
<speed>0.00</speed>
</trkpt>
<trkpt lat="-6.968679" lon="-34.834778">
<ele>16.420000</ele>
<time>2018-09-28T05:02:21Z</time>
<speed>0.00</speed>
</trkpt>
<trkpt lat="-6.968653" lon="-34.834911">
<ele>-30.059999</ele>
<time>2018-09-28T05:07:39Z</time>
<speed>0.00</speed>
</trkpt>
<trkpt lat="-6.968657" lon="-34.834770">
<ele>49.750000</ele>
<time>2018-09-28T05:12:58Z</time>
<speed>0.00</speed>
</trkpt>
<trkpt lat="-6.968616" lon="-34.834873">
<ele>17.789999</ele>
<time>2018-09-28T05:18:15Z</time>
<speed>0.32</speed>
</trkpt>
<trkpt lat="-6.968593" lon="-34.834873">
<ele>2.050000</ele>
<time>2018-09-28T05:23:33Z</time>
<speed>0.00</speed>
</trkpt>
<trkpt lat="-6.968609" lon="-34.834732">
<ele>36.849998</ele>
<time>2018-09-28T05:28:48Z</time>
<speed>0.00</speed>
</trkpt>
<trkpt lat="-6.968649" lon="-34.834816">
<ele>42.719997</ele>
<time>2018-09-28T05:34:04Z</time>
<speed>0.00</speed>
</trkpt>
<trkpt lat="-6.968600" lon="-34.834812">
<ele>10.309999</ele>
<time>2018-09-28T05:39:20Z</time>
<speed>0.00</speed>
</trkpt>
<trkpt lat="-6.968544" lon="-34.834702">
<ele>70.449997</ele>
<time>2018-09-28T05:44:49Z</time>
<speed>0.84</speed>
</trkpt>
<trkpt lat="-6.968624" lon="-34.834763">
<ele>22.730000</ele>
<time>2018-09-28T05:50:05Z</time>
<speed>0.00</speed>
</trkpt>
<trkpt lat="-6.968634" lon="-34.834846">
<ele>28.869999</ele>
<time>2018-09-28T05:55:59Z</time>
<speed>0.18</speed>
</trkpt>
<trkpt lat="-6.968612" lon="-34.834797">
<ele>19.240000</ele>
<time>2018-09-28T06:02:27Z</time>
<speed>0.00</speed>
</trkpt>
<trkpt lat="-6.968621" lon="-34.834805">
<ele>16.799999</ele>
<time>2018-09-28T06:10:37Z</time>
<speed>0.00</speed>
</trkpt>
<trkpt lat="-6.968658" lon="-34.834785">
<ele>15.200000</ele>
<time>2018-09-28T06:15:52Z</time>
<speed>0.00</speed>
</trkpt>
<trkpt lat="-6.968641" lon="-34.834694">
<ele>5.260000</ele>
<time>2018-09-28T06:21:07Z</time>
<speed>0.00</speed>
</trkpt>
<trkpt lat="-6.968713" lon="-34.834751">
<ele>33.139999</ele>
<time>2018-09-28T06:26:23Z</time>
<speed>0.00</speed>
</trkpt>
<trkpt lat="-6.968558" lon="-34.834797">
<ele>10.630000</ele>
<time>2018-09-28T06:31:40Z</time>
<speed>0.00</speed>
</trkpt>
<trkpt lat="-6.968528" lon="-34.834831">
<ele>36.599998</ele>
<time>2018-09-28T06:37:32Z</time>
<speed>0.05</speed>
</trkpt>
<trkpt lat="-6.968648" lon="-34.834797">
<ele>18.959999</ele>
<time>2018-09-28T06:44:06Z</time>
<speed>0.00</speed>
</trkpt>
<trkpt lat="-6.968577" lon="-34.834862">
<ele>6.780000</ele>
<time>2018-09-28T06:49:21Z</time>
<speed>0.00</speed>
</trkpt>
<trkpt lat="-6.968598" lon="-34.834801">
<ele>15.830000</ele>
<time>2018-09-28T06:54:36Z</time>
<speed>0.00</speed>
</trkpt>
<trkpt lat="-6.968619" lon="-34.834831">
<ele>13.349999</ele>
<time>2018-09-28T06:59:54Z</time>
<speed>0.00</speed>
</trkpt>
<trkpt lat="-6.968617" lon="-34.834766">
<ele>7.140000</ele>
<time>2018-09-28T07:05:12Z</time>
<speed>0.00</speed>
</trkpt>
<trkpt lat="-6.968713" lon="-34.834831">
<ele>-6.020000</ele>
<time>2018-09-28T07:10:27Z</time>
<speed>0.00</speed>
</trkpt>
<trkpt lat="-6.968584" lon="-34.834774">
<ele>-13.719999</ele>
<time>2018-09-28T07:15:42Z</time>
<speed>0.00</speed>
</trkpt>
<trkpt lat="-6.968640" lon="-34.834858">
<ele>17.990000</ele>
<time>2018-09-28T07:20:58Z</time>
[truncated: 430,880 more chars]
