# Supplementary material for: Critical areas for sea turtles in Northeast Brazil: a participatory approach for a data-poor context
Source: PeerJ. 2024 Mar 25;12:e17109. doi: 10.7717/peerj.17109 (PMC10977088; doi:10.7717/peerj.17109)
Supplement: Supplemental Information 5 [file peerj-12-17109-s005.zip › Route files/CA2_0208.gpx]

<?xml version="1.0" encoding="UTF-8" standalone="yes" ?>
<gpx creator="Mobile Action http://www.mobileaction.com/1.1" version="1.0" xmlns="http://www.topografix.com/GPX/1/0" xmlns:xsi="http://www.w3.org/2001/XMLSchema-instance" xsi:schemaLocation="http://www.topografix.com/GPX/1/0 http://www.topografix.com/GPX/1/0/gpx.xsd">
<wpt lat="-6.965551" lon="-34.833008">
<ele>-7.830000</ele>
<time>2018-07-09T18:37:44Z</time>
<name></name>
<desc></desc>
<sym>Waypoint</sym>
</wpt>
<wpt lat="-6.965115" lon="-34.833637">
<ele>13.259999</ele>
<time>2018-07-09T19:49:34Z</time>
<name></name>
<desc></desc>
<sym>Waypoint</sym>
</wpt>
<wpt lat="-6.966005" lon="-34.837135">
<ele>-4.920000</ele>
<time>2018-07-10T15:54:27Z</time>
<name></name>
<desc></desc>
<sym>Waypoint</sym>
</wpt>
<wpt lat="-6.965993" lon="-34.837105">
<ele>-0.080000</ele>
<time>2018-07-10T15:54:42Z</time>
<name></name>
<desc></desc>
<sym>Waypoint</sym>
</wpt>
<wpt lat="-6.897177" lon="-34.675865">
<ele>10.460000</ele>
<time>2018-07-17T13:25:31Z</time>
<name></name>
<desc></desc>
<sym>Waypoint</sym>
</wpt>
<wpt lat="-6.897072" lon="-34.675884">
<ele>6.500000</ele>
<time>2018-07-17T13:25:46Z</time>
<name></name>
<desc></desc>
<sym>Waypoint</sym>
</wpt>
<wpt lat="-6.964505" lon="-34.686779">
<ele>2.400000</ele>
<time>2018-07-20T13:56:30Z</time>
<name></name>
<desc></desc>
<sym>Waypoint</sym>
</wpt>
<wpt lat="-6.871686" lon="-34.746506">
<ele>18.869999</ele>
<time>2018-07-24T15:40:02Z</time>
<name></name>
<desc></desc>
<sym>Waypoint</sym>
</wpt>
<wpt lat="-6.864068" lon="-34.747295">
<ele>-10.090000</ele>
<time>2018-07-24T20:46:49Z</time>
<name></name>
<desc></desc>
<sym>Waypoint</sym>
</wpt>
<wpt lat="-7.027369" lon="-34.689068">
<ele>-36.419998</ele>
<time>2018-07-26T14:38:19Z</time>
<name></name>
<desc></desc>
<sym>Waypoint</sym>
</wpt>
<trk>
<name>20180802-102814(1)</name>
<desc>Color:004000ff</desc>
<trkseg>
<trkpt lat="-7.170630" lon="-34.844849">
<ele>39.669998</ele>
<time>2018-07-09T11:57:32Z</time>
<speed>0.00</speed>
</trkpt>
<trkpt lat="-7.170648" lon="-34.844734">
<ele>36.200001</ele>
<time>2018-07-09T11:57:37Z</time>
<speed>1.15</speed>
</trkpt>
<trkpt lat="-7.170655" lon="-34.844677">
<ele>38.209999</ele>
<time>2018-07-09T11:57:42Z</time>
<speed>1.03</speed>
</trkpt>
<trkpt lat="-7.170665" lon="-34.844639">
<ele>39.849998</ele>
<time>2018-07-09T11:57:47Z</time>
<speed>0.33</speed>
</trkpt>
<trkpt lat="-7.170615" lon="-34.844543">
<ele>17.070000</ele>
<time>2018-07-09T11:57:52Z</time>
<speed>0.97</speed>
</trkpt>
<trkpt lat="-7.170573" lon="-34.844509">
<ele>16.879999</ele>
<time>2018-07-09T11:57:57Z</time>
<speed>0.86</speed>
</trkpt>
<trkpt lat="-7.170544" lon="-34.844505">
<ele>18.799999</ele>
<time>2018-07-09T11:58:02Z</time>
<speed>0.48</speed>
</trkpt>
<trkpt lat="-7.170540" lon="-34.844505">
<ele>19.309999</ele>
<time>2018-07-09T11:58:07Z</time>
<speed>0.00</speed>
</trkpt>
<trkpt lat="-7.170540" lon="-34.844505">
<ele>19.309999</ele>
<time>2018-07-09T11:58:12Z</time>
<speed>0.00</speed>
</trkpt>
<trkpt lat="-7.170540" lon="-34.844505">
<ele>19.309999</ele>
<time>2018-07-09T11:58:17Z</time>
<speed>0.00</speed>
</trkpt>
<trkpt lat="-7.170540" lon="-34.844505">
<ele>19.309999</ele>
<time>2018-07-09T11:58:22Z</time>
<speed>0.00</speed>
</trkpt>
<trkpt lat="-7.170571" lon="-34.844517">
<ele>18.889999</ele>
<time>2018-07-09T11:58:27Z</time>
<speed>0.77</speed>
</trkpt>
<trkpt lat="-7.170546" lon="-34.844509">
<ele>19.369999</ele>
<time>2018-07-09T11:58:32Z</time>
<speed>0.49</speed>
</trkpt>
<trkpt lat="-7.170538" lon="-34.844521">
<ele>19.430000</ele>
<time>2018-07-09T11:58:37Z</time>
<speed>0.00</speed>
</trkpt>
<trkpt lat="-7.170526" lon="-34.844547">
<ele>19.809999</ele>
<time>2018-07-09T11:58:42Z</time>
<speed>0.58</speed>
</trkpt>
<trkpt lat="-7.170545" lon="-34.844585">
<ele>19.750000</ele>
<time>2018-07-09T11:58:47Z</time>
<speed>0.93</speed>
</trkpt>
<trkpt lat="-7.170553" lon="-34.844624">
<ele>19.730000</ele>
<time>2018-07-09T11:58:52Z</time>
<speed>1.00</speed>
</trkpt>
<trkpt lat="-7.170542" lon="-34.844753">
<ele>19.709999</ele>
<time>2018-07-09T11:59:08Z</time>
<speed>0.00</speed>
</trkpt>
<trkpt lat="-7.170542" lon="-34.844753">
<ele>19.709999</ele>
<time>2018-07-09T11:59:24Z</time>
<speed>0.00</speed>
</trkpt>
<trkpt lat="-7.170542" lon="-34.844753">
<ele>19.709999</ele>
<time>2018-07-09T11:59:40Z</time>
<speed>0.00</speed>
</trkpt>
<trkpt lat="-7.170665" lon="-34.844776">
<ele>92.110001</ele>
<time>2018-07-09T12:02:26Z</time>
<speed>0.00</speed>
</trkpt>
<trkpt lat="-7.170665" lon="-34.844776">
<ele>92.110001</ele>
<time>2018-07-09T12:02:31Z</time>
<speed>0.00</speed>
</trkpt>
<trkpt lat="-7.170665" lon="-34.844776">
<ele>92.110001</ele>
<time>2018-07-09T12:02:37Z</time>
<speed>0.00</speed>
</trkpt>
<trkpt lat="-7.170665" lon="-34.844776">
<ele>92.110001</ele>
<time>2018-07-09T12:02:42Z</time>
<speed>0.00</speed>
</trkpt>
<trkpt lat="-7.170765" lon="-34.844566">
<ele>30.349998</ele>
<time>2018-07-09T12:07:23Z</time>
<speed>0.63</speed>
</trkpt>
<trkpt lat="-7.170761" lon="-34.844650">
<ele>48.820000</ele>
<time>2018-07-09T12:07:28Z</time>
<speed>0.00</speed>
</trkpt>
<trkpt lat="-7.170761" lon="-34.844650">
<ele>48.820000</ele>
<time>2018-07-09T12:07:33Z</time>
<speed>0.00</speed>
</trkpt>
<trkpt lat="-7.170707" lon="-34.844635">
<ele>44.559998</ele>
<time>2018-07-09T12:07:38Z</time>
<speed>0.79</speed>
</trkpt>
<trkpt lat="-7.170676" lon="-34.844627">
<ele>43.660000</ele>
<time>2018-07-09T12:07:43Z</time>
<speed>0.83</speed>
</trkpt>
<trkpt lat="-7.170631" lon="-34.844601">
<ele>43.129997</ele>
<time>2018-07-09T12:07:48Z</time>
<speed>1.13</speed>
</trkpt>
<trkpt lat="-7.170638" lon="-34.844601">
<ele>42.700001</ele>
<time>2018-07-09T12:08:04Z</time>
<speed>0.00</speed>
</trkpt>
<trkpt lat="-7.170638" lon="-34.844601">
<ele>42.700001</ele>
<time>2018-07-09T12:08:20Z</time>
<speed>0.00</speed>
</trkpt>
<trkpt lat="-7.170638" lon="-34.844601">
<ele>42.700001</ele>
<time>2018-07-09T12:08:36Z</time>
<speed>0.00</speed>
</trkpt>
<trkpt lat="-7.170638" lon="-34.844601">
<ele>42.700001</ele>
<time>2018-07-09T12:08:52Z</time>
<speed>0.00</speed>
</trkpt>
<trkpt lat="-7.170703" lon="-34.844688">
<ele>55.090000</ele>
<time>2018-07-09T12:14:26Z</time>
<speed>0.00</speed>
</trkpt>
<trkpt lat="-7.170703" lon="-34.844688">
<ele>55.090000</ele>
<time>2018-07-09T12:14:27Z</time>
<speed>0.00</speed>
</trkpt>
<trkpt lat="-7.170703" lon="-34.844688">
<ele>55.090000</ele>
<time>2018-07-09T12:14:28Z</time>
<speed>0.00</speed>
</trkpt>
<trkpt lat="-7.170703" lon="-34.844688">
<ele>55.090000</ele>
<time>2018-07-09T12:14:29Z</time>
<speed>0.00</speed>
</trkpt>
<trkpt lat="-7.170703" lon="-34.844688">
<ele>55.090000</ele>
<time>2018-07-09T12:14:30Z</time>
<speed>0.00</speed>
</trkpt>
<trkpt lat="-7.170703" lon="-34.844688">
<ele>55.090000</ele>
<time>2018-07-09T12:14:31Z</time>
<speed>0.00</speed>
</trkpt>
<trkpt lat="-7.170703" lon="-34.844688">
<ele>55.090000</ele>
<time>2018-07-09T12:14:32Z</time>
<speed>0.00</speed>
</trkpt>
<trkpt lat="-7.170703" lon="-34.844688">
<ele>55.090000</ele>
<time>2018-07-09T12:14:33Z</time>
<speed>0.00</speed>
</trkpt>
<trkpt lat="-7.170703" lon="-34.844688">
<ele>55.090000</ele>
<time>2018-07-09T12:14:34Z</time>
<speed>0.00</speed>
</trkpt>
<trkpt lat="-7.170703" lon="-34.844688">
<ele>55.090000</ele>
<time>2018-07-09T12:14:35Z</time>
<speed>0.00</speed>
</trkpt>
<trkpt lat="-7.170703" lon="-34.844688">
<ele>55.090000</ele>
<time>2018-07-09T12:14:36Z</time>
<speed>0.00</speed>
</trkpt>
<trkpt lat="-7.170703" lon="-34.844688">
<ele>55.090000</ele>
<time>2018-07-09T12:14:38Z</time>
<speed>0.00</speed>
</trkpt>
<trkpt lat="-7.170703" lon="-34.844688">
<ele>55.090000</ele>
<time>2018-07-09T12:14:40Z</time>
<speed>0.00</speed>
</trkpt>
<trkpt lat="-7.170703" lon="-34.844688">
<ele>55.090000</ele>
<time>2018-07-09T12:14:41Z</time>
<speed>0.00</speed>
</trkpt>
<trkpt lat="-7.170703" lon="-34.844688">
<ele>55.090000</ele>
<time>2018-07-09T12:14:42Z</time>
<speed>0.00</speed>
</trkpt>
<trkpt lat="-7.170703" lon="-34.844688">
<ele>55.090000</ele>
<time>2018-07-09T12:14:43Z</time>
<speed>0.00</speed>
</trkpt>
<trkpt lat="-7.170703" lon="-34.844688">
<ele>55.090000</ele>
<time>2018-07-09T12:14:45Z</time>
<speed>0.00</speed>
</trkpt>
<trkpt lat="-7.170703" lon="-34.844688">
<ele>55.090000</ele>
<time>2018-07-09T12:14:46Z</time>
<speed>0.00</speed>
</trkpt>
<trkpt lat="-7.170703" lon="-34.844688">
<ele>55.090000</ele>
<time>2018-07-09T12:14:48Z</time>
<speed>0.00</speed>
</trkpt>
<trkpt lat="-7.170703" lon="-34.844688">
<ele>55.090000</ele>
<time>2018-07-09T12:14:49Z</time>
<speed>0.00</speed>
</trkpt>
<trkpt lat="-7.170703" lon="-34.844688">
<ele>55.090000</ele>
<time>2018-07-09T12:14:50Z</time>
<speed>0.00</speed>
</trkpt>
<trkpt lat="-7.170703" lon="-34.844688">
<ele>55.090000</ele>
<time>2018-07-09T12:14:51Z</time>
<speed>0.00</speed>
</trkpt>
<trkpt lat="-7.170703" lon="-34.844688">
<ele>55.090000</ele>
<time>2018-07-09T12:14:53Z</time>
<speed>0.00</speed>
</trkpt>
<trkpt lat="-7.170703" lon="-34.844688">
<ele>55.090000</ele>
<time>2018-07-09T12:14:55Z</time>
<speed>0.00</speed>
</trkpt>
<trkpt lat="-7.170703" lon="-34.844688">
<ele>55.090000</ele>
<time>2018-07-09T12:14:56Z</time>
<speed>0.00</speed>
</trkpt>
<trkpt lat="-7.170703" lon="-34.844688">
<ele>55.090000</ele>
<time>2018-07-09T12:14:57Z</time>
<speed>0.00</speed>
</trkpt>
<trkpt lat="-7.170703" lon="-34.844688">
<ele>55.090000</ele>
<time>2018-07-09T12:14:58Z</time>
<speed>0.00</speed>
</trkpt>
<trkpt lat="-7.170703" lon="-34.844688">
<ele>55.090000</ele>
<time>2018-07-09T12:15:00Z</time>
<speed>0.00</speed>
</trkpt>
<trkpt lat="-7.170703" lon="-34.844688">
<ele>55.090000</ele>
<time>2018-07-09T12:15:01Z</time>
<speed>0.00</speed>
</trkpt>
<trkpt lat="-7.170703" lon="-34.844688">
<ele>55.090000</ele>
<time>2018-07-09T12:15:02Z</time>
<speed>0.00</speed>
</trkpt>
<trkpt lat="-7.170703" lon="-34.844688">
<ele>55.090000</ele>
<time>2018-07-09T12:15:03Z</time>
<speed>0.00</speed>
</trkpt>
<trkpt lat="-7.170703" lon="-34.844688">
<ele>55.090000</ele>
<time>2018-07-09T12:15:04Z</time>
<speed>0.00</speed>
</trkpt>
<trkpt lat="-7.170703" lon="-34.844688">
<ele>55.090000</ele>
<time>2018-07-09T12:15:05Z</time>
<speed>0.00</speed>
</trkpt>
<trkpt lat="-7.170703" lon="-34.844688">
<ele>55.090000</ele>
<time>2018-07-09T12:15:06Z</time>
<speed>0.00</speed>
</trkpt>
<trkpt lat="-7.170703" lon="-34.844688">
<ele>55.090000</ele>
<time>2018-07-09T12:15:08Z</time>
<speed>0.00</speed>
</trkpt>
<trkpt lat="-7.170703" lon="-34.844688">
<ele>55.090000</ele>
<time>2018-07-09T12:15:10Z</time>
<speed>0.00</speed>
</trkpt>
<trkpt lat="-7.170703" lon="-34.844688">
<ele>55.090000</ele>
<time>2018-07-09T12:15:11Z</time>
<speed>0.00</speed>
</trkpt>
<trkpt lat="-7.170703" lon="-34.844688">
<ele>55.090000</ele>
<time>2018-07-09T12:15:12Z</time>
<speed>0.00</speed>
</trkpt>
<trkpt lat="-7.170703" lon="-34.844688">
<ele>55.090000</ele>
<time>2018-07-09T12:15:13Z</time>
<speed>0.00</speed>
</trkpt>
<trkpt lat="-7.170703" lon="-34.844688">
<ele>55.090000</ele>
<time>2018-07-09T12:15:15Z</time>
<speed>0.00</speed>
</trkpt>
<trkpt lat="-7.170703" lon="-34.844688">
<ele>55.090000</ele>
<time>2018-07-09T12:15:16Z</time>
<speed>0.00</speed>
</trkpt>
<trkpt lat="-7.170703" lon="-34.844688">
<ele>55.090000</ele>
<time>2018-07-09T12:15:17Z</time>
<speed>0.00</speed>
</trkpt>
<trkpt lat="-7.170703" lon="-34.844688">
<ele>55.090000</ele>
<time>2018-07-09T12:15:18Z</time>
<speed>0.00</speed>
</trkpt>
<trkpt lat="-7.170703" lon="-34.844688">
<ele>55.090000</ele>
<time>2018-07-09T12:15:20Z</time>
<speed>0.00</speed>
</trkpt>
<trkpt lat="-7.170703" lon="-34.844688">
<ele>55.090000</ele>
<time>2018-07-09T12:15:21Z</time>
<speed>0.00</speed>
</trkpt>
<trkpt lat="-7.170703" lon="-34.844688">
<ele>55.090000</ele>
<time>2018-07-09T12:15:22Z</time>
<speed>0.00</speed>
</trkpt>
<trkpt lat="-7.170703" lon="-34.844688">
<ele>55.090000</ele>
<time>2018-07-09T12:15:24Z</time>
<speed>0.00</speed>
</trkpt>
<trkpt lat="-7.170703" lon="-34.844688">
<ele>55.090000</ele>
<time>2018-07-09T12:15:25Z</time>
<speed>0.00</speed>
</trkpt>
<trkpt lat="-7.170703" lon="-34.844688">
<ele>55.090000</ele>
<time>2018-07-09T12:15:26Z</time>
<speed>0.00</speed>
</trkpt>
<trkpt lat="-7.170703" lon="-34.844688">
<ele>55.090000</ele>
<time>2018-07-09T12:15:27Z</time>
<speed>0.00</speed>
</trkpt>
<trkpt lat="-7.170773" lon="-34.844719">
<ele>17.449999</ele>
<time>2018-07-09T12:19:00Z</time>
<speed>0.00</speed>
</trkpt>
<trkpt lat="-7.170773" lon="-34.844719">
<ele>17.449999</ele>
<time>2018-07-09T12:19:01Z</time>
<speed>0.00</speed>
</trkpt>
<trkpt lat="-7.170654" lon="-34.844704">
<ele>25.209999</ele>
<time>2018-07-09T12:19:02Z</time>
<speed>1.73</speed>
</trkpt>
<trkpt lat="-7.170615" lon="-34.844696">
<ele>28.049999</ele>
<time>2018-07-09T12:19:03Z</time>
<speed>1.62</speed>
</trkpt>
<trkpt lat="-7.170590" lon="-34.844677">
<ele>29.349998</ele>
<time>2018-07-09T12:19:04Z</time>
<speed>2.25</speed>
</trkpt>
<trkpt lat="-7.170590" lon="-34.844658">
<ele>29.320000</ele>
<time>2018-07-09T12:19:05Z</time>
<speed>1.90</speed>
</trkpt>
<trkpt lat="-7.170589" lon="-34.844654">
<ele>28.740000</ele>
<time>2018-07-09T12:19:06Z</time>
<speed>1.22</speed>
</trkpt>
<trkpt lat="-7.170597" lon="-34.844639">
<ele>26.599998</ele>
<time>2018-07-09T12:19:07Z</time>
<speed>1.32</speed>
</trkpt>
<trkpt lat="-7.170601" lon="-34.844631">
<ele>24.289999</ele>
<time>2018-07-09T12:19:08Z</time>
<speed>1.09</speed>
</trkpt>
<trkpt lat="-7.170603" lon="-34.844624">
<ele>21.869999</ele>
<time>2018-07-09T12:19:09Z</time>
<speed>1.04</speed>
</trkpt>
<trkpt lat="-7.170602" lon="-34.844616">
<ele>20.340000</ele>
<time>2018-07-09T12:19:10Z</time>
<speed>0.89</speed>
</trkpt>
<trkpt lat="-7.170596" lon="-34.844604">
<ele>18.529999</ele>
<time>2018-07-09T12:19:11Z</time>
<speed>0.99</speed>
</trkpt>
<trkpt lat="-7.170606" lon="-34.844498">
<ele>-4.220000</ele>
<time>2018-07-09T12:19:23Z</time>
<speed>0.99</speed>
</trkpt>
<trkpt lat="-7.170634" lon="-34.844521">
<ele>-1.730000</ele>
<time>2018-07-09T12:19:35Z</time>
<speed>1.38</speed>
</trkpt>
<trkpt lat="-7.170643" lon="-34.844593">
<ele>7.890000</ele>
<time>2018-07-09T12:19:43Z</time>
<speed>0.72</speed>
</trkpt>
<trkpt lat="-7.170646" lon="-34.844597">
<ele>7.700000</ele>
<time>2018-07-09T12:19:44Z</time>
<speed>0.70</speed>
</trkpt>
<trkpt lat="-7.170683" lon="-34.844601">
<ele>3.270000</ele>
<time>2018-07-09T12:19:56Z</time>
<speed>0.50</speed>
</trkpt>
<trkpt lat="-7.170695" lon="-34.844593">
<ele>1.330000</ele>
<time>2018-07-09T12:20:08Z</time>
<speed>0.00</speed>
</trkpt>
<trkpt lat="-7.170695" lon="-34.844593">
<ele>1.330000</ele>
<time>2018-07-09T12:20:20Z</time>
<speed>0.00</speed>
</trkpt>
<trkpt lat="-7.170695" lon="-34.844593">
<ele>1.330000</ele>
<time>2018-07-09T12:20:32Z</time>
<speed>0.00</speed>
</trkpt>
</trkseg>
</trk>
<trk>
<name>20180802-102814(2)</name>
<desc>Color:004000ff</desc>
<trkseg>
<trkpt lat="-7.170591" lon="-34.844711">
<ele>54.709999</ele>
<time>2018-07-09T12:28:48Z</time>
<speed>0.00</speed>
</trkpt>
<trkpt lat="-7.170587" lon="-34.844959">
<ele>63.180000</ele>
<time>2018-07-09T12:29:50Z</time>
<speed>0.00</speed>
</trkpt>
<trkpt lat="-7.170847" lon="-34.844742">
<ele>-12.969999</ele>
<time>2018-07-09T12:35:06Z</time>
<speed>1.63</speed>
</trkpt>
<trkpt lat="-7.170847" lon="-34.844742">
<ele>-12.969999</ele>
<time>2018-07-09T12:45:38Z</time>
<speed>1.63</speed>
</trkpt>
<trkpt lat="-7.170936" lon="-34.844894">
<ele>-35.899998</ele>
<time>2018-07-09T12:51:41Z</time>
<speed>0.00</speed>
</trkpt>
<trkpt lat="-7.170787" lon="-34.844814">
<ele>37.320000</ele>
<time>2018-07-09T13:00:10Z</time>
<speed>1.55</speed>
</trkpt>
<trkpt lat="-7.170786" lon="-34.844646">
<ele>12.900000</ele>
<time>2018-07-09T13:10:17Z</time>
<speed>0.30</speed>
</trkpt>
<trkpt lat="-7.170723" lon="-34.844624">
<ele>-34.020000</ele>
<time>2018-07-09T13:19:26Z</time>
<speed>0.00</speed>
</trkpt>
<trkpt lat="-7.170723" lon="-34.844624">
<ele>-34.020000</ele>
<time>2018-07-09T13:33:44Z</time>
<speed>0.00</speed>
</trkpt>
<trkpt lat="-7.170662" lon="-34.844780">
<ele>110.829994</ele>
<time>2018-07-09T13:39:27Z</time>
<speed>0.15</speed>
</trkpt>
<trkpt lat="-7.170662" lon="-34.844780">
<ele>110.829994</ele>
<time>2018-07-09T13:47:34Z</time>
<speed>0.15</speed>
</trkpt>
<trkpt lat="-7.170889" lon="-34.845181">
<ele>113.040001</ele>
<time>2018-07-09T13:56:47Z</time>
<speed>0.00</speed>
</trkpt>
<trkpt lat="-7.170889" lon="-34.845181">
<ele>113.040001</ele>
<time>2018-07-09T14:21:57Z</time>
<speed>0.00</speed>
</trkpt>
<trkpt lat="-7.170805" lon="-34.845043">
<ele>110.409996</ele>
<time>2018-07-09T14:31:21Z</time>
<speed>0.00</speed>
</trkpt>
<trkpt lat="-7.170805" lon="-34.845043">
<ele>110.409996</ele>
<time>2018-07-09T15:11:19Z</time>
<speed>0.00</speed>
</trkpt>
<trkpt lat="-7.170728" lon="-34.844906">
<ele>92.489998</ele>
<time>2018-07-09T15:33:18Z</time>
<speed>0.54</speed>
</trkpt>
<trkpt lat="-7.170437" lon="-34.844349">
<ele>93.589996</ele>
<time>2018-07-09T15:38:52Z</time>
<speed>0.00</speed>
</trkpt>
<trkpt lat="-7.170437" lon="-34.844349">
<ele>93.589996</ele>
<time>2018-07-09T17:55:32Z</time>
<speed>0.00</speed>
</trkpt>
<trkpt lat="-7.170772" lon="-34.843987">
<ele>45.329998</ele>
<time>2018-07-09T18:02:24Z</time>
<speed>2.16</speed>
</trkpt>
<trkpt lat="-7.168213" lon="-34.853691">
<ele>26.160000</ele>
<time>2018-07-09T18:07:42Z</time>
<speed>10.34</speed>
</trkpt>
<trkpt lat="-7.134493" lon="-34.854156">
<ele>-13.870000</ele>
<time>2018-07-09T18:13:06Z</time>
<speed>20.24</speed>
</trkpt>
<trkpt lat="-7.088639" lon="-34.848476">
<ele>21.520000</ele>
<time>2018-07-09T18:18:30Z</time>
<speed>14.65</speed>
</trkpt>
<trkpt lat="-7.043527" lon="-34.846127">
<ele>-20.299999</ele>
<time>2018-07-09T18:23:51Z</time>
<speed>3.55</speed>
</trkpt>
<trkpt lat="-6.997862" lon="-34.828102">
<ele>-46.000000</ele>
<time>2018-07-09T18:29:31Z</time>
<speed>20.05</speed>
</trkpt>
<trkpt lat="-6.965603" lon="-34.833027">
<ele>6.640000</ele>
<time>2018-07-09T18:37:26Z</time>
<speed>0.17</speed>
</trkpt>
<trkpt lat="-6.965551" lon="-34.833008">
<ele>-7.830000</ele>
<time>2018-07-09T18:37:44Z</time>
<speed>0.10</speed>
</trkpt>
<trkpt lat="-6.965445" lon="-34.832954">
<ele>6.670000</ele>
<time>2018-07-09T18:43:00Z</time>
<speed>0.00</speed>
</trkpt>
</trkseg>
</trk>
<trk>
<name>20180802-102814(3)</name>
<desc>Color:004000ff</desc>
<trkseg>
<trkpt lat="-6.965424" lon="-34.832970">
<ele>2.420000</ele>
<time>2018-07-09T18:46:42Z</time>
<speed>0.16</speed>
</trkpt>
<trkpt lat="-6.965422" lon="-34.832756">
<ele>3.360000</ele>
<time>2018-07-09T18:55:07Z</time>
<speed>0.55</speed>
</trkpt>
<trkpt lat="-6.965417" lon="-34.833080">
<ele>5.640000</ele>
<time>2018-07-09T19:00:16Z</time>
<speed>0.00</speed>
</trkpt>
<trkpt lat="-6.965350" lon="-34.832943">
<ele>6.970000</ele>
<time>2018-07-09T19:05:27Z</time>
<speed>0.00</speed>
</trkpt>
<trkpt lat="-6.965055" lon="-34.833000">
<ele>13.400000</ele>
<time>2018-07-09T19:10:38Z</time>
<speed>0.00</speed>
</trkpt>
<trkpt lat="-6.965066" lon="-34.833050">
<ele>2.300000</ele>
<time>2018-07-09T19:15:47Z</time>
<speed>0.00</speed>
</trkpt>
<trkpt lat="-6.965065" lon="-34.832939">
<ele>5.800000</ele>
<time>2018-07-09T19:20:57Z</time>
<speed>0.00</speed>
</trkpt>
<trkpt lat="-6.965083" lon="-34.832821">
<ele>10.179999</ele>
<time>2018-07-09T19:26:08Z</time>
<speed>0.00</speed>
</trkpt>
<trkpt lat="-6.965093" lon="-34.832954">
<ele>22.100000</ele>
<time>2018-07-09T19:31:19Z</time>
<speed>0.00</speed>
</trkpt>
<trkpt lat="-6.965118" lon="-34.832825">
<ele>17.869999</ele>
<time>2018-07-09T19:36:30Z</time>
<speed>0.00</speed>
</trkpt>
<trkpt lat="-6.965143" lon="-34.833195">
<ele>19.949999</ele>
<time>2018-07-09T19:41:41Z</time>
<speed>0.00</speed>
</trkpt>
<trkpt lat="-6.965012" lon="-34.832989">
<ele>-4.820000</ele>
<time>2018-07-09T19:46:50Z</time>
<speed>0.00</speed>
</trkpt>
<trkpt lat="-6.965115" lon="-34.833637">
<ele>13.259999</ele>
<time>2018-07-09T19:49:34Z</time>
<speed>0.00</speed>
</trkpt>
<trkpt lat="-6.965940" lon="-34.835758">
<ele>12.570000</ele>
<time>2018-07-09T19:54:42Z</time>
<speed>0.00</speed>
</trkpt>
<trkpt lat="-6.965961" lon="-34.835815">
<ele>5.620000</ele>
<time>2018-07-09T19:59:53Z</time>
<speed>0.00</speed>
</trkpt>
<trkpt lat="-6.965992" lon="-34.835922">
<ele>3.940000</ele>
<time>2018-07-09T20:05:02Z</time>
<speed>0.00</speed>
</trkpt>
<trkpt lat="-6.965967" lon="-34.836552">
<ele>9.570000</ele>
<time>2018-07-09T20:10:11Z</time>
<speed>0.00</speed>
</trkpt>
<trkpt lat="-6.965950" lon="-34.836792">
<ele>55.379997</ele>
<time>2018-07-09T20:15:18Z</time>
<speed>0.00</speed>
</trkpt>
<trkpt lat="-6.965915" lon="-34.836948">
<ele>42.660000</ele>
<time>2018-07-09T20:20:54Z</time>
<speed>0.10</speed>
</trkpt>
<trkpt lat="-6.966020" lon="-34.837200">
<ele>23.369999</ele>
<time>2018-07-09T20:26:02Z</time>
<speed>0.15</speed>
</trkpt>
<trkpt lat="-6.965977" lon="-34.837128">
<ele>14.000000</ele>
<time>2018-07-09T20:31:11Z</time>
<speed>0.00</speed>
</trkpt>
<trkpt lat="-6.966043" lon="-34.837154">
<ele>25.959999</ele>
<time>2018-07-09T20:36:19Z</time>
<speed>0.00</speed>
</trkpt>
<trkpt lat="-6.966060" lon="-34.837112">
<ele>36.040001</ele>
<time>2018-07-09T20:41:26Z</time>
<speed>0.00</speed>
</trkpt>
<trkpt lat="-6.965936" lon="-34.837070">
<ele>21.930000</ele>
<time>2018-07-09T20:46:33Z</time>
<speed>0.02</speed>
</trkpt>
<trkpt lat="-6.965929" lon="-34.837055">
<ele>33.200001</ele>
<time>2018-07-09T20:51:41Z</time>
<speed>0.00</speed>
</trkpt>
<trkpt lat="-6.966063" lon="-34.837200">
<ele>41.379997</ele>
<time>2018-07-09T20:56:49Z</time>
<speed>0.00</speed>
</trkpt>
<trkpt lat="-6.965941" lon="-34.837154">
<ele>30.349998</ele>
<time>2018-07-09T21:01:56Z</time>
<speed>0.00</speed>
</trkpt>
<trkpt lat="-6.965922" lon="-34.837154">
<ele>7.910000</ele>
<time>2018-07-09T21:07:04Z</time>
<speed>0.00</speed>
</trkpt>
<trkpt lat="-6.965993" lon="-34.837204">
<ele>14.750000</ele>
<time>2018-07-09T21:12:10Z</time>
<speed>0.00</speed>
</trkpt>
<trkpt lat="-6.966006" lon="-34.837078">
<ele>18.020000</ele>
<time>2018-07-09T21:17:17Z</time>
<speed>0.00</speed>
</trkpt>
<trkpt lat="-6.966043" lon="-34.837193">
<ele>19.820000</ele>
<time>2018-07-09T21:22:24Z</time>
<speed>0.00</speed>
</trkpt>
<trkpt lat="-6.966056" lon="-34.837158">
<ele>20.490000</ele>
<time>2018-07-09T21:27:30Z</time>
<speed>0.00</speed>
</trkpt>
<trkpt lat="-6.965942" lon="-34.837189">
<ele>7.300000</ele>
<time>2018-07-09T21:32:36Z</time>
<speed>0.00</speed>
</trkpt>
<trkpt lat="-6.966053" lon="-34.837151">
<ele>14.450000</ele>
<time>2018-07-09T21:37:42Z</time>
<speed>0.00</speed>
</trkpt>
<trkpt lat="-6.966001" lon="-34.837181">
<ele>10.990000</ele>
<time>2018-07-09T21:42:50Z</time>
<speed>0.00</speed>
</trkpt>
<trkpt lat="-6.965951" lon="-34.837158">
<ele>18.209999</ele>
<time>2018-07-09T21:47:55Z</time>
<speed>0.00</speed>
</trkpt>
<trkpt lat="-6.965955" lon="-34.837078">
<ele>16.059999</ele>
<time>2018-07-09T21:53:00Z</time>
<speed>0.00</speed>
</trkpt>
<trkpt lat="-6.966005" lon="-34.837135">
<ele>-12.000000</ele>
<time>2018-07-09T21:58:07Z</time>
<speed>0.00</speed>
</trkpt>
<trkpt lat="-6.965970" lon="-34.837116">
<ele>20.369999</ele>
<time>2018-07-09T22:03:14Z</time>
<speed>0.00</speed>
</trkpt>
<trkpt lat="-6.966121" lon="-34.837097">
<ele>7.630000</ele>
<time>2018-07-09T22:08:23Z</time>
<speed>0.00</speed>
</trkpt>
<trkpt lat="-6.965856" lon="-34.837059">
<ele>14.950000</ele>
<time>2018-07-09T22:13:31Z</time>
<speed>0.00</speed>
</trkpt>
<trkpt lat="-6.966091" lon="-34.836815">
<ele>43.549999</ele>
<time>2018-07-09T22:18:39Z</time>
<speed>0.00</speed>
</trkpt>
<trkpt lat="-6.965796" lon="-34.837029">
<ele>37.980000</ele>
<time>2018-07-09T22:23:46Z</time>
<speed>0.00</speed>
</trkpt>
<trkpt lat="-6.965962" lon="-34.837078">
<ele>2.840000</ele>
<time>2018-07-09T22:28:53Z</time>
<speed>0.00</speed>
</trkpt>
<trkpt lat="-6.965981" lon="-34.837124">
<ele>8.220000</ele>
<time>2018-07-09T22:33:59Z</time>
<speed>0.00</speed>
</trkpt>
<trkpt lat="-6.965895" lon="-34.837063">
<ele>24.449999</ele>
<time>2018-07-09T22:39:05Z</time>
<speed>0.00</speed>
</trkpt>
<trkpt lat="-6.966016" lon="-34.837101">
<ele>2.040000</ele>
<time>2018-07-09T22:44:11Z</time>
<speed>0.00</speed>
</trkpt>
<trkpt lat="-6.966017" lon="-34.837086">
<ele>12.240000</ele>
<time>2018-07-09T22:49:17Z</time>
<speed>0.08</speed>
</trkpt>
<trkpt lat="-6.965899" lon="-34.837120">
<ele>4.030000</ele>
<time>2018-07-09T22:54:25Z</time>
<speed>0.00</speed>
</trkpt>
<trkpt lat="-6.965983" lon="-34.837124">
<ele>3.640000</ele>
<time>2018-07-09T22:59:34Z</time>
<speed>0.00</speed>
</trkpt>
<trkpt lat="-6.966048" lon="-34.837154">
<ele>-18.309999</ele>
<time>2018-07-09T23:04:41Z</time>
<speed>0.00</speed>
</trkpt>
<trkpt lat="-6.966028" lon="-34.837124">
<ele>17.029999</ele>
<time>2018-07-09T23:09:49Z</time>
<speed>0.00</speed>
</trkpt>
<trkpt lat="-6.966157" lon="-34.837040">
<ele>-27.400000</ele>
<time>2018-07-09T23:14:55Z</time>
<speed>0.67</speed>
</trkpt>
<trkpt lat="-6.965953" lon="-34.837227">
<ele>21.260000</ele>
<time>2018-07-09T23:20:02Z</time>
<speed>0.00</speed>
</trkpt>
<trkpt lat="-6.966030" lon="-34.837135">
<ele>-5.360000</ele>
<time>2018-07-09T23:25:09Z</time>
<speed>0.00</speed>
</trkpt>
<trkpt lat="-6.966035" lon="-34.837086">
<ele>-37.369999</ele>
<time>2018-07-09T23:30:16Z</time>
<speed>0.00</speed>
</trkpt>
<trkpt lat="-6.965973" lon="-34.837280">
<ele>-6.880000</ele>
<time>2018-07-09T23:35:23Z</time>
<speed>0.00</speed>
</trkpt>
<trkpt lat="-6.966041" lon="-34.836945">
<ele>42.369999</ele>
<time>2018-07-09T23:40:31Z</time>
<speed>0.00</speed>
</trkpt>
<trkpt lat="-6.966016" lon="-34.837082">
<ele>24.059999</ele>
<time>2018-07-09T23:45:39Z</time>
<speed>0.00</speed>
</trkpt>
<trkpt lat="-6.965936" lon="-34.837173">
<ele>35.320000</ele>
<time>2018-07-09T23:50:49Z</time>
<speed>0.44</speed>
</trkpt>
<trkpt lat="-6.965999" lon="-34.837093">
<ele>14.360000</ele>
<time>2018-07-09T23:56:00Z</time>
<speed>0.40</speed>
</trkpt>
<trkpt lat="-6.965996" lon="-34.837112">
<ele>6.900000</ele>
<time>2018-07-10T00:01:33Z</time>
<speed>0.08</speed>
</trkpt>
<trkpt lat="-6.965970" lon="-34.837135">
<ele>0.630000</ele>
<time>2018-07-10T00:06:42Z</time>
<speed>0.00</speed>
</trkpt>
<trkpt lat="-6.966056" lon="-34.837055">
<ele>10.990000</ele>
<time>2018-07-10T00:11:49Z</time>
<speed>0.26</speed>
</trkpt>
<trkpt lat="-6.966057" lon="-34.837070">
<ele>14.420000</ele>
<time>2018-07-10T00:16:56Z</time>
<speed>0.53</speed>
</trkpt>
<trkpt lat="-6.966863" lon="-34.837776">
<ele>209.789993</ele>
<time>2018-07-10T00:22:03Z</time>
<speed>0.00</speed>
</trkpt>
<trkpt lat="-6.965998" lon="-34.837120">
<ele>12.490000</ele>
<time>2018-07-10T00:27:09Z</time>
<speed>0.16</speed>
</trkpt>
<trkpt lat="-6.965992" lon="-34.837093">
<ele>10.590000</ele>
<time>2018-07-10T00:32:14Z</time>
<speed>0.00</speed>
</trkpt>
<trkpt lat="-6.966052" lon="-34.837082">
<ele>25.730000</ele>
<time>2018-07-10T00:37:22Z</time>
<speed>0.00</speed>
</trkpt>
<trkpt lat="-6.966207" lon="-34.837151">
<ele>49.539997</ele>
<time>2018-07-10T00:42:34Z</time>
<speed>0.00</speed>
</trkpt>
<trkpt lat="-6.966063" lon="-34.837132">
<ele>22.100000</ele>
<time>2018-07-10T00:47:54Z</time>
<speed>0.00</speed>
</trkpt>
<trkpt lat="-6.966372" lon="-34.837154">
<ele>68.680000</ele>
<time>2018-07-10T00:53:14Z</time>
<speed>0.00</speed>
</trkpt>
<trkpt lat="-6.966414" lon="-34.837055">
<ele>70.790001</ele>
<time>2018-07-10T00:58:26Z</time>
<speed>0.00</speed>
</trkpt>
<trkpt lat="-6.966711" lon="-34.837097">
<ele>121.750000</ele>
<time>2018-07-10T01:03:58Z</time>
<speed>0.00</speed>
</trkpt>
<trkpt lat="-6.966162" lon="-34.837105">
<ele>36.529999</ele>
<time>2018-07-10T01:09:49Z</time>
<speed>0.00</speed>
</trkpt>
<trkpt lat="-6.966029" lon="-34.837120">
<ele>-15.190000</ele>
<time>2018-07-10T01:17:02Z</time>
<speed>0.00</speed>
</trkpt>
<trkpt lat="-6.965834" lon="-34.837097">
<ele>-18.119999</ele>
<time>2018-07-10T01:24:08Z</time>
<speed>0.00</speed>
</trkpt>
<trkpt lat="-6.965905" lon="-34.836960">
<ele>8.849999</ele>
<time>2018-07-10T01:29:17Z</time>
<speed>0.00</speed>
</trkpt>
<trkpt lat="-6.966201" lon="-34.837132">
<ele>6.080000</ele>
<time>2018-07-10T01:34:24Z</time>
<speed>0.00</speed>
</trkpt>
<trkpt lat="-6.966109" lon="-34.837246">
<ele>3.520000</ele>
<time>2018-07-10T01:39:31Z</time>
<speed>0.00</speed>
</trkpt>
<trkpt lat="-6.965888" lon="-34.837181">
<ele>-26.250000</ele>
<time>2018-07-10T01:44:37Z</time>
<speed>0.00</speed>
</trkpt>
<trkpt lat="-6.966016" lon="-34.837147">
<ele>15.740000</ele>
<time>2018-07-10T01:49:44Z</time>
<speed>0.00</speed>
</trkpt>
<trkpt lat="-6.965979" lon="-34.837063">
<ele>31.389999</ele>
<time>2018-07-10T01:54:53Z</time>
<speed>0.54</speed>
</trkpt>
<trkpt lat="-6.965980" lon="-34.837208">
<ele>-23.879999</ele>
<time>2018-07-10T02:00:00Z</time>
<speed>0.00</speed>
</trkpt>
<trkpt lat="-6.965968" lon="-34.837234">
<ele>-1.000000</ele>
<time>2018-07-10T02:05:06Z</time>
<speed>0.00</speed>
</trkpt>
<trkpt lat="-6.965912" lon="-34.837402">
<ele>-20.770000</ele>
<time>2018-07-10T02:10:31Z</time>
<speed>0.13</speed>
</trkpt>
<trkpt lat="-6.966047" lon="-34.837261">
<ele>28.580000</ele>
<time>2018-07-10T02:15:45Z</time>
<speed>0.22</speed>
</trkpt>
<trkpt lat="-6.966068" lon="-34.837055">
<ele>28.529999</ele>
<time>2018-07-10T02:20:59Z</time>
<speed>0.22</speed>
</trkpt>
<trkpt lat="-6.966010" lon="-34.836887">
<ele>-44.439999</ele>
<time>2018-07-10T02:26:30Z</time>
<speed>0.18</speed>
</trkpt>
<trkpt lat="-6.965900" lon="-34.837139">
<ele>15.980000</ele>
<time>2018-07-10T02:32:15Z</time>
<speed>0.00</speed>
</trkpt>
<trkpt lat="-6.966033" lon="-34.837170">
<ele>35.950001</ele>
<time>2018-07-10T02:37:23Z</time>
<speed>0.00</speed>
</trkpt>
<trkpt lat="-6.965969" lon="-34.837105">
<ele>5.230000</ele>
<time>2018-07-10T02:42:29Z</time>
<speed>0.00</speed>
</trkpt>
<trkpt lat="-6.966072" lon="-34.837128">
<ele>21.000000</ele>
<time>2018-07-10T02:47:35Z</time>
<speed>0.00</speed>
</trkpt>
<trkpt lat="-6.965978" lon="-34.837116">
<ele>8.510000</ele>
<time>2018-07-10T02:52:43Z</time>
<speed>0.00</speed>
</trkpt>
<trkpt lat="-6.965937" lon="-34.837097">
<ele>4.610000</ele>
<time>2018-07-10T02:57:50Z</time>
<speed>0.00</speed>
</trkpt>
</trkseg>
</trk>
<trk>
<name>20180802-102814(4)</name>
<desc>Color:004000ff</desc>
<trkseg>
<trkpt lat="-6.965979" lon="-34.837158">
<ele>20.529999</ele>
<time>2018-07-10T03:03:00Z</time>
<speed>0.14</speed>
</trkpt>
<trkpt lat="-6.965912" lon="-34.837097">
<ele>19.139999</ele>
<time>2018-07-10T03:08:14Z</time>
<speed>0.33</speed>
</trkpt>
<trkpt lat="-6.965963" lon="-34.837158">
<ele>44.559998</ele>
<time>2018-07-10T03:13:22Z</time>
<speed>0.00</speed>
</trkpt>
<trkpt lat="-6.965970" lon="-34.837143">
<ele>25.439999</ele>
<time>2018-07-10T03:18:29Z</time>
<speed>0.00</speed>
</trkpt>
<trkpt lat="-6.965994" lon="-34.837070">
<ele>3.560000</ele>
<time>2018-07-10T03:23:35Z</time>
<speed>0.00</speed>
</trkpt>
<trkpt lat="-6.965923" lon="-34.836994">
<ele>13.880000</ele>
<time>2018-07-10T03:28:41Z</time>
<speed>0.00</speed>
</trkpt>
<trkpt lat="-6.965961" lon="-34.837036">
<ele>7.110000</ele>
<time>2018-07-10T03:34:01Z</time>
<speed>0.12</speed>
</trkpt>
<trkpt lat="-6.966021" lon="-34.837112">
<ele>15.130000</ele>
<time>2018-07-10T03:39:06Z</time>
<speed>0.05</speed>
</trkpt>
<trkpt lat="-6.966034" lon="-34.837185">
<ele>15.500000</ele>
<time>2018-07-10T03:44:13Z</time>
<speed>0.00</speed>
</trkpt>
<trkpt lat="-6.965988" lon="-34.837200">
<ele>7.340000</ele>
<time>2018-07-10T03:49:19Z</time>
<speed>0.00</speed>
</trkpt>
<trkpt lat="-6.966018" lon="-34.837082">
<ele>12.719999</ele>
<time>2018-07-10T03:54:24Z</time>
<speed>0.12</speed>
</trkpt>
<trkpt lat="-6.966000" lon="-34.837173">
<ele>36.119999</ele>
<time>2018-07-10T03:59:31Z</time>
<speed>0.38</speed>
</trkpt>
<trkpt lat="-6.965939" lon="-34.837234">
<ele>10.510000</ele>
<time>2018-07-10T04:05:01Z</time>
<speed>0.25</speed>
</trkpt>
<trkpt lat="-6.965975" lon="-34.837105">
<ele>-5.950000</ele>
<time>2018-07-10T04:10:08Z</time>
<speed>0.11</speed>
</trkpt>
<trkpt lat="-6.965975" lon="-34.837162">
<ele>11.960000</ele>
<time>2018-07-10T04:15:14Z</time>
<speed>0.00</speed>
</trkpt>
<trkpt lat="-6.966025" lon="-34.837105">
<ele>8.880000</ele>
<time>2018-07-10T04:20:18Z</time>
<speed>0.06</speed>
</trkpt>
<trkpt lat="-6.966032" lon="-34.837101">
<ele>11.190000</ele>
<time>2018-07-10T04:25:24Z</time>
<speed>0.00</speed>
</trkpt>
<trkpt lat="-6.965988" lon="-34.837227">
<ele>-0.660000</ele>
<time>2018-07-10T04:30:30Z</time>
<speed>0.00</speed>
</trkpt>
<trkpt lat="-6.965978" lon="-34.837151">
<ele>3.480000</ele>
<time>2018-07-10T04:35:36Z</time>
<speed>0.00</speed>
</trkpt>
<trkpt lat="-6.965961" lon="-34.837124">
<ele>-4.390000</ele>
<time>2018-07-10T04:40:43Z</time>
<speed>0.00</speed>
</trkpt>
<trkpt lat="-6.965985" lon="-34.837101">
<ele>11.059999</ele>
<time>2018-07-10T04:45:49Z</time>
<speed>0.00</speed>
</trkpt>
<trkpt lat="-6.965959" lon="-34.837128">
<ele>1.470000</ele>
<time>2018-07-10T04:50:56Z</time>
<speed>0.00</speed>
</trkpt>
<trkpt lat="-6.966063" lon="-34.837070">
<ele>35.959999</ele>
<time>2018-07-10T04:56:02Z</time>
<speed>0.00</speed>
</trkpt>
<trkpt lat="-6.966033" lon="-34.837147">
<ele>6.520000</ele>
<time>2018-07-10T05:01:09Z</time>
<speed>0.00</speed>
</trkpt>
<trkpt lat="-6.966023" lon="-34.837086">
<ele>12.330000</ele>
<time>2018-07-10T05:06:15Z</time>
<speed>0.00</speed>
</trkpt>
<trkpt lat="-6.966044" lon="-34.837074">
<ele>40.849998</ele>
<time>2018-07-10T05:11:21Z</time>
<speed>0.05</speed>
</trkpt>
<trkpt lat="-6.966017" lon="-34.837151">
<ele>11.030000</ele>
<time>2018-07-10T05:16:26Z</time>
<speed>0.12</speed>
</trkpt>
<trkpt lat="-6.966037" lon="-34.837109">
<ele>5.740000</ele>
<time>2018-07-10T05:21:33Z</time>
<speed>0.26</speed>
</trkpt>
<trkpt lat="-6.966100" lon="-34.837078">
<ele>5.990000</ele>
<time>2018-07-10T05:26:39Z</time>
<speed>0.00</speed>
</trkpt>
<trkpt lat="-6.965897" lon="-34.837151">
<ele>14.110000</ele>
<time>2018-07-10T05:31:44Z</time>
<speed>0.86</speed>
</trkpt>
<trkpt lat="-6.966017" lon="-34.836895">
<ele>10.440000</ele>
<time>2018-07-10T05:36:52Z</time>
<speed>0.00</speed>
</trkpt>
<trkpt lat="-6.966031" lon="-34.837040">
<ele>-28.180000</ele>
<time>2018-07-10T05:42:02Z</time>
<speed>0.00</speed>
</trkpt>
<trkpt lat="-6.966173" lon="-34.836964">
<ele>-93.349998</ele>
<time>2018-07-10T05:47:25Z</time>
<speed>0.14</speed>
</trkpt>
<trkpt lat="-6.966069" lon="-34.837116">
<ele>-6.760000</ele>
<time>2018-07-10T05:52:58Z</time>
<speed>0.06</speed>
</trkpt>
<trkpt lat="-6.966030" lon="-34.836998">
<ele>11.620000</ele>
<time>2018-07-10T05:58:47Z</time>
<speed>1.46</speed>
</trkpt>
<trkpt lat="-6.966278" lon="-34.836842">
<ele>-40.860001</ele>
<time>2018-07-10T06:04:02Z</time>
<speed>0.00</speed>
</trkpt>
<trkpt lat="-6.965906" lon="-34.837162">
<ele>33.939999</ele>
<time>2018-07-10T06:09:08Z</time>
<speed>0.00</speed>
</trkpt>
<trkpt lat="-6.966200" lon="-34.836800">
<ele>-66.059998</ele>
<time>2018-07-10T06:14:27Z</time>
<speed>0.65</speed>
</trkpt>
<trkpt lat="-6.966002" lon="-34.837032">
<ele>2.300000</ele>
<time>2018-07-10T06:19:48Z</time>
<speed>0.08</speed>
</trkpt>
<trkpt lat="-6.966216" lon="-34.836884">
<ele>-36.349998</ele>
<time>2018-07-10T06:25:54Z</time>
<speed>0.00</speed>
</trkpt>
<trkpt lat="-6.966024" lon="-34.836922">
<ele>8.070000</ele>
<time>2018-07-10T06:31:25Z</time>
<speed>0.10</speed>
</trkpt>
<trkpt lat="-6.965955" lon="-34.837093">
<ele>7.000000</ele>
<time>2018-07-10T06:38:02Z</time>
<speed>0.12</speed>
</trkpt>
<trkpt lat="-6.965944" lon="-34.837116">
<ele>-10.960000</ele>
<time>2018-07-10T06:44:43Z</time>
<speed>0.00</speed>
</trkpt>
<trkpt lat="-6.966021" lon="-34.837093">
<ele>6.680000</ele>
<time>2018-07-10T06:49:48Z</time>
<speed>0.00</speed>
</trkpt>
<trkpt lat="-6.966033" lon="-34.837109">
<ele>8.170000</ele>
<time>2018-07-10T06:54:53Z</time>
<speed>0.00</speed>
</trkpt>
<trkpt lat="-6.965947" lon="-34.837135">
<ele>6.840000</ele>
<time>2018-07-10T07:00:01Z</time>
<speed>0.00</speed>
</trkpt>
<trkpt lat="-6.965984" lon="-34.837147">
<ele>-20.090000</ele>
<time>2018-07-10T07:05:07Z</time>
<speed>0.00</speed>
</trkpt>
<trkpt lat="-6.966016" lon="-34.837109">
<ele>28.900000</ele>
<time>2018-07-10T07:10:12Z</time>
<speed>0.00</speed>
</trkpt>
<trkpt lat="-6.965879" lon="-34.837215">
<ele>-27.719999</ele>
<time>2018-07-10T07:15:17Z</time>
<speed>0.00</speed>
</trkpt>
<trkpt lat="-6.965906" lon="-34.836987">
<ele>47.029999</ele>
<time>2018-07-10T07:20:24Z</time>
<speed>0.00</speed>
</trkpt>
<trkpt lat="-6.965970" lon="-34.837112">
<ele>21.199999</ele>
<time>2018-07-10T07:25:30Z</time>
<speed>0.00</speed>
</trkpt>
<trkpt lat="-6.965952" lon="-34.837120">
<ele>3.200000</ele>
<time>2018-07-10T07:30:35Z</time>
<speed>0.00</speed>
</trkpt>
<trkpt lat="-6.965950" lon="-34.837009">
<ele>45.410000</ele>
<time>2018-07-10T07:35:41Z</time>
<speed>0.00</speed>
</trkpt>
<trkpt lat="-6.966027" lon="-34.837082">
<ele>17.799999</ele>
<time>2018-07-10T07:40:46Z</time>
<speed>0.00</speed>
</trkpt>
<trkpt lat="-6.966021" lon="-34.836922">
<ele>22.769999</ele>
<time>2018-07-10T07:45:51Z</time>
<speed>0.00</speed>
</trkpt>
<trkpt lat="-6.965990" lon="-34.837181">
<ele>-0.340000</ele>
<time>2018-07-10T07:51:16Z</time>
<speed>0.07</speed>
</trkpt>
<trkpt lat="-6.966041" lon="-34.837013">
<ele>14.500000</ele>
<time>2018-07-10T07:56:25Z</time>
<speed>0.00</speed>
</trkpt>
<trkpt lat="-6.966022" lon="-34.836987">
<ele>13.719999</ele>
<time>2018-07-10T08:01:44Z</time>
<speed>0.48</speed>
</trkpt>
<trkpt lat="-6.966033" lon="-34.837173">
<ele>0.130000</ele>
<time>2018-07-10T08:07:02Z</time>
<speed>0.60</speed>
</trkpt>
<trkpt lat="-6.965954" lon="-34.837128">
<ele>8.070000</ele>
<time>2018-07-10T08:12:19Z</time>
<speed>0.30</speed>
</trkpt>
<trkpt lat="-6.966012" lon="-34.837166">
<ele>6.830000</ele>
<time>2018-07-10T08:17:39Z</time>
<speed>0.18</speed>
</trkpt>
<trkpt lat="-6.966074" lon="-34.837276">
<ele>0.600000</ele>
<time>2018-07-10T08:23:56Z</time>
<speed>0.38</speed>
</trkpt>
<trkpt lat="-6.965962" lon="-34.837181">
<ele>4.580000</ele>
<time>2018-07-10T08:31:50Z</time>
<speed>0.00</speed>
</trkpt>
<trkpt lat="-6.965987" lon="-34.837109">
<ele>5.330000</ele>
<time>2018-07-10T08:36:55Z</time>
<speed>0.00</speed>
</trkpt>
<trkpt lat="-6.965988" lon="-34.837147">
<ele>22.469999</ele>
<time>2018-07-10T08:42:01Z</time>
<speed>0.00</speed>
</trkpt>
<trkpt lat="-6.966010" lon="-34.837070">
<ele>14.770000</ele>
<time>2018-07-10T08:47:05Z</time>
<speed>0.00</speed>
</trkpt>
<trkpt lat="-6.966048" lon="-34.837078">
<ele>15.139999</ele>
<time>2018-07-10T08:52:10Z</time>
<speed>0.00</speed>
</trkpt>
<trkpt lat="-6.966000" lon="-34.837105">
<ele>12.599999</ele>
<time>2018-07-10T08:57:13Z</time>
<speed>0.16</speed>
</trkpt>
<trkpt lat="-6.965961" lon="-34.837296">
<ele>11.700000</ele>
<time>2018-07-10T09:02:18Z</time>
<speed>0.00</speed>
</trkpt>
<trkpt lat="-6.965979" lon="-34.837147">
<ele>15.259999</ele>
<time>2018-07-10T09:07:26Z</time>
<speed>0.00</speed>
</trkpt>
<trkpt lat="-6.965983" lon="-34.837162">
<ele>13.770000</ele>
<time>2018-07-10T09:12:30Z</time>
<speed>0.84</speed>
</trkpt>
<trkpt lat="-6.965989" lon="-34.837349">
<ele>-3.380000</ele>
<time>2018-07-10T09:17:36Z</time>
<speed>0.00</speed>
</trkpt>
<trkpt lat="-6.966052" lon="-34.837193">
<ele>16.090000</ele>
<time>2018-07-10T09:22:41Z</time>
<speed>0.63</speed>
</trkpt>
<trkpt lat="-6.966063" lon="-34.837044">
<ele>10.610000</ele>
<time>2018-07-10T09:27:46Z</time>
<speed>0.00</speed>
</trkpt>
<trkpt lat="-6.965908" lon="-34.836945">
<ele>37.250000</ele>
<time>2018-07-10T09:32:51Z</time>
<speed>1.52</speed>
</trkpt>
<trkpt lat="-6.965947" lon="-34.837128">
<ele>6.400000</ele>
<time>2018-07-10T09:37:56Z</time>
<speed>0.00</speed>
</trkpt>
<trkpt lat="-6.965995" lon="-34.836987">
<ele>7.060000</ele>
<time>2018-07-10T09:43:00Z</time>
<speed>0.00</speed>
</trkpt>
<trkpt lat="-6.966026" lon="-34.837063">
<ele>36.559998</ele>
<time>2018-07-10T09:48:04Z</time>
<speed>0.00</speed>
</trkpt>
<trkpt lat="-6.966025" lon="-34.837063">
<ele>15.660000</ele>
<time>2018-07-10T09:53:10Z</time>
<speed>0.00</speed>
</trkpt>
<trkpt lat="-6.966022" lon="-34.836971">
<ele>67.099998</ele>
<time>2018-07-10T09:58:30Z</time>
<speed>0.09</speed>
</trkpt>
<trkpt lat="-6.965985" lon="-34.837135">
<ele>6.210000</ele>
<time>2018-07-10T10:03:36Z</time>
<speed>0.00</speed>
</trkpt>
<trkpt lat="-6.966038" lon="-34.836884">
<ele>43.250000</ele>
<time>2018-07-10T10:08:40Z</time>
<speed>0.05</speed>
</trkpt>
<trkpt lat="-6.965998" lon="-34.836964">
<ele>39.119999</ele>
<time>2018-07-10T10:13:46Z</time>
<speed>0.00</speed>
</trkpt>
<trkpt lat="-6.965933" lon="-34.837082">
<ele>9.530000</ele>
<time>2018-07-10T10:18:51Z</time>
<speed>0.00</speed>
</trkpt>
<trkpt lat="-6.965990" lon="-34.837120">
<ele>20.510000</ele>
<time>2018-07-10T10:23:56Z</time>
<speed>0.00</speed>
</trkpt>
<trkpt lat="-6.966002" lon="-34.837208">
<ele>-7.190000</ele>
<time>2018-07-10T10:29:14Z</time>
<speed>0.17</speed>
</trkpt>
<trkpt lat="-6.966005" lon="-34.837067">
<ele>10.309999</ele>
<time>2018-07-10T10:34:32Z</time>
<speed>0.00</speed>
</trkpt>
<trkpt lat="-6.965991" lon="-34.837166">
<ele>17.389999</ele>
<time>2018-07-10T10:39:59Z</time>
<speed>0.66</speed>
</trkpt>
<trkpt lat="-6.966069" lon="-34.837055">
<ele>13.070000</ele>
<time>2018-07-10T10:45:37Z</time>
<speed>0.00</speed>
</trkpt>
<trkpt lat="-6.965987" lon="-34.837032">
<ele>35.380001</ele>
<time>2018-07-10T10:51:51Z</time>
<speed>0.00</speed>
</trkpt>
<trkpt lat="-6.966038" lon="-34.837040">
<ele>27.650000</ele>
<time>2018-07-10T10:57:57Z</time>
<speed>0.00</speed>
</trkpt>
<trkpt lat="-6.965937" lon="-34.837383">
<ele>-6.440000</ele>
<time>2018-07-10T11:03:02Z</time>
<speed>0.00</speed>
</trkpt>
<trkpt lat="-6.966008" lon="-34.837059">
<ele>15.710000</ele>
<time>2018-07-10T11:08:07Z</time>
<speed>0.00</speed>
</trkpt>
<trkpt lat="-6.966039" lon="-34.837219">
<ele>1.820000</ele>
<time>2018-07-10T11:13:12Z</time>
<speed>0.00</speed>
</trkpt>
<trkpt lat="-6.965985" lon="-34.837013">
<ele>24.859999</ele>
<time>2018-07-10T11:18:17Z</time>
<speed>0.00</speed>
</trkpt>
<trkpt lat="-6.966049" lon="-34.837082">
<ele>23.779999</ele>
<time>2018-07-10T11:23:22Z</time>
<speed>0.00</speed>
</trkpt>
<trkpt lat="-6.966053" lon="-34.837040">
<ele>23.139999</ele>
<time>2018-07-10T11:28:27Z</time>
<speed>0.00</speed>
</trkpt>
<trkpt lat="-6.966071" lon="-34.837051">
<ele>20.650000</ele>
<time>2018-07-10T11:33:31Z</time>
<speed>0.00</speed>
</trkpt>
<trkpt lat="-6.966078" lon="-34.836987">
<ele>34.200001</ele>
<time>2018-07-10T11:38:35Z</time>
<speed>0.14</speed>
</trkpt>
<trkpt lat="-6.965961" lon="-34.837143">
<ele>18.779999</ele>
<time>2018-07-10T11:43:39Z</time>
<speed>0.60</speed>
</trkpt>
<trkpt lat="-6.965979" lon="-34.837143">
<ele>30.949999</ele>
<time>2018-07-10T11:48:57Z</time>
<speed>0.00</speed>
</trkpt>
<trkpt lat="-6.966003" lon="-34.837135">
<ele>25.510000</ele>
<time>2018-07-10T11:54:30Z</time>
<speed>0.05</speed>
</trkpt>
<trkpt lat="-6.965989" lon="-34.837109">
<ele>13.420000</ele>
<time>2018-07-10T11:59:54Z</time>
<speed>0.00</speed>
</trkpt>
<trkpt lat="-6.965965" lon="-34.837124">
<ele>22.350000</ele>
<time>2018-07-10T12:04:57Z</time>
<speed>0.26</speed>
</trkpt>
<trkpt lat="-6.965972" lon="-34.837189">
<ele>2.740000</ele>
<time>2018-07-10T12:10:02Z</time>
<speed>0.00</speed>
</trkpt>
<trkpt lat="-6.965997" lon="-34.837151">
<ele>19.910000</ele>
<time>2018-07-10T12:15:06Z</time>
<speed>0.00</speed>
</trkpt>
<trkpt lat="-6.966041" lon="-34.837173">
<ele>-7.550000</ele>
<time>2018-07-10T12:20:11Z</time>
<speed>0.00</speed>
</trkpt>
<trkpt lat="-6.965986" lon="-34.837135">
<ele>14.990000</ele>
<time>2018-07-10T12:25:15Z</time>
<speed>0.05</speed>
</trkpt>
<trkpt lat="-6.965992" lon="-34.837132">
<ele>7.990000</ele>
<time>2018-07-10T12:30:19Z</time>
<speed>0.00</speed>
</trkpt>
<trkpt lat="-6.966001" lon="-34.837139">
<ele>15.000000</ele>
<time>2018-07-10T12:35:23Z</time>
<speed>0.00</speed>
</trkpt>
<trkpt lat="-6.965941" lon="-34.837143">
<ele>26.010000</ele>
<time>2018-07-10T12:40:27Z</time>
<speed>0.00</speed>
</trkpt>
<trkpt lat="-6.966011" lon="-34.837128">
<ele>11.500000</ele>
<time>2018-07-10T12:45:32Z</time>
<speed>0.00</speed>
</trkpt>
<trkpt lat="-6.965997" lon="-34.837120">
<ele>13.099999</ele>
<time>2018-07-10T12:50:36Z</time>
<speed>0.18</speed>
</trkpt>
<trkpt lat="-6.966078" lon="-34.837173">
<ele>-31.279999</ele>
<time>2018-07-10T12:55:41Z</time>
<speed>0.00</speed>
</trkpt>
<trkpt lat="-6.965999" lon="-34.837185">
<ele>6.860000</ele>
<time>2018-07-10T13:00:45Z</time>
<speed>0.00</speed>
</trkpt>
<trkpt lat="-6.966002" lon="-34.837158">
<ele>10.550000</ele>
<time>2018-07-10T13:05:50Z</time>
<speed>0.00</speed>
</trkpt>
<trkpt lat="-6.965986" lon="-34.837093">
<ele>18.730000</ele>
<time>2018-07-10T13:10:54Z</time>
<speed>0.00</speed>
</trkpt>
<trkpt lat="-6.966027" lon="-34.837143">
<ele>8.270000</ele>
<time>2018-07-10T13:15:59Z</time>
<speed>0.00</speed>
</trkpt>
<trkpt lat="-6.965870" lon="-34.837151">
<ele>9.780000</ele>
<time>2018-07-10T13:21:04Z</time>
<speed>0.00</speed>
</trkpt>
<trkpt lat="-6.965937" lon="-34.837109">
<ele>5.360000</ele>
<time>2018-07-10T13:26:08Z</time>
<speed>0.00</speed>
</trkpt>
<trkpt lat="-6.965916" lon="-34.837067">
<ele>22.219999</ele>
<time>2018-07-10T13:31:12Z</time>
<speed>0.00</speed>
</trkpt>
<trkpt lat="-6.965986" lon="-34.837120">
<ele>9.940000</ele>
<time>2018-07-10T13:36:18Z</time>
<speed>0.00</speed>
</trkpt>
<trkpt lat="-6.965914" lon="-34.837158">
<ele>7.640000</ele>
<time>2018-07-10T13:41:23Z</time>
<speed>0.76</speed>
</trkpt>
<trkpt lat="-6.965919" lon="-34.837120">
<ele>-5.450000</ele>
<time>2018-07-10T13:46:27Z</time>
<speed>0.00</speed>
</trkpt>
<trkpt lat="-6.965975" lon="-34.836857">
<ele>14.570000</ele>
<time>2018-07-10T13:51:31Z</time>
<speed>0.00</speed>
</trkpt>
<trkpt lat="-6.966046" lon="-34.837074">
<ele>15.920000</ele>
<time>2018-07-10T13:56:36Z</time>
<speed>0.00</speed>
</trkpt>
<trkpt lat="-6.965987" lon="-34.837101">
<ele>12.759999</ele>
<time>2018-07-10T14:02:03Z</time>
<speed>0.11</speed>
</trkpt>
<trkpt lat="-6.966026" lon="-34.837132">
<ele>11.170000</ele>
<time>2018-07-10T14:07:09Z</time>
<speed>0.00</speed>
</trkpt>
<trkpt lat="-6.965955" lon="-34.837078">
<ele>12.650000</ele>
<time>2018-07-10T14:12:13Z</time>
<speed>0.00</speed>
</trkpt>
<trkpt lat="-6.966005" lon="-34.837105">
<ele>8.730000</ele>
<time>2018-07-10T14:17:16Z</time>
<speed>0.27</speed>
</trkpt>
<trkpt lat="-6.966008" lon="-34.837093">
<ele>11.530000</ele>
<time>2018-07-10T14:22:21Z</time>
<speed>0.00</speed>
</trkpt>
<trkpt lat="-6.966206" lon="-34.837193">
<ele>24.150000</ele>
<time>2018-07-10T14:27:26Z</time>
<speed>0.00</speed>
</trkpt>
<trkpt lat="-6.966026" lon="-34.837109">
<ele>8.190000</ele>
<time>2018-07-10T14:32:29Z</time>
<speed>0.05</speed>
</trkpt>
<trkpt lat="-6.965971" lon="-34.837093">
<ele>18.000000</ele>
<time>2018-07-10T14:37:34Z</time>
<speed>0.00</speed>
</trkpt>
<trkpt lat="-6.965953" lon="-34.837139">
<ele>12.889999</ele>
<time>2018-07-10T14:42:39Z</time>
<speed>0.00</speed>
</trkpt>
<trkpt lat="-6.965995" lon="-34.837093">
<ele>21.449999</ele>
<time>2018-07-10T14:47:44Z</time>
<speed>0.00</speed>
</trkpt>
<trkpt lat="-6.965998" lon="-34.837032">
<ele>17.359999</ele>
<time>2018-07-10T14:52:50Z</time>
<speed>0.00</speed>
</trkpt>
<trkpt lat="-6.966007" lon="-34.837120">
<ele>12.290000</ele>
<time>2018-07-10T14:57:55Z</time>
<speed>0.00</speed>
</trkpt>
<trkpt lat="-6.965994" lon="-34.837158">
<ele>8.429999</ele>
<time>2018-07-10T15:03:01Z</time>
<speed>0.00</speed>
</trkpt>
<trkpt lat="-6.965966" lon="-34.837105">
<ele>-25.180000</ele>
<time>2018-07-10T15:08:06Z</time>
<speed>0.00</speed>
</trkpt>
<trkpt lat="-6.965991" lon="-34.837215">
<ele>-20.209999</ele>
<time>2018-07-10T15:13:11Z</time>
<speed>0.00</speed>
</trkpt>
<trkpt lat="-6.966011" lon="-34.837170">
<ele>7.000000</ele>
<time>2018-07-10T15:18:17Z</time>
<speed>0.00</speed>
</trkpt>
<trkpt lat="-6.965969" lon="-34.837215">
<ele>28.330000</ele>
<time>2018-07-10T15:23:22Z</time>
<speed>0.00</speed>
</trkpt>
<trkpt lat="-6.966005" lon="-34.837158">
<ele>36.509998</ele>
<time>2018-07-10T15:28:29Z</time>
<speed>0.00</speed>
</trkpt>
<trkpt lat="-6.966008" lon="-34.837086">
<ele>18.039999</ele>
<time>2018-07-10T15:33:34Z</time>
<speed>0.00</speed>
</trkpt>
<trkpt lat="-6.965979" lon="-34.837093">
<ele>-20.939999</ele>
<time>2018-07-10T15:38:40Z</time>
<speed>0.00</speed>
</trkpt>
<trkpt lat="-6.965979" lon="-34.837070">
<ele>-2.420000</ele>
<time>2018-07-10T15:43:47Z</time>
<speed>0.00</speed>
</trkpt>
<trkpt lat="-6.965936" lon="-34.837101">
<ele>11.800000</ele>
<time>2018-07-10T15:48:55Z</time>
<speed>0.00</speed>
</trkpt>
<trkpt lat="-6.965959" lon="-34.837078">
<ele>10.870000</ele>
<time>2018-07-10T15:54:01Z</time>
<speed>0.00</speed>
</trkpt>
<trkpt lat="-6.966005" lon="-34.837135">
<ele>-4.920000</ele>
<time>2018-07-10T15:54:27Z</time>
<speed>0.42</speed>
</trkpt>
<trkpt lat="-6.965993" lon="-34.837105">
<ele>-0.080000</ele>
<time>2018-07-10T15:54:42Z</time>
<speed>0.19</speed>
</trkpt>
<trkpt lat="-6.966028" lon="-34.837124">
<ele>-7.400000</ele>
<time>2018-07-10T15:59:51Z</time>
<speed>0.00</speed>
</trkpt>
<trkpt lat="-6.965962" lon="-34.837044">
<ele>26.760000</ele>
<time>2018-07-10T16:05:03Z</time>
<speed>0.00</speed>
</trkpt>
<trkpt lat="-6.965982" lon="-34.837170">
<ele>25.699999</ele>
<time>2018-07-10T16:10:10Z</time>
<speed>0.00</speed>
</trkpt>
<trkpt lat="-6.966044" lon="-34.837200">
<ele>-35.660000</ele>
<time>2018-07-10T16:15:21Z</time>
<speed>0.00</speed>
</trkpt>
<trkpt lat="-6.965750" lon="-34.836800">
<ele>191.429993</ele>
<time>2018-07-10T16:20:32Z</time>
<speed>0.00</speed>
</trkpt>
<trkpt lat="-6.965962" lon="-34.837101">
<ele>14.559999</ele>
<time>2018-07-10T16:25:43Z</time>
<speed>0.00</speed>
</trkpt>
<trkpt lat="-6.965989" lon="-34.837132">
<ele>25.689999</ele>
<time>2018-07-10T16:30:52Z</time>
<speed>0.00</speed>
</trkpt>
<trkpt lat="-6.965993" lon="-34.837112">
<ele>50.939999</ele>
<time>2018-07-10T16:36:15Z</time>
<speed>0.10</speed>
</trkpt>
<trkpt lat="-6.965972" lon="-34.837143">
<ele>13.469999</ele>
<time>2018-07-10T16:41:22Z</time>
<speed>0.00</speed>
</trkpt>
<trkpt lat="-6.966057" lon="-34.837067">
<ele>9.630000</ele>
<time>2018-07-10T16:46:49Z</time>
<speed>0.45</speed>
</trkpt>
<trkpt lat="-6.966028" lon="-34.837093">
<ele>10.230000</ele>
<time>2018-07-10T16:52:18Z</time>
<speed>0.58</speed>
</trkpt>
<trkpt lat="-6.966012" lon="-34.837082">
<ele>-0.320000</ele>
<time>2018-07-10T16:58:59Z</time>
<speed>0.18</speed>
</trkpt>
<trkpt lat="-6.965923" lon="-34.836933">
<ele>35.320000</ele>
<time>2018-07-10T17:04:05Z</time>
<speed>0.00</speed>
</trkpt>
<trkpt lat="-6.966012" lon="-34.837074">
<ele>-17.900000</ele>
<time>2018-07-10T17:09:32Z</time>
<speed>0.18</speed>
</trkpt>
<trkpt lat="-6.966005" lon="-34.837105">
<ele>0.190000</ele>
<time>2018-07-10T17:14:57Z</time>
<speed>0.00</speed>
</trkpt>
<trkpt lat="-6.965990" lon="-34.837093">
<ele>12.009999</ele>
<time>2018-07-10T17:20:03Z</time>
<speed>0.00</speed>
</trkpt>
<trkpt lat="-6.966026" lon="-34.837078">
<ele>23.400000</ele>
<time>2018-07-10T17:25:09Z</time>
<speed>0.00</speed>
</trkpt>
<trkpt lat="-6.966015" lon="-34.837055">
<ele>-2.090000</ele>
<time>2018-07-10T17:30:15Z</time>
<speed>0.00</speed>
</trkpt>
<trkpt lat="-6.966001" lon="-34.837135">
<ele>-4.250000</ele>
<time>2018-07-10T17:35:21Z</time>
<speed>0.00</speed>
</trkpt>
<trkpt lat="-6.966095" lon="-34.837029">
<ele>2.030000</ele>
<time>2018-07-10T17:40:27Z</time>
<speed>0.00</speed>
</trkpt>
<trkpt lat="-6.966038" lon="-34.837082">
<ele>10.889999</ele>
<time>2018-07-10T17:45:32Z</time>
<speed>0.00</speed>
</trkpt>
<trkpt lat="-6.966029" lon="-34.837055">
<ele>2.650000</ele>
<time>2018-07-10T17:50:36Z</time>
<speed>0.08</speed>
</trkpt>
<trkpt lat="-6.965992" lon="-34.837063">
<ele>6.330000</ele>
<time>2018-07-10T17:55:42Z</time>
<speed>0.00</speed>
</trkpt>
<trkpt lat="-6.966015" lon="-34.837105">
<ele>0.560000</ele>
<time>2018-07-10T18:00:47Z</time>
<speed>0.00</speed>
</trkpt>
<trkpt lat="-6.966007" lon="-34.837120">
<ele>26.779999</ele>
<time>2018-07-10T18:05:52Z</time>
<speed>0.20</speed>
</trkpt>
<trkpt lat="-6.966028" lon="-34.837082">
<ele>0.990000</ele>
<time>2018-07-10T18:10:57Z</time>
<speed>0.08</speed>
</trkpt>
<trkpt lat="-6.966004" lon="-34.837097">
<ele>9.559999</ele>
<time>2018-07-10T18:16:01Z</time>
<speed>0.00</speed>
</trkpt>
<trkpt lat="-6.965930" lon="-34.837097">
<ele>-7.630000</ele>
<time>2018-07-10T18:21:06Z</time>
<speed>0.31</speed>
</trkpt>
<trkpt lat="-6.966018" lon="-34.837097">
<ele>23.219999</ele>
<time>2018-07-10T18:26:12Z</time>
<speed>0.00</speed>
</trkpt>
<trkpt lat="-6.965936" lon="-34.837070">
<ele>2.310000</ele>
<time>2018-07-10T18:31:18Z</time>
<speed>0.00</speed>
</trkpt>
<trkpt lat="-6.965884" lon="-34.837063">
<ele>13.139999</ele>
<time>2018-07-10T18:36:24Z</time>
<speed>0.00</speed>
</trkpt>
<trkpt lat="-6.965953" lon="-34.837105">
<ele>8.309999</ele>
<time>2018-07-10T18:41:28Z</time>
<speed>0.00</speed>
</trkpt>
<trkpt lat="-6.965996" lon="-34.837120">
<ele>-0.730000</ele>
<time>2018-07-10T18:46:33Z</time>
<speed>0.20</speed>
</trkpt>
<trkpt lat="-6.966023" lon="-34.837132">
<ele>-0.930000</ele>
<time>2018-07-10T18:51:38Z</time>
<speed>0.00</speed>
</trkpt>
<trkpt lat="-6.965968" lon="-34.837135">
<ele>18.580000</ele>
<time>2018-07-10T18:56:41Z</time>
<speed>0.25</speed>
</trkpt>
<trkpt lat="-6.965927" lon="-34.837128">
<ele>19.559999</ele>
<time>2018-07-10T19:01:44Z</time>
<speed>0.12</speed>
</trkpt>
<trkpt lat="-6.966009" lon="-34.837097">
<ele>5.500000</ele>
<time>2018-07-10T19:06:48Z</time>
<speed>0.14</speed>
</trkpt>
<trkpt lat="-6.965980" lon="-34.837116">
<ele>18.359999</ele>
<time>2018-07-10T19:11:53Z</time>
<speed>0.00</speed>
</trkpt>
<trkpt lat="-6.965949" lon="-34.837139">
<ele>-4.400000</ele>
<time>2018-07-10T19:16:58Z</time>
<speed>0.00</speed>
</trkpt>
<trkpt lat="-6.966055" lon="-34.837124">
<ele>-2.000000</ele>
<time>2018-07-10T19:22:04Z</time>
<speed>0.00</speed>
</trkpt>
<trkpt lat="-6.966050" lon="-34.837132">
<ele>20.719999</ele>
<time>2018-07-10T19:27:22Z</time>
<speed>0.02</speed>
</trkpt>
<trkpt lat="-6.966048" lon="-34.837017">
<ele>23.309999</ele>
<time>2018-07-10T19:32:28Z</time>
<speed>0.00</speed>
</trkpt>
<trkpt lat="-6.965680" lon="-34.837288">
<ele>-50.450001</ele>
<time>2018-07-10T19:38:05Z</time>
<speed>0.21</speed>
</trkpt>
<trkpt lat="-6.965789" lon="-34.837212">
<ele>-40.090000</ele>
<time>2018-07-10T19:43:24Z</time>
<speed>0.76</speed>
</trkpt>
<trkpt lat="-6.965999" lon="-34.837120">
<ele>22.570000</ele>
<time>2018-07-10T19:49:44Z</time>
<speed>0.00</speed>
</trkpt>
<trkpt lat="-6.965936" lon="-34.837170">
<ele>23.619999</ele>
<time>2018-07-10T19:54:49Z</time>
<speed>0.00</speed>
</trkpt>
<trkpt lat="-6.966014" lon="-34.837151">
<ele>14.969999</ele>
<time>2018-07-10T20:00:31Z</time>
<speed>0.21</speed>
</trkpt>
<trkpt lat="-6.966050" lon="-34.837120">
<ele>1.140000</ele>
<time>2018-07-10T20:07:20Z</time>
<speed>0.19</speed>
</trkpt>
<trkpt lat="-6.965978" lon="-34.837078">
<ele>14.759999</ele>
<time>2018-07-10T20:15:32Z</time>
<speed>0.00</speed>
</trkpt>
<trkpt lat="-6.966025" lon="-34.836971">
<ele>37.570000</ele>
<time>2018-07-10T20:20:54Z</time>
<speed>1.19</speed>
</trkpt>
<trkpt lat="-6.965950" lon="-34.837181">
<ele>27.650000</ele>
<time>2018-07-10T20:27:51Z</time>
<speed>0.00</speed>
</trkpt>
<trkpt lat="-6.966012" lon="-34.837093">
<ele>22.020000</ele>
<time>2018-07-10T20:32:57Z</time>
<speed>0.00</speed>
</trkpt>
<trkpt lat="-6.965960" lon="-34.837109">
<ele>11.010000</ele>
<time>2018-07-10T20:38:04Z</time>
<speed>0.00</speed>
</trkpt>
<trkpt lat="-6.965959" lon="-34.837147">
<ele>6.240000</ele>
<time>2018-07-10T20:43:11Z</time>
<speed>0.00</speed>
</trkpt>
<trkpt lat="-6.965882" lon="-34.837456">
<ele>-15.240000</ele>
<time>2018-07-10T20:48:16Z</time>
<speed>0.00</speed>
</trkpt>
<trkpt lat="-6.965998" lon="-34.837139">
<ele>25.480000</ele>
<time>2018-07-10T20:53:21Z</time>
<speed>0.00</speed>
</trkpt>
<trkpt lat="-6.965980" lon="-34.837158">
<ele>7.930000</ele>
<time>2018-07-10T20:58:25Z</time>
<speed>0.00</speed>
</trkpt>
<trkpt lat="-6.966011" lon="-34.837097">
<ele>26.609999</ele>
<time>2018-07-10T21:03:29Z</time>
<speed>0.00</speed>
</trkpt>
<trkpt lat="-6.965881" lon="-34.836811">
<ele>4.490000</ele>
<time>2018-07-10T21:08:57Z</time>
<speed>0.25</speed>
</trkpt>
<trkpt lat="-6.966036" lon="-34.837162">
<ele>15.270000</ele>
<time>2018-07-10T21:14:02Z</time>
<speed>0.00</speed>
</trkpt>
<trkpt lat="-6.965962" lon="-34.837105">
<ele>31.809999</ele>
<time>2018-07-10T21:19:06Z</time>
<speed>0.00</speed>
</trkpt>
<trkpt lat="-6.966063" lon="-34.837143">
<ele>13.620000</ele>
<time>2018-07-10T21:24:10Z</time>
<speed>0.00</speed>
</trkpt>
<trkpt lat="-6.966063" lon="-34.837101">
<ele>23.000000</ele>
<time>2018-07-10T21:29:32Z</time>
<speed>0.40</speed>
</trkpt>
<trkpt lat="-6.965980" lon="-34.837162">
<ele>5.550000</ele>
<time>2018-07-10T21:34:37Z</time>
<speed>0.00</speed>
</trkpt>
<trkpt lat="-6.966008" lon="-34.837090">
<ele>8.300000</ele>
<time>2018-07-10T21:39:41Z</time>
<speed>0.17</speed>
</trkpt>
<trkpt lat="-6.966055" lon="-34.837036">
<ele>31.529999</ele>
<time>2018-07-10T21:44:45Z</time>
<speed>0.00</speed>
</trkpt>
<trkpt lat="-6.966186" lon="-34.837009">
<ele>32.090000</ele>
<time>2018-07-10T21:49:50Z</time>
<speed>0.00</speed>
</trkpt>
<trkpt lat="-6.965940" lon="-34.837143">
<ele>11.559999</ele>
<time>2018-07-10T21:54:53Z</time>
<speed>0.00</speed>
</trkpt>
<trkpt lat="-6.966054" lon="-34.837128">
<ele>11.950000</ele>
<time>2018-07-10T21:59:57Z</time>
<speed>0.21</speed>
</trkpt>
<trkpt lat="-6.966126" lon="-34.837093">
<ele>10.710000</ele>
<time>2018-07-10T22:05:01Z</time>
<speed>0.00</speed>
</trkpt>
<trkpt lat="-6.966017" lon="-34.837128">
<ele>6.170000</ele>
<time>2018-07-10T22:10:05Z</time>
<speed>0.00</speed>
</trkpt>
<trkpt lat="-6.965926" lon="-34.837112">
<ele>28.490000</ele>
<time>2018-07-10T22:15:15Z</time>
<speed>1.44</speed>
</trkpt>
<trkpt lat="-6.966011" lon="-34.837097">
<ele>18.600000</ele>
<time>2018-07-10T22:20:19Z</time>
<speed>0.00</speed>
</trkpt>
<trkpt lat="-6.965926" lon="-34.837128">
<ele>14.960000</ele>
<time>2018-07-10T22:25:24Z</time>
<speed>0.00</speed>
</trkpt>
<trkpt lat="-6.965939" lon="-34.837093">
<ele>34.419998</ele>
<time>2018-07-10T22:30:29Z</time>
<speed>0.00</speed>
</trkpt>
<trkpt lat="-6.965994" lon="-34.837158">
<ele>10.830000</ele>
<time>2018-07-10T22:35:34Z</time>
<speed>0.00</speed>
</trkpt>
<trkpt lat="-6.965969" lon="-34.837093">
<ele>3.860000</ele>
<time>2018-07-10T22:40:39Z</time>
<speed>0.00</speed>
</trkpt>
<trkpt lat="-6.965941" lon="-34.837090">
<ele>7.540000</ele>
<time>2018-07-10T22:45:43Z</time>
<speed>0.00</speed>
</trkpt>
<trkpt lat="-6.965909" lon="-34.837143">
<ele>-2.600000</ele>
<time>2018-07-10T22:50:49Z</time>
<speed>0.00</speed>
</trkpt>
<trkpt lat="-6.965926" lon="-34.837158">
<ele>7.920000</ele>
<time>2018-07-10T22:55:55Z</time>
<speed>0.00</speed>
</trkpt>
<trkpt lat="-6.965945" lon="-34.837048">
<ele>26.189999</ele>
<time>2018-07-10T23:00:59Z</time>
<speed>0.00</speed>
</trkpt>
<trkpt lat="-6.965952" lon="-34.837029">
<ele>2.240000</ele>
<time>2018-07-10T23:06:13Z</time>
<speed>0.00</speed>
</trkpt>
<trkpt lat="-6.966006" lon="-34.837132">
<ele>-7.520000</ele>
<time>2018-07-10T23:11:18Z</time>
<speed>0.00</speed>
</trkpt>
<trkpt lat="-6.966048" lon="-34.837082">
<ele>20.119999</ele>
<time>2018-07-10T23:16:49Z</time>
<speed>0.47</speed>
</trkpt>
<trkpt lat="-6.966085" lon="-34.837105">
<ele>21.879999</ele>
<time>2018-07-10T23:22:08Z</time>
<speed>0.36</speed>
</trkpt>
<trkpt lat="-6.966020" lon="-34.837151">
<ele>9.900000</ele>
<time>2018-07-10T23:27:52Z</time>
<speed>0.00</speed>
</trkpt>
<trkpt lat="-6.966008" lon="-34.837246">
<ele>-45.410000</ele>
<time>2018-07-10T23:32:59Z</time>
<speed>0.00</speed>
</trkpt>
<trkpt lat="-6.966092" lon="-34.837109">
<ele>27.939999</ele>
<time>2018-07-10T23:38:10Z</time>
<speed>0.00</speed>
</trkpt>
<trkpt lat="-6.966095" lon="-34.837257">
<ele>-8.110000</ele>
<time>2018-07-10T23:43:19Z</time>
<speed>0.00</speed>
</trkpt>
<trkpt lat="-6.966117" lon="-34.837166">
<ele>1.660000</ele>
<time>2018-07-10T23:48:46Z</time>
<speed>0.17</speed>
</trkpt>
<trkpt lat="-6.966166" lon="-34.837181">
<ele>24.070000</ele>
<time>2018-07-10T23:54:20Z</time>
<speed>0.12</speed>
</trkpt>
<trkpt lat="-6.966099" lon="-34.837128">
<ele>13.490000</ele>
<time>2018-07-11T00:03:32Z</time>
<speed>0.00</speed>
</trkpt>
<trkpt lat="-6.966084" lon="-34.837139">
<ele>3.250000</ele>
<time>2018-07-11T00:18:22Z</time>
<speed>0.00</speed>
</trkpt>
<trkpt lat="-6.966118" lon="-34.837196">
<ele>30.549999</ele>
<time>2018-07-11T00:23:35Z</time>
<speed>0.75</speed>
</trkpt>
<trkpt lat="-6.966060" lon="-34.837067">
<ele>5.040000</ele>
<time>2018-07-11T00:28:41Z</time>
<speed>0.00</speed>
</trkpt>
<trkpt lat="-6.966108" lon="-34.837208">
<ele>11.130000</ele>
<time>2018-07-11T00:33:47Z</time>
<speed>0.00</speed>
</trkpt>
<trkpt lat="-6.966108" lon="-34.837162">
<ele>-6.520000</ele>
<time>2018-07-11T00:39:22Z</time>
<speed>0.45</speed>
</trkpt>
<trkpt lat="-6.966069" lon="-34.837093">
<ele>-22.269999</ele>
<time>2018-07-11T00:47:49Z</time>
<speed>0.02</speed>
</trkpt>
<trkpt lat="-6.966024" lon="-34.837151">
<ele>-41.160000</ele>
<time>2018-07-11T00:57:57Z</time>
<speed>0.00</speed>
</trkpt>
<trkpt lat="-6.966062" lon="-34.837109">
<ele>59.270000</ele>
<time>2018-07-11T01:03:06Z</time>
<speed>0.00</speed>
</trkpt>
<trkpt lat="-6.966096" lon="-34.837200">
<ele>16.359999</ele>
<time>2018-07-11T01:08:14Z</time>
<speed>0.00</speed>
</trkpt>
<trkpt lat="-6.966064" lon="-34.837151">
<ele>16.010000</ele>
<time>2018-07-11T01:13:24Z</time>
<speed>0.00</speed>
</trkpt>
<trkpt lat="-6.966153" lon="-34.837315">
<ele>47.399998</ele>
<time>2018-07-11T01:18:33Z</time>
<speed>0.00</speed>
</trkpt>
<trkpt lat="-6.966091" lon="-34.836941">
<ele>-31.549999</ele>
<time>2018-07-11T01:23:43Z</time>
<speed>0.00</speed>
</trkpt>
<trkpt lat="-6.966084" lon="-34.837128">
<ele>-14.380000</ele>
<time>2018-07-11T01:28:51Z</time>
<speed>0.00</speed>
</trkpt>
<trkpt lat="-6.966422" lon="-34.836666">
<ele>232.799988</ele>
<time>2018-07-11T01:34:11Z</time>
<speed>0.13</speed>
</trkpt>
<trkpt lat="-6.966002" lon="-34.837215">
<ele>10.940000</ele>
<time>2018-07-11T01:39:19Z</time>
<speed>0.00</speed>
</trkpt>
<trkpt lat="-6.966125" lon="-34.837200">
<ele>-6.640000</ele>
<time>2018-07-11T01:44:31Z</time>
<speed>0.31</speed>
</trkpt>
<trkpt lat="-6.966078" lon="-34.837048">
<ele>16.010000</ele>
<time>2018-07-11T01:49:50Z</time>
<speed>0.23</speed>
</trkpt>
<trkpt lat="-6.966057" lon="-34.837158">
<ele>11.400000</ele>
<time>2018-07-11T01:55:09Z</time>
<speed>0.52</speed>
</trkpt>
<trkpt lat="-6.965997" lon="-34.837425">
<ele>-8.450000</ele>
<time>2018-07-11T02:00:25Z</time>
<speed>0.20</speed>
</trkpt>
<trkpt lat="-6.966111" lon="-34.837208">
<ele>15.139999</ele>
<time>2018-07-11T02:05:45Z</time>
<speed>0.10</speed>
</trkpt>
<trkpt lat="-6.966051" lon="-34.837128">
<ele>8.010000</ele>
<time>2018-07-11T02:11:40Z</time>
<speed>0.12</speed>
</trkpt>
<trkpt lat="-6.966034" lon="-34.836983">
<ele>3.700000</ele>
<time>2018-07-11T02:18:23Z</time>
<speed>0.91</speed>
</trkpt>
<trkpt lat="-6.966045" lon="-34.837154">
<ele>11.860000</ele>
<time>2018-07-11T02:26:17Z</time>
<speed>0.00</speed>
</trkpt>
<trkpt lat="-6.966073" lon="-34.837162">
<ele>13.020000</ele>
<time>2018-07-11T02:31:22Z</time>
<speed>0.00</speed>
</trkpt>
<trkpt lat="-6.966028" lon="-34.837154">
<ele>-2.150000</ele>
<time>2018-07-11T02:36:28Z</time>
<speed>0.00</speed>
</trkpt>
<trkpt lat="-6.966079" lon="-34.837154">
<ele>6.590000</ele>
<time>2018-07-11T02:41:35Z</time>
<speed>0.00</speed>
</trkpt>
<trkpt lat="-6.966086" lon="-34.837143">
<ele>-1.990000</ele>
<time>2018-07-11T02:46:44Z</time>
<speed>0.00</speed>
</trkpt>
<trkpt lat="-6.966137" lon="-34.837189">
<ele>-0.130000</ele>
<time>2018-07-11T02:51:49Z</time>
<speed>0.00</speed>
</trkpt>
<trkpt lat="-6.965934" lon="-34.837173">
<ele>16.119999</ele>
<time>2018-07-11T02:56:55Z</time>
<speed>0.00</speed>
</trkpt>
</trkseg>
</trk>
<trk>
<name>20180802-102814(5)</name>
<desc>Color:004000ff</desc>
<trkseg>
<trkpt lat="-6.966097" lon="-34.837032">
<ele>-25.930000</ele>
<time>2018-07-11T03:02:23Z</time>
<speed>1.03</speed>
</trkpt>
<trkpt lat="-6.966077" lon="-34.837116">
<ele>9.500000</ele>
<time>2018-07-11T03:07:51Z</time>
<speed>0.23</speed>
</trkpt>
<trkpt lat="-6.965952" lon="-34.837070">
<ele>19.260000</ele>
<time>2018-07-11T03:13:36Z</time>
<speed>0.00</speed>
</trkpt>
<trkpt lat="-6.966036" lon="-34.837086">
<ele>10.530000</ele>
<time>2018-07-11T03:18:44Z</time>
<speed>0.20</speed>
</trkpt>
<trkpt lat="-6.966160" lon="-34.837105">
<ele>-4.030000</ele>
<time>2018-07-11T03:23:50Z</time>
<speed>0.00</speed>
</trkpt>
<trkpt lat="-6.966129" lon="-34.837086">
<ele>-11.639999</ele>
<time>2018-07-11T03:28:56Z</time>
<speed>0.00</speed>
</trkpt>
<trkpt lat="-6.966132" lon="-34.837082">
<ele>4.650000</ele>
<time>2018-07-11T03:34:01Z</time>
<speed>0.00</speed>
</trkpt>
<trkpt lat="-6.966094" lon="-34.837166">
<ele>8.120000</ele>
<time>2018-07-11T03:39:31Z</time>
<speed>0.15</speed>
</trkpt>
<trkpt lat="-6.966039" lon="-34.837170">
<ele>2.070000</ele>
<time>2018-07-11T03:44:37Z</time>
<speed>0.00</speed>
</trkpt>
<trkpt lat="-6.966102" lon="-34.837162">
<ele>-5.150000</ele>
<time>2018-07-11T03:49:42Z</time>
<speed>0.00</speed>
</trkpt>
<trkpt lat="-6.966120" lon="-34.837135">
<ele>-2.310000</ele>
<time>2018-07-11T03:54:46Z</time>
<speed>0.00</speed>
</trkpt>
<trkpt lat="-6.965938" lon="-34.837242">
<ele>-19.959999</ele>
<time>2018-07-11T03:59:52Z</time>
<speed>0.00</speed>
</trkpt>
<trkpt lat="-6.966105" lon="-34.837093">
<ele>15.839999</ele>
<time>2018-07-11T04:04:57Z</time>
<speed>0.00</speed>
</trkpt>
<trkpt lat="-6.966056" lon="-34.837143">
<ele>5.720000</ele>
<time>2018-07-11T04:10:39Z</time>
<speed>0.38</speed>
</trkpt>
<trkpt lat="-6.966131" lon="-34.837303">
<ele>16.180000</ele>
<time>2018-07-11T04:16:22Z</time>
<speed>0.12</speed>
</trkpt>
<trkpt lat="-6.966032" lon="-34.837097">
<ele>19.199999</ele>
<time>2018-07-11T04:23:23Z</time>
<speed>0.00</speed>
</trkpt>
<trkpt lat="-6.966196" lon="-34.837231">
<ele>1.030000</ele>
<time>2018-07-11T04:28:58Z</time>
<speed>0.09</speed>
</trkpt>
<trkpt lat="-6.966051" lon="-34.837009">
<ele>3.450000</ele>
<time>2018-07-11T04:36:02Z</time>
<speed>0.22</speed>
</trkpt>
<trkpt lat="-6.966109" lon="-34.837059">
<ele>11.630000</ele>
<time>2018-07-11T04:43:56Z</time>
<speed>0.00</speed>
</trkpt>
<trkpt lat="-6.966064" lon="-34.837063">
<ele>13.590000</ele>
<time>2018-07-11T04:49:01Z</time>
<speed>0.00</speed>
</trkpt>
<trkpt lat="-6.966052" lon="-34.837017">
<ele>21.500000</ele>
<time>2018-07-11T04:54:07Z</time>
<speed>0.00</speed>
</trkpt>
<trkpt lat="-6.966031" lon="-34.837139">
<ele>3.220000</ele>
<time>2018-07-11T04:59:16Z</time>
<speed>0.41</speed>
</trkpt>
<trkpt lat="-6.965942" lon="-34.837101">
<ele>-20.029999</ele>
<time>2018-07-11T05:04:22Z</time>
<speed>0.00</speed>
</trkpt>
<trkpt lat="-6.966147" lon="-34.837086">
<ele>26.879999</ele>
<time>2018-07-11T05:09:30Z</time>
<speed>0.00</speed>
</trkpt>
<trkpt lat="-6.966138" lon="-34.837200">
<ele>-5.350000</ele>
<time>2018-07-11T05:14:36Z</time>
<speed>0.85</speed>
</trkpt>
<trkpt lat="-6.966004" lon="-34.837219">
<ele>-24.750000</ele>
<time>2018-07-11T05:19:52Z</time>
<speed>0.51</speed>
</trkpt>
<trkpt lat="-6.966105" lon="-34.837154">
<ele>31.510000</ele>
<time>2018-07-11T05:24:59Z</time>
<speed>0.00</speed>
</trkpt>
<trkpt lat="-6.966040" lon="-34.837067">
<ele>53.739998</ele>
<time>2018-07-11T05:30:07Z</time>
<speed>0.19</speed>
</trkpt>
<trkpt lat="-6.966092" lon="-34.837078">
<ele>29.889999</ele>
<time>2018-07-11T05:35:34Z</time>
<speed>0.09</speed>
</trkpt>
<trkpt lat="-6.966061" lon="-34.837124">
<ele>11.219999</ele>
<time>2018-07-11T05:40:46Z</time>
<speed>0.00</speed>
</trkpt>
<trkpt lat="-6.965988" lon="-34.837101">
<ele>4.570000</ele>
<time>2018-07-11T05:45:55Z</time>
<speed>0.00</speed>
</trkpt>
<trkpt lat="-6.966084" lon="-34.837227">
<ele>-14.460000</ele>
<time>2018-07-11T05:51:02Z</time>
<speed>0.00</speed>
</trkpt>
<trkpt lat="-6.966043" lon="-34.837219">
<ele>-26.019999</ele>
<time>2018-07-11T05:56:13Z</time>
<speed>0.56</speed>
</trkpt>
<trkpt lat="-6.966067" lon="-34.837128">
<ele>18.059999</ele>
<time>2018-07-11T06:01:24Z</time>
<speed>0.00</speed>
</trkpt>
<trkpt lat="-6.966082" lon="-34.837112">
<ele>28.090000</ele>
<time>2018-07-11T06:06:34Z</time>
<speed>0.00</speed>
</trkpt>
<trkpt lat="-6.966128" lon="-34.837116">
<ele>-1.530000</ele>
<time>2018-07-11T06:12:05Z</time>
<speed>0.34</speed>
</trkpt>
<trkpt lat="-6.966059" lon="-34.836987">
<ele>33.059998</ele>
<time>2018-07-11T06:18:00Z</time>
<speed>0.00</speed>
</trkpt>
<trkpt lat="-6.966030" lon="-34.837090">
<ele>30.689999</ele>
<time>2018-07-11T06:24:10Z</time>
<speed>0.14</speed>
</trkpt>
<trkpt lat="-6.966010" lon="-34.837048">
<ele>26.760000</ele>
<time>2018-07-11T06:31:20Z</time>
<speed>0.28</speed>
</trkpt>
<trkpt lat="-6.966033" lon="-34.837132">
<ele>-0.630000</ele>
<time>2018-07-11T06:40:20Z</time>
<speed>0.15</speed>
</trkpt>
<trkpt lat="-6.966096" lon="-34.837273">
<ele>28.519999</ele>
<time>2018-07-11T06:49:36Z</time>
<speed>0.00</speed>
</trkpt>
<trkpt lat="-6.966115" lon="-34.837124">
<ele>2.230000</ele>
<time>2018-07-11T06:54:45Z</time>
<speed>0.00</speed>
</trkpt>
<trkpt lat="-6.966165" lon="-34.837311">
<ele>-53.770000</ele>
<time>2018-07-11T06:59:56Z</time>
<speed>0.43</speed>
</trkpt>
<trkpt lat="-6.966338" lon="-34.837189">
<ele>-86.650002</ele>
<time>2018-07-11T07:05:15Z</time>
<speed>0.00</speed>
</trkpt>
<trkpt lat="-6.965872" lon="-34.837132">
<ele>46.700001</ele>
<time>2018-07-11T07:11:20Z</time>
<speed>0.00</speed>
</trkpt>
<trkpt lat="-6.966018" lon="-34.837124">
<ele>25.849998</ele>
<time>2018-07-11T07:16:35Z</time>
<speed>0.00</speed>
</trkpt>
<trkpt lat="-6.966073" lon="-34.837101">
<ele>6.880000</ele>
<time>2018-07-11T07:21:41Z</time>
<speed>0.00</speed>
</trkpt>
<trkpt lat="-6.966192" lon="-34.836994">
<ele>8.960000</ele>
<time>2018-07-11T07:26:46Z</time>
<speed>0.00</speed>
</trkpt>
<trkpt lat="-6.966007" lon="-34.837059">
<ele>39.049999</ele>
<time>2018-07-11T07:32:06Z</time>
<speed>0.46</speed>
</trkpt>
<trkpt lat="-6.966228" lon="-34.837090">
<ele>32.880001</ele>
<time>2018-07-11T07:37:15Z</time>
<speed>0.00</speed>
</trkpt>
<trkpt lat="-6.965977" lon="-34.837193">
<ele>-7.500000</ele>
<time>2018-07-11T07:42:50Z</time>
<speed>0.12</speed>
</trkpt>
<trkpt lat="-6.966052" lon="-34.837181">
<ele>-6.040000</ele>
<time>2018-07-11T07:48:53Z</time>
<speed>0.00</speed>
</trkpt>
<trkpt lat="-6.966038" lon="-34.837116">
<ele>24.959999</ele>
<time>2018-07-11T07:54:00Z</time>
<speed>0.00</speed>
</trkpt>
<trkpt lat="-6.966041" lon="-34.837204">
<ele>2.950000</ele>
<time>2018-07-11T07:59:15Z</time>
<speed>0.00</speed>
</trkpt>
<trkpt lat="-6.966066" lon="-34.837143">
<ele>35.239998</ele>
<time>2018-07-11T08:04:28Z</time>
<speed>0.00</speed>
</trkpt>
<trkpt lat="-6.966023" lon="-34.837273">
<ele>-10.200000</ele>
<time>2018-07-11T08:10:02Z</time>
<speed>0.45</speed>
</trkpt>
<trkpt lat="-6.965989" lon="-34.837078">
<ele>21.100000</ele>
<time>2018-07-11T08:16:43Z</time>
<speed>0.00</speed>
</trkpt>
<trkpt lat="-6.966039" lon="-34.837101">
<ele>68.729996</ele>
<time>2018-07-11T08:21:57Z</time>
<speed>0.00</speed>
</trkpt>
<trkpt lat="-6.966009" lon="-34.837090">
<ele>25.289999</ele>
<time>2018-07-11T08:27:08Z</time>
<speed>0.00</speed>
</trkpt>
<trkpt lat="-6.966075" lon="-34.837158">
<ele>0.980000</ele>
<time>2018-07-11T08:32:23Z</time>
<speed>0.13</speed>
</trkpt>
<trkpt lat="-6.966118" lon="-34.837048">
<ele>80.199997</ele>
<time>2018-07-11T08:37:35Z</time>
<speed>0.66</speed>
</trkpt>
<trkpt lat="-6.966087" lon="-34.837120">
<ele>51.649998</ele>
<time>2018-07-11T08:42:45Z</time>
<speed>0.00</speed>
</trkpt>
<trkpt lat="-6.966161" lon="-34.837246">
<ele>57.809998</ele>
<time>2018-07-11T08:47:55Z</time>
<speed>0.00</speed>
</trkpt>
<trkpt lat="-6.966080" lon="-34.837158">
<ele>-4.720000</ele>
<time>2018-07-11T08:53:01Z</time>
<speed>0.00</speed>
</trkpt>
<trkpt lat="-6.966038" lon="-34.837158">
<ele>-10.740000</ele>
<time>2018-07-11T08:58:06Z</time>
<speed>0.00</speed>
</trkpt>
<trkpt lat="-6.966071" lon="-34.837185">
<ele>7.620000</ele>
<time>2018-07-11T09:03:10Z</time>
<speed>0.00</speed>
</trkpt>
<trkpt lat="-6.966041" lon="-34.837158">
<ele>-5.260000</ele>
<time>2018-07-11T09:08:15Z</time>
<speed>0.00</speed>
</trkpt>
<trkpt lat="-6.966007" lon="-34.837219">
<ele>-54.239998</ele>
<time>2018-07-11T09:13:24Z</time>
<speed>0.00</speed>
</trkpt>
<trkpt lat="-6.966034" lon="-34.837135">
<ele>-8.160000</ele>
<time>2018-07-11T09:18:31Z</time>
<speed>0.00</speed>
</trkpt>
<trkpt lat="-6.966132" lon="-34.837063">
<ele>26.490000</ele>
<time>2018-07-11T09:23:36Z</time>
<speed>0.00</speed>
</trkpt>
<trkpt lat="-6.966149" lon="-34.837265">
<ele>3.770000</ele>
<time>2018-07-11T09:28:40Z</time>
<speed>0.00</speed>
</trkpt>
<trkpt lat="-6.966067" lon="-34.837120">
<ele>18.549999</ele>
<time>2018-07-11T09:33:44Z</time>
<speed>0.00</speed>
</trkpt>
<trkpt lat="-6.966100" lon="-34.837044">
<ele>19.029999</ele>
<time>2018-07-11T09:39:10Z</time>
<speed>0.26</speed>
</trkpt>
<trkpt lat="-6.966075" lon="-34.837132">
<ele>4.980000</ele>
<time>2018-07-11T09:44:15Z</time>
<speed>0.00</speed>
</trkpt>
<trkpt lat="-6.966072" lon="-34.837200">
<ele>3.330000</ele>
<time>2018-07-11T09:49:19Z</time>
<speed>0.00</speed>
</trkpt>
<trkpt lat="-6.966031" lon="-34.837246">
<ele>-49.730000</ele>
<time>2018-07-11T09:54:27Z</time>
<speed>0.00</speed>
</trkpt>
<trkpt lat="-6.966068" lon="-34.837143">
<ele>1.210000</ele>
<time>2018-07-11T10:00:02Z</time>
<speed>0.17</speed>
</trkpt>
<trkpt lat="-6.966070" lon="-34.837128">
<ele>16.230000</ele>
<time>2018-07-11T10:05:11Z</time>
<speed>0.00</speed>
</trkpt>
<trkpt lat="-6.966081" lon="-34.837196">
<ele>7.260000</ele>
<time>2018-07-11T10:10:15Z</time>
<speed>0.16</speed>
</trkpt>
<trkpt lat="-6.966033" lon="-34.837067">
<ele>12.820000</ele>
<time>2018-07-11T10:15:20Z</time>
<speed>0.00</speed>
</trkpt>
<trkpt lat="-6.966078" lon="-34.837158">
<ele>0.660000</ele>
<time>2018-07-11T10:20:24Z</time>
<speed>0.00</speed>
</trkpt>
<trkpt lat="-6.966115" lon="-34.837204">
<ele>-5.420000</ele>
<time>2018-07-11T10:25:29Z</time>
<speed>0.00</speed>
</trkpt>
<trkpt lat="-6.966044" lon="-34.837162">
<ele>-6.340000</ele>
<time>2018-07-11T10:30:33Z</time>
<speed>0.00</speed>
</trkpt>
<trkpt lat="-6.966082" lon="-34.837093">
<ele>37.259998</ele>
<time>2018-07-11T10:35:43Z</time>
<speed>0.00</speed>
</trkpt>
<trkpt lat="-6.966217" lon="-34.837074">
<ele>82.449997</ele>
<time>2018-07-11T10:40:50Z</time>
<speed>0.00</speed>
</trkpt>
<trkpt lat="-6.966128" lon="-34.837101">
<ele>41.340000</ele>
<time>2018-07-11T10:45:55Z</time>
<speed>0.00</speed>
</trkpt>
<trkpt lat="-6.966035" lon="-34.837173">
<ele>1.490000</ele>
<time>2018-07-11T10:51:00Z</time>
<speed>0.00</speed>
</trkpt>
<trkpt lat="-6.966059" lon="-34.837246">
<ele>5.170000</ele>
<time>2018-07-11T10:56:07Z</time>
<speed>0.00</speed>
</trkpt>
<trkpt lat="-6.966048" lon="-34.837143">
<ele>18.080000</ele>
<time>2018-07-11T11:01:12Z</time>
<speed>0.00</speed>
</trkpt>
<trkpt lat="-6.966114" lon="-34.837151">
<ele>24.250000</ele>
<time>2018-07-11T11:06:17Z</time>
<speed>0.00</speed>
</trkpt>
<trkpt lat="-6.966063" lon="-34.837132">
<ele>1.720000</ele>
<time>2018-07-11T11:11:33Z</time>
<speed>0.13</speed>
</trkpt>
<trkpt lat="-6.966025" lon="-34.837059">
<ele>48.289997</ele>
<time>2018-07-11T11:16:44Z</time>
<speed>0.79</speed>
</trkpt>
<trkpt lat="-6.966076" lon="-34.837208">
<ele>9.900000</ele>
<time>2018-07-11T11:21:48Z</time>
<speed>0.00</speed>
</trkpt>
<trkpt lat="-6.966035" lon="-34.837143">
<ele>-12.440000</ele>
<time>2018-07-11T11:26:57Z</time>
<speed>0.28</speed>
</trkpt>
<trkpt lat="-6.966075" lon="-34.837215">
<ele>6.340000</ele>
<time>2018-07-11T11:32:01Z</time>
<speed>0.00</speed>
</trkpt>
<trkpt lat="-6.966090" lon="-34.837196">
<ele>16.379999</ele>
<time>2018-07-11T11:37:22Z</time>
<speed>0.22</speed>
</trkpt>
<trkpt lat="-6.966114" lon="-34.837250">
<ele>20.670000</ele>
<time>2018-07-11T11:42:35Z</time>
<speed>0.09</speed>
</trkpt>
<trkpt lat="-6.966037" lon="-34.837208">
<ele>1.250000</ele>
<time>2018-07-11T11:47:39Z</time>
<speed>0.00</speed>
</trkpt>
<trkpt lat="-6.966089" lon="-34.837250">
<ele>4.090000</ele>
<time>2018-07-11T11:52:44Z</time>
<speed>0.00</speed>
</trkpt>
<trkpt lat="-6.966032" lon="-34.837170">
<ele>17.340000</ele>
<time>2018-07-11T11:57:58Z</time>
<speed>0.42</speed>
</trkpt>
<trkpt lat="-6.966130" lon="-34.837246">
<ele>0.760000</ele>
<time>2018-07-11T12:03:03Z</time>
<speed>0.00</speed>
</trkpt>
<trkpt lat="-6.966105" lon="-34.837162">
<ele>14.860000</ele>
<time>2018-07-11T12:08:09Z</time>
<speed>0.00</speed>
</trkpt>
<trkpt lat="-6.966181" lon="-34.837223">
<ele>22.340000</ele>
<time>2018-07-11T12:13:13Z</time>
<speed>0.00</speed>
</trkpt>
<trkpt lat="-6.966130" lon="-34.837021">
<ele>13.110000</ele>
<time>2018-07-11T12:18:17Z</time>
<speed>0.00</speed>
</trkpt>
<trkpt lat="-6.966075" lon="-34.837231">
<ele>14.650000</ele>
<time>2018-07-11T12:23:24Z</time>
<speed>0.00</speed>
</trkpt>
<trkpt lat="-6.966040" lon="-34.837109">
<ele>10.230000</ele>
<time>2018-07-11T12:28:31Z</time>
<speed>0.00</speed>
</trkpt>
<trkpt lat="-6.966055" lon="-34.837193">
<ele>58.849998</ele>
<time>2018-07-11T12:33:51Z</time>
<speed>0.13</speed>
</trkpt>
<trkpt lat="-6.966083" lon="-34.837181">
<ele>11.830000</ele>
<time>2018-07-11T12:38:59Z</time>
<speed>0.00</speed>
</trkpt>
<trkpt lat="-6.966067" lon="-34.837063">
<ele>3.240000</ele>
<time>2018-07-11T12:44:04Z</time>
<speed>0.00</speed>
</trkpt>
<trkpt lat="-6.966204" lon="-34.837112">
<ele>23.330000</ele>
<time>2018-07-11T12:49:41Z</time>
<speed>0.25</speed>
</trkpt>
<trkpt lat="-6.966113" lon="-34.837212">
<ele>3.370000</ele>
<time>2018-07-11T12:55:32Z</time>
<speed>0.26</speed>
</trkpt>
<trkpt lat="-6.966122" lon="-34.837223">
<ele>-4.720000</ele>
<time>2018-07-11T13:02:50Z</time>
<speed>0.43</speed>
</trkpt>
<trkpt lat="-6.966089" lon="-34.837196">
<ele>5.960000</ele>
<time>2018-07-11T13:07:56Z</time>
<speed>0.00</speed>
</trkpt>
<trkpt lat="-6.966174" lon="-34.837219">
<ele>8.530000</ele>
<time>2018-07-11T13:13:00Z</time>
<speed>0.00</speed>
</trkpt>
<trkpt lat="-6.966214" lon="-34.837250">
<ele>11.370000</ele>
<time>2018-07-11T13:18:05Z</time>
<speed>0.00</speed>
</trkpt>
<trkpt lat="-6.966030" lon="-34.837036">
<ele>20.949999</ele>
<time>2018-07-11T13:23:09Z</time>
<speed>0.66</speed>
</trkpt>
<trkpt lat="-6.966045" lon="-34.837116">
<ele>14.520000</ele>
<time>2018-07-11T13:28:13Z</time>
<speed>0.00</speed>
</trkpt>
<trkpt lat="-6.966163" lon="-34.837151">
<ele>24.059999</ele>
<time>2018-07-11T13:33:27Z</time>
<speed>1.16</speed>
</trkpt>
<trkpt lat="-6.966197" lon="-34.837311">
<ele>0.350000</ele>
<time>2018-07-11T13:38:54Z</time>
<speed>0.29</speed>
</trkpt>
<trkpt lat="-6.966116" lon="-34.837246">
<ele>2.760000</ele>
<time>2018-07-11T13:44:01Z</time>
<speed>0.00</speed>
</trkpt>
<trkpt lat="-6.966139" lon="-34.837246">
<ele>10.880000</ele>
<time>2018-07-11T13:49:05Z</time>
<speed>0.00</speed>
</trkpt>
<trkpt lat="-6.966089" lon="-34.837147">
<ele>20.160000</ele>
<time>2018-07-11T13:54:10Z</time>
<speed>0.00</speed>
</trkpt>
<trkpt lat="-6.966058" lon="-34.837059">
<ele>26.840000</ele>
<time>2018-07-11T13:59:31Z</time>
<speed>0.12</speed>
</trkpt>
<trkpt lat="-6.966083" lon="-34.837204">
<ele>3.880000</ele>
<time>2018-07-11T14:04:37Z</time>
<speed>0.00</speed>
</trkpt>
<trkpt lat="-6.965999" lon="-34.836876">
<ele>45.379997</ele>
<time>2018-07-11T14:09:42Z</time>
<speed>0.00</speed>
</trkpt>
<trkpt lat="-6.966107" lon="-34.837124">
<ele>21.080000</ele>
<time>2018-07-11T14:14:46Z</time>
<speed>0.00</speed>
</trkpt>
<trkpt lat="-6.966181" lon="-34.837093">
<ele>-9.710000</ele>
<time>2018-07-11T14:20:13Z</time>
<speed>0.51</speed>
</trkpt>
<trkpt lat="-6.965984" lon="-34.837276">
<ele>-27.969999</ele>
<time>2018-07-11T14:25:40Z</time>
<speed>0.22</speed>
</trkpt>
<trkpt lat="-6.966064" lon="-34.837223">
<ele>41.379997</ele>
<time>2018-07-11T14:31:45Z</time>
<speed>0.00</speed>
</trkpt>
<trkpt lat="-6.966013" lon="-34.837070">
<ele>41.719997</ele>
<time>2018-07-11T14:37:20Z</time>
<speed>0.30</speed>
</trkpt>
<trkpt lat="-6.965990" lon="-34.837059">
<ele>63.520000</ele>
<time>2018-07-11T14:44:18Z</time>
<speed>0.00</speed>
</trkpt>
<trkpt lat="-6.966140" lon="-34.837193">
<ele>10.969999</ele>
<time>2018-07-11T14:49:25Z</time>
<speed>0.00</speed>
</trkpt>
<trkpt lat="-6.966104" lon="-34.837212">
<ele>2.370000</ele>
<time>2018-07-11T14:54:33Z</time>
<speed>0.00</speed>
</trkpt>
<trkpt lat="-6.966072" lon="-34.837189">
<ele>41.459999</ele>
<time>2018-07-11T14:59:43Z</time>
<speed>0.36</speed>
</trkpt>
<trkpt lat="-6.966078" lon="-34.837208">
<ele>14.309999</ele>
<time>2018-07-11T15:04:50Z</time>
<speed>0.00</speed>
</trkpt>
<trkpt lat="-6.966115" lon="-34.837166">
<ele>12.460000</ele>
<time>2018-07-11T15:09:58Z</time>
<speed>0.96</speed>
</trkpt>
<trkpt lat="-6.966093" lon="-34.837223">
<ele>7.900000</ele>
<time>2018-07-11T15:15:08Z</time>
<speed>0.90</speed>
</trkpt>
<trkpt lat="-6.966063" lon="-34.837219">
<ele>13.360000</ele>
<time>2018-07-11T15:20:18Z</time>
<speed>0.32</speed>
</trkpt>
<trkpt lat="-6.966233" lon="-34.837273">
<ele>-35.340000</ele>
<time>2018-07-11T15:25:32Z</time>
<speed>0.00</speed>
</trkpt>
<trkpt lat="-6.966073" lon="-34.837227">
<ele>13.340000</ele>
<time>2018-07-11T15:31:02Z</time>
<speed>0.38</speed>
</trkpt>
<trkpt lat="-6.966123" lon="-34.837234">
<ele>15.809999</ele>
<time>2018-07-11T15:36:45Z</time>
<speed>0.00</speed>
</trkpt>
<trkpt lat="-6.966044" lon="-34.837044">
<ele>22.609999</ele>
<time>2018-07-11T15:41:50Z</time>
<speed>0.00</speed>
</trkpt>
<trkpt lat="-6.966092" lon="-34.837097">
<ele>11.860000</ele>
<time>2018-07-11T15:46:54Z</time>
<speed>0.00</speed>
</trkpt>
<trkpt lat="-6.966079" lon="-34.837101">
<ele>40.189999</ele>
<time>2018-07-11T15:51:59Z</time>
<speed>0.00</speed>
</trkpt>
<trkpt lat="-6.966163" lon="-34.837067">
<ele>11.120000</ele>
<time>2018-07-11T15:57:05Z</time>
<speed>1.32</speed>
</trkpt>
<trkpt lat="-6.966115" lon="-34.837357">
<ele>20.969999</ele>
<time>2018-07-11T16:02:30Z</time>
<speed>0.15</speed>
</trkpt>
<trkpt lat="-6.966060" lon="-34.837265">
<ele>11.690000</ele>
<time>2018-07-11T16:07:37Z</time>
<speed>0.00</speed>
</trkpt>
<trkpt lat="-6.966044" lon="-34.837105">
<ele>19.830000</ele>
<time>2018-07-11T16:12:43Z</time>
<speed>0.00</speed>
</trkpt>
<trkpt lat="-6.966047" lon="-34.837086">
<ele>7.850000</ele>
<time>2018-07-11T16:17:49Z</time>
<speed>0.00</speed>
</trkpt>
<trkpt lat="-6.966102" lon="-34.837093">
<ele>21.039999</ele>
<time>2018-07-11T16:22:55Z</time>
<speed>1.21</speed>
</trkpt>
<trkpt lat="-6.965930" lon="-34.836864">
<ele>8.849999</ele>
<time>2018-07-11T16:28:01Z</time>
<speed>0.00</speed>
</trkpt>
<trkpt lat="-6.966012" lon="-34.837166">
<ele>-4.510000</ele>
<time>2018-07-11T16:33:16Z</time>
<speed>0.53</speed>
</trkpt>
<trkpt lat="-6.966107" lon="-34.837429">
<ele>14.960000</ele>
<time>2018-07-11T16:38:25Z</time>
<speed>0.00</speed>
</trkpt>
<trkpt lat="-6.966043" lon="-34.837097">
<ele>6.790000</ele>
<time>2018-07-11T16:43:36Z</time>
<speed>0.92</speed>
</trkpt>
<trkpt lat="-6.966015" lon="-34.836746">
<ele>38.500000</ele>
<time>2018-07-11T16:48:48Z</time>
<speed>0.00</speed>
</trkpt>
<trkpt lat="-6.965933" lon="-34.836319">
<ele>37.619999</ele>
<time>2018-07-11T16:54:44Z</time>
<speed>0.19</speed>
</trkpt>
<trkpt lat="-6.966087" lon="-34.836864">
<ele>30.789999</ele>
<time>2018-07-11T17:02:18Z</time>
<speed>0.17</speed>
</trkpt>
<trkpt lat="-6.966121" lon="-34.837017">
<ele>1.690000</ele>
<time>2018-07-11T17:12:18Z</time>
<speed>0.36</speed>
</trkpt>
<trkpt lat="-6.966161" lon="-34.837040">
<ele>-31.519999</ele>
<time>2018-07-11T17:22:31Z</time>
<speed>0.00</speed>
</trkpt>
<trkpt lat="-6.966139" lon="-34.837090">
<ele>-5.640000</ele>
<time>2018-07-11T17:28:01Z</time>
<speed>0.32</speed>
</trkpt>
<trkpt lat="-6.966000" lon="-34.837143">
<ele>-3.920000</ele>
<time>2018-07-11T17:36:20Z</time>
<speed>0.36</speed>
</trkpt>
<trkpt lat="-6.966043" lon="-34.837067">
<ele>-21.689999</ele>
<time>2018-07-11T17:41:28Z</time>
<speed>0.00</speed>
</trkpt>
<trkpt lat="-6.966070" lon="-34.837109">
<ele>-15.130000</ele>
<time>2018-07-11T17:46:37Z</time>
<speed>0.00</speed>
</trkpt>
<trkpt lat="-6.966057" lon="-34.837132">
<ele>28.660000</ele>
<time>2018-07-11T17:51:43Z</time>
<speed>0.00</speed>
</trkpt>
<trkpt lat="-6.966067" lon="-34.837120">
<ele>23.789999</ele>
<time>2018-07-11T17:56:50Z</time>
<speed>0.00</speed>
</trkpt>
<trkpt lat="-6.966086" lon="-34.837181">
<ele>9.690000</ele>
<time>2018-07-11T18:01:58Z</time>
<speed>0.00</speed>
</trkpt>
<trkpt lat="-6.966069" lon="-34.837158">
<ele>26.719999</ele>
<time>2018-07-11T18:07:07Z</time>
<speed>0.32</speed>
</trkpt>
<trkpt lat="-6.966110" lon="-34.837177">
<ele>9.580000</ele>
<time>2018-07-11T18:12:14Z</time>
<speed>0.00</speed>
</trkpt>
<trkpt lat="-6.966113" lon="-34.837093">
<ele>17.359999</ele>
<time>2018-07-11T18:17:21Z</time>
<speed>0.00</speed>
</trkpt>
<trkpt lat="-6.966029" lon="-34.837234">
<ele>24.920000</ele>
<time>2018-07-11T18:22:28Z</time>
<speed>0.00</speed>
</trkpt>
<trkpt lat="-6.966016" lon="-34.837063">
<ele>38.070000</ele>
<time>2018-07-11T18:27:35Z</time>
<speed>0.00</speed>
</trkpt>
<trkpt lat="-6.966122" lon="-34.837154">
<ele>17.879999</ele>
<time>2018-07-11T18:32:42Z</time>
<speed>0.00</speed>
</trkpt>
<trkpt lat="-6.966034" lon="-34.837036">
<ele>25.420000</ele>
<time>2018-07-11T18:37:53Z</time>
<speed>0.45</speed>
</trkpt>
<trkpt lat="-6.966062" lon="-34.837051">
<ele>17.619999</ele>
<time>2018-07-11T18:43:01Z</time>
<speed>0.00</speed>
</trkpt>
<trkpt lat="-6.966089" lon="-34.837124">
<ele>15.570000</ele>
<time>2018-07-11T18:48:10Z</time>
<speed>0.00</speed>
</trkpt>
<trkpt lat="-6.966129" lon="-34.837139">
<ele>14.530000</ele>
<time>2018-07-11T18:53:18Z</time>
<speed>0.00</speed>
</trkpt>
<trkpt lat="-6.965971" lon="-34.837223">
<ele>-16.330000</ele>
<time>2018-07-11T18:58:25Z</time>
<speed>0.00</speed>
</trkpt>
<trkpt lat="-6.966139" lon="-34.837135">
<ele>26.000000</ele>
<time>2018-07-11T19:03:34Z</time>
<speed>0.00</speed>
</trkpt>
<trkpt lat="-6.966105" lon="-34.837128">
<ele>20.279999</ele>
<time>2018-07-11T19:08:42Z</time>
<speed>0.00</speed>
</trkpt>
<trkpt lat="-6.965966" lon="-34.837189">
<ele>-21.350000</ele>
<time>2018-07-11T19:13:49Z</time>
<speed>0.00</speed>
</trkpt>
<trkpt lat="-6.966050" lon="-34.837132">
<ele>4.240000</ele>
<time>2018-07-11T19:19:09Z</time>
<speed>0.08</speed>
</trkpt>
<trkpt lat="-6.966041" lon="-34.837124">
<ele>-4.330000</ele>
<time>2018-07-11T19:25:04Z</time>
<speed>0.13</speed>
</trkpt>
<trkpt lat="-6.966047" lon="-34.837162">
<ele>5.290000</ele>
<time>2018-07-11T19:32:35Z</time>
<speed>0.63</speed>
</trkpt>
<trkpt lat="-6.966121" lon="-34.837074">
<ele>21.510000</ele>
<time>2018-07-11T19:40:20Z</time>
<speed>0.43</speed>
</trkpt>
<trkpt lat="-6.966057" lon="-34.837204">
<ele>4.940000</ele>
<time>2018-07-11T19:45:35Z</time>
<speed>0.39</speed>
</trkpt>
<trkpt lat="-6.966018" lon="-34.837036">
<ele>9.599999</ele>
<time>2018-07-11T19:51:38Z</time>
<speed>0.00</speed>
</trkpt>
<trkpt lat="-6.966025" lon="-34.837177">
<ele>-2.090000</ele>
<time>2018-07-11T19:56:49Z</time>
<speed>0.65</speed>
</trkpt>
<trkpt lat="-6.966076" lon="-34.837158">
<ele>19.240000</ele>
<time>2018-07-11T20:03:24Z</time>
<speed>0.15</speed>
</trkpt>
<trkpt lat="-6.966078" lon="-34.836937">
<ele>44.389999</ele>
<time>2018-07-11T20:14:32Z</time>
<speed>0.00</speed>
</trkpt>
<trkpt lat="-6.966011" lon="-34.837101">
<ele>-11.809999</ele>
<time>2018-07-11T20:19:42Z</time>
<speed>0.00</speed>
</trkpt>
<trkpt lat="-6.966062" lon="-34.837215">
<ele>-22.139999</ele>
<time>2018-07-11T20:24:53Z</time>
<speed>0.08</speed>
</trkpt>
<trkpt lat="-6.966108" lon="-34.837204">
<ele>33.209999</ele>
<time>2018-07-11T20:30:02Z</time>
<speed>0.00</speed>
</trkpt>
<trkpt lat="-6.965980" lon="-34.837051">
<ele>-7.640000</ele>
<time>2018-07-11T20:35:11Z</time>
<speed>0.00</speed>
</trkpt>
<trkpt lat="-6.966028" lon="-34.837009">
<ele>32.259998</ele>
<time>2018-07-11T20:40:19Z</time>
<speed>0.00</speed>
</trkpt>
<trkpt lat="-6.966085" lon="-34.837166">
<ele>-22.410000</ele>
<time>2018-07-11T20:45:55Z</time>
<speed>0.19</speed>
</trkpt>
<trkpt lat="-6.966199" lon="-34.837029">
<ele>61.329998</ele>
<time>2018-07-11T20:52:38Z</time>
<speed>0.00</speed>
</trkpt>
<trkpt lat="-6.966094" lon="-34.837101">
<ele>18.109999</ele>
<time>2018-07-11T20:57:45Z</time>
<speed>0.00</speed>
</trkpt>
<trkpt lat="-6.966061" lon="-34.837063">
<ele>34.579998</ele>
<time>2018-07-11T21:02:52Z</time>
<speed>6.88</speed>
</trkpt>
<trkpt lat="-6.966105" lon="-34.837193">
<ele>8.210000</ele>
<time>2018-07-11T21:08:01Z</time>
<speed>0.00</speed>
</trkpt>
<trkpt lat="-6.966084" lon="-34.837208">
<ele>-1.310000</ele>
<time>2018-07-11T21:13:08Z</time>
<speed>0.00</speed>
</trkpt>
<trkpt lat="-6.966080" lon="-34.837170">
<ele>19.340000</ele>
<time>2018-07-11T21:18:22Z</time>
<speed>0.77</speed>
</trkpt>
<trkpt lat="-6.966182" lon="-34.837154">
<ele>39.820000</ele>
<time>2018-07-11T21:23:29Z</time>
<speed>0.00</speed>
</trkpt>
<trkpt lat="-6.966114" lon="-34.837044">
<ele>28.230000</ele>
<time>2018-07-11T21:28:35Z</time>
<speed>0.00</speed>
</trkpt>
<trkpt lat="-6.966176" lon="-34.836990">
<ele>43.329998</ele>
<time>2018-07-11T21:33:41Z</time>
<speed>0.00</speed>
</trkpt>
<trkpt lat="-6.966016" lon="-34.837334">
<ele>13.380000</ele>
<time>2018-07-11T21:38:49Z</time>
<speed>0.00</speed>
</trkpt>
<trkpt lat="-6.965983" lon="-34.837231">
<ele>8.910000</ele>
<time>2018-07-11T21:43:55Z</time>
<speed>0.00</speed>
</trkpt>
<trkpt lat="-6.966114" lon="-34.837120">
<ele>13.809999</ele>
<time>2018-07-11T21:49:01Z</time>
<speed>0.00</speed>
</trkpt>
<trkpt lat="-6.966263" lon="-34.836742">
<ele>58.399998</ele>
<time>2018-07-11T21:54:08Z</time>
<speed>0.00</speed>
</trkpt>
<trkpt lat="-6.966256" lon="-34.836884">
<ele>49.680000</ele>
<time>2018-07-11T21:59:15Z</time>
<speed>0.00</speed>
</trkpt>
<trkpt lat="-6.966188" lon="-34.837002">
<ele>31.389999</ele>
<time>2018-07-11T22:04:21Z</time>
<speed>0.00</speed>
</trkpt>
<trkpt lat="-6.965909" lon="-34.837360">
<ele>5.290000</ele>
<time>2018-07-11T22:09:28Z</time>
<speed>1.36</speed>
</trkpt>
<trkpt lat="-6.966390" lon="-34.836742">
<ele>66.930000</ele>
<time>2018-07-11T22:14:42Z</time>
<speed>0.00</speed>
</trkpt>
<trkpt lat="-6.966063" lon="-34.837196">
<ele>23.119999</ele>
<time>2018-07-11T22:19:49Z</time>
<speed>0.00</speed>
</trkpt>
<trkpt lat="-6.966141" lon="-34.837063">
<ele>10.639999</ele>
<time>2018-07-11T22:24:56Z</time>
<speed>0.00</speed>
</trkpt>
<trkpt lat="-6.965991" lon="-34.837212">
<ele>-2.260000</ele>
<time>2018-07-11T22:30:04Z</time>
<speed>0.00</speed>
</trkpt>
<trkpt lat="-6.966072" lon="-34.837055">
<ele>9.880000</ele>
<time>2018-07-11T22:35:12Z</time>
<speed>0.00</speed>
</trkpt>
<trkpt lat="-6.965844" lon="-34.837555">
<ele>-13.440000</ele>
<time>2018-07-11T22:40:21Z</time>
<speed>0.00</speed>
</trkpt>
<trkpt lat="-6.966137" lon="-34.837109">
<ele>14.440000</ele>
<time>2018-07-11T22:45:38Z</time>
<speed>0.76</speed>
</trkpt>
<trkpt lat="-6.966061" lon="-34.837154">
<ele>31.119999</ele>
<time>2018-07-11T22:51:01Z</time>
<speed>0.26</speed>
</trkpt>
<trkpt lat="-6.966062" lon="-34.837128">
<ele>16.379999</ele>
<time>2018-07-11T22:56:08Z</time>
<speed>0.00</speed>
</trkpt>
<trkpt lat="-6.966079" lon="-34.837109">
<ele>23.109999</ele>
<time>2018-07-11T23:01:15Z</time>
<speed>0.00</speed>
</trkpt>
<trkpt lat="-6.966050" lon="-34.837162">
<ele>-10.330000</ele>
<time>2018-07-11T23:06:21Z</time>
<speed>0.00</speed>
</trkpt>
<trkpt lat="-6.966070" lon="-34.837196">
<ele>13.759999</ele>
<time>2018-07-11T23:11:27Z</time>
<speed>0.00</speed>
</trkpt>
<trkpt lat="-6.966255" lon="-34.837143">
<ele>53.500000</ele>
<time>2018-07-11T23:16:34Z</time>
<speed>0.00</speed>
</trkpt>
<trkpt lat="-6.966055" lon="-34.837105">
<ele>17.250000</ele>
<time>2018-07-11T23:21:40Z</time>
<speed>0.20</speed>
</trkpt>
<trkpt lat="-6.966072" lon="-34.837139">
<ele>9.429999</ele>
<time>2018-07-11T23:26:47Z</time>
<speed>0.00</speed>
</trkpt>
<trkpt lat="-6.966083" lon="-34.837124">
<ele>5.390000</ele>
<time>2018-07-11T23:31:54Z</time>
<speed>0.00</speed>
</trkpt>
<trkpt lat="-6.966053" lon="-34.837032">
<ele>11.960000</ele>
<time>2018-07-11T23:37:02Z</time>
<speed>0.00</speed>
</trkpt>
<trkpt lat="-6.966061" lon="-34.837002">
<ele>10.059999</ele>
<time>2018-07-11T23:42:30Z</time>
<speed>0.41</speed>
</trkpt>
<trkpt lat="-6.966045" lon="-34.837040">
<ele>16.139999</ele>
<time>2018-07-11T23:47:36Z</time>
<speed>0.00</speed>
</trkpt>
<trkpt lat="-6.966023" lon="-34.837093">
<ele>4.700000</ele>
<time>2018-07-11T23:52:42Z</time>
<speed>0.00</speed>
</trkpt>
<trkpt lat="-6.966100" lon="-34.837215">
<ele>-2.160000</ele>
<time>2018-07-11T23:57:49Z</time>
<speed>0.00</speed>
</trkpt>
<trkpt lat="-6.966007" lon="-34.837074">
<ele>1.910000</ele>
<time>2018-07-12T00:02:55Z</time>
<speed>0.00</speed>
</trkpt>
<trkpt lat="-6.965987" lon="-34.836899">
<ele>30.650000</ele>
<time>2018-07-12T00:08:03Z</time>
<speed>0.00</speed>
</trkpt>
<trkpt lat="-6.966002" lon="-34.836964">
<ele>17.969999</ele>
<time>2018-07-12T00:13:10Z</time>
<speed>0.00</speed>
</trkpt>
<trkpt lat="-6.966039" lon="-34.837082">
<ele>19.100000</ele>
<time>2018-07-12T00:18:17Z</time>
<speed>0.00</speed>
</trkpt>
<trkpt lat="-6.966053" lon="-34.837208">
<ele>9.790000</ele>
<time>2018-07-12T00:23:26Z</time>
<speed>0.00</speed>
</trkpt>
<trkpt lat="-6.966034" lon="-34.837051">
<ele>9.349999</ele>
<time>2018-07-12T00:28:36Z</time>
<speed>0.00</speed>
</trkpt>
<trkpt lat="-6.966200" lon="-34.837337">
<ele>-3.670000</ele>
<time>2018-07-12T00:33:44Z</time>
<speed>0.00</speed>
</trkpt>
<trkpt lat="-6.966228" lon="-34.837212">
<ele>-14.210000</ele>
<time>2018-07-12T00:39:12Z</time>
<speed>0.22</speed>
</trkpt>
<trkpt lat="-6.966003" lon="-34.836849">
<ele>32.739998</ele>
<time>2018-07-12T00:44:42Z</time>
<speed>0.27</speed>
</trkpt>
<trkpt lat="-6.966010" lon="-34.836826">
<ele>42.200001</ele>
<time>2018-07-12T00:51:07Z</time>
<speed>0.36</speed>
</trkpt>
<trkpt lat="-6.966174" lon="-34.837734">
<ele>-33.719997</ele>
<time>2018-07-12T00:58:12Z</time>
<speed>0.30</speed>
</trkpt>
<trkpt lat="-6.966116" lon="-34.837173">
<ele>10.270000</ele>
<time>2018-07-12T01:06:11Z</time>
<speed>0.33</speed>
</trkpt>
<trkpt lat="-6.966113" lon="-34.837372">
<ele>15.490000</ele>
<time>2018-07-12T01:14:48Z</time>
<speed>0.19</speed>
</trkpt>
<trkpt lat="-6.966082" lon="-34.837132">
<ele>10.690000</ele>
<time>2018-07-12T01:24:14Z</time>
<speed>0.32</speed>
</trkpt>
<trkpt lat="-6.966010" lon="-34.837158">
<ele>15.589999</ele>
<time>2018-07-12T01:35:38Z</time>
<speed>0.00</speed>
</trkpt>
<trkpt lat="-6.966080" lon="-34.837151">
<ele>14.130000</ele>
<time>2018-07-12T01:40:50Z</time>
<speed>0.15</speed>
</trkpt>
<trkpt lat="-6.966078" lon="-34.837177">
<ele>1.520000</ele>
<time>2018-07-12T01:46:11Z</time>
<speed>0.07</speed>
</trkpt>
<trkpt lat="-6.966038" lon="-34.837204">
<ele>-12.460000</ele>
<time>2018-07-12T01:54:01Z</time>
<speed>0.39</speed>
</trkpt>
<trkpt lat="-6.966074" lon="-34.837158">
<ele>-40.570000</ele>
<time>2018-07-12T02:03:38Z</time>
<speed>0.17</speed>
</trkpt>
<trkpt lat="-6.966052" lon="-34.837215">
<ele>16.119999</ele>
<time>2018-07-12T02:22:10Z</time>
<speed>0.19</speed>
</trkpt>
<trkpt lat="-6.966067" lon="-34.837124">
<ele>18.939999</ele>
<time>2018-07-12T02:40:55Z</time>
<speed>0.20</speed>
</trkpt>
<trkpt lat="-6.966049" lon="-34.837219">
<ele>24.969999</ele>
<time>2018-07-12T02:53:56Z</time>
<speed>0.17</speed>
</trkpt>
</trkseg>
</trk>
<trk>
<name>20180802-102814(6)</name>
<desc>Color:004000ff</desc>
<trkseg>
<trkpt lat="-6.965970" lon="-34.837021">
<ele>-9.559999</ele>
<time>2018-07-12T03:06:53Z</time>
<speed>0.13</speed>
</trkpt>
<trkpt lat="-6.965970" lon="-34.837021">
<ele>-9.559999</ele>
<time>2018-07-12T03:18:20Z</time>
<speed>0.12</speed>
</trkpt>
<trkpt lat="-6.966063" lon="-34.837173">
<ele>16.760000</ele>
<time>2018-07-12T03:30:00Z</time>
<speed>0.03</speed>
</trkpt>
<trkpt lat="-6.966202" lon="-34.837330">
<ele>-7.770000</ele>
<time>2018-07-12T03:41:26Z</time>
<speed>0.00</speed>
</trkpt>
<trkpt lat="-6.966103" lon="-34.837040">
<ele>-10.070000</ele>
<time>2018-07-12T03:46:32Z</time>
<speed>0.00</speed>
</trkpt>
<trkpt lat="-6.966129" lon="-34.837074">
<ele>6.290000</ele>
<time>2018-07-12T03:51:41Z</time>
<speed>0.00</speed>
</trkpt>
<trkpt lat="-6.966087" lon="-34.837135">
<ele>14.530000</ele>
<time>2018-07-12T03:56:46Z</time>
<speed>0.38</speed>
</trkpt>
<trkpt lat="-6.966037" lon="-34.837040">
<ele>17.680000</ele>
<time>2018-07-12T04:02:00Z</time>
<speed>0.00</speed>
</trkpt>
<trkpt lat="-6.966165" lon="-34.837368">
<ele>-14.570000</ele>
<time>2018-07-12T04:07:06Z</time>
<speed>0.00</speed>
</trkpt>
<trkpt lat="-6.966072" lon="-34.837093">
<ele>23.559999</ele>
<time>2018-07-12T04:12:12Z</time>
<speed>0.00</speed>
</trkpt>
<trkpt lat="-6.966092" lon="-34.837048">
<ele>27.980000</ele>
<time>2018-07-12T04:17:37Z</time>
<speed>0.42</speed>
</trkpt>
<trkpt lat="-6.966057" lon="-34.837128">
<ele>19.959999</ele>
<time>2018-07-12T04:23:08Z</time>
<speed>0.63</speed>
</trkpt>
<trkpt lat="-6.966097" lon="-34.837074">
<ele>23.180000</ele>
<time>2018-07-12T04:28:53Z</time>
<speed>0.00</speed>
</trkpt>
<trkpt lat="-6.966435" lon="-34.836956">
<ele>-32.469997</ele>
<time>2018-07-12T04:34:08Z</time>
<speed>0.00</speed>
</trkpt>
<trkpt lat="-6.966030" lon="-34.837147">
<ele>18.279999</ele>
<time>2018-07-12T04:39:14Z</time>
<speed>0.00</speed>
</trkpt>
<trkpt lat="-6.966074" lon="-34.837132">
<ele>2.960000</ele>
<time>2018-07-12T04:44:20Z</time>
<speed>0.00</speed>
</trkpt>
<trkpt lat="-6.966039" lon="-34.837093">
<ele>5.640000</ele>
<time>2018-07-12T04:49:26Z</time>
<speed>0.00</speed>
</trkpt>
<trkpt lat="-6.966091" lon="-34.837112">
<ele>5.340000</ele>
<time>2018-07-12T04:54:52Z</time>
<speed>0.35</speed>
</trkpt>
<trkpt lat="-6.966006" lon="-34.837219">
<ele>-17.920000</ele>
<time>2018-07-12T05:00:04Z</time>
<speed>2.32</speed>
</trkpt>
<trkpt lat="-6.966234" lon="-34.837040">
<ele>34.459999</ele>
<time>2018-07-12T05:05:11Z</time>
<speed>0.00</speed>
</trkpt>
<trkpt lat="-6.966182" lon="-34.837242">
<ele>32.480000</ele>
<time>2018-07-12T05:10:20Z</time>
<speed>0.00</speed>
</trkpt>
<trkpt lat="-6.966194" lon="-34.837036">
<ele>0.520000</ele>
<time>2018-07-12T05:15:54Z</time>
<speed>0.96</speed>
</trkpt>
<trkpt lat="-6.966091" lon="-34.837162">
<ele>-1.370000</ele>
<time>2018-07-12T05:21:20Z</time>
<speed>0.00</speed>
</trkpt>
<trkpt lat="-6.966036" lon="-34.837070">
<ele>-8.300000</ele>
<time>2018-07-12T05:26:27Z</time>
<speed>0.00</speed>
</trkpt>
<trkpt lat="-6.965962" lon="-34.837166">
<ele>22.760000</ele>
<time>2018-07-12T05:31:33Z</time>
<speed>0.00</speed>
</trkpt>
<trkpt lat="-6.966183" lon="-34.837147">
<ele>18.520000</ele>
<time>2018-07-12T05:36:52Z</time>
<speed>0.37</speed>
</trkpt>
<trkpt lat="-6.966116" lon="-34.837139">
<ele>4.930000</ele>
<time>2018-07-12T05:41:58Z</time>
<speed>0.00</speed>
</trkpt>
<trkpt lat="-6.966029" lon="-34.837147">
<ele>15.190000</ele>
<time>2018-07-12T05:47:04Z</time>
<speed>0.00</speed>
</trkpt>
<trkpt lat="-6.966000" lon="-34.837181">
<ele>2.670000</ele>
<time>2018-07-12T05:52:12Z</time>
<speed>0.00</speed>
</trkpt>
<trkpt lat="-6.966187" lon="-34.837128">
<ele>60.649998</ele>
<time>2018-07-12T05:57:22Z</time>
<speed>0.00</speed>
</trkpt>
<trkpt lat="-6.966162" lon="-34.837132">
<ele>3.290000</ele>
<time>2018-07-12T06:03:22Z</time>
<speed>0.01</speed>
</trkpt>
<trkpt lat="-6.965967" lon="-34.837128">
<ele>43.879997</ele>
<time>2018-07-12T06:10:37Z</time>
<speed>0.35</speed>
</trkpt>
<trkpt lat="-6.966138" lon="-34.837303">
<ele>-18.619999</ele>
<time>2018-07-12T06:19:01Z</time>
<speed>0.40</speed>
</trkpt>
<trkpt lat="-6.966087" lon="-34.837185">
<ele>9.400000</ele>
<time>2018-07-12T06:27:45Z</time>
<speed>0.34</speed>
</trkpt>
<trkpt lat="-6.966112" lon="-34.837189">
<ele>-35.149998</ele>
<time>2018-07-12T06:39:12Z</time>
<speed>0.43</speed>
</trkpt>
<trkpt lat="-6.966009" lon="-34.837173">
<ele>10.510000</ele>
<time>2018-07-12T06:55:54Z</time>
<speed>0.00</speed>
</trkpt>
<trkpt lat="-6.966019" lon="-34.837181">
<ele>40.980000</ele>
<time>2018-07-12T07:01:00Z</time>
<speed>0.00</speed>
</trkpt>
<trkpt lat="-6.966099" lon="-34.837219">
<ele>46.219997</ele>
<time>2018-07-12T07:06:05Z</time>
<speed>0.00</speed>
</trkpt>
<trkpt lat="-6.965912" lon="-34.837215">
<ele>64.500000</ele>
<time>2018-07-12T07:11:23Z</time>
<speed>0.55</speed>
</trkpt>
<trkpt lat="-6.966090" lon="-34.837082">
<ele>3.020000</ele>
<time>2018-07-12T07:18:23Z</time>
<speed>0.11</speed>
</trkpt>
<trkpt lat="-6.966187" lon="-34.837070">
<ele>-1.390000</ele>
<time>2018-07-12T07:23:32Z</time>
<speed>1.69</speed>
</trkpt>
<trkpt lat="-6.966094" lon="-34.837181">
<ele>2.000000</ele>
<time>2018-07-12T07:28:40Z</time>
<speed>0.00</speed>
</trkpt>
<trkpt lat="-6.966094" lon="-34.837330">
<ele>3.650000</ele>
<time>2018-07-12T07:33:59Z</time>
<speed>0.33</speed>
</trkpt>
<trkpt lat="-6.966132" lon="-34.837009">
<ele>32.299999</ele>
<time>2018-07-12T07:39:35Z</time>
<speed>0.24</speed>
</trkpt>
<trkpt lat="-6.966208" lon="-34.837116">
<ele>23.170000</ele>
<time>2018-07-12T07:45:38Z</time>
<speed>0.39</speed>
</trkpt>
<trkpt lat="-6.966057" lon="-34.837181">
<ele>20.520000</ele>
<time>2018-07-12T07:50:45Z</time>
<speed>0.00</speed>
</trkpt>
<trkpt lat="-6.965984" lon="-34.837166">
<ele>15.589999</ele>
<time>2018-07-12T07:55:52Z</time>
<speed>0.00</speed>
</trkpt>
<trkpt lat="-6.966131" lon="-34.837219">
<ele>8.720000</ele>
<time>2018-07-12T08:00:58Z</time>
<speed>1.04</speed>
</trkpt>
<trkpt lat="-6.965991" lon="-34.837143">
<ele>19.949999</ele>
<time>2018-07-12T08:06:04Z</time>
<speed>0.00</speed>
</trkpt>
<trkpt lat="-6.965942" lon="-34.836933">
<ele>27.580000</ele>
<time>2018-07-12T08:11:08Z</time>
<speed>0.00</speed>
</trkpt>
<trkpt lat="-6.966012" lon="-34.837154">
<ele>-6.270000</ele>
<time>2018-07-12T08:16:13Z</time>
<speed>0.00</speed>
</trkpt>
<trkpt lat="-6.966051" lon="-34.837204">
<ele>-1.520000</ele>
<time>2018-07-12T08:21:18Z</time>
<speed>0.00</speed>
</trkpt>
<trkpt lat="-6.966041" lon="-34.837181">
<ele>24.529999</ele>
<time>2018-07-12T08:26:24Z</time>
<speed>0.00</speed>
</trkpt>
<trkpt lat="-6.966167" lon="-34.836971">
<ele>18.770000</ele>
<time>2018-07-12T08:31:33Z</time>
<speed>0.51</speed>
</trkpt>
<trkpt lat="-6.966041" lon="-34.837154">
<ele>22.719999</ele>
<time>2018-07-12T08:36:38Z</time>
<speed>0.00</speed>
</trkpt>
<trkpt lat="-6.966109" lon="-34.837101">
<ele>-0.070000</ele>
<time>2018-07-12T08:41:44Z</time>
<speed>0.24</speed>
</trkpt>
<trkpt lat="-6.966069" lon="-34.837162">
<ele>44.809998</ele>
<time>2018-07-12T08:47:01Z</time>
<speed>0.00</speed>
</trkpt>
<trkpt lat="-6.966042" lon="-34.837078">
<ele>17.250000</ele>
<time>2018-07-12T08:52:06Z</time>
<speed>0.74</speed>
</trkpt>
<trkpt lat="-6.966097" lon="-34.837173">
<ele>24.889999</ele>
<time>2018-07-12T08:57:12Z</time>
<speed>0.00</speed>
</trkpt>
<trkpt lat="-6.966053" lon="-34.837109">
<ele>25.430000</ele>
<time>2018-07-12T09:02:18Z</time>
<speed>0.00</speed>
</trkpt>
<trkpt lat="-6.966124" lon="-34.837112">
<ele>44.009998</ele>
<time>2018-07-12T09:07:33Z</time>
<speed>0.25</speed>
</trkpt>
<trkpt lat="-6.966073" lon="-34.837112">
<ele>11.690000</ele>
<time>2018-07-12T09:12:39Z</time>
<speed>0.00</speed>
</trkpt>
<trkpt lat="-6.966073" lon="-34.837166">
<ele>36.680000</ele>
<time>2018-07-12T09:17:45Z</time>
<speed>0.00</speed>
</trkpt>
<trkpt lat="-6.966054" lon="-34.837147">
<ele>33.840000</ele>
<time>2018-07-12T09:22:51Z</time>
<speed>0.00</speed>
</trkpt>
<trkpt lat="-6.966096" lon="-34.837013">
<ele>55.829998</ele>
<time>2018-07-12T09:27:57Z</time>
<speed>0.00</speed>
</trkpt>
<trkpt lat="-6.966076" lon="-34.837280">
<ele>21.559999</ele>
<time>2018-07-12T09:33:02Z</time>
<speed>0.00</speed>
</trkpt>
<trkpt lat="-6.966141" lon="-34.837051">
<ele>29.000000</ele>
<time>2018-07-12T09:38:07Z</time>
<speed>0.00</speed>
</trkpt>
<trkpt lat="-6.966104" lon="-34.837154">
<ele>16.139999</ele>
<time>2018-07-12T09:43:13Z</time>
<speed>0.00</speed>
</trkpt>
<trkpt lat="-6.966177" lon="-34.837280">
<ele>77.900002</ele>
<time>2018-07-12T09:48:18Z</time>
<speed>1.01</speed>
</trkpt>
<trkpt lat="-6.966132" lon="-34.837135">
<ele>34.680000</ele>
<time>2018-07-12T09:53:25Z</time>
<speed>0.00</speed>
</trkpt>
<trkpt lat="-6.966105" lon="-34.837219">
<ele>26.230000</ele>
<time>2018-07-12T09:58:31Z</time>
<speed>0.00</speed>
</trkpt>
<trkpt lat="-6.966114" lon="-34.837212">
<ele>28.650000</ele>
<time>2018-07-12T10:05:17Z</time>
<speed>0.28</speed>
</trkpt>
<trkpt lat="-6.966148" lon="-34.837200">
<ele>23.529999</ele>
<time>2018-07-12T10:15:45Z</time>
<speed>0.17</speed>
</trkpt>
<trkpt lat="-6.966011" lon="-34.837059">
<ele>14.380000</ele>
<time>2018-07-12T10:27:56Z</time>
<speed>0.16</speed>
</trkpt>
<trkpt lat="-6.966084" lon="-34.837093">
<ele>44.279999</ele>
<time>2018-07-12T10:38:56Z</time>
<speed>0.05</speed>
</trkpt>
<trkpt lat="-6.966147" lon="-34.837132">
<ele>15.660000</ele>
<time>2018-07-12T10:51:35Z</time>
<speed>0.00</speed>
</trkpt>
<trkpt lat="-6.966035" lon="-34.837143">
<ele>14.540000</ele>
<time>2018-07-12T10:56:46Z</time>
<speed>0.00</speed>
</trkpt>
<trkpt lat="-6.966109" lon="-34.837101">
<ele>-0.510000</ele>
<time>2018-07-12T11:02:01Z</time>
<speed>0.00</speed>
</trkpt>
<trkpt lat="-6.966052" lon="-34.837135">
<ele>24.859999</ele>
<time>2018-07-12T11:09:55Z</time>
<speed>0.00</speed>
</trkpt>
<trkpt lat="-6.966148" lon="-34.837151">
<ele>41.660000</ele>
<time>2018-07-12T11:15:03Z</time>
<speed>0.00</speed>
</trkpt>
<trkpt lat="-6.966113" lon="-34.837139">
<ele>26.260000</ele>
<time>2018-07-12T11:20:08Z</time>
<speed>0.00</speed>
</trkpt>
<trkpt lat="-6.966125" lon="-34.837250">
<ele>33.149998</ele>
<time>2018-07-12T11:25:28Z</time>
<speed>0.32</speed>
</trkpt>
<trkpt lat="-6.966089" lon="-34.837093">
<ele>4.090000</ele>
<time>2018-07-12T11:30:37Z</time>
<speed>0.00</speed>
</trkpt>
<trkpt lat="-6.966125" lon="-34.837215">
<ele>17.049999</ele>
<time>2018-07-12T11:35:43Z</time>
<speed>0.00</speed>
</trkpt>
<trkpt lat="-6.966026" lon="-34.837086">
<ele>1.190000</ele>
<time>2018-07-12T11:40:49Z</time>
<speed>0.00</speed>
</trkpt>
<trkpt lat="-6.966122" lon="-34.837151">
<ele>24.809999</ele>
<time>2018-07-12T11:45:54Z</time>
<speed>0.00</speed>
</trkpt>
<trkpt lat="-6.966078" lon="-34.837170">
<ele>14.179999</ele>
<time>2018-07-12T11:50:59Z</time>
<speed>0.00</speed>
</trkpt>
<trkpt lat="-6.966168" lon="-34.837234">
<ele>40.540001</ele>
<time>2018-07-12T11:56:04Z</time>
<speed>0.00</speed>
</trkpt>
<trkpt lat="-6.966065" lon="-34.837151">
<ele>-6.690000</ele>
<time>2018-07-12T12:01:12Z</time>
<speed>0.00</speed>
</trkpt>
<trkpt lat="-6.966122" lon="-34.837181">
<ele>2.830000</ele>
<time>2018-07-12T12:06:17Z</time>
<speed>0.00</speed>
</trkpt>
<trkpt lat="-6.966110" lon="-34.837311">
<ele>27.900000</ele>
<time>2018-07-12T12:11:28Z</time>
<speed>0.00</speed>
</trkpt>
<trkpt lat="-6.965910" lon="-34.836880">
<ele>12.259999</ele>
<time>2018-07-12T12:16:47Z</time>
<speed>0.13</speed>
</trkpt>
<trkpt lat="-6.966045" lon="-34.837006">
<ele>25.660000</ele>
<time>2018-07-12T12:22:16Z</time>
<speed>0.02</speed>
</trkpt>
<trkpt lat="-6.966045" lon="-34.837166">
<ele>4.910000</ele>
<time>2018-07-12T12:28:05Z</time>
<speed>0.15</speed>
</trkpt>
<trkpt lat="-6.966061" lon="-34.837032">
<ele>-0.950000</ele>
<time>2018-07-12T12:35:04Z</time>
<speed>0.00</speed>
</trkpt>
<trkpt lat="-6.966239" lon="-34.837360">
<ele>38.879997</ele>
<time>2018-07-12T12:40:14Z</time>
<speed>0.00</speed>
</trkpt>
<trkpt lat="-6.966058" lon="-34.837116">
<ele>32.049999</ele>
<time>2018-07-12T12:45:42Z</time>
<speed>0.19</speed>
</trkpt>
<trkpt lat="-6.966272" lon="-34.837418">
<ele>21.799999</ele>
<time>2018-07-12T12:52:00Z</time>
<speed>0.84</speed>
</trkpt>
<trkpt lat="-6.966112" lon="-34.837051">
<ele>28.459999</ele>
<time>2018-07-12T12:59:01Z</time>
<speed>0.59</speed>
</trkpt>
<trkpt lat="-6.966163" lon="-34.837208">
<ele>-12.259999</ele>
<time>2018-07-12T13:06:19Z</time>
<speed>0.00</speed>
</trkpt>
<trkpt lat="-6.966100" lon="-34.836998">
<ele>37.639999</ele>
<time>2018-07-12T13:11:27Z</time>
<speed>0.00</speed>
</trkpt>
<trkpt lat="-6.966084" lon="-34.837082">
<ele>5.120000</ele>
<time>2018-07-12T13:16:32Z</time>
<speed>0.00</speed>
</trkpt>
<trkpt lat="-6.966131" lon="-34.837227">
<ele>-6.340000</ele>
<time>2018-07-12T13:21:38Z</time>
<speed>0.00</speed>
</trkpt>
<trkpt lat="-6.966072" lon="-34.837132">
<ele>4.270000</ele>
<time>2018-07-12T13:26:53Z</time>
<speed>0.97</speed>
</trkpt>
<trkpt lat="-6.966115" lon="-34.837090">
<ele>25.539999</ele>
<time>2018-07-12T13:32:05Z</time>
<speed>0.87</speed>
</trkpt>
<trkpt lat="-6.966031" lon="-34.837025">
<ele>3.670000</ele>
<time>2018-07-12T13:37:23Z</time>
<speed>0.00</speed>
</trkpt>
<trkpt lat="-6.966078" lon="-34.837139">
<ele>14.240000</ele>
<time>2018-07-12T13:42:29Z</time>
<speed>0.00</speed>
</trkpt>
<trkpt lat="-6.966012" lon="-34.837151">
<ele>15.660000</ele>
<time>2018-07-12T13:47:40Z</time>
<speed>0.00</speed>
</trkpt>
<trkpt lat="-6.965970" lon="-34.837082">
<ele>-8.599999</ele>
<time>2018-07-12T13:52:48Z</time>
<speed>0.00</speed>
</trkpt>
<trkpt lat="-6.966045" lon="-34.837074">
<ele>13.429999</ele>
<time>2018-07-12T13:58:28Z</time>
<speed>0.00</speed>
</trkpt>
<trkpt lat="-6.966157" lon="-34.837173">
<ele>17.930000</ele>
<time>2018-07-12T14:04:12Z</time>
<speed>0.00</speed>
</trkpt>
<trkpt lat="-6.966082" lon="-34.837051">
<ele>31.099998</ele>
<time>2018-07-12T14:09:20Z</time>
<speed>0.42</speed>
</trkpt>
<trkpt lat="-6.966119" lon="-34.837250">
<ele>-6.720000</ele>
<time>2018-07-12T14:14:25Z</time>
<speed>0.00</speed>
</trkpt>
<trkpt lat="-6.966030" lon="-34.837208">
<ele>1.660000</ele>
<time>2018-07-12T14:19:32Z</time>
<speed>0.00</speed>
</trkpt>
<trkpt lat="-6.966139" lon="-34.837158">
<ele>9.480000</ele>
<time>2018-07-12T14:24:41Z</time>
<speed>0.00</speed>
</trkpt>
<trkpt lat="-6.966019" lon="-34.837181">
<ele>26.529999</ele>
<time>2018-07-12T14:29:52Z</time>
<speed>0.00</speed>
</trkpt>
<trkpt lat="-6.966081" lon="-34.837284">
<ele>-28.039999</ele>
<time>2018-07-12T14:35:04Z</time>
<speed>0.73</speed>
</trkpt>
<trkpt lat="-6.966239" lon="-34.837296">
<ele>-10.270000</ele>
<time>2018-07-12T14:40:32Z</time>
<speed>0.25</speed>
</trkpt>
<trkpt lat="-6.966105" lon="-34.837116">
<ele>15.429999</ele>
<time>2018-07-12T14:45:38Z</time>
<speed>0.00</speed>
</trkpt>
<trkpt lat="-6.966017" lon="-34.837128">
<ele>35.079998</ele>
<time>2018-07-12T14:50:48Z</time>
<speed>0.29</speed>
</trkpt>
<trkpt lat="-6.966077" lon="-34.837128">
<ele>23.289999</ele>
<time>2018-07-12T14:55:57Z</time>
<speed>1.88</speed>
</trkpt>
<trkpt lat="-6.966003" lon="-34.837082">
<ele>32.279999</ele>
<time>2018-07-12T15:01:03Z</time>
<speed>0.00</speed>
</trkpt>
<trkpt lat="-6.966125" lon="-34.837158">
<ele>0.040000</ele>
<time>2018-07-12T15:06:09Z</time>
<speed>0.00</speed>
</trkpt>
<trkpt lat="-6.965989" lon="-34.837147">
<ele>48.430000</ele>
<time>2018-07-12T15:11:15Z</time>
<speed>1.57</speed>
</trkpt>
<trkpt lat="-6.966125" lon="-34.837132">
<ele>0.410000</ele>
<time>2018-07-12T15:16:22Z</time>
<speed>0.00</speed>
</trkpt>
<trkpt lat="-6.965991" lon="-34.837112">
<ele>18.770000</ele>
<time>2018-07-12T15:21:29Z</time>
<speed>0.00</speed>
</trkpt>
<trkpt lat="-6.965999" lon="-34.836819">
<ele>53.509998</ele>
<time>2018-07-12T15:26:37Z</time>
<speed>1.14</speed>
</trkpt>
<trkpt lat="-6.966125" lon="-34.837086">
<ele>27.849998</ele>
<time>2018-07-12T15:31:42Z</time>
<speed>0.00</speed>
</trkpt>
<trkpt lat="-6.966126" lon="-34.837379">
<ele>18.480000</ele>
<time>2018-07-12T15:36:49Z</time>
<speed>0.34</speed>
</trkpt>
<trkpt lat="-6.966068" lon="-34.837002">
<ele>21.020000</ele>
<time>2018-07-12T15:41:55Z</time>
<speed>0.00</speed>
</trkpt>
<trkpt lat="-6.966083" lon="-34.837154">
<ele>30.369999</ele>
<time>2018-07-12T15:47:02Z</time>
<speed>0.00</speed>
</trkpt>
<trkpt lat="-6.966125" lon="-34.837139">
<ele>18.299999</ele>
<time>2018-07-12T15:52:07Z</time>
<speed>0.00</speed>
</trkpt>
<trkpt lat="-6.966225" lon="-34.837067">
<ele>-10.020000</ele>
<time>2018-07-12T15:57:18Z</time>
<speed>2.73</speed>
</trkpt>
<trkpt lat="-6.966066" lon="-34.837029">
<ele>8.389999</ele>
<time>2018-07-12T16:02:55Z</time>
<speed>0.14</speed>
</trkpt>
<trkpt lat="-6.966029" lon="-34.837086">
<ele>4.280000</ele>
<time>2018-07-12T16:08:02Z</time>
<speed>0.00</speed>
</trkpt>
<trkpt lat="-6.966039" lon="-34.837265">
<ele>24.100000</ele>
<time>2018-07-12T16:13:09Z</time>
<speed>0.00</speed>
</trkpt>
<trkpt lat="-6.966068" lon="-34.837158">
<ele>29.039999</ele>
<time>2018-07-12T16:18:15Z</time>
<speed>0.00</speed>
</trkpt>
<trkpt lat="-6.966057" lon="-34.837051">
<ele>-8.530000</ele>
<time>2018-07-12T16:23:23Z</time>
<speed>0.00</speed>
</trkpt>
<trkpt lat="-6.966054" lon="-34.837162">
<ele>15.849999</ele>
<time>2018-07-12T16:28:29Z</time>
<speed>0.00</speed>
</trkpt>
<trkpt lat="-6.965998" lon="-34.837288">
<ele>-0.760000</ele>
<time>2018-07-12T16:33:35Z</time>
<speed>0.00</speed>
</trkpt>
<trkpt lat="-6.966068" lon="-34.837074">
<ele>25.459999</ele>
<time>2018-07-12T16:38:43Z</time>
<speed>0.00</speed>
</trkpt>
<trkpt lat="-6.966140" lon="-34.837116">
<ele>13.429999</ele>
<time>2018-07-12T16:43:49Z</time>
<speed>0.00</speed>
</trkpt>
<trkpt lat="-6.966146" lon="-34.837097">
<ele>14.549999</ele>
<time>2018-07-12T16:48:55Z</time>
<speed>0.00</speed>
</trkpt>
<trkpt lat="-6.966078" lon="-34.837059">
<ele>37.730000</ele>
<time>2018-07-12T16:54:03Z</time>
<speed>0.00</speed>
</trkpt>
<trkpt lat="-6.966038" lon="-34.836933">
<ele>25.809999</ele>
<time>2018-07-12T16:59:16Z</time>
<speed>0.87</speed>
</trkpt>
<trkpt lat="-6.966104" lon="-34.837215">
<ele>-7.100000</ele>
<time>2018-07-12T17:04:26Z</time>
<speed>0.46</speed>
</trkpt>
<trkpt lat="-6.966166" lon="-34.837082">
<ele>-30.760000</ele>
<time>2018-07-12T17:09:34Z</time>
<speed>0.11</speed>
</trkpt>
<trkpt lat="-6.966130" lon="-34.837154">
<ele>-21.309999</ele>
<time>2018-07-12T17:14:44Z</time>
<speed>0.00</speed>
</trkpt>
<trkpt lat="-6.966007" lon="-34.837189">
<ele>17.020000</ele>
<time>2018-07-12T17:19:53Z</time>
<speed>0.00</speed>
</trkpt>
<trkpt lat="-6.966270" lon="-34.837036">
<ele>-9.230000</ele>
<time>2018-07-12T17:24:59Z</time>
<speed>0.00</speed>
</trkpt>
<trkpt lat="-6.966033" lon="-34.837151">
<ele>-59.039997</ele>
<time>2018-07-12T17:30:20Z</time>
<speed>0.42</speed>
</trkpt>
<trkpt lat="-6.966088" lon="-34.837154">
<ele>13.650000</ele>
<time>2018-07-12T17:35:29Z</time>
<speed>0.00</speed>
</trkpt>
<trkpt lat="-6.965987" lon="-34.836948">
<ele>19.219999</ele>
<time>2018-07-12T17:40:58Z</time>
<speed>0.32</speed>
</trkpt>
<trkpt lat="-6.966090" lon="-34.837097">
<ele>37.029999</ele>
<time>2018-07-12T17:46:09Z</time>
<speed>0.30</speed>
</trkpt>
<trkpt lat="-6.966097" lon="-34.837048">
<ele>35.790001</ele>
<time>2018-07-12T17:51:16Z</time>
<speed>0.00</speed>
</trkpt>
<trkpt lat="-6.966025" lon="-34.837139">
<ele>46.930000</ele>
<time>2018-07-12T17:56:38Z</time>
<speed>0.05</speed>
</trkpt>
<trkpt lat="-6.965877" lon="-34.837055">
<ele>60.250000</ele>
<time>2018-07-12T18:02:29Z</time>
<speed>0.52</speed>
</trkpt>
<trkpt lat="-6.965967" lon="-34.837063">
<ele>49.289997</ele>
<time>2018-07-12T18:10:53Z</time>
<speed>0.17</speed>
</trkpt>
<trkpt lat="-6.965908" lon="-34.837097">
<ele>50.610001</ele>
<time>2018-07-12T18:20:39Z</time>
<speed>0.09</speed>
</trkpt>
<trkpt lat="-6.965937" lon="-34.836983">
<ele>57.379997</ele>
<time>2018-07-12T18:29:56Z</time>
<speed>0.48</speed>
</trkpt>
<trkpt lat="-6.966019" lon="-34.837143">
<ele>23.350000</ele>
<time>2018-07-12T18:39:11Z</time>
<speed>0.00</speed>
</trkpt>
<trkpt lat="-6.966062" lon="-34.837135">
<ele>36.279999</ele>
<time>2018-07-12T18:44:29Z</time>
<speed>0.39</speed>
</trkpt>
<trkpt lat="-6.966112" lon="-34.837105">
<ele>2.720000</ele>
<time>2018-07-12T18:51:46Z</time>
<speed>0.40</speed>
</trkpt>
<trkpt lat="-6.966069" lon="-34.837158">
<ele>10.510000</ele>
<time>2018-07-12T19:00:01Z</time>
<speed>0.11</speed>
</trkpt>
<trkpt lat="-6.966074" lon="-34.837166">
<ele>17.230000</ele>
<time>2018-07-12T19:07:58Z</time>
<speed>0.00</speed>
</trkpt>
<trkpt lat="-6.966113" lon="-34.837093">
<ele>15.589999</ele>
<time>2018-07-12T19:13:04Z</time>
<speed>0.00</speed>
</trkpt>
<trkpt lat="-6.966144" lon="-34.837067">
<ele>18.609999</ele>
<time>2018-07-12T19:18:11Z</time>
<speed>0.00</speed>
</trkpt>
<trkpt lat="-6.966093" lon="-34.837093">
<ele>7.530000</ele>
<time>2018-07-12T19:23:17Z</time>
<speed>0.00</speed>
</trkpt>
<trkpt lat="-6.966088" lon="-34.837093">
<ele>6.750000</ele>
<time>2018-07-12T19:28:23Z</time>
<speed>0.00</speed>
</trkpt>
<trkpt lat="-6.966091" lon="-34.837147">
<ele>-9.639999</ele>
<time>2018-07-12T19:33:29Z</time>
<speed>0.00</speed>
</trkpt>
<trkpt lat="-6.966106" lon="-34.837219">
<ele>6.330000</ele>
<time>2018-07-12T19:38:44Z</time>
<speed>0.33</speed>
</trkpt>
<trkpt lat="-6.966055" lon="-34.837196">
<ele>22.100000</ele>
<time>2018-07-12T19:44:12Z</time>
<speed>0.04</speed>
</trkpt>
<trkpt lat="-6.966017" lon="-34.837090">
<ele>23.330000</ele>
<time>2018-07-12T19:49:42Z</time>
<speed>0.31</speed>
</trkpt>
<trkpt lat="-6.966040" lon="-34.837162">
<ele>16.400000</ele>
<time>2018-07-12T19:56:02Z</time>
<speed>0.21</speed>
</trkpt>
<trkpt lat="-6.966097" lon="-34.837158">
<ele>34.880001</ele>
<time>2018-07-12T20:02:27Z</time>
<speed>0.00</speed>
</trkpt>
<trkpt lat="-6.966098" lon="-34.837135">
<ele>38.169998</ele>
<time>2018-07-12T20:07:36Z</time>
<speed>0.30</speed>
</trkpt>
<trkpt lat="-6.966007" lon="-34.837181">
<ele>-20.119999</ele>
<time>2018-07-12T20:12:46Z</time>
<speed>1.91</speed>
</trkpt>
<trkpt lat="-6.966119" lon="-34.837173">
<ele>31.969999</ele>
<time>2018-07-12T20:17:55Z</time>
<speed>0.00</speed>
</trkpt>
<trkpt lat="-6.966175" lon="-34.837162">
<ele>1.800000</ele>
<time>2018-07-12T20:23:03Z</time>
<speed>0.00</speed>
</trkpt>
<trkpt lat="-6.966095" lon="-34.837200">
<ele>-0.770000</ele>
<time>2018-07-12T20:28:32Z</time>
<speed>0.31</speed>
</trkpt>
<trkpt lat="-6.966027" lon="-34.837135">
<ele>0.720000</ele>
<time>2018-07-12T20:34:02Z</time>
<speed>0.29</speed>
</trkpt>
<trkpt lat="-6.966115" lon="-34.837109">
<ele>26.160000</ele>
<time>2018-07-12T20:40:30Z</time>
<speed>0.05</speed>
</trkpt>
<trkpt lat="-6.966008" lon="-34.837055">
<ele>79.729996</ele>
<time>2018-07-12T20:45:42Z</time>
<speed>0.32</speed>
</trkpt>
<trkpt lat="-6.966044" lon="-34.837059">
<ele>43.049999</ele>
<time>2018-07-12T20:50:52Z</time>
<speed>0.00</speed>
</trkpt>
<trkpt lat="-6.966066" lon="-34.836967">
<ele>36.349998</ele>
<time>2018-07-12T20:56:13Z</time>
<speed>0.10</speed>
</trkpt>
<trkpt lat="-6.966135" lon="-34.837257">
<ele>-15.110000</ele>
<time>2018-07-12T21:01:21Z</time>
<speed>0.00</speed>
</trkpt>
<trkpt lat="-6.966079" lon="-34.837086">
<ele>28.980000</ele>
<time>2018-07-12T21:06:28Z</time>
<speed>0.00</speed>
</trkpt>
<trkpt lat="-6.966110" lon="-34.837109">
<ele>20.900000</ele>
<time>2018-07-12T21:11:35Z</time>
<speed>0.00</speed>
</trkpt>
<trkpt lat="-6.966019" lon="-34.837112">
<ele>8.510000</ele>
<time>2018-07-12T21:16:43Z</time>
<speed>0.00</speed>
</trkpt>
<trkpt lat="-6.966083" lon="-34.837101">
<ele>7.320000</ele>
<time>2018-07-12T21:21:54Z</time>
<speed>0.00</speed>
</trkpt>
<trkpt lat="-6.966076" lon="-34.837093">
<ele>28.599998</ele>
<time>2018-07-12T21:27:33Z</time>
<speed>0.07</speed>
</trkpt>
<trkpt lat="-6.966074" lon="-34.837086">
<ele>35.559998</ele>
<time>2018-07-12T21:33:00Z</time>
<speed>0.00</speed>
</trkpt>
<trkpt lat="-6.966069" lon="-34.837086">
<ele>17.920000</ele>
<time>2018-07-12T21:38:07Z</time>
<speed>0.00</speed>
</trkpt>
<trkpt lat="-6.966123" lon="-34.837135">
<ele>21.879999</ele>
<time>2018-07-12T21:43:14Z</time>
<speed>0.00</speed>
</trkpt>
<trkpt lat="-6.966055" lon="-34.837128">
<ele>8.970000</ele>
<time>2018-07-12T21:48:20Z</time>
<speed>0.00</speed>
</trkpt>
<trkpt lat="-6.966103" lon="-34.836861">
<ele>36.840000</ele>
<time>2018-07-12T21:53:28Z</time>
<speed>0.00</speed>
</trkpt>
<trkpt lat="-6.966312" lon="-34.837055">
<ele>43.950001</ele>
<time>2018-07-12T21:58:34Z</time>
<speed>0.00</speed>
</trkpt>
<trkpt lat="-6.966129" lon="-34.837132">
<ele>5.890000</ele>
<time>2018-07-12T22:03:41Z</time>
<speed>0.00</speed>
</trkpt>
<trkpt lat="-6.966163" lon="-34.837162">
<ele>-0.270000</ele>
<time>2018-07-12T22:08:48Z</time>
<speed>0.00</speed>
</trkpt>
<trkpt lat="-6.966069" lon="-34.837154">
<ele>16.459999</ele>
<time>2018-07-12T22:13:55Z</time>
<speed>0.00</speed>
</trkpt>
<trkpt lat="-6.966010" lon="-34.837215">
<ele>2.300000</ele>
<time>2018-07-12T22:19:01Z</time>
<speed>0.00</speed>
</trkpt>
<trkpt lat="-6.966009" lon="-34.837204">
<ele>-3.180000</ele>
<time>2018-07-12T22:24:07Z</time>
<speed>0.00</speed>
</trkpt>
<trkpt lat="-6.966045" lon="-34.837105">
<ele>22.170000</ele>
<time>2018-07-12T22:29:13Z</time>
<speed>0.00</speed>
</trkpt>
<trkpt lat="-6.965951" lon="-34.837120">
<ele>3.590000</ele>
<time>2018-07-12T22:34:20Z</time>
<speed>0.00</speed>
</trkpt>
<trkpt lat="-6.966112" lon="-34.837040">
<ele>35.889999</ele>
<time>2018-07-12T22:39:26Z</time>
<speed>0.00</speed>
</trkpt>
<trkpt lat="-6.966081" lon="-34.837093">
<ele>11.179999</ele>
<time>2018-07-12T22:44:32Z</time>
<speed>0.00</speed>
</trkpt>
<trkpt lat="-6.966117" lon="-34.837086">
<ele>18.350000</ele>
<time>2018-07-12T22:49:38Z</time>
<speed>0.11</speed>
</trkpt>
<trkpt lat="-6.966098" lon="-34.837078">
<ele>53.579998</ele>
<time>2018-07-12T22:54:44Z</time>
<speed>0.00</speed>
</trkpt>
<trkpt lat="-6.966019" lon="-34.837120">
<ele>-20.969999</ele>
<time>2018-07-12T22:59:53Z</time>
<speed>0.00</speed>
</trkpt>
<trkpt lat="-6.966039" lon="-34.837147">
<ele>5.090000</ele>
<time>2018-07-12T23:04:59Z</time>
<speed>0.00</speed>
</trkpt>
<trkpt lat="-6.966070" lon="-34.837181">
<ele>8.050000</ele>
<time>2018-07-12T23:10:10Z</time>
<speed>0.00</speed>
</trkpt>
<trkpt lat="-6.966113" lon="-34.837082">
<ele>18.209999</ele>
<time>2018-07-12T23:15:15Z</time>
<speed>0.07</speed>
</trkpt>
<trkpt lat="-6.966091" lon="-34.837158">
<ele>10.679999</ele>
<time>2018-07-12T23:20:22Z</time>
<speed>0.00</speed>
</trkpt>
<trkpt lat="-6.966087" lon="-34.837105">
<ele>14.420000</ele>
<time>2018-07-12T23:25:29Z</time>
<speed>0.00</speed>
</trkpt>
<trkpt lat="-6.966084" lon="-34.837070">
<ele>21.730000</ele>
<time>2018-07-12T23:30:41Z</time>
<speed>0.18</speed>
</trkpt>
<trkpt lat="-6.966073" lon="-34.837055">
<ele>13.460000</ele>
<time>2018-07-12T23:35:47Z</time>
<speed>0.00</speed>
</trkpt>
<trkpt lat="-6.966113" lon="-34.837139">
<ele>22.900000</ele>
<time>2018-07-12T23:40:52Z</time>
<speed>0.00</speed>
</trkpt>
<trkpt lat="-6.966057" lon="-34.837173">
<ele>16.230000</ele>
<time>2018-07-12T23:45:58Z</time>
<speed>0.00</speed>
</trkpt>
<trkpt lat="-6.966006" lon="-34.837135">
<ele>-20.910000</ele>
<time>2018-07-12T23:51:15Z</time>
<speed>0.00</speed>
</trkpt>
<trkpt lat="-6.966022" lon="-34.837116">
<ele>-12.559999</ele>
<time>2018-07-12T23:56:22Z</time>
<speed>0.00</speed>
</trkpt>
<trkpt lat="-6.966030" lon="-34.837074">
<ele>-9.570000</ele>
<time>2018-07-13T00:02:54Z</time>
<speed>0.45</speed>
</trkpt>
<trkpt lat="-6.966027" lon="-34.836998">
<ele>-13.780000</ele>
<time>2018-07-13T00:12:56Z</time>
<speed>0.15</speed>
</trkpt>
<trkpt lat="-6.965971" lon="-34.837009">
<ele>-7.800000</ele>
<time>2018-07-13T00:24:55Z</time>
<speed>0.00</speed>
</trkpt>
<trkpt lat="-6.966123" lon="-34.837116">
<ele>14.730000</ele>
<time>2018-07-13T00:30:02Z</time>
<speed>0.00</speed>
</trkpt>
<trkpt lat="-6.966033" lon="-34.837048">
<ele>-21.039999</ele>
<time>2018-07-13T00:35:08Z</time>
<speed>0.00</speed>
</trkpt>
<trkpt lat="-6.966032" lon="-34.837048">
<ele>10.639999</ele>
<time>2018-07-13T00:40:15Z</time>
<speed>0.00</speed>
</trkpt>
<trkpt lat="-6.966036" lon="-34.837086">
<ele>16.449999</ele>
<time>2018-07-13T00:45:21Z</time>
<speed>0.00</speed>
</trkpt>
<trkpt lat="-6.966037" lon="-34.837120">
<ele>9.559999</ele>
<time>2018-07-13T00:50:26Z</time>
<speed>0.00</speed>
</trkpt>
<trkpt lat="-6.966093" lon="-34.837261">
<ele>9.940000</ele>
<time>2018-07-13T00:55:32Z</time>
<speed>0.00</speed>
</trkpt>
<trkpt lat="-6.965999" lon="-34.837082">
<ele>10.580000</ele>
<time>2018-07-13T01:00:38Z</time>
<speed>0.00</speed>
</trkpt>
<trkpt lat="-6.966050" lon="-34.837196">
<ele>16.910000</ele>
<time>2018-07-13T01:05:43Z</time>
<speed>0.00</speed>
</trkpt>
<trkpt lat="-6.966011" lon="-34.837120">
<ele>20.900000</ele>
<time>2018-07-13T01:10:47Z</time>
<speed>0.00</speed>
</trkpt>
<trkpt lat="-6.966179" lon="-34.837376">
<ele>2.000000</ele>
<time>2018-07-13T01:15:54Z</time>
<speed>0.00</speed>
</trkpt>
<trkpt lat="-6.966021" lon="-34.837296">
<ele>17.990000</ele>
<time>2018-07-13T01:20:59Z</time>
<speed>0.00</speed>
</trkpt>
<trkpt lat="-6.965966" lon="-34.836967">
<ele>23.080000</ele>
<time>2018-07-13T01:26:04Z</time>
<speed>0.00</speed>
</trkpt>
<trkpt lat="-6.966088" lon="-34.837048">
<ele>4.840000</ele>
<time>2018-07-13T01:31:09Z</time>
<speed>0.00</speed>
</trkpt>
<trkpt lat="-6.966087" lon="-34.837177">
<ele>18.600000</ele>
<time>2018-07-13T01:36:14Z</time>
<speed>0.00</speed>
</trkpt>
<trkpt lat="-6.966108" lon="-34.837193">
<ele>2.670000</ele>
<time>2018-07-13T01:41:28Z</time>
<speed>1.36</speed>
</trkpt>
<trkpt lat="-6.966030" lon="-34.837078">
<ele>8.540000</ele>
<time>2018-07-13T01:46:34Z</time>
<speed>0.00</speed>
</trkpt>
<trkpt lat="-6.966095" lon="-34.837044">
<ele>5.300000</ele>
<time>2018-07-13T01:51:42Z</time>
<speed>1.18</speed>
</trkpt>
<trkpt lat="-6.965961" lon="-34.837006">
<ele>35.639999</ele>
<time>2018-07-13T01:57:00Z</time>
<speed>0.00</speed>
</trkpt>
<trkpt lat="-6.965664" lon="-34.836155">
<ele>82.159996</ele>
<time>2018-07-13T02:02:31Z</time>
<speed>0.37</speed>
</trkpt>
<trkpt lat="-6.966108" lon="-34.837048">
<ele>37.130001</ele>
<time>2018-07-13T02:07:56Z</time>
<speed>0.00</speed>
</trkpt>
<trkpt lat="-6.966043" lon="-34.837090">
<ele>-3.910000</ele>
<time>2018-07-13T02:13:02Z</time>
<speed>0.00</speed>
</trkpt>
<trkpt lat="-6.966088" lon="-34.837189">
<ele>-1.260000</ele>
<time>2018-07-13T02:18:09Z</time>
<speed>0.37</speed>
</trkpt>
<trkpt lat="-6.966092" lon="-34.837227">
<ele>10.610000</ele>
<time>2018-07-13T02:23:15Z</time>
<speed>0.00</speed>
</trkpt>
<trkpt lat="-6.966097" lon="-34.837181">
<ele>-7.510000</ele>
<time>2018-07-13T02:28:21Z</time>
<speed>0.00</speed>
</trkpt>
<trkpt lat="-6.966068" lon="-34.837162">
<ele>28.320000</ele>
<time>2018-07-13T02:33:40Z</time>
<speed>0.07</speed>
</trkpt>
<trkpt lat="-6.966017" lon="-34.837154">
<ele>-28.150000</ele>
<time>2018-07-13T02:38:46Z</time>
<speed>0.00</speed>
</trkpt>
<trkpt lat="-6.966081" lon="-34.837231">
<ele>-9.250000</ele>
<time>2018-07-13T02:43:52Z</time>
<speed>0.00</speed>
</trkpt>
<trkpt lat="-6.966134" lon="-34.837105">
<ele>21.730000</ele>
<time>2018-07-13T02:48:57Z</time>
<speed>0.00</speed>
</trkpt>
<trkpt lat="-6.966091" lon="-34.837147">
<ele>19.369999</ele>
<time>2018-07-13T02:54:05Z</time>
<speed>0.00</speed>
</trkpt>
<trkpt lat="-6.966076" lon="-34.837124">
<ele>17.170000</ele>
<time>2018-07-13T02:59:36Z</time>
<speed>0.39</speed>
</trkpt>
</trkseg>
</trk>
<trk>
<name>20180802-102814(7)</name>
<desc>Color:004000ff</desc>
<trkseg>
<trkpt lat="-6.966055" lon="-34.837242">
<ele>6.370000</ele>
<time>2018-07-13T03:04:41Z</time>
<speed>0.00</speed>
</trkpt>
<trkpt lat="-6.966014" lon="-34.837151">
<ele>11.070000</ele>
<time>2018-07-13T03:09:46Z</time>
<speed>0.00</speed>
</trkpt>
<trkpt lat="-6.966048" lon="-34.836983">
<ele>7.900000</ele>
<time>2018-07-13T03:14:54Z</time>
<speed>0.00</speed>
</trkpt>
<trkpt lat="-6.966017" lon="-34.836987">
<ele>-2.470000</ele>
<time>2018-07-13T03:20:00Z</time>
<speed>0.00</speed>
</trkpt>
<trkpt lat="-6.966104" lon="-34.837223">
<ele>0.240000</ele>
<time>2018-07-13T03:25:05Z</time>
<speed>0.00</speed>
</trkpt>
<trkpt lat="-6.966034" lon="-34.836960">
<ele>22.680000</ele>
<time>2018-07-13T03:30:11Z</time>
<speed>0.00</speed>
</trkpt>
<trkpt lat="-6.966085" lon="-34.836990">
<ele>23.109999</ele>
<time>2018-07-13T03:35:19Z</time>
<speed>0.00</speed>
</trkpt>
<trkpt lat="-6.965998" lon="-34.836941">
<ele>18.400000</ele>
<time>2018-07-13T03:40:25Z</time>
<speed>0.00</speed>
</trkpt>
<trkpt lat="-6.966155" lon="-34.837090">
<ele>8.960000</ele>
<time>2018-07-13T03:45:31Z</time>
<speed>0.00</speed>
</trkpt>
<trkpt lat="-6.966133" lon="-34.837254">
<ele>-13.210000</ele>
<time>2018-07-13T03:50:38Z</time>
<speed>0.00</speed>
</trkpt>
<trkpt lat="-6.966114" lon="-34.837147">
<ele>13.969999</ele>
<time>2018-07-13T03:55:48Z</time>
<speed>0.00</speed>
</trkpt>
<trkpt lat="-6.966066" lon="-34.837158">
<ele>15.330000</ele>
<time>2018-07-13T04:01:33Z</time>
<speed>0.16</speed>
</trkpt>
<trkpt lat="-6.966070" lon="-34.837387">
<ele>38.590000</ele>
<time>2018-07-13T04:07:33Z</time>
<speed>0.29</speed>
</trkpt>
<trkpt lat="-6.966004" lon="-34.836800">
<ele>22.529999</ele>
<time>2018-07-13T04:14:28Z</time>
<speed>0.27</speed>
</trkpt>
<trkpt lat="-6.966075" lon="-34.837349">
<ele>-23.269999</ele>
<time>2018-07-13T04:22:31Z</time>
<speed>0.24</speed>
</trkpt>
<trkpt lat="-6.966109" lon="-34.837170">
<ele>-2.470000</ele>
<time>2018-07-13T04:36:23Z</time>
<speed>0.00</speed>
</trkpt>
<trkpt lat="-6.966043" lon="-34.837181">
<ele>-11.410000</ele>
<time>2018-07-13T04:41:29Z</time>
<speed>0.00</speed>
</trkpt>
<trkpt lat="-6.966039" lon="-34.837158">
<ele>-5.580000</ele>
<time>2018-07-13T04:46:35Z</time>
<speed>0.00</speed>
</trkpt>
<trkpt lat="-6.966016" lon="-34.837151">
<ele>-24.289999</ele>
<time>2018-07-13T04:51:41Z</time>
<speed>0.00</speed>
</trkpt>
<trkpt lat="-6.966071" lon="-34.837227">
<ele>-6.630000</ele>
<time>2018-07-13T04:56:47Z</time>
<speed>0.00</speed>
</trkpt>
<trkpt lat="-6.966033" lon="-34.837124">
<ele>-0.040000</ele>
<time>2018-07-13T05:01:58Z</time>
<speed>0.00</speed>
</trkpt>
<trkpt lat="-6.966105" lon="-34.837128">
<ele>25.219999</ele>
<time>2018-07-13T05:07:04Z</time>
<speed>0.00</speed>
</trkpt>
<trkpt lat="-6.966110" lon="-34.837242">
<ele>-3.700000</ele>
<time>2018-07-13T05:12:09Z</time>
<speed>0.00</speed>
</trkpt>
<trkpt lat="-6.966099" lon="-34.837147">
<ele>19.949999</ele>
<time>2018-07-13T05:17:15Z</time>
<speed>0.21</speed>
</trkpt>
<trkpt lat="-6.966091" lon="-34.837112">
<ele>38.980000</ele>
<time>2018-07-13T05:22:26Z</time>
<speed>0.06</speed>
</trkpt>
<trkpt lat="-6.966086" lon="-34.837212">
<ele>-8.460000</ele>
<time>2018-07-13T05:27:34Z</time>
<speed>0.00</speed>
</trkpt>
<trkpt lat="-6.966107" lon="-34.837097">
<ele>57.719997</ele>
<time>2018-07-13T05:32:54Z</time>
<speed>0.14</speed>
</trkpt>
<trkpt lat="-6.966167" lon="-34.837162">
<ele>6.610000</ele>
<time>2018-07-13T05:38:01Z</time>
<speed>0.00</speed>
</trkpt>
<trkpt lat="-6.966049" lon="-34.837128">
<ele>23.109999</ele>
<time>2018-07-13T05:43:08Z</time>
<speed>0.00</speed>
</trkpt>
<trkpt lat="-6.966025" lon="-34.837147">
<ele>19.109999</ele>
<time>2018-07-13T05:48:15Z</time>
<speed>0.00</speed>
</trkpt>
<trkpt lat="-6.966041" lon="-34.837082">
<ele>37.790001</ele>
<time>2018-07-13T05:53:21Z</time>
<speed>0.00</speed>
</trkpt>
<trkpt lat="-6.965952" lon="-34.837090">
<ele>31.199999</ele>
<time>2018-07-13T05:58:26Z</time>
<speed>0.00</speed>
</trkpt>
<trkpt lat="-6.965822" lon="-34.837135">
<ele>63.119999</ele>
<time>2018-07-13T06:03:36Z</time>
<speed>0.48</speed>
</trkpt>
<trkpt lat="-6.965984" lon="-34.837105">
<ele>15.520000</ele>
<time>2018-07-13T06:08:45Z</time>
<speed>0.00</speed>
</trkpt>
<trkpt lat="-6.966119" lon="-34.837231">
<ele>-3.600000</ele>
<time>2018-07-13T06:13:52Z</time>
<speed>0.00</speed>
</trkpt>
<trkpt lat="-6.966099" lon="-34.837177">
<ele>-8.700000</ele>
<time>2018-07-13T06:19:01Z</time>
<speed>0.00</speed>
</trkpt>
<trkpt lat="-6.966378" lon="-34.837322">
<ele>-53.559998</ele>
<time>2018-07-13T06:24:44Z</time>
<speed>0.12</speed>
</trkpt>
<trkpt lat="-6.966124" lon="-34.837162">
<ele>-34.969997</ele>
<time>2018-07-13T06:30:33Z</time>
<speed>0.00</speed>
</trkpt>
<trkpt lat="-6.965826" lon="-34.837032">
<ele>33.980000</ele>
<time>2018-07-13T06:35:40Z</time>
<speed>0.00</speed>
</trkpt>
<trkpt lat="-6.965844" lon="-34.837116">
<ele>147.629990</ele>
<time>2018-07-13T06:41:12Z</time>
<speed>1.00</speed>
</trkpt>
<trkpt lat="-6.966176" lon="-34.837196">
<ele>-42.389999</ele>
<time>2018-07-13T06:47:38Z</time>
<speed>0.00</speed>
</trkpt>
<trkpt lat="-6.966132" lon="-34.837360">
<ele>-87.369995</ele>
<time>2018-07-13T06:52:57Z</time>
<speed>0.00</speed>
</trkpt>
<trkpt lat="-6.966060" lon="-34.837139">
<ele>20.439999</ele>
<time>2018-07-13T06:58:22Z</time>
<speed>0.08</speed>
</trkpt>
<trkpt lat="-6.966097" lon="-34.837147">
<ele>10.380000</ele>
<time>2018-07-13T07:03:28Z</time>
<speed>0.00</speed>
</trkpt>
<trkpt lat="-6.966008" lon="-34.837181">
<ele>39.239998</ele>
<time>2018-07-13T07:08:33Z</time>
<speed>0.00</speed>
</trkpt>
<trkpt lat="-6.966035" lon="-34.837105">
<ele>14.849999</ele>
<time>2018-07-13T07:14:06Z</time>
<speed>0.21</speed>
</trkpt>
<trkpt lat="-6.966208" lon="-34.837093">
<ele>-13.490000</ele>
<time>2018-07-13T07:19:31Z</time>
<speed>0.00</speed>
</trkpt>
<trkpt lat="-6.966042" lon="-34.837086">
<ele>-10.889999</ele>
<time>2018-07-13T07:24:38Z</time>
<speed>0.00</speed>
</trkpt>
<trkpt lat="-6.966366" lon="-34.837009">
<ele>94.339996</ele>
<time>2018-07-13T07:29:44Z</time>
<speed>0.00</speed>
</trkpt>
<trkpt lat="-6.966097" lon="-34.837170">
<ele>4.100000</ele>
<time>2018-07-13T07:34:49Z</time>
<speed>0.00</speed>
</trkpt>
<trkpt lat="-6.966053" lon="-34.837116">
<ele>-3.330000</ele>
<time>2018-07-13T07:39:57Z</time>
<speed>0.34</speed>
</trkpt>
<trkpt lat="-6.966075" lon="-34.837105">
<ele>23.369999</ele>
<time>2018-07-13T07:45:04Z</time>
<speed>0.19</speed>
</trkpt>
<trkpt lat="-6.965985" lon="-34.837135">
<ele>32.450001</ele>
<time>2018-07-13T07:50:14Z</time>
<speed>0.00</speed>
</trkpt>
<trkpt lat="-6.965995" lon="-34.837021">
<ele>36.320000</ele>
<time>2018-07-13T07:55:20Z</time>
<speed>0.00</speed>
</trkpt>
<trkpt lat="-6.966009" lon="-34.837162">
<ele>16.400000</ele>
<time>2018-07-13T08:00:55Z</time>
<speed>0.09</speed>
</trkpt>
<trkpt lat="-6.966068" lon="-34.837154">
<ele>20.990000</ele>
<time>2018-07-13T08:06:02Z</time>
<speed>0.00</speed>
</trkpt>
<trkpt lat="-6.966035" lon="-34.837063">
<ele>4.900000</ele>
<time>2018-07-13T08:11:07Z</time>
<speed>0.00</speed>
</trkpt>
<trkpt lat="-6.966141" lon="-34.837170">
<ele>25.840000</ele>
<time>2018-07-13T08:16:12Z</time>
<speed>0.00</speed>
</trkpt>
<trkpt lat="-6.966059" lon="-34.837151">
<ele>27.139999</ele>
<time>2018-07-13T08:21:18Z</time>
<speed>0.00</speed>
</trkpt>
<trkpt lat="-6.966061" lon="-34.837059">
<ele>4.230000</ele>
<time>2018-07-13T08:26:23Z</time>
<speed>0.00</speed>
</trkpt>
<trkpt lat="-6.966042" lon="-34.837177">
<ele>16.750000</ele>
<time>2018-07-13T08:31:28Z</time>
<speed>0.00</speed>
</trkpt>
<trkpt lat="-6.966165" lon="-34.837345">
<ele>49.039997</ele>
<time>2018-07-13T08:36:33Z</time>
<speed>0.00</speed>
</trkpt>
<trkpt lat="-6.966116" lon="-34.837219">
<ele>26.590000</ele>
<time>2018-07-13T08:41:38Z</time>
<speed>0.00</speed>
</trkpt>
<trkpt lat="-6.966040" lon="-34.837158">
<ele>23.189999</ele>
<time>2018-07-13T08:46:43Z</time>
<speed>0.00</speed>
</trkpt>
<trkpt lat="-6.966126" lon="-34.837135">
<ele>4.080000</ele>
<time>2018-07-13T08:51:47Z</time>
<speed>0.00</speed>
</trkpt>
<trkpt lat="-6.966127" lon="-34.837223">
<ele>-3.320000</ele>
<time>2018-07-13T08:56:52Z</time>
<speed>0.00</speed>
</trkpt>
<trkpt lat="-6.966096" lon="-34.837135">
<ele>20.199999</ele>
<time>2018-07-13T09:01:57Z</time>
<speed>0.42</speed>
</trkpt>
<trkpt lat="-6.966087" lon="-34.837116">
<ele>28.240000</ele>
<time>2018-07-13T09:07:02Z</time>
<speed>0.00</speed>
</trkpt>
<trkpt lat="-6.966056" lon="-34.837132">
<ele>41.480000</ele>
<time>2018-07-13T09:12:07Z</time>
<speed>0.00</speed>
</trkpt>
<trkpt lat="-6.966059" lon="-34.837158">
<ele>19.119999</ele>
<time>2018-07-13T09:17:12Z</time>
<speed>0.00</speed>
</trkpt>
<trkpt lat="-6.966105" lon="-34.837215">
<ele>18.830000</ele>
<time>2018-07-13T09:22:17Z</time>
<speed>0.00</speed>
</trkpt>
<trkpt lat="-6.966063" lon="-34.837231">
<ele>36.540001</ele>
<time>2018-07-13T09:27:21Z</time>
<speed>0.00</speed>
</trkpt>
<trkpt lat="-6.966151" lon="-34.837173">
<ele>7.130000</ele>
<time>2018-07-13T09:32:26Z</time>
<speed>0.00</speed>
</trkpt>
<trkpt lat="-6.966108" lon="-34.837193">
<ele>6.120000</ele>
<time>2018-07-13T09:37:30Z</time>
<speed>0.25</speed>
</trkpt>
<trkpt lat="-6.966119" lon="-34.837132">
<ele>-0.930000</ele>
<time>2018-07-13T09:42:36Z</time>
<speed>0.00</speed>
</trkpt>
<trkpt lat="-6.966012" lon="-34.837143">
<ele>42.540001</ele>
<time>2018-07-13T09:47:42Z</time>
<speed>0.00</speed>
</trkpt>
<trkpt lat="-6.966035" lon="-34.837044">
<ele>11.770000</ele>
<time>2018-07-13T09:52:47Z</time>
<speed>0.00</speed>
</trkpt>
<trkpt lat="-6.966089" lon="-34.837036">
<ele>25.809999</ele>
<time>2018-07-13T09:57:53Z</time>
<speed>0.00</speed>
</trkpt>
<trkpt lat="-6.966101" lon="-34.837162">
<ele>6.780000</ele>
<time>2018-07-13T10:03:32Z</time>
<speed>0.00</speed>
</trkpt>
<trkpt lat="-6.966068" lon="-34.837170">
<ele>12.700000</ele>
<time>2018-07-13T10:08:39Z</time>
<speed>0.00</speed>
</trkpt>
<trkpt lat="-6.966165" lon="-34.837185">
<ele>-3.110000</ele>
<time>2018-07-13T10:13:44Z</time>
<speed>0.00</speed>
</trkpt>
<trkpt lat="-6.966087" lon="-34.837151">
<ele>-2.550000</ele>
<time>2018-07-13T10:18:59Z</time>
<speed>4.78</speed>
</trkpt>
<trkpt lat="-6.966066" lon="-34.837154">
<ele>-1.780000</ele>
<time>2018-07-13T10:24:04Z</time>
<speed>0.00</speed>
</trkpt>
<trkpt lat="-6.966137" lon="-34.837288">
<ele>-36.969997</ele>
<time>2018-07-13T10:29:12Z</time>
<speed>0.00</speed>
</trkpt>
<trkpt lat="-6.966193" lon="-34.837032">
<ele>78.459999</ele>
<time>2018-07-13T10:34:21Z</time>
<speed>0.00</speed>
</trkpt>
<trkpt lat="-6.966050" lon="-34.837063">
<ele>12.700000</ele>
<time>2018-07-13T10:39:27Z</time>
<speed>0.00</speed>
</trkpt>
<trkpt lat="-6.966137" lon="-34.837151">
<ele>30.719999</ele>
<time>2018-07-13T10:45:03Z</time>
<speed>0.41</speed>
</trkpt>
<trkpt lat="-6.966109" lon="-34.837116">
<ele>34.079998</ele>
<time>2018-07-13T10:50:08Z</time>
<speed>0.00</speed>
</trkpt>
<trkpt lat="-6.966014" lon="-34.837101">
<ele>-1.320000</ele>
<time>2018-07-13T10:55:13Z</time>
<speed>0.19</speed>
</trkpt>
<trkpt lat="-6.966076" lon="-34.837112">
<ele>22.299999</ele>
<time>2018-07-13T11:00:22Z</time>
<speed>0.00</speed>
</trkpt>
<trkpt lat="-6.966077" lon="-34.837181">
<ele>16.299999</ele>
<time>2018-07-13T11:05:26Z</time>
<speed>0.00</speed>
</trkpt>
<trkpt lat="-6.966031" lon="-34.837238">
<ele>8.840000</ele>
<time>2018-07-13T11:10:32Z</time>
<speed>0.00</speed>
</trkpt>
<trkpt lat="-6.966077" lon="-34.837143">
<ele>9.719999</ele>
<time>2018-07-13T11:15:37Z</time>
<speed>0.18</speed>
</trkpt>
<trkpt lat="-6.966115" lon="-34.837231">
<ele>22.010000</ele>
<time>2018-07-13T11:20:41Z</time>
<speed>0.00</speed>
</trkpt>
<trkpt lat="-6.966114" lon="-34.837139">
<ele>22.209999</ele>
<time>2018-07-13T11:25:46Z</time>
<speed>0.00</speed>
</trkpt>
<trkpt lat="-6.966063" lon="-34.837215">
<ele>12.990000</ele>
<time>2018-07-13T11:30:58Z</time>
<speed>1.16</speed>
</trkpt>
<trkpt lat="-6.966134" lon="-34.836987">
<ele>22.779999</ele>
<time>2018-07-13T11:36:02Z</time>
<speed>0.72</speed>
</trkpt>
<trkpt lat="-6.966042" lon="-34.837151">
<ele>15.410000</ele>
<time>2018-07-13T11:41:06Z</time>
<speed>0.00</speed>
</trkpt>
<trkpt lat="-6.966254" lon="-34.837437">
<ele>40.950001</ele>
<time>2018-07-13T11:46:10Z</time>
<speed>0.00</speed>
</trkpt>
<trkpt lat="-6.966002" lon="-34.837341">
<ele>-4.360000</ele>
<time>2018-07-13T11:51:17Z</time>
<speed>0.77</speed>
</trkpt>
<trkpt lat="-6.966177" lon="-34.837360">
<ele>7.220000</ele>
<time>2018-07-13T11:56:25Z</time>
<speed>0.00</speed>
</trkpt>
<trkpt lat="-6.966060" lon="-34.837135">
<ele>1.000000</ele>
<time>2018-07-13T12:01:30Z</time>
<speed>0.00</speed>
</trkpt>
<trkpt lat="-6.966037" lon="-34.837135">
<ele>5.010000</ele>
<time>2018-07-13T12:06:35Z</time>
<speed>0.00</speed>
</trkpt>
<trkpt lat="-6.966052" lon="-34.837257">
<ele>12.469999</ele>
<time>2018-07-13T12:11:48Z</time>
<speed>0.00</speed>
</trkpt>
<trkpt lat="-6.966140" lon="-34.837135">
<ele>68.900002</ele>
<time>2018-07-13T12:16:55Z</time>
<speed>0.00</speed>
</trkpt>
<trkpt lat="-6.966027" lon="-34.837132">
<ele>22.730000</ele>
<time>2018-07-13T12:22:07Z</time>
<speed>0.25</speed>
</trkpt>
<trkpt lat="-6.966042" lon="-34.837078">
<ele>44.789997</ele>
<time>2018-07-13T12:27:30Z</time>
<speed>0.09</speed>
</trkpt>
<trkpt lat="-6.966335" lon="-34.837276">
<ele>-62.759998</ele>
<time>2018-07-13T12:32:50Z</time>
<speed>1.02</speed>
</trkpt>
<trkpt lat="-6.966193" lon="-34.837219">
<ele>-19.660000</ele>
<time>2018-07-13T12:37:57Z</time>
<speed>1.18</speed>
</trkpt>
<trkpt lat="-6.966043" lon="-34.837139">
<ele>40.649998</ele>
<time>2018-07-13T12:43:05Z</time>
<speed>0.00</speed>
</trkpt>
<trkpt lat="-6.966165" lon="-34.837204">
<ele>-19.090000</ele>
<time>2018-07-13T12:48:13Z</time>
<speed>0.00</speed>
</trkpt>
<trkpt lat="-6.965981" lon="-34.837017">
<ele>42.570000</ele>
<time>2018-07-13T12:53:18Z</time>
<speed>0.00</speed>
</trkpt>
<trkpt lat="-6.966065" lon="-34.837105">
<ele>26.480000</ele>
<time>2018-07-13T12:58:35Z</time>
<speed>0.25</speed>
</trkpt>
<trkpt lat="-6.966039" lon="-34.837128">
<ele>24.740000</ele>
<time>2018-07-13T13:04:00Z</time>
<speed>1.00</speed>
</trkpt>
<trkpt lat="-6.966068" lon="-34.837147">
<ele>19.400000</ele>
<time>2018-07-13T13:09:42Z</time>
<speed>0.00</speed>
</trkpt>
<trkpt lat="-6.966112" lon="-34.837143">
<ele>13.210000</ele>
<time>2018-07-13T13:14:48Z</time>
<speed>0.00</speed>
</trkpt>
<trkpt lat="-6.966049" lon="-34.837112">
<ele>14.440000</ele>
<time>2018-07-13T13:19:52Z</time>
<speed>0.00</speed>
</trkpt>
<trkpt lat="-6.966061" lon="-34.837124">
<ele>27.420000</ele>
<time>2018-07-13T13:24:57Z</time>
<speed>0.00</speed>
</trkpt>
<trkpt lat="-6.966115" lon="-34.837151">
<ele>9.010000</ele>
<time>2018-07-13T13:29:59Z</time>
<speed>0.50</speed>
</trkpt>
<trkpt lat="-6.966064" lon="-34.837116">
<ele>19.760000</ele>
<time>2018-07-13T13:35:06Z</time>
<speed>0.67</speed>
</trkpt>
<trkpt lat="-6.966083" lon="-34.837021">
<ele>34.559998</ele>
<time>2018-07-13T13:40:11Z</time>
<speed>0.00</speed>
</trkpt>
<trkpt lat="-6.966094" lon="-34.837120">
<ele>20.740000</ele>
<time>2018-07-13T13:45:16Z</time>
<speed>0.00</speed>
</trkpt>
<trkpt lat="-6.966085" lon="-34.837120">
<ele>20.359999</ele>
<time>2018-07-13T13:50:20Z</time>
<speed>0.61</speed>
</trkpt>
<trkpt lat="-6.966044" lon="-34.837040">
<ele>27.590000</ele>
<time>2018-07-13T13:55:24Z</time>
<speed>0.00</speed>
</trkpt>
<trkpt lat="-6.966138" lon="-34.837124">
<ele>18.320000</ele>
<time>2018-07-13T14:00:28Z</time>
<speed>0.00</speed>
</trkpt>
<trkpt lat="-6.966097" lon="-34.837135">
<ele>18.730000</ele>
<time>2018-07-13T14:05:33Z</time>
<speed>0.00</speed>
</trkpt>
<trkpt lat="-6.966080" lon="-34.837273">
<ele>-15.650000</ele>
<time>2018-07-13T14:10:38Z</time>
<speed>0.00</speed>
</trkpt>
<trkpt lat="-6.966028" lon="-34.837196">
<ele>2.100000</ele>
<time>2018-07-13T14:15:44Z</time>
<speed>0.00</speed>
</trkpt>
<trkpt lat="-6.966274" lon="-34.837494">
<ele>-38.619999</ele>
<time>2018-07-13T14:20:53Z</time>
<speed>0.09</speed>
</trkpt>
<trkpt lat="-6.966071" lon="-34.837109">
<ele>11.050000</ele>
<time>2018-07-13T14:26:33Z</time>
<speed>0.28</speed>
</trkpt>
<trkpt lat="-6.966080" lon="-34.837193">
<ele>1.620000</ele>
<time>2018-07-13T14:31:40Z</time>
<speed>0.00</speed>
</trkpt>
<trkpt lat="-6.966062" lon="-34.837112">
<ele>3.070000</ele>
<time>2018-07-13T14:36:46Z</time>
<speed>0.00</speed>
</trkpt>
<trkpt lat="-6.966110" lon="-34.837158">
<ele>15.830000</ele>
<time>2018-07-13T14:41:51Z</time>
<speed>0.00</speed>
</trkpt>
<trkpt lat="-6.966102" lon="-34.837109">
<ele>-1.860000</ele>
<time>2018-07-13T14:46:57Z</time>
<speed>1.57</speed>
</trkpt>
<trkpt lat="-6.966099" lon="-34.837162">
<ele>14.940000</ele>
<time>2018-07-13T14:52:02Z</time>
<speed>0.52</speed>
</trkpt>
<trkpt lat="-6.966179" lon="-34.837227">
<ele>-22.260000</ele>
<time>2018-07-13T14:57:09Z</time>
<speed>0.00</speed>
</trkpt>
<trkpt lat="-6.966149" lon="-34.837223">
<ele>-10.900000</ele>
<time>2018-07-13T15:02:15Z</time>
<speed>0.00</speed>
</trkpt>
<trkpt lat="-6.966040" lon="-34.837147">
<ele>6.180000</ele>
<time>2018-07-13T15:07:22Z</time>
<speed>0.00</speed>
</trkpt>
<trkpt lat="-6.966129" lon="-34.837170">
<ele>11.270000</ele>
<time>2018-07-13T15:12:28Z</time>
<speed>0.00</speed>
</trkpt>
<trkpt lat="-6.966115" lon="-34.837223">
<ele>5.250000</ele>
<time>2018-07-13T15:17:33Z</time>
<speed>0.00</speed>
</trkpt>
<trkpt lat="-6.966066" lon="-34.837158">
<ele>28.449999</ele>
<time>2018-07-13T15:22:38Z</time>
<speed>0.00</speed>
</trkpt>
<trkpt lat="-6.966122" lon="-34.837242">
<ele>24.400000</ele>
<time>2018-07-13T15:27:43Z</time>
<speed>0.00</speed>
</trkpt>
<trkpt lat="-6.966062" lon="-34.837189">
<ele>24.660000</ele>
<time>2018-07-13T15:32:49Z</time>
<speed>0.00</speed>
</trkpt>
<trkpt lat="-6.966110" lon="-34.837189">
<ele>11.969999</ele>
<time>2018-07-13T15:37:54Z</time>
<speed>0.00</speed>
</trkpt>
<trkpt lat="-6.966024" lon="-34.837112">
<ele>21.600000</ele>
<time>2018-07-13T15:42:58Z</time>
<speed>0.16</speed>
</trkpt>
<trkpt lat="-6.966046" lon="-34.837143">
<ele>14.440000</ele>
<time>2018-07-13T15:48:02Z</time>
<speed>0.00</speed>
</trkpt>
<trkpt lat="-6.966079" lon="-34.837112">
<ele>13.130000</ele>
<time>2018-07-13T15:53:07Z</time>
<speed>0.00</speed>
</trkpt>
<trkpt lat="-6.966035" lon="-34.837116">
<ele>22.309999</ele>
<time>2018-07-13T15:58:11Z</time>
<speed>0.00</speed>
</trkpt>
<trkpt lat="-6.966156" lon="-34.837132">
<ele>17.430000</ele>
<time>2018-07-13T16:03:23Z</time>
<speed>0.37</speed>
</trkpt>
<trkpt lat="-6.966025" lon="-34.837143">
<ele>10.240000</ele>
<time>2018-07-13T16:08:29Z</time>
<speed>0.00</speed>
</trkpt>
<trkpt lat="-6.966050" lon="-34.837154">
<ele>15.549999</ele>
<time>2018-07-13T16:13:33Z</time>
<speed>0.00</speed>
</trkpt>
<trkpt lat="-6.966035" lon="-34.837147">
<ele>5.700000</ele>
<time>2018-07-13T16:18:38Z</time>
<speed>0.45</speed>
</trkpt>
<trkpt lat="-6.966067" lon="-34.837086">
<ele>12.730000</ele>
<time>2018-07-13T16:23:43Z</time>
<speed>0.00</speed>
</trkpt>
<trkpt lat="-6.966057" lon="-34.837162">
<ele>4.180000</ele>
<time>2018-07-13T16:28:48Z</time>
<speed>0.00</speed>
</trkpt>
<trkpt lat="-6.966602" lon="-34.837013">
<ele>121.459999</ele>
<time>2018-07-13T16:33:59Z</time>
<speed>0.59</speed>
</trkpt>
<trkpt lat="-6.966029" lon="-34.836945">
<ele>21.920000</ele>
<time>2018-07-13T16:39:07Z</time>
<speed>0.00</speed>
</trkpt>
<trkpt lat="-6.966089" lon="-34.837055">
<ele>5.400000</ele>
<time>2018-07-13T16:44:13Z</time>
<speed>0.00</speed>
</trkpt>
<trkpt lat="-6.966137" lon="-34.837048">
<ele>22.709999</ele>
<time>2018-07-13T16:49:19Z</time>
<speed>0.17</speed>
</trkpt>
<trkpt lat="-6.966084" lon="-34.837250">
<ele>11.290000</ele>
<time>2018-07-13T16:54:24Z</time>
<speed>0.00</speed>
</trkpt>
<trkpt lat="-6.966081" lon="-34.837265">
<ele>11.139999</ele>
<time>2018-07-13T16:59:52Z</time>
<speed>0.44</speed>
</trkpt>
<trkpt lat="-6.966214" lon="-34.837090">
<ele>-84.790001</ele>
<time>2018-07-13T17:05:33Z</time>
<speed>0.31</speed>
</trkpt>
<trkpt lat="-6.966093" lon="-34.837162">
<ele>-16.619999</ele>
<time>2018-07-13T17:12:15Z</time>
<speed>0.00</speed>
</trkpt>
<trkpt lat="-6.966165" lon="-34.837177">
<ele>14.809999</ele>
<time>2018-07-13T17:17:21Z</time>
<speed>0.00</speed>
</trkpt>
<trkpt lat="-6.966079" lon="-34.837208">
<ele>22.689999</ele>
<time>2018-07-13T17:22:27Z</time>
<speed>0.00</speed>
</trkpt>
<trkpt lat="-6.966155" lon="-34.837067">
<ele>-18.660000</ele>
<time>2018-07-13T17:27:38Z</time>
<speed>0.56</speed>
</trkpt>
<trkpt lat="-6.966093" lon="-34.837219">
<ele>4.410000</ele>
<time>2018-07-13T17:32:46Z</time>
<speed>0.00</speed>
</trkpt>
<trkpt lat="-6.966011" lon="-34.836945">
<ele>18.830000</ele>
<time>2018-07-13T17:37:55Z</time>
<speed>0.00</speed>
</trkpt>
<trkpt lat="-6.966063" lon="-34.837044">
<ele>27.619999</ele>
<time>2018-07-13T17:43:04Z</time>
<speed>0.00</speed>
</trkpt>
<trkpt lat="-6.965961" lon="-34.837078">
<ele>34.250000</ele>
<time>2018-07-13T17:48:12Z</time>
<speed>0.00</speed>
</trkpt>
<trkpt lat="-6.966104" lon="-34.837231">
<ele>-12.639999</ele>
<time>2018-07-13T17:53:23Z</time>
<speed>0.00</speed>
</trkpt>
<trkpt lat="-6.966104" lon="-34.837284">
<ele>-26.480000</ele>
<time>2018-07-13T17:58:31Z</time>
<speed>0.00</speed>
</trkpt>
<trkpt lat="-6.966096" lon="-34.837151">
<ele>1.270000</ele>
<time>2018-07-13T18:04:02Z</time>
<speed>0.05</speed>
</trkpt>
<trkpt lat="-6.966090" lon="-34.837139">
<ele>7.690000</ele>
<time>2018-07-13T18:09:10Z</time>
<speed>0.00</speed>
</trkpt>
<trkpt lat="-6.966074" lon="-34.837112">
<ele>14.660000</ele>
<time>2018-07-13T18:14:17Z</time>
<speed>0.00</speed>
</trkpt>
<trkpt lat="-6.966112" lon="-34.837063">
<ele>27.709999</ele>
<time>2018-07-13T18:19:25Z</time>
<speed>0.00</speed>
</trkpt>
<trkpt lat="-6.966075" lon="-34.837189">
<ele>-5.020000</ele>
<time>2018-07-13T18:24:31Z</time>
<speed>0.00</speed>
</trkpt>
<trkpt lat="-6.966094" lon="-34.837135">
<ele>14.500000</ele>
<time>2018-07-13T18:29:53Z</time>
<speed>0.08</speed>
</trkpt>
<trkpt lat="-6.966125" lon="-34.837158">
<ele>25.900000</ele>
<time>2018-07-13T18:35:22Z</time>
<speed>0.38</speed>
</trkpt>
<trkpt lat="-6.966002" lon="-34.837109">
<ele>2.870000</ele>
<time>2018-07-13T18:40:52Z</time>
<speed>0.00</speed>
</trkpt>
<trkpt lat="-6.966249" lon="-34.836945">
<ele>80.099998</ele>
<time>2018-07-13T18:46:05Z</time>
<speed>0.00</speed>
</trkpt>
<trkpt lat="-6.966075" lon="-34.837078">
<ele>22.269999</ele>
<time>2018-07-13T18:51:16Z</time>
<speed>0.00</speed>
</trkpt>
<trkpt lat="-6.966127" lon="-34.837124">
<ele>24.410000</ele>
<time>2018-07-13T18:56:24Z</time>
<speed>0.00</speed>
</trkpt>
<trkpt lat="-6.966068" lon="-34.837105">
<ele>23.869999</ele>
<time>2018-07-13T19:02:00Z</time>
<speed>0.12</speed>
</trkpt>
<trkpt lat="-6.966112" lon="-34.837242">
<ele>-9.360000</ele>
<time>2018-07-13T19:07:44Z</time>
<speed>0.00</speed>
</trkpt>
<trkpt lat="-6.966128" lon="-34.837116">
<ele>4.010000</ele>
<time>2018-07-13T19:12:49Z</time>
<speed>0.00</speed>
</trkpt>
<trkpt lat="-6.966074" lon="-34.837101">
<ele>3.780000</ele>
<time>2018-07-13T19:17:55Z</time>
<speed>0.00</speed>
</trkpt>
<trkpt lat="-6.966090" lon="-34.837143">
<ele>3.960000</ele>
<time>2018-07-13T19:23:00Z</time>
<speed>0.08</speed>
</trkpt>
<trkpt lat="-6.966053" lon="-34.837215">
<ele>-10.790000</ele>
<time>2018-07-13T19:28:07Z</time>
<speed>0.00</speed>
</trkpt>
<trkpt lat="-6.966119" lon="-34.837189">
<ele>-2.900000</ele>
<time>2018-07-13T19:33:14Z</time>
<speed>0.00</speed>
</trkpt>
<trkpt lat="-6.965977" lon="-34.837173">
<ele>-20.449999</ele>
<time>2018-07-13T19:38:21Z</time>
<speed>0.00</speed>
</trkpt>
<trkpt lat="-6.966049" lon="-34.837070">
<ele>12.270000</ele>
<time>2018-07-13T19:43:27Z</time>
<speed>0.12</speed>
</trkpt>
<trkpt lat="-6.966128" lon="-34.837040">
<ele>-4.270000</ele>
<time>2018-07-13T19:48:34Z</time>
<speed>0.00</speed>
</trkpt>
<trkpt lat="-6.966110" lon="-34.837147">
<ele>37.559998</ele>
<time>2018-07-13T19:53:47Z</time>
<speed>0.00</speed>
</trkpt>
<trkpt lat="-6.966136" lon="-34.837044">
<ele>27.289999</ele>
<time>2018-07-13T19:59:11Z</time>
<speed>0.32</speed>
</trkpt>
<trkpt lat="-6.966123" lon="-34.837051">
<ele>26.980000</ele>
<time>2018-07-13T20:04:46Z</time>
<speed>0.35</speed>
</trkpt>
<trkpt lat="-6.966121" lon="-34.836987">
<ele>21.510000</ele>
<time>2018-07-13T20:11:11Z</time>
<speed>0.21</speed>
</trkpt>
<trkpt lat="-6.966066" lon="-34.837326">
<ele>-21.299999</ele>
<time>2018-07-13T20:18:40Z</time>
<speed>0.12</speed>
</trkpt>
<trkpt lat="-6.966030" lon="-34.837112">
<ele>-10.150000</ele>
<time>2018-07-13T20:26:58Z</time>
<speed>0.00</speed>
</trkpt>
<trkpt lat="-6.966080" lon="-34.837139">
<ele>12.880000</ele>
<time>2018-07-13T20:32:07Z</time>
<speed>0.00</speed>
</trkpt>
<trkpt lat="-6.966050" lon="-34.837173">
<ele>7.510000</ele>
<time>2018-07-13T20:37:14Z</time>
<speed>0.00</speed>
</trkpt>
<trkpt lat="-6.966064" lon="-34.837505">
<ele>-25.580000</ele>
<time>2018-07-13T20:42:47Z</time>
<speed>0.24</speed>
</trkpt>
<trkpt lat="-6.966045" lon="-34.836479">
<ele>83.889999</ele>
<time>2018-07-13T20:49:31Z</time>
<speed>0.78</speed>
</trkpt>
<trkpt lat="-6.966089" lon="-34.837151">
<ele>15.370000</ele>
<time>2018-07-13T20:57:09Z</time>
<speed>0.00</speed>
</trkpt>
<trkpt lat="-6.966066" lon="-34.837132">
<ele>20.770000</ele>
<time>2018-07-13T21:02:16Z</time>
<speed>0.00</speed>
</trkpt>
<trkpt lat="-6.966040" lon="-34.837120">
<ele>28.299999</ele>
<time>2018-07-13T21:07:23Z</time>
<speed>1.87</speed>
</trkpt>
<trkpt lat="-6.966017" lon="-34.837360">
<ele>27.750000</ele>
<time>2018-07-13T21:12:30Z</time>
<speed>0.00</speed>
</trkpt>
<trkpt lat="-6.966061" lon="-34.837074">
<ele>31.240000</ele>
<time>2018-07-13T21:17:36Z</time>
<speed>0.00</speed>
</trkpt>
<trkpt lat="-6.966214" lon="-34.836967">
<ele>49.669998</ele>
<time>2018-07-13T21:22:51Z</time>
<speed>0.00</speed>
</trkpt>
<trkpt lat="-6.966041" lon="-34.837101">
<ele>30.209999</ele>
<time>2018-07-13T21:28:25Z</time>
<speed>0.07</speed>
</trkpt>
<trkpt lat="-6.966034" lon="-34.837063">
<ele>17.299999</ele>
<time>2018-07-13T21:34:01Z</time>
<speed>0.46</speed>
</trkpt>
<trkpt lat="-6.966141" lon="-34.837013">
<ele>31.519999</ele>
<time>2018-07-13T21:39:30Z</time>
<speed>0.00</speed>
</trkpt>
<trkpt lat="-6.966078" lon="-34.837025">
<ele>37.180000</ele>
<time>2018-07-13T21:44:37Z</time>
<speed>0.00</speed>
</trkpt>
<trkpt lat="-6.966136" lon="-34.836926">
<ele>30.809999</ele>
<time>2018-07-13T21:49:45Z</time>
<speed>0.00</speed>
</trkpt>
<trkpt lat="-6.966110" lon="-34.837173">
<ele>6.270000</ele>
<time>2018-07-13T21:54:52Z</time>
<speed>0.00</speed>
</trkpt>
<trkpt lat="-6.966096" lon="-34.837128">
<ele>33.070000</ele>
<time>2018-07-13T22:00:14Z</time>
<speed>0.23</speed>
</trkpt>
<trkpt lat="-6.965940" lon="-34.837105">
<ele>19.619999</ele>
<time>2018-07-13T22:05:23Z</time>
<speed>0.00</speed>
</trkpt>
<trkpt lat="-6.965973" lon="-34.837265">
<ele>5.700000</ele>
<time>2018-07-13T22:10:30Z</time>
<speed>0.00</speed>
</trkpt>
<trkpt lat="-6.966020" lon="-34.837204">
<ele>3.810000</ele>
<time>2018-07-13T22:15:37Z</time>
<speed>0.00</speed>
</trkpt>
<trkpt lat="-6.966044" lon="-34.837166">
<ele>11.200000</ele>
<time>2018-07-13T22:20:53Z</time>
<speed>1.02</speed>
</trkpt>
<trkpt lat="-6.966057" lon="-34.837021">
<ele>18.379999</ele>
<time>2018-07-13T22:25:59Z</time>
<speed>0.00</speed>
</trkpt>
<trkpt lat="-6.966039" lon="-34.837189">
<ele>14.420000</ele>
<time>2018-07-13T22:31:13Z</time>
<speed>0.00</speed>
</trkpt>
<trkpt lat="-6.966164" lon="-34.836903">
<ele>29.570000</ele>
<time>2018-07-13T22:36:20Z</time>
<speed>0.00</speed>
</trkpt>
<trkpt lat="-6.966062" lon="-34.837105">
<ele>11.120000</ele>
<time>2018-07-13T22:41:26Z</time>
<speed>1.59</speed>
</trkpt>
<trkpt lat="-6.966050" lon="-34.837326">
<ele>2.330000</ele>
<time>2018-07-13T22:46:41Z</time>
<speed>0.36</speed>
</trkpt>
<trkpt lat="-6.965970" lon="-34.837418">
<ele>3.560000</ele>
<time>2018-07-13T22:51:50Z</time>
<speed>0.24</speed>
</trkpt>
<trkpt lat="-6.965994" lon="-34.837246">
<ele>-1.160000</ele>
<time>2018-07-13T22:57:00Z</time>
<speed>1.29</speed>
</trkpt>
<trkpt lat="-6.966049" lon="-34.837082">
<ele>6.420000</ele>
<time>2018-07-13T23:02:11Z</time>
<speed>0.00</speed>
</trkpt>
<trkpt lat="-6.966058" lon="-34.837143">
<ele>7.620000</ele>
<time>2018-07-13T23:07:48Z</time>
<speed>0.04</speed>
</trkpt>
<trkpt lat="-6.966035" lon="-34.837132">
<ele>-4.790000</ele>
<time>2018-07-13T23:13:32Z</time>
<speed>0.32</speed>
</trkpt>
<trkpt lat="-6.966072" lon="-34.837154">
<ele>17.119999</ele>
<time>2018-07-13T23:18:38Z</time>
<speed>0.12</speed>
</trkpt>
<trkpt lat="-6.966094" lon="-34.837147">
<ele>16.230000</ele>
<time>2018-07-13T23:23:44Z</time>
<speed>0.00</speed>
</trkpt>
<trkpt lat="-6.966055" lon="-34.837097">
<ele>8.059999</ele>
<time>2018-07-13T23:28:50Z</time>
<speed>0.02</speed>
</trkpt>
<trkpt lat="-6.966000" lon="-34.837212">
<ele>8.070000</ele>
<time>2018-07-13T23:33:58Z</time>
<speed>0.00</speed>
</trkpt>
<trkpt lat="-6.966017" lon="-34.837090">
<ele>-10.770000</ele>
<time>2018-07-13T23:39:07Z</time>
<speed>0.00</speed>
</trkpt>
<trkpt lat="-6.966044" lon="-34.837109">
<ele>6.320000</ele>
<time>2018-07-13T23:44:13Z</time>
<speed>0.00</speed>
</trkpt>
<trkpt lat="-6.966094" lon="-34.837132">
<ele>-23.769999</ele>
<time>2018-07-13T23:49:28Z</time>
<speed>0.23</speed>
</trkpt>
<trkpt lat="-6.966022" lon="-34.837109">
<ele>2.160000</ele>
<time>2018-07-13T23:54:34Z</time>
<speed>0.00</speed>
</trkpt>
<trkpt lat="-6.966062" lon="-34.837059">
<ele>12.920000</ele>
<time>2018-07-14T00:00:00Z</time>
<speed>0.23</speed>
</trkpt>
<trkpt lat="-6.966105" lon="-34.837154">
<ele>12.610000</ele>
<time>2018-07-14T00:05:07Z</time>
<speed>0.17</speed>
</trkpt>
<trkpt lat="-6.966091" lon="-34.837063">
<ele>-1.800000</ele>
<time>2018-07-14T00:10:13Z</time>
<speed>0.00</speed>
</trkpt>
<trkpt lat="-6.966119" lon="-34.837189">
<ele>24.930000</ele>
<time>2018-07-14T00:15:18Z</time>
<speed>0.00</speed>
</trkpt>
<trkpt lat="-6.966053" lon="-34.837101">
<ele>17.830000</ele>
<time>2018-07-14T00:20:23Z</time>
<speed>0.55</speed>
</trkpt>
<trkpt lat="-6.966153" lon="-34.837250">
<ele>9.349999</ele>
<time>2018-07-14T00:25:30Z</time>
<speed>0.00</speed>
</trkpt>
<trkpt lat="-6.966068" lon="-34.837070">
<ele>2.080000</ele>
<time>2018-07-14T00:30:35Z</time>
<speed>0.41</speed>
</trkpt>
<trkpt lat="-6.966022" lon="-34.837067">
<ele>-2.600000</ele>
<time>2018-07-14T00:35:41Z</time>
<speed>0.00</speed>
</trkpt>
<trkpt lat="-6.965949" lon="-34.836792">
<ele>24.650000</ele>
<time>2018-07-14T00:40:47Z</time>
<speed>0.00</speed>
</trkpt>
<trkpt lat="-6.966183" lon="-34.837250">
<ele>32.919998</ele>
<time>2018-07-14T00:45:52Z</time>
<speed>0.00</speed>
</trkpt>
<trkpt lat="-6.966035" lon="-34.837086">
<ele>26.000000</ele>
<time>2018-07-14T00:50:56Z</time>
<speed>0.34</speed>
</trkpt>
<trkpt lat="-6.966092" lon="-34.837139">
<ele>15.580000</ele>
<time>2018-07-14T00:56:00Z</time>
<speed>0.00</speed>
</trkpt>
<trkpt lat="-6.966025" lon="-34.837013">
<ele>11.920000</ele>
<time>2018-07-14T01:01:05Z</time>
<speed>0.00</speed>
</trkpt>
<trkpt lat="-6.966049" lon="-34.837147">
<ele>11.070000</ele>
<time>2018-07-14T01:06:09Z</time>
<speed>0.30</speed>
</trkpt>
<trkpt lat="-6.966053" lon="-34.837120">
<ele>9.510000</ele>
<time>2018-07-14T01:11:15Z</time>
<speed>1.32</speed>
</trkpt>
<trkpt lat="-6.966061" lon="-34.837067">
<ele>-10.630000</ele>
<time>2018-07-14T01:16:21Z</time>
<speed>1.36</speed>
</trkpt>
<trkpt lat="-6.965933" lon="-34.836784">
<ele>30.429998</ele>
<time>2018-07-14T01:21:28Z</time>
<speed>0.00</speed>
</trkpt>
<trkpt lat="-6.966069" lon="-34.837170">
<ele>6.890000</ele>
<time>2018-07-14T01:26:34Z</time>
<speed>0.00</speed>
</trkpt>
<trkpt lat="-6.966111" lon="-34.837196">
<ele>10.590000</ele>
<time>2018-07-14T01:31:40Z</time>
<speed>0.00</speed>
</trkpt>
<trkpt lat="-6.966070" lon="-34.837120">
<ele>19.539999</ele>
<time>2018-07-14T01:36:55Z</time>
<speed>0.58</speed>
</trkpt>
<trkpt lat="-6.966256" lon="-34.837273">
<ele>-28.309999</ele>
<time>2018-07-14T01:42:03Z</time>
<speed>0.00</speed>
</trkpt>
<trkpt lat="-6.966068" lon="-34.837193">
<ele>13.440000</ele>
<time>2018-07-14T01:47:31Z</time>
<speed>0.15</speed>
</trkpt>
<trkpt lat="-6.966048" lon="-34.837120">
<ele>12.110000</ele>
<time>2018-07-14T01:52:39Z</time>
<speed>0.00</speed>
</trkpt>
<trkpt lat="-6.966073" lon="-34.837090">
<ele>6.210000</ele>
<time>2018-07-14T01:57:45Z</time>
<speed>0.00</speed>
</trkpt>
<trkpt lat="-6.966121" lon="-34.837090">
<ele>20.420000</ele>
<time>2018-07-14T02:02:50Z</time>
<speed>0.25</speed>
</trkpt>
<trkpt lat="-6.966067" lon="-34.837120">
<ele>18.490000</ele>
<time>2018-07-14T02:07:57Z</time>
<speed>0.00</speed>
</trkpt>
<trkpt lat="-6.966017" lon="-34.837204">
<ele>23.070000</ele>
<time>2018-07-14T02:13:03Z</time>
<speed>0.00</speed>
</trkpt>
<trkpt lat="-6.966043" lon="-34.837204">
<ele>35.009998</ele>
<time>2018-07-14T02:18:08Z</time>
<speed>0.00</speed>
</trkpt>
<trkpt lat="-6.966076" lon="-34.837177">
<ele>6.290000</ele>
<time>2018-07-14T02:23:15Z</time>
<speed>0.00</speed>
</trkpt>
<trkpt lat="-6.966022" lon="-34.837181">
<ele>23.850000</ele>
<time>2018-07-14T02:28:20Z</time>
<speed>0.00</speed>
</trkpt>
<trkpt lat="-6.966039" lon="-34.837154">
<ele>8.420000</ele>
<time>2018-07-14T02:33:26Z</time>
<speed>0.00</speed>
</trkpt>
<trkpt lat="-6.966058" lon="-34.837166">
<ele>-0.670000</ele>
<time>2018-07-14T02:38:32Z</time>
<speed>0.00</speed>
</trkpt>
<trkpt lat="-6.966091" lon="-34.837154">
<ele>29.990000</ele>
<time>2018-07-14T02:43:39Z</time>
<speed>0.00</speed>
</trkpt>
<trkpt lat="-6.966030" lon="-34.837120">
<ele>-4.480000</ele>
<time>2018-07-14T02:48:46Z</time>
<speed>0.00</speed>
</trkpt>
<trkpt lat="-6.966041" lon="-34.837063">
<ele>11.780000</ele>
<time>2018-07-14T02:53:51Z</time>
<speed>0.00</speed>
</trkpt>
<trkpt lat="-6.966011" lon="-34.837116">
<ele>18.549999</ele>
<time>2018-07-14T02:58:56Z</time>
<speed>0.00</speed>
</trkpt>
</trkseg>
</trk>
<trk>
<name>20180802-102814(8)</name>
<desc>Color:004000ff</desc>
<trkseg>
<trkpt lat="-6.966021" lon="-34.837082">
<ele>0.450000</ele>
<time>2018-07-14T03:04:00Z</time>
<speed>0.00</speed>
</trkpt>
<trkpt lat="-6.966061" lon="-34.837242">
<ele>-2.470000</ele>
<time>2018-07-14T03:09:07Z</time>
<speed>0.00</speed>
</trkpt>
<trkpt lat="-6.966012" lon="-34.837059">
<ele>15.089999</ele>
<time>2018-07-14T03:14:11Z</time>
<speed>0.14</speed>
</trkpt>
<trkpt lat="-6.966033" lon="-34.837048">
<ele>-1.210000</ele>
<time>2018-07-14T03:19:17Z</time>
<speed>0.00</speed>
</trkpt>
<trkpt lat="-6.966111" lon="-34.837036">
<ele>29.949999</ele>
<time>2018-07-14T03:24:22Z</time>
<speed>0.00</speed>
</trkpt>
<trkpt lat="-6.966063" lon="-34.837070">
<ele>1.690000</ele>
<time>2018-07-14T03:29:27Z</time>
<speed>0.00</speed>
</trkpt>
<trkpt lat="-6.966087" lon="-34.837215">
<ele>5.650000</ele>
<time>2018-07-14T03:34:34Z</time>
<speed>0.00</speed>
</trkpt>
<trkpt lat="-6.966104" lon="-34.837112">
<ele>-11.570000</ele>
<time>2018-07-14T03:39:40Z</time>
<speed>0.00</speed>
</trkpt>
<trkpt lat="-6.966055" lon="-34.837215">
<ele>57.529999</ele>
<time>2018-07-14T03:44:45Z</time>
<speed>0.00</speed>
</trkpt>
<trkpt lat="-6.966114" lon="-34.837139">
<ele>17.389999</ele>
<time>2018-07-14T03:49:49Z</time>
<speed>0.34</speed>
</trkpt>
<trkpt lat="-6.966086" lon="-34.837135">
<ele>18.660000</ele>
<time>2018-07-14T03:54:55Z</time>
<speed>0.00</speed>
</trkpt>
<trkpt lat="-6.966087" lon="-34.837208">
<ele>10.080000</ele>
<time>2018-07-14T04:00:36Z</time>
<speed>0.29</speed>
</trkpt>
<trkpt lat="-6.966051" lon="-34.837021">
<ele>9.910000</ele>
<time>2018-07-14T04:06:02Z</time>
<speed>0.15</speed>
</trkpt>
<trkpt lat="-6.966010" lon="-34.837044">
<ele>27.760000</ele>
<time>2018-07-14T04:12:22Z</time>
<speed>0.00</speed>
</trkpt>
<trkpt lat="-6.965974" lon="-34.837128">
<ele>17.770000</ele>
<time>2018-07-14T04:17:27Z</time>
<speed>0.00</speed>
</trkpt>
<trkpt lat="-6.966117" lon="-34.837200">
<ele>-10.800000</ele>
<time>2018-07-14T04:22:34Z</time>
<speed>0.00</speed>
</trkpt>
<trkpt lat="-6.966022" lon="-34.837143">
<ele>-13.610000</ele>
<time>2018-07-14T04:27:39Z</time>
<speed>0.00</speed>
</trkpt>
<trkpt lat="-6.966126" lon="-34.837101">
<ele>13.160000</ele>
<time>2018-07-14T04:32:46Z</time>
<speed>0.00</speed>
</trkpt>
<trkpt lat="-6.965980" lon="-34.837078">
<ele>-8.900000</ele>
<time>2018-07-14T04:37:52Z</time>
<speed>0.00</speed>
</trkpt>
<trkpt lat="-6.965984" lon="-34.837082">
<ele>-5.430000</ele>
<time>2018-07-14T04:42:58Z</time>
<speed>0.00</speed>
</trkpt>
<trkpt lat="-6.966056" lon="-34.837078">
<ele>5.520000</ele>
<time>2018-07-14T04:48:03Z</time>
<speed>0.00</speed>
</trkpt>
<trkpt lat="-6.966026" lon="-34.837189">
<ele>2.240000</ele>
<time>2018-07-14T04:53:10Z</time>
<speed>0.00</speed>
</trkpt>
<trkpt lat="-6.966184" lon="-34.837074">
<ele>60.849998</ele>
<time>2018-07-14T04:58:19Z</time>
<speed>0.00</speed>
</trkpt>
<trkpt lat="-6.966153" lon="-34.837112">
<ele>59.500000</ele>
<time>2018-07-14T05:03:25Z</time>
<speed>0.00</speed>
</trkpt>
<trkpt lat="-6.966084" lon="-34.837154">
<ele>3.260000</ele>
<time>2018-07-14T05:08:31Z</time>
<speed>0.00</speed>
</trkpt>
<trkpt lat="-6.966114" lon="-34.837082">
<ele>19.459999</ele>
<time>2018-07-14T05:13:36Z</time>
<speed>0.22</speed>
</trkpt>
<trkpt lat="-6.965975" lon="-34.837059">
<ele>-4.640000</ele>
<time>2018-07-14T05:18:43Z</time>
<speed>0.00</speed>
</trkpt>
<trkpt lat="-6.966075" lon="-34.837101">
<ele>17.350000</ele>
<time>2018-07-14T05:23:49Z</time>
<speed>0.00</speed>
</trkpt>
<trkpt lat="-6.966093" lon="-34.837151">
<ele>28.820000</ele>
<time>2018-07-14T05:28:54Z</time>
<speed>0.00</speed>
</trkpt>
<trkpt lat="-6.966069" lon="-34.837154">
<ele>-3.280000</ele>
<time>2018-07-14T05:34:01Z</time>
<speed>0.00</speed>
</trkpt>
<trkpt lat="-6.966059" lon="-34.837109">
<ele>12.500000</ele>
<time>2018-07-14T05:39:07Z</time>
<speed>0.00</speed>
</trkpt>
<trkpt lat="-6.966048" lon="-34.837238">
<ele>4.080000</ele>
<time>2018-07-14T05:44:16Z</time>
<speed>0.00</speed>
</trkpt>
<trkpt lat="-6.966080" lon="-34.837097">
<ele>24.570000</ele>
<time>2018-07-14T05:49:21Z</time>
<speed>0.00</speed>
</trkpt>
<trkpt lat="-6.966062" lon="-34.837109">
<ele>28.539999</ele>
<time>2018-07-14T05:54:30Z</time>
<speed>0.00</speed>
</trkpt>
<trkpt lat="-6.966032" lon="-34.837292">
<ele>-3.100000</ele>
<time>2018-07-14T05:59:40Z</time>
<speed>0.22</speed>
</trkpt>
<trkpt lat="-6.966088" lon="-34.837154">
<ele>-18.680000</ele>
<time>2018-07-14T06:04:46Z</time>
<speed>0.00</speed>
</trkpt>
<trkpt lat="-6.966094" lon="-34.837116">
<ele>19.699999</ele>
<time>2018-07-14T06:09:53Z</time>
<speed>0.00</speed>
</trkpt>
<trkpt lat="-6.966025" lon="-34.837139">
<ele>56.520000</ele>
<time>2018-07-14T06:15:14Z</time>
<speed>0.39</speed>
</trkpt>
<trkpt lat="-6.965972" lon="-34.837288">
<ele>-15.200000</ele>
<time>2018-07-14T06:20:20Z</time>
<speed>0.00</speed>
</trkpt>
<trkpt lat="-6.965992" lon="-34.837105">
<ele>32.259998</ele>
<time>2018-07-14T06:25:38Z</time>
<speed>0.54</speed>
</trkpt>
<trkpt lat="-6.966060" lon="-34.837090">
<ele>27.490000</ele>
<time>2018-07-14T06:31:02Z</time>
<speed>0.43</speed>
</trkpt>
<trkpt lat="-6.965796" lon="-34.836967">
<ele>-30.170000</ele>
<time>2018-07-14T06:36:34Z</time>
<speed>1.32</speed>
</trkpt>
<trkpt lat="-6.966070" lon="-34.837048">
<ele>56.219997</ele>
<time>2018-07-14T06:41:39Z</time>
<speed>0.00</speed>
</trkpt>
<trkpt lat="-6.966031" lon="-34.837078">
<ele>32.540001</ele>
<time>2018-07-14T06:46:49Z</time>
<speed>0.00</speed>
</trkpt>
<trkpt lat="-6.966028" lon="-34.837139">
<ele>4.020000</ele>
<time>2018-07-14T06:51:55Z</time>
<speed>0.00</speed>
</trkpt>
<trkpt lat="-6.966074" lon="-34.837112">
<ele>6.720000</ele>
<time>2018-07-14T06:57:01Z</time>
<speed>0.00</speed>
</trkpt>
<trkpt lat="-6.966033" lon="-34.837124">
<ele>11.059999</ele>
<time>2018-07-14T07:02:06Z</time>
<speed>0.00</speed>
</trkpt>
<trkpt lat="-6.966083" lon="-34.836960">
<ele>-19.869999</ele>
<time>2018-07-14T07:07:13Z</time>
<speed>0.00</speed>
</trkpt>
<trkpt lat="-6.966048" lon="-34.837097">
<ele>22.600000</ele>
<time>2018-07-14T07:12:19Z</time>
<speed>0.00</speed>
</trkpt>
<trkpt lat="-6.966106" lon="-34.837147">
<ele>35.930000</ele>
<time>2018-07-14T07:17:30Z</time>
<speed>0.00</speed>
</trkpt>
<trkpt lat="-6.965994" lon="-34.837139">
<ele>9.040000</ele>
<time>2018-07-14T07:22:36Z</time>
<speed>0.00</speed>
</trkpt>
<trkpt lat="-6.966122" lon="-34.837173">
<ele>3.460000</ele>
<time>2018-07-14T07:27:41Z</time>
<speed>0.00</speed>
</trkpt>
<trkpt lat="-6.966145" lon="-34.837067">
<ele>35.930000</ele>
<time>2018-07-14T07:32:47Z</time>
<speed>0.00</speed>
</trkpt>
<trkpt lat="-6.966067" lon="-34.837128">
<ele>10.860000</ele>
<time>2018-07-14T07:37:57Z</time>
<speed>0.00</speed>
</trkpt>
<trkpt lat="-6.966078" lon="-34.837093">
<ele>28.129999</ele>
<time>2018-07-14T07:43:02Z</time>
<speed>1.20</speed>
</trkpt>
<trkpt lat="-6.966199" lon="-34.836933">
<ele>45.450001</ele>
<time>2018-07-14T07:48:09Z</time>
<speed>0.00</speed>
</trkpt>
<trkpt lat="-6.966071" lon="-34.837097">
<ele>10.400000</ele>
<time>2018-07-14T07:53:18Z</time>
<speed>0.00</speed>
</trkpt>
<trkpt lat="-6.966125" lon="-34.836998">
<ele>7.130000</ele>
<time>2018-07-14T07:58:23Z</time>
<speed>0.00</speed>
</trkpt>
<trkpt lat="-6.966007" lon="-34.837261">
<ele>6.320000</ele>
<time>2018-07-14T08:03:55Z</time>
<speed>0.25</speed>
</trkpt>
<trkpt lat="-6.966087" lon="-34.837166">
<ele>4.720000</ele>
<time>2018-07-14T08:09:02Z</time>
<speed>0.00</speed>
</trkpt>
<trkpt lat="-6.966091" lon="-34.837158">
<ele>16.779999</ele>
<time>2018-07-14T08:14:07Z</time>
<speed>0.00</speed>
</trkpt>
<trkpt lat="-6.966105" lon="-34.837166">
<ele>24.719999</ele>
<time>2018-07-14T08:19:12Z</time>
<speed>0.00</speed>
</trkpt>
<trkpt lat="-6.966054" lon="-34.837166">
<ele>11.420000</ele>
<time>2018-07-14T08:24:17Z</time>
<speed>0.00</speed>
</trkpt>
<trkpt lat="-6.966098" lon="-34.837250">
<ele>20.789999</ele>
<time>2018-07-14T08:29:22Z</time>
<speed>0.00</speed>
</trkpt>
<trkpt lat="-6.966099" lon="-34.837200">
<ele>26.449999</ele>
<time>2018-07-14T08:34:26Z</time>
<speed>0.36</speed>
</trkpt>
<trkpt lat="-6.966103" lon="-34.837132">
<ele>23.779999</ele>
<time>2018-07-14T08:39:30Z</time>
<speed>0.00</speed>
</trkpt>
<trkpt lat="-6.966057" lon="-34.837086">
<ele>14.620000</ele>
<time>2018-07-14T08:44:34Z</time>
<speed>0.00</speed>
</trkpt>
<trkpt lat="-6.966085" lon="-34.837162">
<ele>14.870000</ele>
<time>2018-07-14T08:49:39Z</time>
<speed>0.00</speed>
</trkpt>
<trkpt lat="-6.966109" lon="-34.837189">
<ele>13.950000</ele>
<time>2018-07-14T08:54:43Z</time>
<speed>0.00</speed>
</trkpt>
<trkpt lat="-6.966085" lon="-34.837219">
<ele>18.219999</ele>
<time>2018-07-14T08:59:48Z</time>
<speed>0.00</speed>
</trkpt>
<trkpt lat="-6.966001" lon="-34.837036">
<ele>27.320000</ele>
<time>2018-07-14T09:04:54Z</time>
<speed>0.00</speed>
</trkpt>
<trkpt lat="-6.966181" lon="-34.837383">
<ele>51.110001</ele>
<time>2018-07-14T09:10:00Z</time>
<speed>0.00</speed>
</trkpt>
<trkpt lat="-6.966175" lon="-34.837345">
<ele>34.250000</ele>
<time>2018-07-14T09:15:13Z</time>
<speed>0.40</speed>
</trkpt>
<trkpt lat="-6.965994" lon="-34.837021">
<ele>41.090000</ele>
<time>2018-07-14T09:20:25Z</time>
<speed>0.88</speed>
</trkpt>
<trkpt lat="-6.966183" lon="-34.837315">
<ele>33.639999</ele>
<time>2018-07-14T09:25:39Z</time>
<speed>0.19</speed>
</trkpt>
<trkpt lat="-6.966042" lon="-34.837063">
<ele>25.070000</ele>
<time>2018-07-14T09:30:53Z</time>
<speed>0.63</speed>
</trkpt>
<trkpt lat="-6.966153" lon="-34.837315">
<ele>0.030000</ele>
<time>2018-07-14T09:36:00Z</time>
<speed>0.00</speed>
</trkpt>
<trkpt lat="-6.966008" lon="-34.837009">
<ele>19.279999</ele>
<time>2018-07-14T09:41:08Z</time>
<speed>1.29</speed>
</trkpt>
<trkpt lat="-6.966749" lon="-34.838264">
<ele>-80.750000</ele>
<time>2018-07-14T09:46:25Z</time>
<speed>0.64</speed>
</trkpt>
<trkpt lat="-6.965948" lon="-34.837070">
<ele>11.259999</ele>
<time>2018-07-14T09:51:32Z</time>
<speed>0.50</speed>
</trkpt>
<trkpt lat="-6.966079" lon="-34.837040">
<ele>14.030000</ele>
<time>2018-07-14T09:56:42Z</time>
<speed>0.39</speed>
</trkpt>
<trkpt lat="-6.966066" lon="-34.837067">
<ele>8.110000</ele>
<time>2018-07-14T10:02:20Z</time>
<speed>0.20</speed>
</trkpt>
<trkpt lat="-6.966125" lon="-34.837299">
<ele>-16.969999</ele>
<time>2018-07-14T10:08:22Z</time>
<speed>0.00</speed>
</trkpt>
<trkpt lat="-6.966001" lon="-34.837097">
<ele>28.439999</ele>
<time>2018-07-14T10:13:26Z</time>
<speed>0.00</speed>
</trkpt>
<trkpt lat="-6.966023" lon="-34.837132">
<ele>-1.510000</ele>
<time>2018-07-14T10:18:31Z</time>
<speed>0.00</speed>
</trkpt>
<trkpt lat="-6.965980" lon="-34.837170">
<ele>16.980000</ele>
<time>2018-07-14T10:23:38Z</time>
<speed>0.00</speed>
</trkpt>
<trkpt lat="-6.966151" lon="-34.837154">
<ele>17.270000</ele>
<time>2018-07-14T10:28:43Z</time>
<speed>0.00</speed>
</trkpt>
<trkpt lat="-6.966147" lon="-34.837093">
<ele>6.380000</ele>
<time>2018-07-14T10:33:47Z</time>
<speed>0.00</speed>
</trkpt>
<trkpt lat="-6.966092" lon="-34.837135">
<ele>-13.549999</ele>
<time>2018-07-14T10:38:52Z</time>
<speed>0.00</speed>
</trkpt>
<trkpt lat="-6.966106" lon="-34.837151">
<ele>2.800000</ele>
<time>2018-07-14T10:43:56Z</time>
<speed>0.50</speed>
</trkpt>
<trkpt lat="-6.966054" lon="-34.837097">
<ele>-14.849999</ele>
<time>2018-07-14T10:49:00Z</time>
<speed>0.00</speed>
</trkpt>
<trkpt lat="-6.966040" lon="-34.837139">
<ele>11.090000</ele>
<time>2018-07-14T10:54:04Z</time>
<speed>0.00</speed>
</trkpt>
<trkpt lat="-6.966091" lon="-34.837162">
<ele>21.139999</ele>
<time>2018-07-14T10:59:08Z</time>
<speed>0.00</speed>
</trkpt>
<trkpt lat="-6.966102" lon="-34.837166">
<ele>-7.900000</ele>
<time>2018-07-14T11:04:15Z</time>
<speed>0.00</speed>
</trkpt>
<trkpt lat="-6.966131" lon="-34.837231">
<ele>42.419998</ele>
<time>2018-07-14T11:09:19Z</time>
<speed>0.00</speed>
</trkpt>
<trkpt lat="-6.966063" lon="-34.837135">
<ele>9.920000</ele>
<time>2018-07-14T11:14:23Z</time>
<speed>0.00</speed>
</trkpt>
<trkpt lat="-6.966122" lon="-34.837116">
<ele>19.150000</ele>
<time>2018-07-14T11:19:26Z</time>
<speed>0.00</speed>
</trkpt>
<trkpt lat="-6.966130" lon="-34.837177">
<ele>-3.100000</ele>
<time>2018-07-14T11:24:31Z</time>
<speed>0.00</speed>
</trkpt>
<trkpt lat="-6.966039" lon="-34.837132">
<ele>2.780000</ele>
<time>2018-07-14T11:29:36Z</time>
<speed>0.00</speed>
</trkpt>
<trkpt lat="-6.966041" lon="-34.837132">
<ele>15.320000</ele>
<time>2018-07-14T11:34:50Z</time>
<speed>0.42</speed>
</trkpt>
<trkpt lat="-6.966061" lon="-34.837170">
<ele>21.949999</ele>
<time>2018-07-14T11:39:54Z</time>
<speed>0.00</speed>
</trkpt>
<trkpt lat="-6.966076" lon="-34.837257">
<ele>13.280000</ele>
<time>2018-07-14T11:44:58Z</time>
<speed>0.00</speed>
</trkpt>
<trkpt lat="-6.966063" lon="-34.837040">
<ele>2.530000</ele>
<time>2018-07-14T11:50:02Z</time>
<speed>0.00</speed>
</trkpt>
<trkpt lat="-6.966018" lon="-34.837166">
<ele>-11.429999</ele>
<time>2018-07-14T11:55:07Z</time>
<speed>0.00</speed>
</trkpt>
<trkpt lat="-6.966021" lon="-34.837086">
<ele>-30.490000</ele>
<time>2018-07-14T12:00:12Z</time>
<speed>0.00</speed>
</trkpt>
<trkpt lat="-6.966148" lon="-34.837292">
<ele>23.959999</ele>
<time>2018-07-14T12:05:17Z</time>
<speed>0.00</speed>
</trkpt>
<trkpt lat="-6.966152" lon="-34.837204">
<ele>-4.500000</ele>
<time>2018-07-14T12:10:55Z</time>
<speed>0.13</speed>
</trkpt>
<trkpt lat="-6.965995" lon="-34.837070">
<ele>48.430000</ele>
<time>2018-07-14T12:16:02Z</time>
<speed>0.00</speed>
</trkpt>
<trkpt lat="-6.966056" lon="-34.837135">
<ele>33.880001</ele>
<time>2018-07-14T12:21:08Z</time>
<speed>0.01</speed>
</trkpt>
<trkpt lat="-6.966092" lon="-34.837158">
<ele>1.360000</ele>
<time>2018-07-14T12:26:13Z</time>
<speed>0.00</speed>
</trkpt>
<trkpt lat="-6.966082" lon="-34.837101">
<ele>6.720000</ele>
<time>2018-07-14T12:31:17Z</time>
<speed>0.00</speed>
</trkpt>
<trkpt lat="-6.966065" lon="-34.837078">
<ele>30.549999</ele>
<time>2018-07-14T12:36:20Z</time>
<speed>0.00</speed>
</trkpt>
<trkpt lat="-6.966056" lon="-34.837124">
<ele>23.510000</ele>
<time>2018-07-14T12:41:25Z</time>
<speed>0.00</speed>
</trkpt>
<trkpt lat="-6.966066" lon="-34.837132">
<ele>16.160000</ele>
<time>2018-07-14T12:46:29Z</time>
<speed>0.27</speed>
</trkpt>
<trkpt lat="-6.966109" lon="-34.837059">
<ele>28.039999</ele>
<time>2018-07-14T12:51:32Z</time>
<speed>0.02</speed>
</trkpt>
<trkpt lat="-6.966101" lon="-34.837109">
<ele>14.290000</ele>
<time>2018-07-14T12:56:35Z</time>
<speed>0.36</speed>
</trkpt>
<trkpt lat="-6.966014" lon="-34.837105">
<ele>5.850000</ele>
<time>2018-07-14T13:01:41Z</time>
<speed>0.00</speed>
</trkpt>
<trkpt lat="-6.966086" lon="-34.837132">
<ele>20.330000</ele>
<time>2018-07-14T13:06:46Z</time>
<speed>0.00</speed>
</trkpt>
<trkpt lat="-6.966055" lon="-34.837151">
<ele>4.130000</ele>
<time>2018-07-14T13:11:50Z</time>
<speed>0.00</speed>
</trkpt>
<trkpt lat="-6.966074" lon="-34.837139">
<ele>12.099999</ele>
<time>2018-07-14T13:16:54Z</time>
<speed>0.00</speed>
</trkpt>
<trkpt lat="-6.966109" lon="-34.837074">
<ele>40.399998</ele>
<time>2018-07-14T13:21:59Z</time>
<speed>0.00</speed>
</trkpt>
<trkpt lat="-6.966043" lon="-34.837082">
<ele>14.410000</ele>
<time>2018-07-14T13:27:03Z</time>
<speed>0.00</speed>
</trkpt>
<trkpt lat="-6.965973" lon="-34.837006">
<ele>29.619999</ele>
<time>2018-07-14T13:32:08Z</time>
<speed>0.00</speed>
</trkpt>
<trkpt lat="-6.966114" lon="-34.837124">
<ele>24.889999</ele>
<time>2018-07-14T13:37:13Z</time>
<speed>0.05</speed>
</trkpt>
<trkpt lat="-6.965861" lon="-34.837067">
<ele>7.470000</ele>
<time>2018-07-14T13:42:20Z</time>
<speed>0.00</speed>
</trkpt>
<trkpt lat="-6.966107" lon="-34.837128">
<ele>35.040001</ele>
<time>2018-07-14T13:47:32Z</time>
<speed>0.43</speed>
</trkpt>
<trkpt lat="-6.966115" lon="-34.837177">
<ele>17.639999</ele>
<time>2018-07-14T13:52:36Z</time>
<speed>0.00</speed>
</trkpt>
<trkpt lat="-6.965806" lon="-34.837086">
<ele>18.639999</ele>
<time>2018-07-14T13:57:42Z</time>
<speed>0.00</speed>
</trkpt>
<trkpt lat="-6.966065" lon="-34.837067">
<ele>18.230000</ele>
<time>2018-07-14T14:02:52Z</time>
<speed>0.00</speed>
</trkpt>
<trkpt lat="-6.966080" lon="-34.837101">
<ele>20.350000</ele>
<time>2018-07-14T14:08:14Z</time>
<speed>0.31</speed>
</trkpt>
<trkpt lat="-6.966208" lon="-34.837017">
<ele>76.059998</ele>
<time>2018-07-14T14:13:27Z</time>
<speed>0.69</speed>
</trkpt>
<trkpt lat="-6.966074" lon="-34.837147">
<ele>29.400000</ele>
<time>2018-07-14T14:19:04Z</time>
<speed>0.00</speed>
</trkpt>
<trkpt lat="-6.966088" lon="-34.837196">
<ele>5.270000</ele>
<time>2018-07-14T14:24:50Z</time>
<speed>0.53</speed>
</trkpt>
<trkpt lat="-6.966052" lon="-34.837044">
<ele>17.180000</ele>
<time>2018-07-14T14:29:57Z</time>
<speed>0.00</speed>
</trkpt>
<trkpt lat="-6.966054" lon="-34.837223">
<ele>-1.700000</ele>
<time>2018-07-14T14:35:04Z</time>
<speed>0.00</speed>
</trkpt>
<trkpt lat="-6.966089" lon="-34.837132">
<ele>27.730000</ele>
<time>2018-07-14T14:40:11Z</time>
<speed>0.00</speed>
</trkpt>
<trkpt lat="-6.966035" lon="-34.837116">
<ele>5.160000</ele>
<time>2018-07-14T14:45:17Z</time>
<speed>0.00</speed>
</trkpt>
<trkpt lat="-6.966006" lon="-34.837139">
<ele>50.820000</ele>
<time>2018-07-14T14:50:23Z</time>
<speed>0.00</speed>
</trkpt>
<trkpt lat="-6.965975" lon="-34.837132">
<ele>33.649998</ele>
<time>2018-07-14T14:55:28Z</time>
<speed>0.00</speed>
</trkpt>
<trkpt lat="-6.965909" lon="-34.837006">
<ele>59.349998</ele>
<time>2018-07-14T15:00:37Z</time>
<speed>0.18</speed>
</trkpt>
<trkpt lat="-6.965979" lon="-34.837234">
<ele>48.820000</ele>
<time>2018-07-14T15:05:43Z</time>
<speed>0.00</speed>
</trkpt>
<trkpt lat="-6.966035" lon="-34.837208">
<ele>23.689999</ele>
<time>2018-07-14T15:10:53Z</time>
<speed>0.00</speed>
</trkpt>
<trkpt lat="-6.965944" lon="-34.837093">
<ele>36.130001</ele>
<time>2018-07-14T15:16:03Z</time>
<speed>0.00</speed>
</trkpt>
<trkpt lat="-6.965782" lon="-34.837086">
<ele>74.470001</ele>
<time>2018-07-14T15:21:10Z</time>
<speed>0.00</speed>
</trkpt>
<trkpt lat="-6.965926" lon="-34.837158">
<ele>34.969997</ele>
<time>2018-07-14T15:26:16Z</time>
<speed>0.00</speed>
</trkpt>
<trkpt lat="-6.965807" lon="-34.837372">
<ele>78.869995</ele>
<time>2018-07-14T15:31:24Z</time>
<speed>0.21</speed>
</trkpt>
<trkpt lat="-6.965940" lon="-34.837189">
<ele>29.670000</ele>
<time>2018-07-14T15:36:30Z</time>
<speed>1.40</speed>
</trkpt>
<trkpt lat="-6.966025" lon="-34.837078">
<ele>22.510000</ele>
<time>2018-07-14T15:41:35Z</time>
<speed>0.00</speed>
</trkpt>
<trkpt lat="-6.965940" lon="-34.837147">
<ele>24.059999</ele>
<time>2018-07-14T15:46:40Z</time>
<speed>0.00</speed>
</trkpt>
<trkpt lat="-6.966215" lon="-34.837025">
<ele>-21.770000</ele>
<time>2018-07-14T15:51:48Z</time>
<speed>0.00</speed>
</trkpt>
<trkpt lat="-6.965961" lon="-34.837238">
<ele>44.829998</ele>
<time>2018-07-14T15:57:01Z</time>
<speed>0.00</speed>
</trkpt>
<trkpt lat="-6.966041" lon="-34.837204">
<ele>37.119999</ele>
<time>2018-07-14T16:02:30Z</time>
<speed>0.25</speed>
</trkpt>
<trkpt lat="-6.966040" lon="-34.837109">
<ele>11.380000</ele>
<time>2018-07-14T16:07:36Z</time>
<speed>0.21</speed>
</trkpt>
<trkpt lat="-6.966063" lon="-34.837078">
<ele>5.510000</ele>
<time>2018-07-14T16:12:41Z</time>
<speed>0.00</speed>
</trkpt>
<trkpt lat="-6.966029" lon="-34.837051">
<ele>1.740000</ele>
<time>2018-07-14T16:17:46Z</time>
<speed>0.00</speed>
</trkpt>
<trkpt lat="-6.966043" lon="-34.837017">
<ele>32.489998</ele>
<time>2018-07-14T16:22:52Z</time>
<speed>0.00</speed>
</trkpt>
<trkpt lat="-6.966076" lon="-34.837261">
<ele>20.969999</ele>
<time>2018-07-14T16:28:00Z</time>
<speed>0.00</speed>
</trkpt>
<trkpt lat="-6.966051" lon="-34.837135">
<ele>10.420000</ele>
<time>2018-07-14T16:33:05Z</time>
<speed>0.00</speed>
</trkpt>
<trkpt lat="-6.966033" lon="-34.837250">
<ele>16.160000</ele>
<time>2018-07-14T16:38:11Z</time>
<speed>0.00</speed>
</trkpt>
<trkpt lat="-6.966028" lon="-34.837173">
<ele>14.360000</ele>
<time>2018-07-14T16:43:17Z</time>
<speed>0.00</speed>
</trkpt>
<trkpt lat="-6.966058" lon="-34.837170">
<ele>0.030000</ele>
<time>2018-07-14T16:48:23Z</time>
<speed>0.00</speed>
</trkpt>
<trkpt lat="-6.966121" lon="-34.837009">
<ele>25.529999</ele>
<time>2018-07-14T16:53:30Z</time>
<speed>0.00</speed>
</trkpt>
<trkpt lat="-6.966080" lon="-34.837223">
<ele>3.190000</ele>
<time>2018-07-14T16:58:38Z</time>
<speed>0.00</speed>
</trkpt>
<trkpt lat="-6.966126" lon="-34.837067">
<ele>5.740000</ele>
<time>2018-07-14T17:03:45Z</time>
<speed>0.12</speed>
</trkpt>
<trkpt lat="-6.966097" lon="-34.837193">
<ele>11.580000</ele>
<time>2018-07-14T17:08:53Z</time>
<speed>0.36</speed>
</trkpt>
<trkpt lat="-6.966166" lon="-34.837132">
<ele>59.949997</ele>
<time>2018-07-14T17:14:12Z</time>
<speed>0.23</speed>
</trkpt>
<trkpt lat="-6.966081" lon="-34.837154">
<ele>11.059999</ele>
<time>2018-07-14T17:19:22Z</time>
<speed>0.00</speed>
</trkpt>
<trkpt lat="-6.966079" lon="-34.837132">
<ele>27.219999</ele>
<time>2018-07-14T17:25:03Z</time>
<speed>0.25</speed>
</trkpt>
<trkpt lat="-6.966138" lon="-34.837124">
<ele>3.260000</ele>
<time>2018-07-14T17:31:08Z</time>
<speed>0.00</speed>
</trkpt>
<trkpt lat="-6.966103" lon="-34.837055">
<ele>17.639999</ele>
<time>2018-07-14T17:36:29Z</time>
<speed>0.22</speed>
</trkpt>
<trkpt lat="-6.966070" lon="-34.837147">
<ele>9.580000</ele>
<time>2018-07-14T17:41:37Z</time>
<speed>0.38</speed>
</trkpt>
<trkpt lat="-6.966083" lon="-34.837162">
<ele>4.810000</ele>
<time>2018-07-14T17:46:44Z</time>
<speed>0.11</speed>
</trkpt>
<trkpt lat="-6.966040" lon="-34.837177">
<ele>7.110000</ele>
<time>2018-07-14T17:51:50Z</time>
<speed>0.00</speed>
</trkpt>
<trkpt lat="-6.966065" lon="-34.837158">
<ele>3.720000</ele>
<time>2018-07-14T17:56:56Z</time>
<speed>0.19</speed>
</trkpt>
<trkpt lat="-6.966099" lon="-34.837128">
<ele>23.879999</ele>
<time>2018-07-14T18:02:02Z</time>
<speed>0.00</speed>
</trkpt>
<trkpt lat="-6.966124" lon="-34.837170">
<ele>-4.920000</ele>
<time>2018-07-14T18:07:08Z</time>
<speed>0.00</speed>
</trkpt>
<trkpt lat="-6.966125" lon="-34.837193">
<ele>-19.070000</ele>
<time>2018-07-14T18:12:16Z</time>
<speed>0.00</speed>
</trkpt>
<trkpt lat="-6.966157" lon="-34.837189">
<ele>-16.600000</ele>
<time>2018-07-14T18:17:22Z</time>
<speed>0.00</speed>
</trkpt>
<trkpt lat="-6.966152" lon="-34.837219">
<ele>-2.310000</ele>
<time>2018-07-14T18:22:29Z</time>
<speed>0.00</speed>
</trkpt>
<trkpt lat="-6.966004" lon="-34.837257">
<ele>-2.610000</ele>
<time>2018-07-14T18:27:35Z</time>
<speed>0.00</speed>
</trkpt>
<trkpt lat="-6.966068" lon="-34.837273">
<ele>16.590000</ele>
<time>2018-07-14T18:32:51Z</time>
<speed>0.90</speed>
</trkpt>
<trkpt lat="-6.965906" lon="-34.837284">
<ele>48.639999</ele>
<time>2018-07-14T18:38:20Z</time>
<speed>0.46</speed>
</trkpt>
<trkpt lat="-6.965995" lon="-34.837208">
<ele>4.610000</ele>
<time>2018-07-14T18:43:29Z</time>
<speed>0.15</speed>
</trkpt>
<trkpt lat="-6.965967" lon="-34.837303">
<ele>-21.719999</ele>
<time>2018-07-14T18:48:44Z</time>
<speed>0.41</speed>
</trkpt>
<trkpt lat="-6.966002" lon="-34.837204">
<ele>8.660000</ele>
<time>2018-07-14T18:54:05Z</time>
<speed>0.11</speed>
</trkpt>
<trkpt lat="-6.966044" lon="-34.837177">
<ele>0.830000</ele>
<time>2018-07-14T18:59:25Z</time>
<speed>0.34</speed>
</trkpt>
<trkpt lat="-6.966085" lon="-34.837177">
<ele>10.040000</ele>
<time>2018-07-14T19:05:03Z</time>
<speed>0.35</speed>
</trkpt>
<trkpt lat="-6.966026" lon="-34.837212">
<ele>-12.090000</ele>
<time>2018-07-14T19:10:43Z</time>
<speed>0.13</speed>
</trkpt>
<trkpt lat="-6.966130" lon="-34.836998">
<ele>23.689999</ele>
<time>2018-07-14T19:16:52Z</time>
<speed>0.29</speed>
</trkpt>
<trkpt lat="-6.966111" lon="-34.837128">
<ele>4.830000</ele>
<time>2018-07-14T19:22:13Z</time>
<speed>0.10</speed>
</trkpt>
<trkpt lat="-6.966063" lon="-34.837189">
<ele>7.700000</ele>
<time>2018-07-14T19:27:54Z</time>
<speed>0.14</speed>
</trkpt>
<trkpt lat="-6.966032" lon="-34.837200">
<ele>11.490000</ele>
<time>2018-07-14T19:34:20Z</time>
<speed>0.73</speed>
</trkpt>
<trkpt lat="-6.966064" lon="-34.837151">
<ele>-6.520000</ele>
<time>2018-07-14T19:41:34Z</time>
<speed>0.10</speed>
</trkpt>
<trkpt lat="-6.966151" lon="-34.836975">
<ele>42.669998</ele>
<time>2018-07-14T19:48:50Z</time>
<speed>0.49</speed>
</trkpt>
<trkpt lat="-6.966050" lon="-34.837189">
<ele>-0.630000</ele>
<time>2018-07-14T19:56:05Z</time>
<speed>0.04</speed>
</trkpt>
<trkpt lat="-6.966078" lon="-34.837090">
<ele>35.090000</ele>
<time>2018-07-14T20:04:54Z</time>
<speed>0.63</speed>
</trkpt>
<trkpt lat="-6.966096" lon="-34.837357">
<ele>-21.209999</ele>
<time>2018-07-14T20:13:30Z</time>
<speed>0.92</speed>
</trkpt>
<trkpt lat="-6.966096" lon="-34.837051">
<ele>32.520000</ele>
<time>2018-07-14T20:21:52Z</time>
<speed>0.00</speed>
</trkpt>
<trkpt lat="-6.966011" lon="-34.837120">
<ele>22.809999</ele>
<time>2018-07-14T20:27:02Z</time>
<speed>0.00</speed>
</trkpt>
<trkpt lat="-6.966054" lon="-34.837135">
<ele>11.040000</ele>
<time>2018-07-14T20:32:09Z</time>
<speed>0.00</speed>
</trkpt>
<trkpt lat="-6.966103" lon="-34.837029">
<ele>28.980000</ele>
<time>2018-07-14T20:37:16Z</time>
<speed>0.00</speed>
</trkpt>
<trkpt lat="-6.966089" lon="-34.837173">
<ele>15.270000</ele>
<time>2018-07-14T20:42:23Z</time>
<speed>0.00</speed>
</trkpt>
<trkpt lat="-6.966068" lon="-34.837036">
<ele>41.559998</ele>
<time>2018-07-14T20:47:30Z</time>
<speed>0.00</speed>
</trkpt>
<trkpt lat="-6.966060" lon="-34.837109">
<ele>22.629999</ele>
<time>2018-07-14T20:52:37Z</time>
<speed>0.00</speed>
</trkpt>
<trkpt lat="-6.966034" lon="-34.837147">
<ele>-0.280000</ele>
<time>2018-07-14T20:57:44Z</time>
<speed>0.00</speed>
</trkpt>
<trkpt lat="-6.966039" lon="-34.837181">
<ele>-8.349999</ele>
<time>2018-07-14T21:02:51Z</time>
<speed>0.00</speed>
</trkpt>
<trkpt lat="-6.966057" lon="-34.837070">
<ele>6.140000</ele>
<time>2018-07-14T21:07:58Z</time>
<speed>0.00</speed>
</trkpt>
<trkpt lat="-6.966023" lon="-34.837170">
<ele>1.320000</ele>
<time>2018-07-14T21:13:05Z</time>
<speed>0.00</speed>
</trkpt>
<trkpt lat="-6.966120" lon="-34.837158">
<ele>7.410000</ele>
<time>2018-07-14T21:18:12Z</time>
<speed>0.00</speed>
</trkpt>
<trkpt lat="-6.966134" lon="-34.837059">
<ele>17.760000</ele>
<time>2018-07-14T21:23:19Z</time>
<speed>0.00</speed>
</trkpt>
<trkpt lat="-6.966152" lon="-34.837013">
<ele>32.259998</ele>
<time>2018-07-14T21:28:26Z</time>
<speed>0.00</speed>
</trkpt>
<trkpt lat="-6.966081" lon="-34.836979">
<ele>16.000000</ele>
<time>2018-07-14T21:33:33Z</time>
<speed>0.00</speed>
</trkpt>
<trkpt lat="-6.966279" lon="-34.836876">
<ele>38.020000</ele>
<time>2018-07-14T21:38:42Z</time>
<speed>0.00</speed>
</trkpt>
<trkpt lat="-6.966406" lon="-34.836594">
<ele>86.169998</ele>
<time>2018-07-14T21:43:52Z</time>
<speed>0.00</speed>
</trkpt>
<trkpt lat="-6.966046" lon="-34.837147">
<ele>16.320000</ele>
<time>2018-07-14T21:49:30Z</time>
<speed>0.15</speed>
</trkpt>
<trkpt lat="-6.966060" lon="-34.837177">
<ele>12.460000</ele>
<time>2018-07-14T21:54:38Z</time>
<speed>0.17</speed>
</trkpt>
<trkpt lat="-6.966086" lon="-34.837170">
<ele>-1.170000</ele>
<time>2018-07-14T21:59:45Z</time>
<speed>0.00</speed>
</trkpt>
<trkpt lat="-6.966093" lon="-34.837143">
<ele>24.879999</ele>
<time>2018-07-14T22:04:51Z</time>
<speed>0.00</speed>
</trkpt>
<trkpt lat="-6.966147" lon="-34.837116">
<ele>5.910000</ele>
<time>2018-07-14T22:09:57Z</time>
<speed>0.00</speed>
</trkpt>
<trkpt lat="-6.966049" lon="-34.837139">
<ele>-3.530000</ele>
<time>2018-07-14T22:15:05Z</time>
<speed>0.00</speed>
</trkpt>
<trkpt lat="-6.966057" lon="-34.837173">
<ele>15.570000</ele>
<time>2018-07-14T22:20:11Z</time>
<speed>0.00</speed>
</trkpt>
<trkpt lat="-6.966119" lon="-34.837200">
<ele>1.110000</ele>
<time>2018-07-14T22:25:17Z</time>
<speed>0.00</speed>
</trkpt>
<trkpt lat="-6.966108" lon="-34.837227">
<ele>12.950000</ele>
<time>2018-07-14T22:30:24Z</time>
<speed>0.00</speed>
</trkpt>
<trkpt lat="-6.965995" lon="-34.837204">
<ele>9.860000</ele>
<time>2018-07-14T22:35:31Z</time>
<speed>0.00</speed>
</trkpt>
<trkpt lat="-6.966106" lon="-34.837151">
<ele>18.779999</ele>
<time>2018-07-14T22:40:37Z</time>
<speed>0.23</speed>
</trkpt>
<trkpt lat="-6.966050" lon="-34.837074">
<ele>13.940000</ele>
<time>2018-07-14T22:45:43Z</time>
<speed>0.00</speed>
</trkpt>
<trkpt lat="-6.966119" lon="-34.837170">
<ele>21.289999</ele>
<time>2018-07-14T22:50:50Z</time>
<speed>0.00</speed>
</trkpt>
<trkpt lat="-6.966102" lon="-34.837147">
<ele>24.660000</ele>
<time>2018-07-14T22:55:57Z</time>
<speed>0.00</speed>
</trkpt>
<trkpt lat="-6.966022" lon="-34.837177">
<ele>5.480000</ele>
<time>2018-07-14T23:01:03Z</time>
<speed>0.14</speed>
</trkpt>
<trkpt lat="-6.966114" lon="-34.837208">
<ele>0.500000</ele>
<time>2018-07-14T23:06:09Z</time>
<speed>0.00</speed>
</trkpt>
<trkpt lat="-6.966016" lon="-34.837185">
<ele>10.630000</ele>
<time>2018-07-14T23:11:16Z</time>
<speed>0.00</speed>
</trkpt>
<trkpt lat="-6.966037" lon="-34.837215">
<ele>-1.120000</ele>
<time>2018-07-14T23:16:22Z</time>
<speed>0.00</speed>
</trkpt>
<trkpt lat="-6.966075" lon="-34.837246">
<ele>-1.420000</ele>
<time>2018-07-14T23:21:29Z</time>
<speed>0.09</speed>
</trkpt>
<trkpt lat="-6.966044" lon="-34.837162">
<ele>21.309999</ele>
<time>2018-07-14T23:26:36Z</time>
<speed>0.00</speed>
</trkpt>
<trkpt lat="-6.966048" lon="-34.837162">
<ele>30.639999</ele>
<time>2018-07-14T23:31:43Z</time>
<speed>0.00</speed>
</trkpt>
<trkpt lat="-6.966072" lon="-34.837189">
<ele>11.940000</ele>
<time>2018-07-14T23:36:49Z</time>
<speed>0.00</speed>
</trkpt>
<trkpt lat="-6.966096" lon="-34.837025">
<ele>-4.790000</ele>
<time>2018-07-14T23:41:57Z</time>
<speed>0.00</speed>
</trkpt>
<trkpt lat="-6.966061" lon="-34.837219">
<ele>-11.650000</ele>
<time>2018-07-14T23:47:04Z</time>
<speed>0.00</speed>
</trkpt>
<trkpt lat="-6.966084" lon="-34.837284">
<ele>-3.680000</ele>
<time>2018-07-14T23:52:11Z</time>
<speed>0.00</speed>
</trkpt>
<trkpt lat="-6.966043" lon="-34.836979">
<ele>53.590000</ele>
<time>2018-07-14T23:57:18Z</time>
<speed>1.43</speed>
</trkpt>
<trkpt lat="-6.966058" lon="-34.837166">
<ele>-8.809999</ele>
<time>2018-07-15T00:04:09Z</time>
<speed>0.24</speed>
</trkpt>
<trkpt lat="-6.965978" lon="-34.837097">
<ele>2.130000</ele>
<time>2018-07-15T00:14:41Z</time>
<speed>0.53</speed>
</trkpt>
<trkpt lat="-6.966045" lon="-34.837196">
<ele>10.000000</ele>
<time>2018-07-15T00:27:02Z</time>
<speed>0.26</speed>
</trkpt>
<trkpt lat="-6.965989" lon="-34.837143">
<ele>0.040000</ele>
<time>2018-07-15T00:36:50Z</time>
<speed>0.00</speed>
</trkpt>
<trkpt lat="-6.966029" lon="-34.837101">
<ele>0.410000</ele>
<time>2018-07-15T00:41:56Z</time>
<speed>0.14</speed>
</trkpt>
<trkpt lat="-6.966041" lon="-34.837116">
<ele>7.200000</ele>
<time>2018-07-15T00:47:02Z</time>
<speed>0.32</speed>
</trkpt>
<trkpt lat="-6.966007" lon="-34.837170">
<ele>5.150000</ele>
<time>2018-07-15T00:52:09Z</time>
<speed>0.00</speed>
</trkpt>
<trkpt lat="-6.966068" lon="-34.837132">
<ele>8.760000</ele>
<time>2018-07-15T00:57:15Z</time>
<speed>0.00</speed>
</trkpt>
<trkpt lat="-6.966094" lon="-34.837170">
<ele>23.969999</ele>
<time>2018-07-15T01:02:23Z</time>
<speed>0.00</speed>
</trkpt>
<trkpt lat="-6.966086" lon="-34.837261">
<ele>-6.130000</ele>
<time>2018-07-15T01:07:30Z</time>
<speed>0.00</speed>
</trkpt>
</trkseg>
</trk>
<trk>
<name>20180802-102814(9)</name>
<desc>Color:004000ff</desc>
<trkseg>
<trkpt lat="-6.964466" lon="-34.832138">
<ele>39.680000</ele>
<time>2018-07-15T01:25:33Z</time>
<speed>0.19</speed>
</trkpt>
<trkpt lat="-6.964386" lon="-34.832268">
<ele>8.960000</ele>
<time>2018-07-15T01:25:37Z</time>
<speed>0.00</speed>
</trkpt>
<trkpt lat="-6.964228" lon="-34.832230">
<ele>-7.480000</ele>
<time>2018-07-15T01:30:51Z</time>
<speed>0.00</speed>
</trkpt>
<trkpt lat="-6.963812" lon="-34.831947">
<ele>-0.560000</ele>
<time>2018-07-15T01:36:05Z</time>
<speed>0.18</speed>
</trkpt>
<trkpt lat="-6.963872" lon="-34.832035">
<ele>-1.500000</ele>
<time>2018-07-15T01:41:20Z</time>
<speed>0.00</speed>
</trkpt>
<trkpt lat="-6.963825" lon="-34.832031">
<ele>-3.160000</ele>
<time>2018-07-15T01:46:35Z</time>
<speed>0.00</speed>
</trkpt>
<trkpt lat="-6.963893" lon="-34.831974">
<ele>-4.790000</ele>
<time>2018-07-15T01:51:49Z</time>
<speed>0.00</speed>
</trkpt>
<trkpt lat="-6.963893" lon="-34.832054">
<ele>-3.650000</ele>
<time>2018-07-15T01:57:02Z</time>
<speed>0.01</speed>
</trkpt>
<trkpt lat="-6.963850" lon="-34.832047">
<ele>-3.990000</ele>
<time>2018-07-15T02:02:20Z</time>
<speed>0.00</speed>
</trkpt>
<trkpt lat="-6.963804" lon="-34.831898">
<ele>7.480000</ele>
<time>2018-07-15T02:07:33Z</time>
<speed>0.07</speed>
</trkpt>
<trkpt lat="-6.963810" lon="-34.832027">
<ele>4.080000</ele>
<time>2018-07-15T02:12:46Z</time>
<speed>0.00</speed>
</trkpt>
<trkpt lat="-6.963934" lon="-34.831997">
<ele>10.860000</ele>
<time>2018-07-15T02:17:59Z</time>
<speed>0.14</speed>
</trkpt>
<trkpt lat="-6.963950" lon="-34.832054">
<ele>7.230000</ele>
<time>2018-07-15T02:23:11Z</time>
<speed>0.00</speed>
</trkpt>
<trkpt lat="-6.963979" lon="-34.832062">
<ele>4.880000</ele>
<time>2018-07-15T02:28:23Z</time>
<speed>0.00</speed>
</trkpt>
<trkpt lat="-6.963959" lon="-34.832008">
<ele>5.180000</ele>
<time>2018-07-15T02:33:36Z</time>
<speed>0.00</speed>
</trkpt>
<trkpt lat="-6.963875" lon="-34.832043">
<ele>2.020000</ele>
<time>2018-07-15T02:38:50Z</time>
<speed>0.00</speed>
</trkpt>
<trkpt lat="-6.963969" lon="-34.832039">
<ele>2.630000</ele>
<time>2018-07-15T02:44:03Z</time>
<speed>0.11</speed>
</trkpt>
<trkpt lat="-6.963922" lon="-34.832024">
<ele>0.550000</ele>
<time>2018-07-15T02:49:18Z</time>
<speed>0.00</speed>
</trkpt>
<trkpt lat="-6.963906" lon="-34.832073">
<ele>15.980000</ele>
<time>2018-07-15T02:54:33Z</time>
<speed>0.00</speed>
</trkpt>
<trkpt lat="-6.963960" lon="-34.832123">
<ele>27.900000</ele>
<time>2018-07-15T02:59:51Z</time>
<speed>0.00</speed>
</trkpt>
</trkseg>
</trk>
<trk>
<name>20180802-102814(10)</name>
<desc>Color:004000ff</desc>
<trkseg>
<trkpt lat="-6.963792" lon="-34.832047">
<ele>1.550000</ele>
<time>2018-07-15T03:05:13Z</time>
<speed>1.47</speed>
</trkpt>
<trkpt lat="-6.963750" lon="-34.831970">
<ele>13.580000</ele>
<time>2018-07-15T03:10:29Z</time>
<speed>0.59</speed>
</trkpt>
<trkpt lat="-6.963910" lon="-34.832146">
<ele>4.820000</ele>
<time>2018-07-15T03:15:47Z</time>
<speed>0.00</speed>
</trkpt>
<trkpt lat="-6.963833" lon="-34.832054">
<ele>-4.430000</ele>
<time>2018-07-15T03:21:02Z</time>
<speed>0.00</speed>
</trkpt>
<trkpt lat="-6.963863" lon="-34.832092">
<ele>-0.770000</ele>
<time>2018-07-15T03:26:18Z</time>
<speed>0.00</speed>
</trkpt>
<trkpt lat="-6.963910" lon="-34.832108">
<ele>1.660000</ele>
<time>2018-07-15T03:31:33Z</time>
<speed>0.00</speed>
</trkpt>
<trkpt lat="-6.963833" lon="-34.832050">
<ele>0.810000</ele>
<time>2018-07-15T03:36:48Z</time>
<speed>0.00</speed>
</trkpt>
<trkpt lat="-6.963837" lon="-34.832081">
<ele>-9.130000</ele>
<time>2018-07-15T03:42:03Z</time>
<speed>0.00</speed>
</trkpt>
<trkpt lat="-6.963846" lon="-34.832188">
<ele>-14.490000</ele>
<time>2018-07-15T03:47:18Z</time>
<speed>0.00</speed>
</trkpt>
<trkpt lat="-6.963733" lon="-34.831974">
<ele>19.559999</ele>
<time>2018-07-15T03:52:34Z</time>
<speed>0.52</speed>
</trkpt>
<trkpt lat="-6.963758" lon="-34.831928">
<ele>9.360000</ele>
<time>2018-07-15T03:57:49Z</time>
<speed>4.21</speed>
</trkpt>
<trkpt lat="-6.963767" lon="-34.832035">
<ele>12.150000</ele>
<time>2018-07-15T04:04:59Z</time>
<speed>0.35</speed>
</trkpt>
<trkpt lat="-6.963820" lon="-34.832050">
<ele>13.200000</ele>
<time>2018-07-15T04:16:27Z</time>
<speed>0.40</speed>
</trkpt>
<trkpt lat="-6.963676" lon="-34.832054">
<ele>18.459999</ele>
<time>2018-07-15T04:31:31Z</time>
<speed>0.56</speed>
</trkpt>
<trkpt lat="-6.963996" lon="-34.832054">
<ele>4.810000</ele>
<time>2018-07-15T04:44:16Z</time>
<speed>0.00</speed>
</trkpt>
<trkpt lat="-6.963872" lon="-34.832092">
<ele>1.750000</ele>
<time>2018-07-15T04:49:37Z</time>
<speed>0.00</speed>
</trkpt>
<trkpt lat="-6.963742" lon="-34.832077">
<ele>13.110000</ele>
<time>2018-07-15T04:55:01Z</time>
<speed>0.00</speed>
</trkpt>
<trkpt lat="-6.963847" lon="-34.832100">
<ele>-5.070000</ele>
<time>2018-07-15T05:03:19Z</time>
<speed>0.00</speed>
</trkpt>
<trkpt lat="-6.963863" lon="-34.832088">
<ele>4.580000</ele>
<time>2018-07-15T05:08:34Z</time>
<speed>0.00</speed>
</trkpt>
<trkpt lat="-6.963910" lon="-34.832069">
<ele>-3.350000</ele>
<time>2018-07-15T05:13:49Z</time>
<speed>0.00</speed>
</trkpt>
<trkpt lat="-6.963772" lon="-34.832092">
<ele>-0.530000</ele>
<time>2018-07-15T05:19:06Z</time>
<speed>0.00</speed>
</trkpt>
<trkpt lat="-6.963978" lon="-34.832172">
<ele>-33.709999</ele>
<time>2018-07-15T05:24:20Z</time>
<speed>0.00</speed>
</trkpt>
<trkpt lat="-6.963971" lon="-34.832146">
<ele>-27.490000</ele>
<time>2018-07-15T05:29:34Z</time>
<speed>0.00</speed>
</trkpt>
<trkpt lat="-6.964053" lon="-34.832172">
<ele>-43.939999</ele>
<time>2018-07-15T05:34:50Z</time>
<speed>0.00</speed>
</trkpt>
<trkpt lat="-6.964035" lon="-34.832092">
<ele>-10.260000</ele>
<time>2018-07-15T05:40:05Z</time>
<speed>0.00</speed>
</trkpt>
<trkpt lat="-6.963889" lon="-34.832088">
<ele>13.240000</ele>
<time>2018-07-15T05:45:23Z</time>
<speed>0.00</speed>
</trkpt>
<trkpt lat="-6.963900" lon="-34.832062">
<ele>5.430000</ele>
<time>2018-07-15T05:50:38Z</time>
<speed>0.00</speed>
</trkpt>
<trkpt lat="-6.963816" lon="-34.832108">
<ele>21.330000</ele>
<time>2018-07-15T05:56:01Z</time>
<speed>0.06</speed>
</trkpt>
<trkpt lat="-6.963866" lon="-34.832096">
<ele>4.360000</ele>
<time>2018-07-15T06:01:31Z</time>
<speed>0.41</speed>
</trkpt>
<trkpt lat="-6.963899" lon="-34.832092">
<ele>-8.630000</ele>
<time>2018-07-15T06:06:50Z</time>
<speed>0.00</speed>
</trkpt>
<trkpt lat="-6.963918" lon="-34.832172">
<ele>-4.200000</ele>
<time>2018-07-15T06:12:22Z</time>
<speed>0.09</speed>
</trkpt>
<trkpt lat="-6.963961" lon="-34.832123">
<ele>-10.650000</ele>
<time>2018-07-15T06:17:37Z</time>
<speed>0.00</speed>
</trkpt>
<trkpt lat="-6.963891" lon="-34.832108">
<ele>-1.980000</ele>
<time>2018-07-15T06:23:11Z</time>
<speed>0.14</speed>
</trkpt>
<trkpt lat="-6.963900" lon="-34.832092">
<ele>5.720000</ele>
<time>2018-07-15T06:29:42Z</time>
<speed>0.15</speed>
</trkpt>
<trkpt lat="-6.963713" lon="-34.831894">
<ele>108.759995</ele>
<time>2018-07-15T06:40:59Z</time>
<speed>1.03</speed>
</trkpt>
<trkpt lat="-6.963694" lon="-34.831951">
<ele>71.070000</ele>
<time>2018-07-15T06:52:46Z</time>
<speed>0.44</speed>
</trkpt>
<trkpt lat="-6.963680" lon="-34.831833">
<ele>68.809998</ele>
<time>2018-07-15T07:03:22Z</time>
<speed>0.50</speed>
</trkpt>
<trkpt lat="-6.963800" lon="-34.831955">
<ele>69.479996</ele>
<time>2018-07-15T07:14:57Z</time>
<speed>1.16</speed>
</trkpt>
<trkpt lat="-6.963779" lon="-34.831921">
<ele>60.489998</ele>
<time>2018-07-15T07:26:52Z</time>
<speed>1.09</speed>
</trkpt>
<trkpt lat="-6.963797" lon="-34.831654">
<ele>60.639999</ele>
<time>2018-07-15T07:40:15Z</time>
<speed>0.06</speed>
</trkpt>
<trkpt lat="-6.963888" lon="-34.832008">
<ele>10.070000</ele>
<time>2018-07-15T07:55:24Z</time>
<speed>2.35</speed>
</trkpt>
<trkpt lat="-6.963855" lon="-34.832195">
<ele>-15.210000</ele>
<time>2018-07-15T08:13:58Z</time>
<speed>0.04</speed>
</trkpt>
<trkpt lat="-6.952065" lon="-34.802666">
<ele>-0.520000</ele>
<time>2018-07-15T08:40:58Z</time>
<speed>2.57</speed>
</trkpt>
<trkpt lat="-6.955263" lon="-34.763023">
<ele>18.609999</ele>
<time>2018-07-15T09:06:59Z</time>
<speed>2.93</speed>
</trkpt>
<trkpt lat="-6.955263" lon="-34.763023">
<ele>18.609999</ele>
<time>2018-07-15T10:08:34Z</time>
<speed>2.93</speed>
</trkpt>
<trkpt lat="-6.903291" lon="-34.681023">
<ele>20.760000</ele>
<time>2018-07-15T10:59:08Z</time>
<speed>0.47</speed>
</trkpt>
<trkpt lat="-6.902963" lon="-34.676487">
<ele>-10.309999</ele>
<time>2018-07-15T11:47:25Z</time>
<speed>0.12</speed>
</trkpt>
<trkpt lat="-6.901802" lon="-34.673672">
<ele>17.250000</ele>
<time>2018-07-15T12:33:00Z</time>
<speed>0.27</speed>
</trkpt>
<trkpt lat="-6.900674" lon="-34.670490">
<ele>13.880000</ele>
<time>2018-07-15T13:14:30Z</time>
<speed>0.94</speed>
</trkpt>
<trkpt lat="-6.899025" lon="-34.668968">
<ele>34.419998</ele>
<time>2018-07-15T13:43:50Z</time>
<speed>0.55</speed>
</trkpt>
<trkpt lat="-6.897789" lon="-34.667877">
<ele>1.950000</ele>
<time>2018-07-15T14:10:27Z</time>
<speed>0.48</speed>
</trkpt>
<trkpt lat="-6.895802" lon="-34.666588">
<ele>-6.830000</ele>
<time>2018-07-15T14:39:06Z</time>
<speed>0.07</speed>
</trkpt>
<trkpt lat="-6.895432" lon="-34.666378">
<ele>2.260000</ele>
<time>2018-07-15T14:44:14Z</time>
<speed>0.00</speed>
</trkpt>
<trkpt lat="-6.897398" lon="-34.667740">
<ele>0.110000</ele>
<time>2018-07-15T14:49:22Z</time>
<speed>1.71</speed>
</trkpt>
<trkpt lat="-6.899656" lon="-34.669754">
<ele>3.180000</ele>
<time>2018-07-15T14:54:32Z</time>
<speed>0.00</speed>
</trkpt>
<trkpt lat="-6.899575" lon="-34.669739">
<ele>1.510000</ele>
<time>2018-07-15T14:59:42Z</time>
<speed>0.00</speed>
</trkpt>
<trkpt lat="-6.899313" lon="-34.669975">
<ele>0.510000</ele>
<time>2018-07-15T15:04:53Z</time>
<speed>0.00</speed>
</trkpt>
<trkpt lat="-6.899243" lon="-34.670052">
<ele>2.090000</ele>
<time>2018-07-15T15:10:02Z</time>
<speed>0.00</speed>
</trkpt>
<trkpt lat="-6.899276" lon="-34.669125">
<ele>3.720000</ele>
<time>2018-07-15T15:15:12Z</time>
<speed>0.00</speed>
</trkpt>
<trkpt lat="-6.898859" lon="-34.668243">
<ele>6.630000</ele>
<time>2018-07-15T15:20:22Z</time>
<speed>0.00</speed>
</trkpt>
<trkpt lat="-6.899057" lon="-34.668324">
<ele>-3.070000</ele>
<time>2018-07-15T15:25:31Z</time>
<speed>0.23</speed>
</trkpt>
<trkpt lat="-6.898091" lon="-34.668297">
<ele>0.400000</ele>
<time>2018-07-15T15:30:40Z</time>
<speed>0.00</speed>
</trkpt>
<trkpt lat="-6.897891" lon="-34.668617">
<ele>15.259999</ele>
<time>2018-07-15T15:35:49Z</time>
<speed>0.00</speed>
</trkpt>
<trkpt lat="-6.898404" lon="-34.668526">
<ele>-14.820000</ele>
<time>2018-07-15T15:40:59Z</time>
<speed>0.00</speed>
</trkpt>
<trkpt lat="-6.897657" lon="-34.668633">
<ele>3.160000</ele>
<time>2018-07-15T15:46:09Z</time>
<speed>0.00</speed>
</trkpt>
<trkpt lat="-6.897732" lon="-34.668541">
<ele>11.219999</ele>
<time>2018-07-15T15:51:18Z</time>
<speed>0.34</speed>
</trkpt>
<trkpt lat="-6.897152" lon="-34.668583">
<ele>10.380000</ele>
<time>2018-07-15T15:56:26Z</time>
<speed>0.00</speed>
</trkpt>
<trkpt lat="-6.896603" lon="-34.668766">
<ele>7.080000</ele>
<time>2018-07-15T16:01:39Z</time>
<speed>0.00</speed>
</trkpt>
<trkpt lat="-6.896170" lon="-34.668907">
<ele>5.770000</ele>
<time>2018-07-15T16:06:49Z</time>
<speed>0.00</speed>
</trkpt>
<trkpt lat="-6.896338" lon="-34.669453">
<ele>5.470000</ele>
<time>2018-07-15T16:11:59Z</time>
<speed>0.00</speed>
</trkpt>
<trkpt lat="-6.898220" lon="-34.670486">
<ele>2.650000</ele>
<time>2018-07-15T16:17:09Z</time>
<speed>2.04</speed>
</trkpt>
<trkpt lat="-6.900384" lon="-34.672897">
<ele>15.490000</ele>
<time>2018-07-15T16:22:18Z</time>
<speed>0.00</speed>
</trkpt>
<trkpt lat="-6.900476" lon="-34.672764">
<ele>8.820000</ele>
<time>2018-07-15T16:27:28Z</time>
<speed>0.00</speed>
</trkpt>
<trkpt lat="-6.900709" lon="-34.672523">
<ele>8.010000</ele>
<time>2018-07-15T16:32:37Z</time>
<speed>0.00</speed>
</trkpt>
<trkpt lat="-6.900845" lon="-34.672676">
<ele>18.250000</ele>
<time>2018-07-15T16:37:48Z</time>
<speed>0.00</speed>
</trkpt>
<trkpt lat="-6.900254" lon="-34.672920">
<ele>20.840000</ele>
<time>2018-07-15T16:42:59Z</time>
<speed>0.00</speed>
</trkpt>
<trkpt lat="-6.899338" lon="-34.674793">
<ele>8.510000</ele>
<time>2018-07-15T16:48:12Z</time>
<speed>1.60</speed>
</trkpt>
<trkpt lat="-6.898768" lon="-34.675301">
<ele>40.700001</ele>
<time>2018-07-15T16:53:23Z</time>
<speed>0.00</speed>
</trkpt>
<trkpt lat="-6.898951" lon="-34.675583">
<ele>10.200000</ele>
<time>2018-07-15T16:58:34Z</time>
<speed>0.80</speed>
</trkpt>
<trkpt lat="-6.898288" lon="-34.675663">
<ele>5.890000</ele>
<time>2018-07-15T17:03:52Z</time>
<speed>0.87</speed>
</trkpt>
<trkpt lat="-6.897568" lon="-34.675655">
<ele>10.929999</ele>
<time>2018-07-15T17:09:06Z</time>
<speed>0.56</speed>
</trkpt>
<trkpt lat="-6.897428" lon="-34.675808">
<ele>0.240000</ele>
<time>2018-07-15T17:14:19Z</time>
<speed>0.30</speed>
</trkpt>
<trkpt lat="-6.897113" lon="-34.675709">
<ele>-12.110000</ele>
<time>2018-07-15T17:19:30Z</time>
<speed>1.17</speed>
</trkpt>
<trkpt lat="-6.897096" lon="-34.675697">
<ele>10.800000</ele>
<time>2018-07-15T17:24:43Z</time>
<speed>0.30</speed>
</trkpt>
<trkpt lat="-6.896931" lon="-34.676098">
<ele>33.930000</ele>
<time>2018-07-15T17:29:56Z</time>
<speed>0.89</speed>
</trkpt>
<trkpt lat="-6.896454" lon="-34.677002">
<ele>41.209999</ele>
<time>2018-07-15T17:35:08Z</time>
<speed>0.81</speed>
</trkpt>
<trkpt lat="-6.896593" lon="-34.677036">
<ele>29.369999</ele>
<time>2018-07-15T17:40:23Z</time>
<speed>0.44</speed>
</trkpt>
<trkpt lat="-6.896390" lon="-34.678059">
<ele>-8.309999</ele>
<time>2018-07-15T17:45:36Z</time>
<speed>0.94</speed>
</trkpt>
<trkpt lat="-6.896522" lon="-34.678753">
<ele>16.600000</ele>
<time>2018-07-15T17:50:49Z</time>
<speed>1.21</speed>
</trkpt>
<trkpt lat="-6.896051" lon="-34.678970">
<ele>17.359999</ele>
<time>2018-07-15T17:56:01Z</time>
<speed>1.17</speed>
</trkpt>
<trkpt lat="-6.895814" lon="-34.679234">
<ele>18.420000</ele>
<time>2018-07-15T18:02:33Z</time>
<speed>0.53</speed>
</trkpt>
<trkpt lat="-6.894911" lon="-34.679790">
<ele>8.970000</ele>
<time>2018-07-15T18:11:31Z</time>
<speed>0.66</speed>
</trkpt>
<trkpt lat="-6.894369" lon="-34.680088">
<ele>13.110000</ele>
<time>2018-07-15T18:16:58Z</time>
<speed>0.62</speed>
</trkpt>
<trkpt lat="-6.893760" lon="-34.680267">
<ele>9.670000</ele>
<time>2018-07-15T18:23:47Z</time>
<speed>0.37</speed>
</trkpt>
<trkpt lat="-6.892715" lon="-34.680981">
<ele>9.170000</ele>
<time>2018-07-15T18:31:43Z</time>
<speed>0.69</speed>
</trkpt>
<trkpt lat="-6.892655" lon="-34.682457">
<ele>9.230000</ele>
<time>2018-07-15T18:39:38Z</time>
<speed>0.69</speed>
</trkpt>
<trkpt lat="-6.894332" lon="-34.687412">
<ele>17.680000</ele>
<time>2018-07-15T18:48:45Z</time>
<speed>2.70</speed>
</trkpt>
<trkpt lat="-6.900326" lon="-34.702698">
<ele>5.950000</ele>
<time>2018-07-15T18:59:26Z</time>
<speed>2.29</speed>
</trkpt>
<trkpt lat="-6.906554" lon="-34.720692">
<ele>22.670000</ele>
<time>2018-07-15T19:11:11Z</time>
<speed>3.02</speed>
</trkpt>
<trkpt lat="-6.912560" lon="-34.735725">
<ele>13.450000</ele>
<time>2018-07-15T19:21:14Z</time>
<speed>2.77</speed>
</trkpt>
<trkpt lat="-6.918324" lon="-34.750984">
<ele>2.790000</ele>
<time>2018-07-15T19:31:16Z</time>
<speed>2.95</speed>
</trkpt>
<trkpt lat="-6.923426" lon="-34.764511">
<ele>5.180000</ele>
<time>2018-07-15T19:40:44Z</time>
<speed>2.67</speed>
</trkpt>
<trkpt lat="-6.928375" lon="-34.777760">
<ele>9.099999</ele>
<time>2018-07-15T19:50:36Z</time>
<speed>3.35</speed>
</trkpt>
<trkpt lat="-6.931843" lon="-34.792255">
<ele>23.269999</ele>
<time>2018-07-15T20:00:53Z</time>
<speed>2.62</speed>
</trkpt>
<trkpt lat="-6.936762" lon="-34.810146">
<ele>26.859999</ele>
<time>2018-07-15T20:11:56Z</time>
<speed>2.71</speed>
</trkpt>
<trkpt lat="-6.945722" lon="-34.830612">
<ele>12.360000</ele>
<time>2018-07-15T20:24:48Z</time>
<speed>3.67</speed>
</trkpt>
<trkpt lat="-6.969742" lon="-34.841709">
<ele>3.380000</ele>
<time>2018-07-15T20:41:36Z</time>
<speed>2.90</speed>
</trkpt>
<trkpt lat="-6.971892" lon="-34.840755">
<ele>12.130000</ele>
<time>2018-07-15T20:57:05Z</time>
<speed>3.47</speed>
</trkpt>
<trkpt lat="-6.961884" lon="-34.835388">
<ele>4.420000</ele>
<time>2018-07-15T21:09:10Z</time>
<speed>2.78</speed>
</trkpt>
<trkpt lat="-6.963840" lon="-34.832050">
<ele>14.540000</ele>
<time>2018-07-15T21:21:09Z</time>
<speed>0.34</speed>
</trkpt>
<trkpt lat="-6.963818" lon="-34.832008">
<ele>19.799999</ele>
<time>2018-07-15T21:31:31Z</time>
<speed>0.13</speed>
</trkpt>
<trkpt lat="-6.963836" lon="-34.832108">
<ele>5.620000</ele>
<time>2018-07-15T21:41:55Z</time>
<speed>0.51</speed>
</trkpt>
<trkpt lat="-6.963845" lon="-34.831989">
<ele>9.870000</ele>
<time>2018-07-15T21:52:24Z</time>
<speed>0.21</speed>
</trkpt>
<trkpt lat="-6.963758" lon="-34.832069">
<ele>-1.270000</ele>
<time>2018-07-15T22:04:53Z</time>
<speed>0.06</speed>
</trkpt>
<trkpt lat="-6.963795" lon="-34.831997">
<ele>15.349999</ele>
<time>2018-07-15T22:21:07Z</time>
<speed>0.04</speed>
</trkpt>
<trkpt lat="-6.963810" lon="-34.832016">
<ele>2.640000</ele>
<time>2018-07-15T22:37:10Z</time>
<speed>0.67</speed>
</trkpt>
<trkpt lat="-6.963756" lon="-34.831982">
<ele>20.969999</ele>
<time>2018-07-15T22:49:17Z</time>
<speed>0.19</speed>
</trkpt>
<trkpt lat="-6.963766" lon="-34.831902">
<ele>-0.940000</ele>
<time>2018-07-15T23:00:37Z</time>
<speed>0.12</speed>
</trkpt>
<trkpt lat="-6.963744" lon="-34.831779">
<ele>-3.130000</ele>
<time>2018-07-15T23:05:52Z</time>
<speed>0.87</speed>
</trkpt>
<trkpt lat="-6.963981" lon="-34.831760">
<ele>7.690000</ele>
<time>2018-07-15T23:15:07Z</time>
<speed>0.42</speed>
</trkpt>
<trkpt lat="-6.963675" lon="-34.831902">
<ele>-36.360001</ele>
<time>2018-07-15T23:40:50Z</time>
<speed>0.00</speed>
</trkpt>
<trkpt lat="-6.963708" lon="-34.831867">
<ele>-27.840000</ele>
<time>2018-07-15T23:46:05Z</time>
<speed>0.00</speed>
</trkpt>
<trkpt lat="-6.963862" lon="-34.832073">
<ele>-5.420000</ele>
<time>2018-07-15T23:51:18Z</time>
<speed>0.00</speed>
</trkpt>
<trkpt lat="-6.963873" lon="-34.832088">
<ele>12.900000</ele>
<time>2018-07-15T23:56:30Z</time>
<speed>0.00</speed>
</trkpt>
<trkpt lat="-6.963839" lon="-34.832119">
<ele>12.250000</ele>
<time>2018-07-16T00:01:47Z</time>
<speed>0.00</speed>
</trkpt>
<trkpt lat="-6.963949" lon="-34.832161">
<ele>30.879999</ele>
<time>2018-07-16T00:06:59Z</time>
<speed>0.00</speed>
</trkpt>
<trkpt lat="-6.963888" lon="-34.832104">
<ele>19.740000</ele>
<time>2018-07-16T00:12:10Z</time>
<speed>0.00</speed>
</trkpt>
<trkpt lat="-6.963756" lon="-34.831970">
<ele>-2.130000</ele>
<time>2018-07-16T00:17:22Z</time>
<speed>2.04</speed>
</trkpt>
<trkpt lat="-6.963916" lon="-34.832123">
<ele>11.259999</ele>
<time>2018-07-16T00:22:33Z</time>
<speed>0.00</speed>
</trkpt>
<trkpt lat="-6.963871" lon="-34.832085">
<ele>9.610000</ele>
<time>2018-07-16T00:27:46Z</time>
<speed>0.00</speed>
</trkpt>
<trkpt lat="-6.963824" lon="-34.831982">
<ele>-7.460000</ele>
<time>2018-07-16T00:32:57Z</time>
<speed>0.00</speed>
</trkpt>
<trkpt lat="-6.963824" lon="-34.832008">
<ele>-7.690000</ele>
<time>2018-07-16T00:38:11Z</time>
<speed>0.00</speed>
</trkpt>
<trkpt lat="-6.963801" lon="-34.832008">
<ele>-13.150000</ele>
<time>2018-07-16T00:43:22Z</time>
<speed>0.00</speed>
</trkpt>
<trkpt lat="-6.963804" lon="-34.832069">
<ele>7.620000</ele>
<time>2018-07-16T00:48:33Z</time>
<speed>0.00</speed>
</trkpt>
<trkpt lat="-6.963840" lon="-34.832123">
<ele>10.300000</ele>
<time>2018-07-16T00:53:53Z</time>
<speed>0.95</speed>
</trkpt>
<trkpt lat="-6.963868" lon="-34.832138">
<ele>18.520000</ele>
<time>2018-07-16T00:59:19Z</time>
<speed>0.18</speed>
</trkpt>
<trkpt lat="-6.963835" lon="-34.831993">
<ele>-2.850000</ele>
<time>2018-07-16T01:05:00Z</time>
<speed>0.69</speed>
</trkpt>
<trkpt lat="-6.963917" lon="-34.832073">
<ele>-13.349999</ele>
<time>2018-07-16T01:11:11Z</time>
<speed>1.12</speed>
</trkpt>
<trkpt lat="-6.963932" lon="-34.832111">
<ele>-11.070000</ele>
<time>2018-07-16T01:18:19Z</time>
<speed>0.00</speed>
</trkpt>
<trkpt lat="-6.963786" lon="-34.831944">
<ele>1.550000</ele>
<time>2018-07-16T01:23:52Z</time>
<speed>0.23</speed>
</trkpt>
<trkpt lat="-6.963930" lon="-34.832291">
<ele>-18.299999</ele>
<time>2018-07-16T01:30:25Z</time>
<speed>0.00</speed>
</trkpt>
<trkpt lat="-6.963812" lon="-34.832085">
<ele>2.780000</ele>
<time>2018-07-16T01:35:59Z</time>
<speed>0.39</speed>
</trkpt>
<trkpt lat="-6.963836" lon="-34.832027">
<ele>3.910000</ele>
<time>2018-07-16T01:43:36Z</time>
<speed>0.33</speed>
</trkpt>
<trkpt lat="-6.963795" lon="-34.831966">
<ele>16.660000</ele>
<time>2018-07-16T01:54:37Z</time>
<speed>0.25</speed>
</trkpt>
<trkpt lat="-6.963861" lon="-34.831917">
<ele>17.480000</ele>
<time>2018-07-16T02:06:50Z</time>
<speed>0.07</speed>
</trkpt>
<trkpt lat="-6.963794" lon="-34.832031">
<ele>-37.959999</ele>
<time>2018-07-16T02:19:42Z</time>
<speed>0.34</speed>
</trkpt>
<trkpt lat="-6.963869" lon="-34.832005">
<ele>-1.450000</ele>
<time>2018-07-16T02:32:28Z</time>
<speed>0.12</speed>
</trkpt>
<trkpt lat="-6.963855" lon="-34.831993">
<ele>3.250000</ele>
<time>2018-07-16T02:43:47Z</time>
<speed>0.69</speed>
</trkpt>
<trkpt lat="-6.963873" lon="-34.831989">
<ele>11.130000</ele>
<time>2018-07-16T02:54:56Z</time>
<speed>0.25</speed>
</trkpt>
</trkseg>
</trk>
<trk>
<name>20180802-102814(11)</name>
<desc>Color:004000ff</desc>
<trkseg>
<trkpt lat="-6.963863" lon="-34.832085">
<ele>11.550000</ele>
<time>2018-07-16T03:05:56Z</time>
<speed>0.33</speed>
</trkpt>
<trkpt lat="-6.963828" lon="-34.832027">
<ele>2.570000</ele>
<time>2018-07-16T03:16:32Z</time>
<speed>0.00</speed>
</trkpt>
<trkpt lat="-6.963812" lon="-34.832001">
<ele>-3.620000</ele>
<time>2018-07-16T03:26:27Z</time>
<speed>0.00</speed>
</trkpt>
<trkpt lat="-6.963828" lon="-34.831997">
<ele>13.049999</ele>
<time>2018-07-16T03:31:36Z</time>
<speed>0.00</speed>
</trkpt>
<trkpt lat="-6.963892" lon="-34.832024">
<ele>-3.110000</ele>
<time>2018-07-16T03:36:46Z</time>
<speed>0.00</speed>
</trkpt>
<trkpt lat="-6.963825" lon="-34.832035">
<ele>3.200000</ele>
<time>2018-07-16T03:41:55Z</time>
<speed>0.00</speed>
</trkpt>
<trkpt lat="-6.963799" lon="-34.831902">
<ele>17.389999</ele>
<time>2018-07-16T03:47:05Z</time>
<speed>0.00</speed>
</trkpt>
<trkpt lat="-6.963843" lon="-34.832062">
<ele>1.900000</ele>
<time>2018-07-16T03:52:16Z</time>
<speed>0.00</speed>
</trkpt>
<trkpt lat="-6.963868" lon="-34.832005">
<ele>27.320000</ele>
<time>2018-07-16T03:57:39Z</time>
<speed>0.18</speed>
</trkpt>
<trkpt lat="-6.963803" lon="-34.832001">
<ele>13.049999</ele>
<time>2018-07-16T04:03:07Z</time>
<speed>0.58</speed>
</trkpt>
<trkpt lat="-6.963859" lon="-34.832188">
<ele>6.850000</ele>
<time>2018-07-16T04:08:45Z</time>
<speed>0.61</speed>
</trkpt>
<trkpt lat="-6.963940" lon="-34.832211">
<ele>-2.700000</ele>
<time>2018-07-16T04:14:03Z</time>
<speed>0.00</speed>
</trkpt>
<trkpt lat="-6.963806" lon="-34.832050">
<ele>10.849999</ele>
<time>2018-07-16T04:19:21Z</time>
<speed>0.00</speed>
</trkpt>
<trkpt lat="-6.963829" lon="-34.832005">
<ele>12.090000</ele>
<time>2018-07-16T04:24:38Z</time>
<speed>0.00</speed>
</trkpt>
<trkpt lat="-6.963847" lon="-34.832043">
<ele>8.400000</ele>
<time>2018-07-16T04:30:04Z</time>
<speed>0.05</speed>
</trkpt>
<trkpt lat="-6.963912" lon="-34.831978">
<ele>15.190000</ele>
<time>2018-07-16T04:35:22Z</time>
<speed>0.00</speed>
</trkpt>
<trkpt lat="-6.963830" lon="-34.831928">
<ele>13.509999</ele>
<time>2018-07-16T04:40:45Z</time>
<speed>0.86</speed>
</trkpt>
<trkpt lat="-6.963835" lon="-34.832039">
<ele>-4.780000</ele>
<time>2018-07-16T04:46:04Z</time>
<speed>0.00</speed>
</trkpt>
<trkpt lat="-6.963882" lon="-34.832302">
<ele>-30.859999</ele>
<time>2018-07-16T04:51:24Z</time>
<speed>0.00</speed>
</trkpt>
<trkpt lat="-6.963944" lon="-34.832237">
<ele>-12.130000</ele>
<time>2018-07-16T04:56:47Z</time>
<speed>0.00</speed>
</trkpt>
<trkpt lat="-6.963772" lon="-34.832088">
<ele>-12.860000</ele>
<time>2018-07-16T05:02:27Z</time>
<speed>0.39</speed>
</trkpt>
<trkpt lat="-6.963784" lon="-34.832024">
<ele>4.110000</ele>
<time>2018-07-16T05:08:03Z</time>
<speed>0.00</speed>
</trkpt>
<trkpt lat="-6.963810" lon="-34.832104">
<ele>-11.290000</ele>
<time>2018-07-16T05:13:49Z</time>
<speed>0.00</speed>
</trkpt>
<trkpt lat="-6.963779" lon="-34.831955">
<ele>15.780000</ele>
<time>2018-07-16T05:19:27Z</time>
<speed>0.00</speed>
</trkpt>
<trkpt lat="-6.963848" lon="-34.832047">
<ele>2.670000</ele>
<time>2018-07-16T05:24:44Z</time>
<speed>0.00</speed>
</trkpt>
<trkpt lat="-6.963798" lon="-34.832047">
<ele>1.470000</ele>
<time>2018-07-16T05:30:02Z</time>
<speed>1.27</speed>
</trkpt>
<trkpt lat="-6.963777" lon="-34.831863">
<ele>26.459999</ele>
<time>2018-07-16T05:35:19Z</time>
<speed>1.33</speed>
</trkpt>
<trkpt lat="-6.963790" lon="-34.832142">
<ele>-2.470000</ele>
<time>2018-07-16T05:40:46Z</time>
<speed>0.00</speed>
</trkpt>
<trkpt lat="-6.963782" lon="-34.832157">
<ele>-6.610000</ele>
<time>2018-07-16T05:46:05Z</time>
<speed>0.00</speed>
</trkpt>
<trkpt lat="-6.963892" lon="-34.831993">
<ele>7.820000</ele>
<time>2018-07-16T05:51:48Z</time>
<speed>0.18</speed>
</trkpt>
<trkpt lat="-6.963866" lon="-34.832222">
<ele>-23.100000</ele>
<time>2018-07-16T05:57:11Z</time>
<speed>0.68</speed>
</trkpt>
<trkpt lat="-6.963815" lon="-34.832203">
<ele>-9.730000</ele>
<time>2018-07-16T06:04:29Z</time>
<speed>1.03</speed>
</trkpt>
<trkpt lat="-6.963875" lon="-34.832069">
<ele>9.380000</ele>
<time>2018-07-16T06:18:02Z</time>
<speed>0.25</speed>
</trkpt>
<trkpt lat="-6.963891" lon="-34.832085">
<ele>11.860000</ele>
<time>2018-07-16T06:33:22Z</time>
<speed>0.00</speed>
</trkpt>
<trkpt lat="-6.963905" lon="-34.832123">
<ele>-14.990000</ele>
<time>2018-07-16T06:38:39Z</time>
<speed>0.00</speed>
</trkpt>
<trkpt lat="-6.963848" lon="-34.832130">
<ele>7.570000</ele>
<time>2018-07-16T06:43:55Z</time>
<speed>0.00</speed>
</trkpt>
<trkpt lat="-6.963842" lon="-34.831974">
<ele>17.400000</ele>
<time>2018-07-16T06:49:17Z</time>
<speed>0.26</speed>
</trkpt>
<trkpt lat="-6.963829" lon="-34.831989">
<ele>7.270000</ele>
<time>2018-07-16T06:54:43Z</time>
<speed>0.37</speed>
</trkpt>
<trkpt lat="-6.963814" lon="-34.832016">
<ele>14.270000</ele>
<time>2018-07-16T07:01:05Z</time>
<speed>0.35</speed>
</trkpt>
<trkpt lat="-6.963844" lon="-34.831989">
<ele>9.710000</ele>
<time>2018-07-16T07:06:22Z</time>
<speed>0.00</speed>
</trkpt>
<trkpt lat="-6.963885" lon="-34.832150">
<ele>6.810000</ele>
<time>2018-07-16T07:11:39Z</time>
<speed>0.00</speed>
</trkpt>
<trkpt lat="-6.963883" lon="-34.831970">
<ele>10.480000</ele>
<time>2018-07-16T07:17:02Z</time>
<speed>0.30</speed>
</trkpt>
<trkpt lat="-6.963926" lon="-34.831928">
<ele>21.020000</ele>
<time>2018-07-16T07:22:18Z</time>
<speed>0.00</speed>
</trkpt>
<trkpt lat="-6.963910" lon="-34.832027">
<ele>2.350000</ele>
<time>2018-07-16T07:27:34Z</time>
<speed>0.00</speed>
</trkpt>
<trkpt lat="-6.963879" lon="-34.831944">
<ele>-0.340000</ele>
<time>2018-07-16T07:32:50Z</time>
<speed>0.67</speed>
</trkpt>
<trkpt lat="-6.963889" lon="-34.832085">
<ele>0.410000</ele>
<time>2018-07-16T07:38:09Z</time>
<speed>0.00</speed>
</trkpt>
<trkpt lat="-6.963888" lon="-34.832142">
<ele>-2.300000</ele>
<time>2018-07-16T07:43:26Z</time>
<speed>0.87</speed>
</trkpt>
<trkpt lat="-6.963824" lon="-34.832500">
<ele>-26.959999</ele>
<time>2018-07-16T07:48:42Z</time>
<speed>2.13</speed>
</trkpt>
<trkpt lat="-6.963859" lon="-34.832058">
<ele>5.060000</ele>
<time>2018-07-16T07:54:43Z</time>
<speed>0.01</speed>
</trkpt>
<trkpt lat="-6.963844" lon="-34.832108">
<ele>0.670000</ele>
<time>2018-07-16T08:03:08Z</time>
<speed>0.18</speed>
</trkpt>
<trkpt lat="-6.963875" lon="-34.832111">
<ele>-6.280000</ele>
<time>2018-07-16T08:19:37Z</time>
<speed>0.44</speed>
</trkpt>
<trkpt lat="-6.963862" lon="-34.832062">
<ele>4.260000</ele>
<time>2018-07-16T08:35:06Z</time>
<speed>0.66</speed>
</trkpt>
<trkpt lat="-6.963846" lon="-34.832031">
<ele>9.679999</ele>
<time>2018-07-16T08:46:23Z</time>
<speed>0.36</speed>
</trkpt>
<trkpt lat="-6.963866" lon="-34.832104">
<ele>6.510000</ele>
<time>2018-07-16T08:57:27Z</time>
<speed>0.41</speed>
</trkpt>
<trkpt lat="-6.963854" lon="-34.832027">
<ele>-1.500000</ele>
<time>2018-07-16T09:06:54Z</time>
<speed>0.33</speed>
</trkpt>
<trkpt lat="-6.963846" lon="-34.832020">
<ele>5.860000</ele>
<time>2018-07-16T09:16:37Z</time>
<speed>0.29</speed>
</trkpt>
<trkpt lat="-6.963839" lon="-34.832008">
<ele>1.450000</ele>
<time>2018-07-16T09:28:10Z</time>
<speed>0.26</speed>
</trkpt>
<trkpt lat="-6.963794" lon="-34.832008">
<ele>10.700000</ele>
<time>2018-07-16T09:45:05Z</time>
<speed>0.21</speed>
</trkpt>
<trkpt lat="-6.963836" lon="-34.831974">
<ele>10.559999</ele>
<time>2018-07-16T10:00:18Z</time>
<speed>0.28</speed>
</trkpt>
<trkpt lat="-6.963786" lon="-34.831905">
<ele>9.580000</ele>
<time>2018-07-16T10:13:25Z</time>
<speed>0.12</speed>
</trkpt>
<trkpt lat="-6.963835" lon="-34.831810">
<ele>19.059999</ele>
<time>2018-07-16T10:27:03Z</time>
<speed>0.77</speed>
</trkpt>
<trkpt lat="-6.963831" lon="-34.831856">
<ele>-26.070000</ele>
<time>2018-07-16T10:38:37Z</time>
<speed>0.27</speed>
</trkpt>
<trkpt lat="-6.963864" lon="-34.831718">
<ele>-9.620000</ele>
<time>2018-07-16T10:49:16Z</time>
<speed>0.31</speed>
</trkpt>
<trkpt lat="-6.963953" lon="-34.831783">
<ele>-2.910000</ele>
<time>2018-07-16T10:59:14Z</time>
<speed>0.21</speed>
</trkpt>
<trkpt lat="-6.963967" lon="-34.831783">
<ele>-5.790000</ele>
<time>2018-07-16T11:09:01Z</time>
<speed>0.18</speed>
</trkpt>
<trkpt lat="-6.963908" lon="-34.831738">
<ele>4.980000</ele>
<time>2018-07-16T11:16:51Z</time>
<speed>0.00</speed>
</trkpt>
<trkpt lat="-6.963892" lon="-34.831825">
<ele>-5.620000</ele>
<time>2018-07-16T11:22:06Z</time>
<speed>0.00</speed>
</trkpt>
<trkpt lat="-6.963834" lon="-34.831745">
<ele>8.130000</ele>
<time>2018-07-16T11:27:21Z</time>
<speed>0.00</speed>
</trkpt>
<trkpt lat="-6.963733" lon="-34.831718">
<ele>13.490000</ele>
<time>2018-07-16T11:32:39Z</time>
<speed>0.00</speed>
</trkpt>
<trkpt lat="-6.963788" lon="-34.831776">
<ele>8.110000</ele>
<time>2018-07-16T11:38:24Z</time>
<speed>0.51</speed>
</trkpt>
<trkpt lat="-6.963718" lon="-34.831837">
<ele>-0.120000</ele>
<time>2018-07-16T11:44:19Z</time>
<speed>0.00</speed>
</trkpt>
<trkpt lat="-6.963661" lon="-34.831821">
<ele>14.270000</ele>
<time>2018-07-16T11:49:34Z</time>
<speed>0.00</speed>
</trkpt>
<trkpt lat="-6.963790" lon="-34.831936">
<ele>-10.620000</ele>
<time>2018-07-16T11:54:49Z</time>
<speed>0.00</speed>
</trkpt>
<trkpt lat="-6.963768" lon="-34.831978">
<ele>7.380000</ele>
<time>2018-07-16T12:00:20Z</time>
<speed>0.18</speed>
</trkpt>
<trkpt lat="-6.963766" lon="-34.831940">
<ele>4.770000</ele>
<time>2018-07-16T12:05:51Z</time>
<speed>0.23</speed>
</trkpt>
<trkpt lat="-6.963778" lon="-34.831974">
<ele>1.710000</ele>
<time>2018-07-16T12:11:19Z</time>
<speed>0.30</speed>
</trkpt>
<trkpt lat="-6.963789" lon="-34.832062">
<ele>-0.300000</ele>
<time>2018-07-16T12:17:09Z</time>
<speed>0.12</speed>
</trkpt>
<trkpt lat="-6.963787" lon="-34.831974">
<ele>18.680000</ele>
<time>2018-07-16T12:23:41Z</time>
<speed>0.26</speed>
</trkpt>
<trkpt lat="-6.963783" lon="-34.832047">
<ele>19.910000</ele>
<time>2018-07-16T12:31:47Z</time>
<speed>0.11</speed>
</trkpt>
<trkpt lat="-6.963801" lon="-34.832020">
<ele>13.440000</ele>
<time>2018-07-16T12:40:12Z</time>
<speed>0.10</speed>
</trkpt>
<trkpt lat="-6.963828" lon="-34.832016">
<ele>12.770000</ele>
<time>2018-07-16T12:47:55Z</time>
<speed>0.56</speed>
</trkpt>
<trkpt lat="-6.963817" lon="-34.831955">
<ele>20.580000</ele>
<time>2018-07-16T12:55:57Z</time>
<speed>0.31</speed>
</trkpt>
<trkpt lat="-6.963832" lon="-34.832005">
<ele>14.530000</ele>
<time>2018-07-16T13:03:22Z</time>
<speed>0.30</speed>
</trkpt>
<trkpt lat="-6.963837" lon="-34.832020">
<ele>8.410000</ele>
<time>2018-07-16T13:10:28Z</time>
<speed>0.10</speed>
</trkpt>
<trkpt lat="-6.963848" lon="-34.832001">
<ele>17.010000</ele>
<time>2018-07-16T13:17:32Z</time>
<speed>0.56</speed>
</trkpt>
<trkpt lat="-6.963831" lon="-34.832073">
<ele>0.940000</ele>
<time>2018-07-16T13:24:43Z</time>
<speed>0.19</speed>
</trkpt>
<trkpt lat="-6.963855" lon="-34.832062">
<ele>-4.000000</ele>
<time>2018-07-16T13:31:53Z</time>
<speed>0.39</speed>
</trkpt>
<trkpt lat="-6.963870" lon="-34.832092">
<ele>-10.450000</ele>
<time>2018-07-16T13:39:19Z</time>
<speed>0.33</speed>
</trkpt>
<trkpt lat="-6.963784" lon="-34.832031">
<ele>1.510000</ele>
<time>2018-07-16T13:46:45Z</time>
<speed>0.23</speed>
</trkpt>
<trkpt lat="-6.963890" lon="-34.832073">
<ele>-0.010000</ele>
<time>2018-07-16T13:54:20Z</time>
<speed>0.70</speed>
</trkpt>
<trkpt lat="-6.963872" lon="-34.832062">
<ele>6.540000</ele>
<time>2018-07-16T14:03:14Z</time>
<speed>0.17</speed>
</trkpt>
<trkpt lat="-6.963901" lon="-34.832115">
<ele>-7.320000</ele>
<time>2018-07-16T14:14:40Z</time>
<speed>0.17</speed>
</trkpt>
<trkpt lat="-6.963889" lon="-34.832104">
<ele>-7.120000</ele>
<time>2018-07-16T14:26:30Z</time>
<speed>0.32</speed>
</trkpt>
<trkpt lat="-6.963847" lon="-34.832085">
<ele>11.670000</ele>
<time>2018-07-16T14:37:16Z</time>
<speed>0.00</speed>
</trkpt>
<trkpt lat="-6.963830" lon="-34.832027">
<ele>23.289999</ele>
<time>2018-07-16T14:42:33Z</time>
<speed>0.00</speed>
</trkpt>
<trkpt lat="-6.963902" lon="-34.832180">
<ele>-29.250000</ele>
<time>2018-07-16T14:47:50Z</time>
<speed>0.00</speed>
</trkpt>
<trkpt lat="-6.963816" lon="-34.832195">
<ele>-29.039999</ele>
<time>2018-07-16T14:53:08Z</time>
<speed>0.00</speed>
</trkpt>
<trkpt lat="-6.963842" lon="-34.831970">
<ele>32.329998</ele>
<time>2018-07-16T14:58:26Z</time>
<speed>0.00</speed>
</trkpt>
<trkpt lat="-6.963855" lon="-34.831993">
<ele>9.550000</ele>
<time>2018-07-16T15:03:50Z</time>
<speed>0.00</speed>
</trkpt>
<trkpt lat="-6.963858" lon="-34.832043">
<ele>16.850000</ele>
<time>2018-07-16T15:09:08Z</time>
<speed>0.00</speed>
</trkpt>
<trkpt lat="-6.963868" lon="-34.832020">
<ele>-32.930000</ele>
<time>2018-07-16T15:14:27Z</time>
<speed>0.00</speed>
</trkpt>
<trkpt lat="-6.963799" lon="-34.832062">
<ele>1.980000</ele>
<time>2018-07-16T15:19:47Z</time>
<speed>0.00</speed>
</trkpt>
<trkpt lat="-6.963849" lon="-34.832024">
<ele>-16.529999</ele>
<time>2018-07-16T15:25:09Z</time>
<speed>0.00</speed>
</trkpt>
<trkpt lat="-6.963851" lon="-34.832130">
<ele>-25.930000</ele>
<time>2018-07-16T15:30:27Z</time>
<speed>0.00</speed>
</trkpt>
<trkpt lat="-6.963839" lon="-34.831963">
<ele>61.559998</ele>
<time>2018-07-16T15:35:47Z</time>
<speed>0.00</speed>
</trkpt>
<trkpt lat="-6.963864" lon="-34.832047">
<ele>9.250000</ele>
<time>2018-07-16T15:41:08Z</time>
<speed>0.00</speed>
</trkpt>
<trkpt lat="-6.963788" lon="-34.831970">
<ele>31.660000</ele>
<time>2018-07-16T15:46:27Z</time>
<speed>0.00</speed>
</trkpt>
<trkpt lat="-6.963920" lon="-34.832054">
<ele>-27.080000</ele>
<time>2018-07-16T15:51:49Z</time>
<speed>0.07</speed>
</trkpt>
<trkpt lat="-6.963861" lon="-34.832008">
<ele>-11.349999</ele>
<time>2018-07-16T15:57:07Z</time>
<speed>0.00</speed>
</trkpt>
<trkpt lat="-6.963964" lon="-34.832150">
<ele>-37.930000</ele>
<time>2018-07-16T16:02:34Z</time>
<speed>0.00</speed>
</trkpt>
<trkpt lat="-6.963786" lon="-34.831959">
<ele>24.139999</ele>
<time>2018-07-16T16:07:52Z</time>
<speed>0.00</speed>
</trkpt>
<trkpt lat="-6.963874" lon="-34.832081">
<ele>-25.779999</ele>
<time>2018-07-16T16:13:12Z</time>
<speed>0.58</speed>
</trkpt>
<trkpt lat="-6.963807" lon="-34.831978">
<ele>24.389999</ele>
<time>2018-07-16T16:18:31Z</time>
<speed>0.00</speed>
</trkpt>
<trkpt lat="-6.963859" lon="-34.832012">
<ele>-11.360000</ele>
<time>2018-07-16T16:23:49Z</time>
<speed>0.00</speed>
</trkpt>
<trkpt lat="-6.963831" lon="-34.832020">
<ele>15.920000</ele>
<time>2018-07-16T16:29:08Z</time>
<speed>0.00</speed>
</trkpt>
<trkpt lat="-6.963906" lon="-34.832096">
<ele>-21.730000</ele>
<time>2018-07-16T16:34:29Z</time>
<speed>1.24</speed>
</trkpt>
<trkpt lat="-6.963829" lon="-34.832008">
<ele>-11.160000</ele>
<time>2018-07-16T16:39:45Z</time>
<speed>0.00</speed>
</trkpt>
<trkpt lat="-6.963917" lon="-34.832092">
<ele>-14.320000</ele>
<time>2018-07-16T16:45:05Z</time>
<speed>0.00</speed>
</trkpt>
<trkpt lat="-6.963832" lon="-34.832134">
<ele>-8.660000</ele>
<time>2018-07-16T16:50:22Z</time>
<speed>0.00</speed>
</trkpt>
<trkpt lat="-6.963879" lon="-34.832100">
<ele>-3.640000</ele>
<time>2018-07-16T16:55:48Z</time>
<speed>0.73</speed>
</trkpt>
<trkpt lat="-6.963856" lon="-34.832027">
<ele>-4.820000</ele>
<time>2018-07-16T17:01:17Z</time>
<speed>0.42</speed>
</trkpt>
<trkpt lat="-6.963843" lon="-34.832058">
<ele>-6.750000</ele>
<time>2018-07-16T17:06:34Z</time>
<speed>0.00</speed>
</trkpt>
<trkpt lat="-6.963833" lon="-34.832085">
<ele>1.640000</ele>
<time>2018-07-16T17:11:50Z</time>
<speed>0.00</speed>
</trkpt>
<trkpt lat="-6.963837" lon="-34.832062">
<ele>1.790000</ele>
<time>2018-07-16T17:17:06Z</time>
<speed>0.00</speed>
</trkpt>
<trkpt lat="-6.963812" lon="-34.832058">
<ele>10.070000</ele>
<time>2018-07-16T17:22:22Z</time>
<speed>0.00</speed>
</trkpt>
<trkpt lat="-6.963823" lon="-34.832058">
<ele>2.100000</ele>
<time>2018-07-16T17:27:38Z</time>
<speed>0.00</speed>
</trkpt>
<trkpt lat="-6.963935" lon="-34.831932">
<ele>-12.490000</ele>
<time>2018-07-16T17:32:55Z</time>
<speed>0.00</speed>
</trkpt>
<trkpt lat="-6.963802" lon="-34.832035">
<ele>12.830000</ele>
<time>2018-07-16T17:38:12Z</time>
<speed>0.00</speed>
</trkpt>
<trkpt lat="-6.963850" lon="-34.832008">
<ele>2.460000</ele>
<time>2018-07-16T17:43:28Z</time>
<speed>0.00</speed>
</trkpt>
<trkpt lat="-6.963847" lon="-34.832157">
<ele>-2.640000</ele>
<time>2018-07-16T17:48:45Z</time>
<speed>0.00</speed>
</trkpt>
<trkpt lat="-6.963897" lon="-34.832047">
<ele>-3.640000</ele>
<time>2018-07-16T17:54:31Z</time>
<speed>0.21</speed>
</trkpt>
<trkpt lat="-6.963842" lon="-34.832001">
<ele>4.710000</ele>
<time>2018-07-16T18:01:33Z</time>
<speed>0.04</speed>
</trkpt>
<trkpt lat="-6.963920" lon="-34.832119">
<ele>-10.590000</ele>
<time>2018-07-16T18:14:16Z</time>
<speed>1.11</speed>
</trkpt>
<trkpt lat="-6.963882" lon="-34.832069">
<ele>4.600000</ele>
<time>2018-07-16T18:19:33Z</time>
<speed>0.00</speed>
</trkpt>
<trkpt lat="-6.963911" lon="-34.832077">
<ele>-3.730000</ele>
<time>2018-07-16T18:24:50Z</time>
<speed>0.43</speed>
</trkpt>
<trkpt lat="-6.963965" lon="-34.832069">
<ele>-8.700000</ele>
<time>2018-07-16T18:30:06Z</time>
<speed>0.00</speed>
</trkpt>
<trkpt lat="-6.963897" lon="-34.832062">
<ele>13.179999</ele>
<time>2018-07-16T18:35:25Z</time>
<speed>0.87</speed>
</trkpt>
<trkpt lat="-6.963837" lon="-34.832020">
<ele>12.580000</ele>
<time>2018-07-16T18:40:41Z</time>
<speed>0.57</speed>
</trkpt>
<trkpt lat="-6.963914" lon="-34.832047">
<ele>15.790000</ele>
<time>2018-07-16T18:45:57Z</time>
<speed>0.00</speed>
</trkpt>
<trkpt lat="-6.963749" lon="-34.832031">
<ele>12.530000</ele>
<time>2018-07-16T18:51:13Z</time>
<speed>0.00</speed>
</trkpt>
<trkpt lat="-6.963809" lon="-34.832081">
<ele>1.710000</ele>
<time>2018-07-16T18:56:33Z</time>
<speed>0.00</speed>
</trkpt>
<trkpt lat="-6.963927" lon="-34.831982">
<ele>34.689999</ele>
<time>2018-07-16T19:01:55Z</time>
<speed>0.00</speed>
</trkpt>
<trkpt lat="-6.963894" lon="-34.832062">
<ele>6.200000</ele>
<time>2018-07-16T19:07:11Z</time>
<speed>0.00</speed>
</trkpt>
<trkpt lat="-6.963787" lon="-34.832073">
<ele>7.690000</ele>
<time>2018-07-16T19:12:33Z</time>
<speed>0.00</speed>
</trkpt>
<trkpt lat="-6.963884" lon="-34.832005">
<ele>13.750000</ele>
<time>2018-07-16T19:17:49Z</time>
<speed>0.00</speed>
</trkpt>
<trkpt lat="-6.963912" lon="-34.832005">
<ele>8.860000</ele>
<time>2018-07-16T19:23:14Z</time>
<speed>0.06</speed>
</trkpt>
<trkpt lat="-6.963919" lon="-34.831997">
<ele>16.490000</ele>
<time>2018-07-16T19:28:34Z</time>
<speed>0.00</speed>
</trkpt>
<trkpt lat="-6.963848" lon="-34.832069">
<ele>11.389999</ele>
<time>2018-07-16T19:33:53Z</time>
<speed>0.00</speed>
</trkpt>
<trkpt lat="-6.963895" lon="-34.831978">
<ele>5.790000</ele>
<time>2018-07-16T19:39:09Z</time>
<speed>0.00</speed>
</trkpt>
<trkpt lat="-6.963859" lon="-34.832050">
<ele>11.599999</ele>
<time>2018-07-16T19:44:26Z</time>
<speed>0.00</speed>
</trkpt>
<trkpt lat="-6.963850" lon="-34.832035">
<ele>14.120000</ele>
<time>2018-07-16T19:49:42Z</time>
<speed>0.00</speed>
</trkpt>
<trkpt lat="-6.963838" lon="-34.832024">
<ele>12.020000</ele>
<time>2018-07-16T19:54:59Z</time>
<speed>0.00</speed>
</trkpt>
<trkpt lat="-6.963867" lon="-34.832043">
<ele>16.510000</ele>
<time>2018-07-16T20:00:18Z</time>
<speed>0.00</speed>
</trkpt>
<trkpt lat="-6.963931" lon="-34.831974">
<ele>11.210000</ele>
<time>2018-07-16T20:05:34Z</time>
<speed>0.00</speed>
</trkpt>
<trkpt lat="-6.963840" lon="-34.832024">
<ele>2.090000</ele>
<time>2018-07-16T20:10:53Z</time>
<speed>0.92</speed>
</trkpt>
<trkpt lat="-6.963861" lon="-34.832058">
<ele>6.360000</ele>
<time>2018-07-16T20:16:15Z</time>
<speed>0.00</speed>
</trkpt>
<trkpt lat="-6.963870" lon="-34.831982">
<ele>6.190000</ele>
<time>2018-07-16T20:21:52Z</time>
<speed>0.25</speed>
</trkpt>
<trkpt lat="-6.963836" lon="-34.832119">
<ele>6.230000</ele>
<time>2018-07-16T20:27:34Z</time>
<speed>1.26</speed>
</trkpt>
<trkpt lat="-6.963817" lon="-34.831875">
<ele>27.840000</ele>
<time>2018-07-16T20:34:30Z</time>
<speed>0.73</speed>
</trkpt>
<trkpt lat="-6.963890" lon="-34.832005">
<ele>-5.120000</ele>
<time>2018-07-16T20:41:44Z</time>
<speed>0.96</speed>
</trkpt>
<trkpt lat="-6.963833" lon="-34.831982">
<ele>14.509999</ele>
<time>2018-07-16T20:47:00Z</time>
<speed>0.00</speed>
</trkpt>
<trkpt lat="-6.963797" lon="-34.832001">
<ele>13.780000</ele>
<time>2018-07-16T20:52:16Z</time>
<speed>0.00</speed>
</trkpt>
<trkpt lat="-6.963837" lon="-34.832069">
<ele>-4.980000</ele>
<time>2018-07-16T20:57:32Z</time>
<speed>0.00</speed>
</trkpt>
<trkpt lat="-6.963830" lon="-34.832020">
<ele>0.770000</ele>
<time>2018-07-16T21:02:54Z</time>
<speed>0.00</speed>
</trkpt>
<trkpt lat="-6.963895" lon="-34.832153">
<ele>-11.570000</ele>
<time>2018-07-16T21:08:11Z</time>
<speed>0.00</speed>
</trkpt>
<trkpt lat="-6.963854" lon="-34.832138">
<ele>4.670000</ele>
<time>2018-07-16T21:13:27Z</time>
<speed>1.27</speed>
</trkpt>
<trkpt lat="-6.963894" lon="-34.832104">
<ele>-2.650000</ele>
<time>2018-07-16T21:18:42Z</time>
<speed>0.00</speed>
</trkpt>
<trkpt lat="-6.963830" lon="-34.832108">
<ele>4.300000</ele>
<time>2018-07-16T21:23:58Z</time>
<speed>0.00</speed>
</trkpt>
<trkpt lat="-6.963873" lon="-34.832062">
<ele>6.090000</ele>
<time>2018-07-16T21:29:15Z</time>
<speed>0.00</speed>
</trkpt>
<trkpt lat="-6.963979" lon="-34.831989">
<ele>29.289999</ele>
<time>2018-07-16T21:35:00Z</time>
<speed>0.04</speed>
</trkpt>
<trkpt lat="-6.963946" lon="-34.831951">
<ele>28.689999</ele>
<time>2018-07-16T21:40:45Z</time>
<speed>0.31</speed>
</trkpt>
<trkpt lat="-6.963862" lon="-34.832047">
<ele>3.990000</ele>
<time>2018-07-16T21:48:14Z</time>
<speed>0.58</speed>
</trkpt>
<trkpt lat="-6.963816" lon="-34.832020">
<ele>6.280000</ele>
<time>2018-07-16T21:57:21Z</time>
<speed>0.12</speed>
</trkpt>
<trkpt lat="-6.963793" lon="-34.832047">
<ele>4.800000</ele>
<time>2018-07-16T22:08:16Z</time>
<speed>0.36</speed>
</trkpt>
<trkpt lat="-6.963819" lon="-34.831989">
<ele>4.410000</ele>
<time>2018-07-16T22:19:02Z</time>
<speed>0.44</speed>
</trkpt>
<trkpt lat="-6.963779" lon="-34.831989">
<ele>8.570000</ele>
<time>2018-07-16T22:29:22Z</time>
<speed>0.68</speed>
</trkpt>
<trkpt lat="-6.963837" lon="-34.831886">
<ele>13.670000</ele>
<time>2018-07-16T22:40:12Z</time>
<speed>0.43</speed>
</trkpt>
<trkpt lat="-6.963853" lon="-34.831806">
<ele>22.469999</ele>
<time>2018-07-16T22:45:34Z</time>
<speed>0.00</speed>
</trkpt>
<trkpt lat="-6.963782" lon="-34.832012">
<ele>16.039999</ele>
<time>2018-07-16T22:50:55Z</time>
<speed>0.72</speed>
</trkpt>
<trkpt lat="-6.963833" lon="-34.831837">
<ele>18.490000</ele>
<time>2018-07-16T22:56:17Z</time>
<speed>0.47</speed>
</trkpt>
<trkpt lat="-6.963831" lon="-34.831844">
<ele>17.510000</ele>
<time>2018-07-16T23:01:49Z</time>
<speed>0.00</speed>
</trkpt>
<trkpt lat="-6.963799" lon="-34.831871">
<ele>10.570000</ele>
<time>2018-07-16T23:07:59Z</time>
<speed>0.32</speed>
</trkpt>
<trkpt lat="-6.963750" lon="-34.831951">
<ele>14.299999</ele>
<time>2018-07-16T23:15:59Z</time>
<speed>0.70</speed>
</trkpt>
<trkpt lat="-6.963765" lon="-34.831902">
<ele>14.380000</ele>
<time>2018-07-16T23:25:15Z</time>
<speed>0.35</speed>
</trkpt>
<trkpt lat="-6.963777" lon="-34.831825">
<ele>24.949999</ele>
<time>2018-07-16T23:34:51Z</time>
<speed>0.29</speed>
</trkpt>
<trkpt lat="-6.963812" lon="-34.831699">
<ele>6.940000</ele>
<time>2018-07-16T23:45:06Z</time>
<speed>0.79</speed>
</trkpt>
<trkpt lat="-6.963741" lon="-34.832077">
<ele>7.000000</ele>
<time>2018-07-16T23:56:01Z</time>
<speed>0.10</speed>
</trkpt>
<trkpt lat="-6.963797" lon="-34.831875">
<ele>-5.430000</ele>
<time>2018-07-17T00:10:01Z</time>
<speed>0.27</speed>
</trkpt>
<trkpt lat="-6.963736" lon="-34.831955">
<ele>11.730000</ele>
<time>2018-07-17T00:28:25Z</time>
<speed>0.27</speed>
</trkpt>
<trkpt lat="-6.963781" lon="-34.832020">
<ele>0.040000</ele>
<time>2018-07-17T00:44:53Z</time>
<speed>0.11</speed>
</trkpt>
<trkpt lat="-6.963867" lon="-34.832058">
<ele>-10.210000</ele>
<time>2018-07-17T00:57:17Z</time>
<speed>0.09</speed>
</trkpt>
<trkpt lat="-6.963820" lon="-34.832047">
<ele>-3.490000</ele>
<time>2018-07-17T01:02:42Z</time>
<speed>0.28</speed>
</trkpt>
<trkpt lat="-6.963846" lon="-34.832035">
<ele>12.860000</ele>
<time>2018-07-17T01:08:03Z</time>
<speed>0.33</speed>
</trkpt>
<trkpt lat="-6.963855" lon="-34.832024">
<ele>-5.650000</ele>
<time>2018-07-17T01:13:32Z</time>
<speed>0.34</speed>
</trkpt>
<trkpt lat="-6.963865" lon="-34.832119">
<ele>26.500000</ele>
<time>2018-07-17T01:21:18Z</time>
<speed>0.45</speed>
</trkpt>
<trkpt lat="-6.963736" lon="-34.832054">
<ele>19.600000</ele>
<time>2018-07-17T01:29:27Z</time>
<speed>0.41</speed>
</trkpt>
<trkpt lat="-6.963737" lon="-34.832016">
<ele>10.210000</ele>
<time>2018-07-17T01:37:49Z</time>
<speed>0.39</speed>
</trkpt>
<trkpt lat="-6.963802" lon="-34.831959">
<ele>4.270000</ele>
<time>2018-07-17T01:46:11Z</time>
<speed>0.12</speed>
</trkpt>
<trkpt lat="-6.963838" lon="-34.832039">
<ele>3.530000</ele>
<time>2018-07-17T01:53:16Z</time>
<speed>0.11</speed>
</trkpt>
<trkpt lat="-6.963834" lon="-34.832043">
<ele>15.809999</ele>
<time>2018-07-17T02:01:07Z</time>
<speed>0.11</speed>
</trkpt>
<trkpt lat="-6.963884" lon="-34.831997">
<ele>-0.450000</ele>
<time>2018-07-17T02:11:26Z</time>
<speed>0.21</speed>
</trkpt>
<trkpt lat="-6.963885" lon="-34.832161">
<ele>5.600000</ele>
<time>2018-07-17T02:22:07Z</time>
<speed>0.44</speed>
</trkpt>
<trkpt lat="-6.963861" lon="-34.832050">
<ele>-6.440000</ele>
<time>2018-07-17T02:31:17Z</time>
<speed>0.62</speed>
</trkpt>
<trkpt lat="-6.963848" lon="-34.832054">
<ele>13.360000</ele>
<time>2018-07-17T02:41:24Z</time>
<speed>0.35</speed>
</trkpt>
<trkpt lat="-6.963868" lon="-34.832069">
<ele>4.930000</ele>
<time>2018-07-17T02:50:26Z</time>
<speed>0.12</speed>
</trkpt>
<trkpt lat="-6.963847" lon="-34.832073">
<ele>7.870000</ele>
<time>2018-07-17T02:59:06Z</time>
<speed>0.28</speed>
</trkpt>
</trkseg>
</trk>
<trk>
<name>20180802-102814(12)</name>
<desc>Color:004000ff</desc>
<trkseg>
<trkpt lat="-6.963799" lon="-34.831993">
<ele>1.520000</ele>
<time>2018-07-17T03:07:48Z</time>
<speed>0.21</speed>
</trkpt>
<trkpt lat="-6.963823" lon="-34.832031">
<ele>12.309999</ele>
<time>2018-07-17T03:17:21Z</time>
<speed>0.26</speed>
</trkpt>
<trkpt lat="-6.963803" lon="-34.831985">
<ele>13.969999</ele>
<time>2018-07-17T03:27:07Z</time>
<speed>0.33</speed>
</trkpt>
<trkpt lat="-6.963827" lon="-34.832027">
<ele>5.020000</ele>
<time>2018-07-17T03:36:41Z</time>
<speed>0.13</speed>
</trkpt>
<trkpt lat="-6.963865" lon="-34.832260">
<ele>-11.300000</ele>
<time>2018-07-17T03:46:49Z</time>
<speed>0.51</speed>
</trkpt>
<trkpt lat="-6.963860" lon="-34.832115">
<ele>7.500000</ele>
<time>2018-07-17T03:56:59Z</time>
<speed>0.21</speed>
</trkpt>
<trkpt lat="-6.963854" lon="-34.832062">
<ele>13.940000</ele>
<time>2018-07-17T04:07:37Z</time>
<speed>0.39</speed>
</trkpt>
<trkpt lat="-6.963868" lon="-34.831997">
<ele>-4.820000</ele>
<time>2018-07-17T04:20:57Z</time>
<speed>0.00</speed>
</trkpt>
<trkpt lat="-6.963857" lon="-34.832058">
<ele>2.460000</ele>
<time>2018-07-17T04:26:12Z</time>
<speed>0.00</speed>
</trkpt>
<trkpt lat="-6.963913" lon="-34.832054">
<ele>4.920000</ele>
<time>2018-07-17T04:31:26Z</time>
<speed>0.00</speed>
</trkpt>
<trkpt lat="-6.963856" lon="-34.832039">
<ele>-0.980000</ele>
<time>2018-07-17T04:36:42Z</time>
<speed>0.00</speed>
</trkpt>
<trkpt lat="-6.963880" lon="-34.832100">
<ele>25.590000</ele>
<time>2018-07-17T04:42:03Z</time>
<speed>0.62</speed>
</trkpt>
<trkpt lat="-6.963777" lon="-34.832054">
<ele>-0.260000</ele>
<time>2018-07-17T04:47:19Z</time>
<speed>0.00</speed>
</trkpt>
<trkpt lat="-6.963856" lon="-34.832008">
<ele>-4.790000</ele>
<time>2018-07-17T04:52:36Z</time>
<speed>0.13</speed>
</trkpt>
<trkpt lat="-6.963861" lon="-34.831989">
<ele>-27.599998</ele>
<time>2018-07-17T04:57:56Z</time>
<speed>0.41</speed>
</trkpt>
<trkpt lat="-6.963782" lon="-34.832108">
<ele>-23.670000</ele>
<time>2018-07-17T05:03:17Z</time>
<speed>0.21</speed>
</trkpt>
<trkpt lat="-6.963915" lon="-34.832066">
<ele>1.020000</ele>
<time>2018-07-17T05:08:39Z</time>
<speed>0.18</speed>
</trkpt>
<trkpt lat="-6.963875" lon="-34.832020">
<ele>11.270000</ele>
<time>2018-07-17T05:14:10Z</time>
<speed>0.12</speed>
</trkpt>
<trkpt lat="-6.963913" lon="-34.832005">
<ele>-25.840000</ele>
<time>2018-07-17T05:19:35Z</time>
<speed>0.39</speed>
</trkpt>
<trkpt lat="-6.963871" lon="-34.832085">
<ele>-8.849999</ele>
<time>2018-07-17T05:24:52Z</time>
<speed>0.26</speed>
</trkpt>
<trkpt lat="-6.963883" lon="-34.832020">
<ele>-9.250000</ele>
<time>2018-07-17T05:30:22Z</time>
<speed>0.34</speed>
</trkpt>
<trkpt lat="-6.963863" lon="-34.832069">
<ele>-10.440000</ele>
<time>2018-07-17T05:35:49Z</time>
<speed>0.05</speed>
</trkpt>
<trkpt lat="-6.963855" lon="-34.832054">
<ele>21.119999</ele>
<time>2018-07-17T05:41:17Z</time>
<speed>0.17</speed>
</trkpt>
<trkpt lat="-6.963876" lon="-34.832069">
<ele>-30.219999</ele>
<time>2018-07-17T05:46:52Z</time>
<speed>0.45</speed>
</trkpt>
<trkpt lat="-6.963912" lon="-34.832104">
<ele>-13.280000</ele>
<time>2018-07-17T05:52:12Z</time>
<speed>0.08</speed>
</trkpt>
<trkpt lat="-6.963870" lon="-34.832115">
<ele>-13.630000</ele>
<time>2018-07-17T05:57:28Z</time>
<speed>0.88</speed>
</trkpt>
<trkpt lat="-6.963890" lon="-34.832047">
<ele>-1.850000</ele>
<time>2018-07-17T06:03:20Z</time>
<speed>0.22</speed>
</trkpt>
<trkpt lat="-6.963889" lon="-34.832077">
<ele>19.299999</ele>
<time>2018-07-17T06:09:14Z</time>
<speed>0.00</speed>
</trkpt>
<trkpt lat="-6.963848" lon="-34.832058">
<ele>-5.120000</ele>
<time>2018-07-17T06:14:40Z</time>
<speed>0.06</speed>
</trkpt>
<trkpt lat="-6.963833" lon="-34.832096">
<ele>-33.969997</ele>
<time>2018-07-17T06:20:08Z</time>
<speed>0.39</speed>
</trkpt>
<trkpt lat="-6.963899" lon="-34.832039">
<ele>8.460000</ele>
<time>2018-07-17T06:26:18Z</time>
<speed>0.14</speed>
</trkpt>
<trkpt lat="-6.963875" lon="-34.832096">
<ele>-14.070000</ele>
<time>2018-07-17T06:32:26Z</time>
<speed>0.09</speed>
</trkpt>
<trkpt lat="-6.963882" lon="-34.832035">
<ele>12.050000</ele>
<time>2018-07-17T06:39:00Z</time>
<speed>0.24</speed>
</trkpt>
<trkpt lat="-6.963812" lon="-34.831898">
<ele>52.039997</ele>
<time>2018-07-17T06:46:36Z</time>
<speed>0.03</speed>
</trkpt>
<trkpt lat="-6.963819" lon="-34.831909">
<ele>51.399998</ele>
<time>2018-07-17T06:55:30Z</time>
<speed>0.51</speed>
</trkpt>
<trkpt lat="-6.963884" lon="-34.832008">
<ele>29.129999</ele>
<time>2018-07-17T07:04:55Z</time>
<speed>0.85</speed>
</trkpt>
<trkpt lat="-6.963825" lon="-34.832062">
<ele>13.040000</ele>
<time>2018-07-17T07:15:04Z</time>
<speed>0.05</speed>
</trkpt>
<trkpt lat="-6.963861" lon="-34.832008">
<ele>17.889999</ele>
<time>2018-07-17T07:20:23Z</time>
<speed>0.00</speed>
</trkpt>
<trkpt lat="-6.963864" lon="-34.831978">
<ele>31.230000</ele>
<time>2018-07-17T07:25:37Z</time>
<speed>0.00</speed>
</trkpt>
<trkpt lat="-6.963886" lon="-34.832066">
<ele>10.020000</ele>
<time>2018-07-17T07:30:51Z</time>
<speed>0.00</speed>
</trkpt>
<trkpt lat="-6.963860" lon="-34.832031">
<ele>2.210000</ele>
<time>2018-07-17T07:36:05Z</time>
<speed>0.00</speed>
</trkpt>
<trkpt lat="-6.963915" lon="-34.832230">
<ele>-6.780000</ele>
<time>2018-07-17T07:41:19Z</time>
<speed>0.00</speed>
</trkpt>
<trkpt lat="-6.963938" lon="-34.832108">
<ele>-18.150000</ele>
<time>2018-07-17T07:46:34Z</time>
<speed>0.00</speed>
</trkpt>
<trkpt lat="-6.963862" lon="-34.832161">
<ele>-27.859999</ele>
<time>2018-07-17T07:51:48Z</time>
<speed>0.00</speed>
</trkpt>
<trkpt lat="-6.963860" lon="-34.832127">
<ele>-5.160000</ele>
<time>2018-07-17T07:57:07Z</time>
<speed>0.00</speed>
</trkpt>
<trkpt lat="-6.963863" lon="-34.832062">
<ele>8.639999</ele>
<time>2018-07-17T08:03:49Z</time>
<speed>0.19</speed>
</trkpt>
<trkpt lat="-6.963878" lon="-34.832024">
<ele>-0.580000</ele>
<time>2018-07-17T08:13:12Z</time>
<speed>0.12</speed>
</trkpt>
<trkpt lat="-6.963846" lon="-34.831993">
<ele>14.020000</ele>
<time>2018-07-17T08:23:55Z</time>
<speed>0.27</speed>
</trkpt>
<trkpt lat="-6.963851" lon="-34.831985">
<ele>10.389999</ele>
<time>2018-07-17T08:33:00Z</time>
<speed>0.33</speed>
</trkpt>
<trkpt lat="-6.963867" lon="-34.832073">
<ele>2.470000</ele>
<time>2018-07-17T08:43:03Z</time>
<speed>0.18</speed>
</trkpt>
<trkpt lat="-6.963824" lon="-34.832058">
<ele>13.139999</ele>
<time>2018-07-17T08:52:08Z</time>
<speed>0.52</speed>
</trkpt>
<trkpt lat="-6.963874" lon="-34.832077">
<ele>-2.580000</ele>
<time>2018-07-17T09:01:30Z</time>
<speed>0.39</speed>
</trkpt>
<trkpt lat="-6.963833" lon="-34.832016">
<ele>11.980000</ele>
<time>2018-07-17T09:10:35Z</time>
<speed>0.00</speed>
</trkpt>
<trkpt lat="-6.963859" lon="-34.832050">
<ele>9.660000</ele>
<time>2018-07-17T09:16:14Z</time>
<speed>0.19</speed>
</trkpt>
<trkpt lat="-6.963779" lon="-34.832123">
<ele>-10.450000</ele>
<time>2018-07-17T09:23:51Z</time>
<speed>0.34</speed>
</trkpt>
<trkpt lat="-6.963934" lon="-34.831985">
<ele>17.320000</ele>
<time>2018-07-17T09:33:05Z</time>
<speed>0.18</speed>
</trkpt>
<trkpt lat="-6.963875" lon="-34.831997">
<ele>15.820000</ele>
<time>2018-07-17T09:42:55Z</time>
<speed>0.12</speed>
</trkpt>
<trkpt lat="-6.963848" lon="-34.831963">
<ele>15.469999</ele>
<time>2018-07-17T09:53:26Z</time>
<speed>0.41</speed>
</trkpt>
<trkpt lat="-6.963828" lon="-34.832039">
<ele>7.320000</ele>
<time>2018-07-17T10:03:58Z</time>
<speed>0.35</speed>
</trkpt>
<trkpt lat="-6.963881" lon="-34.831795">
<ele>46.410000</ele>
<time>2018-07-17T10:09:16Z</time>
<speed>0.00</speed>
</trkpt>
<trkpt lat="-6.963877" lon="-34.831844">
<ele>30.019999</ele>
<time>2018-07-17T10:14:57Z</time>
<speed>0.32</speed>
</trkpt>
<trkpt lat="-6.963773" lon="-34.832249">
<ele>-40.329998</ele>
<time>2018-07-17T10:23:51Z</time>
<speed>0.00</speed>
</trkpt>
<trkpt lat="-6.963879" lon="-34.832150">
<ele>-7.220000</ele>
<time>2018-07-17T10:32:03Z</time>
<speed>0.00</speed>
</trkpt>
<trkpt lat="-6.963914" lon="-34.832012">
<ele>9.360000</ele>
<time>2018-07-17T10:37:25Z</time>
<speed>0.28</speed>
</trkpt>
<trkpt lat="-6.957838" lon="-34.828156">
<ele>3.240000</ele>
<time>2018-07-17T10:44:03Z</time>
<speed>3.33</speed>
</trkpt>
<trkpt lat="-6.949872" lon="-34.822910">
<ele>-3.280000</ele>
<time>2018-07-17T10:49:44Z</time>
<speed>3.17</speed>
</trkpt>
<trkpt lat="-6.942452" lon="-34.817566">
<ele>16.400000</ele>
<time>2018-07-17T10:55:08Z</time>
<speed>3.18</speed>
</trkpt>
<trkpt lat="-6.934790" lon="-34.812798">
<ele>5.070000</ele>
<time>2018-07-17T11:00:33Z</time>
<speed>3.92</speed>
</trkpt>
<trkpt lat="-6.927475" lon="-34.807655">
<ele>4.260000</ele>
<time>2018-07-17T11:05:55Z</time>
<speed>3.01</speed>
</trkpt>
<trkpt lat="-6.918962" lon="-34.804745">
<ele>18.219999</ele>
<time>2018-07-17T11:11:17Z</time>
<speed>2.84</speed>
</trkpt>
<trkpt lat="-6.910078" lon="-34.802567">
<ele>6.240000</ele>
<time>2018-07-17T11:16:41Z</time>
<speed>3.61</speed>
</trkpt>
<trkpt lat="-6.900932" lon="-34.801270">
<ele>12.009999</ele>
<time>2018-07-17T11:22:04Z</time>
<speed>3.68</speed>
</trkpt>
<trkpt lat="-6.891741" lon="-34.800926">
<ele>3.460000</ele>
<time>2018-07-17T11:27:27Z</time>
<speed>3.37</speed>
</trkpt>
<trkpt lat="-6.892022" lon="-34.793236">
<ele>13.480000</ele>
<time>2018-07-17T11:33:36Z</time>
<speed>2.89</speed>
</trkpt>
<trkpt lat="-6.892463" lon="-34.779469">
<ele>6.220000</ele>
<time>2018-07-17T11:42:28Z</time>
<speed>3.02</speed>
</trkpt>
<trkpt lat="-6.892561" lon="-34.771206">
<ele>5.870000</ele>
<time>2018-07-17T11:47:44Z</time>
<speed>3.26</speed>
</trkpt>
<trkpt lat="-6.891859" lon="-34.762810">
<ele>18.879999</ele>
<time>2018-07-17T11:53:00Z</time>
<speed>3.46</speed>
</trkpt>
<trkpt lat="-6.891358" lon="-34.754803">
<ele>14.070000</ele>
<time>2018-07-17T11:58:24Z</time>
<speed>2.33</speed>
</trkpt>
<trkpt lat="-6.890163" lon="-34.745205">
<ele>0.870000</ele>
<time>2018-07-17T12:04:59Z</time>
<speed>2.74</speed>
</trkpt>
<trkpt lat="-6.890942" lon="-34.729832">
<ele>13.929999</ele>
<time>2018-07-17T12:15:42Z</time>
<speed>3.28</speed>
</trkpt>
<trkpt lat="-6.892652" lon="-34.708748">
<ele>15.150000</ele>
<time>2018-07-17T12:31:53Z</time>
<speed>0.00</speed>
</trkpt>
<trkpt lat="-6.894214" lon="-34.675880">
<ele>28.389999</ele>
<time>2018-07-17T13:00:49Z</time>
<speed>0.00</speed>
</trkpt>
<trkpt lat="-6.894294" lon="-34.674969">
<ele>8.900000</ele>
<time>2018-07-17T13:06:06Z</time>
<speed>0.00</speed>
</trkpt>
<trkpt lat="-6.896617" lon="-34.675228">
<ele>5.570000</ele>
<time>2018-07-17T13:11:21Z</time>
<speed>1.31</speed>
</trkpt>
<trkpt lat="-6.897065" lon="-34.675426">
<ele>4.910000</ele>
<time>2018-07-17T13:16:34Z</time>
<speed>0.00</speed>
</trkpt>
<trkpt lat="-6.897894" lon="-34.675507">
<ele>16.190001</ele>
<time>2018-07-17T13:21:49Z</time>
<speed>0.00</speed>
</trkpt>
<trkpt lat="-6.897177" lon="-34.675865">
<ele>10.460000</ele>
<time>2018-07-17T13:25:31Z</time>
<speed>0.00</speed>
</trkpt>
<trkpt lat="-6.897072" lon="-34.675884">
<ele>6.500000</ele>
<time>2018-07-17T13:25:46Z</time>
<speed>0.89</speed>
</trkpt>
<trkpt lat="-6.895740" lon="-34.676468">
<ele>-11.480000</ele>
<time>2018-07-17T13:30:58Z</time>
<speed>1.19</speed>
</trkpt>
<trkpt lat="-6.894147" lon="-34.677082">
<ele>-25.959999</ele>
<time>2018-07-17T13:36:18Z</time>
<speed>0.10</speed>
</trkpt>
<trkpt lat="-6.897796" lon="-34.675514">
<ele>16.830000</ele>
<time>2018-07-17T13:41:30Z</time>
<speed>0.00</speed>
</trkpt>
<trkpt lat="-6.897093" lon="-34.675495">
<ele>14.380000</ele>
<time>2018-07-17T13:46:53Z</time>
<speed>0.20</speed>
</trkpt>
<trkpt lat="-6.896984" lon="-34.675270">
<ele>15.580000</ele>
<time>2018-07-17T13:52:16Z</time>
<speed>0.44</speed>
</trkpt>
<trkpt lat="-6.892284" lon="-34.674099">
<ele>2.990000</ele>
<time>2018-07-17T13:57:52Z</time>
<speed>2.45</speed>
</trkpt>
<trkpt lat="-6.880871" lon="-34.675640">
<ele>3.750000</ele>
<time>2018-07-17T14:04:59Z</time>
<speed>2.58</speed>
</trkpt>
<trkpt lat="-6.879858" lon="-34.675396">
<ele>6.540000</ele>
<time>2018-07-17T14:15:16Z</time>
<speed>0.74</speed>
</trkpt>
<trkpt lat="-6.879336" lon="-34.674763">
<ele>8.700000</ele>
<time>2018-07-17T14:26:19Z</time>
<speed>1.58</speed>
</trkpt>
<trkpt lat="-6.879007" lon="-34.678108">
<ele>24.129999</ele>
<time>2018-07-17T14:38:01Z</time>
<speed>0.04</speed>
</trkpt>
<trkpt lat="-6.876594" lon="-34.682190">
<ele>-20.430000</ele>
<time>2018-07-17T14:50:46Z</time>
<speed>0.25</speed>
</trkpt>
<trkpt lat="-6.873641" lon="-34.678478">
<ele>2.800000</ele>
<time>2018-07-17T15:04:28Z</time>
<speed>1.84</speed>
</trkpt>
<trkpt lat="-6.873090" lon="-34.678253">
<ele>-3.640000</ele>
<time>2018-07-17T15:18:45Z</time>
<speed>1.25</speed>
</trkpt>
<trkpt lat="-6.874066" lon="-34.677589">
<ele>2.820000</ele>
<time>2018-07-17T15:33:25Z</time>
<speed>0.23</speed>
</trkpt>
<trkpt lat="-6.871593" lon="-34.685814">
<ele>-5.540000</ele>
<time>2018-07-17T15:47:54Z</time>
<speed>0.58</speed>
</trkpt>
<trkpt lat="-6.870691" lon="-34.686115">
<ele>-5.000000</ele>
<time>2018-07-17T16:01:29Z</time>
<speed>0.34</speed>
</trkpt>
<trkpt lat="-6.868885" lon="-34.686497">
<ele>4.280000</ele>
<time>2018-07-17T16:18:34Z</time>
<speed>0.13</speed>
</trkpt>
<trkpt lat="-6.874458" lon="-34.692673">
<ele>1.650000</ele>
<time>2018-07-17T16:37:17Z</time>
<speed>2.05</speed>
</trkpt>
<trkpt lat="-6.885249" lon="-34.712265">
<ele>6.520000</ele>
<time>2018-07-17T16:54:26Z</time>
<speed>2.99</speed>
</trkpt>
<trkpt lat="-6.897750" lon="-34.734474">
<ele>4.220000</ele>
<time>2018-07-17T17:10:53Z</time>
<speed>2.42</speed>
</trkpt>
<trkpt lat="-6.902124" lon="-34.741459">
<ele>20.010000</ele>
<time>2018-07-17T17:16:08Z</time>
<speed>2.80</speed>
</trkpt>
<trkpt lat="-6.907213" lon="-34.747978">
<ele>17.920000</ele>
<time>2018-07-17T17:21:23Z</time>
<speed>3.36</speed>
</trkpt>
<trkpt lat="-6.912038" lon="-34.754520">
<ele>5.680000</ele>
<time>2018-07-17T17:26:38Z</time>
<speed>2.79</speed>
</trkpt>
<trkpt lat="-6.916667" lon="-34.761295">
<ele>9.190000</ele>
<time>2018-07-17T17:31:53Z</time>
<speed>3.62</speed>
</trkpt>
<trkpt lat="-6.921907" lon="-34.767559">
<ele>-7.160000</ele>
<time>2018-07-17T17:37:10Z</time>
<speed>2.80</speed>
</trkpt>
<trkpt lat="-6.926842" lon="-34.774090">
<ele>0.020000</ele>
<time>2018-07-17T17:42:26Z</time>
<speed>3.06</speed>
</trkpt>
<trkpt lat="-6.931519" lon="-34.780991">
<ele>6.810000</ele>
<time>2018-07-17T17:47:44Z</time>
<speed>2.89</speed>
</trkpt>
<trkpt lat="-6.936091" lon="-34.788166">
<ele>-1.760000</ele>
<time>2018-07-17T17:53:00Z</time>
<speed>3.32</speed>
</trkpt>
<trkpt lat="-6.939943" lon="-34.795815">
<ele>12.210000</ele>
<time>2018-07-17T17:58:19Z</time>
<speed>3.36</speed>
</trkpt>
<trkpt lat="-6.944883" lon="-34.806538">
<ele>-6.850000</ele>
<time>2018-07-17T18:05:30Z</time>
<speed>3.49</speed>
</trkpt>
<trkpt lat="-6.951926" lon="-34.824257">
<ele>-4.130000</ele>
<time>2018-07-17T18:16:43Z</time>
<speed>3.10</speed>
</trkpt>
<trkpt lat="-6.958872" lon="-34.829830">
<ele>-5.410000</ele>
<time>2018-07-17T18:22:12Z</time>
<speed>2.43</speed>
</trkpt>
<trkpt lat="-6.963901" lon="-34.832066">
<ele>-8.660000</ele>
<time>2018-07-17T18:30:30Z</time>
<speed>0.34</speed>
</trkpt>
<trkpt lat="-6.963950" lon="-34.832005">
<ele>-8.490000</ele>
<time>2018-07-17T18:35:53Z</time>
<speed>0.00</speed>
</trkpt>
<trkpt lat="-6.963925" lon="-34.832001">
<ele>9.620000</ele>
<time>2018-07-17T18:41:16Z</time>
<speed>0.00</speed>
</trkpt>
<trkpt lat="-6.963884" lon="-34.832088">
<ele>-14.219999</ele>
<time>2018-07-17T18:46:38Z</time>
<speed>0.48</speed>
</trkpt>
<trkpt lat="-6.963924" lon="-34.831928">
<ele>21.209999</ele>
<time>2018-07-17T18:51:58Z</time>
<speed>0.00</speed>
</trkpt>
<trkpt lat="-6.963868" lon="-34.831970">
<ele>14.280000</ele>
<time>2018-07-17T18:57:17Z</time>
<speed>1.10</speed>
</trkpt>
<trkpt lat="-6.963914" lon="-34.832260">
<ele>-92.669998</ele>
<time>2018-07-17T19:02:57Z</time>
<speed>1.49</speed>
</trkpt>
<trkpt lat="-6.963820" lon="-34.832199">
<ele>-46.139999</ele>
<time>2018-07-17T19:09:03Z</time>
<speed>0.61</speed>
</trkpt>
<trkpt lat="-6.963865" lon="-34.831978">
<ele>22.000000</ele>
<time>2018-07-17T19:16:35Z</time>
<speed>0.00</speed>
</trkpt>
<trkpt lat="-6.963871" lon="-34.831917">
<ele>27.869999</ele>
<time>2018-07-17T19:21:54Z</time>
<speed>1.35</speed>
</trkpt>
<trkpt lat="-6.963892" lon="-34.831993">
<ele>19.510000</ele>
<time>2018-07-17T19:27:11Z</time>
<speed>0.35</speed>
</trkpt>
<trkpt lat="-6.963912" lon="-34.832096">
<ele>1.420000</ele>
<time>2018-07-17T19:32:29Z</time>
<speed>0.00</speed>
</trkpt>
<trkpt lat="-6.963845" lon="-34.831924">
<ele>39.070000</ele>
<time>2018-07-17T19:37:45Z</time>
<speed>0.00</speed>
</trkpt>
<trkpt lat="-6.963821" lon="-34.831886">
<ele>35.430000</ele>
<time>2018-07-17T19:43:18Z</time>
<speed>0.10</speed>
</trkpt>
<trkpt lat="-6.963643" lon="-34.831387">
<ele>93.839996</ele>
<time>2018-07-17T19:49:30Z</time>
<speed>2.05</speed>
</trkpt>
<trkpt lat="-6.963922" lon="-34.832184">
<ele>-4.010000</ele>
<time>2018-07-17T19:54:46Z</time>
<speed>0.00</speed>
</trkpt>
<trkpt lat="-6.963949" lon="-34.832249">
<ele>-5.920000</ele>
<time>2018-07-17T20:00:23Z</time>
<speed>0.98</speed>
</trkpt>
<trkpt lat="-6.963855" lon="-34.832157">
<ele>-6.460000</ele>
<time>2018-07-17T20:06:16Z</time>
<speed>0.21</speed>
</trkpt>
<trkpt lat="-6.963881" lon="-34.832146">
<ele>-5.840000</ele>
<time>2018-07-17T20:13:30Z</time>
<speed>1.03</speed>
</trkpt>
<trkpt lat="-6.963943" lon="-34.832222">
<ele>-15.120000</ele>
<time>2018-07-17T20:21:56Z</time>
<speed>0.30</speed>
</trkpt>
<trkpt lat="-6.963954" lon="-34.832188">
<ele>-16.119999</ele>
<time>2018-07-17T20:32:27Z</time>
<speed>0.07</speed>
</trkpt>
<trkpt lat="-6.963873" lon="-34.832016">
<ele>9.150000</ele>
<time>2018-07-17T20:43:43Z</time>
<speed>0.00</speed>
</trkpt>
<trkpt lat="-6.963839" lon="-34.832035">
<ele>17.119999</ele>
<time>2018-07-17T20:49:05Z</time>
<speed>2.41</speed>
</trkpt>
<trkpt lat="-6.963937" lon="-34.832176">
<ele>-12.120000</ele>
<time>2018-07-17T20:56:57Z</time>
<speed>0.44</speed>
</trkpt>
<trkpt lat="-6.963933" lon="-34.832150">
<ele>-5.900000</ele>
<time>2018-07-17T21:04:26Z</time>
<speed>0.00</speed>
</trkpt>
<trkpt lat="-6.963863" lon="-34.832123">
<ele>3.310000</ele>
<time>2018-07-17T21:09:39Z</time>
<speed>0.00</speed>
</trkpt>
<trkpt lat="-6.964015" lon="-34.832245">
<ele>-19.270000</ele>
<time>2018-07-17T21:14:51Z</time>
<speed>1.37</speed>
</trkpt>
<trkpt lat="-6.963843" lon="-34.832020">
<ele>13.020000</ele>
<time>2018-07-17T21:20:30Z</time>
<speed>0.39</speed>
</trkpt>
<trkpt lat="-6.963836" lon="-34.832108">
<ele>14.740000</ele>
<time>2018-07-17T21:26:01Z</time>
<speed>0.00</speed>
</trkpt>
<trkpt lat="-6.963994" lon="-34.831905">
<ele>-6.450000</ele>
<time>2018-07-17T21:31:12Z</time>
<speed>0.00</speed>
</trkpt>
<trkpt lat="-6.963859" lon="-34.832035">
<ele>5.220000</ele>
<time>2018-07-17T21:36:22Z</time>
<speed>0.00</speed>
</trkpt>
<trkpt lat="-6.963853" lon="-34.832069">
<ele>3.660000</ele>
<time>2018-07-17T21:41:34Z</time>
<speed>0.00</speed>
</trkpt>
<trkpt lat="-6.963878" lon="-34.832027">
<ele>3.470000</ele>
<time>2018-07-17T21:46:44Z</time>
<speed>0.00</speed>
</trkpt>
<trkpt lat="-6.963862" lon="-34.832020">
<ele>16.959999</ele>
<time>2018-07-17T21:51:54Z</time>
<speed>0.00</speed>
</trkpt>
<trkpt lat="-6.963863" lon="-34.832058">
<ele>15.370000</ele>
<time>2018-07-17T21:57:04Z</time>
<speed>0.00</speed>
</trkpt>
<trkpt lat="-6.963839" lon="-34.832054">
<ele>-9.840000</ele>
<time>2018-07-17T22:02:36Z</time>
<speed>0.07</speed>
</trkpt>
<trkpt lat="-6.963912" lon="-34.832039">
<ele>-37.989998</ele>
<time>2018-07-17T22:08:03Z</time>
<speed>0.65</speed>
</trkpt>
<trkpt lat="-6.963853" lon="-34.832069">
<ele>1.370000</ele>
<time>2018-07-17T22:13:27Z</time>
<speed>0.41</speed>
</trkpt>
<trkpt lat="-6.963862" lon="-34.832062">
<ele>24.660000</ele>
<time>2018-07-17T22:18:52Z</time>
<speed>0.31</speed>
</trkpt>
<trkpt lat="-6.963823" lon="-34.832043">
<ele>23.129999</ele>
<time>2018-07-17T22:24:35Z</time>
<speed>0.05</speed>
</trkpt>
<trkpt lat="-6.963763" lon="-34.832092">
<ele>-3.550000</ele>
<time>2018-07-17T22:30:40Z</time>
<speed>0.28</speed>
</trkpt>
<trkpt lat="-6.963840" lon="-34.832047">
<ele>12.540000</ele>
<time>2018-07-17T22:37:22Z</time>
<speed>0.19</speed>
</trkpt>
<trkpt lat="-6.963813" lon="-34.832043">
<ele>7.150000</ele>
<time>2018-07-17T22:44:31Z</time>
<speed>0.08</speed>
</trkpt>
<trkpt lat="-6.963837" lon="-34.832043">
<ele>5.550000</ele>
<time>2018-07-17T22:52:14Z</time>
<speed>0.00</speed>
</trkpt>
<trkpt lat="-6.963841" lon="-34.832035">
<ele>11.530000</ele>
<time>2018-07-17T22:57:26Z</time>
<speed>0.00</speed>
</trkpt>
<trkpt lat="-6.963820" lon="-34.831978">
<ele>4.970000</ele>
<time>2018-07-17T23:02:47Z</time>
<speed>0.00</speed>
</trkpt>
<trkpt lat="-6.963817" lon="-34.831966">
<ele>4.410000</ele>
<time>2018-07-17T23:08:04Z</time>
<speed>0.99</speed>
</trkpt>
<trkpt lat="-6.963876" lon="-34.831944">
<ele>4.590000</ele>
<time>2018-07-17T23:13:21Z</time>
<speed>0.00</speed>
</trkpt>
<trkpt lat="-6.963824" lon="-34.831966">
<ele>7.160000</ele>
<time>2018-07-17T23:18:38Z</time>
<speed>0.00</speed>
</trkpt>
<trkpt lat="-6.963745" lon="-34.831963">
<ele>16.570000</ele>
<time>2018-07-17T23:23:55Z</time>
<speed>0.00</speed>
</trkpt>
<trkpt lat="-6.963742" lon="-34.831940">
<ele>13.500000</ele>
<time>2018-07-17T23:29:14Z</time>
<speed>0.00</speed>
</trkpt>
<trkpt lat="-6.963765" lon="-34.831841">
<ele>-7.070000</ele>
<time>2018-07-17T23:34:32Z</time>
<speed>0.00</speed>
</trkpt>
<trkpt lat="-6.963845" lon="-34.831882">
<ele>10.380000</ele>
<time>2018-07-17T23:39:49Z</time>
<speed>0.00</speed>
</trkpt>
<trkpt lat="-6.963758" lon="-34.831841">
<ele>17.629999</ele>
<time>2018-07-17T23:45:06Z</time>
<speed>0.00</speed>
</trkpt>
<trkpt lat="-6.963709" lon="-34.831776">
<ele>28.160000</ele>
<time>2018-07-17T23:50:23Z</time>
<speed>0.00</speed>
</trkpt>
<trkpt lat="-6.963787" lon="-34.831806">
<ele>4.130000</ele>
<time>2018-07-17T23:55:40Z</time>
<speed>0.00</speed>
</trkpt>
<trkpt lat="-6.963758" lon="-34.831692">
<ele>13.630000</ele>
<time>2018-07-18T00:03:38Z</time>
<speed>0.45</speed>
</trkpt>
<trkpt lat="-6.963919" lon="-34.831669">
<ele>8.120000</ele>
<time>2018-07-18T00:20:32Z</time>
<speed>0.33</speed>
</trkpt>
<trkpt lat="-6.963905" lon="-34.831615">
<ele>7.680000</ele>
<time>2018-07-18T00:45:31Z</time>
<speed>0.32</speed>
</trkpt>
<trkpt lat="-6.963848" lon="-34.831753">
<ele>8.080000</ele>
<time>2018-07-18T01:06:33Z</time>
<speed>0.17</speed>
</trkpt>
<trkpt lat="-6.963747" lon="-34.831852">
<ele>12.340000</ele>
<time>2018-07-18T01:25:24Z</time>
<speed>0.16</speed>
</trkpt>
<trkpt lat="-6.963780" lon="-34.832016">
<ele>-19.320000</ele>
<time>2018-07-18T01:43:06Z</time>
<speed>0.18</speed>
</trkpt>
<trkpt lat="-6.963820" lon="-34.832062">
<ele>12.170000</ele>
<time>2018-07-18T02:02:11Z</time>
<speed>0.18</speed>
</trkpt>
<trkpt lat="-6.963880" lon="-34.832081">
<ele>15.509999</ele>
<time>2018-07-18T02:22:39Z</time>
<speed>0.21</speed>
</trkpt>
<trkpt lat="-6.963812" lon="-34.832111">
<ele>22.199999</ele>
<time>2018-07-18T02:41:30Z</time>
<speed>0.99</speed>
</trkpt>
<trkpt lat="-6.963842" lon="-34.832100">
<ele>8.710000</ele>
<time>2018-07-18T02:55:31Z</time>
<speed>0.00</speed>
</trkpt>
</trkseg>
</trk>
<trk>
<name>20180802-102814(13)</name>
<desc>Color:004000ff</desc>
<trkseg>
<trkpt lat="-6.963987" lon="-34.832031">
<ele>11.040000</ele>
<time>2018-07-18T03:00:51Z</time>
<speed>0.00</speed>
</trkpt>
<trkpt lat="-6.963858" lon="-34.832088">
<ele>17.209999</ele>
<time>2018-07-18T03:06:22Z</time>
<speed>0.33</speed>
</trkpt>
<trkpt lat="-6.963779" lon="-34.832035">
<ele>26.080000</ele>
<time>2018-07-18T03:14:16Z</time>
<speed>0.00</speed>
</trkpt>
<trkpt lat="-6.963794" lon="-34.832146">
<ele>101.250000</ele>
<time>2018-07-18T03:19:53Z</time>
<speed>0.31</speed>
</trkpt>
<trkpt lat="-6.963839" lon="-34.832005">
<ele>-19.629999</ele>
<time>2018-07-18T03:26:54Z</time>
<speed>1.02</speed>
</trkpt>
<trkpt lat="-6.963878" lon="-34.832035">
<ele>-6.170000</ele>
<time>2018-07-18T03:33:18Z</time>
<speed>0.33</speed>
</trkpt>
<trkpt lat="-6.963885" lon="-34.832047">
<ele>-6.260000</ele>
<time>2018-07-18T03:38:58Z</time>
<speed>0.32</speed>
</trkpt>
<trkpt lat="-6.963925" lon="-34.832001">
<ele>-7.990000</ele>
<time>2018-07-18T03:44:28Z</time>
<speed>0.24</speed>
</trkpt>
<trkpt lat="-6.963880" lon="-34.832050">
<ele>1.050000</ele>
<time>2018-07-18T03:50:09Z</time>
<speed>0.62</speed>
</trkpt>
<trkpt lat="-6.963882" lon="-34.832031">
<ele>2.850000</ele>
<time>2018-07-18T03:57:00Z</time>
<speed>0.00</speed>
</trkpt>
<trkpt lat="-6.963865" lon="-34.832043">
<ele>1.380000</ele>
<time>2018-07-18T04:02:20Z</time>
<speed>0.57</speed>
</trkpt>
<trkpt lat="-6.963868" lon="-34.832047">
<ele>-0.980000</ele>
<time>2018-07-18T04:07:37Z</time>
<speed>0.00</speed>
</trkpt>
<trkpt lat="-6.963842" lon="-34.832039">
<ele>-7.930000</ele>
<time>2018-07-18T04:12:52Z</time>
<speed>0.00</speed>
</trkpt>
<trkpt lat="-6.963858" lon="-34.832058">
<ele>1.840000</ele>
<time>2018-07-18T04:18:07Z</time>
<speed>0.00</speed>
</trkpt>
<trkpt lat="-6.963889" lon="-34.832027">
<ele>11.610000</ele>
<time>2018-07-18T04:23:23Z</time>
<speed>0.00</speed>
</trkpt>
<trkpt lat="-6.963887" lon="-34.832123">
<ele>2.700000</ele>
<time>2018-07-18T04:28:38Z</time>
<speed>0.00</speed>
</trkpt>
<trkpt lat="-6.963941" lon="-34.832092">
<ele>14.340000</ele>
<time>2018-07-18T04:33:52Z</time>
<speed>0.00</speed>
</trkpt>
<trkpt lat="-6.963943" lon="-34.832066">
<ele>9.880000</ele>
<time>2018-07-18T04:39:07Z</time>
<speed>0.00</speed>
</trkpt>
<trkpt lat="-6.963891" lon="-34.832058">
<ele>15.040000</ele>
<time>2018-07-18T04:44:21Z</time>
<speed>0.00</speed>
</trkpt>
<trkpt lat="-6.963868" lon="-34.832062">
<ele>19.670000</ele>
<time>2018-07-18T04:49:42Z</time>
<speed>0.63</speed>
</trkpt>
<trkpt lat="-6.963877" lon="-34.832081">
<ele>23.539999</ele>
<time>2018-07-18T04:55:12Z</time>
<speed>0.24</speed>
</trkpt>
<trkpt lat="-6.963893" lon="-34.832069">
<ele>3.870000</ele>
<time>2018-07-18T05:00:34Z</time>
<speed>0.00</speed>
</trkpt>
<trkpt lat="-6.963872" lon="-34.832054">
<ele>23.150000</ele>
<time>2018-07-18T05:06:02Z</time>
<speed>0.35</speed>
</trkpt>
<trkpt lat="-6.963801" lon="-34.832138">
<ele>40.610001</ele>
<time>2018-07-18T05:11:32Z</time>
<speed>0.16</speed>
</trkpt>
<trkpt lat="-6.963875" lon="-34.832016">
<ele>12.300000</ele>
<time>2018-07-18T05:17:08Z</time>
<speed>0.08</speed>
</trkpt>
<trkpt lat="-6.963846" lon="-34.832077">
<ele>9.420000</ele>
<time>2018-07-18T05:23:54Z</time>
<speed>0.44</speed>
</trkpt>
<trkpt lat="-6.963844" lon="-34.832031">
<ele>-8.880000</ele>
<time>2018-07-18T05:32:03Z</time>
<speed>0.00</speed>
</trkpt>
<trkpt lat="-6.963917" lon="-34.832088">
<ele>2.410000</ele>
<time>2018-07-18T05:37:19Z</time>
<speed>0.00</speed>
</trkpt>
<trkpt lat="-6.963880" lon="-34.832077">
<ele>-4.900000</ele>
<time>2018-07-18T05:42:38Z</time>
<speed>0.00</speed>
</trkpt>
<trkpt lat="-6.963857" lon="-34.831997">
<ele>14.330000</ele>
<time>2018-07-18T05:48:04Z</time>
<speed>0.42</speed>
</trkpt>
<trkpt lat="-6.963816" lon="-34.832115">
<ele>0.170000</ele>
<time>2018-07-18T05:53:25Z</time>
<speed>0.00</speed>
</trkpt>
<trkpt lat="-6.963850" lon="-34.832020">
<ele>20.670000</ele>
<time>2018-07-18T05:58:53Z</time>
<speed>0.42</speed>
</trkpt>
<trkpt lat="-6.963853" lon="-34.832088">
<ele>4.150000</ele>
<time>2018-07-18T06:05:32Z</time>
<speed>0.00</speed>
</trkpt>
<trkpt lat="-6.963838" lon="-34.832043">
<ele>8.490000</ele>
<time>2018-07-18T06:15:01Z</time>
<speed>0.00</speed>
</trkpt>
<trkpt lat="-6.963861" lon="-34.832066">
<ele>19.170000</ele>
<time>2018-07-18T06:20:18Z</time>
<speed>0.00</speed>
</trkpt>
<trkpt lat="-6.963909" lon="-34.832085">
<ele>-17.609999</ele>
<time>2018-07-18T06:25:34Z</time>
<speed>0.00</speed>
</trkpt>
<trkpt lat="-6.963833" lon="-34.832027">
<ele>22.359999</ele>
<time>2018-07-18T06:30:50Z</time>
<speed>0.00</speed>
</trkpt>
<trkpt lat="-6.963873" lon="-34.832066">
<ele>16.049999</ele>
<time>2018-07-18T06:36:06Z</time>
<speed>0.09</speed>
</trkpt>
<trkpt lat="-6.963871" lon="-34.832047">
<ele>19.699999</ele>
<time>2018-07-18T06:41:20Z</time>
<speed>0.20</speed>
</trkpt>
<trkpt lat="-6.963898" lon="-34.832085">
<ele>6.900000</ele>
<time>2018-07-18T06:46:33Z</time>
<speed>0.00</speed>
</trkpt>
<trkpt lat="-6.963915" lon="-34.832088">
<ele>3.300000</ele>
<time>2018-07-18T06:51:45Z</time>
<speed>0.17</speed>
</trkpt>
<trkpt lat="-6.963840" lon="-34.832092">
<ele>3.810000</ele>
<time>2018-07-18T06:56:57Z</time>
<speed>0.16</speed>
</trkpt>
<trkpt lat="-6.963871" lon="-34.832085">
<ele>-11.670000</ele>
<time>2018-07-18T07:02:13Z</time>
<speed>0.00</speed>
</trkpt>
<trkpt lat="-6.963861" lon="-34.832165">
<ele>0.800000</ele>
<time>2018-07-18T07:07:27Z</time>
<speed>0.00</speed>
</trkpt>
<trkpt lat="-6.963877" lon="-34.832054">
<ele>5.960000</ele>
<time>2018-07-18T07:12:41Z</time>
<speed>0.00</speed>
</trkpt>
<trkpt lat="-6.963894" lon="-34.832050">
<ele>7.680000</ele>
<time>2018-07-18T07:18:06Z</time>
<speed>0.20</speed>
</trkpt>
<trkpt lat="-6.963847" lon="-34.832130">
<ele>4.860000</ele>
<time>2018-07-18T07:23:20Z</time>
<speed>0.00</speed>
</trkpt>
<trkpt lat="-6.963885" lon="-34.832088">
<ele>-3.260000</ele>
<time>2018-07-18T07:28:34Z</time>
<speed>0.00</speed>
</trkpt>
<trkpt lat="-6.963855" lon="-34.832047">
<ele>11.309999</ele>
<time>2018-07-18T07:34:05Z</time>
<speed>0.12</speed>
</trkpt>
<trkpt lat="-6.963921" lon="-34.832058">
<ele>-1.530000</ele>
<time>2018-07-18T07:39:22Z</time>
<speed>0.00</speed>
</trkpt>
<trkpt lat="-6.963967" lon="-34.831955">
<ele>-10.559999</ele>
<time>2018-07-18T07:44:39Z</time>
<speed>0.00</speed>
</trkpt>
<trkpt lat="-6.963748" lon="-34.832359">
<ele>-51.759998</ele>
<time>2018-07-18T07:51:27Z</time>
<speed>0.61</speed>
</trkpt>
<trkpt lat="-6.963956" lon="-34.831924">
<ele>28.939999</ele>
<time>2018-07-18T08:03:12Z</time>
<speed>0.17</speed>
</trkpt>
<trkpt lat="-6.963851" lon="-34.832134">
<ele>2.090000</ele>
<time>2018-07-18T08:17:18Z</time>
<speed>0.16</speed>
</trkpt>
<trkpt lat="-6.963875" lon="-34.832211">
<ele>-5.400000</ele>
<time>2018-07-18T08:29:38Z</time>
<speed>0.67</speed>
</trkpt>
<trkpt lat="-6.963918" lon="-34.831997">
<ele>26.689999</ele>
<time>2018-07-18T08:34:51Z</time>
<speed>0.00</speed>
</trkpt>
<trkpt lat="-6.963879" lon="-34.831997">
<ele>12.219999</ele>
<time>2018-07-18T08:40:06Z</time>
<speed>0.00</speed>
</trkpt>
<trkpt lat="-6.963853" lon="-34.832005">
<ele>13.630000</ele>
<time>2018-07-18T08:45:24Z</time>
<speed>0.43</speed>
</trkpt>
<trkpt lat="-6.963871" lon="-34.832050">
<ele>1.440000</ele>
<time>2018-07-18T08:50:41Z</time>
<speed>0.00</speed>
</trkpt>
<trkpt lat="-6.963833" lon="-34.831924">
<ele>23.609999</ele>
<time>2018-07-18T08:55:58Z</time>
<speed>0.00</speed>
</trkpt>
<trkpt lat="-6.963884" lon="-34.831768">
<ele>35.040001</ele>
<time>2018-07-18T09:01:16Z</time>
<speed>0.00</speed>
</trkpt>
<trkpt lat="-6.963879" lon="-34.832161">
<ele>6.700000</ele>
<time>2018-07-18T09:06:30Z</time>
<speed>0.00</speed>
</trkpt>
<trkpt lat="-6.963918" lon="-34.832066">
<ele>21.840000</ele>
<time>2018-07-18T09:12:02Z</time>
<speed>0.44</speed>
</trkpt>
<trkpt lat="-6.963919" lon="-34.832024">
<ele>13.120000</ele>
<time>2018-07-18T09:17:17Z</time>
<speed>0.00</speed>
</trkpt>
<trkpt lat="-6.963836" lon="-34.832081">
<ele>14.509999</ele>
<time>2018-07-18T09:22:38Z</time>
<speed>0.00</speed>
</trkpt>
<trkpt lat="-6.963868" lon="-34.832081">
<ele>4.290000</ele>
<time>2018-07-18T09:27:51Z</time>
<speed>0.00</speed>
</trkpt>
<trkpt lat="-6.963868" lon="-34.832104">
<ele>4.060000</ele>
<time>2018-07-18T09:33:07Z</time>
<speed>0.00</speed>
</trkpt>
<trkpt lat="-6.964016" lon="-34.832153">
<ele>8.929999</ele>
<time>2018-07-18T09:38:20Z</time>
<speed>1.86</speed>
</trkpt>
<trkpt lat="-6.963611" lon="-34.831966">
<ele>-5.560000</ele>
<time>2018-07-18T09:43:34Z</time>
<speed>0.83</speed>
</trkpt>
<trkpt lat="-6.963751" lon="-34.831966">
<ele>-1.180000</ele>
<time>2018-07-18T09:48:51Z</time>
<speed>0.94</speed>
</trkpt>
<trkpt lat="-6.964029" lon="-34.832165">
<ele>16.289999</ele>
<time>2018-07-18T09:54:05Z</time>
<speed>1.51</speed>
</trkpt>
<trkpt lat="-6.963699" lon="-34.832005">
<ele>-0.760000</ele>
<time>2018-07-18T09:59:23Z</time>
<speed>0.00</speed>
</trkpt>
<trkpt lat="-6.963854" lon="-34.832024">
<ele>-11.050000</ele>
<time>2018-07-18T10:05:09Z</time>
<speed>0.27</speed>
</trkpt>
<trkpt lat="-6.963839" lon="-34.832054">
<ele>-21.369999</ele>
<time>2018-07-18T10:10:39Z</time>
<speed>0.48</speed>
</trkpt>
<trkpt lat="-6.963839" lon="-34.832031">
<ele>33.809998</ele>
<time>2018-07-18T10:17:04Z</time>
<speed>0.34</speed>
</trkpt>
<trkpt lat="-6.963856" lon="-34.832008">
<ele>6.000000</ele>
<time>2018-07-18T10:23:13Z</time>
<speed>0.67</speed>
</trkpt>
<trkpt lat="-6.963804" lon="-34.832039">
<ele>-1.210000</ele>
<time>2018-07-18T10:29:59Z</time>
<speed>0.23</speed>
</trkpt>
<trkpt lat="-6.963804" lon="-34.832012">
<ele>9.960000</ele>
<time>2018-07-18T10:36:49Z</time>
<speed>0.08</speed>
</trkpt>
<trkpt lat="-6.963827" lon="-34.832031">
<ele>8.200000</ele>
<time>2018-07-18T10:43:59Z</time>
<speed>0.26</speed>
</trkpt>
<trkpt lat="-6.963878" lon="-34.832058">
<ele>22.240000</ele>
<time>2018-07-18T10:52:15Z</time>
<speed>0.28</speed>
</trkpt>
<trkpt lat="-6.963762" lon="-34.831841">
<ele>-33.430000</ele>
<time>2018-07-18T11:01:51Z</time>
<speed>1.06</speed>
</trkpt>
<trkpt lat="-6.963757" lon="-34.831982">
<ele>10.070000</ele>
<time>2018-07-18T11:12:07Z</time>
<speed>0.63</speed>
</trkpt>
<trkpt lat="-6.963857" lon="-34.832111">
<ele>16.650000</ele>
<time>2018-07-18T11:22:56Z</time>
<speed>0.38</speed>
</trkpt>
<trkpt lat="-6.963790" lon="-34.832035">
<ele>11.550000</ele>
<time>2018-07-18T11:34:00Z</time>
<speed>0.70</speed>
</trkpt>
<trkpt lat="-6.963758" lon="-34.831936">
<ele>8.670000</ele>
<time>2018-07-18T11:44:52Z</time>
<speed>0.38</speed>
</trkpt>
<trkpt lat="-6.963790" lon="-34.832020">
<ele>6.390000</ele>
<time>2018-07-18T11:56:19Z</time>
<speed>0.44</speed>
</trkpt>
<trkpt lat="-6.963842" lon="-34.832035">
<ele>6.320000</ele>
<time>2018-07-18T12:09:30Z</time>
<speed>0.37</speed>
</trkpt>
<trkpt lat="-6.963810" lon="-34.832039">
<ele>5.330000</ele>
<time>2018-07-18T12:28:28Z</time>
<speed>0.50</speed>
</trkpt>
<trkpt lat="-6.963830" lon="-34.832062">
<ele>7.420000</ele>
<time>2018-07-18T12:46:18Z</time>
<speed>0.48</speed>
</trkpt>
<trkpt lat="-6.963822" lon="-34.832047">
<ele>7.120000</ele>
<time>2018-07-18T12:51:36Z</time>
<speed>0.09</speed>
</trkpt>
<trkpt lat="-6.963862" lon="-34.832043">
<ele>8.730000</ele>
<time>2018-07-18T12:56:58Z</time>
<speed>0.18</speed>
</trkpt>
<trkpt lat="-6.963843" lon="-34.832081">
<ele>4.270000</ele>
<time>2018-07-18T13:05:11Z</time>
<speed>1.59</speed>
</trkpt>
<trkpt lat="-6.963818" lon="-34.832043">
<ele>-1.260000</ele>
<time>2018-07-18T13:10:27Z</time>
<speed>0.28</speed>
</trkpt>
<trkpt lat="-6.963809" lon="-34.832073">
<ele>-4.740000</ele>
<time>2018-07-18T13:15:50Z</time>
<speed>0.11</speed>
</trkpt>
<trkpt lat="-6.963810" lon="-34.832050">
<ele>-7.010000</ele>
<time>2018-07-18T13:22:25Z</time>
<speed>0.33</speed>
</trkpt>
<trkpt lat="-6.963775" lon="-34.832001">
<ele>-5.910000</ele>
<time>2018-07-18T13:28:22Z</time>
<speed>0.43</speed>
</trkpt>
<trkpt lat="-6.963825" lon="-34.832027">
<ele>-5.790000</ele>
<time>2018-07-18T13:35:17Z</time>
<speed>0.54</speed>
</trkpt>
<trkpt lat="-6.963727" lon="-34.832001">
<ele>-7.020000</ele>
<time>2018-07-18T13:43:08Z</time>
<speed>0.71</speed>
</trkpt>
<trkpt lat="-6.963682" lon="-34.831966">
<ele>-9.710000</ele>
<time>2018-07-18T13:51:19Z</time>
<speed>0.44</speed>
</trkpt>
<trkpt lat="-6.963864" lon="-34.832050">
<ele>2.950000</ele>
<time>2018-07-18T14:00:52Z</time>
<speed>0.14</speed>
</trkpt>
<trkpt lat="-6.963846" lon="-34.832058">
<ele>1.530000</ele>
<time>2018-07-18T14:14:51Z</time>
<speed>0.28</speed>
</trkpt>
<trkpt lat="-6.963909" lon="-34.832130">
<ele>8.410000</ele>
<time>2018-07-18T14:29:30Z</time>
<speed>0.24</speed>
</trkpt>
<trkpt lat="-6.963939" lon="-34.832146">
<ele>0.570000</ele>
<time>2018-07-18T14:41:31Z</time>
<speed>0.00</speed>
</trkpt>
<trkpt lat="-6.963878" lon="-34.832104">
<ele>12.520000</ele>
<time>2018-07-18T14:46:46Z</time>
<speed>0.00</speed>
</trkpt>
<trkpt lat="-6.963890" lon="-34.832108">
<ele>3.040000</ele>
<time>2018-07-18T14:52:01Z</time>
<speed>0.00</speed>
</trkpt>
<trkpt lat="-6.963817" lon="-34.832062">
<ele>7.880000</ele>
<time>2018-07-18T14:57:17Z</time>
<speed>0.00</speed>
</trkpt>
<trkpt lat="-6.963918" lon="-34.832191">
<ele>-2.880000</ele>
<time>2018-07-18T15:02:39Z</time>
<speed>0.00</speed>
</trkpt>
<trkpt lat="-6.963871" lon="-34.832066">
<ele>-4.520000</ele>
<time>2018-07-18T15:07:56Z</time>
<speed>0.00</speed>
</trkpt>
<trkpt lat="-6.963876" lon="-34.832108">
<ele>-4.630000</ele>
<time>2018-07-18T15:13:11Z</time>
<speed>0.00</speed>
</trkpt>
<trkpt lat="-6.963855" lon="-34.832062">
<ele>12.469999</ele>
<time>2018-07-18T15:18:28Z</time>
<speed>0.00</speed>
</trkpt>
<trkpt lat="-6.963830" lon="-34.832050">
<ele>-5.430000</ele>
<time>2018-07-18T15:23:45Z</time>
<speed>0.00</speed>
</trkpt>
<trkpt lat="-6.963861" lon="-34.832111">
<ele>1.140000</ele>
<time>2018-07-18T15:29:21Z</time>
<speed>0.19</speed>
</trkpt>
<trkpt lat="-6.963895" lon="-34.832092">
<ele>-2.540000</ele>
<time>2018-07-18T15:34:57Z</time>
<speed>0.16</speed>
</trkpt>
<trkpt lat="-6.963869" lon="-34.832176">
<ele>-6.190000</ele>
<time>2018-07-18T15:40:55Z</time>
<speed>0.15</speed>
</trkpt>
<trkpt lat="-6.963855" lon="-34.832119">
<ele>-0.870000</ele>
<time>2018-07-18T15:47:51Z</time>
<speed>0.14</speed>
</trkpt>
<trkpt lat="-6.963867" lon="-34.832150">
<ele>1.190000</ele>
<time>2018-07-18T15:55:45Z</time>
<speed>0.34</speed>
</trkpt>
<trkpt lat="-6.963872" lon="-34.832062">
<ele>6.640000</ele>
<time>2018-07-18T16:04:33Z</time>
<speed>0.56</speed>
</trkpt>
<trkpt lat="-6.963864" lon="-34.832039">
<ele>10.599999</ele>
<time>2018-07-18T16:13:44Z</time>
<speed>0.00</speed>
</trkpt>
<trkpt lat="-6.963873" lon="-34.832035">
<ele>8.559999</ele>
<time>2018-07-18T16:19:00Z</time>
<speed>0.00</speed>
</trkpt>
<trkpt lat="-6.963838" lon="-34.832085">
<ele>6.940000</ele>
<time>2018-07-18T16:24:17Z</time>
<speed>0.00</speed>
</trkpt>
<trkpt lat="-6.963864" lon="-34.832054">
<ele>4.570000</ele>
<time>2018-07-18T16:29:34Z</time>
<speed>0.00</speed>
</trkpt>
<trkpt lat="-6.963869" lon="-34.832050">
<ele>1.830000</ele>
<time>2018-07-18T16:34:52Z</time>
<speed>0.00</speed>
</trkpt>
<trkpt lat="-6.963901" lon="-34.832008">
<ele>11.270000</ele>
<time>2018-07-18T16:40:08Z</time>
<speed>0.00</speed>
</trkpt>
<trkpt lat="-6.963810" lon="-34.832092">
<ele>-0.360000</ele>
<time>2018-07-18T16:45:33Z</time>
<speed>0.13</speed>
</trkpt>
<trkpt lat="-6.963845" lon="-34.832012">
<ele>21.580000</ele>
<time>2018-07-18T16:50:58Z</time>
<speed>0.65</speed>
</trkpt>
<trkpt lat="-6.963902" lon="-34.831928">
<ele>12.509999</ele>
<time>2018-07-18T16:56:23Z</time>
<speed>0.19</speed>
</trkpt>
<trkpt lat="-6.963822" lon="-34.832043">
<ele>-8.059999</ele>
<time>2018-07-18T17:01:54Z</time>
<speed>0.37</speed>
</trkpt>
<trkpt lat="-6.963888" lon="-34.832012">
<ele>15.730000</ele>
<time>2018-07-18T17:07:11Z</time>
<speed>0.00</speed>
</trkpt>
<trkpt lat="-6.963868" lon="-34.832054">
<ele>8.490000</ele>
<time>2018-07-18T17:12:28Z</time>
<speed>0.00</speed>
</trkpt>
<trkpt lat="-6.963880" lon="-34.832047">
<ele>-10.200000</ele>
<time>2018-07-18T17:18:09Z</time>
<speed>0.42</speed>
</trkpt>
<trkpt lat="-6.963900" lon="-34.831894">
<ele>4.700000</ele>
<time>2018-07-18T17:23:29Z</time>
<speed>0.00</speed>
</trkpt>
<trkpt lat="-6.963873" lon="-34.832050">
<ele>9.940000</ele>
<time>2018-07-18T17:28:47Z</time>
<speed>0.00</speed>
</trkpt>
<trkpt lat="-6.963860" lon="-34.832016">
<ele>31.539999</ele>
<time>2018-07-18T17:34:05Z</time>
<speed>0.00</speed>
</trkpt>
<trkpt lat="-6.963811" lon="-34.832039">
<ele>26.019999</ele>
<time>2018-07-18T17:39:24Z</time>
<speed>0.00</speed>
</trkpt>
<trkpt lat="-6.963699" lon="-34.831814">
<ele>60.539997</ele>
<time>2018-07-18T17:44:43Z</time>
<speed>0.00</speed>
</trkpt>
<trkpt lat="-6.963803" lon="-34.832043">
<ele>41.730000</ele>
<time>2018-07-18T17:50:05Z</time>
<speed>0.46</speed>
</trkpt>
<trkpt lat="-6.963783" lon="-34.832275">
<ele>34.950001</ele>
<time>2018-07-18T17:55:47Z</time>
<speed>1.96</speed>
</trkpt>
<trkpt lat="-6.963933" lon="-34.832066">
<ele>-10.440000</ele>
<time>2018-07-18T18:01:30Z</time>
<speed>0.27</speed>
</trkpt>
<trkpt lat="-6.963755" lon="-34.832039">
<ele>20.980000</ele>
<time>2018-07-18T18:07:48Z</time>
<speed>0.48</speed>
</trkpt>
<trkpt lat="-6.963839" lon="-34.831944">
<ele>17.529999</ele>
<time>2018-07-18T18:13:05Z</time>
<speed>0.35</speed>
</trkpt>
<trkpt lat="-6.963843" lon="-34.832016">
<ele>5.060000</ele>
<time>2018-07-18T18:18:22Z</time>
<speed>0.00</speed>
</trkpt>
<trkpt lat="-6.963826" lon="-34.831993">
<ele>6.430000</ele>
<time>2018-07-18T18:23:39Z</time>
<speed>0.41</speed>
</trkpt>
<trkpt lat="-6.963826" lon="-34.832069">
<ele>4.490000</ele>
<time>2018-07-18T18:28:57Z</time>
<speed>0.00</speed>
</trkpt>
<trkpt lat="-6.963845" lon="-34.831970">
<ele>9.050000</ele>
<time>2018-07-18T18:34:15Z</time>
<speed>0.00</speed>
</trkpt>
<trkpt lat="-6.963870" lon="-34.831860">
<ele>2.800000</ele>
<time>2018-07-18T18:39:36Z</time>
<speed>0.00</speed>
</trkpt>
<trkpt lat="-6.963830" lon="-34.831944">
<ele>17.049999</ele>
<time>2018-07-18T18:45:07Z</time>
<speed>0.47</speed>
</trkpt>
<trkpt lat="-6.963833" lon="-34.832130">
<ele>7.750000</ele>
<time>2018-07-18T18:50:28Z</time>
<speed>0.00</speed>
</trkpt>
<trkpt lat="-6.963841" lon="-34.832020">
<ele>2.880000</ele>
<time>2018-07-18T18:55:45Z</time>
<speed>0.00</speed>
</trkpt>
<trkpt lat="-6.963820" lon="-34.832104">
<ele>13.559999</ele>
<time>2018-07-18T19:01:05Z</time>
<speed>0.00</speed>
</trkpt>
<trkpt lat="-6.963857" lon="-34.832150">
<ele>-7.500000</ele>
<time>2018-07-18T19:06:22Z</time>
<speed>2.04</speed>
</trkpt>
<trkpt lat="-6.963826" lon="-34.832081">
<ele>3.800000</ele>
<time>2018-07-18T19:11:44Z</time>
<speed>0.31</speed>
</trkpt>
<trkpt lat="-6.963831" lon="-34.832054">
<ele>-2.580000</ele>
<time>2018-07-18T19:17:05Z</time>
<speed>0.00</speed>
</trkpt>
<trkpt lat="-6.963856" lon="-34.832062">
<ele>-0.170000</ele>
<time>2018-07-18T19:22:30Z</time>
<speed>0.66</speed>
</trkpt>
<trkpt lat="-6.963872" lon="-34.832123">
<ele>4.030000</ele>
<time>2018-07-18T19:27:49Z</time>
<speed>0.00</speed>
</trkpt>
<trkpt lat="-6.963851" lon="-34.832161">
<ele>4.840000</ele>
<time>2018-07-18T19:33:05Z</time>
<speed>0.00</speed>
</trkpt>
<trkpt lat="-6.963833" lon="-34.832027">
<ele>-2.720000</ele>
<time>2018-07-18T19:38:22Z</time>
<speed>0.00</speed>
</trkpt>
<trkpt lat="-6.963873" lon="-34.832115">
<ele>13.410000</ele>
<time>2018-07-18T19:43:39Z</time>
<speed>0.00</speed>
</trkpt>
<trkpt lat="-6.963863" lon="-34.832134">
<ele>12.070000</ele>
<time>2018-07-18T19:48:59Z</time>
<speed>0.00</speed>
</trkpt>
<trkpt lat="-6.963848" lon="-34.831974">
<ele>-2.010000</ele>
<time>2018-07-18T19:54:24Z</time>
<speed>0.36</speed>
</trkpt>
<trkpt lat="-6.963892" lon="-34.832108">
<ele>9.550000</ele>
<time>2018-07-18T20:00:24Z</time>
<speed>0.40</speed>
</trkpt>
<trkpt lat="-6.963878" lon="-34.832043">
<ele>0.910000</ele>
<time>2018-07-18T20:06:40Z</time>
<speed>0.13</speed>
</trkpt>
<trkpt lat="-6.963862" lon="-34.832031">
<ele>9.960000</ele>
<time>2018-07-18T20:11:57Z</time>
<speed>0.00</speed>
</trkpt>
<trkpt lat="-6.963854" lon="-34.832020">
<ele>15.020000</ele>
<time>2018-07-18T20:17:13Z</time>
<speed>0.00</speed>
</trkpt>
<trkpt lat="-6.963882" lon="-34.832096">
<ele>3.630000</ele>
<time>2018-07-18T20:22:30Z</time>
<speed>0.00</speed>
</trkpt>
<trkpt lat="-6.963868" lon="-34.832050">
<ele>7.400000</ele>
<time>2018-07-18T20:27:47Z</time>
<speed>0.00</speed>
</trkpt>
<trkpt lat="-6.963887" lon="-34.832062">
<ele>0.370000</ele>
<time>2018-07-18T20:33:08Z</time>
<speed>0.00</speed>
</trkpt>
<trkpt lat="-6.963875" lon="-34.831985">
<ele>16.629999</ele>
<time>2018-07-18T20:38:27Z</time>
<speed>0.00</speed>
</trkpt>
<trkpt lat="-6.963529" lon="-34.831726">
<ele>80.389999</ele>
<time>2018-07-18T20:43:49Z</time>
<speed>0.56</speed>
</trkpt>
<trkpt lat="-6.963826" lon="-34.831989">
<ele>17.410000</ele>
<time>2018-07-18T20:49:31Z</time>
<speed>0.78</speed>
</trkpt>
<trkpt lat="-6.963866" lon="-34.832039">
<ele>9.730000</ele>
<time>2018-07-18T20:54:48Z</time>
<speed>0.00</speed>
</trkpt>
<trkpt lat="-6.963858" lon="-34.832111">
<ele>11.349999</ele>
<time>2018-07-18T21:00:07Z</time>
<speed>0.00</speed>
</trkpt>
<trkpt lat="-6.963835" lon="-34.831928">
<ele>27.070000</ele>
<time>2018-07-18T21:05:22Z</time>
<speed>0.65</speed>
</trkpt>
<trkpt lat="-6.963832" lon="-34.832077">
<ele>8.929999</ele>
<time>2018-07-18T21:10:38Z</time>
<speed>0.00</speed>
</trkpt>
<trkpt lat="-6.963888" lon="-34.831966">
<ele>2.930000</ele>
<time>2018-07-18T21:15:55Z</time>
<speed>0.00</speed>
</trkpt>
<trkpt lat="-6.963919" lon="-34.832054">
<ele>10.639999</ele>
<time>2018-07-18T21:21:10Z</time>
<speed>0.00</speed>
</trkpt>
<trkpt lat="-6.963841" lon="-34.832146">
<ele>-20.180000</ele>
<time>2018-07-18T21:26:26Z</time>
<speed>0.00</speed>
</trkpt>
<trkpt lat="-6.963910" lon="-34.832020">
<ele>15.360000</ele>
<time>2018-07-18T21:31:43Z</time>
<speed>0.00</speed>
</trkpt>
<trkpt lat="-6.963867" lon="-34.832043">
<ele>19.330000</ele>
<time>2018-07-18T21:37:07Z</time>
<speed>0.32</speed>
</trkpt>
<trkpt lat="-6.963808" lon="-34.832104">
<ele>10.050000</ele>
<time>2018-07-18T21:42:31Z</time>
<speed>0.36</speed>
</trkpt>
<trkpt lat="-6.963843" lon="-34.832054">
<ele>18.230000</ele>
<time>2018-07-18T21:47:47Z</time>
<speed>0.00</speed>
</trkpt>
<trkpt lat="-6.963834" lon="-34.832073">
<ele>18.770000</ele>
<time>2018-07-18T21:53:03Z</time>
<speed>0.00</speed>
</trkpt>
<trkpt lat="-6.963832" lon="-34.832054">
<ele>8.889999</ele>
<time>2018-07-18T21:58:20Z</time>
<speed>0.00</speed>
</trkpt>
<trkpt lat="-6.963901" lon="-34.832058">
<ele>3.250000</ele>
<time>2018-07-18T22:04:05Z</time>
<speed>0.14</speed>
</trkpt>
<trkpt lat="-6.963888" lon="-34.832088">
<ele>-0.810000</ele>
<time>2018-07-18T22:09:20Z</time>
<speed>0.00</speed>
</trkpt>
<trkpt lat="-6.963872" lon="-34.832020">
<ele>3.010000</ele>
<time>2018-07-18T22:14:34Z</time>
<speed>0.03</speed>
</trkpt>
<trkpt lat="-6.963843" lon="-34.832047">
<ele>-1.460000</ele>
<time>2018-07-18T22:19:50Z</time>
<speed>0.00</speed>
</trkpt>
<trkpt lat="-6.963830" lon="-34.832008">
<ele>4.970000</ele>
<time>2018-07-18T22:25:04Z</time>
<speed>0.33</speed>
</trkpt>
<trkpt lat="-6.963826" lon="-34.832062">
<ele>8.220000</ele>
<time>2018-07-18T22:30:20Z</time>
<speed>0.00</speed>
</trkpt>
<trkpt lat="-6.963803" lon="-34.832066">
<ele>0.130000</ele>
<time>2018-07-18T22:35:35Z</time>
<speed>0.34</speed>
</trkpt>
<trkpt lat="-6.963788" lon="-34.832043">
<ele>14.700000</ele>
<time>2018-07-18T22:40:50Z</time>
<speed>0.00</speed>
</trkpt>
<trkpt lat="-6.963834" lon="-34.832047">
<ele>13.740000</ele>
<time>2018-07-18T22:46:05Z</time>
<speed>0.00</speed>
</trkpt>
<trkpt lat="-6.963939" lon="-34.832012">
<ele>0.620000</ele>
<time>2018-07-18T22:51:21Z</time>
<speed>1.74</speed>
</trkpt>
<trkpt lat="-6.963857" lon="-34.832001">
<ele>33.250000</ele>
<time>2018-07-18T22:56:38Z</time>
<speed>0.18</speed>
</trkpt>
<trkpt lat="-6.963860" lon="-34.832066">
<ele>11.490000</ele>
<time>2018-07-18T23:02:00Z</time>
<speed>0.00</speed>
</trkpt>
<trkpt lat="-6.963836" lon="-34.832012">
<ele>16.549999</ele>
<time>2018-07-18T23:07:15Z</time>
<speed>0.00</speed>
</trkpt>
<trkpt lat="-6.963833" lon="-34.832047">
<ele>19.129999</ele>
<time>2018-07-18T23:12:30Z</time>
<speed>0.00</speed>
</trkpt>
<trkpt lat="-6.963879" lon="-34.832005">
<ele>14.549999</ele>
<time>2018-07-18T23:17:46Z</time>
<speed>0.00</speed>
</trkpt>
<trkpt lat="-6.963842" lon="-34.832150">
<ele>4.110000</ele>
<time>2018-07-18T23:23:01Z</time>
<speed>0.00</speed>
</trkpt>
<trkpt lat="-6.963855" lon="-34.832005">
<ele>4.530000</ele>
<time>2018-07-18T23:28:15Z</time>
<speed>0.32</speed>
</trkpt>
<trkpt lat="-6.963852" lon="-34.831970">
<ele>8.900000</ele>
<time>2018-07-18T23:33:31Z</time>
<speed>0.00</speed>
</trkpt>
<trkpt lat="-6.963800" lon="-34.831890">
<ele>24.719999</ele>
<time>2018-07-18T23:38:46Z</time>
<speed>0.00</speed>
</trkpt>
<trkpt lat="-6.963746" lon="-34.831963">
<ele>22.090000</ele>
<time>2018-07-18T23:44:08Z</time>
<speed>0.36</speed>
</trkpt>
<trkpt lat="-6.963934" lon="-34.832119">
<ele>-18.869999</ele>
<time>2018-07-18T23:49:25Z</time>
<speed>0.00</speed>
</trkpt>
<trkpt lat="-6.963836" lon="-34.832062">
<ele>0.510000</ele>
<time>2018-07-18T23:54:42Z</time>
<speed>0.00</speed>
</trkpt>
<trkpt lat="-6.963862" lon="-34.832085">
<ele>0.980000</ele>
<time>2018-07-19T00:00:38Z</time>
<speed>0.40</speed>
</trkpt>
<trkpt lat="-6.963792" lon="-34.832005">
<ele>7.470000</ele>
<time>2018-07-19T00:06:33Z</time>
<speed>0.00</speed>
</trkpt>
<trkpt lat="-6.963784" lon="-34.831894">
<ele>11.520000</ele>
<time>2018-07-19T00:12:10Z</time>
<speed>0.75</speed>
</trkpt>
<trkpt lat="-6.963770" lon="-34.831951">
<ele>11.070000</ele>
<time>2018-07-19T00:18:28Z</time>
<speed>0.21</speed>
</trkpt>
<trkpt lat="-6.963772" lon="-34.832039">
<ele>4.560000</ele>
<time>2018-07-19T00:26:36Z</time>
<speed>0.21</speed>
</trkpt>
<trkpt lat="-6.963849" lon="-34.831867">
<ele>12.940000</ele>
<time>2018-07-19T00:34:29Z</time>
<speed>0.11</speed>
</trkpt>
<trkpt lat="-6.963819" lon="-34.831966">
<ele>0.310000</ele>
<time>2018-07-19T00:43:16Z</time>
<speed>0.62</speed>
</trkpt>
<trkpt lat="-6.963737" lon="-34.831989">
<ele>14.880000</ele>
<time>2018-07-19T00:52:06Z</time>
<speed>0.13</speed>
</trkpt>
<trkpt lat="-6.963741" lon="-34.832005">
<ele>4.240000</ele>
<time>2018-07-19T01:01:36Z</time>
<speed>0.12</speed>
</trkpt>
<trkpt lat="-6.963819" lon="-34.831848">
<ele>9.870000</ele>
<time>2018-07-19T01:10:50Z</time>
<speed>0.44</speed>
</trkpt>
<trkpt lat="-6.963806" lon="-34.831951">
<ele>2.610000</ele>
<time>2018-07-19T01:20:39Z</time>
<speed>0.86</speed>
</trkpt>
<trkpt lat="-6.963832" lon="-34.831791">
<ele>-7.740000</ele>
<time>2018-07-19T01:31:43Z</time>
<speed>0.91</speed>
</trkpt>
<trkpt lat="-6.963744" lon="-34.831814">
<ele>-5.290000</ele>
<time>2018-07-19T01:47:31Z</time>
<speed>0.13</speed>
</trkpt>
<trkpt lat="-6.963746" lon="-34.831963">
<ele>-11.059999</ele>
<time>2018-07-19T02:10:33Z</time>
<speed>0.57</speed>
</trkpt>
<trkpt lat="-6.963934" lon="-34.832165">
<ele>5.220000</ele>
<time>2018-07-19T02:35:49Z</time>
<speed>0.24</speed>
</trkpt>
<trkpt lat="-6.963887" lon="-34.832104">
<ele>4.890000</ele>
<time>2018-07-19T02:57:54Z</time>
<speed>0.73</speed>
</trkpt>
</trkseg>
</trk>
<trk>
<name>20180802-102814(14)</name>
<desc>Color:004000ff</desc>
<trkseg>
<trkpt lat="-6.963871" lon="-34.832077">
<ele>7.820000</ele>
<time>2018-07-19T03:16:02Z</time>
<speed>0.00</speed>
</trkpt>
<trkpt lat="-6.963871" lon="-34.832077">
<ele>7.820000</ele>
<time>2018-07-19T03:32:12Z</time>
<speed>0.26</speed>
</trkpt>
<trkpt lat="-6.963892" lon="-34.832054">
<ele>5.320000</ele>
<time>2018-07-19T03:46:04Z</time>
<speed>0.14</speed>
</trkpt>
<trkpt lat="-6.963938" lon="-34.832047">
<ele>0.330000</ele>
<time>2018-07-19T04:00:03Z</time>
<speed>0.29</speed>
</trkpt>
<trkpt lat="-6.963921" lon="-34.832092">
<ele>4.970000</ele>
<time>2018-07-19T04:12:59Z</time>
<speed>0.36</speed>
</trkpt>
<trkpt lat="-6.963891" lon="-34.832024">
<ele>7.140000</ele>
<time>2018-07-19T04:23:41Z</time>
<speed>0.00</speed>
</trkpt>
<trkpt lat="-6.963857" lon="-34.832047">
<ele>10.570000</ele>
<time>2018-07-19T04:28:55Z</time>
<speed>0.00</speed>
</trkpt>
<trkpt lat="-6.963871" lon="-34.832043">
<ele>13.980000</ele>
<time>2018-07-19T04:34:08Z</time>
<speed>0.00</speed>
</trkpt>
<trkpt lat="-6.963871" lon="-34.832035">
<ele>15.719999</ele>
<time>2018-07-19T04:39:29Z</time>
<speed>0.00</speed>
</trkpt>
<trkpt lat="-6.963893" lon="-34.832047">
<ele>10.010000</ele>
<time>2018-07-19T04:44:52Z</time>
<speed>0.00</speed>
</trkpt>
<trkpt lat="-6.963830" lon="-34.832069">
<ele>19.160000</ele>
<time>2018-07-19T04:50:32Z</time>
<speed>0.37</speed>
</trkpt>
<trkpt lat="-6.963809" lon="-34.832043">
<ele>22.330000</ele>
<time>2018-07-19T04:57:20Z</time>
<speed>0.12</speed>
</trkpt>
<trkpt lat="-6.963874" lon="-34.832115">
<ele>2.070000</ele>
<time>2018-07-19T05:06:38Z</time>
<speed>0.10</speed>
</trkpt>
<trkpt lat="-6.963914" lon="-34.832108">
<ele>0.570000</ele>
<time>2018-07-19T05:17:26Z</time>
<speed>0.31</speed>
</trkpt>
<trkpt lat="-6.963953" lon="-34.832115">
<ele>-1.650000</ele>
<time>2018-07-19T05:28:53Z</time>
<speed>0.13</speed>
</trkpt>
<trkpt lat="-6.963905" lon="-34.832184">
<ele>-1.850000</ele>
<time>2018-07-19T05:40:18Z</time>
<speed>0.17</speed>
</trkpt>
<trkpt lat="-6.963877" lon="-34.832058">
<ele>8.130000</ele>
<time>2018-07-19T05:52:09Z</time>
<speed>0.11</speed>
</trkpt>
<trkpt lat="-6.963761" lon="-34.831902">
<ele>84.820000</ele>
<time>2018-07-19T06:05:10Z</time>
<speed>2.83</speed>
</trkpt>
<trkpt lat="-6.963817" lon="-34.831928">
<ele>73.080002</ele>
<time>2018-07-19T06:21:45Z</time>
<speed>0.06</speed>
</trkpt>
<trkpt lat="-6.963865" lon="-34.832066">
<ele>6.690000</ele>
<time>2018-07-19T06:38:00Z</time>
<speed>0.19</speed>
</trkpt>
<trkpt lat="-6.963838" lon="-34.832073">
<ele>6.200000</ele>
<time>2018-07-19T06:51:50Z</time>
<speed>0.00</speed>
</trkpt>
<trkpt lat="-6.963895" lon="-34.832085">
<ele>-3.960000</ele>
<time>2018-07-19T06:57:01Z</time>
<speed>0.00</speed>
</trkpt>
<trkpt lat="-6.963857" lon="-34.832111">
<ele>-0.560000</ele>
<time>2018-07-19T07:02:19Z</time>
<speed>0.00</speed>
</trkpt>
<trkpt lat="-6.963944" lon="-34.832100">
<ele>-13.670000</ele>
<time>2018-07-19T07:07:31Z</time>
<speed>0.00</speed>
</trkpt>
<trkpt lat="-6.963890" lon="-34.832069">
<ele>4.140000</ele>
<time>2018-07-19T07:12:43Z</time>
<speed>0.00</speed>
</trkpt>
<trkpt lat="-6.963936" lon="-34.832085">
<ele>-5.330000</ele>
<time>2018-07-19T07:17:56Z</time>
<speed>0.21</speed>
</trkpt>
<trkpt lat="-6.963890" lon="-34.832092">
<ele>1.030000</ele>
<time>2018-07-19T07:23:08Z</time>
<speed>0.00</speed>
</trkpt>
<trkpt lat="-6.963914" lon="-34.832069">
<ele>4.170000</ele>
<time>2018-07-19T07:28:22Z</time>
<speed>0.00</speed>
</trkpt>
<trkpt lat="-6.963954" lon="-34.831989">
<ele>-12.080000</ele>
<time>2018-07-19T07:33:36Z</time>
<speed>0.00</speed>
</trkpt>
<trkpt lat="-6.963857" lon="-34.832184">
<ele>19.320000</ele>
<time>2018-07-19T07:38:49Z</time>
<speed>0.00</speed>
</trkpt>
<trkpt lat="-6.963762" lon="-34.832230">
<ele>43.070000</ele>
<time>2018-07-19T07:44:26Z</time>
<speed>0.67</speed>
</trkpt>
<trkpt lat="-6.963879" lon="-34.832119">
<ele>3.320000</ele>
<time>2018-07-19T07:50:14Z</time>
<speed>0.26</speed>
</trkpt>
<trkpt lat="-6.963763" lon="-34.832233">
<ele>33.049999</ele>
<time>2018-07-19T07:57:53Z</time>
<speed>0.80</speed>
</trkpt>
<trkpt lat="-6.963847" lon="-34.832119">
<ele>14.380000</ele>
<time>2018-07-19T08:07:01Z</time>
<speed>0.25</speed>
</trkpt>
<trkpt lat="-6.963829" lon="-34.832123">
<ele>11.500000</ele>
<time>2018-07-19T08:15:45Z</time>
<speed>0.00</speed>
</trkpt>
<trkpt lat="-6.963891" lon="-34.832150">
<ele>0.200000</ele>
<time>2018-07-19T08:21:03Z</time>
<speed>0.00</speed>
</trkpt>
<trkpt lat="-6.963849" lon="-34.832111">
<ele>10.870000</ele>
<time>2018-07-19T08:26:24Z</time>
<speed>0.43</speed>
</trkpt>
<trkpt lat="-6.963878" lon="-34.832157">
<ele>4.460000</ele>
<time>2018-07-19T08:32:26Z</time>
<speed>0.24</speed>
</trkpt>
<trkpt lat="-6.963886" lon="-34.831944">
<ele>14.830000</ele>
<time>2018-07-19T08:38:55Z</time>
<speed>0.51</speed>
</trkpt>
<trkpt lat="-6.963882" lon="-34.832176">
<ele>1.130000</ele>
<time>2018-07-19T08:44:10Z</time>
<speed>0.00</speed>
</trkpt>
<trkpt lat="-6.963871" lon="-34.831951">
<ele>6.370000</ele>
<time>2018-07-19T08:49:24Z</time>
<speed>1.28</speed>
</trkpt>
<trkpt lat="-6.963857" lon="-34.831951">
<ele>13.759999</ele>
<time>2018-07-19T08:54:36Z</time>
<speed>0.00</speed>
</trkpt>
<trkpt lat="-6.963901" lon="-34.832310">
<ele>-1.870000</ele>
<time>2018-07-19T08:59:56Z</time>
<speed>4.35</speed>
</trkpt>
<trkpt lat="-6.963854" lon="-34.831997">
<ele>12.849999</ele>
<time>2018-07-19T09:05:20Z</time>
<speed>1.34</speed>
</trkpt>
<trkpt lat="-6.963901" lon="-34.832020">
<ele>17.020000</ele>
<time>2018-07-19T09:11:11Z</time>
<speed>0.97</speed>
</trkpt>
<trkpt lat="-6.963865" lon="-34.832088">
<ele>9.870000</ele>
<time>2018-07-19T09:18:03Z</time>
<speed>0.45</speed>
</trkpt>
<trkpt lat="-6.963836" lon="-34.832066">
<ele>20.109999</ele>
<time>2018-07-19T09:25:59Z</time>
<speed>0.37</speed>
</trkpt>
<trkpt lat="-6.963894" lon="-34.832100">
<ele>-3.440000</ele>
<time>2018-07-19T09:32:47Z</time>
<speed>0.00</speed>
</trkpt>
<trkpt lat="-6.963914" lon="-34.832058">
<ele>6.520000</ele>
<time>2018-07-19T09:37:59Z</time>
<speed>0.00</speed>
</trkpt>
<trkpt lat="-6.963868" lon="-34.832100">
<ele>-10.309999</ele>
<time>2018-07-19T09:43:11Z</time>
<speed>0.00</speed>
</trkpt>
<trkpt lat="-6.963806" lon="-34.832176">
<ele>-23.250000</ele>
<time>2018-07-19T09:48:24Z</time>
<speed>0.00</speed>
</trkpt>
<trkpt lat="-6.963898" lon="-34.832039">
<ele>20.549999</ele>
<time>2018-07-19T09:53:37Z</time>
<speed>0.00</speed>
</trkpt>
<trkpt lat="-6.963936" lon="-34.832008">
<ele>50.899998</ele>
<time>2018-07-19T09:59:00Z</time>
<speed>0.06</speed>
</trkpt>
<trkpt lat="-6.963873" lon="-34.832073">
<ele>5.950000</ele>
<time>2018-07-19T10:06:00Z</time>
<speed>0.29</speed>
</trkpt>
<trkpt lat="-6.963875" lon="-34.832050">
<ele>17.080000</ele>
<time>2018-07-19T10:17:37Z</time>
<speed>0.00</speed>
</trkpt>
<trkpt lat="-6.963817" lon="-34.832088">
<ele>10.750000</ele>
<time>2018-07-19T10:22:49Z</time>
<speed>0.00</speed>
</trkpt>
<trkpt lat="-6.963913" lon="-34.832031">
<ele>0.050000</ele>
<time>2018-07-19T10:28:01Z</time>
<speed>0.00</speed>
</trkpt>
<trkpt lat="-6.963778" lon="-34.832085">
<ele>-1.960000</ele>
<time>2018-07-19T10:33:13Z</time>
<speed>0.00</speed>
</trkpt>
<trkpt lat="-6.963863" lon="-34.832123">
<ele>3.430000</ele>
<time>2018-07-19T10:38:25Z</time>
<speed>0.00</speed>
</trkpt>
<trkpt lat="-6.963832" lon="-34.832005">
<ele>11.719999</ele>
<time>2018-07-19T10:43:37Z</time>
<speed>0.00</speed>
</trkpt>
<trkpt lat="-6.963863" lon="-34.832062">
<ele>6.760000</ele>
<time>2018-07-19T10:48:49Z</time>
<speed>0.00</speed>
</trkpt>
<trkpt lat="-6.963759" lon="-34.831963">
<ele>29.830000</ele>
<time>2018-07-19T10:54:01Z</time>
<speed>0.00</speed>
</trkpt>
<trkpt lat="-6.963825" lon="-34.832047">
<ele>11.660000</ele>
<time>2018-07-19T10:59:16Z</time>
<speed>0.00</speed>
</trkpt>
<trkpt lat="-6.963764" lon="-34.832020">
<ele>21.180000</ele>
<time>2018-07-19T11:04:34Z</time>
<speed>0.00</speed>
</trkpt>
<trkpt lat="-6.963860" lon="-34.832001">
<ele>2.180000</ele>
<time>2018-07-19T11:09:50Z</time>
<speed>0.00</speed>
</trkpt>
<trkpt lat="-6.963900" lon="-34.832108">
<ele>-2.970000</ele>
<time>2018-07-19T11:15:03Z</time>
<speed>0.00</speed>
</trkpt>
<trkpt lat="-6.963856" lon="-34.832085">
<ele>12.580000</ele>
<time>2018-07-19T11:20:16Z</time>
<speed>0.00</speed>
</trkpt>
<trkpt lat="-6.963840" lon="-34.832123">
<ele>12.110000</ele>
<time>2018-07-19T11:25:43Z</time>
<speed>0.35</speed>
</trkpt>
<trkpt lat="-6.963860" lon="-34.832050">
<ele>8.380000</ele>
<time>2018-07-19T11:31:10Z</time>
<speed>0.30</speed>
</trkpt>
<trkpt lat="-6.963818" lon="-34.832066">
<ele>12.820000</ele>
<time>2018-07-19T11:36:36Z</time>
<speed>0.87</speed>
</trkpt>
<trkpt lat="-6.963860" lon="-34.832035">
<ele>-6.440000</ele>
<time>2018-07-19T11:42:28Z</time>
<speed>0.65</speed>
</trkpt>
<trkpt lat="-6.963866" lon="-34.832069">
<ele>2.790000</ele>
<time>2018-07-19T11:50:31Z</time>
<speed>0.80</speed>
</trkpt>
<trkpt lat="-6.963759" lon="-34.832077">
<ele>18.049999</ele>
<time>2018-07-19T12:02:43Z</time>
<speed>0.23</speed>
</trkpt>
<trkpt lat="-6.963843" lon="-34.832024">
<ele>7.920000</ele>
<time>2018-07-19T12:23:56Z</time>
<speed>0.33</speed>
</trkpt>
<trkpt lat="-6.963851" lon="-34.832035">
<ele>11.420000</ele>
<time>2018-07-19T12:44:39Z</time>
<speed>0.15</speed>
</trkpt>
<trkpt lat="-6.963844" lon="-34.832043">
<ele>1.540000</ele>
<time>2018-07-19T12:59:31Z</time>
<speed>0.34</speed>
</trkpt>
<trkpt lat="-6.963874" lon="-34.832024">
<ele>28.189999</ele>
<time>2018-07-19T13:13:54Z</time>
<speed>0.00</speed>
</trkpt>
<trkpt lat="-6.963797" lon="-34.831993">
<ele>-4.270000</ele>
<time>2018-07-19T13:19:11Z</time>
<speed>0.00</speed>
</trkpt>
<trkpt lat="-6.963888" lon="-34.832012">
<ele>2.690000</ele>
<time>2018-07-19T13:24:27Z</time>
<speed>0.00</speed>
</trkpt>
<trkpt lat="-6.963859" lon="-34.832039">
<ele>4.770000</ele>
<time>2018-07-19T13:29:43Z</time>
<speed>0.00</speed>
</trkpt>
<trkpt lat="-6.963851" lon="-34.832039">
<ele>-4.800000</ele>
<time>2018-07-19T13:35:01Z</time>
<speed>0.00</speed>
</trkpt>
<trkpt lat="-6.963724" lon="-34.832081">
<ele>-28.740000</ele>
<time>2018-07-19T13:40:18Z</time>
<speed>0.00</speed>
</trkpt>
<trkpt lat="-6.963842" lon="-34.832027">
<ele>6.430000</ele>
<time>2018-07-19T13:45:39Z</time>
<speed>0.25</speed>
</trkpt>
<trkpt lat="-6.963773" lon="-34.831997">
<ele>-4.050000</ele>
<time>2018-07-19T13:51:02Z</time>
<speed>0.00</speed>
</trkpt>
<trkpt lat="-6.963943" lon="-34.832054">
<ele>25.459999</ele>
<time>2018-07-19T13:56:49Z</time>
<speed>0.13</speed>
</trkpt>
<trkpt lat="-6.964052" lon="-34.832127">
<ele>28.369999</ele>
<time>2018-07-19T14:02:59Z</time>
<speed>0.92</speed>
</trkpt>
<trkpt lat="-6.963950" lon="-34.832130">
<ele>28.379999</ele>
<time>2018-07-19T14:11:03Z</time>
<speed>0.58</speed>
</trkpt>
<trkpt lat="-6.963953" lon="-34.832165">
<ele>1.970000</ele>
<time>2018-07-19T14:20:32Z</time>
<speed>0.35</speed>
</trkpt>
<trkpt lat="-6.963736" lon="-34.831924">
<ele>10.599999</ele>
<time>2018-07-19T14:31:21Z</time>
<speed>0.00</speed>
</trkpt>
<trkpt lat="-6.963813" lon="-34.832047">
<ele>-1.210000</ele>
<time>2018-07-19T14:36:40Z</time>
<speed>0.00</speed>
</trkpt>
<trkpt lat="-6.963720" lon="-34.831875">
<ele>4.240000</ele>
<time>2018-07-19T14:41:57Z</time>
<speed>0.00</speed>
</trkpt>
<trkpt lat="-6.963877" lon="-34.832100">
<ele>8.170000</ele>
<time>2018-07-19T14:47:19Z</time>
<speed>0.00</speed>
</trkpt>
<trkpt lat="-6.963774" lon="-34.831982">
<ele>6.250000</ele>
<time>2018-07-19T14:52:41Z</time>
<speed>0.19</speed>
</trkpt>
<trkpt lat="-6.963933" lon="-34.832264">
<ele>11.219999</ele>
<time>2018-07-19T14:58:04Z</time>
<speed>0.00</speed>
</trkpt>
<trkpt lat="-6.963955" lon="-34.832279">
<ele>1.210000</ele>
<time>2018-07-19T15:03:40Z</time>
<speed>0.24</speed>
</trkpt>
<trkpt lat="-6.963857" lon="-34.832012">
<ele>7.270000</ele>
<time>2018-07-19T15:09:10Z</time>
<speed>0.00</speed>
</trkpt>
<trkpt lat="-6.963851" lon="-34.832035">
<ele>7.130000</ele>
<time>2018-07-19T15:15:00Z</time>
<speed>0.42</speed>
</trkpt>
<trkpt lat="-6.963869" lon="-34.832058">
<ele>1.810000</ele>
<time>2018-07-19T15:22:15Z</time>
<speed>0.00</speed>
</trkpt>
<trkpt lat="-6.963857" lon="-34.832104">
<ele>7.680000</ele>
<time>2018-07-19T15:27:32Z</time>
<speed>0.00</speed>
</trkpt>
<trkpt lat="-6.963883" lon="-34.832195">
<ele>2.020000</ele>
<time>2018-07-19T15:32:54Z</time>
<speed>0.00</speed>
</trkpt>
<trkpt lat="-6.963871" lon="-34.832184">
<ele>3.530000</ele>
<time>2018-07-19T15:38:16Z</time>
<speed>0.00</speed>
</trkpt>
<trkpt lat="-6.963933" lon="-34.832146">
<ele>0.390000</ele>
<time>2018-07-19T15:43:38Z</time>
<speed>0.00</speed>
</trkpt>
<trkpt lat="-6.963866" lon="-34.832172">
<ele>-4.370000</ele>
<time>2018-07-19T15:49:01Z</time>
<speed>0.00</speed>
</trkpt>
<trkpt lat="-6.963894" lon="-34.832157">
<ele>1.340000</ele>
<time>2018-07-19T15:54:31Z</time>
<speed>0.00</speed>
</trkpt>
<trkpt lat="-6.963929" lon="-34.832016">
<ele>7.630000</ele>
<time>2018-07-19T16:00:20Z</time>
<speed>0.08</speed>
</trkpt>
<trkpt lat="-6.964001" lon="-34.831978">
<ele>8.770000</ele>
<time>2018-07-19T16:06:44Z</time>
<speed>0.17</speed>
</trkpt>
<trkpt lat="-6.963912" lon="-34.832054">
<ele>8.120000</ele>
<time>2018-07-19T16:13:07Z</time>
<speed>0.16</speed>
</trkpt>
<trkpt lat="-6.963881" lon="-34.832031">
<ele>16.160000</ele>
<time>2018-07-19T16:18:42Z</time>
<speed>0.00</speed>
</trkpt>
<trkpt lat="-6.963896" lon="-34.832031">
<ele>16.150000</ele>
<time>2018-07-19T16:24:14Z</time>
<speed>0.21</speed>
</trkpt>
<trkpt lat="-6.963850" lon="-34.832066">
<ele>6.380000</ele>
<time>2018-07-19T16:29:40Z</time>
<speed>0.12</speed>
</trkpt>
<trkpt lat="-6.963850" lon="-34.832081">
<ele>4.940000</ele>
<time>2018-07-19T16:35:40Z</time>
<speed>0.60</speed>
</trkpt>
<trkpt lat="-6.963865" lon="-34.832031">
<ele>16.119999</ele>
<time>2018-07-19T16:42:28Z</time>
<speed>0.10</speed>
</trkpt>
<trkpt lat="-6.963873" lon="-34.831997">
<ele>16.400000</ele>
<time>2018-07-19T16:49:56Z</time>
<speed>0.27</speed>
</trkpt>
<trkpt lat="-6.963786" lon="-34.832184">
<ele>-4.540000</ele>
<time>2018-07-19T16:56:49Z</time>
<speed>0.17</speed>
</trkpt>
<trkpt lat="-6.963874" lon="-34.831970">
<ele>4.830000</ele>
<time>2018-07-19T17:04:10Z</time>
<speed>0.05</speed>
</trkpt>
<trkpt lat="-6.963844" lon="-34.832058">
<ele>-0.850000</ele>
<time>2018-07-19T17:11:53Z</time>
<speed>0.11</speed>
</trkpt>
<trkpt lat="-6.963897" lon="-34.832073">
<ele>3.780000</ele>
<time>2018-07-19T17:19:24Z</time>
<speed>0.16</speed>
</trkpt>
<trkpt lat="-6.963838" lon="-34.832050">
<ele>19.279999</ele>
<time>2018-07-19T17:26:52Z</time>
<speed>0.41</speed>
</trkpt>
<trkpt lat="-6.963818" lon="-34.832138">
<ele>35.349998</ele>
<time>2018-07-19T17:34:36Z</time>
<speed>0.33</speed>
</trkpt>
<trkpt lat="-6.963797" lon="-34.832027">
<ele>30.349998</ele>
<time>2018-07-19T17:41:24Z</time>
<speed>0.13</speed>
</trkpt>
<trkpt lat="-6.963820" lon="-34.832054">
<ele>9.679999</ele>
<time>2018-07-19T17:48:32Z</time>
<speed>0.13</speed>
</trkpt>
<trkpt lat="-6.963847" lon="-34.832054">
<ele>5.100000</ele>
<time>2018-07-19T17:56:59Z</time>
<speed>0.17</speed>
</trkpt>
<trkpt lat="-6.963899" lon="-34.832104">
<ele>-9.070000</ele>
<time>2018-07-19T18:05:31Z</time>
<speed>0.34</speed>
</trkpt>
<trkpt lat="-6.963843" lon="-34.832039">
<ele>9.250000</ele>
<time>2018-07-19T18:13:06Z</time>
<speed>0.12</speed>
</trkpt>
<trkpt lat="-6.963813" lon="-34.832005">
<ele>13.880000</ele>
<time>2018-07-19T18:18:23Z</time>
<speed>0.00</speed>
</trkpt>
<trkpt lat="-6.963835" lon="-34.832035">
<ele>-8.020000</ele>
<time>2018-07-19T18:23:41Z</time>
<speed>0.00</speed>
</trkpt>
<trkpt lat="-6.963773" lon="-34.832115">
<ele>-22.680000</ele>
<time>2018-07-19T18:28:58Z</time>
<speed>0.00</speed>
</trkpt>
<trkpt lat="-6.963808" lon="-34.832035">
<ele>14.270000</ele>
<time>2018-07-19T18:34:15Z</time>
<speed>0.00</speed>
</trkpt>
<trkpt lat="-6.963867" lon="-34.832005">
<ele>14.150000</ele>
<time>2018-07-19T18:39:54Z</time>
<speed>0.28</speed>
</trkpt>
<trkpt lat="-6.963794" lon="-34.832111">
<ele>-4.600000</ele>
<time>2018-07-19T18:45:11Z</time>
<speed>0.00</speed>
</trkpt>
<trkpt lat="-6.963885" lon="-34.831985">
<ele>-11.540000</ele>
<time>2018-07-19T18:50:27Z</time>
<speed>0.00</speed>
</trkpt>
<trkpt lat="-6.963836" lon="-34.832069">
<ele>-0.680000</ele>
<time>2018-07-19T18:55:45Z</time>
<speed>0.29</speed>
</trkpt>
<trkpt lat="-6.963866" lon="-34.832050">
<ele>3.020000</ele>
<time>2018-07-19T19:01:16Z</time>
<speed>0.42</speed>
</trkpt>
<trkpt lat="-6.963847" lon="-34.832020">
<ele>2.740000</ele>
<time>2018-07-19T19:06:34Z</time>
<speed>0.00</speed>
</trkpt>
<trkpt lat="-6.963880" lon="-34.832081">
<ele>-5.980000</ele>
<time>2018-07-19T19:11:52Z</time>
<speed>0.43</speed>
</trkpt>
<trkpt lat="-6.963924" lon="-34.832058">
<ele>-13.730000</ele>
<time>2018-07-19T19:17:22Z</time>
<speed>0.68</speed>
</trkpt>
<trkpt lat="-6.963854" lon="-34.832035">
<ele>19.119999</ele>
<time>2018-07-19T19:22:52Z</time>
<speed>0.36</speed>
</trkpt>
<trkpt lat="-6.963855" lon="-34.832043">
<ele>25.930000</ele>
<time>2018-07-19T19:28:26Z</time>
<speed>0.33</speed>
</trkpt>
<trkpt lat="-6.963835" lon="-34.832012">
<ele>10.440000</ele>
<time>2018-07-19T19:34:23Z</time>
<speed>0.46</speed>
</trkpt>
<trkpt lat="-6.963871" lon="-34.832039">
<ele>8.220000</ele>
<time>2018-07-19T19:41:38Z</time>
<speed>0.43</speed>
</trkpt>
<trkpt lat="-6.963834" lon="-34.832020">
<ele>19.449999</ele>
<time>2018-07-19T19:49:31Z</time>
<speed>0.23</speed>
</trkpt>
<trkpt lat="-6.963830" lon="-34.832069">
<ele>-10.469999</ele>
<time>2018-07-19T19:57:25Z</time>
<speed>0.00</speed>
</trkpt>
<trkpt lat="-6.963855" lon="-34.831997">
<ele>45.930000</ele>
<time>2018-07-19T20:03:01Z</time>
<speed>0.23</speed>
</trkpt>
<trkpt lat="-6.963773" lon="-34.831909">
<ele>28.969999</ele>
<time>2018-07-19T20:09:59Z</time>
<speed>0.31</speed>
</trkpt>
<trkpt lat="-6.963876" lon="-34.832115">
<ele>-14.259999</ele>
<time>2018-07-19T20:19:44Z</time>
<speed>0.10</speed>
</trkpt>
<trkpt lat="-6.963849" lon="-34.832027">
<ele>5.040000</ele>
<time>2018-07-19T20:31:04Z</time>
<speed>0.30</speed>
</trkpt>
<trkpt lat="-6.963855" lon="-34.832043">
<ele>8.830000</ele>
<time>2018-07-19T20:42:31Z</time>
<speed>0.24</speed>
</trkpt>
<trkpt lat="-6.963861" lon="-34.832054">
<ele>8.330000</ele>
<time>2018-07-19T20:53:17Z</time>
<speed>0.00</speed>
</trkpt>
<trkpt lat="-6.963855" lon="-34.832005">
<ele>5.420000</ele>
<time>2018-07-19T20:58:32Z</time>
<speed>0.00</speed>
</trkpt>
<trkpt lat="-6.963830" lon="-34.831997">
<ele>9.870000</ele>
<time>2018-07-19T21:03:55Z</time>
<speed>0.00</speed>
</trkpt>
<trkpt lat="-6.963783" lon="-34.831982">
<ele>10.240000</ele>
<time>2018-07-19T21:09:10Z</time>
<speed>0.00</speed>
</trkpt>
<trkpt lat="-6.963862" lon="-34.832031">
<ele>0.110000</ele>
<time>2018-07-19T21:14:27Z</time>
<speed>0.00</speed>
</trkpt>
<trkpt lat="-6.963870" lon="-34.832062">
<ele>0.690000</ele>
<time>2018-07-19T21:19:43Z</time>
<speed>0.00</speed>
</trkpt>
<trkpt lat="-6.963786" lon="-34.832081">
<ele>12.170000</ele>
<time>2018-07-19T21:24:59Z</time>
<speed>0.00</speed>
</trkpt>
<trkpt lat="-6.963850" lon="-34.832138">
<ele>-4.500000</ele>
<time>2018-07-19T21:30:16Z</time>
<speed>0.00</speed>
</trkpt>
<trkpt lat="-6.963838" lon="-34.832104">
<ele>-3.050000</ele>
<time>2018-07-19T21:35:35Z</time>
<speed>0.51</speed>
</trkpt>
<trkpt lat="-6.963853" lon="-34.832081">
<ele>9.400000</ele>
<time>2018-07-19T21:40:52Z</time>
<speed>0.00</speed>
</trkpt>
<trkpt lat="-6.963851" lon="-34.832069">
<ele>9.599999</ele>
<time>2018-07-19T21:46:09Z</time>
<speed>0.00</speed>
</trkpt>
<trkpt lat="-6.963830" lon="-34.832062">
<ele>8.880000</ele>
<time>2018-07-19T21:51:25Z</time>
<speed>0.00</speed>
</trkpt>
<trkpt lat="-6.963914" lon="-34.832073">
<ele>8.840000</ele>
<time>2018-07-19T21:56:42Z</time>
<speed>1.05</speed>
</trkpt>
<trkpt lat="-6.963849" lon="-34.832111">
<ele>8.490000</ele>
<time>2018-07-19T22:02:21Z</time>
<speed>0.79</speed>
</trkpt>
<trkpt lat="-6.963848" lon="-34.832054">
<ele>9.280000</ele>
<time>2018-07-19T22:07:52Z</time>
<speed>0.59</speed>
</trkpt>
<trkpt lat="-6.963830" lon="-34.831982">
<ele>-12.849999</ele>
<time>2018-07-19T22:13:37Z</time>
<speed>0.67</speed>
</trkpt>
<trkpt lat="-6.963870" lon="-34.832050">
<ele>-4.730000</ele>
<time>2018-07-19T22:20:30Z</time>
<speed>0.71</speed>
</trkpt>
<trkpt lat="-6.963826" lon="-34.832081">
<ele>12.309999</ele>
<time>2018-07-19T22:27:44Z</time>
<speed>0.00</speed>
</trkpt>
<trkpt lat="-6.963917" lon="-34.831978">
<ele>9.200000</ele>
<time>2018-07-19T22:33:01Z</time>
<speed>0.00</speed>
</trkpt>
<trkpt lat="-6.963875" lon="-34.832111">
<ele>3.860000</ele>
<time>2018-07-19T22:38:17Z</time>
<speed>0.00</speed>
</trkpt>
<trkpt lat="-6.963749" lon="-34.832073">
<ele>19.439999</ele>
<time>2018-07-19T22:43:33Z</time>
<speed>0.00</speed>
</trkpt>
<trkpt lat="-6.963809" lon="-34.832134">
<ele>15.259999</ele>
<time>2018-07-19T22:48:49Z</time>
<speed>0.00</speed>
</trkpt>
<trkpt lat="-6.963793" lon="-34.832096">
<ele>14.070000</ele>
<time>2018-07-19T22:54:05Z</time>
<speed>1.50</speed>
</trkpt>
<trkpt lat="-6.963808" lon="-34.832115">
<ele>9.160000</ele>
<time>2018-07-19T22:59:24Z</time>
<speed>1.70</speed>
</trkpt>
<trkpt lat="-6.963821" lon="-34.832012">
<ele>-0.800000</ele>
<time>2018-07-19T23:04:44Z</time>
<speed>0.00</speed>
</trkpt>
<trkpt lat="-6.963807" lon="-34.832077">
<ele>13.580000</ele>
<time>2018-07-19T23:10:00Z</time>
<speed>0.31</speed>
</trkpt>
<trkpt lat="-6.963845" lon="-34.832134">
<ele>10.440000</ele>
<time>2018-07-19T23:15:19Z</time>
<speed>0.00</speed>
</trkpt>
<trkpt lat="-6.963927" lon="-34.832230">
<ele>34.980000</ele>
<time>2018-07-19T23:20:37Z</time>
<speed>0.00</speed>
</trkpt>
<trkpt lat="-6.963869" lon="-34.832336">
<ele>5.800000</ele>
<time>2018-07-19T23:25:58Z</time>
<speed>0.29</speed>
</trkpt>
<trkpt lat="-6.963837" lon="-34.832035">
<ele>13.170000</ele>
<time>2018-07-19T23:31:17Z</time>
<speed>0.00</speed>
</trkpt>
<trkpt lat="-6.963844" lon="-34.832150">
<ele>-5.360000</ele>
<time>2018-07-19T23:36:36Z</time>
<speed>0.00</speed>
</trkpt>
<trkpt lat="-6.963844" lon="-34.832115">
<ele>10.020000</ele>
<time>2018-07-19T23:41:53Z</time>
<speed>0.00</speed>
</trkpt>
<trkpt lat="-6.963833" lon="-34.832020">
<ele>16.250000</ele>
<time>2018-07-19T23:47:17Z</time>
<speed>0.06</speed>
</trkpt>
<trkpt lat="-6.963821" lon="-34.832058">
<ele>28.639999</ele>
<time>2018-07-19T23:52:50Z</time>
<speed>1.94</speed>
</trkpt>
<trkpt lat="-6.963836" lon="-34.832100">
<ele>23.609999</ele>
<time>2018-07-19T23:58:31Z</time>
<speed>0.29</speed>
</trkpt>
<trkpt lat="-6.963858" lon="-34.832069">
<ele>7.930000</ele>
<time>2018-07-20T00:05:33Z</time>
<speed>0.20</speed>
</trkpt>
<trkpt lat="-6.963840" lon="-34.832073">
<ele>9.190000</ele>
<time>2018-07-20T00:14:22Z</time>
<speed>0.00</speed>
</trkpt>
<trkpt lat="-6.963827" lon="-34.832001">
<ele>-2.770000</ele>
<time>2018-07-20T00:19:47Z</time>
<speed>0.53</speed>
</trkpt>
<trkpt lat="-6.963839" lon="-34.831993">
<ele>4.970000</ele>
<time>2018-07-20T00:26:01Z</time>
<speed>0.00</speed>
</trkpt>
<trkpt lat="-6.963866" lon="-34.832001">
<ele>-1.580000</ele>
<time>2018-07-20T00:31:19Z</time>
<speed>0.00</speed>
</trkpt>
<trkpt lat="-6.963844" lon="-34.832020">
<ele>5.100000</ele>
<time>2018-07-20T00:36:35Z</time>
<speed>0.00</speed>
</trkpt>
<trkpt lat="-6.963766" lon="-34.832039">
<ele>9.360000</ele>
<time>2018-07-20T00:41:51Z</time>
<speed>0.92</speed>
</trkpt>
<trkpt lat="-6.963802" lon="-34.832001">
<ele>6.800000</ele>
<time>2018-07-20T00:47:06Z</time>
<speed>0.00</speed>
</trkpt>
<trkpt lat="-6.963767" lon="-34.831970">
<ele>5.340000</ele>
<time>2018-07-20T00:52:23Z</time>
<speed>0.00</speed>
</trkpt>
<trkpt lat="-6.963810" lon="-34.831970">
<ele>10.969999</ele>
<time>2018-07-20T00:57:42Z</time>
<speed>0.00</speed>
</trkpt>
<trkpt lat="-6.963797" lon="-34.832020">
<ele>10.250000</ele>
<time>2018-07-20T01:03:03Z</time>
<speed>0.00</speed>
</trkpt>
<trkpt lat="-6.963796" lon="-34.832016">
<ele>16.709999</ele>
<time>2018-07-20T01:08:21Z</time>
<speed>0.46</speed>
</trkpt>
<trkpt lat="-6.963839" lon="-34.832127">
<ele>5.380000</ele>
<time>2018-07-20T01:13:36Z</time>
<speed>0.00</speed>
</trkpt>
<trkpt lat="-6.963797" lon="-34.831997">
<ele>11.719999</ele>
<time>2018-07-20T01:19:04Z</time>
<speed>0.63</speed>
</trkpt>
<trkpt lat="-6.963887" lon="-34.832035">
<ele>18.209999</ele>
<time>2018-07-20T01:24:19Z</time>
<speed>0.00</speed>
</trkpt>
<trkpt lat="-6.963830" lon="-34.832008">
<ele>-0.940000</ele>
<time>2018-07-20T01:29:36Z</time>
<speed>0.00</speed>
</trkpt>
<trkpt lat="-6.963831" lon="-34.831993">
<ele>7.110000</ele>
<time>2018-07-20T01:35:21Z</time>
<speed>0.37</speed>
</trkpt>
<trkpt lat="-6.963838" lon="-34.832020">
<ele>3.400000</ele>
<time>2018-07-20T01:40:36Z</time>
<speed>0.00</speed>
</trkpt>
<trkpt lat="-6.963838" lon="-34.831913">
<ele>-6.900000</ele>
<time>2018-07-20T01:45:52Z</time>
<speed>0.00</speed>
</trkpt>
<trkpt lat="-6.963841" lon="-34.831982">
<ele>8.800000</ele>
<time>2018-07-20T01:51:07Z</time>
<speed>0.00</speed>
</trkpt>
<trkpt lat="-6.963880" lon="-34.831970">
<ele>2.490000</ele>
<time>2018-07-20T01:56:23Z</time>
<speed>0.00</speed>
</trkpt>
<trkpt lat="-6.963850" lon="-34.831974">
<ele>8.780000</ele>
<time>2018-07-20T02:01:49Z</time>
<speed>0.46</speed>
</trkpt>
<trkpt lat="-6.963799" lon="-34.832016">
<ele>5.340000</ele>
<time>2018-07-20T02:07:04Z</time>
<speed>0.00</speed>
</trkpt>
<trkpt lat="-6.963803" lon="-34.832020">
<ele>10.380000</ele>
<time>2018-07-20T02:12:23Z</time>
<speed>0.00</speed>
</trkpt>
<trkpt lat="-6.963851" lon="-34.832020">
<ele>-4.770000</ele>
<time>2018-07-20T02:17:38Z</time>
<speed>0.00</speed>
</trkpt>
<trkpt lat="-6.963792" lon="-34.831982">
<ele>2.130000</ele>
<time>2018-07-20T02:22:53Z</time>
<speed>0.00</speed>
</trkpt>
<trkpt lat="-6.963826" lon="-34.831978">
<ele>4.020000</ele>
<time>2018-07-20T02:28:10Z</time>
<speed>0.00</speed>
</trkpt>
<trkpt lat="-6.963793" lon="-34.831974">
<ele>2.870000</ele>
<time>2018-07-20T02:33:25Z</time>
<speed>0.00</speed>
</trkpt>
<trkpt lat="-6.963793" lon="-34.831959">
<ele>-7.490000</ele>
<time>2018-07-20T02:38:40Z</time>
<speed>0.00</speed>
</trkpt>
<trkpt lat="-6.963844" lon="-34.832134">
<ele>-13.349999</ele>
<time>2018-07-20T02:43:55Z</time>
<speed>0.00</speed>
</trkpt>
<trkpt lat="-6.963825" lon="-34.831951">
<ele>-9.170000</ele>
<time>2018-07-20T02:49:11Z</time>
<speed>0.00</speed>
</trkpt>
<trkpt lat="-6.963791" lon="-34.832073">
<ele>-24.219999</ele>
<time>2018-07-20T02:54:26Z</time>
<speed>0.00</speed>
</trkpt>
<trkpt lat="-6.963923" lon="-34.831982">
<ele>3.970000</ele>
<time>2018-07-20T02:59:44Z</time>
<speed>0.00</speed>
</trkpt>
</trkseg>
</trk>
<trk>
<name>20180802-102814(15)</name>
<desc>Color:004000ff</desc>
<trkseg>
<trkpt lat="-6.963843" lon="-34.832081">
<ele>17.469999</ele>
<time>2018-07-20T03:05:07Z</time>
<speed>0.77</speed>
</trkpt>
<trkpt lat="-6.963801" lon="-34.832081">
<ele>12.900000</ele>
<time>2018-07-20T03:10:22Z</time>
<speed>0.00</speed>
</trkpt>
<trkpt lat="-6.963832" lon="-34.832035">
<ele>-11.210000</ele>
<time>2018-07-20T03:15:50Z</time>
<speed>0.43</speed>
</trkpt>
<trkpt lat="-6.963832" lon="-34.832012">
<ele>0.190000</ele>
<time>2018-07-20T03:21:10Z</time>
<speed>0.00</speed>
</trkpt>
<trkpt lat="-6.963812" lon="-34.832058">
<ele>16.350000</ele>
<time>2018-07-20T03:26:39Z</time>
<speed>0.45</speed>
</trkpt>
<trkpt lat="-6.963830" lon="-34.832069">
<ele>-2.090000</ele>
<time>2018-07-20T03:32:08Z</time>
<speed>0.07</speed>
</trkpt>
<trkpt lat="-6.963832" lon="-34.832069">
<ele>10.980000</ele>
<time>2018-07-20T03:37:36Z</time>
<speed>0.16</speed>
</trkpt>
<trkpt lat="-6.963819" lon="-34.832008">
<ele>27.769999</ele>
<time>2018-07-20T03:43:26Z</time>
<speed>0.17</speed>
</trkpt>
<trkpt lat="-6.963863" lon="-34.832024">
<ele>8.470000</ele>
<time>2018-07-20T03:49:55Z</time>
<speed>0.31</speed>
</trkpt>
<trkpt lat="-6.963886" lon="-34.832005">
<ele>2.110000</ele>
<time>2018-07-20T03:56:54Z</time>
<speed>0.14</speed>
</trkpt>
<trkpt lat="-6.963875" lon="-34.832058">
<ele>6.250000</ele>
<time>2018-07-20T04:07:10Z</time>
<speed>0.20</speed>
</trkpt>
<trkpt lat="-6.963813" lon="-34.832047">
<ele>13.880000</ele>
<time>2018-07-20T04:25:19Z</time>
<speed>0.32</speed>
</trkpt>
<trkpt lat="-6.963817" lon="-34.832092">
<ele>12.910000</ele>
<time>2018-07-20T04:43:37Z</time>
<speed>0.22</speed>
</trkpt>
<trkpt lat="-6.963771" lon="-34.832058">
<ele>22.189999</ele>
<time>2018-07-20T04:58:07Z</time>
<speed>0.05</speed>
</trkpt>
<trkpt lat="-6.963798" lon="-34.832027">
<ele>14.469999</ele>
<time>2018-07-20T05:14:00Z</time>
<speed>0.14</speed>
</trkpt>
<trkpt lat="-6.963974" lon="-34.832157">
<ele>-16.699999</ele>
<time>2018-07-20T05:27:38Z</time>
<speed>0.00</speed>
</trkpt>
<trkpt lat="-6.963943" lon="-34.832123">
<ele>-8.730000</ele>
<time>2018-07-20T05:32:52Z</time>
<speed>0.00</speed>
</trkpt>
<trkpt lat="-6.964078" lon="-34.832138">
<ele>-24.559999</ele>
<time>2018-07-20T05:38:14Z</time>
<speed>0.48</speed>
</trkpt>
<trkpt lat="-6.964025" lon="-34.832134">
<ele>-22.119999</ele>
<time>2018-07-20T05:43:28Z</time>
<speed>0.00</speed>
</trkpt>
<trkpt lat="-6.963902" lon="-34.832100">
<ele>-18.170000</ele>
<time>2018-07-20T05:48:55Z</time>
<speed>0.30</speed>
</trkpt>
<trkpt lat="-6.963850" lon="-34.832115">
<ele>6.550000</ele>
<time>2018-07-20T05:54:40Z</time>
<speed>0.22</speed>
</trkpt>
<trkpt lat="-6.963919" lon="-34.832249">
<ele>-63.639999</ele>
<time>2018-07-20T06:01:01Z</time>
<speed>0.08</speed>
</trkpt>
<trkpt lat="-6.963967" lon="-34.832256">
<ele>-73.939995</ele>
<time>2018-07-20T06:07:49Z</time>
<speed>0.74</speed>
</trkpt>
<trkpt lat="-6.963927" lon="-34.832191">
<ele>-36.739998</ele>
<time>2018-07-20T06:14:40Z</time>
<speed>0.08</speed>
</trkpt>
<trkpt lat="-6.963886" lon="-34.832088">
<ele>5.850000</ele>
<time>2018-07-20T06:22:02Z</time>
<speed>0.20</speed>
</trkpt>
<trkpt lat="-6.963913" lon="-34.832096">
<ele>9.500000</ele>
<time>2018-07-20T06:30:30Z</time>
<speed>0.00</speed>
</trkpt>
<trkpt lat="-6.963917" lon="-34.832096">
<ele>-7.600000</ele>
<time>2018-07-20T06:35:45Z</time>
<speed>0.00</speed>
</trkpt>
<trkpt lat="-6.963857" lon="-34.832092">
<ele>-3.370000</ele>
<time>2018-07-20T06:40:59Z</time>
<speed>0.08</speed>
</trkpt>
<trkpt lat="-6.963793" lon="-34.832104">
<ele>-5.610000</ele>
<time>2018-07-20T06:46:13Z</time>
<speed>0.00</speed>
</trkpt>
<trkpt lat="-6.963871" lon="-34.832104">
<ele>4.170000</ele>
<time>2018-07-20T06:51:26Z</time>
<speed>0.00</speed>
</trkpt>
<trkpt lat="-6.963869" lon="-34.832096">
<ele>6.970000</ele>
<time>2018-07-20T06:56:39Z</time>
<speed>0.00</speed>
</trkpt>
<trkpt lat="-6.963871" lon="-34.832092">
<ele>1.660000</ele>
<time>2018-07-20T07:01:59Z</time>
<speed>0.00</speed>
</trkpt>
<trkpt lat="-6.963880" lon="-34.832085">
<ele>4.860000</ele>
<time>2018-07-20T07:07:13Z</time>
<speed>0.00</speed>
</trkpt>
<trkpt lat="-6.963840" lon="-34.832077">
<ele>4.370000</ele>
<time>2018-07-20T07:12:26Z</time>
<speed>0.00</speed>
</trkpt>
<trkpt lat="-6.963830" lon="-34.832119">
<ele>-10.660000</ele>
<time>2018-07-20T07:17:41Z</time>
<speed>0.00</speed>
</trkpt>
<trkpt lat="-6.963913" lon="-34.832016">
<ele>-15.839999</ele>
<time>2018-07-20T07:22:59Z</time>
<speed>0.13</speed>
</trkpt>
<trkpt lat="-6.963759" lon="-34.832161">
<ele>23.900000</ele>
<time>2018-07-20T07:28:15Z</time>
<speed>0.00</speed>
</trkpt>
<trkpt lat="-6.963872" lon="-34.832058">
<ele>-7.930000</ele>
<time>2018-07-20T07:33:31Z</time>
<speed>0.00</speed>
</trkpt>
<trkpt lat="-6.963892" lon="-34.832058">
<ele>-48.809998</ele>
<time>2018-07-20T07:38:45Z</time>
<speed>0.00</speed>
</trkpt>
<trkpt lat="-6.963796" lon="-34.832180">
<ele>39.660000</ele>
<time>2018-07-20T07:44:19Z</time>
<speed>0.00</speed>
</trkpt>
<trkpt lat="-6.963863" lon="-34.832096">
<ele>17.459999</ele>
<time>2018-07-20T07:49:54Z</time>
<speed>0.13</speed>
</trkpt>
<trkpt lat="-6.963824" lon="-34.832127">
<ele>13.469999</ele>
<time>2018-07-20T07:56:16Z</time>
<speed>0.32</speed>
</trkpt>
<trkpt lat="-6.963904" lon="-34.832062">
<ele>3.310000</ele>
<time>2018-07-20T08:04:10Z</time>
<speed>0.49</speed>
</trkpt>
<trkpt lat="-6.963853" lon="-34.832138">
<ele>-4.050000</ele>
<time>2018-07-20T08:13:52Z</time>
<speed>0.15</speed>
</trkpt>
<trkpt lat="-6.963873" lon="-34.832153">
<ele>6.000000</ele>
<time>2018-07-20T08:23:14Z</time>
<speed>0.40</speed>
</trkpt>
<trkpt lat="-6.963876" lon="-34.832088">
<ele>7.310000</ele>
<time>2018-07-20T08:32:00Z</time>
<speed>0.13</speed>
</trkpt>
<trkpt lat="-6.959992" lon="-34.831936">
<ele>13.830000</ele>
<time>2018-07-20T08:40:59Z</time>
<speed>4.09</speed>
</trkpt>
<trkpt lat="-6.950852" lon="-34.822567">
<ele>10.540000</ele>
<time>2018-07-20T08:49:27Z</time>
<speed>3.30</speed>
</trkpt>
<trkpt lat="-6.948440" lon="-34.815388">
<ele>0.350000</ele>
<time>2018-07-20T08:54:41Z</time>
<speed>0.00</speed>
</trkpt>
<trkpt lat="-6.944658" lon="-34.807552">
<ele>9.349999</ele>
<time>2018-07-20T09:00:07Z</time>
<speed>2.61</speed>
</trkpt>
<trkpt lat="-6.942104" lon="-34.799072">
<ele>2.300000</ele>
<time>2018-07-20T09:05:41Z</time>
<speed>3.13</speed>
</trkpt>
<trkpt lat="-6.938643" lon="-34.789459">
<ele>5.710000</ele>
<time>2018-07-20T09:11:59Z</time>
<speed>2.92</speed>
</trkpt>
<trkpt lat="-6.934340" lon="-34.778637">
<ele>20.889999</ele>
<time>2018-07-20T09:19:12Z</time>
<speed>3.70</speed>
</trkpt>
<trkpt lat="-6.929284" lon="-34.767273">
<ele>17.779999</ele>
<time>2018-07-20T09:26:52Z</time>
<speed>3.28</speed>
</trkpt>
<trkpt lat="-6.923659" lon="-34.755337">
<ele>66.939995</ele>
<time>2018-07-20T09:34:54Z</time>
<speed>4.47</speed>
</trkpt>
<trkpt lat="-6.917325" lon="-34.742775">
<ele>-12.809999</ele>
<time>2018-07-20T09:43:46Z</time>
<speed>2.48</speed>
</trkpt>
<trkpt lat="-6.910274" lon="-34.728233">
<ele>-5.330000</ele>
<time>2018-07-20T09:53:48Z</time>
<speed>3.10</speed>
</trkpt>
<trkpt lat="-6.899472" lon="-34.711647">
<ele>10.059999</ele>
<time>2018-07-20T10:06:09Z</time>
<speed>3.10</speed>
</trkpt>
<trkpt lat="-6.878707" lon="-34.689766">
<ele>16.789999</ele>
<time>2018-07-20T10:24:35Z</time>
<speed>2.57</speed>
</trkpt>
<trkpt lat="-6.874017" lon="-34.690056">
<ele>-6.600000</ele>
<time>2018-07-20T10:42:02Z</time>
<speed>0.37</speed>
</trkpt>
<trkpt lat="-6.873442" lon="-34.690079">
<ele>-7.160000</ele>
<time>2018-07-20T10:47:12Z</time>
<speed>1.31</speed>
</trkpt>
<trkpt lat="-6.875042" lon="-34.688801">
<ele>5.060000</ele>
<time>2018-07-20T10:52:22Z</time>
<speed>0.38</speed>
</trkpt>
<trkpt lat="-6.874868" lon="-34.688984">
<ele>9.770000</ele>
<time>2018-07-20T10:57:36Z</time>
<speed>0.26</speed>
</trkpt>
<trkpt lat="-6.873926" lon="-34.689419">
<ele>3.240000</ele>
<time>2018-07-20T11:02:51Z</time>
<speed>1.57</speed>
</trkpt>
<trkpt lat="-6.872947" lon="-34.687740">
<ele>1.260000</ele>
<time>2018-07-20T11:08:04Z</time>
<speed>0.12</speed>
</trkpt>
<trkpt lat="-6.872931" lon="-34.687698">
<ele>16.330000</ele>
<time>2018-07-20T11:13:14Z</time>
<speed>0.44</speed>
</trkpt>
<trkpt lat="-6.872695" lon="-34.687969">
<ele>18.500000</ele>
<time>2018-07-20T11:18:56Z</time>
<speed>0.74</speed>
</trkpt>
<trkpt lat="-6.872674" lon="-34.687244">
<ele>14.710000</ele>
<time>2018-07-20T11:24:06Z</time>
<speed>0.00</speed>
</trkpt>
<trkpt lat="-6.872602" lon="-34.687428">
<ele>4.310000</ele>
<time>2018-07-20T11:29:15Z</time>
<speed>0.00</speed>
</trkpt>
<trkpt lat="-6.871933" lon="-34.687332">
<ele>16.600000</ele>
<time>2018-07-20T11:34:25Z</time>
<speed>0.00</speed>
</trkpt>
<trkpt lat="-6.875815" lon="-34.686161">
<ele>-7.930000</ele>
<time>2018-07-20T11:39:34Z</time>
<speed>2.40</speed>
</trkpt>
<trkpt lat="-6.882490" lon="-34.684700">
<ele>-9.750000</ele>
<time>2018-07-20T11:44:43Z</time>
<speed>2.72</speed>
</trkpt>
<trkpt lat="-6.889335" lon="-34.684116">
<ele>-7.560000</ele>
<time>2018-07-20T11:49:52Z</time>
<speed>2.33</speed>
</trkpt>
<trkpt lat="-6.895813" lon="-34.682224">
<ele>3.540000</ele>
<time>2018-07-20T11:55:01Z</time>
<speed>2.47</speed>
</trkpt>
<trkpt lat="-6.902946" lon="-34.679642">
<ele>2.630000</ele>
<time>2018-07-20T12:00:41Z</time>
<speed>2.19</speed>
</trkpt>
<trkpt lat="-6.909785" lon="-34.676155">
<ele>5.720000</ele>
<time>2018-07-20T12:06:28Z</time>
<speed>2.59</speed>
</trkpt>
<trkpt lat="-6.917944" lon="-34.671947">
<ele>-1.660000</ele>
<time>2018-07-20T12:13:30Z</time>
<speed>2.18</speed>
</trkpt>
<trkpt lat="-6.927170" lon="-34.668129">
<ele>-4.810000</ele>
<time>2018-07-20T12:21:05Z</time>
<speed>2.71</speed>
</trkpt>
<trkpt lat="-6.933615" lon="-34.665775">
<ele>-0.400000</ele>
<time>2018-07-20T12:26:22Z</time>
<speed>3.09</speed>
</trkpt>
<trkpt lat="-6.939934" lon="-34.663235">
<ele>5.170000</ele>
<time>2018-07-20T12:31:38Z</time>
<speed>2.73</speed>
</trkpt>
<trkpt lat="-6.946293" lon="-34.660656">
<ele>-22.430000</ele>
<time>2018-07-20T12:36:54Z</time>
<speed>2.07</speed>
</trkpt>
<trkpt lat="-6.952683" lon="-34.657951">
<ele>5.310000</ele>
<time>2018-07-20T12:42:10Z</time>
<speed>2.59</speed>
</trkpt>
<trkpt lat="-6.958927" lon="-34.655514">
<ele>7.650000</ele>
<time>2018-07-20T12:47:26Z</time>
<speed>1.89</speed>
</trkpt>
<trkpt lat="-6.960558" lon="-34.655857">
<ele>-6.600000</ele>
<time>2018-07-20T12:52:44Z</time>
<speed>0.00</speed>
</trkpt>
<trkpt lat="-6.959992" lon="-34.656288">
<ele>11.509999</ele>
<time>2018-07-20T12:58:02Z</time>
<speed>0.43</speed>
</trkpt>
<trkpt lat="-6.959928" lon="-34.656345">
<ele>11.750000</ele>
<time>2018-07-20T13:03:24Z</time>
<speed>0.00</speed>
</trkpt>
<trkpt lat="-6.963123" lon="-34.657394">
<ele>6.780000</ele>
<time>2018-07-20T13:08:43Z</time>
<speed>3.01</speed>
</trkpt>
<trkpt lat="-6.967060" lon="-34.661465">
<ele>12.210000</ele>
<time>2018-07-20T13:13:59Z</time>
<speed>0.00</speed>
</trkpt>
<trkpt lat="-6.966921" lon="-34.661564">
<ele>-1.760000</ele>
<time>2018-07-20T13:19:15Z</time>
<speed>0.36</speed>
</trkpt>
<trkpt lat="-6.966510" lon="-34.661488">
<ele>4.510000</ele>
<time>2018-07-20T13:24:32Z</time>
<speed>0.00</speed>
</trkpt>
<trkpt lat="-6.965990" lon="-34.661579">
<ele>16.289999</ele>
<time>2018-07-20T13:29:49Z</time>
<speed>0.00</speed>
</trkpt>
<trkpt lat="-6.965405" lon="-34.661976">
<ele>-9.790000</ele>
<time>2018-07-20T13:35:07Z</time>
<speed>0.00</speed>
</trkpt>
<trkpt lat="-6.964749" lon="-34.662251">
<ele>11.910000</ele>
<time>2018-07-20T13:40:25Z</time>
<speed>0.00</speed>
</trkpt>
<trkpt lat="-6.964771" lon="-34.669151">
<ele>12.020000</ele>
<time>2018-07-20T13:45:42Z</time>
<speed>2.62</speed>
</trkpt>
<trkpt lat="-6.965085" lon="-34.677666">
<ele>-0.040000</ele>
<time>2018-07-20T13:51:00Z</time>
<speed>2.91</speed>
</trkpt>
<trkpt lat="-6.964505" lon="-34.686779">
<ele>2.400000</ele>
<time>2018-07-20T13:56:30Z</time>
<speed>2.92</speed>
</trkpt>
<trkpt lat="-6.964178" lon="-34.696606">
<ele>2.520000</ele>
<time>2018-07-20T14:02:32Z</time>
<speed>2.63</speed>
</trkpt>
<trkpt lat="-6.963110" lon="-34.709366">
<ele>8.980000</ele>
<time>2018-07-20T14:10:34Z</time>
<speed>2.48</speed>
</trkpt>
<trkpt lat="-6.962462" lon="-34.721413">
<ele>6.550000</ele>
<time>2018-07-20T14:18:18Z</time>
<speed>3.05</speed>
</trkpt>
<trkpt lat="-6.961900" lon="-34.732773">
<ele>7.920000</ele>
<time>2018-07-20T14:25:09Z</time>
<speed>2.85</speed>
</trkpt>
<trkpt lat="-6.961525" lon="-34.745319">
<ele>11.630000</ele>
<time>2018-07-20T14:32:36Z</time>
<speed>3.15</speed>
</trkpt>
<trkpt lat="-6.960520" lon="-34.759926">
<ele>12.719999</ele>
<time>2018-07-20T14:41:19Z</time>
<speed>3.38</speed>
</trkpt>
<trkpt lat="-6.957995" lon="-34.776791">
<ele>6.200000</ele>
<time>2018-07-20T14:51:25Z</time>
<speed>2.29</speed>
</trkpt>
<trkpt lat="-6.955513" lon="-34.794353">
<ele>8.410000</ele>
<time>2018-07-20T15:02:08Z</time>
<speed>2.26</speed>
</trkpt>
<trkpt lat="-6.954923" lon="-34.803123">
<ele>4.690000</ele>
<time>2018-07-20T15:07:31Z</time>
<speed>3.01</speed>
</trkpt>
<trkpt lat="-6.953506" lon="-34.811970">
<ele>1.000000</ele>
<time>2018-07-20T15:12:56Z</time>
<speed>2.82</speed>
</trkpt>
<trkpt lat="-6.951514" lon="-34.820869">
<ele>2.890000</ele>
<time>2018-07-20T15:18:21Z</time>
<speed>2.80</speed>
</trkpt>
<trkpt lat="-6.955907" lon="-34.827969">
<ele>-1.670000</ele>
<time>2018-07-20T15:23:51Z</time>
<speed>2.98</speed>
</trkpt>
<trkpt lat="-6.962870" lon="-34.832531">
<ele>11.360000</ele>
<time>2018-07-20T15:30:02Z</time>
<speed>2.53</speed>
</trkpt>
<trkpt lat="-6.963809" lon="-34.831989">
<ele>7.880000</ele>
<time>2018-07-20T15:36:32Z</time>
<speed>0.00</speed>
</trkpt>
<trkpt lat="-6.963786" lon="-34.831997">
<ele>19.689999</ele>
<time>2018-07-20T15:41:45Z</time>
<speed>0.00</speed>
</trkpt>
<trkpt lat="-6.963716" lon="-34.831863">
<ele>-3.900000</ele>
<time>2018-07-20T15:46:57Z</time>
<speed>0.00</speed>
</trkpt>
<trkpt lat="-6.963820" lon="-34.832043">
<ele>1.960000</ele>
<time>2018-07-20T15:52:09Z</time>
<speed>0.00</speed>
</trkpt>
<trkpt lat="-6.963832" lon="-34.832096">
<ele>8.160000</ele>
<time>2018-07-20T15:57:22Z</time>
<speed>0.00</speed>
</trkpt>
<trkpt lat="-6.963871" lon="-34.832153">
<ele>2.650000</ele>
<time>2018-07-20T16:02:39Z</time>
<speed>0.00</speed>
</trkpt>
<trkpt lat="-6.963867" lon="-34.832035">
<ele>8.660000</ele>
<time>2018-07-20T16:07:51Z</time>
<speed>0.00</speed>
</trkpt>
<trkpt lat="-6.963819" lon="-34.832100">
<ele>11.440000</ele>
<time>2018-07-20T16:13:02Z</time>
<speed>0.00</speed>
</trkpt>
<trkpt lat="-6.963822" lon="-34.831993">
<ele>3.120000</ele>
<time>2018-07-20T16:18:20Z</time>
<speed>0.14</speed>
</trkpt>
<trkpt lat="-6.963848" lon="-34.832108">
<ele>13.320000</ele>
<time>2018-07-20T16:23:37Z</time>
<speed>0.00</speed>
</trkpt>
<trkpt lat="-6.963922" lon="-34.832100">
<ele>3.490000</ele>
<time>2018-07-20T16:28:52Z</time>
<speed>0.00</speed>
</trkpt>
<trkpt lat="-6.963856" lon="-34.832043">
<ele>3.580000</ele>
<time>2018-07-20T16:34:04Z</time>
<speed>0.00</speed>
</trkpt>
<trkpt lat="-6.963898" lon="-34.832111">
<ele>9.690000</ele>
<time>2018-07-20T16:39:17Z</time>
<speed>0.00</speed>
</trkpt>
<trkpt lat="-6.963933" lon="-34.832016">
<ele>4.150000</ele>
<time>2018-07-20T16:44:34Z</time>
<speed>0.00</speed>
</trkpt>
<trkpt lat="-6.963799" lon="-34.832130">
<ele>11.280000</ele>
<time>2018-07-20T16:49:49Z</time>
<speed>0.00</speed>
</trkpt>
<trkpt lat="-6.963831" lon="-34.832043">
<ele>0.430000</ele>
<time>2018-07-20T16:55:02Z</time>
<speed>0.00</speed>
</trkpt>
<trkpt lat="-6.963786" lon="-34.832123">
<ele>7.740000</ele>
<time>2018-07-20T17:00:18Z</time>
<speed>1.47</speed>
</trkpt>
<trkpt lat="-6.963880" lon="-34.832024">
<ele>11.969999</ele>
<time>2018-07-20T17:05:31Z</time>
<speed>0.00</speed>
</trkpt>
<trkpt lat="-6.963814" lon="-34.832047">
<ele>7.360000</ele>
<time>2018-07-20T17:10:43Z</time>
<speed>0.00</speed>
</trkpt>
<trkpt lat="-6.963802" lon="-34.832073">
<ele>6.340000</ele>
<time>2018-07-20T17:16:03Z</time>
<speed>0.00</speed>
</trkpt>
<trkpt lat="-6.963923" lon="-34.832031">
<ele>-11.840000</ele>
<time>2018-07-20T17:21:19Z</time>
<speed>0.00</speed>
</trkpt>
<trkpt lat="-6.963846" lon="-34.832054">
<ele>5.240000</ele>
<time>2018-07-20T17:26:50Z</time>
<speed>0.44</speed>
</trkpt>
<trkpt lat="-6.963911" lon="-34.832024">
<ele>8.429999</ele>
<time>2018-07-20T17:32:06Z</time>
<speed>0.26</speed>
</trkpt>
<trkpt lat="-6.963898" lon="-34.832020">
<ele>9.440000</ele>
<time>2018-07-20T17:37:21Z</time>
<speed>0.00</speed>
</trkpt>
<trkpt lat="-6.963866" lon="-34.832088">
<ele>6.900000</ele>
<time>2018-07-20T17:42:34Z</time>
<speed>0.00</speed>
</trkpt>
<trkpt lat="-6.963849" lon="-34.832081">
<ele>22.490000</ele>
<time>2018-07-20T17:47:50Z</time>
<speed>0.00</speed>
</trkpt>
<trkpt lat="-6.963881" lon="-34.832073">
<ele>15.200000</ele>
<time>2018-07-20T17:53:07Z</time>
<speed>0.49</speed>
</trkpt>
<trkpt lat="-6.963878" lon="-34.832050">
<ele>-2.030000</ele>
<time>2018-07-20T17:58:22Z</time>
<speed>0.00</speed>
</trkpt>
<trkpt lat="-6.963842" lon="-34.832062">
<ele>2.180000</ele>
<time>2018-07-20T18:04:07Z</time>
<speed>0.29</speed>
</trkpt>
<trkpt lat="-6.963827" lon="-34.832069">
<ele>-3.630000</ele>
<time>2018-07-20T18:09:22Z</time>
<speed>0.39</speed>
</trkpt>
<trkpt lat="-6.963834" lon="-34.832088">
<ele>-2.220000</ele>
<time>2018-07-20T18:14:46Z</time>
<speed>0.12</speed>
</trkpt>
<trkpt lat="-6.963920" lon="-34.832024">
<ele>7.350000</ele>
<time>2018-07-20T18:20:14Z</time>
<speed>0.15</speed>
</trkpt>
<trkpt lat="-6.963817" lon="-34.832092">
<ele>4.180000</ele>
<time>2018-07-20T18:25:41Z</time>
<speed>0.32</speed>
</trkpt>
<trkpt lat="-6.963813" lon="-34.832108">
<ele>10.090000</ele>
<time>2018-07-20T18:31:27Z</time>
<speed>0.08</speed>
</trkpt>
<trkpt lat="-6.963843" lon="-34.832111">
<ele>-1.340000</ele>
<time>2018-07-20T18:37:33Z</time>
<speed>0.27</speed>
</trkpt>
<trkpt lat="-6.963884" lon="-34.832047">
<ele>1.490000</ele>
<time>2018-07-20T18:44:04Z</time>
<speed>0.31</speed>
</trkpt>
<trkpt lat="-6.963861" lon="-34.832058">
<ele>7.470000</ele>
<time>2018-07-20T18:51:18Z</time>
<speed>0.16</speed>
</trkpt>
<trkpt lat="-6.963861" lon="-34.832031">
<ele>11.210000</ele>
<time>2018-07-20T18:59:08Z</time>
<speed>0.39</speed>
</trkpt>
<trkpt lat="-6.963859" lon="-34.832008">
<ele>12.980000</ele>
<time>2018-07-20T19:07:58Z</time>
<speed>0.33</speed>
</trkpt>
<trkpt lat="-6.963856" lon="-34.832043">
<ele>17.869999</ele>
<time>2018-07-20T19:16:51Z</time>
<speed>0.55</speed>
</trkpt>
<trkpt lat="-6.963817" lon="-34.832073">
<ele>14.009999</ele>
<time>2018-07-20T19:26:14Z</time>
<speed>0.42</speed>
</trkpt>
<trkpt lat="-6.963919" lon="-34.831932">
<ele>12.130000</ele>
<time>2018-07-20T19:35:45Z</time>
<speed>0.15</speed>
</trkpt>
<trkpt lat="-6.963881" lon="-34.832001">
<ele>5.430000</ele>
<time>2018-07-20T19:45:30Z</time>
<speed>0.20</speed>
</trkpt>
<trkpt lat="-6.963879" lon="-34.832012">
<ele>16.080000</ele>
<time>2018-07-20T19:55:13Z</time>
<speed>1.47</speed>
</trkpt>
<trkpt lat="-6.963889" lon="-34.832092">
<ele>6.340000</ele>
<time>2018-07-20T20:00:34Z</time>
<speed>0.00</speed>
</trkpt>
<trkpt lat="-6.963841" lon="-34.831982">
<ele>9.450000</ele>
<time>2018-07-20T20:05:46Z</time>
<speed>0.00</speed>
</trkpt>
<trkpt lat="-6.963809" lon="-34.832054">
<ele>6.840000</ele>
<time>2018-07-20T20:11:00Z</time>
<speed>0.00</speed>
</trkpt>
<trkpt lat="-6.963822" lon="-34.832039">
<ele>10.610000</ele>
<time>2018-07-20T20:16:12Z</time>
<speed>0.00</speed>
</trkpt>
<trkpt lat="-6.963888" lon="-34.832405">
<ele>-34.380001</ele>
<time>2018-07-20T20:21:24Z</time>
<speed>0.00</speed>
</trkpt>
<trkpt lat="-6.963898" lon="-34.832073">
<ele>-0.300000</ele>
<time>2018-07-20T20:26:36Z</time>
<speed>0.00</speed>
</trkpt>
<trkpt lat="-6.963847" lon="-34.832043">
<ele>7.720000</ele>
<time>2018-07-20T20:31:50Z</time>
<speed>0.00</speed>
</trkpt>
<trkpt lat="-6.963834" lon="-34.832024">
<ele>18.330000</ele>
<time>2018-07-20T20:37:02Z</time>
<speed>0.00</speed>
</trkpt>
<trkpt lat="-6.963864" lon="-34.832043">
<ele>6.950000</ele>
<time>2018-07-20T20:42:14Z</time>
<speed>0.00</speed>
</trkpt>
<trkpt lat="-6.963870" lon="-34.832092">
<ele>3.430000</ele>
<time>2018-07-20T20:47:40Z</time>
<speed>0.00</speed>
</trkpt>
<trkpt lat="-6.963892" lon="-34.832150">
<ele>3.030000</ele>
<time>2018-07-20T20:53:01Z</time>
<speed>0.00</speed>
</trkpt>
<trkpt lat="-6.963883" lon="-34.832027">
<ele>6.280000</ele>
<time>2018-07-20T20:58:12Z</time>
<speed>0.00</speed>
</trkpt>
<trkpt lat="-6.963865" lon="-34.832111">
<ele>-5.660000</ele>
<time>2018-07-20T21:03:29Z</time>
<speed>0.00</speed>
</trkpt>
<trkpt lat="-6.963861" lon="-34.832073">
<ele>7.670000</ele>
<time>2018-07-20T21:08:42Z</time>
<speed>0.00</speed>
</trkpt>
<trkpt lat="-6.963863" lon="-34.832119">
<ele>-2.310000</ele>
<time>2018-07-20T21:13:54Z</time>
<speed>0.00</speed>
</trkpt>
<trkpt lat="-6.963877" lon="-34.832104">
<ele>-9.250000</ele>
<time>2018-07-20T21:19:30Z</time>
<speed>0.47</speed>
</trkpt>
<trkpt lat="-6.963865" lon="-34.832073">
<ele>-1.950000</ele>
<time>2018-07-20T21:24:42Z</time>
<speed>0.00</speed>
</trkpt>
<trkpt lat="-6.963807" lon="-34.832096">
<ele>-9.139999</ele>
<time>2018-07-20T21:29:52Z</time>
<speed>0.00</speed>
</trkpt>
<trkpt lat="-6.963892" lon="-34.832047">
<ele>-0.860000</ele>
<time>2018-07-20T21:35:02Z</time>
<speed>0.44</speed>
</trkpt>
<trkpt lat="-6.963837" lon="-34.832027">
<ele>13.860000</ele>
<time>2018-07-20T21:40:11Z</time>
<speed>0.00</speed>
</trkpt>
<trkpt lat="-6.963844" lon="-34.832085">
<ele>3.430000</ele>
<time>2018-07-20T21:45:22Z</time>
<speed>0.00</speed>
</trkpt>
<trkpt lat="-6.963866" lon="-34.832031">
<ele>13.940000</ele>
<time>2018-07-20T21:50:32Z</time>
<speed>0.18</speed>
</trkpt>
<trkpt lat="-6.963865" lon="-34.832054">
<ele>11.910000</ele>
<time>2018-07-20T21:55:42Z</time>
<speed>0.22</speed>
</trkpt>
<trkpt lat="-6.963822" lon="-34.832062">
<ele>16.320000</ele>
<time>2018-07-20T22:00:54Z</time>
<speed>0.00</speed>
</trkpt>
<trkpt lat="-6.963850" lon="-34.832043">
<ele>14.150000</ele>
<time>2018-07-20T22:06:04Z</time>
<speed>0.00</speed>
</trkpt>
<trkpt lat="-6.963913" lon="-34.832016">
<ele>14.719999</ele>
<time>2018-07-20T22:11:14Z</time>
<speed>0.00</speed>
</trkpt>
<trkpt lat="-6.963828" lon="-34.832035">
<ele>10.500000</ele>
<time>2018-07-20T22:16:25Z</time>
<speed>0.00</speed>
</trkpt>
<trkpt lat="-6.963867" lon="-34.832031">
<ele>3.030000</ele>
<time>2018-07-20T22:21:35Z</time>
<speed>0.00</speed>
</trkpt>
<trkpt lat="-6.963912" lon="-34.832031">
<ele>-3.670000</ele>
<time>2018-07-20T22:26:44Z</time>
<speed>0.00</speed>
</trkpt>
<trkpt lat="-6.963813" lon="-34.832024">
<ele>2.320000</ele>
<time>2018-07-20T22:31:54Z</time>
<speed>0.00</speed>
</trkpt>
<trkpt lat="-6.963849" lon="-34.832081">
<ele>-15.429999</ele>
<time>2018-07-20T22:37:04Z</time>
<speed>0.39</speed>
</trkpt>
<trkpt lat="-6.963915" lon="-34.832005">
<ele>-2.990000</ele>
<time>2018-07-20T22:42:14Z</time>
<speed>0.00</speed>
</trkpt>
<trkpt lat="-6.963919" lon="-34.832111">
<ele>31.939999</ele>
<time>2018-07-20T22:47:40Z</time>
<speed>0.19</speed>
</trkpt>
<trkpt lat="-6.963887" lon="-34.832027">
<ele>2.720000</ele>
<time>2018-07-20T22:53:09Z</time>
<speed>0.45</speed>
</trkpt>
<trkpt lat="-6.963866" lon="-34.832024">
<ele>1.450000</ele>
<time>2018-07-20T22:58:47Z</time>
<speed>0.31</speed>
</trkpt>
<trkpt lat="-6.963882" lon="-34.832020">
<ele>9.809999</ele>
<time>2018-07-20T23:06:01Z</time>
<speed>0.20</speed>
</trkpt>
<trkpt lat="-6.963893" lon="-34.832088">
<ele>7.990000</ele>
<time>2018-07-20T23:13:17Z</time>
<speed>0.00</speed>
</trkpt>
<trkpt lat="-6.963875" lon="-34.832108">
<ele>-3.390000</ele>
<time>2018-07-20T23:18:34Z</time>
<speed>0.00</speed>
</trkpt>
<trkpt lat="-6.963845" lon="-34.832020">
<ele>4.240000</ele>
<time>2018-07-20T23:23:51Z</time>
<speed>0.00</speed>
</trkpt>
<trkpt lat="-6.963873" lon="-34.832043">
<ele>-0.950000</ele>
<time>2018-07-20T23:29:09Z</time>
<speed>0.00</speed>
</trkpt>
<trkpt lat="-6.963859" lon="-34.832016">
<ele>14.820000</ele>
<time>2018-07-20T23:34:26Z</time>
<speed>0.00</speed>
</trkpt>
<trkpt lat="-6.963900" lon="-34.832123">
<ele>0.020000</ele>
<time>2018-07-20T23:39:43Z</time>
<speed>0.00</speed>
</trkpt>
<trkpt lat="-6.963811" lon="-34.831951">
<ele>22.820000</ele>
<time>2018-07-20T23:45:04Z</time>
<speed>0.00</speed>
</trkpt>
<trkpt lat="-6.963892" lon="-34.832054">
<ele>8.780000</ele>
<time>2018-07-20T23:50:27Z</time>
<speed>0.00</speed>
</trkpt>
<trkpt lat="-6.963835" lon="-34.832081">
<ele>5.220000</ele>
<time>2018-07-20T23:56:01Z</time>
<speed>0.24</speed>
</trkpt>
<trkpt lat="-6.963877" lon="-34.832054">
<ele>4.910000</ele>
<time>2018-07-21T00:01:29Z</time>
<speed>0.03</speed>
</trkpt>
<trkpt lat="-6.963871" lon="-34.832081">
<ele>3.200000</ele>
<time>2018-07-21T00:07:21Z</time>
<speed>0.11</speed>
</trkpt>
<trkpt lat="-6.963874" lon="-34.832054">
<ele>4.000000</ele>
<time>2018-07-21T00:14:24Z</time>
<speed>0.50</speed>
</trkpt>
<trkpt lat="-6.963870" lon="-34.832088">
<ele>-0.480000</ele>
<time>2018-07-21T00:23:14Z</time>
<speed>0.19</speed>
</trkpt>
<trkpt lat="-6.963824" lon="-34.832077">
<ele>1.860000</ele>
<time>2018-07-21T00:32:00Z</time>
<speed>0.50</speed>
</trkpt>
<trkpt lat="-6.963845" lon="-34.832127">
<ele>1.910000</ele>
<time>2018-07-21T00:40:26Z</time>
<speed>0.26</speed>
</trkpt>
<trkpt lat="-6.963866" lon="-34.832073">
<ele>4.140000</ele>
<time>2018-07-21T00:48:31Z</time>
<speed>0.55</speed>
</trkpt>
<trkpt lat="-6.963831" lon="-34.832043">
<ele>13.719999</ele>
<time>2018-07-21T00:56:23Z</time>
<speed>0.27</speed>
</trkpt>
<trkpt lat="-6.963841" lon="-34.832054">
<ele>-1.670000</ele>
<time>2018-07-21T01:04:33Z</time>
<speed>0.26</speed>
</trkpt>
<trkpt lat="-6.963814" lon="-34.832050">
<ele>-0.700000</ele>
<time>2018-07-21T01:13:17Z</time>
<speed>0.07</speed>
</trkpt>
<trkpt lat="-6.963853" lon="-34.832062">
<ele>-14.559999</ele>
<time>2018-07-21T01:23:55Z</time>
<speed>0.14</speed>
</trkpt>
<trkpt lat="-6.963808" lon="-34.832073">
<ele>-8.360000</ele>
<time>2018-07-21T01:33:50Z</time>
<speed>0.19</speed>
</trkpt>
<trkpt lat="-6.963843" lon="-34.832024">
<ele>-6.900000</ele>
<time>2018-07-21T01:41:30Z</time>
<speed>0.16</speed>
</trkpt>
<trkpt lat="-6.963800" lon="-34.832062">
<ele>1.350000</ele>
<time>2018-07-21T01:48:58Z</time>
<speed>0.82</speed>
</trkpt>
<trkpt lat="-6.963851" lon="-34.832066">
<ele>12.420000</ele>
<time>2018-07-21T01:56:03Z</time>
<speed>0.29</speed>
</trkpt>
<trkpt lat="-6.963838" lon="-34.831997">
<ele>15.670000</ele>
<time>2018-07-21T02:03:39Z</time>
<speed>0.22</speed>
</trkpt>
<trkpt lat="-6.963831" lon="-34.832008">
<ele>12.290000</ele>
<time>2018-07-21T02:12:42Z</time>
<speed>0.16</speed>
</trkpt>
<trkpt lat="-6.963793" lon="-34.831997">
<ele>4.550000</ele>
<time>2018-07-21T02:22:03Z</time>
<speed>0.31</speed>
</trkpt>
<trkpt lat="-6.963796" lon="-34.832024">
<ele>1.750000</ele>
<time>2018-07-21T02:29:30Z</time>
<speed>0.16</speed>
</trkpt>
<trkpt lat="-6.963814" lon="-34.832054">
<ele>-2.680000</ele>
<time>2018-07-21T02:36:44Z</time>
<speed>0.00</speed>
</trkpt>
<trkpt lat="-6.963754" lon="-34.832005">
<ele>-6.960000</ele>
<time>2018-07-21T02:42:00Z</time>
<speed>0.00</speed>
</trkpt>
<trkpt lat="-6.963779" lon="-34.832035">
<ele>5.550000</ele>
<time>2018-07-21T02:47:17Z</time>
<speed>0.00</speed>
</trkpt>
<trkpt lat="-6.963801" lon="-34.832069">
<ele>8.470000</ele>
<time>2018-07-21T02:52:32Z</time>
<speed>0.00</speed>
</trkpt>
<trkpt lat="-6.963837" lon="-34.832130">
<ele>15.330000</ele>
<time>2018-07-21T02:57:47Z</time>
<speed>0.00</speed>
</trkpt>
</trkseg>
</trk>
<trk>
<name>20180802-102814(16)</name>
<desc>Color:004000ff</desc>
<trkseg>
<trkpt lat="-6.963777" lon="-34.832005">
<ele>3.690000</ele>
<time>2018-07-21T03:03:08Z</time>
<speed>0.00</speed>
</trkpt>
<trkpt lat="-6.963827" lon="-34.832218">
<ele>7.320000</ele>
<time>2018-07-21T03:08:28Z</time>
<speed>2.25</speed>
</trkpt>
<trkpt lat="-6.963888" lon="-34.832020">
<ele>11.559999</ele>
<time>2018-07-21T03:13:43Z</time>
<speed>0.00</speed>
</trkpt>
<trkpt lat="-6.963814" lon="-34.832077">
<ele>3.180000</ele>
<time>2018-07-21T03:18:58Z</time>
<speed>0.30</speed>
</trkpt>
<trkpt lat="-6.963822" lon="-34.832001">
<ele>-6.770000</ele>
<time>2018-07-21T03:24:22Z</time>
<speed>0.51</speed>
</trkpt>
<trkpt lat="-6.963822" lon="-34.832047">
<ele>5.850000</ele>
<time>2018-07-21T03:29:55Z</time>
<speed>0.08</speed>
</trkpt>
<trkpt lat="-6.963820" lon="-34.832012">
<ele>-6.100000</ele>
<time>2018-07-21T03:35:24Z</time>
<speed>0.21</speed>
</trkpt>
<trkpt lat="-6.963855" lon="-34.831944">
<ele>20.260000</ele>
<time>2018-07-21T03:40:54Z</time>
<speed>0.28</speed>
</trkpt>
<trkpt lat="-6.963842" lon="-34.831936">
<ele>21.799999</ele>
<time>2018-07-21T03:47:02Z</time>
<speed>0.36</speed>
</trkpt>
<trkpt lat="-6.963832" lon="-34.831955">
<ele>12.009999</ele>
<time>2018-07-21T03:54:33Z</time>
<speed>1.46</speed>
</trkpt>
<trkpt lat="-6.963817" lon="-34.831982">
<ele>9.139999</ele>
<time>2018-07-21T04:00:19Z</time>
<speed>0.29</speed>
</trkpt>
<trkpt lat="-6.963893" lon="-34.831768">
<ele>45.379997</ele>
<time>2018-07-21T04:07:45Z</time>
<speed>0.53</speed>
</trkpt>
<trkpt lat="-6.963766" lon="-34.832096">
<ele>-12.840000</ele>
<time>2018-07-21T04:15:40Z</time>
<speed>0.00</speed>
</trkpt>
<trkpt lat="-6.963825" lon="-34.832081">
<ele>-2.420000</ele>
<time>2018-07-21T04:21:00Z</time>
<speed>0.00</speed>
</trkpt>
<trkpt lat="-6.963783" lon="-34.832027">
<ele>21.139999</ele>
<time>2018-07-21T04:26:21Z</time>
<speed>0.00</speed>
</trkpt>
<trkpt lat="-6.963866" lon="-34.832111">
<ele>-1.370000</ele>
<time>2018-07-21T04:31:40Z</time>
<speed>0.00</speed>
</trkpt>
<trkpt lat="-6.963871" lon="-34.832043">
<ele>10.599999</ele>
<time>2018-07-21T04:36:57Z</time>
<speed>0.00</speed>
</trkpt>
<trkpt lat="-6.963889" lon="-34.832058">
<ele>9.920000</ele>
<time>2018-07-21T04:42:13Z</time>
<speed>0.00</speed>
</trkpt>
<trkpt lat="-6.963884" lon="-34.832069">
<ele>15.540000</ele>
<time>2018-07-21T04:47:41Z</time>
<speed>0.15</speed>
</trkpt>
<trkpt lat="-6.963843" lon="-34.832039">
<ele>17.340000</ele>
<time>2018-07-21T04:53:11Z</time>
<speed>0.08</speed>
</trkpt>
<trkpt lat="-6.963834" lon="-34.832020">
<ele>4.520000</ele>
<time>2018-07-21T04:58:38Z</time>
<speed>0.70</speed>
</trkpt>
<trkpt lat="-6.963878" lon="-34.832081">
<ele>-9.870000</ele>
<time>2018-07-21T05:04:00Z</time>
<speed>0.17</speed>
</trkpt>
<trkpt lat="-6.963868" lon="-34.832020">
<ele>15.980000</ele>
<time>2018-07-21T05:09:28Z</time>
<speed>0.23</speed>
</trkpt>
<trkpt lat="-6.963853" lon="-34.832027">
<ele>10.639999</ele>
<time>2018-07-21T05:14:59Z</time>
<speed>0.12</speed>
</trkpt>
<trkpt lat="-6.963898" lon="-34.832111">
<ele>2.850000</ele>
<time>2018-07-21T05:21:15Z</time>
<speed>0.28</speed>
</trkpt>
<trkpt lat="-6.963866" lon="-34.832108">
<ele>-1.770000</ele>
<time>2018-07-21T05:28:17Z</time>
<speed>0.31</speed>
</trkpt>
<trkpt lat="-6.963801" lon="-34.832047">
<ele>13.410000</ele>
<time>2018-07-21T05:37:00Z</time>
<speed>0.24</speed>
</trkpt>
<trkpt lat="-6.963774" lon="-34.832027">
<ele>20.359999</ele>
<time>2018-07-21T05:47:31Z</time>
<speed>0.08</speed>
</trkpt>
<trkpt lat="-6.963771" lon="-34.832008">
<ele>51.160000</ele>
<time>2018-07-21T05:59:21Z</time>
<speed>0.40</speed>
</trkpt>
<trkpt lat="-6.963852" lon="-34.832069">
<ele>23.019999</ele>
<time>2018-07-21T06:04:41Z</time>
<speed>0.00</speed>
</trkpt>
<trkpt lat="-6.963801" lon="-34.832077">
<ele>14.790000</ele>
<time>2018-07-21T06:09:57Z</time>
<speed>0.00</speed>
</trkpt>
<trkpt lat="-6.963934" lon="-34.832054">
<ele>-19.629999</ele>
<time>2018-07-21T06:15:11Z</time>
<speed>0.00</speed>
</trkpt>
<trkpt lat="-6.963922" lon="-34.832100">
<ele>-7.850000</ele>
<time>2018-07-21T06:20:26Z</time>
<speed>0.00</speed>
</trkpt>
<trkpt lat="-6.963864" lon="-34.832062">
<ele>8.020000</ele>
<time>2018-07-21T06:25:40Z</time>
<speed>0.00</speed>
</trkpt>
<trkpt lat="-6.963880" lon="-34.832115">
<ele>11.710000</ele>
<time>2018-07-21T06:30:54Z</time>
<speed>0.00</speed>
</trkpt>
<trkpt lat="-6.963876" lon="-34.832047">
<ele>9.540000</ele>
<time>2018-07-21T06:36:08Z</time>
<speed>0.00</speed>
</trkpt>
<trkpt lat="-6.963890" lon="-34.832123">
<ele>5.890000</ele>
<time>2018-07-21T06:41:22Z</time>
<speed>0.00</speed>
</trkpt>
<trkpt lat="-6.963856" lon="-34.832115">
<ele>11.190000</ele>
<time>2018-07-21T06:46:34Z</time>
<speed>0.17</speed>
</trkpt>
<trkpt lat="-6.963859" lon="-34.832077">
<ele>7.760000</ele>
<time>2018-07-21T06:51:46Z</time>
<speed>0.23</speed>
</trkpt>
<trkpt lat="-6.963862" lon="-34.832073">
<ele>8.870000</ele>
<time>2018-07-21T06:56:57Z</time>
<speed>0.04</speed>
</trkpt>
<trkpt lat="-6.963860" lon="-34.832069">
<ele>4.930000</ele>
<time>2018-07-21T07:02:11Z</time>
<speed>0.11</speed>
</trkpt>
<trkpt lat="-6.963853" lon="-34.832088">
<ele>4.430000</ele>
<time>2018-07-21T07:07:25Z</time>
<speed>0.00</speed>
</trkpt>
<trkpt lat="-6.963850" lon="-34.832069">
<ele>13.559999</ele>
<time>2018-07-21T07:12:38Z</time>
<speed>0.00</speed>
</trkpt>
<trkpt lat="-6.963870" lon="-34.832073">
<ele>13.320000</ele>
<time>2018-07-21T07:17:49Z</time>
<speed>0.35</speed>
</trkpt>
<trkpt lat="-6.963875" lon="-34.832062">
<ele>9.660000</ele>
<time>2018-07-21T07:23:03Z</time>
<speed>0.00</speed>
</trkpt>
<trkpt lat="-6.963814" lon="-34.832138">
<ele>3.810000</ele>
<time>2018-07-21T07:28:18Z</time>
<speed>1.28</speed>
</trkpt>
<trkpt lat="-6.963861" lon="-34.832111">
<ele>1.150000</ele>
<time>2018-07-21T07:33:45Z</time>
<speed>0.52</speed>
</trkpt>
<trkpt lat="-6.963865" lon="-34.832123">
<ele>8.050000</ele>
<time>2018-07-21T07:39:20Z</time>
<speed>0.07</speed>
</trkpt>
<trkpt lat="-6.963872" lon="-34.832100">
<ele>4.910000</ele>
<time>2018-07-21T07:44:51Z</time>
<speed>0.04</speed>
</trkpt>
<trkpt lat="-6.963862" lon="-34.832092">
<ele>10.520000</ele>
<time>2018-07-21T07:51:04Z</time>
<speed>0.26</speed>
</trkpt>
<trkpt lat="-6.963834" lon="-34.832157">
<ele>16.209999</ele>
<time>2018-07-21T07:57:52Z</time>
<speed>0.46</speed>
</trkpt>
<trkpt lat="-6.963840" lon="-34.832146">
<ele>17.449999</ele>
<time>2018-07-21T08:05:54Z</time>
<speed>0.11</speed>
</trkpt>
<trkpt lat="-6.963787" lon="-34.832199">
<ele>7.710000</ele>
<time>2018-07-21T08:16:00Z</time>
<speed>2.50</speed>
</trkpt>
<trkpt lat="-6.963839" lon="-34.832134">
<ele>10.219999</ele>
<time>2018-07-21T08:26:21Z</time>
<speed>0.00</speed>
</trkpt>
<trkpt lat="-6.963882" lon="-34.832062">
<ele>3.210000</ele>
<time>2018-07-21T08:31:36Z</time>
<speed>0.00</speed>
</trkpt>
<trkpt lat="-6.963892" lon="-34.832066">
<ele>8.300000</ele>
<time>2018-07-21T08:36:55Z</time>
<speed>0.12</speed>
</trkpt>
<trkpt lat="-6.963879" lon="-34.832058">
<ele>5.880000</ele>
<time>2018-07-21T08:42:08Z</time>
<speed>0.00</speed>
</trkpt>
<trkpt lat="-6.963976" lon="-34.832001">
<ele>-3.750000</ele>
<time>2018-07-21T08:47:23Z</time>
<speed>0.00</speed>
</trkpt>
<trkpt lat="-6.963865" lon="-34.832104">
<ele>8.590000</ele>
<time>2018-07-21T08:52:36Z</time>
<speed>0.00</speed>
</trkpt>
<trkpt lat="-6.963843" lon="-34.832127">
<ele>19.949999</ele>
<time>2018-07-21T08:58:01Z</time>
<speed>0.24</speed>
</trkpt>
<trkpt lat="-6.963858" lon="-34.832119">
<ele>17.039999</ele>
<time>2018-07-21T09:03:36Z</time>
<speed>0.05</speed>
</trkpt>
<trkpt lat="-6.963799" lon="-34.832161">
<ele>36.279999</ele>
<time>2018-07-21T09:08:50Z</time>
<speed>0.25</speed>
</trkpt>
<trkpt lat="-6.963878" lon="-34.832104">
<ele>9.780000</ele>
<time>2018-07-21T09:14:15Z</time>
<speed>0.59</speed>
</trkpt>
<trkpt lat="-6.963863" lon="-34.832104">
<ele>16.289999</ele>
<time>2018-07-21T09:19:32Z</time>
<speed>0.38</speed>
</trkpt>
<trkpt lat="-6.963887" lon="-34.832069">
<ele>15.200000</ele>
<time>2018-07-21T09:25:02Z</time>
<speed>0.17</speed>
</trkpt>
<trkpt lat="-6.963884" lon="-34.832058">
<ele>18.160000</ele>
<time>2018-07-21T09:30:15Z</time>
<speed>0.00</speed>
</trkpt>
<trkpt lat="-6.963882" lon="-34.832020">
<ele>24.129999</ele>
<time>2018-07-21T09:35:28Z</time>
<speed>0.00</speed>
</trkpt>
<trkpt lat="-6.963863" lon="-34.832035">
<ele>23.859999</ele>
<time>2018-07-21T09:40:41Z</time>
<speed>0.00</speed>
</trkpt>
<trkpt lat="-6.963871" lon="-34.832054">
<ele>10.770000</ele>
<time>2018-07-21T09:45:56Z</time>
<speed>0.10</speed>
</trkpt>
<trkpt lat="-6.963871" lon="-34.832085">
<ele>-16.039999</ele>
<time>2018-07-21T09:51:10Z</time>
<speed>0.00</speed>
</trkpt>
<trkpt lat="-6.963872" lon="-34.832062">
<ele>8.910000</ele>
<time>2018-07-21T09:56:32Z</time>
<speed>0.00</speed>
</trkpt>
<trkpt lat="-6.963900" lon="-34.832039">
<ele>23.760000</ele>
<time>2018-07-21T10:02:07Z</time>
<speed>0.13</speed>
</trkpt>
<trkpt lat="-6.963887" lon="-34.831997">
<ele>26.379999</ele>
<time>2018-07-21T10:07:30Z</time>
<speed>0.00</speed>
</trkpt>
<trkpt lat="-6.963920" lon="-34.832031">
<ele>27.580000</ele>
<time>2018-07-21T10:12:47Z</time>
<speed>0.00</speed>
</trkpt>
<trkpt lat="-6.963931" lon="-34.831951">
<ele>37.099998</ele>
<time>2018-07-21T10:18:00Z</time>
<speed>0.00</speed>
</trkpt>
<trkpt lat="-6.963949" lon="-34.832047">
<ele>29.639999</ele>
<time>2018-07-21T10:23:13Z</time>
<speed>0.00</speed>
</trkpt>
<trkpt lat="-6.963951" lon="-34.831982">
<ele>36.000000</ele>
<time>2018-07-21T10:28:26Z</time>
<speed>0.00</speed>
</trkpt>
<trkpt lat="-6.963885" lon="-34.832031">
<ele>19.629999</ele>
<time>2018-07-21T10:33:39Z</time>
<speed>2.35</speed>
</trkpt>
<trkpt lat="-6.964038" lon="-34.832150">
<ele>44.250000</ele>
<time>2018-07-21T10:38:53Z</time>
<speed>0.00</speed>
</trkpt>
<trkpt lat="-6.963869" lon="-34.832031">
<ele>-5.160000</ele>
<time>2018-07-21T10:44:07Z</time>
<speed>0.00</speed>
</trkpt>
<trkpt lat="-6.963874" lon="-34.832085">
<ele>6.260000</ele>
<time>2018-07-21T10:49:21Z</time>
<speed>0.00</speed>
</trkpt>
<trkpt lat="-6.963942" lon="-34.832150">
<ele>2.750000</ele>
<time>2018-07-21T10:54:34Z</time>
<speed>0.00</speed>
</trkpt>
<trkpt lat="-6.963944" lon="-34.832153">
<ele>-1.860000</ele>
<time>2018-07-21T10:59:58Z</time>
<speed>0.00</speed>
</trkpt>
<trkpt lat="-6.963838" lon="-34.832165">
<ele>4.010000</ele>
<time>2018-07-21T11:05:16Z</time>
<speed>0.00</speed>
</trkpt>
<trkpt lat="-6.963886" lon="-34.832088">
<ele>3.510000</ele>
<time>2018-07-21T11:10:32Z</time>
<speed>0.00</speed>
</trkpt>
<trkpt lat="-6.963896" lon="-34.832153">
<ele>16.690001</ele>
<time>2018-07-21T11:15:52Z</time>
<speed>0.00</speed>
</trkpt>
<trkpt lat="-6.963907" lon="-34.832085">
<ele>6.440000</ele>
<time>2018-07-21T11:21:19Z</time>
<speed>0.84</speed>
</trkpt>
<trkpt lat="-6.963838" lon="-34.832073">
<ele>-0.900000</ele>
<time>2018-07-21T11:26:36Z</time>
<speed>0.00</speed>
</trkpt>
<trkpt lat="-6.964000" lon="-34.832146">
<ele>-18.969999</ele>
<time>2018-07-21T11:31:51Z</time>
<speed>0.00</speed>
</trkpt>
<trkpt lat="-6.963881" lon="-34.832092">
<ele>7.580000</ele>
<time>2018-07-21T11:37:26Z</time>
<speed>0.10</speed>
</trkpt>
<trkpt lat="-6.963916" lon="-34.832272">
<ele>-3.090000</ele>
<time>2018-07-21T11:43:20Z</time>
<speed>0.83</speed>
</trkpt>
<trkpt lat="-6.963778" lon="-34.831985">
<ele>36.959999</ele>
<time>2018-07-21T11:51:12Z</time>
<speed>0.00</speed>
</trkpt>
<trkpt lat="-6.963792" lon="-34.831966">
<ele>17.869999</ele>
<time>2018-07-21T11:56:29Z</time>
<speed>0.00</speed>
</trkpt>
<trkpt lat="-6.963846" lon="-34.832066">
<ele>17.840000</ele>
<time>2018-07-21T12:02:50Z</time>
<speed>0.27</speed>
</trkpt>
<trkpt lat="-6.963770" lon="-34.832039">
<ele>73.470001</ele>
<time>2018-07-21T12:13:06Z</time>
<speed>0.00</speed>
</trkpt>
<trkpt lat="-6.963820" lon="-34.832024">
<ele>60.520000</ele>
<time>2018-07-21T12:22:56Z</time>
<speed>0.39</speed>
</trkpt>
<trkpt lat="-6.963815" lon="-34.832047">
<ele>50.270000</ele>
<time>2018-07-21T12:28:18Z</time>
<speed>0.23</speed>
</trkpt>
<trkpt lat="-6.963808" lon="-34.832020">
<ele>44.469997</ele>
<time>2018-07-21T12:33:44Z</time>
<speed>0.00</speed>
</trkpt>
<trkpt lat="-6.963820" lon="-34.832035">
<ele>12.219999</ele>
<time>2018-07-21T12:40:40Z</time>
<speed>0.00</speed>
</trkpt>
<trkpt lat="-6.963863" lon="-34.832077">
<ele>6.280000</ele>
<time>2018-07-21T12:46:00Z</time>
<speed>0.00</speed>
</trkpt>
<trkpt lat="-6.963869" lon="-34.832001">
<ele>30.580000</ele>
<time>2018-07-21T12:51:18Z</time>
<speed>0.00</speed>
</trkpt>
<trkpt lat="-6.963829" lon="-34.832008">
<ele>35.660000</ele>
<time>2018-07-21T12:56:35Z</time>
<speed>0.09</speed>
</trkpt>
<trkpt lat="-6.963850" lon="-34.831989">
<ele>46.789997</ele>
<time>2018-07-21T13:01:58Z</time>
<speed>0.00</speed>
</trkpt>
<trkpt lat="-6.963909" lon="-34.831974">
<ele>42.849998</ele>
<time>2018-07-21T13:07:14Z</time>
<speed>0.00</speed>
</trkpt>
<trkpt lat="-6.963901" lon="-34.831997">
<ele>37.570000</ele>
<time>2018-07-21T13:12:31Z</time>
<speed>0.00</speed>
</trkpt>
<trkpt lat="-6.963893" lon="-34.832005">
<ele>30.949999</ele>
<time>2018-07-21T13:17:46Z</time>
<speed>0.00</speed>
</trkpt>
<trkpt lat="-6.963840" lon="-34.832027">
<ele>8.320000</ele>
<time>2018-07-21T13:23:01Z</time>
<speed>0.00</speed>
</trkpt>
<trkpt lat="-6.963898" lon="-34.832050">
<ele>18.180000</ele>
<time>2018-07-21T13:28:17Z</time>
<speed>0.00</speed>
</trkpt>
<trkpt lat="-6.963848" lon="-34.832043">
<ele>19.670000</ele>
<time>2018-07-21T13:33:33Z</time>
<speed>0.00</speed>
</trkpt>
<trkpt lat="-6.963902" lon="-34.832027">
<ele>27.199999</ele>
<time>2018-07-21T13:38:48Z</time>
<speed>0.00</speed>
</trkpt>
<trkpt lat="-6.963868" lon="-34.832031">
<ele>18.730000</ele>
<time>2018-07-21T13:44:06Z</time>
<speed>0.00</speed>
</trkpt>
<trkpt lat="-6.963900" lon="-34.832085">
<ele>3.180000</ele>
<time>2018-07-21T13:49:44Z</time>
<speed>0.39</speed>
</trkpt>
<trkpt lat="-6.963929" lon="-34.832081">
<ele>4.770000</ele>
<time>2018-07-21T13:55:24Z</time>
<speed>0.47</speed>
</trkpt>
<trkpt lat="-6.963811" lon="-34.832024">
<ele>14.370000</ele>
<time>2018-07-21T14:01:56Z</time>
<speed>0.11</speed>
</trkpt>
<trkpt lat="-6.963779" lon="-34.831997">
<ele>0.870000</ele>
<time>2018-07-21T14:09:49Z</time>
<speed>0.00</speed>
</trkpt>
<trkpt lat="-6.963873" lon="-34.832069">
<ele>8.849999</ele>
<time>2018-07-21T14:15:06Z</time>
<speed>0.00</speed>
</trkpt>
<trkpt lat="-6.963841" lon="-34.832047">
<ele>14.020000</ele>
<time>2018-07-21T14:20:33Z</time>
<speed>3.81</speed>
</trkpt>
<trkpt lat="-6.963960" lon="-34.832123">
<ele>1.090000</ele>
<time>2018-07-21T14:26:03Z</time>
<speed>0.00</speed>
</trkpt>
<trkpt lat="-6.963900" lon="-34.832066">
<ele>9.410000</ele>
<time>2018-07-21T14:31:45Z</time>
<speed>0.65</speed>
</trkpt>
<trkpt lat="-6.963838" lon="-34.832054">
<ele>12.599999</ele>
<time>2018-07-21T14:37:08Z</time>
<speed>0.00</speed>
</trkpt>
<trkpt lat="-6.963764" lon="-34.831997">
<ele>6.150000</ele>
<time>2018-07-21T14:42:31Z</time>
<speed>0.93</speed>
</trkpt>
<trkpt lat="-6.963964" lon="-34.832218">
<ele>8.139999</ele>
<time>2018-07-21T14:48:03Z</time>
<speed>0.00</speed>
</trkpt>
<trkpt lat="-6.963974" lon="-34.832214">
<ele>8.059999</ele>
<time>2018-07-21T14:53:34Z</time>
<speed>0.89</speed>
</trkpt>
<trkpt lat="-6.964036" lon="-34.832359">
<ele>17.820000</ele>
<time>2018-07-21T14:59:25Z</time>
<speed>0.95</speed>
</trkpt>
<trkpt lat="-6.963845" lon="-34.832085">
<ele>7.270000</ele>
<time>2018-07-21T15:05:56Z</time>
<speed>0.00</speed>
</trkpt>
<trkpt lat="-6.963886" lon="-34.832130">
<ele>-1.280000</ele>
<time>2018-07-21T15:13:30Z</time>
<speed>0.00</speed>
</trkpt>
<trkpt lat="-6.963884" lon="-34.832012">
<ele>3.900000</ele>
<time>2018-07-21T15:18:49Z</time>
<speed>0.00</speed>
</trkpt>
<trkpt lat="-6.963838" lon="-34.832047">
<ele>11.460000</ele>
<time>2018-07-21T15:24:07Z</time>
<speed>0.00</speed>
</trkpt>
<trkpt lat="-6.963881" lon="-34.832169">
<ele>0.980000</ele>
<time>2018-07-21T15:29:26Z</time>
<speed>0.00</speed>
</trkpt>
<trkpt lat="-6.963866" lon="-34.832001">
<ele>17.469999</ele>
<time>2018-07-21T15:34:44Z</time>
<speed>0.00</speed>
</trkpt>
<trkpt lat="-6.963825" lon="-34.832073">
<ele>8.450000</ele>
<time>2018-07-21T15:40:01Z</time>
<speed>0.00</speed>
</trkpt>
<trkpt lat="-6.963823" lon="-34.832119">
<ele>0.210000</ele>
<time>2018-07-21T15:45:24Z</time>
<speed>0.00</speed>
</trkpt>
<trkpt lat="-6.963814" lon="-34.832069">
<ele>6.130000</ele>
<time>2018-07-21T15:50:47Z</time>
<speed>0.81</speed>
</trkpt>
<trkpt lat="-6.963821" lon="-34.832020">
<ele>11.500000</ele>
<time>2018-07-21T15:56:10Z</time>
<speed>0.45</speed>
</trkpt>
<trkpt lat="-6.963864" lon="-34.831993">
<ele>14.000000</ele>
<time>2018-07-21T16:02:21Z</time>
<speed>0.08</speed>
</trkpt>
<trkpt lat="-6.963833" lon="-34.832020">
<ele>10.530000</ele>
<time>2018-07-21T16:09:23Z</time>
<speed>0.17</speed>
</trkpt>
<trkpt lat="-6.963840" lon="-34.832012">
<ele>17.500000</ele>
<time>2018-07-21T16:14:49Z</time>
<speed>0.30</speed>
</trkpt>
<trkpt lat="-6.963795" lon="-34.832050">
<ele>14.469999</ele>
<time>2018-07-21T16:20:29Z</time>
<speed>0.20</speed>
</trkpt>
<trkpt lat="-6.963863" lon="-34.831993">
<ele>22.519999</ele>
<time>2018-07-21T16:26:00Z</time>
<speed>0.17</speed>
</trkpt>
<trkpt lat="-6.963905" lon="-34.831940">
<ele>53.270000</ele>
<time>2018-07-21T16:31:19Z</time>
<speed>0.83</speed>
</trkpt>
<trkpt lat="-6.963854" lon="-34.832039">
<ele>18.359999</ele>
<time>2018-07-21T16:36:41Z</time>
<speed>0.24</speed>
</trkpt>
<trkpt lat="-6.963786" lon="-34.832024">
<ele>7.310000</ele>
<time>2018-07-21T16:42:00Z</time>
<speed>0.31</speed>
</trkpt>
<trkpt lat="-6.963888" lon="-34.832005">
<ele>13.599999</ele>
<time>2018-07-21T16:47:21Z</time>
<speed>0.35</speed>
</trkpt>
<trkpt lat="-6.963819" lon="-34.832062">
<ele>17.109999</ele>
<time>2018-07-21T16:52:50Z</time>
<speed>0.13</speed>
</trkpt>
<trkpt lat="-6.963844" lon="-34.832058">
<ele>11.929999</ele>
<time>2018-07-21T16:58:16Z</time>
<speed>0.18</speed>
</trkpt>
<trkpt lat="-6.963841" lon="-34.832031">
<ele>23.330000</ele>
<time>2018-07-21T17:03:43Z</time>
<speed>0.21</speed>
</trkpt>
<trkpt lat="-6.963840" lon="-34.832092">
<ele>8.920000</ele>
<time>2018-07-21T17:09:07Z</time>
<speed>0.17</speed>
</trkpt>
<trkpt lat="-6.963820" lon="-34.832100">
<ele>11.130000</ele>
<time>2018-07-21T17:14:29Z</time>
<speed>0.15</speed>
</trkpt>
<trkpt lat="-6.963873" lon="-34.832043">
<ele>4.210000</ele>
<time>2018-07-21T17:20:10Z</time>
<speed>0.48</speed>
</trkpt>
<trkpt lat="-6.963820" lon="-34.832081">
<ele>15.259999</ele>
<time>2018-07-21T17:26:00Z</time>
<speed>0.18</speed>
</trkpt>
<trkpt lat="-6.963865" lon="-34.832054">
<ele>13.719999</ele>
<time>2018-07-21T17:32:28Z</time>
<speed>0.00</speed>
</trkpt>
<trkpt lat="-6.963849" lon="-34.832069">
<ele>15.809999</ele>
<time>2018-07-21T17:37:38Z</time>
<speed>0.00</speed>
</trkpt>
<trkpt lat="-6.963837" lon="-34.832100">
<ele>10.900000</ele>
<time>2018-07-21T17:42:47Z</time>
<speed>0.00</speed>
</trkpt>
<trkpt lat="-6.963805" lon="-34.832115">
<ele>4.180000</ele>
<time>2018-07-21T17:47:57Z</time>
<speed>0.00</speed>
</trkpt>
<trkpt lat="-6.963802" lon="-34.832092">
<ele>8.320000</ele>
<time>2018-07-21T17:53:06Z</time>
<speed>0.00</speed>
</trkpt>
<trkpt lat="-6.963884" lon="-34.832047">
<ele>9.770000</ele>
<time>2018-07-21T17:58:14Z</time>
<speed>0.00</speed>
</trkpt>
<trkpt lat="-6.963861" lon="-34.832031">
<ele>22.680000</ele>
<time>2018-07-21T18:03:36Z</time>
<speed>0.00</speed>
</trkpt>
<trkpt lat="-6.963820" lon="-34.832142">
<ele>20.490000</ele>
<time>2018-07-21T18:08:56Z</time>
<speed>0.00</speed>
</trkpt>
<trkpt lat="-6.963847" lon="-34.831985">
<ele>4.110000</ele>
<time>2018-07-21T18:14:14Z</time>
<speed>0.00</speed>
</trkpt>
<trkpt lat="-6.963854" lon="-34.832039">
<ele>6.600000</ele>
<time>2018-07-21T18:19:30Z</time>
<speed>0.00</speed>
</trkpt>
<trkpt lat="-6.963842" lon="-34.832047">
<ele>4.830000</ele>
<time>2018-07-21T18:24:48Z</time>
<speed>0.00</speed>
</trkpt>
<trkpt lat="-6.963800" lon="-34.832108">
<ele>14.389999</ele>
<time>2018-07-21T18:30:05Z</time>
<speed>0.00</speed>
</trkpt>
<trkpt lat="-6.963851" lon="-34.832100">
<ele>10.340000</ele>
<time>2018-07-21T18:35:26Z</time>
<speed>0.32</speed>
</trkpt>
<trkpt lat="-6.963862" lon="-34.832119">
<ele>-3.470000</ele>
<time>2018-07-21T18:40:50Z</time>
<speed>0.37</speed>
</trkpt>
<trkpt lat="-6.963892" lon="-34.832035">
<ele>6.810000</ele>
<time>2018-07-21T18:46:13Z</time>
<speed>0.00</speed>
</trkpt>
<trkpt lat="-6.963875" lon="-34.832050">
<ele>48.750000</ele>
<time>2018-07-21T18:51:37Z</time>
<speed>0.00</speed>
</trkpt>
<trkpt lat="-6.963875" lon="-34.832069">
<ele>27.279999</ele>
<time>2018-07-21T18:57:05Z</time>
<speed>0.80</speed>
</trkpt>
<trkpt lat="-6.963873" lon="-34.832130">
<ele>8.090000</ele>
<time>2018-07-21T19:02:54Z</time>
<speed>0.55</speed>
</trkpt>
<trkpt lat="-6.963870" lon="-34.832088">
<ele>4.840000</ele>
<time>2018-07-21T19:08:51Z</time>
<speed>0.00</speed>
</trkpt>
<trkpt lat="-6.963852" lon="-34.832005">
<ele>17.879999</ele>
<time>2018-07-21T19:14:07Z</time>
<speed>0.22</speed>
</trkpt>
<trkpt lat="-6.963817" lon="-34.831985">
<ele>11.980000</ele>
<time>2018-07-21T19:19:25Z</time>
<speed>0.00</speed>
</trkpt>
<trkpt lat="-6.963846" lon="-34.832020">
<ele>7.360000</ele>
<time>2018-07-21T19:24:42Z</time>
<speed>0.00</speed>
</trkpt>
<trkpt lat="-6.963848" lon="-34.832123">
<ele>-8.160000</ele>
<time>2018-07-21T19:29:59Z</time>
<speed>0.00</speed>
</trkpt>
<trkpt lat="-6.963894" lon="-34.832085">
<ele>2.560000</ele>
<time>2018-07-21T19:35:16Z</time>
<speed>0.00</speed>
</trkpt>
<trkpt lat="-6.963868" lon="-34.832073">
<ele>6.680000</ele>
<time>2018-07-21T19:40:33Z</time>
<speed>0.00</speed>
</trkpt>
<trkpt lat="-6.963881" lon="-34.832165">
<ele>1.900000</ele>
<time>2018-07-21T19:45:52Z</time>
<speed>0.00</speed>
</trkpt>
<trkpt lat="-6.963881" lon="-34.832039">
<ele>15.040000</ele>
<time>2018-07-21T19:51:13Z</time>
<speed>0.00</speed>
</trkpt>
<trkpt lat="-6.963896" lon="-34.832214">
<ele>-12.130000</ele>
<time>2018-07-21T19:56:30Z</time>
<speed>0.00</speed>
</trkpt>
<trkpt lat="-6.963845" lon="-34.832062">
<ele>5.520000</ele>
<time>2018-07-21T20:03:47Z</time>
<speed>0.20</speed>
</trkpt>
<trkpt lat="-6.963840" lon="-34.832039">
<ele>8.250000</ele>
<time>2018-07-21T20:15:31Z</time>
<speed>0.19</speed>
</trkpt>
<trkpt lat="-6.963921" lon="-34.831944">
<ele>10.250000</ele>
<time>2018-07-21T20:28:35Z</time>
<speed>0.00</speed>
</trkpt>
<trkpt lat="-6.963837" lon="-34.832043">
<ele>12.660000</ele>
<time>2018-07-21T20:33:52Z</time>
<speed>0.24</speed>
</trkpt>
<trkpt lat="-6.963897" lon="-34.832066">
<ele>8.599999</ele>
<time>2018-07-21T20:39:09Z</time>
<speed>0.35</speed>
</trkpt>
<trkpt lat="-6.963861" lon="-34.832043">
<ele>4.260000</ele>
<time>2018-07-21T20:44:27Z</time>
<speed>0.00</speed>
</trkpt>
<trkpt lat="-6.963820" lon="-34.832062">
<ele>13.070000</ele>
<time>2018-07-21T20:49:44Z</time>
<speed>0.00</speed>
</trkpt>
<trkpt lat="-6.963841" lon="-34.832024">
<ele>12.020000</ele>
<time>2018-07-21T20:55:01Z</time>
<speed>0.00</speed>
</trkpt>
<trkpt lat="-6.963865" lon="-34.832069">
<ele>13.120000</ele>
<time>2018-07-21T21:00:19Z</time>
<speed>0.00</speed>
</trkpt>
<trkpt lat="-6.963873" lon="-34.832020">
<ele>20.369999</ele>
<time>2018-07-21T21:05:37Z</time>
<speed>0.00</speed>
</trkpt>
<trkpt lat="-6.963879" lon="-34.832043">
<ele>13.090000</ele>
<time>2018-07-21T21:10:54Z</time>
<speed>0.00</speed>
</trkpt>
<trkpt lat="-6.963928" lon="-34.832031">
<ele>5.610000</ele>
<time>2018-07-21T21:16:25Z</time>
<speed>0.17</speed>
</trkpt>
<trkpt lat="-6.963890" lon="-34.832062">
<ele>-4.030000</ele>
<time>2018-07-21T21:21:59Z</time>
<speed>0.17</speed>
</trkpt>
<trkpt lat="-6.963821" lon="-34.832077">
<ele>5.980000</ele>
<time>2018-07-21T21:27:18Z</time>
<speed>0.00</speed>
</trkpt>
<trkpt lat="-6.963844" lon="-34.832058">
<ele>11.620000</ele>
<time>2018-07-21T21:32:35Z</time>
<speed>0.00</speed>
</trkpt>
<trkpt lat="-6.963881" lon="-34.832069">
<ele>3.880000</ele>
<time>2018-07-21T21:37:51Z</time>
<speed>0.00</speed>
</trkpt>
<trkpt lat="-6.963833" lon="-34.832100">
<ele>2.210000</ele>
<time>2018-07-21T21:43:08Z</time>
<speed>0.00</speed>
</trkpt>
<trkpt lat="-6.963863" lon="-34.832058">
<ele>6.500000</ele>
<time>2018-07-21T21:48:24Z</time>
<speed>0.00</speed>
</trkpt>
<trkpt lat="-6.963852" lon="-34.832027">
<ele>11.370000</ele>
<time>2018-07-21T21:53:38Z</time>
<speed>0.16</speed>
</trkpt>
<trkpt lat="-6.963882" lon="-34.832035">
<ele>4.440000</ele>
<time>2018-07-21T21:58:54Z</time>
<speed>0.00</speed>
</trkpt>
<trkpt lat="-6.963871" lon="-34.832047">
<ele>1.000000</ele>
<time>2018-07-21T22:04:16Z</time>
<speed>0.00</speed>
</trkpt>
<trkpt lat="-6.963878" lon="-34.832085">
<ele>1.800000</ele>
<time>2018-07-21T22:09:32Z</time>
<speed>0.00</speed>
</trkpt>
<trkpt lat="-6.963799" lon="-34.832134">
<ele>3.810000</ele>
<time>2018-07-21T22:14:47Z</time>
<speed>0.17</speed>
</trkpt>
<trkpt lat="-6.963879" lon="-34.831944">
<ele>6.000000</ele>
<time>2018-07-21T22:20:03Z</time>
<speed>0.00</speed>
</trkpt>
<trkpt lat="-6.963860" lon="-34.831974">
<ele>-14.400000</ele>
<time>2018-07-21T22:25:19Z</time>
<speed>0.00</speed>
</trkpt>
<trkpt lat="-6.963917" lon="-34.831955">
<ele>-10.880000</ele>
<time>2018-07-21T22:30:38Z</time>
<speed>0.00</speed>
</trkpt>
<trkpt lat="-6.963857" lon="-34.832005">
<ele>15.210000</ele>
<time>2018-07-21T22:35:54Z</time>
<speed>0.00</speed>
</trkpt>
<trkpt lat="-6.963892" lon="-34.832001">
<ele>2.490000</ele>
<time>2018-07-21T22:41:11Z</time>
<speed>1.06</speed>
</trkpt>
<trkpt lat="-6.963934" lon="-34.832096">
<ele>32.160000</ele>
<time>2018-07-21T22:46:50Z</time>
<speed>0.06</speed>
</trkpt>
<trkpt lat="-6.963889" lon="-34.832050">
<ele>3.390000</ele>
<time>2018-07-21T22:52:27Z</time>
<speed>0.62</speed>
</trkpt>
<trkpt lat="-6.963926" lon="-34.832073">
<ele>2.460000</ele>
<time>2018-07-21T22:58:46Z</time>
<speed>0.40</speed>
</trkpt>
<trkpt lat="-6.963762" lon="-34.831974">
<ele>-14.380000</ele>
<time>2018-07-21T23:06:19Z</time>
<speed>1.01</speed>
</trkpt>
<trkpt lat="-6.963866" lon="-34.832062">
<ele>-2.610000</ele>
<time>2018-07-21T23:15:31Z</time>
<speed>0.23</speed>
</trkpt>
<trkpt lat="-6.963850" lon="-34.832035">
<ele>6.340000</ele>
<time>2018-07-21T23:25:02Z</time>
<speed>0.36</speed>
</trkpt>
<trkpt lat="-6.963856" lon="-34.831966">
<ele>23.189999</ele>
<time>2018-07-21T23:30:19Z</time>
<speed>0.00</speed>
</trkpt>
<trkpt lat="-6.963867" lon="-34.831970">
<ele>-26.980000</ele>
<time>2018-07-21T23:35:35Z</time>
<speed>0.00</speed>
</trkpt>
<trkpt lat="-6.963897" lon="-34.831985">
<ele>10.510000</ele>
<time>2018-07-21T23:40:51Z</time>
<speed>0.00</speed>
</trkpt>
<trkpt lat="-6.963851" lon="-34.831970">
<ele>3.930000</ele>
<time>2018-07-21T23:46:08Z</time>
<speed>0.00</speed>
</trkpt>
<trkpt lat="-6.963910" lon="-34.832035">
<ele>11.090000</ele>
<time>2018-07-21T23:51:32Z</time>
<speed>0.18</speed>
</trkpt>
<trkpt lat="-6.963805" lon="-34.831970">
<ele>23.719999</ele>
<time>2018-07-21T23:56:56Z</time>
<speed>0.23</speed>
</trkpt>
<trkpt lat="-6.963840" lon="-34.832085">
<ele>5.250000</ele>
<time>2018-07-22T00:03:19Z</time>
<speed>0.13</speed>
</trkpt>
<trkpt lat="-6.963834" lon="-34.832077">
<ele>6.700000</ele>
<time>2018-07-22T00:11:48Z</time>
<speed>0.00</speed>
</trkpt>
<trkpt lat="-6.963910" lon="-34.831989">
<ele>-5.600000</ele>
<time>2018-07-22T00:17:08Z</time>
<speed>0.00</speed>
</trkpt>
<trkpt lat="-6.963892" lon="-34.832047">
<ele>-9.179999</ele>
<time>2018-07-22T00:22:26Z</time>
<speed>0.00</speed>
</trkpt>
<trkpt lat="-6.963919" lon="-34.832035">
<ele>-7.390000</ele>
<time>2018-07-22T00:28:04Z</time>
<speed>0.31</speed>
</trkpt>
<trkpt lat="-6.963914" lon="-34.832016">
<ele>-7.670000</ele>
<time>2018-07-22T00:34:19Z</time>
<speed>0.32</speed>
</trkpt>
<trkpt lat="-6.964015" lon="-34.831993">
<ele>-29.049999</ele>
<time>2018-07-22T00:41:54Z</time>
<speed>0.09</speed>
</trkpt>
<trkpt lat="-6.964042" lon="-34.831959">
<ele>-43.369999</ele>
<time>2018-07-22T00:47:15Z</time>
<speed>0.00</speed>
</trkpt>
<trkpt lat="-6.963887" lon="-34.832035">
<ele>-5.510000</ele>
<time>2018-07-22T00:52:33Z</time>
<speed>0.00</speed>
</trkpt>
<trkpt lat="-6.963800" lon="-34.832066">
<ele>11.969999</ele>
<time>2018-07-22T00:57:50Z</time>
<speed>0.00</speed>
</trkpt>
<trkpt lat="-6.963876" lon="-34.832035">
<ele>-3.990000</ele>
<time>2018-07-22T01:03:14Z</time>
<speed>0.00</speed>
</trkpt>
<trkpt lat="-6.963925" lon="-34.832031">
<ele>5.060000</ele>
<time>2018-07-22T01:08:29Z</time>
<speed>0.00</speed>
</trkpt>
<trkpt lat="-6.963841" lon="-34.832012">
<ele>8.750000</ele>
<time>2018-07-22T01:13:44Z</time>
<speed>0.00</speed>
</trkpt>
<trkpt lat="-6.963862" lon="-34.832031">
<ele>9.240000</ele>
<time>2018-07-22T01:18:59Z</time>
<speed>0.00</speed>
</trkpt>
<trkpt lat="-6.963842" lon="-34.832047">
<ele>-2.920000</ele>
<time>2018-07-22T01:24:14Z</time>
<speed>0.00</speed>
</trkpt>
<trkpt lat="-6.963823" lon="-34.832031">
<ele>-6.740000</ele>
<time>2018-07-22T01:29:32Z</time>
<speed>0.00</speed>
</trkpt>
<trkpt lat="-6.963826" lon="-34.832088">
<ele>6.920000</ele>
<time>2018-07-22T01:34:50Z</time>
<speed>0.00</speed>
</trkpt>
<trkpt lat="-6.963880" lon="-34.831944">
<ele>-14.969999</ele>
<time>2018-07-22T01:40:12Z</time>
<speed>0.21</speed>
</trkpt>
<trkpt lat="-6.963761" lon="-34.831966">
<ele>7.960000</ele>
<time>2018-07-22T01:45:36Z</time>
<speed>0.39</speed>
</trkpt>
<trkpt lat="-6.963814" lon="-34.832043">
<ele>6.510000</ele>
<time>2018-07-22T01:51:00Z</time>
<speed>0.60</speed>
</trkpt>
<trkpt lat="-6.963861" lon="-34.832096">
<ele>25.809999</ele>
<time>2018-07-22T01:56:24Z</time>
<speed>0.32</speed>
</trkpt>
<trkpt lat="-6.963806" lon="-34.832001">
<ele>-4.960000</ele>
<time>2018-07-22T02:02:00Z</time>
<speed>0.34</speed>
</trkpt>
<trkpt lat="-6.963861" lon="-34.832008">
<ele>-5.830000</ele>
<time>2018-07-22T02:07:32Z</time>
<speed>0.41</speed>
</trkpt>
<trkpt lat="-6.963894" lon="-34.832031">
<ele>1.930000</ele>
<time>2018-07-22T02:13:23Z</time>
<speed>1.24</speed>
</trkpt>
<trkpt lat="-6.963768" lon="-34.831970">
<ele>6.160000</ele>
<time>2018-07-22T02:19:57Z</time>
<speed>0.71</speed>
</trkpt>
<trkpt lat="-6.963878" lon="-34.831974">
<ele>-22.859999</ele>
<time>2018-07-22T02:27:31Z</time>
<speed>0.43</speed>
</trkpt>
<trkpt lat="-6.963839" lon="-34.832043">
<ele>4.050000</ele>
<time>2018-07-22T02:35:29Z</time>
<speed>1.21</speed>
</trkpt>
<trkpt lat="-6.963780" lon="-34.831951">
<ele>16.369999</ele>
<time>2018-07-22T02:42:39Z</time>
<speed>0.00</speed>
</trkpt>
<trkpt lat="-6.963838" lon="-34.831936">
<ele>1.690000</ele>
<time>2018-07-22T02:47:54Z</time>
<speed>0.00</speed>
</trkpt>
<trkpt lat="-6.963772" lon="-34.831963">
<ele>17.049999</ele>
<time>2018-07-22T02:53:12Z</time>
<speed>0.00</speed>
</trkpt>
<trkpt lat="-6.963811" lon="-34.832211">
<ele>10.429999</ele>
<time>2018-07-22T02:58:28Z</time>
<speed>0.00</speed>
</trkpt>
</trkseg>
</trk>
<trk>
<name>20180802-102814(17)</name>
<desc>Color:004000ff</desc>
<trkseg>
<trkpt lat="-6.963947" lon="-34.832260">
<ele>-18.240000</ele>
<time>2018-07-22T03:03:50Z</time>
<speed>1.33</speed>
</trkpt>
<trkpt lat="-6.963854" lon="-34.832092">
<ele>5.290000</ele>
<time>2018-07-22T03:09:28Z</time>
<speed>0.60</speed>
</trkpt>
<trkpt lat="-6.963861" lon="-34.832222">
<ele>3.770000</ele>
<time>2018-07-22T03:14:46Z</time>
<speed>1.45</speed>
</trkpt>
<trkpt lat="-6.963830" lon="-34.832069">
<ele>10.410000</ele>
<time>2018-07-22T03:20:09Z</time>
<speed>0.18</speed>
</trkpt>
<trkpt lat="-6.963830" lon="-34.831917">
<ele>12.980000</ele>
<time>2018-07-22T03:25:55Z</time>
<speed>0.11</speed>
</trkpt>
<trkpt lat="-6.963836" lon="-34.832146">
<ele>-1.610000</ele>
<time>2018-07-22T03:32:51Z</time>
<speed>0.28</speed>
</trkpt>
<trkpt lat="-6.963811" lon="-34.832027">
<ele>6.050000</ele>
<time>2018-07-22T03:40:45Z</time>
<speed>0.24</speed>
</trkpt>
<trkpt lat="-6.963839" lon="-34.832050">
<ele>13.849999</ele>
<time>2018-07-22T03:49:20Z</time>
<speed>0.60</speed>
</trkpt>
<trkpt lat="-6.963799" lon="-34.831989">
<ele>13.799999</ele>
<time>2018-07-22T03:58:42Z</time>
<speed>0.16</speed>
</trkpt>
<trkpt lat="-6.963839" lon="-34.832016">
<ele>6.360000</ele>
<time>2018-07-22T04:08:51Z</time>
<speed>0.19</speed>
</trkpt>
<trkpt lat="-6.963887" lon="-34.831993">
<ele>14.440000</ele>
<time>2018-07-22T04:21:46Z</time>
<speed>0.19</speed>
</trkpt>
<trkpt lat="-6.963838" lon="-34.832035">
<ele>6.960000</ele>
<time>2018-07-22T04:34:43Z</time>
<speed>0.10</speed>
</trkpt>
<trkpt lat="-6.963831" lon="-34.832039">
<ele>26.730000</ele>
<time>2018-07-22T04:39:57Z</time>
<speed>0.26</speed>
</trkpt>
<trkpt lat="-6.963826" lon="-34.832024">
<ele>-0.530000</ele>
<time>2018-07-22T04:45:11Z</time>
<speed>0.16</speed>
</trkpt>
<trkpt lat="-6.963705" lon="-34.832016">
<ele>-8.370000</ele>
<time>2018-07-22T04:50:37Z</time>
<speed>0.40</speed>
</trkpt>
<trkpt lat="-6.963779" lon="-34.831985">
<ele>-12.520000</ele>
<time>2018-07-22T04:56:23Z</time>
<speed>0.26</speed>
</trkpt>
<trkpt lat="-6.963837" lon="-34.832016">
<ele>7.830000</ele>
<time>2018-07-22T05:02:22Z</time>
<speed>0.27</speed>
</trkpt>
<trkpt lat="-6.963786" lon="-34.831982">
<ele>15.929999</ele>
<time>2018-07-22T05:07:42Z</time>
<speed>0.39</speed>
</trkpt>
<trkpt lat="-6.963792" lon="-34.832020">
<ele>1.200000</ele>
<time>2018-07-22T05:12:59Z</time>
<speed>0.16</speed>
</trkpt>
<trkpt lat="-6.963804" lon="-34.831985">
<ele>21.439999</ele>
<time>2018-07-22T05:18:19Z</time>
<speed>0.50</speed>
</trkpt>
<trkpt lat="-6.963722" lon="-34.832008">
<ele>10.570000</ele>
<time>2018-07-22T05:23:44Z</time>
<speed>0.49</speed>
</trkpt>
<trkpt lat="-6.963805" lon="-34.832027">
<ele>10.270000</ele>
<time>2018-07-22T05:29:14Z</time>
<speed>0.29</speed>
</trkpt>
<trkpt lat="-6.963791" lon="-34.832058">
<ele>24.289999</ele>
<time>2018-07-22T05:34:43Z</time>
<speed>0.33</speed>
</trkpt>
<trkpt lat="-6.963786" lon="-34.832066">
<ele>12.059999</ele>
<time>2018-07-22T05:40:34Z</time>
<speed>0.54</speed>
</trkpt>
<trkpt lat="-6.963798" lon="-34.832138">
<ele>7.380000</ele>
<time>2018-07-22T05:46:42Z</time>
<speed>0.11</speed>
</trkpt>
<trkpt lat="-6.963844" lon="-34.832092">
<ele>-14.270000</ele>
<time>2018-07-22T05:53:27Z</time>
<speed>0.35</speed>
</trkpt>
<trkpt lat="-6.963823" lon="-34.832092">
<ele>-26.269999</ele>
<time>2018-07-22T06:01:19Z</time>
<speed>0.00</speed>
</trkpt>
<trkpt lat="-6.963830" lon="-34.832027">
<ele>-14.599999</ele>
<time>2018-07-22T06:06:35Z</time>
<speed>0.00</speed>
</trkpt>
<trkpt lat="-6.963774" lon="-34.832115">
<ele>-13.099999</ele>
<time>2018-07-22T06:11:49Z</time>
<speed>0.00</speed>
</trkpt>
<trkpt lat="-6.963850" lon="-34.832085">
<ele>-15.929999</ele>
<time>2018-07-22T06:17:04Z</time>
<speed>0.38</speed>
</trkpt>
<trkpt lat="-6.963840" lon="-34.832115">
<ele>-11.309999</ele>
<time>2018-07-22T06:22:20Z</time>
<speed>0.00</speed>
</trkpt>
<trkpt lat="-6.963852" lon="-34.832077">
<ele>8.830000</ele>
<time>2018-07-22T06:27:34Z</time>
<speed>0.00</speed>
</trkpt>
<trkpt lat="-6.963864" lon="-34.832100">
<ele>6.350000</ele>
<time>2018-07-22T06:32:48Z</time>
<speed>0.00</speed>
</trkpt>
<trkpt lat="-6.963863" lon="-34.832073">
<ele>15.759999</ele>
<time>2018-07-22T06:38:02Z</time>
<speed>0.00</speed>
</trkpt>
<trkpt lat="-6.963850" lon="-34.832111">
<ele>5.130000</ele>
<time>2018-07-22T06:43:15Z</time>
<speed>0.00</speed>
</trkpt>
<trkpt lat="-6.963824" lon="-34.832104">
<ele>5.780000</ele>
<time>2018-07-22T06:48:29Z</time>
<speed>0.46</speed>
</trkpt>
<trkpt lat="-6.963852" lon="-34.832092">
<ele>15.710000</ele>
<time>2018-07-22T06:53:42Z</time>
<speed>0.00</speed>
</trkpt>
<trkpt lat="-6.963832" lon="-34.832077">
<ele>0.580000</ele>
<time>2018-07-22T06:58:56Z</time>
<speed>0.00</speed>
</trkpt>
<trkpt lat="-6.963866" lon="-34.832066">
<ele>-1.650000</ele>
<time>2018-07-22T07:04:15Z</time>
<speed>0.00</speed>
</trkpt>
<trkpt lat="-6.963926" lon="-34.832020">
<ele>5.890000</ele>
<time>2018-07-22T07:09:29Z</time>
<speed>0.00</speed>
</trkpt>
<trkpt lat="-6.963850" lon="-34.832088">
<ele>0.260000</ele>
<time>2018-07-22T07:14:43Z</time>
<speed>0.00</speed>
</trkpt>
<trkpt lat="-6.963850" lon="-34.832111">
<ele>10.520000</ele>
<time>2018-07-22T07:19:57Z</time>
<speed>0.00</speed>
</trkpt>
<trkpt lat="-6.963913" lon="-34.832050">
<ele>22.320000</ele>
<time>2018-07-22T07:25:11Z</time>
<speed>0.00</speed>
</trkpt>
<trkpt lat="-6.963839" lon="-34.832146">
<ele>-18.359999</ele>
<time>2018-07-22T07:30:25Z</time>
<speed>0.00</speed>
</trkpt>
<trkpt lat="-6.963852" lon="-34.832127">
<ele>3.690000</ele>
<time>2018-07-22T07:36:05Z</time>
<speed>0.87</speed>
</trkpt>
<trkpt lat="-6.963861" lon="-34.832104">
<ele>6.280000</ele>
<time>2018-07-22T07:41:19Z</time>
<speed>0.00</speed>
</trkpt>
<trkpt lat="-6.963850" lon="-34.832146">
<ele>1.200000</ele>
<time>2018-07-22T07:46:33Z</time>
<speed>0.00</speed>
</trkpt>
<trkpt lat="-6.963809" lon="-34.832211">
<ele>-8.450000</ele>
<time>2018-07-22T07:51:46Z</time>
<speed>0.00</speed>
</trkpt>
<trkpt lat="-6.963880" lon="-34.832092">
<ele>9.870000</ele>
<time>2018-07-22T07:56:59Z</time>
<speed>0.00</speed>
</trkpt>
<trkpt lat="-6.963826" lon="-34.832142">
<ele>10.130000</ele>
<time>2018-07-22T08:03:17Z</time>
<speed>0.11</speed>
</trkpt>
<trkpt lat="-6.963777" lon="-34.832195">
<ele>7.680000</ele>
<time>2018-07-22T08:11:10Z</time>
<speed>0.66</speed>
</trkpt>
<trkpt lat="-6.963846" lon="-34.832054">
<ele>3.750000</ele>
<time>2018-07-22T08:20:52Z</time>
<speed>0.29</speed>
</trkpt>
<trkpt lat="-6.963829" lon="-34.832073">
<ele>2.040000</ele>
<time>2018-07-22T08:29:48Z</time>
<speed>0.37</speed>
</trkpt>
<trkpt lat="-6.963912" lon="-34.831997">
<ele>-1.950000</ele>
<time>2018-07-22T08:39:13Z</time>
<speed>0.00</speed>
</trkpt>
<trkpt lat="-6.963886" lon="-34.832024">
<ele>-3.470000</ele>
<time>2018-07-22T08:44:26Z</time>
<speed>1.39</speed>
</trkpt>
<trkpt lat="-6.963892" lon="-34.832043">
<ele>3.700000</ele>
<time>2018-07-22T08:49:39Z</time>
<speed>0.00</speed>
</trkpt>
<trkpt lat="-6.963879" lon="-34.832012">
<ele>3.570000</ele>
<time>2018-07-22T08:54:53Z</time>
<speed>0.00</speed>
</trkpt>
<trkpt lat="-6.963811" lon="-34.832191">
<ele>20.189999</ele>
<time>2018-07-22T09:00:10Z</time>
<speed>0.00</speed>
</trkpt>
<trkpt lat="-6.963910" lon="-34.832100">
<ele>5.060000</ele>
<time>2018-07-22T09:05:26Z</time>
<speed>0.00</speed>
</trkpt>
<trkpt lat="-6.963829" lon="-34.832058">
<ele>19.389999</ele>
<time>2018-07-22T09:10:39Z</time>
<speed>0.00</speed>
</trkpt>
<trkpt lat="-6.963774" lon="-34.832119">
<ele>32.119999</ele>
<time>2018-07-22T09:15:54Z</time>
<speed>0.00</speed>
</trkpt>
<trkpt lat="-6.963841" lon="-34.832104">
<ele>1.050000</ele>
<time>2018-07-22T09:21:07Z</time>
<speed>0.00</speed>
</trkpt>
<trkpt lat="-6.963871" lon="-34.832047">
<ele>9.349999</ele>
<time>2018-07-22T09:26:24Z</time>
<speed>0.00</speed>
</trkpt>
<trkpt lat="-6.963856" lon="-34.832085">
<ele>-5.850000</ele>
<time>2018-07-22T09:31:39Z</time>
<speed>0.00</speed>
</trkpt>
<trkpt lat="-6.963838" lon="-34.832104">
<ele>0.040000</ele>
<time>2018-07-22T09:36:53Z</time>
<speed>0.27</speed>
</trkpt>
<trkpt lat="-6.963863" lon="-34.832157">
<ele>-27.070000</ele>
<time>2018-07-22T09:42:11Z</time>
<speed>0.00</speed>
</trkpt>
<trkpt lat="-6.963875" lon="-34.832142">
<ele>-11.389999</ele>
<time>2018-07-22T09:47:26Z</time>
<speed>0.00</speed>
</trkpt>
<trkpt lat="-6.963876" lon="-34.832020">
<ele>16.330000</ele>
<time>2018-07-22T09:52:43Z</time>
<speed>0.28</speed>
</trkpt>
<trkpt lat="-6.963935" lon="-34.831982">
<ele>29.809999</ele>
<time>2018-07-22T09:57:57Z</time>
<speed>0.00</speed>
</trkpt>
<trkpt lat="-6.963952" lon="-34.831982">
<ele>1.260000</ele>
<time>2018-07-22T10:03:24Z</time>
<speed>0.35</speed>
</trkpt>
<trkpt lat="-6.963988" lon="-34.832012">
<ele>-119.369995</ele>
<time>2018-07-22T10:08:54Z</time>
<speed>1.74</speed>
</trkpt>
<trkpt lat="-6.963919" lon="-34.832043">
<ele>16.930000</ele>
<time>2018-07-22T10:14:21Z</time>
<speed>0.10</speed>
</trkpt>
<trkpt lat="-6.963908" lon="-34.832005">
<ele>25.490000</ele>
<time>2018-07-22T10:19:50Z</time>
<speed>0.10</speed>
</trkpt>
<trkpt lat="-6.963869" lon="-34.831970">
<ele>-21.580000</ele>
<time>2018-07-22T10:25:57Z</time>
<speed>0.09</speed>
</trkpt>
<trkpt lat="-6.963840" lon="-34.832039">
<ele>-8.480000</ele>
<time>2018-07-22T10:32:23Z</time>
<speed>0.12</speed>
</trkpt>
<trkpt lat="-6.963862" lon="-34.832035">
<ele>0.690000</ele>
<time>2018-07-22T10:38:52Z</time>
<speed>0.20</speed>
</trkpt>
<trkpt lat="-6.963915" lon="-34.832150">
<ele>11.900000</ele>
<time>2018-07-22T10:46:02Z</time>
<speed>0.42</speed>
</trkpt>
<trkpt lat="-6.963902" lon="-34.832237">
<ele>32.009998</ele>
<time>2018-07-22T10:53:31Z</time>
<speed>0.00</speed>
</trkpt>
<trkpt lat="-6.963938" lon="-34.832283">
<ele>19.449999</ele>
<time>2018-07-22T10:58:46Z</time>
<speed>0.00</speed>
</trkpt>
<trkpt lat="-6.963806" lon="-34.832127">
<ele>-1.530000</ele>
<time>2018-07-22T11:04:06Z</time>
<speed>0.75</speed>
</trkpt>
<trkpt lat="-6.963824" lon="-34.831947">
<ele>-12.630000</ele>
<time>2018-07-22T11:09:22Z</time>
<speed>2.53</speed>
</trkpt>
<trkpt lat="-6.963742" lon="-34.832024">
<ele>-8.099999</ele>
<time>2018-07-22T11:14:42Z</time>
<speed>0.00</speed>
</trkpt>
<trkpt lat="-6.963848" lon="-34.832165">
<ele>18.410000</ele>
<time>2018-07-22T11:19:57Z</time>
<speed>0.00</speed>
</trkpt>
<trkpt lat="-6.963896" lon="-34.832169">
<ele>26.119999</ele>
<time>2018-07-22T11:25:11Z</time>
<speed>0.00</speed>
</trkpt>
<trkpt lat="-6.963737" lon="-34.831970">
<ele>3.120000</ele>
<time>2018-07-22T11:30:32Z</time>
<speed>0.00</speed>
</trkpt>
<trkpt lat="-6.963866" lon="-34.832108">
<ele>26.809999</ele>
<time>2018-07-22T11:35:52Z</time>
<speed>0.00</speed>
</trkpt>
<trkpt lat="-6.963875" lon="-34.832157">
<ele>2.330000</ele>
<time>2018-07-22T11:41:11Z</time>
<speed>0.00</speed>
</trkpt>
<trkpt lat="-6.963806" lon="-34.832073">
<ele>-1.150000</ele>
<time>2018-07-22T11:46:28Z</time>
<speed>0.00</speed>
</trkpt>
<trkpt lat="-6.963767" lon="-34.832024">
<ele>7.520000</ele>
<time>2018-07-22T11:51:49Z</time>
<speed>0.00</speed>
</trkpt>
<trkpt lat="-6.963794" lon="-34.832085">
<ele>29.799999</ele>
<time>2018-07-22T11:57:18Z</time>
<speed>0.07</speed>
</trkpt>
<trkpt lat="-6.963890" lon="-34.832039">
<ele>1.370000</ele>
<time>2018-07-22T12:03:04Z</time>
<speed>0.46</speed>
</trkpt>
<trkpt lat="-6.963884" lon="-34.832039">
<ele>2.800000</ele>
<time>2018-07-22T12:08:59Z</time>
<speed>0.27</speed>
</trkpt>
<trkpt lat="-6.963881" lon="-34.832031">
<ele>18.639999</ele>
<time>2018-07-22T12:14:13Z</time>
<speed>0.57</speed>
</trkpt>
<trkpt lat="-6.963857" lon="-34.832069">
<ele>-0.560000</ele>
<time>2018-07-22T12:19:28Z</time>
<speed>0.00</speed>
</trkpt>
<trkpt lat="-6.963859" lon="-34.832047">
<ele>6.670000</ele>
<time>2018-07-22T12:24:42Z</time>
<speed>0.00</speed>
</trkpt>
<trkpt lat="-6.963857" lon="-34.832088">
<ele>8.179999</ele>
<time>2018-07-22T12:29:57Z</time>
<speed>0.18</speed>
</trkpt>
<trkpt lat="-6.964021" lon="-34.832012">
<ele>4.580000</ele>
<time>2018-07-22T12:35:13Z</time>
<speed>0.00</speed>
</trkpt>
<trkpt lat="-6.963972" lon="-34.832073">
<ele>-0.710000</ele>
<time>2018-07-22T12:40:28Z</time>
<speed>0.17</speed>
</trkpt>
<trkpt lat="-6.963826" lon="-34.832058">
<ele>-1.360000</ele>
<time>2018-07-22T12:45:43Z</time>
<speed>0.10</speed>
</trkpt>
<trkpt lat="-6.963850" lon="-34.832108">
<ele>-4.930000</ele>
<time>2018-07-22T12:50:59Z</time>
<speed>0.00</speed>
</trkpt>
<trkpt lat="-6.962143" lon="-34.834553">
<ele>15.389999</ele>
<time>2018-07-22T12:56:15Z</time>
<speed>3.02</speed>
</trkpt>
<trkpt lat="-6.959340" lon="-34.841251">
<ele>10.130000</ele>
<time>2018-07-22T13:01:37Z</time>
<speed>3.24</speed>
</trkpt>
<trkpt lat="-6.965476" lon="-34.843594">
<ele>18.539999</ele>
<time>2018-07-22T13:06:54Z</time>
<speed>2.34</speed>
</trkpt>
<trkpt lat="-6.972014" lon="-34.840988">
<ele>9.370000</ele>
<time>2018-07-22T13:12:12Z</time>
<speed>2.28</speed>
</trkpt>
<trkpt lat="-6.978580" lon="-34.837296">
<ele>21.680000</ele>
<time>2018-07-22T13:17:32Z</time>
<speed>2.82</speed>
</trkpt>
<trkpt lat="-6.980210" lon="-34.836018">
<ele>13.480000</ele>
<time>2018-07-22T13:22:51Z</time>
<speed>0.00</speed>
</trkpt>
<trkpt lat="-6.977489" lon="-34.836559">
<ele>38.840000</ele>
<time>2018-07-22T13:28:09Z</time>
<speed>0.00</speed>
</trkpt>
<trkpt lat="-6.980125" lon="-34.838268">
<ele>0.870000</ele>
<time>2018-07-22T13:33:27Z</time>
<speed>1.90</speed>
</trkpt>
<trkpt lat="-6.984666" lon="-34.841179">
<ele>3.830000</ele>
<time>2018-07-22T13:38:46Z</time>
<speed>1.60</speed>
</trkpt>
<trkpt lat="-6.988233" lon="-34.845135">
<ele>35.299999</ele>
<time>2018-07-22T13:44:07Z</time>
<speed>2.04</speed>
</trkpt>
<trkpt lat="-6.989177" lon="-34.846493">
<ele>12.250000</ele>
<time>2018-07-22T13:49:31Z</time>
<speed>0.00</speed>
</trkpt>
<trkpt lat="-6.987540" lon="-34.843334">
<ele>2.440000</ele>
<time>2018-07-22T13:54:50Z</time>
<speed>2.87</speed>
</trkpt>
<trkpt lat="-6.981286" lon="-34.837654">
<ele>4.080000</ele>
<time>2018-07-22T14:00:30Z</time>
<speed>3.06</speed>
</trkpt>
<trkpt lat="-6.980334" lon="-34.835526">
<ele>32.709999</ele>
<time>2018-07-22T14:05:45Z</time>
<speed>0.00</speed>
</trkpt>
<trkpt lat="-6.980353" lon="-34.835621">
<ele>7.910000</ele>
<time>2018-07-22T14:10:57Z</time>
<speed>0.00</speed>
</trkpt>
<trkpt lat="-6.980356" lon="-34.835636">
<ele>9.679999</ele>
<time>2018-07-22T14:16:08Z</time>
<speed>0.00</speed>
</trkpt>
<trkpt lat="-6.980399" lon="-34.835659">
<ele>14.759999</ele>
<time>2018-07-22T14:21:22Z</time>
<speed>0.00</speed>
</trkpt>
<trkpt lat="-6.980346" lon="-34.835625">
<ele>3.320000</ele>
<time>2018-07-22T14:26:35Z</time>
<speed>0.00</speed>
</trkpt>
<trkpt lat="-6.980320" lon="-34.835682">
<ele>-2.150000</ele>
<time>2018-07-22T14:31:47Z</time>
<speed>0.00</speed>
</trkpt>
<trkpt lat="-6.980428" lon="-34.835518">
<ele>2.340000</ele>
<time>2018-07-22T14:37:01Z</time>
<speed>0.00</speed>
</trkpt>
<trkpt lat="-6.980360" lon="-34.835602">
<ele>7.560000</ele>
<time>2018-07-22T14:42:24Z</time>
<speed>0.00</speed>
</trkpt>
<trkpt lat="-6.980245" lon="-34.835594">
<ele>13.340000</ele>
<time>2018-07-22T14:47:43Z</time>
<speed>0.00</speed>
</trkpt>
<trkpt lat="-6.980316" lon="-34.835533">
<ele>17.820000</ele>
<time>2018-07-22T14:52:59Z</time>
<speed>0.00</speed>
</trkpt>
<trkpt lat="-6.980372" lon="-34.835503">
<ele>28.039999</ele>
<time>2018-07-22T14:58:13Z</time>
<speed>0.00</speed>
</trkpt>
<trkpt lat="-6.980359" lon="-34.835480">
<ele>34.860001</ele>
<time>2018-07-22T15:04:07Z</time>
<speed>0.22</speed>
</trkpt>
<trkpt lat="-6.980325" lon="-34.835480">
<ele>43.500000</ele>
<time>2018-07-22T15:10:34Z</time>
<speed>0.12</speed>
</trkpt>
<trkpt lat="-6.980298" lon="-34.835510">
<ele>32.169998</ele>
<time>2018-07-22T15:19:29Z</time>
<speed>0.00</speed>
</trkpt>
<trkpt lat="-6.980317" lon="-34.835495">
<ele>34.739998</ele>
<time>2018-07-22T15:27:40Z</time>
<speed>0.00</speed>
</trkpt>
<trkpt lat="-6.980275" lon="-34.835529">
<ele>32.250000</ele>
<time>2018-07-22T15:33:03Z</time>
<speed>0.00</speed>
</trkpt>
<trkpt lat="-6.980324" lon="-34.835545">
<ele>8.580000</ele>
<time>2018-07-22T15:39:43Z</time>
<speed>0.16</speed>
</trkpt>
<trkpt lat="-6.980429" lon="-34.835545">
<ele>-51.029999</ele>
<time>2018-07-22T15:46:06Z</time>
<speed>1.37</speed>
</trkpt>
<trkpt lat="-6.980347" lon="-34.835560">
<ele>2.800000</ele>
<time>2018-07-22T15:53:00Z</time>
<speed>0.12</speed>
</trkpt>
<trkpt lat="-6.980443" lon="-34.835484">
<ele>-1.990000</ele>
<time>2018-07-22T16:01:13Z</time>
<speed>0.00</speed>
</trkpt>
<trkpt lat="-6.980362" lon="-34.835522">
<ele>10.030000</ele>
<time>2018-07-22T16:06:26Z</time>
<speed>0.00</speed>
</trkpt>
<trkpt lat="-6.980338" lon="-34.835526">
<ele>5.440000</ele>
<time>2018-07-22T16:11:39Z</time>
<speed>0.00</speed>
</trkpt>
<trkpt lat="-6.980339" lon="-34.835495">
<ele>10.120000</ele>
<time>2018-07-22T16:16:54Z</time>
<speed>0.00</speed>
</trkpt>
<trkpt lat="-6.980258" lon="-34.835629">
<ele>10.200000</ele>
<time>2018-07-22T16:22:06Z</time>
<speed>0.13</speed>
</trkpt>
<trkpt lat="-6.980334" lon="-34.835537">
<ele>5.110000</ele>
<time>2018-07-22T16:27:19Z</time>
<speed>0.00</speed>
</trkpt>
<trkpt lat="-6.980305" lon="-34.835617">
<ele>-11.759999</ele>
<time>2018-07-22T16:32:33Z</time>
<speed>0.00</speed>
</trkpt>
<trkpt lat="-6.980326" lon="-34.835461">
<ele>16.180000</ele>
<time>2018-07-22T16:37:45Z</time>
<speed>0.00</speed>
</trkpt>
<trkpt lat="-6.980277" lon="-34.835506">
<ele>14.380000</ele>
<time>2018-07-22T16:43:00Z</time>
<speed>0.00</speed>
</trkpt>
<trkpt lat="-6.980284" lon="-34.835556">
<ele>11.210000</ele>
<time>2018-07-22T16:48:15Z</time>
<speed>0.00</speed>
</trkpt>
<trkpt lat="-6.980260" lon="-34.835510">
<ele>24.109999</ele>
<time>2018-07-22T16:53:28Z</time>
<speed>0.00</speed>
</trkpt>
<trkpt lat="-6.980260" lon="-34.835518">
<ele>26.250000</ele>
<time>2018-07-22T16:58:41Z</time>
<speed>0.00</speed>
</trkpt>
<trkpt lat="-6.980274" lon="-34.835461">
<ele>14.030000</ele>
<time>2018-07-22T17:04:01Z</time>
<speed>0.00</speed>
</trkpt>
<trkpt lat="-6.980340" lon="-34.835587">
<ele>21.010000</ele>
<time>2018-07-22T17:09:14Z</time>
<speed>1.66</speed>
</trkpt>
<trkpt lat="-6.980279" lon="-34.835518">
<ele>17.949999</ele>
<time>2018-07-22T17:14:28Z</time>
<speed>0.00</speed>
</trkpt>
<trkpt lat="-6.980316" lon="-34.835560">
<ele>11.139999</ele>
<time>2018-07-22T17:19:44Z</time>
<speed>0.00</speed>
</trkpt>
<trkpt lat="-6.980304" lon="-34.835594">
<ele>8.200000</ele>
<time>2018-07-22T17:25:18Z</time>
<speed>0.22</speed>
</trkpt>
<trkpt lat="-6.980287" lon="-34.835621">
<ele>18.209999</ele>
<time>2018-07-22T17:31:03Z</time>
<speed>0.19</speed>
</trkpt>
<trkpt lat="-6.980304" lon="-34.835518">
<ele>-10.679999</ele>
<time>2018-07-22T17:37:36Z</time>
<speed>0.00</speed>
</trkpt>
<trkpt lat="-6.980224" lon="-34.835598">
<ele>-8.210000</ele>
<time>2018-07-22T17:42:50Z</time>
<speed>0.00</speed>
</trkpt>
<trkpt lat="-6.980235" lon="-34.835575">
<ele>19.109999</ele>
<time>2018-07-22T17:48:05Z</time>
<speed>0.00</speed>
</trkpt>
<trkpt lat="-6.980169" lon="-34.835697">
<ele>12.620000</ele>
<time>2018-07-22T17:53:17Z</time>
<speed>0.00</speed>
</trkpt>
<trkpt lat="-6.980301" lon="-34.835606">
<ele>9.160000</ele>
<time>2018-07-22T17:58:34Z</time>
<speed>0.00</speed>
</trkpt>
<trkpt lat="-6.980263" lon="-34.835659">
<ele>24.869999</ele>
<time>2018-07-22T18:04:16Z</time>
<speed>0.15</speed>
</trkpt>
<trkpt lat="-6.980412" lon="-34.835384">
<ele>-36.090000</ele>
<time>2018-07-22T18:10:16Z</time>
<speed>1.01</speed>
</trkpt>
<trkpt lat="-6.980300" lon="-34.835583">
<ele>14.639999</ele>
<time>2018-07-22T18:17:59Z</time>
<speed>0.00</speed>
</trkpt>
<trkpt lat="-6.980389" lon="-34.835434">
<ele>-4.510000</ele>
<time>2018-07-22T18:26:22Z</time>
<speed>0.00</speed>
</trkpt>
<trkpt lat="-6.980320" lon="-34.835609">
<ele>18.309999</ele>
<time>2018-07-22T18:31:34Z</time>
<speed>0.00</speed>
</trkpt>
<trkpt lat="-6.980330" lon="-34.835529">
<ele>-19.680000</ele>
<time>2018-07-22T18:36:46Z</time>
<speed>0.00</speed>
</trkpt>
<trkpt lat="-6.980351" lon="-34.835571">
<ele>20.410000</ele>
<time>2018-07-22T18:41:58Z</time>
<speed>0.00</speed>
</trkpt>
<trkpt lat="-6.980281" lon="-34.835629">
<ele>18.420000</ele>
<time>2018-07-22T18:47:09Z</time>
<speed>0.00</speed>
</trkpt>
<trkpt lat="-6.980294" lon="-34.835594">
<ele>11.900000</ele>
<time>2018-07-22T18:52:20Z</time>
<speed>0.00</speed>
</trkpt>
<trkpt lat="-6.980170" lon="-34.835464">
<ele>-29.160000</ele>
<time>2018-07-22T18:57:31Z</time>
<speed>0.00</speed>
</trkpt>
<trkpt lat="-6.980370" lon="-34.835495">
<ele>11.010000</ele>
<time>2018-07-22T19:02:50Z</time>
<speed>0.00</speed>
</trkpt>
<trkpt lat="-6.980369" lon="-34.835369">
<ele>-12.070000</ele>
<time>2018-07-22T19:08:01Z</time>
<speed>0.49</speed>
</trkpt>
<trkpt lat="-6.980330" lon="-34.835491">
<ele>4.560000</ele>
<time>2018-07-22T19:13:12Z</time>
<speed>0.00</speed>
</trkpt>
<trkpt lat="-6.980300" lon="-34.835526">
<ele>4.770000</ele>
<time>2018-07-22T19:18:22Z</time>
<speed>0.00</speed>
</trkpt>
<trkpt lat="-6.980351" lon="-34.835541">
<ele>15.170000</ele>
<time>2018-07-22T19:23:42Z</time>
<speed>0.00</speed>
</trkpt>
<trkpt lat="-6.980324" lon="-34.835575">
<ele>-17.629999</ele>
<time>2018-07-22T19:28:52Z</time>
<speed>0.00</speed>
</trkpt>
<trkpt lat="-6.980275" lon="-34.835297">
<ele>-72.570000</ele>
<time>2018-07-22T19:34:29Z</time>
<speed>0.27</speed>
</trkpt>
<trkpt lat="-6.980287" lon="-34.835529">
<ele>17.529999</ele>
<time>2018-07-22T19:39:50Z</time>
<speed>0.00</speed>
</trkpt>
<trkpt lat="-6.980292" lon="-34.835499">
<ele>-12.099999</ele>
<time>2018-07-22T19:45:35Z</time>
<speed>0.29</speed>
</trkpt>
<trkpt lat="-6.980305" lon="-34.835617">
<ele>11.960000</ele>
<time>2018-07-22T19:51:17Z</time>
<speed>0.10</speed>
</trkpt>
<trkpt lat="-6.980272" lon="-34.835468">
<ele>13.410000</ele>
<time>2018-07-22T19:57:40Z</time>
<speed>0.04</speed>
</trkpt>
<trkpt lat="-6.980288" lon="-34.835567">
<ele>12.230000</ele>
<time>2018-07-22T20:04:29Z</time>
<speed>0.00</speed>
</trkpt>
<trkpt lat="-6.980269" lon="-34.835575">
<ele>15.880000</ele>
<time>2018-07-22T20:12:29Z</time>
<speed>0.00</speed>
</trkpt>
<trkpt lat="-6.980337" lon="-34.835510">
<ele>7.230000</ele>
<time>2018-07-22T20:17:38Z</time>
<speed>0.00</speed>
</trkpt>
<trkpt lat="-6.980322" lon="-34.835487">
<ele>6.650000</ele>
<time>2018-07-22T20:22:48Z</time>
<speed>0.00</speed>
</trkpt>
<trkpt lat="-6.980462" lon="-34.835804">
<ele>-39.250000</ele>
<time>2018-07-22T20:27:58Z</time>
<speed>0.00</speed>
</trkpt>
<trkpt lat="-6.980247" lon="-34.835594">
<ele>2.280000</ele>
<time>2018-07-22T20:33:07Z</time>
<speed>0.00</speed>
</trkpt>
<trkpt lat="-6.980443" lon="-34.835560">
<ele>-16.730000</ele>
<time>2018-07-22T20:38:19Z</time>
<speed>0.00</speed>
</trkpt>
[truncated: 186,823 more chars]
