# Supplementary material for: Critical areas for sea turtles in Northeast Brazil: a participatory approach for a data-poor context
Source: PeerJ. 2024 Mar 25;12:e17109. doi: 10.7717/peerj.17109 (PMC10977088; doi:10.7717/peerj.17109)
Supplement: Supplemental Information 5 [file peerj-12-17109-s005.zip › Route files/PE6_1510.gpx]

<?xml version="1.0" encoding="UTF-8" standalone="yes" ?>
<gpx creator="Mobile Action http://www.mobileaction.com/1.1" version="1.0" xmlns="http://www.topografix.com/GPX/1/0" xmlns:xsi="http://www.w3.org/2001/XMLSchema-instance" xsi:schemaLocation="http://www.topografix.com/GPX/1/0 http://www.topografix.com/GPX/1/0/gpx.xsd">
<trk>
<name>20181015-185628(1)</name>
<desc>Color:004000ff</desc>
<trkseg>
<trkpt lat="-7.170798" lon="-34.845188">
<ele>51.129997</ele>
<time>2018-09-01T12:58:15Z</time>
<speed>1.68</speed>
</trkpt>
<trkpt lat="-7.166814" lon="-34.842163">
<ele>69.139999</ele>
<time>2018-09-01T13:03:51Z</time>
<speed>2.34</speed>
</trkpt>
<trkpt lat="-7.160433" lon="-34.815094">
<ele>38.579998</ele>
<time>2018-09-01T13:12:01Z</time>
<speed>18.24</speed>
</trkpt>
<trkpt lat="-7.165456" lon="-34.796200">
<ele>-5.810000</ele>
<time>2018-09-01T13:19:37Z</time>
<speed>1.75</speed>
</trkpt>
<trkpt lat="-7.165064" lon="-34.796398">
<ele>31.490000</ele>
<time>2018-09-01T13:25:02Z</time>
<speed>0.00</speed>
</trkpt>
<trkpt lat="-7.165023" lon="-34.796402">
<ele>56.219997</ele>
<time>2018-09-01T13:30:25Z</time>
<speed>0.00</speed>
</trkpt>
<trkpt lat="-7.165157" lon="-34.796383">
<ele>-50.669998</ele>
<time>2018-09-01T13:35:51Z</time>
<speed>0.00</speed>
</trkpt>
<trkpt lat="-7.164999" lon="-34.796364">
<ele>-10.030000</ele>
<time>2018-09-01T13:41:25Z</time>
<speed>0.17</speed>
</trkpt>
<trkpt lat="-7.165040" lon="-34.796432">
<ele>-2.740000</ele>
<time>2018-09-01T13:48:00Z</time>
<speed>0.41</speed>
</trkpt>
<trkpt lat="-7.165071" lon="-34.796364">
<ele>4.220000</ele>
<time>2018-09-01T13:54:54Z</time>
<speed>0.29</speed>
</trkpt>
<trkpt lat="-7.165088" lon="-34.796448">
<ele>9.580000</ele>
<time>2018-09-01T14:02:48Z</time>
<speed>0.58</speed>
</trkpt>
<trkpt lat="-7.164917" lon="-34.796383">
<ele>6.120000</ele>
<time>2018-09-01T14:10:56Z</time>
<speed>0.00</speed>
</trkpt>
<trkpt lat="-7.165160" lon="-34.796291">
<ele>-1.610000</ele>
<time>2018-09-01T14:19:11Z</time>
<speed>0.00</speed>
</trkpt>
<trkpt lat="-7.165247" lon="-34.796146">
<ele>-60.020000</ele>
<time>2018-09-01T14:26:29Z</time>
<speed>0.00</speed>
</trkpt>
<trkpt lat="-7.164758" lon="-34.796410">
<ele>-20.240000</ele>
<time>2018-09-01T14:33:02Z</time>
<speed>0.29</speed>
</trkpt>
<trkpt lat="-7.165044" lon="-34.796345">
<ele>15.240000</ele>
<time>2018-09-01T14:38:30Z</time>
<speed>0.37</speed>
</trkpt>
<trkpt lat="-7.165198" lon="-34.796097">
<ele>-10.130000</ele>
<time>2018-09-01T14:44:33Z</time>
<speed>0.65</speed>
</trkpt>
<trkpt lat="-7.164933" lon="-34.796322">
<ele>-39.099998</ele>
<time>2018-09-01T14:51:04Z</time>
<speed>0.28</speed>
</trkpt>
<trkpt lat="-7.164911" lon="-34.796482">
<ele>19.969999</ele>
<time>2018-09-01T14:57:35Z</time>
<speed>0.00</speed>
</trkpt>
<trkpt lat="-7.164979" lon="-34.796349">
<ele>5.870000</ele>
<time>2018-09-01T15:02:55Z</time>
<speed>0.00</speed>
</trkpt>
<trkpt lat="-7.165038" lon="-34.796394">
<ele>14.280000</ele>
<time>2018-09-01T15:08:09Z</time>
<speed>0.00</speed>
</trkpt>
<trkpt lat="-7.165024" lon="-34.796425">
<ele>3.710000</ele>
<time>2018-09-01T15:13:25Z</time>
<speed>0.00</speed>
</trkpt>
<trkpt lat="-7.165595" lon="-34.796661">
<ele>42.759998</ele>
<time>2018-09-01T15:18:45Z</time>
<speed>0.45</speed>
</trkpt>
<trkpt lat="-7.165464" lon="-34.796715">
<ele>22.500000</ele>
<time>2018-09-01T15:24:01Z</time>
<speed>0.00</speed>
</trkpt>
<trkpt lat="-7.165511" lon="-34.796703">
<ele>3.580000</ele>
<time>2018-09-01T15:30:53Z</time>
<speed>0.80</speed>
</trkpt>
<trkpt lat="-7.165465" lon="-34.796776">
<ele>0.570000</ele>
<time>2018-09-01T15:41:53Z</time>
<speed>0.00</speed>
</trkpt>
<trkpt lat="-7.165653" lon="-34.796638">
<ele>35.389999</ele>
<time>2018-09-01T15:47:08Z</time>
<speed>0.00</speed>
</trkpt>
<trkpt lat="-7.165617" lon="-34.796669">
<ele>22.170000</ele>
<time>2018-09-01T15:52:21Z</time>
<speed>0.00</speed>
</trkpt>
<trkpt lat="-7.165573" lon="-34.796612">
<ele>34.959999</ele>
<time>2018-09-01T15:57:39Z</time>
<speed>0.00</speed>
</trkpt>
<trkpt lat="-7.165496" lon="-34.796761">
<ele>14.759999</ele>
<time>2018-09-01T16:03:26Z</time>
<speed>0.95</speed>
</trkpt>
<trkpt lat="-7.165506" lon="-34.796677">
<ele>35.439999</ele>
<time>2018-09-01T16:10:36Z</time>
<speed>0.00</speed>
</trkpt>
<trkpt lat="-7.165606" lon="-34.796574">
<ele>77.849998</ele>
<time>2018-09-01T16:19:15Z</time>
<speed>0.42</speed>
</trkpt>
<trkpt lat="-7.165464" lon="-34.796677">
<ele>29.879999</ele>
<time>2018-09-01T16:28:03Z</time>
<speed>0.42</speed>
</trkpt>
<trkpt lat="-7.165518" lon="-34.796661">
<ele>19.240000</ele>
<time>2018-09-01T16:35:31Z</time>
<speed>0.00</speed>
</trkpt>
<trkpt lat="-7.165509" lon="-34.796730">
<ele>16.820000</ele>
<time>2018-09-01T16:40:44Z</time>
<speed>0.00</speed>
</trkpt>
<trkpt lat="-7.165487" lon="-34.796658">
<ele>23.629999</ele>
<time>2018-09-01T16:45:57Z</time>
<speed>0.00</speed>
</trkpt>
<trkpt lat="-7.165558" lon="-34.796654">
<ele>65.439995</ele>
<time>2018-09-01T16:51:11Z</time>
<speed>0.00</speed>
</trkpt>
<trkpt lat="-7.165520" lon="-34.796516">
<ele>38.230000</ele>
<time>2018-09-01T16:56:23Z</time>
<speed>0.00</speed>
</trkpt>
<trkpt lat="-7.165554" lon="-34.796688">
<ele>27.949999</ele>
<time>2018-09-01T17:01:41Z</time>
<speed>0.00</speed>
</trkpt>
<trkpt lat="-7.165577" lon="-34.796757">
<ele>20.770000</ele>
<time>2018-09-01T17:06:53Z</time>
<speed>0.00</speed>
</trkpt>
<trkpt lat="-7.165578" lon="-34.796509">
<ele>18.400000</ele>
<time>2018-09-01T17:12:04Z</time>
<speed>0.00</speed>
</trkpt>
<trkpt lat="-7.165571" lon="-34.796642">
<ele>32.899998</ele>
<time>2018-09-01T17:17:16Z</time>
<speed>0.00</speed>
</trkpt>
<trkpt lat="-7.165430" lon="-34.796581">
<ele>16.799999</ele>
<time>2018-09-01T17:22:28Z</time>
<speed>0.00</speed>
</trkpt>
<trkpt lat="-7.165501" lon="-34.796448">
<ele>46.139999</ele>
<time>2018-09-01T17:27:40Z</time>
<speed>0.00</speed>
</trkpt>
<trkpt lat="-7.165403" lon="-34.796455">
<ele>63.250000</ele>
<time>2018-09-01T17:32:51Z</time>
<speed>0.00</speed>
</trkpt>
<trkpt lat="-7.165435" lon="-34.796711">
<ele>14.299999</ele>
<time>2018-09-01T17:38:09Z</time>
<speed>0.00</speed>
</trkpt>
<trkpt lat="-7.165704" lon="-34.797020">
<ele>-36.980000</ele>
<time>2018-09-01T17:43:33Z</time>
<speed>0.00</speed>
</trkpt>
<trkpt lat="-7.165504" lon="-34.796638">
<ele>8.440000</ele>
<time>2018-09-01T17:48:47Z</time>
<speed>0.00</speed>
</trkpt>
<trkpt lat="-7.165783" lon="-34.796860">
<ele>-15.139999</ele>
<time>2018-09-01T17:54:12Z</time>
<speed>0.00</speed>
</trkpt>
<trkpt lat="-7.165576" lon="-34.796837">
<ele>11.990000</ele>
<time>2018-09-01T17:59:27Z</time>
<speed>0.00</speed>
</trkpt>
<trkpt lat="-7.165586" lon="-34.796745">
<ele>7.200000</ele>
<time>2018-09-01T18:05:09Z</time>
<speed>0.19</speed>
</trkpt>
<trkpt lat="-7.165803" lon="-34.796890">
<ele>-33.040001</ele>
<time>2018-09-01T18:10:26Z</time>
<speed>0.00</speed>
</trkpt>
<trkpt lat="-7.165572" lon="-34.796696">
<ele>8.280000</ele>
<time>2018-09-01T18:16:01Z</time>
<speed>0.19</speed>
</trkpt>
<trkpt lat="-7.165526" lon="-34.796665">
<ele>19.119999</ele>
<time>2018-09-01T18:22:10Z</time>
<speed>0.00</speed>
</trkpt>
<trkpt lat="-7.165549" lon="-34.796627">
<ele>3.640000</ele>
<time>2018-09-01T18:27:23Z</time>
<speed>0.88</speed>
</trkpt>
<trkpt lat="-7.165458" lon="-34.796688">
<ele>59.180000</ele>
<time>2018-09-01T18:32:37Z</time>
<speed>0.03</speed>
</trkpt>
<trkpt lat="-7.165399" lon="-34.796616">
<ele>62.029999</ele>
<time>2018-09-01T18:37:51Z</time>
<speed>0.00</speed>
</trkpt>
<trkpt lat="-7.165578" lon="-34.796696">
<ele>3.030000</ele>
<time>2018-09-01T18:43:06Z</time>
<speed>0.00</speed>
</trkpt>
<trkpt lat="-7.165541" lon="-34.796680">
<ele>13.719999</ele>
<time>2018-09-01T18:48:18Z</time>
<speed>0.00</speed>
</trkpt>
<trkpt lat="-7.165390" lon="-34.796619">
<ele>57.169998</ele>
<time>2018-09-01T18:53:30Z</time>
<speed>0.40</speed>
</trkpt>
<trkpt lat="-7.165461" lon="-34.796654">
<ele>37.439999</ele>
<time>2018-09-01T18:58:42Z</time>
<speed>0.00</speed>
</trkpt>
<trkpt lat="-7.165467" lon="-34.796715">
<ele>18.440001</ele>
<time>2018-09-01T19:04:00Z</time>
<speed>0.00</speed>
</trkpt>
<trkpt lat="-7.165529" lon="-34.796741">
<ele>-21.670000</ele>
<time>2018-09-01T19:09:11Z</time>
<speed>0.00</speed>
</trkpt>
<trkpt lat="-7.165530" lon="-34.796764">
<ele>-4.600000</ele>
<time>2018-09-01T19:14:22Z</time>
<speed>0.00</speed>
</trkpt>
<trkpt lat="-7.165608" lon="-34.796608">
<ele>33.489998</ele>
<time>2018-09-01T19:19:33Z</time>
<speed>0.00</speed>
</trkpt>
<trkpt lat="-7.165602" lon="-34.796722">
<ele>-13.599999</ele>
<time>2018-09-01T19:24:50Z</time>
<speed>0.74</speed>
</trkpt>
<trkpt lat="-7.165459" lon="-34.796722">
<ele>10.820000</ele>
<time>2018-09-01T19:30:06Z</time>
<speed>0.17</speed>
</trkpt>
<trkpt lat="-7.165464" lon="-34.796799">
<ele>-8.139999</ele>
<time>2018-09-01T19:35:21Z</time>
<speed>0.00</speed>
</trkpt>
<trkpt lat="-7.165476" lon="-34.796669">
<ele>2.310000</ele>
<time>2018-09-01T19:40:36Z</time>
<speed>0.00</speed>
</trkpt>
<trkpt lat="-7.165502" lon="-34.796669">
<ele>15.429999</ele>
<time>2018-09-01T19:46:01Z</time>
<speed>0.94</speed>
</trkpt>
<trkpt lat="-7.165373" lon="-34.796665">
<ele>5.140000</ele>
<time>2018-09-01T19:51:16Z</time>
<speed>0.00</speed>
</trkpt>
<trkpt lat="-7.165518" lon="-34.796703">
<ele>18.400000</ele>
<time>2018-09-01T19:56:30Z</time>
<speed>0.00</speed>
</trkpt>
<trkpt lat="-7.165524" lon="-34.796730">
<ele>10.250000</ele>
<time>2018-09-01T20:01:47Z</time>
<speed>0.09</speed>
</trkpt>
<trkpt lat="-7.165579" lon="-34.796787">
<ele>-6.310000</ele>
<time>2018-09-01T20:07:11Z</time>
<speed>0.94</speed>
</trkpt>
<trkpt lat="-7.165561" lon="-34.796688">
<ele>27.619999</ele>
<time>2018-09-01T20:13:04Z</time>
<speed>0.34</speed>
</trkpt>
<trkpt lat="-7.165443" lon="-34.796558">
<ele>60.489998</ele>
<time>2018-09-01T20:20:52Z</time>
<speed>0.16</speed>
</trkpt>
<trkpt lat="-7.165577" lon="-34.796677">
<ele>19.910000</ele>
<time>2018-09-01T20:30:59Z</time>
<speed>0.20</speed>
</trkpt>
<trkpt lat="-7.165380" lon="-34.796364">
<ele>70.979996</ele>
<time>2018-09-01T20:40:22Z</time>
<speed>0.51</speed>
</trkpt>
<trkpt lat="-7.165497" lon="-34.796772">
<ele>26.840000</ele>
<time>2018-09-01T20:49:07Z</time>
<speed>0.00</speed>
</trkpt>
<trkpt lat="-7.165673" lon="-34.796978">
<ele>-8.610000</ele>
<time>2018-09-01T20:54:40Z</time>
<speed>0.28</speed>
</trkpt>
<trkpt lat="-7.165606" lon="-34.796623">
<ele>7.430000</ele>
<time>2018-09-01T21:03:07Z</time>
<speed>0.11</speed>
</trkpt>
<trkpt lat="-7.165501" lon="-34.796658">
<ele>19.900000</ele>
<time>2018-09-01T21:13:53Z</time>
<speed>0.36</speed>
</trkpt>
<trkpt lat="-7.165605" lon="-34.796776">
<ele>-8.960000</ele>
<time>2018-09-01T21:24:58Z</time>
<speed>0.13</speed>
</trkpt>
<trkpt lat="-7.165812" lon="-34.797009">
<ele>-6.200000</ele>
<time>2018-09-01T21:35:38Z</time>
<speed>0.75</speed>
</trkpt>
<trkpt lat="-7.165496" lon="-34.796616">
<ele>12.840000</ele>
<time>2018-09-01T21:46:51Z</time>
<speed>0.46</speed>
</trkpt>
<trkpt lat="-7.165435" lon="-34.796684">
<ele>32.419998</ele>
<time>2018-09-01T21:58:11Z</time>
<speed>0.00</speed>
</trkpt>
<trkpt lat="-7.165496" lon="-34.796688">
<ele>5.020000</ele>
<time>2018-09-01T22:04:01Z</time>
<speed>0.10</speed>
</trkpt>
<trkpt lat="-7.165481" lon="-34.796677">
<ele>11.000000</ele>
<time>2018-09-01T22:13:31Z</time>
<speed>0.00</speed>
</trkpt>
<trkpt lat="-7.165491" lon="-34.796753">
<ele>15.380000</ele>
<time>2018-09-01T22:18:50Z</time>
<speed>0.18</speed>
</trkpt>
<trkpt lat="-7.165513" lon="-34.796734">
<ele>5.430000</ele>
<time>2018-09-01T22:24:07Z</time>
<speed>0.00</speed>
</trkpt>
<trkpt lat="-7.165500" lon="-34.796715">
<ele>10.410000</ele>
<time>2018-09-01T22:29:22Z</time>
<speed>0.00</speed>
</trkpt>
<trkpt lat="-7.165381" lon="-34.796535">
<ele>37.079998</ele>
<time>2018-09-01T22:34:47Z</time>
<speed>0.12</speed>
</trkpt>
<trkpt lat="-7.165427" lon="-34.796650">
<ele>18.709999</ele>
<time>2018-09-01T22:40:02Z</time>
<speed>0.00</speed>
</trkpt>
<trkpt lat="-7.165541" lon="-34.796696">
<ele>5.630000</ele>
<time>2018-09-01T22:45:29Z</time>
<speed>0.15</speed>
</trkpt>
<trkpt lat="-7.165431" lon="-34.796635">
<ele>27.189999</ele>
<time>2018-09-01T22:50:52Z</time>
<speed>0.28</speed>
</trkpt>
<trkpt lat="-7.165461" lon="-34.796703">
<ele>35.360001</ele>
<time>2018-09-01T22:56:15Z</time>
<speed>0.88</speed>
</trkpt>
<trkpt lat="-7.165465" lon="-34.796543">
<ele>7.390000</ele>
<time>2018-09-01T23:01:43Z</time>
<speed>0.39</speed>
</trkpt>
<trkpt lat="-7.165414" lon="-34.796642">
<ele>-18.340000</ele>
<time>2018-09-01T23:09:03Z</time>
<speed>0.10</speed>
</trkpt>
<trkpt lat="-7.165451" lon="-34.796665">
<ele>29.240000</ele>
<time>2018-09-01T23:23:20Z</time>
<speed>0.00</speed>
</trkpt>
<trkpt lat="-7.165584" lon="-34.796764">
<ele>33.160000</ele>
<time>2018-09-01T23:28:41Z</time>
<speed>0.00</speed>
</trkpt>
<trkpt lat="-7.165609" lon="-34.796795">
<ele>-14.059999</ele>
<time>2018-09-01T23:33:57Z</time>
<speed>0.00</speed>
</trkpt>
<trkpt lat="-7.165651" lon="-34.796577">
<ele>-7.670000</ele>
<time>2018-09-01T23:39:33Z</time>
<speed>0.27</speed>
</trkpt>
<trkpt lat="-7.165754" lon="-34.796883">
<ele>-8.200000</ele>
<time>2018-09-01T23:47:25Z</time>
<speed>0.27</speed>
</trkpt>
<trkpt lat="-7.165570" lon="-34.796627">
<ele>5.120000</ele>
<time>2018-09-01T23:56:31Z</time>
<speed>0.00</speed>
</trkpt>
<trkpt lat="-7.165502" lon="-34.796654">
<ele>19.500000</ele>
<time>2018-09-02T00:02:25Z</time>
<speed>0.08</speed>
</trkpt>
<trkpt lat="-7.165614" lon="-34.796978">
<ele>21.289999</ele>
<time>2018-09-02T00:12:16Z</time>
<speed>0.00</speed>
</trkpt>
<trkpt lat="-7.165474" lon="-34.796631">
<ele>20.389999</ele>
<time>2018-09-02T00:17:48Z</time>
<speed>0.39</speed>
</trkpt>
<trkpt lat="-7.165507" lon="-34.796352">
<ele>-21.139999</ele>
<time>2018-09-02T00:24:27Z</time>
<speed>0.00</speed>
</trkpt>
<trkpt lat="-7.165475" lon="-34.796413">
<ele>24.219999</ele>
<time>2018-09-02T00:31:27Z</time>
<speed>0.00</speed>
</trkpt>
<trkpt lat="-7.165573" lon="-34.796822">
<ele>19.639999</ele>
<time>2018-09-02T00:38:03Z</time>
<speed>0.03</speed>
</trkpt>
<trkpt lat="-7.165507" lon="-34.796776">
<ele>28.070000</ele>
<time>2018-09-02T00:45:36Z</time>
<speed>0.44</speed>
</trkpt>
<trkpt lat="-7.165391" lon="-34.796379">
<ele>19.289999</ele>
<time>2018-09-02T00:53:53Z</time>
<speed>0.63</speed>
</trkpt>
<trkpt lat="-7.165489" lon="-34.796482">
<ele>40.520000</ele>
<time>2018-09-02T01:04:27Z</time>
<speed>0.25</speed>
</trkpt>
<trkpt lat="-7.165537" lon="-34.796715">
<ele>-9.550000</ele>
<time>2018-09-02T01:19:03Z</time>
<speed>0.15</speed>
</trkpt>
<trkpt lat="-7.165563" lon="-34.796619">
<ele>22.850000</ele>
<time>2018-09-02T01:33:21Z</time>
<speed>0.00</speed>
</trkpt>
<trkpt lat="-7.165548" lon="-34.796722">
<ele>6.890000</ele>
<time>2018-09-02T01:38:34Z</time>
<speed>0.00</speed>
</trkpt>
<trkpt lat="-7.165647" lon="-34.796700">
<ele>62.090000</ele>
<time>2018-09-02T01:43:48Z</time>
<speed>0.00</speed>
</trkpt>
<trkpt lat="-7.165520" lon="-34.796738">
<ele>22.629999</ele>
<time>2018-09-02T01:49:02Z</time>
<speed>0.31</speed>
</trkpt>
<trkpt lat="-7.165716" lon="-34.796726">
<ele>4.100000</ele>
<time>2018-09-02T01:54:21Z</time>
<speed>0.00</speed>
</trkpt>
<trkpt lat="-7.165867" lon="-34.796795">
<ele>-31.740000</ele>
<time>2018-09-02T01:59:40Z</time>
<speed>0.00</speed>
</trkpt>
<trkpt lat="-7.165560" lon="-34.796703">
<ele>-8.750000</ele>
<time>2018-09-02T02:05:27Z</time>
<speed>0.23</speed>
</trkpt>
<trkpt lat="-7.165538" lon="-34.796612">
<ele>6.710000</ele>
<time>2018-09-02T02:11:06Z</time>
<speed>0.73</speed>
</trkpt>
<trkpt lat="-7.165523" lon="-34.796627">
<ele>26.369999</ele>
<time>2018-09-02T02:16:21Z</time>
<speed>0.00</speed>
</trkpt>
<trkpt lat="-7.165572" lon="-34.796722">
<ele>23.990000</ele>
<time>2018-09-02T02:21:35Z</time>
<speed>0.00</speed>
</trkpt>
<trkpt lat="-7.165547" lon="-34.796623">
<ele>8.000000</ele>
<time>2018-09-02T02:26:54Z</time>
<speed>0.00</speed>
</trkpt>
<trkpt lat="-7.165624" lon="-34.796738">
<ele>-2.640000</ele>
<time>2018-09-02T02:32:34Z</time>
<speed>0.20</speed>
</trkpt>
<trkpt lat="-7.165661" lon="-34.796761">
<ele>-29.910000</ele>
<time>2018-09-02T02:38:08Z</time>
<speed>0.00</speed>
</trkpt>
<trkpt lat="-7.165628" lon="-34.796787">
<ele>-11.360000</ele>
<time>2018-09-02T02:43:25Z</time>
<speed>0.00</speed>
</trkpt>
<trkpt lat="-7.165512" lon="-34.796646">
<ele>51.539997</ele>
<time>2018-09-02T02:49:06Z</time>
<speed>0.19</speed>
</trkpt>
<trkpt lat="-7.165458" lon="-34.796684">
<ele>30.549999</ele>
<time>2018-09-02T02:55:04Z</time>
<speed>0.00</speed>
</trkpt>
</trkseg>
</trk>
<trk>
<name>20181015-185628(2)</name>
<desc>Color:004000ff</desc>
<trkseg>
<trkpt lat="-7.165437" lon="-34.796658">
<ele>68.709999</ele>
<time>2018-09-02T03:00:27Z</time>
<speed>0.00</speed>
</trkpt>
<trkpt lat="-7.165678" lon="-34.796719">
<ele>5.810000</ele>
<time>2018-09-02T03:05:50Z</time>
<speed>0.26</speed>
</trkpt>
<trkpt lat="-7.165575" lon="-34.796772">
<ele>-4.350000</ele>
<time>2018-09-02T03:11:37Z</time>
<speed>0.56</speed>
</trkpt>
<trkpt lat="-7.165510" lon="-34.796669">
<ele>23.619999</ele>
<time>2018-09-02T03:17:13Z</time>
<speed>0.12</speed>
</trkpt>
<trkpt lat="-7.165533" lon="-34.796703">
<ele>-0.530000</ele>
<time>2018-09-02T03:22:27Z</time>
<speed>0.00</speed>
</trkpt>
<trkpt lat="-7.165576" lon="-34.796757">
<ele>28.549999</ele>
<time>2018-09-02T03:27:41Z</time>
<speed>0.42</speed>
</trkpt>
<trkpt lat="-7.165520" lon="-34.796715">
<ele>16.129999</ele>
<time>2018-09-02T03:32:55Z</time>
<speed>0.00</speed>
</trkpt>
<trkpt lat="-7.165381" lon="-34.796688">
<ele>7.030000</ele>
<time>2018-09-02T03:38:09Z</time>
<speed>0.00</speed>
</trkpt>
<trkpt lat="-7.165433" lon="-34.796707">
<ele>13.670000</ele>
<time>2018-09-02T03:43:24Z</time>
<speed>0.00</speed>
</trkpt>
<trkpt lat="-7.165550" lon="-34.796677">
<ele>20.500000</ele>
<time>2018-09-02T03:48:42Z</time>
<speed>0.18</speed>
</trkpt>
<trkpt lat="-7.165522" lon="-34.796661">
<ele>30.539999</ele>
<time>2018-09-02T03:53:59Z</time>
<speed>0.00</speed>
</trkpt>
<trkpt lat="-7.165511" lon="-34.796715">
<ele>25.629999</ele>
<time>2018-09-02T03:59:15Z</time>
<speed>0.18</speed>
</trkpt>
<trkpt lat="-7.165461" lon="-34.796898">
<ele>-56.840000</ele>
<time>2018-09-02T04:06:47Z</time>
<speed>0.34</speed>
</trkpt>
<trkpt lat="-7.165542" lon="-34.796711">
<ele>15.250000</ele>
<time>2018-09-02T04:20:28Z</time>
<speed>0.00</speed>
</trkpt>
<trkpt lat="-7.165484" lon="-34.796734">
<ele>21.240000</ele>
<time>2018-09-02T04:25:46Z</time>
<speed>0.00</speed>
</trkpt>
<trkpt lat="-7.165493" lon="-34.796761">
<ele>25.539999</ele>
<time>2018-09-02T04:31:01Z</time>
<speed>0.00</speed>
</trkpt>
<trkpt lat="-7.165420" lon="-34.796749">
<ele>-26.799999</ele>
<time>2018-09-02T04:36:20Z</time>
<speed>0.67</speed>
</trkpt>
<trkpt lat="-7.165591" lon="-34.796646">
<ele>-1.770000</ele>
<time>2018-09-02T04:41:57Z</time>
<speed>0.26</speed>
</trkpt>
<trkpt lat="-7.165492" lon="-34.796741">
<ele>25.559999</ele>
<time>2018-09-02T04:49:41Z</time>
<speed>0.33</speed>
</trkpt>
<trkpt lat="-7.165423" lon="-34.796482">
<ele>67.439995</ele>
<time>2018-09-02T04:58:37Z</time>
<speed>1.10</speed>
</trkpt>
<trkpt lat="-7.165539" lon="-34.796738">
<ele>34.570000</ele>
<time>2018-09-02T05:08:33Z</time>
<speed>0.05</speed>
</trkpt>
<trkpt lat="-7.165620" lon="-34.796780">
<ele>5.180000</ele>
<time>2018-09-02T05:13:47Z</time>
<speed>0.00</speed>
</trkpt>
<trkpt lat="-7.165460" lon="-34.796719">
<ele>13.559999</ele>
<time>2018-09-02T05:19:04Z</time>
<speed>0.00</speed>
</trkpt>
<trkpt lat="-7.165539" lon="-34.796696">
<ele>7.630000</ele>
<time>2018-09-02T05:24:19Z</time>
<speed>0.84</speed>
</trkpt>
<trkpt lat="-7.165931" lon="-34.796947">
<ele>-52.230000</ele>
<time>2018-09-02T05:30:35Z</time>
<speed>0.18</speed>
</trkpt>
<trkpt lat="-7.165931" lon="-34.796947">
<ele>-52.230000</ele>
<time>2018-09-02T05:39:46Z</time>
<speed>0.18</speed>
</trkpt>
<trkpt lat="-7.165522" lon="-34.796764">
<ele>15.089999</ele>
<time>2018-09-02T05:45:36Z</time>
<speed>0.00</speed>
</trkpt>
<trkpt lat="-7.165559" lon="-34.796661">
<ele>-1.220000</ele>
<time>2018-09-02T05:54:24Z</time>
<speed>0.00</speed>
</trkpt>
<trkpt lat="-7.165689" lon="-34.796841">
<ele>-0.580000</ele>
<time>2018-09-02T05:59:41Z</time>
<speed>1.83</speed>
</trkpt>
<trkpt lat="-7.165484" lon="-34.796703">
<ele>8.920000</ele>
<time>2018-09-02T06:05:03Z</time>
<speed>0.00</speed>
</trkpt>
<trkpt lat="-7.165404" lon="-34.796619">
<ele>15.219999</ele>
<time>2018-09-02T06:10:17Z</time>
<speed>0.00</speed>
</trkpt>
<trkpt lat="-7.165585" lon="-34.796638">
<ele>19.520000</ele>
<time>2018-09-02T06:16:00Z</time>
<speed>0.29</speed>
</trkpt>
<trkpt lat="-7.165487" lon="-34.796711">
<ele>37.629997</ele>
<time>2018-09-02T06:22:51Z</time>
<speed>0.00</speed>
</trkpt>
<trkpt lat="-7.165553" lon="-34.796684">
<ele>-11.740000</ele>
<time>2018-09-02T06:28:07Z</time>
<speed>0.00</speed>
</trkpt>
<trkpt lat="-7.165649" lon="-34.796768">
<ele>-2.770000</ele>
<time>2018-09-02T06:33:22Z</time>
<speed>0.00</speed>
</trkpt>
<trkpt lat="-7.165255" lon="-34.796642">
<ele>66.720001</ele>
<time>2018-09-02T06:38:37Z</time>
<speed>0.00</speed>
</trkpt>
<trkpt lat="-7.165679" lon="-34.796703">
<ele>-19.799999</ele>
<time>2018-09-02T06:44:19Z</time>
<speed>0.01</speed>
</trkpt>
<trkpt lat="-7.165520" lon="-34.796677">
<ele>15.130000</ele>
<time>2018-09-02T06:49:35Z</time>
<speed>0.00</speed>
</trkpt>
<trkpt lat="-7.165483" lon="-34.796692">
<ele>16.430000</ele>
<time>2018-09-02T06:55:11Z</time>
<speed>0.25</speed>
</trkpt>
<trkpt lat="-7.165480" lon="-34.796783">
<ele>18.799999</ele>
<time>2018-09-02T07:00:47Z</time>
<speed>0.00</speed>
</trkpt>
<trkpt lat="-7.165318" lon="-34.796646">
<ele>35.119999</ele>
<time>2018-09-02T07:06:04Z</time>
<speed>0.00</speed>
</trkpt>
<trkpt lat="-7.165506" lon="-34.796627">
<ele>36.349998</ele>
<time>2018-09-02T07:11:28Z</time>
<speed>0.20</speed>
</trkpt>
<trkpt lat="-7.165456" lon="-34.796753">
<ele>23.799999</ele>
<time>2018-09-02T07:16:55Z</time>
<speed>0.16</speed>
</trkpt>
<trkpt lat="-7.165535" lon="-34.796776">
<ele>7.690000</ele>
<time>2018-09-02T07:22:13Z</time>
<speed>1.16</speed>
</trkpt>
<trkpt lat="-7.165529" lon="-34.796761">
<ele>16.119999</ele>
<time>2018-09-02T07:27:48Z</time>
<speed>0.03</speed>
</trkpt>
<trkpt lat="-7.165390" lon="-34.796494">
<ele>20.949999</ele>
<time>2018-09-02T07:33:26Z</time>
<speed>0.00</speed>
</trkpt>
<trkpt lat="-7.165395" lon="-34.796673">
<ele>46.799999</ele>
<time>2018-09-02T07:39:18Z</time>
<speed>0.22</speed>
</trkpt>
<trkpt lat="-7.165454" lon="-34.796722">
<ele>27.150000</ele>
<time>2018-09-02T07:46:27Z</time>
<speed>0.00</speed>
</trkpt>
<trkpt lat="-7.165535" lon="-34.796757">
<ele>18.299999</ele>
<time>2018-09-02T07:51:43Z</time>
<speed>0.00</speed>
</trkpt>
<trkpt lat="-7.165517" lon="-34.796757">
<ele>2.520000</ele>
<time>2018-09-02T07:56:59Z</time>
<speed>0.00</speed>
</trkpt>
<trkpt lat="-7.165564" lon="-34.796738">
<ele>25.449999</ele>
<time>2018-09-02T08:06:19Z</time>
<speed>0.57</speed>
</trkpt>
<trkpt lat="-7.165505" lon="-34.796741">
<ele>13.429999</ele>
<time>2018-09-02T08:29:32Z</time>
<speed>0.00</speed>
</trkpt>
<trkpt lat="-7.165650" lon="-34.796806">
<ele>16.510000</ele>
<time>2018-09-02T08:34:48Z</time>
<speed>0.19</speed>
</trkpt>
<trkpt lat="-7.165507" lon="-34.796761">
<ele>15.450000</ele>
<time>2018-09-02T08:40:23Z</time>
<speed>0.46</speed>
</trkpt>
<trkpt lat="-7.165512" lon="-34.796719">
<ele>26.680000</ele>
<time>2018-09-02T08:55:01Z</time>
<speed>0.00</speed>
</trkpt>
<trkpt lat="-7.165471" lon="-34.796738">
<ele>23.490000</ele>
<time>2018-09-02T09:05:27Z</time>
<speed>0.25</speed>
</trkpt>
<trkpt lat="-7.165551" lon="-34.796711">
<ele>20.730000</ele>
<time>2018-09-02T09:17:27Z</time>
<speed>0.68</speed>
</trkpt>
<trkpt lat="-7.165567" lon="-34.796692">
<ele>-9.280000</ele>
<time>2018-09-02T09:31:00Z</time>
<speed>0.36</speed>
</trkpt>
<trkpt lat="-7.165625" lon="-34.796700">
<ele>-57.910000</ele>
<time>2018-09-02T09:45:12Z</time>
<speed>0.74</speed>
</trkpt>
<trkpt lat="-7.165466" lon="-34.796715">
<ele>12.500000</ele>
<time>2018-09-02T10:00:23Z</time>
<speed>0.00</speed>
</trkpt>
<trkpt lat="-7.165576" lon="-34.796661">
<ele>29.049999</ele>
<time>2018-09-02T10:16:38Z</time>
<speed>0.00</speed>
</trkpt>
<trkpt lat="-7.165579" lon="-34.796688">
<ele>34.559998</ele>
<time>2018-09-02T10:21:52Z</time>
<speed>0.00</speed>
</trkpt>
<trkpt lat="-7.165301" lon="-34.796650">
<ele>-5.150000</ele>
<time>2018-09-02T10:27:06Z</time>
<speed>0.00</speed>
</trkpt>
<trkpt lat="-7.165592" lon="-34.796688">
<ele>30.049999</ele>
<time>2018-09-02T10:32:25Z</time>
<speed>1.53</speed>
</trkpt>
<trkpt lat="-7.165876" lon="-34.796902">
<ele>-4.850000</ele>
<time>2018-09-02T10:37:39Z</time>
<speed>0.00</speed>
</trkpt>
<trkpt lat="-7.165586" lon="-34.796825">
<ele>61.399998</ele>
<time>2018-09-02T10:42:53Z</time>
<speed>0.00</speed>
</trkpt>
<trkpt lat="-7.165641" lon="-34.796692">
<ele>18.180000</ele>
<time>2018-09-02T10:48:07Z</time>
<speed>1.85</speed>
</trkpt>
<trkpt lat="-7.165484" lon="-34.796631">
<ele>2.740000</ele>
<time>2018-09-02T10:53:23Z</time>
<speed>0.00</speed>
</trkpt>
<trkpt lat="-7.165515" lon="-34.796616">
<ele>5.190000</ele>
<time>2018-09-02T10:58:40Z</time>
<speed>0.00</speed>
</trkpt>
<trkpt lat="-7.165489" lon="-34.796661">
<ele>4.750000</ele>
<time>2018-09-02T11:04:26Z</time>
<speed>0.57</speed>
</trkpt>
<trkpt lat="-7.165573" lon="-34.796719">
<ele>26.959999</ele>
<time>2018-09-02T11:09:50Z</time>
<speed>1.37</speed>
</trkpt>
<trkpt lat="-7.165267" lon="-34.796402">
<ele>31.209999</ele>
<time>2018-09-02T11:15:29Z</time>
<speed>0.34</speed>
</trkpt>
<trkpt lat="-7.165567" lon="-34.796669">
<ele>10.000000</ele>
<time>2018-09-02T11:20:46Z</time>
<speed>0.42</speed>
</trkpt>
<trkpt lat="-7.165544" lon="-34.796761">
<ele>21.600000</ele>
<time>2018-09-02T11:26:16Z</time>
<speed>0.35</speed>
</trkpt>
<trkpt lat="-7.165330" lon="-34.796577">
<ele>50.219997</ele>
<time>2018-09-02T11:32:00Z</time>
<speed>0.24</speed>
</trkpt>
<trkpt lat="-7.165522" lon="-34.796783">
<ele>22.379999</ele>
<time>2018-09-02T11:39:12Z</time>
<speed>0.00</speed>
</trkpt>
<trkpt lat="-7.165358" lon="-34.796627">
<ele>32.049999</ele>
<time>2018-09-02T11:44:26Z</time>
<speed>1.50</speed>
</trkpt>
<trkpt lat="-7.165729" lon="-34.796925">
<ele>-1.270000</ele>
<time>2018-09-02T11:49:43Z</time>
<speed>0.00</speed>
</trkpt>
<trkpt lat="-7.164846" lon="-34.795925">
<ele>37.779999</ele>
<time>2018-09-02T11:54:57Z</time>
<speed>0.69</speed>
</trkpt>
<trkpt lat="-7.165522" lon="-34.796677">
<ele>10.490000</ele>
<time>2018-09-02T12:00:31Z</time>
<speed>0.14</speed>
</trkpt>
<trkpt lat="-7.165709" lon="-34.796429">
<ele>-57.489998</ele>
<time>2018-09-02T12:05:47Z</time>
<speed>0.00</speed>
</trkpt>
<trkpt lat="-7.165554" lon="-34.796673">
<ele>0.110000</ele>
<time>2018-09-02T12:11:07Z</time>
<speed>0.71</speed>
</trkpt>
<trkpt lat="-7.165487" lon="-34.796753">
<ele>12.740000</ele>
<time>2018-09-02T12:16:20Z</time>
<speed>0.00</speed>
</trkpt>
<trkpt lat="-7.165455" lon="-34.796692">
<ele>22.769999</ele>
<time>2018-09-02T12:21:34Z</time>
<speed>0.00</speed>
</trkpt>
<trkpt lat="-7.165463" lon="-34.796669">
<ele>19.100000</ele>
<time>2018-09-02T12:26:48Z</time>
<speed>0.00</speed>
</trkpt>
<trkpt lat="-7.165508" lon="-34.796604">
<ele>16.150000</ele>
<time>2018-09-02T12:32:00Z</time>
<speed>0.70</speed>
</trkpt>
<trkpt lat="-7.165429" lon="-34.796593">
<ele>14.740000</ele>
<time>2018-09-02T12:37:14Z</time>
<speed>0.00</speed>
</trkpt>
<trkpt lat="-7.165466" lon="-34.796738">
<ele>15.020000</ele>
<time>2018-09-02T12:42:28Z</time>
<speed>0.00</speed>
</trkpt>
<trkpt lat="-7.165436" lon="-34.796688">
<ele>9.530000</ele>
<time>2018-09-02T12:47:42Z</time>
<speed>0.00</speed>
</trkpt>
<trkpt lat="-7.165384" lon="-34.796745">
<ele>13.259999</ele>
<time>2018-09-02T12:52:56Z</time>
<speed>0.00</speed>
</trkpt>
<trkpt lat="-7.165574" lon="-34.796841">
<ele>30.889999</ele>
<time>2018-09-02T12:59:05Z</time>
<speed>0.30</speed>
</trkpt>
<trkpt lat="-7.165832" lon="-34.796303">
<ele>-15.370000</ele>
<time>2018-09-02T13:06:09Z</time>
<speed>3.02</speed>
</trkpt>
<trkpt lat="-7.165506" lon="-34.796780">
<ele>6.970000</ele>
<time>2018-09-02T13:14:10Z</time>
<speed>0.11</speed>
</trkpt>
<trkpt lat="-7.165494" lon="-34.796665">
<ele>8.870000</ele>
<time>2018-09-02T13:22:04Z</time>
<speed>0.07</speed>
</trkpt>
<trkpt lat="-7.165507" lon="-34.796726">
<ele>15.009999</ele>
<time>2018-09-02T13:27:37Z</time>
<speed>0.27</speed>
</trkpt>
<trkpt lat="-7.165523" lon="-34.796619">
<ele>45.369999</ele>
<time>2018-09-02T13:34:47Z</time>
<speed>0.00</speed>
</trkpt>
<trkpt lat="-7.165423" lon="-34.796692">
<ele>42.829998</ele>
<time>2018-09-02T13:40:36Z</time>
<speed>0.95</speed>
</trkpt>
<trkpt lat="-7.165523" lon="-34.796562">
<ele>31.429998</ele>
<time>2018-09-02T13:48:47Z</time>
<speed>0.00</speed>
</trkpt>
<trkpt lat="-7.165644" lon="-34.796692">
<ele>37.410000</ele>
<time>2018-09-02T13:54:35Z</time>
<speed>0.83</speed>
</trkpt>
<trkpt lat="-7.165553" lon="-34.796665">
<ele>28.879999</ele>
<time>2018-09-02T14:03:05Z</time>
<speed>0.22</speed>
</trkpt>
<trkpt lat="-7.165529" lon="-34.796684">
<ele>57.629997</ele>
<time>2018-09-02T14:13:29Z</time>
<speed>1.34</speed>
</trkpt>
<trkpt lat="-7.165527" lon="-34.796795">
<ele>5.160000</ele>
<time>2018-09-02T14:24:51Z</time>
<speed>0.00</speed>
</trkpt>
<trkpt lat="-7.165524" lon="-34.796749">
<ele>3.020000</ele>
<time>2018-09-02T14:30:06Z</time>
<speed>0.00</speed>
</trkpt>
<trkpt lat="-7.165554" lon="-34.796703">
<ele>18.379999</ele>
<time>2018-09-02T14:35:21Z</time>
<speed>0.00</speed>
</trkpt>
<trkpt lat="-7.165599" lon="-34.796749">
<ele>18.449999</ele>
<time>2018-09-02T14:41:03Z</time>
<speed>0.60</speed>
</trkpt>
<trkpt lat="-7.165530" lon="-34.796593">
<ele>12.630000</ele>
<time>2018-09-02T14:48:14Z</time>
<speed>0.00</speed>
</trkpt>
<trkpt lat="-7.165562" lon="-34.796715">
<ele>3.010000</ele>
<time>2018-09-02T14:53:28Z</time>
<speed>0.00</speed>
</trkpt>
<trkpt lat="-7.165384" lon="-34.796650">
<ele>21.600000</ele>
<time>2018-09-02T14:58:42Z</time>
<speed>0.00</speed>
</trkpt>
<trkpt lat="-7.165448" lon="-34.796585">
<ele>39.799999</ele>
<time>2018-09-02T15:04:02Z</time>
<speed>0.00</speed>
</trkpt>
<trkpt lat="-7.165670" lon="-34.796745">
<ele>-24.859999</ele>
<time>2018-09-02T15:09:15Z</time>
<speed>0.00</speed>
</trkpt>
<trkpt lat="-7.165475" lon="-34.796661">
<ele>22.240000</ele>
<time>2018-09-02T15:14:42Z</time>
<speed>0.35</speed>
</trkpt>
<trkpt lat="-7.165576" lon="-34.796535">
<ele>17.279999</ele>
<time>2018-09-02T15:19:58Z</time>
<speed>0.36</speed>
</trkpt>
<trkpt lat="-7.165465" lon="-34.796688">
<ele>-0.300000</ele>
<time>2018-09-02T15:25:15Z</time>
<speed>0.00</speed>
</trkpt>
<trkpt lat="-7.165611" lon="-34.796680">
<ele>33.889999</ele>
<time>2018-09-02T15:30:46Z</time>
<speed>0.34</speed>
</trkpt>
<trkpt lat="-7.165469" lon="-34.796661">
<ele>44.459999</ele>
<time>2018-09-02T15:36:23Z</time>
<speed>0.63</speed>
</trkpt>
<trkpt lat="-7.165573" lon="-34.796665">
<ele>20.369999</ele>
<time>2018-09-02T15:42:19Z</time>
<speed>0.00</speed>
</trkpt>
<trkpt lat="-7.165437" lon="-34.796738">
<ele>-1.290000</ele>
<time>2018-09-02T15:47:40Z</time>
<speed>3.74</speed>
</trkpt>
<trkpt lat="-7.165515" lon="-34.796532">
<ele>43.599998</ele>
<time>2018-09-02T15:53:21Z</time>
<speed>0.59</speed>
</trkpt>
<trkpt lat="-7.165430" lon="-34.796680">
<ele>83.439995</ele>
<time>2018-09-02T16:00:53Z</time>
<speed>0.16</speed>
</trkpt>
<trkpt lat="-7.165644" lon="-34.796459">
<ele>40.619999</ele>
<time>2018-09-02T16:11:17Z</time>
<speed>0.24</speed>
</trkpt>
<trkpt lat="-7.165625" lon="-34.796429">
<ele>59.730000</ele>
<time>2018-09-02T16:24:03Z</time>
<speed>0.42</speed>
</trkpt>
<trkpt lat="-7.165520" lon="-34.796619">
<ele>24.930000</ele>
<time>2018-09-02T16:42:32Z</time>
<speed>0.20</speed>
</trkpt>
<trkpt lat="-7.165592" lon="-34.796387">
<ele>35.149998</ele>
<time>2018-09-02T17:01:04Z</time>
<speed>0.11</speed>
</trkpt>
<trkpt lat="-7.165515" lon="-34.796597">
<ele>38.969997</ele>
<time>2018-09-02T17:15:30Z</time>
<speed>0.09</speed>
</trkpt>
<trkpt lat="-7.165252" lon="-34.796486">
<ele>38.279999</ele>
<time>2018-09-02T17:34:17Z</time>
<speed>0.35</speed>
</trkpt>
<trkpt lat="-7.165689" lon="-34.796906">
<ele>-31.340000</ele>
<time>2018-09-02T17:54:00Z</time>
<speed>0.00</speed>
</trkpt>
<trkpt lat="-7.165564" lon="-34.796719">
<ele>-10.750000</ele>
<time>2018-09-02T18:12:55Z</time>
<speed>0.16</speed>
</trkpt>
<trkpt lat="-7.165423" lon="-34.796722">
<ele>16.379999</ele>
<time>2018-09-02T18:30:49Z</time>
<speed>0.00</speed>
</trkpt>
<trkpt lat="-7.165526" lon="-34.796570">
<ele>29.500000</ele>
<time>2018-09-02T18:36:18Z</time>
<speed>0.27</speed>
</trkpt>
<trkpt lat="-7.165505" lon="-34.796703">
<ele>17.920000</ele>
<time>2018-09-02T18:47:05Z</time>
<speed>0.00</speed>
</trkpt>
<trkpt lat="-7.165471" lon="-34.796715">
<ele>15.000000</ele>
<time>2018-09-02T18:52:21Z</time>
<speed>0.00</speed>
</trkpt>
<trkpt lat="-7.165510" lon="-34.796642">
<ele>30.969999</ele>
<time>2018-09-02T18:57:35Z</time>
<speed>0.00</speed>
</trkpt>
<trkpt lat="-7.165492" lon="-34.796745">
<ele>24.850000</ele>
<time>2018-09-02T19:03:05Z</time>
<speed>0.00</speed>
</trkpt>
<trkpt lat="-7.165420" lon="-34.796810">
<ele>40.719997</ele>
<time>2018-09-02T19:08:19Z</time>
<speed>0.00</speed>
</trkpt>
<trkpt lat="-7.165447" lon="-34.796860">
<ele>70.180000</ele>
<time>2018-09-02T19:13:47Z</time>
<speed>6.29</speed>
</trkpt>
<trkpt lat="-7.165626" lon="-34.796368">
<ele>40.829998</ele>
<time>2018-09-02T19:19:05Z</time>
<speed>0.00</speed>
</trkpt>
<trkpt lat="-7.165494" lon="-34.796684">
<ele>35.230000</ele>
<time>2018-09-02T19:24:49Z</time>
<speed>0.33</speed>
</trkpt>
<trkpt lat="-7.165600" lon="-34.796524">
<ele>23.629999</ele>
<time>2018-09-02T19:30:47Z</time>
<speed>0.84</speed>
</trkpt>
<trkpt lat="-7.165395" lon="-34.796696">
<ele>39.730000</ele>
<time>2018-09-02T19:36:02Z</time>
<speed>1.11</speed>
</trkpt>
<trkpt lat="-7.165441" lon="-34.796650">
<ele>26.379999</ele>
<time>2018-09-02T19:41:18Z</time>
<speed>0.00</speed>
</trkpt>
<trkpt lat="-7.165558" lon="-34.796745">
<ele>12.710000</ele>
<time>2018-09-02T19:46:37Z</time>
<speed>0.00</speed>
</trkpt>
<trkpt lat="-7.165578" lon="-34.796829">
<ele>43.049999</ele>
<time>2018-09-02T19:52:11Z</time>
<speed>0.68</speed>
</trkpt>
<trkpt lat="-7.165550" lon="-34.796848">
<ele>22.519999</ele>
<time>2018-09-02T19:58:06Z</time>
<speed>1.99</speed>
</trkpt>
<trkpt lat="-7.165493" lon="-34.796661">
<ele>6.610000</ele>
<time>2018-09-02T20:06:23Z</time>
<speed>0.10</speed>
</trkpt>
<trkpt lat="-7.165630" lon="-34.796753">
<ele>0.470000</ele>
<time>2018-09-02T20:15:52Z</time>
<speed>0.93</speed>
</trkpt>
<trkpt lat="-7.165482" lon="-34.796616">
<ele>7.780000</ele>
<time>2018-09-02T20:24:53Z</time>
<speed>0.00</speed>
</trkpt>
<trkpt lat="-7.165512" lon="-34.796616">
<ele>14.839999</ele>
<time>2018-09-02T20:34:42Z</time>
<speed>0.85</speed>
</trkpt>
<trkpt lat="-7.165604" lon="-34.796738">
<ele>17.900000</ele>
<time>2018-09-02T20:40:07Z</time>
<speed>0.38</speed>
</trkpt>
<trkpt lat="-7.165518" lon="-34.796696">
<ele>15.650000</ele>
<time>2018-09-02T20:47:57Z</time>
<speed>2.39</speed>
</trkpt>
<trkpt lat="-7.165761" lon="-34.796921">
<ele>-17.760000</ele>
<time>2018-09-02T20:57:00Z</time>
<speed>0.85</speed>
</trkpt>
<trkpt lat="-7.165687" lon="-34.796776">
<ele>-1.310000</ele>
<time>2018-09-02T21:09:10Z</time>
<speed>0.36</speed>
</trkpt>
<trkpt lat="-7.165526" lon="-34.796700">
<ele>10.540000</ele>
<time>2018-09-02T21:22:37Z</time>
<speed>0.00</speed>
</trkpt>
<trkpt lat="-7.165448" lon="-34.796719">
<ele>11.240000</ele>
<time>2018-09-02T21:34:17Z</time>
<speed>0.69</speed>
</trkpt>
<trkpt lat="-7.165603" lon="-34.796772">
<ele>-15.370000</ele>
<time>2018-09-02T21:45:00Z</time>
<speed>0.43</speed>
</trkpt>
<trkpt lat="-7.165549" lon="-34.796650">
<ele>-3.560000</ele>
<time>2018-09-02T21:55:06Z</time>
<speed>0.29</speed>
</trkpt>
<trkpt lat="-7.165473" lon="-34.796711">
<ele>18.859999</ele>
<time>2018-09-02T22:04:51Z</time>
<speed>0.33</speed>
</trkpt>
<trkpt lat="-7.165565" lon="-34.796764">
<ele>-4.140000</ele>
<time>2018-09-02T22:15:02Z</time>
<speed>0.41</speed>
</trkpt>
<trkpt lat="-7.165501" lon="-34.796692">
<ele>18.959999</ele>
<time>2018-09-02T22:25:07Z</time>
<speed>0.00</speed>
</trkpt>
<trkpt lat="-7.165445" lon="-34.796673">
<ele>30.709999</ele>
<time>2018-09-02T22:30:22Z</time>
<speed>0.18</speed>
</trkpt>
<trkpt lat="-7.165496" lon="-34.796776">
<ele>22.680000</ele>
<time>2018-09-02T22:35:38Z</time>
<speed>0.00</speed>
</trkpt>
<trkpt lat="-7.165572" lon="-34.796696">
<ele>10.139999</ele>
<time>2018-09-02T22:41:04Z</time>
<speed>0.08</speed>
</trkpt>
<trkpt lat="-7.165429" lon="-34.796616">
<ele>10.080000</ele>
<time>2018-09-02T22:46:30Z</time>
<speed>0.27</speed>
</trkpt>
<trkpt lat="-7.165550" lon="-34.796562">
<ele>4.970000</ele>
<time>2018-09-02T22:53:15Z</time>
<speed>0.15</speed>
</trkpt>
<trkpt lat="-7.165470" lon="-34.796516">
<ele>0.940000</ele>
<time>2018-09-02T23:03:25Z</time>
<speed>0.37</speed>
</trkpt>
<trkpt lat="-7.165485" lon="-34.796703">
<ele>35.599998</ele>
<time>2018-09-02T23:16:22Z</time>
<speed>0.00</speed>
</trkpt>
<trkpt lat="-7.165510" lon="-34.796688">
<ele>22.150000</ele>
<time>2018-09-02T23:21:36Z</time>
<speed>0.00</speed>
</trkpt>
<trkpt lat="-7.165572" lon="-34.796734">
<ele>22.369999</ele>
<time>2018-09-02T23:27:01Z</time>
<speed>0.68</speed>
</trkpt>
<trkpt lat="-7.165504" lon="-34.796753">
<ele>39.219997</ele>
<time>2018-09-02T23:34:27Z</time>
<speed>0.81</speed>
</trkpt>
<trkpt lat="-7.165423" lon="-34.796577">
<ele>39.209999</ele>
<time>2018-09-02T23:41:59Z</time>
<speed>0.41</speed>
</trkpt>
<trkpt lat="-7.165387" lon="-34.796482">
<ele>29.629999</ele>
<time>2018-09-02T23:50:12Z</time>
<speed>0.00</speed>
</trkpt>
<trkpt lat="-7.165450" lon="-34.796528">
<ele>41.910000</ele>
<time>2018-09-02T23:55:26Z</time>
<speed>0.00</speed>
</trkpt>
<trkpt lat="-7.165694" lon="-34.796997">
<ele>12.730000</ele>
<time>2018-09-03T00:01:30Z</time>
<speed>0.74</speed>
</trkpt>
<trkpt lat="-7.165437" lon="-34.796558">
<ele>38.899998</ele>
<time>2018-09-03T00:09:27Z</time>
<speed>0.06</speed>
</trkpt>
<trkpt lat="-7.165596" lon="-34.796787">
<ele>8.820000</ele>
<time>2018-09-03T00:19:19Z</time>
<speed>0.34</speed>
</trkpt>
<trkpt lat="-7.165625" lon="-34.796898">
<ele>21.980000</ele>
<time>2018-09-03T00:29:31Z</time>
<speed>0.53</speed>
</trkpt>
<trkpt lat="-7.165501" lon="-34.796867">
<ele>47.439999</ele>
<time>2018-09-03T00:40:43Z</time>
<speed>0.73</speed>
</trkpt>
<trkpt lat="-7.165502" lon="-34.797066">
<ele>16.770000</ele>
<time>2018-09-03T00:54:39Z</time>
<speed>0.49</speed>
</trkpt>
<trkpt lat="-7.165462" lon="-34.796741">
<ele>18.330000</ele>
<time>2018-09-03T01:20:15Z</time>
<speed>0.30</speed>
</trkpt>
<trkpt lat="-7.165584" lon="-34.796680">
<ele>32.590000</ele>
<time>2018-09-03T01:47:40Z</time>
<speed>0.00</speed>
</trkpt>
<trkpt lat="-7.165507" lon="-34.796726">
<ele>3.970000</ele>
<time>2018-09-03T01:53:53Z</time>
<speed>0.05</speed>
</trkpt>
<trkpt lat="-7.165467" lon="-34.796677">
<ele>9.700000</ele>
<time>2018-09-03T02:14:17Z</time>
<speed>0.28</speed>
</trkpt>
<trkpt lat="-7.165517" lon="-34.796593">
<ele>28.320000</ele>
<time>2018-09-03T02:31:56Z</time>
<speed>2.56</speed>
</trkpt>
<trkpt lat="-7.165549" lon="-34.796680">
<ele>31.629999</ele>
<time>2018-09-03T02:47:56Z</time>
<speed>0.45</speed>
</trkpt>
</trkseg>
</trk>
<trk>
<name>20181015-185628(3)</name>
<desc>Color:004000ff</desc>
<trkseg>
<trkpt lat="-7.165498" lon="-34.796692">
<ele>27.699999</ele>
<time>2018-09-03T03:04:44Z</time>
<speed>0.51</speed>
</trkpt>
<trkpt lat="-7.165498" lon="-34.796692">
<ele>27.699999</ele>
<time>2018-09-03T03:21:06Z</time>
<speed>0.46</speed>
</trkpt>
<trkpt lat="-7.165448" lon="-34.796665">
<ele>21.270000</ele>
<time>2018-09-03T03:32:59Z</time>
<speed>0.65</speed>
</trkpt>
<trkpt lat="-7.165555" lon="-34.796619">
<ele>11.139999</ele>
<time>2018-09-03T03:43:36Z</time>
<speed>0.51</speed>
</trkpt>
<trkpt lat="-7.165467" lon="-34.796585">
<ele>18.049999</ele>
<time>2018-09-03T03:56:58Z</time>
<speed>0.55</speed>
</trkpt>
<trkpt lat="-7.165545" lon="-34.796646">
<ele>46.869999</ele>
<time>2018-09-03T04:12:06Z</time>
<speed>0.27</speed>
</trkpt>
<trkpt lat="-7.165618" lon="-34.796444">
<ele>46.649998</ele>
<time>2018-09-03T04:35:54Z</time>
<speed>0.82</speed>
</trkpt>
<trkpt lat="-7.165487" lon="-34.796600">
<ele>43.899998</ele>
<time>2018-09-03T05:02:28Z</time>
<speed>0.28</speed>
</trkpt>
<trkpt lat="-7.165627" lon="-34.796860">
<ele>-17.240000</ele>
<time>2018-09-03T05:26:32Z</time>
<speed>1.14</speed>
</trkpt>
<trkpt lat="-7.165610" lon="-34.796669">
<ele>39.040001</ele>
<time>2018-09-03T05:49:42Z</time>
<speed>0.45</speed>
</trkpt>
<trkpt lat="-7.165482" lon="-34.796696">
<ele>11.170000</ele>
<time>2018-09-03T06:07:31Z</time>
<speed>0.60</speed>
</trkpt>
<trkpt lat="-7.165434" lon="-34.796719">
<ele>15.620000</ele>
<time>2018-09-03T06:23:45Z</time>
<speed>0.45</speed>
</trkpt>
<trkpt lat="-7.165489" lon="-34.796734">
<ele>6.860000</ele>
<time>2018-09-03T06:29:00Z</time>
<speed>0.00</speed>
</trkpt>
<trkpt lat="-7.165492" lon="-34.796642">
<ele>13.130000</ele>
<time>2018-09-03T06:34:14Z</time>
<speed>0.00</speed>
</trkpt>
<trkpt lat="-7.165712" lon="-34.796688">
<ele>-18.939999</ele>
<time>2018-09-03T06:39:31Z</time>
<speed>0.00</speed>
</trkpt>
<trkpt lat="-7.165534" lon="-34.796646">
<ele>5.880000</ele>
<time>2018-09-03T06:44:44Z</time>
<speed>0.00</speed>
</trkpt>
<trkpt lat="-7.165504" lon="-34.796738">
<ele>4.620000</ele>
<time>2018-09-03T06:50:00Z</time>
<speed>0.00</speed>
</trkpt>
<trkpt lat="-7.165595" lon="-34.796745">
<ele>-25.529999</ele>
<time>2018-09-03T06:55:13Z</time>
<speed>0.00</speed>
</trkpt>
<trkpt lat="-7.165415" lon="-34.796730">
<ele>30.279999</ele>
<time>2018-09-03T07:00:33Z</time>
<speed>0.00</speed>
</trkpt>
<trkpt lat="-7.165521" lon="-34.796703">
<ele>31.709999</ele>
<time>2018-09-03T07:05:49Z</time>
<speed>0.00</speed>
</trkpt>
<trkpt lat="-7.165559" lon="-34.796734">
<ele>10.420000</ele>
<time>2018-09-03T07:11:04Z</time>
<speed>1.78</speed>
</trkpt>
<trkpt lat="-7.165480" lon="-34.796791">
<ele>13.440000</ele>
<time>2018-09-03T07:16:20Z</time>
<speed>0.00</speed>
</trkpt>
<trkpt lat="-7.165410" lon="-34.796703">
<ele>40.540001</ele>
<time>2018-09-03T07:21:35Z</time>
<speed>0.00</speed>
</trkpt>
<trkpt lat="-7.165438" lon="-34.796680">
<ele>2.700000</ele>
<time>2018-09-03T07:26:55Z</time>
<speed>4.14</speed>
</trkpt>
<trkpt lat="-7.165482" lon="-34.796654">
<ele>35.239998</ele>
<time>2018-09-03T07:32:13Z</time>
<speed>0.00</speed>
</trkpt>
<trkpt lat="-7.165527" lon="-34.796772">
<ele>9.750000</ele>
<time>2018-09-03T07:37:31Z</time>
<speed>0.00</speed>
</trkpt>
<trkpt lat="-7.165428" lon="-34.796597">
<ele>-3.810000</ele>
<time>2018-09-03T07:43:03Z</time>
<speed>0.12</speed>
</trkpt>
<trkpt lat="-7.165443" lon="-34.796684">
<ele>6.530000</ele>
<time>2018-09-03T07:48:20Z</time>
<speed>0.00</speed>
</trkpt>
<trkpt lat="-7.165444" lon="-34.796692">
<ele>24.510000</ele>
<time>2018-09-03T07:53:33Z</time>
<speed>0.00</speed>
</trkpt>
<trkpt lat="-7.165574" lon="-34.796745">
<ele>39.639999</ele>
<time>2018-09-03T07:58:46Z</time>
<speed>0.00</speed>
</trkpt>
<trkpt lat="-7.165483" lon="-34.796661">
<ele>22.740000</ele>
<time>2018-09-03T08:08:05Z</time>
<speed>0.50</speed>
</trkpt>
<trkpt lat="-7.165546" lon="-34.796787">
<ele>14.700000</ele>
<time>2018-09-03T08:30:24Z</time>
<speed>0.00</speed>
</trkpt>
<trkpt lat="-7.165559" lon="-34.796696">
<ele>15.929999</ele>
<time>2018-09-03T08:35:59Z</time>
<speed>0.35</speed>
</trkpt>
<trkpt lat="-7.165456" lon="-34.796661">
<ele>34.469997</ele>
<time>2018-09-03T08:50:33Z</time>
<speed>0.00</speed>
</trkpt>
<trkpt lat="-7.165484" lon="-34.796707">
<ele>22.830000</ele>
<time>2018-09-03T08:55:58Z</time>
<speed>0.76</speed>
</trkpt>
<trkpt lat="-7.165543" lon="-34.796757">
<ele>6.190000</ele>
<time>2018-09-03T09:05:25Z</time>
<speed>0.00</speed>
</trkpt>
<trkpt lat="-7.165481" lon="-34.796741">
<ele>10.260000</ele>
<time>2018-09-03T09:11:10Z</time>
<speed>0.20</speed>
</trkpt>
<trkpt lat="-7.165521" lon="-34.796703">
<ele>8.050000</ele>
<time>2018-09-03T09:22:15Z</time>
<speed>0.00</speed>
</trkpt>
<trkpt lat="-7.165529" lon="-34.796700">
<ele>17.150000</ele>
<time>2018-09-03T09:27:31Z</time>
<speed>0.89</speed>
</trkpt>
<trkpt lat="-7.165389" lon="-34.796669">
<ele>27.170000</ele>
<time>2018-09-03T09:32:48Z</time>
<speed>0.00</speed>
</trkpt>
<trkpt lat="-7.165503" lon="-34.796658">
<ele>36.520000</ele>
<time>2018-09-03T09:38:08Z</time>
<speed>0.00</speed>
</trkpt>
<trkpt lat="-7.165582" lon="-34.796665">
<ele>5.510000</ele>
<time>2018-09-03T09:43:24Z</time>
<speed>0.00</speed>
</trkpt>
<trkpt lat="-7.165474" lon="-34.796741">
<ele>40.879997</ele>
<time>2018-09-03T09:48:41Z</time>
<speed>0.00</speed>
</trkpt>
<trkpt lat="-7.165435" lon="-34.796711">
<ele>6.080000</ele>
<time>2018-09-03T09:54:00Z</time>
<speed>0.00</speed>
</trkpt>
<trkpt lat="-7.165446" lon="-34.796688">
<ele>16.830000</ele>
<time>2018-09-03T09:59:21Z</time>
<speed>0.00</speed>
</trkpt>
<trkpt lat="-7.165571" lon="-34.796703">
<ele>1.490000</ele>
<time>2018-09-03T10:06:05Z</time>
<speed>0.10</speed>
</trkpt>
<trkpt lat="-7.165540" lon="-34.796623">
<ele>27.250000</ele>
<time>2018-09-03T10:16:35Z</time>
<speed>0.18</speed>
</trkpt>
<trkpt lat="-7.165562" lon="-34.796722">
<ele>22.010000</ele>
<time>2018-09-03T10:28:54Z</time>
<speed>0.00</speed>
</trkpt>
<trkpt lat="-7.165443" lon="-34.796684">
<ele>20.309999</ele>
<time>2018-09-03T10:34:36Z</time>
<speed>0.00</speed>
</trkpt>
<trkpt lat="-7.165473" lon="-34.796692">
<ele>22.420000</ele>
<time>2018-09-03T10:44:19Z</time>
<speed>0.00</speed>
</trkpt>
<trkpt lat="-7.165511" lon="-34.796612">
<ele>32.820000</ele>
<time>2018-09-03T10:49:32Z</time>
<speed>0.00</speed>
</trkpt>
<trkpt lat="-7.165470" lon="-34.796635">
<ele>13.570000</ele>
<time>2018-09-03T10:54:46Z</time>
<speed>0.00</speed>
</trkpt>
<trkpt lat="-7.165588" lon="-34.796707">
<ele>8.790000</ele>
<time>2018-09-03T11:00:03Z</time>
<speed>0.00</speed>
</trkpt>
<trkpt lat="-7.165464" lon="-34.796608">
<ele>13.320000</ele>
<time>2018-09-03T11:05:16Z</time>
<speed>0.15</speed>
</trkpt>
<trkpt lat="-7.165628" lon="-34.796791">
<ele>6.280000</ele>
<time>2018-09-03T11:10:30Z</time>
<speed>0.00</speed>
</trkpt>
<trkpt lat="-7.165615" lon="-34.796703">
<ele>0.780000</ele>
<time>2018-09-03T11:15:43Z</time>
<speed>0.00</speed>
</trkpt>
<trkpt lat="-7.165370" lon="-34.796581">
<ele>22.230000</ele>
<time>2018-09-03T11:20:57Z</time>
<speed>0.00</speed>
</trkpt>
<trkpt lat="-7.165551" lon="-34.796883">
<ele>44.250000</ele>
<time>2018-09-03T11:26:14Z</time>
<speed>0.00</speed>
</trkpt>
<trkpt lat="-7.165490" lon="-34.796692">
<ele>7.080000</ele>
<time>2018-09-03T11:31:27Z</time>
<speed>0.00</speed>
</trkpt>
<trkpt lat="-7.165431" lon="-34.796799">
<ele>49.469997</ele>
<time>2018-09-03T11:36:50Z</time>
<speed>0.00</speed>
</trkpt>
<trkpt lat="-7.165823" lon="-34.796307">
<ele>-94.709999</ele>
<time>2018-09-03T11:42:17Z</time>
<speed>0.00</speed>
</trkpt>
<trkpt lat="-7.165636" lon="-34.796696">
<ele>-13.599999</ele>
<time>2018-09-03T11:47:30Z</time>
<speed>0.00</speed>
</trkpt>
<trkpt lat="-7.165518" lon="-34.796642">
<ele>23.869999</ele>
<time>2018-09-03T11:53:06Z</time>
<speed>0.00</speed>
</trkpt>
<trkpt lat="-7.165625" lon="-34.796696">
<ele>4.740000</ele>
<time>2018-09-03T11:58:18Z</time>
<speed>0.00</speed>
</trkpt>
<trkpt lat="-7.165556" lon="-34.796692">
<ele>7.630000</ele>
<time>2018-09-03T12:03:37Z</time>
<speed>0.00</speed>
</trkpt>
<trkpt lat="-7.165547" lon="-34.796700">
<ele>10.570000</ele>
<time>2018-09-03T12:08:50Z</time>
<speed>0.00</speed>
</trkpt>
<trkpt lat="-7.165504" lon="-34.796703">
<ele>4.100000</ele>
<time>2018-09-03T12:14:03Z</time>
<speed>0.00</speed>
</trkpt>
<trkpt lat="-7.165450" lon="-34.796673">
<ele>26.529999</ele>
<time>2018-09-03T12:19:16Z</time>
<speed>0.00</speed>
</trkpt>
<trkpt lat="-7.165637" lon="-34.796509">
<ele>-30.929998</ele>
<time>2018-09-03T12:24:36Z</time>
<speed>0.22</speed>
</trkpt>
<trkpt lat="-7.165465" lon="-34.796661">
<ele>-2.860000</ele>
<time>2018-09-03T12:29:50Z</time>
<speed>0.00</speed>
</trkpt>
<trkpt lat="-7.165454" lon="-34.796677">
<ele>25.510000</ele>
<time>2018-09-03T12:35:04Z</time>
<speed>0.00</speed>
</trkpt>
<trkpt lat="-7.165496" lon="-34.796661">
<ele>15.490000</ele>
<time>2018-09-03T12:40:18Z</time>
<speed>0.00</speed>
</trkpt>
<trkpt lat="-7.165412" lon="-34.796684">
<ele>1.180000</ele>
<time>2018-09-03T12:45:44Z</time>
<speed>0.27</speed>
</trkpt>
<trkpt lat="-7.165578" lon="-34.796524">
<ele>5.630000</ele>
<time>2018-09-03T12:51:15Z</time>
<speed>0.19</speed>
</trkpt>
<trkpt lat="-7.165540" lon="-34.796638">
<ele>8.389999</ele>
<time>2018-09-03T12:56:30Z</time>
<speed>0.00</speed>
</trkpt>
<trkpt lat="-7.166010" lon="-34.796139">
<ele>-10.830000</ele>
<time>2018-09-03T13:01:59Z</time>
<speed>1.09</speed>
</trkpt>
<trkpt lat="-7.165453" lon="-34.796730">
<ele>19.510000</ele>
<time>2018-09-03T13:07:15Z</time>
<speed>0.00</speed>
</trkpt>
<trkpt lat="-7.165445" lon="-34.796700">
<ele>-3.840000</ele>
<time>2018-09-03T13:13:06Z</time>
<speed>0.00</speed>
</trkpt>
<trkpt lat="-7.165529" lon="-34.796650">
<ele>3.770000</ele>
<time>2018-09-03T13:19:50Z</time>
<speed>0.59</speed>
</trkpt>
<trkpt lat="-7.165507" lon="-34.796753">
<ele>8.760000</ele>
<time>2018-09-03T13:27:20Z</time>
<speed>2.10</speed>
</trkpt>
<trkpt lat="-7.165654" lon="-34.796768">
<ele>31.939999</ele>
<time>2018-09-03T13:32:41Z</time>
<speed>0.00</speed>
</trkpt>
<trkpt lat="-7.165482" lon="-34.796703">
<ele>1.180000</ele>
<time>2018-09-03T13:38:40Z</time>
<speed>0.06</speed>
</trkpt>
<trkpt lat="-7.165504" lon="-34.796650">
<ele>2.230000</ele>
<time>2018-09-03T13:45:16Z</time>
<speed>0.00</speed>
</trkpt>
<trkpt lat="-7.165565" lon="-34.796597">
<ele>16.770000</ele>
<time>2018-09-03T13:50:35Z</time>
<speed>0.44</speed>
</trkpt>
<trkpt lat="-7.165553" lon="-34.796623">
<ele>33.349998</ele>
<time>2018-09-03T13:55:54Z</time>
<speed>0.00</speed>
</trkpt>
<trkpt lat="-7.165534" lon="-34.796715">
<ele>6.590000</ele>
<time>2018-09-03T14:02:59Z</time>
<speed>0.11</speed>
</trkpt>
<trkpt lat="-7.165484" lon="-34.796631">
<ele>26.299999</ele>
<time>2018-09-03T14:15:46Z</time>
<speed>0.25</speed>
</trkpt>
<trkpt lat="-7.165524" lon="-34.796696">
<ele>26.559999</ele>
<time>2018-09-03T14:30:21Z</time>
<speed>0.06</speed>
</trkpt>
<trkpt lat="-7.165538" lon="-34.796680">
<ele>25.059999</ele>
<time>2018-09-03T14:42:22Z</time>
<speed>0.08</speed>
</trkpt>
<trkpt lat="-7.165532" lon="-34.796715">
<ele>28.170000</ele>
<time>2018-09-03T14:54:44Z</time>
<speed>0.20</speed>
</trkpt>
<trkpt lat="-7.165452" lon="-34.796413">
<ele>0.420000</ele>
<time>2018-09-03T15:05:40Z</time>
<speed>0.28</speed>
</trkpt>
<trkpt lat="-7.165583" lon="-34.796665">
<ele>4.630000</ele>
<time>2018-09-03T15:17:34Z</time>
<speed>0.11</speed>
</trkpt>
<trkpt lat="-7.165266" lon="-34.796719">
<ele>-19.170000</ele>
<time>2018-09-03T15:32:05Z</time>
<speed>0.74</speed>
</trkpt>
<trkpt lat="-7.165577" lon="-34.796680">
<ele>20.840000</ele>
<time>2018-09-03T15:49:02Z</time>
<speed>0.48</speed>
</trkpt>
<trkpt lat="-7.165521" lon="-34.796677">
<ele>33.399998</ele>
<time>2018-09-03T16:03:09Z</time>
<speed>0.56</speed>
</trkpt>
<trkpt lat="-7.165591" lon="-34.796558">
<ele>25.889999</ele>
<time>2018-09-03T16:08:27Z</time>
<speed>0.00</speed>
</trkpt>
<trkpt lat="-7.165589" lon="-34.796551">
<ele>52.849998</ele>
<time>2018-09-03T16:13:42Z</time>
<speed>0.23</speed>
</trkpt>
<trkpt lat="-7.165510" lon="-34.796520">
<ele>62.789997</ele>
<time>2018-09-03T16:20:24Z</time>
<speed>0.33</speed>
</trkpt>
<trkpt lat="-7.165454" lon="-34.796764">
<ele>8.710000</ele>
<time>2018-09-03T16:33:33Z</time>
<speed>0.85</speed>
</trkpt>
<trkpt lat="-7.165460" lon="-34.796677">
<ele>2.820000</ele>
<time>2018-09-03T16:47:24Z</time>
<speed>0.05</speed>
</trkpt>
<trkpt lat="-7.165490" lon="-34.796684">
<ele>33.919998</ele>
<time>2018-09-03T17:00:14Z</time>
<speed>0.00</speed>
</trkpt>
<trkpt lat="-7.165355" lon="-34.796562">
<ele>18.160000</ele>
<time>2018-09-03T17:12:31Z</time>
<speed>1.13</speed>
</trkpt>
<trkpt lat="-7.165495" lon="-34.796413">
<ele>69.290001</ele>
<time>2018-09-03T17:22:09Z</time>
<speed>0.00</speed>
</trkpt>
<trkpt lat="-7.165617" lon="-34.796745">
<ele>0.930000</ele>
<time>2018-09-03T17:27:20Z</time>
<speed>4.86</speed>
</trkpt>
<trkpt lat="-7.165370" lon="-34.796837">
<ele>-19.809999</ele>
<time>2018-09-03T17:32:36Z</time>
<speed>0.00</speed>
</trkpt>
<trkpt lat="-7.165639" lon="-34.796745">
<ele>-7.110000</ele>
<time>2018-09-03T17:38:09Z</time>
<speed>0.98</speed>
</trkpt>
<trkpt lat="-7.165380" lon="-34.796322">
<ele>67.900002</ele>
<time>2018-09-03T17:45:36Z</time>
<speed>0.00</speed>
</trkpt>
<trkpt lat="-7.165553" lon="-34.796806">
<ele>-0.300000</ele>
<time>2018-09-03T17:56:37Z</time>
<speed>0.00</speed>
</trkpt>
<trkpt lat="-7.165527" lon="-34.796673">
<ele>12.740000</ele>
<time>2018-09-03T18:06:25Z</time>
<speed>0.00</speed>
</trkpt>
<trkpt lat="-7.165436" lon="-34.796741">
<ele>6.250000</ele>
<time>2018-09-03T18:11:40Z</time>
<speed>0.00</speed>
</trkpt>
<trkpt lat="-7.165560" lon="-34.796597">
<ele>17.949999</ele>
<time>2018-09-03T18:16:54Z</time>
<speed>0.00</speed>
</trkpt>
<trkpt lat="-7.165522" lon="-34.796619">
<ele>18.309999</ele>
<time>2018-09-03T18:22:07Z</time>
<speed>0.00</speed>
</trkpt>
<trkpt lat="-7.165360" lon="-34.796616">
<ele>33.899998</ele>
<time>2018-09-03T18:27:17Z</time>
<speed>0.00</speed>
</trkpt>
<trkpt lat="-7.165449" lon="-34.796638">
<ele>29.289999</ele>
<time>2018-09-03T18:32:28Z</time>
<speed>0.00</speed>
</trkpt>
<trkpt lat="-7.165462" lon="-34.796600">
<ele>43.709999</ele>
<time>2018-09-03T18:37:38Z</time>
<speed>0.00</speed>
</trkpt>
<trkpt lat="-7.165552" lon="-34.796711">
<ele>4.310000</ele>
<time>2018-09-03T18:42:49Z</time>
<speed>0.00</speed>
</trkpt>
<trkpt lat="-7.165501" lon="-34.796810">
<ele>-2.680000</ele>
<time>2018-09-03T18:48:00Z</time>
<speed>0.00</speed>
</trkpt>
<trkpt lat="-7.165510" lon="-34.796646">
<ele>20.549999</ele>
<time>2018-09-03T18:53:10Z</time>
<speed>0.00</speed>
</trkpt>
<trkpt lat="-7.165489" lon="-34.796577">
<ele>34.489998</ele>
<time>2018-09-03T18:58:19Z</time>
<speed>0.00</speed>
</trkpt>
<trkpt lat="-7.165677" lon="-34.796406">
<ele>43.660000</ele>
<time>2018-09-03T19:03:37Z</time>
<speed>1.60</speed>
</trkpt>
<trkpt lat="-7.165713" lon="-34.796249">
<ele>96.220001</ele>
<time>2018-09-03T19:08:54Z</time>
<speed>0.00</speed>
</trkpt>
<trkpt lat="-7.165556" lon="-34.796631">
<ele>25.010000</ele>
<time>2018-09-03T19:14:09Z</time>
<speed>0.00</speed>
</trkpt>
<trkpt lat="-7.165547" lon="-34.796616">
<ele>19.779999</ele>
<time>2018-09-03T19:19:28Z</time>
<speed>0.00</speed>
</trkpt>
<trkpt lat="-7.165535" lon="-34.796570">
<ele>34.259998</ele>
<time>2018-09-03T19:24:47Z</time>
<speed>2.16</speed>
</trkpt>
<trkpt lat="-7.165413" lon="-34.796776">
<ele>41.570000</ele>
<time>2018-09-03T19:30:03Z</time>
<speed>0.00</speed>
</trkpt>
<trkpt lat="-7.165581" lon="-34.796619">
<ele>39.270000</ele>
<time>2018-09-03T19:35:17Z</time>
<speed>4.85</speed>
</trkpt>
<trkpt lat="-7.165493" lon="-34.796738">
<ele>31.869999</ele>
<time>2018-09-03T19:40:37Z</time>
<speed>0.04</speed>
</trkpt>
<trkpt lat="-7.165399" lon="-34.797527">
<ele>-18.920000</ele>
<time>2018-09-03T19:45:59Z</time>
<speed>0.00</speed>
</trkpt>
<trkpt lat="-7.165646" lon="-34.796734">
<ele>42.840000</ele>
<time>2018-09-03T19:51:32Z</time>
<speed>0.12</speed>
</trkpt>
<trkpt lat="-7.165534" lon="-34.796597">
<ele>9.700000</ele>
<time>2018-09-03T19:56:47Z</time>
<speed>0.00</speed>
</trkpt>
<trkpt lat="-7.165540" lon="-34.796879">
<ele>-12.450000</ele>
<time>2018-09-03T20:02:07Z</time>
<speed>0.00</speed>
</trkpt>
<trkpt lat="-7.165532" lon="-34.796860">
<ele>-18.059999</ele>
<time>2018-09-03T20:07:21Z</time>
<speed>0.00</speed>
</trkpt>
<trkpt lat="-7.165543" lon="-34.796764">
<ele>32.059998</ele>
<time>2018-09-03T20:12:35Z</time>
<speed>0.00</speed>
</trkpt>
<trkpt lat="-7.165461" lon="-34.796707">
<ele>29.289999</ele>
<time>2018-09-03T20:17:50Z</time>
<speed>2.48</speed>
</trkpt>
<trkpt lat="-7.165490" lon="-34.796684">
<ele>43.599998</ele>
<time>2018-09-03T20:23:03Z</time>
<speed>0.00</speed>
</trkpt>
<trkpt lat="-7.165504" lon="-34.796570">
<ele>45.020000</ele>
<time>2018-09-03T20:28:19Z</time>
<speed>0.00</speed>
</trkpt>
<trkpt lat="-7.165605" lon="-34.796707">
<ele>9.730000</ele>
<time>2018-09-03T20:33:50Z</time>
<speed>1.00</speed>
</trkpt>
<trkpt lat="-7.165546" lon="-34.796490">
<ele>23.379999</ele>
<time>2018-09-03T20:39:08Z</time>
<speed>0.00</speed>
</trkpt>
<trkpt lat="-7.165350" lon="-34.796299">
<ele>31.639999</ele>
<time>2018-09-03T20:45:26Z</time>
<speed>0.28</speed>
</trkpt>
<trkpt lat="-7.165467" lon="-34.796619">
<ele>4.960000</ele>
<time>2018-09-03T20:54:26Z</time>
<speed>0.69</speed>
</trkpt>
<trkpt lat="-7.165377" lon="-34.796547">
<ele>0.060000</ele>
<time>2018-09-03T21:05:18Z</time>
<speed>0.85</speed>
</trkpt>
<trkpt lat="-7.165471" lon="-34.796642">
<ele>16.809999</ele>
<time>2018-09-03T21:10:34Z</time>
<speed>0.00</speed>
</trkpt>
<trkpt lat="-7.165498" lon="-34.796665">
<ele>26.639999</ele>
<time>2018-09-03T21:15:48Z</time>
<speed>0.00</speed>
</trkpt>
<trkpt lat="-7.165465" lon="-34.796745">
<ele>19.920000</ele>
<time>2018-09-03T21:21:45Z</time>
<speed>0.07</speed>
</trkpt>
<trkpt lat="-7.165598" lon="-34.796764">
<ele>27.430000</ele>
<time>2018-09-03T21:29:54Z</time>
<speed>0.00</speed>
</trkpt>
<trkpt lat="-7.165533" lon="-34.796776">
<ele>9.690000</ele>
<time>2018-09-03T21:35:19Z</time>
<speed>0.42</speed>
</trkpt>
<trkpt lat="-7.165805" lon="-34.796791">
<ele>-39.540001</ele>
<time>2018-09-03T21:42:21Z</time>
<speed>0.18</speed>
</trkpt>
<trkpt lat="-7.165562" lon="-34.796822">
<ele>12.020000</ele>
<time>2018-09-03T21:49:00Z</time>
<speed>2.55</speed>
</trkpt>
<trkpt lat="-7.165359" lon="-34.796555">
<ele>17.959999</ele>
<time>2018-09-03T21:54:30Z</time>
<speed>0.00</speed>
</trkpt>
<trkpt lat="-7.165549" lon="-34.796837">
<ele>11.809999</ele>
<time>2018-09-03T22:00:36Z</time>
<speed>0.00</speed>
</trkpt>
<trkpt lat="-7.165658" lon="-34.796871">
<ele>-5.390000</ele>
<time>2018-09-03T22:06:53Z</time>
<speed>0.00</speed>
</trkpt>
<trkpt lat="-7.165622" lon="-34.796783">
<ele>-3.460000</ele>
<time>2018-09-03T22:12:13Z</time>
<speed>0.41</speed>
</trkpt>
<trkpt lat="-7.165389" lon="-34.796627">
<ele>42.360001</ele>
<time>2018-09-03T22:17:39Z</time>
<speed>0.75</speed>
</trkpt>
<trkpt lat="-7.165480" lon="-34.796696">
<ele>33.919998</ele>
<time>2018-09-03T22:23:24Z</time>
<speed>0.06</speed>
</trkpt>
<trkpt lat="-7.165463" lon="-34.796692">
<ele>15.160000</ele>
<time>2018-09-03T22:30:34Z</time>
<speed>0.00</speed>
</trkpt>
<trkpt lat="-7.165587" lon="-34.796722">
<ele>7.270000</ele>
<time>2018-09-03T22:35:48Z</time>
<speed>0.00</speed>
</trkpt>
<trkpt lat="-7.165412" lon="-34.796631">
<ele>10.340000</ele>
<time>2018-09-03T22:41:04Z</time>
<speed>0.00</speed>
</trkpt>
<trkpt lat="-7.165398" lon="-34.796646">
<ele>-0.760000</ele>
<time>2018-09-03T22:46:26Z</time>
<speed>0.40</speed>
</trkpt>
<trkpt lat="-7.165545" lon="-34.796658">
<ele>45.829998</ele>
<time>2018-09-03T22:52:01Z</time>
<speed>0.09</speed>
</trkpt>
<trkpt lat="-7.165548" lon="-34.796616">
<ele>-3.160000</ele>
<time>2018-09-03T22:58:03Z</time>
<speed>0.00</speed>
</trkpt>
<trkpt lat="-7.165513" lon="-34.796600">
<ele>19.650000</ele>
<time>2018-09-03T23:04:10Z</time>
<speed>0.01</speed>
</trkpt>
<trkpt lat="-7.165510" lon="-34.796658">
<ele>18.820000</ele>
<time>2018-09-03T23:09:51Z</time>
<speed>0.53</speed>
</trkpt>
<trkpt lat="-7.165472" lon="-34.796761">
<ele>27.900000</ele>
<time>2018-09-03T23:15:05Z</time>
<speed>0.00</speed>
</trkpt>
<trkpt lat="-7.165503" lon="-34.796719">
<ele>13.290000</ele>
<time>2018-09-03T23:20:32Z</time>
<speed>0.68</speed>
</trkpt>
<trkpt lat="-7.165605" lon="-34.796776">
<ele>5.680000</ele>
<time>2018-09-03T23:26:22Z</time>
<speed>0.00</speed>
</trkpt>
<trkpt lat="-7.165556" lon="-34.796726">
<ele>10.320000</ele>
<time>2018-09-03T23:33:32Z</time>
<speed>1.21</speed>
</trkpt>
<trkpt lat="-7.165504" lon="-34.796707">
<ele>23.939999</ele>
<time>2018-09-03T23:38:50Z</time>
<speed>0.77</speed>
</trkpt>
<trkpt lat="-7.165505" lon="-34.796799">
<ele>25.209999</ele>
<time>2018-09-03T23:44:07Z</time>
<speed>0.00</speed>
</trkpt>
<trkpt lat="-7.165350" lon="-34.796463">
<ele>15.219999</ele>
<time>2018-09-03T23:49:23Z</time>
<speed>0.67</speed>
</trkpt>
<trkpt lat="-7.165586" lon="-34.796818">
<ele>27.500000</ele>
<time>2018-09-03T23:54:38Z</time>
<speed>0.00</speed>
</trkpt>
<trkpt lat="-7.165502" lon="-34.796673">
<ele>38.910000</ele>
<time>2018-09-03T23:59:55Z</time>
<speed>0.00</speed>
</trkpt>
<trkpt lat="-7.165365" lon="-34.796448">
<ele>45.119999</ele>
<time>2018-09-04T00:05:12Z</time>
<speed>4.18</speed>
</trkpt>
<trkpt lat="-7.165377" lon="-34.796547">
<ele>38.369999</ele>
<time>2018-09-04T00:10:28Z</time>
<speed>0.00</speed>
</trkpt>
<trkpt lat="-7.165386" lon="-34.796535">
<ele>42.950001</ele>
<time>2018-09-04T00:15:50Z</time>
<speed>0.00</speed>
</trkpt>
<trkpt lat="-7.165528" lon="-34.796722">
<ele>21.000000</ele>
<time>2018-09-04T00:21:04Z</time>
<speed>0.00</speed>
</trkpt>
<trkpt lat="-7.165474" lon="-34.796631">
<ele>28.920000</ele>
<time>2018-09-04T00:26:19Z</time>
<speed>0.00</speed>
</trkpt>
<trkpt lat="-7.165461" lon="-34.796722">
<ele>28.289999</ele>
<time>2018-09-04T00:31:39Z</time>
<speed>0.00</speed>
</trkpt>
<trkpt lat="-7.165449" lon="-34.796658">
<ele>11.820000</ele>
<time>2018-09-04T00:36:53Z</time>
<speed>2.47</speed>
</trkpt>
<trkpt lat="-7.165650" lon="-34.796741">
<ele>10.670000</ele>
<time>2018-09-04T00:42:14Z</time>
<speed>1.18</speed>
</trkpt>
<trkpt lat="-7.165471" lon="-34.796852">
<ele>26.849998</ele>
<time>2018-09-04T00:47:30Z</time>
<speed>0.00</speed>
</trkpt>
<trkpt lat="-7.165510" lon="-34.796440">
<ele>60.579998</ele>
<time>2018-09-04T00:52:54Z</time>
<speed>1.20</speed>
</trkpt>
<trkpt lat="-7.165425" lon="-34.796448">
<ele>33.610001</ele>
<time>2018-09-04T00:58:10Z</time>
<speed>0.00</speed>
</trkpt>
<trkpt lat="-7.165269" lon="-34.797073">
<ele>-55.070000</ele>
<time>2018-09-04T01:03:45Z</time>
<speed>1.26</speed>
</trkpt>
<trkpt lat="-7.165446" lon="-34.796513">
<ele>-3.230000</ele>
<time>2018-09-04T01:09:20Z</time>
<speed>0.69</speed>
</trkpt>
<trkpt lat="-7.165468" lon="-34.796490">
<ele>15.299999</ele>
<time>2018-09-04T01:15:26Z</time>
<speed>2.05</speed>
</trkpt>
<trkpt lat="-7.165220" lon="-34.797173">
<ele>-81.019997</ele>
<time>2018-09-04T01:21:51Z</time>
<speed>0.00</speed>
</trkpt>
<trkpt lat="-7.165491" lon="-34.796562">
<ele>23.189999</ele>
<time>2018-09-04T01:28:27Z</time>
<speed>0.41</speed>
</trkpt>
<trkpt lat="-7.165555" lon="-34.796360">
<ele>25.689999</ele>
<time>2018-09-04T01:33:52Z</time>
<speed>0.10</speed>
</trkpt>
<trkpt lat="-7.165568" lon="-34.796616">
<ele>23.389999</ele>
<time>2018-09-04T01:40:03Z</time>
<speed>0.00</speed>
</trkpt>
<trkpt lat="-7.165481" lon="-34.796654">
<ele>7.800000</ele>
<time>2018-09-04T01:46:35Z</time>
<speed>0.00</speed>
</trkpt>
<trkpt lat="-7.165532" lon="-34.796696">
<ele>-11.309999</ele>
<time>2018-09-04T01:51:51Z</time>
<speed>0.00</speed>
</trkpt>
<trkpt lat="-7.165557" lon="-34.796738">
<ele>-10.750000</ele>
<time>2018-09-04T01:57:06Z</time>
<speed>0.00</speed>
</trkpt>
<trkpt lat="-7.165626" lon="-34.796726">
<ele>4.050000</ele>
<time>2018-09-04T02:02:28Z</time>
<speed>0.23</speed>
</trkpt>
<trkpt lat="-7.165489" lon="-34.796726">
<ele>14.610000</ele>
<time>2018-09-04T02:07:42Z</time>
<speed>0.00</speed>
</trkpt>
<trkpt lat="-7.165597" lon="-34.796745">
<ele>-2.200000</ele>
<time>2018-09-04T02:13:03Z</time>
<speed>0.00</speed>
</trkpt>
<trkpt lat="-7.165599" lon="-34.796585">
<ele>30.010000</ele>
<time>2018-09-04T02:18:31Z</time>
<speed>0.19</speed>
</trkpt>
<trkpt lat="-7.165578" lon="-34.796646">
<ele>-7.370000</ele>
<time>2018-09-04T02:23:46Z</time>
<speed>2.31</speed>
</trkpt>
<trkpt lat="-7.165544" lon="-34.796684">
<ele>6.860000</ele>
<time>2018-09-04T02:29:03Z</time>
<speed>0.00</speed>
</trkpt>
<trkpt lat="-7.165584" lon="-34.796715">
<ele>4.480000</ele>
<time>2018-09-04T02:34:48Z</time>
<speed>0.19</speed>
</trkpt>
<trkpt lat="-7.165645" lon="-34.796722">
<ele>26.869999</ele>
<time>2018-09-04T02:40:41Z</time>
<speed>0.00</speed>
</trkpt>
<trkpt lat="-7.165520" lon="-34.796711">
<ele>6.790000</ele>
<time>2018-09-04T02:46:00Z</time>
<speed>0.00</speed>
</trkpt>
<trkpt lat="-7.165430" lon="-34.796677">
<ele>84.290001</ele>
<time>2018-09-04T02:51:19Z</time>
<speed>0.61</speed>
</trkpt>
<trkpt lat="-7.165503" lon="-34.796642">
<ele>-30.230000</ele>
<time>2018-09-04T02:56:40Z</time>
<speed>1.65</speed>
</trkpt>
</trkseg>
</trk>
<trk>
<name>20181015-185628(4)</name>
<desc>Color:004000ff</desc>
<trkseg>
<trkpt lat="-7.165535" lon="-34.796684">
<ele>-25.449999</ele>
<time>2018-09-04T03:02:04Z</time>
<speed>0.00</speed>
</trkpt>
<trkpt lat="-7.165544" lon="-34.796677">
<ele>9.800000</ele>
<time>2018-09-04T03:07:21Z</time>
<speed>0.00</speed>
</trkpt>
<trkpt lat="-7.165572" lon="-34.796700">
<ele>-10.940000</ele>
<time>2018-09-04T03:12:35Z</time>
<speed>0.00</speed>
</trkpt>
<trkpt lat="-7.165481" lon="-34.796749">
<ele>22.359999</ele>
<time>2018-09-04T03:17:51Z</time>
<speed>0.11</speed>
</trkpt>
<trkpt lat="-7.165491" lon="-34.796741">
<ele>3.860000</ele>
<time>2018-09-04T03:23:16Z</time>
<speed>0.22</speed>
</trkpt>
<trkpt lat="-7.165575" lon="-34.796726">
<ele>35.950001</ele>
<time>2018-09-04T03:28:29Z</time>
<speed>1.46</speed>
</trkpt>
<trkpt lat="-7.165479" lon="-34.796696">
<ele>27.539999</ele>
<time>2018-09-04T03:33:43Z</time>
<speed>0.00</speed>
</trkpt>
<trkpt lat="-7.165563" lon="-34.796650">
<ele>12.400000</ele>
<time>2018-09-04T03:38:58Z</time>
<speed>0.00</speed>
</trkpt>
<trkpt lat="-7.165362" lon="-34.796738">
<ele>-25.650000</ele>
<time>2018-09-04T03:44:14Z</time>
<speed>0.00</speed>
</trkpt>
<trkpt lat="-7.165450" lon="-34.796707">
<ele>10.429999</ele>
<time>2018-09-04T03:49:28Z</time>
<speed>0.39</speed>
</trkpt>
<trkpt lat="-7.165557" lon="-34.796635">
<ele>20.799999</ele>
<time>2018-09-04T03:54:44Z</time>
<speed>0.00</speed>
</trkpt>
<trkpt lat="-7.165489" lon="-34.796734">
<ele>24.129999</ele>
<time>2018-09-04T04:02:07Z</time>
<speed>0.29</speed>
</trkpt>
<trkpt lat="-7.165315" lon="-34.796951">
<ele>-53.430000</ele>
<time>2018-09-04T04:15:20Z</time>
<speed>0.00</speed>
</trkpt>
<trkpt lat="-7.165339" lon="-34.796951">
<ele>-57.509998</ele>
<time>2018-09-04T04:29:46Z</time>
<speed>0.00</speed>
</trkpt>
<trkpt lat="-7.165499" lon="-34.796490">
<ele>77.529999</ele>
<time>2018-09-04T04:40:30Z</time>
<speed>0.27</speed>
</trkpt>
<trkpt lat="-7.165498" lon="-34.796665">
<ele>14.580000</ele>
<time>2018-09-04T04:51:54Z</time>
<speed>0.00</speed>
</trkpt>
<trkpt lat="-7.165555" lon="-34.796574">
<ele>24.949999</ele>
<time>2018-09-04T04:57:08Z</time>
<speed>0.00</speed>
</trkpt>
<trkpt lat="-7.165696" lon="-34.797024">
<ele>-11.800000</ele>
<time>2018-09-04T05:03:09Z</time>
<speed>0.26</speed>
</trkpt>
<trkpt lat="-7.165531" lon="-34.796635">
<ele>27.930000</ele>
<time>2018-09-04T05:13:11Z</time>
<speed>0.00</speed>
</trkpt>
<trkpt lat="-7.165442" lon="-34.796574">
<ele>20.219999</ele>
<time>2018-09-04T05:18:29Z</time>
<speed>0.00</speed>
</trkpt>
<trkpt lat="-7.165477" lon="-34.796627">
<ele>26.469999</ele>
<time>2018-09-04T05:23:55Z</time>
<speed>0.66</speed>
</trkpt>
<trkpt lat="-7.165480" lon="-34.796677">
<ele>17.889999</ele>
<time>2018-09-04T05:30:15Z</time>
<speed>1.81</speed>
</trkpt>
<trkpt lat="-7.165558" lon="-34.796741">
<ele>2.370000</ele>
<time>2018-09-04T05:36:31Z</time>
<speed>0.87</speed>
</trkpt>
<trkpt lat="-7.165352" lon="-34.796803">
<ele>-10.130000</ele>
<time>2018-09-04T05:44:38Z</time>
<speed>0.00</speed>
</trkpt>
<trkpt lat="-7.165498" lon="-34.796680">
<ele>12.530000</ele>
<time>2018-09-04T05:50:30Z</time>
<speed>0.40</speed>
</trkpt>
<trkpt lat="-7.165407" lon="-34.796688">
<ele>19.309999</ele>
<time>2018-09-04T05:58:56Z</time>
<speed>0.00</speed>
</trkpt>
<trkpt lat="-7.165379" lon="-34.796795">
<ele>-2.700000</ele>
<time>2018-09-04T06:04:15Z</time>
<speed>0.00</speed>
</trkpt>
<trkpt lat="-7.165609" lon="-34.796688">
<ele>4.940000</ele>
<time>2018-09-04T06:09:28Z</time>
<speed>0.00</speed>
</trkpt>
<trkpt lat="-7.165435" lon="-34.796665">
<ele>28.260000</ele>
<time>2018-09-04T06:14:51Z</time>
<speed>0.40</speed>
</trkpt>
<trkpt lat="-7.165560" lon="-34.796730">
<ele>-1.950000</ele>
<time>2018-09-04T06:20:06Z</time>
<speed>1.99</speed>
</trkpt>
<trkpt lat="-7.165390" lon="-34.796696">
<ele>27.750000</ele>
<time>2018-09-04T06:25:20Z</time>
<speed>0.00</speed>
</trkpt>
<trkpt lat="-7.165504" lon="-34.796688">
<ele>18.650000</ele>
<time>2018-09-04T06:30:35Z</time>
<speed>0.00</speed>
</trkpt>
<trkpt lat="-7.165452" lon="-34.796772">
<ele>26.789999</ele>
<time>2018-09-04T06:35:48Z</time>
<speed>0.00</speed>
</trkpt>
<trkpt lat="-7.165475" lon="-34.796745">
<ele>18.709999</ele>
<time>2018-09-04T06:41:02Z</time>
<speed>0.00</speed>
</trkpt>
<trkpt lat="-7.165493" lon="-34.796803">
<ele>-6.630000</ele>
<time>2018-09-04T06:46:15Z</time>
<speed>0.00</speed>
</trkpt>
<trkpt lat="-7.165479" lon="-34.796700">
<ele>10.809999</ele>
<time>2018-09-04T06:51:29Z</time>
<speed>0.00</speed>
</trkpt>
<trkpt lat="-7.165350" lon="-34.796726">
<ele>43.669998</ele>
<time>2018-09-04T06:56:55Z</time>
<speed>0.35</speed>
</trkpt>
<trkpt lat="-7.165456" lon="-34.796753">
<ele>41.059998</ele>
<time>2018-09-04T07:02:11Z</time>
<speed>0.00</speed>
</trkpt>
<trkpt lat="-7.165478" lon="-34.796734">
<ele>18.119999</ele>
<time>2018-09-04T07:07:24Z</time>
<speed>0.00</speed>
</trkpt>
<trkpt lat="-7.165434" lon="-34.796825">
<ele>-8.150000</ele>
<time>2018-09-04T07:12:36Z</time>
<speed>0.00</speed>
</trkpt>
<trkpt lat="-7.165411" lon="-34.796772">
<ele>34.500000</ele>
<time>2018-09-04T07:17:49Z</time>
<speed>0.00</speed>
</trkpt>
<trkpt lat="-7.165488" lon="-34.796791">
<ele>23.859999</ele>
<time>2018-09-04T07:23:02Z</time>
<speed>0.00</speed>
</trkpt>
<trkpt lat="-7.165458" lon="-34.796902">
<ele>19.219999</ele>
<time>2018-09-04T07:28:14Z</time>
<speed>0.00</speed>
</trkpt>
<trkpt lat="-7.165400" lon="-34.796829">
<ele>12.420000</ele>
<time>2018-09-04T07:33:33Z</time>
<speed>1.34</speed>
</trkpt>
<trkpt lat="-7.165391" lon="-34.796879">
<ele>17.440001</ele>
<time>2018-09-04T07:38:50Z</time>
<speed>0.00</speed>
</trkpt>
<trkpt lat="-7.165281" lon="-34.797050">
<ele>3.920000</ele>
<time>2018-09-04T07:44:05Z</time>
<speed>0.00</speed>
</trkpt>
<trkpt lat="-7.165573" lon="-34.796715">
<ele>26.250000</ele>
<time>2018-09-04T07:50:39Z</time>
<speed>0.56</speed>
</trkpt>
<trkpt lat="-7.165299" lon="-34.796535">
<ele>34.329998</ele>
<time>2018-09-04T08:03:47Z</time>
<speed>0.00</speed>
</trkpt>
<trkpt lat="-7.165418" lon="-34.796661">
<ele>33.759998</ele>
<time>2018-09-04T08:32:54Z</time>
<speed>1.35</speed>
</trkpt>
<trkpt lat="-7.165369" lon="-34.796604">
<ele>34.329998</ele>
<time>2018-09-04T09:02:15Z</time>
<speed>0.66</speed>
</trkpt>
<trkpt lat="-7.165526" lon="-34.796707">
<ele>11.710000</ele>
<time>2018-09-04T09:23:31Z</time>
<speed>0.42</speed>
</trkpt>
<trkpt lat="-7.165330" lon="-34.796696">
<ele>25.189999</ele>
<time>2018-09-04T09:42:33Z</time>
<speed>0.00</speed>
</trkpt>
<trkpt lat="-7.165439" lon="-34.796673">
<ele>7.870000</ele>
<time>2018-09-04T09:47:46Z</time>
<speed>0.00</speed>
</trkpt>
<trkpt lat="-7.165534" lon="-34.796696">
<ele>33.099998</ele>
<time>2018-09-04T09:53:00Z</time>
<speed>0.00</speed>
</trkpt>
<trkpt lat="-7.165543" lon="-34.796749">
<ele>4.200000</ele>
<time>2018-09-04T09:58:15Z</time>
<speed>0.00</speed>
</trkpt>
<trkpt lat="-7.165534" lon="-34.796635">
<ele>34.739998</ele>
<time>2018-09-04T10:03:36Z</time>
<speed>0.00</speed>
</trkpt>
<trkpt lat="-7.165417" lon="-34.796642">
<ele>9.179999</ele>
<time>2018-09-04T10:08:54Z</time>
<speed>0.00</speed>
</trkpt>
<trkpt lat="-7.165268" lon="-34.796448">
<ele>32.610001</ele>
<time>2018-09-04T10:14:07Z</time>
<speed>0.00</speed>
</trkpt>
<trkpt lat="-7.165479" lon="-34.796661">
<ele>6.540000</ele>
<time>2018-09-04T10:19:20Z</time>
<speed>0.00</speed>
</trkpt>
<trkpt lat="-7.165464" lon="-34.796581">
<ele>37.480000</ele>
<time>2018-09-04T10:24:40Z</time>
<speed>0.87</speed>
</trkpt>
<trkpt lat="-7.165528" lon="-34.796646">
<ele>28.359999</ele>
<time>2018-09-04T10:29:56Z</time>
<speed>0.00</speed>
</trkpt>
<trkpt lat="-7.165454" lon="-34.796646">
<ele>26.320000</ele>
<time>2018-09-04T10:35:12Z</time>
<speed>0.00</speed>
</trkpt>
<trkpt lat="-7.165470" lon="-34.796700">
<ele>44.549999</ele>
<time>2018-09-04T10:40:37Z</time>
<speed>0.52</speed>
</trkpt>
<trkpt lat="-7.165387" lon="-34.796616">
<ele>7.790000</ele>
<time>2018-09-04T10:45:54Z</time>
<speed>0.58</speed>
</trkpt>
<trkpt lat="-7.165525" lon="-34.796696">
<ele>3.020000</ele>
<time>2018-09-04T10:51:30Z</time>
<speed>0.14</speed>
</trkpt>
<trkpt lat="-7.165506" lon="-34.796650">
<ele>11.650000</ele>
<time>2018-09-04T10:56:46Z</time>
<speed>0.00</speed>
</trkpt>
<trkpt lat="-7.165499" lon="-34.796570">
<ele>42.669998</ele>
<time>2018-09-04T11:02:05Z</time>
<speed>0.00</speed>
</trkpt>
<trkpt lat="-7.165450" lon="-34.796673">
<ele>23.580000</ele>
<time>2018-09-04T11:07:18Z</time>
<speed>0.00</speed>
</trkpt>
<trkpt lat="-7.165554" lon="-34.796684">
<ele>10.960000</ele>
<time>2018-09-04T11:12:31Z</time>
<speed>0.00</speed>
</trkpt>
<trkpt lat="-7.165473" lon="-34.796585">
<ele>20.010000</ele>
<time>2018-09-04T11:17:44Z</time>
<speed>0.00</speed>
</trkpt>
<trkpt lat="-7.165287" lon="-34.796501">
<ele>50.439999</ele>
<time>2018-09-04T11:22:57Z</time>
<speed>0.00</speed>
</trkpt>
<trkpt lat="-7.165399" lon="-34.796585">
<ele>17.350000</ele>
<time>2018-09-04T11:28:10Z</time>
<speed>0.00</speed>
</trkpt>
<trkpt lat="-7.165483" lon="-34.796753">
<ele>22.180000</ele>
<time>2018-09-04T11:33:24Z</time>
<speed>7.34</speed>
</trkpt>
<trkpt lat="-7.165597" lon="-34.796768">
<ele>11.849999</ele>
<time>2018-09-04T11:38:38Z</time>
<speed>1.01</speed>
</trkpt>
<trkpt lat="-7.165565" lon="-34.796803">
<ele>15.400000</ele>
<time>2018-09-04T11:43:51Z</time>
<speed>0.00</speed>
</trkpt>
<trkpt lat="-7.165502" lon="-34.796619">
<ele>26.809999</ele>
<time>2018-09-04T11:49:04Z</time>
<speed>0.00</speed>
</trkpt>
<trkpt lat="-7.165596" lon="-34.797291">
<ele>-37.649998</ele>
<time>2018-09-04T11:54:20Z</time>
<speed>5.18</speed>
</trkpt>
<trkpt lat="-7.165565" lon="-34.796700">
<ele>7.940000</ele>
<time>2018-09-04T11:59:37Z</time>
<speed>0.00</speed>
</trkpt>
<trkpt lat="-7.165433" lon="-34.796741">
<ele>26.430000</ele>
<time>2018-09-04T12:05:26Z</time>
<speed>0.21</speed>
</trkpt>
<trkpt lat="-7.165417" lon="-34.796646">
<ele>19.740000</ele>
<time>2018-09-04T12:10:48Z</time>
<speed>0.27</speed>
</trkpt>
<trkpt lat="-7.165453" lon="-34.796642">
<ele>3.590000</ele>
<time>2018-09-04T12:16:24Z</time>
<speed>0.17</speed>
</trkpt>
<trkpt lat="-7.165440" lon="-34.796524">
<ele>16.340000</ele>
<time>2018-09-04T12:21:59Z</time>
<speed>0.00</speed>
</trkpt>
<trkpt lat="-7.165416" lon="-34.796665">
<ele>6.250000</ele>
<time>2018-09-04T12:27:32Z</time>
<speed>0.22</speed>
</trkpt>
<trkpt lat="-7.165441" lon="-34.796768">
<ele>9.780000</ele>
<time>2018-09-04T12:33:34Z</time>
<speed>0.44</speed>
</trkpt>
<trkpt lat="-7.165484" lon="-34.796738">
<ele>5.730000</ele>
<time>2018-09-04T12:39:46Z</time>
<speed>0.00</speed>
</trkpt>
<trkpt lat="-7.165467" lon="-34.796700">
<ele>6.120000</ele>
<time>2018-09-04T12:45:14Z</time>
<speed>0.25</speed>
</trkpt>
<trkpt lat="-7.165590" lon="-34.796875">
<ele>15.469999</ele>
<time>2018-09-04T12:50:49Z</time>
<speed>0.00</speed>
</trkpt>
<trkpt lat="-7.165184" lon="-34.797081">
<ele>64.010002</ele>
<time>2018-09-04T12:56:29Z</time>
<speed>0.15</speed>
</trkpt>
<trkpt lat="-7.165564" lon="-34.796688">
<ele>8.720000</ele>
<time>2018-09-04T13:02:27Z</time>
<speed>0.00</speed>
</trkpt>
<trkpt lat="-7.165521" lon="-34.796646">
<ele>6.150000</ele>
<time>2018-09-04T13:08:10Z</time>
<speed>0.37</speed>
</trkpt>
<trkpt lat="-7.165564" lon="-34.796608">
<ele>10.650000</ele>
<time>2018-09-04T13:14:22Z</time>
<speed>0.00</speed>
</trkpt>
<trkpt lat="-7.165522" lon="-34.796642">
<ele>25.320000</ele>
<time>2018-09-04T13:20:03Z</time>
<speed>0.00</speed>
</trkpt>
<trkpt lat="-7.165530" lon="-34.796700">
<ele>12.090000</ele>
<time>2018-09-04T13:26:16Z</time>
<speed>0.00</speed>
</trkpt>
<trkpt lat="-7.165616" lon="-34.796841">
<ele>24.779999</ele>
<time>2018-09-04T13:31:39Z</time>
<speed>0.00</speed>
</trkpt>
<trkpt lat="-7.165512" lon="-34.796528">
<ele>10.650000</ele>
<time>2018-09-04T13:37:03Z</time>
<speed>4.92</speed>
</trkpt>
<trkpt lat="-7.165627" lon="-34.796635">
<ele>19.590000</ele>
<time>2018-09-04T13:42:56Z</time>
<speed>1.91</speed>
</trkpt>
<trkpt lat="-7.165563" lon="-34.796688">
<ele>19.559999</ele>
<time>2018-09-04T13:48:15Z</time>
<speed>0.00</speed>
</trkpt>
<trkpt lat="-7.165514" lon="-34.796734">
<ele>-27.699999</ele>
<time>2018-09-04T13:53:57Z</time>
<speed>0.30</speed>
</trkpt>
<trkpt lat="-7.165556" lon="-34.796589">
<ele>26.670000</ele>
<time>2018-09-04T13:59:53Z</time>
<speed>0.00</speed>
</trkpt>
<trkpt lat="-7.165515" lon="-34.796600">
<ele>28.099998</ele>
<time>2018-09-04T14:05:29Z</time>
<speed>0.00</speed>
</trkpt>
<trkpt lat="-7.165546" lon="-34.796623">
<ele>17.559999</ele>
<time>2018-09-04T14:11:50Z</time>
<speed>0.19</speed>
</trkpt>
<trkpt lat="-7.165446" lon="-34.796711">
<ele>10.380000</ele>
<time>2018-09-04T14:20:10Z</time>
<speed>0.00</speed>
</trkpt>
<trkpt lat="-7.165477" lon="-34.796654">
<ele>30.889999</ele>
<time>2018-09-04T14:25:22Z</time>
<speed>0.00</speed>
</trkpt>
<trkpt lat="-7.165521" lon="-34.796619">
<ele>31.799999</ele>
<time>2018-09-04T14:30:33Z</time>
<speed>0.00</speed>
</trkpt>
<trkpt lat="-7.165560" lon="-34.796703">
<ele>7.370000</ele>
<time>2018-09-04T14:35:45Z</time>
<speed>0.00</speed>
</trkpt>
<trkpt lat="-7.165555" lon="-34.796627">
<ele>24.900000</ele>
<time>2018-09-04T14:40:58Z</time>
<speed>0.00</speed>
</trkpt>
<trkpt lat="-7.165521" lon="-34.796673">
<ele>16.049999</ele>
<time>2018-09-04T14:46:08Z</time>
<speed>0.38</speed>
</trkpt>
<trkpt lat="-7.165544" lon="-34.796638">
<ele>28.490000</ele>
<time>2018-09-04T14:51:25Z</time>
<speed>0.62</speed>
</trkpt>
<trkpt lat="-7.165532" lon="-34.796642">
<ele>34.509998</ele>
<time>2018-09-04T14:56:36Z</time>
<speed>0.00</speed>
</trkpt>
<trkpt lat="-7.165448" lon="-34.796635">
<ele>-7.520000</ele>
<time>2018-09-04T15:01:53Z</time>
<speed>0.00</speed>
</trkpt>
<trkpt lat="-7.165461" lon="-34.796604">
<ele>31.990000</ele>
<time>2018-09-04T15:07:25Z</time>
<speed>1.68</speed>
</trkpt>
<trkpt lat="-7.165514" lon="-34.796635">
<ele>35.040001</ele>
<time>2018-09-04T15:12:40Z</time>
<speed>0.99</speed>
</trkpt>
<trkpt lat="-7.165579" lon="-34.796661">
<ele>11.570000</ele>
<time>2018-09-04T15:18:17Z</time>
<speed>0.18</speed>
</trkpt>
<trkpt lat="-7.165606" lon="-34.796726">
<ele>0.960000</ele>
<time>2018-09-04T15:23:53Z</time>
<speed>0.73</speed>
</trkpt>
<trkpt lat="-7.165573" lon="-34.796669">
<ele>19.740000</ele>
<time>2018-09-04T15:29:15Z</time>
<speed>0.41</speed>
</trkpt>
<trkpt lat="-7.165621" lon="-34.796566">
<ele>32.849998</ele>
<time>2018-09-04T15:34:31Z</time>
<speed>0.00</speed>
</trkpt>
<trkpt lat="-7.165489" lon="-34.796650">
<ele>4.190000</ele>
<time>2018-09-04T15:39:48Z</time>
<speed>0.00</speed>
</trkpt>
<trkpt lat="-7.165477" lon="-34.796642">
<ele>23.639999</ele>
<time>2018-09-04T15:45:32Z</time>
<speed>0.18</speed>
</trkpt>
<trkpt lat="-7.165525" lon="-34.796703">
<ele>26.150000</ele>
<time>2018-09-04T15:52:42Z</time>
<speed>1.85</speed>
</trkpt>
<trkpt lat="-7.165616" lon="-34.796692">
<ele>22.920000</ele>
<time>2018-09-04T15:57:54Z</time>
<speed>0.00</speed>
</trkpt>
<trkpt lat="-7.165556" lon="-34.796562">
<ele>16.949999</ele>
<time>2018-09-04T16:03:12Z</time>
<speed>1.07</speed>
</trkpt>
<trkpt lat="-7.165557" lon="-34.796555">
<ele>45.209999</ele>
<time>2018-09-04T16:08:24Z</time>
<speed>0.00</speed>
</trkpt>
<trkpt lat="-7.165549" lon="-34.796520">
<ele>19.740000</ele>
<time>2018-09-04T16:14:04Z</time>
<speed>0.00</speed>
</trkpt>
<trkpt lat="-7.165686" lon="-34.796368">
<ele>70.000000</ele>
<time>2018-09-04T16:20:03Z</time>
<speed>0.97</speed>
</trkpt>
<trkpt lat="-7.165452" lon="-34.796490">
<ele>49.230000</ele>
<time>2018-09-04T16:27:57Z</time>
<speed>0.39</speed>
</trkpt>
<trkpt lat="-7.165556" lon="-34.796623">
<ele>36.619999</ele>
<time>2018-09-04T16:35:27Z</time>
<speed>0.14</speed>
</trkpt>
<trkpt lat="-7.165449" lon="-34.796593">
<ele>16.770000</ele>
<time>2018-09-04T16:44:00Z</time>
<speed>0.00</speed>
</trkpt>
<trkpt lat="-7.165473" lon="-34.796627">
<ele>30.219999</ele>
<time>2018-09-04T16:55:34Z</time>
<speed>0.00</speed>
</trkpt>
<trkpt lat="-7.165464" lon="-34.796597">
<ele>16.289999</ele>
<time>2018-09-04T17:00:48Z</time>
<speed>0.00</speed>
</trkpt>
<trkpt lat="-7.165407" lon="-34.796471">
<ele>54.799999</ele>
<time>2018-09-04T17:06:03Z</time>
<speed>2.30</speed>
</trkpt>
<trkpt lat="-7.165396" lon="-34.796680">
<ele>8.080000</ele>
<time>2018-09-04T17:11:16Z</time>
<speed>1.89</speed>
</trkpt>
<trkpt lat="-7.165518" lon="-34.796772">
<ele>-12.780000</ele>
<time>2018-09-04T17:16:28Z</time>
<speed>0.00</speed>
</trkpt>
<trkpt lat="-7.165431" lon="-34.796597">
<ele>65.299995</ele>
<time>2018-09-04T17:21:44Z</time>
<speed>0.00</speed>
</trkpt>
<trkpt lat="-7.165504" lon="-34.796692">
<ele>12.450000</ele>
<time>2018-09-04T17:26:55Z</time>
<speed>0.00</speed>
</trkpt>
<trkpt lat="-7.165395" lon="-34.796623">
<ele>12.940000</ele>
<time>2018-09-04T17:32:27Z</time>
<speed>0.23</speed>
</trkpt>
<trkpt lat="-7.165566" lon="-34.796665">
<ele>26.019999</ele>
<time>2018-09-04T17:37:41Z</time>
<speed>0.00</speed>
</trkpt>
<trkpt lat="-7.165501" lon="-34.796612">
<ele>23.629999</ele>
<time>2018-09-04T17:43:13Z</time>
<speed>0.66</speed>
</trkpt>
<trkpt lat="-7.165453" lon="-34.796665">
<ele>15.940000</ele>
<time>2018-09-04T17:48:29Z</time>
<speed>0.00</speed>
</trkpt>
<trkpt lat="-7.165352" lon="-34.796616">
<ele>41.829998</ele>
<time>2018-09-04T17:53:40Z</time>
<speed>0.00</speed>
</trkpt>
<trkpt lat="-7.165594" lon="-34.796753">
<ele>5.220000</ele>
<time>2018-09-04T17:59:03Z</time>
<speed>1.01</speed>
</trkpt>
<trkpt lat="-7.165643" lon="-34.796646">
<ele>-2.170000</ele>
<time>2018-09-04T18:06:02Z</time>
<speed>1.10</speed>
</trkpt>
<trkpt lat="-7.165573" lon="-34.796684">
<ele>-8.599999</ele>
<time>2018-09-04T18:18:52Z</time>
<speed>0.00</speed>
</trkpt>
<trkpt lat="-7.165569" lon="-34.796638">
<ele>7.390000</ele>
<time>2018-09-04T18:24:05Z</time>
<speed>0.00</speed>
</trkpt>
<trkpt lat="-7.165539" lon="-34.796650">
<ele>29.109999</ele>
<time>2018-09-04T18:29:19Z</time>
<speed>0.00</speed>
</trkpt>
<trkpt lat="-7.165523" lon="-34.796700">
<ele>12.790000</ele>
<time>2018-09-04T18:34:32Z</time>
<speed>0.00</speed>
</trkpt>
<trkpt lat="-7.165474" lon="-34.796658">
<ele>44.480000</ele>
<time>2018-09-04T18:39:52Z</time>
<speed>0.32</speed>
</trkpt>
<trkpt lat="-7.165585" lon="-34.796719">
<ele>3.210000</ele>
<time>2018-09-04T18:45:23Z</time>
<speed>0.00</speed>
</trkpt>
<trkpt lat="-7.165629" lon="-34.796673">
<ele>-16.520000</ele>
<time>2018-09-04T18:50:40Z</time>
<speed>0.15</speed>
</trkpt>
<trkpt lat="-7.165579" lon="-34.796631">
<ele>20.270000</ele>
<time>2018-09-04T18:55:53Z</time>
<speed>0.00</speed>
</trkpt>
<trkpt lat="-7.165483" lon="-34.796806">
<ele>-55.660000</ele>
<time>2018-09-04T19:01:09Z</time>
<speed>0.00</speed>
</trkpt>
<trkpt lat="-7.165536" lon="-34.796703">
<ele>18.430000</ele>
<time>2018-09-04T19:06:39Z</time>
<speed>0.43</speed>
</trkpt>
<trkpt lat="-7.165430" lon="-34.796722">
<ele>27.059999</ele>
<time>2018-09-04T19:12:05Z</time>
<speed>0.26</speed>
</trkpt>
<trkpt lat="-7.165510" lon="-34.796711">
<ele>26.740000</ele>
<time>2018-09-04T19:17:17Z</time>
<speed>0.00</speed>
</trkpt>
<trkpt lat="-7.165471" lon="-34.796642">
<ele>36.219997</ele>
<time>2018-09-04T19:22:30Z</time>
<speed>0.00</speed>
</trkpt>
<trkpt lat="-7.165510" lon="-34.796722">
<ele>24.820000</ele>
<time>2018-09-04T19:27:52Z</time>
<speed>0.36</speed>
</trkpt>
<trkpt lat="-7.165523" lon="-34.796753">
<ele>0.690000</ele>
<time>2018-09-04T19:33:05Z</time>
<speed>0.00</speed>
</trkpt>
<trkpt lat="-7.165506" lon="-34.796871">
<ele>-15.950000</ele>
<time>2018-09-04T19:38:38Z</time>
<speed>0.21</speed>
</trkpt>
<trkpt lat="-7.165511" lon="-34.796745">
<ele>41.520000</ele>
<time>2018-09-04T19:44:21Z</time>
<speed>2.56</speed>
</trkpt>
<trkpt lat="-7.165350" lon="-34.796700">
<ele>23.100000</ele>
<time>2018-09-04T19:52:05Z</time>
<speed>0.00</speed>
</trkpt>
<trkpt lat="-7.165519" lon="-34.796616">
<ele>25.000000</ele>
<time>2018-09-04T19:57:29Z</time>
<speed>0.30</speed>
</trkpt>
<trkpt lat="-7.165458" lon="-34.796757">
<ele>0.050000</ele>
<time>2018-09-04T20:03:56Z</time>
<speed>1.53</speed>
</trkpt>
<trkpt lat="-7.165521" lon="-34.796658">
<ele>15.349999</ele>
<time>2018-09-04T20:12:31Z</time>
<speed>0.36</speed>
</trkpt>
<trkpt lat="-7.165514" lon="-34.796677">
<ele>18.059999</ele>
<time>2018-09-04T20:21:50Z</time>
<speed>0.00</speed>
</trkpt>
<trkpt lat="-7.165312" lon="-34.796452">
<ele>-14.190000</ele>
<time>2018-09-04T20:27:01Z</time>
<speed>0.00</speed>
</trkpt>
<trkpt lat="-7.165601" lon="-34.796764">
<ele>8.730000</ele>
<time>2018-09-04T20:32:14Z</time>
<speed>0.00</speed>
</trkpt>
<trkpt lat="-7.165588" lon="-34.796795">
<ele>30.599998</ele>
<time>2018-09-04T20:37:30Z</time>
<speed>0.56</speed>
</trkpt>
<trkpt lat="-7.165535" lon="-34.796745">
<ele>4.590000</ele>
<time>2018-09-04T20:42:42Z</time>
<speed>2.82</speed>
</trkpt>
<trkpt lat="-7.165401" lon="-34.796692">
<ele>26.170000</ele>
<time>2018-09-04T20:47:52Z</time>
<speed>0.00</speed>
</trkpt>
<trkpt lat="-7.165612" lon="-34.796745">
<ele>6.960000</ele>
<time>2018-09-04T20:53:09Z</time>
<speed>1.31</speed>
</trkpt>
<trkpt lat="-7.165636" lon="-34.796692">
<ele>-22.100000</ele>
<time>2018-09-04T20:59:58Z</time>
<speed>0.44</speed>
</trkpt>
<trkpt lat="-7.165510" lon="-34.796749">
<ele>10.370000</ele>
<time>2018-09-04T21:10:35Z</time>
<speed>0.00</speed>
</trkpt>
<trkpt lat="-7.165525" lon="-34.796741">
<ele>14.509999</ele>
<time>2018-09-04T21:15:46Z</time>
<speed>0.00</speed>
</trkpt>
<trkpt lat="-7.165568" lon="-34.796726">
<ele>13.410000</ele>
<time>2018-09-04T21:20:57Z</time>
<speed>0.00</speed>
</trkpt>
<trkpt lat="-7.165557" lon="-34.796867">
<ele>8.740000</ele>
<time>2018-09-04T21:26:09Z</time>
<speed>0.00</speed>
</trkpt>
<trkpt lat="-7.165515" lon="-34.796844">
<ele>-4.780000</ele>
<time>2018-09-04T21:31:21Z</time>
<speed>0.00</speed>
</trkpt>
<trkpt lat="-7.165499" lon="-34.796841">
<ele>2.600000</ele>
<time>2018-09-04T21:36:33Z</time>
<speed>1.25</speed>
</trkpt>
<trkpt lat="-7.165604" lon="-34.796860">
<ele>9.770000</ele>
<time>2018-09-04T21:41:44Z</time>
<speed>0.00</speed>
</trkpt>
<trkpt lat="-7.165558" lon="-34.796814">
<ele>0.990000</ele>
<time>2018-09-04T21:47:09Z</time>
<speed>0.22</speed>
</trkpt>
<trkpt lat="-7.165522" lon="-34.796799">
<ele>-17.410000</ele>
<time>2018-09-04T21:52:22Z</time>
<speed>0.00</speed>
</trkpt>
<trkpt lat="-7.165639" lon="-34.796825">
<ele>-22.240000</ele>
<time>2018-09-04T21:58:00Z</time>
<speed>0.67</speed>
</trkpt>
<trkpt lat="-7.165370" lon="-34.796772">
<ele>35.489998</ele>
<time>2018-09-04T22:04:17Z</time>
<speed>0.31</speed>
</trkpt>
<trkpt lat="-7.165491" lon="-34.796776">
<ele>-16.039999</ele>
<time>2018-09-04T22:14:20Z</time>
<speed>0.26</speed>
</trkpt>
<trkpt lat="-7.165463" lon="-34.796658">
<ele>27.199999</ele>
<time>2018-09-04T22:19:34Z</time>
<speed>0.17</speed>
</trkpt>
<trkpt lat="-7.165453" lon="-34.796665">
<ele>36.649998</ele>
<time>2018-09-04T22:24:46Z</time>
<speed>0.15</speed>
</trkpt>
<trkpt lat="-7.165474" lon="-34.796677">
<ele>35.290001</ele>
<time>2018-09-04T22:30:06Z</time>
<speed>0.36</speed>
</trkpt>
<trkpt lat="-7.165511" lon="-34.796635">
<ele>-12.870000</ele>
<time>2018-09-04T22:35:48Z</time>
<speed>0.49</speed>
</trkpt>
<trkpt lat="-7.165473" lon="-34.796631">
<ele>-10.050000</ele>
<time>2018-09-04T22:42:28Z</time>
<speed>0.30</speed>
</trkpt>
<trkpt lat="-7.165544" lon="-34.796600">
<ele>11.860000</ele>
<time>2018-09-04T22:50:30Z</time>
<speed>0.00</speed>
</trkpt>
<trkpt lat="-7.165436" lon="-34.796642">
<ele>28.109999</ele>
<time>2018-09-04T22:55:56Z</time>
<speed>0.18</speed>
</trkpt>
<trkpt lat="-7.165598" lon="-34.796680">
<ele>10.010000</ele>
<time>2018-09-04T23:01:51Z</time>
<speed>0.00</speed>
</trkpt>
<trkpt lat="-7.165473" lon="-34.796680">
<ele>26.859999</ele>
<time>2018-09-04T23:07:06Z</time>
<speed>0.00</speed>
</trkpt>
<trkpt lat="-7.165484" lon="-34.796700">
<ele>18.699999</ele>
<time>2018-09-04T23:12:19Z</time>
<speed>0.00</speed>
</trkpt>
<trkpt lat="-7.165516" lon="-34.796711">
<ele>34.919998</ele>
<time>2018-09-04T23:17:55Z</time>
<speed>0.10</speed>
</trkpt>
<trkpt lat="-7.165531" lon="-34.796787">
<ele>14.040000</ele>
<time>2018-09-04T23:23:16Z</time>
<speed>0.00</speed>
</trkpt>
<trkpt lat="-7.165330" lon="-34.796497">
<ele>49.869999</ele>
<time>2018-09-04T23:28:44Z</time>
<speed>0.66</speed>
</trkpt>
<trkpt lat="-7.165430" lon="-34.796490">
<ele>30.170000</ele>
<time>2018-09-04T23:33:59Z</time>
<speed>0.83</speed>
</trkpt>
<trkpt lat="-7.165542" lon="-34.796551">
<ele>28.609999</ele>
<time>2018-09-04T23:39:35Z</time>
<speed>0.46</speed>
</trkpt>
<trkpt lat="-7.165518" lon="-34.796619">
<ele>13.770000</ele>
<time>2018-09-04T23:44:50Z</time>
<speed>0.00</speed>
</trkpt>
<trkpt lat="-7.165537" lon="-34.796730">
<ele>19.090000</ele>
<time>2018-09-04T23:50:05Z</time>
<speed>0.00</speed>
</trkpt>
<trkpt lat="-7.165449" lon="-34.796577">
<ele>35.540001</ele>
<time>2018-09-04T23:55:20Z</time>
<speed>0.92</speed>
</trkpt>
<trkpt lat="-7.165304" lon="-34.796215">
<ele>59.939999</ele>
<time>2018-09-05T00:01:05Z</time>
<speed>0.21</speed>
</trkpt>
<trkpt lat="-7.165508" lon="-34.796719">
<ele>21.660000</ele>
<time>2018-09-05T00:10:01Z</time>
<speed>0.02</speed>
</trkpt>
<trkpt lat="-7.165484" lon="-34.796741">
<ele>32.189999</ele>
<time>2018-09-05T00:33:00Z</time>
<speed>0.00</speed>
</trkpt>
<trkpt lat="-7.165250" lon="-34.796902">
<ele>57.469997</ele>
<time>2018-09-05T00:38:35Z</time>
<speed>0.12</speed>
</trkpt>
<trkpt lat="-7.165456" lon="-34.796715">
<ele>10.389999</ele>
<time>2018-09-05T00:53:28Z</time>
<speed>0.00</speed>
</trkpt>
<trkpt lat="-7.165319" lon="-34.796928">
<ele>-31.080000</ele>
<time>2018-09-05T01:08:48Z</time>
<speed>0.07</speed>
</trkpt>
<trkpt lat="-7.165445" lon="-34.796730">
<ele>8.010000</ele>
<time>2018-09-05T01:20:31Z</time>
<speed>0.00</speed>
</trkpt>
<trkpt lat="-7.165584" lon="-34.796734">
<ele>32.139999</ele>
<time>2018-09-05T01:25:45Z</time>
<speed>0.00</speed>
</trkpt>
<trkpt lat="-7.165566" lon="-34.796623">
<ele>28.330000</ele>
<time>2018-09-05T01:30:59Z</time>
<speed>0.00</speed>
</trkpt>
<trkpt lat="-7.165751" lon="-34.796398">
<ele>27.799999</ele>
<time>2018-09-05T01:36:13Z</time>
<speed>0.00</speed>
</trkpt>
<trkpt lat="-7.165443" lon="-34.796715">
<ele>4.380000</ele>
<time>2018-09-05T01:41:35Z</time>
<speed>0.05</speed>
</trkpt>
<trkpt lat="-7.165496" lon="-34.796658">
<ele>37.509998</ele>
<time>2018-09-05T01:46:57Z</time>
<speed>0.15</speed>
</trkpt>
<trkpt lat="-7.165509" lon="-34.796707">
<ele>2.500000</ele>
<time>2018-09-05T01:52:13Z</time>
<speed>0.00</speed>
</trkpt>
<trkpt lat="-7.165456" lon="-34.796669">
<ele>11.630000</ele>
<time>2018-09-05T01:57:42Z</time>
<speed>0.70</speed>
</trkpt>
<trkpt lat="-7.165560" lon="-34.796688">
<ele>11.620000</ele>
<time>2018-09-05T02:03:21Z</time>
<speed>0.34</speed>
</trkpt>
<trkpt lat="-7.165351" lon="-34.796814">
<ele>82.709999</ele>
<time>2018-09-05T02:09:07Z</time>
<speed>3.05</speed>
</trkpt>
<trkpt lat="-7.165544" lon="-34.796509">
<ele>12.280000</ele>
<time>2018-09-05T02:16:20Z</time>
<speed>0.00</speed>
</trkpt>
<trkpt lat="-7.165462" lon="-34.796425">
<ele>41.090000</ele>
<time>2018-09-05T02:21:58Z</time>
<speed>0.42</speed>
</trkpt>
<trkpt lat="-7.165423" lon="-34.796535">
<ele>41.730000</ele>
<time>2018-09-05T02:29:10Z</time>
<speed>0.00</speed>
</trkpt>
<trkpt lat="-7.165601" lon="-34.796818">
<ele>24.109999</ele>
<time>2018-09-05T02:34:55Z</time>
<speed>0.12</speed>
</trkpt>
<trkpt lat="-7.165487" lon="-34.796684">
<ele>31.609999</ele>
<time>2018-09-05T02:42:09Z</time>
<speed>0.00</speed>
</trkpt>
<trkpt lat="-7.165549" lon="-34.796703">
<ele>60.049999</ele>
<time>2018-09-05T02:47:29Z</time>
<speed>0.00</speed>
</trkpt>
<trkpt lat="-7.165431" lon="-34.796757">
<ele>10.320000</ele>
<time>2018-09-05T02:52:47Z</time>
<speed>0.95</speed>
</trkpt>
<trkpt lat="-7.165571" lon="-34.796753">
<ele>9.020000</ele>
<time>2018-09-05T02:58:01Z</time>
<speed>0.00</speed>
</trkpt>
</trkseg>
</trk>
<trk>
<name>20181015-185628(5)</name>
<desc>Color:004000ff</desc>
<trkseg>
<trkpt lat="-7.165522" lon="-34.796700">
<ele>14.580000</ele>
<time>2018-09-05T03:03:22Z</time>
<speed>0.21</speed>
</trkpt>
<trkpt lat="-7.165480" lon="-34.796661">
<ele>-7.800000</ele>
<time>2018-09-05T03:08:43Z</time>
<speed>0.14</speed>
</trkpt>
<trkpt lat="-7.165495" lon="-34.796764">
<ele>13.610000</ele>
<time>2018-09-05T03:13:59Z</time>
<speed>0.34</speed>
</trkpt>
<trkpt lat="-7.165531" lon="-34.796749">
<ele>0.520000</ele>
<time>2018-09-05T03:19:13Z</time>
<speed>0.11</speed>
</trkpt>
<trkpt lat="-7.165519" lon="-34.796711">
<ele>21.910000</ele>
<time>2018-09-05T03:24:28Z</time>
<speed>0.00</speed>
</trkpt>
<trkpt lat="-7.165553" lon="-34.796631">
<ele>23.660000</ele>
<time>2018-09-05T03:29:54Z</time>
<speed>0.43</speed>
</trkpt>
<trkpt lat="-7.165506" lon="-34.796696">
<ele>29.369999</ele>
<time>2018-09-05T03:35:50Z</time>
<speed>0.28</speed>
</trkpt>
<trkpt lat="-7.165580" lon="-34.796761">
<ele>22.020000</ele>
<time>2018-09-05T03:42:34Z</time>
<speed>0.51</speed>
</trkpt>
<trkpt lat="-7.165543" lon="-34.796711">
<ele>-0.580000</ele>
<time>2018-09-05T03:49:45Z</time>
<speed>0.00</speed>
</trkpt>
<trkpt lat="-7.165524" lon="-34.796696">
<ele>24.680000</ele>
<time>2018-09-05T03:54:59Z</time>
<speed>0.00</speed>
</trkpt>
<trkpt lat="-7.165560" lon="-34.796680">
<ele>6.620000</ele>
<time>2018-09-05T04:01:07Z</time>
<speed>0.10</speed>
</trkpt>
<trkpt lat="-7.165588" lon="-34.796677">
<ele>36.149998</ele>
<time>2018-09-05T04:09:14Z</time>
<speed>0.82</speed>
</trkpt>
<trkpt lat="-7.165500" lon="-34.796661">
<ele>6.610000</ele>
<time>2018-09-05T04:18:12Z</time>
<speed>0.15</speed>
</trkpt>
<trkpt lat="-7.165430" lon="-34.796692">
<ele>11.889999</ele>
<time>2018-09-05T04:26:39Z</time>
<speed>0.29</speed>
</trkpt>
<trkpt lat="-7.165500" lon="-34.796753">
<ele>-8.840000</ele>
<time>2018-09-05T04:36:57Z</time>
<speed>0.82</speed>
</trkpt>
<trkpt lat="-7.165454" lon="-34.796741">
<ele>12.200000</ele>
<time>2018-09-05T04:45:58Z</time>
<speed>0.22</speed>
</trkpt>
<trkpt lat="-7.165550" lon="-34.796795">
<ele>9.290000</ele>
<time>2018-09-05T04:54:18Z</time>
<speed>0.28</speed>
</trkpt>
<trkpt lat="-7.165470" lon="-34.796722">
<ele>13.120000</ele>
<time>2018-09-05T05:04:10Z</time>
<speed>1.62</speed>
</trkpt>
<trkpt lat="-7.165431" lon="-34.796635">
<ele>16.600000</ele>
<time>2018-09-05T05:09:24Z</time>
<speed>0.00</speed>
</trkpt>
<trkpt lat="-7.165387" lon="-34.796638">
<ele>18.250000</ele>
<time>2018-09-05T05:14:38Z</time>
<speed>0.00</speed>
</trkpt>
<trkpt lat="-7.165424" lon="-34.796612">
<ele>16.930000</ele>
<time>2018-09-05T05:19:52Z</time>
<speed>0.00</speed>
</trkpt>
<trkpt lat="-7.165459" lon="-34.796661">
<ele>31.070000</ele>
<time>2018-09-05T05:25:08Z</time>
<speed>0.00</speed>
</trkpt>
<trkpt lat="-7.165617" lon="-34.796761">
<ele>-10.570000</ele>
<time>2018-09-05T05:30:22Z</time>
<speed>0.86</speed>
</trkpt>
<trkpt lat="-7.165559" lon="-34.796722">
<ele>11.330000</ele>
<time>2018-09-05T05:35:36Z</time>
<speed>0.00</speed>
</trkpt>
<trkpt lat="-7.165389" lon="-34.796608">
<ele>5.790000</ele>
<time>2018-09-05T05:40:50Z</time>
<speed>0.00</speed>
</trkpt>
<trkpt lat="-7.165464" lon="-34.796753">
<ele>5.890000</ele>
<time>2018-09-05T05:46:06Z</time>
<speed>0.00</speed>
</trkpt>
<trkpt lat="-7.165625" lon="-34.796722">
<ele>-17.299999</ele>
<time>2018-09-05T05:51:48Z</time>
<speed>0.12</speed>
</trkpt>
<trkpt lat="-7.165422" lon="-34.796673">
<ele>14.040000</ele>
<time>2018-09-05T05:57:09Z</time>
<speed>0.89</speed>
</trkpt>
<trkpt lat="-7.165423" lon="-34.796635">
<ele>30.959999</ele>
<time>2018-09-05T06:02:55Z</time>
<speed>0.21</speed>
</trkpt>
<trkpt lat="-7.165355" lon="-34.796619">
<ele>38.320000</ele>
<time>2018-09-05T06:09:16Z</time>
<speed>0.09</speed>
</trkpt>
<trkpt lat="-7.165510" lon="-34.796700">
<ele>11.969999</ele>
<time>2018-09-05T06:17:34Z</time>
<speed>0.17</speed>
</trkpt>
<trkpt lat="-7.165402" lon="-34.796673">
<ele>58.529999</ele>
<time>2018-09-05T06:26:31Z</time>
<speed>0.00</speed>
</trkpt>
<trkpt lat="-7.165499" lon="-34.796776">
<ele>-21.900000</ele>
<time>2018-09-05T06:35:01Z</time>
<speed>0.40</speed>
</trkpt>
<trkpt lat="-7.165489" lon="-34.796806">
<ele>24.049999</ele>
<time>2018-09-05T06:40:21Z</time>
<speed>0.00</speed>
</trkpt>
<trkpt lat="-7.165461" lon="-34.796650">
<ele>45.239998</ele>
<time>2018-09-05T06:45:35Z</time>
<speed>0.00</speed>
</trkpt>
<trkpt lat="-7.165503" lon="-34.796612">
<ele>19.799999</ele>
<time>2018-09-05T06:50:52Z</time>
<speed>0.00</speed>
</trkpt>
<trkpt lat="-7.165374" lon="-34.796814">
<ele>20.170000</ele>
<time>2018-09-05T06:56:07Z</time>
<speed>0.95</speed>
</trkpt>
<trkpt lat="-7.165482" lon="-34.796692">
<ele>6.560000</ele>
<time>2018-09-05T07:01:28Z</time>
<speed>0.00</speed>
</trkpt>
<trkpt lat="-7.165468" lon="-34.796669">
<ele>39.520000</ele>
<time>2018-09-05T07:06:43Z</time>
<speed>0.00</speed>
</trkpt>
<trkpt lat="-7.165516" lon="-34.796684">
<ele>24.320000</ele>
<time>2018-09-05T07:11:57Z</time>
<speed>0.00</speed>
</trkpt>
<trkpt lat="-7.165522" lon="-34.796669">
<ele>4.200000</ele>
<time>2018-09-05T07:17:14Z</time>
<speed>0.00</speed>
</trkpt>
<trkpt lat="-7.165461" lon="-34.796646">
<ele>-9.599999</ele>
<time>2018-09-05T07:22:29Z</time>
<speed>1.00</speed>
</trkpt>
<trkpt lat="-7.165477" lon="-34.796700">
<ele>26.789999</ele>
<time>2018-09-05T07:27:44Z</time>
<speed>0.00</speed>
</trkpt>
<trkpt lat="-7.165556" lon="-34.796646">
<ele>13.960000</ele>
<time>2018-09-05T07:32:58Z</time>
<speed>0.00</speed>
</trkpt>
<trkpt lat="-7.165464" lon="-34.796703">
<ele>9.349999</ele>
<time>2018-09-05T07:38:14Z</time>
<speed>0.00</speed>
</trkpt>
<trkpt lat="-7.165519" lon="-34.796837">
<ele>37.719997</ele>
<time>2018-09-05T07:43:30Z</time>
<speed>0.00</speed>
</trkpt>
<trkpt lat="-7.165331" lon="-34.796696">
<ele>58.049999</ele>
<time>2018-09-05T07:48:45Z</time>
<speed>0.00</speed>
</trkpt>
<trkpt lat="-7.165454" lon="-34.796631">
<ele>20.529999</ele>
<time>2018-09-05T07:54:00Z</time>
<speed>0.00</speed>
</trkpt>
<trkpt lat="-7.165484" lon="-34.796741">
<ele>41.579998</ele>
<time>2018-09-05T08:00:17Z</time>
<speed>0.41</speed>
</trkpt>
<trkpt lat="-7.165495" lon="-34.796661">
<ele>21.049999</ele>
<time>2018-09-05T08:08:07Z</time>
<speed>0.36</speed>
</trkpt>
<trkpt lat="-7.165536" lon="-34.796696">
<ele>23.920000</ele>
<time>2018-09-05T08:17:28Z</time>
<speed>0.23</speed>
</trkpt>
<trkpt lat="-7.165532" lon="-34.796719">
<ele>24.119999</ele>
<time>2018-09-05T08:27:32Z</time>
<speed>0.36</speed>
</trkpt>
<trkpt lat="-7.165485" lon="-34.796703">
<ele>18.969999</ele>
<time>2018-09-05T08:45:42Z</time>
<speed>0.36</speed>
</trkpt>
<trkpt lat="-7.165514" lon="-34.796745">
<ele>8.280000</ele>
<time>2018-09-05T09:08:21Z</time>
<speed>0.00</speed>
</trkpt>
<trkpt lat="-7.165508" lon="-34.796715">
<ele>4.330000</ele>
<time>2018-09-05T09:14:01Z</time>
<speed>0.13</speed>
</trkpt>
<trkpt lat="-7.165366" lon="-34.796684">
<ele>5.340000</ele>
<time>2018-09-05T09:29:15Z</time>
<speed>0.00</speed>
</trkpt>
<trkpt lat="-7.165446" lon="-34.796696">
<ele>31.750000</ele>
<time>2018-09-05T09:34:32Z</time>
<speed>1.77</speed>
</trkpt>
<trkpt lat="-7.165328" lon="-34.796749">
<ele>6.950000</ele>
<time>2018-09-05T09:39:47Z</time>
<speed>0.00</speed>
</trkpt>
<trkpt lat="-7.165606" lon="-34.796761">
<ele>22.670000</ele>
<time>2018-09-05T09:45:01Z</time>
<speed>0.00</speed>
</trkpt>
<trkpt lat="-7.165269" lon="-34.796684">
<ele>68.949997</ele>
<time>2018-09-05T09:50:18Z</time>
<speed>0.00</speed>
</trkpt>
<trkpt lat="-7.165648" lon="-34.796799">
<ele>5.090000</ele>
<time>2018-09-05T09:55:39Z</time>
<speed>1.03</speed>
</trkpt>
<trkpt lat="-7.165530" lon="-34.796665">
<ele>27.590000</ele>
<time>2018-09-05T10:00:56Z</time>
<speed>0.00</speed>
</trkpt>
<trkpt lat="-7.165576" lon="-34.796635">
<ele>53.309998</ele>
<time>2018-09-05T10:06:33Z</time>
<speed>0.49</speed>
</trkpt>
<trkpt lat="-7.165785" lon="-34.796680">
<ele>48.169998</ele>
<time>2018-09-05T10:11:51Z</time>
<speed>0.00</speed>
</trkpt>
<trkpt lat="-7.165553" lon="-34.796783">
<ele>-9.990000</ele>
<time>2018-09-05T10:17:05Z</time>
<speed>0.00</speed>
</trkpt>
<trkpt lat="-7.165438" lon="-34.796825">
<ele>-45.739998</ele>
<time>2018-09-05T10:22:50Z</time>
<speed>0.19</speed>
</trkpt>
<trkpt lat="-7.165521" lon="-34.796654">
<ele>8.620000</ele>
<time>2018-09-05T10:28:46Z</time>
<speed>0.00</speed>
</trkpt>
<trkpt lat="-7.165411" lon="-34.796608">
<ele>56.299999</ele>
<time>2018-09-05T10:33:59Z</time>
<speed>0.00</speed>
</trkpt>
<trkpt lat="-7.165428" lon="-34.796669">
<ele>34.209999</ele>
<time>2018-09-05T10:39:13Z</time>
<speed>0.00</speed>
</trkpt>
<trkpt lat="-7.165490" lon="-34.796719">
<ele>14.219999</ele>
<time>2018-09-05T10:44:28Z</time>
<speed>0.00</speed>
</trkpt>
<trkpt lat="-7.165551" lon="-34.796703">
<ele>8.099999</ele>
<time>2018-09-05T10:49:42Z</time>
<speed>0.00</speed>
</trkpt>
<trkpt lat="-7.165513" lon="-34.796684">
<ele>7.200000</ele>
<time>2018-09-05T10:54:55Z</time>
<speed>0.00</speed>
</trkpt>
<trkpt lat="-7.165481" lon="-34.796669">
<ele>20.730000</ele>
<time>2018-09-05T11:00:11Z</time>
<speed>0.00</speed>
</trkpt>
<trkpt lat="-7.165516" lon="-34.796684">
<ele>7.160000</ele>
<time>2018-09-05T11:05:48Z</time>
<speed>0.16</speed>
</trkpt>
<trkpt lat="-7.165673" lon="-34.796753">
<ele>-0.440000</ele>
<time>2018-09-05T11:11:02Z</time>
<speed>2.48</speed>
</trkpt>
<trkpt lat="-7.165484" lon="-34.796597">
<ele>25.379999</ele>
<time>2018-09-05T11:16:16Z</time>
<speed>0.00</speed>
</trkpt>
<trkpt lat="-7.165520" lon="-34.796841">
<ele>7.470000</ele>
<time>2018-09-05T11:21:29Z</time>
<speed>0.00</speed>
</trkpt>
<trkpt lat="-7.165392" lon="-34.796703">
<ele>40.430000</ele>
<time>2018-09-05T11:26:47Z</time>
<speed>0.22</speed>
</trkpt>
<trkpt lat="-7.165549" lon="-34.796745">
<ele>13.040000</ele>
<time>2018-09-05T11:32:01Z</time>
<speed>2.17</speed>
</trkpt>
<trkpt lat="-7.165267" lon="-34.796440">
<ele>28.949999</ele>
<time>2018-09-05T11:37:20Z</time>
<speed>0.29</speed>
</trkpt>
<trkpt lat="-7.165634" lon="-34.796795">
<ele>8.099999</ele>
<time>2018-09-05T11:42:34Z</time>
<speed>1.94</speed>
</trkpt>
<trkpt lat="-7.165426" lon="-34.796570">
<ele>39.680000</ele>
<time>2018-09-05T11:47:48Z</time>
<speed>0.00</speed>
</trkpt>
<trkpt lat="-7.165510" lon="-34.796612">
<ele>21.090000</ele>
<time>2018-09-05T11:53:04Z</time>
<speed>1.50</speed>
</trkpt>
<trkpt lat="-7.165557" lon="-34.796684">
<ele>30.400000</ele>
<time>2018-09-05T11:58:20Z</time>
<speed>1.76</speed>
</trkpt>
<trkpt lat="-7.165967" lon="-34.797852">
<ele>0.760000</ele>
<time>2018-09-05T12:03:53Z</time>
<speed>5.80</speed>
</trkpt>
<trkpt lat="-7.165464" lon="-34.796738">
<ele>24.070000</ele>
<time>2018-09-05T12:09:32Z</time>
<speed>0.00</speed>
</trkpt>
<trkpt lat="-7.165673" lon="-34.796555">
<ele>-14.679999</ele>
<time>2018-09-05T12:15:09Z</time>
<speed>0.00</speed>
</trkpt>
<trkpt lat="-7.165526" lon="-34.796673">
<ele>8.080000</ele>
<time>2018-09-05T12:20:23Z</time>
<speed>0.00</speed>
</trkpt>
<trkpt lat="-7.165619" lon="-34.796566">
<ele>3.000000</ele>
<time>2018-09-05T12:25:57Z</time>
<speed>0.00</speed>
</trkpt>
<trkpt lat="-7.165537" lon="-34.796677">
<ele>5.860000</ele>
<time>2018-09-05T12:31:12Z</time>
<speed>0.00</speed>
</trkpt>
<trkpt lat="-7.165577" lon="-34.796684">
<ele>-4.400000</ele>
<time>2018-09-05T12:36:27Z</time>
<speed>0.00</speed>
</trkpt>
<trkpt lat="-7.165573" lon="-34.796654">
<ele>11.719999</ele>
<time>2018-09-05T12:41:42Z</time>
<speed>1.39</speed>
</trkpt>
<trkpt lat="-7.165584" lon="-34.796719">
<ele>20.510000</ele>
<time>2018-09-05T12:46:56Z</time>
<speed>0.00</speed>
</trkpt>
<trkpt lat="-7.165616" lon="-34.796719">
<ele>-0.750000</ele>
<time>2018-09-05T12:52:33Z</time>
<speed>0.00</speed>
</trkpt>
<trkpt lat="-7.165577" lon="-34.796696">
<ele>12.969999</ele>
<time>2018-09-05T12:57:49Z</time>
<speed>0.00</speed>
</trkpt>
<trkpt lat="-7.165496" lon="-34.796726">
<ele>1.990000</ele>
<time>2018-09-05T13:03:08Z</time>
<speed>0.00</speed>
</trkpt>
<trkpt lat="-7.165279" lon="-34.796928">
<ele>30.590000</ele>
<time>2018-09-05T13:08:23Z</time>
<speed>0.00</speed>
</trkpt>
<trkpt lat="-7.165612" lon="-34.796658">
<ele>15.460000</ele>
<time>2018-09-05T13:13:38Z</time>
<speed>0.00</speed>
</trkpt>
<trkpt lat="-7.165403" lon="-34.796844">
<ele>10.790000</ele>
<time>2018-09-05T13:18:53Z</time>
<speed>0.00</speed>
</trkpt>
<trkpt lat="-7.165521" lon="-34.796734">
<ele>11.080000</ele>
<time>2018-09-05T13:24:07Z</time>
<speed>0.00</speed>
</trkpt>
<trkpt lat="-7.165616" lon="-34.796707">
<ele>20.549999</ele>
<time>2018-09-05T13:29:23Z</time>
<speed>0.00</speed>
</trkpt>
<trkpt lat="-7.165547" lon="-34.796707">
<ele>-0.110000</ele>
<time>2018-09-05T13:34:39Z</time>
<speed>0.25</speed>
</trkpt>
<trkpt lat="-7.165447" lon="-34.796753">
<ele>-16.690001</ele>
<time>2018-09-05T13:39:54Z</time>
<speed>0.00</speed>
</trkpt>
<trkpt lat="-7.165508" lon="-34.796761">
<ele>-7.140000</ele>
<time>2018-09-05T13:45:08Z</time>
<speed>0.00</speed>
</trkpt>
<trkpt lat="-7.165456" lon="-34.796692">
<ele>-29.299999</ele>
<time>2018-09-05T13:50:26Z</time>
<speed>0.99</speed>
</trkpt>
<trkpt lat="-7.165604" lon="-34.796677">
<ele>53.099998</ele>
<time>2018-09-05T13:55:43Z</time>
<speed>0.00</speed>
</trkpt>
<trkpt lat="-7.165448" lon="-34.796761">
<ele>-14.870000</ele>
<time>2018-09-05T14:01:03Z</time>
<speed>0.00</speed>
</trkpt>
<trkpt lat="-7.165611" lon="-34.796677">
<ele>51.340000</ele>
<time>2018-09-05T14:06:18Z</time>
<speed>0.00</speed>
</trkpt>
<trkpt lat="-7.165545" lon="-34.796665">
<ele>41.899998</ele>
<time>2018-09-05T14:11:32Z</time>
<speed>0.00</speed>
</trkpt>
<trkpt lat="-7.165433" lon="-34.796684">
<ele>40.389999</ele>
<time>2018-09-05T14:16:46Z</time>
<speed>0.00</speed>
</trkpt>
<trkpt lat="-7.165513" lon="-34.796719">
<ele>1.020000</ele>
<time>2018-09-05T14:22:00Z</time>
<speed>0.00</speed>
</trkpt>
<trkpt lat="-7.165478" lon="-34.796642">
<ele>32.369999</ele>
<time>2018-09-05T14:27:19Z</time>
<speed>0.00</speed>
</trkpt>
<trkpt lat="-7.165492" lon="-34.796627">
<ele>66.900002</ele>
<time>2018-09-05T14:32:47Z</time>
<speed>0.53</speed>
</trkpt>
<trkpt lat="-7.165540" lon="-34.796619">
<ele>30.189999</ele>
<time>2018-09-05T14:38:15Z</time>
<speed>0.08</speed>
</trkpt>
<trkpt lat="-7.165494" lon="-34.796558">
<ele>52.799999</ele>
<time>2018-09-05T14:43:31Z</time>
<speed>0.00</speed>
</trkpt>
<trkpt lat="-7.165511" lon="-34.796577">
<ele>77.709999</ele>
<time>2018-09-05T14:48:48Z</time>
<speed>0.00</speed>
</trkpt>
<trkpt lat="-7.165458" lon="-34.796577">
<ele>57.289997</ele>
<time>2018-09-05T14:54:31Z</time>
<speed>0.26</speed>
</trkpt>
<trkpt lat="-7.165473" lon="-34.796730">
<ele>-0.860000</ele>
<time>2018-09-05T15:00:14Z</time>
<speed>0.00</speed>
</trkpt>
<trkpt lat="-7.165614" lon="-34.796562">
<ele>48.660000</ele>
<time>2018-09-05T15:05:25Z</time>
<speed>0.00</speed>
</trkpt>
<trkpt lat="-7.165573" lon="-34.796654">
<ele>13.009999</ele>
<time>2018-09-05T15:11:07Z</time>
<speed>1.14</speed>
</trkpt>
<trkpt lat="-7.165579" lon="-34.796581">
<ele>28.189999</ele>
<time>2018-09-05T15:17:44Z</time>
<speed>0.45</speed>
</trkpt>
<trkpt lat="-7.165568" lon="-34.796650">
<ele>20.270000</ele>
<time>2018-09-05T15:24:12Z</time>
<speed>0.00</speed>
</trkpt>
<trkpt lat="-7.165482" lon="-34.796715">
<ele>28.129999</ele>
<time>2018-09-05T15:29:23Z</time>
<speed>0.00</speed>
</trkpt>
<trkpt lat="-7.165704" lon="-34.796562">
<ele>53.730000</ele>
<time>2018-09-05T15:34:34Z</time>
<speed>0.00</speed>
</trkpt>
<trkpt lat="-7.165640" lon="-34.796417">
<ele>21.500000</ele>
<time>2018-09-05T15:39:45Z</time>
<speed>0.00</speed>
</trkpt>
<trkpt lat="-7.165561" lon="-34.796623">
<ele>24.039999</ele>
<time>2018-09-05T15:44:58Z</time>
<speed>0.00</speed>
</trkpt>
<trkpt lat="-7.165494" lon="-34.796707">
<ele>28.289999</ele>
<time>2018-09-05T15:50:12Z</time>
<speed>0.00</speed>
</trkpt>
<trkpt lat="-7.165412" lon="-34.796711">
<ele>43.849998</ele>
<time>2018-09-05T15:55:26Z</time>
<speed>1.57</speed>
</trkpt>
<trkpt lat="-7.165443" lon="-34.796627">
<ele>29.619999</ele>
<time>2018-09-05T16:01:02Z</time>
<speed>0.32</speed>
</trkpt>
<trkpt lat="-7.165471" lon="-34.796684">
<ele>22.529999</ele>
<time>2018-09-05T16:06:30Z</time>
<speed>0.00</speed>
</trkpt>
<trkpt lat="-7.165513" lon="-34.796600">
<ele>40.219997</ele>
<time>2018-09-05T16:12:11Z</time>
<speed>0.99</speed>
</trkpt>
<trkpt lat="-7.165453" lon="-34.796803">
<ele>-12.700000</ele>
<time>2018-09-05T16:17:28Z</time>
<speed>0.00</speed>
</trkpt>
<trkpt lat="-7.165525" lon="-34.796638">
<ele>35.689999</ele>
<time>2018-09-05T16:22:42Z</time>
<speed>0.40</speed>
</trkpt>
<trkpt lat="-7.165620" lon="-34.796600">
<ele>32.980000</ele>
<time>2018-09-05T16:27:53Z</time>
<speed>0.00</speed>
</trkpt>
<trkpt lat="-7.165584" lon="-34.796543">
<ele>53.639999</ele>
<time>2018-09-05T16:33:09Z</time>
<speed>0.00</speed>
</trkpt>
<trkpt lat="-7.165482" lon="-34.796551">
<ele>25.129999</ele>
<time>2018-09-05T16:38:20Z</time>
<speed>0.70</speed>
</trkpt>
<trkpt lat="-7.165478" lon="-34.796627">
<ele>18.119999</ele>
<time>2018-09-05T16:44:00Z</time>
<speed>0.15</speed>
</trkpt>
<trkpt lat="-7.165549" lon="-34.796635">
<ele>33.360001</ele>
<time>2018-09-05T16:49:17Z</time>
<speed>4.06</speed>
</trkpt>
<trkpt lat="-7.165537" lon="-34.796619">
<ele>31.459999</ele>
<time>2018-09-05T16:54:29Z</time>
<speed>0.00</speed>
</trkpt>
<trkpt lat="-7.165636" lon="-34.796749">
<ele>37.660000</ele>
<time>2018-09-05T16:59:43Z</time>
<speed>0.00</speed>
</trkpt>
<trkpt lat="-7.165616" lon="-34.796677">
<ele>23.529999</ele>
<time>2018-09-05T17:04:58Z</time>
<speed>0.00</speed>
</trkpt>
<trkpt lat="-7.165467" lon="-34.796642">
<ele>18.590000</ele>
<time>2018-09-05T17:10:10Z</time>
<speed>0.00</speed>
</trkpt>
<trkpt lat="-7.165544" lon="-34.796562">
<ele>49.680000</ele>
<time>2018-09-05T17:15:28Z</time>
<speed>0.03</speed>
</trkpt>
<trkpt lat="-7.165622" lon="-34.796791">
<ele>-2.980000</ele>
<time>2018-09-05T17:20:39Z</time>
<speed>2.20</speed>
</trkpt>
<trkpt lat="-7.165311" lon="-34.796719">
<ele>-7.320000</ele>
<time>2018-09-05T17:26:05Z</time>
<speed>0.67</speed>
</trkpt>
<trkpt lat="-7.165711" lon="-34.796844">
<ele>-18.219999</ele>
<time>2018-09-05T17:31:26Z</time>
<speed>1.86</speed>
</trkpt>
<trkpt lat="-7.165214" lon="-34.796268">
<ele>101.339996</ele>
<time>2018-09-05T17:37:23Z</time>
<speed>1.85</speed>
</trkpt>
<trkpt lat="-7.165361" lon="-34.796551">
<ele>35.610001</ele>
<time>2018-09-05T17:44:35Z</time>
<speed>0.00</speed>
</trkpt>
<trkpt lat="-7.165514" lon="-34.796669">
<ele>12.620000</ele>
<time>2018-09-05T17:49:47Z</time>
<speed>2.15</speed>
</trkpt>
<trkpt lat="-7.165520" lon="-34.796803">
<ele>4.450000</ele>
<time>2018-09-05T17:55:01Z</time>
<speed>0.00</speed>
</trkpt>
<trkpt lat="-7.165487" lon="-34.796757">
<ele>5.310000</ele>
<time>2018-09-05T18:01:05Z</time>
<speed>0.69</speed>
</trkpt>
<trkpt lat="-7.165523" lon="-34.796696">
<ele>11.370000</ele>
<time>2018-09-05T18:09:30Z</time>
<speed>0.12</speed>
</trkpt>
<trkpt lat="-7.165574" lon="-34.796711">
<ele>-7.440000</ele>
<time>2018-09-05T18:18:52Z</time>
<speed>0.00</speed>
</trkpt>
<trkpt lat="-7.165515" lon="-34.796673">
<ele>24.920000</ele>
<time>2018-09-05T18:24:06Z</time>
<speed>0.00</speed>
</trkpt>
<trkpt lat="-7.165547" lon="-34.796700">
<ele>19.279999</ele>
<time>2018-09-05T18:29:18Z</time>
<speed>0.00</speed>
</trkpt>
<trkpt lat="-7.165549" lon="-34.796619">
<ele>37.669998</ele>
<time>2018-09-05T18:34:33Z</time>
<speed>0.12</speed>
</trkpt>
<trkpt lat="-7.165444" lon="-34.796696">
<ele>15.330000</ele>
<time>2018-09-05T18:39:45Z</time>
<speed>0.00</speed>
</trkpt>
<trkpt lat="-7.165489" lon="-34.796673">
<ele>22.600000</ele>
<time>2018-09-05T18:44:57Z</time>
<speed>0.00</speed>
</trkpt>
<trkpt lat="-7.165544" lon="-34.796700">
<ele>18.920000</ele>
<time>2018-09-05T18:50:09Z</time>
<speed>0.00</speed>
</trkpt>
<trkpt lat="-7.165543" lon="-34.796635">
<ele>30.849998</ele>
<time>2018-09-05T18:55:20Z</time>
<speed>0.00</speed>
</trkpt>
<trkpt lat="-7.165442" lon="-34.796684">
<ele>13.840000</ele>
<time>2018-09-05T19:00:34Z</time>
<speed>0.00</speed>
</trkpt>
<trkpt lat="-7.165421" lon="-34.796726">
<ele>33.139999</ele>
<time>2018-09-05T19:05:47Z</time>
<speed>0.00</speed>
</trkpt>
<trkpt lat="-7.165534" lon="-34.796692">
<ele>39.549999</ele>
<time>2018-09-05T19:10:58Z</time>
<speed>0.00</speed>
</trkpt>
<trkpt lat="-7.165510" lon="-34.796669">
<ele>17.000000</ele>
<time>2018-09-05T19:16:09Z</time>
<speed>0.00</speed>
</trkpt>
<trkpt lat="-7.165452" lon="-34.796715">
<ele>27.760000</ele>
<time>2018-09-05T19:21:20Z</time>
<speed>0.00</speed>
</trkpt>
<trkpt lat="-7.165563" lon="-34.796642">
<ele>46.930000</ele>
<time>2018-09-05T19:26:31Z</time>
<speed>0.00</speed>
</trkpt>
<trkpt lat="-7.165516" lon="-34.796680">
<ele>18.049999</ele>
<time>2018-09-05T19:31:43Z</time>
<speed>0.00</speed>
</trkpt>
<trkpt lat="-7.165621" lon="-34.796783">
<ele>7.720000</ele>
<time>2018-09-05T19:37:59Z</time>
<speed>0.61</speed>
</trkpt>
<trkpt lat="-7.165477" lon="-34.796619">
<ele>30.939999</ele>
<time>2018-09-05T19:45:14Z</time>
<speed>0.40</speed>
</trkpt>
<trkpt lat="-7.165537" lon="-34.796795">
<ele>20.459999</ele>
<time>2018-09-05T19:53:26Z</time>
<speed>0.00</speed>
</trkpt>
<trkpt lat="-7.165566" lon="-34.796852">
<ele>-31.000000</ele>
<time>2018-09-05T19:59:58Z</time>
<speed>0.18</speed>
</trkpt>
<trkpt lat="-7.165440" lon="-34.796608">
<ele>-1.630000</ele>
<time>2018-09-05T20:07:32Z</time>
<speed>2.92</speed>
</trkpt>
<trkpt lat="-7.165403" lon="-34.796459">
<ele>2.440000</ele>
<time>2018-09-05T20:13:20Z</time>
<speed>0.46</speed>
</trkpt>
<trkpt lat="-7.165557" lon="-34.796642">
<ele>24.660000</ele>
<time>2018-09-05T20:21:46Z</time>
<speed>0.50</speed>
</trkpt>
<trkpt lat="-7.165610" lon="-34.796623">
<ele>22.250000</ele>
<time>2018-09-05T20:26:58Z</time>
<speed>0.00</speed>
</trkpt>
<trkpt lat="-7.165615" lon="-34.796776">
<ele>6.380000</ele>
<time>2018-09-05T20:32:15Z</time>
<speed>0.22</speed>
</trkpt>
<trkpt lat="-7.165717" lon="-34.796886">
<ele>70.849998</ele>
<time>2018-09-05T20:37:56Z</time>
<speed>0.53</speed>
</trkpt>
<trkpt lat="-7.165637" lon="-34.796665">
<ele>-4.940000</ele>
<time>2018-09-05T20:44:24Z</time>
<speed>0.98</speed>
</trkpt>
<trkpt lat="-7.165580" lon="-34.796768">
<ele>32.439999</ele>
<time>2018-09-05T20:49:38Z</time>
<speed>0.00</speed>
</trkpt>
<trkpt lat="-7.165612" lon="-34.796764">
<ele>12.000000</ele>
<time>2018-09-05T20:54:53Z</time>
<speed>0.00</speed>
</trkpt>
<trkpt lat="-7.165635" lon="-34.796818">
<ele>-21.969999</ele>
<time>2018-09-05T21:00:07Z</time>
<speed>0.00</speed>
</trkpt>
<trkpt lat="-7.165328" lon="-34.796505">
<ele>35.439999</ele>
<time>2018-09-05T21:05:41Z</time>
<speed>0.46</speed>
</trkpt>
<trkpt lat="-7.165492" lon="-34.796730">
<ele>20.250000</ele>
<time>2018-09-05T21:11:00Z</time>
<speed>0.59</speed>
</trkpt>
<trkpt lat="-7.165397" lon="-34.796551">
<ele>17.379999</ele>
<time>2018-09-05T21:16:11Z</time>
<speed>0.00</speed>
</trkpt>
<trkpt lat="-7.165624" lon="-34.796741">
<ele>-4.200000</ele>
<time>2018-09-05T21:22:09Z</time>
<speed>0.25</speed>
</trkpt>
<trkpt lat="-7.165594" lon="-34.796730">
<ele>3.910000</ele>
<time>2018-09-05T21:29:14Z</time>
<speed>0.60</speed>
</trkpt>
<trkpt lat="-7.165462" lon="-34.796787">
<ele>29.500000</ele>
<time>2018-09-05T21:34:30Z</time>
<speed>0.40</speed>
</trkpt>
<trkpt lat="-7.165551" lon="-34.796646">
<ele>-17.129999</ele>
<time>2018-09-05T21:39:41Z</time>
<speed>0.96</speed>
</trkpt>
<trkpt lat="-7.165536" lon="-34.796604">
<ele>2.580000</ele>
<time>2018-09-05T21:44:52Z</time>
<speed>0.00</speed>
</trkpt>
<trkpt lat="-7.165514" lon="-34.796688">
<ele>2.050000</ele>
<time>2018-09-05T21:50:12Z</time>
<speed>0.00</speed>
</trkpt>
<trkpt lat="-7.165530" lon="-34.796692">
<ele>24.650000</ele>
<time>2018-09-05T21:55:22Z</time>
<speed>0.00</speed>
</trkpt>
<trkpt lat="-7.165468" lon="-34.796715">
<ele>26.459999</ele>
<time>2018-09-05T22:00:50Z</time>
<speed>0.22</speed>
</trkpt>
<trkpt lat="-7.165500" lon="-34.796761">
<ele>18.719999</ele>
<time>2018-09-05T22:06:12Z</time>
<speed>0.00</speed>
</trkpt>
<trkpt lat="-7.165616" lon="-34.796856">
<ele>16.150000</ele>
<time>2018-09-05T22:11:38Z</time>
<speed>0.23</speed>
</trkpt>
<trkpt lat="-7.165473" lon="-34.796673">
<ele>38.340000</ele>
<time>2018-09-05T22:16:51Z</time>
<speed>0.12</speed>
</trkpt>
<trkpt lat="-7.165320" lon="-34.796383">
<ele>51.849998</ele>
<time>2018-09-05T22:22:05Z</time>
<speed>0.00</speed>
</trkpt>
<trkpt lat="-7.165456" lon="-34.796696">
<ele>15.150000</ele>
<time>2018-09-05T22:28:52Z</time>
<speed>0.20</speed>
</trkpt>
<trkpt lat="-7.165519" lon="-34.796612">
<ele>24.519999</ele>
<time>2018-09-05T22:40:12Z</time>
<speed>0.33</speed>
</trkpt>
<trkpt lat="-7.165477" lon="-34.796638">
<ele>24.379999</ele>
<time>2018-09-05T22:45:25Z</time>
<speed>0.00</speed>
</trkpt>
<trkpt lat="-7.165504" lon="-34.796673">
<ele>23.379999</ele>
<time>2018-09-05T22:50:38Z</time>
<speed>0.00</speed>
</trkpt>
<trkpt lat="-7.165504" lon="-34.796696">
<ele>43.389999</ele>
<time>2018-09-05T22:55:54Z</time>
<speed>0.00</speed>
</trkpt>
<trkpt lat="-7.165557" lon="-34.796722">
<ele>57.840000</ele>
<time>2018-09-05T23:01:09Z</time>
<speed>0.00</speed>
</trkpt>
<trkpt lat="-7.165510" lon="-34.796875">
<ele>48.090000</ele>
<time>2018-09-05T23:06:38Z</time>
<speed>0.51</speed>
</trkpt>
<trkpt lat="-7.165545" lon="-34.796761">
<ele>21.059999</ele>
<time>2018-09-05T23:12:38Z</time>
<speed>0.55</speed>
</trkpt>
<trkpt lat="-7.165533" lon="-34.796783">
<ele>47.079998</ele>
<time>2018-09-05T23:19:46Z</time>
<speed>0.31</speed>
</trkpt>
<trkpt lat="-7.165540" lon="-34.796707">
<ele>30.179998</ele>
<time>2018-09-05T23:25:35Z</time>
<speed>0.00</speed>
</trkpt>
<trkpt lat="-7.165482" lon="-34.796680">
<ele>37.840000</ele>
<time>2018-09-05T23:31:10Z</time>
<speed>1.28</speed>
</trkpt>
<trkpt lat="-7.165558" lon="-34.796535">
<ele>9.230000</ele>
<time>2018-09-05T23:36:59Z</time>
<speed>0.00</speed>
</trkpt>
<trkpt lat="-7.165524" lon="-34.796516">
<ele>26.299999</ele>
<time>2018-09-05T23:42:21Z</time>
<speed>0.00</speed>
</trkpt>
<trkpt lat="-7.165627" lon="-34.796528">
<ele>21.900000</ele>
<time>2018-09-05T23:47:35Z</time>
<speed>0.00</speed>
</trkpt>
<trkpt lat="-7.165336" lon="-34.796497">
<ele>33.590000</ele>
<time>2018-09-05T23:52:53Z</time>
<speed>0.43</speed>
</trkpt>
<trkpt lat="-7.165598" lon="-34.796764">
<ele>41.059998</ele>
<time>2018-09-05T23:59:24Z</time>
<speed>0.37</speed>
</trkpt>
<trkpt lat="-7.165532" lon="-34.796680">
<ele>37.980000</ele>
<time>2018-09-06T00:09:56Z</time>
<speed>0.02</speed>
</trkpt>
<trkpt lat="-7.165556" lon="-34.796635">
<ele>18.299999</ele>
<time>2018-09-06T00:20:18Z</time>
<speed>0.30</speed>
</trkpt>
<trkpt lat="-7.165545" lon="-34.796604">
<ele>21.910000</ele>
<time>2018-09-06T00:26:07Z</time>
<speed>1.15</speed>
</trkpt>
<trkpt lat="-7.165462" lon="-34.796738">
<ele>14.139999</ele>
<time>2018-09-06T00:35:48Z</time>
<speed>0.00</speed>
</trkpt>
<trkpt lat="-7.165502" lon="-34.796616">
<ele>9.770000</ele>
<time>2018-09-06T00:41:02Z</time>
<speed>0.00</speed>
</trkpt>
<trkpt lat="-7.165444" lon="-34.796757">
<ele>28.500000</ele>
<time>2018-09-06T00:46:58Z</time>
<speed>1.05</speed>
</trkpt>
<trkpt lat="-7.165417" lon="-34.796719">
<ele>0.600000</ele>
<time>2018-09-06T00:56:39Z</time>
<speed>0.00</speed>
</trkpt>
<trkpt lat="-7.165585" lon="-34.796623">
<ele>44.989998</ele>
<time>2018-09-06T01:01:59Z</time>
<speed>1.85</speed>
</trkpt>
<trkpt lat="-7.165473" lon="-34.796711">
<ele>6.940000</ele>
<time>2018-09-06T01:07:11Z</time>
<speed>0.00</speed>
</trkpt>
<trkpt lat="-7.165516" lon="-34.796581">
<ele>22.219999</ele>
<time>2018-09-06T01:12:28Z</time>
<speed>0.00</speed>
</trkpt>
<trkpt lat="-7.165525" lon="-34.796707">
<ele>8.700000</ele>
<time>2018-09-06T01:17:53Z</time>
<speed>0.19</speed>
</trkpt>
<trkpt lat="-7.165556" lon="-34.796692">
<ele>19.709999</ele>
<time>2018-09-06T01:23:05Z</time>
<speed>2.28</speed>
</trkpt>
<trkpt lat="-7.165553" lon="-34.796700">
<ele>17.680000</ele>
<time>2018-09-06T01:28:16Z</time>
<speed>0.00</speed>
</trkpt>
<trkpt lat="-7.165492" lon="-34.796707">
<ele>3.930000</ele>
<time>2018-09-06T01:33:27Z</time>
<speed>1.18</speed>
</trkpt>
<trkpt lat="-7.165565" lon="-34.796814">
<ele>15.080000</ele>
<time>2018-09-06T01:38:42Z</time>
<speed>0.50</speed>
</trkpt>
<trkpt lat="-7.165458" lon="-34.796757">
<ele>35.480000</ele>
<time>2018-09-06T01:44:00Z</time>
<speed>0.48</speed>
</trkpt>
<trkpt lat="-7.165530" lon="-34.796734">
<ele>25.549999</ele>
<time>2018-09-06T01:49:11Z</time>
<speed>0.00</speed>
</trkpt>
<trkpt lat="-7.165467" lon="-34.796719">
<ele>34.450001</ele>
<time>2018-09-06T01:54:30Z</time>
<speed>0.00</speed>
</trkpt>
<trkpt lat="-7.165545" lon="-34.796623">
<ele>29.830000</ele>
<time>2018-09-06T02:00:41Z</time>
<speed>0.18</speed>
</trkpt>
<trkpt lat="-7.165411" lon="-34.796532">
<ele>74.919998</ele>
<time>2018-09-06T02:08:44Z</time>
<speed>0.29</speed>
</trkpt>
<trkpt lat="-7.165436" lon="-34.796509">
<ele>64.720001</ele>
<time>2018-09-06T02:17:50Z</time>
<speed>0.08</speed>
</trkpt>
<trkpt lat="-7.165590" lon="-34.796658">
<ele>-9.630000</ele>
<time>2018-09-06T02:26:35Z</time>
<speed>0.36</speed>
</trkpt>
<trkpt lat="-7.165677" lon="-34.796757">
<ele>-11.870000</ele>
<time>2018-09-06T02:36:16Z</time>
<speed>0.48</speed>
</trkpt>
<trkpt lat="-7.165387" lon="-34.796608">
<ele>126.099998</ele>
<time>2018-09-06T02:45:46Z</time>
<speed>0.40</speed>
</trkpt>
<trkpt lat="-7.165652" lon="-34.796719">
<ele>-10.420000</ele>
<time>2018-09-06T02:55:57Z</time>
<speed>0.40</speed>
</trkpt>
</trkseg>
</trk>
<trk>
<name>20181015-185628(6)</name>
<desc>Color:004000ff</desc>
<trkseg>
<trkpt lat="-7.165656" lon="-34.796707">
<ele>-27.510000</ele>
<time>2018-09-06T03:05:52Z</time>
<speed>0.20</speed>
</trkpt>
<trkpt lat="-7.165495" lon="-34.796734">
<ele>1.200000</ele>
<time>2018-09-06T03:14:51Z</time>
<speed>0.28</speed>
</trkpt>
<trkpt lat="-7.165492" lon="-34.796715">
<ele>-3.820000</ele>
<time>2018-09-06T03:20:01Z</time>
<speed>0.28</speed>
</trkpt>
<trkpt lat="-7.165505" lon="-34.796741">
<ele>27.559999</ele>
<time>2018-09-06T03:25:24Z</time>
<speed>0.30</speed>
</trkpt>
<trkpt lat="-7.165548" lon="-34.796673">
<ele>21.840000</ele>
<time>2018-09-06T03:31:03Z</time>
<speed>0.04</speed>
</trkpt>
<trkpt lat="-7.165537" lon="-34.796665">
<ele>1.610000</ele>
<time>2018-09-06T03:37:50Z</time>
<speed>0.00</speed>
</trkpt>
<trkpt lat="-7.165488" lon="-34.796753">
<ele>4.510000</ele>
<time>2018-09-06T03:43:01Z</time>
<speed>0.00</speed>
</trkpt>
<trkpt lat="-7.165706" lon="-34.796600">
<ele>-6.650000</ele>
<time>2018-09-06T03:48:25Z</time>
<speed>0.00</speed>
</trkpt>
<trkpt lat="-7.165556" lon="-34.796684">
<ele>18.920000</ele>
<time>2018-09-06T03:54:10Z</time>
<speed>0.12</speed>
</trkpt>
<trkpt lat="-7.165412" lon="-34.796776">
<ele>21.639999</ele>
<time>2018-09-06T04:00:59Z</time>
<speed>0.00</speed>
</trkpt>
<trkpt lat="-7.165566" lon="-34.796783">
<ele>-1.810000</ele>
<time>2018-09-06T04:06:11Z</time>
<speed>0.00</speed>
</trkpt>
<trkpt lat="-7.165586" lon="-34.796700">
<ele>-18.080000</ele>
<time>2018-09-06T04:11:24Z</time>
<speed>0.00</speed>
</trkpt>
<trkpt lat="-7.165454" lon="-34.796772">
<ele>38.919998</ele>
<time>2018-09-06T04:16:58Z</time>
<speed>0.33</speed>
</trkpt>
<trkpt lat="-7.165588" lon="-34.796623">
<ele>43.639999</ele>
<time>2018-09-06T04:23:18Z</time>
<speed>0.65</speed>
</trkpt>
<trkpt lat="-7.165556" lon="-34.796688">
<ele>1.860000</ele>
<time>2018-09-06T04:34:01Z</time>
<speed>0.39</speed>
</trkpt>
<trkpt lat="-7.165463" lon="-34.796864">
<ele>8.570000</ele>
<time>2018-09-06T04:44:33Z</time>
<speed>0.43</speed>
</trkpt>
<trkpt lat="-7.165607" lon="-34.796780">
<ele>-1.160000</ele>
<time>2018-09-06T04:53:35Z</time>
<speed>0.00</speed>
</trkpt>
<trkpt lat="-7.165509" lon="-34.796810">
<ele>7.220000</ele>
<time>2018-09-06T05:02:42Z</time>
<speed>0.00</speed>
</trkpt>
<trkpt lat="-7.165444" lon="-34.796574">
<ele>22.199999</ele>
<time>2018-09-06T05:07:56Z</time>
<speed>0.00</speed>
</trkpt>
<trkpt lat="-7.165469" lon="-34.796623">
<ele>19.049999</ele>
<time>2018-09-06T05:13:21Z</time>
<speed>0.31</speed>
</trkpt>
<trkpt lat="-7.165539" lon="-34.796688">
<ele>15.480000</ele>
<time>2018-09-06T05:20:20Z</time>
<speed>0.29</speed>
</trkpt>
<trkpt lat="-7.165371" lon="-34.796665">
<ele>27.779999</ele>
<time>2018-09-06T05:27:27Z</time>
<speed>0.21</speed>
</trkpt>
<trkpt lat="-7.165442" lon="-34.796711">
<ele>13.740000</ele>
<time>2018-09-06T05:34:06Z</time>
<speed>0.59</speed>
</trkpt>
<trkpt lat="-7.165419" lon="-34.796707">
<ele>4.260000</ele>
<time>2018-09-06T05:41:07Z</time>
<speed>0.39</speed>
</trkpt>
<trkpt lat="-7.165578" lon="-34.796654">
<ele>-10.530000</ele>
<time>2018-09-06T05:47:58Z</time>
<speed>1.07</speed>
</trkpt>
<trkpt lat="-7.165431" lon="-34.796715">
<ele>-6.950000</ele>
<time>2018-09-06T05:55:40Z</time>
<speed>0.12</speed>
</trkpt>
<trkpt lat="-7.165448" lon="-34.796680">
<ele>34.340000</ele>
<time>2018-09-06T06:06:37Z</time>
<speed>0.28</speed>
</trkpt>
<trkpt lat="-7.165525" lon="-34.796719">
<ele>12.059999</ele>
<time>2018-09-06T06:22:00Z</time>
<speed>0.00</speed>
</trkpt>
<trkpt lat="-7.165484" lon="-34.796688">
<ele>15.990000</ele>
<time>2018-09-06T06:27:12Z</time>
<speed>0.00</speed>
</trkpt>
<trkpt lat="-7.165522" lon="-34.796673">
<ele>21.859999</ele>
<time>2018-09-06T06:32:23Z</time>
<speed>0.00</speed>
</trkpt>
<trkpt lat="-7.165519" lon="-34.796741">
<ele>5.040000</ele>
<time>2018-09-06T06:37:55Z</time>
<speed>0.33</speed>
</trkpt>
<trkpt lat="-7.165528" lon="-34.796745">
<ele>7.490000</ele>
<time>2018-09-06T06:45:19Z</time>
<speed>0.00</speed>
</trkpt>
<trkpt lat="-7.165548" lon="-34.796669">
<ele>7.680000</ele>
<time>2018-09-06T06:50:55Z</time>
<speed>0.20</speed>
</trkpt>
<trkpt lat="-7.165489" lon="-34.796608">
<ele>17.959999</ele>
<time>2018-09-06T06:58:46Z</time>
<speed>0.00</speed>
</trkpt>
<trkpt lat="-7.165509" lon="-34.796600">
<ele>-0.450000</ele>
<time>2018-09-06T07:07:02Z</time>
<speed>0.07</speed>
</trkpt>
<trkpt lat="-7.165633" lon="-34.796726">
<ele>29.090000</ele>
<time>2018-09-06T07:13:15Z</time>
<speed>0.00</speed>
</trkpt>
<trkpt lat="-7.165502" lon="-34.796673">
<ele>9.929999</ele>
<time>2018-09-06T07:18:30Z</time>
<speed>0.05</speed>
</trkpt>
<trkpt lat="-7.165510" lon="-34.796772">
<ele>27.359999</ele>
<time>2018-09-06T07:23:45Z</time>
<speed>0.00</speed>
</trkpt>
<trkpt lat="-7.165617" lon="-34.796711">
<ele>22.160000</ele>
<time>2018-09-06T07:29:00Z</time>
<speed>1.83</speed>
</trkpt>
<trkpt lat="-7.165469" lon="-34.796696">
<ele>11.520000</ele>
<time>2018-09-06T07:34:15Z</time>
<speed>0.00</speed>
</trkpt>
<trkpt lat="-7.165396" lon="-34.796749">
<ele>57.000000</ele>
<time>2018-09-06T07:39:37Z</time>
<speed>0.49</speed>
</trkpt>
<trkpt lat="-7.165420" lon="-34.796753">
<ele>25.779999</ele>
<time>2018-09-06T07:44:51Z</time>
<speed>0.53</speed>
</trkpt>
<trkpt lat="-7.165577" lon="-34.796703">
<ele>21.469999</ele>
<time>2018-09-06T07:50:06Z</time>
<speed>0.00</speed>
</trkpt>
<trkpt lat="-7.165536" lon="-34.796711">
<ele>45.919998</ele>
<time>2018-09-06T07:56:08Z</time>
<speed>0.33</speed>
</trkpt>
<trkpt lat="-7.165395" lon="-34.796593">
<ele>11.250000</ele>
<time>2018-09-06T08:02:51Z</time>
<speed>0.51</speed>
</trkpt>
<trkpt lat="-7.165521" lon="-34.796692">
<ele>16.920000</ele>
<time>2018-09-06T08:11:02Z</time>
<speed>0.00</speed>
</trkpt>
<trkpt lat="-7.165651" lon="-34.796680">
<ele>-0.760000</ele>
<time>2018-09-06T08:16:20Z</time>
<speed>2.21</speed>
</trkpt>
<trkpt lat="-7.165566" lon="-34.796738">
<ele>23.939999</ele>
<time>2018-09-06T08:22:05Z</time>
<speed>0.29</speed>
</trkpt>
<trkpt lat="-7.165581" lon="-34.796757">
<ele>19.539999</ele>
<time>2018-09-06T08:29:34Z</time>
<speed>0.00</speed>
</trkpt>
<trkpt lat="-7.165494" lon="-34.796619">
<ele>8.330000</ele>
<time>2018-09-06T08:34:48Z</time>
<speed>0.00</speed>
</trkpt>
<trkpt lat="-7.164848" lon="-34.796368">
<ele>121.199997</ele>
<time>2018-09-06T08:40:03Z</time>
<speed>7.14</speed>
</trkpt>
<trkpt lat="-7.165547" lon="-34.796753">
<ele>2.800000</ele>
<time>2018-09-06T08:45:17Z</time>
<speed>0.00</speed>
</trkpt>
<trkpt lat="-7.165507" lon="-34.796726">
<ele>11.160000</ele>
<time>2018-09-06T08:50:32Z</time>
<speed>0.25</speed>
</trkpt>
<trkpt lat="-7.165443" lon="-34.796608">
<ele>-7.440000</ele>
<time>2018-09-06T08:55:49Z</time>
<speed>0.00</speed>
</trkpt>
<trkpt lat="-7.165480" lon="-34.796677">
<ele>61.469997</ele>
<time>2018-09-06T09:01:07Z</time>
<speed>0.00</speed>
</trkpt>
<trkpt lat="-7.165592" lon="-34.796680">
<ele>19.850000</ele>
<time>2018-09-06T09:06:26Z</time>
<speed>0.00</speed>
</trkpt>
<trkpt lat="-7.165590" lon="-34.796700">
<ele>0.420000</ele>
<time>2018-09-06T09:11:46Z</time>
<speed>0.00</speed>
</trkpt>
<trkpt lat="-7.165481" lon="-34.796646">
<ele>-11.620000</ele>
<time>2018-09-06T09:17:05Z</time>
<speed>1.37</speed>
</trkpt>
<trkpt lat="-7.165490" lon="-34.796707">
<ele>20.840000</ele>
<time>2018-09-06T09:22:21Z</time>
<speed>0.00</speed>
</trkpt>
<trkpt lat="-7.165573" lon="-34.796703">
<ele>39.230000</ele>
<time>2018-09-06T09:27:57Z</time>
<speed>0.20</speed>
</trkpt>
<trkpt lat="-7.165524" lon="-34.796669">
<ele>3.420000</ele>
<time>2018-09-06T09:33:16Z</time>
<speed>0.83</speed>
</trkpt>
<trkpt lat="-7.165515" lon="-34.796745">
<ele>70.419998</ele>
<time>2018-09-06T09:38:36Z</time>
<speed>0.00</speed>
</trkpt>
<trkpt lat="-7.165433" lon="-34.796642">
<ele>27.859999</ele>
<time>2018-09-06T09:43:56Z</time>
<speed>0.00</speed>
</trkpt>
<trkpt lat="-7.165507" lon="-34.796665">
<ele>29.570000</ele>
<time>2018-09-06T09:49:12Z</time>
<speed>0.00</speed>
</trkpt>
<trkpt lat="-7.165688" lon="-34.796703">
<ele>74.129997</ele>
<time>2018-09-06T09:54:29Z</time>
<speed>0.00</speed>
</trkpt>
<trkpt lat="-7.165509" lon="-34.796638">
<ele>50.730000</ele>
<time>2018-09-06T09:59:47Z</time>
<speed>0.00</speed>
</trkpt>
<trkpt lat="-7.165570" lon="-34.796688">
<ele>39.259998</ele>
<time>2018-09-06T10:05:31Z</time>
<speed>0.19</speed>
</trkpt>
<trkpt lat="-7.165625" lon="-34.796680">
<ele>38.119999</ele>
<time>2018-09-06T10:10:58Z</time>
<speed>0.15</speed>
</trkpt>
<trkpt lat="-7.165531" lon="-34.796700">
<ele>23.170000</ele>
<time>2018-09-06T10:16:33Z</time>
<speed>0.00</speed>
</trkpt>
<trkpt lat="-7.165638" lon="-34.796734">
<ele>27.289999</ele>
<time>2018-09-06T10:21:48Z</time>
<speed>0.00</speed>
</trkpt>
<trkpt lat="-7.165541" lon="-34.796692">
<ele>29.230000</ele>
<time>2018-09-06T10:27:15Z</time>
<speed>1.00</speed>
</trkpt>
<trkpt lat="-7.165452" lon="-34.796661">
<ele>2.950000</ele>
<time>2018-09-06T10:32:38Z</time>
<speed>1.32</speed>
</trkpt>
<trkpt lat="-7.165786" lon="-34.796917">
<ele>13.380000</ele>
<time>2018-09-06T10:37:56Z</time>
<speed>0.74</speed>
</trkpt>
<trkpt lat="-7.165532" lon="-34.796677">
<ele>14.410000</ele>
<time>2018-09-06T10:43:33Z</time>
<speed>0.21</speed>
</trkpt>
<trkpt lat="-7.165549" lon="-34.796711">
<ele>3.030000</ele>
<time>2018-09-06T10:49:28Z</time>
<speed>0.00</speed>
</trkpt>
<trkpt lat="-7.165594" lon="-34.796734">
<ele>3.810000</ele>
<time>2018-09-06T10:54:43Z</time>
<speed>0.00</speed>
</trkpt>
<trkpt lat="-7.165560" lon="-34.796753">
<ele>12.570000</ele>
<time>2018-09-06T11:00:00Z</time>
<speed>0.00</speed>
</trkpt>
<trkpt lat="-7.165627" lon="-34.796741">
<ele>5.890000</ele>
<time>2018-09-06T11:05:14Z</time>
<speed>0.43</speed>
</trkpt>
<trkpt lat="-7.165565" lon="-34.796688">
<ele>12.870000</ele>
<time>2018-09-06T11:10:28Z</time>
<speed>0.00</speed>
</trkpt>
<trkpt lat="-7.165496" lon="-34.796719">
<ele>24.500000</ele>
<time>2018-09-06T11:15:42Z</time>
<speed>0.37</speed>
</trkpt>
<trkpt lat="-7.165475" lon="-34.796658">
<ele>25.459999</ele>
<time>2018-09-06T11:20:56Z</time>
<speed>0.27</speed>
</trkpt>
<trkpt lat="-7.165515" lon="-34.796741">
<ele>9.990000</ele>
<time>2018-09-06T11:26:12Z</time>
<speed>0.00</speed>
</trkpt>
<trkpt lat="-7.165495" lon="-34.796619">
<ele>11.620000</ele>
<time>2018-09-06T11:31:28Z</time>
<speed>0.00</speed>
</trkpt>
<trkpt lat="-7.165469" lon="-34.796669">
<ele>14.330000</ele>
<time>2018-09-06T11:36:43Z</time>
<speed>0.00</speed>
</trkpt>
<trkpt lat="-7.165623" lon="-34.796829">
<ele>4.700000</ele>
<time>2018-09-06T11:41:59Z</time>
<speed>0.00</speed>
</trkpt>
<trkpt lat="-7.165468" lon="-34.796638">
<ele>13.450000</ele>
<time>2018-09-06T11:47:13Z</time>
<speed>0.20</speed>
</trkpt>
<trkpt lat="-7.165553" lon="-34.796684">
<ele>11.679999</ele>
<time>2018-09-06T11:52:27Z</time>
<speed>0.00</speed>
</trkpt>
<trkpt lat="-7.165534" lon="-34.796692">
<ele>13.070000</ele>
<time>2018-09-06T11:57:41Z</time>
<speed>0.00</speed>
</trkpt>
<trkpt lat="-7.165496" lon="-34.796707">
<ele>21.600000</ele>
<time>2018-09-06T12:03:00Z</time>
<speed>0.00</speed>
</trkpt>
<trkpt lat="-7.165509" lon="-34.796692">
<ele>24.189999</ele>
<time>2018-09-06T12:08:26Z</time>
<speed>0.34</speed>
</trkpt>
<trkpt lat="-7.165566" lon="-34.796642">
<ele>4.030000</ele>
<time>2018-09-06T12:13:45Z</time>
<speed>1.57</speed>
</trkpt>
<trkpt lat="-7.165511" lon="-34.796677">
<ele>16.809999</ele>
<time>2018-09-06T12:19:02Z</time>
<speed>0.11</speed>
</trkpt>
<trkpt lat="-7.165471" lon="-34.796715">
<ele>14.670000</ele>
<time>2018-09-06T12:24:46Z</time>
<speed>0.36</speed>
</trkpt>
<trkpt lat="-7.165558" lon="-34.796772">
<ele>18.770000</ele>
<time>2018-09-06T12:30:03Z</time>
<speed>0.00</speed>
</trkpt>
<trkpt lat="-7.165528" lon="-34.796696">
<ele>10.210000</ele>
<time>2018-09-06T12:35:30Z</time>
<speed>0.35</speed>
</trkpt>
<trkpt lat="-7.165526" lon="-34.796589">
<ele>17.629999</ele>
<time>2018-09-06T12:40:48Z</time>
<speed>0.00</speed>
</trkpt>
<trkpt lat="-7.165524" lon="-34.796741">
<ele>11.070000</ele>
<time>2018-09-06T12:46:33Z</time>
<speed>0.00</speed>
</trkpt>
<trkpt lat="-7.165486" lon="-34.796631">
<ele>4.930000</ele>
<time>2018-09-06T12:52:46Z</time>
<speed>1.33</speed>
</trkpt>
<trkpt lat="-7.165468" lon="-34.796738">
<ele>17.809999</ele>
<time>2018-09-06T12:57:59Z</time>
<speed>0.00</speed>
</trkpt>
<trkpt lat="-7.165404" lon="-34.796745">
<ele>26.209999</ele>
<time>2018-09-06T13:03:21Z</time>
<speed>0.78</speed>
</trkpt>
<trkpt lat="-7.165550" lon="-34.796684">
<ele>21.299999</ele>
<time>2018-09-06T13:08:32Z</time>
<speed>0.00</speed>
</trkpt>
<trkpt lat="-7.165425" lon="-34.796776">
<ele>34.430000</ele>
<time>2018-09-06T13:13:45Z</time>
<speed>0.00</speed>
</trkpt>
<trkpt lat="-7.165483" lon="-34.796810">
<ele>31.019999</ele>
<time>2018-09-06T13:18:59Z</time>
<speed>0.00</speed>
</trkpt>
<trkpt lat="-7.165567" lon="-34.796688">
<ele>46.110001</ele>
<time>2018-09-06T13:24:11Z</time>
<speed>0.00</speed>
</trkpt>
<trkpt lat="-7.165535" lon="-34.796722">
<ele>7.930000</ele>
<time>2018-09-06T13:29:23Z</time>
<speed>0.00</speed>
</trkpt>
<trkpt lat="-7.165521" lon="-34.796757">
<ele>8.510000</ele>
<time>2018-09-06T13:34:34Z</time>
<speed>0.00</speed>
</trkpt>
<trkpt lat="-7.165566" lon="-34.796776">
<ele>26.849998</ele>
<time>2018-09-06T13:39:48Z</time>
<speed>0.00</speed>
</trkpt>
<trkpt lat="-7.165523" lon="-34.796680">
<ele>2.920000</ele>
<time>2018-09-06T13:45:02Z</time>
<speed>0.51</speed>
</trkpt>
<trkpt lat="-7.165406" lon="-34.796555">
<ele>86.250000</ele>
<time>2018-09-06T13:50:17Z</time>
<speed>0.00</speed>
</trkpt>
<trkpt lat="-7.166815" lon="-34.795925">
<ele>93.299995</ele>
<time>2018-09-06T13:56:32Z</time>
<speed>0.51</speed>
</trkpt>
<trkpt lat="-7.165530" lon="-34.796680">
<ele>15.559999</ele>
<time>2018-09-06T14:04:24Z</time>
<speed>0.00</speed>
</trkpt>
<trkpt lat="-7.165463" lon="-34.796631">
<ele>14.330000</ele>
<time>2018-09-06T14:09:36Z</time>
<speed>0.00</speed>
</trkpt>
<trkpt lat="-7.165550" lon="-34.796783">
<ele>-3.230000</ele>
<time>2018-09-06T14:14:47Z</time>
<speed>0.00</speed>
</trkpt>
<trkpt lat="-7.165483" lon="-34.796692">
<ele>15.179999</ele>
<time>2018-09-06T14:19:59Z</time>
<speed>0.00</speed>
</trkpt>
<trkpt lat="-7.165483" lon="-34.796688">
<ele>13.190000</ele>
<time>2018-09-06T14:25:11Z</time>
<speed>0.00</speed>
</trkpt>
<trkpt lat="-7.165416" lon="-34.796482">
<ele>27.670000</ele>
<time>2018-09-06T14:30:22Z</time>
<speed>0.00</speed>
</trkpt>
<trkpt lat="-7.165530" lon="-34.796684">
<ele>19.859999</ele>
<time>2018-09-06T14:35:34Z</time>
<speed>0.00</speed>
</trkpt>
<trkpt lat="-7.165360" lon="-34.796535">
<ele>32.329998</ele>
<time>2018-09-06T14:40:45Z</time>
<speed>0.00</speed>
</trkpt>
<trkpt lat="-7.165509" lon="-34.796696">
<ele>26.609999</ele>
<time>2018-09-06T14:45:57Z</time>
<speed>0.00</speed>
</trkpt>
<trkpt lat="-7.165513" lon="-34.796661">
<ele>31.570000</ele>
<time>2018-09-06T14:51:10Z</time>
<speed>0.00</speed>
</trkpt>
<trkpt lat="-7.165460" lon="-34.796730">
<ele>7.670000</ele>
<time>2018-09-06T14:56:35Z</time>
<speed>0.31</speed>
</trkpt>
<trkpt lat="-7.165507" lon="-34.796684">
<ele>26.330000</ele>
<time>2018-09-06T15:01:53Z</time>
<speed>0.00</speed>
</trkpt>
<trkpt lat="-7.165485" lon="-34.796635">
<ele>21.730000</ele>
<time>2018-09-06T15:07:19Z</time>
<speed>0.29</speed>
</trkpt>
<trkpt lat="-7.165485" lon="-34.796597">
<ele>33.950001</ele>
<time>2018-09-06T15:12:31Z</time>
<speed>0.00</speed>
</trkpt>
<trkpt lat="-7.165623" lon="-34.796558">
<ele>26.869999</ele>
<time>2018-09-06T15:17:51Z</time>
<speed>0.41</speed>
</trkpt>
<trkpt lat="-7.165578" lon="-34.796658">
<ele>22.650000</ele>
<time>2018-09-06T15:23:32Z</time>
<speed>0.26</speed>
</trkpt>
<trkpt lat="-7.165623" lon="-34.796654">
<ele>22.699999</ele>
<time>2018-09-06T15:29:26Z</time>
<speed>0.00</speed>
</trkpt>
<trkpt lat="-7.165493" lon="-34.796631">
<ele>26.510000</ele>
<time>2018-09-06T15:34:37Z</time>
<speed>0.00</speed>
</trkpt>
<trkpt lat="-7.165503" lon="-34.796631">
<ele>16.090000</ele>
<time>2018-09-06T15:39:54Z</time>
<speed>1.10</speed>
</trkpt>
<trkpt lat="-7.165498" lon="-34.796654">
<ele>23.180000</ele>
<time>2018-09-06T15:45:06Z</time>
<speed>0.00</speed>
</trkpt>
<trkpt lat="-7.165547" lon="-34.796635">
<ele>28.019999</ele>
<time>2018-09-06T15:50:19Z</time>
<speed>0.00</speed>
</trkpt>
<trkpt lat="-7.165569" lon="-34.796623">
<ele>45.959999</ele>
<time>2018-09-06T15:55:31Z</time>
<speed>0.00</speed>
</trkpt>
<trkpt lat="-7.165545" lon="-34.796661">
<ele>29.670000</ele>
<time>2018-09-06T16:01:00Z</time>
<speed>0.19</speed>
</trkpt>
<trkpt lat="-7.165526" lon="-34.796543">
<ele>38.549999</ele>
<time>2018-09-06T16:08:38Z</time>
<speed>0.00</speed>
</trkpt>
<trkpt lat="-7.165461" lon="-34.796787">
<ele>10.210000</ele>
<time>2018-09-06T16:23:44Z</time>
<speed>3.03</speed>
</trkpt>
<trkpt lat="-7.165599" lon="-34.796528">
<ele>44.750000</ele>
<time>2018-09-06T16:28:56Z</time>
<speed>0.00</speed>
</trkpt>
<trkpt lat="-7.165497" lon="-34.796555">
<ele>31.840000</ele>
<time>2018-09-06T16:34:15Z</time>
<speed>0.00</speed>
</trkpt>
<trkpt lat="-7.165375" lon="-34.797081">
<ele>-38.750000</ele>
<time>2018-09-06T16:39:29Z</time>
<speed>0.00</speed>
</trkpt>
<trkpt lat="-7.165609" lon="-34.796726">
<ele>20.020000</ele>
<time>2018-09-06T16:45:02Z</time>
<speed>0.28</speed>
</trkpt>
<trkpt lat="-7.165474" lon="-34.796600">
<ele>15.130000</ele>
<time>2018-09-06T16:52:49Z</time>
<speed>0.75</speed>
</trkpt>
<trkpt lat="-7.165512" lon="-34.796623">
<ele>26.369999</ele>
<time>2018-09-06T16:58:01Z</time>
<speed>0.00</speed>
</trkpt>
<trkpt lat="-7.165608" lon="-34.796684">
<ele>19.330000</ele>
<time>2018-09-06T17:03:23Z</time>
<speed>0.00</speed>
</trkpt>
<trkpt lat="-7.165501" lon="-34.796616">
<ele>26.389999</ele>
<time>2018-09-06T17:08:35Z</time>
<speed>0.00</speed>
</trkpt>
<trkpt lat="-7.165629" lon="-34.796616">
<ele>15.940000</ele>
<time>2018-09-06T17:13:52Z</time>
<speed>0.09</speed>
</trkpt>
<trkpt lat="-7.165528" lon="-34.796696">
<ele>8.360000</ele>
<time>2018-09-06T17:19:05Z</time>
<speed>0.00</speed>
</trkpt>
<trkpt lat="-7.165612" lon="-34.796860">
<ele>-26.449999</ele>
<time>2018-09-06T17:24:38Z</time>
<speed>0.32</speed>
</trkpt>
<trkpt lat="-7.165558" lon="-34.796734">
<ele>16.859999</ele>
<time>2018-09-06T17:29:53Z</time>
<speed>0.00</speed>
</trkpt>
<trkpt lat="-7.165552" lon="-34.796730">
<ele>6.230000</ele>
<time>2018-09-06T17:35:12Z</time>
<speed>0.60</speed>
</trkpt>
<trkpt lat="-7.165548" lon="-34.796658">
<ele>24.719999</ele>
<time>2018-09-06T17:40:29Z</time>
<speed>0.06</speed>
</trkpt>
<trkpt lat="-7.165520" lon="-34.796707">
<ele>10.139999</ele>
<time>2018-09-06T17:45:42Z</time>
<speed>0.00</speed>
</trkpt>
<trkpt lat="-7.165490" lon="-34.796501">
<ele>63.899998</ele>
<time>2018-09-06T17:51:16Z</time>
<speed>0.39</speed>
</trkpt>
<trkpt lat="-7.165648" lon="-34.796589">
<ele>12.210000</ele>
<time>2018-09-06T17:57:32Z</time>
<speed>0.90</speed>
</trkpt>
<trkpt lat="-7.165429" lon="-34.796593">
<ele>48.770000</ele>
<time>2018-09-06T18:07:51Z</time>
<speed>0.00</speed>
</trkpt>
<trkpt lat="-7.165513" lon="-34.796749">
<ele>-1.500000</ele>
<time>2018-09-06T18:19:10Z</time>
<speed>0.00</speed>
</trkpt>
<trkpt lat="-7.165541" lon="-34.796638">
<ele>4.780000</ele>
<time>2018-09-06T18:24:24Z</time>
<speed>0.00</speed>
</trkpt>
<trkpt lat="-7.165455" lon="-34.796738">
<ele>13.559999</ele>
<time>2018-09-06T18:29:37Z</time>
<speed>0.00</speed>
</trkpt>
<trkpt lat="-7.165484" lon="-34.796741">
<ele>2.200000</ele>
<time>2018-09-06T18:35:07Z</time>
<speed>0.00</speed>
</trkpt>
<trkpt lat="-7.165493" lon="-34.796684">
<ele>-1.650000</ele>
<time>2018-09-06T18:41:17Z</time>
<speed>0.00</speed>
</trkpt>
<trkpt lat="-7.165473" lon="-34.796734">
<ele>10.380000</ele>
<time>2018-09-06T18:46:32Z</time>
<speed>0.00</speed>
</trkpt>
<trkpt lat="-7.165607" lon="-34.796425">
<ele>53.160000</ele>
<time>2018-09-06T18:51:44Z</time>
<speed>0.00</speed>
</trkpt>
<trkpt lat="-7.165535" lon="-34.796535">
<ele>24.510000</ele>
<time>2018-09-06T18:57:05Z</time>
<speed>0.18</speed>
</trkpt>
<trkpt lat="-7.165565" lon="-34.796516">
<ele>41.509998</ele>
<time>2018-09-06T19:02:23Z</time>
<speed>0.00</speed>
</trkpt>
<trkpt lat="-7.165455" lon="-34.796745">
<ele>37.180000</ele>
<time>2018-09-06T19:07:39Z</time>
<speed>0.00</speed>
</trkpt>
<trkpt lat="-7.165679" lon="-34.796322">
<ele>44.919998</ele>
<time>2018-09-06T19:12:52Z</time>
<speed>1.88</speed>
</trkpt>
<trkpt lat="-7.165335" lon="-34.797012">
<ele>29.519999</ele>
<time>2018-09-06T19:18:05Z</time>
<speed>1.66</speed>
</trkpt>
<trkpt lat="-7.165486" lon="-34.796684">
<ele>49.779999</ele>
<time>2018-09-06T19:23:18Z</time>
<speed>0.00</speed>
</trkpt>
<trkpt lat="-7.165426" lon="-34.796623">
<ele>18.609999</ele>
<time>2018-09-06T19:29:00Z</time>
<speed>0.18</speed>
</trkpt>
<trkpt lat="-7.165670" lon="-34.796719">
<ele>1.830000</ele>
<time>2018-09-06T19:34:15Z</time>
<speed>0.00</speed>
</trkpt>
<trkpt lat="-7.165593" lon="-34.796795">
<ele>38.709999</ele>
<time>2018-09-06T19:39:42Z</time>
<speed>0.63</speed>
</trkpt>
<trkpt lat="-7.165564" lon="-34.796711">
<ele>31.000000</ele>
<time>2018-09-06T19:44:58Z</time>
<speed>0.00</speed>
</trkpt>
<trkpt lat="-7.165570" lon="-34.796787">
<ele>0.680000</ele>
<time>2018-09-06T19:50:12Z</time>
<speed>0.00</speed>
</trkpt>
<trkpt lat="-7.165449" lon="-34.796749">
<ele>6.910000</ele>
<time>2018-09-06T19:55:29Z</time>
<speed>0.00</speed>
</trkpt>
<trkpt lat="-7.165500" lon="-34.796825">
<ele>15.110000</ele>
<time>2018-09-06T20:00:48Z</time>
<speed>0.00</speed>
</trkpt>
<trkpt lat="-7.165510" lon="-34.796738">
<ele>28.529999</ele>
<time>2018-09-06T20:06:07Z</time>
<speed>0.00</speed>
</trkpt>
<trkpt lat="-7.165572" lon="-34.796726">
<ele>22.209999</ele>
<time>2018-09-06T20:11:21Z</time>
<speed>0.00</speed>
</trkpt>
<trkpt lat="-7.165491" lon="-34.796776">
<ele>56.029999</ele>
<time>2018-09-06T20:17:01Z</time>
<speed>0.68</speed>
</trkpt>
<trkpt lat="-7.165640" lon="-34.796703">
<ele>10.880000</ele>
<time>2018-09-06T20:22:33Z</time>
<speed>0.00</speed>
</trkpt>
<trkpt lat="-7.165538" lon="-34.796764">
<ele>36.419998</ele>
<time>2018-09-06T20:27:45Z</time>
<speed>0.00</speed>
</trkpt>
<trkpt lat="-7.165637" lon="-34.796875">
<ele>85.680000</ele>
<time>2018-09-06T20:33:25Z</time>
<speed>0.47</speed>
</trkpt>
<trkpt lat="-7.165475" lon="-34.796722">
<ele>-9.690000</ele>
<time>2018-09-06T20:39:46Z</time>
<speed>1.77</speed>
</trkpt>
<trkpt lat="-7.165602" lon="-34.796738">
<ele>9.620000</ele>
<time>2018-09-06T20:47:39Z</time>
<speed>0.02</speed>
</trkpt>
<trkpt lat="-7.165553" lon="-34.796726">
<ele>4.920000</ele>
<time>2018-09-06T20:56:31Z</time>
<speed>0.34</speed>
</trkpt>
<trkpt lat="-7.165473" lon="-34.796623">
<ele>37.149998</ele>
<time>2018-09-06T21:06:26Z</time>
<speed>0.18</speed>
</trkpt>
<trkpt lat="-7.165451" lon="-34.796787">
<ele>-7.550000</ele>
<time>2018-09-06T21:16:34Z</time>
<speed>0.00</speed>
</trkpt>
<trkpt lat="-7.165544" lon="-34.796703">
<ele>21.170000</ele>
<time>2018-09-06T21:25:30Z</time>
<speed>0.14</speed>
</trkpt>
<trkpt lat="-7.165544" lon="-34.796665">
<ele>11.880000</ele>
<time>2018-09-06T21:33:34Z</time>
<speed>1.44</speed>
</trkpt>
<trkpt lat="-7.165483" lon="-34.796661">
<ele>17.740000</ele>
<time>2018-09-06T21:38:47Z</time>
<speed>0.00</speed>
</trkpt>
<trkpt lat="-7.165539" lon="-34.796669">
<ele>-11.630000</ele>
<time>2018-09-06T21:43:58Z</time>
<speed>0.00</speed>
</trkpt>
<trkpt lat="-7.165557" lon="-34.796669">
<ele>6.810000</ele>
<time>2018-09-06T21:49:09Z</time>
<speed>0.00</speed>
</trkpt>
<trkpt lat="-7.165550" lon="-34.796768">
<ele>22.900000</ele>
<time>2018-09-06T21:54:21Z</time>
<speed>0.00</speed>
</trkpt>
<trkpt lat="-7.165477" lon="-34.796600">
<ele>30.949999</ele>
<time>2018-09-06T21:59:35Z</time>
<speed>0.00</speed>
</trkpt>
<trkpt lat="-7.165552" lon="-34.796825">
<ele>18.129999</ele>
<time>2018-09-06T22:05:03Z</time>
<speed>0.50</speed>
</trkpt>
<trkpt lat="-7.165470" lon="-34.796684">
<ele>18.730000</ele>
<time>2018-09-06T22:10:17Z</time>
<speed>0.22</speed>
</trkpt>
<trkpt lat="-7.165411" lon="-34.796738">
<ele>53.189999</ele>
<time>2018-09-06T22:15:28Z</time>
<speed>0.34</speed>
</trkpt>
<trkpt lat="-7.165452" lon="-34.796703">
<ele>33.919998</ele>
<time>2018-09-06T22:20:51Z</time>
<speed>0.21</speed>
</trkpt>
<trkpt lat="-7.165493" lon="-34.796658">
<ele>16.789999</ele>
<time>2018-09-06T22:26:14Z</time>
<speed>0.45</speed>
</trkpt>
<trkpt lat="-7.165572" lon="-34.796635">
<ele>22.859999</ele>
<time>2018-09-06T22:31:30Z</time>
<speed>0.28</speed>
</trkpt>
<trkpt lat="-7.165540" lon="-34.796532">
<ele>38.779999</ele>
<time>2018-09-06T22:37:00Z</time>
<speed>0.52</speed>
</trkpt>
<trkpt lat="-7.165488" lon="-34.796585">
<ele>56.279999</ele>
<time>2018-09-06T22:42:12Z</time>
<speed>0.00</speed>
</trkpt>
<trkpt lat="-7.165479" lon="-34.796600">
<ele>38.119999</ele>
<time>2018-09-06T22:47:25Z</time>
<speed>0.08</speed>
</trkpt>
<trkpt lat="-7.165452" lon="-34.796646">
<ele>36.950001</ele>
<time>2018-09-06T22:52:37Z</time>
<speed>0.00</speed>
</trkpt>
<trkpt lat="-7.165605" lon="-34.796654">
<ele>-15.960000</ele>
<time>2018-09-06T22:57:48Z</time>
<speed>0.00</speed>
</trkpt>
<trkpt lat="-7.165510" lon="-34.796768">
<ele>14.099999</ele>
<time>2018-09-06T23:03:05Z</time>
<speed>0.00</speed>
</trkpt>
<trkpt lat="-7.165514" lon="-34.796768">
<ele>29.480000</ele>
<time>2018-09-06T23:08:19Z</time>
<speed>0.00</speed>
</trkpt>
<trkpt lat="-7.165492" lon="-34.796673">
<ele>28.840000</ele>
<time>2018-09-06T23:13:45Z</time>
<speed>0.11</speed>
</trkpt>
<trkpt lat="-7.165394" lon="-34.796501">
<ele>48.149998</ele>
<time>2018-09-06T23:19:00Z</time>
<speed>0.00</speed>
</trkpt>
<trkpt lat="-7.165564" lon="-34.796738">
<ele>22.000000</ele>
<time>2018-09-06T23:24:27Z</time>
<speed>1.33</speed>
</trkpt>
<trkpt lat="-7.165411" lon="-34.796555">
<ele>24.389999</ele>
<time>2018-09-06T23:29:41Z</time>
<speed>0.00</speed>
</trkpt>
<trkpt lat="-7.165462" lon="-34.796558">
<ele>19.660000</ele>
<time>2018-09-06T23:34:54Z</time>
<speed>0.00</speed>
</trkpt>
<trkpt lat="-7.165436" lon="-34.796124">
<ele>27.689999</ele>
<time>2018-09-06T23:40:10Z</time>
<speed>0.53</speed>
</trkpt>
<trkpt lat="-7.165624" lon="-34.796864">
<ele>11.110000</ele>
<time>2018-09-06T23:45:21Z</time>
<speed>0.00</speed>
</trkpt>
<trkpt lat="-7.165483" lon="-34.796677">
<ele>26.820000</ele>
<time>2018-09-06T23:50:32Z</time>
<speed>1.40</speed>
</trkpt>
<trkpt lat="-7.165708" lon="-34.797379">
<ele>-6.620000</ele>
<time>2018-09-06T23:56:59Z</time>
<speed>1.18</speed>
</trkpt>
<trkpt lat="-7.165414" lon="-34.796623">
<ele>12.090000</ele>
<time>2018-09-07T00:08:08Z</time>
<speed>0.06</speed>
</trkpt>
<trkpt lat="-7.165572" lon="-34.796757">
<ele>39.099998</ele>
<time>2018-09-07T00:28:44Z</time>
<speed>0.30</speed>
</trkpt>
<trkpt lat="-7.165523" lon="-34.796764">
<ele>36.279999</ele>
<time>2018-09-07T00:47:53Z</time>
<speed>0.07</speed>
</trkpt>
<trkpt lat="-7.165572" lon="-34.796623">
<ele>33.110001</ele>
<time>2018-09-07T01:02:37Z</time>
<speed>1.44</speed>
</trkpt>
<trkpt lat="-7.165540" lon="-34.796558">
<ele>33.259998</ele>
<time>2018-09-07T01:16:00Z</time>
<speed>0.79</speed>
</trkpt>
<trkpt lat="-7.165513" lon="-34.796700">
<ele>17.039999</ele>
<time>2018-09-07T01:27:02Z</time>
<speed>0.35</speed>
</trkpt>
<trkpt lat="-7.165670" lon="-34.796490">
<ele>29.939999</ele>
<time>2018-09-07T01:38:38Z</time>
<speed>0.00</speed>
</trkpt>
<trkpt lat="-7.165599" lon="-34.796726">
<ele>48.169998</ele>
<time>2018-09-07T01:43:49Z</time>
<speed>0.00</speed>
</trkpt>
<trkpt lat="-7.165565" lon="-34.796650">
<ele>47.879997</ele>
<time>2018-09-07T01:49:01Z</time>
<speed>2.42</speed>
</trkpt>
<trkpt lat="-7.165563" lon="-34.796688">
<ele>20.430000</ele>
<time>2018-09-07T01:54:12Z</time>
<speed>0.00</speed>
</trkpt>
<trkpt lat="-7.165564" lon="-34.796646">
<ele>7.580000</ele>
<time>2018-09-07T01:59:29Z</time>
<speed>0.59</speed>
</trkpt>
<trkpt lat="-7.165540" lon="-34.796623">
<ele>53.059998</ele>
<time>2018-09-07T02:04:44Z</time>
<speed>0.00</speed>
</trkpt>
<trkpt lat="-7.165576" lon="-34.796650">
<ele>14.240000</ele>
<time>2018-09-07T02:09:59Z</time>
<speed>0.00</speed>
</trkpt>
<trkpt lat="-7.165512" lon="-34.796597">
<ele>22.809999</ele>
<time>2018-09-07T02:15:11Z</time>
<speed>0.00</speed>
</trkpt>
<trkpt lat="-7.165540" lon="-34.796597">
<ele>6.440000</ele>
<time>2018-09-07T02:20:34Z</time>
<speed>0.26</speed>
</trkpt>
<trkpt lat="-7.165461" lon="-34.796833">
<ele>-2.600000</ele>
<time>2018-09-07T02:25:49Z</time>
<speed>0.00</speed>
</trkpt>
<trkpt lat="-7.165545" lon="-34.796638">
<ele>43.049999</ele>
<time>2018-09-07T02:31:07Z</time>
<speed>0.21</speed>
</trkpt>
<trkpt lat="-7.165539" lon="-34.796623">
<ele>20.139999</ele>
<time>2018-09-07T02:36:30Z</time>
<speed>0.49</speed>
</trkpt>
<trkpt lat="-7.165442" lon="-34.796715">
<ele>25.529999</ele>
<time>2018-09-07T02:42:39Z</time>
<speed>0.24</speed>
</trkpt>
<trkpt lat="-7.165520" lon="-34.796619">
<ele>63.399998</ele>
<time>2018-09-07T02:51:06Z</time>
<speed>0.00</speed>
</trkpt>
<trkpt lat="-7.165523" lon="-34.796642">
<ele>23.430000</ele>
<time>2018-09-07T02:56:23Z</time>
<speed>0.81</speed>
</trkpt>
</trkseg>
</trk>
<trk>
<name>20181015-185628(7)</name>
<desc>Color:004000ff</desc>
<trkseg>
<trkpt lat="-7.165483" lon="-34.796593">
<ele>33.469997</ele>
<time>2018-09-07T03:01:45Z</time>
<speed>0.00</speed>
</trkpt>
<trkpt lat="-7.165417" lon="-34.796604">
<ele>47.849998</ele>
<time>2018-09-07T03:07:01Z</time>
<speed>0.00</speed>
</trkpt>
<trkpt lat="-7.165515" lon="-34.796707">
<ele>13.580000</ele>
<time>2018-09-07T03:12:18Z</time>
<speed>1.71</speed>
</trkpt>
<trkpt lat="-7.165434" lon="-34.796673">
<ele>55.820000</ele>
<time>2018-09-07T03:17:35Z</time>
<speed>0.52</speed>
</trkpt>
<trkpt lat="-7.165501" lon="-34.796665">
<ele>24.799999</ele>
<time>2018-09-07T03:23:06Z</time>
<speed>0.15</speed>
</trkpt>
<trkpt lat="-7.165431" lon="-34.796730">
<ele>14.270000</ele>
<time>2018-09-07T03:29:16Z</time>
<speed>0.00</speed>
</trkpt>
<trkpt lat="-7.165597" lon="-34.796558">
<ele>5.260000</ele>
<time>2018-09-07T03:34:26Z</time>
<speed>0.00</speed>
</trkpt>
<trkpt lat="-7.165496" lon="-34.796680">
<ele>22.160000</ele>
<time>2018-09-07T03:39:37Z</time>
<speed>0.00</speed>
</trkpt>
<trkpt lat="-7.165584" lon="-34.796604">
<ele>20.920000</ele>
<time>2018-09-07T03:45:17Z</time>
<speed>0.58</speed>
</trkpt>
<trkpt lat="-7.165428" lon="-34.796795">
<ele>-17.029999</ele>
<time>2018-09-07T03:50:35Z</time>
<speed>0.09</speed>
</trkpt>
<trkpt lat="-7.165513" lon="-34.796696">
<ele>-10.710000</ele>
<time>2018-09-07T03:56:24Z</time>
<speed>0.60</speed>
</trkpt>
<trkpt lat="-7.165585" lon="-34.796680">
<ele>13.549999</ele>
<time>2018-09-07T04:05:28Z</time>
<speed>0.86</speed>
</trkpt>
<trkpt lat="-7.165458" lon="-34.796738">
<ele>45.509998</ele>
<time>2018-09-07T04:20:06Z</time>
<speed>0.16</speed>
</trkpt>
<trkpt lat="-7.165472" lon="-34.796684">
<ele>26.459999</ele>
<time>2018-09-07T04:33:48Z</time>
<speed>0.09</speed>
</trkpt>
<trkpt lat="-7.165470" lon="-34.796600">
<ele>30.869999</ele>
<time>2018-09-07T04:45:59Z</time>
<speed>0.00</speed>
</trkpt>
<trkpt lat="-7.165544" lon="-34.796738">
<ele>6.700000</ele>
<time>2018-09-07T04:51:10Z</time>
<speed>0.00</speed>
</trkpt>
<trkpt lat="-7.165522" lon="-34.796726">
<ele>32.669998</ele>
<time>2018-09-07T04:56:21Z</time>
<speed>0.00</speed>
</trkpt>
<trkpt lat="-7.165527" lon="-34.796638">
<ele>-3.830000</ele>
<time>2018-09-07T05:01:38Z</time>
<speed>0.00</speed>
</trkpt>
<trkpt lat="-7.165520" lon="-34.796673">
<ele>8.040000</ele>
<time>2018-09-07T05:06:48Z</time>
<speed>0.00</speed>
</trkpt>
<trkpt lat="-7.165664" lon="-34.796600">
<ele>2.140000</ele>
<time>2018-09-07T05:11:59Z</time>
<speed>0.00</speed>
</trkpt>
<trkpt lat="-7.165606" lon="-34.796696">
<ele>9.020000</ele>
<time>2018-09-07T05:17:09Z</time>
<speed>0.00</speed>
</trkpt>
<trkpt lat="-7.165552" lon="-34.796593">
<ele>2.310000</ele>
<time>2018-09-07T05:22:23Z</time>
<speed>2.90</speed>
</trkpt>
<trkpt lat="-7.165436" lon="-34.796761">
<ele>15.509999</ele>
<time>2018-09-07T05:27:36Z</time>
<speed>0.00</speed>
</trkpt>
<trkpt lat="-7.165488" lon="-34.796726">
<ele>11.080000</ele>
<time>2018-09-07T05:32:48Z</time>
<speed>0.00</speed>
</trkpt>
<trkpt lat="-7.165475" lon="-34.796654">
<ele>6.740000</ele>
<time>2018-09-07T05:38:11Z</time>
<speed>0.26</speed>
</trkpt>
<trkpt lat="-7.165468" lon="-34.796658">
<ele>1.000000</ele>
<time>2018-09-07T05:43:34Z</time>
<speed>0.44</speed>
</trkpt>
<trkpt lat="-7.165441" lon="-34.796654">
<ele>2.760000</ele>
<time>2018-09-07T05:48:59Z</time>
<speed>0.30</speed>
</trkpt>
<trkpt lat="-7.165610" lon="-34.796619">
<ele>4.070000</ele>
<time>2018-09-07T05:54:23Z</time>
<speed>0.61</speed>
</trkpt>
<trkpt lat="-7.165557" lon="-34.796650">
<ele>1.760000</ele>
<time>2018-09-07T06:00:32Z</time>
<speed>0.41</speed>
</trkpt>
<trkpt lat="-7.165413" lon="-34.796753">
<ele>29.789999</ele>
<time>2018-09-07T06:08:22Z</time>
<speed>0.00</speed>
</trkpt>
<trkpt lat="-7.165440" lon="-34.796680">
<ele>33.590000</ele>
<time>2018-09-07T06:13:44Z</time>
<speed>0.37</speed>
</trkpt>
<trkpt lat="-7.165516" lon="-34.796715">
<ele>17.859999</ele>
<time>2018-09-07T06:18:59Z</time>
<speed>0.00</speed>
</trkpt>
<trkpt lat="-7.165545" lon="-34.796665">
<ele>0.670000</ele>
<time>2018-09-07T06:24:17Z</time>
<speed>0.08</speed>
</trkpt>
<trkpt lat="-7.165507" lon="-34.796822">
<ele>5.910000</ele>
<time>2018-09-07T06:29:31Z</time>
<speed>0.00</speed>
</trkpt>
<trkpt lat="-7.165470" lon="-34.796646">
<ele>40.680000</ele>
<time>2018-09-07T06:34:49Z</time>
<speed>1.39</speed>
</trkpt>
<trkpt lat="-7.165546" lon="-34.796700">
<ele>9.179999</ele>
<time>2018-09-07T06:40:11Z</time>
<speed>0.40</speed>
</trkpt>
<trkpt lat="-7.165440" lon="-34.796757">
<ele>10.309999</ele>
<time>2018-09-07T06:45:48Z</time>
<speed>0.46</speed>
</trkpt>
<trkpt lat="-7.165520" lon="-34.796688">
<ele>6.400000</ele>
<time>2018-09-07T06:51:32Z</time>
<speed>0.14</speed>
</trkpt>
<trkpt lat="-7.165503" lon="-34.796707">
<ele>29.119999</ele>
<time>2018-09-07T06:58:22Z</time>
<speed>0.00</speed>
</trkpt>
<trkpt lat="-7.165497" lon="-34.796715">
<ele>24.340000</ele>
<time>2018-09-07T07:03:43Z</time>
<speed>0.00</speed>
</trkpt>
<trkpt lat="-7.165451" lon="-34.796703">
<ele>13.160000</ele>
<time>2018-09-07T07:08:57Z</time>
<speed>0.00</speed>
</trkpt>
<trkpt lat="-7.165457" lon="-34.796711">
<ele>10.389999</ele>
<time>2018-09-07T07:14:12Z</time>
<speed>0.00</speed>
</trkpt>
<trkpt lat="-7.165518" lon="-34.796734">
<ele>29.400000</ele>
<time>2018-09-07T07:19:26Z</time>
<speed>0.00</speed>
</trkpt>
<trkpt lat="-7.165610" lon="-34.796692">
<ele>27.019999</ele>
<time>2018-09-07T07:24:40Z</time>
<speed>0.00</speed>
</trkpt>
<trkpt lat="-7.165570" lon="-34.796711">
<ele>40.309998</ele>
<time>2018-09-07T07:29:54Z</time>
<speed>0.00</speed>
</trkpt>
<trkpt lat="-7.165436" lon="-34.796692">
<ele>23.869999</ele>
<time>2018-09-07T07:35:09Z</time>
<speed>0.00</speed>
</trkpt>
<trkpt lat="-7.165426" lon="-34.796700">
<ele>27.389999</ele>
<time>2018-09-07T07:40:24Z</time>
<speed>0.00</speed>
</trkpt>
<trkpt lat="-7.165589" lon="-34.796833">
<ele>30.619999</ele>
<time>2018-09-07T07:45:37Z</time>
<speed>0.00</speed>
</trkpt>
<trkpt lat="-7.165546" lon="-34.796711">
<ele>12.030000</ele>
<time>2018-09-07T07:50:51Z</time>
<speed>0.00</speed>
</trkpt>
<trkpt lat="-7.165566" lon="-34.796677">
<ele>22.320000</ele>
<time>2018-09-07T07:56:19Z</time>
<speed>0.23</speed>
</trkpt>
<trkpt lat="-7.165499" lon="-34.796646">
<ele>19.430000</ele>
<time>2018-09-07T08:02:01Z</time>
<speed>0.25</speed>
</trkpt>
<trkpt lat="-7.165613" lon="-34.796791">
<ele>34.579998</ele>
<time>2018-09-07T08:07:39Z</time>
<speed>0.39</speed>
</trkpt>
<trkpt lat="-7.165571" lon="-34.796722">
<ele>-24.969999</ele>
<time>2018-09-07T08:14:30Z</time>
<speed>0.45</speed>
</trkpt>
<trkpt lat="-7.165571" lon="-34.796726">
<ele>31.129999</ele>
<time>2018-09-07T08:21:48Z</time>
<speed>0.34</speed>
</trkpt>
<trkpt lat="-7.165545" lon="-34.796722">
<ele>30.129999</ele>
<time>2018-09-07T08:27:23Z</time>
<speed>0.61</speed>
</trkpt>
<trkpt lat="-7.165545" lon="-34.796768">
<ele>17.469999</ele>
<time>2018-09-07T08:34:19Z</time>
<speed>0.00</speed>
</trkpt>
<trkpt lat="-7.165533" lon="-34.796745">
<ele>27.199999</ele>
<time>2018-09-07T08:39:33Z</time>
<speed>0.00</speed>
</trkpt>
<trkpt lat="-7.165555" lon="-34.796776">
<ele>21.500000</ele>
<time>2018-09-07T08:44:57Z</time>
<speed>0.11</speed>
</trkpt>
<trkpt lat="-7.165404" lon="-34.796570">
<ele>21.029999</ele>
<time>2018-09-07T08:50:52Z</time>
<speed>1.06</speed>
</trkpt>
<trkpt lat="-7.165475" lon="-34.796658">
<ele>17.230000</ele>
<time>2018-09-07T08:58:09Z</time>
<speed>0.07</speed>
</trkpt>
<trkpt lat="-7.165149" lon="-34.796642">
<ele>152.629990</ele>
<time>2018-09-07T09:09:02Z</time>
<speed>0.00</speed>
</trkpt>
<trkpt lat="-7.165497" lon="-34.796700">
<ele>13.690000</ele>
<time>2018-09-07T09:14:30Z</time>
<speed>0.05</speed>
</trkpt>
<trkpt lat="-7.165523" lon="-34.796673">
<ele>16.320000</ele>
<time>2018-09-07T09:22:45Z</time>
<speed>0.26</speed>
</trkpt>
<trkpt lat="-7.165726" lon="-34.796730">
<ele>-29.160000</ele>
<time>2018-09-07T09:28:12Z</time>
<speed>3.09</speed>
</trkpt>
<trkpt lat="-7.165547" lon="-34.796688">
<ele>34.110001</ele>
<time>2018-09-07T09:35:00Z</time>
<speed>0.39</speed>
</trkpt>
<trkpt lat="-7.165606" lon="-34.796825">
<ele>-27.949999</ele>
<time>2018-09-07T09:42:33Z</time>
<speed>1.54</speed>
</trkpt>
<trkpt lat="-7.165499" lon="-34.796631">
<ele>7.600000</ele>
<time>2018-09-07T09:47:55Z</time>
<speed>1.17</speed>
</trkpt>
<trkpt lat="-7.165552" lon="-34.796673">
<ele>34.799999</ele>
<time>2018-09-07T09:54:31Z</time>
<speed>0.46</speed>
</trkpt>
<trkpt lat="-7.165607" lon="-34.796673">
<ele>34.169998</ele>
<time>2018-09-07T10:01:24Z</time>
<speed>0.10</speed>
</trkpt>
<trkpt lat="-7.165446" lon="-34.796658">
<ele>-1.510000</ele>
<time>2018-09-07T10:08:42Z</time>
<speed>0.00</speed>
</trkpt>
<trkpt lat="-7.165285" lon="-34.796696">
<ele>-64.599998</ele>
<time>2018-09-07T10:15:25Z</time>
<speed>0.68</speed>
</trkpt>
<trkpt lat="-7.165370" lon="-34.796646">
<ele>-10.080000</ele>
<time>2018-09-07T10:22:00Z</time>
<speed>0.00</speed>
</trkpt>
<trkpt lat="-7.165392" lon="-34.796688">
<ele>-16.850000</ele>
<time>2018-09-07T10:27:16Z</time>
<speed>0.00</speed>
</trkpt>
<trkpt lat="-7.165448" lon="-34.796619">
<ele>-12.799999</ele>
<time>2018-09-07T10:32:47Z</time>
<speed>0.48</speed>
</trkpt>
<trkpt lat="-7.165567" lon="-34.796703">
<ele>-2.330000</ele>
<time>2018-09-07T10:38:50Z</time>
<speed>0.17</speed>
</trkpt>
<trkpt lat="-7.165555" lon="-34.796680">
<ele>12.160000</ele>
<time>2018-09-07T10:46:21Z</time>
<speed>0.00</speed>
</trkpt>
<trkpt lat="-7.165520" lon="-34.796696">
<ele>7.440000</ele>
<time>2018-09-07T10:51:35Z</time>
<speed>0.00</speed>
</trkpt>
<trkpt lat="-7.165564" lon="-34.796795">
<ele>9.620000</ele>
<time>2018-09-07T10:56:48Z</time>
<speed>0.00</speed>
</trkpt>
<trkpt lat="-7.165536" lon="-34.796646">
<ele>24.250000</ele>
<time>2018-09-07T11:02:08Z</time>
<speed>0.00</speed>
</trkpt>
<trkpt lat="-7.165606" lon="-34.796741">
<ele>9.920000</ele>
<time>2018-09-07T11:07:30Z</time>
<speed>0.56</speed>
</trkpt>
<trkpt lat="-7.165574" lon="-34.796619">
<ele>29.279999</ele>
<time>2018-09-07T11:12:48Z</time>
<speed>0.00</speed>
</trkpt>
<trkpt lat="-7.165484" lon="-34.796616">
<ele>19.260000</ele>
<time>2018-09-07T11:18:03Z</time>
<speed>0.00</speed>
</trkpt>
<trkpt lat="-7.165552" lon="-34.796703">
<ele>4.780000</ele>
<time>2018-09-07T11:23:17Z</time>
<speed>2.03</speed>
</trkpt>
<trkpt lat="-7.165540" lon="-34.796768">
<ele>18.920000</ele>
<time>2018-09-07T11:28:32Z</time>
<speed>1.68</speed>
</trkpt>
<trkpt lat="-7.165452" lon="-34.796566">
<ele>15.190000</ele>
<time>2018-09-07T11:33:46Z</time>
<speed>0.00</speed>
</trkpt>
<trkpt lat="-7.165539" lon="-34.796757">
<ele>14.400000</ele>
<time>2018-09-07T11:39:00Z</time>
<speed>0.00</speed>
</trkpt>
<trkpt lat="-7.165462" lon="-34.796600">
<ele>15.750000</ele>
<time>2018-09-07T11:44:15Z</time>
<speed>0.00</speed>
</trkpt>
<trkpt lat="-7.165476" lon="-34.796616">
<ele>28.730000</ele>
<time>2018-09-07T11:49:54Z</time>
<speed>0.80</speed>
</trkpt>
<trkpt lat="-7.165504" lon="-34.796616">
<ele>24.080000</ele>
<time>2018-09-07T11:55:08Z</time>
<speed>0.00</speed>
</trkpt>
<trkpt lat="-7.165412" lon="-34.796738">
<ele>29.230000</ele>
<time>2018-09-07T12:00:56Z</time>
<speed>0.66</speed>
</trkpt>
<trkpt lat="-7.165505" lon="-34.796646">
<ele>3.220000</ele>
<time>2018-09-07T12:06:49Z</time>
<speed>0.00</speed>
</trkpt>
<trkpt lat="-7.165521" lon="-34.796692">
<ele>14.179999</ele>
<time>2018-09-07T12:12:02Z</time>
<speed>0.30</speed>
</trkpt>
<trkpt lat="-7.165515" lon="-34.796726">
<ele>13.040000</ele>
<time>2018-09-07T12:17:25Z</time>
<speed>0.24</speed>
</trkpt>
<trkpt lat="-7.165585" lon="-34.796795">
<ele>13.120000</ele>
<time>2018-09-07T12:22:47Z</time>
<speed>0.07</speed>
</trkpt>
<trkpt lat="-7.165494" lon="-34.796734">
<ele>5.410000</ele>
<time>2018-09-07T12:28:01Z</time>
<speed>1.33</speed>
</trkpt>
<trkpt lat="-7.165582" lon="-34.796730">
<ele>10.889999</ele>
<time>2018-09-07T12:33:33Z</time>
<speed>0.00</speed>
</trkpt>
<trkpt lat="-7.165576" lon="-34.796776">
<ele>10.480000</ele>
<time>2018-09-07T12:38:48Z</time>
<speed>0.00</speed>
</trkpt>
<trkpt lat="-7.165499" lon="-34.796741">
<ele>6.890000</ele>
<time>2018-09-07T12:44:03Z</time>
<speed>0.00</speed>
</trkpt>
<trkpt lat="-7.165506" lon="-34.796730">
<ele>5.700000</ele>
<time>2018-09-07T12:49:16Z</time>
<speed>0.00</speed>
</trkpt>
<trkpt lat="-7.165459" lon="-34.796696">
<ele>20.549999</ele>
<time>2018-09-07T12:54:30Z</time>
<speed>0.00</speed>
</trkpt>
<trkpt lat="-7.165505" lon="-34.796631">
<ele>19.250000</ele>
<time>2018-09-07T12:59:47Z</time>
<speed>0.00</speed>
</trkpt>
<trkpt lat="-7.165527" lon="-34.796532">
<ele>35.820000</ele>
<time>2018-09-07T13:05:04Z</time>
<speed>0.00</speed>
</trkpt>
<trkpt lat="-7.165589" lon="-34.796692">
<ele>18.869999</ele>
<time>2018-09-07T13:10:21Z</time>
<speed>0.00</speed>
</trkpt>
<trkpt lat="-7.165541" lon="-34.796619">
<ele>39.309998</ele>
<time>2018-09-07T13:15:45Z</time>
<speed>0.31</speed>
</trkpt>
<trkpt lat="-7.165634" lon="-34.796471">
<ele>67.650002</ele>
<time>2018-09-07T13:21:09Z</time>
<speed>1.05</speed>
</trkpt>
<trkpt lat="-7.165462" lon="-34.796734">
<ele>19.279999</ele>
<time>2018-09-07T13:26:51Z</time>
<speed>0.00</speed>
</trkpt>
<trkpt lat="-7.165509" lon="-34.796715">
<ele>20.830000</ele>
<time>2018-09-07T13:32:27Z</time>
<speed>0.00</speed>
</trkpt>
<trkpt lat="-7.165564" lon="-34.796562">
<ele>31.150000</ele>
<time>2018-09-07T13:37:45Z</time>
<speed>0.00</speed>
</trkpt>
<trkpt lat="-7.165501" lon="-34.796574">
<ele>30.840000</ele>
<time>2018-09-07T13:43:31Z</time>
<speed>0.05</speed>
</trkpt>
<trkpt lat="-7.165500" lon="-34.796619">
<ele>24.160000</ele>
<time>2018-09-07T13:50:03Z</time>
<speed>0.00</speed>
</trkpt>
<trkpt lat="-7.165459" lon="-34.796608">
<ele>21.109999</ele>
<time>2018-09-07T13:55:18Z</time>
<speed>0.00</speed>
</trkpt>
<trkpt lat="-7.165520" lon="-34.796642">
<ele>14.730000</ele>
<time>2018-09-07T14:00:36Z</time>
<speed>0.00</speed>
</trkpt>
<trkpt lat="-7.165502" lon="-34.796638">
<ele>11.429999</ele>
<time>2018-09-07T14:05:46Z</time>
<speed>0.33</speed>
</trkpt>
<trkpt lat="-7.165544" lon="-34.796574">
<ele>9.320000</ele>
<time>2018-09-07T14:10:56Z</time>
<speed>0.00</speed>
</trkpt>
<trkpt lat="-7.165511" lon="-34.796703">
<ele>15.250000</ele>
<time>2018-09-07T14:16:06Z</time>
<speed>0.16</speed>
</trkpt>
<trkpt lat="-7.165570" lon="-34.796700">
<ele>10.420000</ele>
<time>2018-09-07T14:21:16Z</time>
<speed>0.00</speed>
</trkpt>
<trkpt lat="-7.165493" lon="-34.796726">
<ele>17.859999</ele>
<time>2018-09-07T14:26:27Z</time>
<speed>0.00</speed>
</trkpt>
<trkpt lat="-7.165540" lon="-34.796673">
<ele>-0.890000</ele>
<time>2018-09-07T14:31:37Z</time>
<speed>0.00</speed>
</trkpt>
<trkpt lat="-7.165469" lon="-34.796562">
<ele>19.350000</ele>
<time>2018-09-07T14:36:47Z</time>
<speed>0.24</speed>
</trkpt>
<trkpt lat="-7.165502" lon="-34.796658">
<ele>17.430000</ele>
<time>2018-09-07T14:41:58Z</time>
<speed>0.00</speed>
</trkpt>
<trkpt lat="-7.165555" lon="-34.796696">
<ele>20.109999</ele>
<time>2018-09-07T14:47:08Z</time>
<speed>0.00</speed>
</trkpt>
<trkpt lat="-7.165431" lon="-34.796669">
<ele>6.690000</ele>
<time>2018-09-07T14:52:20Z</time>
<speed>0.00</speed>
</trkpt>
<trkpt lat="-7.165519" lon="-34.796661">
<ele>18.199999</ele>
<time>2018-09-07T14:57:30Z</time>
<speed>0.00</speed>
</trkpt>
<trkpt lat="-7.165510" lon="-34.796562">
<ele>38.160000</ele>
<time>2018-09-07T15:02:47Z</time>
<speed>0.00</speed>
</trkpt>
<trkpt lat="-7.165556" lon="-34.796532">
<ele>46.389999</ele>
<time>2018-09-07T15:07:57Z</time>
<speed>0.00</speed>
</trkpt>
<trkpt lat="-7.165538" lon="-34.796646">
<ele>19.949999</ele>
<time>2018-09-07T15:13:08Z</time>
<speed>0.00</speed>
</trkpt>
<trkpt lat="-7.165607" lon="-34.796635">
<ele>36.930000</ele>
<time>2018-09-07T15:18:19Z</time>
<speed>0.00</speed>
</trkpt>
<trkpt lat="-7.165572" lon="-34.796642">
<ele>19.209999</ele>
<time>2018-09-07T15:23:30Z</time>
<speed>0.00</speed>
</trkpt>
<trkpt lat="-7.165464" lon="-34.796631">
<ele>11.160000</ele>
<time>2018-09-07T15:28:41Z</time>
<speed>0.00</speed>
</trkpt>
<trkpt lat="-7.165543" lon="-34.796555">
<ele>28.900000</ele>
<time>2018-09-07T15:33:57Z</time>
<speed>0.26</speed>
</trkpt>
<trkpt lat="-7.165501" lon="-34.796680">
<ele>42.680000</ele>
<time>2018-09-07T15:39:22Z</time>
<speed>0.52</speed>
</trkpt>
<trkpt lat="-7.165438" lon="-34.796757">
<ele>20.480000</ele>
<time>2018-09-07T15:44:51Z</time>
<speed>0.25</speed>
</trkpt>
<trkpt lat="-7.165503" lon="-34.796631">
<ele>45.430000</ele>
<time>2018-09-07T15:50:30Z</time>
<speed>0.55</speed>
</trkpt>
<trkpt lat="-7.165598" lon="-34.796780">
<ele>18.029999</ele>
<time>2018-09-07T15:57:57Z</time>
<speed>0.26</speed>
</trkpt>
<trkpt lat="-7.165725" lon="-34.796745">
<ele>41.689999</ele>
<time>2018-09-07T16:08:40Z</time>
<speed>0.00</speed>
</trkpt>
<trkpt lat="-7.165566" lon="-34.796608">
<ele>46.660000</ele>
<time>2018-09-07T16:13:57Z</time>
<speed>0.35</speed>
</trkpt>
<trkpt lat="-7.165599" lon="-34.796810">
<ele>29.500000</ele>
<time>2018-09-07T16:19:36Z</time>
<speed>0.18</speed>
</trkpt>
<trkpt lat="-7.165483" lon="-34.796524">
<ele>36.299999</ele>
<time>2018-09-07T16:28:50Z</time>
<speed>0.10</speed>
</trkpt>
<trkpt lat="-7.165488" lon="-34.796669">
<ele>0.000000</ele>
<time>2018-09-07T16:38:49Z</time>
<speed>0.00</speed>
</trkpt>
<trkpt lat="-7.165497" lon="-34.796661">
<ele>23.189999</ele>
<time>2018-09-07T16:44:00Z</time>
<speed>0.00</speed>
</trkpt>
<trkpt lat="-7.165485" lon="-34.796593">
<ele>29.189999</ele>
<time>2018-09-07T16:49:12Z</time>
<speed>0.00</speed>
</trkpt>
<trkpt lat="-7.165540" lon="-34.796684">
<ele>13.799999</ele>
<time>2018-09-07T16:54:23Z</time>
<speed>0.00</speed>
</trkpt>
<trkpt lat="-7.165483" lon="-34.796574">
<ele>30.660000</ele>
<time>2018-09-07T16:59:38Z</time>
<speed>0.00</speed>
</trkpt>
<trkpt lat="-7.165487" lon="-34.796757">
<ele>0.660000</ele>
<time>2018-09-07T17:04:52Z</time>
<speed>0.00</speed>
</trkpt>
<trkpt lat="-7.165508" lon="-34.796730">
<ele>-15.179999</ele>
<time>2018-09-07T17:10:04Z</time>
<speed>0.00</speed>
</trkpt>
<trkpt lat="-7.165513" lon="-34.796535">
<ele>20.170000</ele>
<time>2018-09-07T17:15:15Z</time>
<speed>0.00</speed>
</trkpt>
<trkpt lat="-7.165761" lon="-34.796959">
<ele>-39.750000</ele>
<time>2018-09-07T17:20:31Z</time>
<speed>0.00</speed>
</trkpt>
<trkpt lat="-7.165496" lon="-34.796638">
<ele>26.920000</ele>
<time>2018-09-07T17:25:44Z</time>
<speed>0.00</speed>
</trkpt>
<trkpt lat="-7.165620" lon="-34.796745">
<ele>-7.650000</ele>
<time>2018-09-07T17:30:57Z</time>
<speed>0.00</speed>
</trkpt>
<trkpt lat="-7.165704" lon="-34.796822">
<ele>-14.599999</ele>
<time>2018-09-07T17:36:21Z</time>
<speed>0.09</speed>
</trkpt>
<trkpt lat="-7.165511" lon="-34.796635">
<ele>31.679998</ele>
<time>2018-09-07T17:41:33Z</time>
<speed>0.00</speed>
</trkpt>
<trkpt lat="-7.165511" lon="-34.796520">
<ele>47.379997</ele>
<time>2018-09-07T17:47:01Z</time>
<speed>0.00</speed>
</trkpt>
<trkpt lat="-7.165438" lon="-34.796707">
<ele>17.000000</ele>
<time>2018-09-07T17:52:41Z</time>
<speed>0.59</speed>
</trkpt>
<trkpt lat="-7.165482" lon="-34.796715">
<ele>-6.790000</ele>
<time>2018-09-07T17:59:32Z</time>
<speed>0.33</speed>
</trkpt>
<trkpt lat="-7.165431" lon="-34.796707">
<ele>6.070000</ele>
<time>2018-09-07T18:07:02Z</time>
<speed>0.00</speed>
</trkpt>
<trkpt lat="-7.165509" lon="-34.796669">
<ele>21.959999</ele>
<time>2018-09-07T18:12:17Z</time>
<speed>0.00</speed>
</trkpt>
<trkpt lat="-7.165596" lon="-34.796589">
<ele>-16.139999</ele>
<time>2018-09-07T18:17:29Z</time>
<speed>0.00</speed>
</trkpt>
<trkpt lat="-7.165529" lon="-34.796677">
<ele>26.379999</ele>
<time>2018-09-07T18:22:40Z</time>
<speed>0.00</speed>
</trkpt>
<trkpt lat="-7.165498" lon="-34.796677">
<ele>42.879997</ele>
<time>2018-09-07T18:28:04Z</time>
<speed>0.11</speed>
</trkpt>
<trkpt lat="-7.165654" lon="-34.796711">
<ele>11.920000</ele>
<time>2018-09-07T18:33:18Z</time>
<speed>0.00</speed>
</trkpt>
<trkpt lat="-7.165503" lon="-34.796745">
<ele>5.870000</ele>
<time>2018-09-07T18:38:29Z</time>
<speed>0.00</speed>
</trkpt>
<trkpt lat="-7.165495" lon="-34.796700">
<ele>24.410000</ele>
<time>2018-09-07T18:43:47Z</time>
<speed>0.00</speed>
</trkpt>
<trkpt lat="-7.165481" lon="-34.796688">
<ele>14.630000</ele>
<time>2018-09-07T18:48:58Z</time>
<speed>0.00</speed>
</trkpt>
<trkpt lat="-7.165481" lon="-34.796654">
<ele>16.449999</ele>
<time>2018-09-07T18:54:31Z</time>
<speed>0.30</speed>
</trkpt>
<trkpt lat="-7.165475" lon="-34.796719">
<ele>26.539999</ele>
<time>2018-09-07T18:59:46Z</time>
<speed>0.00</speed>
</trkpt>
<trkpt lat="-7.165520" lon="-34.796638">
<ele>43.779999</ele>
<time>2018-09-07T19:05:00Z</time>
<speed>0.00</speed>
</trkpt>
<trkpt lat="-7.165563" lon="-34.796688">
<ele>24.900000</ele>
<time>2018-09-07T19:10:11Z</time>
<speed>0.00</speed>
</trkpt>
<trkpt lat="-7.165414" lon="-34.796722">
<ele>26.629999</ele>
<time>2018-09-07T19:15:22Z</time>
<speed>0.00</speed>
</trkpt>
<trkpt lat="-7.165453" lon="-34.796627">
<ele>38.579998</ele>
<time>2018-09-07T19:20:33Z</time>
<speed>0.00</speed>
</trkpt>
<trkpt lat="-7.165555" lon="-34.796638">
<ele>42.579998</ele>
<time>2018-09-07T19:25:44Z</time>
<speed>0.00</speed>
</trkpt>
<trkpt lat="-7.165643" lon="-34.796669">
<ele>43.059998</ele>
<time>2018-09-07T19:31:18Z</time>
<speed>1.26</speed>
</trkpt>
<trkpt lat="-7.165570" lon="-34.796719">
<ele>29.570000</ele>
<time>2018-09-07T19:36:29Z</time>
<speed>0.00</speed>
</trkpt>
<trkpt lat="-7.165516" lon="-34.796562">
<ele>24.639999</ele>
<time>2018-09-07T19:41:43Z</time>
<speed>0.00</speed>
</trkpt>
<trkpt lat="-7.165515" lon="-34.796867">
<ele>21.439999</ele>
<time>2018-09-07T19:46:54Z</time>
<speed>0.00</speed>
</trkpt>
<trkpt lat="-7.165552" lon="-34.796841">
<ele>0.790000</ele>
<time>2018-09-07T19:52:05Z</time>
<speed>0.00</speed>
</trkpt>
<trkpt lat="-7.165530" lon="-34.796856">
<ele>13.080000</ele>
<time>2018-09-07T19:57:16Z</time>
<speed>0.00</speed>
</trkpt>
<trkpt lat="-7.165733" lon="-34.796993">
<ele>-20.129999</ele>
<time>2018-09-07T20:03:41Z</time>
<speed>0.22</speed>
</trkpt>
<trkpt lat="-7.165793" lon="-34.796833">
<ele>6.650000</ele>
<time>2018-09-07T20:12:13Z</time>
<speed>0.30</speed>
</trkpt>
<trkpt lat="-7.165629" lon="-34.796894">
<ele>-1.870000</ele>
<time>2018-09-07T20:22:58Z</time>
<speed>0.42</speed>
</trkpt>
<trkpt lat="-7.165506" lon="-34.796673">
<ele>20.650000</ele>
<time>2018-09-07T20:32:46Z</time>
<speed>0.44</speed>
</trkpt>
<trkpt lat="-7.165590" lon="-34.796688">
<ele>-6.810000</ele>
<time>2018-09-07T20:44:01Z</time>
<speed>0.25</speed>
</trkpt>
<trkpt lat="-7.165342" lon="-34.796524">
<ele>12.820000</ele>
<time>2018-09-07T20:55:37Z</time>
<speed>0.20</speed>
</trkpt>
<trkpt lat="-7.165483" lon="-34.796688">
<ele>22.320000</ele>
<time>2018-09-07T21:07:30Z</time>
<speed>0.27</speed>
</trkpt>
<trkpt lat="-7.165496" lon="-34.796688">
<ele>24.920000</ele>
<time>2018-09-07T21:18:12Z</time>
<speed>0.22</speed>
</trkpt>
<trkpt lat="-7.165496" lon="-34.796696">
<ele>11.080000</ele>
<time>2018-09-07T21:23:24Z</time>
<speed>0.30</speed>
</trkpt>
<trkpt lat="-7.165624" lon="-34.796631">
<ele>-25.389999</ele>
<time>2018-09-07T21:28:40Z</time>
<speed>0.00</speed>
</trkpt>
<trkpt lat="-7.165474" lon="-34.796673">
<ele>18.500000</ele>
<time>2018-09-07T21:33:50Z</time>
<speed>0.00</speed>
</trkpt>
<trkpt lat="-7.165517" lon="-34.796616">
<ele>1.890000</ele>
<time>2018-09-07T21:39:04Z</time>
<speed>0.00</speed>
</trkpt>
<trkpt lat="-7.165504" lon="-34.796665">
<ele>6.960000</ele>
<time>2018-09-07T21:44:16Z</time>
<speed>0.00</speed>
</trkpt>
<trkpt lat="-7.165531" lon="-34.796753">
<ele>-2.200000</ele>
<time>2018-09-07T21:49:26Z</time>
<speed>0.00</speed>
</trkpt>
<trkpt lat="-7.165511" lon="-34.796692">
<ele>9.130000</ele>
<time>2018-09-07T21:54:37Z</time>
<speed>0.00</speed>
</trkpt>
<trkpt lat="-7.165596" lon="-34.796814">
<ele>2.590000</ele>
<time>2018-09-07T22:00:14Z</time>
<speed>0.07</speed>
</trkpt>
<trkpt lat="-7.165496" lon="-34.796726">
<ele>19.680000</ele>
<time>2018-09-07T22:05:30Z</time>
<speed>0.18</speed>
</trkpt>
<trkpt lat="-7.165430" lon="-34.796635">
<ele>51.930000</ele>
<time>2018-09-07T22:10:46Z</time>
<speed>0.30</speed>
</trkpt>
<trkpt lat="-7.165426" lon="-34.796715">
<ele>39.209999</ele>
<time>2018-09-07T22:16:14Z</time>
<speed>0.15</speed>
</trkpt>
<trkpt lat="-7.165500" lon="-34.796646">
<ele>27.660000</ele>
<time>2018-09-07T22:22:04Z</time>
<speed>0.27</speed>
</trkpt>
<trkpt lat="-7.165489" lon="-34.796574">
<ele>10.630000</ele>
<time>2018-09-07T22:28:37Z</time>
<speed>0.24</speed>
</trkpt>
<trkpt lat="-7.165504" lon="-34.796589">
<ele>14.410000</ele>
<time>2018-09-07T22:33:52Z</time>
<speed>0.00</speed>
</trkpt>
<trkpt lat="-7.165523" lon="-34.796627">
<ele>102.959999</ele>
<time>2018-09-07T22:39:26Z</time>
<speed>0.15</speed>
</trkpt>
<trkpt lat="-7.165552" lon="-34.796543">
<ele>23.400000</ele>
<time>2018-09-07T22:46:03Z</time>
<speed>0.48</speed>
</trkpt>
<trkpt lat="-7.165569" lon="-34.796635">
<ele>12.480000</ele>
<time>2018-09-07T22:52:54Z</time>
<speed>0.00</speed>
</trkpt>
<trkpt lat="-7.165507" lon="-34.796734">
<ele>22.949999</ele>
<time>2018-09-07T22:58:20Z</time>
<speed>0.43</speed>
</trkpt>
<trkpt lat="-7.165595" lon="-34.796673">
<ele>44.590000</ele>
<time>2018-09-07T23:04:19Z</time>
<speed>0.00</speed>
</trkpt>
<trkpt lat="-7.165452" lon="-34.796654">
<ele>55.129997</ele>
<time>2018-09-07T23:09:35Z</time>
<speed>0.00</speed>
</trkpt>
<trkpt lat="-7.165525" lon="-34.796551">
<ele>13.469999</ele>
<time>2018-09-07T23:14:55Z</time>
<speed>0.00</speed>
</trkpt>
<trkpt lat="-7.165454" lon="-34.796734">
<ele>44.739998</ele>
<time>2018-09-07T23:20:33Z</time>
<speed>0.43</speed>
</trkpt>
<trkpt lat="-7.165429" lon="-34.796623">
<ele>12.780000</ele>
<time>2018-09-07T23:26:09Z</time>
<speed>0.00</speed>
</trkpt>
<trkpt lat="-7.165477" lon="-34.796547">
<ele>18.180000</ele>
<time>2018-09-07T23:31:23Z</time>
<speed>0.00</speed>
</trkpt>
<trkpt lat="-7.165593" lon="-34.796669">
<ele>11.360000</ele>
<time>2018-09-07T23:36:38Z</time>
<speed>0.00</speed>
</trkpt>
<trkpt lat="-7.165555" lon="-34.796677">
<ele>16.100000</ele>
<time>2018-09-07T23:41:52Z</time>
<speed>0.00</speed>
</trkpt>
<trkpt lat="-7.165545" lon="-34.796818">
<ele>24.340000</ele>
<time>2018-09-07T23:47:05Z</time>
<speed>0.23</speed>
</trkpt>
<trkpt lat="-7.165500" lon="-34.796700">
<ele>10.969999</ele>
<time>2018-09-07T23:52:21Z</time>
<speed>0.00</speed>
</trkpt>
<trkpt lat="-7.165542" lon="-34.796730">
<ele>18.240000</ele>
<time>2018-09-07T23:57:35Z</time>
<speed>1.73</speed>
</trkpt>
<trkpt lat="-7.165529" lon="-34.796692">
<ele>31.840000</ele>
<time>2018-09-08T00:02:55Z</time>
<speed>0.00</speed>
</trkpt>
<trkpt lat="-7.165514" lon="-34.796722">
<ele>17.020000</ele>
<time>2018-09-08T00:08:09Z</time>
<speed>0.00</speed>
</trkpt>
<trkpt lat="-7.165593" lon="-34.796631">
<ele>11.929999</ele>
<time>2018-09-08T00:13:24Z</time>
<speed>0.00</speed>
</trkpt>
<trkpt lat="-7.165584" lon="-34.796589">
<ele>-0.300000</ele>
<time>2018-09-08T00:18:44Z</time>
<speed>0.11</speed>
</trkpt>
<trkpt lat="-7.165559" lon="-34.796669">
<ele>14.290000</ele>
<time>2018-09-08T00:23:58Z</time>
<speed>2.99</speed>
</trkpt>
<trkpt lat="-7.165501" lon="-34.796768">
<ele>26.799999</ele>
<time>2018-09-08T00:29:12Z</time>
<speed>0.00</speed>
</trkpt>
<trkpt lat="-7.165499" lon="-34.796673">
<ele>24.699999</ele>
<time>2018-09-08T00:34:50Z</time>
<speed>0.18</speed>
</trkpt>
<trkpt lat="-7.165480" lon="-34.796753">
<ele>33.709999</ele>
<time>2018-09-08T00:40:09Z</time>
<speed>0.00</speed>
</trkpt>
<trkpt lat="-7.165433" lon="-34.796741">
<ele>1.990000</ele>
<time>2018-09-08T00:45:23Z</time>
<speed>0.00</speed>
</trkpt>
<trkpt lat="-7.165307" lon="-34.796715">
<ele>-35.669998</ele>
<time>2018-09-08T00:50:53Z</time>
<speed>0.56</speed>
</trkpt>
<trkpt lat="-7.165465" lon="-34.796631">
<ele>6.020000</ele>
<time>2018-09-08T00:56:11Z</time>
<speed>0.00</speed>
</trkpt>
<trkpt lat="-7.165599" lon="-34.796661">
<ele>24.850000</ele>
<time>2018-09-08T01:01:31Z</time>
<speed>0.00</speed>
</trkpt>
<trkpt lat="-7.165440" lon="-34.796894">
<ele>2.570000</ele>
<time>2018-09-08T01:06:48Z</time>
<speed>0.00</speed>
</trkpt>
<trkpt lat="-7.165461" lon="-34.796471">
<ele>6.260000</ele>
<time>2018-09-08T01:12:08Z</time>
<speed>0.00</speed>
</trkpt>
<trkpt lat="-7.165518" lon="-34.796692">
<ele>19.299999</ele>
<time>2018-09-08T01:17:26Z</time>
<speed>0.00</speed>
</trkpt>
<trkpt lat="-7.165536" lon="-34.796700">
<ele>16.359999</ele>
<time>2018-09-08T01:22:40Z</time>
<speed>0.00</speed>
</trkpt>
<trkpt lat="-7.165517" lon="-34.796738">
<ele>0.060000</ele>
<time>2018-09-08T01:27:59Z</time>
<speed>0.33</speed>
</trkpt>
<trkpt lat="-7.165531" lon="-34.796757">
<ele>0.660000</ele>
<time>2018-09-08T01:33:33Z</time>
<speed>0.57</speed>
</trkpt>
<trkpt lat="-7.165598" lon="-34.796597">
<ele>-18.109999</ele>
<time>2018-09-08T01:38:55Z</time>
<speed>0.53</speed>
</trkpt>
<trkpt lat="-7.165605" lon="-34.796642">
<ele>-25.949999</ele>
<time>2018-09-08T01:44:45Z</time>
<speed>1.08</speed>
</trkpt>
<trkpt lat="-7.165537" lon="-34.796612">
<ele>34.299999</ele>
<time>2018-09-08T01:51:59Z</time>
<speed>0.45</speed>
</trkpt>
<trkpt lat="-7.165411" lon="-34.796631">
<ele>34.500000</ele>
<time>2018-09-08T02:01:24Z</time>
<speed>0.24</speed>
</trkpt>
<trkpt lat="-7.165501" lon="-34.796616">
<ele>36.160000</ele>
<time>2018-09-08T02:12:28Z</time>
<speed>0.36</speed>
</trkpt>
<trkpt lat="-7.165539" lon="-34.796547">
<ele>45.939999</ele>
<time>2018-09-08T02:24:09Z</time>
<speed>0.67</speed>
</trkpt>
<trkpt lat="-7.165499" lon="-34.796730">
<ele>4.780000</ele>
<time>2018-09-08T02:35:01Z</time>
<speed>0.06</speed>
</trkpt>
<trkpt lat="-7.165436" lon="-34.796570">
<ele>10.990000</ele>
<time>2018-09-08T02:46:22Z</time>
<speed>0.25</speed>
</trkpt>
<trkpt lat="-7.165696" lon="-34.796661">
<ele>28.859999</ele>
<time>2018-09-08T02:56:55Z</time>
<speed>0.17</speed>
</trkpt>
</trkseg>
</trk>
<trk>
<name>20181015-185628(8)</name>
<desc>Color:004000ff</desc>
<trkseg>
<trkpt lat="-7.165477" lon="-34.796669">
<ele>12.349999</ele>
<time>2018-09-08T03:08:00Z</time>
<speed>0.00</speed>
</trkpt>
<trkpt lat="-7.165510" lon="-34.796703">
<ele>37.320000</ele>
<time>2018-09-08T03:13:14Z</time>
<speed>0.00</speed>
</trkpt>
<trkpt lat="-7.165458" lon="-34.796642">
<ele>21.340000</ele>
<time>2018-09-08T03:18:32Z</time>
<speed>0.00</speed>
</trkpt>
<trkpt lat="-7.165607" lon="-34.796513">
<ele>-17.719999</ele>
<time>2018-09-08T03:23:48Z</time>
<speed>0.00</speed>
</trkpt>
<trkpt lat="-7.165507" lon="-34.796593">
<ele>21.449999</ele>
<time>2018-09-08T03:29:05Z</time>
<speed>0.66</speed>
</trkpt>
<trkpt lat="-7.165493" lon="-34.796680">
<ele>25.609999</ele>
<time>2018-09-08T03:34:20Z</time>
<speed>0.36</speed>
</trkpt>
<trkpt lat="-7.165623" lon="-34.796589">
<ele>40.200001</ele>
<time>2018-09-08T03:39:34Z</time>
<speed>0.00</speed>
</trkpt>
<trkpt lat="-7.165582" lon="-34.796581">
<ele>54.459999</ele>
<time>2018-09-08T03:45:11Z</time>
<speed>0.58</speed>
</trkpt>
<trkpt lat="-7.165487" lon="-34.796719">
<ele>9.400000</ele>
<time>2018-09-08T03:50:31Z</time>
<speed>0.00</speed>
</trkpt>
<trkpt lat="-7.165549" lon="-34.796795">
<ele>-17.420000</ele>
<time>2018-09-08T03:55:51Z</time>
<speed>0.00</speed>
</trkpt>
<trkpt lat="-7.165527" lon="-34.796543">
<ele>29.549999</ele>
<time>2018-09-08T04:01:11Z</time>
<speed>0.00</speed>
</trkpt>
<trkpt lat="-7.165545" lon="-34.796761">
<ele>-4.680000</ele>
<time>2018-09-08T04:06:25Z</time>
<speed>0.00</speed>
</trkpt>
<trkpt lat="-7.165512" lon="-34.796654">
<ele>-7.860000</ele>
<time>2018-09-08T04:11:58Z</time>
<speed>0.26</speed>
</trkpt>
<trkpt lat="-7.165417" lon="-34.796745">
<ele>37.969997</ele>
<time>2018-09-08T04:17:30Z</time>
<speed>0.25</speed>
</trkpt>
<trkpt lat="-7.165503" lon="-34.796558">
<ele>39.570000</ele>
<time>2018-09-08T04:23:59Z</time>
<speed>0.00</speed>
</trkpt>
<trkpt lat="-7.165454" lon="-34.796696">
<ele>31.439999</ele>
<time>2018-09-08T04:29:14Z</time>
<speed>0.00</speed>
</trkpt>
<trkpt lat="-7.165497" lon="-34.796711">
<ele>20.680000</ele>
<time>2018-09-08T04:34:29Z</time>
<speed>0.00</speed>
</trkpt>
<trkpt lat="-7.165481" lon="-34.796711">
<ele>3.970000</ele>
<time>2018-09-08T04:39:40Z</time>
<speed>0.00</speed>
</trkpt>
<trkpt lat="-7.165508" lon="-34.796768">
<ele>-10.370000</ele>
<time>2018-09-08T04:45:10Z</time>
<speed>0.14</speed>
</trkpt>
<trkpt lat="-7.165454" lon="-34.796692">
<ele>24.570000</ele>
<time>2018-09-08T04:50:21Z</time>
<speed>0.00</speed>
</trkpt>
<trkpt lat="-7.165525" lon="-34.796673">
<ele>18.180000</ele>
<time>2018-09-08T04:55:33Z</time>
<speed>0.00</speed>
</trkpt>
<trkpt lat="-7.165443" lon="-34.796627">
<ele>22.609999</ele>
<time>2018-09-08T05:00:51Z</time>
<speed>0.00</speed>
</trkpt>
<trkpt lat="-7.165438" lon="-34.796673">
<ele>16.379999</ele>
<time>2018-09-08T05:06:09Z</time>
<speed>0.00</speed>
</trkpt>
<trkpt lat="-7.165489" lon="-34.796688">
<ele>8.960000</ele>
<time>2018-09-08T05:11:33Z</time>
<speed>2.12</speed>
</trkpt>
<trkpt lat="-7.165559" lon="-34.796757">
<ele>7.870000</ele>
<time>2018-09-08T05:16:52Z</time>
<speed>0.24</speed>
</trkpt>
<trkpt lat="-7.165541" lon="-34.796860">
<ele>12.440000</ele>
<time>2018-09-08T05:22:07Z</time>
<speed>2.18</speed>
</trkpt>
<trkpt lat="-7.165532" lon="-34.796680">
<ele>16.090000</ele>
<time>2018-09-08T05:27:22Z</time>
<speed>0.00</speed>
</trkpt>
<trkpt lat="-7.165371" lon="-34.796631">
<ele>19.570000</ele>
<time>2018-09-08T05:32:49Z</time>
<speed>0.55</speed>
</trkpt>
<trkpt lat="-7.165431" lon="-34.796661">
<ele>8.170000</ele>
<time>2018-09-08T05:38:33Z</time>
<speed>0.44</speed>
</trkpt>
<trkpt lat="-7.165514" lon="-34.796684">
<ele>0.280000</ele>
<time>2018-09-08T05:45:04Z</time>
<speed>0.00</speed>
</trkpt>
<trkpt lat="-7.165545" lon="-34.796650">
<ele>-5.580000</ele>
<time>2018-09-08T05:50:16Z</time>
<speed>0.00</speed>
</trkpt>
<trkpt lat="-7.165486" lon="-34.796677">
<ele>22.430000</ele>
<time>2018-09-08T05:55:29Z</time>
<speed>0.00</speed>
</trkpt>
<trkpt lat="-7.165633" lon="-34.796753">
<ele>22.519999</ele>
<time>2018-09-08T06:01:05Z</time>
<speed>0.42</speed>
</trkpt>
<trkpt lat="-7.165452" lon="-34.796719">
<ele>47.169998</ele>
<time>2018-09-08T06:06:49Z</time>
<speed>0.34</speed>
</trkpt>
<trkpt lat="-7.165521" lon="-34.796680">
<ele>20.459999</ele>
<time>2018-09-08T06:13:58Z</time>
<speed>0.00</speed>
</trkpt>
<trkpt lat="-7.165434" lon="-34.796692">
<ele>19.020000</ele>
<time>2018-09-08T06:19:11Z</time>
<speed>0.00</speed>
</trkpt>
<trkpt lat="-7.165555" lon="-34.796700">
<ele>0.080000</ele>
<time>2018-09-08T06:24:24Z</time>
<speed>0.00</speed>
</trkpt>
<trkpt lat="-7.165520" lon="-34.796684">
<ele>17.020000</ele>
<time>2018-09-08T06:29:39Z</time>
<speed>0.00</speed>
</trkpt>
<trkpt lat="-7.165480" lon="-34.796719">
<ele>14.710000</ele>
<time>2018-09-08T06:34:52Z</time>
<speed>0.00</speed>
</trkpt>
<trkpt lat="-7.165497" lon="-34.796730">
<ele>15.099999</ele>
<time>2018-09-08T06:40:18Z</time>
<speed>0.42</speed>
</trkpt>
<trkpt lat="-7.165579" lon="-34.796696">
<ele>14.410000</ele>
<time>2018-09-08T06:45:32Z</time>
<speed>0.00</speed>
</trkpt>
<trkpt lat="-7.165481" lon="-34.796700">
<ele>13.120000</ele>
<time>2018-09-08T06:50:44Z</time>
<speed>0.00</speed>
</trkpt>
<trkpt lat="-7.165482" lon="-34.796696">
<ele>16.680000</ele>
<time>2018-09-08T06:55:58Z</time>
<speed>0.00</speed>
</trkpt>
<trkpt lat="-7.165425" lon="-34.796711">
<ele>34.119999</ele>
<time>2018-09-08T07:01:15Z</time>
<speed>0.00</speed>
</trkpt>
<trkpt lat="-7.165574" lon="-34.796734">
<ele>9.210000</ele>
<time>2018-09-08T07:06:36Z</time>
<speed>0.25</speed>
</trkpt>
<trkpt lat="-7.165563" lon="-34.796764">
<ele>33.540001</ele>
<time>2018-09-08T07:11:48Z</time>
<speed>0.00</speed>
</trkpt>
<trkpt lat="-7.165581" lon="-34.796631">
<ele>24.230000</ele>
<time>2018-09-08T07:17:04Z</time>
<speed>0.00</speed>
</trkpt>
<trkpt lat="-7.165587" lon="-34.796623">
<ele>23.100000</ele>
<time>2018-09-08T07:22:17Z</time>
<speed>0.36</speed>
</trkpt>
<trkpt lat="-7.165504" lon="-34.796837">
<ele>33.579998</ele>
<time>2018-09-08T07:27:44Z</time>
<speed>0.09</speed>
</trkpt>
<trkpt lat="-7.165457" lon="-34.796753">
<ele>30.019999</ele>
<time>2018-09-08T07:32:59Z</time>
<speed>1.13</speed>
</trkpt>
<trkpt lat="-7.165589" lon="-34.796837">
<ele>23.519999</ele>
<time>2018-09-08T07:38:17Z</time>
<speed>1.75</speed>
</trkpt>
<trkpt lat="-7.165675" lon="-34.796761">
<ele>8.950000</ele>
<time>2018-09-08T07:43:49Z</time>
<speed>0.00</speed>
</trkpt>
<trkpt lat="-7.165541" lon="-34.796711">
<ele>25.389999</ele>
<time>2018-09-08T07:49:03Z</time>
<speed>0.00</speed>
</trkpt>
<trkpt lat="-7.165554" lon="-34.796852">
<ele>24.340000</ele>
<time>2018-09-08T07:54:36Z</time>
<speed>0.24</speed>
</trkpt>
<trkpt lat="-7.165486" lon="-34.796680">
<ele>-40.299999</ele>
<time>2018-09-08T08:01:40Z</time>
<speed>0.45</speed>
</trkpt>
<trkpt lat="-7.165545" lon="-34.796604">
<ele>-9.280000</ele>
<time>2018-09-08T08:16:14Z</time>
<speed>0.19</speed>
</trkpt>
<trkpt lat="-7.165586" lon="-34.796669">
<ele>-5.330000</ele>
<time>2018-09-08T08:32:43Z</time>
<speed>0.26</speed>
</trkpt>
<trkpt lat="-7.165625" lon="-34.796787">
<ele>-23.930000</ele>
<time>2018-09-08T08:45:55Z</time>
<speed>0.00</speed>
</trkpt>
<trkpt lat="-7.165576" lon="-34.796661">
<ele>-9.940000</ele>
<time>2018-09-08T08:51:29Z</time>
<speed>0.08</speed>
</trkpt>
<trkpt lat="-7.165616" lon="-34.796776">
<ele>-10.190000</ele>
<time>2018-09-08T09:01:17Z</time>
<speed>1.05</speed>
</trkpt>
<trkpt lat="-7.165488" lon="-34.796692">
<ele>13.570000</ele>
<time>2018-09-08T09:12:02Z</time>
<speed>0.20</speed>
</trkpt>
<trkpt lat="-7.165418" lon="-34.796669">
<ele>34.730000</ele>
<time>2018-09-08T09:23:01Z</time>
<speed>0.00</speed>
</trkpt>
<trkpt lat="-7.165458" lon="-34.796806">
<ele>37.989998</ele>
<time>2018-09-08T09:28:14Z</time>
<speed>0.00</speed>
</trkpt>
<trkpt lat="-7.165499" lon="-34.796722">
<ele>20.260000</ele>
<time>2018-09-08T09:33:27Z</time>
<speed>0.00</speed>
</trkpt>
<trkpt lat="-7.165473" lon="-34.796631">
<ele>25.189999</ele>
<time>2018-09-08T09:38:40Z</time>
<speed>0.00</speed>
</trkpt>
<trkpt lat="-7.165548" lon="-34.796638">
<ele>19.020000</ele>
<time>2018-09-08T09:43:55Z</time>
<speed>0.00</speed>
</trkpt>
<trkpt lat="-7.165502" lon="-34.796669">
<ele>26.910000</ele>
<time>2018-09-08T09:49:08Z</time>
<speed>0.00</speed>
</trkpt>
<trkpt lat="-7.165396" lon="-34.796646">
<ele>16.529999</ele>
<time>2018-09-08T09:54:23Z</time>
<speed>0.00</speed>
</trkpt>
<trkpt lat="-7.165682" lon="-34.796768">
<ele>55.090000</ele>
<time>2018-09-08T09:59:44Z</time>
<speed>0.47</speed>
</trkpt>
<trkpt lat="-7.165479" lon="-34.796616">
<ele>15.950000</ele>
<time>2018-09-08T10:04:59Z</time>
<speed>0.00</speed>
</trkpt>
<trkpt lat="-7.165503" lon="-34.796715">
<ele>16.740000</ele>
<time>2018-09-08T10:10:10Z</time>
<speed>0.00</speed>
</trkpt>
<trkpt lat="-7.165578" lon="-34.796700">
<ele>15.380000</ele>
<time>2018-09-08T10:15:22Z</time>
<speed>0.92</speed>
</trkpt>
<trkpt lat="-7.165453" lon="-34.796669">
<ele>31.840000</ele>
<time>2018-09-08T10:20:35Z</time>
<speed>0.00</speed>
</trkpt>
<trkpt lat="-7.165551" lon="-34.796764">
<ele>2.940000</ele>
<time>2018-09-08T10:25:47Z</time>
<speed>0.00</speed>
</trkpt>
<trkpt lat="-7.165664" lon="-34.796761">
<ele>-3.000000</ele>
<time>2018-09-08T10:30:59Z</time>
<speed>0.00</speed>
</trkpt>
<trkpt lat="-7.165573" lon="-34.796711">
<ele>21.299999</ele>
<time>2018-09-08T10:36:13Z</time>
<speed>0.00</speed>
</trkpt>
<trkpt lat="-7.165683" lon="-34.796886">
<ele>-37.209999</ele>
<time>2018-09-08T10:41:30Z</time>
<speed>0.97</speed>
</trkpt>
<trkpt lat="-7.165597" lon="-34.796772">
<ele>2.380000</ele>
<time>2018-09-08T10:46:43Z</time>
<speed>0.00</speed>
</trkpt>
<trkpt lat="-7.165293" lon="-34.796356">
<ele>106.979996</ele>
<time>2018-09-08T10:52:01Z</time>
<speed>0.00</speed>
</trkpt>
<trkpt lat="-7.165627" lon="-34.796848">
<ele>-17.770000</ele>
<time>2018-09-08T10:57:14Z</time>
<speed>0.00</speed>
</trkpt>
<trkpt lat="-7.165566" lon="-34.796753">
<ele>29.709999</ele>
<time>2018-09-08T11:02:37Z</time>
<speed>0.00</speed>
</trkpt>
<trkpt lat="-7.165591" lon="-34.796886">
<ele>23.939999</ele>
<time>2018-09-08T11:08:11Z</time>
<speed>1.52</speed>
</trkpt>
<trkpt lat="-7.165564" lon="-34.796886">
<ele>-12.620000</ele>
<time>2018-09-08T11:13:51Z</time>
<speed>1.36</speed>
</trkpt>
<trkpt lat="-7.165546" lon="-34.796970">
<ele>-30.879999</ele>
<time>2018-09-08T11:20:44Z</time>
<speed>0.87</speed>
</trkpt>
<trkpt lat="-7.165328" lon="-34.796337">
<ele>53.699997</ele>
<time>2018-09-08T11:26:02Z</time>
<speed>3.13</speed>
</trkpt>
<trkpt lat="-7.165548" lon="-34.796715">
<ele>19.639999</ele>
<time>2018-09-08T11:31:32Z</time>
<speed>0.56</speed>
</trkpt>
<trkpt lat="-7.165506" lon="-34.796566">
<ele>21.369999</ele>
<time>2018-09-08T11:37:24Z</time>
<speed>0.00</speed>
</trkpt>
<trkpt lat="-7.165520" lon="-34.796589">
<ele>-8.309999</ele>
<time>2018-09-08T11:42:37Z</time>
<speed>0.00</speed>
</trkpt>
<trkpt lat="-7.165459" lon="-34.796715">
<ele>24.609999</ele>
<time>2018-09-08T11:47:49Z</time>
<speed>0.00</speed>
</trkpt>
<trkpt lat="-7.165451" lon="-34.796585">
<ele>24.039999</ele>
<time>2018-09-08T11:53:00Z</time>
<speed>0.00</speed>
</trkpt>
<trkpt lat="-7.165415" lon="-34.796616">
<ele>30.340000</ele>
<time>2018-09-08T11:58:12Z</time>
<speed>0.00</speed>
</trkpt>
<trkpt lat="-7.165562" lon="-34.796604">
<ele>-15.150000</ele>
<time>2018-09-08T12:04:03Z</time>
<speed>0.05</speed>
</trkpt>
<trkpt lat="-7.165510" lon="-34.796631">
<ele>-9.330000</ele>
<time>2018-09-08T12:09:17Z</time>
<speed>0.00</speed>
</trkpt>
<trkpt lat="-7.165512" lon="-34.796761">
<ele>30.760000</ele>
<time>2018-09-08T12:14:30Z</time>
<speed>0.00</speed>
</trkpt>
<trkpt lat="-7.165521" lon="-34.796764">
<ele>23.590000</ele>
<time>2018-09-08T12:19:42Z</time>
<speed>0.00</speed>
</trkpt>
<trkpt lat="-7.165524" lon="-34.796745">
<ele>13.639999</ele>
<time>2018-09-08T12:24:56Z</time>
<speed>0.00</speed>
</trkpt>
<trkpt lat="-7.165497" lon="-34.796608">
<ele>24.430000</ele>
<time>2018-09-08T12:30:31Z</time>
<speed>0.28</speed>
</trkpt>
<trkpt lat="-7.165542" lon="-34.796677">
<ele>25.779999</ele>
<time>2018-09-08T12:35:52Z</time>
<speed>0.35</speed>
</trkpt>
<trkpt lat="-7.165573" lon="-34.796677">
<ele>25.900000</ele>
<time>2018-09-08T12:41:05Z</time>
<speed>0.00</speed>
</trkpt>
<trkpt lat="-7.165536" lon="-34.796635">
<ele>25.000000</ele>
<time>2018-09-08T12:46:18Z</time>
<speed>0.00</speed>
</trkpt>
<trkpt lat="-7.165515" lon="-34.796711">
<ele>9.750000</ele>
<time>2018-09-08T12:51:35Z</time>
<speed>0.31</speed>
</trkpt>
<trkpt lat="-7.165514" lon="-34.796566">
<ele>34.849998</ele>
<time>2018-09-08T12:56:48Z</time>
<speed>0.00</speed>
</trkpt>
<trkpt lat="-7.165581" lon="-34.796555">
<ele>29.619999</ele>
<time>2018-09-08T13:02:06Z</time>
<speed>0.00</speed>
</trkpt>
<trkpt lat="-7.165514" lon="-34.796749">
<ele>15.770000</ele>
<time>2018-09-08T13:07:20Z</time>
<speed>0.00</speed>
</trkpt>
<trkpt lat="-7.165481" lon="-34.796612">
<ele>30.799999</ele>
<time>2018-09-08T13:12:33Z</time>
<speed>0.00</speed>
</trkpt>
<trkpt lat="-7.165469" lon="-34.796719">
<ele>40.599998</ele>
<time>2018-09-08T13:18:01Z</time>
<speed>0.50</speed>
</trkpt>
<trkpt lat="-7.165503" lon="-34.796654">
<ele>32.660000</ele>
<time>2018-09-08T13:23:18Z</time>
<speed>0.00</speed>
</trkpt>
<trkpt lat="-7.165514" lon="-34.796696">
<ele>30.750000</ele>
<time>2018-09-08T13:28:45Z</time>
<speed>0.49</speed>
</trkpt>
<trkpt lat="-7.165564" lon="-34.796623">
<ele>18.520000</ele>
<time>2018-09-08T13:34:01Z</time>
<speed>0.00</speed>
</trkpt>
<trkpt lat="-7.165386" lon="-34.796577">
<ele>72.040001</ele>
<time>2018-09-08T13:39:31Z</time>
<speed>0.36</speed>
</trkpt>
<trkpt lat="-7.165588" lon="-34.796711">
<ele>-3.370000</ele>
<time>2018-09-08T13:44:46Z</time>
<speed>0.00</speed>
</trkpt>
<trkpt lat="-7.165537" lon="-34.796619">
<ele>12.950000</ele>
<time>2018-09-08T13:49:59Z</time>
<speed>0.00</speed>
</trkpt>
<trkpt lat="-7.165560" lon="-34.796673">
<ele>16.059999</ele>
<time>2018-09-08T13:55:14Z</time>
<speed>0.14</speed>
</trkpt>
<trkpt lat="-7.165487" lon="-34.796638">
<ele>37.219997</ele>
<time>2018-09-08T14:00:31Z</time>
<speed>0.00</speed>
</trkpt>
<trkpt lat="-7.165472" lon="-34.796619">
<ele>8.090000</ele>
<time>2018-09-08T14:05:46Z</time>
<speed>0.00</speed>
</trkpt>
<trkpt lat="-7.165496" lon="-34.796692">
<ele>6.800000</ele>
<time>2018-09-08T14:10:59Z</time>
<speed>0.00</speed>
</trkpt>
<trkpt lat="-7.165632" lon="-34.796715">
<ele>4.060000</ele>
<time>2018-09-08T14:16:12Z</time>
<speed>0.13</speed>
</trkpt>
<trkpt lat="-7.165540" lon="-34.796654">
<ele>-2.670000</ele>
<time>2018-09-08T14:21:26Z</time>
<speed>0.00</speed>
</trkpt>
<trkpt lat="-7.165515" lon="-34.796642">
<ele>26.430000</ele>
<time>2018-09-08T14:26:40Z</time>
<speed>0.00</speed>
</trkpt>
<trkpt lat="-7.165486" lon="-34.796635">
<ele>13.389999</ele>
<time>2018-09-08T14:31:53Z</time>
<speed>0.00</speed>
</trkpt>
<trkpt lat="-7.165528" lon="-34.796711">
<ele>16.010000</ele>
<time>2018-09-08T14:37:06Z</time>
<speed>0.00</speed>
</trkpt>
<trkpt lat="-7.165524" lon="-34.796692">
<ele>20.490000</ele>
<time>2018-09-08T14:42:19Z</time>
<speed>0.00</speed>
</trkpt>
<trkpt lat="-7.165555" lon="-34.796806">
<ele>-0.670000</ele>
<time>2018-09-08T14:47:32Z</time>
<speed>0.00</speed>
</trkpt>
<trkpt lat="-7.165527" lon="-34.796642">
<ele>22.949999</ele>
<time>2018-09-08T14:52:46Z</time>
<speed>0.00</speed>
</trkpt>
<trkpt lat="-7.165503" lon="-34.796658">
<ele>21.500000</ele>
<time>2018-09-08T14:58:00Z</time>
<speed>0.00</speed>
</trkpt>
<trkpt lat="-7.165510" lon="-34.796612">
<ele>35.989998</ele>
<time>2018-09-08T15:03:19Z</time>
<speed>0.00</speed>
</trkpt>
<trkpt lat="-7.165669" lon="-34.796673">
<ele>40.509998</ele>
<time>2018-09-08T15:08:38Z</time>
<speed>0.00</speed>
</trkpt>
<trkpt lat="-7.165682" lon="-34.796570">
<ele>49.230000</ele>
<time>2018-09-08T15:13:54Z</time>
<speed>0.00</speed>
</trkpt>
<trkpt lat="-7.165553" lon="-34.796638">
<ele>33.070000</ele>
<time>2018-09-08T15:19:08Z</time>
<speed>0.00</speed>
</trkpt>
<trkpt lat="-7.165508" lon="-34.796616">
<ele>23.549999</ele>
<time>2018-09-08T15:24:26Z</time>
<speed>0.00</speed>
</trkpt>
<trkpt lat="-7.165445" lon="-34.796684">
<ele>20.539999</ele>
<time>2018-09-08T15:29:40Z</time>
<speed>0.00</speed>
</trkpt>
<trkpt lat="-7.165564" lon="-34.796619">
<ele>1.990000</ele>
<time>2018-09-08T15:35:31Z</time>
<speed>0.16</speed>
</trkpt>
<trkpt lat="-7.165487" lon="-34.796825">
<ele>-2.830000</ele>
<time>2018-09-08T15:41:14Z</time>
<speed>1.01</speed>
</trkpt>
<trkpt lat="-7.165532" lon="-34.796364">
<ele>40.430000</ele>
<time>2018-09-08T15:47:29Z</time>
<speed>0.00</speed>
</trkpt>
<trkpt lat="-7.165503" lon="-34.796669">
<ele>21.389999</ele>
<time>2018-09-08T15:53:00Z</time>
<speed>0.21</speed>
</trkpt>
<trkpt lat="-7.165430" lon="-34.796730">
<ele>23.269999</ele>
<time>2018-09-08T15:58:34Z</time>
<speed>1.70</speed>
</trkpt>
<trkpt lat="-7.165582" lon="-34.796806">
<ele>18.150000</ele>
<time>2018-09-08T16:04:03Z</time>
<speed>0.20</speed>
</trkpt>
<trkpt lat="-7.165619" lon="-34.797024">
<ele>4.310000</ele>
<time>2018-09-08T16:09:19Z</time>
<speed>0.00</speed>
</trkpt>
<trkpt lat="-7.165564" lon="-34.796669">
<ele>32.369999</ele>
<time>2018-09-08T16:14:35Z</time>
<speed>0.00</speed>
</trkpt>
<trkpt lat="-7.165561" lon="-34.796707">
<ele>15.830000</ele>
<time>2018-09-08T16:19:49Z</time>
<speed>0.00</speed>
</trkpt>
<trkpt lat="-7.165531" lon="-34.796547">
<ele>48.259998</ele>
<time>2018-09-08T16:25:08Z</time>
<speed>0.00</speed>
</trkpt>
<trkpt lat="-7.165504" lon="-34.796776">
<ele>1.100000</ele>
<time>2018-09-08T16:30:28Z</time>
<speed>0.00</speed>
</trkpt>
<trkpt lat="-7.165594" lon="-34.796768">
<ele>0.190000</ele>
<time>2018-09-08T16:35:49Z</time>
<speed>0.41</speed>
</trkpt>
<trkpt lat="-7.165531" lon="-34.796562">
<ele>38.509998</ele>
<time>2018-09-08T16:41:03Z</time>
<speed>0.00</speed>
</trkpt>
<trkpt lat="-7.165545" lon="-34.796600">
<ele>39.099998</ele>
<time>2018-09-08T16:46:40Z</time>
<speed>0.34</speed>
</trkpt>
<trkpt lat="-7.165565" lon="-34.796688">
<ele>18.629999</ele>
<time>2018-09-08T16:52:17Z</time>
<speed>0.02</speed>
</trkpt>
<trkpt lat="-7.165701" lon="-34.796833">
<ele>-1.870000</ele>
<time>2018-09-08T16:59:09Z</time>
<speed>0.06</speed>
</trkpt>
<trkpt lat="-7.165716" lon="-34.796738">
<ele>9.690000</ele>
<time>2018-09-08T17:07:16Z</time>
<speed>2.95</speed>
</trkpt>
<trkpt lat="-7.165474" lon="-34.796722">
<ele>8.559999</ele>
<time>2018-09-08T17:12:38Z</time>
<speed>0.69</speed>
</trkpt>
<trkpt lat="-7.165565" lon="-34.796696">
<ele>10.510000</ele>
<time>2018-09-08T17:19:06Z</time>
<speed>0.32</speed>
</trkpt>
<trkpt lat="-7.165596" lon="-34.796738">
<ele>-0.970000</ele>
<time>2018-09-08T17:26:17Z</time>
<speed>0.12</speed>
</trkpt>
<trkpt lat="-7.165496" lon="-34.796768">
<ele>-1.490000</ele>
<time>2018-09-08T17:31:42Z</time>
<speed>0.00</speed>
</trkpt>
<trkpt lat="-7.165688" lon="-34.796867">
<ele>-26.900000</ele>
<time>2018-09-08T17:38:14Z</time>
<speed>0.00</speed>
</trkpt>
<trkpt lat="-7.165634" lon="-34.796745">
<ele>5.340000</ele>
<time>2018-09-08T17:43:41Z</time>
<speed>1.34</speed>
</trkpt>
<trkpt lat="-7.165482" lon="-34.796684">
<ele>21.070000</ele>
<time>2018-09-08T17:50:17Z</time>
<speed>0.43</speed>
</trkpt>
<trkpt lat="-7.165534" lon="-34.796677">
<ele>14.839999</ele>
<time>2018-09-08T17:57:50Z</time>
<speed>0.31</speed>
</trkpt>
<trkpt lat="-7.165416" lon="-34.796715">
<ele>36.829998</ele>
<time>2018-09-08T18:06:48Z</time>
<speed>0.32</speed>
</trkpt>
<trkpt lat="-7.165519" lon="-34.796734">
<ele>11.599999</ele>
<time>2018-09-08T18:16:25Z</time>
<speed>0.30</speed>
</trkpt>
<trkpt lat="-7.165552" lon="-34.796688">
<ele>23.439999</ele>
<time>2018-09-08T18:21:37Z</time>
<speed>0.00</speed>
</trkpt>
<trkpt lat="-7.165510" lon="-34.796680">
<ele>39.759998</ele>
<time>2018-09-08T18:26:48Z</time>
<speed>0.00</speed>
</trkpt>
<trkpt lat="-7.165476" lon="-34.796700">
<ele>4.950000</ele>
<time>2018-09-08T18:31:58Z</time>
<speed>0.00</speed>
</trkpt>
<trkpt lat="-7.165485" lon="-34.796696">
<ele>9.050000</ele>
<time>2018-09-08T18:37:09Z</time>
<speed>0.00</speed>
</trkpt>
<trkpt lat="-7.165506" lon="-34.796680">
<ele>33.389999</ele>
<time>2018-09-08T18:42:21Z</time>
<speed>0.00</speed>
</trkpt>
<trkpt lat="-7.165576" lon="-34.796635">
<ele>9.190000</ele>
<time>2018-09-08T18:47:31Z</time>
<speed>0.00</speed>
</trkpt>
<trkpt lat="-7.165415" lon="-34.796673">
<ele>39.029999</ele>
<time>2018-09-08T18:52:42Z</time>
<speed>0.00</speed>
</trkpt>
<trkpt lat="-7.165516" lon="-34.796719">
<ele>44.549999</ele>
<time>2018-09-08T18:57:52Z</time>
<speed>0.00</speed>
</trkpt>
<trkpt lat="-7.165481" lon="-34.796764">
<ele>13.929999</ele>
<time>2018-09-08T19:03:14Z</time>
<speed>0.05</speed>
</trkpt>
<trkpt lat="-7.165414" lon="-34.796833">
<ele>24.670000</ele>
<time>2018-09-08T19:08:28Z</time>
<speed>0.00</speed>
</trkpt>
<trkpt lat="-7.165506" lon="-34.796585">
<ele>24.189999</ele>
<time>2018-09-08T19:13:43Z</time>
<speed>0.00</speed>
</trkpt>
<trkpt lat="-7.165560" lon="-34.796688">
<ele>11.210000</ele>
<time>2018-09-08T19:18:59Z</time>
<speed>0.00</speed>
</trkpt>
<trkpt lat="-7.165659" lon="-34.796604">
<ele>27.549999</ele>
<time>2018-09-08T19:24:13Z</time>
<speed>0.00</speed>
</trkpt>
<trkpt lat="-7.165554" lon="-34.796707">
<ele>27.410000</ele>
<time>2018-09-08T19:29:29Z</time>
<speed>0.00</speed>
</trkpt>
<trkpt lat="-7.165436" lon="-34.796608">
<ele>34.360001</ele>
<time>2018-09-08T19:34:45Z</time>
<speed>0.00</speed>
</trkpt>
<trkpt lat="-7.165536" lon="-34.796860">
<ele>22.330000</ele>
<time>2018-09-08T19:40:03Z</time>
<speed>0.00</speed>
</trkpt>
<trkpt lat="-7.165525" lon="-34.796757">
<ele>19.910000</ele>
<time>2018-09-08T19:45:19Z</time>
<speed>0.00</speed>
</trkpt>
<trkpt lat="-7.165544" lon="-34.796803">
<ele>9.639999</ele>
<time>2018-09-08T19:50:34Z</time>
<speed>0.00</speed>
</trkpt>
<trkpt lat="-7.165581" lon="-34.796749">
<ele>2.170000</ele>
<time>2018-09-08T19:55:50Z</time>
<speed>0.00</speed>
</trkpt>
<trkpt lat="-7.165557" lon="-34.796715">
<ele>21.969999</ele>
<time>2018-09-08T20:01:21Z</time>
<speed>0.16</speed>
</trkpt>
<trkpt lat="-7.165555" lon="-34.796566">
<ele>36.369999</ele>
<time>2018-09-08T20:06:55Z</time>
<speed>0.53</speed>
</trkpt>
<trkpt lat="-7.165577" lon="-34.796688">
<ele>28.099998</ele>
<time>2018-09-08T20:13:30Z</time>
<speed>0.42</speed>
</trkpt>
<trkpt lat="-7.165586" lon="-34.796654">
<ele>23.660000</ele>
<time>2018-09-08T20:24:58Z</time>
<speed>0.27</speed>
</trkpt>
<trkpt lat="-7.165617" lon="-34.796776">
<ele>7.830000</ele>
<time>2018-09-08T20:38:16Z</time>
<speed>0.08</speed>
</trkpt>
<trkpt lat="-7.165586" lon="-34.796532">
<ele>-12.900000</ele>
<time>2018-09-08T20:52:32Z</time>
<speed>0.13</speed>
</trkpt>
<trkpt lat="-7.165619" lon="-34.796692">
<ele>-7.560000</ele>
<time>2018-09-08T21:08:33Z</time>
<speed>0.41</speed>
</trkpt>
<trkpt lat="-7.165519" lon="-34.796715">
<ele>8.630000</ele>
<time>2018-09-08T21:21:50Z</time>
<speed>0.00</speed>
</trkpt>
<trkpt lat="-7.165504" lon="-34.796623">
<ele>14.389999</ele>
<time>2018-09-08T21:27:03Z</time>
<speed>0.00</speed>
</trkpt>
<trkpt lat="-7.165486" lon="-34.796703">
<ele>8.050000</ele>
<time>2018-09-08T21:32:19Z</time>
<speed>0.00</speed>
</trkpt>
<trkpt lat="-7.165521" lon="-34.796692">
<ele>8.820000</ele>
<time>2018-09-08T21:37:39Z</time>
<speed>0.00</speed>
</trkpt>
<trkpt lat="-7.165602" lon="-34.796654">
<ele>6.770000</ele>
<time>2018-09-08T21:42:53Z</time>
<speed>0.00</speed>
</trkpt>
<trkpt lat="-7.165562" lon="-34.796726">
<ele>13.219999</ele>
<time>2018-09-08T21:48:07Z</time>
<speed>0.18</speed>
</trkpt>
<trkpt lat="-7.165584" lon="-34.796814">
<ele>6.850000</ele>
<time>2018-09-08T21:53:21Z</time>
<speed>0.00</speed>
</trkpt>
<trkpt lat="-7.165372" lon="-34.796638">
<ele>67.129997</ele>
<time>2018-09-08T21:58:35Z</time>
<speed>0.00</speed>
</trkpt>
<trkpt lat="-7.165462" lon="-34.796688">
<ele>37.540001</ele>
<time>2018-09-08T22:03:54Z</time>
<speed>0.07</speed>
</trkpt>
<trkpt lat="-7.165468" lon="-34.796570">
<ele>48.910000</ele>
<time>2018-09-08T22:09:09Z</time>
<speed>0.00</speed>
</trkpt>
<trkpt lat="-7.165516" lon="-34.796677">
<ele>10.599999</ele>
<time>2018-09-08T22:14:34Z</time>
<speed>0.23</speed>
</trkpt>
<trkpt lat="-7.165416" lon="-34.796597">
<ele>15.679999</ele>
<time>2018-09-08T22:20:02Z</time>
<speed>0.10</speed>
</trkpt>
<trkpt lat="-7.165568" lon="-34.796593">
<ele>13.400000</ele>
<time>2018-09-08T22:25:18Z</time>
<speed>0.33</speed>
</trkpt>
<trkpt lat="-7.165517" lon="-34.796669">
<ele>37.119999</ele>
<time>2018-09-08T22:30:44Z</time>
<speed>0.20</speed>
</trkpt>
<trkpt lat="-7.165569" lon="-34.796638">
<ele>5.610000</ele>
<time>2018-09-08T22:36:07Z</time>
<speed>1.16</speed>
</trkpt>
<trkpt lat="-7.165553" lon="-34.796600">
<ele>14.139999</ele>
<time>2018-09-08T22:41:56Z</time>
<speed>0.00</speed>
</trkpt>
<trkpt lat="-7.165546" lon="-34.796696">
<ele>26.469999</ele>
<time>2018-09-08T22:48:48Z</time>
<speed>0.00</speed>
</trkpt>
<trkpt lat="-7.165439" lon="-34.796749">
<ele>22.609999</ele>
<time>2018-09-08T22:54:02Z</time>
<speed>0.00</speed>
</trkpt>
<trkpt lat="-7.165592" lon="-34.796650">
<ele>8.270000</ele>
<time>2018-09-08T22:59:18Z</time>
<speed>0.00</speed>
</trkpt>
<trkpt lat="-7.165444" lon="-34.796692">
<ele>39.079998</ele>
<time>2018-09-08T23:04:34Z</time>
<speed>0.00</speed>
</trkpt>
<trkpt lat="-7.165713" lon="-34.796825">
<ele>-14.450000</ele>
<time>2018-09-08T23:09:54Z</time>
<speed>0.00</speed>
</trkpt>
<trkpt lat="-7.165504" lon="-34.796703">
<ele>29.389999</ele>
<time>2018-09-08T23:15:30Z</time>
<speed>0.57</speed>
</trkpt>
<trkpt lat="-7.165537" lon="-34.796658">
<ele>11.259999</ele>
<time>2018-09-08T23:20:46Z</time>
<speed>0.00</speed>
</trkpt>
<trkpt lat="-7.165563" lon="-34.796680">
<ele>9.510000</ele>
<time>2018-09-08T23:25:59Z</time>
<speed>0.00</speed>
</trkpt>
<trkpt lat="-7.165509" lon="-34.796608">
<ele>24.010000</ele>
<time>2018-09-08T23:31:13Z</time>
<speed>0.00</speed>
</trkpt>
<trkpt lat="-7.165550" lon="-34.796734">
<ele>22.379999</ele>
<time>2018-09-08T23:36:28Z</time>
<speed>0.40</speed>
</trkpt>
<trkpt lat="-7.165529" lon="-34.796711">
<ele>29.039999</ele>
<time>2018-09-08T23:41:42Z</time>
<speed>0.00</speed>
</trkpt>
<trkpt lat="-7.165565" lon="-34.796734">
<ele>27.059999</ele>
<time>2018-09-08T23:46:59Z</time>
<speed>0.00</speed>
</trkpt>
<trkpt lat="-7.165512" lon="-34.796722">
<ele>13.299999</ele>
<time>2018-09-08T23:52:17Z</time>
<speed>0.74</speed>
</trkpt>
<trkpt lat="-7.165482" lon="-34.796623">
<ele>25.369999</ele>
<time>2018-09-08T23:57:30Z</time>
<speed>0.38</speed>
</trkpt>
<trkpt lat="-7.165476" lon="-34.796669">
<ele>13.610000</ele>
<time>2018-09-09T00:02:53Z</time>
<speed>0.21</speed>
</trkpt>
<trkpt lat="-7.165451" lon="-34.796757">
<ele>35.399998</ele>
<time>2018-09-09T00:08:06Z</time>
<speed>0.00</speed>
</trkpt>
<trkpt lat="-7.165440" lon="-34.796539">
<ele>29.309999</ele>
<time>2018-09-09T00:13:32Z</time>
<speed>0.48</speed>
</trkpt>
<trkpt lat="-7.165492" lon="-34.796692">
<ele>24.139999</ele>
<time>2018-09-09T00:18:46Z</time>
<speed>0.00</speed>
</trkpt>
<trkpt lat="-7.165629" lon="-34.796604">
<ele>-6.310000</ele>
<time>2018-09-09T00:24:04Z</time>
<speed>1.68</speed>
</trkpt>
<trkpt lat="-7.165457" lon="-34.796692">
<ele>29.599998</ele>
<time>2018-09-09T00:29:17Z</time>
<speed>0.00</speed>
</trkpt>
<trkpt lat="-7.165438" lon="-34.796692">
<ele>15.509999</ele>
<time>2018-09-09T00:34:43Z</time>
<speed>0.32</speed>
</trkpt>
<trkpt lat="-7.165471" lon="-34.796837">
<ele>14.110000</ele>
<time>2018-09-09T00:39:59Z</time>
<speed>0.00</speed>
</trkpt>
<trkpt lat="-7.165336" lon="-34.796753">
<ele>-30.629999</ele>
<time>2018-09-09T00:45:27Z</time>
<speed>0.16</speed>
</trkpt>
<trkpt lat="-7.165478" lon="-34.796700">
<ele>13.299999</ele>
<time>2018-09-09T00:50:46Z</time>
<speed>0.00</speed>
</trkpt>
<trkpt lat="-7.165608" lon="-34.796707">
<ele>32.599998</ele>
<time>2018-09-09T00:56:05Z</time>
<speed>0.65</speed>
</trkpt>
<trkpt lat="-7.165487" lon="-34.796680">
<ele>32.009998</ele>
<time>2018-09-09T01:01:47Z</time>
<speed>0.37</speed>
</trkpt>
<trkpt lat="-7.165542" lon="-34.796589">
<ele>38.750000</ele>
<time>2018-09-09T01:08:13Z</time>
<speed>0.49</speed>
</trkpt>
<trkpt lat="-7.165575" lon="-34.796646">
<ele>24.299999</ele>
<time>2018-09-09T01:17:38Z</time>
<speed>0.00</speed>
</trkpt>
<trkpt lat="-7.165594" lon="-34.796661">
<ele>12.040000</ele>
<time>2018-09-09T01:22:52Z</time>
<speed>0.00</speed>
</trkpt>
<trkpt lat="-7.165446" lon="-34.796719">
<ele>1.060000</ele>
<time>2018-09-09T01:28:08Z</time>
<speed>0.00</speed>
</trkpt>
<trkpt lat="-7.165430" lon="-34.796822">
<ele>33.619999</ele>
<time>2018-09-09T01:33:29Z</time>
<speed>0.81</speed>
</trkpt>
<trkpt lat="-7.165514" lon="-34.796696">
<ele>22.939999</ele>
<time>2018-09-09T01:38:55Z</time>
<speed>0.32</speed>
</trkpt>
<trkpt lat="-7.165481" lon="-34.796646">
<ele>27.969999</ele>
<time>2018-09-09T01:44:31Z</time>
<speed>0.00</speed>
</trkpt>
<trkpt lat="-7.165557" lon="-34.796635">
<ele>4.450000</ele>
<time>2018-09-09T01:49:57Z</time>
<speed>0.21</speed>
</trkpt>
<trkpt lat="-7.165535" lon="-34.796631">
<ele>20.459999</ele>
<time>2018-09-09T01:55:32Z</time>
<speed>0.75</speed>
</trkpt>
<trkpt lat="-7.165589" lon="-34.796749">
<ele>11.330000</ele>
<time>2018-09-09T02:01:20Z</time>
<speed>0.05</speed>
</trkpt>
<trkpt lat="-7.165542" lon="-34.796700">
<ele>32.910000</ele>
<time>2018-09-09T02:07:13Z</time>
<speed>0.00</speed>
</trkpt>
<trkpt lat="-7.165677" lon="-34.796795">
<ele>-23.129999</ele>
<time>2018-09-09T02:12:28Z</time>
<speed>0.08</speed>
</trkpt>
<trkpt lat="-7.165440" lon="-34.796719">
<ele>105.610001</ele>
<time>2018-09-09T02:18:10Z</time>
<speed>0.34</speed>
</trkpt>
<trkpt lat="-7.165519" lon="-34.796665">
<ele>46.709999</ele>
<time>2018-09-09T02:24:44Z</time>
<speed>0.00</speed>
</trkpt>
<trkpt lat="-7.165431" lon="-34.796684">
<ele>42.770000</ele>
<time>2018-09-09T02:30:17Z</time>
<speed>0.24</speed>
</trkpt>
<trkpt lat="-7.165645" lon="-34.796776">
<ele>17.570000</ele>
<time>2018-09-09T02:36:44Z</time>
<speed>0.70</speed>
</trkpt>
<trkpt lat="-7.165606" lon="-34.796719">
<ele>10.190000</ele>
<time>2018-09-09T02:44:06Z</time>
<speed>0.33</speed>
</trkpt>
<trkpt lat="-7.165552" lon="-34.796711">
<ele>8.070000</ele>
<time>2018-09-09T02:50:36Z</time>
<speed>0.21</speed>
</trkpt>
<trkpt lat="-7.165562" lon="-34.796696">
<ele>-2.660000</ele>
<time>2018-09-09T02:56:02Z</time>
<speed>0.09</speed>
</trkpt>
</trkseg>
</trk>
<trk>
<name>20181015-185628(9)</name>
<desc>Color:004000ff</desc>
<trkseg>
<trkpt lat="-7.165505" lon="-34.796726">
<ele>8.380000</ele>
<time>2018-09-09T03:01:23Z</time>
<speed>0.08</speed>
</trkpt>
<trkpt lat="-7.165525" lon="-34.796734">
<ele>11.110000</ele>
<time>2018-09-09T03:06:37Z</time>
<speed>0.44</speed>
</trkpt>
<trkpt lat="-7.165524" lon="-34.796707">
<ele>15.480000</ele>
<time>2018-09-09T03:11:54Z</time>
<speed>0.43</speed>
</trkpt>
<trkpt lat="-7.165596" lon="-34.796665">
<ele>9.750000</ele>
<time>2018-09-09T03:17:35Z</time>
<speed>0.60</speed>
</trkpt>
<trkpt lat="-7.165493" lon="-34.796600">
<ele>11.580000</ele>
<time>2018-09-09T03:23:20Z</time>
<speed>0.20</speed>
</trkpt>
<trkpt lat="-7.165454" lon="-34.796684">
<ele>39.469997</ele>
<time>2018-09-09T03:29:12Z</time>
<speed>0.48</speed>
</trkpt>
<trkpt lat="-7.165584" lon="-34.796677">
<ele>16.410000</ele>
<time>2018-09-09T03:34:38Z</time>
<speed>0.31</speed>
</trkpt>
<trkpt lat="-7.165533" lon="-34.796738">
<ele>31.949999</ele>
<time>2018-09-09T03:40:06Z</time>
<speed>0.69</speed>
</trkpt>
<trkpt lat="-7.165558" lon="-34.796635">
<ele>21.020000</ele>
<time>2018-09-09T03:45:58Z</time>
<speed>0.11</speed>
</trkpt>
<trkpt lat="-7.165558" lon="-34.796642">
<ele>28.779999</ele>
<time>2018-09-09T03:52:32Z</time>
<speed>0.13</speed>
</trkpt>
<trkpt lat="-7.165576" lon="-34.796768">
<ele>2.970000</ele>
<time>2018-09-09T04:00:23Z</time>
<speed>0.40</speed>
</trkpt>
<trkpt lat="-7.165418" lon="-34.796822">
<ele>2.890000</ele>
<time>2018-09-09T04:10:24Z</time>
<speed>0.20</speed>
</trkpt>
<trkpt lat="-7.165444" lon="-34.796669">
<ele>25.750000</ele>
<time>2018-09-09T04:26:27Z</time>
<speed>0.19</speed>
</trkpt>
<trkpt lat="-7.165498" lon="-34.796665">
<ele>9.050000</ele>
<time>2018-09-09T04:43:02Z</time>
<speed>0.00</speed>
</trkpt>
<trkpt lat="-7.165549" lon="-34.796684">
<ele>20.719999</ele>
<time>2018-09-09T04:48:15Z</time>
<speed>0.30</speed>
</trkpt>
<trkpt lat="-7.165492" lon="-34.796677">
<ele>19.129999</ele>
<time>2018-09-09T04:53:29Z</time>
<speed>0.00</speed>
</trkpt>
<trkpt lat="-7.165520" lon="-34.796692">
<ele>25.039999</ele>
<time>2018-09-09T04:58:45Z</time>
<speed>0.00</speed>
</trkpt>
<trkpt lat="-7.165595" lon="-34.796677">
<ele>2.130000</ele>
<time>2018-09-09T05:04:05Z</time>
<speed>0.00</speed>
</trkpt>
<trkpt lat="-7.165454" lon="-34.796700">
<ele>32.130001</ele>
<time>2018-09-09T05:09:19Z</time>
<speed>0.00</speed>
</trkpt>
<trkpt lat="-7.165489" lon="-34.796707">
<ele>27.849998</ele>
<time>2018-09-09T05:14:55Z</time>
<speed>0.24</speed>
</trkpt>
<trkpt lat="-7.165497" lon="-34.796738">
<ele>17.520000</ele>
<time>2018-09-09T05:20:20Z</time>
<speed>0.63</speed>
</trkpt>
<trkpt lat="-7.165419" lon="-34.796703">
<ele>18.010000</ele>
<time>2018-09-09T05:25:46Z</time>
<speed>0.15</speed>
</trkpt>
<trkpt lat="-7.165663" lon="-34.796677">
<ele>-8.309999</ele>
<time>2018-09-09T05:31:59Z</time>
<speed>0.06</speed>
</trkpt>
<trkpt lat="-7.165349" lon="-34.796646">
<ele>43.619999</ele>
<time>2018-09-09T05:41:31Z</time>
<speed>0.47</speed>
</trkpt>
<trkpt lat="-7.165549" lon="-34.796635">
<ele>8.110000</ele>
<time>2018-09-09T05:52:21Z</time>
<speed>0.00</speed>
</trkpt>
<trkpt lat="-7.165467" lon="-34.796707">
<ele>46.389999</ele>
<time>2018-09-09T06:01:08Z</time>
<speed>0.00</speed>
</trkpt>
<trkpt lat="-7.165577" lon="-34.796711">
<ele>3.620000</ele>
<time>2018-09-09T06:06:23Z</time>
<speed>0.00</speed>
</trkpt>
<trkpt lat="-7.165528" lon="-34.796738">
<ele>8.570000</ele>
<time>2018-09-09T06:11:37Z</time>
<speed>0.00</speed>
</trkpt>
<trkpt lat="-7.165420" lon="-34.796677">
<ele>27.809999</ele>
<time>2018-09-09T06:16:53Z</time>
<speed>0.00</speed>
</trkpt>
<trkpt lat="-7.165448" lon="-34.796852">
<ele>18.699999</ele>
<time>2018-09-09T06:22:06Z</time>
<speed>0.00</speed>
</trkpt>
<trkpt lat="-7.165532" lon="-34.796673">
<ele>14.799999</ele>
<time>2018-09-09T06:27:19Z</time>
<speed>0.00</speed>
</trkpt>
<trkpt lat="-7.165572" lon="-34.796768">
<ele>-16.309999</ele>
<time>2018-09-09T06:32:34Z</time>
<speed>0.00</speed>
</trkpt>
<trkpt lat="-7.165574" lon="-34.796844">
<ele>-18.400000</ele>
<time>2018-09-09T06:37:52Z</time>
<speed>0.62</speed>
</trkpt>
<trkpt lat="-7.165539" lon="-34.796707">
<ele>15.679999</ele>
<time>2018-09-09T06:43:31Z</time>
<speed>0.13</speed>
</trkpt>
<trkpt lat="-7.165479" lon="-34.796711">
<ele>12.160000</ele>
<time>2018-09-09T06:48:47Z</time>
<speed>0.00</speed>
</trkpt>
<trkpt lat="-7.165449" lon="-34.796638">
<ele>16.609999</ele>
<time>2018-09-09T06:54:00Z</time>
<speed>0.00</speed>
</trkpt>
<trkpt lat="-7.165490" lon="-34.796711">
<ele>19.770000</ele>
<time>2018-09-09T06:59:17Z</time>
<speed>0.00</speed>
</trkpt>
<trkpt lat="-7.165524" lon="-34.796741">
<ele>7.040000</ele>
<time>2018-09-09T07:04:33Z</time>
<speed>0.00</speed>
</trkpt>
<trkpt lat="-7.165481" lon="-34.796642">
<ele>23.090000</ele>
<time>2018-09-09T07:09:46Z</time>
<speed>0.00</speed>
</trkpt>
<trkpt lat="-7.165514" lon="-34.796650">
<ele>22.580000</ele>
<time>2018-09-09T07:14:59Z</time>
<speed>0.00</speed>
</trkpt>
<trkpt lat="-7.165553" lon="-34.796707">
<ele>25.389999</ele>
<time>2018-09-09T07:20:12Z</time>
<speed>0.00</speed>
</trkpt>
<trkpt lat="-7.165427" lon="-34.796680">
<ele>-0.360000</ele>
<time>2018-09-09T07:25:24Z</time>
<speed>0.00</speed>
</trkpt>
<trkpt lat="-7.165526" lon="-34.796677">
<ele>37.410000</ele>
<time>2018-09-09T07:30:39Z</time>
<speed>0.00</speed>
</trkpt>
<trkpt lat="-7.165527" lon="-34.796795">
<ele>40.689999</ele>
<time>2018-09-09T07:35:52Z</time>
<speed>0.00</speed>
</trkpt>
<trkpt lat="-7.165649" lon="-34.796684">
<ele>3.030000</ele>
<time>2018-09-09T07:41:05Z</time>
<speed>1.20</speed>
</trkpt>
<trkpt lat="-7.165404" lon="-34.796669">
<ele>18.320000</ele>
<time>2018-09-09T07:46:18Z</time>
<speed>0.00</speed>
</trkpt>
<trkpt lat="-7.165479" lon="-34.796677">
<ele>8.570000</ele>
<time>2018-09-09T07:51:31Z</time>
<speed>0.00</speed>
</trkpt>
<trkpt lat="-7.165541" lon="-34.796715">
<ele>16.000000</ele>
<time>2018-09-09T07:56:46Z</time>
<speed>0.52</speed>
</trkpt>
<trkpt lat="-7.165872" lon="-34.796722">
<ele>-58.809998</ele>
<time>2018-09-09T08:03:18Z</time>
<speed>0.17</speed>
</trkpt>
<trkpt lat="-7.165655" lon="-34.796688">
<ele>-4.020000</ele>
<time>2018-09-09T08:11:51Z</time>
<speed>0.04</speed>
</trkpt>
<trkpt lat="-7.165277" lon="-34.796715">
<ele>100.419998</ele>
<time>2018-09-09T08:22:53Z</time>
<speed>0.26</speed>
</trkpt>
<trkpt lat="-7.165469" lon="-34.796730">
<ele>18.490000</ele>
<time>2018-09-09T08:35:30Z</time>
<speed>0.24</speed>
</trkpt>
<trkpt lat="-7.165663" lon="-34.796612">
<ele>-1.050000</ele>
<time>2018-09-09T08:48:31Z</time>
<speed>0.00</speed>
</trkpt>
<trkpt lat="-7.165551" lon="-34.796707">
<ele>21.020000</ele>
<time>2018-09-09T08:53:49Z</time>
<speed>0.58</speed>
</trkpt>
<trkpt lat="-7.165576" lon="-34.796703">
<ele>-25.750000</ele>
<time>2018-09-09T08:59:05Z</time>
<speed>0.32</speed>
</trkpt>
<trkpt lat="-7.165488" lon="-34.796684">
<ele>36.399998</ele>
<time>2018-09-09T09:04:22Z</time>
<speed>0.00</speed>
</trkpt>
<trkpt lat="-7.165528" lon="-34.796703">
<ele>6.090000</ele>
<time>2018-09-09T09:09:35Z</time>
<speed>0.00</speed>
</trkpt>
<trkpt lat="-7.165418" lon="-34.796631">
<ele>76.610001</ele>
<time>2018-09-09T09:14:53Z</time>
<speed>0.00</speed>
</trkpt>
<trkpt lat="-7.165648" lon="-34.796719">
<ele>9.010000</ele>
<time>2018-09-09T09:20:08Z</time>
<speed>0.00</speed>
</trkpt>
<trkpt lat="-7.165512" lon="-34.796886">
<ele>-16.500000</ele>
<time>2018-09-09T09:25:26Z</time>
<speed>0.00</speed>
</trkpt>
<trkpt lat="-7.165508" lon="-34.796745">
<ele>-1.030000</ele>
<time>2018-09-09T09:30:40Z</time>
<speed>0.00</speed>
</trkpt>
<trkpt lat="-7.165497" lon="-34.796692">
<ele>24.760000</ele>
<time>2018-09-09T09:35:55Z</time>
<speed>0.00</speed>
</trkpt>
<trkpt lat="-7.165475" lon="-34.796623">
<ele>-6.500000</ele>
<time>2018-09-09T09:41:21Z</time>
<speed>0.13</speed>
</trkpt>
<trkpt lat="-7.165527" lon="-34.796700">
<ele>43.700001</ele>
<time>2018-09-09T09:46:45Z</time>
<speed>0.76</speed>
</trkpt>
<trkpt lat="-7.165507" lon="-34.796627">
<ele>17.559999</ele>
<time>2018-09-09T09:52:02Z</time>
<speed>0.76</speed>
</trkpt>
<trkpt lat="-7.165562" lon="-34.796768">
<ele>-7.770000</ele>
<time>2018-09-09T09:57:23Z</time>
<speed>0.75</speed>
</trkpt>
<trkpt lat="-7.165504" lon="-34.796783">
<ele>-16.699999</ele>
<time>2018-09-09T10:03:18Z</time>
<speed>0.43</speed>
</trkpt>
<trkpt lat="-7.165521" lon="-34.796753">
<ele>-14.090000</ele>
<time>2018-09-09T10:10:09Z</time>
<speed>0.00</speed>
</trkpt>
<trkpt lat="-7.165547" lon="-34.796734">
<ele>47.509998</ele>
<time>2018-09-09T10:15:26Z</time>
<speed>0.00</speed>
</trkpt>
<trkpt lat="-7.165438" lon="-34.796719">
<ele>16.010000</ele>
<time>2018-09-09T10:20:38Z</time>
<speed>0.00</speed>
</trkpt>
<trkpt lat="-7.165460" lon="-34.796677">
<ele>23.500000</ele>
<time>2018-09-09T10:25:51Z</time>
<speed>0.00</speed>
</trkpt>
<trkpt lat="-7.165524" lon="-34.796700">
<ele>14.839999</ele>
<time>2018-09-09T10:31:10Z</time>
<speed>0.05</speed>
</trkpt>
<trkpt lat="-7.165545" lon="-34.796661">
<ele>18.320000</ele>
<time>2018-09-09T10:36:25Z</time>
<speed>0.42</speed>
</trkpt>
<trkpt lat="-7.165541" lon="-34.796654">
<ele>21.879999</ele>
<time>2018-09-09T10:41:51Z</time>
<speed>0.37</speed>
</trkpt>
<trkpt lat="-7.165486" lon="-34.796707">
<ele>12.770000</ele>
<time>2018-09-09T10:47:20Z</time>
<speed>0.21</speed>
</trkpt>
<trkpt lat="-7.165526" lon="-34.796711">
<ele>16.859999</ele>
<time>2018-09-09T10:52:55Z</time>
<speed>0.11</speed>
</trkpt>
<trkpt lat="-7.165627" lon="-34.796825">
<ele>-0.180000</ele>
<time>2018-09-09T10:59:24Z</time>
<speed>0.16</speed>
</trkpt>
<trkpt lat="-7.165454" lon="-34.796597">
<ele>29.660000</ele>
<time>2018-09-09T11:06:22Z</time>
<speed>0.00</speed>
</trkpt>
<trkpt lat="-7.165467" lon="-34.796654">
<ele>18.740000</ele>
<time>2018-09-09T11:11:40Z</time>
<speed>0.00</speed>
</trkpt>
<trkpt lat="-7.165493" lon="-34.796703">
<ele>11.309999</ele>
<time>2018-09-09T11:17:09Z</time>
<speed>0.75</speed>
</trkpt>
<trkpt lat="-7.165626" lon="-34.797016">
<ele>-2.610000</ele>
<time>2018-09-09T11:23:23Z</time>
<speed>0.00</speed>
</trkpt>
<trkpt lat="-7.165534" lon="-34.796761">
<ele>3.860000</ele>
<time>2018-09-09T11:28:54Z</time>
<speed>0.00</speed>
</trkpt>
<trkpt lat="-7.165409" lon="-34.796474">
<ele>22.689999</ele>
<time>2018-09-09T11:35:07Z</time>
<speed>0.00</speed>
</trkpt>
<trkpt lat="-7.165444" lon="-34.796600">
<ele>19.590000</ele>
<time>2018-09-09T11:40:20Z</time>
<speed>0.00</speed>
</trkpt>
<trkpt lat="-7.165622" lon="-34.796909">
<ele>14.320000</ele>
<time>2018-09-09T11:45:35Z</time>
<speed>0.67</speed>
</trkpt>
<trkpt lat="-7.165601" lon="-34.796848">
<ele>25.849998</ele>
<time>2018-09-09T11:50:48Z</time>
<speed>1.79</speed>
</trkpt>
<trkpt lat="-7.165475" lon="-34.796535">
<ele>29.959999</ele>
<time>2018-09-09T11:56:26Z</time>
<speed>0.72</speed>
</trkpt>
<trkpt lat="-7.165593" lon="-34.796673">
<ele>6.670000</ele>
<time>2018-09-09T12:03:02Z</time>
<speed>0.21</speed>
</trkpt>
<trkpt lat="-7.165636" lon="-34.796749">
<ele>19.189999</ele>
<time>2018-09-09T12:13:57Z</time>
<speed>0.75</speed>
</trkpt>
<trkpt lat="-7.165594" lon="-34.796577">
<ele>17.279999</ele>
<time>2018-09-09T12:24:58Z</time>
<speed>0.00</speed>
</trkpt>
<trkpt lat="-7.165533" lon="-34.796635">
<ele>14.170000</ele>
<time>2018-09-09T12:30:11Z</time>
<speed>0.00</speed>
</trkpt>
<trkpt lat="-7.165508" lon="-34.796631">
<ele>22.129999</ele>
<time>2018-09-09T12:35:25Z</time>
<speed>0.00</speed>
</trkpt>
<trkpt lat="-7.165531" lon="-34.796703">
<ele>31.010000</ele>
<time>2018-09-09T12:40:39Z</time>
<speed>0.00</speed>
</trkpt>
<trkpt lat="-7.165629" lon="-34.796600">
<ele>19.150000</ele>
<time>2018-09-09T12:46:14Z</time>
<speed>0.35</speed>
</trkpt>
<trkpt lat="-7.165524" lon="-34.796673">
<ele>14.839999</ele>
<time>2018-09-09T12:52:28Z</time>
<speed>0.00</speed>
</trkpt>
<trkpt lat="-7.165586" lon="-34.796597">
<ele>36.079998</ele>
<time>2018-09-09T12:58:03Z</time>
<speed>0.09</speed>
</trkpt>
<trkpt lat="-7.165524" lon="-34.796703">
<ele>31.740000</ele>
<time>2018-09-09T13:03:51Z</time>
<speed>0.59</speed>
</trkpt>
<trkpt lat="-7.165516" lon="-34.796379">
<ele>59.910000</ele>
<time>2018-09-09T13:09:45Z</time>
<speed>1.36</speed>
</trkpt>
<trkpt lat="-7.165576" lon="-34.796631">
<ele>57.520000</ele>
<time>2018-09-09T13:16:01Z</time>
<speed>0.52</speed>
</trkpt>
<trkpt lat="-7.165552" lon="-34.796696">
<ele>27.389999</ele>
<time>2018-09-09T13:23:31Z</time>
<speed>0.00</speed>
</trkpt>
<trkpt lat="-7.165512" lon="-34.796623">
<ele>32.410000</ele>
<time>2018-09-09T13:28:45Z</time>
<speed>0.00</speed>
</trkpt>
<trkpt lat="-7.165473" lon="-34.796577">
<ele>36.680000</ele>
<time>2018-09-09T13:33:58Z</time>
<speed>0.00</speed>
</trkpt>
<trkpt lat="-7.165568" lon="-34.796692">
<ele>9.960000</ele>
<time>2018-09-09T13:39:15Z</time>
<speed>0.00</speed>
</trkpt>
<trkpt lat="-7.165665" lon="-34.796692">
<ele>20.699999</ele>
<time>2018-09-09T13:44:34Z</time>
<speed>0.47</speed>
</trkpt>
<trkpt lat="-7.165543" lon="-34.796772">
<ele>18.150000</ele>
<time>2018-09-09T13:49:47Z</time>
<speed>2.40</speed>
</trkpt>
<trkpt lat="-7.165562" lon="-34.796764">
<ele>5.740000</ele>
<time>2018-09-09T13:55:01Z</time>
<speed>0.00</speed>
</trkpt>
<trkpt lat="-7.165430" lon="-34.796696">
<ele>14.630000</ele>
<time>2018-09-09T14:00:18Z</time>
<speed>0.00</speed>
</trkpt>
<trkpt lat="-7.165460" lon="-34.796650">
<ele>20.830000</ele>
<time>2018-09-09T14:05:31Z</time>
<speed>0.00</speed>
</trkpt>
<trkpt lat="-7.165504" lon="-34.796703">
<ele>34.430000</ele>
<time>2018-09-09T14:10:45Z</time>
<speed>1.88</speed>
</trkpt>
<trkpt lat="-7.165541" lon="-34.796616">
<ele>2.460000</ele>
<time>2018-09-09T14:16:13Z</time>
<speed>0.25</speed>
</trkpt>
<trkpt lat="-7.165506" lon="-34.796535">
<ele>3.960000</ele>
<time>2018-09-09T14:21:50Z</time>
<speed>0.02</speed>
</trkpt>
<trkpt lat="-7.165420" lon="-34.796623">
<ele>102.150002</ele>
<time>2018-09-09T14:27:19Z</time>
<speed>0.24</speed>
</trkpt>
<trkpt lat="-7.165544" lon="-34.796673">
<ele>25.629999</ele>
<time>2018-09-09T14:33:32Z</time>
<speed>0.12</speed>
</trkpt>
<trkpt lat="-7.165594" lon="-34.796665">
<ele>40.149998</ele>
<time>2018-09-09T14:40:04Z</time>
<speed>0.00</speed>
</trkpt>
<trkpt lat="-7.165433" lon="-34.796677">
<ele>11.420000</ele>
<time>2018-09-09T14:45:18Z</time>
<speed>0.00</speed>
</trkpt>
<trkpt lat="-7.165483" lon="-34.796745">
<ele>-6.860000</ele>
<time>2018-09-09T14:50:33Z</time>
<speed>0.00</speed>
</trkpt>
<trkpt lat="-7.165468" lon="-34.796627">
<ele>12.450000</ele>
<time>2018-09-09T14:55:50Z</time>
<speed>0.45</speed>
</trkpt>
<trkpt lat="-7.165505" lon="-34.796604">
<ele>34.079998</ele>
<time>2018-09-09T15:01:07Z</time>
<speed>0.00</speed>
</trkpt>
<trkpt lat="-7.165416" lon="-34.796688">
<ele>8.010000</ele>
<time>2018-09-09T15:06:21Z</time>
<speed>0.00</speed>
</trkpt>
<trkpt lat="-7.165623" lon="-34.796604">
<ele>51.349998</ele>
<time>2018-09-09T15:11:35Z</time>
<speed>0.00</speed>
</trkpt>
<trkpt lat="-7.165750" lon="-34.796539">
<ele>66.979996</ele>
<time>2018-09-09T15:16:51Z</time>
<speed>0.00</speed>
</trkpt>
<trkpt lat="-7.165583" lon="-34.796532">
<ele>33.739998</ele>
<time>2018-09-09T15:22:06Z</time>
<speed>0.00</speed>
</trkpt>
<trkpt lat="-7.165520" lon="-34.796539">
<ele>31.209999</ele>
<time>2018-09-09T15:27:20Z</time>
<speed>0.00</speed>
</trkpt>
<trkpt lat="-7.165463" lon="-34.796509">
<ele>15.670000</ele>
<time>2018-09-09T15:32:44Z</time>
<speed>2.20</speed>
</trkpt>
<trkpt lat="-7.165568" lon="-34.796623">
<ele>28.889999</ele>
<time>2018-09-09T15:38:07Z</time>
<speed>0.31</speed>
</trkpt>
<trkpt lat="-7.165531" lon="-34.796673">
<ele>38.669998</ele>
<time>2018-09-09T15:43:56Z</time>
<speed>0.42</speed>
</trkpt>
<trkpt lat="-7.165459" lon="-34.796680">
<ele>-6.150000</ele>
<time>2018-09-09T15:49:54Z</time>
<speed>0.00</speed>
</trkpt>
<trkpt lat="-7.165492" lon="-34.796543">
<ele>39.399998</ele>
<time>2018-09-09T15:55:29Z</time>
<speed>0.75</speed>
</trkpt>
<trkpt lat="-7.165442" lon="-34.796715">
<ele>52.930000</ele>
<time>2018-09-09T16:02:19Z</time>
<speed>0.20</speed>
</trkpt>
<trkpt lat="-7.165502" lon="-34.796627">
<ele>21.549999</ele>
<time>2018-09-09T16:10:58Z</time>
<speed>0.35</speed>
</trkpt>
<trkpt lat="-7.165286" lon="-34.796650">
<ele>53.789997</ele>
<time>2018-09-09T16:19:20Z</time>
<speed>0.00</speed>
</trkpt>
<trkpt lat="-7.165383" lon="-34.796757">
<ele>14.389999</ele>
<time>2018-09-09T16:24:31Z</time>
<speed>0.00</speed>
</trkpt>
<trkpt lat="-7.165521" lon="-34.796707">
<ele>19.270000</ele>
<time>2018-09-09T16:29:44Z</time>
<speed>0.00</speed>
</trkpt>
<trkpt lat="-7.165525" lon="-34.796608">
<ele>35.290001</ele>
<time>2018-09-09T16:35:26Z</time>
<speed>0.32</speed>
</trkpt>
<trkpt lat="-7.165491" lon="-34.796616">
<ele>36.500000</ele>
<time>2018-09-09T16:42:16Z</time>
<speed>0.14</speed>
</trkpt>
<trkpt lat="-7.165497" lon="-34.796726">
<ele>25.629999</ele>
<time>2018-09-09T16:50:40Z</time>
<speed>0.38</speed>
</trkpt>
<trkpt lat="-7.165555" lon="-34.796520">
<ele>29.389999</ele>
<time>2018-09-09T16:59:01Z</time>
<speed>0.67</speed>
</trkpt>
<trkpt lat="-7.165722" lon="-34.796833">
<ele>-21.670000</ele>
<time>2018-09-09T17:07:12Z</time>
<speed>0.00</speed>
</trkpt>
<trkpt lat="-7.165401" lon="-34.796741">
<ele>6.060000</ele>
<time>2018-09-09T17:12:35Z</time>
<speed>0.43</speed>
</trkpt>
<trkpt lat="-7.165575" lon="-34.796707">
<ele>9.050000</ele>
<time>2018-09-09T17:18:44Z</time>
<speed>2.15</speed>
</trkpt>
<trkpt lat="-7.165524" lon="-34.796658">
<ele>18.980000</ele>
<time>2018-09-09T17:23:56Z</time>
<speed>0.00</speed>
</trkpt>
<trkpt lat="-7.165369" lon="-34.796593">
<ele>35.259998</ele>
<time>2018-09-09T17:29:08Z</time>
<speed>0.00</speed>
</trkpt>
<trkpt lat="-7.165576" lon="-34.796612">
<ele>19.330000</ele>
<time>2018-09-09T17:34:39Z</time>
<speed>0.63</speed>
</trkpt>
<trkpt lat="-7.165619" lon="-34.796673">
<ele>31.429998</ele>
<time>2018-09-09T17:41:01Z</time>
<speed>0.27</speed>
</trkpt>
<trkpt lat="-7.165549" lon="-34.796764">
<ele>-9.860000</ele>
<time>2018-09-09T17:52:17Z</time>
<speed>0.18</speed>
</trkpt>
<trkpt lat="-7.165677" lon="-34.796677">
<ele>-31.199999</ele>
<time>2018-09-09T18:06:31Z</time>
<speed>0.22</speed>
</trkpt>
<trkpt lat="-7.165474" lon="-34.796772">
<ele>56.639999</ele>
<time>2018-09-09T18:19:05Z</time>
<speed>0.00</speed>
</trkpt>
<trkpt lat="-7.165473" lon="-34.796841">
<ele>-15.339999</ele>
<time>2018-09-09T18:24:18Z</time>
<speed>0.00</speed>
</trkpt>
<trkpt lat="-7.165483" lon="-34.796734">
<ele>2.910000</ele>
<time>2018-09-09T18:29:29Z</time>
<speed>0.00</speed>
</trkpt>
<trkpt lat="-7.165478" lon="-34.796623">
<ele>16.289999</ele>
<time>2018-09-09T18:34:41Z</time>
<speed>0.00</speed>
</trkpt>
<trkpt lat="-7.165592" lon="-34.796352">
<ele>55.079998</ele>
<time>2018-09-09T18:39:53Z</time>
<speed>0.00</speed>
</trkpt>
<trkpt lat="-7.165521" lon="-34.796581">
<ele>38.719997</ele>
<time>2018-09-09T18:45:24Z</time>
<speed>0.73</speed>
</trkpt>
<trkpt lat="-7.165483" lon="-34.796619">
<ele>27.619999</ele>
<time>2018-09-09T18:51:16Z</time>
<speed>0.00</speed>
</trkpt>
<trkpt lat="-7.165703" lon="-34.796307">
<ele>66.989998</ele>
<time>2018-09-09T18:56:28Z</time>
<speed>0.00</speed>
</trkpt>
<trkpt lat="-7.165582" lon="-34.796528">
<ele>30.010000</ele>
<time>2018-09-09T19:01:49Z</time>
<speed>1.85</speed>
</trkpt>
<trkpt lat="-7.165467" lon="-34.796841">
<ele>8.990000</ele>
<time>2018-09-09T19:07:04Z</time>
<speed>0.00</speed>
</trkpt>
<trkpt lat="-7.165420" lon="-34.796902">
<ele>0.410000</ele>
<time>2018-09-09T19:12:17Z</time>
<speed>2.27</speed>
</trkpt>
<trkpt lat="-7.165624" lon="-34.796577">
<ele>52.289997</ele>
<time>2018-09-09T19:18:01Z</time>
<speed>0.17</speed>
</trkpt>
<trkpt lat="-7.165491" lon="-34.796780">
<ele>38.629997</ele>
<time>2018-09-09T19:23:51Z</time>
<speed>0.00</speed>
</trkpt>
<trkpt lat="-7.165669" lon="-34.796844">
<ele>46.169998</ele>
<time>2018-09-09T19:29:05Z</time>
<speed>0.00</speed>
</trkpt>
<trkpt lat="-7.165490" lon="-34.796627">
<ele>23.580000</ele>
<time>2018-09-09T19:34:17Z</time>
<speed>0.00</speed>
</trkpt>
<trkpt lat="-7.165398" lon="-34.796764">
<ele>46.520000</ele>
<time>2018-09-09T19:39:37Z</time>
<speed>0.97</speed>
</trkpt>
<trkpt lat="-7.165496" lon="-34.796726">
<ele>-3.520000</ele>
<time>2018-09-09T19:44:49Z</time>
<speed>0.00</speed>
</trkpt>
<trkpt lat="-7.165481" lon="-34.796738">
<ele>21.750000</ele>
<time>2018-09-09T19:50:00Z</time>
<speed>0.00</speed>
</trkpt>
<trkpt lat="-7.165619" lon="-34.796867">
<ele>48.739998</ele>
<time>2018-09-09T19:55:11Z</time>
<speed>0.00</speed>
</trkpt>
<trkpt lat="-7.165615" lon="-34.796730">
<ele>17.770000</ele>
<time>2018-09-09T20:01:26Z</time>
<speed>1.01</speed>
</trkpt>
<trkpt lat="-7.165646" lon="-34.796692">
<ele>2.100000</ele>
<time>2018-09-09T20:08:50Z</time>
<speed>0.00</speed>
</trkpt>
<trkpt lat="-7.165667" lon="-34.796837">
<ele>-9.679999</ele>
<time>2018-09-09T20:14:06Z</time>
<speed>0.00</speed>
</trkpt>
<trkpt lat="-7.165551" lon="-34.796741">
<ele>29.000000</ele>
<time>2018-09-09T20:19:17Z</time>
<speed>0.00</speed>
</trkpt>
<trkpt lat="-7.165603" lon="-34.796734">
<ele>11.570000</ele>
<time>2018-09-09T20:24:36Z</time>
<speed>0.84</speed>
</trkpt>
<trkpt lat="-7.165569" lon="-34.796764">
<ele>3.240000</ele>
<time>2018-09-09T20:29:47Z</time>
<speed>0.00</speed>
</trkpt>
<trkpt lat="-7.165586" lon="-34.796665">
<ele>-13.040000</ele>
<time>2018-09-09T20:35:01Z</time>
<speed>0.00</speed>
</trkpt>
<trkpt lat="-7.165598" lon="-34.796677">
<ele>-12.570000</ele>
<time>2018-09-09T20:40:30Z</time>
<speed>0.06</speed>
</trkpt>
<trkpt lat="-7.165613" lon="-34.796841">
<ele>12.820000</ele>
<time>2018-09-09T20:46:04Z</time>
<speed>0.00</speed>
</trkpt>
<trkpt lat="-7.165438" lon="-34.796593">
<ele>28.410000</ele>
<time>2018-09-09T20:51:24Z</time>
<speed>0.21</speed>
</trkpt>
<trkpt lat="-7.165490" lon="-34.796719">
<ele>28.809999</ele>
<time>2018-09-09T20:56:35Z</time>
<speed>0.00</speed>
</trkpt>
<trkpt lat="-7.165491" lon="-34.796673">
<ele>12.679999</ele>
<time>2018-09-09T21:01:52Z</time>
<speed>0.00</speed>
</trkpt>
<trkpt lat="-7.165510" lon="-34.796669">
<ele>10.059999</ele>
<time>2018-09-09T21:07:12Z</time>
<speed>0.24</speed>
</trkpt>
<trkpt lat="-7.165534" lon="-34.796619">
<ele>5.600000</ele>
<time>2018-09-09T21:12:23Z</time>
<speed>0.00</speed>
</trkpt>
<trkpt lat="-7.165476" lon="-34.796711">
<ele>10.040000</ele>
<time>2018-09-09T21:17:51Z</time>
<speed>0.66</speed>
</trkpt>
<trkpt lat="-7.165438" lon="-34.796684">
<ele>17.020000</ele>
<time>2018-09-09T21:23:02Z</time>
<speed>0.23</speed>
</trkpt>
<trkpt lat="-7.165501" lon="-34.796707">
<ele>5.470000</ele>
<time>2018-09-09T21:28:22Z</time>
<speed>0.12</speed>
</trkpt>
<trkpt lat="-7.165541" lon="-34.796669">
<ele>4.000000</ele>
<time>2018-09-09T21:33:33Z</time>
<speed>0.00</speed>
</trkpt>
<trkpt lat="-7.165540" lon="-34.796730">
<ele>11.259999</ele>
<time>2018-09-09T21:38:44Z</time>
<speed>0.00</speed>
</trkpt>
<trkpt lat="-7.165555" lon="-34.796726">
<ele>10.410000</ele>
<time>2018-09-09T21:43:54Z</time>
<speed>0.00</speed>
</trkpt>
<trkpt lat="-7.165532" lon="-34.796783">
<ele>12.030000</ele>
<time>2018-09-09T21:49:10Z</time>
<speed>1.37</speed>
</trkpt>
<trkpt lat="-7.165377" lon="-34.796669">
<ele>55.139999</ele>
<time>2018-09-09T21:54:51Z</time>
<speed>0.30</speed>
</trkpt>
<trkpt lat="-7.165512" lon="-34.796696">
<ele>26.349998</ele>
<time>2018-09-09T22:01:00Z</time>
<speed>0.08</speed>
</trkpt>
<trkpt lat="-7.165565" lon="-34.796703">
<ele>16.570000</ele>
<time>2018-09-09T22:08:52Z</time>
<speed>0.05</speed>
</trkpt>
<trkpt lat="-7.165483" lon="-34.796638">
<ele>7.550000</ele>
<time>2018-09-09T22:14:06Z</time>
<speed>0.00</speed>
</trkpt>
<trkpt lat="-7.165537" lon="-34.796623">
<ele>10.429999</ele>
<time>2018-09-09T22:19:20Z</time>
<speed>0.00</speed>
</trkpt>
<trkpt lat="-7.165546" lon="-34.796604">
<ele>14.960000</ele>
<time>2018-09-09T22:24:37Z</time>
<speed>0.12</speed>
</trkpt>
<trkpt lat="-7.165485" lon="-34.796604">
<ele>33.599998</ele>
<time>2018-09-09T22:30:03Z</time>
<speed>0.57</speed>
</trkpt>
<trkpt lat="-7.165542" lon="-34.796646">
<ele>6.830000</ele>
<time>2018-09-09T22:35:18Z</time>
<speed>0.00</speed>
</trkpt>
<trkpt lat="-7.165475" lon="-34.796749">
<ele>17.629999</ele>
<time>2018-09-09T22:40:45Z</time>
<speed>0.61</speed>
</trkpt>
<trkpt lat="-7.165490" lon="-34.796650">
<ele>12.380000</ele>
<time>2018-09-09T22:46:01Z</time>
<speed>0.00</speed>
</trkpt>
<trkpt lat="-7.165537" lon="-34.796925">
<ele>56.629997</ele>
<time>2018-09-09T22:51:15Z</time>
<speed>1.01</speed>
</trkpt>
<trkpt lat="-7.165483" lon="-34.796719">
<ele>20.920000</ele>
<time>2018-09-09T22:56:48Z</time>
<speed>0.35</speed>
</trkpt>
<trkpt lat="-7.165552" lon="-34.796688">
<ele>41.639999</ele>
<time>2018-09-09T23:02:19Z</time>
<speed>1.14</speed>
</trkpt>
<trkpt lat="-7.165495" lon="-34.796593">
<ele>35.180000</ele>
<time>2018-09-09T23:07:51Z</time>
<speed>0.24</speed>
</trkpt>
<trkpt lat="-7.165483" lon="-34.796730">
<ele>37.939999</ele>
<time>2018-09-09T23:14:03Z</time>
<speed>0.21</speed>
</trkpt>
<trkpt lat="-7.165531" lon="-34.796631">
<ele>16.789999</ele>
<time>2018-09-09T23:21:09Z</time>
<speed>0.00</speed>
</trkpt>
<trkpt lat="-7.165558" lon="-34.796612">
<ele>0.300000</ele>
<time>2018-09-09T23:26:19Z</time>
<speed>0.00</speed>
</trkpt>
<trkpt lat="-7.165584" lon="-34.796658">
<ele>7.350000</ele>
<time>2018-09-09T23:31:29Z</time>
<speed>0.26</speed>
</trkpt>
<trkpt lat="-7.165399" lon="-34.796555">
<ele>-4.300000</ele>
<time>2018-09-09T23:36:39Z</time>
<speed>0.00</speed>
</trkpt>
<trkpt lat="-7.165483" lon="-34.796707">
<ele>29.209999</ele>
<time>2018-09-09T23:41:49Z</time>
<speed>0.00</speed>
</trkpt>
<trkpt lat="-7.165574" lon="-34.796616">
<ele>22.779999</ele>
<time>2018-09-09T23:47:00Z</time>
<speed>0.00</speed>
</trkpt>
<trkpt lat="-7.165509" lon="-34.796741">
<ele>31.929998</ele>
<time>2018-09-09T23:52:10Z</time>
<speed>0.00</speed>
</trkpt>
<trkpt lat="-7.165481" lon="-34.796658">
<ele>17.750000</ele>
<time>2018-09-09T23:57:20Z</time>
<speed>0.00</speed>
</trkpt>
<trkpt lat="-7.165566" lon="-34.796692">
<ele>33.349998</ele>
<time>2018-09-10T00:02:37Z</time>
<speed>0.00</speed>
</trkpt>
<trkpt lat="-7.165568" lon="-34.796822">
<ele>15.139999</ele>
<time>2018-09-10T00:07:50Z</time>
<speed>0.00</speed>
</trkpt>
<trkpt lat="-7.165497" lon="-34.796684">
<ele>17.389999</ele>
<time>2018-09-10T00:13:05Z</time>
<speed>0.00</speed>
</trkpt>
<trkpt lat="-7.165472" lon="-34.796768">
<ele>19.750000</ele>
<time>2018-09-10T00:18:19Z</time>
<speed>0.00</speed>
</trkpt>
<trkpt lat="-7.165503" lon="-34.796860">
<ele>30.619999</ele>
<time>2018-09-10T00:23:33Z</time>
<speed>0.00</speed>
</trkpt>
<trkpt lat="-7.165523" lon="-34.796631">
<ele>13.240000</ele>
<time>2018-09-10T00:28:52Z</time>
<speed>0.00</speed>
</trkpt>
<trkpt lat="-7.165449" lon="-34.796692">
<ele>15.839999</ele>
<time>2018-09-10T00:34:06Z</time>
<speed>0.00</speed>
</trkpt>
<trkpt lat="-7.165467" lon="-34.796741">
<ele>28.849998</ele>
<time>2018-09-10T00:39:23Z</time>
<speed>0.23</speed>
</trkpt>
<trkpt lat="-7.165394" lon="-34.796795">
<ele>-43.639999</ele>
<time>2018-09-10T00:44:41Z</time>
<speed>0.04</speed>
</trkpt>
<trkpt lat="-7.165625" lon="-34.796619">
<ele>43.219997</ele>
<time>2018-09-10T00:50:02Z</time>
<speed>0.36</speed>
</trkpt>
<trkpt lat="-7.165522" lon="-34.796696">
<ele>27.809999</ele>
<time>2018-09-10T00:55:17Z</time>
<speed>0.00</speed>
</trkpt>
<trkpt lat="-7.165504" lon="-34.796658">
<ele>18.279999</ele>
<time>2018-09-10T01:00:41Z</time>
<speed>0.60</speed>
</trkpt>
<trkpt lat="-7.165615" lon="-34.796654">
<ele>63.939999</ele>
<time>2018-09-10T01:06:00Z</time>
<speed>0.00</speed>
</trkpt>
<trkpt lat="-7.165506" lon="-34.796726">
<ele>-15.820000</ele>
<time>2018-09-10T01:11:14Z</time>
<speed>0.00</speed>
</trkpt>
<trkpt lat="-7.165569" lon="-34.796661">
<ele>-18.559999</ele>
<time>2018-09-10T01:16:30Z</time>
<speed>0.00</speed>
</trkpt>
<trkpt lat="-7.165691" lon="-34.796757">
<ele>34.009998</ele>
<time>2018-09-10T01:22:01Z</time>
<speed>0.17</speed>
</trkpt>
<trkpt lat="-7.165487" lon="-34.796661">
<ele>33.239998</ele>
<time>2018-09-10T01:27:17Z</time>
<speed>0.00</speed>
</trkpt>
<trkpt lat="-7.165516" lon="-34.796688">
<ele>55.410000</ele>
<time>2018-09-10T01:32:32Z</time>
<speed>0.00</speed>
</trkpt>
<trkpt lat="-7.165506" lon="-34.796684">
<ele>20.680000</ele>
<time>2018-09-10T01:37:47Z</time>
<speed>0.00</speed>
</trkpt>
<trkpt lat="-7.165573" lon="-34.796696">
<ele>25.469999</ele>
<time>2018-09-10T01:43:01Z</time>
<speed>0.00</speed>
</trkpt>
<trkpt lat="-7.165547" lon="-34.796696">
<ele>12.160000</ele>
<time>2018-09-10T01:48:15Z</time>
<speed>0.00</speed>
</trkpt>
<trkpt lat="-7.165439" lon="-34.796570">
<ele>76.040001</ele>
<time>2018-09-10T01:53:35Z</time>
<speed>0.07</speed>
</trkpt>
<trkpt lat="-7.165541" lon="-34.796638">
<ele>24.379999</ele>
<time>2018-09-10T01:58:50Z</time>
<speed>0.00</speed>
</trkpt>
<trkpt lat="-7.165551" lon="-34.796768">
<ele>46.779999</ele>
<time>2018-09-10T02:04:39Z</time>
<speed>0.15</speed>
</trkpt>
<trkpt lat="-7.165545" lon="-34.796848">
<ele>113.229996</ele>
<time>2018-09-10T02:10:19Z</time>
<speed>0.59</speed>
</trkpt>
<trkpt lat="-7.165731" lon="-34.796768">
<ele>-38.200001</ele>
<time>2018-09-10T02:17:16Z</time>
<speed>0.00</speed>
</trkpt>
<trkpt lat="-7.165657" lon="-34.796776">
<ele>-68.869995</ele>
<time>2018-09-10T02:22:36Z</time>
<speed>0.00</speed>
</trkpt>
<trkpt lat="-7.165432" lon="-34.796642">
<ele>64.379997</ele>
<time>2018-09-10T02:27:55Z</time>
<speed>0.00</speed>
</trkpt>
<trkpt lat="-7.165643" lon="-34.796749">
<ele>6.350000</ele>
<time>2018-09-10T02:33:12Z</time>
<speed>0.00</speed>
</trkpt>
<trkpt lat="-7.165570" lon="-34.796673">
<ele>-16.199999</ele>
<time>2018-09-10T02:38:30Z</time>
<speed>0.00</speed>
</trkpt>
<trkpt lat="-7.165559" lon="-34.796715">
<ele>3.590000</ele>
<time>2018-09-10T02:43:44Z</time>
<speed>0.00</speed>
</trkpt>
<trkpt lat="-7.165519" lon="-34.796703">
<ele>1.190000</ele>
<time>2018-09-10T02:48:59Z</time>
<speed>0.00</speed>
</trkpt>
<trkpt lat="-7.165525" lon="-34.796715">
<ele>12.150000</ele>
<time>2018-09-10T02:54:13Z</time>
<speed>0.00</speed>
</trkpt>
<trkpt lat="-7.165529" lon="-34.796726">
<ele>10.820000</ele>
<time>2018-09-10T02:59:30Z</time>
<speed>0.00</speed>
</trkpt>
</trkseg>
</trk>
<trk>
<name>20181015-185628(10)</name>
<desc>Color:004000ff</desc>
<trkseg>
<trkpt lat="-7.165541" lon="-34.796673">
<ele>16.129999</ele>
<time>2018-09-10T03:04:47Z</time>
<speed>0.00</speed>
</trkpt>
<trkpt lat="-7.165448" lon="-34.796703">
<ele>19.150000</ele>
<time>2018-09-10T03:10:02Z</time>
<speed>0.00</speed>
</trkpt>
<trkpt lat="-7.165570" lon="-34.796650">
<ele>12.750000</ele>
<time>2018-09-10T03:15:16Z</time>
<speed>0.00</speed>
</trkpt>
<trkpt lat="-7.165571" lon="-34.796646">
<ele>14.370000</ele>
<time>2018-09-10T03:20:39Z</time>
<speed>0.13</speed>
</trkpt>
<trkpt lat="-7.165489" lon="-34.796688">
<ele>17.250000</ele>
<time>2018-09-10T03:25:54Z</time>
<speed>0.00</speed>
</trkpt>
<trkpt lat="-7.165638" lon="-34.796623">
<ele>14.809999</ele>
<time>2018-09-10T03:31:09Z</time>
<speed>0.00</speed>
</trkpt>
<trkpt lat="-7.165501" lon="-34.796734">
<ele>12.059999</ele>
<time>2018-09-10T03:36:25Z</time>
<speed>0.00</speed>
</trkpt>
<trkpt lat="-7.165462" lon="-34.796719">
<ele>12.910000</ele>
<time>2018-09-10T03:41:44Z</time>
<speed>0.00</speed>
</trkpt>
<trkpt lat="-7.165636" lon="-34.797001">
<ele>-36.349998</ele>
<time>2018-09-10T03:47:45Z</time>
<speed>2.75</speed>
</trkpt>
<trkpt lat="-7.165583" lon="-34.796642">
<ele>18.990000</ele>
<time>2018-09-10T03:54:22Z</time>
<speed>0.00</speed>
</trkpt>
<trkpt lat="-7.165498" lon="-34.796703">
<ele>-8.590000</ele>
<time>2018-09-10T04:00:10Z</time>
<speed>0.35</speed>
</trkpt>
<trkpt lat="-7.165515" lon="-34.796673">
<ele>20.039999</ele>
<time>2018-09-10T04:07:35Z</time>
<speed>0.53</speed>
</trkpt>
<trkpt lat="-7.165520" lon="-34.796612">
<ele>31.789999</ele>
<time>2018-09-10T04:16:03Z</time>
<speed>0.15</speed>
</trkpt>
<trkpt lat="-7.165424" lon="-34.796661">
<ele>30.939999</ele>
<time>2018-09-10T04:25:11Z</time>
<speed>0.12</speed>
</trkpt>
<trkpt lat="-7.165501" lon="-34.796635">
<ele>30.969999</ele>
<time>2018-09-10T04:30:31Z</time>
<speed>0.15</speed>
</trkpt>
<trkpt lat="-7.165533" lon="-34.796780">
<ele>31.769999</ele>
<time>2018-09-10T04:35:48Z</time>
<speed>0.21</speed>
</trkpt>
<trkpt lat="-7.165501" lon="-34.796764">
<ele>33.020000</ele>
<time>2018-09-10T04:41:24Z</time>
<speed>0.34</speed>
</trkpt>
<trkpt lat="-7.165495" lon="-34.796700">
<ele>37.599998</ele>
<time>2018-09-10T04:47:59Z</time>
<speed>0.24</speed>
</trkpt>
<trkpt lat="-7.165550" lon="-34.796711">
<ele>19.090000</ele>
<time>2018-09-10T04:55:56Z</time>
<speed>0.24</speed>
</trkpt>
<trkpt lat="-7.165519" lon="-34.796726">
<ele>17.719999</ele>
<time>2018-09-10T05:04:27Z</time>
<speed>0.00</speed>
</trkpt>
<trkpt lat="-7.165582" lon="-34.796745">
<ele>6.280000</ele>
<time>2018-09-10T05:10:02Z</time>
<speed>0.46</speed>
</trkpt>
<trkpt lat="-7.165525" lon="-34.796722">
<ele>18.830000</ele>
<time>2018-09-10T05:16:33Z</time>
<speed>0.00</speed>
</trkpt>
<trkpt lat="-7.165587" lon="-34.796688">
<ele>17.260000</ele>
<time>2018-09-10T05:21:47Z</time>
<speed>0.00</speed>
</trkpt>
<trkpt lat="-7.165449" lon="-34.796650">
<ele>5.770000</ele>
<time>2018-09-10T05:27:01Z</time>
<speed>0.00</speed>
</trkpt>
<trkpt lat="-7.165668" lon="-34.796703">
<ele>-17.730000</ele>
<time>2018-09-10T05:32:15Z</time>
<speed>0.00</speed>
</trkpt>
<trkpt lat="-7.165304" lon="-34.796665">
<ele>22.279999</ele>
<time>2018-09-10T05:37:29Z</time>
<speed>0.00</speed>
</trkpt>
<trkpt lat="-7.165448" lon="-34.796638">
<ele>22.510000</ele>
<time>2018-09-10T05:42:43Z</time>
<speed>0.00</speed>
</trkpt>
<trkpt lat="-7.165548" lon="-34.796638">
<ele>4.300000</ele>
<time>2018-09-10T05:48:02Z</time>
<speed>0.33</speed>
</trkpt>
<trkpt lat="-7.165580" lon="-34.796726">
<ele>18.270000</ele>
<time>2018-09-10T05:53:17Z</time>
<speed>0.10</speed>
</trkpt>
<trkpt lat="-7.165612" lon="-34.796726">
<ele>1.630000</ele>
<time>2018-09-10T05:58:33Z</time>
<speed>0.37</speed>
</trkpt>
<trkpt lat="-7.165585" lon="-34.796673">
<ele>-7.020000</ele>
<time>2018-09-10T06:04:02Z</time>
<speed>0.00</speed>
</trkpt>
<trkpt lat="-7.165437" lon="-34.796658">
<ele>25.000000</ele>
<time>2018-09-10T06:09:19Z</time>
<speed>0.00</speed>
</trkpt>
<trkpt lat="-7.165366" lon="-34.796719">
<ele>38.570000</ele>
<time>2018-09-10T06:14:33Z</time>
<speed>0.00</speed>
</trkpt>
<trkpt lat="-7.165457" lon="-34.796776">
<ele>34.110001</ele>
<time>2018-09-10T06:20:15Z</time>
<speed>0.18</speed>
</trkpt>
<trkpt lat="-7.165445" lon="-34.796627">
<ele>21.449999</ele>
<time>2018-09-10T06:26:02Z</time>
<speed>0.26</speed>
</trkpt>
<trkpt lat="-7.165402" lon="-34.796646">
<ele>26.629999</ele>
<time>2018-09-10T06:33:31Z</time>
<speed>0.00</speed>
</trkpt>
<trkpt lat="-7.165581" lon="-34.796600">
<ele>11.030000</ele>
<time>2018-09-10T06:38:45Z</time>
<speed>0.00</speed>
</trkpt>
<trkpt lat="-7.165471" lon="-34.796730">
<ele>29.119999</ele>
<time>2018-09-10T06:44:04Z</time>
<speed>0.40</speed>
</trkpt>
<trkpt lat="-7.165473" lon="-34.796696">
<ele>37.130001</ele>
<time>2018-09-10T06:49:19Z</time>
<speed>0.00</speed>
</trkpt>
<trkpt lat="-7.165547" lon="-34.796669">
<ele>16.690001</ele>
<time>2018-09-10T06:54:33Z</time>
<speed>2.54</speed>
</trkpt>
<trkpt lat="-7.165531" lon="-34.796707">
<ele>12.190000</ele>
<time>2018-09-10T06:59:50Z</time>
<speed>0.00</speed>
</trkpt>
<trkpt lat="-7.165421" lon="-34.796738">
<ele>27.459999</ele>
<time>2018-09-10T07:05:11Z</time>
<speed>0.00</speed>
</trkpt>
<trkpt lat="-7.165578" lon="-34.796391">
<ele>10.260000</ele>
<time>2018-09-10T07:10:25Z</time>
<speed>1.60</speed>
</trkpt>
<trkpt lat="-7.165503" lon="-34.796841">
<ele>15.770000</ele>
<time>2018-09-10T07:15:46Z</time>
<speed>0.00</speed>
</trkpt>
<trkpt lat="-7.165502" lon="-34.796612">
<ele>23.510000</ele>
<time>2018-09-10T07:21:05Z</time>
<speed>0.00</speed>
</trkpt>
<trkpt lat="-7.165390" lon="-34.796597">
<ele>62.219997</ele>
<time>2018-09-10T07:27:15Z</time>
<speed>0.40</speed>
</trkpt>
<trkpt lat="-7.165445" lon="-34.796688">
<ele>16.869999</ele>
<time>2018-09-10T07:37:03Z</time>
<speed>1.72</speed>
</trkpt>
<trkpt lat="-7.165532" lon="-34.796577">
<ele>12.799999</ele>
<time>2018-09-10T07:55:49Z</time>
<speed>0.49</speed>
</trkpt>
<trkpt lat="-7.165467" lon="-34.796623">
<ele>20.799999</ele>
<time>2018-09-10T08:14:32Z</time>
<speed>0.14</speed>
</trkpt>
<trkpt lat="-7.165547" lon="-34.796741">
<ele>8.200000</ele>
<time>2018-09-10T08:32:45Z</time>
<speed>0.15</speed>
</trkpt>
<trkpt lat="-7.165519" lon="-34.796688">
<ele>7.680000</ele>
<time>2018-09-10T08:51:07Z</time>
<speed>0.70</speed>
</trkpt>
<trkpt lat="-7.165491" lon="-34.796734">
<ele>-11.030000</ele>
<time>2018-09-10T09:06:17Z</time>
<speed>0.98</speed>
</trkpt>
<trkpt lat="-7.165476" lon="-34.796741">
<ele>25.250000</ele>
<time>2018-09-10T09:21:10Z</time>
<speed>0.82</speed>
</trkpt>
<trkpt lat="-7.165471" lon="-34.796616">
<ele>13.120000</ele>
<time>2018-09-10T09:34:41Z</time>
<speed>0.16</speed>
</trkpt>
<trkpt lat="-7.165509" lon="-34.796715">
<ele>2.610000</ele>
<time>2018-09-10T09:47:52Z</time>
<speed>0.40</speed>
</trkpt>
<trkpt lat="-7.165664" lon="-34.796684">
<ele>40.129997</ele>
<time>2018-09-10T10:00:34Z</time>
<speed>0.00</speed>
</trkpt>
<trkpt lat="-7.165617" lon="-34.796692">
<ele>49.689999</ele>
<time>2018-09-10T10:06:12Z</time>
<speed>0.48</speed>
</trkpt>
<trkpt lat="-7.165534" lon="-34.796673">
<ele>48.239998</ele>
<time>2018-09-10T10:15:58Z</time>
<speed>0.74</speed>
</trkpt>
<trkpt lat="-7.165596" lon="-34.796703">
<ele>-14.759999</ele>
<time>2018-09-10T10:26:30Z</time>
<speed>0.37</speed>
</trkpt>
<trkpt lat="-7.165603" lon="-34.796761">
<ele>-20.459999</ele>
<time>2018-09-10T10:36:14Z</time>
<speed>0.00</speed>
</trkpt>
<trkpt lat="-7.165399" lon="-34.796619">
<ele>9.050000</ele>
<time>2018-09-10T10:41:28Z</time>
<speed>0.00</speed>
</trkpt>
<trkpt lat="-7.165535" lon="-34.796719">
<ele>13.500000</ele>
<time>2018-09-10T10:46:42Z</time>
<speed>0.00</speed>
</trkpt>
<trkpt lat="-7.165636" lon="-34.796772">
<ele>-13.090000</ele>
<time>2018-09-10T10:51:55Z</time>
<speed>0.00</speed>
</trkpt>
<trkpt lat="-7.165398" lon="-34.796650">
<ele>30.889999</ele>
<time>2018-09-10T10:57:09Z</time>
<speed>0.00</speed>
</trkpt>
<trkpt lat="-7.165450" lon="-34.796581">
<ele>24.789999</ele>
<time>2018-09-10T11:02:29Z</time>
<speed>0.00</speed>
</trkpt>
<trkpt lat="-7.165559" lon="-34.796860">
<ele>5.800000</ele>
<time>2018-09-10T11:07:43Z</time>
<speed>0.00</speed>
</trkpt>
<trkpt lat="-7.165456" lon="-34.796581">
<ele>23.799999</ele>
<time>2018-09-10T11:12:58Z</time>
<speed>1.55</speed>
</trkpt>
<trkpt lat="-7.165656" lon="-34.796764">
<ele>-7.630000</ele>
<time>2018-09-10T11:18:14Z</time>
<speed>0.00</speed>
</trkpt>
<trkpt lat="-7.165695" lon="-34.796741">
<ele>-6.980000</ele>
<time>2018-09-10T11:23:28Z</time>
<speed>0.00</speed>
</trkpt>
<trkpt lat="-7.165554" lon="-34.796696">
<ele>7.680000</ele>
<time>2018-09-10T11:28:45Z</time>
<speed>1.86</speed>
</trkpt>
<trkpt lat="-7.165546" lon="-34.796696">
<ele>38.759998</ele>
<time>2018-09-10T11:33:58Z</time>
<speed>0.00</speed>
</trkpt>
<trkpt lat="-7.165461" lon="-34.796440">
<ele>25.680000</ele>
<time>2018-09-10T11:39:12Z</time>
<speed>0.00</speed>
</trkpt>
<trkpt lat="-7.165564" lon="-34.796783">
<ele>19.250000</ele>
<time>2018-09-10T11:44:30Z</time>
<speed>0.00</speed>
</trkpt>
<trkpt lat="-7.165315" lon="-34.796444">
<ele>14.270000</ele>
<time>2018-09-10T11:49:45Z</time>
<speed>0.76</speed>
</trkpt>
<trkpt lat="-7.165680" lon="-34.796886">
<ele>-6.480000</ele>
<time>2018-09-10T11:55:19Z</time>
<speed>0.35</speed>
</trkpt>
<trkpt lat="-7.165548" lon="-34.796719">
<ele>16.379999</ele>
<time>2018-09-10T12:01:03Z</time>
<speed>0.45</speed>
</trkpt>
<trkpt lat="-7.165506" lon="-34.796520">
<ele>-12.200000</ele>
<time>2018-09-10T12:07:18Z</time>
<speed>0.00</speed>
</trkpt>
<trkpt lat="-7.165535" lon="-34.796577">
<ele>4.560000</ele>
<time>2018-09-10T12:12:32Z</time>
<speed>0.00</speed>
</trkpt>
<trkpt lat="-7.165540" lon="-34.796661">
<ele>18.609999</ele>
<time>2018-09-10T12:17:50Z</time>
<speed>0.00</speed>
</trkpt>
<trkpt lat="-7.165439" lon="-34.796696">
<ele>18.410000</ele>
<time>2018-09-10T12:23:46Z</time>
<speed>0.12</speed>
</trkpt>
<trkpt lat="-7.165551" lon="-34.796619">
<ele>20.150000</ele>
<time>2018-09-10T12:30:56Z</time>
<speed>0.00</speed>
</trkpt>
<trkpt lat="-7.165514" lon="-34.796707">
<ele>5.550000</ele>
<time>2018-09-10T12:36:11Z</time>
<speed>1.50</speed>
</trkpt>
<trkpt lat="-7.165524" lon="-34.796684">
<ele>12.460000</ele>
<time>2018-09-10T12:41:39Z</time>
<speed>0.84</speed>
</trkpt>
<trkpt lat="-7.165530" lon="-34.796642">
<ele>16.369999</ele>
<time>2018-09-10T12:48:50Z</time>
<speed>0.22</speed>
</trkpt>
<trkpt lat="-7.165479" lon="-34.796753">
<ele>17.670000</ele>
<time>2018-09-10T13:00:52Z</time>
<speed>0.00</speed>
</trkpt>
<trkpt lat="-7.165426" lon="-34.796703">
<ele>25.969999</ele>
<time>2018-09-10T13:06:16Z</time>
<speed>0.43</speed>
</trkpt>
<trkpt lat="-7.165490" lon="-34.796646">
<ele>35.509998</ele>
<time>2018-09-10T13:14:46Z</time>
<speed>0.00</speed>
</trkpt>
<trkpt lat="-7.165476" lon="-34.796715">
<ele>57.799999</ele>
<time>2018-09-10T13:20:10Z</time>
<speed>0.00</speed>
</trkpt>
<trkpt lat="-7.165491" lon="-34.796707">
<ele>29.539999</ele>
<time>2018-09-10T13:26:06Z</time>
<speed>0.00</speed>
</trkpt>
<trkpt lat="-7.165531" lon="-34.796665">
<ele>37.989998</ele>
<time>2018-09-10T13:31:34Z</time>
<speed>0.45</speed>
</trkpt>
<trkpt lat="-7.165492" lon="-34.796738">
<ele>-33.239998</ele>
<time>2018-09-10T13:38:11Z</time>
<speed>0.00</speed>
</trkpt>
<trkpt lat="-7.165538" lon="-34.796722">
<ele>44.399998</ele>
<time>2018-09-10T13:43:28Z</time>
<speed>0.00</speed>
</trkpt>
<trkpt lat="-7.165484" lon="-34.796555">
<ele>0.160000</ele>
<time>2018-09-10T13:48:47Z</time>
<speed>0.00</speed>
</trkpt>
<trkpt lat="-7.165465" lon="-34.796673">
<ele>51.299999</ele>
<time>2018-09-10T13:54:10Z</time>
<speed>0.49</speed>
</trkpt>
<trkpt lat="-7.165576" lon="-34.796604">
<ele>18.420000</ele>
<time>2018-09-10T14:00:03Z</time>
<speed>0.48</speed>
</trkpt>
<trkpt lat="-7.165483" lon="-34.796688">
<ele>8.970000</ele>
<time>2018-09-10T14:06:37Z</time>
<speed>1.03</speed>
</trkpt>
<trkpt lat="-7.165514" lon="-34.796646">
<ele>4.960000</ele>
<time>2018-09-10T14:11:51Z</time>
<speed>0.00</speed>
</trkpt>
<trkpt lat="-7.165597" lon="-34.796719">
<ele>7.790000</ele>
<time>2018-09-10T14:17:07Z</time>
<speed>0.00</speed>
</trkpt>
<trkpt lat="-7.165299" lon="-34.796570">
<ele>13.650000</ele>
<time>2018-09-10T14:22:24Z</time>
<speed>0.00</speed>
</trkpt>
<trkpt lat="-7.165403" lon="-34.796658">
<ele>31.340000</ele>
<time>2018-09-10T14:27:41Z</time>
<speed>0.00</speed>
</trkpt>
<trkpt lat="-7.165472" lon="-34.796734">
<ele>16.330000</ele>
<time>2018-09-10T14:32:55Z</time>
<speed>0.00</speed>
</trkpt>
<trkpt lat="-7.165496" lon="-34.796700">
<ele>-7.050000</ele>
<time>2018-09-10T14:38:09Z</time>
<speed>0.00</speed>
</trkpt>
<trkpt lat="-7.165502" lon="-34.796673">
<ele>24.269999</ele>
<time>2018-09-10T14:43:24Z</time>
<speed>0.00</speed>
</trkpt>
<trkpt lat="-7.165419" lon="-34.796623">
<ele>60.329998</ele>
<time>2018-09-10T14:48:39Z</time>
<speed>1.32</speed>
</trkpt>
<trkpt lat="-7.165522" lon="-34.796650">
<ele>16.520000</ele>
<time>2018-09-10T14:53:55Z</time>
<speed>0.00</speed>
</trkpt>
<trkpt lat="-7.165552" lon="-34.796600">
<ele>30.799999</ele>
<time>2018-09-10T14:59:18Z</time>
<speed>1.04</speed>
</trkpt>
<trkpt lat="-7.165598" lon="-34.796635">
<ele>48.590000</ele>
<time>2018-09-10T15:04:34Z</time>
<speed>0.00</speed>
</trkpt>
<trkpt lat="-7.165405" lon="-34.796730">
<ele>14.759999</ele>
<time>2018-09-10T15:09:44Z</time>
<speed>0.00</speed>
</trkpt>
<trkpt lat="-7.165569" lon="-34.796597">
<ele>40.439999</ele>
<time>2018-09-10T15:14:54Z</time>
<speed>0.00</speed>
</trkpt>
<trkpt lat="-7.165528" lon="-34.796608">
<ele>37.020000</ele>
<time>2018-09-10T15:20:31Z</time>
<speed>0.30</speed>
</trkpt>
<trkpt lat="-7.165495" lon="-34.796658">
<ele>6.570000</ele>
<time>2018-09-10T15:25:43Z</time>
<speed>0.00</speed>
</trkpt>
<trkpt lat="-7.165539" lon="-34.796619">
<ele>33.009998</ele>
<time>2018-09-10T15:31:16Z</time>
<speed>0.37</speed>
</trkpt>
<trkpt lat="-7.165513" lon="-34.796730">
<ele>57.270000</ele>
<time>2018-09-10T15:36:32Z</time>
<speed>1.68</speed>
</trkpt>
<trkpt lat="-7.165458" lon="-34.796860">
<ele>5.930000</ele>
<time>2018-09-10T15:42:18Z</time>
<speed>0.76</speed>
</trkpt>
<trkpt lat="-7.165531" lon="-34.796707">
<ele>41.809998</ele>
<time>2018-09-10T15:52:22Z</time>
<speed>0.22</speed>
</trkpt>
<trkpt lat="-7.165571" lon="-34.796379">
<ele>57.410000</ele>
<time>2018-09-10T16:15:55Z</time>
<speed>0.51</speed>
</trkpt>
<trkpt lat="-7.165521" lon="-34.796574">
<ele>42.250000</ele>
<time>2018-09-10T16:42:04Z</time>
<speed>0.54</speed>
</trkpt>
<trkpt lat="-7.165531" lon="-34.796715">
<ele>2.560000</ele>
<time>2018-09-10T17:01:40Z</time>
<speed>0.00</speed>
</trkpt>
<trkpt lat="-7.165481" lon="-34.796604">
<ele>20.639999</ele>
<time>2018-09-10T17:07:13Z</time>
<speed>0.67</speed>
</trkpt>
<trkpt lat="-7.165485" lon="-34.796692">
<ele>17.059999</ele>
<time>2018-09-10T17:20:05Z</time>
<speed>0.51</speed>
</trkpt>
<trkpt lat="-7.165532" lon="-34.796490">
<ele>47.989998</ele>
<time>2018-09-10T17:32:34Z</time>
<speed>0.00</speed>
</trkpt>
<trkpt lat="-7.165511" lon="-34.796604">
<ele>22.330000</ele>
<time>2018-09-10T17:38:12Z</time>
<speed>0.07</speed>
</trkpt>
<trkpt lat="-7.165483" lon="-34.796780">
<ele>-6.220000</ele>
<time>2018-09-10T17:49:48Z</time>
<speed>0.00</speed>
</trkpt>
<trkpt lat="-7.165421" lon="-34.796764">
<ele>-6.160000</ele>
<time>2018-09-10T17:55:20Z</time>
<speed>1.03</speed>
</trkpt>
<trkpt lat="-7.165618" lon="-34.796688">
<ele>-4.620000</ele>
<time>2018-09-10T18:02:14Z</time>
<speed>0.32</speed>
</trkpt>
<trkpt lat="-7.165549" lon="-34.796810">
<ele>-4.890000</ele>
<time>2018-09-10T18:10:19Z</time>
<speed>0.19</speed>
</trkpt>
<trkpt lat="-7.165496" lon="-34.796871">
<ele>0.760000</ele>
<time>2018-09-10T18:18:42Z</time>
<speed>1.50</speed>
</trkpt>
<trkpt lat="-7.165513" lon="-34.796658">
<ele>23.219999</ele>
<time>2018-09-10T18:27:32Z</time>
<speed>0.37</speed>
</trkpt>
<trkpt lat="-7.165498" lon="-34.796558">
<ele>19.939999</ele>
<time>2018-09-10T18:36:34Z</time>
<speed>1.47</speed>
</trkpt>
<trkpt lat="-7.165480" lon="-34.796631">
<ele>59.189999</ele>
<time>2018-09-10T18:41:55Z</time>
<speed>0.95</speed>
</trkpt>
<trkpt lat="-7.165590" lon="-34.796627">
<ele>45.700001</ele>
<time>2018-09-10T18:48:40Z</time>
<speed>1.69</speed>
</trkpt>
<trkpt lat="-7.165466" lon="-34.796814">
<ele>29.490000</ele>
<time>2018-09-10T18:53:51Z</time>
<speed>5.53</speed>
</trkpt>
<trkpt lat="-7.165653" lon="-34.796383">
<ele>42.889999</ele>
<time>2018-09-10T18:59:25Z</time>
<speed>1.15</speed>
</trkpt>
<trkpt lat="-7.165578" lon="-34.796623">
<ele>31.889999</ele>
<time>2018-09-10T19:05:41Z</time>
<speed>0.00</speed>
</trkpt>
<trkpt lat="-7.165453" lon="-34.796925">
<ele>32.079998</ele>
<time>2018-09-10T19:11:06Z</time>
<speed>5.52</speed>
</trkpt>
<trkpt lat="-7.165687" lon="-34.796650">
<ele>29.119999</ele>
<time>2018-09-10T19:16:50Z</time>
<speed>0.28</speed>
</trkpt>
<trkpt lat="-7.165588" lon="-34.796711">
<ele>4.530000</ele>
<time>2018-09-10T19:23:31Z</time>
<speed>0.00</speed>
</trkpt>
<trkpt lat="-7.165741" lon="-34.796631">
<ele>50.939999</ele>
<time>2018-09-10T19:29:54Z</time>
<speed>0.05</speed>
</trkpt>
<trkpt lat="-7.165308" lon="-34.796604">
<ele>-5.530000</ele>
<time>2018-09-10T19:35:52Z</time>
<speed>0.00</speed>
</trkpt>
<trkpt lat="-7.165500" lon="-34.796753">
<ele>22.420000</ele>
<time>2018-09-10T19:41:07Z</time>
<speed>0.00</speed>
</trkpt>
<trkpt lat="-7.165487" lon="-34.796867">
<ele>0.230000</ele>
<time>2018-09-10T19:46:25Z</time>
<speed>0.00</speed>
</trkpt>
<trkpt lat="-7.165531" lon="-34.796715">
<ele>27.369999</ele>
<time>2018-09-10T19:51:40Z</time>
<speed>0.00</speed>
</trkpt>
<trkpt lat="-7.165514" lon="-34.796772">
<ele>49.279999</ele>
<time>2018-09-10T19:57:13Z</time>
<speed>0.39</speed>
</trkpt>
<trkpt lat="-7.165472" lon="-34.796612">
<ele>49.200001</ele>
<time>2018-09-10T20:04:53Z</time>
<speed>1.00</speed>
</trkpt>
<trkpt lat="-7.165376" lon="-34.796513">
<ele>50.480000</ele>
<time>2018-09-10T20:21:20Z</time>
<speed>0.60</speed>
</trkpt>
<trkpt lat="-7.165497" lon="-34.796764">
<ele>50.579998</ele>
<time>2018-09-10T20:44:09Z</time>
<speed>0.00</speed>
</trkpt>
<trkpt lat="-7.165483" lon="-34.796711">
<ele>17.150000</ele>
<time>2018-09-10T21:17:27Z</time>
<speed>0.20</speed>
</trkpt>
<trkpt lat="-7.165432" lon="-34.796631">
<ele>53.669998</ele>
<time>2018-09-10T21:51:26Z</time>
<speed>0.02</speed>
</trkpt>
<trkpt lat="-7.165522" lon="-34.796616">
<ele>12.700000</ele>
<time>2018-09-10T22:15:55Z</time>
<speed>0.23</speed>
</trkpt>
<trkpt lat="-7.165548" lon="-34.796604">
<ele>6.790000</ele>
<time>2018-09-10T22:39:11Z</time>
<speed>0.07</speed>
</trkpt>
<trkpt lat="-7.165563" lon="-34.796864">
<ele>22.000000</ele>
<time>2018-09-10T22:58:42Z</time>
<speed>0.00</speed>
</trkpt>
<trkpt lat="-7.165457" lon="-34.796558">
<ele>31.320000</ele>
<time>2018-09-10T23:17:11Z</time>
<speed>0.00</speed>
</trkpt>
<trkpt lat="-7.165287" lon="-34.796009">
<ele>4.200000</ele>
<time>2018-09-10T23:32:14Z</time>
<speed>0.64</speed>
</trkpt>
<trkpt lat="-7.165500" lon="-34.796597">
<ele>38.369999</ele>
<time>2018-09-10T23:49:34Z</time>
<speed>0.43</speed>
</trkpt>
<trkpt lat="-7.165518" lon="-34.796589">
<ele>13.780000</ele>
<time>2018-09-11T00:07:32Z</time>
<speed>0.20</speed>
</trkpt>
<trkpt lat="-7.165479" lon="-34.796528">
<ele>37.349998</ele>
<time>2018-09-11T00:25:24Z</time>
<speed>0.80</speed>
</trkpt>
<trkpt lat="-7.165504" lon="-34.796310">
<ele>41.059998</ele>
<time>2018-09-11T00:40:41Z</time>
<speed>0.13</speed>
</trkpt>
<trkpt lat="-7.165426" lon="-34.796806">
<ele>0.350000</ele>
<time>2018-09-11T01:01:14Z</time>
<speed>0.27</speed>
</trkpt>
<trkpt lat="-7.165403" lon="-34.796703">
<ele>16.910000</ele>
<time>2018-09-11T01:20:24Z</time>
<speed>0.11</speed>
</trkpt>
<trkpt lat="-7.165864" lon="-34.796871">
<ele>-23.469999</ele>
<time>2018-09-11T01:37:36Z</time>
<speed>0.00</speed>
</trkpt>
<trkpt lat="-7.165619" lon="-34.796719">
<ele>-1.430000</ele>
<time>2018-09-11T01:42:53Z</time>
<speed>1.66</speed>
</trkpt>
<trkpt lat="-7.165715" lon="-34.796715">
<ele>-28.049999</ele>
<time>2018-09-11T01:48:11Z</time>
<speed>0.00</speed>
</trkpt>
<trkpt lat="-7.165486" lon="-34.796638">
<ele>7.920000</ele>
<time>2018-09-11T01:53:25Z</time>
<speed>0.24</speed>
</trkpt>
<trkpt lat="-7.165607" lon="-34.796753">
<ele>28.369999</ele>
<time>2018-09-11T01:58:52Z</time>
<speed>0.18</speed>
</trkpt>
<trkpt lat="-7.165575" lon="-34.796818">
<ele>7.070000</ele>
<time>2018-09-11T02:06:17Z</time>
<speed>0.00</speed>
</trkpt>
<trkpt lat="-7.165829" lon="-34.796688">
<ele>-56.809998</ele>
<time>2018-09-11T02:12:13Z</time>
<speed>0.00</speed>
</trkpt>
<trkpt lat="-7.165567" lon="-34.796722">
<ele>-12.940000</ele>
<time>2018-09-11T02:17:47Z</time>
<speed>0.22</speed>
</trkpt>
<trkpt lat="-7.165431" lon="-34.796623">
<ele>-6.940000</ele>
<time>2018-09-11T02:24:11Z</time>
<speed>0.25</speed>
</trkpt>
<trkpt lat="-7.165638" lon="-34.796753">
<ele>-6.350000</ele>
<time>2018-09-11T02:34:55Z</time>
<speed>0.46</speed>
</trkpt>
<trkpt lat="-7.165586" lon="-34.796738">
<ele>-5.680000</ele>
<time>2018-09-11T02:46:18Z</time>
<speed>0.08</speed>
</trkpt>
<trkpt lat="-7.165520" lon="-34.796761">
<ele>-5.990000</ele>
<time>2018-09-11T02:56:28Z</time>
<speed>0.42</speed>
</trkpt>
</trkseg>
</trk>
<trk>
<name>20181015-185628(11)</name>
<desc>Color:004000ff</desc>
<trkseg>
<trkpt lat="-7.165507" lon="-34.796623">
<ele>12.370000</ele>
<time>2018-09-11T03:07:31Z</time>
<speed>0.61</speed>
</trkpt>
<trkpt lat="-7.165477" lon="-34.796658">
<ele>31.330000</ele>
<time>2018-09-11T03:17:06Z</time>
<speed>0.57</speed>
</trkpt>
<trkpt lat="-7.165579" lon="-34.796719">
<ele>15.880000</ele>
<time>2018-09-11T03:26:47Z</time>
<speed>0.29</speed>
</trkpt>
<trkpt lat="-7.165611" lon="-34.796661">
<ele>21.020000</ele>
<time>2018-09-11T03:38:58Z</time>
<speed>1.15</speed>
</trkpt>
<trkpt lat="-7.165511" lon="-34.796738">
<ele>9.400000</ele>
<time>2018-09-11T03:51:00Z</time>
<speed>0.18</speed>
</trkpt>
<trkpt lat="-7.165481" lon="-34.796680">
<ele>35.040001</ele>
<time>2018-09-11T04:04:21Z</time>
<speed>0.20</speed>
</trkpt>
<trkpt lat="-7.165500" lon="-34.796726">
<ele>33.299999</ele>
<time>2018-09-11T04:31:21Z</time>
<speed>0.34</speed>
</trkpt>
<trkpt lat="-7.165590" lon="-34.796680">
<ele>45.459999</ele>
<time>2018-09-11T05:02:26Z</time>
<speed>0.86</speed>
</trkpt>
<trkpt lat="-7.165390" lon="-34.796726">
<ele>42.279999</ele>
<time>2018-09-11T05:27:23Z</time>
<speed>0.21</speed>
</trkpt>
<trkpt lat="-7.165613" lon="-34.796680">
<ele>-6.740000</ele>
<time>2018-09-11T05:50:54Z</time>
<speed>0.37</speed>
</trkpt>
<trkpt lat="-7.165529" lon="-34.796707">
<ele>2.240000</ele>
<time>2018-09-11T06:12:04Z</time>
<speed>0.19</speed>
</trkpt>
<trkpt lat="-7.165521" lon="-34.796741">
<ele>26.660000</ele>
<time>2018-09-11T06:31:26Z</time>
<speed>0.00</speed>
</trkpt>
<trkpt lat="-7.165455" lon="-34.796738">
<ele>17.500000</ele>
<time>2018-09-11T06:36:40Z</time>
<speed>0.18</speed>
</trkpt>
<trkpt lat="-7.165426" lon="-34.796669">
<ele>4.970000</ele>
<time>2018-09-11T06:41:54Z</time>
<speed>0.00</speed>
</trkpt>
<trkpt lat="-7.165489" lon="-34.796654">
<ele>23.389999</ele>
<time>2018-09-11T06:47:08Z</time>
<speed>0.00</speed>
</trkpt>
<trkpt lat="-7.165485" lon="-34.796696">
<ele>20.230000</ele>
<time>2018-09-11T06:52:21Z</time>
<speed>0.00</speed>
</trkpt>
<trkpt lat="-7.165534" lon="-34.796680">
<ele>34.919998</ele>
<time>2018-09-11T06:57:36Z</time>
<speed>0.00</speed>
</trkpt>
<trkpt lat="-7.165646" lon="-34.796715">
<ele>7.090000</ele>
<time>2018-09-11T07:02:55Z</time>
<speed>0.00</speed>
</trkpt>
<trkpt lat="-7.165577" lon="-34.796597">
<ele>20.629999</ele>
<time>2018-09-11T07:08:09Z</time>
<speed>0.00</speed>
</trkpt>
<trkpt lat="-7.165585" lon="-34.796638">
<ele>37.049999</ele>
<time>2018-09-11T07:13:23Z</time>
<speed>0.00</speed>
</trkpt>
<trkpt lat="-7.165489" lon="-34.796696">
<ele>35.880001</ele>
<time>2018-09-11T07:18:38Z</time>
<speed>0.00</speed>
</trkpt>
<trkpt lat="-7.165529" lon="-34.796734">
<ele>19.010000</ele>
<time>2018-09-11T07:23:59Z</time>
<speed>0.51</speed>
</trkpt>
<trkpt lat="-7.165687" lon="-34.796997">
<ele>6.080000</ele>
<time>2018-09-11T07:29:19Z</time>
<speed>0.00</speed>
</trkpt>
<trkpt lat="-7.165473" lon="-34.796654">
<ele>8.700000</ele>
<time>2018-09-11T07:34:35Z</time>
<speed>1.07</speed>
</trkpt>
<trkpt lat="-7.165439" lon="-34.796551">
<ele>48.059998</ele>
<time>2018-09-11T07:39:53Z</time>
<speed>0.00</speed>
</trkpt>
<trkpt lat="-7.165569" lon="-34.796646">
<ele>32.649998</ele>
<time>2018-09-11T07:45:07Z</time>
<speed>1.53</speed>
</trkpt>
<trkpt lat="-7.165533" lon="-34.796761">
<ele>13.980000</ele>
<time>2018-09-11T07:50:21Z</time>
<speed>0.00</speed>
</trkpt>
<trkpt lat="-7.165583" lon="-34.796833">
<ele>7.670000</ele>
<time>2018-09-11T07:55:40Z</time>
<speed>0.00</speed>
</trkpt>
<trkpt lat="-7.165458" lon="-34.796669">
<ele>31.389999</ele>
<time>2018-09-11T08:03:57Z</time>
<speed>0.67</speed>
</trkpt>
<trkpt lat="-7.165533" lon="-34.796688">
<ele>25.779999</ele>
<time>2018-09-11T08:21:36Z</time>
<speed>1.64</speed>
</trkpt>
<trkpt lat="-7.165566" lon="-34.796738">
<ele>25.490000</ele>
<time>2018-09-11T08:41:23Z</time>
<speed>0.71</speed>
</trkpt>
<trkpt lat="-7.165450" lon="-34.796688">
<ele>28.059999</ele>
<time>2018-09-11T09:00:58Z</time>
<speed>1.63</speed>
</trkpt>
<trkpt lat="-7.165551" lon="-34.796661">
<ele>31.230000</ele>
<time>2018-09-11T09:22:29Z</time>
<speed>0.24</speed>
</trkpt>
<trkpt lat="-7.165498" lon="-34.796703">
<ele>2.770000</ele>
<time>2018-09-11T09:38:53Z</time>
<speed>0.15</speed>
</trkpt>
<trkpt lat="-7.165536" lon="-34.796684">
<ele>0.710000</ele>
<time>2018-09-11T09:56:03Z</time>
<speed>0.00</speed>
</trkpt>
<trkpt lat="-7.165272" lon="-34.796635">
<ele>-7.120000</ele>
<time>2018-09-11T10:01:27Z</time>
<speed>0.00</speed>
</trkpt>
<trkpt lat="-7.165588" lon="-34.796749">
<ele>-3.230000</ele>
<time>2018-09-11T10:06:42Z</time>
<speed>0.00</speed>
</trkpt>
<trkpt lat="-7.165543" lon="-34.796677">
<ele>43.389999</ele>
<time>2018-09-11T10:11:55Z</time>
<speed>0.00</speed>
</trkpt>
<trkpt lat="-7.165599" lon="-34.796932">
<ele>7.400000</ele>
<time>2018-09-11T10:17:09Z</time>
<speed>0.00</speed>
</trkpt>
<trkpt lat="-7.165565" lon="-34.796677">
<ele>10.880000</ele>
<time>2018-09-11T10:22:25Z</time>
<speed>0.00</speed>
</trkpt>
<trkpt lat="-7.165524" lon="-34.796654">
<ele>17.949999</ele>
<time>2018-09-11T10:28:00Z</time>
<speed>0.06</speed>
</trkpt>
<trkpt lat="-7.165619" lon="-34.796726">
<ele>2.400000</ele>
<time>2018-09-11T10:33:14Z</time>
<speed>0.24</speed>
</trkpt>
<trkpt lat="-7.165475" lon="-34.796669">
<ele>11.389999</ele>
<time>2018-09-11T10:38:33Z</time>
<speed>0.00</speed>
</trkpt>
<trkpt lat="-7.165541" lon="-34.796707">
<ele>7.380000</ele>
<time>2018-09-11T10:43:47Z</time>
<speed>0.00</speed>
</trkpt>
<trkpt lat="-7.165661" lon="-34.796879">
<ele>9.760000</ele>
<time>2018-09-11T10:49:02Z</time>
<speed>0.00</speed>
</trkpt>
<trkpt lat="-7.165388" lon="-34.796688">
<ele>1.530000</ele>
<time>2018-09-11T10:54:15Z</time>
<speed>1.01</speed>
</trkpt>
<trkpt lat="-7.165524" lon="-34.796658">
<ele>15.110000</ele>
<time>2018-09-11T10:59:33Z</time>
<speed>0.82</speed>
</trkpt>
<trkpt lat="-7.165574" lon="-34.796844">
<ele>11.179999</ele>
<time>2018-09-11T11:04:50Z</time>
<speed>0.00</speed>
</trkpt>
<trkpt lat="-7.165219" lon="-34.796299">
<ele>48.369999</ele>
<time>2018-09-11T11:10:06Z</time>
<speed>0.00</speed>
</trkpt>
<trkpt lat="-7.165518" lon="-34.796719">
<ele>18.740000</ele>
<time>2018-09-11T11:15:20Z</time>
<speed>0.00</speed>
</trkpt>
<trkpt lat="-7.165495" lon="-34.796665">
<ele>19.270000</ele>
<time>2018-09-11T11:20:35Z</time>
<speed>0.00</speed>
</trkpt>
<trkpt lat="-7.165383" lon="-34.796486">
<ele>28.180000</ele>
<time>2018-09-11T11:25:48Z</time>
<speed>0.00</speed>
</trkpt>
<trkpt lat="-7.165581" lon="-34.796646">
<ele>15.250000</ele>
<time>2018-09-11T11:31:05Z</time>
<speed>0.93</speed>
</trkpt>
<trkpt lat="-7.165591" lon="-34.796791">
<ele>12.000000</ele>
<time>2018-09-11T11:36:25Z</time>
<speed>0.30</speed>
</trkpt>
<trkpt lat="-7.165392" lon="-34.796516">
<ele>14.360000</ele>
<time>2018-09-11T11:41:44Z</time>
<speed>0.38</speed>
</trkpt>
<trkpt lat="-7.165483" lon="-34.796665">
<ele>21.609999</ele>
<time>2018-09-11T11:46:58Z</time>
<speed>3.53</speed>
</trkpt>
<trkpt lat="-7.165387" lon="-34.796772">
<ele>29.549999</ele>
<time>2018-09-11T11:52:32Z</time>
<speed>0.27</speed>
</trkpt>
<trkpt lat="-7.165494" lon="-34.796700">
<ele>8.170000</ele>
<time>2018-09-11T11:57:46Z</time>
<speed>0.00</speed>
</trkpt>
<trkpt lat="-7.165650" lon="-34.796551">
<ele>8.010000</ele>
<time>2018-09-11T12:03:27Z</time>
<speed>0.47</speed>
</trkpt>
<trkpt lat="-7.165483" lon="-34.796719">
<ele>17.139999</ele>
<time>2018-09-11T12:08:41Z</time>
<speed>0.00</speed>
</trkpt>
<trkpt lat="-7.165512" lon="-34.796669">
<ele>17.330000</ele>
<time>2018-09-11T12:13:54Z</time>
<speed>0.00</speed>
</trkpt>
<trkpt lat="-7.165483" lon="-34.796627">
<ele>6.870000</ele>
<time>2018-09-11T12:19:07Z</time>
<speed>0.00</speed>
</trkpt>
<trkpt lat="-7.165433" lon="-34.796700">
<ele>12.719999</ele>
<time>2018-09-11T12:24:20Z</time>
<speed>0.00</speed>
</trkpt>
<trkpt lat="-7.165270" lon="-34.796867">
<ele>-16.670000</ele>
<time>2018-09-11T12:29:40Z</time>
<speed>0.00</speed>
</trkpt>
<trkpt lat="-7.165455" lon="-34.796719">
<ele>21.930000</ele>
<time>2018-09-11T12:34:59Z</time>
<speed>1.98</speed>
</trkpt>
<trkpt lat="-7.165510" lon="-34.796509">
<ele>10.820000</ele>
<time>2018-09-11T12:40:20Z</time>
<speed>2.15</speed>
</trkpt>
<trkpt lat="-7.165521" lon="-34.796593">
<ele>3.300000</ele>
<time>2018-09-11T12:45:35Z</time>
<speed>0.00</speed>
</trkpt>
<trkpt lat="-7.165550" lon="-34.796665">
<ele>17.150000</ele>
<time>2018-09-11T12:51:20Z</time>
<speed>0.00</speed>
</trkpt>
<trkpt lat="-7.165602" lon="-34.796646">
<ele>31.469999</ele>
<time>2018-09-11T12:56:35Z</time>
<speed>0.00</speed>
</trkpt>
<trkpt lat="-7.165576" lon="-34.796700">
<ele>12.150000</ele>
<time>2018-09-11T13:02:19Z</time>
<speed>0.47</speed>
</trkpt>
<trkpt lat="-7.165500" lon="-34.796806">
<ele>-7.270000</ele>
<time>2018-09-11T13:08:21Z</time>
<speed>0.23</speed>
</trkpt>
<trkpt lat="-7.165538" lon="-34.796612">
<ele>28.660000</ele>
<time>2018-09-11T13:14:56Z</time>
<speed>0.00</speed>
</trkpt>
<trkpt lat="-7.165575" lon="-34.796673">
<ele>14.920000</ele>
<time>2018-09-11T13:20:13Z</time>
<speed>0.00</speed>
</trkpt>
<trkpt lat="-7.165506" lon="-34.796600">
<ele>24.529999</ele>
<time>2018-09-11T13:25:30Z</time>
<speed>0.00</speed>
</trkpt>
<trkpt lat="-7.165524" lon="-34.796700">
<ele>24.049999</ele>
<time>2018-09-11T13:31:02Z</time>
<speed>0.51</speed>
</trkpt>
<trkpt lat="-7.165524" lon="-34.796608">
<ele>10.880000</ele>
<time>2018-09-11T13:36:35Z</time>
<speed>0.00</speed>
</trkpt>
<trkpt lat="-7.165520" lon="-34.796558">
<ele>29.949999</ele>
<time>2018-09-11T13:41:49Z</time>
<speed>0.00</speed>
</trkpt>
<trkpt lat="-7.165534" lon="-34.796539">
<ele>37.290001</ele>
<time>2018-09-11T13:47:06Z</time>
<speed>0.00</speed>
</trkpt>
<trkpt lat="-7.165380" lon="-34.796776">
<ele>20.920000</ele>
<time>2018-09-11T13:52:32Z</time>
<speed>0.51</speed>
</trkpt>
<trkpt lat="-7.165619" lon="-34.796543">
<ele>6.740000</ele>
<time>2018-09-11T13:57:55Z</time>
<speed>0.00</speed>
</trkpt>
<trkpt lat="-7.165499" lon="-34.796772">
<ele>36.770000</ele>
<time>2018-09-11T14:03:21Z</time>
<speed>0.00</speed>
</trkpt>
<trkpt lat="-7.165586" lon="-34.796604">
<ele>10.860000</ele>
<time>2018-09-11T14:09:05Z</time>
<speed>0.41</speed>
</trkpt>
<trkpt lat="-7.165581" lon="-34.796665">
<ele>30.179998</ele>
<time>2018-09-11T14:15:39Z</time>
<speed>0.33</speed>
</trkpt>
<trkpt lat="-7.165488" lon="-34.796635">
<ele>29.650000</ele>
<time>2018-09-11T14:23:08Z</time>
<speed>0.00</speed>
</trkpt>
<trkpt lat="-7.165509" lon="-34.796574">
<ele>20.699999</ele>
<time>2018-09-11T14:28:22Z</time>
<speed>0.00</speed>
</trkpt>
<trkpt lat="-7.165452" lon="-34.796291">
<ele>31.709999</ele>
<time>2018-09-11T14:33:38Z</time>
<speed>1.08</speed>
</trkpt>
<trkpt lat="-7.165483" lon="-34.796772">
<ele>20.529999</ele>
<time>2018-09-11T14:39:04Z</time>
<speed>0.00</speed>
</trkpt>
<trkpt lat="-7.165602" lon="-34.796635">
<ele>27.549999</ele>
<time>2018-09-11T14:44:23Z</time>
<speed>0.75</speed>
</trkpt>
<trkpt lat="-7.165541" lon="-34.796814">
<ele>23.080000</ele>
<time>2018-09-11T14:50:02Z</time>
<speed>0.00</speed>
</trkpt>
<trkpt lat="-7.165522" lon="-34.796608">
<ele>27.689999</ele>
<time>2018-09-11T14:56:35Z</time>
<speed>1.65</speed>
</trkpt>
<trkpt lat="-7.165602" lon="-34.796627">
<ele>37.959999</ele>
<time>2018-09-11T15:01:56Z</time>
<speed>0.00</speed>
</trkpt>
<trkpt lat="-7.165515" lon="-34.796703">
<ele>6.050000</ele>
<time>2018-09-11T15:07:10Z</time>
<speed>0.00</speed>
</trkpt>
<trkpt lat="-7.165637" lon="-34.796558">
<ele>30.900000</ele>
<time>2018-09-11T15:12:26Z</time>
<speed>0.00</speed>
</trkpt>
<trkpt lat="-7.165526" lon="-34.796635">
<ele>40.500000</ele>
<time>2018-09-11T15:18:00Z</time>
<speed>0.09</speed>
</trkpt>
<trkpt lat="-7.165510" lon="-34.796707">
<ele>23.279999</ele>
<time>2018-09-11T15:23:15Z</time>
<speed>0.00</speed>
</trkpt>
<trkpt lat="-7.165463" lon="-34.796696">
<ele>12.770000</ele>
<time>2018-09-11T15:28:30Z</time>
<speed>0.00</speed>
</trkpt>
<trkpt lat="-7.165436" lon="-34.796673">
<ele>47.669998</ele>
<time>2018-09-11T15:33:44Z</time>
<speed>0.00</speed>
</trkpt>
<trkpt lat="-7.165525" lon="-34.796612">
<ele>48.799999</ele>
<time>2018-09-11T15:38:58Z</time>
<speed>0.00</speed>
</trkpt>
<trkpt lat="-7.165466" lon="-34.796642">
<ele>11.670000</ele>
<time>2018-09-11T15:44:17Z</time>
<speed>0.00</speed>
</trkpt>
<trkpt lat="-7.165566" lon="-34.796604">
<ele>46.590000</ele>
<time>2018-09-11T15:49:36Z</time>
<speed>0.49</speed>
</trkpt>
<trkpt lat="-7.165502" lon="-34.796715">
<ele>23.949999</ele>
<time>2018-09-11T15:55:21Z</time>
<speed>0.11</speed>
</trkpt>
<trkpt lat="-7.165483" lon="-34.796406">
<ele>58.399998</ele>
<time>2018-09-11T16:01:00Z</time>
<speed>0.00</speed>
</trkpt>
<trkpt lat="-7.165530" lon="-34.796604">
<ele>44.279999</ele>
<time>2018-09-11T16:06:16Z</time>
<speed>0.00</speed>
</trkpt>
<trkpt lat="-7.165417" lon="-34.796467">
<ele>33.590000</ele>
<time>2018-09-11T16:11:34Z</time>
<speed>1.63</speed>
</trkpt>
<trkpt lat="-7.165534" lon="-34.796677">
<ele>10.490000</ele>
<time>2018-09-11T16:16:48Z</time>
<speed>0.00</speed>
</trkpt>
<trkpt lat="-7.165537" lon="-34.796722">
<ele>3.400000</ele>
<time>2018-09-11T16:22:08Z</time>
<speed>0.00</speed>
</trkpt>
<trkpt lat="-7.165647" lon="-34.796898">
<ele>0.180000</ele>
<time>2018-09-11T16:27:26Z</time>
<speed>0.00</speed>
</trkpt>
<trkpt lat="-7.165490" lon="-34.796543">
<ele>41.799999</ele>
<time>2018-09-11T16:33:00Z</time>
<speed>0.97</speed>
</trkpt>
<trkpt lat="-7.165580" lon="-34.796692">
<ele>16.039999</ele>
<time>2018-09-11T16:38:18Z</time>
<speed>0.00</speed>
</trkpt>
<trkpt lat="-7.165469" lon="-34.796513">
<ele>38.320000</ele>
<time>2018-09-11T16:43:36Z</time>
<speed>0.51</speed>
</trkpt>
<trkpt lat="-7.165471" lon="-34.796547">
<ele>38.160000</ele>
<time>2018-09-11T16:49:11Z</time>
<speed>0.23</speed>
</trkpt>
<trkpt lat="-7.165599" lon="-34.796619">
<ele>9.460000</ele>
<time>2018-09-11T16:54:45Z</time>
<speed>0.00</speed>
</trkpt>
<trkpt lat="-7.165479" lon="-34.796833">
<ele>-15.650000</ele>
<time>2018-09-11T17:00:07Z</time>
<speed>0.52</speed>
</trkpt>
<trkpt lat="-7.165534" lon="-34.796650">
<ele>13.599999</ele>
<time>2018-09-11T17:05:23Z</time>
<speed>0.00</speed>
</trkpt>
<trkpt lat="-7.165555" lon="-34.796646">
<ele>21.049999</ele>
<time>2018-09-11T17:10:38Z</time>
<speed>0.00</speed>
</trkpt>
<trkpt lat="-7.165443" lon="-34.796616">
<ele>33.559998</ele>
<time>2018-09-11T17:15:59Z</time>
<speed>1.00</speed>
</trkpt>
<trkpt lat="-7.165798" lon="-34.796955">
<ele>-59.419998</ele>
<time>2018-09-11T17:21:34Z</time>
<speed>0.00</speed>
</trkpt>
<trkpt lat="-7.165517" lon="-34.796627">
<ele>42.809998</ele>
<time>2018-09-11T17:26:48Z</time>
<speed>0.00</speed>
</trkpt>
<trkpt lat="-7.165485" lon="-34.796463">
<ele>78.070000</ele>
<time>2018-09-11T17:32:10Z</time>
<speed>0.26</speed>
</trkpt>
<trkpt lat="-7.165579" lon="-34.796616">
<ele>16.809999</ele>
<time>2018-09-11T17:37:25Z</time>
<speed>1.63</speed>
</trkpt>
<trkpt lat="-7.165528" lon="-34.796623">
<ele>24.400000</ele>
<time>2018-09-11T17:42:40Z</time>
<speed>5.15</speed>
</trkpt>
<trkpt lat="-7.165671" lon="-34.796623">
<ele>6.320000</ele>
<time>2018-09-11T17:47:58Z</time>
<speed>0.00</speed>
</trkpt>
<trkpt lat="-7.165424" lon="-34.796745">
<ele>12.840000</ele>
<time>2018-09-11T17:53:12Z</time>
<speed>0.00</speed>
</trkpt>
<trkpt lat="-7.165588" lon="-34.796391">
<ele>43.579998</ele>
<time>2018-09-11T17:58:26Z</time>
<speed>0.90</speed>
</trkpt>
<trkpt lat="-7.165554" lon="-34.796680">
<ele>13.450000</ele>
<time>2018-09-11T18:04:05Z</time>
<speed>0.14</speed>
</trkpt>
<trkpt lat="-7.165539" lon="-34.796646">
<ele>22.240000</ele>
<time>2018-09-11T18:09:23Z</time>
<speed>0.00</speed>
</trkpt>
<trkpt lat="-7.165472" lon="-34.796646">
<ele>41.939999</ele>
<time>2018-09-11T18:14:38Z</time>
<speed>0.00</speed>
</trkpt>
<trkpt lat="-7.165576" lon="-34.796589">
<ele>32.730000</ele>
<time>2018-09-11T18:19:52Z</time>
<speed>0.00</speed>
</trkpt>
<trkpt lat="-7.165454" lon="-34.796757">
<ele>-16.840000</ele>
<time>2018-09-11T18:25:06Z</time>
<speed>0.00</speed>
</trkpt>
<trkpt lat="-7.165593" lon="-34.796539">
<ele>45.399998</ele>
<time>2018-09-11T18:30:20Z</time>
<speed>0.00</speed>
</trkpt>
<trkpt lat="-7.165532" lon="-34.796562">
<ele>32.969997</ele>
<time>2018-09-11T18:35:45Z</time>
<speed>0.00</speed>
</trkpt>
<trkpt lat="-7.165538" lon="-34.796700">
<ele>17.070000</ele>
<time>2018-09-11T18:40:59Z</time>
<speed>0.00</speed>
</trkpt>
<trkpt lat="-7.165606" lon="-34.796551">
<ele>39.570000</ele>
<time>2018-09-11T18:46:17Z</time>
<speed>0.00</speed>
</trkpt>
<trkpt lat="-7.165568" lon="-34.796528">
<ele>39.200001</ele>
<time>2018-09-11T18:51:35Z</time>
<speed>0.00</speed>
</trkpt>
<trkpt lat="-7.165628" lon="-34.796562">
<ele>27.740000</ele>
<time>2018-09-11T18:56:50Z</time>
<speed>0.00</speed>
</trkpt>
<trkpt lat="-7.165445" lon="-34.796692">
<ele>12.809999</ele>
<time>2018-09-11T19:02:11Z</time>
<speed>1.66</speed>
</trkpt>
<trkpt lat="-7.165504" lon="-34.796650">
<ele>53.500000</ele>
<time>2018-09-11T19:07:36Z</time>
<speed>0.00</speed>
</trkpt>
<trkpt lat="-7.165606" lon="-34.796677">
<ele>35.029999</ele>
<time>2018-09-11T19:13:18Z</time>
<speed>0.28</speed>
</trkpt>
<trkpt lat="-7.165436" lon="-34.796684">
<ele>46.200001</ele>
<time>2018-09-11T19:18:52Z</time>
<speed>0.00</speed>
</trkpt>
<trkpt lat="-7.165430" lon="-34.796898">
<ele>31.519999</ele>
<time>2018-09-11T19:24:10Z</time>
<speed>1.07</speed>
</trkpt>
<trkpt lat="-7.165476" lon="-34.796688">
<ele>28.930000</ele>
<time>2018-09-11T19:29:26Z</time>
<speed>0.00</speed>
</trkpt>
<trkpt lat="-7.165486" lon="-34.796692">
<ele>22.449999</ele>
<time>2018-09-11T19:34:42Z</time>
<speed>2.42</speed>
</trkpt>
<trkpt lat="-7.165558" lon="-34.796642">
<ele>31.490000</ele>
<time>2018-09-11T19:39:56Z</time>
<speed>0.00</speed>
</trkpt>
<trkpt lat="-7.165676" lon="-34.796761">
<ele>4.330000</ele>
<time>2018-09-11T19:45:31Z</time>
<speed>1.15</speed>
</trkpt>
<trkpt lat="-7.165623" lon="-34.796864">
<ele>17.100000</ele>
<time>2018-09-11T19:50:46Z</time>
<speed>1.01</speed>
</trkpt>
<trkpt lat="-7.165526" lon="-34.796608">
<ele>31.400000</ele>
<time>2018-09-11T19:56:00Z</time>
<speed>1.51</speed>
</trkpt>
<trkpt lat="-7.165637" lon="-34.796799">
<ele>12.870000</ele>
<time>2018-09-11T20:01:48Z</time>
<speed>0.87</speed>
</trkpt>
<trkpt lat="-7.165646" lon="-34.796852">
<ele>6.780000</ele>
<time>2018-09-11T20:07:08Z</time>
<speed>0.00</speed>
</trkpt>
<trkpt lat="-7.165403" lon="-34.796658">
<ele>39.599998</ele>
<time>2018-09-11T20:12:56Z</time>
<speed>0.21</speed>
</trkpt>
<trkpt lat="-7.165592" lon="-34.796616">
<ele>0.720000</ele>
<time>2018-09-11T20:19:49Z</time>
<speed>0.00</speed>
</trkpt>
<trkpt lat="-7.165551" lon="-34.796696">
<ele>-8.639999</ele>
<time>2018-09-11T20:25:04Z</time>
<speed>0.00</speed>
</trkpt>
<trkpt lat="-7.165589" lon="-34.796726">
<ele>-2.750000</ele>
<time>2018-09-11T20:30:18Z</time>
<speed>0.00</speed>
</trkpt>
<trkpt lat="-7.165555" lon="-34.796772">
<ele>-0.250000</ele>
<time>2018-09-11T20:35:32Z</time>
<speed>0.00</speed>
</trkpt>
<trkpt lat="-7.165579" lon="-34.796707">
<ele>4.460000</ele>
<time>2018-09-11T20:40:53Z</time>
<speed>0.13</speed>
</trkpt>
<trkpt lat="-7.165492" lon="-34.796726">
<ele>17.879999</ele>
<time>2018-09-11T20:46:09Z</time>
<speed>0.00</speed>
</trkpt>
<trkpt lat="-7.165508" lon="-34.796684">
<ele>11.170000</ele>
<time>2018-09-11T20:51:37Z</time>
<speed>0.59</speed>
</trkpt>
<trkpt lat="-7.165631" lon="-34.796707">
<ele>6.240000</ele>
<time>2018-09-11T20:58:34Z</time>
<speed>0.23</speed>
</trkpt>
<trkpt lat="-7.165460" lon="-34.796787">
<ele>17.969999</ele>
<time>2018-09-11T21:10:41Z</time>
<speed>0.00</speed>
</trkpt>
<trkpt lat="-7.165514" lon="-34.796597">
<ele>-2.750000</ele>
<time>2018-09-11T21:16:11Z</time>
<speed>0.31</speed>
</trkpt>
<trkpt lat="-7.165506" lon="-34.796680">
<ele>3.910000</ele>
<time>2018-09-11T21:25:35Z</time>
<speed>0.11</speed>
</trkpt>
<trkpt lat="-7.165483" lon="-34.796688">
<ele>16.080000</ele>
<time>2018-09-11T21:37:03Z</time>
<speed>1.17</speed>
</trkpt>
<trkpt lat="-7.165416" lon="-34.796703">
<ele>43.219997</ele>
<time>2018-09-11T21:46:08Z</time>
<speed>0.00</speed>
</trkpt>
<trkpt lat="-7.165524" lon="-34.796749">
<ele>14.710000</ele>
<time>2018-09-11T21:51:22Z</time>
<speed>0.00</speed>
</trkpt>
<trkpt lat="-7.165446" lon="-34.796658">
<ele>36.529999</ele>
<time>2018-09-11T21:56:44Z</time>
<speed>0.38</speed>
</trkpt>
<trkpt lat="-7.165549" lon="-34.796722">
<ele>9.469999</ele>
<time>2018-09-11T22:03:32Z</time>
<speed>0.58</speed>
</trkpt>
<trkpt lat="-7.165504" lon="-34.796635">
<ele>11.469999</ele>
<time>2018-09-11T22:09:00Z</time>
<speed>0.29</speed>
</trkpt>
<trkpt lat="-7.165481" lon="-34.796619">
<ele>-14.429999</ele>
<time>2018-09-11T22:15:28Z</time>
<speed>0.26</speed>
</trkpt>
<trkpt lat="-7.165465" lon="-34.796650">
<ele>27.680000</ele>
<time>2018-09-11T22:23:41Z</time>
<speed>0.48</speed>
</trkpt>
<trkpt lat="-7.165523" lon="-34.796600">
<ele>24.709999</ele>
<time>2018-09-11T22:29:33Z</time>
<speed>0.35</speed>
</trkpt>
<trkpt lat="-7.165517" lon="-34.796711">
<ele>33.820000</ele>
<time>2018-09-11T22:37:41Z</time>
<speed>0.38</speed>
</trkpt>
<trkpt lat="-7.165467" lon="-34.796783">
<ele>31.219999</ele>
<time>2018-09-11T22:42:55Z</time>
<speed>0.00</speed>
</trkpt>
<trkpt lat="-7.165541" lon="-34.796803">
<ele>52.529999</ele>
<time>2018-09-11T22:48:09Z</time>
<speed>0.00</speed>
</trkpt>
<trkpt lat="-7.165469" lon="-34.796574">
<ele>47.660000</ele>
<time>2018-09-11T22:53:29Z</time>
<speed>0.00</speed>
</trkpt>
<trkpt lat="-7.165485" lon="-34.796661">
<ele>36.419998</ele>
<time>2018-09-11T22:59:10Z</time>
<speed>1.39</speed>
</trkpt>
<trkpt lat="-7.165457" lon="-34.796780">
<ele>50.520000</ele>
<time>2018-09-11T23:06:00Z</time>
<speed>0.26</speed>
</trkpt>
<trkpt lat="-7.165473" lon="-34.796669">
<ele>27.389999</ele>
<time>2018-09-11T23:12:51Z</time>
<speed>0.00</speed>
</trkpt>
<trkpt lat="-7.165614" lon="-34.796715">
<ele>17.559999</ele>
<time>2018-09-11T23:18:09Z</time>
<speed>2.16</speed>
</trkpt>
<trkpt lat="-7.165533" lon="-34.796684">
<ele>12.670000</ele>
<time>2018-09-11T23:23:24Z</time>
<speed>0.00</speed>
</trkpt>
<trkpt lat="-7.165538" lon="-34.796749">
<ele>12.660000</ele>
<time>2018-09-11T23:28:38Z</time>
<speed>1.86</speed>
</trkpt>
<trkpt lat="-7.165525" lon="-34.796741">
<ele>34.860001</ele>
<time>2018-09-11T23:33:52Z</time>
<speed>0.00</speed>
</trkpt>
<trkpt lat="-7.165501" lon="-34.796661">
<ele>19.119999</ele>
<time>2018-09-11T23:39:08Z</time>
<speed>0.00</speed>
</trkpt>
<trkpt lat="-7.165536" lon="-34.796703">
<ele>31.080000</ele>
<time>2018-09-11T23:44:21Z</time>
<speed>0.00</speed>
</trkpt>
<trkpt lat="-7.165510" lon="-34.796772">
<ele>18.629999</ele>
<time>2018-09-11T23:49:34Z</time>
<speed>0.00</speed>
</trkpt>
<trkpt lat="-7.165522" lon="-34.796806">
<ele>39.799999</ele>
<time>2018-09-11T23:54:48Z</time>
<speed>0.00</speed>
</trkpt>
<trkpt lat="-7.165555" lon="-34.796669">
<ele>43.649998</ele>
<time>2018-09-12T00:00:07Z</time>
<speed>0.00</speed>
</trkpt>
<trkpt lat="-7.165574" lon="-34.796711">
<ele>21.299999</ele>
<time>2018-09-12T00:05:21Z</time>
<speed>0.00</speed>
</trkpt>
<trkpt lat="-7.165537" lon="-34.796696">
<ele>34.660000</ele>
<time>2018-09-12T00:10:34Z</time>
<speed>0.00</speed>
</trkpt>
<trkpt lat="-7.165358" lon="-34.796776">
<ele>39.770000</ele>
<time>2018-09-12T00:15:49Z</time>
<speed>0.00</speed>
</trkpt>
<trkpt lat="-7.165431" lon="-34.796688">
<ele>21.250000</ele>
<time>2018-09-12T00:21:06Z</time>
<speed>0.00</speed>
</trkpt>
<trkpt lat="-7.165378" lon="-34.796772">
<ele>18.750000</ele>
<time>2018-09-12T00:26:27Z</time>
<speed>0.00</speed>
</trkpt>
<trkpt lat="-7.165399" lon="-34.796871">
<ele>2.780000</ele>
<time>2018-09-12T00:32:09Z</time>
<speed>1.04</speed>
</trkpt>
<trkpt lat="-7.165449" lon="-34.796677">
<ele>11.670000</ele>
<time>2018-09-12T00:37:44Z</time>
<speed>1.95</speed>
</trkpt>
<trkpt lat="-7.165689" lon="-34.796612">
<ele>34.919998</ele>
<time>2018-09-12T00:43:05Z</time>
<speed>0.15</speed>
</trkpt>
<trkpt lat="-7.165587" lon="-34.796589">
<ele>44.969997</ele>
<time>2018-09-12T00:48:23Z</time>
<speed>0.00</speed>
</trkpt>
<trkpt lat="-7.165582" lon="-34.796654">
<ele>39.099998</ele>
<time>2018-09-12T00:53:59Z</time>
<speed>1.18</speed>
</trkpt>
<trkpt lat="-7.165532" lon="-34.796741">
<ele>39.160000</ele>
<time>2018-09-12T00:59:49Z</time>
<speed>0.50</speed>
</trkpt>
<trkpt lat="-7.165489" lon="-34.796680">
<ele>23.609999</ele>
<time>2018-09-12T01:07:01Z</time>
<speed>0.12</speed>
</trkpt>
<trkpt lat="-7.165570" lon="-34.796680">
<ele>24.750000</ele>
<time>2018-09-12T01:14:11Z</time>
<speed>0.00</speed>
</trkpt>
<trkpt lat="-7.165603" lon="-34.796673">
<ele>32.029999</ele>
<time>2018-09-12T01:19:25Z</time>
<speed>0.00</speed>
</trkpt>
<trkpt lat="-7.165595" lon="-34.796654">
<ele>42.529999</ele>
<time>2018-09-12T01:24:47Z</time>
<speed>0.09</speed>
</trkpt>
<trkpt lat="-7.165444" lon="-34.796650">
<ele>-13.020000</ele>
<time>2018-09-12T01:30:03Z</time>
<speed>0.00</speed>
</trkpt>
<trkpt lat="-7.165949" lon="-34.796921">
<ele>-30.209999</ele>
<time>2018-09-12T01:35:22Z</time>
<speed>0.00</speed>
</trkpt>
<trkpt lat="-7.165557" lon="-34.796719">
<ele>18.410000</ele>
<time>2018-09-12T01:40:36Z</time>
<speed>0.00</speed>
</trkpt>
<trkpt lat="-7.165588" lon="-34.796638">
<ele>26.359999</ele>
<time>2018-09-12T01:46:20Z</time>
<speed>0.26</speed>
</trkpt>
<trkpt lat="-7.165593" lon="-34.796665">
<ele>8.059999</ele>
<time>2018-09-12T01:52:14Z</time>
<speed>0.00</speed>
</trkpt>
<trkpt lat="-7.165532" lon="-34.796661">
<ele>12.009999</ele>
<time>2018-09-12T01:57:29Z</time>
<speed>0.00</speed>
</trkpt>
<trkpt lat="-7.165497" lon="-34.796715">
<ele>44.169998</ele>
<time>2018-09-12T02:02:58Z</time>
<speed>0.00</speed>
</trkpt>
<trkpt lat="-7.165613" lon="-34.796707">
<ele>7.640000</ele>
<time>2018-09-12T02:08:25Z</time>
<speed>0.16</speed>
</trkpt>
<trkpt lat="-7.165457" lon="-34.796658">
<ele>43.549999</ele>
<time>2018-09-12T02:14:09Z</time>
<speed>0.11</speed>
</trkpt>
<trkpt lat="-7.165387" lon="-34.796619">
<ele>80.830002</ele>
<time>2018-09-12T02:21:28Z</time>
<speed>0.28</speed>
</trkpt>
<trkpt lat="-7.165601" lon="-34.796707">
<ele>5.000000</ele>
<time>2018-09-12T02:30:40Z</time>
<speed>0.24</speed>
</trkpt>
<trkpt lat="-7.165406" lon="-34.796711">
<ele>26.910000</ele>
<time>2018-09-12T02:40:05Z</time>
<speed>0.00</speed>
</trkpt>
<trkpt lat="-7.165489" lon="-34.796661">
<ele>9.080000</ele>
<time>2018-09-12T02:45:19Z</time>
<speed>0.00</speed>
</trkpt>
<trkpt lat="-7.165443" lon="-34.796764">
<ele>1.920000</ele>
<time>2018-09-12T02:50:33Z</time>
<speed>0.00</speed>
</trkpt>
<trkpt lat="-7.165552" lon="-34.796703">
<ele>11.270000</ele>
<time>2018-09-12T02:55:47Z</time>
<speed>0.00</speed>
</trkpt>
</trkseg>
</trk>
<trk>
<name>20181015-185628(12)</name>
<desc>Color:004000ff</desc>
<trkseg>
<trkpt lat="-7.165528" lon="-34.796700">
<ele>22.609999</ele>
<time>2018-09-12T03:01:04Z</time>
<speed>0.00</speed>
</trkpt>
<trkpt lat="-7.165581" lon="-34.796589">
<ele>21.529999</ele>
<time>2018-09-12T03:06:18Z</time>
<speed>0.00</speed>
</trkpt>
<trkpt lat="-7.165580" lon="-34.796638">
<ele>29.599998</ele>
<time>2018-09-12T03:11:32Z</time>
<speed>0.00</speed>
</trkpt>
<trkpt lat="-7.165724" lon="-34.796589">
<ele>90.809998</ele>
<time>2018-09-12T03:17:37Z</time>
<speed>0.44</speed>
</trkpt>
<trkpt lat="-7.165550" lon="-34.796658">
<ele>13.219999</ele>
<time>2018-09-12T03:24:13Z</time>
<speed>0.00</speed>
</trkpt>
<trkpt lat="-7.165632" lon="-34.796577">
<ele>53.099998</ele>
<time>2018-09-12T03:29:31Z</time>
<speed>0.60</speed>
</trkpt>
<trkpt lat="-7.165619" lon="-34.796669">
<ele>-12.050000</ele>
<time>2018-09-12T03:34:52Z</time>
<speed>0.00</speed>
</trkpt>
<trkpt lat="-7.165527" lon="-34.796532">
<ele>30.549999</ele>
<time>2018-09-12T03:40:54Z</time>
<speed>2.54</speed>
</trkpt>
<trkpt lat="-7.165621" lon="-34.796509">
<ele>3.970000</ele>
<time>2018-09-12T03:47:33Z</time>
<speed>0.00</speed>
</trkpt>
<trkpt lat="-7.165360" lon="-34.796890">
<ele>3.230000</ele>
<time>2018-09-12T03:54:52Z</time>
<speed>0.77</speed>
</trkpt>
<trkpt lat="-7.165462" lon="-34.796753">
<ele>-46.349998</ele>
<time>2018-09-12T04:03:14Z</time>
<speed>0.38</speed>
</trkpt>
<trkpt lat="-7.165540" lon="-34.796703">
<ele>46.660000</ele>
<time>2018-09-12T04:13:03Z</time>
<speed>0.00</speed>
</trkpt>
<trkpt lat="-7.165517" lon="-34.796486">
<ele>62.399998</ele>
<time>2018-09-12T04:18:16Z</time>
<speed>0.00</speed>
</trkpt>
<trkpt lat="-7.165522" lon="-34.796665">
<ele>-7.220000</ele>
<time>2018-09-12T04:23:30Z</time>
<speed>0.00</speed>
</trkpt>
<trkpt lat="-7.165671" lon="-34.796810">
<ele>5.680000</ele>
<time>2018-09-12T04:29:04Z</time>
<speed>0.15</speed>
</trkpt>
<trkpt lat="-7.165520" lon="-34.796734">
<ele>17.789999</ele>
<time>2018-09-12T04:34:57Z</time>
<speed>0.00</speed>
</trkpt>
<trkpt lat="-7.165516" lon="-34.796638">
<ele>34.939999</ele>
<time>2018-09-12T04:40:10Z</time>
<speed>0.00</speed>
</trkpt>
<trkpt lat="-7.165491" lon="-34.796646">
<ele>21.980000</ele>
<time>2018-09-12T04:45:23Z</time>
<speed>0.00</speed>
</trkpt>
<trkpt lat="-7.165433" lon="-34.796650">
<ele>9.170000</ele>
<time>2018-09-12T04:51:08Z</time>
<speed>0.56</speed>
</trkpt>
<trkpt lat="-7.165593" lon="-34.796741">
<ele>5.640000</ele>
<time>2018-09-12T04:56:24Z</time>
<speed>0.00</speed>
</trkpt>
<trkpt lat="-7.165550" lon="-34.796688">
<ele>7.660000</ele>
<time>2018-09-12T05:01:48Z</time>
<speed>0.00</speed>
</trkpt>
<trkpt lat="-7.165485" lon="-34.796627">
<ele>22.549999</ele>
<time>2018-09-12T05:07:01Z</time>
<speed>0.00</speed>
</trkpt>
<trkpt lat="-7.165493" lon="-34.796677">
<ele>32.419998</ele>
<time>2018-09-12T05:12:14Z</time>
<speed>0.00</speed>
</trkpt>
<trkpt lat="-7.165505" lon="-34.796612">
<ele>19.709999</ele>
<time>2018-09-12T05:17:31Z</time>
<speed>0.00</speed>
</trkpt>
<trkpt lat="-7.165580" lon="-34.796722">
<ele>-11.050000</ele>
<time>2018-09-12T05:22:57Z</time>
<speed>0.21</speed>
</trkpt>
<trkpt lat="-7.165515" lon="-34.796722">
<ele>6.750000</ele>
<time>2018-09-12T05:28:11Z</time>
<speed>0.00</speed>
</trkpt>
<trkpt lat="-7.165518" lon="-34.796658">
<ele>4.110000</ele>
<time>2018-09-12T05:33:28Z</time>
<speed>0.00</speed>
</trkpt>
<trkpt lat="-7.165590" lon="-34.796703">
<ele>-5.800000</ele>
<time>2018-09-12T05:38:45Z</time>
<speed>0.00</speed>
</trkpt>
<trkpt lat="-7.165435" lon="-34.796700">
<ele>38.469997</ele>
<time>2018-09-12T05:44:06Z</time>
<speed>0.20</speed>
</trkpt>
<trkpt lat="-7.165484" lon="-34.796768">
<ele>21.900000</ele>
<time>2018-09-12T05:49:52Z</time>
<speed>0.26</speed>
</trkpt>
<trkpt lat="-7.165534" lon="-34.796745">
<ele>9.510000</ele>
<time>2018-09-12T05:55:44Z</time>
<speed>0.00</speed>
</trkpt>
<trkpt lat="-7.165495" lon="-34.796700">
<ele>11.780000</ele>
<time>2018-09-12T06:01:20Z</time>
<speed>0.26</speed>
</trkpt>
<trkpt lat="-7.165576" lon="-34.796658">
<ele>-17.059999</ele>
<time>2018-09-12T06:07:46Z</time>
<speed>0.24</speed>
</trkpt>
<trkpt lat="-7.165447" lon="-34.796619">
<ele>-4.760000</ele>
<time>2018-09-12T06:15:56Z</time>
<speed>0.00</speed>
</trkpt>
<trkpt lat="-7.165584" lon="-34.796696">
<ele>-10.120000</ele>
<time>2018-09-12T06:21:19Z</time>
<speed>0.00</speed>
</trkpt>
<trkpt lat="-7.165507" lon="-34.796722">
<ele>25.219999</ele>
<time>2018-09-12T06:27:31Z</time>
<speed>0.27</speed>
</trkpt>
<trkpt lat="-7.165508" lon="-34.796730">
<ele>-6.520000</ele>
<time>2018-09-12T06:32:54Z</time>
<speed>0.18</speed>
</trkpt>
<trkpt lat="-7.165448" lon="-34.796738">
<ele>19.189999</ele>
<time>2018-09-12T06:38:32Z</time>
<speed>0.00</speed>
</trkpt>
<trkpt lat="-7.165530" lon="-34.796753">
<ele>13.520000</ele>
<time>2018-09-12T06:43:45Z</time>
<speed>0.00</speed>
</trkpt>
<trkpt lat="-7.165563" lon="-34.796646">
<ele>19.480000</ele>
<time>2018-09-12T06:48:59Z</time>
<speed>0.00</speed>
</trkpt>
<trkpt lat="-7.165566" lon="-34.796669">
<ele>51.619999</ele>
<time>2018-09-12T06:54:14Z</time>
<speed>0.00</speed>
</trkpt>
<trkpt lat="-7.165597" lon="-34.796741">
<ele>13.270000</ele>
<time>2018-09-12T06:59:31Z</time>
<speed>0.00</speed>
</trkpt>
<trkpt lat="-7.165551" lon="-34.796703">
<ele>17.160000</ele>
<time>2018-09-12T07:05:02Z</time>
<speed>0.27</speed>
</trkpt>
<trkpt lat="-7.165498" lon="-34.796841">
<ele>-22.869999</ele>
<time>2018-09-12T07:10:18Z</time>
<speed>0.65</speed>
</trkpt>
<trkpt lat="-7.165525" lon="-34.796722">
<ele>14.960000</ele>
<time>2018-09-12T07:15:36Z</time>
<speed>0.00</speed>
</trkpt>
<trkpt lat="-7.165608" lon="-34.796719">
<ele>17.449999</ele>
<time>2018-09-12T07:21:19Z</time>
<speed>0.65</speed>
</trkpt>
<trkpt lat="-7.165691" lon="-34.796654">
<ele>-27.889999</ele>
<time>2018-09-12T07:27:12Z</time>
<speed>1.65</speed>
</trkpt>
<trkpt lat="-7.165596" lon="-34.796715">
<ele>8.410000</ele>
<time>2018-09-12T07:32:25Z</time>
<speed>0.00</speed>
</trkpt>
<trkpt lat="-7.165605" lon="-34.796745">
<ele>27.650000</ele>
<time>2018-09-12T07:37:39Z</time>
<speed>0.00</speed>
</trkpt>
<trkpt lat="-7.165570" lon="-34.796696">
<ele>40.070000</ele>
<time>2018-09-12T07:42:52Z</time>
<speed>0.00</speed>
</trkpt>
<trkpt lat="-7.165527" lon="-34.796715">
<ele>22.639999</ele>
<time>2018-09-12T07:48:05Z</time>
<speed>0.00</speed>
</trkpt>
<trkpt lat="-7.165565" lon="-34.796715">
<ele>23.250000</ele>
<time>2018-09-12T07:53:18Z</time>
<speed>0.00</speed>
</trkpt>
<trkpt lat="-7.165486" lon="-34.796700">
<ele>22.650000</ele>
<time>2018-09-12T07:59:11Z</time>
<speed>0.30</speed>
</trkpt>
<trkpt lat="-7.165519" lon="-34.796726">
<ele>26.299999</ele>
<time>2018-09-12T08:05:55Z</time>
<speed>0.38</speed>
</trkpt>
<trkpt lat="-7.165445" lon="-34.796665">
<ele>25.100000</ele>
<time>2018-09-12T08:13:43Z</time>
<speed>0.00</speed>
</trkpt>
<trkpt lat="-7.165469" lon="-34.796646">
<ele>17.369999</ele>
<time>2018-09-12T08:18:56Z</time>
<speed>0.00</speed>
</trkpt>
<trkpt lat="-7.165546" lon="-34.796719">
<ele>10.540000</ele>
<time>2018-09-12T08:24:14Z</time>
<speed>0.46</speed>
</trkpt>
<trkpt lat="-7.165624" lon="-34.796707">
<ele>-7.110000</ele>
<time>2018-09-12T08:29:27Z</time>
<speed>0.00</speed>
</trkpt>
<trkpt lat="-7.165540" lon="-34.796722">
<ele>-11.240000</ele>
<time>2018-09-12T08:35:00Z</time>
<speed>0.36</speed>
</trkpt>
<trkpt lat="-7.165605" lon="-34.796745">
<ele>-13.549999</ele>
<time>2018-09-12T08:40:55Z</time>
<speed>1.34</speed>
</trkpt>
<trkpt lat="-7.165554" lon="-34.796661">
<ele>-9.969999</ele>
<time>2018-09-12T08:48:21Z</time>
<speed>0.19</speed>
</trkpt>
<trkpt lat="-7.165508" lon="-34.796719">
<ele>-19.340000</ele>
<time>2018-09-12T08:55:24Z</time>
<speed>0.27</speed>
</trkpt>
<trkpt lat="-7.165657" lon="-34.796711">
<ele>4.650000</ele>
<time>2018-09-12T09:02:03Z</time>
<speed>0.00</speed>
</trkpt>
<trkpt lat="-7.165558" lon="-34.796734">
<ele>-13.230000</ele>
<time>2018-09-12T09:07:16Z</time>
<speed>0.00</speed>
</trkpt>
<trkpt lat="-7.165606" lon="-34.796696">
<ele>-10.500000</ele>
<time>2018-09-12T09:12:33Z</time>
<speed>0.00</speed>
</trkpt>
<trkpt lat="-7.165524" lon="-34.796635">
<ele>3.500000</ele>
<time>2018-09-12T09:17:51Z</time>
<speed>0.00</speed>
</trkpt>
<trkpt lat="-7.165502" lon="-34.796680">
<ele>34.160000</ele>
<time>2018-09-12T09:23:19Z</time>
<speed>0.19</speed>
</trkpt>
<trkpt lat="-7.165557" lon="-34.796673">
<ele>22.650000</ele>
<time>2018-09-12T09:28:41Z</time>
<speed>0.14</speed>
</trkpt>
<trkpt lat="-7.165476" lon="-34.796658">
<ele>30.650000</ele>
<time>2018-09-12T09:34:09Z</time>
<speed>0.45</speed>
</trkpt>
<trkpt lat="-7.165486" lon="-34.796581">
<ele>5.080000</ele>
<time>2018-09-12T09:39:35Z</time>
<speed>0.37</speed>
</trkpt>
<trkpt lat="-7.165429" lon="-34.796608">
<ele>13.940000</ele>
<time>2018-09-12T09:45:24Z</time>
<speed>0.37</speed>
</trkpt>
<trkpt lat="-7.165515" lon="-34.796673">
<ele>15.889999</ele>
<time>2018-09-12T09:51:24Z</time>
<speed>0.51</speed>
</trkpt>
<trkpt lat="-7.165529" lon="-34.796738">
<ele>29.289999</ele>
<time>2018-09-12T09:57:25Z</time>
<speed>0.36</speed>
</trkpt>
<trkpt lat="-7.165507" lon="-34.796715">
<ele>3.610000</ele>
<time>2018-09-12T10:03:32Z</time>
<speed>0.06</speed>
</trkpt>
<trkpt lat="-7.165505" lon="-34.796719">
<ele>7.240000</ele>
<time>2018-09-12T10:10:40Z</time>
<speed>0.25</speed>
</trkpt>
<trkpt lat="-7.165576" lon="-34.796722">
<ele>-3.740000</ele>
<time>2018-09-12T10:15:54Z</time>
<speed>0.00</speed>
</trkpt>
<trkpt lat="-7.165544" lon="-34.796707">
<ele>10.510000</ele>
<time>2018-09-12T10:21:09Z</time>
<speed>0.00</speed>
</trkpt>
<trkpt lat="-7.165504" lon="-34.796680">
<ele>13.320000</ele>
<time>2018-09-12T10:26:26Z</time>
<speed>0.00</speed>
</trkpt>
<trkpt lat="-7.165540" lon="-34.796703">
<ele>32.989998</ele>
<time>2018-09-12T10:31:39Z</time>
<speed>0.00</speed>
</trkpt>
<trkpt lat="-7.165600" lon="-34.796722">
<ele>9.500000</ele>
<time>2018-09-12T10:36:56Z</time>
<speed>0.00</speed>
</trkpt>
<trkpt lat="-7.165573" lon="-34.796776">
<ele>-1.650000</ele>
<time>2018-09-12T10:42:34Z</time>
<speed>0.09</speed>
</trkpt>
<trkpt lat="-7.165561" lon="-34.796787">
<ele>12.059999</ele>
<time>2018-09-12T10:48:07Z</time>
<speed>0.00</speed>
</trkpt>
<trkpt lat="-7.165520" lon="-34.796757">
<ele>16.980000</ele>
<time>2018-09-12T10:53:21Z</time>
<speed>0.00</speed>
</trkpt>
<trkpt lat="-7.165468" lon="-34.796673">
<ele>39.079998</ele>
<time>2018-09-12T10:58:33Z</time>
<speed>0.00</speed>
</trkpt>
<trkpt lat="-7.165487" lon="-34.796665">
<ele>4.330000</ele>
<time>2018-09-12T11:03:51Z</time>
<speed>0.00</speed>
</trkpt>
<trkpt lat="-7.165468" lon="-34.796707">
<ele>16.639999</ele>
<time>2018-09-12T11:09:03Z</time>
<speed>0.00</speed>
</trkpt>
<trkpt lat="-7.165497" lon="-34.796608">
<ele>20.389999</ele>
<time>2018-09-12T11:14:15Z</time>
<speed>0.00</speed>
</trkpt>
<trkpt lat="-7.165497" lon="-34.796577">
<ele>40.969997</ele>
<time>2018-09-12T11:19:28Z</time>
<speed>0.00</speed>
</trkpt>
<trkpt lat="-7.165414" lon="-34.796539">
<ele>34.020000</ele>
<time>2018-09-12T11:24:41Z</time>
<speed>0.49</speed>
</trkpt>
<trkpt lat="-7.165516" lon="-34.796696">
<ele>23.910000</ele>
<time>2018-09-12T11:29:52Z</time>
<speed>0.00</speed>
</trkpt>
<trkpt lat="-7.165487" lon="-34.796688">
<ele>12.750000</ele>
<time>2018-09-12T11:35:05Z</time>
<speed>0.00</speed>
</trkpt>
<trkpt lat="-7.165478" lon="-34.796631">
<ele>24.389999</ele>
<time>2018-09-12T11:40:17Z</time>
<speed>0.00</speed>
</trkpt>
<trkpt lat="-7.165454" lon="-34.796650">
<ele>18.459999</ele>
<time>2018-09-12T11:45:30Z</time>
<speed>0.00</speed>
</trkpt>
<trkpt lat="-7.165524" lon="-34.796806">
<ele>21.270000</ele>
<time>2018-09-12T11:50:43Z</time>
<speed>0.00</speed>
</trkpt>
<trkpt lat="-7.165443" lon="-34.796577">
<ele>11.410000</ele>
<time>2018-09-12T11:55:57Z</time>
<speed>0.00</speed>
</trkpt>
<trkpt lat="-7.165519" lon="-34.796753">
<ele>18.889999</ele>
<time>2018-09-12T12:01:33Z</time>
<speed>0.00</speed>
</trkpt>
<trkpt lat="-7.165548" lon="-34.796734">
<ele>18.920000</ele>
<time>2018-09-12T12:06:47Z</time>
<speed>0.00</speed>
</trkpt>
<trkpt lat="-7.165660" lon="-34.796501">
<ele>24.889999</ele>
<time>2018-09-12T12:12:00Z</time>
<speed>1.72</speed>
</trkpt>
<trkpt lat="-7.165560" lon="-34.796810">
<ele>13.429999</ele>
<time>2018-09-12T12:17:15Z</time>
<speed>0.00</speed>
</trkpt>
<trkpt lat="-7.165570" lon="-34.796703">
<ele>23.959999</ele>
<time>2018-09-12T12:22:28Z</time>
<speed>0.00</speed>
</trkpt>
<trkpt lat="-7.165445" lon="-34.796860">
<ele>20.859999</ele>
<time>2018-09-12T12:27:52Z</time>
<speed>0.37</speed>
</trkpt>
<trkpt lat="-7.165544" lon="-34.796665">
<ele>10.700000</ele>
<time>2018-09-12T12:33:09Z</time>
<speed>0.00</speed>
</trkpt>
<trkpt lat="-7.165518" lon="-34.796650">
<ele>14.759999</ele>
<time>2018-09-12T12:38:47Z</time>
<speed>0.47</speed>
</trkpt>
<trkpt lat="-7.165555" lon="-34.796734">
<ele>12.219999</ele>
<time>2018-09-12T12:44:32Z</time>
<speed>0.00</speed>
</trkpt>
<trkpt lat="-7.165513" lon="-34.796638">
<ele>27.740000</ele>
<time>2018-09-12T12:51:40Z</time>
<speed>0.00</speed>
</trkpt>
<trkpt lat="-7.165541" lon="-34.796600">
<ele>31.109999</ele>
<time>2018-09-12T12:56:54Z</time>
<speed>0.00</speed>
</trkpt>
<trkpt lat="-7.165537" lon="-34.796688">
<ele>30.039999</ele>
<time>2018-09-12T13:02:32Z</time>
<speed>0.04</speed>
</trkpt>
<trkpt lat="-7.165547" lon="-34.796719">
<ele>3.590000</ele>
<time>2018-09-12T13:08:06Z</time>
<speed>0.00</speed>
</trkpt>
<trkpt lat="-7.165492" lon="-34.796726">
<ele>20.609999</ele>
<time>2018-09-12T13:13:19Z</time>
<speed>0.15</speed>
</trkpt>
<trkpt lat="-7.165550" lon="-34.796669">
<ele>17.369999</ele>
<time>2018-09-12T13:18:32Z</time>
<speed>0.00</speed>
</trkpt>
<trkpt lat="-7.165531" lon="-34.796703">
<ele>28.029999</ele>
<time>2018-09-12T13:23:46Z</time>
<speed>0.00</speed>
</trkpt>
<trkpt lat="-7.165515" lon="-34.796677">
<ele>-2.330000</ele>
<time>2018-09-12T13:29:00Z</time>
<speed>0.00</speed>
</trkpt>
<trkpt lat="-7.165545" lon="-34.796646">
<ele>9.870000</ele>
<time>2018-09-12T13:34:13Z</time>
<speed>0.00</speed>
</trkpt>
<trkpt lat="-7.165532" lon="-34.796642">
<ele>20.289999</ele>
<time>2018-09-12T13:39:26Z</time>
<speed>0.00</speed>
</trkpt>
<trkpt lat="-7.165510" lon="-34.796700">
<ele>22.799999</ele>
<time>2018-09-12T13:44:38Z</time>
<speed>0.00</speed>
</trkpt>
<trkpt lat="-7.165520" lon="-34.796814">
<ele>-1.840000</ele>
<time>2018-09-12T13:49:50Z</time>
<speed>0.00</speed>
</trkpt>
<trkpt lat="-7.165494" lon="-34.796684">
<ele>18.980000</ele>
<time>2018-09-12T13:55:04Z</time>
<speed>0.00</speed>
</trkpt>
<trkpt lat="-7.165536" lon="-34.796696">
<ele>18.779999</ele>
<time>2018-09-12T14:00:20Z</time>
<speed>0.00</speed>
</trkpt>
<trkpt lat="-7.165648" lon="-34.796791">
<ele>21.730000</ele>
<time>2018-09-12T14:05:34Z</time>
<speed>0.00</speed>
</trkpt>
<trkpt lat="-7.165606" lon="-34.796669">
<ele>26.990000</ele>
<time>2018-09-12T14:10:48Z</time>
<speed>0.00</speed>
</trkpt>
<trkpt lat="-7.165442" lon="-34.796703">
<ele>-7.530000</ele>
<time>2018-09-12T14:16:02Z</time>
<speed>0.00</speed>
</trkpt>
<trkpt lat="-7.165491" lon="-34.796627">
<ele>33.750000</ele>
<time>2018-09-12T14:21:30Z</time>
<speed>0.35</speed>
</trkpt>
<trkpt lat="-7.165530" lon="-34.796780">
<ele>21.920000</ele>
<time>2018-09-12T14:26:45Z</time>
<speed>0.00</speed>
</trkpt>
<trkpt lat="-7.165380" lon="-34.796761">
<ele>-2.080000</ele>
<time>2018-09-12T14:31:59Z</time>
<speed>0.00</speed>
</trkpt>
<trkpt lat="-7.165565" lon="-34.796654">
<ele>19.199999</ele>
<time>2018-09-12T14:37:13Z</time>
<speed>0.00</speed>
</trkpt>
<trkpt lat="-7.165586" lon="-34.796494">
<ele>24.299999</ele>
<time>2018-09-12T14:42:27Z</time>
<speed>0.00</speed>
</trkpt>
<trkpt lat="-7.165513" lon="-34.796726">
<ele>31.289999</ele>
<time>2018-09-12T14:47:43Z</time>
<speed>0.54</speed>
</trkpt>
<trkpt lat="-7.165515" lon="-34.796730">
<ele>16.920000</ele>
<time>2018-09-12T14:52:57Z</time>
<speed>0.00</speed>
</trkpt>
<trkpt lat="-7.165514" lon="-34.796696">
<ele>34.149998</ele>
<time>2018-09-12T14:58:11Z</time>
<speed>0.00</speed>
</trkpt>
<trkpt lat="-7.165714" lon="-34.796581">
<ele>44.549999</ele>
<time>2018-09-12T15:03:32Z</time>
<speed>0.00</speed>
</trkpt>
<trkpt lat="-7.165557" lon="-34.796589">
<ele>26.740000</ele>
<time>2018-09-12T15:08:46Z</time>
<speed>0.00</speed>
</trkpt>
<trkpt lat="-7.165542" lon="-34.796684">
<ele>27.709999</ele>
<time>2018-09-12T15:14:06Z</time>
<speed>0.21</speed>
</trkpt>
<trkpt lat="-7.165596" lon="-34.796635">
<ele>-2.140000</ele>
<time>2018-09-12T15:19:28Z</time>
<speed>2.75</speed>
</trkpt>
<trkpt lat="-7.165495" lon="-34.796692">
<ele>23.539999</ele>
<time>2018-09-12T15:24:51Z</time>
<speed>1.80</speed>
</trkpt>
<trkpt lat="-7.165481" lon="-34.796646">
<ele>27.400000</ele>
<time>2018-09-12T15:30:07Z</time>
<speed>0.00</speed>
</trkpt>
<trkpt lat="-7.165453" lon="-34.796661">
<ele>43.480000</ele>
<time>2018-09-12T15:35:21Z</time>
<speed>0.00</speed>
</trkpt>
<trkpt lat="-7.165542" lon="-34.796745">
<ele>37.149998</ele>
<time>2018-09-12T15:41:04Z</time>
<speed>0.57</speed>
</trkpt>
<trkpt lat="-7.165576" lon="-34.796577">
<ele>51.029999</ele>
<time>2018-09-12T15:46:32Z</time>
<speed>0.32</speed>
</trkpt>
<trkpt lat="-7.165392" lon="-34.796776">
<ele>52.739998</ele>
<time>2018-09-12T15:52:49Z</time>
<speed>1.74</speed>
</trkpt>
<trkpt lat="-7.165554" lon="-34.796654">
<ele>31.389999</ele>
<time>2018-09-12T15:58:17Z</time>
<speed>0.22</speed>
</trkpt>
<trkpt lat="-7.165550" lon="-34.796646">
<ele>32.849998</ele>
<time>2018-09-12T16:04:50Z</time>
<speed>0.11</speed>
</trkpt>
<trkpt lat="-7.165567" lon="-34.796696">
<ele>0.110000</ele>
<time>2018-09-12T16:12:21Z</time>
<speed>0.00</speed>
</trkpt>
<trkpt lat="-7.165580" lon="-34.796700">
<ele>6.320000</ele>
<time>2018-09-12T16:17:38Z</time>
<speed>0.00</speed>
</trkpt>
<trkpt lat="-7.165572" lon="-34.796650">
<ele>38.349998</ele>
<time>2018-09-12T16:23:21Z</time>
<speed>0.12</speed>
</trkpt>
<trkpt lat="-7.165603" lon="-34.796734">
<ele>10.830000</ele>
<time>2018-09-12T16:30:59Z</time>
<speed>0.16</speed>
</trkpt>
<trkpt lat="-7.165470" lon="-34.796501">
<ele>34.860001</ele>
<time>2018-09-12T16:39:29Z</time>
<speed>0.00</speed>
</trkpt>
<trkpt lat="-7.165461" lon="-34.796532">
<ele>32.450001</ele>
<time>2018-09-12T16:44:47Z</time>
<speed>0.00</speed>
</trkpt>
<trkpt lat="-7.165558" lon="-34.796589">
<ele>22.740000</ele>
<time>2018-09-12T16:50:07Z</time>
<speed>0.00</speed>
</trkpt>
<trkpt lat="-7.165488" lon="-34.796833">
<ele>-26.029999</ele>
<time>2018-09-12T16:55:49Z</time>
<speed>0.09</speed>
</trkpt>
<trkpt lat="-7.165439" lon="-34.796421">
<ele>59.609997</ele>
<time>2018-09-12T17:02:20Z</time>
<speed>0.00</speed>
</trkpt>
<trkpt lat="-7.165392" lon="-34.796425">
<ele>60.980000</ele>
<time>2018-09-12T17:09:43Z</time>
<speed>0.09</speed>
</trkpt>
<trkpt lat="-7.165546" lon="-34.796612">
<ele>15.259999</ele>
<time>2018-09-12T17:18:17Z</time>
<speed>0.49</speed>
</trkpt>
<trkpt lat="-7.165569" lon="-34.796642">
<ele>21.869999</ele>
<time>2018-09-12T17:23:37Z</time>
<speed>0.00</speed>
</trkpt>
<trkpt lat="-7.165633" lon="-34.796715">
<ele>-10.000000</ele>
<time>2018-09-12T17:28:57Z</time>
<speed>1.70</speed>
</trkpt>
<trkpt lat="-7.165361" lon="-34.796413">
<ele>88.589996</ele>
<time>2018-09-12T17:34:18Z</time>
<speed>0.00</speed>
</trkpt>
<trkpt lat="-7.165744" lon="-34.796703">
<ele>-24.379999</ele>
<time>2018-09-12T17:39:37Z</time>
<speed>0.00</speed>
</trkpt>
<trkpt lat="-7.165471" lon="-34.796604">
<ele>20.059999</ele>
<time>2018-09-12T17:44:56Z</time>
<speed>0.00</speed>
</trkpt>
<trkpt lat="-7.165435" lon="-34.796741">
<ele>34.029999</ele>
<time>2018-09-12T17:50:13Z</time>
<speed>0.00</speed>
</trkpt>
<trkpt lat="-7.165477" lon="-34.796551">
<ele>38.290001</ele>
<time>2018-09-12T17:55:29Z</time>
<speed>0.00</speed>
</trkpt>
<trkpt lat="-7.165515" lon="-34.796791">
<ele>-0.090000</ele>
<time>2018-09-12T18:00:45Z</time>
<speed>0.00</speed>
</trkpt>
<trkpt lat="-7.165503" lon="-34.796677">
<ele>30.539999</ele>
<time>2018-09-12T18:05:58Z</time>
<speed>0.00</speed>
</trkpt>
<trkpt lat="-7.165529" lon="-34.796761">
<ele>4.920000</ele>
<time>2018-09-12T18:11:12Z</time>
<speed>0.00</speed>
</trkpt>
<trkpt lat="-7.165513" lon="-34.796661">
<ele>20.240000</ele>
<time>2018-09-12T18:16:28Z</time>
<speed>0.15</speed>
</trkpt>
<trkpt lat="-7.165431" lon="-34.796669">
<ele>28.420000</ele>
<time>2018-09-12T18:21:39Z</time>
<speed>0.00</speed>
</trkpt>
<trkpt lat="-7.165577" lon="-34.796543">
<ele>48.549999</ele>
<time>2018-09-12T18:26:50Z</time>
<speed>0.64</speed>
</trkpt>
<trkpt lat="-7.165636" lon="-34.796383">
<ele>54.590000</ele>
<time>2018-09-12T18:32:14Z</time>
<speed>0.00</speed>
</trkpt>
<trkpt lat="-7.165656" lon="-34.796467">
<ele>36.059998</ele>
<time>2018-09-12T18:37:25Z</time>
<speed>0.00</speed>
</trkpt>
<trkpt lat="-7.165493" lon="-34.796631">
<ele>49.139999</ele>
<time>2018-09-12T18:42:39Z</time>
<speed>1.47</speed>
</trkpt>
<trkpt lat="-7.165610" lon="-34.796490">
<ele>37.649998</ele>
<time>2018-09-12T18:47:49Z</time>
<speed>1.66</speed>
</trkpt>
<trkpt lat="-7.165511" lon="-34.796612">
<ele>24.730000</ele>
<time>2018-09-12T18:53:01Z</time>
<speed>1.54</speed>
</trkpt>
<trkpt lat="-7.165550" lon="-34.796509">
<ele>39.869999</ele>
<time>2018-09-12T18:58:12Z</time>
<speed>0.00</speed>
</trkpt>
<trkpt lat="-7.165571" lon="-34.796600">
<ele>23.650000</ele>
<time>2018-09-12T19:04:01Z</time>
<speed>0.14</speed>
</trkpt>
<trkpt lat="-7.165635" lon="-34.796509">
<ele>27.389999</ele>
<time>2018-09-12T19:09:21Z</time>
<speed>0.00</speed>
</trkpt>
<trkpt lat="-7.165485" lon="-34.796715">
<ele>34.169998</ele>
<time>2018-09-12T19:14:40Z</time>
<speed>0.00</speed>
</trkpt>
<trkpt lat="-7.165562" lon="-34.796730">
<ele>15.639999</ele>
<time>2018-09-12T19:20:03Z</time>
<speed>0.84</speed>
</trkpt>
<trkpt lat="-7.165461" lon="-34.796757">
<ele>36.869999</ele>
<time>2018-09-12T19:25:33Z</time>
<speed>0.23</speed>
</trkpt>
<trkpt lat="-7.165578" lon="-34.796768">
<ele>40.119999</ele>
<time>2018-09-12T19:30:48Z</time>
<speed>0.00</speed>
</trkpt>
<trkpt lat="-7.165560" lon="-34.796631">
<ele>43.209999</ele>
<time>2018-09-12T19:36:05Z</time>
<speed>0.82</speed>
</trkpt>
<trkpt lat="-7.165566" lon="-34.796734">
<ele>27.730000</ele>
<time>2018-09-12T19:41:21Z</time>
<speed>0.00</speed>
</trkpt>
<trkpt lat="-7.165537" lon="-34.796696">
<ele>17.389999</ele>
<time>2018-09-12T19:46:35Z</time>
<speed>0.00</speed>
</trkpt>
<trkpt lat="-7.165526" lon="-34.796478">
<ele>25.449999</ele>
<time>2018-09-12T19:51:52Z</time>
<speed>0.00</speed>
</trkpt>
<trkpt lat="-7.165554" lon="-34.796616">
<ele>-0.090000</ele>
<time>2018-09-12T19:57:32Z</time>
<speed>0.71</speed>
</trkpt>
<trkpt lat="-7.165761" lon="-34.796917">
<ele>-25.299999</ele>
<time>2018-09-12T20:03:20Z</time>
<speed>0.31</speed>
</trkpt>
<trkpt lat="-7.165421" lon="-34.796497">
<ele>44.610001</ele>
<time>2018-09-12T20:11:17Z</time>
<speed>0.38</speed>
</trkpt>
<trkpt lat="-7.165677" lon="-34.796799">
<ele>-17.900000</ele>
<time>2018-09-12T20:22:55Z</time>
<speed>0.24</speed>
</trkpt>
<trkpt lat="-7.165470" lon="-34.796711">
<ele>10.420000</ele>
<time>2018-09-12T20:35:55Z</time>
<speed>0.33</speed>
</trkpt>
<trkpt lat="-7.165461" lon="-34.796696">
<ele>21.340000</ele>
<time>2018-09-12T20:47:53Z</time>
<speed>0.17</speed>
</trkpt>
<trkpt lat="-7.165558" lon="-34.796803">
<ele>7.340000</ele>
<time>2018-09-12T21:00:18Z</time>
<speed>0.00</speed>
</trkpt>
<trkpt lat="-7.165596" lon="-34.797001">
<ele>8.120000</ele>
<time>2018-09-12T21:05:53Z</time>
<speed>1.10</speed>
</trkpt>
<trkpt lat="-7.165651" lon="-34.796898">
<ele>-8.320000</ele>
<time>2018-09-12T21:15:41Z</time>
<speed>0.00</speed>
</trkpt>
<trkpt lat="-7.165462" lon="-34.796680">
<ele>22.559999</ele>
<time>2018-09-12T21:21:33Z</time>
<speed>0.21</speed>
</trkpt>
<trkpt lat="-7.165497" lon="-34.796677">
<ele>3.440000</ele>
<time>2018-09-12T21:31:21Z</time>
<speed>0.00</speed>
</trkpt>
<trkpt lat="-7.165541" lon="-34.796638">
<ele>-3.330000</ele>
<time>2018-09-12T21:36:35Z</time>
<speed>0.00</speed>
</trkpt>
<trkpt lat="-7.165400" lon="-34.796547">
<ele>44.770000</ele>
<time>2018-09-12T21:41:49Z</time>
<speed>0.00</speed>
</trkpt>
<trkpt lat="-7.165491" lon="-34.796631">
<ele>69.860001</ele>
<time>2018-09-12T21:47:04Z</time>
<speed>0.23</speed>
</trkpt>
<trkpt lat="-7.165494" lon="-34.796726">
<ele>37.509998</ele>
<time>2018-09-12T21:52:18Z</time>
<speed>0.00</speed>
</trkpt>
<trkpt lat="-7.165474" lon="-34.796726">
<ele>-5.460000</ele>
<time>2018-09-12T21:57:35Z</time>
<speed>0.68</speed>
</trkpt>
<trkpt lat="-7.165464" lon="-34.796642">
<ele>10.030000</ele>
<time>2018-09-12T22:02:58Z</time>
<speed>0.38</speed>
</trkpt>
<trkpt lat="-7.165529" lon="-34.796608">
<ele>15.440000</ele>
<time>2018-09-12T22:08:25Z</time>
<speed>0.87</speed>
</trkpt>
<trkpt lat="-7.165413" lon="-34.796631">
<ele>-3.620000</ele>
<time>2018-09-12T22:13:41Z</time>
<speed>0.36</speed>
</trkpt>
<trkpt lat="-7.165483" lon="-34.796688">
<ele>39.790001</ele>
<time>2018-09-12T22:18:55Z</time>
<speed>0.23</speed>
</trkpt>
<trkpt lat="-7.165464" lon="-34.796612">
<ele>13.690000</ele>
<time>2018-09-12T22:24:38Z</time>
<speed>0.15</speed>
</trkpt>
<trkpt lat="-7.165552" lon="-34.796673">
<ele>11.990000</ele>
<time>2018-09-12T22:29:54Z</time>
<speed>0.00</speed>
</trkpt>
<trkpt lat="-7.165478" lon="-34.796684">
<ele>13.259999</ele>
<time>2018-09-12T22:35:08Z</time>
<speed>0.00</speed>
</trkpt>
<trkpt lat="-7.165485" lon="-34.796688">
<ele>20.609999</ele>
<time>2018-09-12T22:40:24Z</time>
<speed>0.00</speed>
</trkpt>
<trkpt lat="-7.165484" lon="-34.796700">
<ele>9.179999</ele>
<time>2018-09-12T22:45:44Z</time>
<speed>1.42</speed>
</trkpt>
<trkpt lat="-7.165512" lon="-34.796646">
<ele>24.559999</ele>
<time>2018-09-12T22:50:58Z</time>
<speed>0.00</speed>
</trkpt>
<trkpt lat="-7.165491" lon="-34.796627">
<ele>17.150000</ele>
<time>2018-09-12T22:56:12Z</time>
<speed>0.00</speed>
</trkpt>
<trkpt lat="-7.165644" lon="-34.796959">
<ele>17.209999</ele>
<time>2018-09-12T23:01:54Z</time>
<speed>0.74</speed>
</trkpt>
<trkpt lat="-7.165452" lon="-34.796665">
<ele>21.430000</ele>
<time>2018-09-12T23:07:13Z</time>
<speed>0.00</speed>
</trkpt>
<trkpt lat="-7.165363" lon="-34.796379">
<ele>11.710000</ele>
<time>2018-09-12T23:12:30Z</time>
<speed>0.00</speed>
</trkpt>
<trkpt lat="-7.165724" lon="-34.796909">
<ele>-13.710000</ele>
<time>2018-09-12T23:18:19Z</time>
<speed>0.17</speed>
</trkpt>
<trkpt lat="-7.165495" lon="-34.796654">
<ele>39.200001</ele>
<time>2018-09-12T23:24:51Z</time>
<speed>0.00</speed>
</trkpt>
<trkpt lat="-7.165623" lon="-34.797016">
<ele>3.480000</ele>
<time>2018-09-12T23:30:33Z</time>
<speed>0.44</speed>
</trkpt>
<trkpt lat="-7.165650" lon="-34.796837">
<ele>19.010000</ele>
<time>2018-09-12T23:37:10Z</time>
<speed>0.00</speed>
</trkpt>
<trkpt lat="-7.165646" lon="-34.797081">
<ele>32.059998</ele>
<time>2018-09-12T23:42:25Z</time>
<speed>0.00</speed>
</trkpt>
<trkpt lat="-7.165578" lon="-34.796886">
<ele>14.440000</ele>
<time>2018-09-12T23:48:00Z</time>
<speed>1.62</speed>
</trkpt>
<trkpt lat="-7.165707" lon="-34.797108">
<ele>17.539999</ele>
<time>2018-09-12T23:54:18Z</time>
<speed>0.00</speed>
</trkpt>
<trkpt lat="-7.165413" lon="-34.796703">
<ele>10.900000</ele>
<time>2018-09-13T00:00:56Z</time>
<speed>0.03</speed>
</trkpt>
<trkpt lat="-7.165462" lon="-34.796677">
<ele>12.320000</ele>
<time>2018-09-13T00:12:28Z</time>
<speed>0.08</speed>
</trkpt>
<trkpt lat="-7.165534" lon="-34.796730">
<ele>22.519999</ele>
<time>2018-09-13T00:24:00Z</time>
<speed>0.37</speed>
</trkpt>
<trkpt lat="-7.165542" lon="-34.796818">
<ele>20.850000</ele>
<time>2018-09-13T00:34:47Z</time>
<speed>0.14</speed>
</trkpt>
<trkpt lat="-7.165452" lon="-34.796471">
<ele>30.689999</ele>
<time>2018-09-13T00:52:19Z</time>
<speed>0.00</speed>
</trkpt>
<trkpt lat="-7.165474" lon="-34.796719">
<ele>-24.820000</ele>
<time>2018-09-13T00:57:33Z</time>
<speed>0.00</speed>
</trkpt>
<trkpt lat="-7.165523" lon="-34.796661">
<ele>-12.160000</ele>
<time>2018-09-13T01:03:15Z</time>
<speed>0.10</speed>
</trkpt>
<trkpt lat="-7.165546" lon="-34.796642">
<ele>-10.099999</ele>
<time>2018-09-13T01:14:55Z</time>
<speed>0.41</speed>
</trkpt>
<trkpt lat="-7.165486" lon="-34.796654">
<ele>32.399998</ele>
<time>2018-09-13T01:25:49Z</time>
<speed>0.08</speed>
</trkpt>
<trkpt lat="-7.165378" lon="-34.796715">
<ele>51.930000</ele>
<time>2018-09-13T01:36:34Z</time>
<speed>0.00</speed>
</trkpt>
<trkpt lat="-7.165310" lon="-34.796650">
<ele>105.479996</ele>
<time>2018-09-13T01:42:07Z</time>
<speed>0.28</speed>
</trkpt>
<trkpt lat="-7.165461" lon="-34.796665">
<ele>3.930000</ele>
<time>2018-09-13T01:51:14Z</time>
<speed>0.00</speed>
</trkpt>
<trkpt lat="-7.165633" lon="-34.796791">
<ele>-20.859999</ele>
<time>2018-09-13T01:56:42Z</time>
<speed>0.82</speed>
</trkpt>
<trkpt lat="-7.165800" lon="-34.796795">
<ele>-31.320000</ele>
<time>2018-09-13T02:02:54Z</time>
<speed>0.20</speed>
</trkpt>
<trkpt lat="-7.165483" lon="-34.796741">
<ele>5.440000</ele>
<time>2018-09-13T02:09:46Z</time>
<speed>2.07</speed>
</trkpt>
<trkpt lat="-7.165702" lon="-34.796738">
<ele>37.730000</ele>
<time>2018-09-13T02:15:25Z</time>
<speed>0.35</speed>
</trkpt>
<trkpt lat="-7.165247" lon="-34.796551">
<ele>-44.719997</ele>
<time>2018-09-13T02:22:24Z</time>
<speed>0.20</speed>
</trkpt>
<trkpt lat="-7.165443" lon="-34.796688">
<ele>-16.619999</ele>
<time>2018-09-13T02:30:41Z</time>
<speed>0.51</speed>
</trkpt>
<trkpt lat="-7.165423" lon="-34.796692">
<ele>-1.560000</ele>
<time>2018-09-13T02:41:18Z</time>
<speed>0.08</speed>
</trkpt>
<trkpt lat="-7.165514" lon="-34.796711">
<ele>25.000000</ele>
<time>2018-09-13T02:57:28Z</time>
<speed>0.55</speed>
</trkpt>
</trkseg>
</trk>
<trk>
<name>20181015-185628(13)</name>
<desc>Color:004000ff</desc>
<trkseg>
<trkpt lat="-7.165518" lon="-34.796680">
<ele>21.939999</ele>
<time>2018-09-13T03:02:48Z</time>
<speed>0.00</speed>
</trkpt>
<trkpt lat="-7.165569" lon="-34.796654">
<ele>18.990000</ele>
<time>2018-09-13T03:08:04Z</time>
<speed>0.00</speed>
</trkpt>
<trkpt lat="-7.165418" lon="-34.796741">
<ele>0.180000</ele>
<time>2018-09-13T03:13:38Z</time>
<speed>1.20</speed>
</trkpt>
<trkpt lat="-7.165568" lon="-34.796661">
<ele>34.980000</ele>
<time>2018-09-13T03:21:27Z</time>
<speed>0.00</speed>
</trkpt>
<trkpt lat="-7.165524" lon="-34.796688">
<ele>33.239998</ele>
<time>2018-09-13T03:27:06Z</time>
<speed>0.06</speed>
</trkpt>
<trkpt lat="-7.165534" lon="-34.796799">
<ele>5.370000</ele>
<time>2018-09-13T03:34:59Z</time>
<speed>0.00</speed>
</trkpt>
<trkpt lat="-7.165582" lon="-34.796623">
<ele>61.070000</ele>
<time>2018-09-13T03:40:18Z</time>
<speed>0.21</speed>
</trkpt>
<trkpt lat="-7.165550" lon="-34.796680">
<ele>8.880000</ele>
<time>2018-09-13T03:45:37Z</time>
<speed>0.05</speed>
</trkpt>
<trkpt lat="-7.165768" lon="-34.796345">
<ele>112.820000</ele>
<time>2018-09-13T03:50:56Z</time>
<speed>2.60</speed>
</trkpt>
<trkpt lat="-7.165529" lon="-34.796684">
<ele>47.980000</ele>
<time>2018-09-13T03:56:16Z</time>
<speed>0.00</speed>
</trkpt>
<trkpt lat="-7.165522" lon="-34.796635">
<ele>54.599998</ele>
<time>2018-09-13T04:01:55Z</time>
<speed>0.45</speed>
</trkpt>
<trkpt lat="-7.165552" lon="-34.796688">
<ele>-34.570000</ele>
<time>2018-09-13T04:07:52Z</time>
<speed>0.06</speed>
</trkpt>
<trkpt lat="-7.165514" lon="-34.796608">
<ele>31.660000</ele>
<time>2018-09-13T04:15:16Z</time>
<speed>0.09</speed>
</trkpt>
<trkpt lat="-7.165554" lon="-34.796616">
<ele>48.849998</ele>
<time>2018-09-13T04:22:21Z</time>
<speed>0.34</speed>
</trkpt>
<trkpt lat="-7.165600" lon="-34.796867">
<ele>-8.559999</ele>
<time>2018-09-13T04:29:54Z</time>
<speed>0.05</speed>
</trkpt>
<trkpt lat="-7.165574" lon="-34.796787">
<ele>-3.640000</ele>
<time>2018-09-13T04:38:58Z</time>
<speed>0.00</speed>
</trkpt>
<trkpt lat="-7.165515" lon="-34.796650">
<ele>18.740000</ele>
<time>2018-09-13T04:44:14Z</time>
<speed>0.00</speed>
</trkpt>
<trkpt lat="-7.165549" lon="-34.796616">
<ele>13.980000</ele>
<time>2018-09-13T04:49:28Z</time>
<speed>0.00</speed>
</trkpt>
<trkpt lat="-7.165549" lon="-34.796623">
<ele>10.770000</ele>
<time>2018-09-13T04:54:42Z</time>
<speed>0.00</speed>
</trkpt>
<trkpt lat="-7.165636" lon="-34.796806">
<ele>2.940000</ele>
<time>2018-09-13T05:00:02Z</time>
<speed>0.00</speed>
</trkpt>
<trkpt lat="-7.165462" lon="-34.796711">
<ele>15.000000</ele>
<time>2018-09-13T05:05:16Z</time>
<speed>0.00</speed>
</trkpt>
<trkpt lat="-7.165498" lon="-34.796665">
<ele>27.900000</ele>
<time>2018-09-13T05:10:35Z</time>
<speed>0.00</speed>
</trkpt>
<trkpt lat="-7.165516" lon="-34.796661">
<ele>16.549999</ele>
<time>2018-09-13T05:16:13Z</time>
<speed>0.55</speed>
</trkpt>
<trkpt lat="-7.165487" lon="-34.796669">
<ele>-10.360000</ele>
<time>2018-09-13T05:21:55Z</time>
<speed>0.12</speed>
</trkpt>
<trkpt lat="-7.165565" lon="-34.796619">
<ele>19.330000</ele>
<time>2018-09-13T05:29:08Z</time>
<speed>0.47</speed>
</trkpt>
<trkpt lat="-7.165424" lon="-34.796745">
<ele>-7.110000</ele>
<time>2018-09-13T05:37:02Z</time>
<speed>0.43</speed>
</trkpt>
<trkpt lat="-7.165527" lon="-34.796749">
<ele>9.500000</ele>
<time>2018-09-13T05:45:29Z</time>
<speed>0.00</speed>
</trkpt>
<trkpt lat="-7.165543" lon="-34.796680">
<ele>30.080000</ele>
<time>2018-09-13T05:50:43Z</time>
<speed>1.19</speed>
</trkpt>
<trkpt lat="-7.165425" lon="-34.796631">
<ele>34.610001</ele>
<time>2018-09-13T05:56:00Z</time>
<speed>0.00</speed>
</trkpt>
<trkpt lat="-7.165525" lon="-34.796860">
<ele>-26.199999</ele>
<time>2018-09-13T06:02:30Z</time>
<speed>0.11</speed>
</trkpt>
<trkpt lat="-7.165371" lon="-34.796608">
<ele>102.979996</ele>
<time>2018-09-13T06:13:24Z</time>
<speed>0.30</speed>
</trkpt>
<trkpt lat="-7.165536" lon="-34.796722">
<ele>11.420000</ele>
<time>2018-09-13T06:25:41Z</time>
<speed>0.00</speed>
</trkpt>
<trkpt lat="-7.165526" lon="-34.796707">
<ele>19.139999</ele>
<time>2018-09-13T06:30:54Z</time>
<speed>0.00</speed>
</trkpt>
<trkpt lat="-7.165468" lon="-34.796703">
<ele>6.180000</ele>
<time>2018-09-13T06:36:07Z</time>
<speed>0.00</speed>
</trkpt>
<trkpt lat="-7.165488" lon="-34.796730">
<ele>44.040001</ele>
<time>2018-09-13T06:41:20Z</time>
<speed>0.00</speed>
</trkpt>
<trkpt lat="-7.165529" lon="-34.796692">
<ele>19.129999</ele>
<time>2018-09-13T06:46:46Z</time>
<speed>0.20</speed>
</trkpt>
<trkpt lat="-7.165448" lon="-34.796566">
<ele>-33.169998</ele>
<time>2018-09-13T06:52:24Z</time>
<speed>0.00</speed>
</trkpt>
<trkpt lat="-7.165520" lon="-34.796726">
<ele>26.799999</ele>
<time>2018-09-13T06:57:44Z</time>
<speed>0.00</speed>
</trkpt>
<trkpt lat="-7.165541" lon="-34.796722">
<ele>26.719999</ele>
<time>2018-09-13T07:03:03Z</time>
<speed>0.00</speed>
</trkpt>
<trkpt lat="-7.165761" lon="-34.796886">
<ele>93.529999</ele>
<time>2018-09-13T07:08:19Z</time>
<speed>0.00</speed>
</trkpt>
<trkpt lat="-7.165474" lon="-34.796692">
<ele>37.799999</ele>
<time>2018-09-13T07:13:41Z</time>
<speed>0.08</speed>
</trkpt>
<trkpt lat="-7.165495" lon="-34.796719">
<ele>21.260000</ele>
<time>2018-09-13T07:18:56Z</time>
<speed>0.00</speed>
</trkpt>
<trkpt lat="-7.165421" lon="-34.796703">
<ele>49.480000</ele>
<time>2018-09-13T07:24:09Z</time>
<speed>0.00</speed>
</trkpt>
<trkpt lat="-7.165539" lon="-34.796761">
<ele>33.869999</ele>
<time>2018-09-13T07:29:23Z</time>
<speed>0.00</speed>
</trkpt>
<trkpt lat="-7.165648" lon="-34.796818">
<ele>38.809998</ele>
<time>2018-09-13T07:34:43Z</time>
<speed>1.57</speed>
</trkpt>
<trkpt lat="-7.165556" lon="-34.796764">
<ele>87.439995</ele>
<time>2018-09-13T07:40:18Z</time>
<speed>0.19</speed>
</trkpt>
<trkpt lat="-7.165466" lon="-34.796692">
<ele>20.410000</ele>
<time>2018-09-13T07:45:33Z</time>
<speed>0.00</speed>
</trkpt>
<trkpt lat="-7.165567" lon="-34.796707">
<ele>-3.940000</ele>
<time>2018-09-13T07:51:17Z</time>
<speed>0.15</speed>
</trkpt>
<trkpt lat="-7.165520" lon="-34.796719">
<ele>38.590000</ele>
<time>2018-09-13T07:57:37Z</time>
<speed>0.42</speed>
</trkpt>
<trkpt lat="-7.165526" lon="-34.796661">
<ele>16.029999</ele>
<time>2018-09-13T08:04:31Z</time>
<speed>0.62</speed>
</trkpt>
<trkpt lat="-7.165461" lon="-34.796654">
<ele>18.350000</ele>
<time>2018-09-13T08:10:43Z</time>
<speed>0.00</speed>
</trkpt>
<trkpt lat="-7.165460" lon="-34.796661">
<ele>14.750000</ele>
<time>2018-09-13T08:15:56Z</time>
<speed>0.00</speed>
</trkpt>
<trkpt lat="-7.165524" lon="-34.796703">
<ele>5.630000</ele>
<time>2018-09-13T08:21:11Z</time>
<speed>0.67</speed>
</trkpt>
<trkpt lat="-7.165547" lon="-34.796688">
<ele>16.299999</ele>
<time>2018-09-13T08:26:58Z</time>
<speed>0.20</speed>
</trkpt>
<trkpt lat="-7.165441" lon="-34.796597">
<ele>59.559998</ele>
<time>2018-09-13T08:33:11Z</time>
<speed>0.00</speed>
</trkpt>
<trkpt lat="-7.165553" lon="-34.796673">
<ele>43.090000</ele>
<time>2018-09-13T08:38:31Z</time>
<speed>0.40</speed>
</trkpt>
<trkpt lat="-7.165499" lon="-34.796738">
<ele>-12.160000</ele>
<time>2018-09-13T08:43:46Z</time>
<speed>1.29</speed>
</trkpt>
<trkpt lat="-7.165508" lon="-34.796696">
<ele>26.730000</ele>
<time>2018-09-13T08:48:59Z</time>
<speed>0.00</speed>
</trkpt>
<trkpt lat="-7.165590" lon="-34.796707">
<ele>-12.360000</ele>
<time>2018-09-13T08:54:12Z</time>
<speed>0.00</speed>
</trkpt>
<trkpt lat="-7.165411" lon="-34.796692">
<ele>31.769999</ele>
<time>2018-09-13T08:59:28Z</time>
<speed>0.00</speed>
</trkpt>
<trkpt lat="-7.165445" lon="-34.796669">
<ele>28.080000</ele>
<time>2018-09-13T09:04:44Z</time>
<speed>0.00</speed>
</trkpt>
<trkpt lat="-7.165410" lon="-34.796638">
<ele>8.210000</ele>
<time>2018-09-13T09:10:00Z</time>
<speed>0.00</speed>
</trkpt>
<trkpt lat="-7.165532" lon="-34.796635">
<ele>28.109999</ele>
<time>2018-09-13T09:15:12Z</time>
<speed>0.00</speed>
</trkpt>
<trkpt lat="-7.165696" lon="-34.796780">
<ele>16.109999</ele>
<time>2018-09-13T09:20:25Z</time>
<speed>0.00</speed>
</trkpt>
<trkpt lat="-7.165501" lon="-34.796684">
<ele>21.930000</ele>
<time>2018-09-13T09:25:38Z</time>
<speed>0.00</speed>
</trkpt>
<trkpt lat="-7.165505" lon="-34.796688">
<ele>15.880000</ele>
<time>2018-09-13T09:30:50Z</time>
<speed>0.00</speed>
</trkpt>
<trkpt lat="-7.165561" lon="-34.796692">
<ele>23.379999</ele>
<time>2018-09-13T09:36:03Z</time>
<speed>0.00</speed>
</trkpt>
<trkpt lat="-7.165701" lon="-34.796757">
<ele>17.580000</ele>
<time>2018-09-13T09:41:20Z</time>
<speed>0.18</speed>
</trkpt>
<trkpt lat="-7.165390" lon="-34.796642">
<ele>-0.700000</ele>
<time>2018-09-13T09:46:34Z</time>
<speed>0.00</speed>
</trkpt>
<trkpt lat="-7.165653" lon="-34.796806">
<ele>7.830000</ele>
<time>2018-09-13T09:51:51Z</time>
<speed>1.90</speed>
</trkpt>
<trkpt lat="-7.165615" lon="-34.796810">
<ele>5.940000</ele>
<time>2018-09-13T09:57:25Z</time>
<speed>0.40</speed>
</trkpt>
<trkpt lat="-7.165522" lon="-34.796711">
<ele>8.030000</ele>
<time>2018-09-13T10:03:00Z</time>
<speed>0.54</speed>
</trkpt>
<trkpt lat="-7.165509" lon="-34.796680">
<ele>4.250000</ele>
<time>2018-09-13T10:08:32Z</time>
<speed>0.00</speed>
</trkpt>
<trkpt lat="-7.165498" lon="-34.796661">
<ele>10.070000</ele>
<time>2018-09-13T10:13:45Z</time>
<speed>0.00</speed>
</trkpt>
<trkpt lat="-7.165579" lon="-34.796700">
<ele>8.330000</ele>
<time>2018-09-13T10:18:58Z</time>
<speed>0.00</speed>
</trkpt>
<trkpt lat="-7.165531" lon="-34.796734">
<ele>-3.970000</ele>
<time>2018-09-13T10:24:09Z</time>
<speed>0.25</speed>
</trkpt>
<trkpt lat="-7.165523" lon="-34.796665">
<ele>11.700000</ele>
<time>2018-09-13T10:29:20Z</time>
<speed>0.07</speed>
</trkpt>
<trkpt lat="-7.165583" lon="-34.796761">
<ele>10.760000</ele>
<time>2018-09-13T10:34:33Z</time>
<speed>0.00</speed>
</trkpt>
<trkpt lat="-7.165493" lon="-34.796650">
<ele>19.990000</ele>
<time>2018-09-13T10:39:45Z</time>
<speed>0.00</speed>
</trkpt>
<trkpt lat="-7.165392" lon="-34.796680">
<ele>19.730000</ele>
<time>2018-09-13T10:44:58Z</time>
<speed>0.00</speed>
</trkpt>
<trkpt lat="-7.165563" lon="-34.796726">
<ele>16.430000</ele>
<time>2018-09-13T10:50:10Z</time>
<speed>0.18</speed>
</trkpt>
<trkpt lat="-7.165536" lon="-34.796726">
<ele>6.740000</ele>
<time>2018-09-13T10:55:22Z</time>
<speed>0.00</speed>
</trkpt>
<trkpt lat="-7.165479" lon="-34.796688">
<ele>-7.310000</ele>
<time>2018-09-13T11:00:37Z</time>
<speed>0.00</speed>
</trkpt>
<trkpt lat="-7.165431" lon="-34.796677">
<ele>18.980000</ele>
<time>2018-09-13T11:05:50Z</time>
<speed>0.00</speed>
</trkpt>
<trkpt lat="-7.165533" lon="-34.796688">
<ele>-0.570000</ele>
<time>2018-09-13T11:11:02Z</time>
<speed>0.00</speed>
</trkpt>
<trkpt lat="-7.165590" lon="-34.796703">
<ele>11.200000</ele>
<time>2018-09-13T11:16:14Z</time>
<speed>0.00</speed>
</trkpt>
<trkpt lat="-7.165548" lon="-34.796608">
<ele>10.370000</ele>
<time>2018-09-13T11:21:29Z</time>
<speed>0.00</speed>
</trkpt>
<trkpt lat="-7.165574" lon="-34.796619">
<ele>6.280000</ele>
<time>2018-09-13T11:26:41Z</time>
<speed>0.00</speed>
</trkpt>
<trkpt lat="-7.165473" lon="-34.796616">
<ele>3.340000</ele>
<time>2018-09-13T11:31:53Z</time>
<speed>0.00</speed>
</trkpt>
<trkpt lat="-7.165543" lon="-34.796692">
<ele>25.150000</ele>
<time>2018-09-13T11:37:05Z</time>
<speed>0.00</speed>
</trkpt>
<trkpt lat="-7.165559" lon="-34.796658">
<ele>8.230000</ele>
<time>2018-09-13T11:42:17Z</time>
<speed>0.00</speed>
</trkpt>
<trkpt lat="-7.165483" lon="-34.796700">
<ele>13.520000</ele>
<time>2018-09-13T11:47:30Z</time>
<speed>0.00</speed>
</trkpt>
<trkpt lat="-7.165524" lon="-34.796726">
<ele>18.190001</ele>
<time>2018-09-13T11:52:43Z</time>
<speed>0.08</speed>
</trkpt>
<trkpt lat="-7.165600" lon="-34.796631">
<ele>7.290000</ele>
<time>2018-09-13T11:57:56Z</time>
<speed>0.00</speed>
</trkpt>
<trkpt lat="-7.165555" lon="-34.796730">
<ele>12.490000</ele>
<time>2018-09-13T12:03:12Z</time>
<speed>0.00</speed>
</trkpt>
<trkpt lat="-7.165550" lon="-34.796753">
<ele>24.680000</ele>
<time>2018-09-13T12:08:25Z</time>
<speed>0.00</speed>
</trkpt>
<trkpt lat="-7.165545" lon="-34.796715">
<ele>-0.890000</ele>
<time>2018-09-13T12:13:47Z</time>
<speed>0.73</speed>
</trkpt>
<trkpt lat="-7.165509" lon="-34.796711">
<ele>9.860000</ele>
<time>2018-09-13T12:19:01Z</time>
<speed>0.00</speed>
</trkpt>
<trkpt lat="-7.165500" lon="-34.796703">
<ele>34.130001</ele>
<time>2018-09-13T12:24:18Z</time>
<speed>0.00</speed>
</trkpt>
<trkpt lat="-7.165462" lon="-34.796741">
<ele>46.509998</ele>
<time>2018-09-13T12:29:53Z</time>
<speed>0.00</speed>
</trkpt>
<trkpt lat="-7.165548" lon="-34.796738">
<ele>31.480000</ele>
<time>2018-09-13T12:35:11Z</time>
<speed>0.00</speed>
</trkpt>
<trkpt lat="-7.165581" lon="-34.796703">
<ele>3.670000</ele>
<time>2018-09-13T12:40:55Z</time>
<speed>0.07</speed>
</trkpt>
<trkpt lat="-7.165487" lon="-34.796616">
<ele>38.090000</ele>
<time>2018-09-13T12:47:07Z</time>
<speed>0.00</speed>
</trkpt>
<trkpt lat="-7.165494" lon="-34.796574">
<ele>36.439999</ele>
<time>2018-09-13T12:52:19Z</time>
<speed>0.00</speed>
</trkpt>
<trkpt lat="-7.165555" lon="-34.796638">
<ele>14.990000</ele>
<time>2018-09-13T12:57:40Z</time>
<speed>0.80</speed>
</trkpt>
<trkpt lat="-7.165447" lon="-34.796585">
<ele>39.759998</ele>
<time>2018-09-13T13:03:00Z</time>
<speed>0.00</speed>
</trkpt>
<trkpt lat="-7.165536" lon="-34.796589">
<ele>30.599998</ele>
<time>2018-09-13T13:08:14Z</time>
<speed>0.00</speed>
</trkpt>
<trkpt lat="-7.165553" lon="-34.796585">
<ele>18.500000</ele>
<time>2018-09-13T13:13:31Z</time>
<speed>0.24</speed>
</trkpt>
<trkpt lat="-7.165515" lon="-34.796635">
<ele>24.279999</ele>
<time>2018-09-13T13:18:51Z</time>
<speed>0.00</speed>
</trkpt>
<trkpt lat="-7.165543" lon="-34.796711">
<ele>17.369999</ele>
<time>2018-09-13T13:24:08Z</time>
<speed>1.74</speed>
</trkpt>
<trkpt lat="-7.165481" lon="-34.796665">
<ele>27.779999</ele>
<time>2018-09-13T13:29:22Z</time>
<speed>0.00</speed>
</trkpt>
<trkpt lat="-7.165478" lon="-34.796616">
<ele>40.799999</ele>
<time>2018-09-13T13:34:36Z</time>
<speed>0.00</speed>
</trkpt>
<trkpt lat="-7.165519" lon="-34.796459">
<ele>-12.190000</ele>
<time>2018-09-13T13:39:50Z</time>
<speed>0.00</speed>
</trkpt>
<trkpt lat="-7.165449" lon="-34.796627">
<ele>26.490000</ele>
<time>2018-09-13T13:45:04Z</time>
<speed>0.00</speed>
</trkpt>
<trkpt lat="-7.165554" lon="-34.796749">
<ele>20.990000</ele>
<time>2018-09-13T13:50:18Z</time>
<speed>0.00</speed>
</trkpt>
<trkpt lat="-7.165647" lon="-34.796608">
<ele>-1.320000</ele>
<time>2018-09-13T13:55:33Z</time>
<speed>0.00</speed>
</trkpt>
<trkpt lat="-7.165749" lon="-34.796253">
<ele>48.379997</ele>
<time>2018-09-13T14:01:55Z</time>
<speed>1.64</speed>
</trkpt>
<trkpt lat="-7.165500" lon="-34.796623">
<ele>18.160000</ele>
<time>2018-09-13T14:09:54Z</time>
<speed>0.29</speed>
</trkpt>
<trkpt lat="-7.165561" lon="-34.796669">
<ele>20.639999</ele>
<time>2018-09-13T14:19:39Z</time>
<speed>0.00</speed>
</trkpt>
<trkpt lat="-7.165549" lon="-34.796749">
<ele>12.090000</ele>
<time>2018-09-13T14:24:53Z</time>
<speed>0.00</speed>
</trkpt>
<trkpt lat="-7.165615" lon="-34.796719">
<ele>-6.600000</ele>
<time>2018-09-13T14:30:21Z</time>
<speed>0.09</speed>
</trkpt>
<trkpt lat="-7.165509" lon="-34.796741">
<ele>21.029999</ele>
<time>2018-09-13T14:36:36Z</time>
<speed>0.59</speed>
</trkpt>
<trkpt lat="-7.165495" lon="-34.796734">
<ele>26.260000</ele>
<time>2018-09-13T14:43:26Z</time>
<speed>0.00</speed>
</trkpt>
<trkpt lat="-7.165502" lon="-34.796688">
<ele>26.969999</ele>
<time>2018-09-13T14:48:41Z</time>
<speed>0.00</speed>
</trkpt>
<trkpt lat="-7.165459" lon="-34.796692">
<ele>34.079998</ele>
<time>2018-09-13T14:53:58Z</time>
<speed>0.00</speed>
</trkpt>
<trkpt lat="-7.165538" lon="-34.796696">
<ele>35.040001</ele>
<time>2018-09-13T14:59:12Z</time>
<speed>0.00</speed>
</trkpt>
<trkpt lat="-7.165435" lon="-34.796577">
<ele>21.400000</ele>
<time>2018-09-13T15:04:27Z</time>
<speed>0.00</speed>
</trkpt>
<trkpt lat="-7.165528" lon="-34.796650">
<ele>40.489998</ele>
<time>2018-09-13T15:09:41Z</time>
<speed>0.47</speed>
</trkpt>
<trkpt lat="-7.165545" lon="-34.796673">
<ele>35.360001</ele>
<time>2018-09-13T15:15:06Z</time>
<speed>0.17</speed>
</trkpt>
<trkpt lat="-7.165520" lon="-34.796703">
<ele>29.629999</ele>
<time>2018-09-13T15:20:20Z</time>
<speed>0.00</speed>
</trkpt>
<trkpt lat="-7.165622" lon="-34.796513">
<ele>40.980000</ele>
<time>2018-09-13T15:25:31Z</time>
<speed>0.00</speed>
</trkpt>
<trkpt lat="-7.165555" lon="-34.796585">
<ele>29.330000</ele>
<time>2018-09-13T15:31:00Z</time>
<speed>0.46</speed>
</trkpt>
<trkpt lat="-7.165502" lon="-34.796677">
<ele>27.449999</ele>
<time>2018-09-13T15:36:40Z</time>
<speed>0.00</speed>
</trkpt>
<trkpt lat="-7.165424" lon="-34.796764">
<ele>-30.160000</ele>
<time>2018-09-13T15:43:10Z</time>
<speed>0.00</speed>
</trkpt>
<trkpt lat="-7.165473" lon="-34.796700">
<ele>33.509998</ele>
<time>2018-09-13T15:48:21Z</time>
<speed>0.00</speed>
</trkpt>
<trkpt lat="-7.165525" lon="-34.796558">
<ele>38.430000</ele>
<time>2018-09-13T15:53:32Z</time>
<speed>0.00</speed>
</trkpt>
<trkpt lat="-7.165546" lon="-34.796661">
<ele>18.279999</ele>
<time>2018-09-13T15:58:43Z</time>
<speed>0.00</speed>
</trkpt>
<trkpt lat="-7.165526" lon="-34.796646">
<ele>17.420000</ele>
<time>2018-09-13T16:03:59Z</time>
<speed>0.00</speed>
</trkpt>
<trkpt lat="-7.165464" lon="-34.796597">
<ele>32.840000</ele>
<time>2018-09-13T16:09:10Z</time>
<speed>0.00</speed>
</trkpt>
<trkpt lat="-7.165549" lon="-34.796677">
<ele>-16.100000</ele>
<time>2018-09-13T16:14:50Z</time>
<speed>0.12</speed>
</trkpt>
<trkpt lat="-7.165533" lon="-34.796684">
<ele>20.469999</ele>
<time>2018-09-13T16:20:02Z</time>
<speed>0.00</speed>
</trkpt>
<trkpt lat="-7.165558" lon="-34.796696">
<ele>15.210000</ele>
<time>2018-09-13T16:25:13Z</time>
<speed>0.16</speed>
</trkpt>
<trkpt lat="-7.165555" lon="-34.796669">
<ele>22.049999</ele>
<time>2018-09-13T16:30:25Z</time>
<speed>0.00</speed>
</trkpt>
<trkpt lat="-7.165405" lon="-34.796474">
<ele>38.759998</ele>
<time>2018-09-13T16:35:37Z</time>
<speed>0.00</speed>
</trkpt>
<trkpt lat="-7.165530" lon="-34.796684">
<ele>11.550000</ele>
<time>2018-09-13T16:40:48Z</time>
<speed>0.00</speed>
</trkpt>
<trkpt lat="-7.165575" lon="-34.796600">
<ele>20.320000</ele>
<time>2018-09-13T16:46:01Z</time>
<speed>0.00</speed>
</trkpt>
<trkpt lat="-7.165494" lon="-34.796803">
<ele>-12.700000</ele>
<time>2018-09-13T16:51:12Z</time>
<speed>0.00</speed>
</trkpt>
<trkpt lat="-7.165638" lon="-34.796791">
<ele>-9.260000</ele>
<time>2018-09-13T16:56:43Z</time>
<speed>0.53</speed>
</trkpt>
<trkpt lat="-7.165499" lon="-34.796654">
<ele>33.029999</ele>
<time>2018-09-13T17:02:03Z</time>
<speed>0.00</speed>
</trkpt>
<trkpt lat="-7.165531" lon="-34.796555">
<ele>20.430000</ele>
<time>2018-09-13T17:07:15Z</time>
<speed>0.00</speed>
</trkpt>
<trkpt lat="-7.165487" lon="-34.796566">
<ele>23.750000</ele>
<time>2018-09-13T17:12:28Z</time>
<speed>0.00</speed>
</trkpt>
<trkpt lat="-7.165545" lon="-34.796543">
<ele>29.689999</ele>
<time>2018-09-13T17:18:02Z</time>
<speed>0.13</speed>
</trkpt>
<trkpt lat="-7.165581" lon="-34.796814">
<ele>-19.619999</ele>
<time>2018-09-13T17:23:21Z</time>
<speed>0.00</speed>
</trkpt>
<trkpt lat="-7.165611" lon="-34.796665">
<ele>-1.560000</ele>
<time>2018-09-13T17:28:59Z</time>
<speed>0.21</speed>
</trkpt>
<trkpt lat="-7.165671" lon="-34.796463">
<ele>42.110001</ele>
<time>2018-09-13T17:35:29Z</time>
<speed>0.00</speed>
</trkpt>
<trkpt lat="-7.165510" lon="-34.796535">
<ele>22.230000</ele>
<time>2018-09-13T17:40:41Z</time>
<speed>0.00</speed>
</trkpt>
<trkpt lat="-7.165580" lon="-34.796700">
<ele>22.539999</ele>
<time>2018-09-13T17:45:52Z</time>
<speed>0.00</speed>
</trkpt>
<trkpt lat="-7.165453" lon="-34.796616">
<ele>16.750000</ele>
<time>2018-09-13T17:51:05Z</time>
<speed>0.00</speed>
</trkpt>
<trkpt lat="-7.165597" lon="-34.796677">
<ele>13.020000</ele>
<time>2018-09-13T17:56:31Z</time>
<speed>0.13</speed>
</trkpt>
<trkpt lat="-7.165533" lon="-34.796757">
<ele>3.470000</ele>
<time>2018-09-13T18:01:50Z</time>
<speed>0.00</speed>
</trkpt>
<trkpt lat="-7.165551" lon="-34.796562">
<ele>25.549999</ele>
<time>2018-09-13T18:07:05Z</time>
<speed>0.00</speed>
</trkpt>
<trkpt lat="-7.165565" lon="-34.796654">
<ele>23.510000</ele>
<time>2018-09-13T18:12:16Z</time>
<speed>0.00</speed>
</trkpt>
<trkpt lat="-7.165436" lon="-34.796726">
<ele>17.660000</ele>
<time>2018-09-13T18:17:30Z</time>
<speed>0.00</speed>
</trkpt>
<trkpt lat="-7.165505" lon="-34.796642">
<ele>32.500000</ele>
<time>2018-09-13T18:22:42Z</time>
<speed>0.00</speed>
</trkpt>
<trkpt lat="-7.165504" lon="-34.796627">
<ele>52.169998</ele>
<time>2018-09-13T18:27:56Z</time>
<speed>0.27</speed>
</trkpt>
<trkpt lat="-7.165426" lon="-34.796726">
<ele>25.699999</ele>
<time>2018-09-13T18:33:07Z</time>
<speed>0.00</speed>
</trkpt>
<trkpt lat="-7.165523" lon="-34.796684">
<ele>20.959999</ele>
<time>2018-09-13T18:38:18Z</time>
<speed>0.00</speed>
</trkpt>
<trkpt lat="-7.165519" lon="-34.796627">
<ele>19.820000</ele>
<time>2018-09-13T18:43:29Z</time>
<speed>0.00</speed>
</trkpt>
<trkpt lat="-7.165507" lon="-34.796543">
<ele>40.290001</ele>
<time>2018-09-13T18:48:40Z</time>
<speed>0.00</speed>
</trkpt>
<trkpt lat="-7.165543" lon="-34.796612">
<ele>28.019999</ele>
<time>2018-09-13T18:53:50Z</time>
<speed>0.00</speed>
</trkpt>
<trkpt lat="-7.165525" lon="-34.796638">
<ele>19.809999</ele>
<time>2018-09-13T18:59:18Z</time>
<speed>0.49</speed>
</trkpt>
<trkpt lat="-7.165570" lon="-34.796635">
<ele>38.450001</ele>
<time>2018-09-13T19:05:05Z</time>
<speed>0.00</speed>
</trkpt>
<trkpt lat="-7.165462" lon="-34.796677">
<ele>51.079998</ele>
<time>2018-09-13T19:11:13Z</time>
<speed>0.00</speed>
</trkpt>
<trkpt lat="-7.165497" lon="-34.796555">
<ele>-9.750000</ele>
<time>2018-09-13T19:16:24Z</time>
<speed>0.00</speed>
</trkpt>
<trkpt lat="-7.165475" lon="-34.796623">
<ele>42.149998</ele>
<time>2018-09-13T19:21:36Z</time>
<speed>0.00</speed>
</trkpt>
<trkpt lat="-7.165443" lon="-34.796593">
<ele>21.980000</ele>
<time>2018-09-13T19:26:47Z</time>
<speed>0.00</speed>
</trkpt>
<trkpt lat="-7.165531" lon="-34.796627">
<ele>42.029999</ele>
<time>2018-09-13T19:31:58Z</time>
<speed>0.00</speed>
</trkpt>
<trkpt lat="-7.165603" lon="-34.796741">
<ele>56.529999</ele>
<time>2018-09-13T19:37:09Z</time>
<speed>0.00</speed>
</trkpt>
<trkpt lat="-7.165579" lon="-34.796772">
<ele>15.980000</ele>
<time>2018-09-13T19:42:18Z</time>
<speed>0.00</speed>
</trkpt>
<trkpt lat="-7.165536" lon="-34.796532">
<ele>1.550000</ele>
<time>2018-09-13T19:47:29Z</time>
<speed>0.00</speed>
</trkpt>
<trkpt lat="-7.165541" lon="-34.796677">
<ele>17.840000</ele>
<time>2018-09-13T19:52:45Z</time>
<speed>0.54</speed>
</trkpt>
<trkpt lat="-7.165501" lon="-34.796822">
<ele>10.980000</ele>
<time>2018-09-13T19:57:59Z</time>
<speed>0.00</speed>
</trkpt>
<trkpt lat="-7.165540" lon="-34.796688">
<ele>13.500000</ele>
<time>2018-09-13T20:03:33Z</time>
<speed>0.07</speed>
</trkpt>
<trkpt lat="-7.165631" lon="-34.796600">
<ele>-35.399998</ele>
<time>2018-09-13T20:08:51Z</time>
<speed>0.00</speed>
</trkpt>
<trkpt lat="-7.165567" lon="-34.796764">
<ele>-13.849999</ele>
<time>2018-09-13T20:14:04Z</time>
<speed>0.00</speed>
</trkpt>
<trkpt lat="-7.165744" lon="-34.796844">
<ele>-36.980000</ele>
<time>2018-09-13T20:19:25Z</time>
<speed>0.43</speed>
</trkpt>
<trkpt lat="-7.165637" lon="-34.796638">
<ele>-32.759998</ele>
<time>2018-09-13T20:24:36Z</time>
<speed>0.00</speed>
</trkpt>
<trkpt lat="-7.165374" lon="-34.796539">
<ele>-10.540000</ele>
<time>2018-09-13T20:29:46Z</time>
<speed>0.38</speed>
</trkpt>
<trkpt lat="-7.165519" lon="-34.796753">
<ele>19.549999</ele>
<time>2018-09-13T20:34:56Z</time>
<speed>0.00</speed>
</trkpt>
<trkpt lat="-7.165526" lon="-34.796841">
<ele>19.160000</ele>
<time>2018-09-13T20:40:06Z</time>
<speed>0.00</speed>
</trkpt>
<trkpt lat="-7.165427" lon="-34.796688">
<ele>24.059999</ele>
<time>2018-09-13T20:45:19Z</time>
<speed>0.00</speed>
</trkpt>
<trkpt lat="-7.165472" lon="-34.796700">
<ele>24.840000</ele>
<time>2018-09-13T20:50:39Z</time>
<speed>0.29</speed>
</trkpt>
<trkpt lat="-7.165499" lon="-34.796616">
<ele>2.280000</ele>
<time>2018-09-13T20:55:52Z</time>
<speed>1.50</speed>
</trkpt>
<trkpt lat="-7.165485" lon="-34.796776">
<ele>18.549999</ele>
<time>2018-09-13T21:01:16Z</time>
<speed>0.40</speed>
</trkpt>
<trkpt lat="-7.165468" lon="-34.796650">
<ele>13.620000</ele>
<time>2018-09-13T21:06:40Z</time>
<speed>0.38</speed>
</trkpt>
<trkpt lat="-7.165444" lon="-34.796669">
<ele>7.680000</ele>
<time>2018-09-13T21:11:55Z</time>
<speed>0.18</speed>
</trkpt>
<trkpt lat="-7.165580" lon="-34.796623">
<ele>-17.930000</ele>
<time>2018-09-13T21:17:11Z</time>
<speed>0.55</speed>
</trkpt>
<trkpt lat="-7.165557" lon="-34.796776">
<ele>20.869999</ele>
<time>2018-09-13T21:22:22Z</time>
<speed>0.00</speed>
</trkpt>
<trkpt lat="-7.165483" lon="-34.796703">
<ele>13.120000</ele>
<time>2018-09-13T21:27:34Z</time>
<speed>0.00</speed>
</trkpt>
<trkpt lat="-7.165462" lon="-34.796673">
<ele>2.800000</ele>
<time>2018-09-13T21:32:57Z</time>
<speed>0.09</speed>
</trkpt>
<trkpt lat="-7.165464" lon="-34.796650">
<ele>20.160000</ele>
<time>2018-09-13T21:38:16Z</time>
<speed>0.00</speed>
</trkpt>
<trkpt lat="-7.165452" lon="-34.796761">
<ele>42.709999</ele>
<time>2018-09-13T21:43:54Z</time>
<speed>0.21</speed>
</trkpt>
<trkpt lat="-7.165409" lon="-34.796677">
<ele>27.389999</ele>
<time>2018-09-13T21:49:43Z</time>
<speed>0.00</speed>
</trkpt>
<trkpt lat="-7.165431" lon="-34.796665">
<ele>32.719997</ele>
<time>2018-09-13T21:54:55Z</time>
<speed>0.62</speed>
</trkpt>
<trkpt lat="-7.165475" lon="-34.796600">
<ele>32.419998</ele>
<time>2018-09-13T22:00:54Z</time>
<speed>0.22</speed>
</trkpt>
<trkpt lat="-7.165512" lon="-34.796654">
<ele>40.029999</ele>
<time>2018-09-13T22:09:16Z</time>
<speed>0.08</speed>
</trkpt>
<trkpt lat="-7.165483" lon="-34.796646">
<ele>30.349998</ele>
<time>2018-09-13T22:20:38Z</time>
<speed>0.52</speed>
</trkpt>
<trkpt lat="-7.165490" lon="-34.796673">
<ele>28.809999</ele>
<time>2018-09-13T22:31:40Z</time>
<speed>0.00</speed>
</trkpt>
<trkpt lat="-7.165531" lon="-34.796665">
<ele>11.230000</ele>
<time>2018-09-13T22:36:54Z</time>
<speed>0.00</speed>
</trkpt>
<trkpt lat="-7.165436" lon="-34.796650">
<ele>21.770000</ele>
<time>2018-09-13T22:42:11Z</time>
<speed>0.00</speed>
</trkpt>
<trkpt lat="-7.165583" lon="-34.796654">
<ele>10.400000</ele>
<time>2018-09-13T22:47:25Z</time>
<speed>0.00</speed>
</trkpt>
<trkpt lat="-7.165467" lon="-34.796543">
<ele>14.080000</ele>
<time>2018-09-13T22:52:40Z</time>
<speed>0.00</speed>
</trkpt>
<trkpt lat="-7.165595" lon="-34.796791">
<ele>14.380000</ele>
<time>2018-09-13T22:58:15Z</time>
<speed>1.19</speed>
</trkpt>
<trkpt lat="-7.165562" lon="-34.796677">
<ele>14.120000</ele>
<time>2018-09-13T23:03:58Z</time>
<speed>0.00</speed>
</trkpt>
<trkpt lat="-7.165585" lon="-34.796444">
<ele>37.079998</ele>
<time>2018-09-13T23:09:22Z</time>
<speed>0.55</speed>
</trkpt>
<trkpt lat="-7.165384" lon="-34.796265">
<ele>1.680000</ele>
<time>2018-09-13T23:14:36Z</time>
<speed>0.00</speed>
</trkpt>
<trkpt lat="-7.165531" lon="-34.796585">
<ele>24.559999</ele>
<time>2018-09-13T23:19:50Z</time>
<speed>0.00</speed>
</trkpt>
<trkpt lat="-7.165528" lon="-34.796902">
<ele>10.630000</ele>
<time>2018-09-13T23:25:31Z</time>
<speed>0.15</speed>
</trkpt>
<trkpt lat="-7.165590" lon="-34.796696">
<ele>9.469999</ele>
<time>2018-09-13T23:31:01Z</time>
<speed>0.00</speed>
</trkpt>
<trkpt lat="-7.165456" lon="-34.796551">
<ele>26.189999</ele>
<time>2018-09-13T23:37:34Z</time>
<speed>0.21</speed>
</trkpt>
<trkpt lat="-7.165504" lon="-34.796696">
<ele>23.510000</ele>
<time>2018-09-13T23:44:35Z</time>
<speed>4.49</speed>
</trkpt>
<trkpt lat="-7.165443" lon="-34.796795">
<ele>18.180000</ele>
<time>2018-09-13T23:53:15Z</time>
<speed>0.76</speed>
</trkpt>
<trkpt lat="-7.165468" lon="-34.796532">
<ele>21.199999</ele>
<time>2018-09-14T00:07:47Z</time>
<speed>0.27</speed>
</trkpt>
<trkpt lat="-7.165469" lon="-34.796749">
<ele>10.070000</ele>
<time>2018-09-14T00:23:50Z</time>
<speed>1.25</speed>
</trkpt>
<trkpt lat="-7.165551" lon="-34.796547">
<ele>20.340000</ele>
<time>2018-09-14T00:37:07Z</time>
<speed>1.56</speed>
</trkpt>
<trkpt lat="-7.165426" lon="-34.796783">
<ele>21.959999</ele>
<time>2018-09-14T00:42:25Z</time>
<speed>0.00</speed>
</trkpt>
<trkpt lat="-7.165599" lon="-34.796543">
<ele>32.189999</ele>
<time>2018-09-14T00:47:39Z</time>
<speed>0.00</speed>
</trkpt>
<trkpt lat="-7.165490" lon="-34.796673">
<ele>-0.330000</ele>
<time>2018-09-14T00:52:54Z</time>
<speed>0.00</speed>
</trkpt>
<trkpt lat="-7.165553" lon="-34.796703">
<ele>7.070000</ele>
<time>2018-09-14T00:58:33Z</time>
<speed>0.40</speed>
</trkpt>
<trkpt lat="-7.165477" lon="-34.796799">
<ele>6.750000</ele>
<time>2018-09-14T01:06:27Z</time>
<speed>0.00</speed>
</trkpt>
<trkpt lat="-7.165475" lon="-34.796692">
<ele>39.869999</ele>
<time>2018-09-14T01:11:41Z</time>
<speed>0.00</speed>
</trkpt>
<trkpt lat="-7.165390" lon="-34.796719">
<ele>27.699999</ele>
<time>2018-09-14T01:17:00Z</time>
<speed>0.39</speed>
</trkpt>
<trkpt lat="-7.165499" lon="-34.796658">
<ele>33.709999</ele>
<time>2018-09-14T01:22:15Z</time>
<speed>0.00</speed>
</trkpt>
<trkpt lat="-7.165639" lon="-34.796673">
<ele>53.969997</ele>
<time>2018-09-14T01:27:29Z</time>
<speed>0.00</speed>
</trkpt>
<trkpt lat="-7.165532" lon="-34.796700">
<ele>12.469999</ele>
<time>2018-09-14T01:32:44Z</time>
<speed>0.00</speed>
</trkpt>
<trkpt lat="-7.165496" lon="-34.796558">
<ele>59.209999</ele>
<time>2018-09-14T01:38:12Z</time>
<speed>0.10</speed>
</trkpt>
<trkpt lat="-7.165500" lon="-34.796700">
<ele>25.029999</ele>
<time>2018-09-14T01:43:45Z</time>
<speed>0.24</speed>
</trkpt>
<trkpt lat="-7.165490" lon="-34.796665">
<ele>46.869999</ele>
<time>2018-09-14T01:49:05Z</time>
<speed>0.00</speed>
</trkpt>
<trkpt lat="-7.165538" lon="-34.796680">
<ele>8.050000</ele>
<time>2018-09-14T01:54:19Z</time>
<speed>0.00</speed>
</trkpt>
<trkpt lat="-7.165505" lon="-34.796734">
<ele>-19.500000</ele>
<time>2018-09-14T01:59:44Z</time>
<speed>0.51</speed>
</trkpt>
<trkpt lat="-7.165460" lon="-34.796684">
<ele>17.010000</ele>
<time>2018-09-14T02:05:10Z</time>
<speed>0.24</speed>
</trkpt>
<trkpt lat="-7.165580" lon="-34.796650">
<ele>24.170000</ele>
<time>2018-09-14T02:10:38Z</time>
<speed>0.46</speed>
</trkpt>
<trkpt lat="-7.165520" lon="-34.796741">
<ele>29.789999</ele>
<time>2018-09-14T02:16:08Z</time>
<speed>0.14</speed>
</trkpt>
<trkpt lat="-7.165545" lon="-34.796566">
<ele>35.950001</ele>
<time>2018-09-14T02:22:17Z</time>
<speed>0.34</speed>
</trkpt>
<trkpt lat="-7.165477" lon="-34.796623">
<ele>8.470000</ele>
<time>2018-09-14T02:29:00Z</time>
<speed>0.31</speed>
</trkpt>
<trkpt lat="-7.165514" lon="-34.796703">
<ele>7.840000</ele>
<time>2018-09-14T02:36:42Z</time>
<speed>0.03</speed>
</trkpt>
<trkpt lat="-7.165498" lon="-34.796642">
<ele>15.549999</ele>
<time>2018-09-14T02:44:19Z</time>
<speed>0.19</speed>
</trkpt>
<trkpt lat="-7.165532" lon="-34.796673">
<ele>28.080000</ele>
<time>2018-09-14T02:50:58Z</time>
<speed>0.62</speed>
</trkpt>
<trkpt lat="-7.165534" lon="-34.796589">
<ele>16.320000</ele>
<time>2018-09-14T02:57:19Z</time>
<speed>0.82</speed>
</trkpt>
</trkseg>
</trk>
<trk>
<name>20181015-185628(14)</name>
<desc>Color:004000ff</desc>
<trkseg>
<trkpt lat="-7.165595" lon="-34.796486">
<ele>5.080000</ele>
<time>2018-09-14T03:03:18Z</time>
<speed>0.00</speed>
</trkpt>
<trkpt lat="-7.165448" lon="-34.796734">
<ele>5.260000</ele>
<time>2018-09-14T03:08:58Z</time>
<speed>0.85</speed>
</trkpt>
<trkpt lat="-7.165346" lon="-34.796844">
<ele>-16.039999</ele>
<time>2018-09-14T03:15:11Z</time>
<speed>0.00</speed>
</trkpt>
<trkpt lat="-7.165364" lon="-34.796555">
<ele>-46.270000</ele>
<time>2018-09-14T03:20:59Z</time>
<speed>0.16</speed>
</trkpt>
<trkpt lat="-7.165605" lon="-34.796711">
<ele>59.649998</ele>
<time>2018-09-14T03:27:45Z</time>
<speed>0.16</speed>
</trkpt>
<trkpt lat="-7.165523" lon="-34.796677">
<ele>33.590000</ele>
<time>2018-09-14T03:35:16Z</time>
<speed>0.00</speed>
</trkpt>
<trkpt lat="-7.165495" lon="-34.796768">
<ele>-21.969999</ele>
<time>2018-09-14T03:40:30Z</time>
<speed>0.00</speed>
</trkpt>
<trkpt lat="-7.165420" lon="-34.796925">
<ele>-38.969997</ele>
<time>2018-09-14T03:45:48Z</time>
<speed>0.00</speed>
</trkpt>
<trkpt lat="-7.165484" lon="-34.796860">
<ele>0.220000</ele>
<time>2018-09-14T03:51:03Z</time>
<speed>0.00</speed>
</trkpt>
<trkpt lat="-7.165475" lon="-34.796272">
<ele>109.399994</ele>
<time>2018-09-14T03:57:07Z</time>
<speed>1.06</speed>
</trkpt>
<trkpt lat="-7.165600" lon="-34.796764">
<ele>-28.059999</ele>
<time>2018-09-14T04:05:02Z</time>
<speed>0.13</speed>
</trkpt>
<trkpt lat="-7.165521" lon="-34.796661">
<ele>11.969999</ele>
<time>2018-09-14T04:14:07Z</time>
<speed>0.00</speed>
</trkpt>
<trkpt lat="-7.165576" lon="-34.796688">
<ele>9.730000</ele>
<time>2018-09-14T04:19:21Z</time>
<speed>0.00</speed>
</trkpt>
<trkpt lat="-7.165522" lon="-34.796726">
<ele>20.260000</ele>
<time>2018-09-14T04:24:36Z</time>
<speed>0.00</speed>
</trkpt>
<trkpt lat="-7.165509" lon="-34.796726">
<ele>9.290000</ele>
<time>2018-09-14T04:29:55Z</time>
<speed>0.17</speed>
</trkpt>
<trkpt lat="-7.165521" lon="-34.796703">
<ele>9.370000</ele>
<time>2018-09-14T04:35:10Z</time>
<speed>0.00</speed>
</trkpt>
<trkpt lat="-7.165136" lon="-34.796520">
<ele>59.639999</ele>
<time>2018-09-14T04:40:26Z</time>
<speed>0.00</speed>
</trkpt>
<trkpt lat="-7.165694" lon="-34.796837">
<ele>-16.840000</ele>
<time>2018-09-14T04:45:49Z</time>
<speed>0.16</speed>
</trkpt>
<trkpt lat="-7.165819" lon="-34.796925">
<ele>-43.320000</ele>
<time>2018-09-14T04:51:05Z</time>
<speed>0.00</speed>
</trkpt>
<trkpt lat="-7.165565" lon="-34.796753">
<ele>9.889999</ele>
<time>2018-09-14T04:56:33Z</time>
<speed>0.31</speed>
</trkpt>
<trkpt lat="-7.165846" lon="-34.796776">
<ele>-40.590000</ele>
<time>2018-09-14T05:02:02Z</time>
<speed>0.00</speed>
</trkpt>
<trkpt lat="-7.165412" lon="-34.796684">
<ele>33.070000</ele>
<time>2018-09-14T05:07:31Z</time>
<speed>0.00</speed>
</trkpt>
<trkpt lat="-7.165737" lon="-34.796875">
<ele>-54.449997</ele>
<time>2018-09-14T05:12:56Z</time>
<speed>1.07</speed>
</trkpt>
<trkpt lat="-7.165709" lon="-34.796764">
<ele>-53.590000</ele>
<time>2018-09-14T05:18:13Z</time>
<speed>0.00</speed>
</trkpt>
<trkpt lat="-7.165436" lon="-34.796589">
<ele>29.330000</ele>
<time>2018-09-14T05:23:30Z</time>
<speed>0.00</speed>
</trkpt>
<trkpt lat="-7.165494" lon="-34.796711">
<ele>14.250000</ele>
<time>2018-09-14T05:28:45Z</time>
<speed>0.00</speed>
</trkpt>
<trkpt lat="-7.165288" lon="-34.796638">
<ele>42.139999</ele>
<time>2018-09-14T05:34:16Z</time>
<speed>0.25</speed>
</trkpt>
<trkpt lat="-7.165476" lon="-34.796814">
<ele>-19.680000</ele>
<time>2018-09-14T05:39:42Z</time>
<speed>0.72</speed>
</trkpt>
<trkpt lat="-7.165450" lon="-34.796707">
<ele>31.769999</ele>
<time>2018-09-14T05:45:17Z</time>
<speed>0.00</speed>
</trkpt>
<trkpt lat="-7.165459" lon="-34.796688">
<ele>43.139999</ele>
<time>2018-09-14T05:50:33Z</time>
<speed>0.00</speed>
</trkpt>
<trkpt lat="-7.165503" lon="-34.796745">
<ele>30.679998</ele>
<time>2018-09-14T05:55:59Z</time>
<speed>0.49</speed>
</trkpt>
<trkpt lat="-7.165512" lon="-34.796673">
<ele>23.900000</ele>
<time>2018-09-14T06:01:33Z</time>
<speed>0.15</speed>
</trkpt>
<trkpt lat="-7.165531" lon="-34.796658">
<ele>23.969999</ele>
<time>2018-09-14T06:07:27Z</time>
<speed>0.76</speed>
</trkpt>
<trkpt lat="-7.165536" lon="-34.796604">
<ele>30.480000</ele>
<time>2018-09-14T06:13:59Z</time>
<speed>0.00</speed>
</trkpt>
<trkpt lat="-7.165438" lon="-34.796722">
<ele>23.049999</ele>
<time>2018-09-14T06:19:32Z</time>
<speed>0.05</speed>
</trkpt>
<trkpt lat="-7.165451" lon="-34.796741">
<ele>9.240000</ele>
<time>2018-09-14T06:25:45Z</time>
<speed>0.00</speed>
</trkpt>
<trkpt lat="-7.165483" lon="-34.796677">
<ele>25.539999</ele>
<time>2018-09-14T06:30:59Z</time>
<speed>0.00</speed>
</trkpt>
<trkpt lat="-7.165477" lon="-34.796700">
<ele>18.070000</ele>
<time>2018-09-14T06:36:11Z</time>
<speed>0.00</speed>
</trkpt>
<trkpt lat="-7.165413" lon="-34.796692">
<ele>24.980000</ele>
<time>2018-09-14T06:41:23Z</time>
<speed>0.35</speed>
</trkpt>
<trkpt lat="-7.165448" lon="-34.796661">
<ele>20.600000</ele>
<time>2018-09-14T06:46:37Z</time>
<speed>0.00</speed>
</trkpt>
<trkpt lat="-7.165486" lon="-34.796638">
<ele>32.160000</ele>
<time>2018-09-14T06:51:50Z</time>
<speed>0.00</speed>
</trkpt>
<trkpt lat="-7.165542" lon="-34.796631">
<ele>21.340000</ele>
<time>2018-09-14T06:57:03Z</time>
<speed>0.00</speed>
</trkpt>
<trkpt lat="-7.165556" lon="-34.796715">
<ele>29.080000</ele>
<time>2018-09-14T07:02:22Z</time>
<speed>0.00</speed>
</trkpt>
<trkpt lat="-7.165618" lon="-34.796803">
<ele>51.079998</ele>
<time>2018-09-14T07:07:36Z</time>
<speed>0.00</speed>
</trkpt>
<trkpt lat="-7.165379" lon="-34.796700">
<ele>33.599998</ele>
<time>2018-09-14T07:12:49Z</time>
<speed>0.00</speed>
</trkpt>
<trkpt lat="-7.165493" lon="-34.796703">
<ele>29.949999</ele>
<time>2018-09-14T07:18:02Z</time>
<speed>0.00</speed>
</trkpt>
<trkpt lat="-7.165563" lon="-34.796638">
<ele>2.000000</ele>
<time>2018-09-14T07:23:15Z</time>
<speed>0.00</speed>
</trkpt>
<trkpt lat="-7.165549" lon="-34.796665">
<ele>19.289999</ele>
<time>2018-09-14T07:28:28Z</time>
<speed>0.00</speed>
</trkpt>
<trkpt lat="-7.165518" lon="-34.796684">
<ele>32.759998</ele>
<time>2018-09-14T07:33:40Z</time>
<speed>0.00</speed>
</trkpt>
<trkpt lat="-7.165495" lon="-34.796642">
<ele>-3.340000</ele>
<time>2018-09-14T07:38:59Z</time>
<speed>0.06</speed>
</trkpt>
<trkpt lat="-7.165574" lon="-34.796673">
<ele>12.300000</ele>
<time>2018-09-14T07:44:12Z</time>
<speed>0.00</speed>
</trkpt>
<trkpt lat="-7.165466" lon="-34.796715">
<ele>36.160000</ele>
<time>2018-09-14T07:49:26Z</time>
<speed>0.00</speed>
</trkpt>
<trkpt lat="-7.165504" lon="-34.796696">
<ele>32.480000</ele>
<time>2018-09-14T07:54:39Z</time>
<speed>0.00</speed>
</trkpt>
<trkpt lat="-7.165518" lon="-34.796692">
<ele>32.750000</ele>
<time>2018-09-14T08:00:18Z</time>
<speed>0.35</speed>
</trkpt>
<trkpt lat="-7.165510" lon="-34.796719">
<ele>29.449999</ele>
<time>2018-09-14T08:05:45Z</time>
<speed>0.16</speed>
</trkpt>
<trkpt lat="-7.165708" lon="-34.796783">
<ele>-22.209999</ele>
<time>2018-09-14T08:12:27Z</time>
<speed>0.33</speed>
</trkpt>
<trkpt lat="-7.165656" lon="-34.796791">
<ele>-10.240000</ele>
<time>2018-09-14T08:22:54Z</time>
<speed>0.67</speed>
</trkpt>
<trkpt lat="-7.165561" lon="-34.796642">
<ele>32.520000</ele>
<time>2018-09-14T08:35:02Z</time>
<speed>0.31</speed>
</trkpt>
<trkpt lat="-7.165456" lon="-34.796665">
<ele>32.790001</ele>
<time>2018-09-14T08:45:43Z</time>
<speed>0.00</speed>
</trkpt>
<trkpt lat="-7.165493" lon="-34.796700">
<ele>18.389999</ele>
<time>2018-09-14T08:50:56Z</time>
<speed>0.00</speed>
</trkpt>
<trkpt lat="-7.165510" lon="-34.796738">
<ele>-2.410000</ele>
<time>2018-09-14T08:56:09Z</time>
<speed>0.00</speed>
</trkpt>
<trkpt lat="-7.165495" lon="-34.796749">
<ele>23.910000</ele>
<time>2018-09-14T09:01:28Z</time>
<speed>0.00</speed>
</trkpt>
<trkpt lat="-7.165503" lon="-34.796658">
<ele>19.789999</ele>
<time>2018-09-14T09:06:42Z</time>
<speed>0.00</speed>
</trkpt>
<trkpt lat="-7.165524" lon="-34.796692">
<ele>4.320000</ele>
<time>2018-09-14T09:11:56Z</time>
<speed>0.00</speed>
</trkpt>
<trkpt lat="-7.165454" lon="-34.796726">
<ele>16.270000</ele>
<time>2018-09-14T09:17:08Z</time>
<speed>0.00</speed>
</trkpt>
<trkpt lat="-7.165504" lon="-34.796707">
<ele>20.250000</ele>
<time>2018-09-14T09:22:21Z</time>
<speed>0.00</speed>
</trkpt>
<trkpt lat="-7.165609" lon="-34.796749">
<ele>33.809998</ele>
<time>2018-09-14T09:27:49Z</time>
<speed>0.37</speed>
</trkpt>
<trkpt lat="-7.165511" lon="-34.796646">
<ele>22.570000</ele>
<time>2018-09-14T09:33:06Z</time>
<speed>0.00</speed>
</trkpt>
<trkpt lat="-7.165801" lon="-34.796776">
<ele>4.950000</ele>
<time>2018-09-14T09:38:28Z</time>
<speed>0.00</speed>
</trkpt>
<trkpt lat="-7.165491" lon="-34.796730">
<ele>14.630000</ele>
<time>2018-09-14T09:43:41Z</time>
<speed>0.09</speed>
</trkpt>
<trkpt lat="-7.165467" lon="-34.796730">
<ele>-2.390000</ele>
<time>2018-09-14T09:48:54Z</time>
<speed>0.00</speed>
</trkpt>
<trkpt lat="-7.165677" lon="-34.796688">
<ele>17.029999</ele>
<time>2018-09-14T09:54:06Z</time>
<speed>0.00</speed>
</trkpt>
<trkpt lat="-7.165481" lon="-34.796707">
<ele>18.699999</ele>
<time>2018-09-14T09:59:21Z</time>
<speed>0.66</speed>
</trkpt>
<trkpt lat="-7.165604" lon="-34.796761">
<ele>19.789999</ele>
<time>2018-09-14T10:04:58Z</time>
<speed>0.35</speed>
</trkpt>
<trkpt lat="-7.165533" lon="-34.796692">
<ele>7.810000</ele>
<time>2018-09-14T10:10:33Z</time>
<speed>0.17</speed>
</trkpt>
<trkpt lat="-7.165522" lon="-34.796692">
<ele>1.900000</ele>
<time>2018-09-14T10:16:43Z</time>
<speed>0.00</speed>
</trkpt>
<trkpt lat="-7.165483" lon="-34.796703">
<ele>15.630000</ele>
<time>2018-09-14T10:21:54Z</time>
<speed>0.10</speed>
</trkpt>
<trkpt lat="-7.165488" lon="-34.796707">
<ele>30.289999</ele>
<time>2018-09-14T10:27:05Z</time>
<speed>0.00</speed>
</trkpt>
<trkpt lat="-7.165597" lon="-34.796814">
<ele>13.520000</ele>
<time>2018-09-14T10:32:16Z</time>
<speed>0.00</speed>
</trkpt>
<trkpt lat="-7.165426" lon="-34.796612">
<ele>26.449999</ele>
<time>2018-09-14T10:37:28Z</time>
<speed>0.19</speed>
</trkpt>
<trkpt lat="-7.165510" lon="-34.796745">
<ele>17.680000</ele>
<time>2018-09-14T10:42:39Z</time>
<speed>0.00</speed>
</trkpt>
<trkpt lat="-7.165439" lon="-34.796635">
<ele>8.230000</ele>
<time>2018-09-14T10:47:51Z</time>
<speed>0.35</speed>
</trkpt>
<trkpt lat="-7.165497" lon="-34.796700">
<ele>4.530000</ele>
<time>2018-09-14T10:53:04Z</time>
<speed>0.00</speed>
</trkpt>
<trkpt lat="-7.165596" lon="-34.796711">
<ele>3.810000</ele>
<time>2018-09-14T10:58:16Z</time>
<speed>0.00</speed>
</trkpt>
<trkpt lat="-7.165568" lon="-34.796753">
<ele>20.539999</ele>
<time>2018-09-14T11:03:39Z</time>
<speed>0.00</speed>
</trkpt>
<trkpt lat="-7.165637" lon="-34.796757">
<ele>5.050000</ele>
<time>2018-09-14T11:08:52Z</time>
<speed>0.00</speed>
</trkpt>
<trkpt lat="-7.165553" lon="-34.796658">
<ele>8.960000</ele>
<time>2018-09-14T11:14:04Z</time>
<speed>0.00</speed>
</trkpt>
<trkpt lat="-7.165493" lon="-34.796654">
<ele>8.670000</ele>
<time>2018-09-14T11:19:17Z</time>
<speed>0.00</speed>
</trkpt>
<trkpt lat="-7.165497" lon="-34.796764">
<ele>22.709999</ele>
<time>2018-09-14T11:24:30Z</time>
<speed>0.00</speed>
</trkpt>
<trkpt lat="-7.165545" lon="-34.796757">
<ele>19.430000</ele>
<time>2018-09-14T11:29:43Z</time>
<speed>0.00</speed>
</trkpt>
<trkpt lat="-7.165514" lon="-34.796692">
<ele>14.580000</ele>
<time>2018-09-14T11:34:56Z</time>
<speed>0.00</speed>
</trkpt>
<trkpt lat="-7.165508" lon="-34.796749">
<ele>2.890000</ele>
<time>2018-09-14T11:40:10Z</time>
<speed>0.00</speed>
</trkpt>
<trkpt lat="-7.165523" lon="-34.796692">
<ele>18.680000</ele>
<time>2018-09-14T11:45:24Z</time>
<speed>0.00</speed>
</trkpt>
<trkpt lat="-7.165604" lon="-34.796703">
<ele>20.750000</ele>
<time>2018-09-14T11:50:37Z</time>
<speed>0.00</speed>
</trkpt>
<trkpt lat="-7.165507" lon="-34.796776">
<ele>29.719999</ele>
<time>2018-09-14T11:55:50Z</time>
<speed>0.00</speed>
</trkpt>
<trkpt lat="-7.165574" lon="-34.796631">
<ele>15.700000</ele>
<time>2018-09-14T12:01:06Z</time>
<speed>0.00</speed>
</trkpt>
<trkpt lat="-7.165394" lon="-34.796810">
<ele>24.820000</ele>
<time>2018-09-14T12:06:25Z</time>
<speed>0.00</speed>
</trkpt>
<trkpt lat="-7.165583" lon="-34.796684">
<ele>9.760000</ele>
<time>2018-09-14T12:11:43Z</time>
<speed>0.00</speed>
</trkpt>
<trkpt lat="-7.165500" lon="-34.796749">
<ele>18.219999</ele>
<time>2018-09-14T12:17:01Z</time>
<speed>1.46</speed>
</trkpt>
<trkpt lat="-7.165538" lon="-34.796738">
<ele>11.059999</ele>
<time>2018-09-14T12:22:33Z</time>
<speed>0.61</speed>
</trkpt>
<trkpt lat="-7.165346" lon="-34.796757">
<ele>36.349998</ele>
<time>2018-09-14T12:27:48Z</time>
<speed>0.87</speed>
</trkpt>
<trkpt lat="-7.165524" lon="-34.796741">
<ele>12.599999</ele>
<time>2018-09-14T12:33:03Z</time>
<speed>0.00</speed>
</trkpt>
<trkpt lat="-7.165617" lon="-34.796528">
<ele>23.500000</ele>
<time>2018-09-14T12:38:17Z</time>
<speed>0.00</speed>
</trkpt>
<trkpt lat="-7.165494" lon="-34.796692">
<ele>49.709999</ele>
<time>2018-09-14T12:43:36Z</time>
<speed>0.75</speed>
</trkpt>
<trkpt lat="-7.165567" lon="-34.796547">
<ele>20.859999</ele>
<time>2018-09-14T12:48:54Z</time>
<speed>1.27</speed>
</trkpt>
<trkpt lat="-7.165587" lon="-34.796684">
<ele>24.269999</ele>
<time>2018-09-14T12:54:33Z</time>
<speed>0.29</speed>
</trkpt>
<trkpt lat="-7.165478" lon="-34.796612">
<ele>38.049999</ele>
<time>2018-09-14T13:00:09Z</time>
<speed>0.00</speed>
</trkpt>
<trkpt lat="-7.165449" lon="-34.796566">
<ele>60.879997</ele>
<time>2018-09-14T13:05:24Z</time>
<speed>0.00</speed>
</trkpt>
<trkpt lat="-7.165558" lon="-34.796627">
<ele>29.369999</ele>
<time>2018-09-14T13:10:38Z</time>
<speed>0.00</speed>
</trkpt>
<trkpt lat="-7.165579" lon="-34.796696">
<ele>27.379999</ele>
<time>2018-09-14T13:15:52Z</time>
<speed>0.00</speed>
</trkpt>
<trkpt lat="-7.165506" lon="-34.796574">
<ele>3.520000</ele>
<time>2018-09-14T13:21:10Z</time>
<speed>0.00</speed>
</trkpt>
<trkpt lat="-7.165538" lon="-34.796619">
<ele>26.219999</ele>
<time>2018-09-14T13:26:24Z</time>
<speed>0.00</speed>
</trkpt>
<trkpt lat="-7.165456" lon="-34.796593">
<ele>12.030000</ele>
<time>2018-09-14T13:31:37Z</time>
<speed>0.36</speed>
</trkpt>
<trkpt lat="-7.165487" lon="-34.796688">
<ele>25.410000</ele>
<time>2018-09-14T13:36:51Z</time>
<speed>0.00</speed>
</trkpt>
<trkpt lat="-7.165596" lon="-34.796814">
<ele>11.790000</ele>
<time>2018-09-14T13:42:09Z</time>
<speed>0.83</speed>
</trkpt>
<trkpt lat="-7.165533" lon="-34.796597">
<ele>36.669998</ele>
<time>2018-09-14T13:47:23Z</time>
<speed>0.00</speed>
</trkpt>
<trkpt lat="-7.165520" lon="-34.796436">
<ele>33.820000</ele>
<time>2018-09-14T13:52:37Z</time>
<speed>0.00</speed>
</trkpt>
<trkpt lat="-7.165575" lon="-34.796371">
<ele>16.230000</ele>
<time>2018-09-14T13:57:51Z</time>
<speed>0.00</speed>
</trkpt>
<trkpt lat="-7.165530" lon="-34.796661">
<ele>1.920000</ele>
<time>2018-09-14T14:03:40Z</time>
<speed>0.25</speed>
</trkpt>
<trkpt lat="-7.165511" lon="-34.796650">
<ele>20.670000</ele>
<time>2018-09-14T14:08:54Z</time>
<speed>0.12</speed>
</trkpt>
<trkpt lat="-7.165525" lon="-34.796631">
<ele>16.910000</ele>
<time>2018-09-14T14:14:08Z</time>
<speed>0.00</speed>
</trkpt>
<trkpt lat="-7.165563" lon="-34.796772">
<ele>-5.600000</ele>
<time>2018-09-14T14:19:24Z</time>
<speed>0.00</speed>
</trkpt>
<trkpt lat="-7.165542" lon="-34.796669">
<ele>3.810000</ele>
<time>2018-09-14T14:24:41Z</time>
<speed>0.00</speed>
</trkpt>
<trkpt lat="-7.165442" lon="-34.796764">
<ele>16.539999</ele>
<time>2018-09-14T14:30:37Z</time>
<speed>0.23</speed>
</trkpt>
<trkpt lat="-7.165480" lon="-34.796589">
<ele>32.139999</ele>
<time>2018-09-14T14:37:08Z</time>
<speed>0.00</speed>
</trkpt>
<trkpt lat="-7.165578" lon="-34.796612">
<ele>21.609999</ele>
<time>2018-09-14T14:42:25Z</time>
<speed>0.00</speed>
</trkpt>
<trkpt lat="-7.165503" lon="-34.796619">
<ele>33.750000</ele>
<time>2018-09-14T14:47:40Z</time>
<speed>0.00</speed>
</trkpt>
<trkpt lat="-7.165642" lon="-34.796631">
<ele>19.750000</ele>
<time>2018-09-14T14:52:54Z</time>
<speed>0.00</speed>
</trkpt>
<trkpt lat="-7.165761" lon="-34.796497">
<ele>44.239998</ele>
<time>2018-09-14T14:58:08Z</time>
<speed>0.00</speed>
</trkpt>
<trkpt lat="-7.165399" lon="-34.796741">
<ele>15.219999</ele>
<time>2018-09-14T15:03:31Z</time>
<speed>0.00</speed>
</trkpt>
<trkpt lat="-7.165476" lon="-34.796661">
<ele>17.430000</ele>
<time>2018-09-14T15:08:48Z</time>
<speed>0.00</speed>
</trkpt>
<trkpt lat="-7.165565" lon="-34.796524">
<ele>47.239998</ele>
<time>2018-09-14T15:14:03Z</time>
<speed>0.00</speed>
</trkpt>
<trkpt lat="-7.165564" lon="-34.796619">
<ele>33.009998</ele>
<time>2018-09-14T15:19:39Z</time>
<speed>0.74</speed>
</trkpt>
<trkpt lat="-7.165449" lon="-34.796658">
<ele>17.660000</ele>
<time>2018-09-14T15:25:08Z</time>
<speed>0.23</speed>
</trkpt>
<trkpt lat="-7.165542" lon="-34.796726">
<ele>17.529999</ele>
<time>2018-09-14T15:31:08Z</time>
<speed>0.82</speed>
</trkpt>
<trkpt lat="-7.165452" lon="-34.796738">
<ele>11.150000</ele>
<time>2018-09-14T15:39:23Z</time>
<speed>0.65</speed>
</trkpt>
<trkpt lat="-7.165469" lon="-34.796677">
<ele>20.219999</ele>
<time>2018-09-14T15:44:38Z</time>
<speed>0.00</speed>
</trkpt>
<trkpt lat="-7.165516" lon="-34.796631">
<ele>23.779999</ele>
<time>2018-09-14T15:49:53Z</time>
<speed>0.00</speed>
</trkpt>
<trkpt lat="-7.165531" lon="-34.796654">
<ele>38.719997</ele>
<time>2018-09-14T15:55:07Z</time>
<speed>0.00</speed>
</trkpt>
<trkpt lat="-7.165511" lon="-34.796566">
<ele>51.639999</ele>
<time>2018-09-14T16:00:25Z</time>
<speed>0.00</speed>
</trkpt>
<trkpt lat="-7.165464" lon="-34.796715">
<ele>25.100000</ele>
<time>2018-09-14T16:05:50Z</time>
<speed>0.32</speed>
</trkpt>
<trkpt lat="-7.165481" lon="-34.796745">
<ele>-42.779999</ele>
<time>2018-09-14T16:11:36Z</time>
<speed>0.52</speed>
</trkpt>
<trkpt lat="-7.165573" lon="-34.796757">
<ele>3.480000</ele>
<time>2018-09-14T16:18:42Z</time>
<speed>0.00</speed>
</trkpt>
<trkpt lat="-7.165782" lon="-34.796860">
<ele>41.459999</ele>
<time>2018-09-14T16:23:53Z</time>
<speed>0.00</speed>
</trkpt>
<trkpt lat="-7.165587" lon="-34.796734">
<ele>10.010000</ele>
<time>2018-09-14T16:29:04Z</time>
<speed>0.00</speed>
</trkpt>
<trkpt lat="-7.165444" lon="-34.796555">
<ele>41.129997</ele>
<time>2018-09-14T16:34:16Z</time>
<speed>0.45</speed>
</trkpt>
<trkpt lat="-7.165497" lon="-34.796581">
<ele>43.719997</ele>
<time>2018-09-14T16:39:29Z</time>
<speed>0.00</speed>
</trkpt>
<trkpt lat="-7.165428" lon="-34.796543">
<ele>47.279999</ele>
<time>2018-09-14T16:44:42Z</time>
<speed>0.00</speed>
</trkpt>
<trkpt lat="-7.165446" lon="-34.796696">
<ele>28.629999</ele>
<time>2018-09-14T16:50:03Z</time>
<speed>0.17</speed>
</trkpt>
<trkpt lat="-7.165451" lon="-34.796616">
<ele>31.629999</ele>
<time>2018-09-14T16:55:35Z</time>
<speed>0.17</speed>
</trkpt>
<trkpt lat="-7.165394" lon="-34.796505">
<ele>39.049999</ele>
<time>2018-09-14T17:00:53Z</time>
<speed>0.00</speed>
</trkpt>
<trkpt lat="-7.165439" lon="-34.796547">
<ele>20.660000</ele>
<time>2018-09-14T17:06:17Z</time>
<speed>0.00</speed>
</trkpt>
<trkpt lat="-7.165375" lon="-34.796627">
<ele>59.250000</ele>
<time>2018-09-14T17:11:30Z</time>
<speed>0.00</speed>
</trkpt>
<trkpt lat="-7.165471" lon="-34.796711">
<ele>24.219999</ele>
<time>2018-09-14T17:16:41Z</time>
<speed>0.00</speed>
</trkpt>
<trkpt lat="-7.165507" lon="-34.796860">
<ele>-5.600000</ele>
<time>2018-09-14T17:21:53Z</time>
<speed>0.00</speed>
</trkpt>
<trkpt lat="-7.165448" lon="-34.796753">
<ele>-0.470000</ele>
<time>2018-09-14T17:27:05Z</time>
<speed>0.00</speed>
</trkpt>
<trkpt lat="-7.165543" lon="-34.796757">
<ele>-6.680000</ele>
<time>2018-09-14T17:32:16Z</time>
<speed>0.00</speed>
</trkpt>
<trkpt lat="-7.165492" lon="-34.796566">
<ele>28.510000</ele>
<time>2018-09-14T17:37:31Z</time>
<speed>0.96</speed>
</trkpt>
<trkpt lat="-7.165424" lon="-34.797012">
<ele>-26.289999</ele>
<time>2018-09-14T17:42:53Z</time>
<speed>0.00</speed>
</trkpt>
<trkpt lat="-7.165556" lon="-34.796288">
<ele>70.580002</ele>
<time>2018-09-14T17:48:18Z</time>
<speed>0.00</speed>
</trkpt>
<trkpt lat="-7.165558" lon="-34.797054">
<ele>-54.809998</ele>
<time>2018-09-14T17:53:34Z</time>
<speed>0.21</speed>
</trkpt>
<trkpt lat="-7.165677" lon="-34.796032">
<ele>116.820000</ele>
<time>2018-09-14T17:58:50Z</time>
<speed>0.00</speed>
</trkpt>
<trkpt lat="-7.165491" lon="-34.796654">
<ele>42.230000</ele>
<time>2018-09-14T18:04:35Z</time>
<speed>0.35</speed>
</trkpt>
<trkpt lat="-7.165487" lon="-34.796703">
<ele>32.880001</ele>
<time>2018-09-14T18:10:43Z</time>
<speed>0.00</speed>
</trkpt>
<trkpt lat="-7.165530" lon="-34.796684">
<ele>18.639999</ele>
<time>2018-09-14T18:15:55Z</time>
<speed>0.00</speed>
</trkpt>
<trkpt lat="-7.165490" lon="-34.796677">
<ele>44.509998</ele>
<time>2018-09-14T18:21:05Z</time>
<speed>0.16</speed>
</trkpt>
<trkpt lat="-7.165471" lon="-34.796741">
<ele>24.930000</ele>
<time>2018-09-14T18:26:19Z</time>
<speed>0.00</speed>
</trkpt>
<trkpt lat="-7.165381" lon="-34.796768">
<ele>48.340000</ele>
<time>2018-09-14T18:31:30Z</time>
<speed>0.00</speed>
</trkpt>
<trkpt lat="-7.165478" lon="-34.796646">
<ele>41.849998</ele>
<time>2018-09-14T18:36:42Z</time>
<speed>0.25</speed>
</trkpt>
<trkpt lat="-7.165581" lon="-34.796570">
<ele>18.719999</ele>
<time>2018-09-14T18:41:53Z</time>
<speed>0.00</speed>
</trkpt>
<trkpt lat="-7.165410" lon="-34.796650">
<ele>32.110001</ele>
<time>2018-09-14T18:47:04Z</time>
<speed>0.00</speed>
</trkpt>
<trkpt lat="-7.165520" lon="-34.796661">
<ele>31.219999</ele>
<time>2018-09-14T18:52:16Z</time>
<speed>0.00</speed>
</trkpt>
<trkpt lat="-7.165590" lon="-34.796597">
<ele>30.090000</ele>
<time>2018-09-14T18:57:27Z</time>
<speed>0.00</speed>
</trkpt>
<trkpt lat="-7.165592" lon="-34.796566">
<ele>40.989998</ele>
<time>2018-09-14T19:02:52Z</time>
<speed>0.10</speed>
</trkpt>
<trkpt lat="-7.165523" lon="-34.796673">
<ele>15.559999</ele>
<time>2018-09-14T19:08:07Z</time>
<speed>0.00</speed>
</trkpt>
<trkpt lat="-7.165519" lon="-34.796570">
<ele>24.340000</ele>
<time>2018-09-14T19:13:18Z</time>
<speed>0.00</speed>
</trkpt>
<trkpt lat="-7.165457" lon="-34.796871">
<ele>19.080000</ele>
<time>2018-09-14T19:18:35Z</time>
<speed>0.61</speed>
</trkpt>
<trkpt lat="-7.165615" lon="-34.796738">
<ele>24.730000</ele>
<time>2018-09-14T19:23:59Z</time>
<speed>0.12</speed>
</trkpt>
<trkpt lat="-7.165519" lon="-34.796734">
<ele>26.549999</ele>
<time>2018-09-14T19:29:27Z</time>
<speed>0.68</speed>
</trkpt>
<trkpt lat="-7.165570" lon="-34.796768">
<ele>48.239998</ele>
<time>2018-09-14T19:34:38Z</time>
<speed>0.00</speed>
</trkpt>
<trkpt lat="-7.165553" lon="-34.796642">
<ele>11.030000</ele>
<time>2018-09-14T19:39:55Z</time>
<speed>2.37</speed>
</trkpt>
<trkpt lat="-7.165574" lon="-34.796673">
<ele>25.939999</ele>
<time>2018-09-14T19:45:06Z</time>
<speed>1.50</speed>
</trkpt>
<trkpt lat="-7.165488" lon="-34.796665">
<ele>33.340000</ele>
<time>2018-09-14T19:50:20Z</time>
<speed>1.14</speed>
</trkpt>
<trkpt lat="-7.165506" lon="-34.796715">
<ele>65.360001</ele>
<time>2018-09-14T19:55:46Z</time>
<speed>0.35</speed>
</trkpt>
<trkpt lat="-7.165468" lon="-34.796665">
<ele>8.580000</ele>
<time>2018-09-14T20:05:04Z</time>
<speed>0.00</speed>
</trkpt>
<trkpt lat="-7.165498" lon="-34.796692">
<ele>24.269999</ele>
<time>2018-09-14T20:29:27Z</time>
<speed>0.44</speed>
</trkpt>
<trkpt lat="-7.165592" lon="-34.796913">
<ele>12.120000</ele>
<time>2018-09-14T20:56:29Z</time>
<speed>0.00</speed>
</trkpt>
<trkpt lat="-7.165486" lon="-34.796745">
<ele>17.250000</ele>
<time>2018-09-14T21:17:01Z</time>
<speed>0.00</speed>
</trkpt>
<trkpt lat="-7.165494" lon="-34.796776">
<ele>1.480000</ele>
<time>2018-09-14T21:36:51Z</time>
<speed>0.32</speed>
</trkpt>
<trkpt lat="-7.165397" lon="-34.796726">
<ele>61.139999</ele>
<time>2018-09-14T21:42:13Z</time>
<speed>0.17</speed>
</trkpt>
<trkpt lat="-7.165493" lon="-34.796665">
<ele>22.559999</ele>
<time>2018-09-14T21:54:40Z</time>
<speed>0.33</speed>
</trkpt>
<trkpt lat="-7.165475" lon="-34.796680">
<ele>44.930000</ele>
<time>2018-09-14T22:07:21Z</time>
<speed>0.40</speed>
</trkpt>
<trkpt lat="-7.165459" lon="-34.796661">
<ele>33.809998</ele>
<time>2018-09-14T22:12:47Z</time>
<speed>0.13</speed>
</trkpt>
<trkpt lat="-7.165589" lon="-34.796700">
<ele>-55.489998</ele>
<time>2018-09-14T22:21:09Z</time>
<speed>1.08</speed>
</trkpt>
<trkpt lat="-7.165452" lon="-34.796700">
<ele>28.789999</ele>
<time>2018-09-14T22:34:09Z</time>
<speed>0.00</speed>
</trkpt>
<trkpt lat="-7.165444" lon="-34.796627">
<ele>13.410000</ele>
<time>2018-09-14T22:39:39Z</time>
<speed>0.39</speed>
</trkpt>
<trkpt lat="-7.165462" lon="-34.796642">
<ele>42.099998</ele>
<time>2018-09-14T22:48:17Z</time>
<speed>0.43</speed>
</trkpt>
<trkpt lat="-7.165359" lon="-34.796516">
<ele>42.989998</ele>
<time>2018-09-14T22:57:45Z</time>
<speed>0.23</speed>
</trkpt>
<trkpt lat="-7.165423" lon="-34.796444">
<ele>24.430000</ele>
<time>2018-09-14T23:05:58Z</time>
<speed>0.31</speed>
</trkpt>
<trkpt lat="-7.165486" lon="-34.796410">
<ele>13.259999</ele>
<time>2018-09-14T23:11:16Z</time>
<speed>0.00</speed>
</trkpt>
<trkpt lat="-7.165707" lon="-34.796913">
<ele>22.529999</ele>
<time>2018-09-14T23:16:30Z</time>
<speed>1.69</speed>
</trkpt>
<trkpt lat="-7.165513" lon="-34.796787">
<ele>16.260000</ele>
<time>2018-09-14T23:22:12Z</time>
<speed>0.51</speed>
</trkpt>
<trkpt lat="-7.165601" lon="-34.796734">
<ele>6.110000</ele>
<time>2018-09-14T23:27:51Z</time>
<speed>0.89</speed>
</trkpt>
<trkpt lat="-7.165377" lon="-34.796429">
<ele>30.209999</ele>
<time>2018-09-14T23:33:08Z</time>
<speed>0.00</speed>
</trkpt>
<trkpt lat="-7.165519" lon="-34.796818">
<ele>5.510000</ele>
<time>2018-09-14T23:39:23Z</time>
<speed>0.00</speed>
</trkpt>
<trkpt lat="-7.165345" lon="-34.796326">
<ele>23.879999</ele>
<time>2018-09-14T23:50:17Z</time>
<speed>0.35</speed>
</trkpt>
<trkpt lat="-7.165452" lon="-34.796719">
<ele>25.660000</ele>
<time>2018-09-15T00:07:46Z</time>
<speed>0.06</speed>
</trkpt>
<trkpt lat="-7.165514" lon="-34.796803">
<ele>8.580000</ele>
<time>2018-09-15T00:26:22Z</time>
<speed>0.42</speed>
</trkpt>
<trkpt lat="-7.165475" lon="-34.796631">
<ele>9.160000</ele>
<time>2018-09-15T00:47:25Z</time>
<speed>0.00</speed>
</trkpt>
<trkpt lat="-7.165421" lon="-34.796722">
<ele>8.730000</ele>
<time>2018-09-15T00:53:03Z</time>
<speed>0.74</speed>
</trkpt>
<trkpt lat="-7.165521" lon="-34.796684">
<ele>22.549999</ele>
<time>2018-09-15T01:06:43Z</time>
<speed>0.00</speed>
</trkpt>
<trkpt lat="-7.165531" lon="-34.796688">
<ele>13.969999</ele>
<time>2018-09-15T01:11:57Z</time>
<speed>0.00</speed>
</trkpt>
<trkpt lat="-7.165300" lon="-34.796608">
<ele>43.849998</ele>
<time>2018-09-15T01:17:11Z</time>
<speed>0.00</speed>
</trkpt>
<trkpt lat="-7.165658" lon="-34.796768">
<ele>15.219999</ele>
<time>2018-09-15T01:22:51Z</time>
<speed>0.27</speed>
</trkpt>
<trkpt lat="-7.165530" lon="-34.796650">
<ele>30.539999</ele>
<time>2018-09-15T01:30:35Z</time>
<speed>0.18</speed>
</trkpt>
<trkpt lat="-7.165476" lon="-34.796631">
<ele>25.760000</ele>
<time>2018-09-15T01:38:24Z</time>
<speed>0.00</speed>
</trkpt>
<trkpt lat="-7.165656" lon="-34.796600">
<ele>41.579998</ele>
<time>2018-09-15T01:43:41Z</time>
<speed>0.00</speed>
</trkpt>
<trkpt lat="-7.165528" lon="-34.796619">
<ele>24.199999</ele>
<time>2018-09-15T01:49:00Z</time>
<speed>0.00</speed>
</trkpt>
<trkpt lat="-7.165564" lon="-34.796864">
<ele>-18.180000</ele>
<time>2018-09-15T01:54:19Z</time>
<speed>0.00</speed>
</trkpt>
<trkpt lat="-7.165540" lon="-34.796707">
<ele>20.570000</ele>
<time>2018-09-15T01:59:45Z</time>
<speed>0.40</speed>
</trkpt>
<trkpt lat="-7.165473" lon="-34.796673">
<ele>61.529999</ele>
<time>2018-09-15T02:05:18Z</time>
<speed>0.65</speed>
</trkpt>
<trkpt lat="-7.165527" lon="-34.796749">
<ele>-6.570000</ele>
<time>2018-09-15T02:11:07Z</time>
<speed>0.15</speed>
</trkpt>
<trkpt lat="-7.165550" lon="-34.796680">
<ele>-21.859999</ele>
<time>2018-09-15T02:17:31Z</time>
<speed>0.24</speed>
</trkpt>
<trkpt lat="-7.165505" lon="-34.796745">
<ele>-0.670000</ele>
<time>2018-09-15T02:25:01Z</time>
<speed>0.00</speed>
</trkpt>
<trkpt lat="-7.165653" lon="-34.796722">
<ele>-7.680000</ele>
<time>2018-09-15T02:30:15Z</time>
<speed>0.00</speed>
</trkpt>
<trkpt lat="-7.165536" lon="-34.796776">
<ele>13.509999</ele>
<time>2018-09-15T02:35:29Z</time>
<speed>0.00</speed>
</trkpt>
<trkpt lat="-7.165514" lon="-34.796715">
<ele>12.870000</ele>
<time>2018-09-15T02:40:43Z</time>
<speed>0.00</speed>
</trkpt>
<trkpt lat="-7.165561" lon="-34.796665">
<ele>14.940000</ele>
<time>2018-09-15T02:45:57Z</time>
<speed>0.00</speed>
</trkpt>
<trkpt lat="-7.165558" lon="-34.796684">
<ele>39.570000</ele>
<time>2018-09-15T02:51:18Z</time>
<speed>0.00</speed>
</trkpt>
<trkpt lat="-7.165529" lon="-34.796673">
<ele>10.219999</ele>
<time>2018-09-15T02:56:33Z</time>
<speed>0.41</speed>
</trkpt>
</trkseg>
</trk>
<trk>
<name>20181015-185628(15)</name>
<desc>Color:004000ff</desc>
<trkseg>
<trkpt lat="-7.165496" lon="-34.796665">
<ele>2.280000</ele>
<time>2018-09-15T03:01:53Z</time>
<speed>1.31</speed>
</trkpt>
<trkpt lat="-7.165478" lon="-34.796677">
<ele>19.160000</ele>
<time>2018-09-15T03:07:07Z</time>
<speed>0.00</speed>
</trkpt>
<trkpt lat="-7.165362" lon="-34.796745">
<ele>-47.829998</ele>
<time>2018-09-15T03:12:28Z</time>
<speed>0.00</speed>
</trkpt>
<trkpt lat="-7.165478" lon="-34.796654">
<ele>0.310000</ele>
<time>2018-09-15T03:18:02Z</time>
<speed>0.10</speed>
</trkpt>
<trkpt lat="-7.165455" lon="-34.796799">
<ele>4.250000</ele>
<time>2018-09-15T03:23:21Z</time>
<speed>0.12</speed>
</trkpt>
<trkpt lat="-7.165563" lon="-34.796669">
<ele>20.119999</ele>
<time>2018-09-15T03:28:40Z</time>
<speed>0.50</speed>
</trkpt>
<trkpt lat="-7.165382" lon="-34.796940">
<ele>-95.199997</ele>
<time>2018-09-15T03:34:12Z</time>
<speed>0.91</speed>
</trkpt>
<trkpt lat="-7.165442" lon="-34.796871">
<ele>-32.029999</ele>
<time>2018-09-15T03:39:33Z</time>
<speed>1.55</speed>
</trkpt>
<trkpt lat="-7.165454" lon="-34.796772">
<ele>0.820000</ele>
<time>2018-09-15T03:44:48Z</time>
<speed>0.00</speed>
</trkpt>
<trkpt lat="-7.165449" lon="-34.796688">
<ele>26.670000</ele>
<time>2018-09-15T03:50:02Z</time>
<speed>0.00</speed>
</trkpt>
<trkpt lat="-7.165530" lon="-34.796619">
<ele>19.330000</ele>
<time>2018-09-15T03:55:25Z</time>
<speed>0.00</speed>
</trkpt>
<trkpt lat="-7.165493" lon="-34.796768">
<ele>42.570000</ele>
<time>2018-09-15T04:01:20Z</time>
<speed>0.15</speed>
</trkpt>
<trkpt lat="-7.165552" lon="-34.796761">
<ele>13.620000</ele>
<time>2018-09-15T04:07:51Z</time>
<speed>0.00</speed>
</trkpt>
<trkpt lat="-7.165472" lon="-34.796677">
<ele>28.939999</ele>
<time>2018-09-15T04:13:05Z</time>
<speed>0.00</speed>
</trkpt>
<trkpt lat="-7.165513" lon="-34.796661">
<ele>30.939999</ele>
<time>2018-09-15T04:18:27Z</time>
<speed>0.22</speed>
</trkpt>
<trkpt lat="-7.165566" lon="-34.796749">
<ele>5.610000</ele>
<time>2018-09-15T04:23:45Z</time>
<speed>0.00</speed>
</trkpt>
<trkpt lat="-7.165541" lon="-34.796703">
<ele>17.459999</ele>
<time>2018-09-15T04:28:59Z</time>
<speed>0.00</speed>
</trkpt>
<trkpt lat="-7.165502" lon="-34.796776">
<ele>13.490000</ele>
<time>2018-09-15T04:34:14Z</time>
<speed>0.00</speed>
</trkpt>
<trkpt lat="-7.165495" lon="-34.796638">
<ele>9.280000</ele>
<time>2018-09-15T04:39:35Z</time>
<speed>0.24</speed>
</trkpt>
<trkpt lat="-7.165559" lon="-34.796577">
<ele>20.090000</ele>
<time>2018-09-15T04:44:58Z</time>
<speed>0.66</speed>
</trkpt>
<trkpt lat="-7.165723" lon="-34.796928">
<ele>3.120000</ele>
<time>2018-09-15T04:50:20Z</time>
<speed>2.85</speed>
</trkpt>
<trkpt lat="-7.165433" lon="-34.796638">
<ele>16.779999</ele>
<time>2018-09-15T04:55:36Z</time>
<speed>0.00</speed>
</trkpt>
<trkpt lat="-7.165619" lon="-34.796631">
<ele>24.570000</ele>
<time>2018-09-15T05:00:57Z</time>
<speed>0.00</speed>
</trkpt>
<trkpt lat="-7.165533" lon="-34.796650">
<ele>14.170000</ele>
<time>2018-09-15T05:06:11Z</time>
<speed>1.07</speed>
</trkpt>
<trkpt lat="-7.165603" lon="-34.796650">
<ele>-12.799999</ele>
<time>2018-09-15T05:12:23Z</time>
<speed>0.32</speed>
</trkpt>
<trkpt lat="-7.165493" lon="-34.796608">
<ele>14.820000</ele>
<time>2018-09-15T05:19:51Z</time>
<speed>0.00</speed>
</trkpt>
<trkpt lat="-7.165562" lon="-34.796730">
<ele>-6.330000</ele>
<time>2018-09-15T05:25:11Z</time>
<speed>0.10</speed>
</trkpt>
<trkpt lat="-7.165487" lon="-34.796795">
<ele>-37.020000</ele>
<time>2018-09-15T05:30:24Z</time>
<speed>0.00</speed>
</trkpt>
<trkpt lat="-7.165442" lon="-34.796749">
<ele>15.230000</ele>
<time>2018-09-15T05:35:38Z</time>
<speed>0.00</speed>
</trkpt>
<trkpt lat="-7.165474" lon="-34.796719">
<ele>27.240000</ele>
<time>2018-09-15T05:40:54Z</time>
<speed>0.00</speed>
</trkpt>
<trkpt lat="-7.165560" lon="-34.796715">
<ele>-2.620000</ele>
<time>2018-09-15T05:46:14Z</time>
<speed>0.18</speed>
</trkpt>
<trkpt lat="-7.165471" lon="-34.796623">
<ele>64.979996</ele>
<time>2018-09-15T05:51:32Z</time>
<speed>0.00</speed>
</trkpt>
<trkpt lat="-7.165437" lon="-34.796677">
<ele>15.179999</ele>
<time>2018-09-15T05:56:46Z</time>
<speed>0.00</speed>
</trkpt>
<trkpt lat="-7.165529" lon="-34.796707">
<ele>11.120000</ele>
<time>2018-09-15T06:02:33Z</time>
<speed>0.14</speed>
</trkpt>
<trkpt lat="-7.165488" lon="-34.796787">
<ele>2.820000</ele>
<time>2018-09-15T06:07:50Z</time>
<speed>0.00</speed>
</trkpt>
<trkpt lat="-7.165524" lon="-34.796642">
<ele>20.529999</ele>
<time>2018-09-15T06:13:04Z</time>
<speed>0.00</speed>
</trkpt>
<trkpt lat="-7.165520" lon="-34.796680">
<ele>10.710000</ele>
<time>2018-09-15T06:18:18Z</time>
<speed>0.00</speed>
</trkpt>
<trkpt lat="-7.165451" lon="-34.796734">
<ele>29.459999</ele>
<time>2018-09-15T06:23:36Z</time>
<speed>0.36</speed>
</trkpt>
<trkpt lat="-7.165507" lon="-34.796700">
<ele>28.689999</ele>
<time>2018-09-15T06:28:53Z</time>
<speed>0.00</speed>
</trkpt>
<trkpt lat="-7.165462" lon="-34.796600">
<ele>-28.750000</ele>
<time>2018-09-15T06:34:28Z</time>
<speed>0.21</speed>
</trkpt>
<trkpt lat="-7.165541" lon="-34.796688">
<ele>12.980000</ele>
<time>2018-09-15T06:39:41Z</time>
<speed>0.00</speed>
</trkpt>
<trkpt lat="-7.165470" lon="-34.796684">
<ele>31.420000</ele>
<time>2018-09-15T06:45:17Z</time>
<speed>0.56</speed>
</trkpt>
<trkpt lat="-7.165561" lon="-34.796707">
<ele>38.959999</ele>
<time>2018-09-15T06:50:33Z</time>
<speed>0.49</speed>
</trkpt>
<trkpt lat="-7.165549" lon="-34.796726">
<ele>44.459999</ele>
<time>2018-09-15T06:55:50Z</time>
<speed>0.00</speed>
</trkpt>
<trkpt lat="-7.165566" lon="-34.796680">
<ele>15.059999</ele>
<time>2018-09-15T07:01:09Z</time>
<speed>0.00</speed>
</trkpt>
<trkpt lat="-7.165526" lon="-34.796726">
<ele>29.170000</ele>
<time>2018-09-15T07:06:26Z</time>
<speed>0.00</speed>
</trkpt>
<trkpt lat="-7.165559" lon="-34.796680">
<ele>2.610000</ele>
<time>2018-09-15T07:11:41Z</time>
<speed>0.00</speed>
</trkpt>
<trkpt lat="-7.165485" lon="-34.796593">
<ele>-18.619999</ele>
<time>2018-09-15T07:16:55Z</time>
<speed>0.00</speed>
</trkpt>
<trkpt lat="-7.165519" lon="-34.796703">
<ele>23.750000</ele>
<time>2018-09-15T07:22:09Z</time>
<speed>0.00</speed>
</trkpt>
<trkpt lat="-7.165526" lon="-34.796738">
<ele>30.400000</ele>
<time>2018-09-15T07:27:25Z</time>
<speed>0.00</speed>
</trkpt>
<trkpt lat="-7.165616" lon="-34.796852">
<ele>18.889999</ele>
<time>2018-09-15T07:32:41Z</time>
<speed>1.89</speed>
</trkpt>
<trkpt lat="-7.165451" lon="-34.796680">
<ele>12.840000</ele>
<time>2018-09-15T07:37:55Z</time>
<speed>0.00</speed>
</trkpt>
<trkpt lat="-7.165493" lon="-34.796696">
<ele>15.990000</ele>
<time>2018-09-15T07:43:10Z</time>
<speed>0.86</speed>
</trkpt>
<trkpt lat="-7.165497" lon="-34.796684">
<ele>25.879999</ele>
<time>2018-09-15T07:48:41Z</time>
<speed>0.09</speed>
</trkpt>
<trkpt lat="-7.165449" lon="-34.796619">
<ele>13.950000</ele>
<time>2018-09-15T07:53:57Z</time>
<speed>0.00</speed>
</trkpt>
<trkpt lat="-7.165498" lon="-34.796654">
<ele>4.650000</ele>
<time>2018-09-15T07:59:27Z</time>
<speed>0.23</speed>
</trkpt>
<trkpt lat="-7.165458" lon="-34.796638">
<ele>16.109999</ele>
<time>2018-09-15T08:05:15Z</time>
<speed>0.29</speed>
</trkpt>
<trkpt lat="-7.165484" lon="-34.796650">
<ele>11.530000</ele>
<time>2018-09-15T08:12:27Z</time>
<speed>0.27</speed>
</trkpt>
<trkpt lat="-7.165238" lon="-34.796764">
<ele>53.930000</ele>
<time>2018-09-15T08:20:46Z</time>
<speed>0.09</speed>
</trkpt>
<trkpt lat="-7.165484" lon="-34.796722">
<ele>19.209999</ele>
<time>2018-09-15T08:31:26Z</time>
<speed>0.14</speed>
</trkpt>
<trkpt lat="-7.165476" lon="-34.796722">
<ele>20.539999</ele>
<time>2018-09-15T08:42:20Z</time>
<speed>0.55</speed>
</trkpt>
<trkpt lat="-7.165491" lon="-34.796669">
<ele>13.410000</ele>
<time>2018-09-15T08:51:43Z</time>
<speed>0.02</speed>
</trkpt>
<trkpt lat="-7.165432" lon="-34.796589">
<ele>25.930000</ele>
<time>2018-09-15T09:01:55Z</time>
<speed>0.09</speed>
</trkpt>
<trkpt lat="-7.165414" lon="-34.796677">
<ele>26.680000</ele>
<time>2018-09-15T09:14:30Z</time>
<speed>0.00</speed>
</trkpt>
<trkpt lat="-7.165624" lon="-34.796703">
<ele>36.239998</ele>
<time>2018-09-15T09:20:35Z</time>
<speed>0.36</speed>
</trkpt>
<trkpt lat="-7.165473" lon="-34.796692">
<ele>29.750000</ele>
<time>2018-09-15T09:32:32Z</time>
<speed>0.27</speed>
</trkpt>
<trkpt lat="-7.165451" lon="-34.796627">
<ele>18.330000</ele>
<time>2018-09-15T09:44:48Z</time>
<speed>0.00</speed>
</trkpt>
<trkpt lat="-7.165486" lon="-34.796616">
<ele>8.780000</ele>
<time>2018-09-15T09:50:01Z</time>
<speed>0.05</speed>
</trkpt>
<trkpt lat="-7.165577" lon="-34.796764">
<ele>-20.910000</ele>
<time>2018-09-15T09:55:15Z</time>
<speed>0.00</speed>
</trkpt>
<trkpt lat="-7.165498" lon="-34.796680">
<ele>6.950000</ele>
<time>2018-09-15T10:00:30Z</time>
<speed>0.00</speed>
</trkpt>
<trkpt lat="-7.165544" lon="-34.796696">
<ele>2.140000</ele>
<time>2018-09-15T10:05:43Z</time>
<speed>0.00</speed>
</trkpt>
<trkpt lat="-7.165547" lon="-34.796669">
<ele>15.780000</ele>
<time>2018-09-15T10:10:56Z</time>
<speed>0.30</speed>
</trkpt>
<trkpt lat="-7.165478" lon="-34.796696">
<ele>15.750000</ele>
<time>2018-09-15T10:16:11Z</time>
<speed>0.00</speed>
</trkpt>
<trkpt lat="-7.165467" lon="-34.796658">
<ele>14.679999</ele>
<time>2018-09-15T10:21:24Z</time>
<speed>0.00</speed>
</trkpt>
<trkpt lat="-7.165565" lon="-34.796703">
<ele>20.309999</ele>
<time>2018-09-15T10:26:38Z</time>
<speed>0.00</speed>
</trkpt>
<trkpt lat="-7.165474" lon="-34.796623">
<ele>22.869999</ele>
<time>2018-09-15T10:31:52Z</time>
<speed>0.00</speed>
</trkpt>
<trkpt lat="-7.165491" lon="-34.796677">
<ele>11.050000</ele>
<time>2018-09-15T10:37:13Z</time>
<speed>0.00</speed>
</trkpt>
<trkpt lat="-7.165479" lon="-34.796673">
<ele>12.490000</ele>
<time>2018-09-15T10:42:27Z</time>
<speed>0.00</speed>
</trkpt>
<trkpt lat="-7.165539" lon="-34.796783">
<ele>2.510000</ele>
<time>2018-09-15T10:47:43Z</time>
<speed>0.00</speed>
</trkpt>
<trkpt lat="-7.165438" lon="-34.796524">
<ele>6.720000</ele>
<time>2018-09-15T10:52:57Z</time>
<speed>0.00</speed>
</trkpt>
<trkpt lat="-7.165560" lon="-34.796753">
<ele>16.850000</ele>
<time>2018-09-15T10:58:13Z</time>
<speed>0.00</speed>
</trkpt>
<trkpt lat="-7.165453" lon="-34.796505">
<ele>14.990000</ele>
<time>2018-09-15T11:03:56Z</time>
<speed>0.30</speed>
</trkpt>
<trkpt lat="-7.165472" lon="-34.796280">
<ele>3.690000</ele>
<time>2018-09-15T11:09:10Z</time>
<speed>0.00</speed>
</trkpt>
<trkpt lat="-7.165499" lon="-34.796570">
<ele>20.320000</ele>
<time>2018-09-15T11:14:24Z</time>
<speed>0.00</speed>
</trkpt>
<trkpt lat="-7.165531" lon="-34.796761">
<ele>27.599998</ele>
<time>2018-09-15T11:19:39Z</time>
<speed>1.60</speed>
</trkpt>
<trkpt lat="-7.165532" lon="-34.796768">
<ele>17.119999</ele>
<time>2018-09-15T11:25:01Z</time>
<speed>1.23</speed>
</trkpt>
<trkpt lat="-7.165483" lon="-34.796696">
<ele>28.199999</ele>
<time>2018-09-15T11:30:33Z</time>
<speed>0.00</speed>
</trkpt>
<trkpt lat="-7.165571" lon="-34.796745">
<ele>16.389999</ele>
<time>2018-09-15T11:35:46Z</time>
<speed>0.78</speed>
</trkpt>
<trkpt lat="-7.165563" lon="-34.796700">
<ele>25.869999</ele>
<time>2018-09-15T11:40:58Z</time>
<speed>0.36</speed>
</trkpt>
<trkpt lat="-7.165559" lon="-34.796753">
<ele>14.250000</ele>
<time>2018-09-15T11:46:14Z</time>
<speed>0.00</speed>
</trkpt>
<trkpt lat="-7.165462" lon="-34.796673">
<ele>10.900000</ele>
<time>2018-09-15T11:51:29Z</time>
<speed>0.00</speed>
</trkpt>
<trkpt lat="-7.165498" lon="-34.796757">
<ele>6.520000</ele>
<time>2018-09-15T11:56:43Z</time>
<speed>0.00</speed>
</trkpt>
<trkpt lat="-7.165560" lon="-34.796661">
<ele>17.449999</ele>
<time>2018-09-15T12:02:32Z</time>
<speed>0.29</speed>
</trkpt>
<trkpt lat="-7.165613" lon="-34.796677">
<ele>17.389999</ele>
<time>2018-09-15T12:07:47Z</time>
<speed>0.00</speed>
</trkpt>
<trkpt lat="-7.165511" lon="-34.796703">
<ele>9.200000</ele>
<time>2018-09-15T12:13:01Z</time>
<speed>0.00</speed>
</trkpt>
<trkpt lat="-7.165514" lon="-34.796726">
<ele>8.950000</ele>
<time>2018-09-15T12:18:15Z</time>
<speed>0.00</speed>
</trkpt>
<trkpt lat="-7.165511" lon="-34.796619">
<ele>11.700000</ele>
<time>2018-09-15T12:23:29Z</time>
<speed>0.00</speed>
</trkpt>
<trkpt lat="-7.165486" lon="-34.796619">
<ele>21.580000</ele>
<time>2018-09-15T12:28:46Z</time>
<speed>0.00</speed>
</trkpt>
<trkpt lat="-7.165625" lon="-34.796597">
<ele>35.860001</ele>
<time>2018-09-15T12:34:03Z</time>
<speed>0.00</speed>
</trkpt>
<trkpt lat="-7.165541" lon="-34.796604">
<ele>40.369999</ele>
<time>2018-09-15T12:39:25Z</time>
<speed>0.78</speed>
</trkpt>
<trkpt lat="-7.165515" lon="-34.796539">
<ele>40.500000</ele>
<time>2018-09-15T12:44:39Z</time>
<speed>0.00</speed>
</trkpt>
<trkpt lat="-7.165576" lon="-34.796719">
<ele>13.990000</ele>
<time>2018-09-15T12:49:58Z</time>
<speed>0.00</speed>
</trkpt>
<trkpt lat="-7.165568" lon="-34.796665">
<ele>32.570000</ele>
<time>2018-09-15T12:55:17Z</time>
<speed>0.00</speed>
</trkpt>
<trkpt lat="-7.165805" lon="-34.797066">
<ele>-14.150000</ele>
<time>2018-09-15T13:00:36Z</time>
<speed>0.00</speed>
</trkpt>
<trkpt lat="-7.165538" lon="-34.796635">
<ele>28.029999</ele>
<time>2018-09-15T13:05:52Z</time>
<speed>0.00</speed>
</trkpt>
<trkpt lat="-7.165487" lon="-34.796726">
<ele>0.880000</ele>
<time>2018-09-15T13:11:06Z</time>
<speed>0.00</speed>
</trkpt>
<trkpt lat="-7.165520" lon="-34.796722">
<ele>32.649998</ele>
<time>2018-09-15T13:16:26Z</time>
<speed>0.00</speed>
</trkpt>
<trkpt lat="-7.165559" lon="-34.796677">
<ele>-7.610000</ele>
<time>2018-09-15T13:21:57Z</time>
<speed>0.48</speed>
</trkpt>
<trkpt lat="-7.165539" lon="-34.796589">
<ele>10.740000</ele>
<time>2018-09-15T13:27:18Z</time>
<speed>0.00</speed>
</trkpt>
<trkpt lat="-7.165482" lon="-34.796665">
<ele>31.160000</ele>
<time>2018-09-15T13:32:37Z</time>
<speed>0.00</speed>
</trkpt>
<trkpt lat="-7.165433" lon="-34.796566">
<ele>80.589996</ele>
<time>2018-09-15T13:37:56Z</time>
<speed>0.00</speed>
</trkpt>
<trkpt lat="-7.165503" lon="-34.796631">
<ele>40.020000</ele>
<time>2018-09-15T13:43:32Z</time>
<speed>0.01</speed>
</trkpt>
<trkpt lat="-7.165502" lon="-34.796669">
<ele>26.059999</ele>
<time>2018-09-15T13:48:47Z</time>
<speed>0.20</speed>
</trkpt>
<trkpt lat="-7.165506" lon="-34.796700">
<ele>-4.780000</ele>
<time>2018-09-15T13:54:02Z</time>
<speed>0.11</speed>
</trkpt>
<trkpt lat="-7.165481" lon="-34.796604">
<ele>23.000000</ele>
<time>2018-09-15T13:59:19Z</time>
<speed>0.00</speed>
</trkpt>
<trkpt lat="-7.165508" lon="-34.796616">
<ele>44.299999</ele>
<time>2018-09-15T14:04:33Z</time>
<speed>0.00</speed>
</trkpt>
<trkpt lat="-7.165477" lon="-34.796623">
<ele>14.549999</ele>
<time>2018-09-15T14:10:03Z</time>
<speed>0.15</speed>
</trkpt>
<trkpt lat="-7.165510" lon="-34.796707">
<ele>-10.320000</ele>
<time>2018-09-15T14:15:14Z</time>
<speed>0.00</speed>
</trkpt>
<trkpt lat="-7.165534" lon="-34.796692">
<ele>-1.530000</ele>
<time>2018-09-15T14:20:29Z</time>
<speed>0.11</speed>
</trkpt>
<trkpt lat="-7.165575" lon="-34.796741">
<ele>13.049999</ele>
<time>2018-09-15T14:25:41Z</time>
<speed>0.00</speed>
</trkpt>
<trkpt lat="-7.165437" lon="-34.796799">
<ele>4.560000</ele>
<time>2018-09-15T14:31:06Z</time>
<speed>0.20</speed>
</trkpt>
<trkpt lat="-7.165501" lon="-34.796677">
<ele>18.500000</ele>
<time>2018-09-15T14:36:20Z</time>
<speed>0.00</speed>
</trkpt>
<trkpt lat="-7.165434" lon="-34.796642">
<ele>3.730000</ele>
<time>2018-09-15T14:41:44Z</time>
<speed>0.32</speed>
</trkpt>
<trkpt lat="-7.165531" lon="-34.796726">
<ele>10.530000</ele>
<time>2018-09-15T14:47:10Z</time>
<speed>0.12</speed>
</trkpt>
<trkpt lat="-7.165638" lon="-34.796558">
<ele>55.020000</ele>
<time>2018-09-15T14:52:59Z</time>
<speed>0.23</speed>
</trkpt>
<trkpt lat="-7.165502" lon="-34.796627">
<ele>19.629999</ele>
<time>2018-09-15T14:58:50Z</time>
<speed>2.69</speed>
</trkpt>
<trkpt lat="-7.165546" lon="-34.796684">
<ele>26.529999</ele>
<time>2018-09-15T15:04:07Z</time>
<speed>0.00</speed>
</trkpt>
<trkpt lat="-7.165493" lon="-34.796600">
<ele>31.260000</ele>
<time>2018-09-15T15:09:18Z</time>
<speed>0.00</speed>
</trkpt>
<trkpt lat="-7.165544" lon="-34.796581">
<ele>46.980000</ele>
<time>2018-09-15T15:14:29Z</time>
<speed>0.00</speed>
</trkpt>
<trkpt lat="-7.165524" lon="-34.796581">
<ele>48.509998</ele>
<time>2018-09-15T15:19:40Z</time>
<speed>0.00</speed>
</trkpt>
<trkpt lat="-7.165452" lon="-34.796692">
<ele>25.670000</ele>
<time>2018-09-15T15:24:55Z</time>
<speed>0.00</speed>
</trkpt>
<trkpt lat="-7.165663" lon="-34.796680">
<ele>26.519999</ele>
<time>2018-09-15T15:30:52Z</time>
<speed>0.17</speed>
</trkpt>
<trkpt lat="-7.165512" lon="-34.796661">
<ele>39.509998</ele>
<time>2018-09-15T15:37:01Z</time>
<speed>0.00</speed>
</trkpt>
<trkpt lat="-7.165499" lon="-34.796642">
<ele>39.910000</ele>
<time>2018-09-15T15:42:15Z</time>
<speed>0.00</speed>
</trkpt>
<trkpt lat="-7.165563" lon="-34.796547">
<ele>52.110001</ele>
<time>2018-09-15T15:47:29Z</time>
<speed>0.00</speed>
</trkpt>
<trkpt lat="-7.165526" lon="-34.796520">
<ele>39.369999</ele>
<time>2018-09-15T15:52:40Z</time>
<speed>0.00</speed>
</trkpt>
<trkpt lat="-7.165475" lon="-34.796593">
<ele>32.049999</ele>
<time>2018-09-15T15:57:52Z</time>
<speed>1.73</speed>
</trkpt>
<trkpt lat="-7.165504" lon="-34.796425">
<ele>52.049999</ele>
<time>2018-09-15T16:03:15Z</time>
<speed>1.33</speed>
</trkpt>
<trkpt lat="-7.165510" lon="-34.796555">
<ele>26.189999</ele>
<time>2018-09-15T16:08:55Z</time>
<speed>0.29</speed>
</trkpt>
<trkpt lat="-7.165429" lon="-34.796577">
<ele>19.289999</ele>
<time>2018-09-15T16:14:47Z</time>
<speed>1.76</speed>
</trkpt>
<trkpt lat="-7.165682" lon="-34.796795">
<ele>24.980000</ele>
<time>2018-09-15T16:19:58Z</time>
<speed>2.56</speed>
</trkpt>
<trkpt lat="-7.165557" lon="-34.796608">
<ele>25.930000</ele>
<time>2018-09-15T16:25:11Z</time>
<speed>0.00</speed>
</trkpt>
<trkpt lat="-7.165442" lon="-34.796558">
<ele>33.989998</ele>
<time>2018-09-15T16:30:43Z</time>
<speed>0.42</speed>
</trkpt>
<trkpt lat="-7.165572" lon="-34.796673">
<ele>34.880001</ele>
<time>2018-09-15T16:36:16Z</time>
<speed>0.73</speed>
</trkpt>
<trkpt lat="-7.165555" lon="-34.796520">
<ele>36.149998</ele>
<time>2018-09-15T16:42:26Z</time>
<speed>0.00</speed>
</trkpt>
<trkpt lat="-7.165438" lon="-34.796543">
<ele>37.770000</ele>
<time>2018-09-15T16:48:12Z</time>
<speed>0.15</speed>
</trkpt>
<trkpt lat="-7.165465" lon="-34.796562">
<ele>38.059998</ele>
[truncated: 150,588 more chars]
