# Supplementary material for: Critical areas for sea turtles in Northeast Brazil: a participatory approach for a data-poor context
Source: PeerJ. 2024 Mar 25;12:e17109. doi: 10.7717/peerj.17109 (PMC10977088; doi:10.7717/peerj.17109)
Supplement: Supplemental Information 5 [file peerj-12-17109-s005.zip › Route files/JA8_2309.gpx]

<?xml version="1.0" encoding="UTF-8" standalone="yes" ?>
<gpx creator="Mobile Action http://www.mobileaction.com/1.1" version="1.0" xmlns="http://www.topografix.com/GPX/1/0" xmlns:xsi="http://www.w3.org/2001/XMLSchema-instance" xsi:schemaLocation="http://www.topografix.com/GPX/1/0 http://www.topografix.com/GPX/1/0/gpx.xsd">
<wpt lat="-7.170795" lon="-34.844822">
<ele>-30.160000</ele>
<time>2018-07-12T16:06:05Z</time>
<name></name>
<desc></desc>
<sym>Waypoint</sym>
</wpt>
<wpt lat="-7.284803" lon="-34.800426">
<ele>61.079998</ele>
<time>2018-07-23T10:14:50Z</time>
<name></name>
<desc></desc>
<sym>Waypoint</sym>
</wpt>
<wpt lat="-7.282589" lon="-34.803303">
<ele>99.129997</ele>
<time>2018-08-13T23:54:17Z</time>
<name></name>
<desc></desc>
<sym>Waypoint</sym>
</wpt>
<wpt lat="-7.255170" lon="-34.765450">
<ele>26.119999</ele>
<time>2018-08-22T10:59:28Z</time>
<name></name>
<desc></desc>
<sym>Waypoint</sym>
</wpt>
<wpt lat="-7.284669" lon="-34.800449">
<ele>7.770000</ele>
<time>2018-08-22T18:39:38Z</time>
<name></name>
<desc></desc>
<sym>Waypoint</sym>
</wpt>
<trk>
<name>20180923-000105(1)</name>
<desc>Color:004000ff</desc>
<trkseg>
<trkpt lat="-7.170782" lon="-34.844009">
<ele>88.459999</ele>
<time>2018-07-12T15:53:29Z</time>
<speed>0.27</speed>
</trkpt>
<trkpt lat="-7.170777" lon="-34.844013">
<ele>88.689995</ele>
<time>2018-07-12T15:53:30Z</time>
<speed>0.17</speed>
</trkpt>
<trkpt lat="-7.170773" lon="-34.844017">
<ele>89.199997</ele>
<time>2018-07-12T15:53:31Z</time>
<speed>0.06</speed>
</trkpt>
<trkpt lat="-7.170768" lon="-34.844021">
<ele>88.650002</ele>
<time>2018-07-12T15:53:32Z</time>
<speed>0.12</speed>
</trkpt>
<trkpt lat="-7.170764" lon="-34.844028">
<ele>88.119995</ele>
<time>2018-07-12T15:53:33Z</time>
<speed>0.03</speed>
</trkpt>
<trkpt lat="-7.170759" lon="-34.844036">
<ele>87.519997</ele>
<time>2018-07-12T15:53:34Z</time>
<speed>0.23</speed>
</trkpt>
<trkpt lat="-7.170756" lon="-34.844040">
<ele>86.879997</ele>
<time>2018-07-12T15:53:35Z</time>
<speed>0.02</speed>
</trkpt>
<trkpt lat="-7.170753" lon="-34.844048">
<ele>85.689995</ele>
<time>2018-07-12T15:53:36Z</time>
<speed>0.11</speed>
</trkpt>
<trkpt lat="-7.170749" lon="-34.844051">
<ele>85.209999</ele>
<time>2018-07-12T15:53:37Z</time>
<speed>0.07</speed>
</trkpt>
<trkpt lat="-7.170747" lon="-34.844055">
<ele>84.779999</ele>
<time>2018-07-12T15:53:38Z</time>
<speed>0.05</speed>
</trkpt>
<trkpt lat="-7.170744" lon="-34.844063">
<ele>83.889999</ele>
<time>2018-07-12T15:53:39Z</time>
<speed>0.26</speed>
</trkpt>
<trkpt lat="-7.170743" lon="-34.844067">
<ele>83.029999</ele>
<time>2018-07-12T15:53:40Z</time>
<speed>0.04</speed>
</trkpt>
<trkpt lat="-7.170743" lon="-34.844074">
<ele>81.989998</ele>
<time>2018-07-12T15:53:41Z</time>
<speed>0.33</speed>
</trkpt>
<trkpt lat="-7.170742" lon="-34.844082">
<ele>80.830002</ele>
<time>2018-07-12T15:53:42Z</time>
<speed>0.11</speed>
</trkpt>
<trkpt lat="-7.170739" lon="-34.844086">
<ele>80.059998</ele>
<time>2018-07-12T15:53:43Z</time>
<speed>0.21</speed>
</trkpt>
<trkpt lat="-7.170736" lon="-34.844086">
<ele>79.689995</ele>
<time>2018-07-12T15:53:44Z</time>
<speed>0.10</speed>
</trkpt>
<trkpt lat="-7.170732" lon="-34.844090">
<ele>79.360001</ele>
<time>2018-07-12T15:53:45Z</time>
<speed>0.33</speed>
</trkpt>
<trkpt lat="-7.170731" lon="-34.844090">
<ele>79.159996</ele>
<time>2018-07-12T15:53:46Z</time>
<speed>0.24</speed>
</trkpt>
<trkpt lat="-7.170727" lon="-34.844093">
<ele>78.680000</ele>
<time>2018-07-12T15:53:47Z</time>
<speed>0.33</speed>
</trkpt>
<trkpt lat="-7.170723" lon="-34.844097">
<ele>77.979996</ele>
<time>2018-07-12T15:53:48Z</time>
<speed>0.35</speed>
</trkpt>
<trkpt lat="-7.170721" lon="-34.844101">
<ele>77.430000</ele>
<time>2018-07-12T15:53:49Z</time>
<speed>0.25</speed>
</trkpt>
<trkpt lat="-7.170722" lon="-34.844105">
<ele>76.570000</ele>
<time>2018-07-12T15:53:50Z</time>
<speed>0.06</speed>
</trkpt>
<trkpt lat="-7.170722" lon="-34.844109">
<ele>76.259995</ele>
<time>2018-07-12T15:53:51Z</time>
<speed>0.12</speed>
</trkpt>
<trkpt lat="-7.170721" lon="-34.844112">
<ele>75.580002</ele>
<time>2018-07-12T15:53:52Z</time>
<speed>0.01</speed>
</trkpt>
<trkpt lat="-7.170721" lon="-34.844116">
<ele>74.949997</ele>
<time>2018-07-12T15:53:53Z</time>
<speed>0.06</speed>
</trkpt>
<trkpt lat="-7.170721" lon="-34.844120">
<ele>74.229996</ele>
<time>2018-07-12T15:53:54Z</time>
<speed>0.13</speed>
</trkpt>
<trkpt lat="-7.170720" lon="-34.844124">
<ele>73.729996</ele>
<time>2018-07-12T15:53:55Z</time>
<speed>0.12</speed>
</trkpt>
<trkpt lat="-7.170719" lon="-34.844128">
<ele>73.260002</ele>
<time>2018-07-12T15:53:56Z</time>
<speed>0.10</speed>
</trkpt>
<trkpt lat="-7.170716" lon="-34.844128">
<ele>72.860001</ele>
<time>2018-07-12T15:53:57Z</time>
<speed>0.21</speed>
</trkpt>
<trkpt lat="-7.170715" lon="-34.844131">
<ele>72.279999</ele>
<time>2018-07-12T15:53:58Z</time>
<speed>0.08</speed>
</trkpt>
<trkpt lat="-7.170716" lon="-34.844135">
<ele>71.689995</ele>
<time>2018-07-12T15:53:59Z</time>
<speed>0.06</speed>
</trkpt>
<trkpt lat="-7.170716" lon="-34.844143">
<ele>71.099998</ele>
<time>2018-07-12T15:54:00Z</time>
<speed>0.15</speed>
</trkpt>
<trkpt lat="-7.170708" lon="-34.844238">
<ele>71.919998</ele>
<time>2018-07-12T15:54:01Z</time>
<speed>0.05</speed>
</trkpt>
<trkpt lat="-7.170711" lon="-34.844337">
<ele>64.360001</ele>
<time>2018-07-12T15:54:02Z</time>
<speed>0.20</speed>
</trkpt>
<trkpt lat="-7.170718" lon="-34.844437">
<ele>55.419998</ele>
<time>2018-07-12T15:54:03Z</time>
<speed>0.14</speed>
</trkpt>
<trkpt lat="-7.170724" lon="-34.844517">
<ele>48.719997</ele>
<time>2018-07-12T15:54:04Z</time>
<speed>0.35</speed>
</trkpt>
<trkpt lat="-7.170728" lon="-34.844563">
<ele>45.289997</ele>
<time>2018-07-12T15:54:05Z</time>
<speed>0.18</speed>
</trkpt>
<trkpt lat="-7.170732" lon="-34.844597">
<ele>43.200001</ele>
<time>2018-07-12T15:54:06Z</time>
<speed>0.26</speed>
</trkpt>
<trkpt lat="-7.170734" lon="-34.844620">
<ele>41.879997</ele>
<time>2018-07-12T15:54:07Z</time>
<speed>0.12</speed>
</trkpt>
<trkpt lat="-7.170738" lon="-34.844639">
<ele>41.119999</ele>
<time>2018-07-12T15:54:08Z</time>
<speed>0.16</speed>
</trkpt>
<trkpt lat="-7.170741" lon="-34.844654">
<ele>40.410000</ele>
<time>2018-07-12T15:54:09Z</time>
<speed>0.14</speed>
</trkpt>
<trkpt lat="-7.170744" lon="-34.844666">
<ele>39.910000</ele>
<time>2018-07-12T15:54:10Z</time>
<speed>0.20</speed>
</trkpt>
<trkpt lat="-7.170747" lon="-34.844673">
<ele>39.549999</ele>
<time>2018-07-12T15:54:11Z</time>
<speed>0.22</speed>
</trkpt>
<trkpt lat="-7.170749" lon="-34.844681">
<ele>39.389999</ele>
<time>2018-07-12T15:54:12Z</time>
<speed>0.11</speed>
</trkpt>
<trkpt lat="-7.170750" lon="-34.844688">
<ele>39.219997</ele>
<time>2018-07-12T15:54:13Z</time>
<speed>0.13</speed>
</trkpt>
<trkpt lat="-7.170751" lon="-34.844692">
<ele>39.079998</ele>
<time>2018-07-12T15:54:14Z</time>
<speed>0.16</speed>
</trkpt>
<trkpt lat="-7.170752" lon="-34.844700">
<ele>38.959999</ele>
<time>2018-07-12T15:54:15Z</time>
<speed>0.02</speed>
</trkpt>
<trkpt lat="-7.170753" lon="-34.844704">
<ele>38.930000</ele>
<time>2018-07-12T15:54:16Z</time>
<speed>0.03</speed>
</trkpt>
<trkpt lat="-7.170755" lon="-34.844707">
<ele>38.799999</ele>
<time>2018-07-12T15:54:17Z</time>
<speed>0.12</speed>
</trkpt>
<trkpt lat="-7.170758" lon="-34.844711">
<ele>38.739998</ele>
<time>2018-07-12T15:54:18Z</time>
<speed>0.16</speed>
</trkpt>
<trkpt lat="-7.170757" lon="-34.844715">
<ele>38.450001</ele>
<time>2018-07-12T15:54:19Z</time>
<speed>0.09</speed>
</trkpt>
<trkpt lat="-7.170756" lon="-34.844715">
<ele>38.270000</ele>
<time>2018-07-12T15:54:20Z</time>
<speed>0.01</speed>
</trkpt>
<trkpt lat="-7.170757" lon="-34.844719">
<ele>38.340000</ele>
<time>2018-07-12T15:54:21Z</time>
<speed>0.03</speed>
</trkpt>
<trkpt lat="-7.170759" lon="-34.844723">
<ele>38.399998</ele>
<time>2018-07-12T15:54:22Z</time>
<speed>0.12</speed>
</trkpt>
<trkpt lat="-7.170760" lon="-34.844727">
<ele>38.389999</ele>
<time>2018-07-12T15:54:23Z</time>
<speed>0.01</speed>
</trkpt>
<trkpt lat="-7.170759" lon="-34.844727">
<ele>38.450001</ele>
<time>2018-07-12T15:54:24Z</time>
<speed>0.25</speed>
</trkpt>
<trkpt lat="-7.170759" lon="-34.844730">
<ele>34.840000</ele>
<time>2018-07-12T15:54:25Z</time>
<speed>0.21</speed>
</trkpt>
<trkpt lat="-7.170758" lon="-34.844734">
<ele>33.809998</ele>
<time>2018-07-12T15:54:26Z</time>
<speed>0.23</speed>
</trkpt>
<trkpt lat="-7.170766" lon="-34.844734">
<ele>33.270000</ele>
<time>2018-07-12T15:54:28Z</time>
<speed>0.20</speed>
</trkpt>
<trkpt lat="-7.170770" lon="-34.844738">
<ele>33.770000</ele>
<time>2018-07-12T15:54:29Z</time>
<speed>0.09</speed>
</trkpt>
<trkpt lat="-7.170769" lon="-34.844738">
<ele>33.840000</ele>
<time>2018-07-12T15:54:31Z</time>
<speed>0.00</speed>
</trkpt>
<trkpt lat="-7.170769" lon="-34.844738">
<ele>33.840000</ele>
<time>2018-07-12T15:54:32Z</time>
<speed>0.00</speed>
</trkpt>
<trkpt lat="-7.170769" lon="-34.844738">
<ele>33.840000</ele>
<time>2018-07-12T15:54:33Z</time>
<speed>0.00</speed>
</trkpt>
<trkpt lat="-7.170769" lon="-34.844738">
<ele>33.840000</ele>
<time>2018-07-12T15:54:34Z</time>
<speed>0.00</speed>
</trkpt>
<trkpt lat="-7.170769" lon="-34.844738">
<ele>33.840000</ele>
<time>2018-07-12T15:54:35Z</time>
<speed>0.00</speed>
</trkpt>
<trkpt lat="-7.170769" lon="-34.844738">
<ele>33.840000</ele>
<time>2018-07-12T15:54:36Z</time>
<speed>0.00</speed>
</trkpt>
<trkpt lat="-7.170750" lon="-34.844669">
<ele>53.739998</ele>
<time>2018-07-12T15:58:02Z</time>
<speed>0.16</speed>
</trkpt>
<trkpt lat="-7.170721" lon="-34.844666">
<ele>58.139999</ele>
<time>2018-07-12T15:58:04Z</time>
<speed>0.05</speed>
</trkpt>
<trkpt lat="-7.170729" lon="-34.844673">
<ele>52.959999</ele>
<time>2018-07-12T15:58:05Z</time>
<speed>0.25</speed>
</trkpt>
<trkpt lat="-7.170740" lon="-34.844673">
<ele>49.049999</ele>
<time>2018-07-12T15:58:07Z</time>
<speed>0.17</speed>
</trkpt>
<trkpt lat="-7.170739" lon="-34.844677">
<ele>48.459999</ele>
<time>2018-07-12T15:58:08Z</time>
<speed>0.15</speed>
</trkpt>
<trkpt lat="-7.170741" lon="-34.844677">
<ele>48.389999</ele>
<time>2018-07-12T15:58:09Z</time>
<speed>0.06</speed>
</trkpt>
<trkpt lat="-7.170742" lon="-34.844677">
<ele>47.889999</ele>
<time>2018-07-12T15:58:10Z</time>
<speed>0.05</speed>
</trkpt>
<trkpt lat="-7.170741" lon="-34.844681">
<ele>47.169998</ele>
<time>2018-07-12T15:58:11Z</time>
<speed>0.22</speed>
</trkpt>
<trkpt lat="-7.170739" lon="-34.844681">
<ele>46.709999</ele>
<time>2018-07-12T15:58:12Z</time>
<speed>0.15</speed>
</trkpt>
<trkpt lat="-7.170736" lon="-34.844681">
<ele>46.459999</ele>
<time>2018-07-12T15:58:13Z</time>
<speed>0.22</speed>
</trkpt>
<trkpt lat="-7.170733" lon="-34.844685">
<ele>45.919998</ele>
<time>2018-07-12T15:58:14Z</time>
<speed>0.07</speed>
</trkpt>
<trkpt lat="-7.170735" lon="-34.844685">
<ele>45.480000</ele>
<time>2018-07-12T15:58:15Z</time>
<speed>0.06</speed>
</trkpt>
<trkpt lat="-7.170736" lon="-34.844685">
<ele>45.139999</ele>
<time>2018-07-12T15:58:16Z</time>
<speed>0.06</speed>
</trkpt>
<trkpt lat="-7.170737" lon="-34.844685">
<ele>44.939999</ele>
<time>2018-07-12T15:58:17Z</time>
<speed>0.07</speed>
</trkpt>
<trkpt lat="-7.170738" lon="-34.844688">
<ele>45.200001</ele>
<time>2018-07-12T15:58:18Z</time>
<speed>0.39</speed>
</trkpt>
<trkpt lat="-7.170738" lon="-34.844692">
<ele>45.009998</ele>
<time>2018-07-12T15:58:19Z</time>
<speed>0.37</speed>
</trkpt>
<trkpt lat="-7.170738" lon="-34.844692">
<ele>44.770000</ele>
<time>2018-07-12T15:58:20Z</time>
<speed>0.28</speed>
</trkpt>
<trkpt lat="-7.170742" lon="-34.844730">
<ele>43.410000</ele>
<time>2018-07-12T16:00:02Z</time>
<speed>0.00</speed>
</trkpt>
<trkpt lat="-7.170795" lon="-34.844822">
<ele>-30.160000</ele>
<time>2018-07-12T16:06:05Z</time>
<speed>0.33</speed>
</trkpt>
<trkpt lat="-7.170794" lon="-34.844822">
<ele>-30.379999</ele>
<time>2018-07-12T16:06:06Z</time>
<speed>0.04</speed>
</trkpt>
<trkpt lat="-7.170793" lon="-34.844822">
<ele>-30.099998</ele>
<time>2018-07-12T16:06:07Z</time>
<speed>0.15</speed>
</trkpt>
<trkpt lat="-7.170792" lon="-34.844822">
<ele>-30.170000</ele>
<time>2018-07-12T16:06:08Z</time>
<speed>0.18</speed>
</trkpt>
<trkpt lat="-7.170791" lon="-34.844822">
<ele>-29.699999</ele>
<time>2018-07-12T16:06:09Z</time>
<speed>0.06</speed>
</trkpt>
<trkpt lat="-7.170790" lon="-34.844822">
<ele>-29.340000</ele>
<time>2018-07-12T16:06:10Z</time>
<speed>0.01</speed>
</trkpt>
<trkpt lat="-7.170791" lon="-34.844826">
<ele>-29.330000</ele>
<time>2018-07-12T16:06:11Z</time>
<speed>0.10</speed>
</trkpt>
<trkpt lat="-7.170791" lon="-34.844826">
<ele>-29.349998</ele>
<time>2018-07-12T16:06:12Z</time>
<speed>0.03</speed>
</trkpt>
<trkpt lat="-7.170792" lon="-34.844826">
<ele>-29.080000</ele>
<time>2018-07-12T16:06:13Z</time>
<speed>0.14</speed>
</trkpt>
<trkpt lat="-7.170792" lon="-34.844826">
<ele>-29.129999</ele>
<time>2018-07-12T16:06:14Z</time>
<speed>0.09</speed>
</trkpt>
<trkpt lat="-7.170792" lon="-34.844826">
<ele>-29.379999</ele>
<time>2018-07-12T16:06:15Z</time>
<speed>0.04</speed>
</trkpt>
<trkpt lat="-7.170791" lon="-34.844826">
<ele>-28.969999</ele>
<time>2018-07-12T16:06:16Z</time>
<speed>0.02</speed>
</trkpt>
<trkpt lat="-7.170791" lon="-34.844826">
<ele>-29.099998</ele>
<time>2018-07-12T16:06:17Z</time>
<speed>0.02</speed>
</trkpt>
<trkpt lat="-7.170790" lon="-34.844826">
<ele>-29.139999</ele>
<time>2018-07-12T16:06:18Z</time>
<speed>0.16</speed>
</trkpt>
<trkpt lat="-7.170788" lon="-34.844822">
<ele>-29.129999</ele>
<time>2018-07-12T16:06:19Z</time>
<speed>0.21</speed>
</trkpt>
<trkpt lat="-7.170787" lon="-34.844822">
<ele>-28.859999</ele>
<time>2018-07-12T16:06:20Z</time>
<speed>0.06</speed>
</trkpt>
<trkpt lat="-7.170787" lon="-34.844822">
<ele>-28.559999</ele>
<time>2018-07-12T16:06:21Z</time>
<speed>0.06</speed>
</trkpt>
<trkpt lat="-7.170786" lon="-34.844822">
<ele>-28.490000</ele>
<time>2018-07-12T16:06:22Z</time>
<speed>0.14</speed>
</trkpt>
<trkpt lat="-7.170785" lon="-34.844822">
<ele>-28.430000</ele>
<time>2018-07-12T16:06:23Z</time>
<speed>0.04</speed>
</trkpt>
<trkpt lat="-7.170785" lon="-34.844822">
<ele>-28.219999</ele>
<time>2018-07-12T16:06:24Z</time>
<speed>0.06</speed>
</trkpt>
<trkpt lat="-7.170763" lon="-34.844788">
<ele>-1.950000</ele>
<time>2018-07-12T16:06:25Z</time>
<speed>0.07</speed>
</trkpt>
<trkpt lat="-7.170753" lon="-34.844772">
<ele>9.490000</ele>
<time>2018-07-12T16:06:26Z</time>
<speed>0.01</speed>
</trkpt>
<trkpt lat="-7.170748" lon="-34.844765">
<ele>16.359999</ele>
<time>2018-07-12T16:06:27Z</time>
<speed>0.03</speed>
</trkpt>
<trkpt lat="-7.170746" lon="-34.844757">
<ele>20.650000</ele>
<time>2018-07-12T16:06:28Z</time>
<speed>0.17</speed>
</trkpt>
<trkpt lat="-7.170745" lon="-34.844749">
<ele>23.750000</ele>
<time>2018-07-12T16:06:29Z</time>
<speed>0.27</speed>
</trkpt>
<trkpt lat="-7.170743" lon="-34.844746">
<ele>25.939999</ele>
<time>2018-07-12T16:06:30Z</time>
<speed>0.17</speed>
</trkpt>
<trkpt lat="-7.170743" lon="-34.844746">
<ele>27.570000</ele>
<time>2018-07-12T16:06:31Z</time>
<speed>0.27</speed>
</trkpt>
<trkpt lat="-7.170743" lon="-34.844746">
<ele>28.689999</ele>
<time>2018-07-12T16:06:32Z</time>
<speed>0.08</speed>
</trkpt>
</trkseg>
</trk>
<trk>
<name>20180923-000105(2)</name>
<desc>Color:004000ff</desc>
<trkseg>
<trkpt lat="-7.172177" lon="-34.840683">
<ele>10.520000</ele>
<time>2018-07-17T11:27:39Z</time>
<speed>4.24</speed>
</trkpt>
<trkpt lat="-7.184144" lon="-34.839085">
<ele>-14.110000</ele>
<time>2018-07-17T11:32:56Z</time>
<speed>0.13</speed>
</trkpt>
<trkpt lat="-7.199786" lon="-34.833584">
<ele>4.760000</ele>
<time>2018-07-17T11:38:26Z</time>
<speed>10.29</speed>
</trkpt>
<trkpt lat="-7.254291" lon="-34.811119">
<ele>11.170000</ele>
<time>2018-07-17T11:50:34Z</time>
<speed>18.37</speed>
</trkpt>
<trkpt lat="-7.278705" lon="-34.800743">
<ele>-30.660000</ele>
<time>2018-07-17T11:55:53Z</time>
<speed>11.33</speed>
</trkpt>
<trkpt lat="-7.281688" lon="-34.801453">
<ele>-16.920000</ele>
<time>2018-07-17T12:01:52Z</time>
<speed>0.18</speed>
</trkpt>
<trkpt lat="-7.284452" lon="-34.800243">
<ele>2.570000</ele>
<time>2018-07-17T12:12:41Z</time>
<speed>0.00</speed>
</trkpt>
<trkpt lat="-7.284626" lon="-34.800110">
<ele>-3.920000</ele>
<time>2018-07-17T12:17:56Z</time>
<speed>1.25</speed>
</trkpt>
<trkpt lat="-7.284576" lon="-34.799915">
<ele>-65.669998</ele>
<time>2018-07-17T12:23:22Z</time>
<speed>0.00</speed>
</trkpt>
<trkpt lat="-7.283392" lon="-34.801170">
<ele>45.369999</ele>
<time>2018-07-17T12:28:38Z</time>
<speed>1.85</speed>
</trkpt>
<trkpt lat="-7.282242" lon="-34.801918">
<ele>-8.429999</ele>
<time>2018-07-17T12:33:56Z</time>
<speed>6.42</speed>
</trkpt>
<trkpt lat="-7.252969" lon="-34.813740">
<ele>44.309998</ele>
<time>2018-07-17T12:39:14Z</time>
<speed>17.35</speed>
</trkpt>
<trkpt lat="-7.219670" lon="-34.835983">
<ele>25.250000</ele>
<time>2018-07-17T12:44:32Z</time>
<speed>15.98</speed>
</trkpt>
<trkpt lat="-7.200521" lon="-34.833412">
<ele>27.049999</ele>
<time>2018-07-17T12:49:51Z</time>
<speed>9.15</speed>
</trkpt>
<trkpt lat="-7.179965" lon="-34.837776">
<ele>16.459999</ele>
<time>2018-07-17T12:55:08Z</time>
<speed>3.22</speed>
</trkpt>
<trkpt lat="-7.170082" lon="-34.843765">
<ele>270.339996</ele>
<time>2018-07-17T13:00:52Z</time>
<speed>2.19</speed>
</trkpt>
<trkpt lat="-7.170624" lon="-34.844196">
<ele>9.740000</ele>
<time>2018-07-17T13:06:27Z</time>
<speed>0.50</speed>
</trkpt>
<trkpt lat="-7.170648" lon="-34.844265">
<ele>70.790001</ele>
<time>2018-07-17T13:12:52Z</time>
<speed>0.74</speed>
</trkpt>
<trkpt lat="-7.170604" lon="-34.844471">
<ele>16.510000</ele>
<time>2018-07-17T13:20:31Z</time>
<speed>1.63</speed>
</trkpt>
</trkseg>
</trk>
<trk>
<name>20180923-000105(3)</name>
<desc>Color:004000ff</desc>
<trkseg>
<trkpt lat="-7.168029" lon="-34.842133">
<ele>70.400002</ele>
<time>2018-07-23T09:43:04Z</time>
<speed>0.14</speed>
</trkpt>
<trkpt lat="-7.184520" lon="-34.843178">
<ele>85.860001</ele>
<time>2018-07-23T09:48:36Z</time>
<speed>4.68</speed>
</trkpt>
<trkpt lat="-7.246764" lon="-34.829449">
<ele>55.070000</ele>
<time>2018-07-23T10:03:37Z</time>
<speed>20.49</speed>
</trkpt>
<trkpt lat="-7.284803" lon="-34.800426">
<ele>61.079998</ele>
<time>2018-07-23T10:14:50Z</time>
<speed>0.19</speed>
</trkpt>
<trkpt lat="-7.284777" lon="-34.800320">
<ele>-6.600000</ele>
<time>2018-07-23T10:27:19Z</time>
<speed>0.47</speed>
</trkpt>
<trkpt lat="-7.284636" lon="-34.800537">
<ele>25.410000</ele>
<time>2018-07-23T10:38:57Z</time>
<speed>0.74</speed>
</trkpt>
<trkpt lat="-7.284566" lon="-34.800438">
<ele>9.500000</ele>
<time>2018-07-23T10:51:09Z</time>
<speed>1.07</speed>
</trkpt>
<trkpt lat="-7.284594" lon="-34.800579">
<ele>36.799999</ele>
<time>2018-07-23T11:02:40Z</time>
<speed>0.00</speed>
</trkpt>
<trkpt lat="-7.284498" lon="-34.800415">
<ele>18.600000</ele>
<time>2018-07-23T11:07:55Z</time>
<speed>0.00</speed>
</trkpt>
<trkpt lat="-7.284510" lon="-34.800423">
<ele>30.129999</ele>
<time>2018-07-23T11:13:10Z</time>
<speed>0.00</speed>
</trkpt>
<trkpt lat="-7.284575" lon="-34.800407">
<ele>32.719997</ele>
<time>2018-07-23T11:18:28Z</time>
<speed>0.00</speed>
</trkpt>
<trkpt lat="-7.284591" lon="-34.800400">
<ele>19.400000</ele>
<time>2018-07-23T11:23:45Z</time>
<speed>0.13</speed>
</trkpt>
<trkpt lat="-7.284605" lon="-34.800434">
<ele>16.830000</ele>
<time>2018-07-23T11:29:02Z</time>
<speed>0.00</speed>
</trkpt>
<trkpt lat="-7.284621" lon="-34.800381">
<ele>16.840000</ele>
<time>2018-07-23T11:34:19Z</time>
<speed>0.10</speed>
</trkpt>
<trkpt lat="-7.284599" lon="-34.800415">
<ele>16.559999</ele>
<time>2018-07-23T11:39:35Z</time>
<speed>0.09</speed>
</trkpt>
<trkpt lat="-7.284636" lon="-34.800400">
<ele>8.450000</ele>
<time>2018-07-23T11:44:51Z</time>
<speed>0.00</speed>
</trkpt>
<trkpt lat="-7.284601" lon="-34.800438">
<ele>14.080000</ele>
<time>2018-07-23T11:50:08Z</time>
<speed>0.11</speed>
</trkpt>
<trkpt lat="-7.284610" lon="-34.800442">
<ele>16.900000</ele>
<time>2018-07-23T11:55:25Z</time>
<speed>0.00</speed>
</trkpt>
<trkpt lat="-7.284633" lon="-34.800484">
<ele>4.560000</ele>
<time>2018-07-23T12:00:46Z</time>
<speed>0.24</speed>
</trkpt>
<trkpt lat="-7.284609" lon="-34.800484">
<ele>-14.880000</ele>
<time>2018-07-23T12:06:02Z</time>
<speed>1.79</speed>
</trkpt>
<trkpt lat="-7.284570" lon="-34.800495">
<ele>5.500000</ele>
<time>2018-07-23T12:11:20Z</time>
<speed>0.00</speed>
</trkpt>
<trkpt lat="-7.284551" lon="-34.800476">
<ele>7.500000</ele>
<time>2018-07-23T12:16:38Z</time>
<speed>0.00</speed>
</trkpt>
<trkpt lat="-7.283457" lon="-34.800915">
<ele>28.680000</ele>
<time>2018-07-23T12:21:57Z</time>
<speed>0.00</speed>
</trkpt>
<trkpt lat="-7.282213" lon="-34.801579">
<ele>-2.430000</ele>
<time>2018-07-23T12:27:20Z</time>
<speed>0.22</speed>
</trkpt>
<trkpt lat="-7.282203" lon="-34.801346">
<ele>17.250000</ele>
<time>2018-07-23T12:32:43Z</time>
<speed>0.00</speed>
</trkpt>
<trkpt lat="-7.282282" lon="-34.801491">
<ele>2.490000</ele>
<time>2018-07-23T12:38:06Z</time>
<speed>0.40</speed>
</trkpt>
<trkpt lat="-7.281990" lon="-34.801521">
<ele>-13.410000</ele>
<time>2018-07-23T12:43:33Z</time>
<speed>0.00</speed>
</trkpt>
<trkpt lat="-7.282228" lon="-34.802158">
<ele>2.810000</ele>
<time>2018-07-23T12:49:15Z</time>
<speed>1.40</speed>
</trkpt>
<trkpt lat="-7.282864" lon="-34.803135">
<ele>83.099998</ele>
<time>2018-07-23T12:54:50Z</time>
<speed>0.05</speed>
</trkpt>
<trkpt lat="-7.282825" lon="-34.803192">
<ele>33.689999</ele>
<time>2018-07-23T13:00:15Z</time>
<speed>0.00</speed>
</trkpt>
<trkpt lat="-7.282822" lon="-34.802979">
<ele>9.230000</ele>
<time>2018-07-23T13:05:29Z</time>
<speed>0.00</speed>
</trkpt>
<trkpt lat="-7.282689" lon="-34.802776">
<ele>33.430000</ele>
<time>2018-07-23T13:10:45Z</time>
<speed>0.00</speed>
</trkpt>
<trkpt lat="-7.282815" lon="-34.803032">
<ele>11.389999</ele>
<time>2018-07-23T13:16:27Z</time>
<speed>0.14</speed>
</trkpt>
<trkpt lat="-7.282855" lon="-34.803017">
<ele>23.469999</ele>
<time>2018-07-23T13:22:17Z</time>
<speed>0.00</speed>
</trkpt>
<trkpt lat="-7.282810" lon="-34.802963">
<ele>19.439999</ele>
<time>2018-07-23T13:27:27Z</time>
<speed>0.00</speed>
</trkpt>
<trkpt lat="-7.282842" lon="-34.803001">
<ele>19.049999</ele>
<time>2018-07-23T13:32:37Z</time>
<speed>0.26</speed>
</trkpt>
<trkpt lat="-7.282713" lon="-34.803078">
<ele>35.380001</ele>
<time>2018-07-23T13:37:46Z</time>
<speed>0.00</speed>
</trkpt>
<trkpt lat="-7.282871" lon="-34.803017">
<ele>11.559999</ele>
<time>2018-07-23T13:42:55Z</time>
<speed>0.00</speed>
</trkpt>
<trkpt lat="-7.282843" lon="-34.802975">
<ele>-4.220000</ele>
<time>2018-07-23T13:48:03Z</time>
<speed>0.14</speed>
</trkpt>
<trkpt lat="-7.282849" lon="-34.803032">
<ele>20.139999</ele>
<time>2018-07-23T13:53:12Z</time>
<speed>0.00</speed>
</trkpt>
<trkpt lat="-7.282800" lon="-34.803036">
<ele>10.139999</ele>
<time>2018-07-23T13:58:20Z</time>
<speed>0.00</speed>
</trkpt>
<trkpt lat="-7.282839" lon="-34.803001">
<ele>20.639999</ele>
<time>2018-07-23T14:03:39Z</time>
<speed>0.00</speed>
</trkpt>
<trkpt lat="-7.282855" lon="-34.803017">
<ele>-3.090000</ele>
<time>2018-07-23T14:08:55Z</time>
<speed>0.00</speed>
</trkpt>
<trkpt lat="-7.282827" lon="-34.803040">
<ele>6.040000</ele>
<time>2018-07-23T14:14:10Z</time>
<speed>0.00</speed>
</trkpt>
<trkpt lat="-7.282812" lon="-34.803047">
<ele>19.439999</ele>
<time>2018-07-23T14:19:26Z</time>
<speed>0.00</speed>
</trkpt>
<trkpt lat="-7.282818" lon="-34.803024">
<ele>-3.490000</ele>
<time>2018-07-23T14:24:42Z</time>
<speed>0.00</speed>
</trkpt>
<trkpt lat="-7.282824" lon="-34.803127">
<ele>-30.230000</ele>
<time>2018-07-23T14:29:58Z</time>
<speed>0.00</speed>
</trkpt>
<trkpt lat="-7.282825" lon="-34.803185">
<ele>12.150000</ele>
<time>2018-07-23T14:35:14Z</time>
<speed>0.00</speed>
</trkpt>
<trkpt lat="-7.282846" lon="-34.803043">
<ele>8.130000</ele>
<time>2018-07-23T14:40:30Z</time>
<speed>0.00</speed>
</trkpt>
<trkpt lat="-7.282820" lon="-34.803017">
<ele>23.859999</ele>
<time>2018-07-23T14:45:46Z</time>
<speed>0.00</speed>
</trkpt>
<trkpt lat="-7.282783" lon="-34.803020">
<ele>22.990000</ele>
<time>2018-07-23T14:51:01Z</time>
<speed>0.00</speed>
</trkpt>
<trkpt lat="-7.282851" lon="-34.803024">
<ele>5.900000</ele>
<time>2018-07-23T14:56:16Z</time>
<speed>0.00</speed>
</trkpt>
<trkpt lat="-7.282804" lon="-34.802910">
<ele>5.790000</ele>
<time>2018-07-23T15:01:37Z</time>
<speed>0.00</speed>
</trkpt>
<trkpt lat="-7.282817" lon="-34.802986">
<ele>16.650000</ele>
<time>2018-07-23T15:06:52Z</time>
<speed>0.00</speed>
</trkpt>
<trkpt lat="-7.282883" lon="-34.803097">
<ele>4.630000</ele>
<time>2018-07-23T15:12:08Z</time>
<speed>0.00</speed>
</trkpt>
<trkpt lat="-7.282850" lon="-34.803032">
<ele>12.730000</ele>
<time>2018-07-23T15:17:24Z</time>
<speed>0.00</speed>
</trkpt>
<trkpt lat="-7.282933" lon="-34.802982">
<ele>-10.630000</ele>
<time>2018-07-23T15:22:39Z</time>
<speed>0.00</speed>
</trkpt>
<trkpt lat="-7.282811" lon="-34.802860">
<ele>13.650000</ele>
<time>2018-07-23T15:27:55Z</time>
<speed>0.00</speed>
</trkpt>
<trkpt lat="-7.282818" lon="-34.803001">
<ele>-4.030000</ele>
<time>2018-07-23T15:33:11Z</time>
<speed>0.00</speed>
</trkpt>
<trkpt lat="-7.282893" lon="-34.802971">
<ele>-5.530000</ele>
<time>2018-07-23T15:38:26Z</time>
<speed>0.00</speed>
</trkpt>
<trkpt lat="-7.282810" lon="-34.802925">
<ele>-13.450000</ele>
<time>2018-07-23T15:43:42Z</time>
<speed>0.28</speed>
</trkpt>
<trkpt lat="-7.282796" lon="-34.802853">
<ele>-7.670000</ele>
<time>2018-07-23T15:48:59Z</time>
<speed>0.00</speed>
</trkpt>
<trkpt lat="-7.282766" lon="-34.802914">
<ele>-3.310000</ele>
<time>2018-07-23T15:54:15Z</time>
<speed>0.00</speed>
</trkpt>
<trkpt lat="-7.282838" lon="-34.802879">
<ele>6.010000</ele>
<time>2018-07-23T15:59:33Z</time>
<speed>0.00</speed>
</trkpt>
<trkpt lat="-7.283198" lon="-34.803276">
<ele>-10.400000</ele>
<time>2018-07-23T16:05:54Z</time>
<speed>0.41</speed>
</trkpt>
<trkpt lat="-7.283229" lon="-34.803318">
<ele>-13.559999</ele>
<time>2018-07-23T16:13:17Z</time>
<speed>0.10</speed>
</trkpt>
<trkpt lat="-7.282842" lon="-34.803120">
<ele>-5.340000</ele>
<time>2018-07-23T16:23:02Z</time>
<speed>0.18</speed>
</trkpt>
<trkpt lat="-7.282854" lon="-34.802982">
<ele>-2.090000</ele>
<time>2018-07-23T16:31:15Z</time>
<speed>0.00</speed>
</trkpt>
<trkpt lat="-7.282794" lon="-34.802948">
<ele>-12.400000</ele>
<time>2018-07-23T16:36:31Z</time>
<speed>0.00</speed>
</trkpt>
<trkpt lat="-7.282801" lon="-34.803001">
<ele>22.639999</ele>
<time>2018-07-23T16:41:49Z</time>
<speed>0.00</speed>
</trkpt>
<trkpt lat="-7.282845" lon="-34.803028">
<ele>10.389999</ele>
<time>2018-07-23T16:47:06Z</time>
<speed>0.00</speed>
</trkpt>
<trkpt lat="-7.282843" lon="-34.803020">
<ele>9.309999</ele>
<time>2018-07-23T16:52:22Z</time>
<speed>0.00</speed>
</trkpt>
<trkpt lat="-7.282945" lon="-34.803043">
<ele>1.690000</ele>
<time>2018-07-23T16:57:39Z</time>
<speed>0.00</speed>
</trkpt>
<trkpt lat="-7.282815" lon="-34.803017">
<ele>-0.510000</ele>
<time>2018-07-23T17:03:01Z</time>
<speed>0.00</speed>
</trkpt>
<trkpt lat="-7.282828" lon="-34.803009">
<ele>6.550000</ele>
<time>2018-07-23T17:08:18Z</time>
<speed>0.00</speed>
</trkpt>
<trkpt lat="-7.282863" lon="-34.803020">
<ele>15.860000</ele>
<time>2018-07-23T17:13:35Z</time>
<speed>0.00</speed>
</trkpt>
<trkpt lat="-7.282932" lon="-34.803047">
<ele>-13.690000</ele>
<time>2018-07-23T17:18:52Z</time>
<speed>0.00</speed>
</trkpt>
<trkpt lat="-7.282807" lon="-34.803009">
<ele>19.180000</ele>
<time>2018-07-23T17:24:09Z</time>
<speed>0.00</speed>
</trkpt>
<trkpt lat="-7.282808" lon="-34.802975">
<ele>14.969999</ele>
<time>2018-07-23T17:29:27Z</time>
<speed>0.00</speed>
</trkpt>
<trkpt lat="-7.282855" lon="-34.803009">
<ele>8.900000</ele>
<time>2018-07-23T17:34:44Z</time>
<speed>0.00</speed>
</trkpt>
<trkpt lat="-7.282892" lon="-34.803108">
<ele>0.300000</ele>
<time>2018-07-23T17:40:01Z</time>
<speed>0.00</speed>
</trkpt>
<trkpt lat="-7.282845" lon="-34.802998">
<ele>24.189999</ele>
<time>2018-07-23T17:45:18Z</time>
<speed>0.00</speed>
</trkpt>
<trkpt lat="-7.282727" lon="-34.802990">
<ele>9.940000</ele>
<time>2018-07-23T17:50:35Z</time>
<speed>0.00</speed>
</trkpt>
<trkpt lat="-7.282838" lon="-34.802979">
<ele>9.570000</ele>
<time>2018-07-23T17:55:51Z</time>
<speed>0.27</speed>
</trkpt>
<trkpt lat="-7.282842" lon="-34.803120">
<ele>15.400000</ele>
<time>2018-07-23T18:01:11Z</time>
<speed>0.00</speed>
</trkpt>
<trkpt lat="-7.282833" lon="-34.802929">
<ele>40.160000</ele>
<time>2018-07-23T18:06:28Z</time>
<speed>3.66</speed>
</trkpt>
<trkpt lat="-7.282843" lon="-34.803059">
<ele>-3.070000</ele>
<time>2018-07-23T18:11:56Z</time>
<speed>0.20</speed>
</trkpt>
<trkpt lat="-7.282823" lon="-34.803242">
<ele>-34.799999</ele>
<time>2018-07-23T18:17:14Z</time>
<speed>0.00</speed>
</trkpt>
<trkpt lat="-7.282797" lon="-34.803013">
<ele>7.030000</ele>
<time>2018-07-23T18:23:03Z</time>
<speed>0.06</speed>
</trkpt>
<trkpt lat="-7.282836" lon="-34.803028">
<ele>10.610000</ele>
<time>2018-07-23T18:28:21Z</time>
<speed>0.00</speed>
</trkpt>
<trkpt lat="-7.282844" lon="-34.803062">
<ele>20.709999</ele>
<time>2018-07-23T18:33:37Z</time>
<speed>0.03</speed>
</trkpt>
<trkpt lat="-7.282856" lon="-34.803055">
<ele>12.920000</ele>
<time>2018-07-23T18:38:54Z</time>
<speed>0.00</speed>
</trkpt>
<trkpt lat="-7.282845" lon="-34.802998">
<ele>-3.610000</ele>
<time>2018-07-23T18:44:09Z</time>
<speed>0.00</speed>
</trkpt>
<trkpt lat="-7.282848" lon="-34.803024">
<ele>30.809999</ele>
<time>2018-07-23T18:49:24Z</time>
<speed>0.00</speed>
</trkpt>
<trkpt lat="-7.282798" lon="-34.803036">
<ele>14.870000</ele>
<time>2018-07-23T18:54:41Z</time>
<speed>0.00</speed>
</trkpt>
<trkpt lat="-7.282772" lon="-34.803078">
<ele>21.439999</ele>
<time>2018-07-23T18:59:59Z</time>
<speed>0.00</speed>
</trkpt>
<trkpt lat="-7.282815" lon="-34.803009">
<ele>38.419998</ele>
<time>2018-07-23T19:05:19Z</time>
<speed>0.00</speed>
</trkpt>
<trkpt lat="-7.282816" lon="-34.803120">
<ele>2.930000</ele>
<time>2018-07-23T19:10:36Z</time>
<speed>0.00</speed>
</trkpt>
<trkpt lat="-7.282834" lon="-34.803185">
<ele>-16.059999</ele>
<time>2018-07-23T19:15:54Z</time>
<speed>0.00</speed>
</trkpt>
<trkpt lat="-7.282918" lon="-34.802868">
<ele>58.209999</ele>
<time>2018-07-23T19:21:13Z</time>
<speed>0.22</speed>
</trkpt>
<trkpt lat="-7.282889" lon="-34.803040">
<ele>10.980000</ele>
<time>2018-07-23T19:26:29Z</time>
<speed>0.00</speed>
</trkpt>
<trkpt lat="-7.282857" lon="-34.803207">
<ele>-3.710000</ele>
<time>2018-07-23T19:31:46Z</time>
<speed>0.00</speed>
</trkpt>
<trkpt lat="-7.282822" lon="-34.803062">
<ele>6.180000</ele>
<time>2018-07-23T19:37:03Z</time>
<speed>0.00</speed>
</trkpt>
<trkpt lat="-7.282868" lon="-34.802994">
<ele>17.789999</ele>
<time>2018-07-23T19:42:19Z</time>
<speed>0.00</speed>
</trkpt>
<trkpt lat="-7.282851" lon="-34.802967">
<ele>16.699999</ele>
<time>2018-07-23T19:47:36Z</time>
<speed>0.00</speed>
</trkpt>
<trkpt lat="-7.282847" lon="-34.803078">
<ele>5.330000</ele>
<time>2018-07-23T19:52:53Z</time>
<speed>0.00</speed>
</trkpt>
<trkpt lat="-7.282840" lon="-34.802971">
<ele>14.639999</ele>
<time>2018-07-23T19:58:10Z</time>
<speed>2.12</speed>
</trkpt>
<trkpt lat="-7.282817" lon="-34.802956">
<ele>19.119999</ele>
<time>2018-07-23T20:03:35Z</time>
<speed>0.00</speed>
</trkpt>
<trkpt lat="-7.282842" lon="-34.802933">
<ele>7.280000</ele>
<time>2018-07-23T20:08:51Z</time>
<speed>0.00</speed>
</trkpt>
<trkpt lat="-7.282849" lon="-34.802975">
<ele>11.429999</ele>
<time>2018-07-23T20:14:08Z</time>
<speed>0.39</speed>
</trkpt>
<trkpt lat="-7.282773" lon="-34.803013">
<ele>16.539999</ele>
<time>2018-07-23T20:19:56Z</time>
<speed>0.49</speed>
</trkpt>
<trkpt lat="-7.282851" lon="-34.803028">
<ele>9.670000</ele>
<time>2018-07-23T20:25:11Z</time>
<speed>0.04</speed>
</trkpt>
<trkpt lat="-7.282800" lon="-34.803013">
<ele>18.080000</ele>
<time>2018-07-23T20:30:26Z</time>
<speed>0.00</speed>
</trkpt>
<trkpt lat="-7.282881" lon="-34.803082">
<ele>10.929999</ele>
<time>2018-07-23T20:35:42Z</time>
<speed>0.00</speed>
</trkpt>
<trkpt lat="-7.282803" lon="-34.803051">
<ele>3.380000</ele>
<time>2018-07-23T20:40:59Z</time>
<speed>0.00</speed>
</trkpt>
<trkpt lat="-7.282799" lon="-34.803043">
<ele>15.339999</ele>
<time>2018-07-23T20:46:15Z</time>
<speed>0.15</speed>
</trkpt>
<trkpt lat="-7.282825" lon="-34.802998">
<ele>11.420000</ele>
<time>2018-07-23T20:51:31Z</time>
<speed>0.16</speed>
</trkpt>
<trkpt lat="-7.282821" lon="-34.802952">
<ele>-6.240000</ele>
<time>2018-07-23T20:56:47Z</time>
<speed>0.00</speed>
</trkpt>
<trkpt lat="-7.282816" lon="-34.803093">
<ele>8.599999</ele>
<time>2018-07-23T21:02:09Z</time>
<speed>0.00</speed>
</trkpt>
<trkpt lat="-7.282768" lon="-34.803013">
<ele>8.410000</ele>
<time>2018-07-23T21:07:25Z</time>
<speed>0.15</speed>
</trkpt>
<trkpt lat="-7.282817" lon="-34.803062">
<ele>17.299999</ele>
<time>2018-07-23T21:12:41Z</time>
<speed>0.04</speed>
</trkpt>
<trkpt lat="-7.282835" lon="-34.803001">
<ele>16.779999</ele>
<time>2018-07-23T21:17:57Z</time>
<speed>0.11</speed>
</trkpt>
<trkpt lat="-7.282835" lon="-34.802986">
<ele>2.820000</ele>
<time>2018-07-23T21:23:13Z</time>
<speed>0.00</speed>
</trkpt>
<trkpt lat="-7.282801" lon="-34.802967">
<ele>20.270000</ele>
<time>2018-07-23T21:28:29Z</time>
<speed>0.00</speed>
</trkpt>
<trkpt lat="-7.282773" lon="-34.802883">
<ele>38.829998</ele>
<time>2018-07-23T21:33:45Z</time>
<speed>0.25</speed>
</trkpt>
<trkpt lat="-7.282876" lon="-34.803013">
<ele>17.109999</ele>
<time>2018-07-23T21:39:02Z</time>
<speed>0.87</speed>
</trkpt>
<trkpt lat="-7.282871" lon="-34.803040">
<ele>-0.880000</ele>
<time>2018-07-23T21:44:18Z</time>
<speed>0.00</speed>
</trkpt>
<trkpt lat="-7.282844" lon="-34.803093">
<ele>-15.160000</ele>
<time>2018-07-23T21:49:34Z</time>
<speed>0.00</speed>
</trkpt>
<trkpt lat="-7.282788" lon="-34.803078">
<ele>-2.120000</ele>
<time>2018-07-23T21:54:51Z</time>
<speed>0.00</speed>
</trkpt>
<trkpt lat="-7.282808" lon="-34.803032">
<ele>12.500000</ele>
<time>2018-07-23T22:00:33Z</time>
<speed>0.04</speed>
</trkpt>
<trkpt lat="-7.282816" lon="-34.803032">
<ele>9.800000</ele>
<time>2018-07-23T22:05:48Z</time>
<speed>0.11</speed>
</trkpt>
<trkpt lat="-7.282879" lon="-34.803028">
<ele>17.770000</ele>
<time>2018-07-23T22:11:04Z</time>
<speed>0.01</speed>
</trkpt>
<trkpt lat="-7.282845" lon="-34.802986">
<ele>13.170000</ele>
<time>2018-07-23T22:16:20Z</time>
<speed>0.00</speed>
</trkpt>
<trkpt lat="-7.282813" lon="-34.803017">
<ele>25.650000</ele>
<time>2018-07-23T22:21:35Z</time>
<speed>0.00</speed>
</trkpt>
<trkpt lat="-7.282799" lon="-34.803001">
<ele>29.289999</ele>
<time>2018-07-23T22:26:49Z</time>
<speed>0.06</speed>
</trkpt>
<trkpt lat="-7.282817" lon="-34.803009">
<ele>15.780000</ele>
<time>2018-07-23T22:32:04Z</time>
<speed>0.31</speed>
</trkpt>
<trkpt lat="-7.282746" lon="-34.803005">
<ele>15.030000</ele>
<time>2018-07-23T22:37:19Z</time>
<speed>0.23</speed>
</trkpt>
<trkpt lat="-7.282831" lon="-34.803036">
<ele>15.429999</ele>
<time>2018-07-23T22:42:33Z</time>
<speed>0.00</speed>
</trkpt>
<trkpt lat="-7.282798" lon="-34.802994">
<ele>14.000000</ele>
<time>2018-07-23T22:47:48Z</time>
<speed>0.00</speed>
</trkpt>
<trkpt lat="-7.282779" lon="-34.802956">
<ele>34.329998</ele>
<time>2018-07-23T22:53:04Z</time>
<speed>0.00</speed>
</trkpt>
<trkpt lat="-7.282790" lon="-34.803078">
<ele>9.300000</ele>
<time>2018-07-23T22:58:20Z</time>
<speed>0.00</speed>
</trkpt>
<trkpt lat="-7.282813" lon="-34.803051">
<ele>14.900000</ele>
<time>2018-07-23T23:03:40Z</time>
<speed>0.25</speed>
</trkpt>
<trkpt lat="-7.282869" lon="-34.803169">
<ele>9.080000</ele>
<time>2018-07-23T23:08:56Z</time>
<speed>0.00</speed>
</trkpt>
<trkpt lat="-7.282778" lon="-34.802956">
<ele>11.370000</ele>
<time>2018-07-23T23:14:11Z</time>
<speed>0.00</speed>
</trkpt>
<trkpt lat="-7.282830" lon="-34.803013">
<ele>16.520000</ele>
<time>2018-07-23T23:19:26Z</time>
<speed>0.12</speed>
</trkpt>
<trkpt lat="-7.282809" lon="-34.803108">
<ele>-0.170000</ele>
<time>2018-07-23T23:24:41Z</time>
<speed>0.00</speed>
</trkpt>
<trkpt lat="-7.282837" lon="-34.803013">
<ele>9.250000</ele>
<time>2018-07-23T23:29:56Z</time>
<speed>0.00</speed>
</trkpt>
<trkpt lat="-7.282784" lon="-34.802902">
<ele>8.790000</ele>
<time>2018-07-23T23:35:12Z</time>
<speed>0.00</speed>
</trkpt>
<trkpt lat="-7.282882" lon="-34.803051">
<ele>-1.890000</ele>
<time>2018-07-23T23:40:28Z</time>
<speed>0.00</speed>
</trkpt>
<trkpt lat="-7.282795" lon="-34.802494">
<ele>16.219999</ele>
<time>2018-07-23T23:45:47Z</time>
<speed>0.00</speed>
</trkpt>
<trkpt lat="-7.282817" lon="-34.802876">
<ele>10.160000</ele>
<time>2018-07-23T23:51:05Z</time>
<speed>1.15</speed>
</trkpt>
<trkpt lat="-7.282863" lon="-34.803066">
<ele>-3.230000</ele>
<time>2018-07-23T23:56:21Z</time>
<speed>0.00</speed>
</trkpt>
<trkpt lat="-7.282814" lon="-34.802959">
<ele>2.830000</ele>
<time>2018-07-24T00:02:03Z</time>
<speed>0.00</speed>
</trkpt>
<trkpt lat="-7.282810" lon="-34.803017">
<ele>25.000000</ele>
<time>2018-07-24T00:07:18Z</time>
<speed>0.00</speed>
</trkpt>
<trkpt lat="-7.282823" lon="-34.802998">
<ele>14.799999</ele>
<time>2018-07-24T00:12:33Z</time>
<speed>0.00</speed>
</trkpt>
<trkpt lat="-7.282794" lon="-34.803078">
<ele>21.219999</ele>
<time>2018-07-24T00:17:48Z</time>
<speed>0.24</speed>
</trkpt>
<trkpt lat="-7.282823" lon="-34.803040">
<ele>10.950000</ele>
<time>2018-07-24T00:23:04Z</time>
<speed>0.00</speed>
</trkpt>
<trkpt lat="-7.282824" lon="-34.803093">
<ele>8.849999</ele>
<time>2018-07-24T00:28:19Z</time>
<speed>0.11</speed>
</trkpt>
<trkpt lat="-7.282815" lon="-34.803059">
<ele>2.380000</ele>
<time>2018-07-24T00:33:35Z</time>
<speed>0.17</speed>
</trkpt>
<trkpt lat="-7.282774" lon="-34.803135">
<ele>-7.260000</ele>
<time>2018-07-24T00:38:52Z</time>
<speed>0.00</speed>
</trkpt>
<trkpt lat="-7.282814" lon="-34.803112">
<ele>-10.980000</ele>
<time>2018-07-24T00:44:08Z</time>
<speed>0.00</speed>
</trkpt>
<trkpt lat="-7.282788" lon="-34.803188">
<ele>23.910000</ele>
<time>2018-07-24T00:49:25Z</time>
<speed>0.00</speed>
</trkpt>
<trkpt lat="-7.282820" lon="-34.803066">
<ele>23.430000</ele>
<time>2018-07-24T00:54:40Z</time>
<speed>0.00</speed>
</trkpt>
<trkpt lat="-7.282832" lon="-34.803055">
<ele>15.960000</ele>
<time>2018-07-24T00:59:59Z</time>
<speed>0.00</speed>
</trkpt>
<trkpt lat="-7.282788" lon="-34.803120">
<ele>-4.250000</ele>
<time>2018-07-24T01:05:18Z</time>
<speed>0.00</speed>
</trkpt>
<trkpt lat="-7.282831" lon="-34.803070">
<ele>14.280000</ele>
<time>2018-07-24T01:10:34Z</time>
<speed>0.00</speed>
</trkpt>
<trkpt lat="-7.282835" lon="-34.803059">
<ele>30.559999</ele>
<time>2018-07-24T01:15:51Z</time>
<speed>0.00</speed>
</trkpt>
<trkpt lat="-7.282788" lon="-34.803032">
<ele>36.130001</ele>
<time>2018-07-24T01:21:09Z</time>
<speed>0.00</speed>
</trkpt>
<trkpt lat="-7.282830" lon="-34.803123">
<ele>-4.050000</ele>
<time>2018-07-24T01:26:26Z</time>
<speed>0.00</speed>
</trkpt>
<trkpt lat="-7.282845" lon="-34.803089">
<ele>42.879997</ele>
<time>2018-07-24T01:31:44Z</time>
<speed>0.00</speed>
</trkpt>
<trkpt lat="-7.282813" lon="-34.803040">
<ele>31.279999</ele>
<time>2018-07-24T01:37:14Z</time>
<speed>0.15</speed>
</trkpt>
<trkpt lat="-7.282794" lon="-34.803139">
<ele>2.080000</ele>
<time>2018-07-24T01:42:59Z</time>
<speed>0.06</speed>
</trkpt>
<trkpt lat="-7.282708" lon="-34.803093">
<ele>-23.100000</ele>
<time>2018-07-24T01:49:09Z</time>
<speed>0.14</speed>
</trkpt>
<trkpt lat="-7.282824" lon="-34.803146">
<ele>60.910000</ele>
<time>2018-07-24T01:55:57Z</time>
<speed>0.21</speed>
</trkpt>
<trkpt lat="-7.282806" lon="-34.803028">
<ele>13.080000</ele>
<time>2018-07-24T02:02:31Z</time>
<speed>0.43</speed>
</trkpt>
<trkpt lat="-7.282846" lon="-34.803040">
<ele>7.990000</ele>
<time>2018-07-24T02:09:24Z</time>
<speed>0.00</speed>
</trkpt>
<trkpt lat="-7.282812" lon="-34.803059">
<ele>20.330000</ele>
<time>2018-07-24T02:14:39Z</time>
<speed>0.05</speed>
</trkpt>
<trkpt lat="-7.282800" lon="-34.803043">
<ele>9.260000</ele>
<time>2018-07-24T02:19:55Z</time>
<speed>0.00</speed>
</trkpt>
<trkpt lat="-7.282850" lon="-34.802971">
<ele>-2.820000</ele>
<time>2018-07-24T02:25:11Z</time>
<speed>0.00</speed>
</trkpt>
<trkpt lat="-7.282802" lon="-34.803085">
<ele>31.929998</ele>
<time>2018-07-24T02:30:27Z</time>
<speed>0.00</speed>
</trkpt>
<trkpt lat="-7.282887" lon="-34.803089">
<ele>34.719997</ele>
<time>2018-07-24T02:35:43Z</time>
<speed>0.00</speed>
</trkpt>
<trkpt lat="-7.282809" lon="-34.803070">
<ele>19.520000</ele>
<time>2018-07-24T02:40:58Z</time>
<speed>0.00</speed>
</trkpt>
<trkpt lat="-7.282834" lon="-34.803112">
<ele>29.490000</ele>
<time>2018-07-24T02:46:12Z</time>
<speed>0.00</speed>
</trkpt>
<trkpt lat="-7.282818" lon="-34.803104">
<ele>16.910000</ele>
<time>2018-07-24T02:51:27Z</time>
<speed>0.00</speed>
</trkpt>
<trkpt lat="-7.282823" lon="-34.803020">
<ele>13.090000</ele>
<time>2018-07-24T02:56:42Z</time>
<speed>0.00</speed>
</trkpt>
</trkseg>
</trk>
<trk>
<name>20180923-000105(4)</name>
<desc>Color:004000ff</desc>
<trkseg>
<trkpt lat="-7.282787" lon="-34.803055">
<ele>14.150000</ele>
<time>2018-07-24T03:02:01Z</time>
<speed>0.00</speed>
</trkpt>
<trkpt lat="-7.282809" lon="-34.803017">
<ele>23.379999</ele>
<time>2018-07-24T03:07:17Z</time>
<speed>0.00</speed>
</trkpt>
<trkpt lat="-7.282786" lon="-34.803116">
<ele>24.209999</ele>
<time>2018-07-24T03:12:32Z</time>
<speed>1.56</speed>
</trkpt>
<trkpt lat="-7.282810" lon="-34.803078">
<ele>29.439999</ele>
<time>2018-07-24T03:17:45Z</time>
<speed>0.05</speed>
</trkpt>
<trkpt lat="-7.282824" lon="-34.802982">
<ele>11.509999</ele>
<time>2018-07-24T03:22:58Z</time>
<speed>0.24</speed>
</trkpt>
<trkpt lat="-7.282761" lon="-34.803207">
<ele>23.580000</ele>
<time>2018-07-24T03:28:13Z</time>
<speed>0.00</speed>
</trkpt>
<trkpt lat="-7.282801" lon="-34.803108">
<ele>21.109999</ele>
<time>2018-07-24T03:33:30Z</time>
<speed>0.00</speed>
</trkpt>
<trkpt lat="-7.282855" lon="-34.803017">
<ele>6.430000</ele>
<time>2018-07-24T03:38:44Z</time>
<speed>0.00</speed>
</trkpt>
<trkpt lat="-7.282805" lon="-34.803135">
<ele>4.510000</ele>
<time>2018-07-24T03:44:00Z</time>
<speed>0.00</speed>
</trkpt>
<trkpt lat="-7.282859" lon="-34.803051">
<ele>17.869999</ele>
<time>2018-07-24T03:49:16Z</time>
<speed>0.00</speed>
</trkpt>
<trkpt lat="-7.282794" lon="-34.803032">
<ele>13.790000</ele>
<time>2018-07-24T03:54:32Z</time>
<speed>3.27</speed>
</trkpt>
<trkpt lat="-7.282801" lon="-34.803062">
<ele>2.900000</ele>
<time>2018-07-24T03:59:50Z</time>
<speed>0.00</speed>
</trkpt>
<trkpt lat="-7.282850" lon="-34.803074">
<ele>45.469997</ele>
<time>2018-07-24T04:05:09Z</time>
<speed>0.00</speed>
</trkpt>
<trkpt lat="-7.282775" lon="-34.803108">
<ele>5.430000</ele>
<time>2018-07-24T04:10:24Z</time>
<speed>0.00</speed>
</trkpt>
<trkpt lat="-7.282860" lon="-34.803097">
<ele>23.119999</ele>
<time>2018-07-24T04:15:42Z</time>
<speed>0.11</speed>
</trkpt>
<trkpt lat="-7.282740" lon="-34.803226">
<ele>12.400000</ele>
<time>2018-07-24T04:20:59Z</time>
<speed>0.00</speed>
</trkpt>
<trkpt lat="-7.282830" lon="-34.803055">
<ele>19.379999</ele>
<time>2018-07-24T04:26:33Z</time>
<speed>0.27</speed>
</trkpt>
<trkpt lat="-7.282859" lon="-34.802982">
<ele>18.490000</ele>
<time>2018-07-24T04:31:49Z</time>
<speed>0.00</speed>
</trkpt>
<trkpt lat="-7.282786" lon="-34.803066">
<ele>10.300000</ele>
<time>2018-07-24T04:37:03Z</time>
<speed>0.00</speed>
</trkpt>
<trkpt lat="-7.282783" lon="-34.803024">
<ele>19.369999</ele>
<time>2018-07-24T04:42:18Z</time>
<speed>0.00</speed>
</trkpt>
<trkpt lat="-7.282855" lon="-34.802994">
<ele>10.790000</ele>
<time>2018-07-24T04:47:33Z</time>
<speed>0.10</speed>
</trkpt>
<trkpt lat="-7.282801" lon="-34.802959">
<ele>15.589999</ele>
<time>2018-07-24T04:52:48Z</time>
<speed>0.00</speed>
</trkpt>
<trkpt lat="-7.282807" lon="-34.802975">
<ele>11.690000</ele>
<time>2018-07-24T04:58:04Z</time>
<speed>0.00</speed>
</trkpt>
<trkpt lat="-7.282763" lon="-34.803013">
<ele>22.590000</ele>
<time>2018-07-24T05:03:25Z</time>
<speed>0.00</speed>
</trkpt>
<trkpt lat="-7.282822" lon="-34.803093">
<ele>7.910000</ele>
<time>2018-07-24T05:08:40Z</time>
<speed>0.00</speed>
</trkpt>
<trkpt lat="-7.282806" lon="-34.803024">
<ele>11.550000</ele>
<time>2018-07-24T05:13:55Z</time>
<speed>0.00</speed>
</trkpt>
<trkpt lat="-7.282857" lon="-34.803066">
<ele>-0.840000</ele>
<time>2018-07-24T05:19:11Z</time>
<speed>0.00</speed>
</trkpt>
<trkpt lat="-7.282854" lon="-34.802975">
<ele>32.489998</ele>
<time>2018-07-24T05:24:28Z</time>
<speed>0.00</speed>
</trkpt>
<trkpt lat="-7.282794" lon="-34.802982">
<ele>9.710000</ele>
<time>2018-07-24T05:29:44Z</time>
<speed>0.00</speed>
</trkpt>
<trkpt lat="-7.282793" lon="-34.803108">
<ele>-0.430000</ele>
<time>2018-07-24T05:35:03Z</time>
<speed>0.00</speed>
</trkpt>
<trkpt lat="-7.282774" lon="-34.803028">
<ele>12.849999</ele>
<time>2018-07-24T05:40:19Z</time>
<speed>0.00</speed>
</trkpt>
<trkpt lat="-7.282776" lon="-34.803112">
<ele>0.700000</ele>
<time>2018-07-24T05:45:34Z</time>
<speed>0.00</speed>
</trkpt>
<trkpt lat="-7.282834" lon="-34.803051">
<ele>9.429999</ele>
<time>2018-07-24T05:50:50Z</time>
<speed>0.00</speed>
</trkpt>
<trkpt lat="-7.282891" lon="-34.803082">
<ele>-25.459999</ele>
<time>2018-07-24T05:56:05Z</time>
<speed>0.00</speed>
</trkpt>
<trkpt lat="-7.282822" lon="-34.803070">
<ele>9.450000</ele>
<time>2018-07-24T06:01:40Z</time>
<speed>0.17</speed>
</trkpt>
<trkpt lat="-7.282806" lon="-34.802929">
<ele>28.750000</ele>
<time>2018-07-24T06:07:10Z</time>
<speed>0.34</speed>
</trkpt>
<trkpt lat="-7.282803" lon="-34.803055">
<ele>21.789999</ele>
<time>2018-07-24T06:12:39Z</time>
<speed>0.53</speed>
</trkpt>
<trkpt lat="-7.282776" lon="-34.802959">
<ele>36.680000</ele>
<time>2018-07-24T06:18:19Z</time>
<speed>0.05</speed>
</trkpt>
<trkpt lat="-7.282846" lon="-34.803028">
<ele>2.900000</ele>
<time>2018-07-24T06:25:21Z</time>
<speed>0.09</speed>
</trkpt>
<trkpt lat="-7.282789" lon="-34.803013">
<ele>-3.600000</ele>
<time>2018-07-24T06:33:12Z</time>
<speed>0.00</speed>
</trkpt>
<trkpt lat="-7.282913" lon="-34.803070">
<ele>2.530000</ele>
<time>2018-07-24T06:38:27Z</time>
<speed>0.00</speed>
</trkpt>
<trkpt lat="-7.282801" lon="-34.803020">
<ele>11.910000</ele>
<time>2018-07-24T06:43:42Z</time>
<speed>0.00</speed>
</trkpt>
<trkpt lat="-7.282831" lon="-34.803028">
<ele>32.020000</ele>
<time>2018-07-24T06:48:57Z</time>
<speed>0.33</speed>
</trkpt>
<trkpt lat="-7.282837" lon="-34.803066">
<ele>12.000000</ele>
<time>2018-07-24T06:54:12Z</time>
<speed>0.00</speed>
</trkpt>
<trkpt lat="-7.282953" lon="-34.803028">
<ele>-21.080000</ele>
<time>2018-07-24T06:59:30Z</time>
<speed>0.00</speed>
</trkpt>
<trkpt lat="-7.282830" lon="-34.803055">
<ele>17.500000</ele>
<time>2018-07-24T07:04:47Z</time>
<speed>0.38</speed>
</trkpt>
<trkpt lat="-7.282834" lon="-34.803066">
<ele>21.170000</ele>
<time>2018-07-24T07:10:03Z</time>
<speed>0.00</speed>
</trkpt>
<trkpt lat="-7.282826" lon="-34.803047">
<ele>8.520000</ele>
<time>2018-07-24T07:15:20Z</time>
<speed>0.00</speed>
</trkpt>
<trkpt lat="-7.282779" lon="-34.803085">
<ele>21.590000</ele>
<time>2018-07-24T07:20:38Z</time>
<speed>0.00</speed>
</trkpt>
<trkpt lat="-7.282738" lon="-34.803043">
<ele>19.119999</ele>
<time>2018-07-24T07:25:55Z</time>
<speed>0.00</speed>
</trkpt>
<trkpt lat="-7.282848" lon="-34.803043">
<ele>19.439999</ele>
<time>2018-07-24T07:31:12Z</time>
<speed>0.26</speed>
</trkpt>
<trkpt lat="-7.282782" lon="-34.803089">
<ele>20.500000</ele>
<time>2018-07-24T07:36:29Z</time>
<speed>0.33</speed>
</trkpt>
<trkpt lat="-7.282804" lon="-34.803028">
<ele>22.250000</ele>
<time>2018-07-24T07:42:01Z</time>
<speed>0.16</speed>
</trkpt>
<trkpt lat="-7.282812" lon="-34.803032">
<ele>12.040000</ele>
<time>2018-07-24T07:47:18Z</time>
<speed>0.00</speed>
</trkpt>
<trkpt lat="-7.282807" lon="-34.803036">
<ele>15.339999</ele>
<time>2018-07-24T07:52:32Z</time>
<speed>0.00</speed>
</trkpt>
<trkpt lat="-7.282825" lon="-34.803051">
<ele>18.100000</ele>
<time>2018-07-24T07:57:46Z</time>
<speed>0.00</speed>
</trkpt>
<trkpt lat="-7.282827" lon="-34.803013">
<ele>15.290000</ele>
<time>2018-07-24T08:03:06Z</time>
<speed>0.00</speed>
</trkpt>
<trkpt lat="-7.282816" lon="-34.803089">
<ele>5.020000</ele>
<time>2018-07-24T08:08:22Z</time>
<speed>0.00</speed>
</trkpt>
<trkpt lat="-7.282767" lon="-34.803120">
<ele>8.150000</ele>
<time>2018-07-24T08:13:37Z</time>
<speed>0.67</speed>
</trkpt>
<trkpt lat="-7.282841" lon="-34.803089">
<ele>20.670000</ele>
<time>2018-07-24T08:18:52Z</time>
<speed>0.00</speed>
</trkpt>
<trkpt lat="-7.282777" lon="-34.803120">
<ele>20.539999</ele>
<time>2018-07-24T08:24:33Z</time>
<speed>0.31</speed>
</trkpt>
<trkpt lat="-7.282786" lon="-34.803074">
<ele>21.709999</ele>
<time>2018-07-24T08:29:47Z</time>
<speed>0.00</speed>
</trkpt>
<trkpt lat="-7.282764" lon="-34.803062">
<ele>5.580000</ele>
<time>2018-07-24T08:35:01Z</time>
<speed>0.00</speed>
</trkpt>
<trkpt lat="-7.282724" lon="-34.803036">
<ele>19.980000</ele>
<time>2018-07-24T08:40:16Z</time>
<speed>0.00</speed>
</trkpt>
<trkpt lat="-7.282824" lon="-34.803066">
<ele>15.540000</ele>
<time>2018-07-24T08:45:31Z</time>
<speed>0.29</speed>
</trkpt>
<trkpt lat="-7.282816" lon="-34.803043">
<ele>19.420000</ele>
<time>2018-07-24T08:50:46Z</time>
<speed>0.00</speed>
</trkpt>
<trkpt lat="-7.282869" lon="-34.803154">
<ele>50.570000</ele>
<time>2018-07-24T08:56:01Z</time>
<speed>0.00</speed>
</trkpt>
<trkpt lat="-7.282816" lon="-34.803017">
<ele>9.780000</ele>
<time>2018-07-24T09:01:21Z</time>
<speed>0.00</speed>
</trkpt>
<trkpt lat="-7.282819" lon="-34.803047">
<ele>19.199999</ele>
<time>2018-07-24T09:06:35Z</time>
<speed>0.00</speed>
</trkpt>
<trkpt lat="-7.282775" lon="-34.803032">
<ele>26.469999</ele>
<time>2018-07-24T09:11:49Z</time>
<speed>0.08</speed>
</trkpt>
<trkpt lat="-7.282794" lon="-34.803028">
<ele>10.610000</ele>
<time>2018-07-24T09:17:04Z</time>
<speed>0.00</speed>
</trkpt>
<trkpt lat="-7.282810" lon="-34.803024">
<ele>24.490000</ele>
<time>2018-07-24T09:22:18Z</time>
<speed>0.00</speed>
</trkpt>
<trkpt lat="-7.282815" lon="-34.803047">
<ele>5.100000</ele>
<time>2018-07-24T09:27:35Z</time>
<speed>0.31</speed>
</trkpt>
<trkpt lat="-7.282835" lon="-34.803009">
<ele>16.020000</ele>
<time>2018-07-24T09:32:58Z</time>
<speed>0.71</speed>
</trkpt>
<trkpt lat="-7.282866" lon="-34.802959">
<ele>7.910000</ele>
<time>2018-07-24T09:38:13Z</time>
<speed>0.00</speed>
</trkpt>
<trkpt lat="-7.282843" lon="-34.802994">
<ele>7.740000</ele>
<time>2018-07-24T09:43:26Z</time>
<speed>0.53</speed>
</trkpt>
<trkpt lat="-7.282832" lon="-34.803089">
<ele>1.780000</ele>
<time>2018-07-24T09:48:42Z</time>
<speed>0.00</speed>
</trkpt>
<trkpt lat="-7.282874" lon="-34.802990">
<ele>1.580000</ele>
<time>2018-07-24T09:53:57Z</time>
<speed>0.00</speed>
</trkpt>
<trkpt lat="-7.282868" lon="-34.802986">
<ele>11.380000</ele>
<time>2018-07-24T09:59:11Z</time>
<speed>0.00</speed>
</trkpt>
<trkpt lat="-7.282887" lon="-34.802876">
<ele>27.430000</ele>
<time>2018-07-24T10:04:57Z</time>
<speed>0.24</speed>
</trkpt>
<trkpt lat="-7.282837" lon="-34.803001">
<ele>19.350000</ele>
<time>2018-07-24T10:10:31Z</time>
<speed>0.02</speed>
</trkpt>
<trkpt lat="-7.282750" lon="-34.803059">
<ele>22.670000</ele>
<time>2018-07-24T10:16:46Z</time>
<speed>0.00</speed>
</trkpt>
<trkpt lat="-7.282852" lon="-34.803043">
<ele>26.539999</ele>
<time>2018-07-24T10:22:14Z</time>
<speed>0.09</speed>
</trkpt>
<trkpt lat="-7.282888" lon="-34.803001">
<ele>15.509999</ele>
<time>2018-07-24T10:27:30Z</time>
<speed>0.00</speed>
</trkpt>
<trkpt lat="-7.282905" lon="-34.803017">
<ele>20.660000</ele>
<time>2018-07-24T10:32:44Z</time>
<speed>0.00</speed>
</trkpt>
<trkpt lat="-7.282887" lon="-34.803028">
<ele>29.000000</ele>
<time>2018-07-24T10:37:59Z</time>
<speed>0.00</speed>
</trkpt>
<trkpt lat="-7.282837" lon="-34.803005">
<ele>5.780000</ele>
<time>2018-07-24T10:43:36Z</time>
<speed>0.22</speed>
</trkpt>
<trkpt lat="-7.282862" lon="-34.803028">
<ele>23.570000</ele>
<time>2018-07-24T10:49:03Z</time>
<speed>0.05</speed>
</trkpt>
<trkpt lat="-7.282913" lon="-34.803017">
<ele>6.540000</ele>
<time>2018-07-24T10:54:50Z</time>
<speed>0.19</speed>
</trkpt>
<trkpt lat="-7.282820" lon="-34.803032">
<ele>0.250000</ele>
<time>2018-07-24T11:00:20Z</time>
<speed>0.25</speed>
</trkpt>
<trkpt lat="-7.282884" lon="-34.803139">
<ele>38.969997</ele>
<time>2018-07-24T11:06:26Z</time>
<speed>0.34</speed>
</trkpt>
<trkpt lat="-7.282558" lon="-34.802914">
<ele>16.240000</ele>
<time>2018-07-24T11:12:22Z</time>
<speed>0.32</speed>
</trkpt>
<trkpt lat="-7.282888" lon="-34.803062">
<ele>-3.790000</ele>
<time>2018-07-24T11:19:31Z</time>
<speed>0.08</speed>
</trkpt>
<trkpt lat="-7.282823" lon="-34.803062">
<ele>45.770000</ele>
<time>2018-07-24T11:26:43Z</time>
<speed>0.00</speed>
</trkpt>
<trkpt lat="-7.282881" lon="-34.803074">
<ele>11.509999</ele>
<time>2018-07-24T11:31:57Z</time>
<speed>0.00</speed>
</trkpt>
<trkpt lat="-7.282816" lon="-34.803017">
<ele>23.119999</ele>
<time>2018-07-24T11:37:14Z</time>
<speed>0.00</speed>
</trkpt>
<trkpt lat="-7.282900" lon="-34.803135">
<ele>22.160000</ele>
<time>2018-07-24T11:42:29Z</time>
<speed>0.00</speed>
</trkpt>
<trkpt lat="-7.282713" lon="-34.803066">
<ele>59.539997</ele>
<time>2018-07-24T11:47:49Z</time>
<speed>0.08</speed>
</trkpt>
<trkpt lat="-7.282855" lon="-34.802998">
<ele>5.320000</ele>
<time>2018-07-24T11:53:05Z</time>
<speed>1.52</speed>
</trkpt>
<trkpt lat="-7.282806" lon="-34.803043">
<ele>14.389999</ele>
<time>2018-07-24T11:58:19Z</time>
<speed>0.00</speed>
</trkpt>
<trkpt lat="-7.282766" lon="-34.802948">
<ele>20.959999</ele>
<time>2018-07-24T12:03:40Z</time>
<speed>0.00</speed>
</trkpt>
<trkpt lat="-7.282754" lon="-34.803059">
<ele>25.709999</ele>
<time>2018-07-24T12:08:58Z</time>
<speed>0.00</speed>
</trkpt>
<trkpt lat="-7.282807" lon="-34.803036">
<ele>9.849999</ele>
<time>2018-07-24T12:14:20Z</time>
<speed>0.00</speed>
</trkpt>
<trkpt lat="-7.282818" lon="-34.802975">
<ele>26.209999</ele>
<time>2018-07-24T12:20:05Z</time>
<speed>0.31</speed>
</trkpt>
<trkpt lat="-7.282813" lon="-34.803043">
<ele>12.280000</ele>
<time>2018-07-24T12:25:21Z</time>
<speed>0.00</speed>
</trkpt>
<trkpt lat="-7.282796" lon="-34.802979">
<ele>3.310000</ele>
<time>2018-07-24T12:30:36Z</time>
<speed>0.00</speed>
</trkpt>
<trkpt lat="-7.282860" lon="-34.803123">
<ele>21.260000</ele>
<time>2018-07-24T12:35:50Z</time>
<speed>0.00</speed>
</trkpt>
<trkpt lat="-7.282808" lon="-34.802986">
<ele>23.199999</ele>
<time>2018-07-24T12:41:05Z</time>
<speed>0.00</speed>
</trkpt>
<trkpt lat="-7.282773" lon="-34.802921">
<ele>41.270000</ele>
<time>2018-07-24T12:46:19Z</time>
<speed>0.00</speed>
</trkpt>
<trkpt lat="-7.282737" lon="-34.803093">
<ele>43.349998</ele>
<time>2018-07-24T12:51:34Z</time>
<speed>0.00</speed>
</trkpt>
<trkpt lat="-7.282865" lon="-34.802979">
<ele>14.719999</ele>
<time>2018-07-24T12:56:49Z</time>
<speed>0.00</speed>
</trkpt>
<trkpt lat="-7.282821" lon="-34.803097">
<ele>13.440000</ele>
<time>2018-07-24T13:02:09Z</time>
<speed>0.00</speed>
</trkpt>
<trkpt lat="-7.282909" lon="-34.803116">
<ele>31.199999</ele>
<time>2018-07-24T13:07:24Z</time>
<speed>0.00</speed>
</trkpt>
<trkpt lat="-7.282847" lon="-34.803112">
<ele>36.230000</ele>
<time>2018-07-24T13:12:39Z</time>
<speed>0.00</speed>
</trkpt>
<trkpt lat="-7.282722" lon="-34.802540">
<ele>168.529999</ele>
<time>2018-07-24T13:18:00Z</time>
<speed>2.82</speed>
</trkpt>
<trkpt lat="-7.282826" lon="-34.803093">
<ele>25.010000</ele>
<time>2018-07-24T13:23:16Z</time>
<speed>0.00</speed>
</trkpt>
<trkpt lat="-7.282887" lon="-34.802944">
<ele>35.590000</ele>
<time>2018-07-24T13:28:31Z</time>
<speed>0.00</speed>
</trkpt>
<trkpt lat="-7.282902" lon="-34.803215">
<ele>6.040000</ele>
<time>2018-07-24T13:34:01Z</time>
<speed>0.45</speed>
</trkpt>
<trkpt lat="-7.282848" lon="-34.803028">
<ele>7.920000</ele>
<time>2018-07-24T13:39:17Z</time>
<speed>0.00</speed>
</trkpt>
<trkpt lat="-7.283038" lon="-34.803017">
<ele>-6.910000</ele>
<time>2018-07-24T13:44:33Z</time>
<speed>0.00</speed>
</trkpt>
<trkpt lat="-7.282825" lon="-34.803059">
<ele>24.430000</ele>
<time>2018-07-24T13:49:48Z</time>
<speed>0.00</speed>
</trkpt>
<trkpt lat="-7.282845" lon="-34.803082">
<ele>21.869999</ele>
<time>2018-07-24T13:55:03Z</time>
<speed>0.00</speed>
</trkpt>
<trkpt lat="-7.282770" lon="-34.802990">
<ele>32.320000</ele>
<time>2018-07-24T14:00:25Z</time>
<speed>0.00</speed>
</trkpt>
<trkpt lat="-7.282873" lon="-34.803074">
<ele>-15.650000</ele>
<time>2018-07-24T14:05:44Z</time>
<speed>0.00</speed>
</trkpt>
<trkpt lat="-7.282781" lon="-34.803085">
<ele>47.899998</ele>
<time>2018-07-24T14:11:01Z</time>
<speed>0.00</speed>
</trkpt>
<trkpt lat="-7.282834" lon="-34.803043">
<ele>13.710000</ele>
<time>2018-07-24T14:16:17Z</time>
<speed>0.00</speed>
</trkpt>
<trkpt lat="-7.282763" lon="-34.803059">
<ele>26.299999</ele>
<time>2018-07-24T14:21:33Z</time>
<speed>0.00</speed>
</trkpt>
<trkpt lat="-7.282914" lon="-34.803017">
<ele>-12.000000</ele>
<time>2018-07-24T14:26:49Z</time>
<speed>0.00</speed>
</trkpt>
<trkpt lat="-7.282732" lon="-34.803093">
<ele>29.119999</ele>
<time>2018-07-24T14:32:04Z</time>
<speed>0.00</speed>
</trkpt>
<trkpt lat="-7.282822" lon="-34.803047">
<ele>14.210000</ele>
<time>2018-07-24T14:37:23Z</time>
<speed>0.00</speed>
</trkpt>
<trkpt lat="-7.282881" lon="-34.803028">
<ele>19.469999</ele>
<time>2018-07-24T14:42:38Z</time>
<speed>0.00</speed>
</trkpt>
<trkpt lat="-7.282724" lon="-34.803009">
<ele>54.020000</ele>
<time>2018-07-24T14:47:54Z</time>
<speed>0.00</speed>
</trkpt>
<trkpt lat="-7.282834" lon="-34.803020">
<ele>-2.080000</ele>
<time>2018-07-24T14:53:10Z</time>
<speed>0.00</speed>
</trkpt>
<trkpt lat="-7.282786" lon="-34.803028">
<ele>19.549999</ele>
<time>2018-07-24T14:58:27Z</time>
<speed>0.00</speed>
</trkpt>
<trkpt lat="-7.282876" lon="-34.803082">
<ele>18.690001</ele>
<time>2018-07-24T15:03:52Z</time>
<speed>0.33</speed>
</trkpt>
<trkpt lat="-7.282786" lon="-34.802944">
<ele>26.490000</ele>
<time>2018-07-24T15:09:08Z</time>
<speed>0.00</speed>
</trkpt>
<trkpt lat="-7.282927" lon="-34.803062">
<ele>-10.980000</ele>
<time>2018-07-24T15:14:38Z</time>
<speed>0.28</speed>
</trkpt>
<trkpt lat="-7.282844" lon="-34.803085">
<ele>-10.559999</ele>
<time>2018-07-24T15:19:54Z</time>
<speed>0.00</speed>
</trkpt>
<trkpt lat="-7.282834" lon="-34.803024">
<ele>4.370000</ele>
<time>2018-07-24T15:25:10Z</time>
<speed>0.21</speed>
</trkpt>
<trkpt lat="-7.282785" lon="-34.803120">
<ele>14.349999</ele>
<time>2018-07-24T15:30:59Z</time>
<speed>0.39</speed>
</trkpt>
<trkpt lat="-7.282737" lon="-34.802963">
<ele>15.540000</ele>
<time>2018-07-24T15:36:39Z</time>
<speed>0.00</speed>
</trkpt>
<trkpt lat="-7.282758" lon="-34.803082">
<ele>12.540000</ele>
<time>2018-07-24T15:41:55Z</time>
<speed>0.12</speed>
</trkpt>
<trkpt lat="-7.282807" lon="-34.803032">
<ele>16.129999</ele>
<time>2018-07-24T15:47:10Z</time>
<speed>0.41</speed>
</trkpt>
<trkpt lat="-7.282866" lon="-34.803032">
<ele>12.580000</ele>
<time>2018-07-24T15:53:18Z</time>
<speed>0.06</speed>
</trkpt>
<trkpt lat="-7.282877" lon="-34.803009">
<ele>17.180000</ele>
<time>2018-07-24T16:01:33Z</time>
<speed>0.09</speed>
</trkpt>
<trkpt lat="-7.282851" lon="-34.803005">
<ele>12.580000</ele>
<time>2018-07-24T16:12:07Z</time>
<speed>0.15</speed>
</trkpt>
<trkpt lat="-7.282788" lon="-34.803036">
<ele>18.410000</ele>
<time>2018-07-24T16:21:31Z</time>
<speed>0.19</speed>
</trkpt>
<trkpt lat="-7.282792" lon="-34.803047">
<ele>26.170000</ele>
<time>2018-07-24T16:31:41Z</time>
<speed>0.00</speed>
</trkpt>
<trkpt lat="-7.282791" lon="-34.803013">
<ele>13.540000</ele>
<time>2018-07-24T16:36:57Z</time>
<speed>0.00</speed>
</trkpt>
<trkpt lat="-7.282772" lon="-34.802967">
<ele>45.840000</ele>
<time>2018-07-24T16:42:13Z</time>
<speed>0.00</speed>
</trkpt>
<trkpt lat="-7.282838" lon="-34.802998">
<ele>-0.440000</ele>
<time>2018-07-24T16:47:29Z</time>
<speed>0.00</speed>
</trkpt>
<trkpt lat="-7.282879" lon="-34.802948">
<ele>-8.200000</ele>
<time>2018-07-24T16:52:46Z</time>
<speed>0.00</speed>
</trkpt>
<trkpt lat="-7.282841" lon="-34.802986">
<ele>-9.860000</ele>
<time>2018-07-24T16:58:04Z</time>
<speed>0.00</speed>
</trkpt>
<trkpt lat="-7.282838" lon="-34.803020">
<ele>-8.720000</ele>
<time>2018-07-24T17:03:26Z</time>
<speed>0.00</speed>
</trkpt>
<trkpt lat="-7.282916" lon="-34.803001">
<ele>3.460000</ele>
<time>2018-07-24T17:08:45Z</time>
<speed>0.07</speed>
</trkpt>
<trkpt lat="-7.282903" lon="-34.803055">
<ele>-17.440001</ele>
<time>2018-07-24T17:14:02Z</time>
<speed>0.00</speed>
</trkpt>
<trkpt lat="-7.282821" lon="-34.803024">
<ele>16.750000</ele>
<time>2018-07-24T17:19:19Z</time>
<speed>0.04</speed>
</trkpt>
<trkpt lat="-7.282800" lon="-34.803051">
<ele>-4.270000</ele>
<time>2018-07-24T17:24:36Z</time>
<speed>0.17</speed>
</trkpt>
<trkpt lat="-7.282821" lon="-34.802998">
<ele>13.950000</ele>
<time>2018-07-24T17:29:51Z</time>
<speed>0.13</speed>
</trkpt>
<trkpt lat="-7.282876" lon="-34.803082">
<ele>-0.770000</ele>
<time>2018-07-24T17:35:08Z</time>
<speed>0.12</speed>
</trkpt>
<trkpt lat="-7.282857" lon="-34.803020">
<ele>13.809999</ele>
<time>2018-07-24T17:40:25Z</time>
<speed>0.00</speed>
</trkpt>
<trkpt lat="-7.282798" lon="-34.802998">
<ele>22.189999</ele>
<time>2018-07-24T17:45:42Z</time>
<speed>0.00</speed>
</trkpt>
<trkpt lat="-7.282846" lon="-34.802944">
<ele>20.639999</ele>
<time>2018-07-24T17:51:20Z</time>
<speed>0.19</speed>
</trkpt>
<trkpt lat="-7.282765" lon="-34.803074">
<ele>-23.779999</ele>
<time>2018-07-24T17:56:54Z</time>
<speed>0.16</speed>
</trkpt>
<trkpt lat="-7.282857" lon="-34.803059">
<ele>5.890000</ele>
<time>2018-07-24T18:02:13Z</time>
<speed>1.58</speed>
</trkpt>
<trkpt lat="-7.282888" lon="-34.803005">
<ele>2.140000</ele>
<time>2018-07-24T18:07:31Z</time>
<speed>0.00</speed>
</trkpt>
<trkpt lat="-7.282825" lon="-34.803104">
<ele>-7.460000</ele>
<time>2018-07-24T18:12:52Z</time>
<speed>0.10</speed>
</trkpt>
<trkpt lat="-7.282831" lon="-34.803017">
<ele>19.879999</ele>
<time>2018-07-24T18:18:15Z</time>
<speed>0.00</speed>
</trkpt>
<trkpt lat="-7.282917" lon="-34.802872">
<ele>59.549999</ele>
<time>2018-07-24T18:23:41Z</time>
<speed>0.00</speed>
</trkpt>
<trkpt lat="-7.282833" lon="-34.803036">
<ele>13.219999</ele>
<time>2018-07-24T18:29:26Z</time>
<speed>0.06</speed>
</trkpt>
<trkpt lat="-7.282835" lon="-34.803074">
<ele>23.180000</ele>
<time>2018-07-24T18:35:59Z</time>
<speed>0.00</speed>
</trkpt>
<trkpt lat="-7.282821" lon="-34.802986">
<ele>21.039999</ele>
<time>2018-07-24T18:41:14Z</time>
<speed>0.00</speed>
</trkpt>
<trkpt lat="-7.282824" lon="-34.803028">
<ele>24.389999</ele>
<time>2018-07-24T18:46:29Z</time>
<speed>0.00</speed>
</trkpt>
<trkpt lat="-7.282839" lon="-34.803005">
<ele>17.869999</ele>
<time>2018-07-24T18:51:44Z</time>
<speed>0.08</speed>
</trkpt>
<trkpt lat="-7.282836" lon="-34.803116">
<ele>5.620000</ele>
<time>2018-07-24T18:56:59Z</time>
<speed>0.00</speed>
</trkpt>
<trkpt lat="-7.282801" lon="-34.803097">
<ele>9.460000</ele>
<time>2018-07-24T19:02:22Z</time>
<speed>0.35</speed>
</trkpt>
<trkpt lat="-7.282849" lon="-34.803101">
<ele>2.540000</ele>
<time>2018-07-24T19:07:38Z</time>
<speed>0.00</speed>
</trkpt>
<trkpt lat="-7.282907" lon="-34.802979">
<ele>36.250000</ele>
<time>2018-07-24T19:13:00Z</time>
<speed>0.62</speed>
</trkpt>
<trkpt lat="-7.282775" lon="-34.803101">
<ele>-14.420000</ele>
<time>2018-07-24T19:18:19Z</time>
<speed>0.00</speed>
</trkpt>
<trkpt lat="-7.282881" lon="-34.802982">
<ele>22.230000</ele>
<time>2018-07-24T19:23:36Z</time>
<speed>0.00</speed>
</trkpt>
<trkpt lat="-7.282813" lon="-34.803062">
<ele>14.160000</ele>
<time>2018-07-24T19:28:54Z</time>
<speed>0.00</speed>
</trkpt>
<trkpt lat="-7.282823" lon="-34.803078">
<ele>15.830000</ele>
<time>2018-07-24T19:34:11Z</time>
<speed>0.00</speed>
</trkpt>
<trkpt lat="-7.282787" lon="-34.803169">
<ele>-9.090000</ele>
<time>2018-07-24T19:39:29Z</time>
<speed>0.00</speed>
</trkpt>
<trkpt lat="-7.282825" lon="-34.803082">
<ele>4.540000</ele>
<time>2018-07-24T19:44:46Z</time>
<speed>0.00</speed>
</trkpt>
<trkpt lat="-7.282797" lon="-34.803127">
<ele>1.290000</ele>
<time>2018-07-24T19:50:03Z</time>
<speed>0.00</speed>
</trkpt>
<trkpt lat="-7.282778" lon="-34.802990">
<ele>-4.670000</ele>
<time>2018-07-24T19:55:20Z</time>
<speed>0.00</speed>
</trkpt>
<trkpt lat="-7.282809" lon="-34.802967">
<ele>20.080000</ele>
<time>2018-07-24T20:00:39Z</time>
<speed>0.00</speed>
</trkpt>
<trkpt lat="-7.282847" lon="-34.802902">
<ele>12.820000</ele>
<time>2018-07-24T20:05:55Z</time>
<speed>0.00</speed>
</trkpt>
<trkpt lat="-7.282824" lon="-34.802952">
<ele>13.849999</ele>
<time>2018-07-24T20:11:29Z</time>
<speed>0.26</speed>
</trkpt>
<trkpt lat="-7.282812" lon="-34.803043">
<ele>2.400000</ele>
<time>2018-07-24T20:16:47Z</time>
<speed>0.00</speed>
</trkpt>
<trkpt lat="-7.282836" lon="-34.802998">
<ele>14.809999</ele>
<time>2018-07-24T20:22:03Z</time>
<speed>0.00</speed>
</trkpt>
<trkpt lat="-7.282840" lon="-34.802982">
<ele>16.740000</ele>
<time>2018-07-24T20:27:35Z</time>
<speed>0.11</speed>
</trkpt>
<trkpt lat="-7.282878" lon="-34.803017">
<ele>2.770000</ele>
<time>2018-07-24T20:33:17Z</time>
<speed>0.59</speed>
</trkpt>
<trkpt lat="-7.282830" lon="-34.802948">
<ele>21.990000</ele>
<time>2018-07-24T20:39:28Z</time>
<speed>0.09</speed>
</trkpt>
<trkpt lat="-7.282847" lon="-34.802906">
<ele>37.290001</ele>
<time>2018-07-24T20:46:18Z</time>
<speed>0.11</speed>
</trkpt>
<trkpt lat="-7.282815" lon="-34.802975">
<ele>-5.910000</ele>
<time>2018-07-24T20:53:33Z</time>
<speed>0.09</speed>
</trkpt>
<trkpt lat="-7.282775" lon="-34.803040">
<ele>30.299999</ele>
<time>2018-07-24T21:01:09Z</time>
<speed>0.00</speed>
</trkpt>
<trkpt lat="-7.282849" lon="-34.803070">
<ele>13.790000</ele>
<time>2018-07-24T21:06:25Z</time>
<speed>0.00</speed>
</trkpt>
<trkpt lat="-7.282820" lon="-34.803028">
<ele>19.990000</ele>
<time>2018-07-24T21:11:41Z</time>
<speed>0.00</speed>
</trkpt>
<trkpt lat="-7.282829" lon="-34.802994">
<ele>12.910000</ele>
<time>2018-07-24T21:16:57Z</time>
<speed>0.00</speed>
</trkpt>
<trkpt lat="-7.282820" lon="-34.802998">
<ele>16.270000</ele>
<time>2018-07-24T21:22:12Z</time>
<speed>0.00</speed>
</trkpt>
<trkpt lat="-7.282833" lon="-34.802986">
<ele>16.190001</ele>
<time>2018-07-24T21:27:29Z</time>
<speed>0.00</speed>
</trkpt>
<trkpt lat="-7.282813" lon="-34.802944">
<ele>20.600000</ele>
<time>2018-07-24T21:32:46Z</time>
<speed>0.00</speed>
</trkpt>
<trkpt lat="-7.282874" lon="-34.803085">
<ele>4.620000</ele>
<time>2018-07-24T21:38:02Z</time>
<speed>0.00</speed>
</trkpt>
<trkpt lat="-7.282875" lon="-34.803062">
<ele>14.730000</ele>
<time>2018-07-24T21:43:18Z</time>
<speed>0.00</speed>
</trkpt>
<trkpt lat="-7.282860" lon="-34.803066">
<ele>3.230000</ele>
<time>2018-07-24T21:48:35Z</time>
<speed>3.21</speed>
</trkpt>
<trkpt lat="-7.282763" lon="-34.802910">
<ele>18.410000</ele>
<time>2018-07-24T21:53:50Z</time>
<speed>0.00</speed>
</trkpt>
<trkpt lat="-7.282847" lon="-34.803005">
<ele>13.230000</ele>
<time>2018-07-24T21:59:06Z</time>
<speed>0.00</speed>
</trkpt>
<trkpt lat="-7.282836" lon="-34.803024">
<ele>9.559999</ele>
<time>2018-07-24T22:04:56Z</time>
<speed>0.04</speed>
</trkpt>
<trkpt lat="-7.282868" lon="-34.803005">
<ele>11.480000</ele>
<time>2018-07-24T22:10:11Z</time>
<speed>0.00</speed>
</trkpt>
<trkpt lat="-7.282829" lon="-34.803028">
<ele>14.950000</ele>
<time>2018-07-24T22:15:27Z</time>
<speed>0.00</speed>
</trkpt>
<trkpt lat="-7.282856" lon="-34.803066">
<ele>22.879999</ele>
<time>2018-07-24T22:20:43Z</time>
<speed>0.00</speed>
</trkpt>
<trkpt lat="-7.282857" lon="-34.803017">
<ele>12.580000</ele>
<time>2018-07-24T22:25:58Z</time>
<speed>0.00</speed>
</trkpt>
<trkpt lat="-7.282844" lon="-34.803059">
<ele>13.190000</ele>
<time>2018-07-24T22:31:15Z</time>
<speed>0.00</speed>
</trkpt>
<trkpt lat="-7.282809" lon="-34.803059">
<ele>21.270000</ele>
<time>2018-07-24T22:36:29Z</time>
<speed>0.19</speed>
</trkpt>
<trkpt lat="-7.282894" lon="-34.803082">
<ele>-5.290000</ele>
<time>2018-07-24T22:41:45Z</time>
<speed>0.00</speed>
</trkpt>
<trkpt lat="-7.282785" lon="-34.803001">
<ele>16.900000</ele>
<time>2018-07-24T22:47:02Z</time>
<speed>0.00</speed>
</trkpt>
<trkpt lat="-7.282815" lon="-34.802967">
<ele>37.829998</ele>
<time>2018-07-24T22:52:18Z</time>
<speed>0.00</speed>
</trkpt>
<trkpt lat="-7.282812" lon="-34.803024">
<ele>13.090000</ele>
<time>2018-07-24T22:57:33Z</time>
<speed>0.00</speed>
</trkpt>
<trkpt lat="-7.282817" lon="-34.802967">
<ele>19.730000</ele>
<time>2018-07-24T23:02:53Z</time>
<speed>0.00</speed>
</trkpt>
<trkpt lat="-7.282819" lon="-34.803009">
<ele>15.710000</ele>
<time>2018-07-24T23:08:08Z</time>
<speed>0.00</speed>
</trkpt>
<trkpt lat="-7.282786" lon="-34.803001">
<ele>14.150000</ele>
<time>2018-07-24T23:13:24Z</time>
<speed>0.00</speed>
</trkpt>
<trkpt lat="-7.282806" lon="-34.803009">
<ele>21.609999</ele>
<time>2018-07-24T23:18:39Z</time>
<speed>0.00</speed>
</trkpt>
<trkpt lat="-7.282832" lon="-34.803104">
<ele>8.650000</ele>
<time>2018-07-24T23:23:55Z</time>
<speed>0.00</speed>
</trkpt>
<trkpt lat="-7.282852" lon="-34.802975">
<ele>9.120000</ele>
<time>2018-07-24T23:29:10Z</time>
<speed>0.00</speed>
</trkpt>
<trkpt lat="-7.282805" lon="-34.803013">
<ele>20.350000</ele>
<time>2018-07-24T23:34:25Z</time>
<speed>0.00</speed>
</trkpt>
<trkpt lat="-7.282788" lon="-34.802723">
<ele>22.359999</ele>
<time>2018-07-24T23:39:41Z</time>
<speed>0.00</speed>
</trkpt>
<trkpt lat="-7.282883" lon="-34.803146">
<ele>-12.719999</ele>
<time>2018-07-24T23:44:57Z</time>
<speed>0.00</speed>
</trkpt>
<trkpt lat="-7.282773" lon="-34.802742">
<ele>23.969999</ele>
<time>2018-07-24T23:50:14Z</time>
<speed>0.00</speed>
</trkpt>
<trkpt lat="-7.282902" lon="-34.803364">
<ele>-8.429999</ele>
<time>2018-07-24T23:55:32Z</time>
<speed>2.50</speed>
</trkpt>
<trkpt lat="-7.282856" lon="-34.803013">
<ele>3.450000</ele>
<time>2018-07-25T00:01:26Z</time>
<speed>0.00</speed>
</trkpt>
<trkpt lat="-7.282818" lon="-34.803005">
<ele>7.900000</ele>
<time>2018-07-25T00:06:42Z</time>
<speed>0.00</speed>
</trkpt>
<trkpt lat="-7.282786" lon="-34.803020">
<ele>16.940001</ele>
<time>2018-07-25T00:11:57Z</time>
<speed>0.00</speed>
</trkpt>
<trkpt lat="-7.282752" lon="-34.802967">
<ele>13.320000</ele>
<time>2018-07-25T00:17:13Z</time>
<speed>0.00</speed>
</trkpt>
<trkpt lat="-7.282803" lon="-34.803032">
<ele>14.049999</ele>
<time>2018-07-25T00:22:29Z</time>
<speed>0.00</speed>
</trkpt>
<trkpt lat="-7.282846" lon="-34.802994">
<ele>15.969999</ele>
<time>2018-07-25T00:27:44Z</time>
<speed>0.00</speed>
</trkpt>
<trkpt lat="-7.282835" lon="-34.803040">
<ele>10.099999</ele>
<time>2018-07-25T00:33:00Z</time>
<speed>0.00</speed>
</trkpt>
<trkpt lat="-7.282817" lon="-34.803036">
<ele>1.450000</ele>
<time>2018-07-25T00:38:16Z</time>
<speed>0.00</speed>
</trkpt>
<trkpt lat="-7.282839" lon="-34.802982">
<ele>17.910000</ele>
<time>2018-07-25T00:43:31Z</time>
<speed>0.00</speed>
</trkpt>
<trkpt lat="-7.282856" lon="-34.803013">
<ele>10.290000</ele>
<time>2018-07-25T00:48:46Z</time>
<speed>0.20</speed>
</trkpt>
<trkpt lat="-7.282838" lon="-34.802917">
<ele>23.430000</ele>
<time>2018-07-25T00:54:01Z</time>
<speed>0.00</speed>
</trkpt>
<trkpt lat="-7.282797" lon="-34.803024">
<ele>16.000000</ele>
<time>2018-07-25T00:59:20Z</time>
<speed>0.00</speed>
</trkpt>
<trkpt lat="-7.282829" lon="-34.803059">
<ele>-5.860000</ele>
<time>2018-07-25T01:04:39Z</time>
<speed>0.00</speed>
</trkpt>
<trkpt lat="-7.282836" lon="-34.803024">
<ele>21.639999</ele>
<time>2018-07-25T01:09:55Z</time>
<speed>0.00</speed>
</trkpt>
<trkpt lat="-7.282865" lon="-34.803013">
<ele>52.779999</ele>
<time>2018-07-25T01:15:11Z</time>
<speed>0.71</speed>
</trkpt>
<trkpt lat="-7.282842" lon="-34.803059">
<ele>6.110000</ele>
<time>2018-07-25T01:20:27Z</time>
<speed>0.00</speed>
</trkpt>
<trkpt lat="-7.282810" lon="-34.803097">
<ele>-46.860001</ele>
<time>2018-07-25T01:25:42Z</time>
<speed>0.00</speed>
</trkpt>
<trkpt lat="-7.282779" lon="-34.803043">
<ele>44.099998</ele>
<time>2018-07-25T01:31:01Z</time>
<speed>0.13</speed>
</trkpt>
<trkpt lat="-7.282759" lon="-34.802963">
<ele>-2.140000</ele>
<time>2018-07-25T01:36:19Z</time>
<speed>0.00</speed>
</trkpt>
<trkpt lat="-7.282776" lon="-34.802998">
<ele>13.790000</ele>
<time>2018-07-25T01:41:40Z</time>
<speed>0.26</speed>
</trkpt>
<trkpt lat="-7.282755" lon="-34.802979">
<ele>-39.910000</ele>
<time>2018-07-25T01:46:56Z</time>
<speed>0.00</speed>
</trkpt>
<trkpt lat="-7.282850" lon="-34.803200">
<ele>63.689999</ele>
<time>2018-07-25T01:52:18Z</time>
<speed>0.27</speed>
</trkpt>
<trkpt lat="-7.282841" lon="-34.803024">
<ele>11.719999</ele>
<time>2018-07-25T01:57:34Z</time>
<speed>0.00</speed>
</trkpt>
<trkpt lat="-7.282845" lon="-34.803009">
<ele>16.900000</ele>
<time>2018-07-25T02:03:09Z</time>
<speed>0.18</speed>
</trkpt>
<trkpt lat="-7.282854" lon="-34.803062">
<ele>18.180000</ele>
<time>2018-07-25T02:08:25Z</time>
<speed>0.07</speed>
</trkpt>
<trkpt lat="-7.282845" lon="-34.803101">
<ele>34.309998</ele>
<time>2018-07-25T02:13:42Z</time>
<speed>0.20</speed>
</trkpt>
<trkpt lat="-7.282718" lon="-34.802849">
<ele>-36.259998</ele>
<time>2018-07-25T02:19:12Z</time>
<speed>0.08</speed>
</trkpt>
<trkpt lat="-7.282845" lon="-34.803108">
<ele>37.849998</ele>
<time>2018-07-25T02:24:42Z</time>
<speed>0.11</speed>
</trkpt>
<trkpt lat="-7.282889" lon="-34.803143">
<ele>42.020000</ele>
<time>2018-07-25T02:30:12Z</time>
<speed>0.17</speed>
</trkpt>
<trkpt lat="-7.282823" lon="-34.803062">
<ele>8.349999</ele>
<time>2018-07-25T02:35:49Z</time>
<speed>0.00</speed>
</trkpt>
<trkpt lat="-7.282817" lon="-34.803112">
<ele>34.739998</ele>
<time>2018-07-25T02:41:06Z</time>
<speed>0.26</speed>
</trkpt>
<trkpt lat="-7.282814" lon="-34.803047">
<ele>15.389999</ele>
<time>2018-07-25T02:46:34Z</time>
<speed>0.25</speed>
</trkpt>
<trkpt lat="-7.282811" lon="-34.803013">
<ele>12.259999</ele>
<time>2018-07-25T02:51:50Z</time>
<speed>0.11</speed>
</trkpt>
<trkpt lat="-7.282834" lon="-34.803055">
<ele>18.109999</ele>
<time>2018-07-25T02:57:04Z</time>
<speed>0.07</speed>
</trkpt>
</trkseg>
</trk>
<trk>
<name>20180923-000105(5)</name>
<desc>Color:004000ff</desc>
<trkseg>
<trkpt lat="-7.282802" lon="-34.803036">
<ele>18.500000</ele>
<time>2018-07-25T03:02:27Z</time>
<speed>0.00</speed>
</trkpt>
<trkpt lat="-7.282786" lon="-34.803093">
<ele>22.529999</ele>
<time>2018-07-25T03:07:47Z</time>
<speed>0.00</speed>
</trkpt>
<trkpt lat="-7.282843" lon="-34.803062">
<ele>14.639999</ele>
<time>2018-07-25T03:13:02Z</time>
<speed>0.00</speed>
</trkpt>
<trkpt lat="-7.282777" lon="-34.803043">
<ele>7.670000</ele>
<time>2018-07-25T03:18:17Z</time>
<speed>0.00</speed>
</trkpt>
<trkpt lat="-7.282829" lon="-34.802998">
<ele>15.780000</ele>
<time>2018-07-25T03:23:32Z</time>
<speed>0.00</speed>
</trkpt>
<trkpt lat="-7.283033" lon="-34.802723">
<ele>53.969997</ele>
<time>2018-07-25T03:28:47Z</time>
<speed>0.00</speed>
</trkpt>
<trkpt lat="-7.282805" lon="-34.803101">
<ele>17.920000</ele>
<time>2018-07-25T03:34:02Z</time>
<speed>0.00</speed>
</trkpt>
<trkpt lat="-7.282876" lon="-34.803074">
<ele>-1.290000</ele>
<time>2018-07-25T03:39:17Z</time>
<speed>0.00</speed>
</trkpt>
<trkpt lat="-7.282844" lon="-34.803017">
<ele>9.050000</ele>
<time>2018-07-25T03:44:33Z</time>
<speed>0.00</speed>
</trkpt>
<trkpt lat="-7.282831" lon="-34.803101">
<ele>0.640000</ele>
<time>2018-07-25T03:49:49Z</time>
<speed>0.00</speed>
</trkpt>
<trkpt lat="-7.282759" lon="-34.803158">
<ele>10.219999</ele>
<time>2018-07-25T03:55:05Z</time>
<speed>0.00</speed>
</trkpt>
<trkpt lat="-7.282822" lon="-34.803089">
<ele>48.599998</ele>
<time>2018-07-25T04:01:24Z</time>
<speed>0.13</speed>
</trkpt>
<trkpt lat="-7.282855" lon="-34.803074">
<ele>45.899998</ele>
<time>2018-07-25T04:08:47Z</time>
<speed>0.29</speed>
</trkpt>
<trkpt lat="-7.282888" lon="-34.803020">
<ele>8.660000</ele>
<time>2018-07-25T04:16:52Z</time>
<speed>0.07</speed>
</trkpt>
<trkpt lat="-7.282808" lon="-34.803040">
<ele>18.480000</ele>
<time>2018-07-25T04:24:01Z</time>
<speed>0.24</speed>
</trkpt>
<trkpt lat="-7.282819" lon="-34.803040">
<ele>17.090000</ele>
<time>2018-07-25T04:31:52Z</time>
<speed>0.00</speed>
</trkpt>
<trkpt lat="-7.282802" lon="-34.803074">
<ele>-1.690000</ele>
<time>2018-07-25T04:37:08Z</time>
<speed>0.00</speed>
</trkpt>
<trkpt lat="-7.282866" lon="-34.803078">
<ele>-4.420000</ele>
<time>2018-07-25T04:42:23Z</time>
<speed>0.00</speed>
</trkpt>
<trkpt lat="-7.282813" lon="-34.803055">
<ele>11.259999</ele>
<time>2018-07-25T04:47:37Z</time>
<speed>0.21</speed>
</trkpt>
<trkpt lat="-7.282815" lon="-34.803036">
<ele>0.910000</ele>
<time>2018-07-25T04:52:52Z</time>
<speed>0.00</speed>
</trkpt>
<trkpt lat="-7.282750" lon="-34.803043">
<ele>13.960000</ele>
<time>2018-07-25T04:58:07Z</time>
<speed>0.00</speed>
</trkpt>
<trkpt lat="-7.282835" lon="-34.803078">
<ele>9.610000</ele>
<time>2018-07-25T05:03:27Z</time>
<speed>0.06</speed>
</trkpt>
<trkpt lat="-7.282820" lon="-34.803059">
<ele>-2.990000</ele>
<time>2018-07-25T05:08:42Z</time>
<speed>0.00</speed>
</trkpt>
<trkpt lat="-7.282818" lon="-34.803028">
<ele>1.820000</ele>
<time>2018-07-25T05:13:57Z</time>
<speed>0.00</speed>
</trkpt>
<trkpt lat="-7.282804" lon="-34.803066">
<ele>14.660000</ele>
<time>2018-07-25T05:19:11Z</time>
<speed>0.00</speed>
</trkpt>
<trkpt lat="-7.282812" lon="-34.803020">
<ele>17.490000</ele>
<time>2018-07-25T05:24:26Z</time>
<speed>0.00</speed>
</trkpt>
<trkpt lat="-7.282852" lon="-34.802963">
<ele>14.639999</ele>
<time>2018-07-25T05:29:40Z</time>
<speed>0.11</speed>
</trkpt>
<trkpt lat="-7.282793" lon="-34.803074">
<ele>-8.099999</ele>
<time>2018-07-25T05:34:55Z</time>
<speed>0.00</speed>
</trkpt>
<trkpt lat="-7.282818" lon="-34.803112">
<ele>8.540000</ele>
<time>2018-07-25T05:40:09Z</time>
<speed>0.00</speed>
</trkpt>
<trkpt lat="-7.282734" lon="-34.803047">
<ele>-4.410000</ele>
<time>2018-07-25T05:45:24Z</time>
<speed>0.00</speed>
</trkpt>
<trkpt lat="-7.282833" lon="-34.803101">
<ele>-16.109999</ele>
<time>2018-07-25T05:50:38Z</time>
<speed>0.00</speed>
</trkpt>
<trkpt lat="-7.282892" lon="-34.803062">
<ele>-5.390000</ele>
<time>2018-07-25T05:55:53Z</time>
<speed>0.00</speed>
</trkpt>
<trkpt lat="-7.282860" lon="-34.803089">
<ele>5.340000</ele>
<time>2018-07-25T06:01:15Z</time>
<speed>0.00</speed>
</trkpt>
<trkpt lat="-7.282821" lon="-34.803078">
<ele>13.040000</ele>
<time>2018-07-25T06:06:37Z</time>
<speed>0.20</speed>
</trkpt>
<trkpt lat="-7.282716" lon="-34.803036">
<ele>-25.809999</ele>
<time>2018-07-25T06:12:14Z</time>
<speed>0.29</speed>
</trkpt>
<trkpt lat="-7.282793" lon="-34.802933">
<ele>8.380000</ele>
<time>2018-07-25T06:17:29Z</time>
<speed>0.03</speed>
</trkpt>
<trkpt lat="-7.282845" lon="-34.802998">
<ele>3.610000</ele>
<time>2018-07-25T06:22:43Z</time>
<speed>0.00</speed>
</trkpt>
<trkpt lat="-7.282768" lon="-34.803104">
<ele>-4.900000</ele>
<time>2018-07-25T06:28:03Z</time>
<speed>0.00</speed>
</trkpt>
<trkpt lat="-7.282825" lon="-34.803066">
<ele>0.880000</ele>
<time>2018-07-25T06:33:19Z</time>
<speed>1.11</speed>
</trkpt>
<trkpt lat="-7.282909" lon="-34.802979">
<ele>15.960000</ele>
<time>2018-07-25T06:38:34Z</time>
<speed>0.00</speed>
</trkpt>
<trkpt lat="-7.282824" lon="-34.803318">
<ele>20.189999</ele>
<time>2018-07-25T06:43:50Z</time>
<speed>0.00</speed>
</trkpt>
<trkpt lat="-7.282865" lon="-34.803093">
<ele>11.650000</ele>
<time>2018-07-25T06:49:07Z</time>
<speed>0.16</speed>
</trkpt>
<trkpt lat="-7.282798" lon="-34.803005">
<ele>26.619999</ele>
<time>2018-07-25T06:54:23Z</time>
<speed>0.64</speed>
</trkpt>
<trkpt lat="-7.282823" lon="-34.803074">
<ele>1.540000</ele>
<time>2018-07-25T06:59:41Z</time>
<speed>0.00</speed>
</trkpt>
<trkpt lat="-7.282972" lon="-34.802826">
<ele>64.419998</ele>
<time>2018-07-25T07:04:59Z</time>
<speed>0.00</speed>
</trkpt>
<trkpt lat="-7.282836" lon="-34.803143">
<ele>37.489998</ele>
<time>2018-07-25T07:10:17Z</time>
<speed>0.17</speed>
</trkpt>
<trkpt lat="-7.282843" lon="-34.803032">
<ele>39.549999</ele>
<time>2018-07-25T07:16:00Z</time>
<speed>0.18</speed>
</trkpt>
<trkpt lat="-7.282786" lon="-34.803070">
<ele>31.070000</ele>
<time>2018-07-25T07:21:16Z</time>
<speed>0.00</speed>
</trkpt>
<trkpt lat="-7.282851" lon="-34.803112">
<ele>17.709999</ele>
<time>2018-07-25T07:26:30Z</time>
<speed>0.00</speed>
</trkpt>
<trkpt lat="-7.282845" lon="-34.803108">
<ele>6.620000</ele>
<time>2018-07-25T07:31:44Z</time>
<speed>0.00</speed>
</trkpt>
<trkpt lat="-7.282783" lon="-34.802994">
<ele>17.359999</ele>
<time>2018-07-25T07:36:58Z</time>
<speed>0.00</speed>
</trkpt>
<trkpt lat="-7.282818" lon="-34.803020">
<ele>4.570000</ele>
<time>2018-07-25T07:42:13Z</time>
<speed>0.00</speed>
</trkpt>
<trkpt lat="-7.282803" lon="-34.803028">
<ele>9.830000</ele>
<time>2018-07-25T07:47:27Z</time>
<speed>0.23</speed>
</trkpt>
<trkpt lat="-7.282871" lon="-34.802925">
<ele>30.689999</ele>
<time>2018-07-25T07:52:41Z</time>
<speed>0.00</speed>
</trkpt>
<trkpt lat="-7.282791" lon="-34.803055">
<ele>24.080000</ele>
<time>2018-07-25T07:57:55Z</time>
<speed>0.00</speed>
</trkpt>
<trkpt lat="-7.282898" lon="-34.803078">
<ele>2.850000</ele>
<time>2018-07-25T08:03:15Z</time>
<speed>0.00</speed>
</trkpt>
<trkpt lat="-7.282831" lon="-34.803154">
<ele>14.130000</ele>
<time>2018-07-25T08:08:29Z</time>
<speed>0.00</speed>
</trkpt>
<trkpt lat="-7.282946" lon="-34.803005">
<ele>-5.080000</ele>
<time>2018-07-25T08:14:01Z</time>
<speed>0.09</speed>
</trkpt>
<trkpt lat="-7.282860" lon="-34.802986">
<ele>20.490000</ele>
<time>2018-07-25T08:19:18Z</time>
<speed>0.00</speed>
</trkpt>
<trkpt lat="-7.282801" lon="-34.803017">
<ele>9.170000</ele>
<time>2018-07-25T08:24:31Z</time>
<speed>0.00</speed>
</trkpt>
<trkpt lat="-7.282915" lon="-34.803028">
<ele>30.980000</ele>
<time>2018-07-25T08:29:45Z</time>
<speed>0.00</speed>
</trkpt>
<trkpt lat="-7.282828" lon="-34.802994">
<ele>8.639999</ele>
<time>2018-07-25T08:34:59Z</time>
<speed>0.00</speed>
</trkpt>
<trkpt lat="-7.282855" lon="-34.803040">
<ele>-0.100000</ele>
<time>2018-07-25T08:40:12Z</time>
<speed>0.00</speed>
</trkpt>
<trkpt lat="-7.282877" lon="-34.802998">
<ele>-1.110000</ele>
<time>2018-07-25T08:45:27Z</time>
<speed>0.00</speed>
</trkpt>
<trkpt lat="-7.282866" lon="-34.802990">
<ele>-6.630000</ele>
<time>2018-07-25T08:50:40Z</time>
<speed>0.00</speed>
</trkpt>
<trkpt lat="-7.282856" lon="-34.803131">
<ele>-4.720000</ele>
<time>2018-07-25T08:55:54Z</time>
<speed>0.00</speed>
</trkpt>
<trkpt lat="-7.282834" lon="-34.803078">
<ele>3.640000</ele>
<time>2018-07-25T09:01:10Z</time>
<speed>0.00</speed>
</trkpt>
<trkpt lat="-7.282877" lon="-34.802963">
<ele>4.230000</ele>
<time>2018-07-25T09:06:25Z</time>
<speed>0.00</speed>
</trkpt>
<trkpt lat="-7.282801" lon="-34.803028">
<ele>15.299999</ele>
<time>2018-07-25T09:11:39Z</time>
<speed>0.00</speed>
</trkpt>
<trkpt lat="-7.282813" lon="-34.802948">
<ele>9.590000</ele>
<time>2018-07-25T09:16:52Z</time>
<speed>0.00</speed>
</trkpt>
<trkpt lat="-7.282779" lon="-34.803051">
<ele>20.449999</ele>
<time>2018-07-25T09:22:06Z</time>
<speed>0.49</speed>
</trkpt>
<trkpt lat="-7.282806" lon="-34.802952">
<ele>22.330000</ele>
<time>2018-07-25T09:27:20Z</time>
<speed>0.00</speed>
</trkpt>
<trkpt lat="-7.282852" lon="-34.802967">
<ele>12.550000</ele>
<time>2018-07-25T09:32:34Z</time>
<speed>0.00</speed>
</trkpt>
<trkpt lat="-7.282906" lon="-34.802982">
<ele>14.440000</ele>
<time>2018-07-25T09:37:49Z</time>
<speed>0.00</speed>
</trkpt>
<trkpt lat="-7.282850" lon="-34.803059">
<ele>1.570000</ele>
<time>2018-07-25T09:43:04Z</time>
<speed>0.00</speed>
</trkpt>
<trkpt lat="-7.282880" lon="-34.803120">
<ele>4.510000</ele>
<time>2018-07-25T09:48:19Z</time>
<speed>0.00</speed>
</trkpt>
<trkpt lat="-7.282764" lon="-34.803181">
<ele>15.520000</ele>
<time>2018-07-25T09:53:34Z</time>
<speed>0.00</speed>
</trkpt>
<trkpt lat="-7.282820" lon="-34.803013">
<ele>20.410000</ele>
<time>2018-07-25T09:58:50Z</time>
<speed>0.00</speed>
</trkpt>
<trkpt lat="-7.282919" lon="-34.802773">
<ele>16.609999</ele>
<time>2018-07-25T10:04:20Z</time>
<speed>0.19</speed>
</trkpt>
<trkpt lat="-7.282855" lon="-34.802902">
<ele>5.190000</ele>
<time>2018-07-25T10:09:35Z</time>
<speed>0.00</speed>
</trkpt>
<trkpt lat="-7.282871" lon="-34.803028">
<ele>28.080000</ele>
<time>2018-07-25T10:14:50Z</time>
<speed>0.00</speed>
</trkpt>
<trkpt lat="-7.282876" lon="-34.803028">
<ele>21.539999</ele>
<time>2018-07-25T10:20:05Z</time>
<speed>0.00</speed>
</trkpt>
<trkpt lat="-7.282902" lon="-34.802845">
<ele>2.290000</ele>
<time>2018-07-25T10:25:20Z</time>
<speed>0.56</speed>
</trkpt>
<trkpt lat="-7.282896" lon="-34.803082">
<ele>6.700000</ele>
<time>2018-07-25T10:30:34Z</time>
<speed>0.00</speed>
</trkpt>
<trkpt lat="-7.282822" lon="-34.802959">
<ele>24.730000</ele>
<time>2018-07-25T10:35:50Z</time>
<speed>0.00</speed>
</trkpt>
<trkpt lat="-7.282832" lon="-34.802929">
<ele>8.110000</ele>
<time>2018-07-25T10:41:06Z</time>
<speed>0.00</speed>
</trkpt>
<trkpt lat="-7.282776" lon="-34.803219">
<ele>24.650000</ele>
<time>2018-07-25T10:46:20Z</time>
<speed>2.66</speed>
</trkpt>
<trkpt lat="-7.282850" lon="-34.802990">
<ele>3.010000</ele>
<time>2018-07-25T10:52:00Z</time>
<speed>0.11</speed>
</trkpt>
<trkpt lat="-7.282842" lon="-34.803047">
<ele>6.410000</ele>
<time>2018-07-25T10:57:15Z</time>
<speed>0.00</speed>
</trkpt>
<trkpt lat="-7.282811" lon="-34.803104">
<ele>22.619999</ele>
<time>2018-07-25T11:02:34Z</time>
<speed>0.00</speed>
</trkpt>
<trkpt lat="-7.282845" lon="-34.803089">
<ele>26.330000</ele>
<time>2018-07-25T11:07:48Z</time>
<speed>0.27</speed>
</trkpt>
<trkpt lat="-7.282802" lon="-34.803051">
<ele>35.059998</ele>
<time>2018-07-25T11:13:04Z</time>
<speed>0.00</speed>
</trkpt>
<trkpt lat="-7.282853" lon="-34.803055">
<ele>20.799999</ele>
<time>2018-07-25T11:18:19Z</time>
<speed>0.00</speed>
</trkpt>
<trkpt lat="-7.282829" lon="-34.803047">
<ele>-0.180000</ele>
<time>2018-07-25T11:23:34Z</time>
<speed>0.00</speed>
</trkpt>
<trkpt lat="-7.282836" lon="-34.803059">
<ele>11.870000</ele>
<time>2018-07-25T11:28:49Z</time>
<speed>0.00</speed>
</trkpt>
<trkpt lat="-7.282786" lon="-34.803013">
<ele>22.170000</ele>
<time>2018-07-25T11:34:03Z</time>
<speed>0.00</speed>
</trkpt>
<trkpt lat="-7.282842" lon="-34.803032">
<ele>13.929999</ele>
<time>2018-07-25T11:39:17Z</time>
<speed>0.00</speed>
</trkpt>
<trkpt lat="-7.282781" lon="-34.802990">
<ele>38.049999</ele>
<time>2018-07-25T11:44:30Z</time>
<speed>0.20</speed>
</trkpt>
<trkpt lat="-7.282833" lon="-34.803032">
<ele>5.500000</ele>
<time>2018-07-25T11:49:45Z</time>
<speed>0.00</speed>
</trkpt>
<trkpt lat="-7.282826" lon="-34.803032">
<ele>3.990000</ele>
<time>2018-07-25T11:55:00Z</time>
<speed>0.00</speed>
</trkpt>
<trkpt lat="-7.282820" lon="-34.802948">
<ele>10.270000</ele>
<time>2018-07-25T12:00:18Z</time>
<speed>0.00</speed>
</trkpt>
<trkpt lat="-7.282867" lon="-34.803013">
<ele>2.920000</ele>
<time>2018-07-25T12:05:32Z</time>
<speed>0.00</speed>
</trkpt>
<trkpt lat="-7.282884" lon="-34.803032">
<ele>18.760000</ele>
<time>2018-07-25T12:10:47Z</time>
<speed>0.00</speed>
</trkpt>
<trkpt lat="-7.282792" lon="-34.802944">
<ele>26.879999</ele>
<time>2018-07-25T12:16:03Z</time>
<speed>0.00</speed>
</trkpt>
<trkpt lat="-7.282861" lon="-34.803001">
<ele>11.759999</ele>
<time>2018-07-25T12:21:17Z</time>
<speed>0.00</speed>
</trkpt>
<trkpt lat="-7.282848" lon="-34.803024">
<ele>2.370000</ele>
<time>2018-07-25T12:26:31Z</time>
<speed>0.08</speed>
</trkpt>
<trkpt lat="-7.282748" lon="-34.803020">
<ele>5.870000</ele>
<time>2018-07-25T12:31:46Z</time>
<speed>0.00</speed>
</trkpt>
<trkpt lat="-7.282828" lon="-34.802979">
<ele>32.070000</ele>
<time>2018-07-25T12:37:02Z</time>
<speed>0.47</speed>
</trkpt>
<trkpt lat="-7.282856" lon="-34.803040">
<ele>22.160000</ele>
<time>2018-07-25T12:42:18Z</time>
<speed>0.00</speed>
</trkpt>
<trkpt lat="-7.282729" lon="-34.803020">
<ele>21.740000</ele>
<time>2018-07-25T12:47:33Z</time>
<speed>0.00</speed>
</trkpt>
<trkpt lat="-7.282878" lon="-34.803043">
<ele>12.790000</ele>
<time>2018-07-25T12:52:48Z</time>
<speed>0.00</speed>
</trkpt>
<trkpt lat="-7.282816" lon="-34.803055">
<ele>16.010000</ele>
<time>2018-07-25T12:58:02Z</time>
<speed>0.00</speed>
</trkpt>
<trkpt lat="-7.282877" lon="-34.803070">
<ele>18.150000</ele>
<time>2018-07-25T13:03:20Z</time>
<speed>0.57</speed>
</trkpt>
<trkpt lat="-7.282855" lon="-34.803001">
<ele>53.809998</ele>
<time>2018-07-25T13:08:35Z</time>
<speed>0.00</speed>
</trkpt>
<trkpt lat="-7.282814" lon="-34.802963">
<ele>38.689999</ele>
<time>2018-07-25T13:13:50Z</time>
<speed>0.00</speed>
</trkpt>
<trkpt lat="-7.282835" lon="-34.803040">
<ele>0.780000</ele>
<time>2018-07-25T13:19:05Z</time>
<speed>0.00</speed>
</trkpt>
<trkpt lat="-7.282909" lon="-34.803059">
<ele>32.980000</ele>
<time>2018-07-25T13:24:20Z</time>
<speed>0.00</speed>
</trkpt>
<trkpt lat="-7.282803" lon="-34.803024">
<ele>20.939999</ele>
<time>2018-07-25T13:29:38Z</time>
<speed>0.00</speed>
</trkpt>
<trkpt lat="-7.282895" lon="-34.802891">
<ele>45.700001</ele>
<time>2018-07-25T13:34:56Z</time>
<speed>0.00</speed>
</trkpt>
<trkpt lat="-7.282857" lon="-34.802933">
<ele>11.950000</ele>
<time>2018-07-25T13:40:12Z</time>
<speed>0.00</speed>
</trkpt>
<trkpt lat="-7.282895" lon="-34.802940">
<ele>16.100000</ele>
<time>2018-07-25T13:45:29Z</time>
<speed>0.00</speed>
</trkpt>
<trkpt lat="-7.282839" lon="-34.803017">
<ele>24.689999</ele>
<time>2018-07-25T13:50:45Z</time>
<speed>0.00</speed>
</trkpt>
<trkpt lat="-7.282845" lon="-34.803043">
<ele>27.320000</ele>
<time>2018-07-25T13:56:05Z</time>
<speed>0.00</speed>
</trkpt>
<trkpt lat="-7.282825" lon="-34.803074">
<ele>16.320000</ele>
<time>2018-07-25T14:01:58Z</time>
<speed>0.44</speed>
</trkpt>
<trkpt lat="-7.282833" lon="-34.803047">
<ele>13.400000</ele>
<time>2018-07-25T14:07:22Z</time>
<speed>0.00</speed>
</trkpt>
<trkpt lat="-7.282834" lon="-34.803059">
<ele>6.820000</ele>
<time>2018-07-25T14:12:47Z</time>
<speed>0.23</speed>
</trkpt>
<trkpt lat="-7.282835" lon="-34.803047">
<ele>-25.500000</ele>
<time>2018-07-25T14:18:14Z</time>
<speed>0.08</speed>
</trkpt>
<trkpt lat="-7.282825" lon="-34.803078">
<ele>20.539999</ele>
<time>2018-07-25T14:23:40Z</time>
<speed>0.11</speed>
</trkpt>
<trkpt lat="-7.282839" lon="-34.803047">
<ele>25.010000</ele>
<time>2018-07-25T14:29:07Z</time>
<speed>0.10</speed>
</trkpt>
<trkpt lat="-7.282819" lon="-34.803051">
<ele>-0.740000</ele>
<time>2018-07-25T14:35:00Z</time>
<speed>0.06</speed>
</trkpt>
<trkpt lat="-7.282822" lon="-34.803005">
<ele>19.930000</ele>
<time>2018-07-25T14:41:15Z</time>
<speed>0.00</speed>
</trkpt>
<trkpt lat="-7.282827" lon="-34.803028">
<ele>14.889999</ele>
<time>2018-07-25T14:46:31Z</time>
<speed>0.00</speed>
</trkpt>
<trkpt lat="-7.282809" lon="-34.803024">
<ele>23.010000</ele>
<time>2018-07-25T14:51:46Z</time>
<speed>0.07</speed>
</trkpt>
<trkpt lat="-7.282816" lon="-34.803062">
<ele>13.690000</ele>
<time>2018-07-25T14:57:01Z</time>
<speed>0.18</speed>
</trkpt>
<trkpt lat="-7.282841" lon="-34.803028">
<ele>10.300000</ele>
<time>2018-07-25T15:02:24Z</time>
<speed>0.00</speed>
</trkpt>
<trkpt lat="-7.282846" lon="-34.803040">
<ele>15.120000</ele>
<time>2018-07-25T15:07:39Z</time>
<speed>0.00</speed>
</trkpt>
<trkpt lat="-7.282822" lon="-34.803009">
<ele>8.849999</ele>
<time>2018-07-25T15:12:54Z</time>
<speed>0.40</speed>
</trkpt>
<trkpt lat="-7.282866" lon="-34.803055">
<ele>8.160000</ele>
<time>2018-07-25T15:18:10Z</time>
<speed>0.11</speed>
</trkpt>
<trkpt lat="-7.282878" lon="-34.803032">
<ele>12.179999</ele>
<time>2018-07-25T15:23:27Z</time>
<speed>0.00</speed>
</trkpt>
<trkpt lat="-7.282848" lon="-34.803188">
<ele>8.490000</ele>
<time>2018-07-25T15:28:44Z</time>
<speed>0.00</speed>
</trkpt>
<trkpt lat="-7.282764" lon="-34.803181">
<ele>25.000000</ele>
<time>2018-07-25T15:34:01Z</time>
<speed>0.00</speed>
</trkpt>
<trkpt lat="-7.282846" lon="-34.803059">
<ele>6.860000</ele>
<time>2018-07-25T15:39:18Z</time>
<speed>2.35</speed>
</trkpt>
<trkpt lat="-7.282821" lon="-34.803055">
<ele>28.969999</ele>
<time>2018-07-25T15:44:35Z</time>
<speed>0.00</speed>
</trkpt>
<trkpt lat="-7.282849" lon="-34.803043">
<ele>19.910000</ele>
<time>2018-07-25T15:49:52Z</time>
<speed>0.00</speed>
</trkpt>
<trkpt lat="-7.282897" lon="-34.802963">
<ele>-5.090000</ele>
<time>2018-07-25T15:55:09Z</time>
<speed>0.00</speed>
</trkpt>
<trkpt lat="-7.282815" lon="-34.802990">
<ele>14.809999</ele>
<time>2018-07-25T16:00:29Z</time>
<speed>0.00</speed>
</trkpt>
<trkpt lat="-7.282841" lon="-34.803047">
<ele>36.680000</ele>
<time>2018-07-25T16:05:47Z</time>
<speed>0.10</speed>
</trkpt>
<trkpt lat="-7.282884" lon="-34.802990">
<ele>4.110000</ele>
<time>2018-07-25T16:11:10Z</time>
<speed>0.18</speed>
</trkpt>
<trkpt lat="-7.282819" lon="-34.803112">
<ele>33.599998</ele>
<time>2018-07-25T16:16:41Z</time>
<speed>0.46</speed>
</trkpt>
<trkpt lat="-7.282803" lon="-34.803112">
<ele>37.860001</ele>
<time>2018-07-25T16:22:24Z</time>
<speed>0.08</speed>
</trkpt>
<trkpt lat="-7.282803" lon="-34.802929">
<ele>24.680000</ele>
<time>2018-07-25T16:28:06Z</time>
<speed>0.00</speed>
</trkpt>
<trkpt lat="-7.282839" lon="-34.802982">
<ele>19.109999</ele>
<time>2018-07-25T16:33:24Z</time>
<speed>0.00</speed>
</trkpt>
<trkpt lat="-7.282812" lon="-34.803093">
<ele>28.160000</ele>
<time>2018-07-25T16:38:56Z</time>
<speed>0.64</speed>
</trkpt>
<trkpt lat="-7.282813" lon="-34.803116">
<ele>36.899998</ele>
<time>2018-07-25T16:44:14Z</time>
<speed>0.00</speed>
</trkpt>
<trkpt lat="-7.282918" lon="-34.803017">
<ele>2.450000</ele>
<time>2018-07-25T16:49:32Z</time>
<speed>0.00</speed>
</trkpt>
<trkpt lat="-7.282821" lon="-34.803085">
<ele>9.969999</ele>
<time>2018-07-25T16:54:50Z</time>
<speed>0.00</speed>
</trkpt>
<trkpt lat="-7.282810" lon="-34.803135">
<ele>36.849998</ele>
<time>2018-07-25T17:00:12Z</time>
<speed>0.00</speed>
</trkpt>
<trkpt lat="-7.282765" lon="-34.803101">
<ele>20.299999</ele>
<time>2018-07-25T17:06:24Z</time>
<speed>0.13</speed>
</trkpt>
<trkpt lat="-7.282818" lon="-34.803070">
<ele>21.209999</ele>
<time>2018-07-25T17:13:18Z</time>
<speed>0.00</speed>
</trkpt>
<trkpt lat="-7.282916" lon="-34.802940">
<ele>11.160000</ele>
<time>2018-07-25T17:18:35Z</time>
<speed>0.00</speed>
</trkpt>
<trkpt lat="-7.282832" lon="-34.803059">
<ele>11.330000</ele>
<time>2018-07-25T17:23:53Z</time>
<speed>0.00</speed>
</trkpt>
<trkpt lat="-7.282825" lon="-34.803074">
<ele>11.990000</ele>
<time>2018-07-25T17:29:10Z</time>
<speed>0.00</speed>
</trkpt>
<trkpt lat="-7.282886" lon="-34.802971">
<ele>16.139999</ele>
<time>2018-07-25T17:34:27Z</time>
<speed>0.00</speed>
</trkpt>
<trkpt lat="-7.282743" lon="-34.803154">
<ele>22.980000</ele>
<time>2018-07-25T17:39:43Z</time>
<speed>0.63</speed>
</trkpt>
<trkpt lat="-7.282751" lon="-34.803097">
<ele>10.270000</ele>
<time>2018-07-25T17:45:00Z</time>
<speed>0.00</speed>
</trkpt>
<trkpt lat="-7.282782" lon="-34.803123">
<ele>11.650000</ele>
<time>2018-07-25T17:50:17Z</time>
<speed>2.53</speed>
</trkpt>
<trkpt lat="-7.282786" lon="-34.803127">
<ele>28.719999</ele>
<time>2018-07-25T17:55:34Z</time>
<speed>0.00</speed>
</trkpt>
<trkpt lat="-7.282842" lon="-34.803036">
<ele>14.250000</ele>
<time>2018-07-25T18:00:56Z</time>
<speed>0.00</speed>
</trkpt>
<trkpt lat="-7.282874" lon="-34.803009">
<ele>20.000000</ele>
<time>2018-07-25T18:06:15Z</time>
<speed>0.00</speed>
</trkpt>
<trkpt lat="-7.282806" lon="-34.803078">
<ele>11.900000</ele>
<time>2018-07-25T18:11:49Z</time>
<speed>0.25</speed>
</trkpt>
<trkpt lat="-7.282898" lon="-34.802994">
<ele>17.959999</ele>
<time>2018-07-25T18:17:21Z</time>
<speed>0.27</speed>
</trkpt>
<trkpt lat="-7.282729" lon="-34.803185">
<ele>12.259999</ele>
<time>2018-07-25T18:22:58Z</time>
<speed>0.37</speed>
</trkpt>
<trkpt lat="-7.282810" lon="-34.803104">
<ele>18.359999</ele>
<time>2018-07-25T18:28:49Z</time>
<speed>0.10</speed>
</trkpt>
<trkpt lat="-7.282952" lon="-34.802940">
<ele>9.090000</ele>
<time>2018-07-25T18:35:29Z</time>
<speed>0.29</speed>
</trkpt>
<trkpt lat="-7.282822" lon="-34.803047">
<ele>25.510000</ele>
<time>2018-07-25T18:42:44Z</time>
<speed>0.00</speed>
</trkpt>
<trkpt lat="-7.282856" lon="-34.802963">
<ele>22.830000</ele>
<time>2018-07-25T18:48:02Z</time>
<speed>0.00</speed>
</trkpt>
<trkpt lat="-7.282878" lon="-34.802975">
<ele>30.549999</ele>
<time>2018-07-25T18:53:19Z</time>
<speed>0.00</speed>
</trkpt>
<trkpt lat="-7.282844" lon="-34.803043">
<ele>2.700000</ele>
<time>2018-07-25T18:58:36Z</time>
<speed>0.12</speed>
</trkpt>
<trkpt lat="-7.282844" lon="-34.803028">
<ele>-2.430000</ele>
<time>2018-07-25T19:03:58Z</time>
<speed>0.01</speed>
</trkpt>
<trkpt lat="-7.282853" lon="-34.803066">
<ele>7.370000</ele>
<time>2018-07-25T19:09:16Z</time>
<speed>0.00</speed>
</trkpt>
<trkpt lat="-7.282801" lon="-34.803005">
<ele>9.809999</ele>
<time>2018-07-25T19:14:33Z</time>
<speed>0.00</speed>
</trkpt>
<trkpt lat="-7.282851" lon="-34.803040">
<ele>26.920000</ele>
<time>2018-07-25T19:19:51Z</time>
<speed>0.00</speed>
</trkpt>
<trkpt lat="-7.282819" lon="-34.802986">
<ele>24.969999</ele>
<time>2018-07-25T19:25:08Z</time>
<speed>0.00</speed>
</trkpt>
<trkpt lat="-7.282815" lon="-34.802979">
<ele>35.689999</ele>
<time>2018-07-25T19:30:25Z</time>
<speed>0.00</speed>
</trkpt>
<trkpt lat="-7.282866" lon="-34.802986">
<ele>12.320000</ele>
<time>2018-07-25T19:35:42Z</time>
<speed>0.50</speed>
</trkpt>
<trkpt lat="-7.282856" lon="-34.802971">
<ele>14.309999</ele>
<time>2018-07-25T19:40:59Z</time>
<speed>0.00</speed>
</trkpt>
<trkpt lat="-7.282821" lon="-34.802990">
<ele>7.490000</ele>
<time>2018-07-25T19:46:17Z</time>
<speed>0.00</speed>
</trkpt>
<trkpt lat="-7.282795" lon="-34.802967">
<ele>-6.110000</ele>
<time>2018-07-25T19:51:34Z</time>
<speed>0.00</speed>
</trkpt>
<trkpt lat="-7.282805" lon="-34.802971">
<ele>12.099999</ele>
<time>2018-07-25T19:56:51Z</time>
<speed>0.00</speed>
</trkpt>
<trkpt lat="-7.282829" lon="-34.802929">
<ele>23.769999</ele>
<time>2018-07-25T20:02:30Z</time>
<speed>0.16</speed>
</trkpt>
<trkpt lat="-7.282814" lon="-34.802948">
<ele>18.590000</ele>
<time>2018-07-25T20:07:50Z</time>
<speed>0.00</speed>
</trkpt>
<trkpt lat="-7.282837" lon="-34.803051">
<ele>9.900000</ele>
<time>2018-07-25T20:13:07Z</time>
<speed>0.00</speed>
</trkpt>
<trkpt lat="-7.282831" lon="-34.803005">
<ele>11.349999</ele>
<time>2018-07-25T20:18:23Z</time>
<speed>0.08</speed>
</trkpt>
<trkpt lat="-7.282848" lon="-34.803043">
<ele>3.990000</ele>
<time>2018-07-25T20:23:38Z</time>
<speed>0.25</speed>
</trkpt>
<trkpt lat="-7.282838" lon="-34.803112">
<ele>10.150000</ele>
<time>2018-07-25T20:28:55Z</time>
<speed>0.00</speed>
</trkpt>
<trkpt lat="-7.282770" lon="-34.803116">
<ele>12.450000</ele>
<time>2018-07-25T20:34:16Z</time>
<speed>0.34</speed>
</trkpt>
<trkpt lat="-7.282822" lon="-34.802876">
<ele>23.400000</ele>
<time>2018-07-25T20:39:33Z</time>
<speed>0.00</speed>
</trkpt>
<trkpt lat="-7.282848" lon="-34.803047">
<ele>18.570000</ele>
<time>2018-07-25T20:44:51Z</time>
<speed>0.00</speed>
</trkpt>
<trkpt lat="-7.282844" lon="-34.803062">
<ele>14.750000</ele>
<time>2018-07-25T20:50:08Z</time>
<speed>0.00</speed>
</trkpt>
<trkpt lat="-7.282796" lon="-34.803165">
<ele>19.070000</ele>
<time>2018-07-25T20:55:45Z</time>
<speed>1.05</speed>
</trkpt>
<trkpt lat="-7.282855" lon="-34.803009">
<ele>-6.350000</ele>
<time>2018-07-25T21:01:05Z</time>
<speed>0.00</speed>
</trkpt>
<trkpt lat="-7.282784" lon="-34.802921">
<ele>22.010000</ele>
<time>2018-07-25T21:06:22Z</time>
<speed>1.31</speed>
</trkpt>
<trkpt lat="-7.282759" lon="-34.803322">
<ele>-2.770000</ele>
<time>2018-07-25T21:11:44Z</time>
<speed>1.06</speed>
</trkpt>
<trkpt lat="-7.282822" lon="-34.802963">
<ele>28.539999</ele>
<time>2018-07-25T21:17:05Z</time>
<speed>0.00</speed>
</trkpt>
<trkpt lat="-7.282815" lon="-34.802849">
<ele>53.820000</ele>
<time>2018-07-25T21:22:24Z</time>
<speed>0.00</speed>
</trkpt>
<trkpt lat="-7.282844" lon="-34.803020">
<ele>20.799999</ele>
<time>2018-07-25T21:27:42Z</time>
<speed>0.00</speed>
</trkpt>
<trkpt lat="-7.282783" lon="-34.803032">
<ele>-16.039999</ele>
<time>2018-07-25T21:33:02Z</time>
<speed>0.00</speed>
</trkpt>
<trkpt lat="-7.282895" lon="-34.802914">
<ele>29.369999</ele>
<time>2018-07-25T21:38:24Z</time>
<speed>0.00</speed>
</trkpt>
<trkpt lat="-7.282773" lon="-34.803032">
<ele>28.510000</ele>
<time>2018-07-25T21:44:00Z</time>
<speed>0.07</speed>
</trkpt>
<trkpt lat="-7.282777" lon="-34.803036">
<ele>20.309999</ele>
<time>2018-07-25T21:49:17Z</time>
<speed>0.11</speed>
</trkpt>
<trkpt lat="-7.282876" lon="-34.803024">
<ele>8.360000</ele>
<time>2018-07-25T21:54:32Z</time>
<speed>0.00</speed>
</trkpt>
<trkpt lat="-7.282848" lon="-34.803032">
<ele>0.430000</ele>
<time>2018-07-25T21:59:51Z</time>
<speed>0.00</speed>
</trkpt>
<trkpt lat="-7.282836" lon="-34.803017">
<ele>16.000000</ele>
<time>2018-07-25T22:05:09Z</time>
<speed>0.00</speed>
</trkpt>
<trkpt lat="-7.282827" lon="-34.802979">
<ele>19.570000</ele>
<time>2018-07-25T22:10:25Z</time>
<speed>0.00</speed>
</trkpt>
<trkpt lat="-7.282787" lon="-34.803020">
<ele>23.889999</ele>
<time>2018-07-25T22:15:41Z</time>
<speed>0.00</speed>
</trkpt>
<trkpt lat="-7.282830" lon="-34.803036">
<ele>21.809999</ele>
<time>2018-07-25T22:20:58Z</time>
<speed>0.00</speed>
</trkpt>
<trkpt lat="-7.282821" lon="-34.803013">
<ele>27.359999</ele>
<time>2018-07-25T22:26:13Z</time>
<speed>0.17</speed>
</trkpt>
<trkpt lat="-7.282895" lon="-34.803043">
<ele>6.710000</ele>
<time>2018-07-25T22:31:28Z</time>
<speed>0.00</speed>
</trkpt>
<trkpt lat="-7.282878" lon="-34.803043">
<ele>16.309999</ele>
<time>2018-07-25T22:36:44Z</time>
<speed>0.00</speed>
</trkpt>
<trkpt lat="-7.282817" lon="-34.802929">
<ele>22.949999</ele>
<time>2018-07-25T22:41:59Z</time>
<speed>0.00</speed>
</trkpt>
<trkpt lat="-7.282810" lon="-34.803024">
<ele>21.039999</ele>
<time>2018-07-25T22:47:15Z</time>
<speed>0.00</speed>
</trkpt>
<trkpt lat="-7.282883" lon="-34.803085">
<ele>45.680000</ele>
<time>2018-07-25T22:52:32Z</time>
<speed>0.00</speed>
</trkpt>
<trkpt lat="-7.282842" lon="-34.803024">
<ele>11.870000</ele>
<time>2018-07-25T22:57:47Z</time>
<speed>0.00</speed>
</trkpt>
<trkpt lat="-7.282840" lon="-34.803024">
<ele>17.799999</ele>
<time>2018-07-25T23:03:09Z</time>
<speed>0.00</speed>
</trkpt>
<trkpt lat="-7.282834" lon="-34.803028">
<ele>26.689999</ele>
<time>2018-07-25T23:08:25Z</time>
<speed>0.00</speed>
</trkpt>
<trkpt lat="-7.282831" lon="-34.803272">
<ele>1.100000</ele>
<time>2018-07-25T23:13:41Z</time>
<speed>0.00</speed>
</trkpt>
<trkpt lat="-7.282816" lon="-34.802990">
<ele>37.230000</ele>
<time>2018-07-25T23:18:57Z</time>
<speed>0.00</speed>
</trkpt>
<trkpt lat="-7.282834" lon="-34.803017">
<ele>13.469999</ele>
<time>2018-07-25T23:24:13Z</time>
<speed>0.00</speed>
</trkpt>
<trkpt lat="-7.282802" lon="-34.802917">
<ele>16.559999</ele>
<time>2018-07-25T23:29:29Z</time>
<speed>0.00</speed>
</trkpt>
<trkpt lat="-7.282942" lon="-34.803047">
<ele>13.570000</ele>
<time>2018-07-25T23:34:46Z</time>
<speed>0.00</speed>
</trkpt>
<trkpt lat="-7.282861" lon="-34.803097">
<ele>8.389999</ele>
<time>2018-07-25T23:40:10Z</time>
<speed>0.00</speed>
</trkpt>
<trkpt lat="-7.283000" lon="-34.803188">
<ele>-8.330000</ele>
<time>2018-07-25T23:45:48Z</time>
<speed>0.43</speed>
</trkpt>
<trkpt lat="-7.282831" lon="-34.803040">
<ele>-2.450000</ele>
<time>2018-07-25T23:51:35Z</time>
<speed>0.00</speed>
</trkpt>
<trkpt lat="-7.282840" lon="-34.803013">
<ele>9.010000</ele>
<time>2018-07-25T23:58:09Z</time>
<speed>0.00</speed>
</trkpt>
<trkpt lat="-7.282807" lon="-34.803047">
<ele>8.400000</ele>
<time>2018-07-26T00:04:02Z</time>
<speed>0.13</speed>
</trkpt>
<trkpt lat="-7.282888" lon="-34.802925">
<ele>-14.389999</ele>
<time>2018-07-26T00:10:36Z</time>
<speed>0.00</speed>
</trkpt>
<trkpt lat="-7.282788" lon="-34.803009">
<ele>16.900000</ele>
<time>2018-07-26T00:15:52Z</time>
<speed>0.00</speed>
</trkpt>
<trkpt lat="-7.282803" lon="-34.802952">
<ele>19.029999</ele>
<time>2018-07-26T00:21:08Z</time>
<speed>0.00</speed>
</trkpt>
<trkpt lat="-7.282832" lon="-34.803047">
<ele>4.080000</ele>
<time>2018-07-26T00:26:22Z</time>
<speed>0.21</speed>
</trkpt>
<trkpt lat="-7.282818" lon="-34.803108">
<ele>43.779999</ele>
<time>2018-07-26T00:31:42Z</time>
<speed>0.00</speed>
</trkpt>
<trkpt lat="-7.282911" lon="-34.803009">
<ele>11.059999</ele>
<time>2018-07-26T00:37:00Z</time>
<speed>0.00</speed>
</trkpt>
<trkpt lat="-7.282887" lon="-34.802982">
<ele>7.830000</ele>
<time>2018-07-26T00:42:16Z</time>
<speed>0.00</speed>
</trkpt>
<trkpt lat="-7.282835" lon="-34.803108">
<ele>-19.949999</ele>
<time>2018-07-26T00:47:33Z</time>
<speed>0.00</speed>
</trkpt>
<trkpt lat="-7.282886" lon="-34.802891">
<ele>0.710000</ele>
<time>2018-07-26T00:52:54Z</time>
<speed>0.40</speed>
</trkpt>
<trkpt lat="-7.282850" lon="-34.802929">
<ele>22.769999</ele>
<time>2018-07-26T00:58:11Z</time>
<speed>0.00</speed>
</trkpt>
<trkpt lat="-7.282773" lon="-34.803078">
<ele>28.320000</ele>
<time>2018-07-26T01:03:35Z</time>
<speed>0.00</speed>
</trkpt>
<trkpt lat="-7.282780" lon="-34.803104">
<ele>-8.320000</ele>
<time>2018-07-26T01:08:53Z</time>
<speed>0.53</speed>
</trkpt>
<trkpt lat="-7.282878" lon="-34.802994">
<ele>41.329998</ele>
<time>2018-07-26T01:14:18Z</time>
<speed>0.06</speed>
</trkpt>
<trkpt lat="-7.282844" lon="-34.803036">
<ele>17.039999</ele>
<time>2018-07-26T01:19:36Z</time>
<speed>0.00</speed>
</trkpt>
<trkpt lat="-7.282819" lon="-34.803009">
<ele>32.770000</ele>
<time>2018-07-26T01:24:54Z</time>
<speed>0.53</speed>
</trkpt>
<trkpt lat="-7.282847" lon="-34.803024">
<ele>40.279999</ele>
<time>2018-07-26T01:30:11Z</time>
<speed>0.26</speed>
</trkpt>
<trkpt lat="-7.282638" lon="-34.802891">
<ele>3.770000</ele>
<time>2018-07-26T01:35:41Z</time>
<speed>0.26</speed>
</trkpt>
<trkpt lat="-7.282749" lon="-34.803043">
<ele>-8.230000</ele>
<time>2018-07-26T01:41:10Z</time>
<speed>0.12</speed>
</trkpt>
<trkpt lat="-7.282840" lon="-34.803177">
<ele>61.489998</ele>
<time>2018-07-26T01:46:40Z</time>
<speed>0.50</speed>
</trkpt>
<trkpt lat="-7.282869" lon="-34.803040">
<ele>-0.130000</ele>
<time>2018-07-26T01:51:58Z</time>
<speed>0.24</speed>
</trkpt>
<trkpt lat="-7.282823" lon="-34.803013">
<ele>18.469999</ele>
<time>2018-07-26T01:57:32Z</time>
<speed>0.17</speed>
</trkpt>
<trkpt lat="-7.282828" lon="-34.803078">
<ele>20.430000</ele>
<time>2018-07-26T02:02:54Z</time>
<speed>0.00</speed>
</trkpt>
<trkpt lat="-7.282844" lon="-34.803013">
<ele>19.109999</ele>
<time>2018-07-26T02:08:09Z</time>
<speed>0.00</speed>
</trkpt>
<trkpt lat="-7.282757" lon="-34.802994">
<ele>-1.080000</ele>
<time>2018-07-26T02:13:26Z</time>
<speed>0.00</speed>
</trkpt>
<trkpt lat="-7.282803" lon="-34.802971">
<ele>5.900000</ele>
<time>2018-07-26T02:18:41Z</time>
<speed>0.21</speed>
</trkpt>
<trkpt lat="-7.282848" lon="-34.803032">
<ele>-5.570000</ele>
<time>2018-07-26T02:23:57Z</time>
<speed>0.00</speed>
</trkpt>
<trkpt lat="-7.282770" lon="-34.803112">
<ele>10.290000</ele>
<time>2018-07-26T02:29:12Z</time>
<speed>0.00</speed>
</trkpt>
<trkpt lat="-7.282845" lon="-34.803082">
<ele>19.969999</ele>
<time>2018-07-26T02:34:28Z</time>
<speed>0.00</speed>
</trkpt>
<trkpt lat="-7.282767" lon="-34.802967">
<ele>14.059999</ele>
<time>2018-07-26T02:39:44Z</time>
<speed>0.00</speed>
</trkpt>
<trkpt lat="-7.282816" lon="-34.803013">
<ele>15.049999</ele>
<time>2018-07-26T02:44:59Z</time>
<speed>0.00</speed>
</trkpt>
<trkpt lat="-7.282814" lon="-34.803017">
<ele>16.590000</ele>
<time>2018-07-26T02:50:13Z</time>
<speed>0.00</speed>
</trkpt>
<trkpt lat="-7.282806" lon="-34.803040">
<ele>17.000000</ele>
<time>2018-07-26T02:55:28Z</time>
<speed>0.00</speed>
</trkpt>
</trkseg>
</trk>
<trk>
<name>20180923-000105(6)</name>
<desc>Color:004000ff</desc>
<trkseg>
<trkpt lat="-7.282857" lon="-34.802975">
<ele>9.480000</ele>
<time>2018-07-26T03:00:46Z</time>
<speed>0.00</speed>
</trkpt>
<trkpt lat="-7.282791" lon="-34.803112">
<ele>14.230000</ele>
<time>2018-07-26T03:06:02Z</time>
<speed>0.00</speed>
</trkpt>
<trkpt lat="-7.282897" lon="-34.802986">
<ele>16.070000</ele>
<time>2018-07-26T03:11:17Z</time>
<speed>0.00</speed>
</trkpt>
<trkpt lat="-7.282829" lon="-34.802933">
<ele>4.340000</ele>
<time>2018-07-26T03:16:31Z</time>
<speed>0.00</speed>
</trkpt>
<trkpt lat="-7.282803" lon="-34.803089">
<ele>11.860000</ele>
<time>2018-07-26T03:21:46Z</time>
<speed>0.00</speed>
</trkpt>
<trkpt lat="-7.282831" lon="-34.803131">
<ele>23.500000</ele>
<time>2018-07-26T03:27:00Z</time>
<speed>0.34</speed>
</trkpt>
<trkpt lat="-7.282854" lon="-34.803059">
<ele>7.340000</ele>
<time>2018-07-26T03:32:14Z</time>
<speed>0.00</speed>
</trkpt>
<trkpt lat="-7.282873" lon="-34.803005">
<ele>-4.600000</ele>
<time>2018-07-26T03:37:28Z</time>
<speed>0.00</speed>
</trkpt>
<trkpt lat="-7.282845" lon="-34.803043">
<ele>12.889999</ele>
<time>2018-07-26T03:42:43Z</time>
<speed>0.00</speed>
</trkpt>
<trkpt lat="-7.282856" lon="-34.802994">
<ele>15.730000</ele>
<time>2018-07-26T03:47:56Z</time>
<speed>0.16</speed>
</trkpt>
<trkpt lat="-7.282812" lon="-34.803059">
<ele>2.930000</ele>
<time>2018-07-26T03:53:11Z</time>
<speed>0.00</speed>
</trkpt>
<trkpt lat="-7.282736" lon="-34.803104">
<ele>7.060000</ele>
<time>2018-07-26T03:58:26Z</time>
<speed>0.00</speed>
</trkpt>
<trkpt lat="-7.282844" lon="-34.803043">
<ele>18.709999</ele>
<time>2018-07-26T04:04:36Z</time>
<speed>0.07</speed>
</trkpt>
<trkpt lat="-7.282890" lon="-34.803009">
<ele>16.440001</ele>
<time>2018-07-26T04:10:45Z</time>
<speed>0.08</speed>
</trkpt>
<trkpt lat="-7.282801" lon="-34.803043">
<ele>4.460000</ele>
<time>2018-07-26T04:18:00Z</time>
<speed>0.18</speed>
</trkpt>
<trkpt lat="-7.282766" lon="-34.803093">
<ele>7.660000</ele>
<time>2018-07-26T04:24:54Z</time>
<speed>0.00</speed>
</trkpt>
<trkpt lat="-7.282840" lon="-34.803028">
<ele>19.389999</ele>
<time>2018-07-26T04:30:08Z</time>
<speed>0.00</speed>
</trkpt>
<trkpt lat="-7.282853" lon="-34.802975">
<ele>21.709999</ele>
<time>2018-07-26T04:35:23Z</time>
<speed>0.00</speed>
</trkpt>
<trkpt lat="-7.282765" lon="-34.803028">
<ele>14.299999</ele>
<time>2018-07-26T04:40:38Z</time>
<speed>0.00</speed>
</trkpt>
<trkpt lat="-7.282849" lon="-34.802994">
<ele>14.270000</ele>
<time>2018-07-26T04:45:53Z</time>
<speed>0.00</speed>
</trkpt>
<trkpt lat="-7.282796" lon="-34.803009">
<ele>10.460000</ele>
<time>2018-07-26T04:51:08Z</time>
<speed>0.56</speed>
</trkpt>
<trkpt lat="-7.282822" lon="-34.803020">
<ele>9.440000</ele>
<time>2018-07-26T04:56:23Z</time>
<speed>0.00</speed>
</trkpt>
<trkpt lat="-7.282803" lon="-34.803047">
<ele>-0.280000</ele>
<time>2018-07-26T05:01:45Z</time>
<speed>0.00</speed>
</trkpt>
<trkpt lat="-7.282885" lon="-34.803051">
<ele>30.760000</ele>
<time>2018-07-26T05:07:00Z</time>
<speed>0.00</speed>
</trkpt>
<trkpt lat="-7.282837" lon="-34.803059">
<ele>-3.860000</ele>
<time>2018-07-26T05:12:15Z</time>
<speed>0.00</speed>
</trkpt>
<trkpt lat="-7.282743" lon="-34.803066">
<ele>-27.799999</ele>
<time>2018-07-26T05:17:30Z</time>
<speed>0.00</speed>
</trkpt>
<trkpt lat="-7.282817" lon="-34.803066">
<ele>19.230000</ele>
<time>2018-07-26T05:22:45Z</time>
<speed>0.00</speed>
</trkpt>
<trkpt lat="-7.282795" lon="-34.803047">
<ele>12.210000</ele>
<time>2018-07-26T05:28:02Z</time>
<speed>0.18</speed>
</trkpt>
<trkpt lat="-7.282763" lon="-34.803146">
<ele>12.429999</ele>
<time>2018-07-26T05:33:19Z</time>
<speed>0.14</speed>
</trkpt>
<trkpt lat="-7.282794" lon="-34.803082">
<ele>16.650000</ele>
<time>2018-07-26T05:38:46Z</time>
<speed>0.65</speed>
</trkpt>
<trkpt lat="-7.282843" lon="-34.803043">
<ele>-1.030000</ele>
<time>2018-07-26T05:44:02Z</time>
<speed>0.00</speed>
</trkpt>
<trkpt lat="-7.282855" lon="-34.802944">
<ele>20.189999</ele>
<time>2018-07-26T05:49:17Z</time>
<speed>0.00</speed>
</trkpt>
<trkpt lat="-7.282776" lon="-34.803192">
<ele>-7.810000</ele>
<time>2018-07-26T05:54:32Z</time>
<speed>0.00</speed>
</trkpt>
<trkpt lat="-7.282830" lon="-34.803032">
<ele>7.580000</ele>
<time>2018-07-26T05:59:51Z</time>
<speed>0.00</speed>
</trkpt>
<trkpt lat="-7.282924" lon="-34.802959">
<ele>25.719999</ele>
<time>2018-07-26T06:05:18Z</time>
<speed>0.41</speed>
</trkpt>
<trkpt lat="-7.282856" lon="-34.803001">
<ele>20.670000</ele>
<time>2018-07-26T06:10:33Z</time>
<speed>0.28</speed>
</trkpt>
<trkpt lat="-7.282813" lon="-34.802998">
<ele>12.160000</ele>
<time>2018-07-26T06:15:48Z</time>
<speed>0.00</speed>
</trkpt>
<trkpt lat="-7.282825" lon="-34.802967">
<ele>-9.250000</ele>
<time>2018-07-26T06:21:04Z</time>
<speed>0.06</speed>
</trkpt>
<trkpt lat="-7.282825" lon="-34.803120">
<ele>13.469999</ele>
<time>2018-07-26T06:26:20Z</time>
<speed>0.00</speed>
</trkpt>
<trkpt lat="-7.282912" lon="-34.803101">
<ele>-3.530000</ele>
<time>2018-07-26T06:31:35Z</time>
<speed>0.00</speed>
</trkpt>
<trkpt lat="-7.282878" lon="-34.803020">
<ele>23.519999</ele>
<time>2018-07-26T06:36:58Z</time>
<speed>0.14</speed>
</trkpt>
<trkpt lat="-7.282849" lon="-34.803028">
<ele>0.590000</ele>
<time>2018-07-26T06:42:14Z</time>
<speed>1.27</speed>
</trkpt>
<trkpt lat="-7.282892" lon="-34.803047">
<ele>52.119999</ele>
<time>2018-07-26T06:47:32Z</time>
<speed>0.00</speed>
</trkpt>
<trkpt lat="-7.282856" lon="-34.803082">
<ele>12.000000</ele>
<time>2018-07-26T06:53:18Z</time>
<speed>0.07</speed>
</trkpt>
<trkpt lat="-7.282802" lon="-34.803066">
<ele>-10.280000</ele>
<time>2018-07-26T06:58:34Z</time>
<speed>0.00</speed>
</trkpt>
<trkpt lat="-7.282869" lon="-34.803066">
<ele>21.660000</ele>
<time>2018-07-26T07:03:53Z</time>
<speed>0.06</speed>
</trkpt>
<trkpt lat="-7.282796" lon="-34.803074">
<ele>17.180000</ele>
<time>2018-07-26T07:09:08Z</time>
<speed>0.00</speed>
</trkpt>
<trkpt lat="-7.282824" lon="-34.803078">
<ele>36.349998</ele>
<time>2018-07-26T07:14:23Z</time>
<speed>0.00</speed>
</trkpt>
<trkpt lat="-7.282789" lon="-34.803051">
<ele>25.350000</ele>
<time>2018-07-26T07:19:38Z</time>
<speed>0.00</speed>
</trkpt>
<trkpt lat="-7.282841" lon="-34.803043">
<ele>10.290000</ele>
<time>2018-07-26T07:24:54Z</time>
<speed>0.00</speed>
</trkpt>
<trkpt lat="-7.282775" lon="-34.802837">
<ele>11.219999</ele>
<time>2018-07-26T07:30:09Z</time>
<speed>0.00</speed>
</trkpt>
<trkpt lat="-7.282813" lon="-34.802990">
<ele>20.799999</ele>
<time>2018-07-26T07:35:25Z</time>
<speed>0.00</speed>
</trkpt>
<trkpt lat="-7.282816" lon="-34.803024">
<ele>10.400000</ele>
<time>2018-07-26T07:40:39Z</time>
<speed>0.05</speed>
</trkpt>
<trkpt lat="-7.282815" lon="-34.802990">
<ele>10.429999</ele>
<time>2018-07-26T07:45:53Z</time>
<speed>0.08</speed>
</trkpt>
<trkpt lat="-7.282830" lon="-34.803055">
<ele>14.410000</ele>
<time>2018-07-26T07:51:05Z</time>
<speed>0.24</speed>
</trkpt>
<trkpt lat="-7.282847" lon="-34.803093">
<ele>2.300000</ele>
<time>2018-07-26T07:56:20Z</time>
<speed>0.12</speed>
</trkpt>
<trkpt lat="-7.282845" lon="-34.803066">
<ele>-12.820000</ele>
<time>2018-07-26T08:01:41Z</time>
<speed>0.00</speed>
</trkpt>
<trkpt lat="-7.282811" lon="-34.803059">
<ele>23.330000</ele>
<time>2018-07-26T08:06:56Z</time>
<speed>0.00</speed>
</trkpt>
<trkpt lat="-7.282899" lon="-34.803097">
<ele>14.059999</ele>
<time>2018-07-26T08:12:11Z</time>
<speed>0.00</speed>
</trkpt>
<trkpt lat="-7.282787" lon="-34.803024">
<ele>9.710000</ele>
<time>2018-07-26T08:17:28Z</time>
<speed>0.00</speed>
</trkpt>
<trkpt lat="-7.282952" lon="-34.803425">
<ele>23.510000</ele>
<time>2018-07-26T08:22:45Z</time>
<speed>2.17</speed>
</trkpt>
<trkpt lat="-7.282889" lon="-34.803154">
<ele>4.440000</ele>
<time>2018-07-26T08:28:28Z</time>
<speed>1.15</speed>
</trkpt>
<trkpt lat="-7.282821" lon="-34.803043">
<ele>12.870000</ele>
<time>2018-07-26T08:33:46Z</time>
<speed>0.00</speed>
</trkpt>
<trkpt lat="-7.282740" lon="-34.802898">
<ele>28.099998</ele>
<time>2018-07-26T08:39:10Z</time>
<speed>0.00</speed>
</trkpt>
<trkpt lat="-7.282739" lon="-34.802975">
<ele>18.350000</ele>
<time>2018-07-26T08:44:26Z</time>
<speed>1.76</speed>
</trkpt>
<trkpt lat="-7.282831" lon="-34.803066">
<ele>6.200000</ele>
<time>2018-07-26T08:49:43Z</time>
<speed>0.00</speed>
</trkpt>
<trkpt lat="-7.282928" lon="-34.803177">
<ele>-2.500000</ele>
<time>2018-07-26T08:55:01Z</time>
<speed>0.11</speed>
</trkpt>
<trkpt lat="-7.282935" lon="-34.803329">
<ele>-7.390000</ele>
<time>2018-07-26T09:00:21Z</time>
<speed>0.00</speed>
</trkpt>
<trkpt lat="-7.282780" lon="-34.802998">
<ele>15.710000</ele>
<time>2018-07-26T09:05:43Z</time>
<speed>0.99</speed>
</trkpt>
<trkpt lat="-7.283091" lon="-34.803581">
<ele>-25.789999</ele>
<time>2018-07-26T09:11:06Z</time>
<speed>1.83</speed>
</trkpt>
<trkpt lat="-7.282610" lon="-34.802395">
<ele>56.590000</ele>
<time>2018-07-26T09:16:26Z</time>
<speed>4.78</speed>
</trkpt>
<trkpt lat="-7.282692" lon="-34.802834">
<ele>37.730000</ele>
<time>2018-07-26T09:21:51Z</time>
<speed>1.59</speed>
</trkpt>
<trkpt lat="-7.282953" lon="-34.803421">
<ele>-11.790000</ele>
<time>2018-07-26T09:27:15Z</time>
<speed>1.42</speed>
</trkpt>
<trkpt lat="-7.283015" lon="-34.803467">
<ele>-32.700001</ele>
<time>2018-07-26T09:32:45Z</time>
<speed>0.57</speed>
</trkpt>
<trkpt lat="-7.282832" lon="-34.803120">
<ele>4.410000</ele>
<time>2018-07-26T09:38:07Z</time>
<speed>0.00</speed>
</trkpt>
<trkpt lat="-7.282788" lon="-34.802998">
<ele>27.359999</ele>
<time>2018-07-26T09:43:49Z</time>
<speed>0.00</speed>
</trkpt>
<trkpt lat="-7.282718" lon="-34.802929">
<ele>43.910000</ele>
<time>2018-07-26T09:50:29Z</time>
<speed>0.00</speed>
</trkpt>
<trkpt lat="-7.282803" lon="-34.802975">
<ele>34.809998</ele>
<time>2018-07-26T09:55:50Z</time>
<speed>0.56</speed>
</trkpt>
<trkpt lat="-7.282797" lon="-34.803017">
<ele>-8.570000</ele>
<time>2018-07-26T10:01:39Z</time>
<speed>0.08</speed>
</trkpt>
<trkpt lat="-7.282830" lon="-34.802971">
<ele>5.430000</ele>
<time>2018-07-26T10:09:03Z</time>
<speed>0.16</speed>
</trkpt>
<trkpt lat="-7.282876" lon="-34.803062">
<ele>30.679998</ele>
<time>2018-07-26T10:16:28Z</time>
<speed>0.11</speed>
</trkpt>
<trkpt lat="-7.282914" lon="-34.802937">
<ele>0.580000</ele>
<time>2018-07-26T10:23:36Z</time>
<speed>0.21</speed>
</trkpt>
<trkpt lat="-7.282835" lon="-34.803047">
<ele>32.029999</ele>
<time>2018-07-26T10:31:29Z</time>
<speed>0.14</speed>
</trkpt>
<trkpt lat="-7.282870" lon="-34.803036">
<ele>35.570000</ele>
<time>2018-07-26T10:39:23Z</time>
<speed>0.00</speed>
</trkpt>
<trkpt lat="-7.282830" lon="-34.803017">
<ele>-5.850000</ele>
<time>2018-07-26T10:44:39Z</time>
<speed>0.00</speed>
</trkpt>
<trkpt lat="-7.282745" lon="-34.802917">
<ele>-13.270000</ele>
<time>2018-07-26T10:49:54Z</time>
<speed>0.00</speed>
</trkpt>
<trkpt lat="-7.282803" lon="-34.803017">
<ele>15.009999</ele>
<time>2018-07-26T10:55:09Z</time>
<speed>0.00</speed>
</trkpt>
<trkpt lat="-7.282939" lon="-34.803169">
<ele>37.149998</ele>
<time>2018-07-26T11:00:27Z</time>
<speed>0.00</speed>
</trkpt>
<trkpt lat="-7.282739" lon="-34.802914">
<ele>68.330002</ele>
<time>2018-07-26T11:05:57Z</time>
<speed>0.89</speed>
</trkpt>
<trkpt lat="-7.282855" lon="-34.803070">
<ele>5.100000</ele>
<time>2018-07-26T11:11:32Z</time>
<speed>0.25</speed>
</trkpt>
<trkpt lat="-7.282885" lon="-34.803108">
<ele>17.770000</ele>
<time>2018-07-26T11:16:47Z</time>
<speed>0.13</speed>
</trkpt>
<trkpt lat="-7.282862" lon="-34.803085">
<ele>8.599999</ele>
<time>2018-07-26T11:22:01Z</time>
<speed>0.22</speed>
</trkpt>
<trkpt lat="-7.282851" lon="-34.803104">
<ele>3.330000</ele>
<time>2018-07-26T11:27:17Z</time>
<speed>0.00</speed>
</trkpt>
<trkpt lat="-7.282804" lon="-34.803028">
<ele>24.910000</ele>
<time>2018-07-26T11:32:32Z</time>
<speed>0.00</speed>
</trkpt>
<trkpt lat="-7.282876" lon="-34.803062">
<ele>22.000000</ele>
<time>2018-07-26T11:37:47Z</time>
<speed>0.00</speed>
</trkpt>
<trkpt lat="-7.282738" lon="-34.803066">
<ele>47.169998</ele>
<time>2018-07-26T11:43:03Z</time>
<speed>0.62</speed>
</trkpt>
<trkpt lat="-7.282815" lon="-34.803097">
<ele>15.809999</ele>
<time>2018-07-26T11:48:18Z</time>
<speed>0.28</speed>
</trkpt>
<trkpt lat="-7.282792" lon="-34.803032">
<ele>0.370000</ele>
<time>2018-07-26T11:53:34Z</time>
<speed>0.00</speed>
</trkpt>
<trkpt lat="-7.282795" lon="-34.802891">
<ele>18.199999</ele>
<time>2018-07-26T11:58:49Z</time>
<speed>0.79</speed>
</trkpt>
<trkpt lat="-7.282855" lon="-34.802967">
<ele>-8.000000</ele>
<time>2018-07-26T12:04:11Z</time>
<speed>0.00</speed>
</trkpt>
<trkpt lat="-7.283025" lon="-34.803204">
<ele>-33.230000</ele>
<time>2018-07-26T12:09:32Z</time>
<speed>0.00</speed>
</trkpt>
<trkpt lat="-7.282755" lon="-34.802986">
<ele>27.219999</ele>
<time>2018-07-26T12:14:48Z</time>
<speed>0.00</speed>
</trkpt>
<trkpt lat="-7.282797" lon="-34.802944">
<ele>34.649998</ele>
<time>2018-07-26T12:20:03Z</time>
<speed>0.00</speed>
</trkpt>
<trkpt lat="-7.282803" lon="-34.803013">
<ele>15.790000</ele>
<time>2018-07-26T12:25:24Z</time>
<speed>0.00</speed>
</trkpt>
<trkpt lat="-7.282824" lon="-34.803032">
<ele>14.880000</ele>
<time>2018-07-26T12:30:53Z</time>
<speed>0.30</speed>
</trkpt>
<trkpt lat="-7.282820" lon="-34.803017">
<ele>24.119999</ele>
<time>2018-07-26T12:36:15Z</time>
<speed>0.00</speed>
</trkpt>
<trkpt lat="-7.282792" lon="-34.803020">
<ele>26.570000</ele>
<time>2018-07-26T12:41:30Z</time>
<speed>0.00</speed>
</trkpt>
<trkpt lat="-7.282831" lon="-34.803032">
<ele>13.299999</ele>
<time>2018-07-26T12:46:45Z</time>
<speed>0.00</speed>
</trkpt>
<trkpt lat="-7.282862" lon="-34.803070">
<ele>16.889999</ele>
<time>2018-07-26T12:52:02Z</time>
<speed>0.00</speed>
</trkpt>
<trkpt lat="-7.282876" lon="-34.803055">
<ele>23.629999</ele>
<time>2018-07-26T12:57:19Z</time>
<speed>0.00</speed>
</trkpt>
<trkpt lat="-7.282834" lon="-34.803108">
<ele>17.510000</ele>
<time>2018-07-26T13:02:43Z</time>
<speed>0.00</speed>
</trkpt>
<trkpt lat="-7.282845" lon="-34.803009">
<ele>38.299999</ele>
<time>2018-07-26T13:08:04Z</time>
<speed>0.51</speed>
</trkpt>
<trkpt lat="-7.282727" lon="-34.802860">
<ele>55.590000</ele>
<time>2018-07-26T13:13:27Z</time>
<speed>0.00</speed>
</trkpt>
<trkpt lat="-7.282749" lon="-34.803013">
<ele>17.690001</ele>
<time>2018-07-26T13:18:57Z</time>
<speed>0.44</speed>
</trkpt>
<trkpt lat="-7.282798" lon="-34.803093">
<ele>12.070000</ele>
<time>2018-07-26T13:24:32Z</time>
<speed>0.07</speed>
</trkpt>
<trkpt lat="-7.282818" lon="-34.803036">
<ele>11.570000</ele>
<time>2018-07-26T13:30:07Z</time>
<speed>0.27</speed>
</trkpt>
<trkpt lat="-7.282859" lon="-34.803059">
<ele>19.770000</ele>
<time>2018-07-26T13:35:23Z</time>
<speed>0.00</speed>
</trkpt>
<trkpt lat="-7.282816" lon="-34.803024">
<ele>5.760000</ele>
<time>2018-07-26T13:40:38Z</time>
<speed>0.00</speed>
</trkpt>
<trkpt lat="-7.282836" lon="-34.803055">
<ele>27.250000</ele>
<time>2018-07-26T13:45:53Z</time>
<speed>0.00</speed>
</trkpt>
<trkpt lat="-7.282835" lon="-34.803047">
<ele>37.009998</ele>
<time>2018-07-26T13:51:08Z</time>
<speed>0.00</speed>
</trkpt>
<trkpt lat="-7.282846" lon="-34.803047">
<ele>11.090000</ele>
<time>2018-07-26T13:56:24Z</time>
<speed>0.00</speed>
</trkpt>
<trkpt lat="-7.282856" lon="-34.802990">
<ele>-0.860000</ele>
<time>2018-07-26T14:01:45Z</time>
<speed>0.00</speed>
</trkpt>
<trkpt lat="-7.282848" lon="-34.803070">
<ele>19.750000</ele>
<time>2018-07-26T14:07:00Z</time>
<speed>0.00</speed>
</trkpt>
<trkpt lat="-7.282835" lon="-34.803017">
<ele>7.940000</ele>
<time>2018-07-26T14:12:15Z</time>
<speed>0.00</speed>
</trkpt>
<trkpt lat="-7.282835" lon="-34.803070">
<ele>15.020000</ele>
<time>2018-07-26T14:17:29Z</time>
<speed>0.37</speed>
</trkpt>
<trkpt lat="-7.282861" lon="-34.803097">
<ele>16.900000</ele>
<time>2018-07-26T14:22:43Z</time>
<speed>0.67</speed>
</trkpt>
<trkpt lat="-7.282900" lon="-34.803070">
<ele>19.500000</ele>
<time>2018-07-26T14:27:59Z</time>
<speed>0.00</speed>
</trkpt>
<trkpt lat="-7.282883" lon="-34.803036">
<ele>8.010000</ele>
<time>2018-07-26T14:33:14Z</time>
<speed>0.18</speed>
</trkpt>
<trkpt lat="-7.282898" lon="-34.802982">
<ele>-6.240000</ele>
<time>2018-07-26T14:38:29Z</time>
<speed>0.09</speed>
</trkpt>
<trkpt lat="-7.282791" lon="-34.802971">
<ele>-1.630000</ele>
<time>2018-07-26T14:43:44Z</time>
<speed>0.00</speed>
</trkpt>
<trkpt lat="-7.282866" lon="-34.802990">
<ele>4.770000</ele>
<time>2018-07-26T14:48:59Z</time>
<speed>0.34</speed>
</trkpt>
<trkpt lat="-7.282858" lon="-34.803062">
<ele>21.010000</ele>
<time>2018-07-26T14:54:14Z</time>
<speed>0.00</speed>
</trkpt>
<trkpt lat="-7.282870" lon="-34.803101">
<ele>3.630000</ele>
<time>2018-07-26T14:59:31Z</time>
<speed>0.00</speed>
</trkpt>
<trkpt lat="-7.282844" lon="-34.803040">
<ele>13.179999</ele>
<time>2018-07-26T15:04:49Z</time>
<speed>0.04</speed>
</trkpt>
<trkpt lat="-7.282884" lon="-34.803036">
<ele>3.210000</ele>
<time>2018-07-26T15:10:04Z</time>
<speed>0.08</speed>
</trkpt>
<trkpt lat="-7.282841" lon="-34.803093">
<ele>9.670000</ele>
<time>2018-07-26T15:15:20Z</time>
<speed>0.00</speed>
</trkpt>
<trkpt lat="-7.282852" lon="-34.803043">
<ele>12.740000</ele>
<time>2018-07-26T15:20:36Z</time>
<speed>0.00</speed>
</trkpt>
<trkpt lat="-7.282842" lon="-34.803062">
<ele>16.279999</ele>
<time>2018-07-26T15:25:51Z</time>
<speed>0.07</speed>
</trkpt>
<trkpt lat="-7.282794" lon="-34.803066">
<ele>15.740000</ele>
<time>2018-07-26T15:31:06Z</time>
<speed>0.00</speed>
</trkpt>
<trkpt lat="-7.282855" lon="-34.803078">
<ele>12.750000</ele>
<time>2018-07-26T15:36:21Z</time>
<speed>0.00</speed>
</trkpt>
<trkpt lat="-7.282844" lon="-34.803032">
<ele>14.570000</ele>
<time>2018-07-26T15:41:37Z</time>
<speed>0.00</speed>
</trkpt>
<trkpt lat="-7.282863" lon="-34.802921">
<ele>3.840000</ele>
<time>2018-07-26T15:46:52Z</time>
<speed>0.17</speed>
</trkpt>
<trkpt lat="-7.282903" lon="-34.803173">
<ele>19.889999</ele>
<time>2018-07-26T15:52:07Z</time>
<speed>0.00</speed>
</trkpt>
<trkpt lat="-7.282847" lon="-34.802986">
<ele>5.610000</ele>
<time>2018-07-26T15:57:22Z</time>
<speed>0.00</speed>
</trkpt>
<trkpt lat="-7.282815" lon="-34.803024">
<ele>19.840000</ele>
<time>2018-07-26T16:03:02Z</time>
<speed>0.02</speed>
</trkpt>
<trkpt lat="-7.282826" lon="-34.802979">
<ele>-2.950000</ele>
<time>2018-07-26T16:08:19Z</time>
<speed>0.00</speed>
</trkpt>
<trkpt lat="-7.282845" lon="-34.802990">
<ele>17.250000</ele>
<time>2018-07-26T16:13:35Z</time>
<speed>0.00</speed>
</trkpt>
<trkpt lat="-7.282823" lon="-34.802956">
<ele>-20.980000</ele>
<time>2018-07-26T16:18:54Z</time>
<speed>0.27</speed>
</trkpt>
<trkpt lat="-7.282831" lon="-34.803055">
<ele>4.160000</ele>
<time>2018-07-26T16:24:11Z</time>
<speed>0.00</speed>
</trkpt>
<trkpt lat="-7.282851" lon="-34.803104">
<ele>35.899998</ele>
<time>2018-07-26T16:29:38Z</time>
<speed>0.75</speed>
</trkpt>
<trkpt lat="-7.282830" lon="-34.803040">
<ele>22.170000</ele>
<time>2018-07-26T16:34:54Z</time>
<speed>0.00</speed>
</trkpt>
<trkpt lat="-7.282813" lon="-34.803055">
<ele>27.799999</ele>
<time>2018-07-26T16:40:10Z</time>
<speed>0.00</speed>
</trkpt>
<trkpt lat="-7.282906" lon="-34.803051">
<ele>20.520000</ele>
<time>2018-07-26T16:45:27Z</time>
<speed>0.00</speed>
</trkpt>
<trkpt lat="-7.282828" lon="-34.803055">
<ele>30.219999</ele>
<time>2018-07-26T16:50:44Z</time>
<speed>0.00</speed>
</trkpt>
<trkpt lat="-7.282848" lon="-34.803043">
<ele>15.190000</ele>
<time>2018-07-26T16:56:04Z</time>
<speed>0.00</speed>
</trkpt>
<trkpt lat="-7.282811" lon="-34.803120">
<ele>19.439999</ele>
<time>2018-07-26T17:01:27Z</time>
<speed>0.00</speed>
</trkpt>
<trkpt lat="-7.282895" lon="-34.803001">
<ele>15.679999</ele>
<time>2018-07-26T17:06:45Z</time>
<speed>0.00</speed>
</trkpt>
<trkpt lat="-7.282827" lon="-34.803074">
<ele>9.030000</ele>
<time>2018-07-26T17:12:03Z</time>
<speed>0.00</speed>
</trkpt>
<trkpt lat="-7.282794" lon="-34.803028">
<ele>5.210000</ele>
<time>2018-07-26T17:17:42Z</time>
<speed>0.39</speed>
</trkpt>
<trkpt lat="-7.282815" lon="-34.803104">
<ele>17.609999</ele>
<time>2018-07-26T17:23:21Z</time>
<speed>0.25</speed>
</trkpt>
<trkpt lat="-7.282806" lon="-34.803139">
<ele>17.350000</ele>
<time>2018-07-26T17:29:30Z</time>
<speed>0.20</speed>
</trkpt>
<trkpt lat="-7.282795" lon="-34.803112">
<ele>14.059999</ele>
<time>2018-07-26T17:35:46Z</time>
<speed>0.00</speed>
</trkpt>
<trkpt lat="-7.282804" lon="-34.803028">
<ele>3.750000</ele>
<time>2018-07-26T17:41:05Z</time>
<speed>0.00</speed>
</trkpt>
<trkpt lat="-7.282813" lon="-34.803078">
<ele>9.110000</ele>
<time>2018-07-26T17:46:24Z</time>
<speed>0.00</speed>
</trkpt>
<trkpt lat="-7.282760" lon="-34.803123">
<ele>24.660000</ele>
<time>2018-07-26T17:51:40Z</time>
<speed>0.00</speed>
</trkpt>
<trkpt lat="-7.282840" lon="-34.803043">
<ele>13.660000</ele>
<time>2018-07-26T17:56:57Z</time>
<speed>0.00</speed>
</trkpt>
<trkpt lat="-7.282838" lon="-34.803020">
<ele>17.119999</ele>
<time>2018-07-26T18:02:38Z</time>
<speed>0.18</speed>
</trkpt>
<trkpt lat="-7.282851" lon="-34.803009">
<ele>7.350000</ele>
<time>2018-07-26T18:08:18Z</time>
<speed>0.47</speed>
</trkpt>
<trkpt lat="-7.282894" lon="-34.802959">
<ele>19.119999</ele>
<time>2018-07-26T18:14:29Z</time>
<speed>0.31</speed>
</trkpt>
<trkpt lat="-7.282753" lon="-34.803181">
<ele>20.699999</ele>
<time>2018-07-26T18:20:42Z</time>
<speed>0.15</speed>
</trkpt>
<trkpt lat="-7.282865" lon="-34.803078">
<ele>25.260000</ele>
<time>2018-07-26T18:27:30Z</time>
<speed>0.09</speed>
</trkpt>
<trkpt lat="-7.282815" lon="-34.803074">
<ele>10.070000</ele>
<time>2018-07-26T18:34:05Z</time>
<speed>0.00</speed>
</trkpt>
<trkpt lat="-7.282864" lon="-34.803020">
<ele>32.000000</ele>
<time>2018-07-26T18:39:21Z</time>
<speed>0.12</speed>
</trkpt>
<trkpt lat="-7.282890" lon="-34.803154">
<ele>57.599998</ele>
<time>2018-07-26T18:44:40Z</time>
<speed>0.00</speed>
</trkpt>
<trkpt lat="-7.282835" lon="-34.803020">
<ele>26.240000</ele>
<time>2018-07-26T18:49:56Z</time>
<speed>0.00</speed>
</trkpt>
<trkpt lat="-7.282854" lon="-34.803032">
<ele>26.119999</ele>
<time>2018-07-26T18:55:12Z</time>
<speed>0.00</speed>
</trkpt>
<trkpt lat="-7.282843" lon="-34.803162">
<ele>0.550000</ele>
<time>2018-07-26T19:00:33Z</time>
<speed>0.00</speed>
</trkpt>
<trkpt lat="-7.282786" lon="-34.803120">
<ele>-28.990000</ele>
<time>2018-07-26T19:05:51Z</time>
<speed>0.00</speed>
</trkpt>
<trkpt lat="-7.282800" lon="-34.803043">
<ele>1.020000</ele>
<time>2018-07-26T19:11:10Z</time>
<speed>0.00</speed>
</trkpt>
<trkpt lat="-7.282897" lon="-34.803185">
<ele>0.320000</ele>
<time>2018-07-26T19:16:26Z</time>
<speed>0.00</speed>
</trkpt>
<trkpt lat="-7.282856" lon="-34.803032">
<ele>20.439999</ele>
<time>2018-07-26T19:22:02Z</time>
<speed>0.40</speed>
</trkpt>
<trkpt lat="-7.282808" lon="-34.803017">
<ele>8.809999</ele>
<time>2018-07-26T19:27:20Z</time>
<speed>0.00</speed>
</trkpt>
<trkpt lat="-7.282828" lon="-34.803032">
<ele>12.469999</ele>
<time>2018-07-26T19:32:46Z</time>
<speed>0.62</speed>
</trkpt>
<trkpt lat="-7.282831" lon="-34.803017">
<ele>1.350000</ele>
<time>2018-07-26T19:38:25Z</time>
<speed>0.34</speed>
</trkpt>
<trkpt lat="-7.282824" lon="-34.803162">
<ele>-14.070000</ele>
<time>2018-07-26T19:44:01Z</time>
<speed>0.96</speed>
</trkpt>
<trkpt lat="-7.282850" lon="-34.803097">
<ele>4.760000</ele>
<time>2018-07-26T19:49:21Z</time>
<speed>0.54</speed>
</trkpt>
<trkpt lat="-7.282833" lon="-34.802979">
<ele>12.910000</ele>
<time>2018-07-26T19:54:40Z</time>
<speed>0.00</speed>
</trkpt>
<trkpt lat="-7.282856" lon="-34.803040">
<ele>6.850000</ele>
<time>2018-07-26T20:00:03Z</time>
<speed>0.00</speed>
</trkpt>
<trkpt lat="-7.282837" lon="-34.803131">
<ele>-12.910000</ele>
<time>2018-07-26T20:05:26Z</time>
<speed>0.00</speed>
</trkpt>
<trkpt lat="-7.282921" lon="-34.803356">
<ele>-37.110001</ele>
<time>2018-07-26T20:10:48Z</time>
<speed>1.79</speed>
</trkpt>
<trkpt lat="-7.282826" lon="-34.803066">
<ele>8.110000</ele>
<time>2018-07-26T20:16:18Z</time>
<speed>0.00</speed>
</trkpt>
<trkpt lat="-7.282810" lon="-34.803043">
<ele>17.289999</ele>
<time>2018-07-26T20:21:49Z</time>
<speed>0.00</speed>
</trkpt>
<trkpt lat="-7.282898" lon="-34.803089">
<ele>-1.410000</ele>
<time>2018-07-26T20:27:11Z</time>
<speed>0.00</speed>
</trkpt>
<trkpt lat="-7.282690" lon="-34.802784">
<ele>64.639999</ele>
<time>2018-07-26T20:32:34Z</time>
<speed>0.00</speed>
</trkpt>
<trkpt lat="-7.282875" lon="-34.803051">
<ele>14.340000</ele>
<time>2018-07-26T20:38:05Z</time>
<speed>0.13</speed>
</trkpt>
<trkpt lat="-7.282866" lon="-34.803001">
<ele>-0.610000</ele>
<time>2018-07-26T20:43:54Z</time>
<speed>0.25</speed>
</trkpt>
<trkpt lat="-7.282790" lon="-34.803040">
<ele>9.889999</ele>
<time>2018-07-26T20:51:08Z</time>
<speed>0.21</speed>
</trkpt>
<trkpt lat="-7.282891" lon="-34.803047">
<ele>-1.190000</ele>
<time>2018-07-26T20:56:23Z</time>
<speed>0.00</speed>
</trkpt>
<trkpt lat="-7.282773" lon="-34.803074">
<ele>11.500000</ele>
<time>2018-07-26T21:01:42Z</time>
<speed>0.24</speed>
</trkpt>
<trkpt lat="-7.282815" lon="-34.803062">
<ele>15.950000</ele>
<time>2018-07-26T21:06:56Z</time>
<speed>0.17</speed>
</trkpt>
<trkpt lat="-7.282815" lon="-34.803043">
<ele>1.380000</ele>
<time>2018-07-26T21:12:12Z</time>
<speed>0.29</speed>
</trkpt>
<trkpt lat="-7.282715" lon="-34.803017">
<ele>33.349998</ele>
<time>2018-07-26T21:17:28Z</time>
<speed>0.00</speed>
</trkpt>
<trkpt lat="-7.282870" lon="-34.802975">
<ele>9.370000</ele>
<time>2018-07-26T21:22:43Z</time>
<speed>0.23</speed>
</trkpt>
<trkpt lat="-7.282797" lon="-34.803074">
<ele>37.939999</ele>
<time>2018-07-26T21:28:01Z</time>
<speed>0.00</speed>
</trkpt>
<trkpt lat="-7.282907" lon="-34.802925">
<ele>29.359999</ele>
<time>2018-07-26T21:33:17Z</time>
<speed>0.00</speed>
</trkpt>
<trkpt lat="-7.282783" lon="-34.803070">
<ele>7.040000</ele>
<time>2018-07-26T21:38:33Z</time>
<speed>0.00</speed>
</trkpt>
<trkpt lat="-7.282780" lon="-34.803051">
<ele>17.299999</ele>
<time>2018-07-26T21:43:49Z</time>
<speed>0.00</speed>
</trkpt>
<trkpt lat="-7.282838" lon="-34.803040">
<ele>12.300000</ele>
<time>2018-07-26T21:49:25Z</time>
<speed>0.27</speed>
</trkpt>
<trkpt lat="-7.282785" lon="-34.803070">
<ele>12.980000</ele>
<time>2018-07-26T21:54:41Z</time>
<speed>1.42</speed>
</trkpt>
<trkpt lat="-7.282826" lon="-34.803017">
<ele>23.209999</ele>
<time>2018-07-26T22:00:31Z</time>
<speed>0.13</speed>
</trkpt>
<trkpt lat="-7.282829" lon="-34.803024">
<ele>25.100000</ele>
<time>2018-07-26T22:05:49Z</time>
<speed>0.00</speed>
</trkpt>
<trkpt lat="-7.282786" lon="-34.803009">
<ele>27.939999</ele>
<time>2018-07-26T22:11:05Z</time>
<speed>0.00</speed>
</trkpt>
<trkpt lat="-7.282843" lon="-34.803028">
<ele>14.690000</ele>
<time>2018-07-26T22:16:21Z</time>
<speed>0.33</speed>
</trkpt>
<trkpt lat="-7.282763" lon="-34.803040">
<ele>24.809999</ele>
<time>2018-07-26T22:21:37Z</time>
<speed>0.00</speed>
</trkpt>
<trkpt lat="-7.282823" lon="-34.803024">
<ele>10.059999</ele>
<time>2018-07-26T22:26:52Z</time>
<speed>0.00</speed>
</trkpt>
<trkpt lat="-7.282848" lon="-34.803024">
<ele>6.720000</ele>
<time>2018-07-26T22:32:07Z</time>
<speed>0.00</speed>
</trkpt>
<trkpt lat="-7.282729" lon="-34.802799">
<ele>28.910000</ele>
<time>2018-07-26T22:37:24Z</time>
<speed>0.00</speed>
</trkpt>
<trkpt lat="-7.282858" lon="-34.803047">
<ele>31.639999</ele>
<time>2018-07-26T22:42:41Z</time>
<speed>0.00</speed>
</trkpt>
<trkpt lat="-7.282643" lon="-34.802898">
<ele>39.790001</ele>
<time>2018-07-26T22:48:09Z</time>
<speed>1.10</speed>
</trkpt>
<trkpt lat="-7.282843" lon="-34.803032">
<ele>16.910000</ele>
<time>2018-07-26T22:53:26Z</time>
<speed>0.00</speed>
</trkpt>
<trkpt lat="-7.282802" lon="-34.803005">
<ele>9.469999</ele>
<time>2018-07-26T22:58:45Z</time>
<speed>0.58</speed>
</trkpt>
<trkpt lat="-7.282709" lon="-34.802963">
<ele>15.540000</ele>
<time>2018-07-26T23:04:07Z</time>
<speed>0.00</speed>
</trkpt>
<trkpt lat="-7.282640" lon="-34.802952">
<ele>42.619999</ele>
<time>2018-07-26T23:09:23Z</time>
<speed>0.00</speed>
</trkpt>
<trkpt lat="-7.282773" lon="-34.802925">
<ele>28.639999</ele>
<time>2018-07-26T23:14:39Z</time>
<speed>0.00</speed>
</trkpt>
<trkpt lat="-7.282846" lon="-34.803020">
<ele>10.520000</ele>
<time>2018-07-26T23:19:55Z</time>
<speed>0.00</speed>
</trkpt>
<trkpt lat="-7.282781" lon="-34.802898">
<ele>19.990000</ele>
<time>2018-07-26T23:25:11Z</time>
<speed>0.00</speed>
</trkpt>
<trkpt lat="-7.282847" lon="-34.802986">
<ele>7.060000</ele>
<time>2018-07-26T23:30:51Z</time>
<speed>0.33</speed>
</trkpt>
<trkpt lat="-7.282824" lon="-34.803059">
<ele>9.550000</ele>
<time>2018-07-26T23:36:31Z</time>
<speed>0.15</speed>
</trkpt>
<trkpt lat="-7.282897" lon="-34.802948">
<ele>-4.430000</ele>
<time>2018-07-26T23:42:31Z</time>
<speed>0.00</speed>
</trkpt>
<trkpt lat="-7.282831" lon="-34.803070">
<ele>16.389999</ele>
<time>2018-07-26T23:47:47Z</time>
<speed>0.00</speed>
</trkpt>
<trkpt lat="-7.282770" lon="-34.803143">
<ele>15.549999</ele>
<time>2018-07-26T23:53:03Z</time>
<speed>0.00</speed>
</trkpt>
<trkpt lat="-7.282830" lon="-34.802872">
<ele>13.540000</ele>
<time>2018-07-26T23:58:19Z</time>
<speed>1.74</speed>
</trkpt>
<trkpt lat="-7.282829" lon="-34.803070">
<ele>13.780000</ele>
<time>2018-07-27T00:04:00Z</time>
<speed>0.32</speed>
</trkpt>
<trkpt lat="-7.282817" lon="-34.803116">
<ele>14.650000</ele>
<time>2018-07-27T00:09:17Z</time>
<speed>0.00</speed>
</trkpt>
<trkpt lat="-7.282883" lon="-34.803028">
<ele>-5.260000</ele>
<time>2018-07-27T00:14:34Z</time>
<speed>0.00</speed>
</trkpt>
<trkpt lat="-7.282780" lon="-34.803116">
<ele>1.490000</ele>
<time>2018-07-27T00:19:50Z</time>
<speed>0.00</speed>
</trkpt>
<trkpt lat="-7.282805" lon="-34.803001">
<ele>15.889999</ele>
<time>2018-07-27T00:25:05Z</time>
<speed>0.00</speed>
</trkpt>
<trkpt lat="-7.282763" lon="-34.803020">
<ele>24.219999</ele>
<time>2018-07-27T00:30:21Z</time>
<speed>0.00</speed>
</trkpt>
<trkpt lat="-7.282752" lon="-34.802937">
<ele>31.730000</ele>
<time>2018-07-27T00:35:36Z</time>
<speed>0.00</speed>
</trkpt>
<trkpt lat="-7.282799" lon="-34.803005">
<ele>16.889999</ele>
<time>2018-07-27T00:40:52Z</time>
<speed>0.00</speed>
</trkpt>
<trkpt lat="-7.282781" lon="-34.802990">
<ele>12.610000</ele>
<time>2018-07-27T00:46:08Z</time>
<speed>0.00</speed>
</trkpt>
<trkpt lat="-7.282791" lon="-34.803043">
<ele>23.879999</ele>
<time>2018-07-27T00:51:22Z</time>
<speed>0.00</speed>
</trkpt>
<trkpt lat="-7.282754" lon="-34.803139">
<ele>8.370000</ele>
<time>2018-07-27T00:56:38Z</time>
<speed>0.00</speed>
</trkpt>
<trkpt lat="-7.282836" lon="-34.803017">
<ele>35.450001</ele>
<time>2018-07-27T01:02:00Z</time>
<speed>0.00</speed>
</trkpt>
<trkpt lat="-7.282823" lon="-34.802925">
<ele>69.360001</ele>
<time>2018-07-27T01:07:18Z</time>
<speed>0.00</speed>
</trkpt>
<trkpt lat="-7.282747" lon="-34.803047">
<ele>31.670000</ele>
<time>2018-07-27T01:12:49Z</time>
<speed>0.22</speed>
</trkpt>
<trkpt lat="-7.282879" lon="-34.802952">
<ele>18.990000</ele>
<time>2018-07-27T01:18:06Z</time>
<speed>0.00</speed>
</trkpt>
<trkpt lat="-7.282803" lon="-34.803059">
<ele>60.879997</ele>
<time>2018-07-27T01:23:25Z</time>
<speed>0.00</speed>
</trkpt>
<trkpt lat="-7.282798" lon="-34.803070">
<ele>33.700001</ele>
<time>2018-07-27T01:28:43Z</time>
<speed>0.00</speed>
</trkpt>
<trkpt lat="-7.282784" lon="-34.803108">
<ele>32.739998</ele>
<time>2018-07-27T01:34:03Z</time>
<speed>0.00</speed>
</trkpt>
<trkpt lat="-7.282794" lon="-34.803024">
<ele>-5.450000</ele>
<time>2018-07-27T01:39:56Z</time>
<speed>0.06</speed>
</trkpt>
<trkpt lat="-7.282748" lon="-34.803036">
<ele>1.030000</ele>
<time>2018-07-27T01:46:33Z</time>
<speed>0.41</speed>
</trkpt>
<trkpt lat="-7.282800" lon="-34.803047">
<ele>17.850000</ele>
<time>2018-07-27T01:54:24Z</time>
<speed>0.00</speed>
</trkpt>
<trkpt lat="-7.282784" lon="-34.803032">
<ele>15.179999</ele>
<time>2018-07-27T01:59:42Z</time>
<speed>0.00</speed>
</trkpt>
<trkpt lat="-7.282837" lon="-34.803024">
<ele>16.020000</ele>
<time>2018-07-27T02:05:03Z</time>
<speed>2.17</speed>
</trkpt>
<trkpt lat="-7.282836" lon="-34.803139">
<ele>35.099998</ele>
<time>2018-07-27T02:10:20Z</time>
<speed>0.00</speed>
</trkpt>
<trkpt lat="-7.282789" lon="-34.803013">
<ele>19.180000</ele>
<time>2018-07-27T02:15:39Z</time>
<speed>0.00</speed>
</trkpt>
<trkpt lat="-7.282773" lon="-34.803192">
<ele>78.269997</ele>
<time>2018-07-27T02:21:21Z</time>
<speed>0.24</speed>
</trkpt>
<trkpt lat="-7.282790" lon="-34.803001">
<ele>-2.890000</ele>
<time>2018-07-27T02:27:16Z</time>
<speed>0.44</speed>
</trkpt>
<trkpt lat="-7.282756" lon="-34.802971">
<ele>34.329998</ele>
<time>2018-07-27T02:32:48Z</time>
<speed>0.27</speed>
</trkpt>
<trkpt lat="-7.282752" lon="-34.803009">
<ele>25.320000</ele>
<time>2018-07-27T02:38:16Z</time>
<speed>0.18</speed>
</trkpt>
<trkpt lat="-7.282792" lon="-34.803085">
<ele>2.150000</ele>
<time>2018-07-27T02:44:11Z</time>
<speed>0.00</speed>
</trkpt>
<trkpt lat="-7.282757" lon="-34.803036">
<ele>26.049999</ele>
<time>2018-07-27T02:49:26Z</time>
<speed>0.00</speed>
</trkpt>
<trkpt lat="-7.282785" lon="-34.803013">
<ele>54.610001</ele>
<time>2018-07-27T02:54:44Z</time>
<speed>0.00</speed>
</trkpt>
</trkseg>
</trk>
<trk>
<name>20180923-000105(7)</name>
<desc>Color:004000ff</desc>
<trkseg>
<trkpt lat="-7.282759" lon="-34.802990">
<ele>45.840000</ele>
<time>2018-07-27T03:00:03Z</time>
<speed>0.00</speed>
</trkpt>
<trkpt lat="-7.282769" lon="-34.803017">
<ele>49.259998</ele>
<time>2018-07-27T03:05:28Z</time>
<speed>0.00</speed>
</trkpt>
<trkpt lat="-7.282790" lon="-34.803070">
<ele>-18.389999</ele>
<time>2018-07-27T03:10:49Z</time>
<speed>0.00</speed>
</trkpt>
<trkpt lat="-7.282816" lon="-34.803093">
<ele>-3.700000</ele>
<time>2018-07-27T03:16:12Z</time>
<speed>0.35</speed>
</trkpt>
<trkpt lat="-7.282837" lon="-34.803009">
<ele>7.240000</ele>
<time>2018-07-27T03:21:55Z</time>
<speed>0.27</speed>
</trkpt>
<trkpt lat="-7.282768" lon="-34.803082">
<ele>15.040000</ele>
<time>2018-07-27T03:27:32Z</time>
<speed>0.27</speed>
</trkpt>
<trkpt lat="-7.282799" lon="-34.803020">
<ele>13.009999</ele>
<time>2018-07-27T03:32:50Z</time>
<speed>0.17</speed>
</trkpt>
<trkpt lat="-7.282821" lon="-34.803047">
<ele>15.940000</ele>
<time>2018-07-27T03:38:28Z</time>
<speed>0.86</speed>
</trkpt>
<trkpt lat="-7.282820" lon="-34.803009">
<ele>0.020000</ele>
<time>2018-07-27T03:44:30Z</time>
<speed>0.23</speed>
</trkpt>
<trkpt lat="-7.282826" lon="-34.803040">
<ele>1.660000</ele>
<time>2018-07-27T03:51:45Z</time>
<speed>0.35</speed>
</trkpt>
<trkpt lat="-7.282671" lon="-34.803074">
<ele>-31.379999</ele>
<time>2018-07-27T03:57:04Z</time>
<speed>0.00</speed>
</trkpt>
<trkpt lat="-7.282719" lon="-34.803085">
<ele>2.370000</ele>
<time>2018-07-27T04:03:31Z</time>
<speed>0.80</speed>
</trkpt>
<trkpt lat="-7.282825" lon="-34.803028">
<ele>6.510000</ele>
<time>2018-07-27T04:13:39Z</time>
<speed>0.00</speed>
</trkpt>
<trkpt lat="-7.282880" lon="-34.802956">
<ele>-3.490000</ele>
<time>2018-07-27T04:18:55Z</time>
<speed>0.00</speed>
</trkpt>
<trkpt lat="-7.282838" lon="-34.802982">
<ele>38.840000</ele>
<time>2018-07-27T04:24:10Z</time>
<speed>0.00</speed>
</trkpt>
<trkpt lat="-7.282806" lon="-34.803024">
<ele>15.990000</ele>
<time>2018-07-27T04:29:47Z</time>
<speed>0.04</speed>
</trkpt>
<trkpt lat="-7.282749" lon="-34.803036">
<ele>9.050000</ele>
<time>2018-07-27T04:35:42Z</time>
<speed>0.00</speed>
</trkpt>
<trkpt lat="-7.282853" lon="-34.802956">
<ele>27.660000</ele>
<time>2018-07-27T04:40:57Z</time>
<speed>0.00</speed>
</trkpt>
<trkpt lat="-7.282853" lon="-34.802994">
<ele>23.939999</ele>
<time>2018-07-27T04:46:12Z</time>
<speed>0.00</speed>
</trkpt>
<trkpt lat="-7.282784" lon="-34.803005">
<ele>9.080000</ele>
<time>2018-07-27T04:51:27Z</time>
<speed>0.00</speed>
</trkpt>
<trkpt lat="-7.282907" lon="-34.803036">
<ele>6.060000</ele>
<time>2018-07-27T04:56:42Z</time>
<speed>0.37</speed>
</trkpt>
<trkpt lat="-7.282743" lon="-34.802952">
<ele>35.259998</ele>
<time>2018-07-27T05:02:04Z</time>
<speed>0.00</speed>
</trkpt>
<trkpt lat="-7.282777" lon="-34.802998">
<ele>1.610000</ele>
<time>2018-07-27T05:07:21Z</time>
<speed>0.00</speed>
</trkpt>
<trkpt lat="-7.282726" lon="-34.802937">
<ele>41.410000</ele>
<time>2018-07-27T05:12:45Z</time>
<speed>0.00</speed>
</trkpt>
<trkpt lat="-7.282846" lon="-34.803074">
<ele>1.250000</ele>
<time>2018-07-27T05:18:32Z</time>
<speed>0.26</speed>
</trkpt>
<trkpt lat="-7.282827" lon="-34.803017">
<ele>11.889999</ele>
<time>2018-07-27T05:24:06Z</time>
<speed>0.00</speed>
</trkpt>
<trkpt lat="-7.282823" lon="-34.802971">
<ele>51.160000</ele>
<time>2018-07-27T05:29:24Z</time>
<speed>0.00</speed>
</trkpt>
<trkpt lat="-7.282736" lon="-34.802979">
<ele>50.739998</ele>
<time>2018-07-27T05:34:42Z</time>
<speed>0.00</speed>
</trkpt>
<trkpt lat="-7.282768" lon="-34.802921">
<ele>84.070000</ele>
<time>2018-07-27T05:40:09Z</time>
<speed>1.14</speed>
</trkpt>
<trkpt lat="-7.282809" lon="-34.803028">
<ele>17.520000</ele>
<time>2018-07-27T05:45:28Z</time>
<speed>0.00</speed>
</trkpt>
<trkpt lat="-7.282774" lon="-34.802975">
<ele>42.599998</ele>
<time>2018-07-27T05:50:49Z</time>
<speed>0.43</speed>
</trkpt>
<trkpt lat="-7.282849" lon="-34.803036">
<ele>8.260000</ele>
<time>2018-07-27T05:56:30Z</time>
<speed>0.62</speed>
</trkpt>
<trkpt lat="-7.282733" lon="-34.803051">
<ele>-0.830000</ele>
<time>2018-07-27T06:02:51Z</time>
<speed>0.00</speed>
</trkpt>
<trkpt lat="-7.282840" lon="-34.802967">
<ele>24.709999</ele>
<time>2018-07-27T06:08:05Z</time>
<speed>0.00</speed>
</trkpt>
<trkpt lat="-7.282808" lon="-34.803055">
<ele>5.270000</ele>
<time>2018-07-27T06:13:20Z</time>
<speed>0.00</speed>
</trkpt>
<trkpt lat="-7.282761" lon="-34.803013">
<ele>7.360000</ele>
<time>2018-07-27T06:18:37Z</time>
<speed>0.00</speed>
</trkpt>
<trkpt lat="-7.282703" lon="-34.803101">
<ele>43.149998</ele>
<time>2018-07-27T06:24:16Z</time>
<speed>0.13</speed>
</trkpt>
<trkpt lat="-7.282878" lon="-34.803097">
<ele>-5.570000</ele>
<time>2018-07-27T06:29:32Z</time>
<speed>0.00</speed>
</trkpt>
<trkpt lat="-7.282806" lon="-34.802952">
<ele>17.690001</ele>
<time>2018-07-27T06:34:49Z</time>
<speed>0.00</speed>
</trkpt>
<trkpt lat="-7.282807" lon="-34.802967">
<ele>7.630000</ele>
<time>2018-07-27T06:40:04Z</time>
<speed>0.00</speed>
</trkpt>
<trkpt lat="-7.282784" lon="-34.803043">
<ele>7.030000</ele>
<time>2018-07-27T06:45:41Z</time>
<speed>0.62</speed>
</trkpt>
<trkpt lat="-7.282835" lon="-34.802937">
<ele>31.160000</ele>
<time>2018-07-27T06:50:58Z</time>
<speed>0.00</speed>
</trkpt>
<trkpt lat="-7.282786" lon="-34.803059">
<ele>24.809999</ele>
<time>2018-07-27T06:56:33Z</time>
<speed>0.06</speed>
</trkpt>
<trkpt lat="-7.282832" lon="-34.802925">
<ele>-2.760000</ele>
<time>2018-07-27T07:02:13Z</time>
<speed>0.00</speed>
</trkpt>
<trkpt lat="-7.282679" lon="-34.802956">
<ele>-13.349999</ele>
<time>2018-07-27T07:07:28Z</time>
<speed>0.00</speed>
</trkpt>
<trkpt lat="-7.282820" lon="-34.803062">
<ele>10.460000</ele>
<time>2018-07-27T07:12:43Z</time>
<speed>0.00</speed>
</trkpt>
<trkpt lat="-7.282759" lon="-34.803032">
<ele>12.719999</ele>
<time>2018-07-27T07:17:58Z</time>
<speed>0.00</speed>
</trkpt>
<trkpt lat="-7.282789" lon="-34.803028">
<ele>5.440000</ele>
<time>2018-07-27T07:23:12Z</time>
<speed>0.00</speed>
</trkpt>
<trkpt lat="-7.282837" lon="-34.803032">
<ele>11.219999</ele>
<time>2018-07-27T07:28:29Z</time>
<speed>0.00</speed>
</trkpt>
<trkpt lat="-7.282727" lon="-34.803036">
<ele>7.020000</ele>
<time>2018-07-27T07:33:42Z</time>
<speed>0.24</speed>
</trkpt>
<trkpt lat="-7.282818" lon="-34.803089">
<ele>17.809999</ele>
<time>2018-07-27T07:38:58Z</time>
<speed>0.00</speed>
</trkpt>
<trkpt lat="-7.282724" lon="-34.803036">
<ele>15.059999</ele>
<time>2018-07-27T07:44:12Z</time>
<speed>0.00</speed>
</trkpt>
<trkpt lat="-7.282798" lon="-34.803062">
<ele>20.400000</ele>
<time>2018-07-27T07:49:27Z</time>
<speed>0.00</speed>
</trkpt>
<trkpt lat="-7.282787" lon="-34.803005">
<ele>12.750000</ele>
<time>2018-07-27T07:54:40Z</time>
<speed>0.00</speed>
</trkpt>
<trkpt lat="-7.282801" lon="-34.802959">
<ele>4.810000</ele>
<time>2018-07-27T08:00:48Z</time>
<speed>0.17</speed>
</trkpt>
<trkpt lat="-7.282885" lon="-34.803024">
<ele>5.600000</ele>
<time>2018-07-27T08:07:22Z</time>
<speed>0.33</speed>
</trkpt>
<trkpt lat="-7.282835" lon="-34.803123">
<ele>19.719999</ele>
<time>2018-07-27T08:15:17Z</time>
<speed>0.36</speed>
</trkpt>
<trkpt lat="-7.282916" lon="-34.803173">
<ele>15.120000</ele>
<time>2018-07-27T08:20:37Z</time>
<speed>0.44</speed>
</trkpt>
<trkpt lat="-7.282867" lon="-34.802967">
<ele>-9.200000</ele>
<time>2018-07-27T08:25:52Z</time>
<speed>0.00</speed>
</trkpt>
<trkpt lat="-7.282904" lon="-34.803139">
<ele>17.629999</ele>
<time>2018-07-27T08:31:08Z</time>
<speed>0.00</speed>
</trkpt>
<trkpt lat="-7.282753" lon="-34.802994">
<ele>15.809999</ele>
<time>2018-07-27T08:36:25Z</time>
<speed>1.81</speed>
</trkpt>
<trkpt lat="-7.282796" lon="-34.803104">
<ele>20.959999</ele>
<time>2018-07-27T08:41:43Z</time>
<speed>0.40</speed>
</trkpt>
<trkpt lat="-7.282845" lon="-34.802959">
<ele>4.210000</ele>
<time>2018-07-27T08:47:00Z</time>
<speed>0.00</speed>
</trkpt>
<trkpt lat="-7.282719" lon="-34.803089">
<ele>26.400000</ele>
<time>2018-07-27T08:52:18Z</time>
<speed>0.00</speed>
</trkpt>
<trkpt lat="-7.282681" lon="-34.803192">
<ele>29.230000</ele>
<time>2018-07-27T08:57:38Z</time>
<speed>0.14</speed>
</trkpt>
<trkpt lat="-7.282819" lon="-34.803078">
<ele>11.880000</ele>
<time>2018-07-27T09:02:59Z</time>
<speed>0.00</speed>
</trkpt>
<trkpt lat="-7.282843" lon="-34.802982">
<ele>8.790000</ele>
<time>2018-07-27T09:08:23Z</time>
<speed>0.00</speed>
</trkpt>
<trkpt lat="-7.282795" lon="-34.803085">
<ele>37.540001</ele>
<time>2018-07-27T09:13:39Z</time>
<speed>0.00</speed>
</trkpt>
<trkpt lat="-7.282815" lon="-34.803032">
<ele>4.340000</ele>
<time>2018-07-27T09:18:55Z</time>
<speed>0.00</speed>
</trkpt>
<trkpt lat="-7.282875" lon="-34.803127">
<ele>-7.950000</ele>
<time>2018-07-27T09:24:30Z</time>
<speed>0.11</speed>
</trkpt>
<trkpt lat="-7.282859" lon="-34.803032">
<ele>1.110000</ele>
<time>2018-07-27T09:29:46Z</time>
<speed>0.00</speed>
</trkpt>
<trkpt lat="-7.282914" lon="-34.803009">
<ele>-23.990000</ele>
<time>2018-07-27T09:35:00Z</time>
<speed>0.00</speed>
</trkpt>
<trkpt lat="-7.282865" lon="-34.802959">
<ele>-0.440000</ele>
<time>2018-07-27T09:40:14Z</time>
<speed>0.00</speed>
</trkpt>
<trkpt lat="-7.282807" lon="-34.803043">
<ele>22.490000</ele>
<time>2018-07-27T09:45:30Z</time>
<speed>0.07</speed>
</trkpt>
<trkpt lat="-7.282937" lon="-34.802917">
<ele>-0.420000</ele>
<time>2018-07-27T09:50:44Z</time>
<speed>0.00</speed>
</trkpt>
<trkpt lat="-7.282848" lon="-34.803001">
<ele>16.270000</ele>
<time>2018-07-27T09:55:58Z</time>
<speed>0.00</speed>
</trkpt>
<trkpt lat="-7.282795" lon="-34.803082">
<ele>13.200000</ele>
<time>2018-07-27T10:01:15Z</time>
<speed>0.00</speed>
</trkpt>
<trkpt lat="-7.282804" lon="-34.803043">
<ele>19.320000</ele>
<time>2018-07-27T10:06:28Z</time>
<speed>0.00</speed>
</trkpt>
<trkpt lat="-7.282929" lon="-34.802975">
<ele>0.840000</ele>
<time>2018-07-27T10:11:42Z</time>
<speed>2.04</speed>
</trkpt>
<trkpt lat="-7.282827" lon="-34.803104">
<ele>15.860000</ele>
<time>2018-07-27T10:17:09Z</time>
<speed>0.39</speed>
</trkpt>
<trkpt lat="-7.282813" lon="-34.803089">
<ele>6.760000</ele>
<time>2018-07-27T10:22:24Z</time>
<speed>0.00</speed>
</trkpt>
<trkpt lat="-7.282769" lon="-34.802994">
<ele>13.790000</ele>
<time>2018-07-27T10:27:41Z</time>
<speed>0.00</speed>
</trkpt>
<trkpt lat="-7.282695" lon="-34.802898">
<ele>-8.849999</ele>
<time>2018-07-27T10:32:55Z</time>
<speed>0.00</speed>
</trkpt>
<trkpt lat="-7.282845" lon="-34.803101">
<ele>19.279999</ele>
<time>2018-07-27T10:38:10Z</time>
<speed>0.00</speed>
</trkpt>
<trkpt lat="-7.282741" lon="-34.802937">
<ele>4.010000</ele>
<time>2018-07-27T10:43:30Z</time>
<speed>0.54</speed>
</trkpt>
<trkpt lat="-7.282790" lon="-34.803089">
<ele>24.090000</ele>
<time>2018-07-27T10:48:51Z</time>
<speed>1.29</speed>
</trkpt>
<trkpt lat="-7.282780" lon="-34.803028">
<ele>28.049999</ele>
<time>2018-07-27T10:54:06Z</time>
<speed>1.12</speed>
</trkpt>
<trkpt lat="-7.282812" lon="-34.803371">
<ele>31.289999</ele>
<time>2018-07-27T10:59:27Z</time>
<speed>1.06</speed>
</trkpt>
<trkpt lat="-7.282833" lon="-34.803146">
<ele>31.570000</ele>
<time>2018-07-27T11:04:45Z</time>
<speed>0.00</speed>
</trkpt>
<trkpt lat="-7.282720" lon="-34.803047">
<ele>41.820000</ele>
<time>2018-07-27T11:10:00Z</time>
<speed>0.00</speed>
</trkpt>
<trkpt lat="-7.282837" lon="-34.803085">
<ele>5.000000</ele>
<time>2018-07-27T11:15:14Z</time>
<speed>0.00</speed>
</trkpt>
<trkpt lat="-7.282751" lon="-34.803047">
<ele>27.289999</ele>
<time>2018-07-27T11:20:29Z</time>
<speed>0.00</speed>
</trkpt>
<trkpt lat="-7.282807" lon="-34.802998">
<ele>-4.560000</ele>
<time>2018-07-27T11:25:43Z</time>
<speed>0.00</speed>
</trkpt>
<trkpt lat="-7.282817" lon="-34.803013">
<ele>38.969997</ele>
<time>2018-07-27T11:31:00Z</time>
<speed>0.00</speed>
</trkpt>
<trkpt lat="-7.282767" lon="-34.802959">
<ele>17.369999</ele>
<time>2018-07-27T11:36:19Z</time>
<speed>0.17</speed>
</trkpt>
<trkpt lat="-7.282747" lon="-34.802967">
<ele>4.160000</ele>
<time>2018-07-27T11:41:37Z</time>
<speed>0.00</speed>
</trkpt>
<trkpt lat="-7.282809" lon="-34.803047">
<ele>2.580000</ele>
<time>2018-07-27T11:46:56Z</time>
<speed>0.47</speed>
</trkpt>
<trkpt lat="-7.282788" lon="-34.802959">
<ele>26.840000</ele>
<time>2018-07-27T11:52:10Z</time>
<speed>0.00</speed>
</trkpt>
<trkpt lat="-7.282745" lon="-34.803043">
<ele>64.619995</ele>
<time>2018-07-27T11:57:31Z</time>
<speed>0.52</speed>
</trkpt>
<trkpt lat="-7.282721" lon="-34.802891">
<ele>86.320000</ele>
<time>2018-07-27T12:04:18Z</time>
<speed>0.56</speed>
</trkpt>
<trkpt lat="-7.282787" lon="-34.803101">
<ele>-1.050000</ele>
<time>2018-07-27T12:14:26Z</time>
<speed>0.00</speed>
</trkpt>
<trkpt lat="-7.282719" lon="-34.803047">
<ele>48.730000</ele>
<time>2018-07-27T12:19:44Z</time>
<speed>0.00</speed>
</trkpt>
<trkpt lat="-7.282815" lon="-34.803043">
<ele>29.170000</ele>
<time>2018-07-27T12:24:59Z</time>
<speed>1.64</speed>
</trkpt>
<trkpt lat="-7.282864" lon="-34.803051">
<ele>-34.389999</ele>
<time>2018-07-27T12:30:30Z</time>
<speed>0.17</speed>
</trkpt>
<trkpt lat="-7.282858" lon="-34.803162">
<ele>1.070000</ele>
<time>2018-07-27T12:36:47Z</time>
<speed>0.66</speed>
</trkpt>
<trkpt lat="-7.282837" lon="-34.803036">
<ele>8.940000</ele>
<time>2018-07-27T12:44:32Z</time>
<speed>0.14</speed>
</trkpt>
<trkpt lat="-7.282806" lon="-34.803005">
<ele>22.189999</ele>
<time>2018-07-27T12:52:41Z</time>
<speed>0.00</speed>
</trkpt>
<trkpt lat="-7.282947" lon="-34.803043">
<ele>45.789997</ele>
<time>2018-07-27T12:57:56Z</time>
<speed>0.00</speed>
</trkpt>
<trkpt lat="-7.282805" lon="-34.803062">
<ele>14.639999</ele>
<time>2018-07-27T13:03:13Z</time>
<speed>0.00</speed>
</trkpt>
<trkpt lat="-7.282846" lon="-34.803036">
<ele>24.279999</ele>
<time>2018-07-27T13:08:27Z</time>
<speed>2.36</speed>
</trkpt>
<trkpt lat="-7.282761" lon="-34.802982">
<ele>20.869999</ele>
<time>2018-07-27T13:13:42Z</time>
<speed>0.00</speed>
</trkpt>
<trkpt lat="-7.282691" lon="-34.802971">
<ele>12.080000</ele>
<time>2018-07-27T13:18:56Z</time>
<speed>0.00</speed>
</trkpt>
<trkpt lat="-7.282864" lon="-34.802982">
<ele>65.729996</ele>
<time>2018-07-27T13:24:14Z</time>
<speed>0.55</speed>
</trkpt>
<trkpt lat="-7.282667" lon="-34.802975">
<ele>5.920000</ele>
<time>2018-07-27T13:29:29Z</time>
<speed>0.00</speed>
</trkpt>
<trkpt lat="-7.282773" lon="-34.803032">
<ele>-13.809999</ele>
<time>2018-07-27T13:34:51Z</time>
<speed>0.23</speed>
</trkpt>
<trkpt lat="-7.282696" lon="-34.802948">
<ele>16.420000</ele>
<time>2018-07-27T13:40:07Z</time>
<speed>0.00</speed>
</trkpt>
<trkpt lat="-7.282891" lon="-34.803028">
<ele>7.080000</ele>
<time>2018-07-27T13:45:25Z</time>
<speed>0.00</speed>
</trkpt>
<trkpt lat="-7.282763" lon="-34.802994">
<ele>19.000000</ele>
<time>2018-07-27T13:50:41Z</time>
<speed>0.00</speed>
</trkpt>
<trkpt lat="-7.282948" lon="-34.803051">
<ele>49.430000</ele>
<time>2018-07-27T13:55:57Z</time>
<speed>3.16</speed>
</trkpt>
<trkpt lat="-7.282749" lon="-34.802952">
<ele>22.840000</ele>
<time>2018-07-27T14:01:15Z</time>
<speed>0.00</speed>
</trkpt>
<trkpt lat="-7.282775" lon="-34.803036">
<ele>33.840000</ele>
<time>2018-07-27T14:06:55Z</time>
<speed>0.35</speed>
</trkpt>
<trkpt lat="-7.282701" lon="-34.802937">
<ele>10.760000</ele>
<time>2018-07-27T14:12:10Z</time>
<speed>0.00</speed>
</trkpt>
<trkpt lat="-7.282846" lon="-34.802940">
<ele>-2.750000</ele>
<time>2018-07-27T14:17:27Z</time>
<speed>0.00</speed>
</trkpt>
<trkpt lat="-7.282801" lon="-34.803028">
<ele>11.190000</ele>
<time>2018-07-27T14:23:03Z</time>
<speed>0.21</speed>
</trkpt>
<trkpt lat="-7.282868" lon="-34.802952">
<ele>11.740000</ele>
<time>2018-07-27T14:28:21Z</time>
<speed>0.00</speed>
</trkpt>
<trkpt lat="-7.282789" lon="-34.802952">
<ele>5.030000</ele>
<time>2018-07-27T14:33:35Z</time>
<speed>0.00</speed>
</trkpt>
<trkpt lat="-7.282873" lon="-34.803051">
<ele>9.320000</ele>
<time>2018-07-27T14:38:49Z</time>
<speed>0.00</speed>
</trkpt>
<trkpt lat="-7.282885" lon="-34.802986">
<ele>1.780000</ele>
<time>2018-07-27T14:44:04Z</time>
<speed>1.27</speed>
</trkpt>
<trkpt lat="-7.282887" lon="-34.803055">
<ele>-0.050000</ele>
<time>2018-07-27T14:49:18Z</time>
<speed>0.17</speed>
</trkpt>
<trkpt lat="-7.282765" lon="-34.803051">
<ele>21.809999</ele>
<time>2018-07-27T14:54:33Z</time>
<speed>0.00</speed>
</trkpt>
<trkpt lat="-7.282899" lon="-34.803089">
<ele>7.490000</ele>
<time>2018-07-27T14:59:49Z</time>
<speed>0.00</speed>
</trkpt>
<trkpt lat="-7.282814" lon="-34.803051">
<ele>16.889999</ele>
<time>2018-07-27T15:05:05Z</time>
<speed>0.00</speed>
</trkpt>
<trkpt lat="-7.282860" lon="-34.802979">
<ele>11.630000</ele>
<time>2018-07-27T15:10:20Z</time>
<speed>1.12</speed>
</trkpt>
<trkpt lat="-7.282852" lon="-34.802998">
<ele>14.589999</ele>
<time>2018-07-27T15:15:34Z</time>
<speed>0.00</speed>
</trkpt>
<trkpt lat="-7.282825" lon="-34.803040">
<ele>13.660000</ele>
<time>2018-07-27T15:20:52Z</time>
<speed>0.00</speed>
</trkpt>
<trkpt lat="-7.282826" lon="-34.803032">
<ele>14.000000</ele>
<time>2018-07-27T15:26:08Z</time>
<speed>0.00</speed>
</trkpt>
<trkpt lat="-7.282791" lon="-34.803139">
<ele>23.170000</ele>
<time>2018-07-27T15:31:23Z</time>
<speed>0.00</speed>
</trkpt>
<trkpt lat="-7.282821" lon="-34.803181">
<ele>15.710000</ele>
<time>2018-07-27T15:36:36Z</time>
<speed>0.27</speed>
</trkpt>
<trkpt lat="-7.282898" lon="-34.802956">
<ele>14.389999</ele>
<time>2018-07-27T15:41:50Z</time>
<speed>2.49</speed>
</trkpt>
<trkpt lat="-7.282923" lon="-34.803257">
<ele>14.429999</ele>
<time>2018-07-27T15:47:05Z</time>
<speed>0.00</speed>
</trkpt>
<trkpt lat="-7.282826" lon="-34.803070">
<ele>8.170000</ele>
<time>2018-07-27T15:52:19Z</time>
<speed>3.24</speed>
</trkpt>
<trkpt lat="-7.282829" lon="-34.803036">
<ele>9.360000</ele>
<time>2018-07-27T15:57:35Z</time>
<speed>0.00</speed>
</trkpt>
<trkpt lat="-7.283082" lon="-34.802780">
<ele>1.400000</ele>
<time>2018-07-27T16:03:10Z</time>
<speed>0.36</speed>
</trkpt>
<trkpt lat="-7.282585" lon="-34.803375">
<ele>55.939999</ele>
<time>2018-07-27T16:08:48Z</time>
<speed>0.00</speed>
</trkpt>
<trkpt lat="-7.282760" lon="-34.803017">
<ele>45.369999</ele>
<time>2018-07-27T16:14:38Z</time>
<speed>0.13</speed>
</trkpt>
<trkpt lat="-7.282925" lon="-34.803036">
<ele>-8.679999</ele>
<time>2018-07-27T16:22:07Z</time>
<speed>0.00</speed>
</trkpt>
<trkpt lat="-7.282807" lon="-34.803173">
<ele>0.820000</ele>
<time>2018-07-27T16:27:35Z</time>
<speed>0.61</speed>
</trkpt>
<trkpt lat="-7.282740" lon="-34.803047">
<ele>-14.559999</ele>
<time>2018-07-27T16:33:39Z</time>
<speed>0.00</speed>
</trkpt>
<trkpt lat="-7.282824" lon="-34.803074">
<ele>2.680000</ele>
<time>2018-07-27T16:39:57Z</time>
<speed>0.00</speed>
</trkpt>
<trkpt lat="-7.282825" lon="-34.802933">
<ele>16.840000</ele>
<time>2018-07-27T16:45:15Z</time>
<speed>0.00</speed>
</trkpt>
<trkpt lat="-7.282814" lon="-34.802841">
<ele>73.989998</ele>
<time>2018-07-27T16:50:35Z</time>
<speed>0.00</speed>
</trkpt>
<trkpt lat="-7.282748" lon="-34.803196">
<ele>-23.480000</ele>
<time>2018-07-27T16:55:56Z</time>
<speed>3.15</speed>
</trkpt>
<trkpt lat="-7.282847" lon="-34.803116">
<ele>-8.710000</ele>
<time>2018-07-27T17:01:41Z</time>
<speed>0.48</speed>
</trkpt>
<trkpt lat="-7.282766" lon="-34.803093">
<ele>-20.400000</ele>
<time>2018-07-27T17:08:00Z</time>
<speed>0.90</speed>
</trkpt>
<trkpt lat="-7.282649" lon="-34.803349">
<ele>-40.489998</ele>
<time>2018-07-27T17:16:03Z</time>
<speed>0.19</speed>
</trkpt>
<trkpt lat="-7.282825" lon="-34.802647">
<ele>117.619995</ele>
<time>2018-07-27T17:24:58Z</time>
<speed>0.00</speed>
</trkpt>
<trkpt lat="-7.282844" lon="-34.803032">
<ele>6.420000</ele>
<time>2018-07-27T17:33:06Z</time>
<speed>0.35</speed>
</trkpt>
<trkpt lat="-7.282856" lon="-34.802902">
<ele>39.070000</ele>
<time>2018-07-27T17:38:28Z</time>
<speed>0.00</speed>
</trkpt>
<trkpt lat="-7.282829" lon="-34.802837">
<ele>80.570000</ele>
<time>2018-07-27T17:43:44Z</time>
<speed>0.00</speed>
</trkpt>
<trkpt lat="-7.282718" lon="-34.803234">
<ele>-1.770000</ele>
<time>2018-07-27T17:48:59Z</time>
<speed>0.00</speed>
</trkpt>
<trkpt lat="-7.282877" lon="-34.803108">
<ele>2.040000</ele>
<time>2018-07-27T17:54:31Z</time>
<speed>0.34</speed>
</trkpt>
<trkpt lat="-7.282845" lon="-34.803028">
<ele>24.840000</ele>
<time>2018-07-27T17:59:55Z</time>
<speed>0.00</speed>
</trkpt>
<trkpt lat="-7.282887" lon="-34.802845">
<ele>82.900002</ele>
<time>2018-07-27T18:05:20Z</time>
<speed>0.00</speed>
</trkpt>
<trkpt lat="-7.282922" lon="-34.802723">
<ele>111.389999</ele>
<time>2018-07-27T18:10:53Z</time>
<speed>1.72</speed>
</trkpt>
<trkpt lat="-7.282920" lon="-34.802959">
<ele>47.759998</ele>
<time>2018-07-27T18:16:14Z</time>
<speed>0.00</speed>
</trkpt>
<trkpt lat="-7.282879" lon="-34.802837">
<ele>98.150002</ele>
<time>2018-07-27T18:21:39Z</time>
<speed>0.00</speed>
</trkpt>
<trkpt lat="-7.282860" lon="-34.803162">
<ele>-27.510000</ele>
<time>2018-07-27T18:27:05Z</time>
<speed>0.00</speed>
</trkpt>
<trkpt lat="-7.282627" lon="-34.802917">
<ele>69.790001</ele>
<time>2018-07-27T18:32:50Z</time>
<speed>0.00</speed>
</trkpt>
<trkpt lat="-7.282801" lon="-34.803070">
<ele>23.410000</ele>
<time>2018-07-27T18:38:56Z</time>
<speed>0.74</speed>
</trkpt>
<trkpt lat="-7.282825" lon="-34.803043">
<ele>13.380000</ele>
<time>2018-07-27T18:46:09Z</time>
<speed>0.31</speed>
</trkpt>
<trkpt lat="-7.282762" lon="-34.803032">
<ele>4.240000</ele>
<time>2018-07-27T18:51:25Z</time>
<speed>0.00</speed>
</trkpt>
<trkpt lat="-7.282741" lon="-34.803036">
<ele>5.630000</ele>
<time>2018-07-27T18:56:42Z</time>
<speed>0.00</speed>
</trkpt>
<trkpt lat="-7.282836" lon="-34.803032">
<ele>25.350000</ele>
<time>2018-07-27T19:02:03Z</time>
<speed>0.00</speed>
</trkpt>
<trkpt lat="-7.282790" lon="-34.803116">
<ele>-20.170000</ele>
<time>2018-07-27T19:07:21Z</time>
<speed>3.14</speed>
</trkpt>
<trkpt lat="-7.282850" lon="-34.803047">
<ele>27.070000</ele>
<time>2018-07-27T19:12:37Z</time>
<speed>0.00</speed>
</trkpt>
<trkpt lat="-7.282602" lon="-34.803387">
<ele>-61.230000</ele>
<time>2018-07-27T19:18:01Z</time>
<speed>3.30</speed>
</trkpt>
<trkpt lat="-7.282858" lon="-34.802921">
<ele>35.939999</ele>
<time>2018-07-27T19:23:17Z</time>
<speed>0.00</speed>
</trkpt>
<trkpt lat="-7.282901" lon="-34.803162">
<ele>-4.210000</ele>
<time>2018-07-27T19:28:44Z</time>
<speed>0.01</speed>
</trkpt>
<trkpt lat="-7.282878" lon="-34.802986">
<ele>35.139999</ele>
<time>2018-07-27T19:34:00Z</time>
<speed>0.00</speed>
</trkpt>
<trkpt lat="-7.282814" lon="-34.803196">
<ele>-11.950000</ele>
<time>2018-07-27T19:39:16Z</time>
<speed>0.98</speed>
</trkpt>
<trkpt lat="-7.282834" lon="-34.803444">
<ele>-27.099998</ele>
<time>2018-07-27T19:44:35Z</time>
<speed>0.61</speed>
</trkpt>
<trkpt lat="-7.282822" lon="-34.803040">
<ele>8.880000</ele>
<time>2018-07-27T19:49:50Z</time>
<speed>0.00</speed>
</trkpt>
<trkpt lat="-7.282860" lon="-34.803074">
<ele>18.709999</ele>
<time>2018-07-27T19:55:04Z</time>
<speed>0.28</speed>
</trkpt>
<trkpt lat="-7.282848" lon="-34.802952">
<ele>22.660000</ele>
<time>2018-07-27T20:00:56Z</time>
<speed>0.76</speed>
</trkpt>
<trkpt lat="-7.282760" lon="-34.802956">
<ele>25.760000</ele>
<time>2018-07-27T20:06:12Z</time>
<speed>0.00</speed>
</trkpt>
<trkpt lat="-7.282865" lon="-34.802879">
<ele>19.699999</ele>
<time>2018-07-27T20:11:49Z</time>
<speed>0.51</speed>
</trkpt>
<trkpt lat="-7.282864" lon="-34.803013">
<ele>11.990000</ele>
<time>2018-07-27T20:17:25Z</time>
<speed>0.18</speed>
</trkpt>
<trkpt lat="-7.282784" lon="-34.803112">
<ele>-2.190000</ele>
<time>2018-07-27T20:24:44Z</time>
<speed>0.00</speed>
</trkpt>
<trkpt lat="-7.283022" lon="-34.802914">
<ele>8.090000</ele>
<time>2018-07-27T20:30:59Z</time>
<speed>0.00</speed>
</trkpt>
<trkpt lat="-7.282853" lon="-34.803005">
<ele>20.000000</ele>
<time>2018-07-27T20:36:15Z</time>
<speed>0.00</speed>
</trkpt>
<trkpt lat="-7.282891" lon="-34.803127">
<ele>27.439999</ele>
<time>2018-07-27T20:41:45Z</time>
<speed>0.16</speed>
</trkpt>
<trkpt lat="-7.282808" lon="-34.803036">
<ele>9.469999</ele>
<time>2018-07-27T20:47:50Z</time>
<speed>0.41</speed>
</trkpt>
<trkpt lat="-7.282823" lon="-34.803009">
<ele>19.100000</ele>
<time>2018-07-27T20:55:01Z</time>
<speed>0.00</speed>
</trkpt>
<trkpt lat="-7.282852" lon="-34.802986">
<ele>5.910000</ele>
<time>2018-07-27T21:00:28Z</time>
<speed>0.21</speed>
</trkpt>
<trkpt lat="-7.282938" lon="-34.803009">
<ele>-6.290000</ele>
<time>2018-07-27T21:06:12Z</time>
<speed>0.19</speed>
</trkpt>
<trkpt lat="-7.282840" lon="-34.803188">
<ele>-41.709999</ele>
<time>2018-07-27T21:11:49Z</time>
<speed>0.00</speed>
</trkpt>
<trkpt lat="-7.282823" lon="-34.802944">
<ele>42.739998</ele>
<time>2018-07-27T21:17:05Z</time>
<speed>0.00</speed>
</trkpt>
<trkpt lat="-7.282818" lon="-34.803024">
<ele>-16.549999</ele>
<time>2018-07-27T21:22:23Z</time>
<speed>0.00</speed>
</trkpt>
<trkpt lat="-7.282919" lon="-34.802937">
<ele>19.039999</ele>
<time>2018-07-27T21:27:38Z</time>
<speed>0.00</speed>
</trkpt>
<trkpt lat="-7.282751" lon="-34.803043">
<ele>17.400000</ele>
<time>2018-07-27T21:33:16Z</time>
<speed>0.39</speed>
</trkpt>
<trkpt lat="-7.282742" lon="-34.802998">
<ele>22.449999</ele>
<time>2018-07-27T21:38:32Z</time>
<speed>0.00</speed>
</trkpt>
<trkpt lat="-7.282956" lon="-34.802986">
<ele>1.420000</ele>
<time>2018-07-27T21:43:47Z</time>
<speed>0.00</speed>
</trkpt>
<trkpt lat="-7.282675" lon="-34.803097">
<ele>18.139999</ele>
<time>2018-07-27T21:49:15Z</time>
<speed>0.40</speed>
</trkpt>
<trkpt lat="-7.282801" lon="-34.803024">
<ele>0.680000</ele>
<time>2018-07-27T21:54:30Z</time>
<speed>0.00</speed>
</trkpt>
<trkpt lat="-7.282878" lon="-34.802990">
<ele>51.750000</ele>
<time>2018-07-27T22:00:04Z</time>
<speed>0.28</speed>
</trkpt>
<trkpt lat="-7.282668" lon="-34.802986">
<ele>-46.739998</ele>
<time>2018-07-27T22:05:31Z</time>
<speed>0.33</speed>
</trkpt>
<trkpt lat="-7.282824" lon="-34.803032">
<ele>31.830000</ele>
<time>2018-07-27T22:11:03Z</time>
<speed>0.63</speed>
</trkpt>
<trkpt lat="-7.282741" lon="-34.803036">
<ele>45.809998</ele>
<time>2018-07-27T22:17:08Z</time>
<speed>0.30</speed>
</trkpt>
<trkpt lat="-7.282930" lon="-34.803104">
<ele>48.070000</ele>
<time>2018-07-27T22:23:05Z</time>
<speed>0.00</speed>
</trkpt>
<trkpt lat="-7.282724" lon="-34.802933">
<ele>-6.240000</ele>
<time>2018-07-27T22:28:32Z</time>
<speed>0.19</speed>
</trkpt>
<trkpt lat="-7.282853" lon="-34.803097">
<ele>77.820000</ele>
<time>2018-07-27T22:33:53Z</time>
<speed>0.00</speed>
</trkpt>
<trkpt lat="-7.282789" lon="-34.802986">
<ele>30.760000</ele>
<time>2018-07-27T22:39:16Z</time>
<speed>0.33</speed>
</trkpt>
<trkpt lat="-7.282866" lon="-34.803169">
<ele>43.969997</ele>
<time>2018-07-27T22:44:34Z</time>
<speed>0.00</speed>
</trkpt>
<trkpt lat="-7.282804" lon="-34.803146">
<ele>14.179999</ele>
<time>2018-07-27T22:49:51Z</time>
<speed>0.00</speed>
</trkpt>
<trkpt lat="-7.282649" lon="-34.802807">
<ele>14.210000</ele>
<time>2018-07-27T22:55:15Z</time>
<speed>0.37</speed>
</trkpt>
<trkpt lat="-7.282801" lon="-34.802921">
<ele>-13.549999</ele>
<time>2018-07-27T23:00:36Z</time>
<speed>0.00</speed>
</trkpt>
<trkpt lat="-7.282912" lon="-34.803177">
<ele>9.330000</ele>
<time>2018-07-27T23:05:52Z</time>
<speed>0.00</speed>
</trkpt>
<trkpt lat="-7.282799" lon="-34.802986">
<ele>26.049999</ele>
<time>2018-07-27T23:11:07Z</time>
<speed>0.00</speed>
</trkpt>
<trkpt lat="-7.282792" lon="-34.803150">
<ele>22.539999</ele>
<time>2018-07-27T23:16:23Z</time>
<speed>0.00</speed>
</trkpt>
<trkpt lat="-7.282910" lon="-34.803249">
<ele>5.690000</ele>
<time>2018-07-27T23:21:42Z</time>
<speed>0.00</speed>
</trkpt>
<trkpt lat="-7.282870" lon="-34.803276">
<ele>20.840000</ele>
<time>2018-07-27T23:27:31Z</time>
<speed>0.83</speed>
</trkpt>
<trkpt lat="-7.282754" lon="-34.803089">
<ele>12.730000</ele>
<time>2018-07-27T23:33:51Z</time>
<speed>0.66</speed>
</trkpt>
<trkpt lat="-7.282808" lon="-34.802967">
<ele>14.090000</ele>
<time>2018-07-27T23:42:57Z</time>
<speed>0.00</speed>
</trkpt>
<trkpt lat="-7.282784" lon="-34.802982">
<ele>33.930000</ele>
<time>2018-07-27T23:48:11Z</time>
<speed>1.85</speed>
</trkpt>
<trkpt lat="-7.282727" lon="-34.802921">
<ele>27.420000</ele>
<time>2018-07-27T23:53:29Z</time>
<speed>0.00</speed>
</trkpt>
<trkpt lat="-7.282814" lon="-34.803192">
<ele>17.180000</ele>
<time>2018-07-27T23:58:44Z</time>
<speed>0.00</speed>
</trkpt>
<trkpt lat="-7.282780" lon="-34.803089">
<ele>23.959999</ele>
<time>2018-07-28T00:04:55Z</time>
<speed>0.60</speed>
</trkpt>
<trkpt lat="-7.282745" lon="-34.802876">
<ele>29.039999</ele>
<time>2018-07-28T00:13:22Z</time>
<speed>0.07</speed>
</trkpt>
<trkpt lat="-7.282760" lon="-34.803066">
<ele>26.129999</ele>
<time>2018-07-28T00:22:50Z</time>
<speed>0.00</speed>
</trkpt>
<trkpt lat="-7.282822" lon="-34.803009">
<ele>20.500000</ele>
<time>2018-07-28T00:28:15Z</time>
<speed>0.56</speed>
</trkpt>
<trkpt lat="-7.282780" lon="-34.803078">
<ele>28.990000</ele>
<time>2018-07-28T00:34:08Z</time>
<speed>0.00</speed>
</trkpt>
<trkpt lat="-7.282787" lon="-34.803028">
<ele>4.530000</ele>
<time>2018-07-28T00:39:23Z</time>
<speed>0.00</speed>
</trkpt>
<trkpt lat="-7.282792" lon="-34.803123">
<ele>3.600000</ele>
<time>2018-07-28T00:45:05Z</time>
<speed>0.65</speed>
</trkpt>
<trkpt lat="-7.282796" lon="-34.803062">
<ele>17.480000</ele>
<time>2018-07-28T00:51:19Z</time>
<speed>0.00</speed>
</trkpt>
<trkpt lat="-7.282926" lon="-34.803123">
<ele>-11.190000</ele>
<time>2018-07-28T00:56:34Z</time>
<speed>0.00</speed>
</trkpt>
<trkpt lat="-7.282808" lon="-34.803043">
<ele>-15.429999</ele>
<time>2018-07-28T01:02:24Z</time>
<speed>0.46</speed>
</trkpt>
<trkpt lat="-7.282939" lon="-34.802792">
<ele>-41.639999</ele>
<time>2018-07-28T01:08:22Z</time>
<speed>0.00</speed>
</trkpt>
<trkpt lat="-7.282829" lon="-34.802998">
<ele>18.990000</ele>
<time>2018-07-28T01:13:50Z</time>
<speed>0.42</speed>
</trkpt>
<trkpt lat="-7.282816" lon="-34.803051">
<ele>20.959999</ele>
<time>2018-07-28T01:19:37Z</time>
<speed>0.42</speed>
</trkpt>
<trkpt lat="-7.282770" lon="-34.802963">
<ele>23.809999</ele>
<time>2018-07-28T01:26:02Z</time>
<speed>0.33</speed>
</trkpt>
<trkpt lat="-7.282829" lon="-34.803078">
<ele>26.719999</ele>
<time>2018-07-28T01:32:37Z</time>
<speed>0.39</speed>
</trkpt>
<trkpt lat="-7.282725" lon="-34.802906">
<ele>38.619999</ele>
<time>2018-07-28T01:39:48Z</time>
<speed>1.02</speed>
</trkpt>
<trkpt lat="-7.282877" lon="-34.803139">
<ele>13.410000</ele>
<time>2018-07-28T01:47:52Z</time>
<speed>0.30</speed>
</trkpt>
<trkpt lat="-7.282821" lon="-34.803051">
<ele>20.129999</ele>
<time>2018-07-28T01:55:59Z</time>
<speed>0.10</speed>
</trkpt>
<trkpt lat="-7.282722" lon="-34.803078">
<ele>35.009998</ele>
<time>2018-07-28T02:03:37Z</time>
<speed>0.00</speed>
</trkpt>
<trkpt lat="-7.282794" lon="-34.803062">
<ele>13.110000</ele>
<time>2018-07-28T02:08:52Z</time>
<speed>0.00</speed>
</trkpt>
<trkpt lat="-7.282772" lon="-34.803017">
<ele>6.350000</ele>
<time>2018-07-28T02:14:07Z</time>
<speed>0.00</speed>
</trkpt>
<trkpt lat="-7.282794" lon="-34.803001">
<ele>-7.210000</ele>
<time>2018-07-28T02:19:23Z</time>
<speed>0.00</speed>
</trkpt>
<trkpt lat="-7.282749" lon="-34.802929">
<ele>17.889999</ele>
<time>2018-07-28T02:24:39Z</time>
<speed>0.00</speed>
</trkpt>
<trkpt lat="-7.282770" lon="-34.802986">
<ele>9.230000</ele>
<time>2018-07-28T02:29:56Z</time>
<speed>0.00</speed>
</trkpt>
<trkpt lat="-7.282780" lon="-34.802971">
<ele>15.790000</ele>
<time>2018-07-28T02:35:12Z</time>
<speed>0.00</speed>
</trkpt>
<trkpt lat="-7.282834" lon="-34.803020">
<ele>5.290000</ele>
<time>2018-07-28T02:40:27Z</time>
<speed>0.00</speed>
</trkpt>
<trkpt lat="-7.282806" lon="-34.803024">
<ele>97.129997</ele>
<time>2018-07-28T02:45:47Z</time>
<speed>0.00</speed>
</trkpt>
<trkpt lat="-7.282789" lon="-34.803059">
<ele>55.840000</ele>
<time>2018-07-28T02:51:07Z</time>
<speed>0.00</speed>
</trkpt>
<trkpt lat="-7.282780" lon="-34.803074">
<ele>1.420000</ele>
<time>2018-07-28T02:56:28Z</time>
<speed>0.00</speed>
</trkpt>
</trkseg>
</trk>
<trk>
<name>20180923-000105(8)</name>
<desc>Color:004000ff</desc>
<trkseg>
<trkpt lat="-7.282833" lon="-34.802998">
<ele>1.190000</ele>
<time>2018-07-28T03:02:16Z</time>
<speed>0.54</speed>
</trkpt>
<trkpt lat="-7.282824" lon="-34.803062">
<ele>-7.630000</ele>
<time>2018-07-28T03:07:58Z</time>
<speed>0.63</speed>
</trkpt>
<trkpt lat="-7.282795" lon="-34.803017">
<ele>-6.380000</ele>
<time>2018-07-28T03:13:36Z</time>
<speed>0.12</speed>
</trkpt>
<trkpt lat="-7.282853" lon="-34.803013">
<ele>36.380001</ele>
<time>2018-07-28T03:18:58Z</time>
<speed>0.35</speed>
</trkpt>
<trkpt lat="-7.282812" lon="-34.802971">
<ele>8.550000</ele>
<time>2018-07-28T03:24:14Z</time>
<speed>0.00</speed>
</trkpt>
<trkpt lat="-7.282797" lon="-34.802959">
<ele>45.349998</ele>
<time>2018-07-28T03:29:31Z</time>
<speed>0.00</speed>
</trkpt>
<trkpt lat="-7.282756" lon="-34.802998">
<ele>39.239998</ele>
<time>2018-07-28T03:34:47Z</time>
<speed>0.00</speed>
</trkpt>
<trkpt lat="-7.282803" lon="-34.803043">
<ele>24.199999</ele>
<time>2018-07-28T03:40:04Z</time>
<speed>0.00</speed>
</trkpt>
<trkpt lat="-7.282776" lon="-34.803097">
<ele>32.270000</ele>
<time>2018-07-28T03:45:18Z</time>
<speed>0.00</speed>
</trkpt>
<trkpt lat="-7.282735" lon="-34.803062">
<ele>20.559999</ele>
<time>2018-07-28T03:50:44Z</time>
<speed>0.27</speed>
</trkpt>
<trkpt lat="-7.282604" lon="-34.803043">
<ele>5.620000</ele>
<time>2018-07-28T03:56:09Z</time>
<speed>1.43</speed>
</trkpt>
<trkpt lat="-7.282744" lon="-34.803028">
<ele>17.059999</ele>
<time>2018-07-28T04:03:29Z</time>
<speed>0.54</speed>
</trkpt>
<trkpt lat="-7.282825" lon="-34.803028">
<ele>3.390000</ele>
<time>2018-07-28T04:16:32Z</time>
<speed>0.00</speed>
</trkpt>
<trkpt lat="-7.282972" lon="-34.803036">
<ele>5.440000</ele>
<time>2018-07-28T04:21:47Z</time>
<speed>0.00</speed>
</trkpt>
<trkpt lat="-7.282804" lon="-34.803066">
<ele>3.290000</ele>
<time>2018-07-28T04:27:02Z</time>
<speed>0.00</speed>
</trkpt>
<trkpt lat="-7.282717" lon="-34.803043">
<ele>12.759999</ele>
<time>2018-07-28T04:32:17Z</time>
<speed>0.00</speed>
</trkpt>
<trkpt lat="-7.282827" lon="-34.802979">
<ele>16.219999</ele>
<time>2018-07-28T04:37:31Z</time>
<speed>0.00</speed>
</trkpt>
<trkpt lat="-7.282770" lon="-34.802998">
<ele>14.299999</ele>
<time>2018-07-28T04:42:45Z</time>
<speed>0.00</speed>
</trkpt>
<trkpt lat="-7.282784" lon="-34.802956">
<ele>2.100000</ele>
<time>2018-07-28T04:48:00Z</time>
<speed>0.00</speed>
</trkpt>
<trkpt lat="-7.282752" lon="-34.803020">
<ele>21.199999</ele>
<time>2018-07-28T04:53:14Z</time>
<speed>0.14</speed>
</trkpt>
<trkpt lat="-7.282825" lon="-34.803017">
<ele>21.959999</ele>
<time>2018-07-28T04:58:28Z</time>
<speed>0.00</speed>
</trkpt>
<trkpt lat="-7.282759" lon="-34.802971">
<ele>6.600000</ele>
<time>2018-07-28T05:03:48Z</time>
<speed>0.00</speed>
</trkpt>
<trkpt lat="-7.282777" lon="-34.802998">
<ele>26.719999</ele>
<time>2018-07-28T05:09:04Z</time>
<speed>0.21</speed>
</trkpt>
<trkpt lat="-7.282813" lon="-34.802959">
<ele>15.160000</ele>
<time>2018-07-28T05:14:19Z</time>
<speed>0.00</speed>
</trkpt>
<trkpt lat="-7.282834" lon="-34.802994">
<ele>6.800000</ele>
<time>2018-07-28T05:19:33Z</time>
<speed>0.00</speed>
</trkpt>
<trkpt lat="-7.282801" lon="-34.802975">
<ele>13.650000</ele>
<time>2018-07-28T05:24:49Z</time>
<speed>0.00</speed>
</trkpt>
<trkpt lat="-7.282715" lon="-34.802948">
<ele>23.969999</ele>
<time>2018-07-28T05:30:04Z</time>
<speed>0.00</speed>
</trkpt>
<trkpt lat="-7.282826" lon="-34.802979">
<ele>19.779999</ele>
<time>2018-07-28T05:35:18Z</time>
<speed>0.00</speed>
</trkpt>
<trkpt lat="-7.282869" lon="-34.802994">
<ele>-2.250000</ele>
<time>2018-07-28T05:40:36Z</time>
<speed>0.00</speed>
</trkpt>
<trkpt lat="-7.282807" lon="-34.803062">
<ele>30.840000</ele>
<time>2018-07-28T05:45:50Z</time>
<speed>0.00</speed>
</trkpt>
<trkpt lat="-7.282812" lon="-34.802990">
<ele>10.360000</ele>
<time>2018-07-28T05:51:05Z</time>
<speed>0.00</speed>
</trkpt>
<trkpt lat="-7.282821" lon="-34.803017">
<ele>17.199999</ele>
<time>2018-07-28T05:56:29Z</time>
<speed>0.20</speed>
</trkpt>
<trkpt lat="-7.282871" lon="-34.803104">
<ele>3.230000</ele>
<time>2018-07-28T06:02:03Z</time>
<speed>0.18</speed>
</trkpt>
<trkpt lat="-7.282793" lon="-34.803013">
<ele>-3.400000</ele>
<time>2018-07-28T06:07:21Z</time>
<speed>0.13</speed>
</trkpt>
<trkpt lat="-7.282828" lon="-34.803040">
<ele>1.020000</ele>
<time>2018-07-28T06:13:05Z</time>
<speed>0.06</speed>
</trkpt>
<trkpt lat="-7.282755" lon="-34.803047">
<ele>25.340000</ele>
<time>2018-07-28T06:19:02Z</time>
<speed>0.59</speed>
</trkpt>
<trkpt lat="-7.282804" lon="-34.803020">
<ele>9.170000</ele>
<time>2018-07-28T06:24:17Z</time>
<speed>0.00</speed>
</trkpt>
<trkpt lat="-7.282749" lon="-34.802998">
<ele>25.250000</ele>
<time>2018-07-28T06:29:31Z</time>
<speed>0.00</speed>
</trkpt>
<trkpt lat="-7.282769" lon="-34.803051">
<ele>23.799999</ele>
<time>2018-07-28T06:34:46Z</time>
<speed>0.00</speed>
</trkpt>
<trkpt lat="-7.282921" lon="-34.802902">
<ele>56.160000</ele>
<time>2018-07-28T06:40:05Z</time>
<speed>0.85</speed>
</trkpt>
<trkpt lat="-7.282806" lon="-34.802944">
<ele>-3.380000</ele>
<time>2018-07-28T06:45:24Z</time>
<speed>0.13</speed>
</trkpt>
<trkpt lat="-7.282825" lon="-34.803078">
<ele>16.740000</ele>
<time>2018-07-28T06:51:01Z</time>
<speed>0.35</speed>
</trkpt>
<trkpt lat="-7.282798" lon="-34.803101">
<ele>48.680000</ele>
<time>2018-07-28T06:56:18Z</time>
<speed>0.00</speed>
</trkpt>
<trkpt lat="-7.282765" lon="-34.802979">
<ele>12.009999</ele>
<time>2018-07-28T07:01:37Z</time>
<speed>0.00</speed>
</trkpt>
<trkpt lat="-7.282767" lon="-34.803066">
<ele>14.950000</ele>
<time>2018-07-28T07:06:51Z</time>
<speed>0.00</speed>
</trkpt>
<trkpt lat="-7.282816" lon="-34.802990">
<ele>27.879999</ele>
<time>2018-07-28T07:12:14Z</time>
<speed>0.00</speed>
</trkpt>
<trkpt lat="-7.282796" lon="-34.803062">
<ele>20.000000</ele>
<time>2018-07-28T07:17:30Z</time>
<speed>0.00</speed>
</trkpt>
<trkpt lat="-7.282765" lon="-34.803009">
<ele>17.070000</ele>
<time>2018-07-28T07:22:45Z</time>
<speed>0.00</speed>
</trkpt>
<trkpt lat="-7.282773" lon="-34.802990">
<ele>14.469999</ele>
<time>2018-07-28T07:27:59Z</time>
<speed>0.00</speed>
</trkpt>
<trkpt lat="-7.282774" lon="-34.803009">
<ele>18.799999</ele>
<time>2018-07-28T07:33:14Z</time>
<speed>0.00</speed>
</trkpt>
<trkpt lat="-7.282781" lon="-34.802948">
<ele>22.090000</ele>
<time>2018-07-28T07:38:56Z</time>
<speed>0.02</speed>
</trkpt>
<trkpt lat="-7.282743" lon="-34.802971">
<ele>25.930000</ele>
<time>2018-07-28T07:44:12Z</time>
<speed>0.00</speed>
</trkpt>
<trkpt lat="-7.282801" lon="-34.803043">
<ele>5.640000</ele>
<time>2018-07-28T07:49:26Z</time>
<speed>0.00</speed>
</trkpt>
<trkpt lat="-7.282820" lon="-34.803043">
<ele>43.110001</ele>
<time>2018-07-28T07:54:41Z</time>
<speed>0.00</speed>
</trkpt>
<trkpt lat="-7.282885" lon="-34.803009">
<ele>2.940000</ele>
<time>2018-07-28T08:00:33Z</time>
<speed>0.00</speed>
</trkpt>
<trkpt lat="-7.282865" lon="-34.803295">
<ele>32.559998</ele>
<time>2018-07-28T08:06:09Z</time>
<speed>0.00</speed>
</trkpt>
<trkpt lat="-7.282857" lon="-34.803005">
<ele>6.930000</ele>
<time>2018-07-28T08:11:57Z</time>
<speed>0.30</speed>
</trkpt>
<trkpt lat="-7.282826" lon="-34.802933">
<ele>-10.849999</ele>
<time>2018-07-28T08:18:48Z</time>
<speed>0.31</speed>
</trkpt>
<trkpt lat="-7.282860" lon="-34.803040">
<ele>16.440001</ele>
<time>2018-07-28T08:24:02Z</time>
<speed>0.00</speed>
</trkpt>
<trkpt lat="-7.282927" lon="-34.803047">
<ele>5.250000</ele>
<time>2018-07-28T08:29:16Z</time>
<speed>0.00</speed>
</trkpt>
<trkpt lat="-7.282739" lon="-34.803078">
<ele>11.300000</ele>
<time>2018-07-28T08:34:38Z</time>
<speed>0.71</speed>
</trkpt>
<trkpt lat="-7.282744" lon="-34.803082">
<ele>19.359999</ele>
<time>2018-07-28T08:39:53Z</time>
<speed>1.31</speed>
</trkpt>
<trkpt lat="-7.282815" lon="-34.803024">
<ele>15.849999</ele>
<time>2018-07-28T08:45:07Z</time>
<speed>0.00</speed>
</trkpt>
<trkpt lat="-7.282818" lon="-34.803101">
<ele>8.980000</ele>
<time>2018-07-28T08:50:22Z</time>
<speed>0.00</speed>
</trkpt>
<trkpt lat="-7.282795" lon="-34.802952">
<ele>14.400000</ele>
<time>2018-07-28T08:55:36Z</time>
<speed>0.00</speed>
</trkpt>
<trkpt lat="-7.282958" lon="-34.803101">
<ele>-8.920000</ele>
<time>2018-07-28T09:01:00Z</time>
<speed>0.40</speed>
</trkpt>
<trkpt lat="-7.282870" lon="-34.803127">
<ele>13.780000</ele>
<time>2018-07-28T09:06:23Z</time>
<speed>0.13</speed>
</trkpt>
<trkpt lat="-7.282727" lon="-34.803181">
<ele>43.139999</ele>
<time>2018-07-28T09:11:41Z</time>
<speed>0.00</speed>
</trkpt>
<trkpt lat="-7.282815" lon="-34.803040">
<ele>13.450000</ele>
<time>2018-07-28T09:16:56Z</time>
<speed>0.00</speed>
</trkpt>
<trkpt lat="-7.282802" lon="-34.803219">
<ele>25.769999</ele>
<time>2018-07-28T09:22:11Z</time>
<speed>0.00</speed>
</trkpt>
<trkpt lat="-7.282788" lon="-34.803055">
<ele>9.340000</ele>
<time>2018-07-28T09:27:25Z</time>
<speed>0.00</speed>
</trkpt>
<trkpt lat="-7.282778" lon="-34.803101">
<ele>7.790000</ele>
<time>2018-07-28T09:32:40Z</time>
<speed>0.00</speed>
</trkpt>
<trkpt lat="-7.282804" lon="-34.802917">
<ele>6.940000</ele>
<time>2018-07-28T09:38:02Z</time>
<speed>0.24</speed>
</trkpt>
<trkpt lat="-7.282652" lon="-34.803364">
<ele>67.000000</ele>
<time>2018-07-28T09:43:33Z</time>
<speed>1.51</speed>
</trkpt>
<trkpt lat="-7.282845" lon="-34.803093">
<ele>24.769999</ele>
<time>2018-07-28T09:48:50Z</time>
<speed>0.00</speed>
</trkpt>
<trkpt lat="-7.282819" lon="-34.802956">
<ele>20.020000</ele>
<time>2018-07-28T09:54:12Z</time>
<speed>0.31</speed>
</trkpt>
<trkpt lat="-7.282818" lon="-34.803009">
<ele>20.959999</ele>
<time>2018-07-28T09:59:38Z</time>
<speed>0.51</speed>
</trkpt>
<trkpt lat="-7.282818" lon="-34.802902">
<ele>-1.900000</ele>
<time>2018-07-28T10:04:55Z</time>
<speed>0.32</speed>
</trkpt>
<trkpt lat="-7.282748" lon="-34.803089">
<ele>8.780000</ele>
<time>2018-07-28T10:10:12Z</time>
<speed>0.00</speed>
</trkpt>
<trkpt lat="-7.282828" lon="-34.803196">
<ele>22.150000</ele>
<time>2018-07-28T10:15:55Z</time>
<speed>0.38</speed>
</trkpt>
<trkpt lat="-7.282758" lon="-34.803165">
<ele>38.930000</ele>
<time>2018-07-28T10:22:11Z</time>
<speed>0.42</speed>
</trkpt>
<trkpt lat="-7.282793" lon="-34.802898">
<ele>-31.670000</ele>
<time>2018-07-28T10:29:22Z</time>
<speed>0.00</speed>
</trkpt>
<trkpt lat="-7.282680" lon="-34.803120">
<ele>21.959999</ele>
<time>2018-07-28T10:34:36Z</time>
<speed>7.00</speed>
</trkpt>
<trkpt lat="-7.282836" lon="-34.802952">
<ele>26.959999</ele>
<time>2018-07-28T10:40:01Z</time>
<speed>0.42</speed>
</trkpt>
<trkpt lat="-7.282821" lon="-34.803001">
<ele>26.299999</ele>
<time>2018-07-28T10:45:16Z</time>
<speed>0.82</speed>
</trkpt>
<trkpt lat="-7.282847" lon="-34.802868">
<ele>32.290001</ele>
<time>2018-07-28T10:50:30Z</time>
<speed>0.00</speed>
</trkpt>
<trkpt lat="-7.282832" lon="-34.802940">
<ele>3.530000</ele>
<time>2018-07-28T10:55:46Z</time>
<speed>0.00</speed>
</trkpt>
<trkpt lat="-7.282764" lon="-34.802963">
<ele>28.619999</ele>
<time>2018-07-28T11:01:05Z</time>
<speed>0.00</speed>
</trkpt>
<trkpt lat="-7.282853" lon="-34.803055">
<ele>0.510000</ele>
<time>2018-07-28T11:06:20Z</time>
<speed>0.25</speed>
</trkpt>
<trkpt lat="-7.282801" lon="-34.802975">
<ele>36.689999</ele>
<time>2018-07-28T11:11:35Z</time>
<speed>0.00</speed>
</trkpt>
<trkpt lat="-7.282737" lon="-34.803112">
<ele>29.230000</ele>
<time>2018-07-28T11:16:59Z</time>
<speed>0.78</speed>
</trkpt>
<trkpt lat="-7.282767" lon="-34.803013">
<ele>35.360001</ele>
<time>2018-07-28T11:22:15Z</time>
<speed>0.00</speed>
</trkpt>
<trkpt lat="-7.282783" lon="-34.802956">
<ele>39.680000</ele>
<time>2018-07-28T11:27:29Z</time>
<speed>0.00</speed>
</trkpt>
<trkpt lat="-7.282826" lon="-34.802963">
<ele>21.500000</ele>
<time>2018-07-28T11:32:43Z</time>
<speed>0.00</speed>
</trkpt>
<trkpt lat="-7.282839" lon="-34.802898">
<ele>45.879997</ele>
<time>2018-07-28T11:38:04Z</time>
<speed>0.00</speed>
</trkpt>
<trkpt lat="-7.282827" lon="-34.802864">
<ele>38.049999</ele>
<time>2018-07-28T11:43:39Z</time>
<speed>0.46</speed>
</trkpt>
<trkpt lat="-7.282777" lon="-34.803001">
<ele>44.820000</ele>
<time>2018-07-28T11:48:56Z</time>
<speed>0.00</speed>
</trkpt>
<trkpt lat="-7.282866" lon="-34.802948">
<ele>22.139999</ele>
<time>2018-07-28T11:54:13Z</time>
<speed>0.74</speed>
</trkpt>
<trkpt lat="-7.282838" lon="-34.803017">
<ele>7.660000</ele>
<time>2018-07-28T12:00:08Z</time>
<speed>0.24</speed>
</trkpt>
<trkpt lat="-7.282720" lon="-34.803127">
<ele>4.720000</ele>
<time>2018-07-28T12:06:58Z</time>
<speed>0.40</speed>
</trkpt>
<trkpt lat="-7.282612" lon="-34.803062">
<ele>17.680000</ele>
<time>2018-07-28T12:14:45Z</time>
<speed>0.13</speed>
</trkpt>
<trkpt lat="-7.282905" lon="-34.803032">
<ele>16.340000</ele>
<time>2018-07-28T12:22:08Z</time>
<speed>0.79</speed>
</trkpt>
<trkpt lat="-7.282853" lon="-34.803032">
<ele>17.350000</ele>
<time>2018-07-28T12:29:52Z</time>
<speed>0.29</speed>
</trkpt>
<trkpt lat="-7.282811" lon="-34.803024">
<ele>40.200001</ele>
<time>2018-07-28T12:37:20Z</time>
<speed>0.12</speed>
</trkpt>
<trkpt lat="-7.282827" lon="-34.803040">
<ele>4.720000</ele>
<time>2018-07-28T12:45:02Z</time>
<speed>0.07</speed>
</trkpt>
<trkpt lat="-7.282962" lon="-34.803101">
<ele>27.559999</ele>
<time>2018-07-28T12:53:50Z</time>
<speed>0.00</speed>
</trkpt>
<trkpt lat="-7.282811" lon="-34.803043">
<ele>22.260000</ele>
<time>2018-07-28T12:59:06Z</time>
<speed>0.00</speed>
</trkpt>
<trkpt lat="-7.282845" lon="-34.802990">
<ele>32.939999</ele>
<time>2018-07-28T13:04:23Z</time>
<speed>0.00</speed>
</trkpt>
<trkpt lat="-7.282774" lon="-34.803013">
<ele>19.850000</ele>
<time>2018-07-28T13:09:38Z</time>
<speed>0.00</speed>
</trkpt>
<trkpt lat="-7.282738" lon="-34.803043">
<ele>-0.950000</ele>
<time>2018-07-28T13:14:53Z</time>
<speed>0.00</speed>
</trkpt>
<trkpt lat="-7.282811" lon="-34.802971">
<ele>34.630001</ele>
<time>2018-07-28T13:20:10Z</time>
<speed>0.00</speed>
</trkpt>
<trkpt lat="-7.282781" lon="-34.803013">
<ele>9.290000</ele>
<time>2018-07-28T13:25:27Z</time>
<speed>0.00</speed>
</trkpt>
<trkpt lat="-7.282822" lon="-34.803028">
<ele>-14.469999</ele>
<time>2018-07-28T13:30:43Z</time>
<speed>0.00</speed>
</trkpt>
<trkpt lat="-7.282820" lon="-34.802975">
<ele>20.990000</ele>
<time>2018-07-28T13:35:58Z</time>
<speed>0.00</speed>
</trkpt>
<trkpt lat="-7.282795" lon="-34.802982">
<ele>0.240000</ele>
<time>2018-07-28T13:41:15Z</time>
<speed>0.00</speed>
</trkpt>
<trkpt lat="-7.282891" lon="-34.803036">
<ele>38.779999</ele>
<time>2018-07-28T13:46:32Z</time>
<speed>0.00</speed>
</trkpt>
<trkpt lat="-7.282793" lon="-34.802952">
<ele>43.709999</ele>
<time>2018-07-28T13:51:49Z</time>
<speed>0.00</speed>
</trkpt>
<trkpt lat="-7.282825" lon="-34.802979">
<ele>7.630000</ele>
<time>2018-07-28T13:57:07Z</time>
<speed>0.00</speed>
</trkpt>
<trkpt lat="-7.282756" lon="-34.802841">
<ele>49.410000</ele>
<time>2018-07-28T14:02:29Z</time>
<speed>0.00</speed>
</trkpt>
<trkpt lat="-7.282784" lon="-34.803120">
<ele>11.710000</ele>
<time>2018-07-28T14:07:48Z</time>
<speed>0.00</speed>
</trkpt>
<trkpt lat="-7.282887" lon="-34.803123">
<ele>-13.290000</ele>
<time>2018-07-28T14:13:09Z</time>
<speed>0.00</speed>
</trkpt>
<trkpt lat="-7.282753" lon="-34.802952">
<ele>10.290000</ele>
<time>2018-07-28T14:18:54Z</time>
<speed>0.20</speed>
</trkpt>
<trkpt lat="-7.282758" lon="-34.803013">
<ele>35.570000</ele>
<time>2018-07-28T14:24:11Z</time>
<speed>0.00</speed>
</trkpt>
<trkpt lat="-7.282790" lon="-34.802914">
<ele>26.340000</ele>
<time>2018-07-28T14:29:26Z</time>
<speed>0.00</speed>
</trkpt>
<trkpt lat="-7.282828" lon="-34.803013">
<ele>22.059999</ele>
<time>2018-07-28T14:34:42Z</time>
<speed>0.00</speed>
</trkpt>
<trkpt lat="-7.282828" lon="-34.803040">
<ele>21.980000</ele>
<time>2018-07-28T14:39:57Z</time>
<speed>0.00</speed>
</trkpt>
<trkpt lat="-7.282812" lon="-34.803040">
<ele>49.149998</ele>
<time>2018-07-28T14:45:13Z</time>
<speed>0.00</speed>
</trkpt>
<trkpt lat="-7.282835" lon="-34.803005">
<ele>13.570000</ele>
<time>2018-07-28T14:50:29Z</time>
<speed>0.00</speed>
</trkpt>
<trkpt lat="-7.282839" lon="-34.803005">
<ele>11.590000</ele>
<time>2018-07-28T14:55:44Z</time>
<speed>0.00</speed>
</trkpt>
<trkpt lat="-7.282809" lon="-34.803074">
<ele>27.219999</ele>
<time>2018-07-28T15:01:04Z</time>
<speed>0.00</speed>
</trkpt>
<trkpt lat="-7.282840" lon="-34.803028">
<ele>20.910000</ele>
<time>2018-07-28T15:06:20Z</time>
<speed>0.00</speed>
</trkpt>
<trkpt lat="-7.282758" lon="-34.802925">
<ele>54.779999</ele>
<time>2018-07-28T15:11:41Z</time>
<speed>0.00</speed>
</trkpt>
<trkpt lat="-7.282809" lon="-34.803055">
<ele>2.650000</ele>
<time>2018-07-28T15:17:01Z</time>
<speed>0.00</speed>
</trkpt>
<trkpt lat="-7.282751" lon="-34.803135">
<ele>20.320000</ele>
<time>2018-07-28T15:22:16Z</time>
<speed>1.00</speed>
</trkpt>
<trkpt lat="-7.282868" lon="-34.803051">
<ele>18.879999</ele>
<time>2018-07-28T15:27:32Z</time>
<speed>0.00</speed>
</trkpt>
<trkpt lat="-7.282795" lon="-34.803078">
<ele>17.850000</ele>
<time>2018-07-28T15:32:48Z</time>
<speed>0.00</speed>
</trkpt>
<trkpt lat="-7.282928" lon="-34.803040">
<ele>27.080000</ele>
<time>2018-07-28T15:38:05Z</time>
<speed>0.16</speed>
</trkpt>
<trkpt lat="-7.282816" lon="-34.803001">
<ele>10.610000</ele>
<time>2018-07-28T15:43:20Z</time>
<speed>0.00</speed>
</trkpt>
<trkpt lat="-7.282844" lon="-34.803001">
<ele>23.170000</ele>
<time>2018-07-28T15:48:36Z</time>
<speed>0.35</speed>
</trkpt>
<trkpt lat="-7.282854" lon="-34.802887">
<ele>16.320000</ele>
<time>2018-07-28T15:54:15Z</time>
<speed>0.45</speed>
</trkpt>
<trkpt lat="-7.282853" lon="-34.802948">
<ele>15.080000</ele>
<time>2018-07-28T15:59:34Z</time>
<speed>0.00</speed>
</trkpt>
<trkpt lat="-7.282745" lon="-34.803020">
<ele>37.399998</ele>
<time>2018-07-28T16:05:57Z</time>
<speed>0.44</speed>
</trkpt>
<trkpt lat="-7.282821" lon="-34.803028">
<ele>38.340000</ele>
<time>2018-07-28T16:14:49Z</time>
<speed>0.39</speed>
</trkpt>
<trkpt lat="-7.282794" lon="-34.802952">
<ele>14.480000</ele>
<time>2018-07-28T16:25:15Z</time>
<speed>0.13</speed>
</trkpt>
<trkpt lat="-7.282735" lon="-34.802940">
<ele>21.639999</ele>
<time>2018-07-28T16:33:59Z</time>
<speed>0.56</speed>
</trkpt>
<trkpt lat="-7.282797" lon="-34.803059">
<ele>20.219999</ele>
<time>2018-07-28T16:43:19Z</time>
<speed>0.12</speed>
</trkpt>
<trkpt lat="-7.282779" lon="-34.803005">
<ele>42.090000</ele>
<time>2018-07-28T16:52:29Z</time>
<speed>0.00</speed>
</trkpt>
<trkpt lat="-7.282738" lon="-34.802956">
<ele>18.190001</ele>
<time>2018-07-28T16:57:44Z</time>
<speed>0.11</speed>
</trkpt>
<trkpt lat="-7.282761" lon="-34.802959">
<ele>20.109999</ele>
<time>2018-07-28T17:03:06Z</time>
<speed>0.00</speed>
</trkpt>
<trkpt lat="-7.282840" lon="-34.802982">
<ele>15.799999</ele>
<time>2018-07-28T17:08:22Z</time>
<speed>0.00</speed>
</trkpt>
<trkpt lat="-7.282791" lon="-34.803020">
<ele>19.549999</ele>
<time>2018-07-28T17:13:38Z</time>
<speed>0.00</speed>
</trkpt>
<trkpt lat="-7.282654" lon="-34.802994">
<ele>23.369999</ele>
<time>2018-07-28T17:18:57Z</time>
<speed>0.00</speed>
</trkpt>
<trkpt lat="-7.282840" lon="-34.803001">
<ele>7.010000</ele>
<time>2018-07-28T17:24:13Z</time>
<speed>0.00</speed>
</trkpt>
<trkpt lat="-7.282861" lon="-34.802986">
<ele>10.389999</ele>
<time>2018-07-28T17:29:29Z</time>
<speed>0.00</speed>
</trkpt>
<trkpt lat="-7.282767" lon="-34.802906">
<ele>54.099998</ele>
<time>2018-07-28T17:35:00Z</time>
<speed>0.65</speed>
</trkpt>
<trkpt lat="-7.282836" lon="-34.802994">
<ele>14.200000</ele>
<time>2018-07-28T17:40:17Z</time>
<speed>0.00</speed>
</trkpt>
<trkpt lat="-7.282829" lon="-34.803001">
<ele>23.570000</ele>
<time>2018-07-28T17:45:34Z</time>
<speed>0.00</speed>
</trkpt>
<trkpt lat="-7.282885" lon="-34.803020">
<ele>-1.710000</ele>
<time>2018-07-28T17:50:59Z</time>
<speed>0.35</speed>
</trkpt>
<trkpt lat="-7.282911" lon="-34.802891">
<ele>59.299999</ele>
<time>2018-07-28T17:56:18Z</time>
<speed>0.00</speed>
</trkpt>
<trkpt lat="-7.282712" lon="-34.802979">
<ele>29.619999</ele>
<time>2018-07-28T18:02:02Z</time>
<speed>0.30</speed>
</trkpt>
<trkpt lat="-7.282831" lon="-34.803085">
<ele>17.260000</ele>
<time>2018-07-28T18:07:19Z</time>
<speed>0.00</speed>
</trkpt>
<trkpt lat="-7.282809" lon="-34.803051">
<ele>6.520000</ele>
<time>2018-07-28T18:12:35Z</time>
<speed>0.00</speed>
</trkpt>
<trkpt lat="-7.282749" lon="-34.803013">
<ele>35.590000</ele>
<time>2018-07-28T18:17:57Z</time>
<speed>0.00</speed>
</trkpt>
<trkpt lat="-7.282909" lon="-34.803024">
<ele>26.680000</ele>
<time>2018-07-28T18:23:14Z</time>
<speed>0.00</speed>
</trkpt>
<trkpt lat="-7.282793" lon="-34.803001">
<ele>27.869999</ele>
<time>2018-07-28T18:28:40Z</time>
<speed>0.56</speed>
</trkpt>
<trkpt lat="-7.282782" lon="-34.803097">
<ele>17.180000</ele>
<time>2018-07-28T18:33:56Z</time>
<speed>0.00</speed>
</trkpt>
<trkpt lat="-7.282791" lon="-34.803055">
<ele>23.059999</ele>
<time>2018-07-28T18:39:13Z</time>
<speed>0.00</speed>
</trkpt>
<trkpt lat="-7.282845" lon="-34.803040">
<ele>16.420000</ele>
<time>2018-07-28T18:44:29Z</time>
<speed>0.00</speed>
</trkpt>
<trkpt lat="-7.282824" lon="-34.803005">
<ele>26.730000</ele>
<time>2018-07-28T18:49:46Z</time>
<speed>0.00</speed>
</trkpt>
<trkpt lat="-7.282744" lon="-34.803127">
<ele>-12.520000</ele>
<time>2018-07-28T18:55:03Z</time>
<speed>0.00</speed>
</trkpt>
<trkpt lat="-7.282928" lon="-34.803028">
<ele>17.299999</ele>
<time>2018-07-28T19:00:24Z</time>
<speed>0.00</speed>
</trkpt>
<trkpt lat="-7.282832" lon="-34.802998">
<ele>20.820000</ele>
<time>2018-07-28T19:05:41Z</time>
<speed>0.00</speed>
</trkpt>
<trkpt lat="-7.282902" lon="-34.802784">
<ele>48.809998</ele>
<time>2018-07-28T19:10:58Z</time>
<speed>0.00</speed>
</trkpt>
<trkpt lat="-7.282806" lon="-34.803066">
<ele>4.020000</ele>
<time>2018-07-28T19:16:30Z</time>
<speed>0.25</speed>
</trkpt>
<trkpt lat="-7.282790" lon="-34.803013">
<ele>2.420000</ele>
<time>2018-07-28T19:21:48Z</time>
<speed>0.00</speed>
</trkpt>
<trkpt lat="-7.282791" lon="-34.803032">
<ele>-12.050000</ele>
<time>2018-07-28T19:27:18Z</time>
<speed>0.64</speed>
</trkpt>
<trkpt lat="-7.282852" lon="-34.803017">
<ele>8.330000</ele>
<time>2018-07-28T19:32:35Z</time>
<speed>0.00</speed>
</trkpt>
<trkpt lat="-7.282790" lon="-34.803013">
<ele>18.039999</ele>
<time>2018-07-28T19:37:52Z</time>
<speed>0.00</speed>
</trkpt>
<trkpt lat="-7.282841" lon="-34.803074">
<ele>5.890000</ele>
<time>2018-07-28T19:43:07Z</time>
<speed>0.00</speed>
</trkpt>
<trkpt lat="-7.282833" lon="-34.803028">
<ele>20.320000</ele>
<time>2018-07-28T19:48:35Z</time>
<speed>0.11</speed>
</trkpt>
<trkpt lat="-7.282896" lon="-34.803036">
<ele>5.690000</ele>
<time>2018-07-28T19:53:52Z</time>
<speed>0.00</speed>
</trkpt>
<trkpt lat="-7.282811" lon="-34.802952">
<ele>17.920000</ele>
<time>2018-07-28T19:59:08Z</time>
<speed>0.00</speed>
</trkpt>
<trkpt lat="-7.282711" lon="-34.802822">
<ele>41.669998</ele>
<time>2018-07-28T20:04:27Z</time>
<speed>0.00</speed>
</trkpt>
<trkpt lat="-7.282870" lon="-34.803032">
<ele>15.700000</ele>
<time>2018-07-28T20:10:20Z</time>
<speed>0.51</speed>
</trkpt>
<trkpt lat="-7.282739" lon="-34.803047">
<ele>13.530000</ele>
<time>2018-07-28T20:15:57Z</time>
<speed>0.00</speed>
</trkpt>
<trkpt lat="-7.282785" lon="-34.803043">
<ele>-7.930000</ele>
<time>2018-07-28T20:21:13Z</time>
<speed>0.00</speed>
</trkpt>
<trkpt lat="-7.282719" lon="-34.802956">
<ele>20.230000</ele>
<time>2018-07-28T20:26:30Z</time>
<speed>0.00</speed>
</trkpt>
<trkpt lat="-7.282779" lon="-34.803036">
<ele>12.259999</ele>
<time>2018-07-28T20:31:46Z</time>
<speed>0.00</speed>
</trkpt>
<trkpt lat="-7.282761" lon="-34.802982">
<ele>16.559999</ele>
<time>2018-07-28T20:37:03Z</time>
<speed>0.00</speed>
</trkpt>
<trkpt lat="-7.282943" lon="-34.803104">
<ele>-6.380000</ele>
<time>2018-07-28T20:42:21Z</time>
<speed>0.00</speed>
</trkpt>
<trkpt lat="-7.282881" lon="-34.802982">
<ele>-6.930000</ele>
<time>2018-07-28T20:48:07Z</time>
<speed>0.07</speed>
</trkpt>
<trkpt lat="-7.282873" lon="-34.803101">
<ele>10.590000</ele>
<time>2018-07-28T20:53:49Z</time>
<speed>1.49</speed>
</trkpt>
<trkpt lat="-7.282796" lon="-34.803005">
<ele>9.599999</ele>
<time>2018-07-28T20:59:08Z</time>
<speed>0.00</speed>
</trkpt>
<trkpt lat="-7.282839" lon="-34.803040">
<ele>3.130000</ele>
<time>2018-07-28T21:04:28Z</time>
<speed>0.00</speed>
</trkpt>
<trkpt lat="-7.282527" lon="-34.802948">
<ele>98.329994</ele>
<time>2018-07-28T21:09:51Z</time>
<speed>0.00</speed>
</trkpt>
<trkpt lat="-7.283149" lon="-34.803040">
<ele>-37.939999</ele>
<time>2018-07-28T21:15:09Z</time>
<speed>0.00</speed>
</trkpt>
<trkpt lat="-7.282871" lon="-34.802956">
<ele>18.449999</ele>
<time>2018-07-28T21:20:25Z</time>
<speed>0.00</speed>
</trkpt>
<trkpt lat="-7.282776" lon="-34.802917">
<ele>29.439999</ele>
<time>2018-07-28T21:25:42Z</time>
<speed>0.00</speed>
</trkpt>
<trkpt lat="-7.282863" lon="-34.802986">
<ele>20.689999</ele>
<time>2018-07-28T21:31:06Z</time>
<speed>0.22</speed>
</trkpt>
<trkpt lat="-7.282781" lon="-34.803005">
<ele>17.049999</ele>
<time>2018-07-28T21:36:22Z</time>
<speed>0.00</speed>
</trkpt>
<trkpt lat="-7.282805" lon="-34.803001">
<ele>18.389999</ele>
<time>2018-07-28T21:41:38Z</time>
<speed>0.00</speed>
</trkpt>
<trkpt lat="-7.282791" lon="-34.803055">
<ele>20.029999</ele>
<time>2018-07-28T21:46:57Z</time>
<speed>0.25</speed>
</trkpt>
<trkpt lat="-7.282847" lon="-34.802967">
<ele>-11.230000</ele>
<time>2018-07-28T21:52:14Z</time>
<speed>0.00</speed>
</trkpt>
<trkpt lat="-7.282807" lon="-34.803059">
<ele>6.200000</ele>
<time>2018-07-28T21:57:31Z</time>
<speed>2.16</speed>
</trkpt>
<trkpt lat="-7.282868" lon="-34.803024">
<ele>0.080000</ele>
<time>2018-07-28T22:02:53Z</time>
<speed>0.00</speed>
</trkpt>
<trkpt lat="-7.282901" lon="-34.803028">
<ele>-0.080000</ele>
<time>2018-07-28T22:08:13Z</time>
<speed>0.00</speed>
</trkpt>
<trkpt lat="-7.282807" lon="-34.802986">
<ele>42.739998</ele>
<time>2018-07-28T22:13:29Z</time>
<speed>0.00</speed>
</trkpt>
<trkpt lat="-7.282827" lon="-34.803040">
<ele>1.720000</ele>
<time>2018-07-28T22:18:45Z</time>
<speed>0.00</speed>
</trkpt>
<trkpt lat="-7.282836" lon="-34.802956">
<ele>41.110001</ele>
<time>2018-07-28T22:24:03Z</time>
<speed>0.11</speed>
</trkpt>
<trkpt lat="-7.282882" lon="-34.803028">
<ele>0.660000</ele>
<time>2018-07-28T22:29:19Z</time>
<speed>0.00</speed>
</trkpt>
<trkpt lat="-7.282804" lon="-34.802971">
<ele>35.329998</ele>
<time>2018-07-28T22:34:47Z</time>
<speed>0.08</speed>
</trkpt>
<trkpt lat="-7.282763" lon="-34.802990">
<ele>26.699999</ele>
<time>2018-07-28T22:40:04Z</time>
<speed>0.04</speed>
</trkpt>
<trkpt lat="-7.282729" lon="-34.802914">
<ele>64.000000</ele>
<time>2018-07-28T22:45:22Z</time>
<speed>0.00</speed>
</trkpt>
<trkpt lat="-7.282800" lon="-34.803055">
<ele>5.460000</ele>
<time>2018-07-28T22:50:40Z</time>
<speed>0.00</speed>
</trkpt>
<trkpt lat="-7.282830" lon="-34.803082">
<ele>2.300000</ele>
<time>2018-07-28T22:56:22Z</time>
<speed>0.33</speed>
</trkpt>
<trkpt lat="-7.282794" lon="-34.802948">
<ele>39.799999</ele>
<time>2018-07-28T23:01:50Z</time>
<speed>0.46</speed>
</trkpt>
<trkpt lat="-7.282739" lon="-34.802612">
<ele>113.889999</ele>
<time>2018-07-28T23:07:11Z</time>
<speed>0.51</speed>
</trkpt>
<trkpt lat="-7.282744" lon="-34.802692">
<ele>94.639999</ele>
<time>2018-07-28T23:12:58Z</time>
<speed>0.04</speed>
</trkpt>
<trkpt lat="-7.282804" lon="-34.803043">
<ele>9.530000</ele>
<time>2018-07-28T23:20:22Z</time>
<speed>0.00</speed>
</trkpt>
<trkpt lat="-7.282827" lon="-34.803062">
<ele>17.850000</ele>
<time>2018-07-28T23:28:33Z</time>
<speed>1.42</speed>
</trkpt>
<trkpt lat="-7.282791" lon="-34.802937">
<ele>20.150000</ele>
<time>2018-07-28T23:33:49Z</time>
<speed>0.00</speed>
</trkpt>
<trkpt lat="-7.282783" lon="-34.802937">
<ele>21.080000</ele>
<time>2018-07-28T23:39:05Z</time>
<speed>0.00</speed>
</trkpt>
<trkpt lat="-7.282795" lon="-34.803059">
<ele>8.530000</ele>
<time>2018-07-28T23:44:20Z</time>
<speed>0.00</speed>
</trkpt>
<trkpt lat="-7.282813" lon="-34.802891">
<ele>16.160000</ele>
<time>2018-07-28T23:49:35Z</time>
<speed>0.00</speed>
</trkpt>
<trkpt lat="-7.282784" lon="-34.803024">
<ele>15.150000</ele>
<time>2018-07-28T23:54:50Z</time>
<speed>0.00</speed>
</trkpt>
<trkpt lat="-7.282816" lon="-34.803123">
<ele>22.830000</ele>
<time>2018-07-29T00:00:21Z</time>
<speed>0.31</speed>
</trkpt>
<trkpt lat="-7.282806" lon="-34.802940">
<ele>20.760000</ele>
<time>2018-07-29T00:05:39Z</time>
<speed>0.95</speed>
</trkpt>
<trkpt lat="-7.282752" lon="-34.803223">
<ele>-2.780000</ele>
<time>2018-07-29T00:11:04Z</time>
<speed>0.68</speed>
</trkpt>
<trkpt lat="-7.282793" lon="-34.803017">
<ele>20.779999</ele>
<time>2018-07-29T00:16:29Z</time>
<speed>0.75</speed>
</trkpt>
<trkpt lat="-7.282855" lon="-34.803062">
<ele>7.340000</ele>
<time>2018-07-29T00:21:54Z</time>
<speed>0.88</speed>
</trkpt>
<trkpt lat="-7.282745" lon="-34.803123">
<ele>-2.600000</ele>
<time>2018-07-29T00:27:49Z</time>
<speed>0.31</speed>
</trkpt>
<trkpt lat="-7.282673" lon="-34.802753">
<ele>25.529999</ele>
<time>2018-07-29T00:35:02Z</time>
<speed>1.38</speed>
</trkpt>
<trkpt lat="-7.282775" lon="-34.803078">
<ele>17.670000</ele>
<time>2018-07-29T00:40:24Z</time>
<speed>0.27</speed>
</trkpt>
<trkpt lat="-7.282777" lon="-34.803219">
<ele>20.939999</ele>
<time>2018-07-29T00:45:40Z</time>
<speed>0.41</speed>
</trkpt>
<trkpt lat="-7.282784" lon="-34.803196">
<ele>7.080000</ele>
<time>2018-07-29T00:50:55Z</time>
<speed>1.17</speed>
</trkpt>
<trkpt lat="-7.282783" lon="-34.803005">
<ele>48.149998</ele>
<time>2018-07-29T00:56:23Z</time>
<speed>0.07</speed>
</trkpt>
<trkpt lat="-7.282830" lon="-34.803040">
<ele>37.980000</ele>
<time>2018-07-29T01:02:12Z</time>
<speed>0.39</speed>
</trkpt>
<trkpt lat="-7.282786" lon="-34.803036">
<ele>31.879999</ele>
<time>2018-07-29T01:09:14Z</time>
<speed>0.27</speed>
</trkpt>
<trkpt lat="-7.282814" lon="-34.803028">
<ele>19.150000</ele>
<time>2018-07-29T01:17:55Z</time>
<speed>0.51</speed>
</trkpt>
<trkpt lat="-7.282750" lon="-34.803078">
<ele>12.520000</ele>
<time>2018-07-29T01:27:41Z</time>
<speed>0.41</speed>
</trkpt>
<trkpt lat="-7.282871" lon="-34.803059">
<ele>29.029999</ele>
<time>2018-07-29T01:44:42Z</time>
<speed>0.00</speed>
</trkpt>
<trkpt lat="-7.282742" lon="-34.803001">
<ele>-18.670000</ele>
<time>2018-07-29T01:50:13Z</time>
<speed>0.42</speed>
</trkpt>
<trkpt lat="-7.282822" lon="-34.803062">
<ele>28.230000</ele>
<time>2018-07-29T02:02:04Z</time>
<speed>0.09</speed>
</trkpt>
<trkpt lat="-7.282859" lon="-34.803253">
<ele>95.259995</ele>
<time>2018-07-29T02:15:13Z</time>
<speed>0.27</speed>
</trkpt>
<trkpt lat="-7.282787" lon="-34.802979">
<ele>1.430000</ele>
<time>2018-07-29T02:27:56Z</time>
<speed>1.43</speed>
</trkpt>
<trkpt lat="-7.282788" lon="-34.802917">
<ele>-44.029999</ele>
<time>2018-07-29T02:33:17Z</time>
<speed>0.00</speed>
</trkpt>
<trkpt lat="-7.282786" lon="-34.803032">
<ele>8.349999</ele>
<time>2018-07-29T02:38:32Z</time>
<speed>0.00</speed>
</trkpt>
<trkpt lat="-7.282794" lon="-34.803013">
<ele>48.279999</ele>
<time>2018-07-29T02:43:48Z</time>
<speed>0.00</speed>
</trkpt>
<trkpt lat="-7.282771" lon="-34.803001">
<ele>43.629997</ele>
<time>2018-07-29T02:49:04Z</time>
<speed>0.00</speed>
</trkpt>
<trkpt lat="-7.282785" lon="-34.802956">
<ele>3.240000</ele>
<time>2018-07-29T02:54:19Z</time>
<speed>0.00</speed>
</trkpt>
<trkpt lat="-7.282804" lon="-34.803047">
<ele>18.049999</ele>
<time>2018-07-29T02:59:41Z</time>
<speed>0.00</speed>
</trkpt>
</trkseg>
</trk>
<trk>
<name>20180923-000105(9)</name>
<desc>Color:004000ff</desc>
<trkseg>
<trkpt lat="-7.282832" lon="-34.802982">
<ele>22.100000</ele>
<time>2018-07-29T03:05:00Z</time>
<speed>0.15</speed>
</trkpt>
<trkpt lat="-7.282730" lon="-34.802963">
<ele>21.039999</ele>
<time>2018-07-29T03:10:26Z</time>
<speed>0.29</speed>
</trkpt>
<trkpt lat="-7.282717" lon="-34.803047">
<ele>21.330000</ele>
<time>2018-07-29T03:15:42Z</time>
<speed>0.00</speed>
</trkpt>
<trkpt lat="-7.282839" lon="-34.803040">
<ele>8.530000</ele>
<time>2018-07-29T03:20:57Z</time>
<speed>0.00</speed>
</trkpt>
<trkpt lat="-7.282752" lon="-34.803097">
<ele>17.750000</ele>
<time>2018-07-29T03:26:15Z</time>
<speed>0.00</speed>
</trkpt>
<trkpt lat="-7.282995" lon="-34.803036">
<ele>5.800000</ele>
<time>2018-07-29T03:31:30Z</time>
<speed>0.00</speed>
</trkpt>
<trkpt lat="-7.282774" lon="-34.802979">
<ele>14.450000</ele>
<time>2018-07-29T03:36:45Z</time>
<speed>0.00</speed>
</trkpt>
<trkpt lat="-7.282779" lon="-34.803005">
<ele>-0.370000</ele>
<time>2018-07-29T03:42:07Z</time>
<speed>0.25</speed>
</trkpt>
<trkpt lat="-7.282844" lon="-34.803139">
<ele>7.200000</ele>
<time>2018-07-29T03:47:22Z</time>
<speed>0.00</speed>
</trkpt>
<trkpt lat="-7.282852" lon="-34.803101">
<ele>21.730000</ele>
<time>2018-07-29T03:52:39Z</time>
<speed>0.00</speed>
</trkpt>
<trkpt lat="-7.282825" lon="-34.803055">
<ele>14.370000</ele>
<time>2018-07-29T03:58:11Z</time>
<speed>0.90</speed>
</trkpt>
<trkpt lat="-7.282652" lon="-34.803097">
<ele>-18.430000</ele>
<time>2018-07-29T04:04:05Z</time>
<speed>0.00</speed>
</trkpt>
<trkpt lat="-7.282706" lon="-34.803032">
<ele>-6.350000</ele>
<time>2018-07-29T04:10:38Z</time>
<speed>0.00</speed>
</trkpt>
<trkpt lat="-7.282803" lon="-34.803032">
<ele>3.470000</ele>
<time>2018-07-29T04:15:55Z</time>
<speed>0.00</speed>
</trkpt>
<trkpt lat="-7.282836" lon="-34.802872">
<ele>57.139999</ele>
<time>2018-07-29T04:21:14Z</time>
<speed>0.00</speed>
</trkpt>
<trkpt lat="-7.282826" lon="-34.802971">
<ele>33.340000</ele>
<time>2018-07-29T04:26:30Z</time>
<speed>0.00</speed>
</trkpt>
<trkpt lat="-7.282635" lon="-34.803078">
<ele>-54.459999</ele>
<time>2018-07-29T04:31:48Z</time>
<speed>0.05</speed>
</trkpt>
<trkpt lat="-7.282808" lon="-34.803009">
<ele>12.900000</ele>
<time>2018-07-29T04:37:05Z</time>
<speed>0.00</speed>
</trkpt>
<trkpt lat="-7.282762" lon="-34.803047">
<ele>-19.709999</ele>
<time>2018-07-29T04:42:21Z</time>
<speed>0.00</speed>
</trkpt>
<trkpt lat="-7.282809" lon="-34.802994">
<ele>7.040000</ele>
<time>2018-07-29T04:47:36Z</time>
<speed>0.00</speed>
</trkpt>
<trkpt lat="-7.282830" lon="-34.803085">
<ele>-15.990000</ele>
<time>2018-07-29T04:52:54Z</time>
<speed>1.41</speed>
</trkpt>
<trkpt lat="-7.282781" lon="-34.802944">
<ele>63.989998</ele>
<time>2018-07-29T04:58:09Z</time>
<speed>0.00</speed>
</trkpt>
<trkpt lat="-7.282826" lon="-34.803078">
<ele>6.270000</ele>
<time>2018-07-29T05:03:30Z</time>
<speed>0.00</speed>
</trkpt>
<trkpt lat="-7.282801" lon="-34.803024">
<ele>25.580000</ele>
<time>2018-07-29T05:08:45Z</time>
<speed>0.00</speed>
</trkpt>
<trkpt lat="-7.282823" lon="-34.803013">
<ele>12.000000</ele>
<time>2018-07-29T05:14:00Z</time>
<speed>0.00</speed>
</trkpt>
<trkpt lat="-7.282765" lon="-34.803093">
<ele>-22.250000</ele>
<time>2018-07-29T05:19:15Z</time>
<speed>0.00</speed>
</trkpt>
<trkpt lat="-7.282843" lon="-34.803009">
<ele>19.219999</ele>
<time>2018-07-29T05:24:30Z</time>
<speed>0.00</speed>
</trkpt>
<trkpt lat="-7.282813" lon="-34.803009">
<ele>12.849999</ele>
<time>2018-07-29T05:29:46Z</time>
<speed>0.12</speed>
</trkpt>
<trkpt lat="-7.282800" lon="-34.802998">
<ele>22.990000</ele>
<time>2018-07-29T05:35:02Z</time>
<speed>0.00</speed>
</trkpt>
<trkpt lat="-7.282785" lon="-34.803001">
<ele>21.850000</ele>
<time>2018-07-29T05:40:17Z</time>
<speed>0.00</speed>
</trkpt>
<trkpt lat="-7.282798" lon="-34.803020">
<ele>16.980000</ele>
<time>2018-07-29T05:45:32Z</time>
<speed>0.17</speed>
</trkpt>
<trkpt lat="-7.282845" lon="-34.803047">
<ele>5.470000</ele>
<time>2018-07-29T05:50:48Z</time>
<speed>0.18</speed>
</trkpt>
<trkpt lat="-7.282808" lon="-34.802967">
<ele>1.980000</ele>
<time>2018-07-29T05:56:03Z</time>
<speed>0.00</speed>
</trkpt>
<trkpt lat="-7.282799" lon="-34.802982">
<ele>0.850000</ele>
<time>2018-07-29T06:01:57Z</time>
<speed>0.39</speed>
</trkpt>
<trkpt lat="-7.282843" lon="-34.803078">
<ele>6.980000</ele>
<time>2018-07-29T06:07:12Z</time>
<speed>0.00</speed>
</trkpt>
<trkpt lat="-7.282802" lon="-34.803101">
<ele>13.190000</ele>
<time>2018-07-29T06:12:29Z</time>
<speed>0.00</speed>
</trkpt>
<trkpt lat="-7.282734" lon="-34.803082">
<ele>31.469999</ele>
<time>2018-07-29T06:17:48Z</time>
<speed>0.00</speed>
</trkpt>
<trkpt lat="-7.282841" lon="-34.803013">
<ele>1.950000</ele>
<time>2018-07-29T06:23:03Z</time>
<speed>0.00</speed>
</trkpt>
<trkpt lat="-7.282746" lon="-34.803001">
<ele>5.550000</ele>
<time>2018-07-29T06:28:18Z</time>
<speed>0.00</speed>
</trkpt>
<trkpt lat="-7.282799" lon="-34.803070">
<ele>20.529999</ele>
<time>2018-07-29T06:33:33Z</time>
<speed>0.00</speed>
</trkpt>
<trkpt lat="-7.282829" lon="-34.803120">
<ele>13.910000</ele>
<time>2018-07-29T06:39:03Z</time>
<speed>0.52</speed>
</trkpt>
<trkpt lat="-7.282711" lon="-34.803070">
<ele>-18.609999</ele>
<time>2018-07-29T06:44:33Z</time>
<speed>0.08</speed>
</trkpt>
<trkpt lat="-7.282833" lon="-34.802845">
<ele>45.809998</ele>
<time>2018-07-29T06:49:51Z</time>
<speed>0.00</speed>
</trkpt>
<trkpt lat="-7.282828" lon="-34.802986">
<ele>33.079998</ele>
<time>2018-07-29T06:55:39Z</time>
<speed>0.27</speed>
</trkpt>
<trkpt lat="-7.282829" lon="-34.802963">
<ele>44.619999</ele>
<time>2018-07-29T07:02:39Z</time>
<speed>0.20</speed>
</trkpt>
<trkpt lat="-7.282760" lon="-34.803032">
<ele>8.750000</ele>
<time>2018-07-29T07:11:01Z</time>
<speed>0.24</speed>
</trkpt>
<trkpt lat="-7.282857" lon="-34.803040">
<ele>28.119999</ele>
<time>2018-07-29T07:19:49Z</time>
<speed>0.00</speed>
</trkpt>
<trkpt lat="-7.282816" lon="-34.803047">
<ele>14.759999</ele>
<time>2018-07-29T07:25:02Z</time>
<speed>0.00</speed>
</trkpt>
<trkpt lat="-7.282808" lon="-34.803055">
<ele>19.619999</ele>
<time>2018-07-29T07:30:16Z</time>
<speed>0.33</speed>
</trkpt>
<trkpt lat="-7.282799" lon="-34.803017">
<ele>14.099999</ele>
<time>2018-07-29T07:35:30Z</time>
<speed>0.15</speed>
</trkpt>
<trkpt lat="-7.282823" lon="-34.803066">
<ele>18.590000</ele>
<time>2018-07-29T07:40:43Z</time>
<speed>0.00</speed>
</trkpt>
<trkpt lat="-7.282813" lon="-34.803055">
<ele>24.609999</ele>
<time>2018-07-29T07:45:56Z</time>
<speed>0.00</speed>
</trkpt>
<trkpt lat="-7.282772" lon="-34.802971">
<ele>10.920000</ele>
<time>2018-07-29T07:51:10Z</time>
<speed>0.00</speed>
</trkpt>
<trkpt lat="-7.282789" lon="-34.803024">
<ele>6.440000</ele>
<time>2018-07-29T07:56:25Z</time>
<speed>0.00</speed>
</trkpt>
<trkpt lat="-7.282767" lon="-34.803013">
<ele>16.430000</ele>
<time>2018-07-29T08:01:44Z</time>
<speed>0.38</speed>
</trkpt>
<trkpt lat="-7.282825" lon="-34.803036">
<ele>15.480000</ele>
<time>2018-07-29T08:06:59Z</time>
<speed>0.00</speed>
</trkpt>
<trkpt lat="-7.282933" lon="-34.803085">
<ele>6.820000</ele>
<time>2018-07-29T08:12:13Z</time>
<speed>0.00</speed>
</trkpt>
<trkpt lat="-7.282908" lon="-34.803078">
<ele>7.520000</ele>
<time>2018-07-29T08:17:27Z</time>
<speed>0.00</speed>
</trkpt>
<trkpt lat="-7.282919" lon="-34.803062">
<ele>17.020000</ele>
<time>2018-07-29T08:22:42Z</time>
<speed>0.00</speed>
</trkpt>
<trkpt lat="-7.283111" lon="-34.803150">
<ele>-29.309999</ele>
<time>2018-07-29T08:27:57Z</time>
<speed>0.00</speed>
</trkpt>
<trkpt lat="-7.282956" lon="-34.803078">
<ele>3.280000</ele>
<time>2018-07-29T08:33:11Z</time>
<speed>0.00</speed>
</trkpt>
<trkpt lat="-7.282924" lon="-34.803059">
<ele>-0.970000</ele>
<time>2018-07-29T08:38:25Z</time>
<speed>0.00</speed>
</trkpt>
<trkpt lat="-7.282886" lon="-34.803040">
<ele>11.700000</ele>
<time>2018-07-29T08:43:45Z</time>
<speed>0.00</speed>
</trkpt>
<trkpt lat="-7.282764" lon="-34.802925">
<ele>19.590000</ele>
<time>2018-07-29T08:49:00Z</time>
<speed>0.00</speed>
</trkpt>
<trkpt lat="-7.282646" lon="-34.802963">
<ele>44.570000</ele>
<time>2018-07-29T08:54:17Z</time>
<speed>0.00</speed>
</trkpt>
<trkpt lat="-7.282988" lon="-34.803043">
<ele>-6.200000</ele>
<time>2018-07-29T08:59:42Z</time>
<speed>1.89</speed>
</trkpt>
<trkpt lat="-7.282797" lon="-34.803024">
<ele>34.709999</ele>
<time>2018-07-29T09:05:01Z</time>
<speed>0.00</speed>
</trkpt>
<trkpt lat="-7.282882" lon="-34.803104">
<ele>-18.959999</ele>
<time>2018-07-29T09:10:17Z</time>
<speed>0.00</speed>
</trkpt>
<trkpt lat="-7.282833" lon="-34.802952">
<ele>16.410000</ele>
<time>2018-07-29T09:15:37Z</time>
<speed>0.00</speed>
</trkpt>
<trkpt lat="-7.282625" lon="-34.803085">
<ele>45.689999</ele>
<time>2018-07-29T09:20:55Z</time>
<speed>0.00</speed>
</trkpt>
<trkpt lat="-7.282707" lon="-34.803013">
<ele>31.219999</ele>
<time>2018-07-29T09:26:10Z</time>
<speed>0.00</speed>
</trkpt>
<trkpt lat="-7.282806" lon="-34.803059">
<ele>13.719999</ele>
<time>2018-07-29T09:31:57Z</time>
<speed>0.13</speed>
</trkpt>
<trkpt lat="-7.282783" lon="-34.803059">
<ele>24.670000</ele>
<time>2018-07-29T09:37:12Z</time>
<speed>0.00</speed>
</trkpt>
<trkpt lat="-7.282814" lon="-34.803066">
<ele>19.699999</ele>
<time>2018-07-29T09:42:27Z</time>
<speed>0.00</speed>
</trkpt>
<trkpt lat="-7.282784" lon="-34.803028">
<ele>16.070000</ele>
<time>2018-07-29T09:47:41Z</time>
<speed>0.00</speed>
</trkpt>
<trkpt lat="-7.282829" lon="-34.803017">
<ele>18.199999</ele>
<time>2018-07-29T09:52:54Z</time>
<speed>0.00</speed>
</trkpt>
<trkpt lat="-7.282835" lon="-34.803009">
<ele>12.469999</ele>
<time>2018-07-29T09:58:07Z</time>
<speed>0.00</speed>
</trkpt>
<trkpt lat="-7.282865" lon="-34.803043">
<ele>0.880000</ele>
<time>2018-07-29T10:03:49Z</time>
<speed>0.27</speed>
</trkpt>
<trkpt lat="-7.282840" lon="-34.803040">
<ele>-2.030000</ele>
<time>2018-07-29T10:09:21Z</time>
<speed>0.29</speed>
</trkpt>
<trkpt lat="-7.282849" lon="-34.803032">
<ele>-3.990000</ele>
<time>2018-07-29T10:15:35Z</time>
<speed>0.22</speed>
</trkpt>
<trkpt lat="-7.282777" lon="-34.803055">
<ele>30.359999</ele>
<time>2018-07-29T10:21:44Z</time>
<speed>0.29</speed>
</trkpt>
<trkpt lat="-7.282813" lon="-34.803020">
<ele>16.690001</ele>
<time>2018-07-29T10:28:57Z</time>
<speed>0.06</speed>
</trkpt>
<trkpt lat="-7.282664" lon="-34.803059">
<ele>50.910000</ele>
<time>2018-07-29T10:37:36Z</time>
<speed>0.41</speed>
</trkpt>
<trkpt lat="-7.282791" lon="-34.803036">
<ele>45.329998</ele>
<time>2018-07-29T10:46:32Z</time>
<speed>0.52</speed>
</trkpt>
<trkpt lat="-7.282837" lon="-34.803127">
<ele>0.780000</ele>
<time>2018-07-29T10:55:37Z</time>
<speed>0.18</speed>
</trkpt>
<trkpt lat="-7.282742" lon="-34.803116">
<ele>61.969997</ele>
<time>2018-07-29T11:05:55Z</time>
<speed>0.08</speed>
</trkpt>
<trkpt lat="-7.282788" lon="-34.803036">
<ele>38.290001</ele>
<time>2018-07-29T11:15:23Z</time>
<speed>0.00</speed>
</trkpt>
<trkpt lat="-7.282845" lon="-34.803013">
<ele>16.150000</ele>
<time>2018-07-29T11:20:38Z</time>
<speed>0.00</speed>
</trkpt>
<trkpt lat="-7.282844" lon="-34.803055">
<ele>1.310000</ele>
<time>2018-07-29T11:25:54Z</time>
<speed>0.00</speed>
</trkpt>
<trkpt lat="-7.282788" lon="-34.802925">
<ele>15.520000</ele>
<time>2018-07-29T11:31:09Z</time>
<speed>0.00</speed>
</trkpt>
<trkpt lat="-7.282727" lon="-34.803020">
<ele>49.029999</ele>
<time>2018-07-29T11:36:24Z</time>
<speed>0.00</speed>
</trkpt>
<trkpt lat="-7.282958" lon="-34.803154">
<ele>-22.049999</ele>
<time>2018-07-29T11:41:38Z</time>
<speed>0.00</speed>
</trkpt>
<trkpt lat="-7.282798" lon="-34.802925">
<ele>28.049999</ele>
<time>2018-07-29T11:47:07Z</time>
<speed>0.17</speed>
</trkpt>
<trkpt lat="-7.282722" lon="-34.803078">
<ele>61.359997</ele>
<time>2018-07-29T11:52:23Z</time>
<speed>0.00</speed>
</trkpt>
<trkpt lat="-7.282867" lon="-34.803043">
<ele>8.760000</ele>
<time>2018-07-29T11:58:00Z</time>
<speed>0.14</speed>
</trkpt>
<trkpt lat="-7.282823" lon="-34.803169">
<ele>-15.089999</ele>
<time>2018-07-29T12:03:25Z</time>
<speed>2.63</speed>
</trkpt>
<trkpt lat="-7.282790" lon="-34.802998">
<ele>25.010000</ele>
<time>2018-07-29T12:08:41Z</time>
<speed>0.00</speed>
</trkpt>
<trkpt lat="-7.282660" lon="-34.802666">
<ele>65.260002</ele>
<time>2018-07-29T12:13:56Z</time>
<speed>0.00</speed>
</trkpt>
<trkpt lat="-7.282843" lon="-34.802963">
<ele>32.099998</ele>
<time>2018-07-29T12:19:10Z</time>
<speed>0.00</speed>
</trkpt>
<trkpt lat="-7.282821" lon="-34.802940">
<ele>8.420000</ele>
<time>2018-07-29T12:24:25Z</time>
<speed>0.00</speed>
</trkpt>
<trkpt lat="-7.282861" lon="-34.802906">
<ele>56.270000</ele>
<time>2018-07-29T12:29:46Z</time>
<speed>0.00</speed>
</trkpt>
<trkpt lat="-7.282917" lon="-34.802883">
<ele>59.379997</ele>
<time>2018-07-29T12:35:05Z</time>
<speed>0.00</speed>
</trkpt>
<trkpt lat="-7.282781" lon="-34.803040">
<ele>5.050000</ele>
<time>2018-07-29T12:40:20Z</time>
<speed>0.00</speed>
</trkpt>
<trkpt lat="-7.282768" lon="-34.802948">
<ele>40.379997</ele>
<time>2018-07-29T12:45:34Z</time>
<speed>0.14</speed>
</trkpt>
<trkpt lat="-7.282870" lon="-34.802998">
<ele>35.849998</ele>
<time>2018-07-29T12:50:51Z</time>
<speed>0.00</speed>
</trkpt>
<trkpt lat="-7.282811" lon="-34.803135">
<ele>-32.130001</ele>
<time>2018-07-29T12:56:06Z</time>
<speed>0.00</speed>
</trkpt>
<trkpt lat="-7.282806" lon="-34.803043">
<ele>-1.090000</ele>
<time>2018-07-29T13:01:29Z</time>
<speed>0.00</speed>
</trkpt>
<trkpt lat="-7.282797" lon="-34.803001">
<ele>9.170000</ele>
<time>2018-07-29T13:06:45Z</time>
<speed>0.00</speed>
</trkpt>
<trkpt lat="-7.282818" lon="-34.802967">
<ele>43.399998</ele>
<time>2018-07-29T13:12:02Z</time>
<speed>0.00</speed>
</trkpt>
<trkpt lat="-7.282846" lon="-34.803074">
<ele>-8.700000</ele>
<time>2018-07-29T13:17:18Z</time>
<speed>0.00</speed>
</trkpt>
<trkpt lat="-7.282866" lon="-34.803078">
<ele>2.800000</ele>
<time>2018-07-29T13:22:50Z</time>
<speed>0.18</speed>
</trkpt>
<trkpt lat="-7.282624" lon="-34.802856">
<ele>-4.530000</ele>
<time>2018-07-29T13:28:29Z</time>
<speed>0.06</speed>
</trkpt>
<trkpt lat="-7.282837" lon="-34.803024">
<ele>-0.180000</ele>
<time>2018-07-29T13:34:05Z</time>
<speed>0.37</speed>
</trkpt>
<trkpt lat="-7.282852" lon="-34.803082">
<ele>15.059999</ele>
<time>2018-07-29T13:39:20Z</time>
<speed>0.00</speed>
</trkpt>
<trkpt lat="-7.282828" lon="-34.803062">
<ele>15.130000</ele>
<time>2018-07-29T13:44:36Z</time>
<speed>0.00</speed>
</trkpt>
<trkpt lat="-7.282819" lon="-34.803043">
<ele>9.480000</ele>
<time>2018-07-29T13:49:50Z</time>
<speed>0.27</speed>
</trkpt>
<trkpt lat="-7.282866" lon="-34.803062">
<ele>6.260000</ele>
<time>2018-07-29T13:55:04Z</time>
<speed>0.00</speed>
</trkpt>
<trkpt lat="-7.282739" lon="-34.802963">
<ele>-28.459999</ele>
<time>2018-07-29T14:00:24Z</time>
<speed>0.00</speed>
</trkpt>
<trkpt lat="-7.282884" lon="-34.802975">
<ele>32.489998</ele>
<time>2018-07-29T14:05:40Z</time>
<speed>0.00</speed>
</trkpt>
<trkpt lat="-7.282835" lon="-34.803009">
<ele>10.660000</ele>
<time>2018-07-29T14:10:55Z</time>
<speed>0.10</speed>
</trkpt>
<trkpt lat="-7.282793" lon="-34.802975">
<ele>16.289999</ele>
<time>2018-07-29T14:16:10Z</time>
<speed>0.00</speed>
</trkpt>
<trkpt lat="-7.282847" lon="-34.803066">
<ele>5.740000</ele>
<time>2018-07-29T14:21:26Z</time>
<speed>0.00</speed>
</trkpt>
<trkpt lat="-7.282814" lon="-34.803028">
<ele>5.620000</ele>
<time>2018-07-29T14:26:42Z</time>
<speed>0.00</speed>
</trkpt>
<trkpt lat="-7.282820" lon="-34.803036">
<ele>27.599998</ele>
<time>2018-07-29T14:31:58Z</time>
<speed>0.00</speed>
</trkpt>
<trkpt lat="-7.282819" lon="-34.803032">
<ele>15.980000</ele>
<time>2018-07-29T14:37:14Z</time>
<speed>0.00</speed>
</trkpt>
<trkpt lat="-7.282793" lon="-34.803032">
<ele>27.080000</ele>
<time>2018-07-29T14:42:30Z</time>
<speed>0.59</speed>
</trkpt>
<trkpt lat="-7.282851" lon="-34.803028">
<ele>12.059999</ele>
<time>2018-07-29T14:47:46Z</time>
<speed>0.00</speed>
</trkpt>
<trkpt lat="-7.282867" lon="-34.803047">
<ele>33.559998</ele>
<time>2018-07-29T14:53:02Z</time>
<speed>0.00</speed>
</trkpt>
<trkpt lat="-7.282824" lon="-34.803020">
<ele>14.630000</ele>
<time>2018-07-29T14:58:18Z</time>
<speed>0.00</speed>
</trkpt>
<trkpt lat="-7.282885" lon="-34.803169">
<ele>19.830000</ele>
<time>2018-07-29T15:04:01Z</time>
<speed>0.44</speed>
</trkpt>
<trkpt lat="-7.282836" lon="-34.803028">
<ele>19.789999</ele>
<time>2018-07-29T15:09:17Z</time>
<speed>0.00</speed>
</trkpt>
<trkpt lat="-7.282829" lon="-34.803051">
<ele>13.880000</ele>
<time>2018-07-29T15:14:33Z</time>
<speed>0.00</speed>
</trkpt>
<trkpt lat="-7.282868" lon="-34.803047">
<ele>13.910000</ele>
<time>2018-07-29T15:19:50Z</time>
<speed>0.16</speed>
</trkpt>
<trkpt lat="-7.282786" lon="-34.803097">
<ele>16.170000</ele>
<time>2018-07-29T15:25:07Z</time>
<speed>0.00</speed>
</trkpt>
<trkpt lat="-7.282841" lon="-34.803028">
<ele>12.139999</ele>
<time>2018-07-29T15:30:23Z</time>
<speed>0.00</speed>
</trkpt>
<trkpt lat="-7.282811" lon="-34.803028">
<ele>12.040000</ele>
<time>2018-07-29T15:35:39Z</time>
<speed>0.00</speed>
</trkpt>
<trkpt lat="-7.282884" lon="-34.803078">
<ele>18.020000</ele>
<time>2018-07-29T15:40:55Z</time>
<speed>0.24</speed>
</trkpt>
<trkpt lat="-7.282845" lon="-34.803123">
<ele>21.199999</ele>
<time>2018-07-29T15:46:11Z</time>
<speed>0.00</speed>
</trkpt>
<trkpt lat="-7.282737" lon="-34.803131">
<ele>15.770000</ele>
<time>2018-07-29T15:51:31Z</time>
<speed>0.00</speed>
</trkpt>
<trkpt lat="-7.282932" lon="-34.803036">
<ele>-0.450000</ele>
<time>2018-07-29T15:56:50Z</time>
<speed>0.00</speed>
</trkpt>
<trkpt lat="-7.282826" lon="-34.802971">
<ele>13.490000</ele>
<time>2018-07-29T16:04:00Z</time>
<speed>0.05</speed>
</trkpt>
<trkpt lat="-7.282811" lon="-34.802990">
<ele>14.030000</ele>
<time>2018-07-29T16:14:48Z</time>
<speed>0.15</speed>
</trkpt>
<trkpt lat="-7.282770" lon="-34.802982">
<ele>11.340000</ele>
<time>2018-07-29T16:20:32Z</time>
<speed>0.10</speed>
</trkpt>
<trkpt lat="-7.282823" lon="-34.803036">
<ele>2.730000</ele>
<time>2018-07-29T16:29:24Z</time>
<speed>0.00</speed>
</trkpt>
<trkpt lat="-7.282823" lon="-34.803043">
<ele>-8.950000</ele>
<time>2018-07-29T16:34:55Z</time>
<speed>0.00</speed>
</trkpt>
<trkpt lat="-7.282907" lon="-34.803085">
<ele>-15.820000</ele>
<time>2018-07-29T16:41:50Z</time>
<speed>0.00</speed>
</trkpt>
<trkpt lat="-7.282827" lon="-34.803032">
<ele>13.059999</ele>
<time>2018-07-29T16:47:11Z</time>
<speed>0.00</speed>
</trkpt>
<trkpt lat="-7.282866" lon="-34.803070">
<ele>30.090000</ele>
<time>2018-07-29T16:52:28Z</time>
<speed>0.00</speed>
</trkpt>
<trkpt lat="-7.282925" lon="-34.803066">
<ele>13.690000</ele>
<time>2018-07-29T16:57:45Z</time>
<speed>0.00</speed>
</trkpt>
<trkpt lat="-7.282818" lon="-34.802959">
<ele>16.980000</ele>
<time>2018-07-29T17:03:08Z</time>
<speed>0.00</speed>
</trkpt>
<trkpt lat="-7.282877" lon="-34.803032">
<ele>2.280000</ele>
<time>2018-07-29T17:08:24Z</time>
<speed>0.00</speed>
</trkpt>
<trkpt lat="-7.282800" lon="-34.803020">
<ele>21.189999</ele>
<time>2018-07-29T17:13:41Z</time>
<speed>0.00</speed>
</trkpt>
<trkpt lat="-7.282770" lon="-34.803020">
<ele>4.960000</ele>
<time>2018-07-29T17:18:57Z</time>
<speed>0.00</speed>
</trkpt>
<trkpt lat="-7.282831" lon="-34.803017">
<ele>20.180000</ele>
<time>2018-07-29T17:24:14Z</time>
<speed>0.00</speed>
</trkpt>
<trkpt lat="-7.282722" lon="-34.803078">
<ele>1.170000</ele>
<time>2018-07-29T17:29:49Z</time>
<speed>0.17</speed>
</trkpt>
<trkpt lat="-7.282851" lon="-34.802959">
<ele>28.199999</ele>
<time>2018-07-29T17:35:06Z</time>
<speed>1.22</speed>
</trkpt>
<trkpt lat="-7.282818" lon="-34.803085">
<ele>-6.360000</ele>
<time>2018-07-29T17:40:22Z</time>
<speed>0.00</speed>
</trkpt>
<trkpt lat="-7.282820" lon="-34.803005">
<ele>21.430000</ele>
<time>2018-07-29T17:45:39Z</time>
<speed>0.00</speed>
</trkpt>
<trkpt lat="-7.282867" lon="-34.803020">
<ele>11.040000</ele>
<time>2018-07-29T17:50:58Z</time>
<speed>0.00</speed>
</trkpt>
<trkpt lat="-7.282886" lon="-34.803005">
<ele>26.969999</ele>
<time>2018-07-29T17:56:27Z</time>
<speed>0.15</speed>
</trkpt>
<trkpt lat="-7.282796" lon="-34.802986">
<ele>30.859999</ele>
<time>2018-07-29T18:02:11Z</time>
<speed>0.63</speed>
</trkpt>
<trkpt lat="-7.282866" lon="-34.803101">
<ele>-26.119999</ele>
<time>2018-07-29T18:07:54Z</time>
<speed>0.16</speed>
</trkpt>
<trkpt lat="-7.282846" lon="-34.803032">
<ele>34.959999</ele>
<time>2018-07-29T18:14:54Z</time>
<speed>0.00</speed>
</trkpt>
<trkpt lat="-7.282773" lon="-34.802948">
<ele>50.789997</ele>
<time>2018-07-29T18:20:16Z</time>
<speed>0.46</speed>
</trkpt>
<trkpt lat="-7.282802" lon="-34.803097">
<ele>9.710000</ele>
<time>2018-07-29T18:25:38Z</time>
<speed>0.53</speed>
</trkpt>
<trkpt lat="-7.282812" lon="-34.803017">
<ele>17.080000</ele>
<time>2018-07-29T18:31:22Z</time>
<speed>0.16</speed>
</trkpt>
<trkpt lat="-7.282823" lon="-34.803116">
<ele>-1.330000</ele>
<time>2018-07-29T18:38:11Z</time>
<speed>0.16</speed>
</trkpt>
<trkpt lat="-7.282796" lon="-34.803005">
<ele>12.410000</ele>
<time>2018-07-29T18:46:03Z</time>
<speed>0.40</speed>
</trkpt>
<trkpt lat="-7.282816" lon="-34.803032">
<ele>27.990000</ele>
<time>2018-07-29T18:53:37Z</time>
<speed>0.00</speed>
</trkpt>
<trkpt lat="-7.282812" lon="-34.803082">
<ele>23.709999</ele>
<time>2018-07-29T18:58:54Z</time>
<speed>0.00</speed>
</trkpt>
<trkpt lat="-7.282743" lon="-34.802986">
<ele>19.029999</ele>
<time>2018-07-29T19:04:17Z</time>
<speed>0.00</speed>
</trkpt>
<trkpt lat="-7.282835" lon="-34.803024">
<ele>34.079998</ele>
<time>2018-07-29T19:09:34Z</time>
<speed>0.00</speed>
</trkpt>
<trkpt lat="-7.282836" lon="-34.803089">
<ele>12.730000</ele>
<time>2018-07-29T19:14:50Z</time>
<speed>0.00</speed>
</trkpt>
<trkpt lat="-7.282815" lon="-34.803078">
<ele>2.670000</ele>
<time>2018-07-29T19:20:09Z</time>
<speed>0.00</speed>
</trkpt>
<trkpt lat="-7.282797" lon="-34.803024">
<ele>0.430000</ele>
<time>2018-07-29T19:25:42Z</time>
<speed>0.12</speed>
</trkpt>
<trkpt lat="-7.282815" lon="-34.803005">
<ele>6.030000</ele>
<time>2018-07-29T19:30:59Z</time>
<speed>0.00</speed>
</trkpt>
<trkpt lat="-7.282794" lon="-34.803024">
<ele>21.020000</ele>
<time>2018-07-29T19:36:15Z</time>
<speed>0.00</speed>
</trkpt>
<trkpt lat="-7.282920" lon="-34.803165">
<ele>-7.610000</ele>
<time>2018-07-29T19:41:32Z</time>
<speed>1.24</speed>
</trkpt>
<trkpt lat="-7.282840" lon="-34.802952">
<ele>19.189999</ele>
<time>2018-07-29T19:46:49Z</time>
<speed>0.00</speed>
</trkpt>
<trkpt lat="-7.282881" lon="-34.802963">
<ele>19.139999</ele>
<time>2018-07-29T19:52:08Z</time>
<speed>0.00</speed>
</trkpt>
<trkpt lat="-7.282805" lon="-34.803017">
<ele>18.600000</ele>
<time>2018-07-29T19:57:24Z</time>
<speed>1.79</speed>
</trkpt>
<trkpt lat="-7.282794" lon="-34.802944">
<ele>26.389999</ele>
<time>2018-07-29T20:02:55Z</time>
<speed>0.15</speed>
</trkpt>
<trkpt lat="-7.282900" lon="-34.803013">
<ele>10.120000</ele>
<time>2018-07-29T20:08:12Z</time>
<speed>0.00</speed>
</trkpt>
<trkpt lat="-7.282887" lon="-34.803104">
<ele>-11.590000</ele>
<time>2018-07-29T20:13:29Z</time>
<speed>0.00</speed>
</trkpt>
<trkpt lat="-7.282870" lon="-34.803005">
<ele>3.680000</ele>
<time>2018-07-29T20:18:45Z</time>
<speed>0.00</speed>
</trkpt>
<trkpt lat="-7.282809" lon="-34.803032">
<ele>11.290000</ele>
<time>2018-07-29T20:24:19Z</time>
<speed>0.18</speed>
</trkpt>
<trkpt lat="-7.282796" lon="-34.803127">
<ele>-6.970000</ele>
<time>2018-07-29T20:29:40Z</time>
<speed>0.00</speed>
</trkpt>
<trkpt lat="-7.282824" lon="-34.803043">
<ele>2.360000</ele>
<time>2018-07-29T20:35:19Z</time>
<speed>0.20</speed>
</trkpt>
<trkpt lat="-7.282819" lon="-34.802944">
<ele>24.490000</ele>
<time>2018-07-29T20:41:00Z</time>
<speed>0.01</speed>
</trkpt>
<trkpt lat="-7.282733" lon="-34.802982">
<ele>3.980000</ele>
<time>2018-07-29T20:48:14Z</time>
<speed>0.00</speed>
</trkpt>
<trkpt lat="-7.282815" lon="-34.803020">
<ele>10.570000</ele>
<time>2018-07-29T20:53:31Z</time>
<speed>0.00</speed>
</trkpt>
<trkpt lat="-7.282810" lon="-34.803020">
<ele>23.939999</ele>
<time>2018-07-29T20:58:49Z</time>
<speed>0.00</speed>
</trkpt>
<trkpt lat="-7.282780" lon="-34.802940">
<ele>14.650000</ele>
<time>2018-07-29T21:04:12Z</time>
<speed>0.00</speed>
</trkpt>
<trkpt lat="-7.282926" lon="-34.802963">
<ele>4.070000</ele>
<time>2018-07-29T21:09:28Z</time>
<speed>0.00</speed>
</trkpt>
<trkpt lat="-7.282852" lon="-34.803047">
<ele>-1.460000</ele>
<time>2018-07-29T21:14:44Z</time>
<speed>0.00</speed>
</trkpt>
<trkpt lat="-7.282664" lon="-34.802975">
<ele>49.829998</ele>
<time>2018-07-29T21:20:00Z</time>
<speed>0.00</speed>
</trkpt>
<trkpt lat="-7.282807" lon="-34.802998">
<ele>21.760000</ele>
<time>2018-07-29T21:25:16Z</time>
<speed>0.00</speed>
</trkpt>
<trkpt lat="-7.282732" lon="-34.802990">
<ele>26.090000</ele>
<time>2018-07-29T21:30:46Z</time>
<speed>0.65</speed>
</trkpt>
<trkpt lat="-7.282785" lon="-34.803040">
<ele>19.090000</ele>
<time>2018-07-29T21:36:02Z</time>
<speed>0.00</speed>
</trkpt>
<trkpt lat="-7.282803" lon="-34.802967">
<ele>22.469999</ele>
<time>2018-07-29T21:41:18Z</time>
<speed>0.00</speed>
</trkpt>
<trkpt lat="-7.282846" lon="-34.803013">
<ele>20.969999</ele>
<time>2018-07-29T21:46:35Z</time>
<speed>0.00</speed>
</trkpt>
<trkpt lat="-7.282886" lon="-34.802944">
<ele>31.789999</ele>
<time>2018-07-29T21:51:56Z</time>
<speed>0.00</speed>
</trkpt>
<trkpt lat="-7.282847" lon="-34.803082">
<ele>-3.880000</ele>
<time>2018-07-29T21:57:21Z</time>
<speed>0.25</speed>
</trkpt>
<trkpt lat="-7.282760" lon="-34.802990">
<ele>12.530000</ele>
<time>2018-07-29T22:02:46Z</time>
<speed>0.36</speed>
</trkpt>
<trkpt lat="-7.282901" lon="-34.802898">
<ele>-18.660000</ele>
<time>2018-07-29T22:08:21Z</time>
<speed>0.38</speed>
</trkpt>
<trkpt lat="-7.282822" lon="-34.803097">
<ele>-0.170000</ele>
<time>2018-07-29T22:13:54Z</time>
<speed>0.37</speed>
</trkpt>
<trkpt lat="-7.282762" lon="-34.802937">
<ele>11.719999</ele>
<time>2018-07-29T22:20:02Z</time>
<speed>0.17</speed>
</trkpt>
<trkpt lat="-7.282851" lon="-34.803020">
<ele>13.759999</ele>
<time>2018-07-29T22:27:16Z</time>
<speed>0.00</speed>
</trkpt>
<trkpt lat="-7.282807" lon="-34.802979">
<ele>21.449999</ele>
<time>2018-07-29T22:32:31Z</time>
<speed>0.40</speed>
</trkpt>
<trkpt lat="-7.282818" lon="-34.802971">
<ele>17.990000</ele>
<time>2018-07-29T22:37:46Z</time>
<speed>0.16</speed>
</trkpt>
<trkpt lat="-7.282768" lon="-34.803074">
<ele>18.949999</ele>
<time>2018-07-29T22:43:01Z</time>
<speed>0.00</speed>
</trkpt>
<trkpt lat="-7.282794" lon="-34.803005">
<ele>23.260000</ele>
<time>2018-07-29T22:48:16Z</time>
<speed>0.00</speed>
</trkpt>
<trkpt lat="-7.282813" lon="-34.803001">
<ele>10.099999</ele>
<time>2018-07-29T22:53:32Z</time>
<speed>0.00</speed>
</trkpt>
<trkpt lat="-7.282846" lon="-34.803146">
<ele>5.590000</ele>
<time>2018-07-29T22:58:49Z</time>
<speed>0.00</speed>
</trkpt>
<trkpt lat="-7.282821" lon="-34.803017">
<ele>24.490000</ele>
<time>2018-07-29T23:04:12Z</time>
<speed>0.00</speed>
</trkpt>
<trkpt lat="-7.282737" lon="-34.802891">
<ele>27.059999</ele>
<time>2018-07-29T23:09:29Z</time>
<speed>0.00</speed>
</trkpt>
<trkpt lat="-7.282762" lon="-34.802940">
<ele>18.420000</ele>
<time>2018-07-29T23:14:44Z</time>
<speed>0.15</speed>
</trkpt>
<trkpt lat="-7.282712" lon="-34.802773">
<ele>11.770000</ele>
<time>2018-07-29T23:20:00Z</time>
<speed>0.00</speed>
</trkpt>
<trkpt lat="-7.282810" lon="-34.802937">
<ele>12.190000</ele>
<time>2018-07-29T23:25:16Z</time>
<speed>0.62</speed>
</trkpt>
<trkpt lat="-7.282837" lon="-34.803246">
<ele>-1.470000</ele>
<time>2018-07-29T23:30:32Z</time>
<speed>0.00</speed>
</trkpt>
<trkpt lat="-7.282729" lon="-34.802910">
<ele>27.969999</ele>
<time>2018-07-29T23:35:48Z</time>
<speed>0.00</speed>
</trkpt>
<trkpt lat="-7.282735" lon="-34.802975">
<ele>20.779999</ele>
<time>2018-07-29T23:41:07Z</time>
<speed>0.00</speed>
</trkpt>
<trkpt lat="-7.282804" lon="-34.802990">
<ele>9.210000</ele>
<time>2018-07-29T23:46:24Z</time>
<speed>0.00</speed>
</trkpt>
<trkpt lat="-7.282763" lon="-34.802921">
<ele>15.549999</ele>
<time>2018-07-29T23:51:40Z</time>
<speed>0.00</speed>
</trkpt>
<trkpt lat="-7.282789" lon="-34.803005">
<ele>0.540000</ele>
<time>2018-07-29T23:56:56Z</time>
<speed>0.00</speed>
</trkpt>
<trkpt lat="-7.282829" lon="-34.803001">
<ele>7.430000</ele>
<time>2018-07-30T00:02:59Z</time>
<speed>0.07</speed>
</trkpt>
<trkpt lat="-7.282848" lon="-34.803055">
<ele>-10.420000</ele>
<time>2018-07-30T00:08:35Z</time>
<speed>0.00</speed>
</trkpt>
<trkpt lat="-7.282819" lon="-34.803051">
<ele>18.670000</ele>
<time>2018-07-30T00:13:51Z</time>
<speed>0.00</speed>
</trkpt>
<trkpt lat="-7.282807" lon="-34.802986">
<ele>24.170000</ele>
<time>2018-07-30T00:19:07Z</time>
<speed>0.00</speed>
</trkpt>
<trkpt lat="-7.282766" lon="-34.802967">
<ele>27.309999</ele>
<time>2018-07-30T00:24:24Z</time>
<speed>0.00</speed>
</trkpt>
<trkpt lat="-7.282756" lon="-34.802826">
<ele>0.230000</ele>
<time>2018-07-30T00:29:55Z</time>
<speed>0.31</speed>
</trkpt>
<trkpt lat="-7.282875" lon="-34.803024">
<ele>8.710000</ele>
<time>2018-07-30T00:35:13Z</time>
<speed>0.84</speed>
</trkpt>
<trkpt lat="-7.282794" lon="-34.803177">
<ele>3.310000</ele>
<time>2018-07-30T00:40:29Z</time>
<speed>0.00</speed>
</trkpt>
<trkpt lat="-7.282786" lon="-34.803089">
<ele>13.009999</ele>
<time>2018-07-30T00:46:25Z</time>
<speed>0.35</speed>
</trkpt>
<trkpt lat="-7.282831" lon="-34.802982">
<ele>46.070000</ele>
<time>2018-07-30T00:52:51Z</time>
<speed>0.21</speed>
</trkpt>
<trkpt lat="-7.282828" lon="-34.803013">
<ele>22.129999</ele>
<time>2018-07-30T01:00:22Z</time>
<speed>0.39</speed>
</trkpt>
<trkpt lat="-7.282849" lon="-34.803028">
<ele>35.200001</ele>
<time>2018-07-30T01:09:01Z</time>
<speed>0.22</speed>
</trkpt>
<trkpt lat="-7.282804" lon="-34.803074">
<ele>7.640000</ele>
<time>2018-07-30T01:19:17Z</time>
<speed>0.00</speed>
</trkpt>
<trkpt lat="-7.282760" lon="-34.803043">
<ele>8.880000</ele>
<time>2018-07-30T01:24:55Z</time>
<speed>0.43</speed>
</trkpt>
<trkpt lat="-7.282839" lon="-34.803032">
<ele>6.340000</ele>
<time>2018-07-30T01:33:27Z</time>
<speed>0.25</speed>
</trkpt>
<trkpt lat="-7.282793" lon="-34.803062">
<ele>-0.560000</ele>
<time>2018-07-30T01:42:17Z</time>
<speed>0.00</speed>
</trkpt>
<trkpt lat="-7.282710" lon="-34.802933">
<ele>-46.200001</ele>
<time>2018-07-30T01:47:53Z</time>
<speed>0.29</speed>
</trkpt>
<trkpt lat="-7.282795" lon="-34.803032">
<ele>6.320000</ele>
<time>2018-07-30T01:55:25Z</time>
<speed>0.00</speed>
</trkpt>
<trkpt lat="-7.282839" lon="-34.803089">
<ele>55.020000</ele>
<time>2018-07-30T02:00:46Z</time>
<speed>0.10</speed>
</trkpt>
<trkpt lat="-7.282763" lon="-34.803036">
<ele>67.559998</ele>
<time>2018-07-30T02:06:03Z</time>
<speed>0.10</speed>
</trkpt>
<trkpt lat="-7.282805" lon="-34.803120">
<ele>24.490000</ele>
<time>2018-07-30T02:11:32Z</time>
<speed>0.33</speed>
</trkpt>
<trkpt lat="-7.282799" lon="-34.803043">
<ele>8.590000</ele>
<time>2018-07-30T02:16:50Z</time>
<speed>0.16</speed>
</trkpt>
<trkpt lat="-7.282847" lon="-34.803108">
<ele>6.990000</ele>
<time>2018-07-30T02:22:20Z</time>
<speed>0.38</speed>
</trkpt>
<trkpt lat="-7.282793" lon="-34.803112">
<ele>57.309998</ele>
<time>2018-07-30T02:27:56Z</time>
<speed>0.83</speed>
</trkpt>
<trkpt lat="-7.282669" lon="-34.802967">
<ele>73.299995</ele>
<time>2018-07-30T02:34:22Z</time>
<speed>0.20</speed>
</trkpt>
<trkpt lat="-7.282718" lon="-34.802883">
<ele>38.820000</ele>
<time>2018-07-30T02:40:34Z</time>
<speed>0.32</speed>
</trkpt>
<trkpt lat="-7.282819" lon="-34.803066">
<ele>8.929999</ele>
<time>2018-07-30T02:47:31Z</time>
<speed>0.65</speed>
</trkpt>
<trkpt lat="-7.282870" lon="-34.803062">
<ele>-19.410000</ele>
<time>2018-07-30T02:55:24Z</time>
<speed>0.29</speed>
</trkpt>
</trkseg>
</trk>
<trk>
<name>20180923-000105(10)</name>
<desc>Color:004000ff</desc>
<trkseg>
<trkpt lat="-7.282916" lon="-34.803082">
<ele>-9.099999</ele>
<time>2018-07-30T03:05:20Z</time>
<speed>0.09</speed>
</trkpt>
<trkpt lat="-7.282804" lon="-34.802998">
<ele>20.350000</ele>
<time>2018-07-30T03:15:32Z</time>
<speed>0.12</speed>
</trkpt>
<trkpt lat="-7.282824" lon="-34.803089">
<ele>-18.990000</ele>
<time>2018-07-30T03:25:39Z</time>
<speed>0.03</speed>
</trkpt>
<trkpt lat="-7.282845" lon="-34.803047">
<ele>51.480000</ele>
<time>2018-07-30T03:30:56Z</time>
<speed>0.00</speed>
</trkpt>
<trkpt lat="-7.282788" lon="-34.803017">
<ele>28.859999</ele>
<time>2018-07-30T03:36:13Z</time>
<speed>0.00</speed>
</trkpt>
<trkpt lat="-7.282876" lon="-34.803047">
<ele>5.090000</ele>
<time>2018-07-30T03:41:28Z</time>
<speed>0.00</speed>
</trkpt>
<trkpt lat="-7.282915" lon="-34.803089">
<ele>32.200001</ele>
<time>2018-07-30T03:46:44Z</time>
<speed>0.00</speed>
</trkpt>
<trkpt lat="-7.282791" lon="-34.802998">
<ele>7.250000</ele>
<time>2018-07-30T03:51:59Z</time>
<speed>0.00</speed>
</trkpt>
<trkpt lat="-7.282677" lon="-34.803059">
<ele>-8.290000</ele>
<time>2018-07-30T03:57:19Z</time>
<speed>0.00</speed>
</trkpt>
<trkpt lat="-7.282770" lon="-34.803040">
<ele>4.830000</ele>
<time>2018-07-30T04:02:40Z</time>
<speed>0.00</speed>
</trkpt>
<trkpt lat="-7.282845" lon="-34.802979">
<ele>14.910000</ele>
<time>2018-07-30T04:07:55Z</time>
<speed>0.00</speed>
</trkpt>
<trkpt lat="-7.282754" lon="-34.802994">
<ele>7.250000</ele>
<time>2018-07-30T04:13:33Z</time>
<speed>0.21</speed>
</trkpt>
<trkpt lat="-7.282969" lon="-34.802959">
<ele>34.689999</ele>
<time>2018-07-30T04:18:50Z</time>
<speed>0.00</speed>
</trkpt>
<trkpt lat="-7.282781" lon="-34.802998">
<ele>24.619999</ele>
<time>2018-07-30T04:24:07Z</time>
<speed>0.00</speed>
</trkpt>
<trkpt lat="-7.282739" lon="-34.803101">
<ele>-45.020000</ele>
<time>2018-07-30T04:29:24Z</time>
<speed>2.22</speed>
</trkpt>
<trkpt lat="-7.282778" lon="-34.803005">
<ele>22.910000</ele>
<time>2018-07-30T04:34:39Z</time>
<speed>0.00</speed>
</trkpt>
<trkpt lat="-7.282785" lon="-34.802910">
<ele>47.079998</ele>
<time>2018-07-30T04:39:56Z</time>
<speed>0.00</speed>
</trkpt>
<trkpt lat="-7.282833" lon="-34.803009">
<ele>16.959999</ele>
<time>2018-07-30T04:45:13Z</time>
<speed>0.00</speed>
</trkpt>
<trkpt lat="-7.282753" lon="-34.802853">
<ele>116.869995</ele>
<time>2018-07-30T04:50:31Z</time>
<speed>0.00</speed>
</trkpt>
<trkpt lat="-7.282791" lon="-34.803017">
<ele>16.320000</ele>
<time>2018-07-30T04:55:46Z</time>
<speed>0.00</speed>
</trkpt>
<trkpt lat="-7.282787" lon="-34.803009">
<ele>21.939999</ele>
<time>2018-07-30T05:01:24Z</time>
<speed>0.09</speed>
</trkpt>
<trkpt lat="-7.282816" lon="-34.803024">
<ele>9.160000</ele>
<time>2018-07-30T05:06:40Z</time>
<speed>0.00</speed>
</trkpt>
<trkpt lat="-7.282819" lon="-34.802998">
<ele>10.320000</ele>
<time>2018-07-30T05:11:56Z</time>
<speed>0.00</speed>
</trkpt>
<trkpt lat="-7.282791" lon="-34.803001">
<ele>19.959999</ele>
<time>2018-07-30T05:17:16Z</time>
<speed>0.34</speed>
</trkpt>
<trkpt lat="-7.282789" lon="-34.802933">
<ele>27.010000</ele>
<time>2018-07-30T05:22:32Z</time>
<speed>0.00</speed>
</trkpt>
<trkpt lat="-7.282851" lon="-34.803101">
<ele>-3.850000</ele>
<time>2018-07-30T05:27:48Z</time>
<speed>0.00</speed>
</trkpt>
<trkpt lat="-7.282807" lon="-34.803017">
<ele>12.460000</ele>
<time>2018-07-30T05:33:04Z</time>
<speed>0.00</speed>
</trkpt>
<trkpt lat="-7.282729" lon="-34.803028">
<ele>47.129997</ele>
<time>2018-07-30T05:38:19Z</time>
<speed>0.00</speed>
</trkpt>
<trkpt lat="-7.282872" lon="-34.803074">
<ele>17.299999</ele>
<time>2018-07-30T05:43:44Z</time>
<speed>0.57</speed>
</trkpt>
<trkpt lat="-7.282800" lon="-34.803013">
<ele>24.789999</ele>
<time>2018-07-30T05:48:59Z</time>
<speed>0.08</speed>
</trkpt>
<trkpt lat="-7.282856" lon="-34.803101">
<ele>19.799999</ele>
<time>2018-07-30T05:54:17Z</time>
<speed>0.00</speed>
</trkpt>
<trkpt lat="-7.282818" lon="-34.803009">
<ele>8.480000</ele>
<time>2018-07-30T06:00:02Z</time>
<speed>0.18</speed>
</trkpt>
<trkpt lat="-7.282812" lon="-34.803009">
<ele>4.110000</ele>
<time>2018-07-30T06:05:18Z</time>
<speed>0.00</speed>
</trkpt>
<trkpt lat="-7.282786" lon="-34.802910">
<ele>42.619999</ele>
<time>2018-07-30T06:10:37Z</time>
<speed>0.00</speed>
</trkpt>
<trkpt lat="-7.282784" lon="-34.803078">
<ele>7.160000</ele>
<time>2018-07-30T06:15:52Z</time>
<speed>0.00</speed>
</trkpt>
<trkpt lat="-7.282840" lon="-34.803101">
<ele>5.990000</ele>
<time>2018-07-30T06:21:08Z</time>
<speed>0.00</speed>
</trkpt>
<trkpt lat="-7.282773" lon="-34.803074">
<ele>24.869999</ele>
<time>2018-07-30T06:26:25Z</time>
<speed>0.30</speed>
</trkpt>
<trkpt lat="-7.282761" lon="-34.803062">
<ele>20.910000</ele>
<time>2018-07-30T06:31:40Z</time>
<speed>0.00</speed>
</trkpt>
<trkpt lat="-7.282802" lon="-34.803078">
<ele>21.910000</ele>
<time>2018-07-30T06:36:59Z</time>
<speed>0.00</speed>
</trkpt>
<trkpt lat="-7.282832" lon="-34.802963">
<ele>30.019999</ele>
<time>2018-07-30T06:42:33Z</time>
<speed>0.15</speed>
</trkpt>
<trkpt lat="-7.282798" lon="-34.803036">
<ele>42.340000</ele>
<time>2018-07-30T06:47:48Z</time>
<speed>0.00</speed>
</trkpt>
<trkpt lat="-7.282719" lon="-34.803101">
<ele>17.160000</ele>
<time>2018-07-30T06:53:03Z</time>
<speed>0.00</speed>
</trkpt>
<trkpt lat="-7.282728" lon="-34.803043">
<ele>25.590000</ele>
<time>2018-07-30T06:58:18Z</time>
<speed>0.21</speed>
</trkpt>
<trkpt lat="-7.282776" lon="-34.803082">
<ele>14.280000</ele>
<time>2018-07-30T07:03:44Z</time>
<speed>0.17</speed>
</trkpt>
<trkpt lat="-7.282749" lon="-34.803043">
<ele>21.430000</ele>
<time>2018-07-30T07:09:00Z</time>
<speed>0.11</speed>
</trkpt>
<trkpt lat="-7.282792" lon="-34.803036">
<ele>19.449999</ele>
<time>2018-07-30T07:14:30Z</time>
<speed>0.22</speed>
</trkpt>
<trkpt lat="-7.282801" lon="-34.803024">
<ele>20.689999</ele>
<time>2018-07-30T07:19:46Z</time>
<speed>0.00</speed>
</trkpt>
<trkpt lat="-7.282795" lon="-34.803040">
<ele>13.700000</ele>
<time>2018-07-30T07:25:00Z</time>
<speed>0.00</speed>
</trkpt>
<trkpt lat="-7.282810" lon="-34.803024">
<ele>30.660000</ele>
<time>2018-07-30T07:30:15Z</time>
<speed>0.00</speed>
</trkpt>
<trkpt lat="-7.282786" lon="-34.803062">
<ele>28.740000</ele>
<time>2018-07-30T07:35:29Z</time>
<speed>0.19</speed>
</trkpt>
<trkpt lat="-7.282777" lon="-34.803120">
<ele>32.969997</ele>
<time>2018-07-30T07:40:44Z</time>
<speed>0.00</speed>
</trkpt>
<trkpt lat="-7.282838" lon="-34.803055">
<ele>19.520000</ele>
<time>2018-07-30T07:45:59Z</time>
<speed>0.00</speed>
</trkpt>
<trkpt lat="-7.282761" lon="-34.803047">
<ele>16.160000</ele>
<time>2018-07-30T07:51:13Z</time>
<speed>0.00</speed>
</trkpt>
<trkpt lat="-7.282837" lon="-34.803055">
<ele>19.619999</ele>
<time>2018-07-30T07:56:44Z</time>
<speed>0.13</speed>
</trkpt>
<trkpt lat="-7.282840" lon="-34.803051">
<ele>20.809999</ele>
<time>2018-07-30T08:02:05Z</time>
<speed>0.00</speed>
</trkpt>
<trkpt lat="-7.282799" lon="-34.803074">
<ele>24.340000</ele>
<time>2018-07-30T08:07:22Z</time>
<speed>0.21</speed>
</trkpt>
<trkpt lat="-7.282801" lon="-34.803043">
<ele>18.369999</ele>
<time>2018-07-30T08:12:37Z</time>
<speed>0.00</speed>
</trkpt>
<trkpt lat="-7.282825" lon="-34.803047">
<ele>21.559999</ele>
<time>2018-07-30T08:17:54Z</time>
<speed>0.00</speed>
</trkpt>
<trkpt lat="-7.282845" lon="-34.803028">
<ele>17.150000</ele>
<time>2018-07-30T08:23:09Z</time>
<speed>0.46</speed>
</trkpt>
<trkpt lat="-7.282810" lon="-34.803062">
<ele>26.109999</ele>
<time>2018-07-30T08:28:25Z</time>
<speed>0.00</speed>
</trkpt>
<trkpt lat="-7.282760" lon="-34.803108">
<ele>35.579998</ele>
<time>2018-07-30T08:33:40Z</time>
<speed>0.00</speed>
</trkpt>
<trkpt lat="-7.282816" lon="-34.803089">
<ele>10.210000</ele>
<time>2018-07-30T08:38:59Z</time>
<speed>0.00</speed>
</trkpt>
<trkpt lat="-7.282874" lon="-34.802937">
<ele>-11.550000</ele>
<time>2018-07-30T08:44:15Z</time>
<speed>0.00</speed>
</trkpt>
<trkpt lat="-7.282761" lon="-34.803043">
<ele>25.260000</ele>
<time>2018-07-30T08:49:44Z</time>
<speed>0.72</speed>
</trkpt>
<trkpt lat="-7.282864" lon="-34.803062">
<ele>21.889999</ele>
<time>2018-07-30T08:55:00Z</time>
<speed>0.00</speed>
</trkpt>
<trkpt lat="-7.282828" lon="-34.802925">
<ele>-23.350000</ele>
<time>2018-07-30T09:00:18Z</time>
<speed>0.00</speed>
</trkpt>
<trkpt lat="-7.282896" lon="-34.802933">
<ele>-1.880000</ele>
<time>2018-07-30T09:05:35Z</time>
<speed>2.74</speed>
</trkpt>
<trkpt lat="-7.282756" lon="-34.803028">
<ele>52.759998</ele>
<time>2018-07-30T09:10:50Z</time>
<speed>0.00</speed>
</trkpt>
<trkpt lat="-7.282748" lon="-34.802971">
<ele>13.370000</ele>
<time>2018-07-30T09:16:15Z</time>
<speed>0.00</speed>
</trkpt>
<trkpt lat="-7.282794" lon="-34.803104">
<ele>37.230000</ele>
<time>2018-07-30T09:21:45Z</time>
<speed>0.30</speed>
</trkpt>
<trkpt lat="-7.282813" lon="-34.803143">
<ele>9.559999</ele>
<time>2018-07-30T09:27:12Z</time>
<speed>0.97</speed>
</trkpt>
<trkpt lat="-7.282703" lon="-34.803009">
<ele>64.409996</ele>
<time>2018-07-30T09:32:48Z</time>
<speed>0.15</speed>
</trkpt>
<trkpt lat="-7.282803" lon="-34.803082">
<ele>44.320000</ele>
<time>2018-07-30T09:39:05Z</time>
<speed>0.00</speed>
</trkpt>
<trkpt lat="-7.282791" lon="-34.802986">
<ele>57.699997</ele>
<time>2018-07-30T09:44:38Z</time>
<speed>0.03</speed>
</trkpt>
<trkpt lat="-7.282815" lon="-34.803047">
<ele>46.669998</ele>
<time>2018-07-30T09:51:01Z</time>
<speed>0.10</speed>
</trkpt>
<trkpt lat="-7.282859" lon="-34.802971">
<ele>30.519999</ele>
<time>2018-07-30T09:58:52Z</time>
<speed>0.00</speed>
</trkpt>
<trkpt lat="-7.282826" lon="-34.803009">
<ele>22.340000</ele>
<time>2018-07-30T10:04:32Z</time>
<speed>0.19</speed>
</trkpt>
<trkpt lat="-7.282821" lon="-34.803036">
<ele>36.829998</ele>
<time>2018-07-30T10:11:06Z</time>
<speed>0.00</speed>
</trkpt>
<trkpt lat="-7.282819" lon="-34.803047">
<ele>23.889999</ele>
<time>2018-07-30T10:16:21Z</time>
<speed>0.00</speed>
</trkpt>
<trkpt lat="-7.282812" lon="-34.803040">
<ele>58.949997</ele>
<time>2018-07-30T10:21:37Z</time>
<speed>0.00</speed>
</trkpt>
<trkpt lat="-7.282772" lon="-34.802959">
<ele>17.910000</ele>
<time>2018-07-30T10:26:54Z</time>
<speed>0.16</speed>
</trkpt>
<trkpt lat="-7.282891" lon="-34.803051">
<ele>11.290000</ele>
<time>2018-07-30T10:32:09Z</time>
<speed>0.00</speed>
</trkpt>
<trkpt lat="-7.282769" lon="-34.802971">
<ele>20.160000</ele>
<time>2018-07-30T10:37:41Z</time>
<speed>0.24</speed>
</trkpt>
<trkpt lat="-7.282798" lon="-34.803020">
<ele>34.709999</ele>
<time>2018-07-30T10:43:25Z</time>
<speed>0.22</speed>
</trkpt>
<trkpt lat="-7.282867" lon="-34.803082">
<ele>-25.350000</ele>
<time>2018-07-30T10:50:32Z</time>
<speed>0.12</speed>
</trkpt>
<trkpt lat="-7.282911" lon="-34.803013">
<ele>-3.420000</ele>
<time>2018-07-30T10:58:23Z</time>
<speed>0.00</speed>
</trkpt>
<trkpt lat="-7.282847" lon="-34.803009">
<ele>19.279999</ele>
<time>2018-07-30T11:03:43Z</time>
<speed>0.25</speed>
</trkpt>
<trkpt lat="-7.282809" lon="-34.803036">
<ele>18.219999</ele>
<time>2018-07-30T11:08:58Z</time>
<speed>0.00</speed>
</trkpt>
<trkpt lat="-7.282817" lon="-34.803028">
<ele>19.490000</ele>
<time>2018-07-30T11:14:17Z</time>
<speed>0.34</speed>
</trkpt>
<trkpt lat="-7.282870" lon="-34.802990">
<ele>7.390000</ele>
<time>2018-07-30T11:19:33Z</time>
<speed>0.00</speed>
</trkpt>
<trkpt lat="-7.282747" lon="-34.803047">
<ele>37.410000</ele>
<time>2018-07-30T11:24:48Z</time>
<speed>0.00</speed>
</trkpt>
<trkpt lat="-7.282773" lon="-34.803082">
<ele>53.439999</ele>
<time>2018-07-30T11:30:05Z</time>
<speed>0.00</speed>
</trkpt>
<trkpt lat="-7.282855" lon="-34.803051">
<ele>10.330000</ele>
<time>2018-07-30T11:35:20Z</time>
<speed>0.00</speed>
</trkpt>
<trkpt lat="-7.282781" lon="-34.803005">
<ele>43.469997</ele>
<time>2018-07-30T11:40:36Z</time>
<speed>0.00</speed>
</trkpt>
<trkpt lat="-7.282743" lon="-34.803040">
<ele>19.930000</ele>
<time>2018-07-30T11:45:52Z</time>
<speed>0.00</speed>
</trkpt>
<trkpt lat="-7.282843" lon="-34.803043">
<ele>4.110000</ele>
<time>2018-07-30T11:51:08Z</time>
<speed>0.00</speed>
</trkpt>
<trkpt lat="-7.282879" lon="-34.803009">
<ele>14.780000</ele>
<time>2018-07-30T11:56:23Z</time>
<speed>0.00</speed>
</trkpt>
<trkpt lat="-7.282766" lon="-34.803032">
<ele>13.290000</ele>
<time>2018-07-30T12:01:45Z</time>
<speed>0.00</speed>
</trkpt>
<trkpt lat="-7.282859" lon="-34.803024">
<ele>7.630000</ele>
<time>2018-07-30T12:07:00Z</time>
<speed>0.90</speed>
</trkpt>
<trkpt lat="-7.282870" lon="-34.803028">
<ele>7.350000</ele>
<time>2018-07-30T12:12:15Z</time>
<speed>0.00</speed>
</trkpt>
<trkpt lat="-7.282876" lon="-34.803020">
<ele>-1.280000</ele>
<time>2018-07-30T12:17:30Z</time>
<speed>0.00</speed>
</trkpt>
<trkpt lat="-7.282786" lon="-34.802998">
<ele>28.340000</ele>
<time>2018-07-30T12:22:45Z</time>
<speed>0.00</speed>
</trkpt>
<trkpt lat="-7.282802" lon="-34.803001">
<ele>19.250000</ele>
<time>2018-07-30T12:28:00Z</time>
<speed>0.00</speed>
</trkpt>
<trkpt lat="-7.282847" lon="-34.803009">
<ele>8.820000</ele>
<time>2018-07-30T12:33:16Z</time>
<speed>0.00</speed>
</trkpt>
<trkpt lat="-7.282923" lon="-34.803028">
<ele>28.609999</ele>
<time>2018-07-30T12:38:36Z</time>
<speed>0.00</speed>
</trkpt>
<trkpt lat="-7.282896" lon="-34.803001">
<ele>31.000000</ele>
<time>2018-07-30T12:43:51Z</time>
<speed>0.00</speed>
</trkpt>
<trkpt lat="-7.282884" lon="-34.803074">
<ele>16.059999</ele>
<time>2018-07-30T12:49:09Z</time>
<speed>0.00</speed>
</trkpt>
<trkpt lat="-7.282744" lon="-34.803009">
<ele>1.740000</ele>
<time>2018-07-30T12:54:25Z</time>
<speed>0.00</speed>
</trkpt>
<trkpt lat="-7.282693" lon="-34.803020">
<ele>46.820000</ele>
<time>2018-07-30T12:59:43Z</time>
<speed>0.00</speed>
</trkpt>
<trkpt lat="-7.282822" lon="-34.802982">
<ele>19.309999</ele>
<time>2018-07-30T13:05:04Z</time>
<speed>0.00</speed>
</trkpt>
<trkpt lat="-7.282754" lon="-34.802979">
<ele>-17.219999</ele>
<time>2018-07-30T13:10:20Z</time>
<speed>0.00</speed>
</trkpt>
<trkpt lat="-7.282798" lon="-34.803017">
<ele>-3.240000</ele>
<time>2018-07-30T13:15:35Z</time>
<speed>0.00</speed>
</trkpt>
<trkpt lat="-7.282861" lon="-34.803005">
<ele>8.880000</ele>
<time>2018-07-30T13:20:51Z</time>
<speed>0.00</speed>
</trkpt>
<trkpt lat="-7.282771" lon="-34.802998">
<ele>21.889999</ele>
<time>2018-07-30T13:26:06Z</time>
<speed>0.00</speed>
</trkpt>
<trkpt lat="-7.282832" lon="-34.803062">
<ele>33.739998</ele>
<time>2018-07-30T13:31:21Z</time>
<speed>0.00</speed>
</trkpt>
<trkpt lat="-7.282850" lon="-34.803001">
<ele>-6.610000</ele>
<time>2018-07-30T13:36:46Z</time>
<speed>0.00</speed>
</trkpt>
<trkpt lat="-7.282785" lon="-34.802963">
<ele>4.650000</ele>
<time>2018-07-30T13:42:03Z</time>
<speed>0.00</speed>
</trkpt>
<trkpt lat="-7.282838" lon="-34.802956">
<ele>37.950001</ele>
<time>2018-07-30T13:47:19Z</time>
<speed>0.00</speed>
</trkpt>
<trkpt lat="-7.282844" lon="-34.803032">
<ele>7.000000</ele>
<time>2018-07-30T13:52:37Z</time>
<speed>0.00</speed>
</trkpt>
<trkpt lat="-7.282767" lon="-34.802963">
<ele>4.260000</ele>
<time>2018-07-30T13:57:54Z</time>
<speed>0.18</speed>
</trkpt>
<trkpt lat="-7.282832" lon="-34.803040">
<ele>16.750000</ele>
<time>2018-07-30T14:03:55Z</time>
<speed>0.23</speed>
</trkpt>
<trkpt lat="-7.282966" lon="-34.802982">
<ele>-19.410000</ele>
<time>2018-07-30T14:09:32Z</time>
<speed>0.00</speed>
</trkpt>
<trkpt lat="-7.282795" lon="-34.803020">
<ele>24.080000</ele>
<time>2018-07-30T14:14:49Z</time>
<speed>0.00</speed>
</trkpt>
<trkpt lat="-7.282866" lon="-34.803066">
<ele>13.340000</ele>
<time>2018-07-30T14:20:06Z</time>
<speed>0.00</speed>
</trkpt>
<trkpt lat="-7.282888" lon="-34.803062">
<ele>-4.050000</ele>
<time>2018-07-30T14:25:24Z</time>
<speed>0.00</speed>
</trkpt>
<trkpt lat="-7.282887" lon="-34.802998">
<ele>-1.080000</ele>
<time>2018-07-30T14:30:40Z</time>
<speed>0.00</speed>
</trkpt>
<trkpt lat="-7.282838" lon="-34.803055">
<ele>12.400000</ele>
<time>2018-07-30T14:35:57Z</time>
<speed>0.00</speed>
</trkpt>
<trkpt lat="-7.282779" lon="-34.803013">
<ele>18.080000</ele>
<time>2018-07-30T14:41:12Z</time>
<speed>0.14</speed>
</trkpt>
<trkpt lat="-7.282851" lon="-34.803032">
<ele>11.179999</ele>
<time>2018-07-30T14:46:28Z</time>
<speed>0.00</speed>
</trkpt>
<trkpt lat="-7.282771" lon="-34.803123">
<ele>23.799999</ele>
<time>2018-07-30T14:51:45Z</time>
<speed>0.00</speed>
</trkpt>
<trkpt lat="-7.282821" lon="-34.802933">
<ele>14.410000</ele>
<time>2018-07-30T14:57:13Z</time>
<speed>1.23</speed>
</trkpt>
<trkpt lat="-7.282838" lon="-34.803123">
<ele>18.209999</ele>
<time>2018-07-30T15:02:44Z</time>
<speed>0.00</speed>
</trkpt>
<trkpt lat="-7.282868" lon="-34.803036">
<ele>5.330000</ele>
<time>2018-07-30T15:08:01Z</time>
<speed>0.00</speed>
</trkpt>
<trkpt lat="-7.282846" lon="-34.802998">
<ele>41.279999</ele>
<time>2018-07-30T15:13:20Z</time>
<speed>0.00</speed>
</trkpt>
<trkpt lat="-7.282813" lon="-34.803066">
<ele>21.959999</ele>
<time>2018-07-30T15:18:38Z</time>
<speed>1.58</speed>
</trkpt>
<trkpt lat="-7.282784" lon="-34.803051">
<ele>21.539999</ele>
<time>2018-07-30T15:23:55Z</time>
<speed>0.00</speed>
</trkpt>
<trkpt lat="-7.282812" lon="-34.803059">
<ele>17.510000</ele>
<time>2018-07-30T15:29:18Z</time>
<speed>0.57</speed>
</trkpt>
<trkpt lat="-7.282764" lon="-34.803078">
<ele>28.760000</ele>
<time>2018-07-30T15:34:38Z</time>
<speed>0.00</speed>
</trkpt>
<trkpt lat="-7.282776" lon="-34.803024">
<ele>11.300000</ele>
<time>2018-07-30T15:40:21Z</time>
<speed>0.00</speed>
</trkpt>
<trkpt lat="-7.282762" lon="-34.803177">
<ele>31.080000</ele>
<time>2018-07-30T15:45:41Z</time>
<speed>0.00</speed>
</trkpt>
<trkpt lat="-7.282800" lon="-34.803032">
<ele>19.459999</ele>
<time>2018-07-30T15:51:04Z</time>
<speed>0.00</speed>
</trkpt>
<trkpt lat="-7.282812" lon="-34.803085">
<ele>45.930000</ele>
<time>2018-07-30T15:56:50Z</time>
<speed>0.00</speed>
</trkpt>
<trkpt lat="-7.282811" lon="-34.803085">
<ele>10.950000</ele>
<time>2018-07-30T16:03:11Z</time>
<speed>0.00</speed>
</trkpt>
<trkpt lat="-7.282659" lon="-34.803200">
<ele>2.400000</ele>
<time>2018-07-30T16:08:30Z</time>
<speed>1.05</speed>
</trkpt>
<trkpt lat="-7.282856" lon="-34.802944">
<ele>-18.350000</ele>
<time>2018-07-30T16:14:10Z</time>
<speed>1.52</speed>
</trkpt>
<trkpt lat="-7.282779" lon="-34.802921">
<ele>60.439999</ele>
<time>2018-07-30T16:20:28Z</time>
<speed>0.00</speed>
</trkpt>
<trkpt lat="-7.282951" lon="-34.803097">
<ele>-8.030000</ele>
<time>2018-07-30T16:26:02Z</time>
<speed>0.55</speed>
</trkpt>
<trkpt lat="-7.282809" lon="-34.803043">
<ele>30.469999</ele>
<time>2018-07-30T16:31:38Z</time>
<speed>0.00</speed>
</trkpt>
<trkpt lat="-7.282783" lon="-34.803085">
<ele>30.240000</ele>
<time>2018-07-30T16:36:58Z</time>
<speed>0.00</speed>
</trkpt>
<trkpt lat="-7.282761" lon="-34.802937">
<ele>33.259998</ele>
<time>2018-07-30T16:42:28Z</time>
<speed>0.18</speed>
</trkpt>
<trkpt lat="-7.282839" lon="-34.803066">
<ele>13.210000</ele>
<time>2018-07-30T16:47:45Z</time>
<speed>0.00</speed>
</trkpt>
<trkpt lat="-7.282824" lon="-34.803066">
<ele>7.570000</ele>
<time>2018-07-30T16:53:07Z</time>
<speed>0.00</speed>
</trkpt>
<trkpt lat="-7.282781" lon="-34.803085">
<ele>48.610001</ele>
<time>2018-07-30T16:58:24Z</time>
<speed>1.48</speed>
</trkpt>
<trkpt lat="-7.282821" lon="-34.803055">
<ele>-0.130000</ele>
<time>2018-07-30T17:03:50Z</time>
<speed>0.00</speed>
</trkpt>
<trkpt lat="-7.282789" lon="-34.803001">
<ele>24.400000</ele>
<time>2018-07-30T17:09:23Z</time>
<speed>0.04</speed>
</trkpt>
<trkpt lat="-7.282759" lon="-34.803043">
<ele>25.769999</ele>
<time>2018-07-30T17:14:43Z</time>
<speed>0.00</speed>
</trkpt>
<trkpt lat="-7.282824" lon="-34.803219">
<ele>44.119999</ele>
<time>2018-07-30T17:20:18Z</time>
<speed>0.18</speed>
</trkpt>
<trkpt lat="-7.282811" lon="-34.802990">
<ele>35.399998</ele>
<time>2018-07-30T17:25:44Z</time>
<speed>0.81</speed>
</trkpt>
<trkpt lat="-7.282804" lon="-34.803059">
<ele>25.660000</ele>
<time>2018-07-30T17:31:43Z</time>
<speed>0.29</speed>
</trkpt>
<trkpt lat="-7.282791" lon="-34.803047">
<ele>22.010000</ele>
<time>2018-07-30T17:38:21Z</time>
<speed>0.27</speed>
</trkpt>
<trkpt lat="-7.282852" lon="-34.803059">
<ele>-6.070000</ele>
<time>2018-07-30T17:46:33Z</time>
<speed>0.18</speed>
</trkpt>
<trkpt lat="-7.282790" lon="-34.803024">
<ele>14.330000</ele>
<time>2018-07-30T17:54:27Z</time>
<speed>0.00</speed>
</trkpt>
<trkpt lat="-7.282807" lon="-34.803101">
<ele>28.680000</ele>
<time>2018-07-30T17:59:52Z</time>
<speed>0.00</speed>
</trkpt>
<trkpt lat="-7.282736" lon="-34.802990">
<ele>45.860001</ele>
<time>2018-07-30T18:05:37Z</time>
<speed>0.15</speed>
</trkpt>
<trkpt lat="-7.282862" lon="-34.802979">
<ele>41.540001</ele>
<time>2018-07-30T18:13:17Z</time>
<speed>0.28</speed>
</trkpt>
<trkpt lat="-7.282754" lon="-34.802898">
<ele>41.439999</ele>
<time>2018-07-30T18:21:49Z</time>
<speed>1.76</speed>
</trkpt>
<trkpt lat="-7.282821" lon="-34.802998">
<ele>41.849998</ele>
<time>2018-07-30T18:30:41Z</time>
<speed>0.94</speed>
</trkpt>
<trkpt lat="-7.282773" lon="-34.803043">
<ele>6.950000</ele>
<time>2018-07-30T18:40:09Z</time>
<speed>0.11</speed>
</trkpt>
<trkpt lat="-7.282796" lon="-34.802948">
<ele>29.820000</ele>
<time>2018-07-30T18:49:59Z</time>
<speed>0.00</speed>
</trkpt>
<trkpt lat="-7.282780" lon="-34.803013">
<ele>9.120000</ele>
<time>2018-07-30T18:55:32Z</time>
<speed>0.24</speed>
</trkpt>
<trkpt lat="-7.282757" lon="-34.803005">
<ele>6.810000</ele>
<time>2018-07-30T19:03:10Z</time>
<speed>0.00</speed>
</trkpt>
<trkpt lat="-7.282794" lon="-34.802998">
<ele>19.230000</ele>
<time>2018-07-30T19:08:26Z</time>
<speed>0.00</speed>
</trkpt>
<trkpt lat="-7.282829" lon="-34.803005">
<ele>2.300000</ele>
<time>2018-07-30T19:13:43Z</time>
<speed>0.00</speed>
</trkpt>
<trkpt lat="-7.282742" lon="-34.803020">
<ele>3.060000</ele>
<time>2018-07-30T19:19:02Z</time>
<speed>0.00</speed>
</trkpt>
<trkpt lat="-7.282814" lon="-34.802921">
<ele>9.910000</ele>
<time>2018-07-30T19:24:22Z</time>
<speed>0.00</speed>
</trkpt>
<trkpt lat="-7.282967" lon="-34.803173">
<ele>-4.100000</ele>
<time>2018-07-30T19:29:38Z</time>
<speed>1.43</speed>
</trkpt>
<trkpt lat="-7.282822" lon="-34.803009">
<ele>12.599999</ele>
<time>2018-07-30T19:34:56Z</time>
<speed>0.00</speed>
</trkpt>
<trkpt lat="-7.282919" lon="-34.803127">
<ele>-4.860000</ele>
<time>2018-07-30T19:40:14Z</time>
<speed>0.00</speed>
</trkpt>
<trkpt lat="-7.282853" lon="-34.802948">
<ele>9.809999</ele>
<time>2018-07-30T19:45:31Z</time>
<speed>0.00</speed>
</trkpt>
<trkpt lat="-7.282691" lon="-34.802631">
<ele>62.599998</ele>
<time>2018-07-30T19:50:48Z</time>
<speed>0.00</speed>
</trkpt>
<trkpt lat="-7.282788" lon="-34.802929">
<ele>33.459999</ele>
<time>2018-07-30T19:56:05Z</time>
<speed>0.00</speed>
</trkpt>
<trkpt lat="-7.282852" lon="-34.803024">
<ele>21.930000</ele>
<time>2018-07-30T20:01:54Z</time>
<speed>0.14</speed>
</trkpt>
<trkpt lat="-7.282819" lon="-34.803024">
<ele>12.190000</ele>
<time>2018-07-30T20:07:11Z</time>
<speed>0.00</speed>
</trkpt>
<trkpt lat="-7.282864" lon="-34.802914">
<ele>19.910000</ele>
<time>2018-07-30T20:12:27Z</time>
<speed>0.00</speed>
</trkpt>
<trkpt lat="-7.282744" lon="-34.803020">
<ele>36.919998</ele>
<time>2018-07-30T20:17:44Z</time>
<speed>0.06</speed>
</trkpt>
<trkpt lat="-7.282817" lon="-34.803040">
<ele>18.109999</ele>
<time>2018-07-30T20:22:59Z</time>
<speed>0.08</speed>
</trkpt>
<trkpt lat="-7.282842" lon="-34.803001">
<ele>10.110000</ele>
<time>2018-07-30T20:28:14Z</time>
<speed>0.24</speed>
</trkpt>
<trkpt lat="-7.282821" lon="-34.802975">
<ele>13.009999</ele>
<time>2018-07-30T20:33:29Z</time>
<speed>0.10</speed>
</trkpt>
<trkpt lat="-7.282863" lon="-34.802994">
<ele>-0.930000</ele>
<time>2018-07-30T20:38:45Z</time>
<speed>0.00</speed>
</trkpt>
<trkpt lat="-7.282716" lon="-34.802998">
<ele>31.010000</ele>
<time>2018-07-30T20:44:01Z</time>
<speed>0.00</speed>
</trkpt>
<trkpt lat="-7.282791" lon="-34.803009">
<ele>11.450000</ele>
<time>2018-07-30T20:49:16Z</time>
<speed>0.00</speed>
</trkpt>
<trkpt lat="-7.282852" lon="-34.802956">
<ele>18.230000</ele>
<time>2018-07-30T20:54:39Z</time>
<speed>0.00</speed>
</trkpt>
<trkpt lat="-7.282767" lon="-34.802937">
<ele>14.670000</ele>
<time>2018-07-30T20:59:58Z</time>
<speed>0.00</speed>
</trkpt>
<trkpt lat="-7.282814" lon="-34.803001">
<ele>12.910000</ele>
<time>2018-07-30T21:05:16Z</time>
<speed>0.00</speed>
</trkpt>
<trkpt lat="-7.282878" lon="-34.803104">
<ele>-5.910000</ele>
<time>2018-07-30T21:10:32Z</time>
<speed>0.00</speed>
</trkpt>
<trkpt lat="-7.282766" lon="-34.803043">
<ele>17.270000</ele>
<time>2018-07-30T21:15:47Z</time>
<speed>0.00</speed>
</trkpt>
<trkpt lat="-7.282777" lon="-34.803329">
<ele>-13.719999</ele>
<time>2018-07-30T21:21:17Z</time>
<speed>0.51</speed>
</trkpt>
<trkpt lat="-7.282729" lon="-34.803024">
<ele>24.090000</ele>
<time>2018-07-30T21:26:33Z</time>
<speed>0.00</speed>
</trkpt>
<trkpt lat="-7.282772" lon="-34.803013">
<ele>9.559999</ele>
<time>2018-07-30T21:31:49Z</time>
<speed>0.00</speed>
</trkpt>
<trkpt lat="-7.282765" lon="-34.802879">
<ele>1.210000</ele>
<time>2018-07-30T21:37:04Z</time>
<speed>0.00</speed>
</trkpt>
<trkpt lat="-7.282785" lon="-34.803013">
<ele>23.740000</ele>
<time>2018-07-30T21:42:21Z</time>
<speed>0.17</speed>
</trkpt>
<trkpt lat="-7.282745" lon="-34.803028">
<ele>8.420000</ele>
<time>2018-07-30T21:47:38Z</time>
<speed>0.00</speed>
</trkpt>
<trkpt lat="-7.282783" lon="-34.802914">
<ele>3.820000</ele>
<time>2018-07-30T21:53:08Z</time>
<speed>0.51</speed>
</trkpt>
<trkpt lat="-7.282762" lon="-34.802860">
<ele>8.559999</ele>
<time>2018-07-30T21:58:26Z</time>
<speed>0.00</speed>
</trkpt>
<trkpt lat="-7.282772" lon="-34.803223">
<ele>42.579998</ele>
<time>2018-07-30T22:04:08Z</time>
<speed>0.27</speed>
</trkpt>
<trkpt lat="-7.282764" lon="-34.803066">
<ele>-21.820000</ele>
<time>2018-07-30T22:09:58Z</time>
<speed>0.00</speed>
</trkpt>
<trkpt lat="-7.282770" lon="-34.803017">
<ele>23.650000</ele>
<time>2018-07-30T22:17:09Z</time>
<speed>0.00</speed>
</trkpt>
<trkpt lat="-7.282842" lon="-34.803036">
<ele>20.840000</ele>
<time>2018-07-30T22:22:25Z</time>
<speed>0.00</speed>
</trkpt>
<trkpt lat="-7.282768" lon="-34.802986">
<ele>17.600000</ele>
<time>2018-07-30T22:27:40Z</time>
<speed>0.00</speed>
</trkpt>
<trkpt lat="-7.282799" lon="-34.803028">
<ele>17.389999</ele>
<time>2018-07-30T22:32:55Z</time>
<speed>0.00</speed>
</trkpt>
<trkpt lat="-7.282778" lon="-34.803009">
<ele>11.110000</ele>
<time>2018-07-30T22:38:10Z</time>
<speed>0.00</speed>
</trkpt>
<trkpt lat="-7.282763" lon="-34.802971">
<ele>22.070000</ele>
<time>2018-07-30T22:43:25Z</time>
<speed>0.00</speed>
</trkpt>
<trkpt lat="-7.282815" lon="-34.803028">
<ele>14.090000</ele>
<time>2018-07-30T22:48:40Z</time>
<speed>0.00</speed>
</trkpt>
<trkpt lat="-7.282754" lon="-34.802975">
<ele>21.869999</ele>
<time>2018-07-30T22:53:57Z</time>
<speed>0.00</speed>
</trkpt>
<trkpt lat="-7.282817" lon="-34.803127">
<ele>20.959999</ele>
<time>2018-07-30T22:59:12Z</time>
<speed>0.46</speed>
</trkpt>
<trkpt lat="-7.282761" lon="-34.802925">
<ele>22.340000</ele>
<time>2018-07-30T23:04:31Z</time>
<speed>0.00</speed>
</trkpt>
<trkpt lat="-7.282786" lon="-34.802967">
<ele>12.490000</ele>
<time>2018-07-30T23:09:47Z</time>
<speed>0.00</speed>
</trkpt>
<trkpt lat="-7.282854" lon="-34.803116">
<ele>1.120000</ele>
<time>2018-07-30T23:15:06Z</time>
<speed>0.00</speed>
</trkpt>
<trkpt lat="-7.282828" lon="-34.802872">
<ele>9.309999</ele>
<time>2018-07-30T23:20:24Z</time>
<speed>0.00</speed>
</trkpt>
<trkpt lat="-7.282770" lon="-34.802937">
<ele>23.269999</ele>
<time>2018-07-30T23:25:39Z</time>
<speed>0.00</speed>
</trkpt>
<trkpt lat="-7.282747" lon="-34.802975">
<ele>31.429998</ele>
<time>2018-07-30T23:30:54Z</time>
<speed>0.00</speed>
</trkpt>
<trkpt lat="-7.282735" lon="-34.802856">
<ele>20.100000</ele>
<time>2018-07-30T23:36:10Z</time>
<speed>0.29</speed>
</trkpt>
<trkpt lat="-7.282734" lon="-34.802975">
<ele>26.900000</ele>
<time>2018-07-30T23:41:25Z</time>
<speed>0.00</speed>
</trkpt>
<trkpt lat="-7.282798" lon="-34.803062">
<ele>22.539999</ele>
<time>2018-07-30T23:46:41Z</time>
<speed>0.00</speed>
</trkpt>
<trkpt lat="-7.282833" lon="-34.803070">
<ele>12.639999</ele>
<time>2018-07-30T23:52:24Z</time>
<speed>0.34</speed>
</trkpt>
<trkpt lat="-7.282768" lon="-34.802868">
<ele>30.289999</ele>
<time>2018-07-30T23:57:41Z</time>
<speed>0.00</speed>
</trkpt>
<trkpt lat="-7.282625" lon="-34.803154">
<ele>34.090000</ele>
<time>2018-07-31T00:04:00Z</time>
<speed>0.51</speed>
</trkpt>
<trkpt lat="-7.283017" lon="-34.802975">
<ele>-36.880001</ele>
<time>2018-07-31T00:12:40Z</time>
<speed>0.29</speed>
</trkpt>
<trkpt lat="-7.282774" lon="-34.803162">
<ele>47.889999</ele>
<time>2018-07-31T00:24:18Z</time>
<speed>0.73</speed>
</trkpt>
<trkpt lat="-7.282734" lon="-34.803123">
<ele>17.889999</ele>
<time>2018-07-31T00:38:08Z</time>
<speed>0.34</speed>
</trkpt>
<trkpt lat="-7.283109" lon="-34.802376">
<ele>568.690002</ele>
<time>2018-07-31T00:51:21Z</time>
<speed>0.00</speed>
</trkpt>
<trkpt lat="-7.282849" lon="-34.802967">
<ele>38.559998</ele>
<time>2018-07-31T01:01:55Z</time>
<speed>0.12</speed>
</trkpt>
<trkpt lat="-7.282849" lon="-34.803078">
<ele>97.209999</ele>
<time>2018-07-31T01:13:11Z</time>
<speed>0.03</speed>
</trkpt>
<trkpt lat="-7.282826" lon="-34.803078">
<ele>-6.150000</ele>
<time>2018-07-31T01:22:43Z</time>
<speed>0.00</speed>
</trkpt>
<trkpt lat="-7.282822" lon="-34.803055">
<ele>52.610001</ele>
<time>2018-07-31T01:28:02Z</time>
<speed>0.00</speed>
</trkpt>
<trkpt lat="-7.282800" lon="-34.803104">
<ele>31.429998</ele>
<time>2018-07-31T01:33:20Z</time>
<speed>0.00</speed>
</trkpt>
<trkpt lat="-7.282656" lon="-34.802948">
<ele>47.959999</ele>
<time>2018-07-31T01:38:48Z</time>
<speed>0.14</speed>
</trkpt>
<trkpt lat="-7.282827" lon="-34.803017">
<ele>16.680000</ele>
<time>2018-07-31T01:44:10Z</time>
<speed>0.00</speed>
</trkpt>
<trkpt lat="-7.282806" lon="-34.803020">
<ele>18.600000</ele>
<time>2018-07-31T01:50:05Z</time>
<speed>0.23</speed>
</trkpt>
<trkpt lat="-7.282753" lon="-34.802868">
<ele>-12.530000</ele>
<time>2018-07-31T01:57:39Z</time>
<speed>0.00</speed>
</trkpt>
<trkpt lat="-7.282623" lon="-34.802948">
<ele>25.920000</ele>
<time>2018-07-31T02:03:32Z</time>
<speed>0.33</speed>
</trkpt>
<trkpt lat="-7.282767" lon="-34.803005">
<ele>18.680000</ele>
<time>2018-07-31T02:11:02Z</time>
<speed>0.00</speed>
</trkpt>
<trkpt lat="-7.282777" lon="-34.802975">
<ele>13.610000</ele>
<time>2018-07-31T02:16:20Z</time>
<speed>0.00</speed>
</trkpt>
<trkpt lat="-7.282734" lon="-34.803024">
<ele>28.689999</ele>
<time>2018-07-31T02:21:36Z</time>
<speed>0.00</speed>
</trkpt>
<trkpt lat="-7.282913" lon="-34.803188">
<ele>55.699997</ele>
<time>2018-07-31T02:26:53Z</time>
<speed>0.00</speed>
</trkpt>
<trkpt lat="-7.282733" lon="-34.802898">
<ele>7.070000</ele>
<time>2018-07-31T02:32:07Z</time>
<speed>0.00</speed>
</trkpt>
<trkpt lat="-7.282708" lon="-34.802952">
<ele>-1.750000</ele>
<time>2018-07-31T02:37:23Z</time>
<speed>0.00</speed>
</trkpt>
<trkpt lat="-7.282817" lon="-34.802967">
<ele>-0.580000</ele>
<time>2018-07-31T02:42:38Z</time>
<speed>0.00</speed>
</trkpt>
<trkpt lat="-7.282770" lon="-34.803017">
<ele>38.160000</ele>
<time>2018-07-31T02:47:53Z</time>
<speed>0.00</speed>
</trkpt>
<trkpt lat="-7.282783" lon="-34.803013">
<ele>14.400000</ele>
<time>2018-07-31T02:53:08Z</time>
<speed>0.00</speed>
</trkpt>
<trkpt lat="-7.282812" lon="-34.802956">
<ele>1.920000</ele>
<time>2018-07-31T02:58:24Z</time>
<speed>0.00</speed>
</trkpt>
</trkseg>
</trk>
<trk>
<name>20180923-000105(11)</name>
<desc>Color:004000ff</desc>
<trkseg>
<trkpt lat="-7.282782" lon="-34.803017">
<ele>16.619999</ele>
<time>2018-07-31T03:03:47Z</time>
<speed>0.00</speed>
</trkpt>
<trkpt lat="-7.282807" lon="-34.803036">
<ele>-11.150000</ele>
<time>2018-07-31T03:09:05Z</time>
<speed>0.00</speed>
</trkpt>
<trkpt lat="-7.282761" lon="-34.803005">
<ele>25.990000</ele>
<time>2018-07-31T03:14:21Z</time>
<speed>0.00</speed>
</trkpt>
<trkpt lat="-7.282818" lon="-34.802956">
<ele>5.460000</ele>
<time>2018-07-31T03:19:36Z</time>
<speed>0.00</speed>
</trkpt>
<trkpt lat="-7.282715" lon="-34.803131">
<ele>22.740000</ele>
<time>2018-07-31T03:25:01Z</time>
<speed>0.30</speed>
</trkpt>
<trkpt lat="-7.282744" lon="-34.803108">
<ele>6.990000</ele>
<time>2018-07-31T03:30:19Z</time>
<speed>0.39</speed>
</trkpt>
<trkpt lat="-7.282835" lon="-34.803070">
<ele>27.230000</ele>
<time>2018-07-31T03:35:36Z</time>
<speed>0.00</speed>
</trkpt>
<trkpt lat="-7.282773" lon="-34.803051">
<ele>4.020000</ele>
<time>2018-07-31T03:41:03Z</time>
<speed>0.29</speed>
</trkpt>
<trkpt lat="-7.282822" lon="-34.803127">
<ele>58.619999</ele>
<time>2018-07-31T03:46:31Z</time>
<speed>0.30</speed>
</trkpt>
<trkpt lat="-7.282777" lon="-34.803127">
<ele>-0.460000</ele>
<time>2018-07-31T03:51:49Z</time>
<speed>0.00</speed>
</trkpt>
<trkpt lat="-7.282769" lon="-34.803040">
<ele>22.439999</ele>
<time>2018-07-31T03:57:32Z</time>
<speed>0.00</speed>
</trkpt>
<trkpt lat="-7.282841" lon="-34.803013">
<ele>15.290000</ele>
<time>2018-07-31T04:03:31Z</time>
<speed>0.00</speed>
</trkpt>
<trkpt lat="-7.282783" lon="-34.803036">
<ele>21.549999</ele>
<time>2018-07-31T04:08:46Z</time>
<speed>0.00</speed>
</trkpt>
<trkpt lat="-7.282751" lon="-34.803005">
<ele>13.559999</ele>
<time>2018-07-31T04:13:59Z</time>
<speed>0.00</speed>
</trkpt>
<trkpt lat="-7.282726" lon="-34.802982">
<ele>36.880001</ele>
<time>2018-07-31T04:19:14Z</time>
<speed>0.00</speed>
</trkpt>
<trkpt lat="-7.282841" lon="-34.802982">
<ele>13.980000</ele>
<time>2018-07-31T04:24:27Z</time>
<speed>0.12</speed>
</trkpt>
<trkpt lat="-7.282848" lon="-34.803036">
<ele>9.950000</ele>
<time>2018-07-31T04:29:41Z</time>
<speed>0.00</speed>
</trkpt>
<trkpt lat="-7.282797" lon="-34.803032">
<ele>-1.050000</ele>
<time>2018-07-31T04:34:55Z</time>
<speed>0.00</speed>
</trkpt>
<trkpt lat="-7.282843" lon="-34.803062">
<ele>2.390000</ele>
<time>2018-07-31T04:40:10Z</time>
<speed>0.00</speed>
</trkpt>
<trkpt lat="-7.282813" lon="-34.803074">
<ele>-10.849999</ele>
<time>2018-07-31T04:45:25Z</time>
<speed>0.00</speed>
</trkpt>
<trkpt lat="-7.282891" lon="-34.803070">
<ele>7.450000</ele>
<time>2018-07-31T04:50:41Z</time>
<speed>0.08</speed>
</trkpt>
<trkpt lat="-7.282754" lon="-34.803043">
<ele>22.109999</ele>
<time>2018-07-31T04:55:58Z</time>
<speed>0.00</speed>
</trkpt>
<trkpt lat="-7.282829" lon="-34.802975">
<ele>30.969999</ele>
<time>2018-07-31T05:01:15Z</time>
<speed>0.07</speed>
</trkpt>
<trkpt lat="-7.282801" lon="-34.803020">
<ele>22.590000</ele>
<time>2018-07-31T05:06:31Z</time>
<speed>0.00</speed>
</trkpt>
<trkpt lat="-7.282818" lon="-34.802982">
<ele>-0.090000</ele>
<time>2018-07-31T05:11:48Z</time>
<speed>0.00</speed>
</trkpt>
<trkpt lat="-7.282757" lon="-34.802898">
<ele>77.790001</ele>
<time>2018-07-31T05:17:06Z</time>
<speed>0.00</speed>
</trkpt>
<trkpt lat="-7.282753" lon="-34.802959">
<ele>89.610001</ele>
<time>2018-07-31T05:22:24Z</time>
<speed>0.00</speed>
</trkpt>
<trkpt lat="-7.282761" lon="-34.802876">
<ele>57.329998</ele>
<time>2018-07-31T05:27:44Z</time>
<speed>1.14</speed>
</trkpt>
<trkpt lat="-7.282744" lon="-34.802902">
<ele>68.659996</ele>
<time>2018-07-31T05:33:17Z</time>
<speed>0.69</speed>
</trkpt>
<trkpt lat="-7.282597" lon="-34.802727">
<ele>149.449997</ele>
<time>2018-07-31T05:38:51Z</time>
<speed>0.13</speed>
</trkpt>
<trkpt lat="-7.282808" lon="-34.802990">
<ele>28.199999</ele>
<time>2018-07-31T05:45:01Z</time>
<speed>1.45</speed>
</trkpt>
<trkpt lat="-7.282866" lon="-34.803123">
<ele>-19.910000</ele>
<time>2018-07-31T05:51:21Z</time>
<speed>1.03</speed>
</trkpt>
<trkpt lat="-7.282816" lon="-34.802998">
<ele>11.000000</ele>
<time>2018-07-31T05:56:42Z</time>
<speed>0.00</speed>
</trkpt>
<trkpt lat="-7.282752" lon="-34.803020">
<ele>10.330000</ele>
<time>2018-07-31T06:02:36Z</time>
<speed>0.33</speed>
</trkpt>
<trkpt lat="-7.282818" lon="-34.802990">
<ele>16.680000</ele>
<time>2018-07-31T06:09:49Z</time>
<speed>0.11</speed>
</trkpt>
<trkpt lat="-7.282853" lon="-34.803192">
<ele>-71.110001</ele>
<time>2018-07-31T06:15:19Z</time>
<speed>0.05</speed>
</trkpt>
<trkpt lat="-7.282729" lon="-34.803108">
<ele>43.250000</ele>
<time>2018-07-31T06:21:43Z</time>
<speed>0.42</speed>
</trkpt>
<trkpt lat="-7.282787" lon="-34.803062">
<ele>20.410000</ele>
<time>2018-07-31T06:28:50Z</time>
<speed>0.09</speed>
</trkpt>
<trkpt lat="-7.282823" lon="-34.802933">
<ele>24.590000</ele>
<time>2018-07-31T06:36:21Z</time>
<speed>0.00</speed>
</trkpt>
<trkpt lat="-7.282828" lon="-34.803139">
<ele>17.529999</ele>
<time>2018-07-31T06:41:35Z</time>
<speed>0.00</speed>
</trkpt>
<trkpt lat="-7.282792" lon="-34.803020">
<ele>23.750000</ele>
<time>2018-07-31T06:46:50Z</time>
<speed>0.00</speed>
</trkpt>
<trkpt lat="-7.282766" lon="-34.803066">
<ele>22.549999</ele>
<time>2018-07-31T06:52:05Z</time>
<speed>0.00</speed>
</trkpt>
<trkpt lat="-7.282821" lon="-34.803135">
<ele>43.239998</ele>
<time>2018-07-31T06:57:18Z</time>
<speed>0.46</speed>
</trkpt>
<trkpt lat="-7.282728" lon="-34.803005">
<ele>14.920000</ele>
<time>2018-07-31T07:02:39Z</time>
<speed>0.00</speed>
</trkpt>
<trkpt lat="-7.282773" lon="-34.803070">
<ele>6.200000</ele>
<time>2018-07-31T07:07:54Z</time>
<speed>0.00</speed>
</trkpt>
<trkpt lat="-7.282887" lon="-34.803032">
<ele>5.590000</ele>
<time>2018-07-31T07:13:08Z</time>
<speed>0.11</speed>
</trkpt>
<trkpt lat="-7.282776" lon="-34.803028">
<ele>11.790000</ele>
<time>2018-07-31T07:18:23Z</time>
<speed>0.00</speed>
</trkpt>
<trkpt lat="-7.282741" lon="-34.803066">
<ele>14.730000</ele>
<time>2018-07-31T07:23:38Z</time>
<speed>0.00</speed>
</trkpt>
<trkpt lat="-7.282850" lon="-34.803055">
<ele>11.559999</ele>
<time>2018-07-31T07:28:53Z</time>
<speed>0.00</speed>
</trkpt>
<trkpt lat="-7.282731" lon="-34.803055">
<ele>31.160000</ele>
<time>2018-07-31T07:34:08Z</time>
<speed>0.00</speed>
</trkpt>
<trkpt lat="-7.282847" lon="-34.803085">
<ele>10.309999</ele>
<time>2018-07-31T07:39:32Z</time>
<speed>0.35</speed>
</trkpt>
<trkpt lat="-7.282835" lon="-34.803345">
<ele>48.700001</ele>
<time>2018-07-31T07:44:56Z</time>
<speed>0.62</speed>
</trkpt>
<trkpt lat="-7.282785" lon="-34.802891">
<ele>16.570000</ele>
<time>2018-07-31T07:50:13Z</time>
<speed>0.00</speed>
</trkpt>
<trkpt lat="-7.282786" lon="-34.803032">
<ele>19.389999</ele>
<time>2018-07-31T07:55:57Z</time>
<speed>0.19</speed>
</trkpt>
<trkpt lat="-7.282779" lon="-34.803047">
<ele>16.510000</ele>
<time>2018-07-31T08:01:34Z</time>
<speed>0.00</speed>
</trkpt>
<trkpt lat="-7.282698" lon="-34.802883">
<ele>13.710000</ele>
<time>2018-07-31T08:06:52Z</time>
<speed>0.00</speed>
</trkpt>
<trkpt lat="-7.282896" lon="-34.803097">
<ele>-4.550000</ele>
<time>2018-07-31T08:12:10Z</time>
<speed>0.00</speed>
</trkpt>
<trkpt lat="-7.283033" lon="-34.803192">
<ele>-44.090000</ele>
<time>2018-07-31T08:17:29Z</time>
<speed>2.42</speed>
</trkpt>
<trkpt lat="-7.282702" lon="-34.802967">
<ele>22.920000</ele>
<time>2018-07-31T08:22:44Z</time>
<speed>0.00</speed>
</trkpt>
<trkpt lat="-7.282915" lon="-34.803028">
<ele>7.490000</ele>
<time>2018-07-31T08:28:02Z</time>
<speed>0.00</speed>
</trkpt>
<trkpt lat="-7.282877" lon="-34.803123">
<ele>-3.030000</ele>
<time>2018-07-31T08:33:18Z</time>
<speed>0.00</speed>
</trkpt>
<trkpt lat="-7.282821" lon="-34.803047">
<ele>7.320000</ele>
<time>2018-07-31T08:38:34Z</time>
<speed>0.00</speed>
</trkpt>
<trkpt lat="-7.282605" lon="-34.802998">
<ele>49.660000</ele>
<time>2018-07-31T08:44:15Z</time>
<speed>0.66</speed>
</trkpt>
<trkpt lat="-7.282858" lon="-34.803093">
<ele>-0.320000</ele>
<time>2018-07-31T08:49:33Z</time>
<speed>0.00</speed>
</trkpt>
<trkpt lat="-7.282908" lon="-34.803043">
<ele>3.970000</ele>
<time>2018-07-31T08:54:51Z</time>
<speed>0.00</speed>
</trkpt>
<trkpt lat="-7.282849" lon="-34.803051">
<ele>22.519999</ele>
<time>2018-07-31T09:00:11Z</time>
<speed>0.00</speed>
</trkpt>
<trkpt lat="-7.282849" lon="-34.803059">
<ele>13.370000</ele>
<time>2018-07-31T09:05:25Z</time>
<speed>0.00</speed>
</trkpt>
<trkpt lat="-7.282705" lon="-34.803017">
<ele>36.529999</ele>
<time>2018-07-31T09:10:49Z</time>
<speed>0.29</speed>
</trkpt>
<trkpt lat="-7.282785" lon="-34.803036">
<ele>12.590000</ele>
<time>2018-07-31T09:16:17Z</time>
<speed>0.61</speed>
</trkpt>
<trkpt lat="-7.282712" lon="-34.803085">
<ele>22.549999</ele>
<time>2018-07-31T09:21:35Z</time>
<speed>0.00</speed>
</trkpt>
<trkpt lat="-7.282782" lon="-34.802998">
<ele>12.570000</ele>
<time>2018-07-31T09:26:49Z</time>
<speed>0.00</speed>
</trkpt>
<trkpt lat="-7.282794" lon="-34.803043">
<ele>0.560000</ele>
<time>2018-07-31T09:32:30Z</time>
<speed>0.31</speed>
</trkpt>
<trkpt lat="-7.282774" lon="-34.802994">
<ele>16.580000</ele>
<time>2018-07-31T09:37:46Z</time>
<speed>0.00</speed>
</trkpt>
<trkpt lat="-7.282842" lon="-34.802994">
<ele>-6.890000</ele>
<time>2018-07-31T09:43:01Z</time>
<speed>0.75</speed>
</trkpt>
<trkpt lat="-7.282768" lon="-34.803009">
<ele>23.000000</ele>
<time>2018-07-31T09:48:16Z</time>
<speed>0.00</speed>
</trkpt>
<trkpt lat="-7.282819" lon="-34.803009">
<ele>9.360000</ele>
<time>2018-07-31T09:53:31Z</time>
<speed>0.00</speed>
</trkpt>
<trkpt lat="-7.282866" lon="-34.802914">
<ele>-5.160000</ele>
<time>2018-07-31T09:58:46Z</time>
<speed>0.00</speed>
</trkpt>
<trkpt lat="-7.282825" lon="-34.803082">
<ele>33.599998</ele>
<time>2018-07-31T10:05:43Z</time>
<speed>0.36</speed>
</trkpt>
<trkpt lat="-7.282714" lon="-34.802856">
<ele>-10.410000</ele>
<time>2018-07-31T10:16:02Z</time>
<speed>0.32</speed>
</trkpt>
<trkpt lat="-7.282780" lon="-34.803005">
<ele>12.880000</ele>
<time>2018-07-31T10:27:35Z</time>
<speed>0.15</speed>
</trkpt>
<trkpt lat="-7.282813" lon="-34.803093">
<ele>17.600000</ele>
<time>2018-07-31T10:35:57Z</time>
<speed>0.29</speed>
</trkpt>
<trkpt lat="-7.282845" lon="-34.803143">
<ele>45.209999</ele>
<time>2018-07-31T10:45:09Z</time>
<speed>0.09</speed>
</trkpt>
<trkpt lat="-7.282840" lon="-34.803097">
<ele>31.309999</ele>
<time>2018-07-31T10:53:36Z</time>
<speed>0.00</speed>
</trkpt>
<trkpt lat="-7.282751" lon="-34.802956">
<ele>40.959999</ele>
<time>2018-07-31T10:59:03Z</time>
<speed>0.30</speed>
</trkpt>
<trkpt lat="-7.282842" lon="-34.803024">
<ele>11.639999</ele>
<time>2018-07-31T11:06:23Z</time>
<speed>0.97</speed>
</trkpt>
<trkpt lat="-7.282745" lon="-34.802998">
<ele>42.469997</ele>
<time>2018-07-31T11:11:38Z</time>
<speed>0.00</speed>
</trkpt>
<trkpt lat="-7.282817" lon="-34.802971">
<ele>15.490000</ele>
<time>2018-07-31T11:16:57Z</time>
<speed>0.00</speed>
</trkpt>
<trkpt lat="-7.282845" lon="-34.803040">
<ele>1.830000</ele>
<time>2018-07-31T11:22:12Z</time>
<speed>0.00</speed>
</trkpt>
<trkpt lat="-7.282726" lon="-34.802925">
<ele>44.049999</ele>
<time>2018-07-31T11:27:47Z</time>
<speed>0.23</speed>
</trkpt>
<trkpt lat="-7.282771" lon="-34.802979">
<ele>20.520000</ele>
<time>2018-07-31T11:33:33Z</time>
<speed>0.53</speed>
</trkpt>
<trkpt lat="-7.282872" lon="-34.803009">
<ele>15.170000</ele>
<time>2018-07-31T11:40:45Z</time>
<speed>0.00</speed>
</trkpt>
<trkpt lat="-7.282788" lon="-34.803074">
<ele>-4.450000</ele>
<time>2018-07-31T11:46:00Z</time>
<speed>0.00</speed>
</trkpt>
<trkpt lat="-7.282872" lon="-34.802994">
<ele>19.760000</ele>
<time>2018-07-31T11:51:20Z</time>
<speed>0.00</speed>
</trkpt>
<trkpt lat="-7.282729" lon="-34.802959">
<ele>29.459999</ele>
<time>2018-07-31T11:56:43Z</time>
<speed>1.26</speed>
</trkpt>
<trkpt lat="-7.282628" lon="-34.803074">
<ele>5.150000</ele>
<time>2018-07-31T12:02:27Z</time>
<speed>0.11</speed>
</trkpt>
<trkpt lat="-7.282870" lon="-34.803001">
<ele>25.000000</ele>
<time>2018-07-31T12:09:00Z</time>
<speed>0.32</speed>
</trkpt>
<trkpt lat="-7.282908" lon="-34.803024">
<ele>39.919998</ele>
<time>2018-07-31T12:16:15Z</time>
<speed>0.57</speed>
</trkpt>
<trkpt lat="-7.282796" lon="-34.803013">
<ele>17.670000</ele>
<time>2018-07-31T12:21:30Z</time>
<speed>0.00</speed>
</trkpt>
<trkpt lat="-7.282893" lon="-34.803043">
<ele>13.790000</ele>
<time>2018-07-31T12:26:46Z</time>
<speed>0.00</speed>
</trkpt>
<trkpt lat="-7.282953" lon="-34.803028">
<ele>23.420000</ele>
<time>2018-07-31T12:32:01Z</time>
<speed>0.00</speed>
</trkpt>
<trkpt lat="-7.282764" lon="-34.803017">
<ele>13.520000</ele>
<time>2018-07-31T12:37:17Z</time>
<speed>0.37</speed>
</trkpt>
<trkpt lat="-7.282713" lon="-34.803024">
<ele>-7.120000</ele>
<time>2018-07-31T12:42:33Z</time>
<speed>0.00</speed>
</trkpt>
<trkpt lat="-7.282720" lon="-34.803009">
<ele>6.550000</ele>
<time>2018-07-31T12:47:48Z</time>
<speed>0.00</speed>
</trkpt>
<trkpt lat="-7.282869" lon="-34.803051">
<ele>37.629997</ele>
<time>2018-07-31T12:53:03Z</time>
<speed>0.00</speed>
</trkpt>
<trkpt lat="-7.282716" lon="-34.802982">
<ele>5.370000</ele>
<time>2018-07-31T12:58:21Z</time>
<speed>0.00</speed>
</trkpt>
<trkpt lat="-7.282792" lon="-34.803013">
<ele>24.000000</ele>
<time>2018-07-31T13:03:43Z</time>
<speed>0.00</speed>
</trkpt>
<trkpt lat="-7.282780" lon="-34.803028">
<ele>-27.189999</ele>
<time>2018-07-31T13:08:59Z</time>
<speed>0.00</speed>
</trkpt>
<trkpt lat="-7.282695" lon="-34.802963">
<ele>-7.670000</ele>
<time>2018-07-31T13:14:17Z</time>
<speed>0.00</speed>
</trkpt>
<trkpt lat="-7.282846" lon="-34.802998">
<ele>27.019999</ele>
<time>2018-07-31T13:19:36Z</time>
<speed>0.40</speed>
</trkpt>
<trkpt lat="-7.282887" lon="-34.803093">
<ele>-7.830000</ele>
<time>2018-07-31T13:24:53Z</time>
<speed>0.00</speed>
</trkpt>
<trkpt lat="-7.282815" lon="-34.803009">
<ele>16.190001</ele>
<time>2018-07-31T13:30:10Z</time>
<speed>0.00</speed>
</trkpt>
<trkpt lat="-7.282893" lon="-34.803097">
<ele>24.799999</ele>
<time>2018-07-31T13:35:43Z</time>
<speed>0.23</speed>
</trkpt>
<trkpt lat="-7.282832" lon="-34.803020">
<ele>-5.570000</ele>
<time>2018-07-31T13:41:03Z</time>
<speed>1.69</speed>
</trkpt>
<trkpt lat="-7.282856" lon="-34.802979">
<ele>17.549999</ele>
<time>2018-07-31T13:46:25Z</time>
<speed>0.00</speed>
</trkpt>
<trkpt lat="-7.282732" lon="-34.802895">
<ele>37.680000</ele>
<time>2018-07-31T13:51:43Z</time>
<speed>0.00</speed>
</trkpt>
<trkpt lat="-7.282948" lon="-34.803204">
<ele>27.430000</ele>
<time>2018-07-31T13:56:59Z</time>
<speed>2.82</speed>
</trkpt>
<trkpt lat="-7.282798" lon="-34.802998">
<ele>4.400000</ele>
<time>2018-07-31T14:02:51Z</time>
<speed>0.00</speed>
</trkpt>
<trkpt lat="-7.282879" lon="-34.803024">
<ele>-4.300000</ele>
<time>2018-07-31T14:08:33Z</time>
<speed>0.00</speed>
</trkpt>
<trkpt lat="-7.282835" lon="-34.803017">
<ele>6.550000</ele>
<time>2018-07-31T14:14:16Z</time>
<speed>0.41</speed>
</trkpt>
<trkpt lat="-7.282988" lon="-34.803047">
<ele>-70.570000</ele>
<time>2018-07-31T14:21:23Z</time>
<speed>0.36</speed>
</trkpt>
<trkpt lat="-7.282763" lon="-34.803200">
<ele>-9.220000</ele>
<time>2018-07-31T14:28:39Z</time>
<speed>0.00</speed>
</trkpt>
<trkpt lat="-7.282788" lon="-34.802971">
<ele>13.620000</ele>
<time>2018-07-31T14:33:58Z</time>
<speed>0.00</speed>
</trkpt>
<trkpt lat="-7.282825" lon="-34.803009">
<ele>14.240000</ele>
<time>2018-07-31T14:39:17Z</time>
<speed>0.13</speed>
</trkpt>
<trkpt lat="-7.282858" lon="-34.802990">
<ele>16.129999</ele>
<time>2018-07-31T14:44:40Z</time>
<speed>0.02</speed>
</trkpt>
<trkpt lat="-7.282821" lon="-34.803040">
<ele>4.350000</ele>
<time>2018-07-31T14:50:03Z</time>
<speed>0.00</speed>
</trkpt>
<trkpt lat="-7.282876" lon="-34.803020">
<ele>0.480000</ele>
<time>2018-07-31T14:55:42Z</time>
<speed>0.20</speed>
</trkpt>
<trkpt lat="-7.282823" lon="-34.803089">
<ele>3.810000</ele>
<time>2018-07-31T15:01:47Z</time>
<speed>0.26</speed>
</trkpt>
<trkpt lat="-7.282813" lon="-34.803120">
<ele>6.370000</ele>
<time>2018-07-31T15:09:24Z</time>
<speed>0.29</speed>
</trkpt>
<trkpt lat="-7.282797" lon="-34.803123">
<ele>6.790000</ele>
<time>2018-07-31T15:17:19Z</time>
<speed>0.69</speed>
</trkpt>
<trkpt lat="-7.282882" lon="-34.803001">
<ele>6.340000</ele>
<time>2018-07-31T15:25:52Z</time>
<speed>1.08</speed>
</trkpt>
<trkpt lat="-7.282815" lon="-34.803089">
<ele>35.799999</ele>
<time>2018-07-31T15:34:56Z</time>
<speed>0.50</speed>
</trkpt>
<trkpt lat="-7.282778" lon="-34.803104">
<ele>33.489998</ele>
<time>2018-07-31T15:44:51Z</time>
<speed>0.38</speed>
</trkpt>
<trkpt lat="-7.282902" lon="-34.802761">
<ele>-27.330000</ele>
<time>2018-07-31T15:50:23Z</time>
<speed>0.48</speed>
</trkpt>
<trkpt lat="-7.282833" lon="-34.803051">
<ele>38.799999</ele>
<time>2018-07-31T15:58:51Z</time>
<speed>0.46</speed>
</trkpt>
<trkpt lat="-7.282818" lon="-34.803051">
<ele>20.029999</ele>
<time>2018-07-31T16:07:23Z</time>
<speed>0.36</speed>
</trkpt>
<trkpt lat="-7.282785" lon="-34.803123">
<ele>48.570000</ele>
<time>2018-07-31T16:15:12Z</time>
<speed>0.74</speed>
</trkpt>
<trkpt lat="-7.282865" lon="-34.803020">
<ele>16.150000</ele>
<time>2018-07-31T16:24:05Z</time>
<speed>0.14</speed>
</trkpt>
<trkpt lat="-7.282840" lon="-34.802979">
<ele>4.370000</ele>
<time>2018-07-31T16:35:26Z</time>
<speed>0.22</speed>
</trkpt>
<trkpt lat="-7.282787" lon="-34.802940">
<ele>37.809998</ele>
<time>2018-07-31T16:46:14Z</time>
<speed>0.00</speed>
</trkpt>
<trkpt lat="-7.282844" lon="-34.803017">
<ele>-0.500000</ele>
<time>2018-07-31T16:51:33Z</time>
<speed>0.24</speed>
</trkpt>
<trkpt lat="-7.282815" lon="-34.802830">
<ele>36.880001</ele>
<time>2018-07-31T16:56:55Z</time>
<speed>0.00</speed>
</trkpt>
<trkpt lat="-7.282834" lon="-34.803162">
<ele>-13.080000</ele>
<time>2018-07-31T17:02:23Z</time>
<speed>0.24</speed>
</trkpt>
<trkpt lat="-7.282780" lon="-34.802910">
<ele>45.189999</ele>
<time>2018-07-31T17:07:44Z</time>
<speed>0.00</speed>
</trkpt>
<trkpt lat="-7.282812" lon="-34.802956">
<ele>24.670000</ele>
<time>2018-07-31T17:13:03Z</time>
<speed>0.37</speed>
</trkpt>
<trkpt lat="-7.282848" lon="-34.803047">
<ele>22.080000</ele>
<time>2018-07-31T17:18:34Z</time>
<speed>0.24</speed>
</trkpt>
<trkpt lat="-7.282856" lon="-34.802986">
<ele>29.760000</ele>
<time>2018-07-31T17:23:54Z</time>
<speed>0.00</speed>
</trkpt>
<trkpt lat="-7.282777" lon="-34.802975">
<ele>30.580000</ele>
<time>2018-07-31T17:29:11Z</time>
<speed>0.00</speed>
</trkpt>
<trkpt lat="-7.282859" lon="-34.802925">
<ele>23.990000</ele>
<time>2018-07-31T17:34:28Z</time>
<speed>0.00</speed>
</trkpt>
<trkpt lat="-7.282575" lon="-34.803017">
<ele>22.279999</ele>
<time>2018-07-31T17:40:00Z</time>
<speed>0.12</speed>
</trkpt>
<trkpt lat="-7.282777" lon="-34.802990">
<ele>15.139999</ele>
<time>2018-07-31T17:45:18Z</time>
<speed>0.21</speed>
</trkpt>
<trkpt lat="-7.282868" lon="-34.803082">
<ele>2.520000</ele>
<time>2018-07-31T17:50:34Z</time>
<speed>0.00</speed>
</trkpt>
<trkpt lat="-7.282816" lon="-34.803043">
<ele>5.880000</ele>
<time>2018-07-31T17:55:51Z</time>
<speed>0.00</speed>
</trkpt>
<trkpt lat="-7.282764" lon="-34.802998">
<ele>24.049999</ele>
<time>2018-07-31T18:01:11Z</time>
<speed>0.00</speed>
</trkpt>
<trkpt lat="-7.282804" lon="-34.802994">
<ele>16.650000</ele>
<time>2018-07-31T18:06:28Z</time>
<speed>0.00</speed>
</trkpt>
<trkpt lat="-7.282775" lon="-34.803089">
<ele>20.119999</ele>
<time>2018-07-31T18:11:46Z</time>
<speed>0.00</speed>
</trkpt>
<trkpt lat="-7.282793" lon="-34.803051">
<ele>8.830000</ele>
<time>2018-07-31T18:17:04Z</time>
<speed>0.07</speed>
</trkpt>
<trkpt lat="-7.282794" lon="-34.803036">
<ele>18.920000</ele>
<time>2018-07-31T18:22:23Z</time>
<speed>0.00</speed>
</trkpt>
<trkpt lat="-7.282837" lon="-34.802979">
<ele>33.209999</ele>
<time>2018-07-31T18:27:42Z</time>
<speed>0.00</speed>
</trkpt>
<trkpt lat="-7.282830" lon="-34.802998">
<ele>2.810000</ele>
<time>2018-07-31T18:33:02Z</time>
<speed>0.00</speed>
</trkpt>
<trkpt lat="-7.282814" lon="-34.803020">
<ele>15.190000</ele>
<time>2018-07-31T18:38:22Z</time>
<speed>0.00</speed>
</trkpt>
<trkpt lat="-7.282860" lon="-34.802864">
<ele>53.529999</ele>
<time>2018-07-31T18:43:46Z</time>
<speed>0.00</speed>
</trkpt>
<trkpt lat="-7.282802" lon="-34.802998">
<ele>17.170000</ele>
<time>2018-07-31T18:49:10Z</time>
<speed>0.00</speed>
</trkpt>
<trkpt lat="-7.282858" lon="-34.802963">
<ele>37.020000</ele>
<time>2018-07-31T18:54:33Z</time>
<speed>0.00</speed>
</trkpt>
<trkpt lat="-7.282889" lon="-34.802906">
<ele>34.509998</ele>
<time>2018-07-31T18:59:59Z</time>
<speed>0.00</speed>
</trkpt>
<trkpt lat="-7.282784" lon="-34.803013">
<ele>7.710000</ele>
<time>2018-07-31T19:05:22Z</time>
<speed>0.00</speed>
</trkpt>
<trkpt lat="-7.282829" lon="-34.802876">
<ele>46.379997</ele>
<time>2018-07-31T19:10:42Z</time>
<speed>0.00</speed>
</trkpt>
<trkpt lat="-7.282846" lon="-34.802860">
<ele>33.469997</ele>
<time>2018-07-31T19:15:59Z</time>
<speed>0.00</speed>
</trkpt>
<trkpt lat="-7.282807" lon="-34.802956">
<ele>29.980000</ele>
<time>2018-07-31T19:21:16Z</time>
<speed>0.00</speed>
</trkpt>
<trkpt lat="-7.282804" lon="-34.803101">
<ele>6.710000</ele>
<time>2018-07-31T19:26:41Z</time>
<speed>0.60</speed>
</trkpt>
<trkpt lat="-7.282798" lon="-34.802986">
<ele>12.290000</ele>
<time>2018-07-31T19:31:58Z</time>
<speed>0.75</speed>
</trkpt>
<trkpt lat="-7.282805" lon="-34.802864">
<ele>37.139999</ele>
<time>2018-07-31T19:37:17Z</time>
<speed>0.00</speed>
</trkpt>
<trkpt lat="-7.282830" lon="-34.803116">
<ele>15.219999</ele>
<time>2018-07-31T19:42:34Z</time>
<speed>0.00</speed>
</trkpt>
<trkpt lat="-7.282800" lon="-34.803059">
<ele>9.130000</ele>
<time>2018-07-31T19:47:51Z</time>
<speed>0.00</speed>
</trkpt>
<trkpt lat="-7.282814" lon="-34.802990">
<ele>19.539999</ele>
<time>2018-07-31T19:53:06Z</time>
<speed>0.00</speed>
</trkpt>
<trkpt lat="-7.282787" lon="-34.803047">
<ele>15.410000</ele>
<time>2018-07-31T19:58:23Z</time>
<speed>0.00</speed>
</trkpt>
<trkpt lat="-7.282793" lon="-34.803040">
<ele>21.129999</ele>
<time>2018-07-31T20:04:21Z</time>
<speed>0.00</speed>
</trkpt>
<trkpt lat="-7.282734" lon="-34.802990">
<ele>18.109999</ele>
<time>2018-07-31T20:09:39Z</time>
<speed>0.00</speed>
</trkpt>
<trkpt lat="-7.282843" lon="-34.803101">
<ele>14.580000</ele>
<time>2018-07-31T20:14:56Z</time>
<speed>0.77</speed>
</trkpt>
<trkpt lat="-7.282759" lon="-34.803040">
<ele>18.619999</ele>
<time>2018-07-31T20:20:13Z</time>
<speed>0.00</speed>
</trkpt>
<trkpt lat="-7.283038" lon="-34.802883">
<ele>45.480000</ele>
<time>2018-07-31T20:25:31Z</time>
<speed>0.00</speed>
</trkpt>
<trkpt lat="-7.282754" lon="-34.803097">
<ele>2.200000</ele>
<time>2018-07-31T20:30:53Z</time>
<speed>0.56</speed>
</trkpt>
<trkpt lat="-7.282904" lon="-34.802956">
<ele>-3.450000</ele>
<time>2018-07-31T20:36:16Z</time>
<speed>0.44</speed>
</trkpt>
<trkpt lat="-7.282672" lon="-34.803165">
<ele>-3.970000</ele>
<time>2018-07-31T20:41:34Z</time>
<speed>0.00</speed>
</trkpt>
<trkpt lat="-7.282770" lon="-34.803085">
<ele>-1.690000</ele>
<time>2018-07-31T20:46:51Z</time>
<speed>0.00</speed>
</trkpt>
<trkpt lat="-7.282784" lon="-34.803036">
<ele>7.690000</ele>
<time>2018-07-31T20:52:09Z</time>
<speed>0.00</speed>
</trkpt>
<trkpt lat="-7.282787" lon="-34.803131">
<ele>-15.360000</ele>
<time>2018-07-31T20:57:26Z</time>
<speed>0.00</speed>
</trkpt>
<trkpt lat="-7.282798" lon="-34.802944">
<ele>29.029999</ele>
<time>2018-07-31T21:02:49Z</time>
<speed>0.65</speed>
</trkpt>
<trkpt lat="-7.282859" lon="-34.802956">
<ele>15.450000</ele>
<time>2018-07-31T21:08:07Z</time>
<speed>2.39</speed>
</trkpt>
<trkpt lat="-7.282808" lon="-34.803146">
<ele>-4.260000</ele>
<time>2018-07-31T21:13:28Z</time>
<speed>2.12</speed>
</trkpt>
<trkpt lat="-7.282805" lon="-34.803017">
<ele>16.369999</ele>
<time>2018-07-31T21:19:01Z</time>
<speed>0.06</speed>
</trkpt>
<trkpt lat="-7.282821" lon="-34.803020">
<ele>7.620000</ele>
<time>2018-07-31T21:24:19Z</time>
<speed>0.00</speed>
</trkpt>
<trkpt lat="-7.282799" lon="-34.803001">
<ele>18.250000</ele>
<time>2018-07-31T21:29:34Z</time>
<speed>0.00</speed>
</trkpt>
<trkpt lat="-7.282860" lon="-34.802933">
<ele>19.049999</ele>
<time>2018-07-31T21:34:51Z</time>
<speed>0.00</speed>
</trkpt>
<trkpt lat="-7.282764" lon="-34.802937">
<ele>16.760000</ele>
<time>2018-07-31T21:40:08Z</time>
<speed>0.00</speed>
</trkpt>
<trkpt lat="-7.282856" lon="-34.803013">
<ele>13.360000</ele>
<time>2018-07-31T21:45:25Z</time>
<speed>0.00</speed>
</trkpt>
<trkpt lat="-7.282864" lon="-34.803009">
<ele>22.309999</ele>
<time>2018-07-31T21:50:42Z</time>
<speed>0.00</speed>
</trkpt>
<trkpt lat="-7.282815" lon="-34.802994">
<ele>32.809998</ele>
<time>2018-07-31T21:55:59Z</time>
<speed>0.00</speed>
</trkpt>
<trkpt lat="-7.282819" lon="-34.803040">
<ele>9.059999</ele>
<time>2018-07-31T22:01:18Z</time>
<speed>0.00</speed>
</trkpt>
<trkpt lat="-7.282805" lon="-34.803055">
<ele>19.510000</ele>
<time>2018-07-31T22:06:34Z</time>
<speed>0.00</speed>
</trkpt>
<trkpt lat="-7.282864" lon="-34.802948">
<ele>18.889999</ele>
<time>2018-07-31T22:11:51Z</time>
<speed>0.00</speed>
</trkpt>
<trkpt lat="-7.282810" lon="-34.802979">
<ele>25.519999</ele>
<time>2018-07-31T22:17:07Z</time>
<speed>0.00</speed>
</trkpt>
<trkpt lat="-7.282675" lon="-34.802986">
<ele>53.770000</ele>
<time>2018-07-31T22:22:25Z</time>
<speed>0.00</speed>
</trkpt>
<trkpt lat="-7.282862" lon="-34.803066">
<ele>-18.590000</ele>
<time>2018-07-31T22:27:42Z</time>
<speed>0.00</speed>
</trkpt>
<trkpt lat="-7.282798" lon="-34.803055">
<ele>14.200000</ele>
<time>2018-07-31T22:32:58Z</time>
<speed>0.00</speed>
</trkpt>
<trkpt lat="-7.282818" lon="-34.802998">
<ele>17.699999</ele>
<time>2018-07-31T22:38:15Z</time>
<speed>0.00</speed>
</trkpt>
<trkpt lat="-7.282743" lon="-34.803478">
<ele>-4.550000</ele>
<time>2018-07-31T22:43:32Z</time>
<speed>1.59</speed>
</trkpt>
<trkpt lat="-7.282769" lon="-34.803085">
<ele>16.510000</ele>
<time>2018-07-31T22:48:49Z</time>
<speed>0.00</speed>
</trkpt>
<trkpt lat="-7.282887" lon="-34.803085">
<ele>25.889999</ele>
<time>2018-07-31T22:54:06Z</time>
<speed>0.00</speed>
</trkpt>
<trkpt lat="-7.282746" lon="-34.803135">
<ele>-28.619999</ele>
<time>2018-07-31T22:59:33Z</time>
<speed>0.74</speed>
</trkpt>
<trkpt lat="-7.282839" lon="-34.803089">
<ele>22.570000</ele>
<time>2018-07-31T23:04:59Z</time>
<speed>0.33</speed>
</trkpt>
<trkpt lat="-7.282811" lon="-34.802994">
<ele>2.220000</ele>
<time>2018-07-31T23:10:52Z</time>
<speed>0.00</speed>
</trkpt>
<trkpt lat="-7.282724" lon="-34.802773">
<ele>8.370000</ele>
<time>2018-07-31T23:16:50Z</time>
<speed>0.00</speed>
</trkpt>
<trkpt lat="-7.282843" lon="-34.803017">
<ele>4.050000</ele>
<time>2018-07-31T23:22:07Z</time>
<speed>0.00</speed>
</trkpt>
<trkpt lat="-7.282797" lon="-34.803024">
<ele>15.509999</ele>
<time>2018-07-31T23:27:25Z</time>
<speed>0.00</speed>
</trkpt>
<trkpt lat="-7.282746" lon="-34.802975">
<ele>19.910000</ele>
<time>2018-07-31T23:32:44Z</time>
<speed>0.00</speed>
</trkpt>
<trkpt lat="-7.282758" lon="-34.803135">
<ele>9.160000</ele>
<time>2018-07-31T23:38:01Z</time>
<speed>3.56</speed>
</trkpt>
<trkpt lat="-7.282853" lon="-34.803185">
<ele>32.090000</ele>
<time>2018-07-31T23:43:18Z</time>
<speed>0.00</speed>
</trkpt>
<trkpt lat="-7.282799" lon="-34.803074">
<ele>8.500000</ele>
<time>2018-07-31T23:48:41Z</time>
<speed>0.00</speed>
</trkpt>
<trkpt lat="-7.282850" lon="-34.803028">
<ele>4.840000</ele>
<time>2018-07-31T23:53:59Z</time>
<speed>0.00</speed>
</trkpt>
<trkpt lat="-7.282820" lon="-34.802979">
<ele>17.020000</ele>
<time>2018-07-31T23:59:26Z</time>
<speed>0.17</speed>
</trkpt>
<trkpt lat="-7.282790" lon="-34.803120">
<ele>18.859999</ele>
<time>2018-08-01T00:04:56Z</time>
<speed>0.29</speed>
</trkpt>
<trkpt lat="-7.282846" lon="-34.802979">
<ele>12.509999</ele>
<time>2018-08-01T00:10:34Z</time>
<speed>0.00</speed>
</trkpt>
<trkpt lat="-7.282824" lon="-34.803055">
<ele>34.570000</ele>
<time>2018-08-01T00:16:07Z</time>
<speed>0.31</speed>
</trkpt>
<trkpt lat="-7.282796" lon="-34.803322">
<ele>27.840000</ele>
<time>2018-08-01T00:22:13Z</time>
<speed>0.65</speed>
</trkpt>
<trkpt lat="-7.282767" lon="-34.802963">
<ele>27.000000</ele>
<time>2018-08-01T00:27:53Z</time>
<speed>0.00</speed>
</trkpt>
<trkpt lat="-7.282763" lon="-34.803272">
<ele>25.100000</ele>
<time>2018-08-01T00:33:11Z</time>
<speed>1.95</speed>
</trkpt>
<trkpt lat="-7.282763" lon="-34.803135">
<ele>19.770000</ele>
<time>2018-08-01T00:38:30Z</time>
<speed>0.00</speed>
</trkpt>
<trkpt lat="-7.282786" lon="-34.803097">
<ele>21.650000</ele>
<time>2018-08-01T00:44:18Z</time>
<speed>0.21</speed>
</trkpt>
<trkpt lat="-7.282751" lon="-34.802940">
<ele>65.430000</ele>
<time>2018-08-01T00:50:30Z</time>
<speed>0.34</speed>
</trkpt>
<trkpt lat="-7.282795" lon="-34.803020">
<ele>-9.020000</ele>
<time>2018-08-01T00:58:48Z</time>
<speed>0.00</speed>
</trkpt>
<trkpt lat="-7.282873" lon="-34.803116">
<ele>22.510000</ele>
<time>2018-08-01T01:05:01Z</time>
<speed>0.31</speed>
</trkpt>
<trkpt lat="-7.282764" lon="-34.803032">
<ele>32.059998</ele>
<time>2018-08-01T01:14:44Z</time>
<speed>0.00</speed>
</trkpt>
<trkpt lat="-7.282819" lon="-34.803024">
<ele>8.420000</ele>
<time>2018-08-01T01:20:25Z</time>
<speed>0.34</speed>
</trkpt>
<trkpt lat="-7.282812" lon="-34.803020">
<ele>16.359999</ele>
<time>2018-08-01T01:29:01Z</time>
<speed>0.68</speed>
</trkpt>
<trkpt lat="-7.282815" lon="-34.802979">
<ele>-13.509999</ele>
<time>2018-08-01T01:38:44Z</time>
<speed>0.32</speed>
</trkpt>
<trkpt lat="-7.282789" lon="-34.803024">
<ele>16.359999</ele>
<time>2018-08-01T01:47:43Z</time>
<speed>0.03</speed>
</trkpt>
<trkpt lat="-7.282773" lon="-34.802994">
<ele>21.189999</ele>
<time>2018-08-01T01:57:00Z</time>
<speed>0.12</speed>
</trkpt>
<trkpt lat="-7.282825" lon="-34.803043">
<ele>44.629997</ele>
<time>2018-08-01T02:05:10Z</time>
<speed>0.00</speed>
</trkpt>
<trkpt lat="-7.282805" lon="-34.803009">
<ele>16.010000</ele>
<time>2018-08-01T02:10:21Z</time>
<speed>0.00</speed>
</trkpt>
<trkpt lat="-7.282787" lon="-34.803001">
<ele>9.840000</ele>
<time>2018-08-01T02:15:34Z</time>
<speed>0.00</speed>
</trkpt>
<trkpt lat="-7.282720" lon="-34.803051">
<ele>20.299999</ele>
<time>2018-08-01T02:20:46Z</time>
<speed>0.20</speed>
</trkpt>
<trkpt lat="-7.282797" lon="-34.803024">
<ele>10.620000</ele>
<time>2018-08-01T02:25:58Z</time>
<speed>1.24</speed>
</trkpt>
<trkpt lat="-7.282815" lon="-34.803074">
<ele>23.279999</ele>
<time>2018-08-01T02:31:10Z</time>
<speed>0.00</speed>
</trkpt>
<trkpt lat="-7.282862" lon="-34.803051">
<ele>8.720000</ele>
<time>2018-08-01T02:36:22Z</time>
<speed>0.20</speed>
</trkpt>
<trkpt lat="-7.282826" lon="-34.803104">
<ele>9.300000</ele>
<time>2018-08-01T02:41:36Z</time>
<speed>0.00</speed>
</trkpt>
<trkpt lat="-7.282809" lon="-34.803097">
<ele>21.270000</ele>
<time>2018-08-01T02:46:48Z</time>
<speed>0.00</speed>
</trkpt>
<trkpt lat="-7.282830" lon="-34.803017">
<ele>13.620000</ele>
<time>2018-08-01T02:52:01Z</time>
<speed>0.00</speed>
</trkpt>
<trkpt lat="-7.282831" lon="-34.802994">
<ele>24.719999</ele>
<time>2018-08-01T02:57:13Z</time>
<speed>0.00</speed>
</trkpt>
</trkseg>
</trk>
<trk>
<name>20180923-000105(12)</name>
<desc>Color:004000ff</desc>
<trkseg>
<trkpt lat="-7.282832" lon="-34.803043">
<ele>19.469999</ele>
<time>2018-08-01T03:02:31Z</time>
<speed>0.00</speed>
</trkpt>
<trkpt lat="-7.282775" lon="-34.803024">
<ele>24.189999</ele>
<time>2018-08-01T03:07:45Z</time>
<speed>0.19</speed>
</trkpt>
<trkpt lat="-7.282829" lon="-34.803028">
<ele>8.559999</ele>
<time>2018-08-01T03:12:59Z</time>
<speed>0.08</speed>
</trkpt>
<trkpt lat="-7.282801" lon="-34.803051">
<ele>15.809999</ele>
<time>2018-08-01T03:18:31Z</time>
<speed>0.12</speed>
</trkpt>
<trkpt lat="-7.282791" lon="-34.803059">
<ele>13.299999</ele>
<time>2018-08-01T03:23:44Z</time>
<speed>0.00</speed>
</trkpt>
<trkpt lat="-7.282752" lon="-34.803066">
<ele>-22.219999</ele>
<time>2018-08-01T03:28:57Z</time>
<speed>0.00</speed>
</trkpt>
<trkpt lat="-7.282784" lon="-34.803032">
<ele>9.340000</ele>
<time>2018-08-01T03:34:09Z</time>
<speed>0.00</speed>
</trkpt>
<trkpt lat="-7.282838" lon="-34.803005">
<ele>6.900000</ele>
<time>2018-08-01T03:39:22Z</time>
<speed>0.00</speed>
</trkpt>
<trkpt lat="-7.282779" lon="-34.802998">
<ele>16.279999</ele>
<time>2018-08-01T03:44:34Z</time>
<speed>0.00</speed>
</trkpt>
<trkpt lat="-7.282806" lon="-34.803028">
<ele>12.080000</ele>
<time>2018-08-01T03:49:46Z</time>
<speed>0.16</speed>
</trkpt>
<trkpt lat="-7.282741" lon="-34.803005">
<ele>17.949999</ele>
<time>2018-08-01T03:54:59Z</time>
<speed>0.00</speed>
</trkpt>
<trkpt lat="-7.282808" lon="-34.803024">
<ele>8.940000</ele>
<time>2018-08-01T04:00:15Z</time>
<speed>0.00</speed>
</trkpt>
<trkpt lat="-7.282736" lon="-34.802925">
<ele>21.920000</ele>
<time>2018-08-01T04:05:34Z</time>
<speed>0.11</speed>
</trkpt>
<trkpt lat="-7.282892" lon="-34.803001">
<ele>14.110000</ele>
<time>2018-08-01T04:10:47Z</time>
<speed>0.00</speed>
</trkpt>
<trkpt lat="-7.282919" lon="-34.802998">
<ele>7.560000</ele>
<time>2018-08-01T04:16:04Z</time>
<speed>0.00</speed>
</trkpt>
<trkpt lat="-7.282919" lon="-34.802994">
<ele>14.929999</ele>
<time>2018-08-01T04:21:16Z</time>
<speed>0.00</speed>
</trkpt>
<trkpt lat="-7.282849" lon="-34.802994">
<ele>12.000000</ele>
<time>2018-08-01T04:26:29Z</time>
<speed>0.00</speed>
</trkpt>
<trkpt lat="-7.282885" lon="-34.803036">
<ele>7.070000</ele>
<time>2018-08-01T04:31:42Z</time>
<speed>0.00</speed>
</trkpt>
<trkpt lat="-7.282771" lon="-34.803051">
<ele>2.720000</ele>
<time>2018-08-01T04:36:56Z</time>
<speed>0.00</speed>
</trkpt>
<trkpt lat="-7.282780" lon="-34.803127">
<ele>-17.559999</ele>
<time>2018-08-01T04:42:09Z</time>
<speed>0.00</speed>
</trkpt>
<trkpt lat="-7.282770" lon="-34.803020">
<ele>21.490000</ele>
<time>2018-08-01T04:47:22Z</time>
<speed>0.00</speed>
</trkpt>
<trkpt lat="-7.282858" lon="-34.803062">
<ele>-5.170000</ele>
<time>2018-08-01T04:53:03Z</time>
<speed>0.32</speed>
</trkpt>
<trkpt lat="-7.282856" lon="-34.803040">
<ele>17.670000</ele>
<time>2018-08-01T04:58:19Z</time>
<speed>0.00</speed>
</trkpt>
<trkpt lat="-7.282787" lon="-34.803020">
<ele>20.949999</ele>
<time>2018-08-01T05:03:38Z</time>
<speed>0.00</speed>
</trkpt>
<trkpt lat="-7.282834" lon="-34.803005">
<ele>39.669998</ele>
<time>2018-08-01T05:08:56Z</time>
<speed>0.00</speed>
</trkpt>
<trkpt lat="-7.282768" lon="-34.803013">
<ele>22.439999</ele>
<time>2018-08-01T05:14:09Z</time>
<speed>0.11</speed>
</trkpt>
<trkpt lat="-7.282831" lon="-34.803055">
<ele>-3.840000</ele>
<time>2018-08-01T05:19:23Z</time>
<speed>0.00</speed>
</trkpt>
<trkpt lat="-7.282780" lon="-34.803009">
<ele>30.580000</ele>
<time>2018-08-01T05:24:35Z</time>
<speed>0.00</speed>
</trkpt>
<trkpt lat="-7.282781" lon="-34.803013">
<ele>26.139999</ele>
<time>2018-08-01T05:29:49Z</time>
<speed>0.00</speed>
</trkpt>
<trkpt lat="-7.282901" lon="-34.803047">
<ele>-11.969999</ele>
<time>2018-08-01T05:35:02Z</time>
<speed>0.00</speed>
</trkpt>
<trkpt lat="-7.282835" lon="-34.803074">
<ele>3.830000</ele>
<time>2018-08-01T05:40:15Z</time>
<speed>0.13</speed>
</trkpt>
<trkpt lat="-7.282814" lon="-34.803036">
<ele>15.530000</ele>
<time>2018-08-01T05:45:29Z</time>
<speed>0.00</speed>
</trkpt>
<trkpt lat="-7.282848" lon="-34.803009">
<ele>7.990000</ele>
<time>2018-08-01T05:50:43Z</time>
<speed>0.00</speed>
</trkpt>
<trkpt lat="-7.282780" lon="-34.803078">
<ele>-17.809999</ele>
<time>2018-08-01T05:55:57Z</time>
<speed>0.00</speed>
</trkpt>
<trkpt lat="-7.282870" lon="-34.803024">
<ele>21.730000</ele>
<time>2018-08-01T06:01:13Z</time>
<speed>0.11</speed>
</trkpt>
<trkpt lat="-7.282784" lon="-34.802994">
<ele>20.500000</ele>
<time>2018-08-01T06:06:40Z</time>
<speed>0.13</speed>
</trkpt>
<trkpt lat="-7.282842" lon="-34.803013">
<ele>9.410000</ele>
<time>2018-08-01T06:12:07Z</time>
<speed>0.28</speed>
</trkpt>
<trkpt lat="-7.282801" lon="-34.803032">
<ele>32.020000</ele>
<time>2018-08-01T06:17:35Z</time>
<speed>0.19</speed>
</trkpt>
<trkpt lat="-7.282796" lon="-34.803017">
<ele>2.090000</ele>
<time>2018-08-01T06:23:19Z</time>
<speed>0.17</speed>
</trkpt>
<trkpt lat="-7.282796" lon="-34.802994">
<ele>13.349999</ele>
<time>2018-08-01T06:29:54Z</time>
<speed>0.00</speed>
</trkpt>
<trkpt lat="-7.282846" lon="-34.803074">
<ele>20.990000</ele>
<time>2018-08-01T06:35:09Z</time>
<speed>0.00</speed>
</trkpt>
<trkpt lat="-7.282811" lon="-34.803070">
<ele>24.779999</ele>
<time>2018-08-01T06:40:25Z</time>
<speed>0.00</speed>
</trkpt>
<trkpt lat="-7.282806" lon="-34.803070">
<ele>12.700000</ele>
<time>2018-08-01T06:45:40Z</time>
<speed>0.00</speed>
</trkpt>
<trkpt lat="-7.282729" lon="-34.803059">
<ele>17.760000</ele>
<time>2018-08-01T06:50:55Z</time>
<speed>0.29</speed>
</trkpt>
<trkpt lat="-7.282794" lon="-34.803082">
<ele>4.520000</ele>
<time>2018-08-01T06:56:10Z</time>
<speed>0.00</speed>
</trkpt>
<trkpt lat="-7.282858" lon="-34.803123">
<ele>-8.460000</ele>
<time>2018-08-01T07:01:31Z</time>
<speed>0.00</speed>
</trkpt>
<trkpt lat="-7.282827" lon="-34.803066">
<ele>9.050000</ele>
<time>2018-08-01T07:06:47Z</time>
<speed>0.00</speed>
</trkpt>
<trkpt lat="-7.282793" lon="-34.803036">
<ele>-5.060000</ele>
<time>2018-08-01T07:12:03Z</time>
<speed>0.00</speed>
</trkpt>
<trkpt lat="-7.282870" lon="-34.803013">
<ele>8.030000</ele>
<time>2018-08-01T07:17:18Z</time>
<speed>0.00</speed>
</trkpt>
<trkpt lat="-7.282827" lon="-34.803043">
<ele>17.279999</ele>
<time>2018-08-01T07:22:33Z</time>
<speed>0.00</speed>
</trkpt>
<trkpt lat="-7.282873" lon="-34.803055">
<ele>11.080000</ele>
<time>2018-08-01T07:27:51Z</time>
<speed>0.00</speed>
</trkpt>
<trkpt lat="-7.282771" lon="-34.803074">
<ele>21.139999</ele>
<time>2018-08-01T07:33:06Z</time>
<speed>0.00</speed>
</trkpt>
<trkpt lat="-7.282811" lon="-34.802990">
<ele>26.869999</ele>
<time>2018-08-01T07:38:37Z</time>
<speed>0.16</speed>
</trkpt>
<trkpt lat="-7.282704" lon="-34.802780">
<ele>5.130000</ele>
<time>2018-08-01T07:44:06Z</time>
<speed>0.40</speed>
</trkpt>
<trkpt lat="-7.282733" lon="-34.803207">
<ele>35.930000</ele>
<time>2018-08-01T07:49:24Z</time>
<speed>0.00</speed>
</trkpt>
<trkpt lat="-7.282723" lon="-34.803078">
<ele>25.219999</ele>
<time>2018-08-01T07:55:01Z</time>
<speed>0.12</speed>
</trkpt>
<trkpt lat="-7.282800" lon="-34.803047">
<ele>9.420000</ele>
<time>2018-08-01T08:00:23Z</time>
<speed>0.00</speed>
</trkpt>
<trkpt lat="-7.282793" lon="-34.802975">
<ele>15.179999</ele>
<time>2018-08-01T08:05:40Z</time>
<speed>0.00</speed>
</trkpt>
<trkpt lat="-7.282746" lon="-34.802975">
<ele>15.730000</ele>
<time>2018-08-01T08:10:57Z</time>
<speed>0.00</speed>
</trkpt>
<trkpt lat="-7.283040" lon="-34.803059">
<ele>-20.020000</ele>
<time>2018-08-01T08:16:14Z</time>
<speed>0.00</speed>
</trkpt>
<trkpt lat="-7.282828" lon="-34.803051">
<ele>13.860000</ele>
<time>2018-08-01T08:21:31Z</time>
<speed>0.00</speed>
</trkpt>
<trkpt lat="-7.282782" lon="-34.803047">
<ele>15.700000</ele>
<time>2018-08-01T08:26:49Z</time>
<speed>0.00</speed>
</trkpt>
<trkpt lat="-7.282856" lon="-34.803032">
<ele>20.449999</ele>
<time>2018-08-01T08:32:06Z</time>
<speed>0.00</speed>
</trkpt>
<trkpt lat="-7.282961" lon="-34.802864">
<ele>-41.079998</ele>
<time>2018-08-01T08:37:23Z</time>
<speed>0.00</speed>
</trkpt>
<trkpt lat="-7.282744" lon="-34.803020">
<ele>28.709999</ele>
<time>2018-08-01T08:42:40Z</time>
<speed>0.00</speed>
</trkpt>
<trkpt lat="-7.282873" lon="-34.803024">
<ele>9.730000</ele>
<time>2018-08-01T08:47:57Z</time>
<speed>0.00</speed>
</trkpt>
<trkpt lat="-7.282796" lon="-34.803066">
<ele>16.949999</ele>
<time>2018-08-01T08:53:14Z</time>
<speed>0.00</speed>
</trkpt>
<trkpt lat="-7.282615" lon="-34.802967">
<ele>20.639999</ele>
<time>2018-08-01T08:59:12Z</time>
<speed>0.09</speed>
</trkpt>
<trkpt lat="-7.282819" lon="-34.803040">
<ele>16.359999</ele>
<time>2018-08-01T09:04:47Z</time>
<speed>0.00</speed>
</trkpt>
<trkpt lat="-7.282857" lon="-34.802979">
<ele>13.360000</ele>
<time>2018-08-01T09:09:52Z</time>
<speed>0.00</speed>
</trkpt>
<trkpt lat="-7.282777" lon="-34.803085">
<ele>11.460000</ele>
<time>2018-08-01T09:14:57Z</time>
<speed>0.00</speed>
</trkpt>
<trkpt lat="-7.282826" lon="-34.803085">
<ele>7.230000</ele>
<time>2018-08-01T09:20:02Z</time>
<speed>0.60</speed>
</trkpt>
<trkpt lat="-7.282784" lon="-34.803047">
<ele>21.799999</ele>
<time>2018-08-01T09:25:08Z</time>
<speed>0.00</speed>
</trkpt>
<trkpt lat="-7.282765" lon="-34.803127">
<ele>23.789999</ele>
<time>2018-08-01T09:30:14Z</time>
<speed>0.00</speed>
</trkpt>
<trkpt lat="-7.282760" lon="-34.803013">
<ele>18.180000</ele>
<time>2018-08-01T09:35:20Z</time>
<speed>0.00</speed>
</trkpt>
<trkpt lat="-7.282863" lon="-34.802826">
<ele>4.940000</ele>
<time>2018-08-01T09:40:26Z</time>
<speed>0.00</speed>
</trkpt>
<trkpt lat="-7.282784" lon="-34.803093">
<ele>19.740000</ele>
<time>2018-08-01T09:45:32Z</time>
<speed>0.00</speed>
</trkpt>
<trkpt lat="-7.282830" lon="-34.802982">
<ele>3.060000</ele>
<time>2018-08-01T09:50:37Z</time>
<speed>0.00</speed>
</trkpt>
<trkpt lat="-7.282826" lon="-34.802975">
<ele>7.120000</ele>
<time>2018-08-01T09:55:42Z</time>
<speed>0.00</speed>
</trkpt>
<trkpt lat="-7.282826" lon="-34.802975">
<ele>7.120000</ele>
<time>2018-08-01T10:04:57Z</time>
<speed>0.00</speed>
</trkpt>
<trkpt lat="-7.282804" lon="-34.803020">
<ele>16.750000</ele>
<time>2018-08-01T10:27:27Z</time>
<speed>0.63</speed>
</trkpt>
<trkpt lat="-7.282907" lon="-34.802929">
<ele>-8.120000</ele>
<time>2018-08-01T10:52:18Z</time>
<speed>0.00</speed>
</trkpt>
<trkpt lat="-7.282818" lon="-34.803066">
<ele>17.180000</ele>
<time>2018-08-01T11:08:24Z</time>
<speed>0.48</speed>
</trkpt>
<trkpt lat="-7.282789" lon="-34.803066">
<ele>25.480000</ele>
<time>2018-08-01T11:24:59Z</time>
<speed>0.00</speed>
</trkpt>
<trkpt lat="-7.282820" lon="-34.803123">
<ele>15.469999</ele>
<time>2018-08-01T11:36:54Z</time>
<speed>0.00</speed>
</trkpt>
<trkpt lat="-7.282829" lon="-34.802994">
<ele>8.500000</ele>
<time>2018-08-01T11:42:14Z</time>
<speed>0.00</speed>
</trkpt>
<trkpt lat="-7.282774" lon="-34.803097">
<ele>21.570000</ele>
<time>2018-08-01T11:47:35Z</time>
<speed>0.00</speed>
</trkpt>
<trkpt lat="-7.282701" lon="-34.803135">
<ele>21.850000</ele>
<time>2018-08-01T11:53:17Z</time>
<speed>0.25</speed>
</trkpt>
<trkpt lat="-7.282845" lon="-34.803059">
<ele>12.690000</ele>
<time>2018-08-01T11:58:59Z</time>
<speed>0.00</speed>
</trkpt>
<trkpt lat="-7.282749" lon="-34.803078">
<ele>19.529999</ele>
<time>2018-08-01T12:04:31Z</time>
<speed>0.39</speed>
</trkpt>
<trkpt lat="-7.282805" lon="-34.803051">
<ele>12.139999</ele>
<time>2018-08-01T12:09:40Z</time>
<speed>0.16</speed>
</trkpt>
<trkpt lat="-7.282877" lon="-34.803085">
<ele>-0.600000</ele>
<time>2018-08-01T12:14:49Z</time>
<speed>0.00</speed>
</trkpt>
<trkpt lat="-7.282797" lon="-34.803108">
<ele>5.800000</ele>
<time>2018-08-01T12:19:59Z</time>
<speed>0.00</speed>
</trkpt>
<trkpt lat="-7.282803" lon="-34.803043">
<ele>2.820000</ele>
<time>2018-08-01T12:25:10Z</time>
<speed>0.00</speed>
</trkpt>
<trkpt lat="-7.282866" lon="-34.803062">
<ele>15.250000</ele>
<time>2018-08-01T12:30:20Z</time>
<speed>0.00</speed>
</trkpt>
<trkpt lat="-7.282861" lon="-34.803036">
<ele>22.100000</ele>
<time>2018-08-01T12:35:32Z</time>
<speed>0.00</speed>
</trkpt>
<trkpt lat="-7.282813" lon="-34.803150">
<ele>10.650000</ele>
<time>2018-08-01T12:40:41Z</time>
<speed>0.00</speed>
</trkpt>
<trkpt lat="-7.282783" lon="-34.803009">
<ele>0.100000</ele>
<time>2018-08-01T12:45:55Z</time>
<speed>0.00</speed>
</trkpt>
<trkpt lat="-7.282821" lon="-34.803032">
<ele>22.359999</ele>
<time>2018-08-01T12:51:04Z</time>
<speed>0.56</speed>
</trkpt>
<trkpt lat="-7.282806" lon="-34.802986">
<ele>25.309999</ele>
<time>2018-08-01T12:56:15Z</time>
<speed>0.00</speed>
</trkpt>
<trkpt lat="-7.282891" lon="-34.803143">
<ele>51.779999</ele>
<time>2018-08-01T13:01:50Z</time>
<speed>0.42</speed>
</trkpt>
<trkpt lat="-7.282779" lon="-34.803001">
<ele>-13.400000</ele>
<time>2018-08-01T13:07:09Z</time>
<speed>0.00</speed>
</trkpt>
<trkpt lat="-7.282933" lon="-34.803062">
<ele>15.070000</ele>
<time>2018-08-01T13:12:23Z</time>
<speed>1.78</speed>
</trkpt>
<trkpt lat="-7.282811" lon="-34.802944">
<ele>0.860000</ele>
<time>2018-08-01T13:17:36Z</time>
<speed>0.00</speed>
</trkpt>
<trkpt lat="-7.282840" lon="-34.803051">
<ele>12.910000</ele>
<time>2018-08-01T13:22:47Z</time>
<speed>0.00</speed>
</trkpt>
<trkpt lat="-7.282786" lon="-34.802994">
<ele>14.750000</ele>
<time>2018-08-01T13:28:00Z</time>
<speed>0.00</speed>
</trkpt>
<trkpt lat="-7.282831" lon="-34.803059">
<ele>49.239998</ele>
<time>2018-08-01T13:33:18Z</time>
<speed>0.48</speed>
</trkpt>
<trkpt lat="-7.282771" lon="-34.802986">
<ele>11.210000</ele>
<time>2018-08-01T13:38:32Z</time>
<speed>0.00</speed>
</trkpt>
<trkpt lat="-7.282834" lon="-34.803001">
<ele>-9.490000</ele>
<time>2018-08-01T13:43:45Z</time>
<speed>0.00</speed>
</trkpt>
<trkpt lat="-7.282819" lon="-34.803009">
<ele>-13.759999</ele>
<time>2018-08-01T13:49:16Z</time>
<speed>0.07</speed>
</trkpt>
<trkpt lat="-7.282863" lon="-34.803089">
<ele>-1.160000</ele>
<time>2018-08-01T13:54:32Z</time>
<speed>0.64</speed>
</trkpt>
<trkpt lat="-7.282912" lon="-34.803043">
<ele>2.610000</ele>
<time>2018-08-01T14:00:20Z</time>
<speed>0.33</speed>
</trkpt>
<trkpt lat="-7.282901" lon="-34.803028">
<ele>9.960000</ele>
<time>2018-08-01T14:06:14Z</time>
<speed>0.00</speed>
</trkpt>
<trkpt lat="-7.282787" lon="-34.803074">
<ele>33.969997</ele>
<time>2018-08-01T14:11:28Z</time>
<speed>0.00</speed>
</trkpt>
<trkpt lat="-7.282957" lon="-34.802959">
<ele>-5.170000</ele>
<time>2018-08-01T14:16:43Z</time>
<speed>0.03</speed>
</trkpt>
<trkpt lat="-7.282768" lon="-34.803066">
<ele>28.139999</ele>
<time>2018-08-01T14:21:58Z</time>
<speed>7.86</speed>
</trkpt>
<trkpt lat="-7.282819" lon="-34.802998">
<ele>27.519999</ele>
<time>2018-08-01T14:27:12Z</time>
<speed>0.36</speed>
</trkpt>
<trkpt lat="-7.282724" lon="-34.803135">
<ele>32.119999</ele>
<time>2018-08-01T14:32:30Z</time>
<speed>0.00</speed>
</trkpt>
<trkpt lat="-7.282831" lon="-34.803089">
<ele>-1.570000</ele>
<time>2018-08-01T14:37:44Z</time>
<speed>0.00</speed>
</trkpt>
<trkpt lat="-7.282865" lon="-34.803055">
<ele>3.490000</ele>
<time>2018-08-01T14:42:57Z</time>
<speed>0.00</speed>
</trkpt>
<trkpt lat="-7.282786" lon="-34.803078">
<ele>25.639999</ele>
<time>2018-08-01T14:48:11Z</time>
<speed>0.00</speed>
</trkpt>
<trkpt lat="-7.282891" lon="-34.803013">
<ele>4.350000</ele>
<time>2018-08-01T14:53:26Z</time>
<speed>0.00</speed>
</trkpt>
<trkpt lat="-7.282808" lon="-34.803097">
<ele>20.049999</ele>
<time>2018-08-01T14:58:45Z</time>
<speed>0.00</speed>
</trkpt>
<trkpt lat="-7.282751" lon="-34.803185">
<ele>35.759998</ele>
<time>2018-08-01T15:04:51Z</time>
<speed>0.11</speed>
</trkpt>
<trkpt lat="-7.282945" lon="-34.802883">
<ele>-20.070000</ele>
<time>2018-08-01T15:11:05Z</time>
<speed>1.76</speed>
</trkpt>
<trkpt lat="-7.282883" lon="-34.803066">
<ele>38.820000</ele>
<time>2018-08-01T15:16:56Z</time>
<speed>0.99</speed>
</trkpt>
<trkpt lat="-7.282834" lon="-34.803047">
<ele>35.329998</ele>
<time>2018-08-01T15:23:51Z</time>
<speed>0.00</speed>
</trkpt>
<trkpt lat="-7.282799" lon="-34.803158">
<ele>12.500000</ele>
<time>2018-08-01T15:29:09Z</time>
<speed>0.00</speed>
</trkpt>
<trkpt lat="-7.282803" lon="-34.803143">
<ele>8.550000</ele>
<time>2018-08-01T15:34:30Z</time>
<speed>0.00</speed>
</trkpt>
<trkpt lat="-7.282925" lon="-34.802616">
<ele>34.549999</ele>
<time>2018-08-01T15:39:50Z</time>
<speed>1.71</speed>
</trkpt>
<trkpt lat="-7.282848" lon="-34.803062">
<ele>21.250000</ele>
<time>2018-08-01T15:45:16Z</time>
<speed>0.00</speed>
</trkpt>
<trkpt lat="-7.282891" lon="-34.803024">
<ele>22.379999</ele>
<time>2018-08-01T15:51:02Z</time>
<speed>0.35</speed>
</trkpt>
<trkpt lat="-7.282765" lon="-34.803043">
<ele>9.590000</ele>
<time>2018-08-01T15:57:16Z</time>
<speed>0.90</speed>
</trkpt>
<trkpt lat="-7.282938" lon="-34.803230">
<ele>-87.570000</ele>
<time>2018-08-01T16:04:25Z</time>
<speed>0.00</speed>
</trkpt>
<trkpt lat="-7.282819" lon="-34.802971">
<ele>25.039999</ele>
<time>2018-08-01T16:10:37Z</time>
<speed>0.07</speed>
</trkpt>
<trkpt lat="-7.282807" lon="-34.803059">
<ele>2.550000</ele>
<time>2018-08-01T16:17:52Z</time>
<speed>0.04</speed>
</trkpt>
<trkpt lat="-7.282888" lon="-34.803051">
<ele>8.000000</ele>
<time>2018-08-01T16:24:49Z</time>
<speed>0.20</speed>
</trkpt>
<trkpt lat="-7.282911" lon="-34.802910">
<ele>-3.760000</ele>
<time>2018-08-01T16:32:21Z</time>
<speed>0.00</speed>
</trkpt>
<trkpt lat="-7.282775" lon="-34.803143">
<ele>-13.170000</ele>
<time>2018-08-01T16:37:55Z</time>
<speed>0.20</speed>
</trkpt>
<trkpt lat="-7.282917" lon="-34.802864">
<ele>35.739998</ele>
<time>2018-08-01T16:45:29Z</time>
<speed>0.06</speed>
</trkpt>
<trkpt lat="-7.282798" lon="-34.803078">
<ele>3.560000</ele>
<time>2018-08-01T16:53:41Z</time>
<speed>0.00</speed>
</trkpt>
<trkpt lat="-7.282811" lon="-34.803123">
<ele>2.860000</ele>
<time>2018-08-01T16:59:23Z</time>
<speed>0.13</speed>
</trkpt>
<trkpt lat="-7.282843" lon="-34.803085">
<ele>22.059999</ele>
<time>2018-08-01T17:06:40Z</time>
<speed>0.00</speed>
</trkpt>
<trkpt lat="-7.282810" lon="-34.803066">
<ele>4.770000</ele>
<time>2018-08-01T17:11:53Z</time>
<speed>0.00</speed>
</trkpt>
<trkpt lat="-7.282839" lon="-34.803089">
<ele>3.110000</ele>
<time>2018-08-01T17:17:06Z</time>
<speed>0.00</speed>
</trkpt>
<trkpt lat="-7.282870" lon="-34.802948">
<ele>23.930000</ele>
<time>2018-08-01T17:22:21Z</time>
<speed>0.00</speed>
</trkpt>
<trkpt lat="-7.282720" lon="-34.803131">
<ele>-2.910000</ele>
<time>2018-08-01T17:27:46Z</time>
<speed>0.00</speed>
</trkpt>
<trkpt lat="-7.282809" lon="-34.803070">
<ele>27.519999</ele>
<time>2018-08-01T17:33:31Z</time>
<speed>0.12</speed>
</trkpt>
<trkpt lat="-7.282743" lon="-34.803112">
<ele>32.549999</ele>
<time>2018-08-01T17:39:49Z</time>
<speed>0.00</speed>
</trkpt>
<trkpt lat="-7.282846" lon="-34.803051">
<ele>16.049999</ele>
<time>2018-08-01T17:45:05Z</time>
<speed>0.00</speed>
</trkpt>
<trkpt lat="-7.282811" lon="-34.803055">
<ele>12.000000</ele>
<time>2018-08-01T17:50:21Z</time>
<speed>0.00</speed>
</trkpt>
<trkpt lat="-7.282813" lon="-34.803066">
<ele>-6.470000</ele>
<time>2018-08-01T17:55:41Z</time>
<speed>0.00</speed>
</trkpt>
<trkpt lat="-7.282780" lon="-34.803089">
<ele>4.310000</ele>
<time>2018-08-01T18:01:04Z</time>
<speed>0.00</speed>
</trkpt>
<trkpt lat="-7.282856" lon="-34.802937">
<ele>42.829998</ele>
<time>2018-08-01T18:06:30Z</time>
<speed>0.00</speed>
</trkpt>
<trkpt lat="-7.282798" lon="-34.803009">
<ele>53.539997</ele>
<time>2018-08-01T18:11:50Z</time>
<speed>0.00</speed>
</trkpt>
<trkpt lat="-7.282802" lon="-34.803123">
<ele>-19.240000</ele>
<time>2018-08-01T18:17:14Z</time>
<speed>0.06</speed>
</trkpt>
<trkpt lat="-7.282817" lon="-34.803272">
<ele>-48.439999</ele>
<time>2018-08-01T18:22:45Z</time>
<speed>0.00</speed>
</trkpt>
<trkpt lat="-7.282835" lon="-34.803139">
<ele>-14.710000</ele>
<time>2018-08-01T18:28:07Z</time>
<speed>1.00</speed>
</trkpt>
<trkpt lat="-7.282768" lon="-34.802998">
<ele>-7.650000</ele>
<time>2018-08-01T18:33:31Z</time>
<speed>3.14</speed>
</trkpt>
<trkpt lat="-7.282811" lon="-34.803143">
<ele>13.309999</ele>
<time>2018-08-01T18:38:54Z</time>
<speed>0.00</speed>
</trkpt>
<trkpt lat="-7.282850" lon="-34.803013">
<ele>32.410000</ele>
<time>2018-08-01T18:44:14Z</time>
<speed>0.00</speed>
</trkpt>
<trkpt lat="-7.282923" lon="-34.802887">
<ele>67.739998</ele>
<time>2018-08-01T18:49:36Z</time>
<speed>0.00</speed>
</trkpt>
<trkpt lat="-7.282850" lon="-34.803005">
<ele>28.699999</ele>
<time>2018-08-01T18:54:57Z</time>
<speed>0.00</speed>
</trkpt>
<trkpt lat="-7.282795" lon="-34.803104">
<ele>-1.420000</ele>
<time>2018-08-01T19:00:51Z</time>
<speed>0.12</speed>
</trkpt>
<trkpt lat="-7.282816" lon="-34.803082">
<ele>27.099998</ele>
<time>2018-08-01T19:06:06Z</time>
<speed>0.00</speed>
</trkpt>
<trkpt lat="-7.282788" lon="-34.803024">
<ele>-2.550000</ele>
<time>2018-08-01T19:11:24Z</time>
<speed>1.02</speed>
</trkpt>
<trkpt lat="-7.282828" lon="-34.802994">
<ele>20.139999</ele>
<time>2018-08-01T19:16:38Z</time>
<speed>0.00</speed>
</trkpt>
<trkpt lat="-7.282827" lon="-34.803009">
<ele>-8.139999</ele>
<time>2018-08-01T19:21:53Z</time>
<speed>0.00</speed>
</trkpt>
<trkpt lat="-7.282813" lon="-34.802979">
<ele>21.809999</ele>
<time>2018-08-01T19:27:08Z</time>
<speed>0.00</speed>
</trkpt>
<trkpt lat="-7.282865" lon="-34.803013">
<ele>27.930000</ele>
<time>2018-08-01T19:32:23Z</time>
<speed>0.00</speed>
</trkpt>
<trkpt lat="-7.282807" lon="-34.802860">
<ele>22.340000</ele>
<time>2018-08-01T19:37:38Z</time>
<speed>0.00</speed>
</trkpt>
<trkpt lat="-7.282832" lon="-34.803040">
<ele>14.150000</ele>
<time>2018-08-01T19:42:56Z</time>
<speed>0.00</speed>
</trkpt>
<trkpt lat="-7.282808" lon="-34.803040">
<ele>18.199999</ele>
<time>2018-08-01T19:48:11Z</time>
<speed>0.00</speed>
</trkpt>
<trkpt lat="-7.282959" lon="-34.803108">
<ele>-0.620000</ele>
<time>2018-08-01T19:53:27Z</time>
<speed>0.00</speed>
</trkpt>
<trkpt lat="-7.282644" lon="-34.802879">
<ele>57.980000</ele>
<time>2018-08-01T19:58:43Z</time>
<speed>0.00</speed>
</trkpt>
</trkseg>
</trk>
<trk>
<name>20180923-000105(13)</name>
<desc>Color:004000ff</desc>
<trkseg>
<trkpt lat="-7.178680" lon="-34.891533">
<ele>27.830000</ele>
<time>2018-08-13T04:00:52Z</time>
<speed>0.00</speed>
</trkpt>
<trkpt lat="-7.178758" lon="-34.891682">
<ele>103.750000</ele>
<time>2018-08-13T04:06:07Z</time>
<speed>0.00</speed>
</trkpt>
<trkpt lat="-7.178775" lon="-34.891541">
<ele>44.459999</ele>
<time>2018-08-13T04:11:13Z</time>
<speed>0.00</speed>
</trkpt>
<trkpt lat="-7.178724" lon="-34.891533">
<ele>39.239998</ele>
<time>2018-08-13T04:16:18Z</time>
<speed>0.00</speed>
</trkpt>
<trkpt lat="-7.178760" lon="-34.891476">
<ele>52.029999</ele>
<time>2018-08-13T04:21:22Z</time>
<speed>0.12</speed>
</trkpt>
<trkpt lat="-7.178761" lon="-34.891556">
<ele>50.709999</ele>
<time>2018-08-13T04:26:26Z</time>
<speed>0.00</speed>
</trkpt>
<trkpt lat="-7.178741" lon="-34.891491">
<ele>52.070000</ele>
<time>2018-08-13T04:31:29Z</time>
<speed>0.26</speed>
</trkpt>
<trkpt lat="-7.178761" lon="-34.891518">
<ele>31.219999</ele>
<time>2018-08-13T04:36:35Z</time>
<speed>3.09</speed>
</trkpt>
<trkpt lat="-7.178707" lon="-34.891518">
<ele>12.020000</ele>
<time>2018-08-13T04:41:39Z</time>
<speed>0.00</speed>
</trkpt>
<trkpt lat="-7.178874" lon="-34.891449">
<ele>85.610001</ele>
<time>2018-08-13T04:46:43Z</time>
<speed>0.00</speed>
</trkpt>
<trkpt lat="-7.178761" lon="-34.891571">
<ele>32.480000</ele>
<time>2018-08-13T04:49:32Z</time>
<speed>0.00</speed>
</trkpt>
</trkseg>
</trk>
<trk>
<name>20180923-000105(14)</name>
<desc>Color:004000ff</desc>
<trkseg>
<trkpt lat="-7.178653" lon="-34.891556">
<ele>39.049999</ele>
<time>2018-08-13T04:52:58Z</time>
<speed>0.19</speed>
</trkpt>
<trkpt lat="-7.178675" lon="-34.891567">
<ele>38.200001</ele>
<time>2018-08-13T04:58:15Z</time>
<speed>0.42</speed>
</trkpt>
<trkpt lat="-7.178715" lon="-34.891617">
<ele>54.719997</ele>
<time>2018-08-13T05:03:38Z</time>
<speed>0.27</speed>
</trkpt>
<trkpt lat="-7.178769" lon="-34.891491">
<ele>26.980000</ele>
<time>2018-08-13T05:09:07Z</time>
<speed>0.27</speed>
</trkpt>
<trkpt lat="-7.178723" lon="-34.891605">
<ele>46.189999</ele>
<time>2018-08-13T05:14:25Z</time>
<speed>0.00</speed>
</trkpt>
<trkpt lat="-7.178723" lon="-34.891571">
<ele>46.809998</ele>
<time>2018-08-13T05:19:42Z</time>
<speed>0.23</speed>
</trkpt>
<trkpt lat="-7.178794" lon="-34.891628">
<ele>48.559998</ele>
<time>2018-08-13T05:24:59Z</time>
<speed>0.00</speed>
</trkpt>
</trkseg>
</trk>
<trk>
<name>20180923-000105(15)</name>
<desc>Color:004000ff</desc>
<trkseg>
<trkpt lat="-7.178794" lon="-34.891628">
<ele>48.559998</ele>
<time>2018-08-13T05:29:45Z</time>
<speed>0.00</speed>
</trkpt>
<trkpt lat="-7.178745" lon="-34.891525">
<ele>33.829998</ele>
<time>2018-08-13T05:35:04Z</time>
<speed>0.00</speed>
</trkpt>
<trkpt lat="-7.178560" lon="-34.891514">
<ele>49.119999</ele>
<time>2018-08-13T05:40:26Z</time>
<speed>0.31</speed>
</trkpt>
<trkpt lat="-7.178785" lon="-34.891479">
<ele>86.019997</ele>
<time>2018-08-13T05:47:36Z</time>
<speed>0.55</speed>
</trkpt>
<trkpt lat="-7.178799" lon="-34.891422">
<ele>68.479996</ele>
<time>2018-08-13T06:00:27Z</time>
<speed>0.75</speed>
</trkpt>
<trkpt lat="-7.178758" lon="-34.891609">
<ele>44.649998</ele>
<time>2018-08-13T06:14:37Z</time>
<speed>1.12</speed>
</trkpt>
<trkpt lat="-7.178632" lon="-34.891628">
<ele>8.090000</ele>
<time>2018-08-13T06:25:59Z</time>
<speed>0.18</speed>
</trkpt>
<trkpt lat="-7.178768" lon="-34.891682">
<ele>19.209999</ele>
<time>2018-08-13T06:31:05Z</time>
<speed>0.00</speed>
</trkpt>
<trkpt lat="-7.178823" lon="-34.891682">
<ele>54.509998</ele>
<time>2018-08-13T06:36:16Z</time>
<speed>0.18</speed>
</trkpt>
<trkpt lat="-7.178673" lon="-34.891415">
<ele>36.209999</ele>
<time>2018-08-13T06:41:23Z</time>
<speed>0.00</speed>
</trkpt>
<trkpt lat="-7.178673" lon="-34.891415">
<ele>36.209999</ele>
<time>2018-08-13T06:49:02Z</time>
<speed>0.00</speed>
</trkpt>
<trkpt lat="-7.178769" lon="-34.891521">
<ele>73.529999</ele>
<time>2018-08-13T07:07:53Z</time>
<speed>0.00</speed>
</trkpt>
<trkpt lat="-7.178671" lon="-34.891563">
<ele>52.459999</ele>
<time>2018-08-13T07:27:12Z</time>
<speed>0.00</speed>
</trkpt>
<trkpt lat="-7.178844" lon="-34.891499">
<ele>26.660000</ele>
<time>2018-08-13T07:32:51Z</time>
<speed>0.08</speed>
</trkpt>
<trkpt lat="-7.178844" lon="-34.891499">
<ele>26.660000</ele>
<time>2018-08-13T07:45:19Z</time>
<speed>0.08</speed>
</trkpt>
<trkpt lat="-7.178759" lon="-34.891529">
<ele>49.349998</ele>
<time>2018-08-13T07:50:50Z</time>
<speed>0.19</speed>
</trkpt>
<trkpt lat="-7.178890" lon="-34.891682">
<ele>40.180000</ele>
<time>2018-08-13T08:01:27Z</time>
<speed>0.00</speed>
</trkpt>
<trkpt lat="-7.178741" lon="-34.891617">
<ele>24.730000</ele>
<time>2018-08-13T08:22:03Z</time>
<speed>0.00</speed>
</trkpt>
<trkpt lat="-7.178944" lon="-34.891769">
<ele>6.300000</ele>
<time>2018-08-13T08:54:10Z</time>
<speed>0.00</speed>
</trkpt>
<trkpt lat="-7.178841" lon="-34.891735">
<ele>17.150000</ele>
<time>2018-08-13T08:59:44Z</time>
<speed>0.69</speed>
</trkpt>
<trkpt lat="-7.178566" lon="-34.891361">
<ele>103.409996</ele>
<time>2018-08-13T09:17:28Z</time>
<speed>0.84</speed>
</trkpt>
<trkpt lat="-7.178629" lon="-34.891262">
<ele>92.519997</ele>
<time>2018-08-13T09:35:47Z</time>
<speed>1.53</speed>
</trkpt>
<trkpt lat="-7.178750" lon="-34.891865">
<ele>-69.750000</ele>
<time>2018-08-13T09:56:35Z</time>
<speed>1.36</speed>
</trkpt>
<trkpt lat="-7.178815" lon="-34.891674">
<ele>42.689999</ele>
<time>2018-08-13T10:19:36Z</time>
<speed>0.56</speed>
</trkpt>
<trkpt lat="-7.178904" lon="-34.891632">
<ele>61.539997</ele>
<time>2018-08-13T10:43:06Z</time>
<speed>0.00</speed>
</trkpt>
<trkpt lat="-7.178795" lon="-34.891563">
<ele>57.279999</ele>
<time>2018-08-13T11:05:42Z</time>
<speed>0.69</speed>
</trkpt>
<trkpt lat="-7.205004" lon="-34.857048">
<ele>52.459999</ele>
<time>2018-08-13T11:18:26Z</time>
<speed>6.97</speed>
</trkpt>
<trkpt lat="-7.229808" lon="-34.841614">
<ele>4.260000</ele>
<time>2018-08-13T11:24:00Z</time>
<speed>19.52</speed>
</trkpt>
<trkpt lat="-7.284495" lon="-34.800407">
<ele>-0.450000</ele>
<time>2018-08-13T11:34:10Z</time>
<speed>0.00</speed>
</trkpt>
<trkpt lat="-7.284603" lon="-34.800373">
<ele>18.639999</ele>
<time>2018-08-13T11:39:35Z</time>
<speed>0.00</speed>
</trkpt>
<trkpt lat="-7.284572" lon="-34.800358">
<ele>16.299999</ele>
<time>2018-08-13T11:44:54Z</time>
<speed>1.14</speed>
</trkpt>
<trkpt lat="-7.284639" lon="-34.800419">
<ele>8.520000</ele>
<time>2018-08-13T11:50:15Z</time>
<speed>0.00</speed>
</trkpt>
<trkpt lat="-7.284577" lon="-34.800415">
<ele>8.250000</ele>
<time>2018-08-13T11:55:35Z</time>
<speed>0.06</speed>
</trkpt>
<trkpt lat="-7.284538" lon="-34.800404">
<ele>-2.430000</ele>
<time>2018-08-13T12:01:06Z</time>
<speed>0.36</speed>
</trkpt>
<trkpt lat="-7.284587" lon="-34.800339">
<ele>6.880000</ele>
<time>2018-08-13T12:06:27Z</time>
<speed>0.28</speed>
</trkpt>
<trkpt lat="-7.284561" lon="-34.800335">
<ele>5.660000</ele>
<time>2018-08-13T12:11:45Z</time>
<speed>0.00</speed>
</trkpt>
<trkpt lat="-7.284516" lon="-34.800583">
<ele>19.250000</ele>
<time>2018-08-13T12:17:26Z</time>
<speed>0.18</speed>
</trkpt>
<trkpt lat="-7.284882" lon="-34.802124">
<ele>35.880001</ele>
<time>2018-08-13T12:23:17Z</time>
<speed>0.00</speed>
</trkpt>
<trkpt lat="-7.282417" lon="-34.802528">
<ele>-27.410000</ele>
<time>2018-08-13T12:28:28Z</time>
<speed>4.00</speed>
</trkpt>
<trkpt lat="-7.282936" lon="-34.803101">
<ele>5.420000</ele>
<time>2018-08-13T12:33:42Z</time>
<speed>0.71</speed>
</trkpt>
<trkpt lat="-7.282740" lon="-34.803032">
<ele>2.380000</ele>
<time>2018-08-13T12:38:55Z</time>
<speed>0.00</speed>
</trkpt>
<trkpt lat="-7.282831" lon="-34.803040">
<ele>17.680000</ele>
<time>2018-08-13T12:44:06Z</time>
<speed>0.07</speed>
</trkpt>
<trkpt lat="-7.282851" lon="-34.803032">
<ele>18.020000</ele>
<time>2018-08-13T12:49:17Z</time>
<speed>0.00</speed>
</trkpt>
<trkpt lat="-7.282850" lon="-34.803001">
<ele>17.520000</ele>
<time>2018-08-13T12:54:27Z</time>
<speed>0.17</speed>
</trkpt>
<trkpt lat="-7.282845" lon="-34.803085">
<ele>69.709999</ele>
<time>2018-08-13T12:59:41Z</time>
<speed>0.00</speed>
</trkpt>
<trkpt lat="-7.282787" lon="-34.803059">
<ele>41.689999</ele>
<time>2018-08-13T13:04:58Z</time>
<speed>0.21</speed>
</trkpt>
<trkpt lat="-7.282930" lon="-34.803059">
<ele>13.280000</ele>
<time>2018-08-13T13:10:09Z</time>
<speed>0.00</speed>
</trkpt>
<trkpt lat="-7.282902" lon="-34.803120">
<ele>7.430000</ele>
<time>2018-08-13T13:15:18Z</time>
<speed>0.00</speed>
</trkpt>
<trkpt lat="-7.282835" lon="-34.802910">
<ele>12.690000</ele>
<time>2018-08-13T13:20:28Z</time>
<speed>0.00</speed>
</trkpt>
<trkpt lat="-7.282863" lon="-34.802967">
<ele>-0.900000</ele>
<time>2018-08-13T13:25:37Z</time>
<speed>1.81</speed>
</trkpt>
<trkpt lat="-7.282843" lon="-34.803085">
<ele>12.809999</ele>
<time>2018-08-13T13:30:47Z</time>
<speed>0.00</speed>
</trkpt>
<trkpt lat="-7.282740" lon="-34.803001">
<ele>33.770000</ele>
<time>2018-08-13T13:35:57Z</time>
<speed>0.11</speed>
</trkpt>
<trkpt lat="-7.282795" lon="-34.802979">
<ele>30.760000</ele>
<time>2018-08-13T13:41:08Z</time>
<speed>0.00</speed>
</trkpt>
<trkpt lat="-7.282878" lon="-34.803024">
<ele>25.299999</ele>
<time>2018-08-13T13:46:18Z</time>
<speed>0.00</speed>
</trkpt>
<trkpt lat="-7.282819" lon="-34.802982">
<ele>52.509998</ele>
<time>2018-08-13T13:51:28Z</time>
<speed>0.31</speed>
</trkpt>
<trkpt lat="-7.282881" lon="-34.803085">
<ele>27.609999</ele>
<time>2018-08-13T13:56:37Z</time>
<speed>0.12</speed>
</trkpt>
<trkpt lat="-7.282873" lon="-34.803036">
<ele>29.920000</ele>
<time>2018-08-13T14:02:28Z</time>
<speed>0.25</speed>
</trkpt>
<trkpt lat="-7.282794" lon="-34.803085">
<ele>30.349998</ele>
<time>2018-08-13T14:08:04Z</time>
<speed>0.23</speed>
</trkpt>
<trkpt lat="-7.282768" lon="-34.802956">
<ele>78.430000</ele>
<time>2018-08-13T14:14:27Z</time>
<speed>0.43</speed>
</trkpt>
<trkpt lat="-7.282778" lon="-34.803051">
<ele>56.199997</ele>
<time>2018-08-13T14:19:49Z</time>
<speed>0.00</speed>
</trkpt>
<trkpt lat="-7.282803" lon="-34.803001">
<ele>43.500000</ele>
<time>2018-08-13T14:25:11Z</time>
<speed>0.00</speed>
</trkpt>
<trkpt lat="-7.282804" lon="-34.803009">
<ele>37.520000</ele>
<time>2018-08-13T14:30:30Z</time>
<speed>0.55</speed>
</trkpt>
<trkpt lat="-7.282756" lon="-34.803017">
<ele>39.129997</ele>
<time>2018-08-13T14:35:51Z</time>
<speed>0.34</speed>
</trkpt>
<trkpt lat="-7.282780" lon="-34.803062">
<ele>18.250000</ele>
<time>2018-08-13T14:41:12Z</time>
<speed>0.54</speed>
</trkpt>
<trkpt lat="-7.282670" lon="-34.803047">
<ele>88.509995</ele>
<time>2018-08-13T14:46:33Z</time>
<speed>0.00</speed>
</trkpt>
<trkpt lat="-7.282690" lon="-34.803123">
<ele>85.320000</ele>
<time>2018-08-13T14:52:12Z</time>
<speed>0.38</speed>
</trkpt>
<trkpt lat="-7.282670" lon="-34.803154">
<ele>75.580002</ele>
<time>2018-08-13T14:57:42Z</time>
<speed>0.66</speed>
</trkpt>
<trkpt lat="-7.282495" lon="-34.803135">
<ele>81.619995</ele>
<time>2018-08-13T15:03:28Z</time>
<speed>0.38</speed>
</trkpt>
<trkpt lat="-7.282824" lon="-34.803024">
<ele>7.470000</ele>
<time>2018-08-13T15:10:26Z</time>
<speed>0.20</speed>
</trkpt>
<trkpt lat="-7.282827" lon="-34.802979">
<ele>16.600000</ele>
<time>2018-08-13T15:18:49Z</time>
<speed>0.00</speed>
</trkpt>
<trkpt lat="-7.282862" lon="-34.803150">
<ele>-15.690000</ele>
<time>2018-08-13T15:24:06Z</time>
<speed>1.61</speed>
</trkpt>
<trkpt lat="-7.282857" lon="-34.802864">
<ele>29.080000</ele>
<time>2018-08-13T15:29:18Z</time>
<speed>0.00</speed>
</trkpt>
<trkpt lat="-7.282841" lon="-34.803043">
<ele>28.549999</ele>
<time>2018-08-13T15:34:33Z</time>
<speed>0.00</speed>
</trkpt>
<trkpt lat="-7.282609" lon="-34.803177">
<ele>55.669998</ele>
<time>2018-08-13T15:39:45Z</time>
<speed>0.00</speed>
</trkpt>
<trkpt lat="-7.282839" lon="-34.802952">
<ele>33.450001</ele>
<time>2018-08-13T15:45:27Z</time>
<speed>0.00</speed>
</trkpt>
<trkpt lat="-7.282932" lon="-34.802952">
<ele>47.279999</ele>
<time>2018-08-13T15:51:54Z</time>
<speed>0.99</speed>
</trkpt>
<trkpt lat="-7.282817" lon="-34.803059">
<ele>19.189999</ele>
<time>2018-08-13T15:57:05Z</time>
<speed>0.00</speed>
</trkpt>
<trkpt lat="-7.282870" lon="-34.803036">
<ele>5.440000</ele>
<time>2018-08-13T16:02:21Z</time>
<speed>0.00</speed>
</trkpt>
<trkpt lat="-7.282843" lon="-34.803009">
<ele>17.959999</ele>
<time>2018-08-13T16:07:31Z</time>
<speed>0.00</speed>
</trkpt>
<trkpt lat="-7.282882" lon="-34.803001">
<ele>7.040000</ele>
<time>2018-08-13T16:12:41Z</time>
<speed>0.12</speed>
</trkpt>
<trkpt lat="-7.282881" lon="-34.803108">
<ele>33.380001</ele>
<time>2018-08-13T16:17:51Z</time>
<speed>0.00</speed>
</trkpt>
<trkpt lat="-7.282924" lon="-34.803066">
<ele>65.369995</ele>
<time>2018-08-13T16:23:03Z</time>
<speed>0.00</speed>
</trkpt>
<trkpt lat="-7.282779" lon="-34.803074">
<ele>14.809999</ele>
<time>2018-08-13T16:28:14Z</time>
<speed>0.19</speed>
</trkpt>
<trkpt lat="-7.282807" lon="-34.803032">
<ele>26.289999</ele>
<time>2018-08-13T16:33:26Z</time>
<speed>0.00</speed>
</trkpt>
<trkpt lat="-7.282933" lon="-34.802895">
<ele>35.969997</ele>
<time>2018-08-13T16:38:37Z</time>
<speed>0.00</speed>
</trkpt>
<trkpt lat="-7.282804" lon="-34.802872">
<ele>11.500000</ele>
<time>2018-08-13T16:43:48Z</time>
<speed>0.00</speed>
</trkpt>
<trkpt lat="-7.282769" lon="-34.803032">
<ele>40.799999</ele>
<time>2018-08-13T16:48:59Z</time>
<speed>0.00</speed>
</trkpt>
<trkpt lat="-7.282918" lon="-34.802811">
<ele>46.360001</ele>
<time>2018-08-13T16:54:11Z</time>
<speed>0.00</speed>
</trkpt>
<trkpt lat="-7.283118" lon="-34.802788">
<ele>81.869995</ele>
<time>2018-08-13T16:59:24Z</time>
<speed>0.00</speed>
</trkpt>
<trkpt lat="-7.282837" lon="-34.803047">
<ele>14.020000</ele>
<time>2018-08-13T17:04:37Z</time>
<speed>0.31</speed>
</trkpt>
<trkpt lat="-7.282811" lon="-34.802948">
<ele>38.469997</ele>
<time>2018-08-13T17:09:48Z</time>
<speed>0.00</speed>
</trkpt>
<trkpt lat="-7.282877" lon="-34.802834">
<ele>30.660000</ele>
<time>2018-08-13T17:14:59Z</time>
<speed>0.00</speed>
</trkpt>
<trkpt lat="-7.282752" lon="-34.803059">
<ele>-11.040000</ele>
<time>2018-08-13T17:20:10Z</time>
<speed>0.00</speed>
</trkpt>
<trkpt lat="-7.282786" lon="-34.803295">
<ele>-41.570000</ele>
<time>2018-08-13T17:25:24Z</time>
<speed>0.00</speed>
</trkpt>
<trkpt lat="-7.282845" lon="-34.803009">
<ele>-11.330000</ele>
<time>2018-08-13T17:30:35Z</time>
<speed>0.00</speed>
</trkpt>
<trkpt lat="-7.282804" lon="-34.803059">
<ele>-11.050000</ele>
<time>2018-08-13T17:35:46Z</time>
<speed>0.00</speed>
</trkpt>
<trkpt lat="-7.282790" lon="-34.803051">
<ele>9.370000</ele>
<time>2018-08-13T17:41:20Z</time>
<speed>0.19</speed>
</trkpt>
<trkpt lat="-7.282727" lon="-34.803074">
<ele>18.709999</ele>
<time>2018-08-13T17:46:34Z</time>
<speed>0.00</speed>
</trkpt>
<trkpt lat="-7.282596" lon="-34.803268">
<ele>-27.219999</ele>
<time>2018-08-13T17:51:48Z</time>
<speed>0.00</speed>
</trkpt>
<trkpt lat="-7.282806" lon="-34.803017">
<ele>1.270000</ele>
<time>2018-08-13T17:57:13Z</time>
<speed>0.49</speed>
</trkpt>
<trkpt lat="-7.282802" lon="-34.802902">
<ele>9.070000</ele>
<time>2018-08-13T18:03:03Z</time>
<speed>0.00</speed>
</trkpt>
<trkpt lat="-7.282825" lon="-34.803009">
<ele>9.710000</ele>
<time>2018-08-13T18:09:33Z</time>
<speed>0.00</speed>
</trkpt>
<trkpt lat="-7.282749" lon="-34.802708">
<ele>37.450001</ele>
<time>2018-08-13T18:14:56Z</time>
<speed>0.00</speed>
</trkpt>
<trkpt lat="-7.282834" lon="-34.802948">
<ele>13.190000</ele>
<time>2018-08-13T18:20:28Z</time>
<speed>2.78</speed>
</trkpt>
<trkpt lat="-7.282777" lon="-34.802773">
<ele>39.139999</ele>
<time>2018-08-13T18:25:41Z</time>
<speed>0.00</speed>
</trkpt>
<trkpt lat="-7.282815" lon="-34.803535">
<ele>-42.450001</ele>
<time>2018-08-13T18:31:01Z</time>
<speed>0.00</speed>
</trkpt>
<trkpt lat="-7.282740" lon="-34.802082">
<ele>114.360001</ele>
<time>2018-08-13T18:36:22Z</time>
<speed>1.17</speed>
</trkpt>
<trkpt lat="-7.282839" lon="-34.802975">
<ele>-26.420000</ele>
<time>2018-08-13T18:42:13Z</time>
<speed>0.41</speed>
</trkpt>
<trkpt lat="-7.282790" lon="-34.802734">
<ele>46.709999</ele>
<time>2018-08-13T18:49:38Z</time>
<speed>0.00</speed>
</trkpt>
<trkpt lat="-7.282845" lon="-34.803200">
<ele>-15.980000</ele>
<time>2018-08-13T18:54:51Z</time>
<speed>0.00</speed>
</trkpt>
<trkpt lat="-7.282720" lon="-34.803104">
<ele>12.540000</ele>
<time>2018-08-13T19:00:06Z</time>
<speed>0.00</speed>
</trkpt>
<trkpt lat="-7.282722" lon="-34.802959">
<ele>12.009999</ele>
<time>2018-08-13T19:05:38Z</time>
<speed>1.04</speed>
</trkpt>
<trkpt lat="-7.282897" lon="-34.802979">
<ele>7.360000</ele>
<time>2018-08-13T19:11:13Z</time>
<speed>1.12</speed>
</trkpt>
<trkpt lat="-7.282816" lon="-34.802868">
<ele>27.269999</ele>
<time>2018-08-13T19:18:33Z</time>
<speed>0.00</speed>
</trkpt>
<trkpt lat="-7.282863" lon="-34.802841">
<ele>38.129997</ele>
<time>2018-08-13T19:25:51Z</time>
<speed>0.00</speed>
</trkpt>
<trkpt lat="-7.282793" lon="-34.803001">
<ele>-4.160000</ele>
<time>2018-08-13T19:32:54Z</time>
<speed>0.64</speed>
</trkpt>
<trkpt lat="-7.283000" lon="-34.803143">
<ele>19.980000</ele>
<time>2018-08-13T19:39:48Z</time>
<speed>0.57</speed>
</trkpt>
<trkpt lat="-7.282594" lon="-34.802650">
<ele>117.309998</ele>
<time>2018-08-13T19:48:01Z</time>
<speed>0.03</speed>
</trkpt>
<trkpt lat="-7.282786" lon="-34.803116">
<ele>-10.330000</ele>
<time>2018-08-13T19:57:11Z</time>
<speed>0.00</speed>
</trkpt>
<trkpt lat="-7.282886" lon="-34.803173">
<ele>-10.040000</ele>
<time>2018-08-13T20:05:40Z</time>
<speed>0.00</speed>
</trkpt>
<trkpt lat="-7.282865" lon="-34.802929">
<ele>23.219999</ele>
<time>2018-08-13T20:10:51Z</time>
<speed>0.00</speed>
</trkpt>
<trkpt lat="-7.282902" lon="-34.802860">
<ele>7.370000</ele>
<time>2018-08-13T20:16:05Z</time>
<speed>2.44</speed>
</trkpt>
<trkpt lat="-7.282755" lon="-34.803192">
<ele>-2.950000</ele>
<time>2018-08-13T20:21:16Z</time>
<speed>0.00</speed>
</trkpt>
<trkpt lat="-7.282686" lon="-34.803131">
<ele>3.290000</ele>
<time>2018-08-13T20:26:26Z</time>
<speed>0.00</speed>
</trkpt>
<trkpt lat="-7.282778" lon="-34.803097">
<ele>-12.469999</ele>
<time>2018-08-13T20:31:38Z</time>
<speed>0.00</speed>
</trkpt>
<trkpt lat="-7.282648" lon="-34.803337">
<ele>-21.010000</ele>
<time>2018-08-13T20:37:11Z</time>
<speed>0.04</speed>
</trkpt>
<trkpt lat="-7.282775" lon="-34.802761">
<ele>60.059998</ele>
<time>2018-08-13T20:42:31Z</time>
<speed>1.36</speed>
</trkpt>
<trkpt lat="-7.282876" lon="-34.803047">
<ele>-7.890000</ele>
<time>2018-08-13T20:48:01Z</time>
<speed>0.13</speed>
</trkpt>
<trkpt lat="-7.282804" lon="-34.803085">
<ele>4.470000</ele>
<time>2018-08-13T20:53:33Z</time>
<speed>0.00</speed>
</trkpt>
<trkpt lat="-7.282831" lon="-34.803024">
<ele>5.440000</ele>
<time>2018-08-13T20:58:45Z</time>
<speed>0.00</speed>
</trkpt>
<trkpt lat="-7.282793" lon="-34.802921">
<ele>-14.490000</ele>
<time>2018-08-13T21:04:00Z</time>
<speed>0.00</speed>
</trkpt>
<trkpt lat="-7.282819" lon="-34.803055">
<ele>8.809999</ele>
<time>2018-08-13T21:09:10Z</time>
<speed>0.00</speed>
</trkpt>
<trkpt lat="-7.282758" lon="-34.802956">
<ele>-19.840000</ele>
<time>2018-08-13T21:14:46Z</time>
<speed>0.00</speed>
</trkpt>
<trkpt lat="-7.282758" lon="-34.802971">
<ele>2.970000</ele>
<time>2018-08-13T21:20:01Z</time>
<speed>0.00</speed>
</trkpt>
<trkpt lat="-7.282824" lon="-34.802921">
<ele>11.540000</ele>
<time>2018-08-13T21:25:12Z</time>
<speed>0.00</speed>
</trkpt>
<trkpt lat="-7.282786" lon="-34.803032">
<ele>24.779999</ele>
<time>2018-08-13T21:30:23Z</time>
<speed>0.00</speed>
</trkpt>
<trkpt lat="-7.282832" lon="-34.803097">
<ele>10.000000</ele>
<time>2018-08-13T21:35:32Z</time>
<speed>0.00</speed>
</trkpt>
<trkpt lat="-7.282948" lon="-34.802692">
<ele>19.619999</ele>
<time>2018-08-13T21:40:42Z</time>
<speed>0.00</speed>
</trkpt>
<trkpt lat="-7.282796" lon="-34.803089">
<ele>35.139999</ele>
<time>2018-08-13T21:45:52Z</time>
<speed>0.00</speed>
</trkpt>
<trkpt lat="-7.282781" lon="-34.802998">
<ele>30.730000</ele>
<time>2018-08-13T21:51:02Z</time>
<speed>0.00</speed>
</trkpt>
<trkpt lat="-7.282788" lon="-34.803051">
<ele>14.219999</ele>
<time>2018-08-13T21:56:33Z</time>
<speed>0.19</speed>
</trkpt>
<trkpt lat="-7.282799" lon="-34.803066">
<ele>-5.330000</ele>
<time>2018-08-13T22:01:50Z</time>
<speed>0.00</speed>
</trkpt>
<trkpt lat="-7.282780" lon="-34.803112">
<ele>-4.680000</ele>
<time>2018-08-13T22:06:59Z</time>
<speed>0.30</speed>
</trkpt>
<trkpt lat="-7.282887" lon="-34.803150">
<ele>8.530000</ele>
<time>2018-08-13T22:12:09Z</time>
<speed>0.00</speed>
</trkpt>
<trkpt lat="-7.282763" lon="-34.803108">
<ele>4.350000</ele>
<time>2018-08-13T22:17:19Z</time>
<speed>0.00</speed>
</trkpt>
<trkpt lat="-7.282791" lon="-34.803082">
<ele>13.920000</ele>
<time>2018-08-13T22:22:29Z</time>
<speed>0.00</speed>
</trkpt>
<trkpt lat="-7.282756" lon="-34.803154">
<ele>23.320000</ele>
<time>2018-08-13T22:27:42Z</time>
<speed>0.26</speed>
</trkpt>
<trkpt lat="-7.282772" lon="-34.803165">
<ele>10.740000</ele>
<time>2018-08-13T22:32:55Z</time>
<speed>0.13</speed>
</trkpt>
<trkpt lat="-7.282805" lon="-34.803101">
<ele>5.840000</ele>
<time>2018-08-13T22:38:12Z</time>
<speed>0.98</speed>
</trkpt>
<trkpt lat="-7.282757" lon="-34.803066">
<ele>-2.500000</ele>
<time>2018-08-13T22:43:22Z</time>
<speed>0.00</speed>
</trkpt>
<trkpt lat="-7.282756" lon="-34.803116">
<ele>17.400000</ele>
<time>2018-08-13T22:48:31Z</time>
<speed>0.00</speed>
</trkpt>
<trkpt lat="-7.282863" lon="-34.802921">
<ele>14.570000</ele>
<time>2018-08-13T22:53:41Z</time>
<speed>0.00</speed>
</trkpt>
<trkpt lat="-7.282818" lon="-34.803024">
<ele>-6.990000</ele>
<time>2018-08-13T22:58:51Z</time>
<speed>0.00</speed>
</trkpt>
<trkpt lat="-7.282906" lon="-34.803051">
<ele>25.299999</ele>
<time>2018-08-13T23:04:10Z</time>
<speed>0.00</speed>
</trkpt>
<trkpt lat="-7.282645" lon="-34.803291">
<ele>32.610001</ele>
<time>2018-08-13T23:09:20Z</time>
<speed>2.35</speed>
</trkpt>
<trkpt lat="-7.282866" lon="-34.802891">
<ele>13.099999</ele>
<time>2018-08-13T23:14:29Z</time>
<speed>0.00</speed>
</trkpt>
<trkpt lat="-7.282817" lon="-34.802971">
<ele>17.680000</ele>
<time>2018-08-13T23:19:39Z</time>
<speed>0.00</speed>
</trkpt>
<trkpt lat="-7.282782" lon="-34.803070">
<ele>18.289999</ele>
<time>2018-08-13T23:24:48Z</time>
<speed>0.00</speed>
</trkpt>
<trkpt lat="-7.282770" lon="-34.802940">
<ele>15.389999</ele>
<time>2018-08-13T23:30:00Z</time>
<speed>0.00</speed>
</trkpt>
<trkpt lat="-7.282808" lon="-34.803196">
<ele>-0.120000</ele>
<time>2018-08-13T23:35:09Z</time>
<speed>3.85</speed>
</trkpt>
<trkpt lat="-7.282815" lon="-34.802647">
<ele>27.219999</ele>
<time>2018-08-13T23:40:19Z</time>
<speed>0.00</speed>
</trkpt>
<trkpt lat="-7.282793" lon="-34.803150">
<ele>5.850000</ele>
<time>2018-08-13T23:45:30Z</time>
<speed>2.27</speed>
</trkpt>
<trkpt lat="-7.282712" lon="-34.803169">
<ele>96.680000</ele>
<time>2018-08-13T23:50:52Z</time>
<speed>1.01</speed>
</trkpt>
<trkpt lat="-7.282589" lon="-34.803303">
<ele>99.129997</ele>
<time>2018-08-13T23:54:17Z</time>
<speed>0.00</speed>
</trkpt>
<trkpt lat="-7.282801" lon="-34.803051">
<ele>30.689999</ele>
<time>2018-08-14T00:03:07Z</time>
<speed>0.05</speed>
</trkpt>
<trkpt lat="-7.282725" lon="-34.802982">
<ele>22.469999</ele>
<time>2018-08-14T00:24:04Z</time>
<speed>0.00</speed>
</trkpt>
<trkpt lat="-7.282907" lon="-34.803158">
<ele>1.960000</ele>
<time>2018-08-14T00:29:23Z</time>
<speed>0.00</speed>
</trkpt>
<trkpt lat="-7.282802" lon="-34.802963">
<ele>16.379999</ele>
<time>2018-08-14T00:34:41Z</time>
<speed>0.00</speed>
</trkpt>
<trkpt lat="-7.282969" lon="-34.803204">
<ele>2.290000</ele>
<time>2018-08-14T00:39:58Z</time>
<speed>2.57</speed>
</trkpt>
<trkpt lat="-7.282793" lon="-34.803146">
<ele>1.160000</ele>
<time>2018-08-14T00:45:22Z</time>
<speed>0.00</speed>
</trkpt>
<trkpt lat="-7.282718" lon="-34.803047">
<ele>32.649998</ele>
<time>2018-08-14T00:50:39Z</time>
<speed>0.00</speed>
</trkpt>
<trkpt lat="-7.282797" lon="-34.803097">
<ele>12.320000</ele>
<time>2018-08-14T00:55:55Z</time>
<speed>0.00</speed>
</trkpt>
<trkpt lat="-7.282778" lon="-34.803146">
<ele>5.420000</ele>
<time>2018-08-14T01:01:31Z</time>
<speed>0.06</speed>
</trkpt>
<trkpt lat="-7.282794" lon="-34.803059">
<ele>9.760000</ele>
<time>2018-08-14T01:06:49Z</time>
<speed>0.16</speed>
</trkpt>
<trkpt lat="-7.282789" lon="-34.803028">
<ele>27.719999</ele>
<time>2018-08-14T01:12:05Z</time>
<speed>0.00</speed>
</trkpt>
<trkpt lat="-7.282825" lon="-34.803043">
<ele>10.340000</ele>
<time>2018-08-14T01:17:20Z</time>
<speed>0.14</speed>
</trkpt>
<trkpt lat="-7.282795" lon="-34.803028">
<ele>26.519999</ele>
<time>2018-08-14T01:22:35Z</time>
<speed>0.00</speed>
</trkpt>
<trkpt lat="-7.282795" lon="-34.803017">
<ele>19.369999</ele>
<time>2018-08-14T01:27:53Z</time>
<speed>0.00</speed>
</trkpt>
<trkpt lat="-7.282751" lon="-34.803020">
<ele>26.830000</ele>
<time>2018-08-14T01:33:08Z</time>
<speed>0.00</speed>
</trkpt>
<trkpt lat="-7.282792" lon="-34.803089">
<ele>22.869999</ele>
<time>2018-08-14T01:38:24Z</time>
<speed>0.20</speed>
</trkpt>
<trkpt lat="-7.282819" lon="-34.803070">
<ele>18.270000</ele>
<time>2018-08-14T01:43:40Z</time>
<speed>0.00</speed>
</trkpt>
<trkpt lat="-7.282783" lon="-34.803078">
<ele>21.240000</ele>
<time>2018-08-14T01:48:56Z</time>
<speed>0.00</speed>
</trkpt>
<trkpt lat="-7.282747" lon="-34.803139">
<ele>14.410000</ele>
<time>2018-08-14T01:54:13Z</time>
<speed>0.00</speed>
</trkpt>
<trkpt lat="-7.282815" lon="-34.803055">
<ele>24.209999</ele>
<time>2018-08-14T01:59:31Z</time>
<speed>0.08</speed>
</trkpt>
<trkpt lat="-7.282749" lon="-34.803040">
<ele>19.109999</ele>
<time>2018-08-14T02:04:49Z</time>
<speed>0.00</speed>
</trkpt>
<trkpt lat="-7.282807" lon="-34.803043">
<ele>13.170000</ele>
<time>2018-08-14T02:10:04Z</time>
<speed>0.00</speed>
</trkpt>
<trkpt lat="-7.282742" lon="-34.803097">
<ele>24.049999</ele>
<time>2018-08-14T02:15:20Z</time>
<speed>0.38</speed>
</trkpt>
<trkpt lat="-7.282741" lon="-34.803120">
<ele>30.650000</ele>
<time>2018-08-14T02:20:36Z</time>
<speed>0.00</speed>
</trkpt>
<trkpt lat="-7.282773" lon="-34.803097">
<ele>22.109999</ele>
<time>2018-08-14T02:25:51Z</time>
<speed>0.16</speed>
</trkpt>
<trkpt lat="-7.282767" lon="-34.803104">
<ele>28.080000</ele>
<time>2018-08-14T02:31:07Z</time>
<speed>0.21</speed>
</trkpt>
<trkpt lat="-7.282778" lon="-34.803101">
<ele>5.920000</ele>
<time>2018-08-14T02:36:22Z</time>
<speed>0.00</speed>
</trkpt>
<trkpt lat="-7.282940" lon="-34.802719">
<ele>61.369999</ele>
<time>2018-08-14T02:41:38Z</time>
<speed>0.00</speed>
</trkpt>
<trkpt lat="-7.282793" lon="-34.803101">
<ele>27.369999</ele>
<time>2018-08-14T02:46:54Z</time>
<speed>0.00</speed>
</trkpt>
<trkpt lat="-7.282695" lon="-34.803108">
<ele>14.080000</ele>
<time>2018-08-14T02:52:11Z</time>
<speed>0.00</speed>
</trkpt>
<trkpt lat="-7.282782" lon="-34.803120">
<ele>-1.870000</ele>
<time>2018-08-14T02:57:27Z</time>
<speed>0.00</speed>
</trkpt>
</trkseg>
</trk>
<trk>
<name>20180923-000105(16)</name>
<desc>Color:004000ff</desc>
<trkseg>
<trkpt lat="-7.282751" lon="-34.803097">
<ele>19.129999</ele>
<time>2018-08-14T03:02:47Z</time>
<speed>0.00</speed>
</trkpt>
<trkpt lat="-7.282928" lon="-34.802929">
<ele>17.869999</ele>
<time>2018-08-14T03:08:07Z</time>
<speed>0.00</speed>
</trkpt>
<trkpt lat="-7.282743" lon="-34.803150">
<ele>14.280000</ele>
<time>2018-08-14T03:13:24Z</time>
<speed>0.00</speed>
</trkpt>
<trkpt lat="-7.282807" lon="-34.803036">
<ele>21.449999</ele>
<time>2018-08-14T03:18:40Z</time>
<speed>0.31</speed>
</trkpt>
<trkpt lat="-7.282703" lon="-34.803017">
<ele>29.260000</ele>
<time>2018-08-14T03:23:57Z</time>
<speed>0.00</speed>
</trkpt>
<trkpt lat="-7.282928" lon="-34.802917">
<ele>-35.969997</ele>
<time>2018-08-14T03:29:17Z</time>
<speed>0.00</speed>
</trkpt>
<trkpt lat="-7.282810" lon="-34.803032">
<ele>-8.710000</ele>
<time>2018-08-14T03:34:33Z</time>
<speed>0.00</speed>
</trkpt>
<trkpt lat="-7.282773" lon="-34.802959">
<ele>35.209999</ele>
<time>2018-08-14T03:40:01Z</time>
<speed>0.27</speed>
</trkpt>
<trkpt lat="-7.282803" lon="-34.802937">
<ele>31.929998</ele>
<time>2018-08-14T03:45:29Z</time>
<speed>0.08</speed>
</trkpt>
<trkpt lat="-7.282817" lon="-34.803047">
<ele>-42.689999</ele>
<time>2018-08-14T03:50:46Z</time>
<speed>1.46</speed>
</trkpt>
<trkpt lat="-7.282848" lon="-34.803135">
<ele>16.389999</ele>
<time>2018-08-14T03:56:17Z</time>
<speed>0.40</speed>
</trkpt>
<trkpt lat="-7.282745" lon="-34.803043">
<ele>21.830000</ele>
<time>2018-08-14T04:02:32Z</time>
<speed>0.19</speed>
</trkpt>
<trkpt lat="-7.282777" lon="-34.802990">
<ele>20.789999</ele>
<time>2018-08-14T04:10:44Z</time>
<speed>0.00</speed>
</trkpt>
<trkpt lat="-7.282798" lon="-34.802929">
<ele>-3.270000</ele>
<time>2018-08-14T04:16:01Z</time>
<speed>0.00</speed>
</trkpt>
<trkpt lat="-7.282816" lon="-34.803005">
<ele>9.580000</ele>
<time>2018-08-14T04:21:18Z</time>
<speed>0.00</speed>
</trkpt>
<trkpt lat="-7.282803" lon="-34.802998">
<ele>7.200000</ele>
<time>2018-08-14T04:26:35Z</time>
<speed>0.00</speed>
</trkpt>
<trkpt lat="-7.282691" lon="-34.803123">
<ele>28.439999</ele>
<time>2018-08-14T04:31:51Z</time>
<speed>0.00</speed>
</trkpt>
<trkpt lat="-7.282901" lon="-34.803032">
<ele>-21.410000</ele>
<time>2018-08-14T04:37:09Z</time>
<speed>2.84</speed>
</trkpt>
<trkpt lat="-7.282729" lon="-34.803104">
<ele>5.260000</ele>
<time>2018-08-14T04:42:26Z</time>
<speed>0.00</speed>
</trkpt>
<trkpt lat="-7.282783" lon="-34.803047">
<ele>-0.060000</ele>
<time>2018-08-14T04:47:44Z</time>
<speed>0.00</speed>
</trkpt>
<trkpt lat="-7.282767" lon="-34.802967">
<ele>15.150000</ele>
<time>2018-08-14T04:53:00Z</time>
<speed>0.00</speed>
</trkpt>
<trkpt lat="-7.282812" lon="-34.803028">
<ele>-0.800000</ele>
<time>2018-08-14T04:58:30Z</time>
<speed>0.00</speed>
</trkpt>
<trkpt lat="-7.282804" lon="-34.803074">
<ele>13.070000</ele>
<time>2018-08-14T05:03:52Z</time>
<speed>0.00</speed>
</trkpt>
<trkpt lat="-7.283139" lon="-34.803192">
<ele>-28.010000</ele>
<time>2018-08-14T05:09:07Z</time>
<speed>0.00</speed>
</trkpt>
<trkpt lat="-7.282772" lon="-34.803066">
<ele>23.480000</ele>
<time>2018-08-14T05:14:24Z</time>
<speed>0.00</speed>
</trkpt>
<trkpt lat="-7.282846" lon="-34.803112">
<ele>35.820000</ele>
<time>2018-08-14T05:19:41Z</time>
<speed>0.00</speed>
</trkpt>
<trkpt lat="-7.282742" lon="-34.803158">
<ele>-24.219999</ele>
<time>2018-08-14T05:24:57Z</time>
<speed>0.00</speed>
</trkpt>
<trkpt lat="-7.282762" lon="-34.803143">
<ele>21.129999</ele>
<time>2018-08-14T05:30:15Z</time>
<speed>0.00</speed>
</trkpt>
<trkpt lat="-7.282742" lon="-34.802982">
<ele>62.139999</ele>
<time>2018-08-14T05:35:32Z</time>
<speed>0.00</speed>
</trkpt>
<trkpt lat="-7.282882" lon="-34.803020">
<ele>61.469997</ele>
<time>2018-08-14T05:40:49Z</time>
<speed>0.27</speed>
</trkpt>
<trkpt lat="-7.282816" lon="-34.802952">
<ele>21.250000</ele>
<time>2018-08-14T05:46:06Z</time>
<speed>0.00</speed>
</trkpt>
<trkpt lat="-7.282851" lon="-34.802933">
<ele>29.889999</ele>
<time>2018-08-14T05:51:43Z</time>
<speed>0.03</speed>
</trkpt>
<trkpt lat="-7.282799" lon="-34.803040">
<ele>-48.219997</ele>
<time>2018-08-14T05:57:19Z</time>
<speed>0.35</speed>
</trkpt>
<trkpt lat="-7.282810" lon="-34.803024">
<ele>19.719999</ele>
<time>2018-08-14T06:03:31Z</time>
<speed>0.11</speed>
</trkpt>
<trkpt lat="-7.282789" lon="-34.803051">
<ele>18.670000</ele>
<time>2018-08-14T06:10:42Z</time>
<speed>0.24</speed>
</trkpt>
<trkpt lat="-7.282818" lon="-34.803070">
<ele>12.940000</ele>
<time>2018-08-14T06:15:59Z</time>
<speed>0.00</speed>
</trkpt>
<trkpt lat="-7.282763" lon="-34.803078">
<ele>9.679999</ele>
<time>2018-08-14T06:21:14Z</time>
<speed>0.05</speed>
</trkpt>
<trkpt lat="-7.282810" lon="-34.803158">
<ele>58.699997</ele>
<time>2018-08-14T06:26:30Z</time>
<speed>0.00</speed>
</trkpt>
<trkpt lat="-7.282889" lon="-34.803005">
<ele>9.170000</ele>
<time>2018-08-14T06:31:45Z</time>
<speed>0.18</speed>
</trkpt>
<trkpt lat="-7.282783" lon="-34.803082">
<ele>18.199999</ele>
<time>2018-08-14T06:37:00Z</time>
<speed>0.17</speed>
</trkpt>
<trkpt lat="-7.282807" lon="-34.803055">
<ele>14.389999</ele>
<time>2018-08-14T06:42:16Z</time>
<speed>0.00</speed>
</trkpt>
<trkpt lat="-7.282815" lon="-34.803101">
<ele>24.500000</ele>
<time>2018-08-14T06:47:32Z</time>
<speed>0.00</speed>
</trkpt>
<trkpt lat="-7.282854" lon="-34.803158">
<ele>11.200000</ele>
<time>2018-08-14T06:52:47Z</time>
<speed>0.00</speed>
</trkpt>
<trkpt lat="-7.282687" lon="-34.803185">
<ele>56.070000</ele>
<time>2018-08-14T06:58:02Z</time>
<speed>0.00</speed>
</trkpt>
<trkpt lat="-7.282810" lon="-34.803036">
<ele>7.440000</ele>
<time>2018-08-14T07:03:24Z</time>
<speed>0.00</speed>
</trkpt>
<trkpt lat="-7.282792" lon="-34.803028">
<ele>13.639999</ele>
<time>2018-08-14T07:08:40Z</time>
<speed>0.00</speed>
</trkpt>
<trkpt lat="-7.282798" lon="-34.803066">
<ele>33.219997</ele>
<time>2018-08-14T07:13:56Z</time>
<speed>0.00</speed>
</trkpt>
<trkpt lat="-7.282831" lon="-34.803082">
<ele>4.170000</ele>
<time>2018-08-14T07:19:11Z</time>
<speed>0.00</speed>
</trkpt>
<trkpt lat="-7.282647" lon="-34.803032">
<ele>39.450001</ele>
<time>2018-08-14T07:24:26Z</time>
<speed>1.57</speed>
</trkpt>
<trkpt lat="-7.282827" lon="-34.803051">
<ele>12.830000</ele>
<time>2018-08-14T07:29:41Z</time>
<speed>0.00</speed>
</trkpt>
<trkpt lat="-7.282715" lon="-34.803055">
<ele>31.879999</ele>
<time>2018-08-14T07:34:57Z</time>
<speed>0.00</speed>
</trkpt>
<trkpt lat="-7.282962" lon="-34.803112">
<ele>-6.780000</ele>
<time>2018-08-14T07:40:13Z</time>
<speed>0.00</speed>
</trkpt>
<trkpt lat="-7.282862" lon="-34.803036">
<ele>-2.530000</ele>
<time>2018-08-14T07:45:29Z</time>
<speed>0.00</speed>
</trkpt>
<trkpt lat="-7.282801" lon="-34.803047">
<ele>14.589999</ele>
<time>2018-08-14T07:51:01Z</time>
<speed>0.02</speed>
</trkpt>
<trkpt lat="-7.282785" lon="-34.803104">
<ele>15.549999</ele>
<time>2018-08-14T07:56:18Z</time>
<speed>0.00</speed>
</trkpt>
<trkpt lat="-7.282937" lon="-34.802990">
<ele>-2.260000</ele>
<time>2018-08-14T08:01:40Z</time>
<speed>0.00</speed>
</trkpt>
<trkpt lat="-7.282852" lon="-34.802971">
<ele>8.800000</ele>
<time>2018-08-14T08:06:56Z</time>
<speed>0.00</speed>
</trkpt>
<trkpt lat="-7.282681" lon="-34.803097">
<ele>20.660000</ele>
<time>2018-08-14T08:12:12Z</time>
<speed>0.00</speed>
</trkpt>
<trkpt lat="-7.282843" lon="-34.803001">
<ele>22.439999</ele>
<time>2018-08-14T08:17:28Z</time>
<speed>0.00</speed>
</trkpt>
<trkpt lat="-7.282848" lon="-34.803036">
<ele>7.230000</ele>
<time>2018-08-14T08:22:43Z</time>
<speed>0.00</speed>
</trkpt>
<trkpt lat="-7.282878" lon="-34.803040">
<ele>4.940000</ele>
<time>2018-08-14T08:27:58Z</time>
<speed>0.38</speed>
</trkpt>
<trkpt lat="-7.282889" lon="-34.803051">
<ele>0.290000</ele>
<time>2018-08-14T08:33:14Z</time>
<speed>0.00</speed>
</trkpt>
<trkpt lat="-7.282860" lon="-34.803040">
<ele>-7.580000</ele>
<time>2018-08-14T08:38:30Z</time>
<speed>0.00</speed>
</trkpt>
<trkpt lat="-7.282772" lon="-34.803085">
<ele>6.710000</ele>
<time>2018-08-14T08:43:46Z</time>
<speed>0.00</speed>
</trkpt>
<trkpt lat="-7.282705" lon="-34.803070">
<ele>28.199999</ele>
<time>2018-08-14T08:49:02Z</time>
<speed>0.00</speed>
</trkpt>
<trkpt lat="-7.282822" lon="-34.803066">
<ele>19.439999</ele>
<time>2018-08-14T08:54:17Z</time>
<speed>0.06</speed>
</trkpt>
<trkpt lat="-7.282710" lon="-34.803017">
<ele>25.740000</ele>
<time>2018-08-14T08:59:35Z</time>
<speed>0.00</speed>
</trkpt>
<trkpt lat="-7.282856" lon="-34.802982">
<ele>12.030000</ele>
<time>2018-08-14T09:04:54Z</time>
<speed>0.00</speed>
</trkpt>
<trkpt lat="-7.282856" lon="-34.803051">
<ele>6.680000</ele>
<time>2018-08-14T09:10:08Z</time>
<speed>0.00</speed>
</trkpt>
<trkpt lat="-7.282675" lon="-34.803036">
<ele>16.010000</ele>
<time>2018-08-14T09:15:24Z</time>
<speed>0.00</speed>
</trkpt>
<trkpt lat="-7.282792" lon="-34.802979">
<ele>10.570000</ele>
<time>2018-08-14T09:20:39Z</time>
<speed>0.00</speed>
</trkpt>
<trkpt lat="-7.282789" lon="-34.803005">
<ele>20.549999</ele>
<time>2018-08-14T09:25:54Z</time>
<speed>0.14</speed>
</trkpt>
<trkpt lat="-7.282806" lon="-34.803017">
<ele>17.609999</ele>
<time>2018-08-14T09:31:10Z</time>
<speed>0.00</speed>
</trkpt>
<trkpt lat="-7.282785" lon="-34.803043">
<ele>28.219999</ele>
<time>2018-08-14T09:36:27Z</time>
<speed>0.00</speed>
</trkpt>
<trkpt lat="-7.282733" lon="-34.803085">
<ele>15.679999</ele>
<time>2018-08-14T09:41:42Z</time>
<speed>0.00</speed>
</trkpt>
<trkpt lat="-7.282761" lon="-34.803005">
<ele>21.840000</ele>
<time>2018-08-14T09:47:01Z</time>
<speed>0.00</speed>
</trkpt>
<trkpt lat="-7.282731" lon="-34.803005">
<ele>20.279999</ele>
<time>2018-08-14T09:52:17Z</time>
<speed>0.00</speed>
</trkpt>
<trkpt lat="-7.282725" lon="-34.803024">
<ele>32.860001</ele>
<time>2018-08-14T09:57:31Z</time>
<speed>0.00</speed>
</trkpt>
<trkpt lat="-7.282705" lon="-34.803093">
<ele>31.369999</ele>
<time>2018-08-14T10:03:48Z</time>
<speed>0.23</speed>
</trkpt>
<trkpt lat="-7.282756" lon="-34.803108">
<ele>4.340000</ele>
<time>2018-08-14T10:10:59Z</time>
<speed>0.27</speed>
</trkpt>
<trkpt lat="-7.282760" lon="-34.802982">
<ele>53.129997</ele>
<time>2018-08-14T10:20:27Z</time>
<speed>0.00</speed>
</trkpt>
<trkpt lat="-7.282890" lon="-34.803040">
<ele>-13.460000</ele>
<time>2018-08-14T10:25:43Z</time>
<speed>0.00</speed>
</trkpt>
<trkpt lat="-7.282988" lon="-34.802986">
<ele>-16.070000</ele>
<time>2018-08-14T10:31:00Z</time>
<speed>0.00</speed>
</trkpt>
<trkpt lat="-7.282788" lon="-34.803047">
<ele>33.700001</ele>
<time>2018-08-14T10:36:16Z</time>
<speed>0.00</speed>
</trkpt>
<trkpt lat="-7.282722" lon="-34.803116">
<ele>12.170000</ele>
<time>2018-08-14T10:41:33Z</time>
<speed>0.00</speed>
</trkpt>
<trkpt lat="-7.282726" lon="-34.803024">
<ele>9.710000</ele>
<time>2018-08-14T10:46:49Z</time>
<speed>0.00</speed>
</trkpt>
<trkpt lat="-7.282831" lon="-34.803089">
<ele>11.270000</ele>
<time>2018-08-14T10:52:04Z</time>
<speed>0.04</speed>
</trkpt>
<trkpt lat="-7.282823" lon="-34.803032">
<ele>21.939999</ele>
<time>2018-08-14T10:57:19Z</time>
<speed>0.19</speed>
</trkpt>
<trkpt lat="-7.282791" lon="-34.803013">
<ele>30.170000</ele>
<time>2018-08-14T11:02:39Z</time>
<speed>0.23</speed>
</trkpt>
<trkpt lat="-7.282845" lon="-34.803024">
<ele>43.279999</ele>
<time>2018-08-14T11:07:54Z</time>
<speed>0.11</speed>
</trkpt>
<trkpt lat="-7.282798" lon="-34.803024">
<ele>28.160000</ele>
<time>2018-08-14T11:13:11Z</time>
<speed>0.00</speed>
</trkpt>
<trkpt lat="-7.282827" lon="-34.802979">
<ele>18.730000</ele>
<time>2018-08-14T11:18:26Z</time>
<speed>0.00</speed>
</trkpt>
<trkpt lat="-7.283044" lon="-34.802979">
<ele>37.430000</ele>
<time>2018-08-14T11:23:42Z</time>
<speed>0.00</speed>
</trkpt>
<trkpt lat="-7.282769" lon="-34.802971">
<ele>34.610001</ele>
<time>2018-08-14T11:28:59Z</time>
<speed>0.00</speed>
</trkpt>
<trkpt lat="-7.282829" lon="-34.803043">
<ele>32.430000</ele>
<time>2018-08-14T11:34:14Z</time>
<speed>0.00</speed>
</trkpt>
<trkpt lat="-7.282762" lon="-34.803101">
<ele>7.310000</ele>
<time>2018-08-14T11:39:30Z</time>
<speed>0.00</speed>
</trkpt>
<trkpt lat="-7.282885" lon="-34.803093">
<ele>31.160000</ele>
<time>2018-08-14T11:44:49Z</time>
<speed>0.00</speed>
</trkpt>
<trkpt lat="-7.282839" lon="-34.803097">
<ele>29.400000</ele>
<time>2018-08-14T11:50:06Z</time>
<speed>0.00</speed>
</trkpt>
<trkpt lat="-7.282815" lon="-34.803082">
<ele>20.879999</ele>
<time>2018-08-14T11:55:23Z</time>
<speed>0.00</speed>
</trkpt>
<trkpt lat="-7.282775" lon="-34.803036">
<ele>14.799999</ele>
<time>2018-08-14T12:00:42Z</time>
<speed>0.00</speed>
</trkpt>
<trkpt lat="-7.282768" lon="-34.803009">
<ele>25.799999</ele>
<time>2018-08-14T12:05:59Z</time>
<speed>0.00</speed>
</trkpt>
<trkpt lat="-7.282888" lon="-34.803070">
<ele>57.579998</ele>
<time>2018-08-14T12:11:18Z</time>
<speed>0.00</speed>
</trkpt>
<trkpt lat="-7.282778" lon="-34.803051">
<ele>14.429999</ele>
<time>2018-08-14T12:16:39Z</time>
<speed>0.32</speed>
</trkpt>
<trkpt lat="-7.282770" lon="-34.802979">
<ele>-19.559999</ele>
<time>2018-08-14T12:22:00Z</time>
<speed>0.00</speed>
</trkpt>
<trkpt lat="-7.282778" lon="-34.803005">
<ele>46.799999</ele>
<time>2018-08-14T12:27:26Z</time>
<speed>0.00</speed>
</trkpt>
<trkpt lat="-7.282813" lon="-34.803089">
<ele>44.000000</ele>
<time>2018-08-14T12:32:44Z</time>
<speed>0.00</speed>
</trkpt>
<trkpt lat="-7.282767" lon="-34.803028">
<ele>-26.309999</ele>
<time>2018-08-14T12:38:06Z</time>
<speed>0.00</speed>
</trkpt>
<trkpt lat="-7.282817" lon="-34.803001">
<ele>-13.130000</ele>
<time>2018-08-14T12:43:44Z</time>
<speed>0.75</speed>
</trkpt>
<trkpt lat="-7.282863" lon="-34.803326">
<ele>144.169998</ele>
<time>2018-08-14T12:49:14Z</time>
<speed>1.79</speed>
</trkpt>
<trkpt lat="-7.282863" lon="-34.803097">
<ele>-40.750000</ele>
<time>2018-08-14T12:54:53Z</time>
<speed>0.90</speed>
</trkpt>
<trkpt lat="-7.282778" lon="-34.803013">
<ele>17.590000</ele>
<time>2018-08-14T13:00:13Z</time>
<speed>0.00</speed>
</trkpt>
<trkpt lat="-7.282793" lon="-34.803055">
<ele>32.649998</ele>
<time>2018-08-14T13:05:30Z</time>
<speed>0.00</speed>
</trkpt>
<trkpt lat="-7.282732" lon="-34.802971">
<ele>25.709999</ele>
<time>2018-08-14T13:10:46Z</time>
<speed>0.00</speed>
</trkpt>
<trkpt lat="-7.282804" lon="-34.802937">
<ele>0.820000</ele>
<time>2018-08-14T13:16:04Z</time>
<speed>0.00</speed>
</trkpt>
<trkpt lat="-7.282813" lon="-34.803043">
<ele>36.950001</ele>
<time>2018-08-14T13:21:21Z</time>
<speed>0.00</speed>
</trkpt>
<trkpt lat="-7.282808" lon="-34.803116">
<ele>1.850000</ele>
<time>2018-08-14T13:26:40Z</time>
<speed>0.00</speed>
</trkpt>
<trkpt lat="-7.282769" lon="-34.803051">
<ele>31.349998</ele>
<time>2018-08-14T13:32:04Z</time>
<speed>0.30</speed>
</trkpt>
<trkpt lat="-7.282784" lon="-34.803040">
<ele>55.419998</ele>
<time>2018-08-14T13:37:24Z</time>
<speed>0.00</speed>
</trkpt>
<trkpt lat="-7.282744" lon="-34.802982">
<ele>66.119995</ele>
<time>2018-08-14T13:42:59Z</time>
<speed>0.69</speed>
</trkpt>
<trkpt lat="-7.282821" lon="-34.803043">
<ele>16.869999</ele>
<time>2018-08-14T13:48:18Z</time>
<speed>0.00</speed>
</trkpt>
<trkpt lat="-7.282852" lon="-34.803005">
<ele>15.309999</ele>
<time>2018-08-14T13:53:33Z</time>
<speed>0.00</speed>
</trkpt>
<trkpt lat="-7.282768" lon="-34.803001">
<ele>28.010000</ele>
<time>2018-08-14T13:58:50Z</time>
<speed>0.00</speed>
</trkpt>
<trkpt lat="-7.282720" lon="-34.803036">
<ele>24.809999</ele>
<time>2018-08-14T14:04:12Z</time>
<speed>0.52</speed>
</trkpt>
<trkpt lat="-7.282839" lon="-34.803043">
<ele>15.740000</ele>
<time>2018-08-14T14:09:28Z</time>
<speed>0.06</speed>
</trkpt>
<trkpt lat="-7.282818" lon="-34.803043">
<ele>14.270000</ele>
<time>2018-08-14T14:14:44Z</time>
<speed>0.24</speed>
</trkpt>
<trkpt lat="-7.282853" lon="-34.803066">
<ele>15.790000</ele>
<time>2018-08-14T14:20:00Z</time>
<speed>0.00</speed>
</trkpt>
<trkpt lat="-7.282800" lon="-34.803089">
<ele>25.340000</ele>
<time>2018-08-14T14:25:17Z</time>
<speed>0.10</speed>
</trkpt>
<trkpt lat="-7.282827" lon="-34.803120">
<ele>20.820000</ele>
<time>2018-08-14T14:30:33Z</time>
<speed>0.00</speed>
</trkpt>
<trkpt lat="-7.282840" lon="-34.803074">
<ele>8.550000</ele>
<time>2018-08-14T14:35:52Z</time>
<speed>0.00</speed>
</trkpt>
<trkpt lat="-7.282930" lon="-34.803043">
<ele>16.859999</ele>
<time>2018-08-14T14:41:09Z</time>
<speed>0.23</speed>
</trkpt>
<trkpt lat="-7.282830" lon="-34.802956">
<ele>38.889999</ele>
<time>2018-08-14T14:46:27Z</time>
<speed>0.00</speed>
</trkpt>
<trkpt lat="-7.282832" lon="-34.803051">
<ele>22.170000</ele>
<time>2018-08-14T14:51:43Z</time>
<speed>0.11</speed>
</trkpt>
<trkpt lat="-7.282837" lon="-34.802937">
<ele>25.590000</ele>
<time>2018-08-14T14:57:00Z</time>
<speed>0.17</speed>
</trkpt>
<trkpt lat="-7.282837" lon="-34.803043">
<ele>50.559998</ele>
<time>2018-08-14T15:02:23Z</time>
<speed>0.00</speed>
</trkpt>
<trkpt lat="-7.282824" lon="-34.802967">
<ele>-1.810000</ele>
<time>2018-08-14T15:07:40Z</time>
<speed>0.00</speed>
</trkpt>
<trkpt lat="-7.282720" lon="-34.803070">
<ele>0.570000</ele>
<time>2018-08-14T15:12:57Z</time>
<speed>0.00</speed>
</trkpt>
<trkpt lat="-7.282730" lon="-34.803093">
<ele>15.509999</ele>
<time>2018-08-14T15:18:15Z</time>
<speed>0.00</speed>
</trkpt>
<trkpt lat="-7.282747" lon="-34.803093">
<ele>49.399998</ele>
<time>2018-08-14T15:23:34Z</time>
<speed>0.00</speed>
</trkpt>
<trkpt lat="-7.282758" lon="-34.803146">
<ele>75.599998</ele>
<time>2018-08-14T15:28:56Z</time>
<speed>0.40</speed>
</trkpt>
<trkpt lat="-7.282859" lon="-34.803127">
<ele>14.940000</ele>
<time>2018-08-14T15:34:14Z</time>
<speed>0.00</speed>
</trkpt>
<trkpt lat="-7.282874" lon="-34.803040">
<ele>10.250000</ele>
<time>2018-08-14T15:39:31Z</time>
<speed>0.00</speed>
</trkpt>
<trkpt lat="-7.282815" lon="-34.803089">
<ele>-2.070000</ele>
<time>2018-08-14T15:44:49Z</time>
<speed>0.00</speed>
</trkpt>
<trkpt lat="-7.282908" lon="-34.803051">
<ele>8.740000</ele>
<time>2018-08-14T15:50:06Z</time>
<speed>0.00</speed>
</trkpt>
<trkpt lat="-7.282752" lon="-34.803070">
<ele>36.250000</ele>
<time>2018-08-14T15:55:25Z</time>
<speed>0.00</speed>
</trkpt>
<trkpt lat="-7.282899" lon="-34.803082">
<ele>-0.980000</ele>
<time>2018-08-14T16:01:03Z</time>
<speed>0.00</speed>
</trkpt>
<trkpt lat="-7.282742" lon="-34.802937">
<ele>31.510000</ele>
<time>2018-08-14T16:06:26Z</time>
<speed>0.00</speed>
</trkpt>
<trkpt lat="-7.282601" lon="-34.803051">
<ele>24.660000</ele>
<time>2018-08-14T16:11:46Z</time>
<speed>0.61</speed>
</trkpt>
<trkpt lat="-7.282931" lon="-34.803043">
<ele>2.070000</ele>
<time>2018-08-14T16:17:07Z</time>
<speed>0.00</speed>
</trkpt>
<trkpt lat="-7.282767" lon="-34.803020">
<ele>25.910000</ele>
<time>2018-08-14T16:22:26Z</time>
<speed>0.00</speed>
</trkpt>
<trkpt lat="-7.282585" lon="-34.803001">
<ele>68.339996</ele>
<time>2018-08-14T16:27:46Z</time>
<speed>0.00</speed>
</trkpt>
<trkpt lat="-7.282898" lon="-34.803036">
<ele>30.260000</ele>
<time>2018-08-14T16:33:05Z</time>
<speed>0.00</speed>
</trkpt>
<trkpt lat="-7.282970" lon="-34.802979">
<ele>18.539999</ele>
<time>2018-08-14T16:38:51Z</time>
<speed>0.05</speed>
</trkpt>
<trkpt lat="-7.282989" lon="-34.802975">
<ele>7.520000</ele>
<time>2018-08-14T16:44:21Z</time>
<speed>1.02</speed>
</trkpt>
<trkpt lat="-7.282843" lon="-34.802994">
<ele>42.869999</ele>
<time>2018-08-14T16:50:40Z</time>
<speed>0.51</speed>
</trkpt>
<trkpt lat="-7.282907" lon="-34.803032">
<ele>20.039999</ele>
<time>2018-08-14T16:57:20Z</time>
<speed>0.26</speed>
</trkpt>
<trkpt lat="-7.282766" lon="-34.803139">
<ele>-6.110000</ele>
<time>2018-08-14T17:05:18Z</time>
<speed>0.16</speed>
</trkpt>
<trkpt lat="-7.282753" lon="-34.803047">
<ele>24.730000</ele>
<time>2018-08-14T17:13:20Z</time>
<speed>0.26</speed>
</trkpt>
<trkpt lat="-7.282750" lon="-34.803070">
<ele>29.309999</ele>
<time>2018-08-14T17:18:30Z</time>
<speed>0.00</speed>
</trkpt>
<trkpt lat="-7.282864" lon="-34.803085">
<ele>26.260000</ele>
<time>2018-08-14T17:23:40Z</time>
<speed>0.45</speed>
</trkpt>
<trkpt lat="-7.282761" lon="-34.803043">
<ele>28.539999</ele>
<time>2018-08-14T17:28:49Z</time>
<speed>0.28</speed>
</trkpt>
<trkpt lat="-7.282873" lon="-34.803165">
<ele>25.959999</ele>
<time>2018-08-14T17:33:59Z</time>
<speed>0.00</speed>
</trkpt>
<trkpt lat="-7.282849" lon="-34.802998">
<ele>29.429998</ele>
<time>2018-08-14T17:39:07Z</time>
<speed>0.00</speed>
</trkpt>
<trkpt lat="-7.282845" lon="-34.803013">
<ele>15.969999</ele>
<time>2018-08-14T17:44:16Z</time>
<speed>0.07</speed>
</trkpt>
<trkpt lat="-7.282858" lon="-34.802986">
<ele>22.250000</ele>
<time>2018-08-14T17:49:26Z</time>
<speed>0.11</speed>
</trkpt>
<trkpt lat="-7.282783" lon="-34.802994">
<ele>11.320000</ele>
<time>2018-08-14T17:54:38Z</time>
<speed>0.00</speed>
</trkpt>
<trkpt lat="-7.282768" lon="-34.802895">
<ele>34.549999</ele>
<time>2018-08-14T17:59:51Z</time>
<speed>0.00</speed>
</trkpt>
<trkpt lat="-7.282752" lon="-34.803017">
<ele>24.369999</ele>
<time>2018-08-14T18:05:04Z</time>
<speed>0.00</speed>
</trkpt>
<trkpt lat="-7.282798" lon="-34.802940">
<ele>33.119999</ele>
<time>2018-08-14T18:10:18Z</time>
<speed>0.17</speed>
</trkpt>
<trkpt lat="-7.282866" lon="-34.802929">
<ele>57.610001</ele>
<time>2018-08-14T18:15:30Z</time>
<speed>0.00</speed>
</trkpt>
<trkpt lat="-7.282839" lon="-34.802860">
<ele>26.580000</ele>
<time>2018-08-14T18:20:47Z</time>
<speed>0.57</speed>
</trkpt>
<trkpt lat="-7.282814" lon="-34.803261">
<ele>-10.090000</ele>
<time>2018-08-14T18:25:58Z</time>
<speed>0.00</speed>
</trkpt>
<trkpt lat="-7.282820" lon="-34.802940">
<ele>19.520000</ele>
<time>2018-08-14T18:31:08Z</time>
<speed>0.00</speed>
</trkpt>
<trkpt lat="-7.282746" lon="-34.803051">
<ele>36.849998</ele>
<time>2018-08-14T18:36:18Z</time>
<speed>0.00</speed>
</trkpt>
<trkpt lat="-7.282744" lon="-34.803154">
<ele>20.250000</ele>
<time>2018-08-14T18:41:28Z</time>
<speed>0.00</speed>
</trkpt>
<trkpt lat="-7.282851" lon="-34.803131">
<ele>4.340000</ele>
<time>2018-08-14T18:46:37Z</time>
<speed>0.24</speed>
</trkpt>
<trkpt lat="-7.282801" lon="-34.802944">
<ele>31.750000</ele>
<time>2018-08-14T18:51:47Z</time>
<speed>0.00</speed>
</trkpt>
<trkpt lat="-7.282748" lon="-34.802937">
<ele>23.990000</ele>
<time>2018-08-14T18:57:06Z</time>
<speed>0.18</speed>
</trkpt>
<trkpt lat="-7.282795" lon="-34.803226">
<ele>3.520000</ele>
<time>2018-08-14T19:02:22Z</time>
<speed>0.00</speed>
</trkpt>
<trkpt lat="-7.282744" lon="-34.802757">
<ele>46.099998</ele>
<time>2018-08-14T19:07:33Z</time>
<speed>0.00</speed>
</trkpt>
<trkpt lat="-7.282619" lon="-34.803009">
<ele>-1.470000</ele>
<time>2018-08-14T19:12:44Z</time>
<speed>0.00</speed>
</trkpt>
<trkpt lat="-7.282684" lon="-34.802753">
<ele>54.129997</ele>
<time>2018-08-14T19:17:57Z</time>
<speed>0.00</speed>
</trkpt>
<trkpt lat="-7.282749" lon="-34.803093">
<ele>10.650000</ele>
<time>2018-08-14T19:23:09Z</time>
<speed>0.00</speed>
</trkpt>
<trkpt lat="-7.282810" lon="-34.802971">
<ele>17.619999</ele>
<time>2018-08-14T19:28:22Z</time>
<speed>0.00</speed>
</trkpt>
<trkpt lat="-7.282876" lon="-34.802853">
<ele>43.309998</ele>
<time>2018-08-14T19:34:00Z</time>
<speed>0.13</speed>
</trkpt>
<trkpt lat="-7.282810" lon="-34.803032">
<ele>28.809999</ele>
<time>2018-08-14T19:39:09Z</time>
<speed>0.18</speed>
</trkpt>
<trkpt lat="-7.282793" lon="-34.803028">
<ele>19.109999</ele>
<time>2018-08-14T19:44:18Z</time>
<speed>0.30</speed>
</trkpt>
<trkpt lat="-7.282755" lon="-34.803028">
<ele>25.830000</ele>
<time>2018-08-14T19:49:28Z</time>
<speed>0.00</speed>
</trkpt>
<trkpt lat="-7.282819" lon="-34.803001">
<ele>32.450001</ele>
<time>2018-08-14T19:54:37Z</time>
<speed>0.17</speed>
</trkpt>
<trkpt lat="-7.282769" lon="-34.803062">
<ele>35.250000</ele>
<time>2018-08-14T19:59:47Z</time>
<speed>0.16</speed>
</trkpt>
<trkpt lat="-7.282758" lon="-34.803040">
<ele>26.469999</ele>
<time>2018-08-14T20:04:58Z</time>
<speed>0.11</speed>
</trkpt>
<trkpt lat="-7.282744" lon="-34.803009">
<ele>22.209999</ele>
<time>2018-08-14T20:10:07Z</time>
<speed>0.00</speed>
</trkpt>
<trkpt lat="-7.282858" lon="-34.803005">
<ele>15.309999</ele>
<time>2018-08-14T20:15:16Z</time>
<speed>0.00</speed>
</trkpt>
<trkpt lat="-7.282803" lon="-34.803043">
<ele>10.630000</ele>
<time>2018-08-14T20:20:28Z</time>
<speed>0.00</speed>
</trkpt>
<trkpt lat="-7.282807" lon="-34.802994">
<ele>20.750000</ele>
<time>2018-08-14T20:25:36Z</time>
<speed>0.50</speed>
</trkpt>
<trkpt lat="-7.282756" lon="-34.803070">
<ele>25.359999</ele>
<time>2018-08-14T20:30:45Z</time>
<speed>0.29</speed>
</trkpt>
<trkpt lat="-7.282794" lon="-34.802963">
<ele>11.950000</ele>
<time>2018-08-14T20:35:54Z</time>
<speed>0.16</speed>
</trkpt>
<trkpt lat="-7.282759" lon="-34.802967">
<ele>26.980000</ele>
<time>2018-08-14T20:41:04Z</time>
<speed>0.00</speed>
</trkpt>
<trkpt lat="-7.282796" lon="-34.802998">
<ele>23.769999</ele>
<time>2018-08-14T20:46:13Z</time>
<speed>0.05</speed>
</trkpt>
<trkpt lat="-7.282835" lon="-34.803028">
<ele>3.160000</ele>
<time>2018-08-14T20:51:22Z</time>
<speed>0.00</speed>
</trkpt>
<trkpt lat="-7.282888" lon="-34.803062">
<ele>21.619999</ele>
<time>2018-08-14T20:56:32Z</time>
<speed>0.00</speed>
</trkpt>
<trkpt lat="-7.282786" lon="-34.802982">
<ele>16.070000</ele>
<time>2018-08-14T21:01:48Z</time>
<speed>0.14</speed>
</trkpt>
<trkpt lat="-7.282936" lon="-34.803226">
<ele>92.419998</ele>
<time>2018-08-14T21:07:24Z</time>
<speed>0.24</speed>
</trkpt>
<trkpt lat="-7.282820" lon="-34.803207">
<ele>13.620000</ele>
<time>2018-08-14T21:12:41Z</time>
<speed>0.00</speed>
</trkpt>
<trkpt lat="-7.282861" lon="-34.803116">
<ele>-5.670000</ele>
<time>2018-08-14T21:18:00Z</time>
<speed>0.00</speed>
</trkpt>
<trkpt lat="-7.282766" lon="-34.803055">
<ele>21.129999</ele>
<time>2018-08-14T21:23:17Z</time>
<speed>0.00</speed>
</trkpt>
<trkpt lat="-7.282764" lon="-34.803051">
<ele>14.160000</ele>
<time>2018-08-14T21:28:35Z</time>
<speed>0.00</speed>
</trkpt>
<trkpt lat="-7.282764" lon="-34.802998">
<ele>19.850000</ele>
<time>2018-08-14T21:33:53Z</time>
<speed>0.00</speed>
</trkpt>
<trkpt lat="-7.282756" lon="-34.803028">
<ele>10.200000</ele>
<time>2018-08-14T21:39:10Z</time>
<speed>1.38</speed>
</trkpt>
<trkpt lat="-7.282776" lon="-34.802887">
<ele>6.440000</ele>
<time>2018-08-14T21:44:30Z</time>
<speed>0.00</speed>
</trkpt>
<trkpt lat="-7.282698" lon="-34.803143">
<ele>56.439999</ele>
<time>2018-08-14T21:49:59Z</time>
<speed>0.03</speed>
</trkpt>
<trkpt lat="-7.282687" lon="-34.802860">
<ele>70.909996</ele>
<time>2018-08-14T21:55:23Z</time>
<speed>0.32</speed>
</trkpt>
<trkpt lat="-7.282804" lon="-34.803013">
<ele>18.180000</ele>
<time>2018-08-14T22:01:02Z</time>
<speed>0.04</speed>
</trkpt>
<trkpt lat="-7.282887" lon="-34.803009">
<ele>5.810000</ele>
<time>2018-08-14T22:06:19Z</time>
<speed>0.00</speed>
</trkpt>
<trkpt lat="-7.282862" lon="-34.803043">
<ele>2.100000</ele>
<time>2018-08-14T22:11:36Z</time>
<speed>0.00</speed>
</trkpt>
<trkpt lat="-7.282857" lon="-34.802994">
<ele>-6.270000</ele>
<time>2018-08-14T22:16:53Z</time>
<speed>0.00</speed>
</trkpt>
<trkpt lat="-7.282844" lon="-34.802959">
<ele>13.740000</ele>
<time>2018-08-14T22:22:11Z</time>
<speed>0.00</speed>
</trkpt>
<trkpt lat="-7.282782" lon="-34.802979">
<ele>-0.900000</ele>
<time>2018-08-14T22:27:28Z</time>
<speed>0.00</speed>
</trkpt>
<trkpt lat="-7.282775" lon="-34.802948">
<ele>19.379999</ele>
<time>2018-08-14T22:32:46Z</time>
<speed>0.00</speed>
</trkpt>
<trkpt lat="-7.282823" lon="-34.802990">
<ele>-0.690000</ele>
<time>2018-08-14T22:38:04Z</time>
<speed>0.00</speed>
</trkpt>
<trkpt lat="-7.282802" lon="-34.803051">
<ele>11.639999</ele>
<time>2018-08-14T22:43:21Z</time>
<speed>0.00</speed>
</trkpt>
<trkpt lat="-7.282776" lon="-34.803047">
<ele>17.680000</ele>
<time>2018-08-14T22:48:38Z</time>
<speed>0.00</speed>
</trkpt>
<trkpt lat="-7.282747" lon="-34.803032">
<ele>1.470000</ele>
<time>2018-08-14T22:53:57Z</time>
<speed>0.30</speed>
</trkpt>
<trkpt lat="-7.282783" lon="-34.803036">
<ele>12.650000</ele>
<time>2018-08-14T22:59:14Z</time>
<speed>0.00</speed>
</trkpt>
<trkpt lat="-7.282816" lon="-34.803020">
<ele>19.090000</ele>
<time>2018-08-14T23:04:33Z</time>
<speed>0.00</speed>
</trkpt>
<trkpt lat="-7.282706" lon="-34.803089">
<ele>28.699999</ele>
<time>2018-08-14T23:10:19Z</time>
<speed>0.37</speed>
</trkpt>
<trkpt lat="-7.282800" lon="-34.803070">
<ele>29.189999</ele>
<time>2018-08-14T23:15:36Z</time>
<speed>0.14</speed>
</trkpt>
<trkpt lat="-7.282770" lon="-34.803051">
<ele>29.439999</ele>
<time>2018-08-14T23:20:53Z</time>
<speed>0.00</speed>
</trkpt>
<trkpt lat="-7.282705" lon="-34.802994">
<ele>34.719997</ele>
<time>2018-08-14T23:26:10Z</time>
<speed>0.00</speed>
</trkpt>
<trkpt lat="-7.282808" lon="-34.803131">
<ele>37.910000</ele>
<time>2018-08-14T23:31:26Z</time>
<speed>0.12</speed>
</trkpt>
<trkpt lat="-7.282840" lon="-34.803101">
<ele>33.899998</ele>
<time>2018-08-14T23:36:43Z</time>
<speed>0.00</speed>
</trkpt>
<trkpt lat="-7.282867" lon="-34.803043">
<ele>-1.480000</ele>
<time>2018-08-14T23:42:21Z</time>
<speed>0.38</speed>
</trkpt>
<trkpt lat="-7.282784" lon="-34.803082">
<ele>24.500000</ele>
<time>2018-08-14T23:47:39Z</time>
<speed>0.00</speed>
</trkpt>
<trkpt lat="-7.282766" lon="-34.803074">
<ele>30.240000</ele>
<time>2018-08-14T23:52:57Z</time>
<speed>0.00</speed>
</trkpt>
<trkpt lat="-7.282870" lon="-34.803051">
<ele>3.490000</ele>
<time>2018-08-14T23:58:32Z</time>
<speed>0.30</speed>
</trkpt>
<trkpt lat="-7.282634" lon="-34.803001">
<ele>49.639999</ele>
<time>2018-08-15T00:04:07Z</time>
<speed>0.13</speed>
</trkpt>
<trkpt lat="-7.282842" lon="-34.803104">
<ele>17.039999</ele>
<time>2018-08-15T00:09:25Z</time>
<speed>0.29</speed>
</trkpt>
<trkpt lat="-7.282865" lon="-34.803082">
<ele>3.290000</ele>
<time>2018-08-15T00:14:52Z</time>
<speed>0.46</speed>
</trkpt>
<trkpt lat="-7.282810" lon="-34.803005">
<ele>-7.030000</ele>
<time>2018-08-15T00:20:23Z</time>
<speed>0.39</speed>
</trkpt>
<trkpt lat="-7.282618" lon="-34.803017">
<ele>20.049999</ele>
<time>2018-08-15T00:25:50Z</time>
<speed>1.23</speed>
</trkpt>
<trkpt lat="-7.282722" lon="-34.802975">
<ele>13.759999</ele>
<time>2018-08-15T00:31:08Z</time>
<speed>0.18</speed>
</trkpt>
<trkpt lat="-7.282761" lon="-34.803177">
<ele>-9.240000</ele>
<time>2018-08-15T00:36:34Z</time>
<speed>0.50</speed>
</trkpt>
<trkpt lat="-7.282731" lon="-34.802917">
<ele>35.649998</ele>
<time>2018-08-15T00:42:09Z</time>
<speed>0.09</speed>
</trkpt>
<trkpt lat="-7.282794" lon="-34.803066">
<ele>17.629999</ele>
<time>2018-08-15T00:48:00Z</time>
<speed>0.50</speed>
</trkpt>
<trkpt lat="-7.282749" lon="-34.803028">
<ele>14.950000</ele>
<time>2018-08-15T00:53:56Z</time>
<speed>0.00</speed>
</trkpt>
<trkpt lat="-7.282730" lon="-34.802940">
<ele>23.469999</ele>
<time>2018-08-15T00:59:13Z</time>
<speed>0.00</speed>
</trkpt>
<trkpt lat="-7.282751" lon="-34.803017">
<ele>25.959999</ele>
<time>2018-08-15T01:04:31Z</time>
<speed>0.00</speed>
</trkpt>
<trkpt lat="-7.282763" lon="-34.802944">
<ele>24.730000</ele>
<time>2018-08-15T01:09:47Z</time>
<speed>0.00</speed>
</trkpt>
<trkpt lat="-7.282813" lon="-34.803055">
<ele>30.570000</ele>
<time>2018-08-15T01:15:03Z</time>
<speed>0.00</speed>
</trkpt>
<trkpt lat="-7.282791" lon="-34.802933">
<ele>32.660000</ele>
<time>2018-08-15T01:20:19Z</time>
<speed>0.00</speed>
</trkpt>
<trkpt lat="-7.282850" lon="-34.803097">
<ele>-4.960000</ele>
<time>2018-08-15T01:25:36Z</time>
<speed>0.00</speed>
</trkpt>
<trkpt lat="-7.282707" lon="-34.802956">
<ele>42.099998</ele>
<time>2018-08-15T01:30:52Z</time>
<speed>0.00</speed>
</trkpt>
<trkpt lat="-7.282812" lon="-34.803028">
<ele>4.550000</ele>
<time>2018-08-15T01:36:09Z</time>
<speed>1.99</speed>
</trkpt>
<trkpt lat="-7.282743" lon="-34.803005">
<ele>45.840000</ele>
<time>2018-08-15T01:41:25Z</time>
<speed>0.00</speed>
</trkpt>
<trkpt lat="-7.282736" lon="-34.803020">
<ele>35.369999</ele>
<time>2018-08-15T01:46:42Z</time>
<speed>0.00</speed>
</trkpt>
<trkpt lat="-7.282660" lon="-34.802959">
<ele>23.059999</ele>
<time>2018-08-15T01:51:58Z</time>
<speed>0.00</speed>
</trkpt>
<trkpt lat="-7.282848" lon="-34.803005">
<ele>15.049999</ele>
<time>2018-08-15T01:57:14Z</time>
<speed>0.00</speed>
</trkpt>
<trkpt lat="-7.282761" lon="-34.802944">
<ele>14.380000</ele>
<time>2018-08-15T02:03:03Z</time>
<speed>0.46</speed>
</trkpt>
<trkpt lat="-7.282758" lon="-34.803082">
<ele>25.150000</ele>
<time>2018-08-15T02:08:31Z</time>
<speed>0.00</speed>
</trkpt>
<trkpt lat="-7.282732" lon="-34.803150">
<ele>28.969999</ele>
<time>2018-08-15T02:13:48Z</time>
<speed>0.00</speed>
</trkpt>
<trkpt lat="-7.282805" lon="-34.803120">
<ele>19.379999</ele>
<time>2018-08-15T02:19:04Z</time>
<speed>0.57</speed>
</trkpt>
<trkpt lat="-7.282814" lon="-34.802990">
<ele>22.020000</ele>
<time>2018-08-15T02:24:20Z</time>
<speed>0.00</speed>
</trkpt>
<trkpt lat="-7.282714" lon="-34.803104">
<ele>10.809999</ele>
<time>2018-08-15T02:29:39Z</time>
<speed>0.00</speed>
</trkpt>
<trkpt lat="-7.282765" lon="-34.803165">
<ele>12.130000</ele>
<time>2018-08-15T02:34:59Z</time>
<speed>0.00</speed>
</trkpt>
<trkpt lat="-7.282782" lon="-34.802975">
<ele>40.459999</ele>
<time>2018-08-15T02:40:15Z</time>
<speed>0.00</speed>
</trkpt>
<trkpt lat="-7.282735" lon="-34.802975">
<ele>17.000000</ele>
<time>2018-08-15T02:45:32Z</time>
<speed>0.31</speed>
</trkpt>
<trkpt lat="-7.282791" lon="-34.803371">
<ele>-39.369999</ele>
<time>2018-08-15T02:51:03Z</time>
<speed>0.66</speed>
</trkpt>
<trkpt lat="-7.282741" lon="-34.802925">
<ele>34.380001</ele>
<time>2018-08-15T02:56:37Z</time>
<speed>0.35</speed>
</trkpt>
</trkseg>
</trk>
<trk>
<name>20180923-000105(17)</name>
<desc>Color:004000ff</desc>
<trkseg>
<trkpt lat="-7.282665" lon="-34.802940">
<ele>47.090000</ele>
<time>2018-08-15T03:02:19Z</time>
<speed>0.31</speed>
</trkpt>
<trkpt lat="-7.282640" lon="-34.803043">
<ele>33.959999</ele>
<time>2018-08-15T03:08:32Z</time>
<speed>0.12</speed>
</trkpt>
<trkpt lat="-7.282743" lon="-34.803005">
<ele>26.269999</ele>
<time>2018-08-15T03:15:07Z</time>
<speed>0.00</speed>
</trkpt>
<trkpt lat="-7.282743" lon="-34.802963">
<ele>35.669998</ele>
<time>2018-08-15T03:20:23Z</time>
<speed>3.44</speed>
</trkpt>
<trkpt lat="-7.283059" lon="-34.803036">
<ele>-30.059999</ele>
<time>2018-08-15T03:25:39Z</time>
<speed>0.00</speed>
</trkpt>
<trkpt lat="-7.282924" lon="-34.803078">
<ele>-11.540000</ele>
<time>2018-08-15T03:30:55Z</time>
<speed>0.00</speed>
</trkpt>
<trkpt lat="-7.282838" lon="-34.803082">
<ele>18.600000</ele>
<time>2018-08-15T03:36:12Z</time>
<speed>0.00</speed>
</trkpt>
<trkpt lat="-7.282878" lon="-34.802982">
<ele>13.840000</ele>
<time>2018-08-15T03:41:30Z</time>
<speed>0.00</speed>
</trkpt>
<trkpt lat="-7.282891" lon="-34.803040">
<ele>9.200000</ele>
<time>2018-08-15T03:46:46Z</time>
<speed>0.00</speed>
</trkpt>
<trkpt lat="-7.282842" lon="-34.802994">
<ele>29.070000</ele>
<time>2018-08-15T03:52:05Z</time>
<speed>0.15</speed>
</trkpt>
<trkpt lat="-7.282751" lon="-34.803009">
<ele>11.929999</ele>
<time>2018-08-15T03:57:29Z</time>
<speed>0.29</speed>
</trkpt>
<trkpt lat="-7.282786" lon="-34.803005">
<ele>38.759998</ele>
<time>2018-08-15T04:02:52Z</time>
<speed>0.00</speed>
</trkpt>
<trkpt lat="-7.282718" lon="-34.803020">
<ele>46.020000</ele>
<time>2018-08-15T04:08:20Z</time>
<speed>0.16</speed>
</trkpt>
<trkpt lat="-7.282766" lon="-34.802891">
<ele>44.459999</ele>
<time>2018-08-15T04:13:59Z</time>
<speed>0.35</speed>
</trkpt>
<trkpt lat="-7.282767" lon="-34.802933">
<ele>50.649998</ele>
<time>2018-08-15T04:19:50Z</time>
<speed>0.28</speed>
</trkpt>
<trkpt lat="-7.282740" lon="-34.802971">
<ele>49.129997</ele>
<time>2018-08-15T04:25:46Z</time>
<speed>0.23</speed>
</trkpt>
<trkpt lat="-7.282780" lon="-34.803104">
<ele>13.469999</ele>
<time>2018-08-15T04:31:30Z</time>
<speed>0.86</speed>
</trkpt>
<trkpt lat="-7.282711" lon="-34.803017">
<ele>47.399998</ele>
<time>2018-08-15T04:38:19Z</time>
<speed>0.59</speed>
</trkpt>
<trkpt lat="-7.282990" lon="-34.803272">
<ele>-74.000000</ele>
<time>2018-08-15T04:45:25Z</time>
<speed>0.00</speed>
</trkpt>
<trkpt lat="-7.282755" lon="-34.803177">
<ele>-19.299999</ele>
<time>2018-08-15T04:52:20Z</time>
<speed>0.00</speed>
</trkpt>
<trkpt lat="-7.282701" lon="-34.802990">
<ele>50.110001</ele>
<time>2018-08-15T05:00:00Z</time>
<speed>0.22</speed>
</trkpt>
<trkpt lat="-7.282850" lon="-34.803238">
<ele>-25.539999</ele>
<time>2018-08-15T05:05:19Z</time>
<speed>0.00</speed>
</trkpt>
<trkpt lat="-7.282783" lon="-34.802986">
<ele>34.719997</ele>
<time>2018-08-15T05:10:35Z</time>
<speed>0.00</speed>
</trkpt>
<trkpt lat="-7.282807" lon="-34.803139">
<ele>17.900000</ele>
<time>2018-08-15T05:15:52Z</time>
<speed>0.00</speed>
</trkpt>
<trkpt lat="-7.282764" lon="-34.803055">
<ele>38.340000</ele>
<time>2018-08-15T05:21:10Z</time>
<speed>0.00</speed>
</trkpt>
<trkpt lat="-7.282790" lon="-34.802967">
<ele>49.410000</ele>
<time>2018-08-15T05:26:26Z</time>
<speed>1.48</speed>
</trkpt>
<trkpt lat="-7.282800" lon="-34.803379">
<ele>-25.889999</ele>
<time>2018-08-15T05:31:43Z</time>
<speed>0.00</speed>
</trkpt>
<trkpt lat="-7.282750" lon="-34.803215">
<ele>-13.020000</ele>
<time>2018-08-15T05:37:20Z</time>
<speed>0.01</speed>
</trkpt>
<trkpt lat="-7.282803" lon="-34.803146">
<ele>9.520000</ele>
<time>2018-08-15T05:42:40Z</time>
<speed>0.00</speed>
</trkpt>
<trkpt lat="-7.282769" lon="-34.802898">
<ele>9.860000</ele>
<time>2018-08-15T05:48:18Z</time>
<speed>0.80</speed>
</trkpt>
<trkpt lat="-7.282896" lon="-34.803219">
<ele>-7.990000</ele>
<time>2018-08-15T05:53:40Z</time>
<speed>0.00</speed>
</trkpt>
<trkpt lat="-7.282753" lon="-34.802959">
<ele>18.959999</ele>
<time>2018-08-15T05:59:24Z</time>
<speed>0.07</speed>
</trkpt>
<trkpt lat="-7.282828" lon="-34.803070">
<ele>21.629999</ele>
<time>2018-08-15T06:06:02Z</time>
<speed>0.00</speed>
</trkpt>
<trkpt lat="-7.282750" lon="-34.803062">
<ele>18.139999</ele>
<time>2018-08-15T06:11:17Z</time>
<speed>0.20</speed>
</trkpt>
<trkpt lat="-7.282852" lon="-34.803062">
<ele>-1.830000</ele>
<time>2018-08-15T06:16:33Z</time>
<speed>0.00</speed>
</trkpt>
<trkpt lat="-7.282801" lon="-34.803059">
<ele>44.329998</ele>
<time>2018-08-15T06:21:48Z</time>
<speed>0.44</speed>
</trkpt>
<trkpt lat="-7.282835" lon="-34.803032">
<ele>25.629999</ele>
<time>2018-08-15T06:27:02Z</time>
<speed>0.00</speed>
</trkpt>
<trkpt lat="-7.282834" lon="-34.803009">
<ele>14.990000</ele>
<time>2018-08-15T06:32:17Z</time>
<speed>0.47</speed>
</trkpt>
<trkpt lat="-7.282817" lon="-34.803131">
<ele>21.160000</ele>
<time>2018-08-15T06:37:32Z</time>
<speed>0.31</speed>
</trkpt>
<trkpt lat="-7.282793" lon="-34.803055">
<ele>21.459999</ele>
<time>2018-08-15T06:42:47Z</time>
<speed>0.00</speed>
</trkpt>
<trkpt lat="-7.282783" lon="-34.803040">
<ele>12.000000</ele>
<time>2018-08-15T06:48:01Z</time>
<speed>0.00</speed>
</trkpt>
<trkpt lat="-7.282826" lon="-34.803173">
<ele>25.309999</ele>
<time>2018-08-15T06:53:17Z</time>
<speed>0.28</speed>
</trkpt>
<trkpt lat="-7.282762" lon="-34.803104">
<ele>13.500000</ele>
<time>2018-08-15T06:58:31Z</time>
<speed>0.00</speed>
</trkpt>
<trkpt lat="-7.282800" lon="-34.803051">
<ele>13.980000</ele>
<time>2018-08-15T07:03:50Z</time>
<speed>0.48</speed>
</trkpt>
<trkpt lat="-7.282795" lon="-34.803013">
<ele>9.870000</ele>
<time>2018-08-15T07:09:06Z</time>
<speed>0.00</speed>
</trkpt>
<trkpt lat="-7.282859" lon="-34.803158">
<ele>25.879999</ele>
<time>2018-08-15T07:14:20Z</time>
<speed>0.00</speed>
</trkpt>
<trkpt lat="-7.282777" lon="-34.803131">
<ele>26.830000</ele>
<time>2018-08-15T07:19:36Z</time>
<speed>0.00</speed>
</trkpt>
<trkpt lat="-7.282828" lon="-34.803101">
<ele>20.719999</ele>
<time>2018-08-15T07:24:51Z</time>
<speed>0.27</speed>
</trkpt>
<trkpt lat="-7.282673" lon="-34.802910">
<ele>16.809999</ele>
<time>2018-08-15T07:30:06Z</time>
<speed>0.31</speed>
</trkpt>
<trkpt lat="-7.282727" lon="-34.802944">
<ele>26.349998</ele>
<time>2018-08-15T07:35:21Z</time>
<speed>0.00</speed>
</trkpt>
<trkpt lat="-7.282815" lon="-34.803013">
<ele>22.100000</ele>
<time>2018-08-15T07:40:37Z</time>
<speed>0.00</speed>
</trkpt>
<trkpt lat="-7.282728" lon="-34.803013">
<ele>38.180000</ele>
<time>2018-08-15T07:45:56Z</time>
<speed>0.00</speed>
</trkpt>
<trkpt lat="-7.282834" lon="-34.803196">
<ele>8.980000</ele>
<time>2018-08-15T07:51:12Z</time>
<speed>0.00</speed>
</trkpt>
<trkpt lat="-7.282747" lon="-34.802959">
<ele>15.880000</ele>
<time>2018-08-15T07:56:28Z</time>
<speed>0.00</speed>
</trkpt>
<trkpt lat="-7.282804" lon="-34.803032">
<ele>13.570000</ele>
<time>2018-08-15T08:02:37Z</time>
<speed>0.18</speed>
</trkpt>
<trkpt lat="-7.282797" lon="-34.802940">
<ele>12.700000</ele>
<time>2018-08-15T08:08:55Z</time>
<speed>0.15</speed>
</trkpt>
<trkpt lat="-7.282830" lon="-34.803020">
<ele>7.160000</ele>
<time>2018-08-15T08:17:00Z</time>
<speed>0.12</speed>
</trkpt>
<trkpt lat="-7.282936" lon="-34.803040">
<ele>-8.750000</ele>
<time>2018-08-15T08:23:54Z</time>
<speed>0.00</speed>
</trkpt>
<trkpt lat="-7.282805" lon="-34.803066">
<ele>11.530000</ele>
<time>2018-08-15T08:29:10Z</time>
<speed>0.00</speed>
</trkpt>
<trkpt lat="-7.282856" lon="-34.802948">
<ele>2.480000</ele>
<time>2018-08-15T08:34:25Z</time>
<speed>0.32</speed>
</trkpt>
<trkpt lat="-7.282815" lon="-34.803062">
<ele>5.430000</ele>
<time>2018-08-15T08:39:42Z</time>
<speed>0.00</speed>
</trkpt>
<trkpt lat="-7.282632" lon="-34.803013">
<ele>41.629997</ele>
<time>2018-08-15T08:44:58Z</time>
<speed>0.00</speed>
</trkpt>
<trkpt lat="-7.282831" lon="-34.803078">
<ele>28.000000</ele>
<time>2018-08-15T08:50:13Z</time>
<speed>0.00</speed>
</trkpt>
<trkpt lat="-7.282721" lon="-34.802979">
<ele>16.250000</ele>
<time>2018-08-15T08:55:28Z</time>
<speed>0.00</speed>
</trkpt>
<trkpt lat="-7.282819" lon="-34.802929">
<ele>20.879999</ele>
<time>2018-08-15T09:00:46Z</time>
<speed>0.22</speed>
</trkpt>
<trkpt lat="-7.282861" lon="-34.803051">
<ele>6.650000</ele>
<time>2018-08-15T09:06:03Z</time>
<speed>0.00</speed>
</trkpt>
<trkpt lat="-7.282711" lon="-34.803104">
<ele>12.509999</ele>
<time>2018-08-15T09:11:19Z</time>
<speed>0.00</speed>
</trkpt>
<trkpt lat="-7.282777" lon="-34.802990">
<ele>13.130000</ele>
<time>2018-08-15T09:16:33Z</time>
<speed>0.16</speed>
</trkpt>
<trkpt lat="-7.282806" lon="-34.803047">
<ele>23.900000</ele>
<time>2018-08-15T09:21:52Z</time>
<speed>0.00</speed>
</trkpt>
<trkpt lat="-7.282816" lon="-34.802952">
<ele>10.980000</ele>
<time>2018-08-15T09:27:08Z</time>
<speed>0.00</speed>
</trkpt>
<trkpt lat="-7.282795" lon="-34.803112">
<ele>28.549999</ele>
<time>2018-08-15T09:32:24Z</time>
<speed>0.00</speed>
</trkpt>
<trkpt lat="-7.282776" lon="-34.803032">
<ele>27.920000</ele>
<time>2018-08-15T09:37:41Z</time>
<speed>0.00</speed>
</trkpt>
<trkpt lat="-7.282743" lon="-34.802956">
<ele>23.469999</ele>
<time>2018-08-15T09:42:57Z</time>
<speed>0.00</speed>
</trkpt>
<trkpt lat="-7.282708" lon="-34.802940">
<ele>2.790000</ele>
<time>2018-08-15T09:48:13Z</time>
<speed>0.00</speed>
</trkpt>
<trkpt lat="-7.282762" lon="-34.803009">
<ele>43.410000</ele>
<time>2018-08-15T09:53:29Z</time>
<speed>0.00</speed>
</trkpt>
<trkpt lat="-7.282756" lon="-34.802967">
<ele>21.270000</ele>
<time>2018-08-15T09:58:45Z</time>
<speed>0.00</speed>
</trkpt>
<trkpt lat="-7.282662" lon="-34.802937">
<ele>31.039999</ele>
<time>2018-08-15T10:04:20Z</time>
<speed>0.30</speed>
</trkpt>
<trkpt lat="-7.282828" lon="-34.803082">
<ele>-10.370000</ele>
<time>2018-08-15T10:09:36Z</time>
<speed>0.00</speed>
</trkpt>
<trkpt lat="-7.282769" lon="-34.803005">
<ele>40.730000</ele>
<time>2018-08-15T10:15:12Z</time>
<speed>0.15</speed>
</trkpt>
<trkpt lat="-7.282756" lon="-34.803165">
<ele>85.449997</ele>
<time>2018-08-15T10:20:28Z</time>
<speed>0.00</speed>
</trkpt>
<trkpt lat="-7.282760" lon="-34.802998">
<ele>45.289997</ele>
<time>2018-08-15T10:25:58Z</time>
<speed>0.25</speed>
</trkpt>
<trkpt lat="-7.282825" lon="-34.803013">
<ele>22.570000</ele>
<time>2018-08-15T10:31:27Z</time>
<speed>0.21</speed>
</trkpt>
<trkpt lat="-7.282842" lon="-34.803345">
<ele>28.709999</ele>
<time>2018-08-15T10:37:31Z</time>
<speed>0.29</speed>
</trkpt>
<trkpt lat="-7.282761" lon="-34.802956">
<ele>37.119999</ele>
<time>2018-08-15T10:44:25Z</time>
<speed>0.00</speed>
</trkpt>
<trkpt lat="-7.282791" lon="-34.803165">
<ele>65.330002</ele>
<time>2018-08-15T10:49:42Z</time>
<speed>0.00</speed>
</trkpt>
<trkpt lat="-7.282597" lon="-34.802567">
<ele>-32.099998</ele>
<time>2018-08-15T10:55:01Z</time>
<speed>7.25</speed>
</trkpt>
<trkpt lat="-7.282796" lon="-34.802998">
<ele>23.619999</ele>
<time>2018-08-15T11:00:21Z</time>
<speed>0.00</speed>
</trkpt>
<trkpt lat="-7.282829" lon="-34.802826">
<ele>17.670000</ele>
<time>2018-08-15T11:05:42Z</time>
<speed>1.02</speed>
</trkpt>
<trkpt lat="-7.282911" lon="-34.802742">
<ele>-4.650000</ele>
<time>2018-08-15T11:11:00Z</time>
<speed>0.00</speed>
</trkpt>
<trkpt lat="-7.282829" lon="-34.802948">
<ele>47.430000</ele>
<time>2018-08-15T11:16:17Z</time>
<speed>0.00</speed>
</trkpt>
<trkpt lat="-7.282835" lon="-34.802925">
<ele>20.359999</ele>
<time>2018-08-15T11:22:00Z</time>
<speed>0.09</speed>
</trkpt>
<trkpt lat="-7.282847" lon="-34.803040">
<ele>29.849998</ele>
<time>2018-08-15T11:27:17Z</time>
<speed>0.00</speed>
</trkpt>
<trkpt lat="-7.282793" lon="-34.803028">
<ele>14.960000</ele>
<time>2018-08-15T11:32:31Z</time>
<speed>0.06</speed>
</trkpt>
<trkpt lat="-7.282732" lon="-34.803005">
<ele>22.160000</ele>
<time>2018-08-15T11:37:46Z</time>
<speed>0.09</speed>
</trkpt>
<trkpt lat="-7.282821" lon="-34.802986">
<ele>32.750000</ele>
<time>2018-08-15T11:43:02Z</time>
<speed>0.00</speed>
</trkpt>
<trkpt lat="-7.282754" lon="-34.803013">
<ele>11.690000</ele>
<time>2018-08-15T11:48:18Z</time>
<speed>0.00</speed>
</trkpt>
<trkpt lat="-7.282749" lon="-34.803078">
<ele>27.330000</ele>
<time>2018-08-15T11:53:35Z</time>
<speed>0.00</speed>
</trkpt>
<trkpt lat="-7.282842" lon="-34.803078">
<ele>18.539999</ele>
<time>2018-08-15T11:58:51Z</time>
<speed>0.00</speed>
</trkpt>
<trkpt lat="-7.282694" lon="-34.802994">
<ele>81.479996</ele>
<time>2018-08-15T12:04:15Z</time>
<speed>0.00</speed>
</trkpt>
<trkpt lat="-7.282826" lon="-34.802986">
<ele>10.550000</ele>
<time>2018-08-15T12:09:32Z</time>
<speed>0.00</speed>
</trkpt>
<trkpt lat="-7.282876" lon="-34.803001">
<ele>10.179999</ele>
<time>2018-08-15T12:14:48Z</time>
<speed>0.10</speed>
</trkpt>
<trkpt lat="-7.282822" lon="-34.803066">
<ele>1.400000</ele>
<time>2018-08-15T12:20:04Z</time>
<speed>0.15</speed>
</trkpt>
<trkpt lat="-7.282684" lon="-34.802979">
<ele>41.809998</ele>
<time>2018-08-15T12:25:20Z</time>
<speed>0.11</speed>
</trkpt>
<trkpt lat="-7.282834" lon="-34.803047">
<ele>5.500000</ele>
<time>2018-08-15T12:30:36Z</time>
<speed>0.16</speed>
</trkpt>
<trkpt lat="-7.282925" lon="-34.803181">
<ele>-3.400000</ele>
<time>2018-08-15T12:35:51Z</time>
<speed>0.55</speed>
</trkpt>
<trkpt lat="-7.282701" lon="-34.802952">
<ele>31.769999</ele>
<time>2018-08-15T12:41:08Z</time>
<speed>0.00</speed>
</trkpt>
<trkpt lat="-7.282784" lon="-34.803040">
<ele>32.070000</ele>
<time>2018-08-15T12:46:24Z</time>
<speed>0.00</speed>
</trkpt>
<trkpt lat="-7.282705" lon="-34.802898">
<ele>36.369999</ele>
<time>2018-08-15T12:51:41Z</time>
<speed>0.00</speed>
</trkpt>
<trkpt lat="-7.282828" lon="-34.803013">
<ele>17.549999</ele>
<time>2018-08-15T12:56:58Z</time>
<speed>0.00</speed>
</trkpt>
<trkpt lat="-7.282766" lon="-34.803013">
<ele>19.850000</ele>
<time>2018-08-15T13:02:16Z</time>
<speed>0.85</speed>
</trkpt>
<trkpt lat="-7.282719" lon="-34.802864">
<ele>36.410000</ele>
<time>2018-08-15T13:07:31Z</time>
<speed>0.26</speed>
</trkpt>
<trkpt lat="-7.282835" lon="-34.803101">
<ele>19.740000</ele>
<time>2018-08-15T13:12:46Z</time>
<speed>0.42</speed>
</trkpt>
<trkpt lat="-7.282788" lon="-34.802994">
<ele>10.300000</ele>
<time>2018-08-15T13:18:02Z</time>
<speed>0.44</speed>
</trkpt>
<trkpt lat="-7.282732" lon="-34.803032">
<ele>23.389999</ele>
<time>2018-08-15T13:23:19Z</time>
<speed>0.00</speed>
</trkpt>
<trkpt lat="-7.282805" lon="-34.803032">
<ele>19.389999</ele>
<time>2018-08-15T13:28:35Z</time>
<speed>0.47</speed>
</trkpt>
<trkpt lat="-7.282827" lon="-34.803036">
<ele>18.480000</ele>
<time>2018-08-15T13:33:50Z</time>
<speed>0.39</speed>
</trkpt>
<trkpt lat="-7.282910" lon="-34.803082">
<ele>8.400000</ele>
<time>2018-08-15T13:39:06Z</time>
<speed>0.10</speed>
</trkpt>
<trkpt lat="-7.282751" lon="-34.802887">
<ele>29.639999</ele>
<time>2018-08-15T13:44:23Z</time>
<speed>0.21</speed>
</trkpt>
<trkpt lat="-7.282777" lon="-34.802975">
<ele>21.619999</ele>
<time>2018-08-15T13:49:38Z</time>
<speed>0.00</speed>
</trkpt>
<trkpt lat="-7.282767" lon="-34.802990">
<ele>27.230000</ele>
<time>2018-08-15T13:54:54Z</time>
<speed>0.09</speed>
</trkpt>
<trkpt lat="-7.282821" lon="-34.803047">
<ele>34.380001</ele>
<time>2018-08-15T14:00:32Z</time>
<speed>0.05</speed>
</trkpt>
<trkpt lat="-7.282893" lon="-34.803062">
<ele>3.790000</ele>
<time>2018-08-15T14:05:50Z</time>
<speed>0.00</speed>
</trkpt>
<trkpt lat="-7.282900" lon="-34.803047">
<ele>10.330000</ele>
<time>2018-08-15T14:11:07Z</time>
<speed>0.00</speed>
</trkpt>
<trkpt lat="-7.282876" lon="-34.803005">
<ele>14.469999</ele>
<time>2018-08-15T14:16:24Z</time>
<speed>0.00</speed>
</trkpt>
<trkpt lat="-7.282759" lon="-34.803070">
<ele>26.189999</ele>
<time>2018-08-15T14:21:41Z</time>
<speed>0.22</speed>
</trkpt>
<trkpt lat="-7.282851" lon="-34.803120">
<ele>27.180000</ele>
<time>2018-08-15T14:26:58Z</time>
<speed>0.00</speed>
</trkpt>
<trkpt lat="-7.282879" lon="-34.803055">
<ele>11.139999</ele>
<time>2018-08-15T14:32:14Z</time>
<speed>0.00</speed>
</trkpt>
<trkpt lat="-7.282843" lon="-34.802952">
<ele>16.490000</ele>
<time>2018-08-15T14:37:30Z</time>
<speed>0.00</speed>
</trkpt>
<trkpt lat="-7.282824" lon="-34.803020">
<ele>43.570000</ele>
<time>2018-08-15T14:42:49Z</time>
<speed>0.00</speed>
</trkpt>
<trkpt lat="-7.282837" lon="-34.803078">
<ele>15.250000</ele>
<time>2018-08-15T14:48:06Z</time>
<speed>0.00</speed>
</trkpt>
<trkpt lat="-7.282858" lon="-34.803043">
<ele>19.449999</ele>
<time>2018-08-15T14:53:22Z</time>
<speed>0.00</speed>
</trkpt>
<trkpt lat="-7.282764" lon="-34.803005">
<ele>42.969997</ele>
<time>2018-08-15T14:58:39Z</time>
<speed>0.03</speed>
</trkpt>
<trkpt lat="-7.282788" lon="-34.802994">
<ele>2.610000</ele>
<time>2018-08-15T15:04:02Z</time>
<speed>0.00</speed>
</trkpt>
<trkpt lat="-7.282815" lon="-34.803036">
<ele>-28.619999</ele>
<time>2018-08-15T15:09:23Z</time>
<speed>0.00</speed>
</trkpt>
<trkpt lat="-7.282795" lon="-34.803009">
<ele>25.320000</ele>
<time>2018-08-15T15:14:42Z</time>
<speed>0.00</speed>
</trkpt>
<trkpt lat="-7.282809" lon="-34.803051">
<ele>31.990000</ele>
<time>2018-08-15T15:19:59Z</time>
<speed>0.00</speed>
</trkpt>
<trkpt lat="-7.282828" lon="-34.802921">
<ele>27.750000</ele>
<time>2018-08-15T15:25:19Z</time>
<speed>0.34</speed>
</trkpt>
<trkpt lat="-7.282857" lon="-34.803097">
<ele>1.870000</ele>
<time>2018-08-15T15:30:36Z</time>
<speed>0.14</speed>
</trkpt>
<trkpt lat="-7.282855" lon="-34.803028">
<ele>4.920000</ele>
<time>2018-08-15T15:35:54Z</time>
<speed>0.00</speed>
</trkpt>
<trkpt lat="-7.282759" lon="-34.803082">
<ele>9.910000</ele>
<time>2018-08-15T15:41:12Z</time>
<speed>0.00</speed>
</trkpt>
<trkpt lat="-7.282822" lon="-34.803036">
<ele>18.430000</ele>
<time>2018-08-15T15:46:30Z</time>
<speed>0.00</speed>
</trkpt>
<trkpt lat="-7.282821" lon="-34.803036">
<ele>17.570000</ele>
<time>2018-08-15T15:51:48Z</time>
<speed>0.00</speed>
</trkpt>
<trkpt lat="-7.282929" lon="-34.803108">
<ele>-19.879999</ele>
<time>2018-08-15T15:57:06Z</time>
<speed>0.69</speed>
</trkpt>
<trkpt lat="-7.282739" lon="-34.802948">
<ele>22.879999</ele>
<time>2018-08-15T16:02:28Z</time>
<speed>0.00</speed>
</trkpt>
<trkpt lat="-7.282859" lon="-34.803062">
<ele>-2.050000</ele>
<time>2018-08-15T16:07:46Z</time>
<speed>0.00</speed>
</trkpt>
<trkpt lat="-7.282867" lon="-34.803051">
<ele>19.439999</ele>
<time>2018-08-15T16:13:03Z</time>
<speed>0.08</speed>
</trkpt>
<trkpt lat="-7.282786" lon="-34.803070">
<ele>11.450000</ele>
<time>2018-08-15T16:18:20Z</time>
<speed>0.14</speed>
</trkpt>
<trkpt lat="-7.282731" lon="-34.803062">
<ele>30.080000</ele>
<time>2018-08-15T16:23:37Z</time>
<speed>0.13</speed>
</trkpt>
<trkpt lat="-7.283016" lon="-34.803059">
<ele>35.079998</ele>
<time>2018-08-15T16:28:57Z</time>
<speed>0.00</speed>
</trkpt>
<trkpt lat="-7.282561" lon="-34.803288">
<ele>-67.739998</ele>
<time>2018-08-15T16:34:26Z</time>
<speed>0.00</speed>
</trkpt>
<trkpt lat="-7.282791" lon="-34.803329">
<ele>-48.250000</ele>
<time>2018-08-15T16:39:49Z</time>
<speed>0.53</speed>
</trkpt>
<trkpt lat="-7.282694" lon="-34.803246">
<ele>-18.930000</ele>
<time>2018-08-15T16:45:09Z</time>
<speed>1.16</speed>
</trkpt>
<trkpt lat="-7.282810" lon="-34.803196">
<ele>-9.950000</ele>
<time>2018-08-15T16:50:37Z</time>
<speed>1.27</speed>
</trkpt>
<trkpt lat="-7.282727" lon="-34.803150">
<ele>-13.219999</ele>
<time>2018-08-15T16:56:23Z</time>
<speed>0.10</speed>
</trkpt>
<trkpt lat="-7.282842" lon="-34.803017">
<ele>25.109999</ele>
<time>2018-08-15T17:02:04Z</time>
<speed>0.00</speed>
</trkpt>
<trkpt lat="-7.282802" lon="-34.802917">
<ele>58.009998</ele>
<time>2018-08-15T17:07:14Z</time>
<speed>0.00</speed>
</trkpt>
<trkpt lat="-7.282848" lon="-34.803120">
<ele>19.709999</ele>
<time>2018-08-15T17:12:26Z</time>
<speed>0.00</speed>
</trkpt>
<trkpt lat="-7.282783" lon="-34.802971">
<ele>54.590000</ele>
<time>2018-08-15T17:17:43Z</time>
[truncated: 856,237 more chars]
