# Supplementary material for: Critical areas for sea turtles in Northeast Brazil: a participatory approach for a data-poor context
Source: PeerJ. 2024 Mar 25;12:e17109. doi: 10.7717/peerj.17109 (PMC10977088; doi:10.7717/peerj.17109)
Supplement: Supplemental Information 5 [file peerj-12-17109-s005.zip › Route files/CA1_1309.gpx]

<?xml version="1.0" encoding="UTF-8" standalone="yes" ?>
<gpx creator="Mobile Action http://www.mobileaction.com/1.1" version="1.0" xmlns="http://www.topografix.com/GPX/1/0" xmlns:xsi="http://www.w3.org/2001/XMLSchema-instance" xsi:schemaLocation="http://www.topografix.com/GPX/1/0 http://www.topografix.com/GPX/1/0/gpx.xsd">
<wpt lat="-6.958429" lon="-34.829437">
<ele>-12.389999</ele>
<time>2018-08-14T13:21:12Z</time>
<name></name>
<desc></desc>
<sym>Waypoint</sym>
</wpt>
<wpt lat="-6.960164" lon="-34.829735">
<ele>-5.350000</ele>
<time>2018-08-14T13:41:30Z</time>
<name></name>
<desc></desc>
<sym>Waypoint</sym>
</wpt>
<wpt lat="-6.959703" lon="-34.830410">
<ele>6.280000</ele>
<time>2018-08-20T09:15:27Z</time>
<name></name>
<desc></desc>
<sym>Waypoint</sym>
</wpt>
<wpt lat="-6.959647" lon="-34.830360">
<ele>9.429999</ele>
<time>2018-08-20T09:15:36Z</time>
<name></name>
<desc></desc>
<sym>Waypoint</sym>
</wpt>
<wpt lat="-6.958624" lon="-34.830273">
<ele>-1.390000</ele>
<time>2018-08-20T09:36:50Z</time>
<name></name>
<desc></desc>
<sym>Waypoint</sym>
</wpt>
<wpt lat="-6.959360" lon="-34.831821">
<ele>2.460000</ele>
<time>2018-08-20T09:45:30Z</time>
<name></name>
<desc></desc>
<sym>Waypoint</sym>
</wpt>
<wpt lat="-6.964287" lon="-34.833317">
<ele>5.260000</ele>
<time>2018-08-20T11:05:01Z</time>
<name></name>
<desc></desc>
<sym>Waypoint</sym>
</wpt>
<wpt lat="-6.963150" lon="-34.832748">
<ele>40.290001</ele>
<time>2018-08-22T13:23:04Z</time>
<name></name>
<desc></desc>
<sym>Waypoint</sym>
</wpt>
<wpt lat="-6.968661" lon="-34.834797">
<ele>29.179998</ele>
<time>2018-08-25T11:51:30Z</time>
<name></name>
<desc></desc>
<sym>Waypoint</sym>
</wpt>
<wpt lat="-6.958406" lon="-34.830788">
<ele>3.320000</ele>
<time>2018-08-26T11:30:08Z</time>
<name></name>
<desc></desc>
<sym>Waypoint</sym>
</wpt>
<wpt lat="-6.962777" lon="-34.832859">
<ele>4.130000</ele>
<time>2018-08-26T12:05:30Z</time>
<name></name>
<desc></desc>
<sym>Waypoint</sym>
</wpt>
<wpt lat="-6.968570" lon="-34.834919">
<ele>-15.480000</ele>
<time>2018-08-26T16:57:17Z</time>
<name></name>
<desc></desc>
<sym>Waypoint</sym>
</wpt>
<wpt lat="-6.963926" lon="-34.833427">
<ele>11.650000</ele>
<time>2018-08-31T10:47:15Z</time>
<name></name>
<desc></desc>
<sym>Waypoint</sym>
</wpt>
<wpt lat="-6.963133" lon="-34.833126">
<ele>8.290000</ele>
<time>2018-08-31T11:02:14Z</time>
<name></name>
<desc></desc>
<sym>Waypoint</sym>
</wpt>
<wpt lat="-6.963006" lon="-34.833061">
<ele>4.880000</ele>
<time>2018-08-31T11:08:03Z</time>
<name></name>
<desc></desc>
<sym>Waypoint</sym>
</wpt>
<wpt lat="-6.962950" lon="-34.833042">
<ele>5.670000</ele>
<time>2018-08-31T11:09:58Z</time>
<name></name>
<desc></desc>
<sym>Waypoint</sym>
</wpt>
<wpt lat="-6.962910" lon="-34.832996">
<ele>12.500000</ele>
<time>2018-08-31T11:14:49Z</time>
<name></name>
<desc></desc>
<sym>Waypoint</sym>
</wpt>
<wpt lat="-6.962924" lon="-34.833050">
<ele>12.860000</ele>
<time>2018-08-31T11:16:50Z</time>
<name></name>
<desc></desc>
<sym>Waypoint</sym>
</wpt>
<wpt lat="-6.962981" lon="-34.833096">
<ele>5.930000</ele>
<time>2018-08-31T11:18:05Z</time>
<name></name>
<desc></desc>
<sym>Waypoint</sym>
</wpt>
<wpt lat="-6.962903" lon="-34.833023">
<ele>4.950000</ele>
<time>2018-08-31T11:20:30Z</time>
<name></name>
<desc></desc>
<sym>Waypoint</sym>
</wpt>
<wpt lat="-6.962720" lon="-34.832916">
<ele>14.690000</ele>
<time>2018-08-31T11:23:35Z</time>
<name></name>
<desc></desc>
<sym>Waypoint</sym>
</wpt>
<wpt lat="-6.959252" lon="-34.831734">
<ele>7.640000</ele>
<time>2018-08-31T11:40:49Z</time>
<name></name>
<desc></desc>
<sym>Waypoint</sym>
</wpt>
<wpt lat="-6.960274" lon="-34.831062">
<ele>11.740000</ele>
<time>2018-08-31T12:18:45Z</time>
<name></name>
<desc></desc>
<sym>Waypoint</sym>
</wpt>
<wpt lat="-6.961616" lon="-34.831112">
<ele>16.520000</ele>
<time>2018-09-01T09:09:49Z</time>
<name></name>
<desc></desc>
<sym>Waypoint</sym>
</wpt>
<trk>
<name>20180913-105230(1)</name>
<desc>Color:004000ff</desc>
<trkseg>
<trkpt lat="-7.178780" lon="-34.891556">
<ele>43.629997</ele>
<time>2018-08-13T04:06:42Z</time>
<speed>0.00</speed>
</trkpt>
<trkpt lat="-7.178801" lon="-34.891426">
<ele>40.489998</ele>
<time>2018-08-13T04:06:47Z</time>
<speed>0.00</speed>
</trkpt>
<trkpt lat="-7.178801" lon="-34.891426">
<ele>40.489998</ele>
<time>2018-08-13T04:06:48Z</time>
<speed>0.00</speed>
</trkpt>
<trkpt lat="-7.178801" lon="-34.891426">
<ele>40.489998</ele>
<time>2018-08-13T04:06:49Z</time>
<speed>0.00</speed>
</trkpt>
<trkpt lat="-7.178801" lon="-34.891426">
<ele>40.489998</ele>
<time>2018-08-13T04:06:50Z</time>
<speed>0.00</speed>
</trkpt>
<trkpt lat="-7.178786" lon="-34.891426">
<ele>35.059998</ele>
<time>2018-08-13T04:06:51Z</time>
<speed>0.52</speed>
</trkpt>
<trkpt lat="-7.178793" lon="-34.891438">
<ele>37.829998</ele>
<time>2018-08-13T04:06:52Z</time>
<speed>0.75</speed>
</trkpt>
<trkpt lat="-7.178791" lon="-34.891445">
<ele>37.549999</ele>
<time>2018-08-13T04:06:53Z</time>
<speed>1.02</speed>
</trkpt>
<trkpt lat="-7.178792" lon="-34.891449">
<ele>37.719997</ele>
<time>2018-08-13T04:06:54Z</time>
<speed>0.75</speed>
</trkpt>
<trkpt lat="-7.178794" lon="-34.891457">
<ele>38.389999</ele>
<time>2018-08-13T04:06:55Z</time>
<speed>0.71</speed>
</trkpt>
<trkpt lat="-7.178792" lon="-34.891464">
<ele>38.250000</ele>
<time>2018-08-13T04:06:56Z</time>
<speed>0.76</speed>
</trkpt>
<trkpt lat="-7.178789" lon="-34.891476">
<ele>39.149998</ele>
<time>2018-08-13T04:06:57Z</time>
<speed>0.83</speed>
</trkpt>
<trkpt lat="-7.178785" lon="-34.891483">
<ele>39.570000</ele>
<time>2018-08-13T04:06:58Z</time>
<speed>0.46</speed>
</trkpt>
<trkpt lat="-7.178777" lon="-34.891487">
<ele>39.169998</ele>
<time>2018-08-13T04:06:59Z</time>
<speed>0.72</speed>
</trkpt>
<trkpt lat="-7.178770" lon="-34.891491">
<ele>39.009998</ele>
<time>2018-08-13T04:07:00Z</time>
<speed>0.57</speed>
</trkpt>
<trkpt lat="-7.178766" lon="-34.891495">
<ele>39.110001</ele>
<time>2018-08-13T04:07:01Z</time>
<speed>0.39</speed>
</trkpt>
<trkpt lat="-7.178767" lon="-34.891510">
<ele>39.719997</ele>
<time>2018-08-13T04:07:02Z</time>
<speed>0.55</speed>
</trkpt>
<trkpt lat="-7.178764" lon="-34.891514">
<ele>39.910000</ele>
<time>2018-08-13T04:07:03Z</time>
<speed>0.26</speed>
</trkpt>
<trkpt lat="-7.178761" lon="-34.891514">
<ele>39.590000</ele>
<time>2018-08-13T04:07:04Z</time>
<speed>0.32</speed>
</trkpt>
<trkpt lat="-7.178762" lon="-34.891518">
<ele>41.469997</ele>
<time>2018-08-13T04:07:05Z</time>
<speed>0.00</speed>
</trkpt>
<trkpt lat="-7.178762" lon="-34.891518">
<ele>41.469997</ele>
<time>2018-08-13T04:07:06Z</time>
<speed>0.00</speed>
</trkpt>
<trkpt lat="-7.178762" lon="-34.891518">
<ele>41.469997</ele>
<time>2018-08-13T04:07:07Z</time>
<speed>0.00</speed>
</trkpt>
<trkpt lat="-7.178762" lon="-34.891518">
<ele>41.469997</ele>
<time>2018-08-13T04:07:08Z</time>
<speed>0.00</speed>
</trkpt>
<trkpt lat="-7.178762" lon="-34.891518">
<ele>41.469997</ele>
<time>2018-08-13T04:07:09Z</time>
<speed>0.00</speed>
</trkpt>
<trkpt lat="-7.178762" lon="-34.891518">
<ele>41.469997</ele>
<time>2018-08-13T04:07:10Z</time>
<speed>0.00</speed>
</trkpt>
<trkpt lat="-7.178742" lon="-34.891499">
<ele>42.969997</ele>
<time>2018-08-13T04:09:35Z</time>
<speed>0.02</speed>
</trkpt>
<trkpt lat="-7.178742" lon="-34.891499">
<ele>43.739998</ele>
<time>2018-08-13T04:09:36Z</time>
<speed>0.10</speed>
</trkpt>
<trkpt lat="-7.178741" lon="-34.891495">
<ele>44.389999</ele>
<time>2018-08-13T04:09:38Z</time>
<speed>0.00</speed>
</trkpt>
<trkpt lat="-7.178741" lon="-34.891495">
<ele>44.389999</ele>
<time>2018-08-13T04:09:47Z</time>
<speed>0.00</speed>
</trkpt>
<trkpt lat="-7.178741" lon="-34.891495">
<ele>44.389999</ele>
<time>2018-08-13T04:09:48Z</time>
<speed>0.00</speed>
</trkpt>
<trkpt lat="-7.178741" lon="-34.891495">
<ele>44.389999</ele>
<time>2018-08-13T04:09:49Z</time>
<speed>0.00</speed>
</trkpt>
<trkpt lat="-7.178741" lon="-34.891495">
<ele>44.389999</ele>
<time>2018-08-13T04:09:50Z</time>
<speed>0.00</speed>
</trkpt>
<trkpt lat="-7.178741" lon="-34.891495">
<ele>44.389999</ele>
<time>2018-08-13T04:09:54Z</time>
<speed>0.00</speed>
</trkpt>
<trkpt lat="-7.178741" lon="-34.891495">
<ele>44.389999</ele>
<time>2018-08-13T04:09:55Z</time>
<speed>0.00</speed>
</trkpt>
<trkpt lat="-7.178777" lon="-34.891460">
<ele>36.959999</ele>
<time>2018-08-13T04:11:37Z</time>
<speed>0.00</speed>
</trkpt>
<trkpt lat="-7.178777" lon="-34.891460">
<ele>36.959999</ele>
<time>2018-08-13T04:11:38Z</time>
<speed>0.00</speed>
</trkpt>
<trkpt lat="-7.178777" lon="-34.891460">
<ele>36.959999</ele>
<time>2018-08-13T04:11:39Z</time>
<speed>0.00</speed>
</trkpt>
<trkpt lat="-7.178777" lon="-34.891460">
<ele>36.959999</ele>
<time>2018-08-13T04:11:40Z</time>
<speed>0.00</speed>
</trkpt>
<trkpt lat="-7.178777" lon="-34.891460">
<ele>36.959999</ele>
<time>2018-08-13T04:11:41Z</time>
<speed>0.00</speed>
</trkpt>
<trkpt lat="-7.178777" lon="-34.891460">
<ele>36.959999</ele>
<time>2018-08-13T04:11:42Z</time>
<speed>0.00</speed>
</trkpt>
<trkpt lat="-7.178777" lon="-34.891460">
<ele>36.959999</ele>
<time>2018-08-13T04:11:43Z</time>
<speed>0.00</speed>
</trkpt>
<trkpt lat="-7.178777" lon="-34.891460">
<ele>36.959999</ele>
<time>2018-08-13T04:11:44Z</time>
<speed>0.00</speed>
</trkpt>
<trkpt lat="-7.178777" lon="-34.891460">
<ele>36.959999</ele>
<time>2018-08-13T04:11:45Z</time>
<speed>0.00</speed>
</trkpt>
<trkpt lat="-7.178777" lon="-34.891460">
<ele>36.959999</ele>
<time>2018-08-13T04:11:46Z</time>
<speed>0.00</speed>
</trkpt>
<trkpt lat="-7.178777" lon="-34.891460">
<ele>36.959999</ele>
<time>2018-08-13T04:11:47Z</time>
<speed>0.00</speed>
</trkpt>
<trkpt lat="-7.178777" lon="-34.891460">
<ele>36.959999</ele>
<time>2018-08-13T04:11:48Z</time>
<speed>0.00</speed>
</trkpt>
<trkpt lat="-7.178796" lon="-34.891487">
<ele>40.790001</ele>
<time>2018-08-13T04:11:49Z</time>
<speed>0.58</speed>
</trkpt>
<trkpt lat="-7.178799" lon="-34.891491">
<ele>41.119999</ele>
<time>2018-08-13T04:11:51Z</time>
<speed>0.63</speed>
</trkpt>
<trkpt lat="-7.178805" lon="-34.891491">
<ele>41.020000</ele>
<time>2018-08-13T04:11:52Z</time>
<speed>0.89</speed>
</trkpt>
<trkpt lat="-7.178813" lon="-34.891499">
<ele>41.239998</ele>
<time>2018-08-13T04:11:53Z</time>
<speed>1.02</speed>
</trkpt>
<trkpt lat="-7.178821" lon="-34.891514">
<ele>40.879997</ele>
<time>2018-08-13T04:11:54Z</time>
<speed>1.19</speed>
</trkpt>
<trkpt lat="-7.178819" lon="-34.891521">
<ele>42.029999</ele>
<time>2018-08-13T04:11:55Z</time>
<speed>1.01</speed>
</trkpt>
<trkpt lat="-7.178813" lon="-34.891533">
<ele>43.169998</ele>
<time>2018-08-13T04:11:56Z</time>
<speed>1.07</speed>
</trkpt>
<trkpt lat="-7.178804" lon="-34.891552">
<ele>43.379997</ele>
<time>2018-08-13T04:11:57Z</time>
<speed>1.18</speed>
</trkpt>
<trkpt lat="-7.178802" lon="-34.891560">
<ele>43.290001</ele>
<time>2018-08-13T04:11:59Z</time>
<speed>0.92</speed>
</trkpt>
<trkpt lat="-7.178794" lon="-34.891567">
<ele>43.730000</ele>
<time>2018-08-13T04:12:01Z</time>
<speed>0.57</speed>
</trkpt>
<trkpt lat="-7.178790" lon="-34.891571">
<ele>43.279999</ele>
<time>2018-08-13T04:12:02Z</time>
<speed>0.52</speed>
</trkpt>
<trkpt lat="-7.178789" lon="-34.891560">
<ele>44.849998</ele>
<time>2018-08-13T04:12:03Z</time>
<speed>0.12</speed>
</trkpt>
<trkpt lat="-7.178785" lon="-34.891556">
<ele>44.820000</ele>
<time>2018-08-13T04:12:04Z</time>
<speed>0.20</speed>
</trkpt>
</trkseg>
</trk>
<trk>
<name>20180913-105230(2)</name>
<desc>Color:004000ff</desc>
<trkseg>
<trkpt lat="-7.178864" lon="-34.891560">
<ele>28.840000</ele>
<time>2018-08-13T04:14:39Z</time>
<speed>0.00</speed>
</trkpt>
<trkpt lat="-7.178864" lon="-34.891560">
<ele>28.840000</ele>
<time>2018-08-13T04:14:48Z</time>
<speed>0.22</speed>
</trkpt>
<trkpt lat="-7.178860" lon="-34.891560">
<ele>28.920000</ele>
<time>2018-08-13T04:14:49Z</time>
<speed>0.17</speed>
</trkpt>
<trkpt lat="-7.178858" lon="-34.891560">
<ele>29.639999</ele>
<time>2018-08-13T04:14:50Z</time>
<speed>0.22</speed>
</trkpt>
<trkpt lat="-7.178855" lon="-34.891560">
<ele>34.619999</ele>
<time>2018-08-13T04:14:51Z</time>
<speed>0.19</speed>
</trkpt>
<trkpt lat="-7.178851" lon="-34.891560">
<ele>38.739998</ele>
<time>2018-08-13T04:14:52Z</time>
<speed>0.16</speed>
</trkpt>
<trkpt lat="-7.178847" lon="-34.891560">
<ele>38.549999</ele>
<time>2018-08-13T04:14:56Z</time>
<speed>0.00</speed>
</trkpt>
<trkpt lat="-7.178847" lon="-34.891560">
<ele>38.549999</ele>
<time>2018-08-13T04:14:57Z</time>
<speed>0.00</speed>
</trkpt>
<trkpt lat="-7.178847" lon="-34.891560">
<ele>38.549999</ele>
<time>2018-08-13T04:14:58Z</time>
<speed>0.00</speed>
</trkpt>
<trkpt lat="-7.178847" lon="-34.891560">
<ele>38.549999</ele>
<time>2018-08-13T04:14:59Z</time>
<speed>0.00</speed>
</trkpt>
<trkpt lat="-7.178847" lon="-34.891560">
<ele>38.549999</ele>
<time>2018-08-13T04:15:00Z</time>
<speed>0.00</speed>
</trkpt>
</trkseg>
</trk>
<trk>
<name>20180913-105230(3)</name>
<desc>Color:004000ff</desc>
<trkseg>
<trkpt lat="-7.178698" lon="-34.891453">
<ele>36.969997</ele>
<time>2018-08-13T04:16:40Z</time>
<speed>0.00</speed>
</trkpt>
<trkpt lat="-7.178698" lon="-34.891453">
<ele>36.969997</ele>
<time>2018-08-13T04:16:41Z</time>
<speed>0.00</speed>
</trkpt>
<trkpt lat="-7.178698" lon="-34.891453">
<ele>36.969997</ele>
<time>2018-08-13T04:16:42Z</time>
<speed>0.00</speed>
</trkpt>
<trkpt lat="-7.178698" lon="-34.891453">
<ele>36.969997</ele>
<time>2018-08-13T04:16:43Z</time>
<speed>0.00</speed>
</trkpt>
<trkpt lat="-7.178698" lon="-34.891453">
<ele>36.969997</ele>
<time>2018-08-13T04:16:44Z</time>
<speed>0.00</speed>
</trkpt>
<trkpt lat="-7.178698" lon="-34.891453">
<ele>36.969997</ele>
<time>2018-08-13T04:16:45Z</time>
<speed>0.00</speed>
</trkpt>
<trkpt lat="-7.178698" lon="-34.891453">
<ele>36.969997</ele>
<time>2018-08-13T04:16:46Z</time>
<speed>0.00</speed>
</trkpt>
<trkpt lat="-7.178698" lon="-34.891453">
<ele>36.969997</ele>
<time>2018-08-13T04:16:47Z</time>
<speed>0.00</speed>
</trkpt>
<trkpt lat="-7.178698" lon="-34.891453">
<ele>36.969997</ele>
<time>2018-08-13T04:16:48Z</time>
<speed>0.00</speed>
</trkpt>
<trkpt lat="-7.178698" lon="-34.891453">
<ele>36.969997</ele>
<time>2018-08-13T04:16:49Z</time>
<speed>0.00</speed>
</trkpt>
<trkpt lat="-7.178698" lon="-34.891453">
<ele>36.969997</ele>
<time>2018-08-13T04:16:50Z</time>
<speed>0.00</speed>
</trkpt>
<trkpt lat="-7.178698" lon="-34.891453">
<ele>36.969997</ele>
<time>2018-08-13T04:16:51Z</time>
<speed>0.00</speed>
</trkpt>
<trkpt lat="-7.178698" lon="-34.891453">
<ele>36.969997</ele>
<time>2018-08-13T04:16:52Z</time>
<speed>0.00</speed>
</trkpt>
<trkpt lat="-7.178698" lon="-34.891453">
<ele>36.969997</ele>
<time>2018-08-13T04:16:53Z</time>
<speed>0.00</speed>
</trkpt>
<trkpt lat="-7.178698" lon="-34.891453">
<ele>36.969997</ele>
<time>2018-08-13T04:16:54Z</time>
<speed>0.00</speed>
</trkpt>
<trkpt lat="-7.178698" lon="-34.891453">
<ele>36.969997</ele>
<time>2018-08-13T04:16:55Z</time>
<speed>0.00</speed>
</trkpt>
<trkpt lat="-7.178698" lon="-34.891453">
<ele>36.969997</ele>
<time>2018-08-13T04:16:56Z</time>
<speed>0.00</speed>
</trkpt>
<trkpt lat="-7.178698" lon="-34.891453">
<ele>36.969997</ele>
<time>2018-08-13T04:16:57Z</time>
<speed>0.00</speed>
</trkpt>
<trkpt lat="-7.178698" lon="-34.891453">
<ele>36.969997</ele>
<time>2018-08-13T04:16:58Z</time>
<speed>0.00</speed>
</trkpt>
<trkpt lat="-7.178698" lon="-34.891453">
<ele>36.969997</ele>
<time>2018-08-13T04:17:00Z</time>
<speed>0.00</speed>
</trkpt>
<trkpt lat="-7.178698" lon="-34.891453">
<ele>36.969997</ele>
<time>2018-08-13T04:17:01Z</time>
<speed>0.00</speed>
</trkpt>
<trkpt lat="-7.178698" lon="-34.891453">
<ele>36.969997</ele>
<time>2018-08-13T04:17:03Z</time>
<speed>0.00</speed>
</trkpt>
<trkpt lat="-7.178698" lon="-34.891453">
<ele>36.969997</ele>
<time>2018-08-13T04:17:04Z</time>
<speed>0.00</speed>
</trkpt>
<trkpt lat="-7.178698" lon="-34.891453">
<ele>36.969997</ele>
<time>2018-08-13T04:17:06Z</time>
<speed>0.00</speed>
</trkpt>
<trkpt lat="-7.178698" lon="-34.891453">
<ele>36.969997</ele>
<time>2018-08-13T04:17:07Z</time>
<speed>0.00</speed>
</trkpt>
<trkpt lat="-7.178698" lon="-34.891453">
<ele>36.969997</ele>
<time>2018-08-13T04:17:08Z</time>
<speed>0.00</speed>
</trkpt>
<trkpt lat="-7.178698" lon="-34.891453">
<ele>36.969997</ele>
<time>2018-08-13T04:17:09Z</time>
<speed>0.00</speed>
</trkpt>
<trkpt lat="-7.178698" lon="-34.891453">
<ele>36.969997</ele>
<time>2018-08-13T04:17:10Z</time>
<speed>0.00</speed>
</trkpt>
<trkpt lat="-7.178698" lon="-34.891453">
<ele>36.969997</ele>
<time>2018-08-13T04:17:11Z</time>
<speed>0.00</speed>
</trkpt>
<trkpt lat="-7.178698" lon="-34.891453">
<ele>36.969997</ele>
<time>2018-08-13T04:17:13Z</time>
<speed>0.00</speed>
</trkpt>
<trkpt lat="-7.178698" lon="-34.891453">
<ele>36.969997</ele>
<time>2018-08-13T04:17:14Z</time>
<speed>0.00</speed>
</trkpt>
<trkpt lat="-7.178698" lon="-34.891453">
<ele>36.969997</ele>
<time>2018-08-13T04:17:15Z</time>
<speed>0.00</speed>
</trkpt>
<trkpt lat="-7.178698" lon="-34.891453">
<ele>36.969997</ele>
<time>2018-08-13T04:17:16Z</time>
<speed>0.00</speed>
</trkpt>
<trkpt lat="-7.178698" lon="-34.891453">
<ele>36.969997</ele>
<time>2018-08-13T04:17:17Z</time>
<speed>0.00</speed>
</trkpt>
<trkpt lat="-7.178698" lon="-34.891453">
<ele>36.969997</ele>
<time>2018-08-13T04:17:19Z</time>
<speed>0.00</speed>
</trkpt>
<trkpt lat="-7.178698" lon="-34.891453">
<ele>36.969997</ele>
<time>2018-08-13T04:17:20Z</time>
<speed>0.00</speed>
</trkpt>
<trkpt lat="-7.178698" lon="-34.891453">
<ele>36.969997</ele>
<time>2018-08-13T04:17:21Z</time>
<speed>0.00</speed>
</trkpt>
<trkpt lat="-7.178698" lon="-34.891453">
<ele>36.969997</ele>
<time>2018-08-13T04:17:22Z</time>
<speed>0.00</speed>
</trkpt>
<trkpt lat="-7.178698" lon="-34.891453">
<ele>36.969997</ele>
<time>2018-08-13T04:17:24Z</time>
<speed>0.00</speed>
</trkpt>
<trkpt lat="-7.178713" lon="-34.891483">
<ele>38.239998</ele>
<time>2018-08-13T04:17:26Z</time>
<speed>0.45</speed>
</trkpt>
<trkpt lat="-7.178708" lon="-34.891487">
<ele>38.230000</ele>
<time>2018-08-13T04:17:28Z</time>
<speed>0.06</speed>
</trkpt>
<trkpt lat="-7.178703" lon="-34.891483">
<ele>37.950001</ele>
<time>2018-08-13T04:17:29Z</time>
<speed>0.00</speed>
</trkpt>
<trkpt lat="-7.178703" lon="-34.891483">
<ele>37.950001</ele>
<time>2018-08-13T04:17:31Z</time>
<speed>0.00</speed>
</trkpt>
<trkpt lat="-7.178703" lon="-34.891483">
<ele>37.950001</ele>
<time>2018-08-13T04:17:32Z</time>
<speed>0.00</speed>
</trkpt>
<trkpt lat="-7.178703" lon="-34.891483">
<ele>37.950001</ele>
<time>2018-08-13T04:17:34Z</time>
<speed>0.00</speed>
</trkpt>
<trkpt lat="-7.178703" lon="-34.891483">
<ele>37.950001</ele>
<time>2018-08-13T04:17:35Z</time>
<speed>0.00</speed>
</trkpt>
<trkpt lat="-7.178703" lon="-34.891483">
<ele>37.950001</ele>
<time>2018-08-13T04:17:37Z</time>
<speed>0.00</speed>
</trkpt>
<trkpt lat="-7.178703" lon="-34.891483">
<ele>37.950001</ele>
<time>2018-08-13T04:17:38Z</time>
<speed>0.00</speed>
</trkpt>
<trkpt lat="-7.178703" lon="-34.891483">
<ele>37.950001</ele>
<time>2018-08-13T04:17:40Z</time>
<speed>0.00</speed>
</trkpt>
<trkpt lat="-7.178703" lon="-34.891483">
<ele>37.950001</ele>
<time>2018-08-13T04:17:41Z</time>
<speed>0.00</speed>
</trkpt>
<trkpt lat="-7.178703" lon="-34.891483">
<ele>37.950001</ele>
<time>2018-08-13T04:17:43Z</time>
<speed>0.00</speed>
</trkpt>
<trkpt lat="-7.178703" lon="-34.891483">
<ele>37.950001</ele>
<time>2018-08-13T04:17:44Z</time>
<speed>0.00</speed>
</trkpt>
<trkpt lat="-7.178703" lon="-34.891483">
<ele>37.950001</ele>
<time>2018-08-13T04:17:46Z</time>
<speed>0.00</speed>
</trkpt>
<trkpt lat="-7.178703" lon="-34.891483">
<ele>37.950001</ele>
<time>2018-08-13T04:17:47Z</time>
<speed>0.00</speed>
</trkpt>
<trkpt lat="-7.178703" lon="-34.891483">
<ele>37.950001</ele>
<time>2018-08-13T04:17:49Z</time>
<speed>0.00</speed>
</trkpt>
<trkpt lat="-7.178703" lon="-34.891483">
<ele>37.950001</ele>
<time>2018-08-13T04:17:50Z</time>
<speed>0.00</speed>
</trkpt>
<trkpt lat="-7.178703" lon="-34.891483">
<ele>37.950001</ele>
<time>2018-08-13T04:17:52Z</time>
<speed>0.00</speed>
</trkpt>
<trkpt lat="-7.178703" lon="-34.891483">
<ele>37.950001</ele>
<time>2018-08-13T04:17:53Z</time>
<speed>0.00</speed>
</trkpt>
<trkpt lat="-7.178703" lon="-34.891483">
<ele>37.950001</ele>
<time>2018-08-13T04:17:55Z</time>
<speed>0.00</speed>
</trkpt>
<trkpt lat="-7.178703" lon="-34.891483">
<ele>37.950001</ele>
<time>2018-08-13T04:17:56Z</time>
<speed>0.00</speed>
</trkpt>
<trkpt lat="-7.178703" lon="-34.891483">
<ele>37.950001</ele>
<time>2018-08-13T04:17:58Z</time>
<speed>0.00</speed>
</trkpt>
<trkpt lat="-7.178703" lon="-34.891483">
<ele>37.950001</ele>
<time>2018-08-13T04:17:59Z</time>
<speed>0.00</speed>
</trkpt>
<trkpt lat="-7.178703" lon="-34.891483">
<ele>37.950001</ele>
<time>2018-08-13T04:18:01Z</time>
<speed>0.00</speed>
</trkpt>
<trkpt lat="-7.178703" lon="-34.891483">
<ele>37.950001</ele>
<time>2018-08-13T04:18:02Z</time>
<speed>0.00</speed>
</trkpt>
<trkpt lat="-7.178703" lon="-34.891483">
<ele>37.950001</ele>
<time>2018-08-13T04:18:04Z</time>
<speed>0.00</speed>
</trkpt>
<trkpt lat="-7.178703" lon="-34.891483">
<ele>37.950001</ele>
<time>2018-08-13T04:18:05Z</time>
<speed>0.00</speed>
</trkpt>
<trkpt lat="-7.178703" lon="-34.891483">
<ele>37.950001</ele>
<time>2018-08-13T04:18:07Z</time>
<speed>0.00</speed>
</trkpt>
<trkpt lat="-7.178703" lon="-34.891483">
<ele>37.950001</ele>
<time>2018-08-13T04:18:08Z</time>
<speed>0.00</speed>
</trkpt>
<trkpt lat="-7.178703" lon="-34.891483">
<ele>37.950001</ele>
<time>2018-08-13T04:18:10Z</time>
<speed>0.00</speed>
</trkpt>
<trkpt lat="-7.178703" lon="-34.891483">
<ele>37.950001</ele>
<time>2018-08-13T04:18:11Z</time>
<speed>0.00</speed>
</trkpt>
<trkpt lat="-7.178703" lon="-34.891483">
<ele>37.950001</ele>
<time>2018-08-13T04:18:13Z</time>
<speed>0.00</speed>
</trkpt>
<trkpt lat="-7.178703" lon="-34.891483">
<ele>37.950001</ele>
<time>2018-08-13T04:18:14Z</time>
<speed>0.00</speed>
</trkpt>
<trkpt lat="-7.178703" lon="-34.891483">
<ele>37.950001</ele>
<time>2018-08-13T04:18:16Z</time>
<speed>0.00</speed>
</trkpt>
<trkpt lat="-7.178703" lon="-34.891483">
<ele>37.950001</ele>
<time>2018-08-13T04:18:17Z</time>
<speed>0.00</speed>
</trkpt>
<trkpt lat="-7.178703" lon="-34.891483">
<ele>37.950001</ele>
<time>2018-08-13T04:18:19Z</time>
<speed>0.00</speed>
</trkpt>
<trkpt lat="-7.178703" lon="-34.891483">
<ele>37.950001</ele>
<time>2018-08-13T04:18:20Z</time>
<speed>0.00</speed>
</trkpt>
<trkpt lat="-7.178703" lon="-34.891483">
<ele>37.950001</ele>
<time>2018-08-13T04:18:22Z</time>
<speed>0.00</speed>
</trkpt>
<trkpt lat="-7.178703" lon="-34.891483">
<ele>37.950001</ele>
<time>2018-08-13T04:18:23Z</time>
<speed>0.00</speed>
</trkpt>
<trkpt lat="-7.178703" lon="-34.891483">
<ele>37.950001</ele>
<time>2018-08-13T04:18:25Z</time>
<speed>0.00</speed>
</trkpt>
<trkpt lat="-7.178703" lon="-34.891483">
<ele>37.950001</ele>
<time>2018-08-13T04:18:26Z</time>
<speed>0.00</speed>
</trkpt>
<trkpt lat="-7.178703" lon="-34.891483">
<ele>37.950001</ele>
<time>2018-08-13T04:18:28Z</time>
<speed>0.00</speed>
</trkpt>
<trkpt lat="-7.178703" lon="-34.891483">
<ele>37.950001</ele>
<time>2018-08-13T04:18:30Z</time>
<speed>0.00</speed>
</trkpt>
<trkpt lat="-7.178703" lon="-34.891483">
<ele>37.950001</ele>
<time>2018-08-13T04:18:31Z</time>
<speed>0.00</speed>
</trkpt>
<trkpt lat="-7.178703" lon="-34.891483">
<ele>37.950001</ele>
<time>2018-08-13T04:18:32Z</time>
<speed>0.00</speed>
</trkpt>
<trkpt lat="-7.178703" lon="-34.891483">
<ele>37.950001</ele>
<time>2018-08-13T04:18:34Z</time>
<speed>0.00</speed>
</trkpt>
<trkpt lat="-7.178703" lon="-34.891483">
<ele>37.950001</ele>
<time>2018-08-13T04:18:35Z</time>
<speed>0.00</speed>
</trkpt>
<trkpt lat="-7.178703" lon="-34.891483">
<ele>37.950001</ele>
<time>2018-08-13T04:18:37Z</time>
<speed>0.00</speed>
</trkpt>
<trkpt lat="-7.178703" lon="-34.891483">
<ele>37.950001</ele>
<time>2018-08-13T04:18:38Z</time>
<speed>0.00</speed>
</trkpt>
<trkpt lat="-7.178703" lon="-34.891483">
<ele>37.950001</ele>
<time>2018-08-13T04:18:39Z</time>
<speed>0.00</speed>
</trkpt>
<trkpt lat="-7.178703" lon="-34.891483">
<ele>37.950001</ele>
<time>2018-08-13T04:18:40Z</time>
<speed>0.00</speed>
</trkpt>
<trkpt lat="-7.178703" lon="-34.891483">
<ele>37.950001</ele>
<time>2018-08-13T04:18:41Z</time>
<speed>0.00</speed>
</trkpt>
<trkpt lat="-7.178703" lon="-34.891483">
<ele>37.950001</ele>
<time>2018-08-13T04:18:42Z</time>
<speed>0.00</speed>
</trkpt>
<trkpt lat="-7.178748" lon="-34.891514">
<ele>43.840000</ele>
<time>2018-08-13T04:18:43Z</time>
<speed>0.47</speed>
</trkpt>
<trkpt lat="-7.178752" lon="-34.891518">
<ele>43.950001</ele>
<time>2018-08-13T04:18:44Z</time>
<speed>0.15</speed>
</trkpt>
<trkpt lat="-7.178749" lon="-34.891518">
<ele>44.439999</ele>
<time>2018-08-13T04:18:46Z</time>
<speed>0.00</speed>
</trkpt>
<trkpt lat="-7.178757" lon="-34.891521">
<ele>44.480000</ele>
<time>2018-08-13T04:18:47Z</time>
<speed>0.46</speed>
</trkpt>
<trkpt lat="-7.178758" lon="-34.891521">
<ele>44.450001</ele>
<time>2018-08-13T04:18:49Z</time>
<speed>0.35</speed>
</trkpt>
<trkpt lat="-7.178764" lon="-34.891533">
<ele>44.619999</ele>
<time>2018-08-13T04:18:50Z</time>
<speed>0.74</speed>
</trkpt>
<trkpt lat="-7.178771" lon="-34.891544">
<ele>44.860001</ele>
<time>2018-08-13T04:18:52Z</time>
<speed>0.62</speed>
</trkpt>
<trkpt lat="-7.178779" lon="-34.891552">
<ele>45.169998</ele>
<time>2018-08-13T04:18:54Z</time>
<speed>0.46</speed>
</trkpt>
<trkpt lat="-7.178775" lon="-34.891575">
<ele>45.139999</ele>
<time>2018-08-13T04:18:57Z</time>
<speed>0.46</speed>
</trkpt>
<trkpt lat="-7.178768" lon="-34.891575">
<ele>45.009998</ele>
<time>2018-08-13T04:18:58Z</time>
<speed>0.48</speed>
</trkpt>
<trkpt lat="-7.178758" lon="-34.891582">
<ele>44.669998</ele>
<time>2018-08-13T04:18:59Z</time>
<speed>0.65</speed>
</trkpt>
<trkpt lat="-7.178757" lon="-34.891586">
<ele>44.739998</ele>
<time>2018-08-13T04:19:00Z</time>
<speed>0.50</speed>
</trkpt>
<trkpt lat="-7.178756" lon="-34.891575">
<ele>46.110001</ele>
<time>2018-08-13T04:19:01Z</time>
<speed>0.23</speed>
</trkpt>
<trkpt lat="-7.178757" lon="-34.891575">
<ele>46.299999</ele>
<time>2018-08-13T04:19:03Z</time>
<speed>0.00</speed>
</trkpt>
<trkpt lat="-7.178757" lon="-34.891575">
<ele>46.299999</ele>
<time>2018-08-13T04:19:04Z</time>
<speed>0.00</speed>
</trkpt>
<trkpt lat="-7.178757" lon="-34.891575">
<ele>46.299999</ele>
<time>2018-08-13T04:19:05Z</time>
<speed>0.00</speed>
</trkpt>
</trkseg>
</trk>
<trk>
<name>20180913-105230(4)</name>
<desc>Color:004000ff</desc>
<trkseg>
<trkpt lat="-7.178399" lon="-34.891491">
<ele>30.340000</ele>
<time>2018-08-13T04:26:33Z</time>
<speed>0.56</speed>
</trkpt>
<trkpt lat="-7.178679" lon="-34.891518">
<ele>42.119999</ele>
<time>2018-08-13T04:26:38Z</time>
<speed>0.00</speed>
</trkpt>
<trkpt lat="-7.178746" lon="-34.891529">
<ele>49.039997</ele>
<time>2018-08-13T04:31:48Z</time>
<speed>0.00</speed>
</trkpt>
<trkpt lat="-7.178814" lon="-34.891502">
<ele>52.680000</ele>
<time>2018-08-13T04:37:02Z</time>
<speed>0.29</speed>
</trkpt>
<trkpt lat="-7.178776" lon="-34.891533">
<ele>35.779999</ele>
<time>2018-08-13T04:42:13Z</time>
<speed>0.00</speed>
</trkpt>
<trkpt lat="-7.178676" lon="-34.891506">
<ele>39.689999</ele>
<time>2018-08-13T04:47:24Z</time>
<speed>0.00</speed>
</trkpt>
<trkpt lat="-7.178726" lon="-34.891483">
<ele>54.379997</ele>
<time>2018-08-13T04:52:33Z</time>
<speed>0.00</speed>
</trkpt>
</trkseg>
</trk>
<trk>
<name>20180913-105230(5)</name>
<desc>Color:004000ff</desc>
<trkseg>
<trkpt lat="-7.178767" lon="-34.891556">
<ele>56.709999</ele>
<time>2018-08-13T04:53:35Z</time>
<speed>0.00</speed>
</trkpt>
<trkpt lat="-7.178621" lon="-34.891502">
<ele>20.270000</ele>
<time>2018-08-13T04:58:49Z</time>
<speed>0.00</speed>
</trkpt>
<trkpt lat="-7.178732" lon="-34.891617">
<ele>23.969999</ele>
<time>2018-08-13T05:04:15Z</time>
<speed>0.00</speed>
</trkpt>
<trkpt lat="-7.178841" lon="-34.891689">
<ele>14.099999</ele>
<time>2018-08-13T05:09:36Z</time>
<speed>0.00</speed>
</trkpt>
<trkpt lat="-7.178631" lon="-34.891506">
<ele>32.469997</ele>
<time>2018-08-13T05:14:55Z</time>
<speed>0.00</speed>
</trkpt>
<trkpt lat="-7.178568" lon="-34.891403">
<ele>65.070000</ele>
<time>2018-08-13T05:20:14Z</time>
<speed>1.02</speed>
</trkpt>
<trkpt lat="-7.178751" lon="-34.891663">
<ele>12.250000</ele>
<time>2018-08-13T05:25:36Z</time>
<speed>0.00</speed>
</trkpt>
<trkpt lat="-7.178865" lon="-34.891449">
<ele>55.599998</ele>
<time>2018-08-13T05:30:56Z</time>
<speed>0.00</speed>
</trkpt>
<trkpt lat="-7.178785" lon="-34.891605">
<ele>62.029999</ele>
<time>2018-08-13T05:36:16Z</time>
<speed>0.51</speed>
</trkpt>
<trkpt lat="-7.178730" lon="-34.891483">
<ele>71.089996</ele>
<time>2018-08-13T05:41:36Z</time>
<speed>0.00</speed>
</trkpt>
<trkpt lat="-7.178903" lon="-34.891232">
<ele>90.169998</ele>
<time>2018-08-13T05:46:56Z</time>
<speed>0.00</speed>
</trkpt>
<trkpt lat="-7.178583" lon="-34.891705">
<ele>-17.650000</ele>
<time>2018-08-13T05:52:17Z</time>
<speed>0.00</speed>
</trkpt>
<trkpt lat="-7.178777" lon="-34.891476">
<ele>33.219997</ele>
<time>2018-08-13T05:57:37Z</time>
<speed>5.17</speed>
</trkpt>
<trkpt lat="-7.178744" lon="-34.891609">
<ele>47.820000</ele>
<time>2018-08-13T06:03:15Z</time>
<speed>0.44</speed>
</trkpt>
<trkpt lat="-7.178710" lon="-34.891529">
<ele>43.329998</ele>
<time>2018-08-13T06:08:33Z</time>
<speed>0.00</speed>
</trkpt>
<trkpt lat="-7.178688" lon="-34.891556">
<ele>39.709999</ele>
<time>2018-08-13T06:13:59Z</time>
<speed>0.00</speed>
</trkpt>
<trkpt lat="-7.178737" lon="-34.891422">
<ele>36.750000</ele>
<time>2018-08-13T06:19:42Z</time>
<speed>0.30</speed>
</trkpt>
<trkpt lat="-7.178752" lon="-34.891426">
<ele>55.439999</ele>
<time>2018-08-13T06:26:19Z</time>
<speed>0.21</speed>
</trkpt>
<trkpt lat="-7.178719" lon="-34.891457">
<ele>76.729996</ele>
<time>2018-08-13T06:33:52Z</time>
<speed>0.64</speed>
</trkpt>
<trkpt lat="-7.178702" lon="-34.891445">
<ele>59.230000</ele>
<time>2018-08-13T06:41:29Z</time>
<speed>0.00</speed>
</trkpt>
<trkpt lat="-7.178802" lon="-34.891556">
<ele>23.650000</ele>
<time>2018-08-13T06:46:48Z</time>
<speed>0.00</speed>
</trkpt>
<trkpt lat="-7.178722" lon="-34.891609">
<ele>61.879997</ele>
<time>2018-08-13T06:52:22Z</time>
<speed>0.57</speed>
</trkpt>
<trkpt lat="-7.178734" lon="-34.891548">
<ele>46.500000</ele>
<time>2018-08-13T06:58:41Z</time>
<speed>0.00</speed>
</trkpt>
<trkpt lat="-7.178775" lon="-34.891632">
<ele>38.169998</ele>
<time>2018-08-13T07:04:12Z</time>
<speed>1.00</speed>
</trkpt>
<trkpt lat="-7.178772" lon="-34.891529">
<ele>37.469997</ele>
<time>2018-08-13T07:10:22Z</time>
<speed>0.85</speed>
</trkpt>
<trkpt lat="-7.178887" lon="-34.891800">
<ele>24.559999</ele>
<time>2018-08-13T07:18:03Z</time>
<speed>1.99</speed>
</trkpt>
<trkpt lat="-7.178463" lon="-34.891148">
<ele>38.389999</ele>
<time>2018-08-13T07:25:20Z</time>
<speed>3.53</speed>
</trkpt>
<trkpt lat="-7.178612" lon="-34.891605">
<ele>11.200000</ele>
<time>2018-08-13T07:31:15Z</time>
<speed>0.30</speed>
</trkpt>
<trkpt lat="-7.178710" lon="-34.891575">
<ele>30.340000</ele>
<time>2018-08-13T07:39:44Z</time>
<speed>0.00</speed>
</trkpt>
<trkpt lat="-7.178765" lon="-34.891518">
<ele>57.379997</ele>
<time>2018-08-13T07:45:01Z</time>
<speed>0.00</speed>
</trkpt>
<trkpt lat="-7.178643" lon="-34.891644">
<ele>4.980000</ele>
<time>2018-08-13T07:50:17Z</time>
<speed>0.00</speed>
</trkpt>
<trkpt lat="-7.178625" lon="-34.891598">
<ele>26.299999</ele>
<time>2018-08-13T07:55:35Z</time>
<speed>0.00</speed>
</trkpt>
<trkpt lat="-7.178578" lon="-34.891518">
<ele>59.599998</ele>
<time>2018-08-13T08:00:56Z</time>
<speed>0.00</speed>
</trkpt>
<trkpt lat="-7.178751" lon="-34.891640">
<ele>-12.759999</ele>
<time>2018-08-13T08:06:11Z</time>
<speed>0.00</speed>
</trkpt>
<trkpt lat="-7.178774" lon="-34.891682">
<ele>-31.139999</ele>
<time>2018-08-13T08:11:29Z</time>
<speed>0.00</speed>
</trkpt>
<trkpt lat="-7.178691" lon="-34.891434">
<ele>79.409996</ele>
<time>2018-08-13T08:16:46Z</time>
<speed>1.52</speed>
</trkpt>
<trkpt lat="-7.178602" lon="-34.891682">
<ele>2.640000</ele>
<time>2018-08-13T08:22:01Z</time>
<speed>0.59</speed>
</trkpt>
<trkpt lat="-7.178797" lon="-34.891567">
<ele>31.400000</ele>
<time>2018-08-13T08:27:16Z</time>
<speed>0.00</speed>
</trkpt>
<trkpt lat="-7.178691" lon="-34.891685">
<ele>50.279999</ele>
<time>2018-08-13T08:32:37Z</time>
<speed>0.00</speed>
</trkpt>
<trkpt lat="-7.179101" lon="-34.892273">
<ele>-70.349998</ele>
<time>2018-08-13T08:38:21Z</time>
<speed>0.29</speed>
</trkpt>
<trkpt lat="-7.178896" lon="-34.891724">
<ele>6.210000</ele>
<time>2018-08-13T08:43:41Z</time>
<speed>0.00</speed>
</trkpt>
<trkpt lat="-7.178591" lon="-34.891064">
<ele>169.610001</ele>
<time>2018-08-13T08:49:02Z</time>
<speed>1.11</speed>
</trkpt>
<trkpt lat="-7.178777" lon="-34.891651">
<ele>10.639999</ele>
<time>2018-08-13T08:54:20Z</time>
<speed>0.00</speed>
</trkpt>
<trkpt lat="-7.178664" lon="-34.891594">
<ele>18.090000</ele>
<time>2018-08-13T08:59:53Z</time>
<speed>0.38</speed>
</trkpt>
<trkpt lat="-7.178629" lon="-34.891193">
<ele>140.389999</ele>
<time>2018-08-13T09:05:15Z</time>
<speed>0.00</speed>
</trkpt>
<trkpt lat="-7.178853" lon="-34.891609">
<ele>41.430000</ele>
<time>2018-08-13T09:10:48Z</time>
<speed>0.56</speed>
</trkpt>
<trkpt lat="-7.178772" lon="-34.891659">
<ele>33.369999</ele>
<time>2018-08-13T09:16:06Z</time>
<speed>0.00</speed>
</trkpt>
<trkpt lat="-7.178710" lon="-34.891544">
<ele>91.040001</ele>
<time>2018-08-13T09:21:49Z</time>
<speed>0.22</speed>
</trkpt>
<trkpt lat="-7.178708" lon="-34.891296">
<ele>122.969994</ele>
<time>2018-08-13T09:27:50Z</time>
<speed>0.25</speed>
</trkpt>
<trkpt lat="-7.178733" lon="-34.891075">
<ele>123.610001</ele>
<time>2018-08-13T09:33:10Z</time>
<speed>0.00</speed>
</trkpt>
<trkpt lat="-7.178714" lon="-34.891724">
<ele>-2.000000</ele>
<time>2018-08-13T09:38:27Z</time>
<speed>0.00</speed>
</trkpt>
<trkpt lat="-7.178710" lon="-34.891518">
<ele>70.379997</ele>
<time>2018-08-13T09:43:48Z</time>
<speed>1.97</speed>
</trkpt>
<trkpt lat="-7.178744" lon="-34.891514">
<ele>39.489998</ele>
<time>2018-08-13T09:49:09Z</time>
<speed>0.32</speed>
</trkpt>
<trkpt lat="-7.178703" lon="-34.891548">
<ele>34.500000</ele>
<time>2018-08-13T09:54:30Z</time>
<speed>0.00</speed>
</trkpt>
<trkpt lat="-7.178830" lon="-34.891430">
<ele>41.860001</ele>
<time>2018-08-13T10:00:22Z</time>
<speed>0.00</speed>
</trkpt>
<trkpt lat="-7.178729" lon="-34.891491">
<ele>43.610001</ele>
<time>2018-08-13T10:07:15Z</time>
<speed>0.00</speed>
</trkpt>
<trkpt lat="-7.178662" lon="-34.891510">
<ele>33.860001</ele>
<time>2018-08-13T10:13:31Z</time>
<speed>0.36</speed>
</trkpt>
<trkpt lat="-7.178596" lon="-34.891525">
<ele>-3.780000</ele>
<time>2018-08-13T10:22:39Z</time>
<speed>0.00</speed>
</trkpt>
<trkpt lat="-7.178691" lon="-34.891529">
<ele>20.309999</ele>
<time>2018-08-13T10:27:56Z</time>
<speed>0.00</speed>
</trkpt>
<trkpt lat="-7.178691" lon="-34.891529">
<ele>20.309999</ele>
<time>2018-08-13T10:41:22Z</time>
<speed>0.00</speed>
</trkpt>
<trkpt lat="-7.178665" lon="-34.891582">
<ele>49.340000</ele>
<time>2018-08-13T11:08:13Z</time>
<speed>0.60</speed>
</trkpt>
<trkpt lat="-7.178730" lon="-34.891605">
<ele>47.610001</ele>
<time>2018-08-13T11:38:35Z</time>
<speed>0.04</speed>
</trkpt>
<trkpt lat="-7.178747" lon="-34.891602">
<ele>54.169998</ele>
<time>2018-08-13T12:01:21Z</time>
<speed>0.00</speed>
</trkpt>
<trkpt lat="-7.178723" lon="-34.891590">
<ele>39.750000</ele>
<time>2018-08-13T12:06:38Z</time>
<speed>0.00</speed>
</trkpt>
<trkpt lat="-7.178737" lon="-34.891571">
<ele>37.320000</ele>
<time>2018-08-13T12:11:54Z</time>
<speed>0.00</speed>
</trkpt>
<trkpt lat="-7.178687" lon="-34.891537">
<ele>45.590000</ele>
<time>2018-08-13T12:17:15Z</time>
<speed>0.00</speed>
</trkpt>
<trkpt lat="-7.178774" lon="-34.891453">
<ele>29.070000</ele>
<time>2018-08-13T12:22:33Z</time>
<speed>0.00</speed>
</trkpt>
<trkpt lat="-7.178748" lon="-34.891396">
<ele>12.280000</ele>
<time>2018-08-13T12:28:35Z</time>
<speed>1.29</speed>
</trkpt>
<trkpt lat="-7.178764" lon="-34.891571">
<ele>40.349998</ele>
<time>2018-08-13T12:37:06Z</time>
<speed>0.00</speed>
</trkpt>
<trkpt lat="-7.178866" lon="-34.891621">
<ele>45.299999</ele>
<time>2018-08-13T12:42:24Z</time>
<speed>0.00</speed>
</trkpt>
<trkpt lat="-7.178862" lon="-34.891628">
<ele>30.469999</ele>
<time>2018-08-13T12:47:41Z</time>
<speed>0.00</speed>
</trkpt>
<trkpt lat="-7.178830" lon="-34.891586">
<ele>19.850000</ele>
<time>2018-08-13T12:52:59Z</time>
<speed>0.00</speed>
</trkpt>
<trkpt lat="-7.178882" lon="-34.891697">
<ele>46.299999</ele>
<time>2018-08-13T12:58:16Z</time>
<speed>0.00</speed>
</trkpt>
<trkpt lat="-7.178817" lon="-34.891727">
<ele>60.160000</ele>
<time>2018-08-13T13:03:42Z</time>
<speed>0.00</speed>
</trkpt>
<trkpt lat="-7.178784" lon="-34.891571">
<ele>43.369999</ele>
<time>2018-08-13T13:09:00Z</time>
<speed>1.29</speed>
</trkpt>
<trkpt lat="-7.178716" lon="-34.891548">
<ele>56.160000</ele>
<time>2018-08-13T13:14:19Z</time>
<speed>0.00</speed>
</trkpt>
<trkpt lat="-7.178820" lon="-34.891560">
<ele>45.879997</ele>
<time>2018-08-13T13:19:36Z</time>
<speed>0.00</speed>
</trkpt>
<trkpt lat="-7.178852" lon="-34.891514">
<ele>47.439999</ele>
<time>2018-08-13T13:24:57Z</time>
<speed>0.60</speed>
</trkpt>
<trkpt lat="-7.178801" lon="-34.891430">
<ele>26.920000</ele>
<time>2018-08-13T13:30:17Z</time>
<speed>0.00</speed>
</trkpt>
<trkpt lat="-7.178809" lon="-34.891491">
<ele>37.919998</ele>
<time>2018-08-13T13:35:44Z</time>
<speed>0.42</speed>
</trkpt>
<trkpt lat="-7.178683" lon="-34.891663">
<ele>65.099998</ele>
<time>2018-08-13T13:41:04Z</time>
<speed>0.00</speed>
</trkpt>
<trkpt lat="-7.178743" lon="-34.891499">
<ele>63.209999</ele>
<time>2018-08-13T13:46:44Z</time>
<speed>0.67</speed>
</trkpt>
<trkpt lat="-7.178825" lon="-34.891605">
<ele>64.189995</ele>
<time>2018-08-13T13:52:24Z</time>
<speed>0.95</speed>
</trkpt>
<trkpt lat="-7.178754" lon="-34.891495">
<ele>64.799995</ele>
<time>2018-08-13T14:00:00Z</time>
<speed>0.00</speed>
</trkpt>
<trkpt lat="-7.178761" lon="-34.891655">
<ele>49.189999</ele>
<time>2018-08-13T14:10:32Z</time>
<speed>0.63</speed>
</trkpt>
<trkpt lat="-7.178807" lon="-34.891617">
<ele>62.279999</ele>
<time>2018-08-13T14:21:25Z</time>
<speed>0.00</speed>
</trkpt>
<trkpt lat="-7.178838" lon="-34.891499">
<ele>56.969997</ele>
<time>2018-08-13T14:26:45Z</time>
<speed>0.00</speed>
</trkpt>
<trkpt lat="-7.178699" lon="-34.891460">
<ele>29.500000</ele>
<time>2018-08-13T14:32:12Z</time>
<speed>0.18</speed>
</trkpt>
<trkpt lat="-7.178806" lon="-34.891518">
<ele>63.570000</ele>
<time>2018-08-13T14:38:13Z</time>
<speed>0.00</speed>
</trkpt>
<trkpt lat="-7.178825" lon="-34.891434">
<ele>20.350000</ele>
<time>2018-08-13T14:43:33Z</time>
<speed>0.00</speed>
</trkpt>
<trkpt lat="-7.178858" lon="-34.891430">
<ele>49.930000</ele>
<time>2018-08-13T14:48:54Z</time>
<speed>0.00</speed>
</trkpt>
<trkpt lat="-7.178781" lon="-34.891560">
<ele>59.859997</ele>
<time>2018-08-13T14:54:14Z</time>
<speed>0.00</speed>
</trkpt>
<trkpt lat="-7.178763" lon="-34.891533">
<ele>47.889999</ele>
<time>2018-08-13T14:59:35Z</time>
<speed>0.00</speed>
</trkpt>
<trkpt lat="-7.178740" lon="-34.891537">
<ele>40.660000</ele>
<time>2018-08-13T15:04:52Z</time>
<speed>0.00</speed>
</trkpt>
<trkpt lat="-7.178825" lon="-34.891590">
<ele>72.400002</ele>
<time>2018-08-13T15:10:05Z</time>
<speed>0.00</speed>
</trkpt>
<trkpt lat="-7.178810" lon="-34.891506">
<ele>58.259998</ele>
<time>2018-08-13T15:15:31Z</time>
<speed>0.42</speed>
</trkpt>
<trkpt lat="-7.178844" lon="-34.891449">
<ele>-18.129999</ele>
<time>2018-08-13T15:20:44Z</time>
<speed>0.00</speed>
</trkpt>
<trkpt lat="-7.178726" lon="-34.891544">
<ele>39.680000</ele>
<time>2018-08-13T15:25:55Z</time>
<speed>0.00</speed>
</trkpt>
<trkpt lat="-7.178762" lon="-34.891575">
<ele>18.539999</ele>
<time>2018-08-13T15:31:05Z</time>
<speed>0.00</speed>
</trkpt>
<trkpt lat="-7.178699" lon="-34.891544">
<ele>20.730000</ele>
<time>2018-08-13T15:36:16Z</time>
<speed>0.00</speed>
</trkpt>
<trkpt lat="-7.178687" lon="-34.891525">
<ele>69.939995</ele>
<time>2018-08-13T15:41:27Z</time>
<speed>0.00</speed>
</trkpt>
<trkpt lat="-7.178648" lon="-34.891563">
<ele>58.049999</ele>
<time>2018-08-13T15:46:36Z</time>
<speed>0.32</speed>
</trkpt>
<trkpt lat="-7.178664" lon="-34.891537">
<ele>42.110001</ele>
<time>2018-08-13T15:51:46Z</time>
<speed>0.12</speed>
</trkpt>
<trkpt lat="-7.178749" lon="-34.891563">
<ele>46.480000</ele>
<time>2018-08-13T15:56:56Z</time>
<speed>0.00</speed>
</trkpt>
<trkpt lat="-7.178797" lon="-34.891441">
<ele>30.820000</ele>
<time>2018-08-13T16:02:12Z</time>
<speed>0.00</speed>
</trkpt>
<trkpt lat="-7.178855" lon="-34.891502">
<ele>42.009998</ele>
<time>2018-08-13T16:07:22Z</time>
<speed>0.00</speed>
</trkpt>
<trkpt lat="-7.178930" lon="-34.891445">
<ele>54.789997</ele>
<time>2018-08-13T16:12:34Z</time>
<speed>0.00</speed>
</trkpt>
<trkpt lat="-7.178823" lon="-34.891533">
<ele>14.820000</ele>
<time>2018-08-13T16:17:45Z</time>
<speed>0.00</speed>
</trkpt>
<trkpt lat="-7.178852" lon="-34.891384">
<ele>55.660000</ele>
<time>2018-08-13T16:22:55Z</time>
<speed>0.00</speed>
</trkpt>
<trkpt lat="-7.178730" lon="-34.891541">
<ele>4.060000</ele>
<time>2018-08-13T16:28:10Z</time>
<speed>0.00</speed>
</trkpt>
<trkpt lat="-7.178906" lon="-34.891422">
<ele>77.709999</ele>
<time>2018-08-13T16:33:37Z</time>
<speed>0.38</speed>
</trkpt>
<trkpt lat="-7.178866" lon="-34.891369">
<ele>48.279999</ele>
<time>2018-08-13T16:38:48Z</time>
<speed>0.00</speed>
</trkpt>
<trkpt lat="-7.178827" lon="-34.891418">
<ele>57.610001</ele>
<time>2018-08-13T16:43:59Z</time>
<speed>0.00</speed>
</trkpt>
<trkpt lat="-7.178771" lon="-34.891609">
<ele>-11.380000</ele>
<time>2018-08-13T16:49:32Z</time>
<speed>0.43</speed>
</trkpt>
<trkpt lat="-7.178743" lon="-34.891525">
<ele>47.119999</ele>
<time>2018-08-13T16:54:44Z</time>
<speed>0.00</speed>
</trkpt>
<trkpt lat="-7.178787" lon="-34.891510">
<ele>47.379997</ele>
<time>2018-08-13T16:59:57Z</time>
<speed>0.08</speed>
</trkpt>
<trkpt lat="-7.178702" lon="-34.891655">
<ele>40.079998</ele>
<time>2018-08-13T17:05:12Z</time>
<speed>0.00</speed>
</trkpt>
<trkpt lat="-7.179770" lon="-34.883934">
<ele>65.959999</ele>
<time>2018-08-13T17:10:23Z</time>
<speed>11.48</speed>
</trkpt>
<trkpt lat="-7.180008" lon="-34.873962">
<ele>11.570000</ele>
<time>2018-08-13T17:15:35Z</time>
<speed>0.00</speed>
</trkpt>
<trkpt lat="-7.179983" lon="-34.874130">
<ele>36.860001</ele>
<time>2018-08-13T17:20:46Z</time>
<speed>0.00</speed>
</trkpt>
<trkpt lat="-7.180106" lon="-34.873905">
<ele>16.969999</ele>
<time>2018-08-13T17:26:00Z</time>
<speed>0.24</speed>
</trkpt>
<trkpt lat="-7.180167" lon="-34.873806">
<ele>69.849998</ele>
<time>2018-08-13T17:31:13Z</time>
<speed>0.00</speed>
</trkpt>
<trkpt lat="-7.180163" lon="-34.873886">
<ele>74.089996</ele>
<time>2018-08-13T17:36:30Z</time>
<speed>0.00</speed>
</trkpt>
<trkpt lat="-7.180065" lon="-34.874165">
<ele>35.309998</ele>
<time>2018-08-13T17:41:47Z</time>
<speed>0.00</speed>
</trkpt>
<trkpt lat="-7.170609" lon="-34.870564">
<ele>67.769997</ele>
<time>2018-08-13T17:46:59Z</time>
<speed>10.64</speed>
</trkpt>
<trkpt lat="-7.161971" lon="-34.842529">
<ele>62.739998</ele>
<time>2018-08-13T17:52:27Z</time>
<speed>16.33</speed>
</trkpt>
<trkpt lat="-7.161378" lon="-34.799664">
<ele>135.119995</ele>
<time>2018-08-13T17:57:43Z</time>
<speed>7.29</speed>
</trkpt>
<trkpt lat="-7.161134" lon="-34.798950">
<ele>478.379974</ele>
<time>2018-08-13T18:05:03Z</time>
<speed>14.33</speed>
</trkpt>
<trkpt lat="-7.106986" lon="-34.827293">
<ele>16.139999</ele>
<time>2018-08-13T18:17:51Z</time>
<speed>13.83</speed>
</trkpt>
<trkpt lat="-7.073834" lon="-34.830791">
<ele>182.669998</ele>
<time>2018-08-13T18:23:10Z</time>
<speed>5.89</speed>
</trkpt>
<trkpt lat="-7.027283" lon="-34.831329">
<ele>2.350000</ele>
<time>2018-08-13T18:31:31Z</time>
<speed>14.40</speed>
</trkpt>
<trkpt lat="-6.972505" lon="-34.832764">
<ele>9.400000</ele>
<time>2018-08-13T18:40:51Z</time>
<speed>8.69</speed>
</trkpt>
<trkpt lat="-6.965296" lon="-34.833000">
<ele>8.880000</ele>
<time>2018-08-13T18:46:02Z</time>
<speed>0.65</speed>
</trkpt>
<trkpt lat="-6.965340" lon="-34.833889">
<ele>3.880000</ele>
<time>2018-08-13T18:51:13Z</time>
<speed>0.05</speed>
</trkpt>
<trkpt lat="-6.964903" lon="-34.833401">
<ele>8.470000</ele>
<time>2018-08-13T18:56:23Z</time>
<speed>0.00</speed>
</trkpt>
<trkpt lat="-6.965657" lon="-34.833221">
<ele>7.070000</ele>
<time>2018-08-13T19:01:38Z</time>
<speed>2.33</speed>
</trkpt>
<trkpt lat="-6.968589" lon="-34.834759">
<ele>28.840000</ele>
<time>2018-08-13T19:06:50Z</time>
<speed>0.14</speed>
</trkpt>
<trkpt lat="-6.968709" lon="-34.834805">
<ele>19.469999</ele>
<time>2018-08-13T19:12:02Z</time>
<speed>0.00</speed>
</trkpt>
<trkpt lat="-6.968706" lon="-34.834843">
<ele>18.949999</ele>
<time>2018-08-13T19:17:13Z</time>
<speed>0.00</speed>
</trkpt>
<trkpt lat="-6.968707" lon="-34.834946">
<ele>46.759998</ele>
<time>2018-08-13T19:22:24Z</time>
<speed>0.00</speed>
</trkpt>
<trkpt lat="-6.968724" lon="-34.834824">
<ele>25.969999</ele>
<time>2018-08-13T19:27:34Z</time>
<speed>0.00</speed>
</trkpt>
<trkpt lat="-6.968747" lon="-34.834866">
<ele>21.980000</ele>
<time>2018-08-13T19:32:43Z</time>
<speed>0.00</speed>
</trkpt>
<trkpt lat="-6.968603" lon="-34.834774">
<ele>-4.030000</ele>
<time>2018-08-13T19:37:52Z</time>
<speed>0.00</speed>
</trkpt>
<trkpt lat="-6.968601" lon="-34.834915">
<ele>-40.029999</ele>
<time>2018-08-13T19:43:02Z</time>
<speed>0.00</speed>
</trkpt>
<trkpt lat="-6.968682" lon="-34.834759">
<ele>26.519999</ele>
<time>2018-08-13T19:48:10Z</time>
<speed>0.00</speed>
</trkpt>
<trkpt lat="-6.968671" lon="-34.834816">
<ele>-12.910000</ele>
<time>2018-08-13T19:53:19Z</time>
<speed>0.00</speed>
</trkpt>
<trkpt lat="-6.968742" lon="-34.834770">
<ele>25.719999</ele>
<time>2018-08-13T19:58:28Z</time>
<speed>0.00</speed>
</trkpt>
<trkpt lat="-6.968740" lon="-34.834770">
<ele>15.860000</ele>
<time>2018-08-13T20:03:48Z</time>
<speed>0.00</speed>
</trkpt>
<trkpt lat="-6.968671" lon="-34.834881">
<ele>-1.740000</ele>
<time>2018-08-13T20:09:05Z</time>
<speed>0.00</speed>
</trkpt>
<trkpt lat="-6.968693" lon="-34.834904">
<ele>5.900000</ele>
<time>2018-08-13T20:14:20Z</time>
<speed>0.00</speed>
</trkpt>
<trkpt lat="-6.968693" lon="-34.834816">
<ele>21.010000</ele>
<time>2018-08-13T20:19:36Z</time>
<speed>0.00</speed>
</trkpt>
</trkseg>
</trk>
<trk>
<name>20180913-105230(6)</name>
<desc>Color:004000ff</desc>
<trkseg>
<trkpt lat="-6.968667" lon="-34.834766">
<ele>19.539999</ele>
<time>2018-08-13T20:20:11Z</time>
<speed>0.26</speed>
</trkpt>
<trkpt lat="-6.968740" lon="-34.834839">
<ele>2.180000</ele>
<time>2018-08-13T20:20:17Z</time>
<speed>0.00</speed>
</trkpt>
<trkpt lat="-6.968651" lon="-34.834808">
<ele>20.119999</ele>
<time>2018-08-13T20:25:33Z</time>
<speed>0.00</speed>
</trkpt>
<trkpt lat="-6.968741" lon="-34.834785">
<ele>35.000000</ele>
<time>2018-08-13T20:30:48Z</time>
<speed>0.09</speed>
</trkpt>
<trkpt lat="-6.968719" lon="-34.834820">
<ele>26.629999</ele>
<time>2018-08-13T20:36:06Z</time>
<speed>0.00</speed>
</trkpt>
<trkpt lat="-6.968560" lon="-34.834778">
<ele>-5.300000</ele>
<time>2018-08-13T20:41:22Z</time>
<speed>0.30</speed>
</trkpt>
<trkpt lat="-6.968517" lon="-34.834953">
<ele>2.280000</ele>
<time>2018-08-13T20:46:39Z</time>
<speed>0.00</speed>
</trkpt>
<trkpt lat="-6.968623" lon="-34.834934">
<ele>-5.390000</ele>
<time>2018-08-13T20:51:55Z</time>
<speed>0.00</speed>
</trkpt>
<trkpt lat="-6.968510" lon="-34.834869">
<ele>-19.689999</ele>
<time>2018-08-13T20:57:13Z</time>
<speed>0.00</speed>
</trkpt>
<trkpt lat="-6.968674" lon="-34.834869">
<ele>6.080000</ele>
<time>2018-08-13T21:02:29Z</time>
<speed>0.00</speed>
</trkpt>
<trkpt lat="-6.968710" lon="-34.834934">
<ele>-23.980000</ele>
<time>2018-08-13T21:07:46Z</time>
<speed>0.00</speed>
</trkpt>
<trkpt lat="-6.968656" lon="-34.834858">
<ele>3.970000</ele>
<time>2018-08-13T21:13:02Z</time>
<speed>0.00</speed>
</trkpt>
<trkpt lat="-6.968641" lon="-34.834831">
<ele>-5.020000</ele>
<time>2018-08-13T21:18:17Z</time>
<speed>0.00</speed>
</trkpt>
<trkpt lat="-6.968577" lon="-34.834759">
<ele>23.920000</ele>
<time>2018-08-13T21:23:34Z</time>
<speed>0.00</speed>
</trkpt>
<trkpt lat="-6.968683" lon="-34.834801">
<ele>-15.000000</ele>
<time>2018-08-13T21:28:50Z</time>
<speed>0.00</speed>
</trkpt>
<trkpt lat="-6.968666" lon="-34.834904">
<ele>-0.530000</ele>
<time>2018-08-13T21:34:06Z</time>
<speed>0.00</speed>
</trkpt>
<trkpt lat="-6.968671" lon="-34.834927">
<ele>16.289999</ele>
<time>2018-08-13T21:39:22Z</time>
<speed>0.00</speed>
</trkpt>
<trkpt lat="-6.968688" lon="-34.834976">
<ele>-37.799999</ele>
<time>2018-08-13T21:44:44Z</time>
<speed>1.42</speed>
</trkpt>
<trkpt lat="-6.968604" lon="-34.834793">
<ele>14.799999</ele>
<time>2018-08-13T21:50:00Z</time>
<speed>0.00</speed>
</trkpt>
<trkpt lat="-6.968626" lon="-34.834827">
<ele>-1.770000</ele>
<time>2018-08-13T21:55:16Z</time>
<speed>0.00</speed>
</trkpt>
<trkpt lat="-6.968668" lon="-34.834789">
<ele>-5.600000</ele>
<time>2018-08-13T22:01:03Z</time>
<speed>0.10</speed>
</trkpt>
<trkpt lat="-6.968689" lon="-34.834869">
<ele>-18.139999</ele>
<time>2018-08-13T22:06:20Z</time>
<speed>0.00</speed>
</trkpt>
<trkpt lat="-6.968647" lon="-34.834850">
<ele>-6.120000</ele>
<time>2018-08-13T22:11:36Z</time>
<speed>0.19</speed>
</trkpt>
<trkpt lat="-6.968651" lon="-34.834942">
<ele>-23.090000</ele>
<time>2018-08-13T22:16:53Z</time>
<speed>0.00</speed>
</trkpt>
<trkpt lat="-6.968701" lon="-34.834824">
<ele>-1.550000</ele>
<time>2018-08-13T22:22:09Z</time>
<speed>0.00</speed>
</trkpt>
<trkpt lat="-6.968613" lon="-34.834934">
<ele>-2.460000</ele>
<time>2018-08-13T22:27:26Z</time>
<speed>0.00</speed>
</trkpt>
<trkpt lat="-6.968640" lon="-34.834797">
<ele>2.020000</ele>
<time>2018-08-13T22:32:42Z</time>
<speed>0.00</speed>
</trkpt>
<trkpt lat="-6.968731" lon="-34.834743">
<ele>-31.240000</ele>
<time>2018-08-13T22:37:58Z</time>
<speed>0.00</speed>
</trkpt>
<trkpt lat="-6.968708" lon="-34.834759">
<ele>-10.090000</ele>
<time>2018-08-13T22:43:15Z</time>
<speed>0.00</speed>
</trkpt>
<trkpt lat="-6.968593" lon="-34.834797">
<ele>6.130000</ele>
<time>2018-08-13T22:48:30Z</time>
<speed>0.00</speed>
</trkpt>
<trkpt lat="-6.968584" lon="-34.834801">
<ele>9.900000</ele>
<time>2018-08-13T22:53:45Z</time>
<speed>0.00</speed>
</trkpt>
<trkpt lat="-6.968639" lon="-34.834820">
<ele>37.540001</ele>
<time>2018-08-13T22:59:03Z</time>
<speed>0.34</speed>
</trkpt>
<trkpt lat="-6.968606" lon="-34.834827">
<ele>-25.350000</ele>
<time>2018-08-13T23:04:23Z</time>
<speed>0.26</speed>
</trkpt>
<trkpt lat="-6.968625" lon="-34.834690">
<ele>4.110000</ele>
<time>2018-08-13T23:09:39Z</time>
<speed>0.00</speed>
</trkpt>
<trkpt lat="-6.968701" lon="-34.834751">
<ele>3.080000</ele>
<time>2018-08-13T23:14:55Z</time>
<speed>0.00</speed>
</trkpt>
<trkpt lat="-6.968726" lon="-34.834812">
<ele>-8.280000</ele>
<time>2018-08-13T23:20:09Z</time>
<speed>0.00</speed>
</trkpt>
<trkpt lat="-6.968636" lon="-34.834774">
<ele>-8.080000</ele>
<time>2018-08-13T23:25:25Z</time>
<speed>2.03</speed>
</trkpt>
<trkpt lat="-6.968675" lon="-34.834961">
<ele>-22.740000</ele>
<time>2018-08-13T23:30:41Z</time>
<speed>0.00</speed>
</trkpt>
<trkpt lat="-6.968621" lon="-34.834759">
<ele>-10.000000</ele>
<time>2018-08-13T23:35:57Z</time>
<speed>0.00</speed>
</trkpt>
<trkpt lat="-6.968659" lon="-34.834686">
<ele>3.420000</ele>
<time>2018-08-13T23:41:13Z</time>
<speed>0.00</speed>
</trkpt>
<trkpt lat="-6.968591" lon="-34.834763">
<ele>-24.439999</ele>
<time>2018-08-13T23:46:29Z</time>
<speed>0.00</speed>
</trkpt>
<trkpt lat="-6.968502" lon="-34.834667">
<ele>6.130000</ele>
<time>2018-08-13T23:51:44Z</time>
<speed>0.00</speed>
</trkpt>
<trkpt lat="-6.968583" lon="-34.834694">
<ele>-13.690000</ele>
<time>2018-08-13T23:57:00Z</time>
<speed>0.00</speed>
</trkpt>
<trkpt lat="-6.968560" lon="-34.834705">
<ele>52.869999</ele>
<time>2018-08-14T00:02:39Z</time>
<speed>0.16</speed>
</trkpt>
<trkpt lat="-6.968591" lon="-34.834858">
<ele>13.020000</ele>
<time>2018-08-14T00:08:03Z</time>
<speed>0.03</speed>
</trkpt>
<trkpt lat="-6.968399" lon="-34.834614">
<ele>12.900000</ele>
<time>2018-08-14T00:13:41Z</time>
<speed>1.55</speed>
</trkpt>
<trkpt lat="-6.968729" lon="-34.834949">
<ele>-28.459999</ele>
<time>2018-08-14T00:19:06Z</time>
<speed>0.48</speed>
</trkpt>
<trkpt lat="-6.968508" lon="-34.834736">
<ele>21.369999</ele>
<time>2018-08-14T00:24:42Z</time>
<speed>0.14</speed>
</trkpt>
<trkpt lat="-6.968618" lon="-34.834843">
<ele>4.510000</ele>
<time>2018-08-14T00:30:01Z</time>
<speed>0.26</speed>
</trkpt>
<trkpt lat="-6.968782" lon="-34.834930">
<ele>10.150000</ele>
<time>2018-08-14T00:35:27Z</time>
<speed>0.39</speed>
</trkpt>
<trkpt lat="-6.968755" lon="-34.834927">
<ele>-21.430000</ele>
<time>2018-08-14T00:40:51Z</time>
<speed>0.49</speed>
</trkpt>
<trkpt lat="-6.968412" lon="-34.834698">
<ele>27.809999</ele>
<time>2018-08-14T00:46:17Z</time>
<speed>0.54</speed>
</trkpt>
<trkpt lat="-6.968744" lon="-34.835064">
<ele>3.430000</ele>
<time>2018-08-14T00:51:55Z</time>
<speed>0.40</speed>
</trkpt>
<trkpt lat="-6.968638" lon="-34.834869">
<ele>2.500000</ele>
<time>2018-08-14T00:58:14Z</time>
<speed>0.00</speed>
</trkpt>
<trkpt lat="-6.968590" lon="-34.834610">
<ele>8.030000</ele>
<time>2018-08-14T01:03:34Z</time>
<speed>0.00</speed>
</trkpt>
<trkpt lat="-6.968654" lon="-34.834717">
<ele>-23.250000</ele>
<time>2018-08-14T01:08:52Z</time>
<speed>2.58</speed>
</trkpt>
<trkpt lat="-6.968577" lon="-34.834751">
<ele>26.400000</ele>
<time>2018-08-14T01:14:08Z</time>
<speed>0.03</speed>
</trkpt>
<trkpt lat="-6.968523" lon="-34.834694">
<ele>26.439999</ele>
<time>2018-08-14T01:19:44Z</time>
<speed>0.35</speed>
</trkpt>
<trkpt lat="-6.968506" lon="-34.834641">
<ele>11.059999</ele>
<time>2018-08-14T01:25:00Z</time>
<speed>0.00</speed>
</trkpt>
<trkpt lat="-6.968571" lon="-34.834896">
<ele>-15.980000</ele>
<time>2018-08-14T01:30:15Z</time>
<speed>0.00</speed>
</trkpt>
<trkpt lat="-6.968513" lon="-34.834774">
<ele>35.599998</ele>
<time>2018-08-14T01:35:35Z</time>
<speed>0.00</speed>
</trkpt>
<trkpt lat="-6.968666" lon="-34.834885">
<ele>-9.370000</ele>
<time>2018-08-14T01:41:18Z</time>
<speed>0.02</speed>
</trkpt>
<trkpt lat="-6.968681" lon="-34.834709">
<ele>2.950000</ele>
<time>2018-08-14T01:46:35Z</time>
<speed>0.00</speed>
</trkpt>
<trkpt lat="-6.968598" lon="-34.834839">
<ele>-17.020000</ele>
<time>2018-08-14T01:51:51Z</time>
<speed>0.00</speed>
</trkpt>
<trkpt lat="-6.968559" lon="-34.834789">
<ele>-0.360000</ele>
<time>2018-08-14T01:57:06Z</time>
<speed>0.00</speed>
</trkpt>
<trkpt lat="-6.968580" lon="-34.834755">
<ele>-25.650000</ele>
<time>2018-08-14T02:02:23Z</time>
<speed>0.30</speed>
</trkpt>
<trkpt lat="-6.968757" lon="-34.834991">
<ele>71.070000</ele>
<time>2018-08-14T02:07:51Z</time>
<speed>0.36</speed>
</trkpt>
<trkpt lat="-6.968601" lon="-34.834827">
<ele>-9.010000</ele>
<time>2018-08-14T02:13:18Z</time>
<speed>0.35</speed>
</trkpt>
<trkpt lat="-6.968574" lon="-34.834938">
<ele>3.510000</ele>
<time>2018-08-14T02:18:34Z</time>
<speed>0.10</speed>
</trkpt>
<trkpt lat="-6.968687" lon="-34.835007">
<ele>3.030000</ele>
<time>2018-08-14T02:23:51Z</time>
<speed>0.51</speed>
</trkpt>
<trkpt lat="-6.968676" lon="-34.834766">
<ele>18.619999</ele>
<time>2018-08-14T02:29:08Z</time>
<speed>0.07</speed>
</trkpt>
<trkpt lat="-6.968692" lon="-34.834763">
<ele>23.519999</ele>
<time>2018-08-14T02:34:26Z</time>
<speed>0.18</speed>
</trkpt>
<trkpt lat="-6.968667" lon="-34.834831">
<ele>11.750000</ele>
<time>2018-08-14T02:40:02Z</time>
<speed>0.11</speed>
</trkpt>
<trkpt lat="-6.968590" lon="-34.834862">
<ele>6.860000</ele>
<time>2018-08-14T02:45:16Z</time>
<speed>0.09</speed>
</trkpt>
<trkpt lat="-6.968617" lon="-34.834892">
<ele>4.980000</ele>
<time>2018-08-14T02:50:32Z</time>
<speed>0.00</speed>
</trkpt>
<trkpt lat="-6.968573" lon="-34.834873">
<ele>-12.200000</ele>
<time>2018-08-14T02:55:48Z</time>
<speed>0.00</speed>
</trkpt>
</trkseg>
</trk>
<trk>
<name>20180913-105230(7)</name>
<desc>Color:004000ff</desc>
<trkseg>
<trkpt lat="-6.968640" lon="-34.834682">
<ele>33.349998</ele>
<time>2018-08-14T03:01:04Z</time>
<speed>0.00</speed>
</trkpt>
<trkpt lat="-6.968605" lon="-34.834705">
<ele>-5.290000</ele>
<time>2018-08-14T03:06:20Z</time>
<speed>0.00</speed>
</trkpt>
<trkpt lat="-6.968588" lon="-34.834877">
<ele>-34.919998</ele>
<time>2018-08-14T03:11:35Z</time>
<speed>0.00</speed>
</trkpt>
<trkpt lat="-6.968727" lon="-34.834782">
<ele>-11.410000</ele>
<time>2018-08-14T03:16:52Z</time>
<speed>0.00</speed>
</trkpt>
<trkpt lat="-6.968549" lon="-34.834961">
<ele>19.000000</ele>
<time>2018-08-14T03:22:07Z</time>
<speed>0.00</speed>
</trkpt>
<trkpt lat="-6.968594" lon="-34.834888">
<ele>0.700000</ele>
<time>2018-08-14T03:27:21Z</time>
<speed>0.20</speed>
</trkpt>
<trkpt lat="-6.968567" lon="-34.834976">
<ele>-3.140000</ele>
<time>2018-08-14T03:32:36Z</time>
<speed>0.00</speed>
</trkpt>
<trkpt lat="-6.968633" lon="-34.834812">
<ele>-8.900000</ele>
<time>2018-08-14T03:37:51Z</time>
<speed>0.00</speed>
</trkpt>
<trkpt lat="-6.968570" lon="-34.834846">
<ele>12.420000</ele>
<time>2018-08-14T03:43:06Z</time>
<speed>0.00</speed>
</trkpt>
<trkpt lat="-6.968609" lon="-34.834778">
<ele>-24.939999</ele>
<time>2018-08-14T03:48:22Z</time>
<speed>0.00</speed>
</trkpt>
<trkpt lat="-6.968616" lon="-34.834946">
<ele>4.220000</ele>
<time>2018-08-14T03:53:37Z</time>
<speed>0.00</speed>
</trkpt>
<trkpt lat="-6.968668" lon="-34.834759">
<ele>-11.530000</ele>
<time>2018-08-14T03:58:52Z</time>
<speed>0.00</speed>
</trkpt>
<trkpt lat="-6.968608" lon="-34.834732">
<ele>19.689999</ele>
<time>2018-08-14T04:04:28Z</time>
<speed>0.40</speed>
</trkpt>
<trkpt lat="-6.968574" lon="-34.834816">
<ele>19.420000</ele>
<time>2018-08-14T04:09:58Z</time>
<speed>0.05</speed>
</trkpt>
<trkpt lat="-6.968629" lon="-34.834866">
<ele>-19.309999</ele>
<time>2018-08-14T04:15:27Z</time>
<speed>0.23</speed>
</trkpt>
<trkpt lat="-6.968571" lon="-34.834866">
<ele>-16.180000</ele>
<time>2018-08-14T04:21:06Z</time>
<speed>0.16</speed>
</trkpt>
<trkpt lat="-6.968534" lon="-34.834816">
<ele>-17.910000</ele>
<time>2018-08-14T04:27:39Z</time>
<speed>0.00</speed>
</trkpt>
<trkpt lat="-6.968771" lon="-34.834717">
<ele>-8.700000</ele>
<time>2018-08-14T04:33:18Z</time>
<speed>0.02</speed>
</trkpt>
<trkpt lat="-6.968639" lon="-34.835030">
<ele>25.439999</ele>
<time>2018-08-14T04:39:36Z</time>
<speed>0.00</speed>
</trkpt>
<trkpt lat="-6.968661" lon="-34.834827">
<ele>-0.130000</ele>
<time>2018-08-14T04:44:51Z</time>
<speed>0.00</speed>
</trkpt>
<trkpt lat="-6.968909" lon="-34.834873">
<ele>74.769997</ele>
<time>2018-08-14T04:50:10Z</time>
<speed>0.00</speed>
</trkpt>
<trkpt lat="-6.968613" lon="-34.834843">
<ele>21.080000</ele>
<time>2018-08-14T04:55:25Z</time>
<speed>0.00</speed>
</trkpt>
<trkpt lat="-6.968575" lon="-34.834831">
<ele>10.280000</ele>
<time>2018-08-14T05:00:41Z</time>
<speed>0.00</speed>
</trkpt>
<trkpt lat="-6.968622" lon="-34.834896">
<ele>15.839999</ele>
<time>2018-08-14T05:05:57Z</time>
<speed>0.00</speed>
</trkpt>
<trkpt lat="-6.968593" lon="-34.834866">
<ele>8.570000</ele>
<time>2018-08-14T05:11:13Z</time>
<speed>0.00</speed>
</trkpt>
<trkpt lat="-6.968569" lon="-34.834820">
<ele>19.139999</ele>
<time>2018-08-14T05:16:28Z</time>
<speed>0.00</speed>
</trkpt>
<trkpt lat="-6.968558" lon="-34.834904">
<ele>19.379999</ele>
<time>2018-08-14T05:21:43Z</time>
<speed>0.00</speed>
</trkpt>
<trkpt lat="-6.968661" lon="-34.834854">
<ele>23.670000</ele>
<time>2018-08-14T05:26:58Z</time>
<speed>0.00</speed>
</trkpt>
<trkpt lat="-6.968619" lon="-34.834858">
<ele>5.290000</ele>
<time>2018-08-14T05:32:26Z</time>
<speed>0.46</speed>
</trkpt>
<trkpt lat="-6.968527" lon="-34.834843">
<ele>3.440000</ele>
<time>2018-08-14T05:37:42Z</time>
<speed>0.00</speed>
</trkpt>
<trkpt lat="-6.968576" lon="-34.834888">
<ele>24.840000</ele>
<time>2018-08-14T05:42:58Z</time>
<speed>0.32</speed>
</trkpt>
<trkpt lat="-6.968715" lon="-34.834888">
<ele>-15.520000</ele>
<time>2018-08-14T05:48:16Z</time>
<speed>0.15</speed>
</trkpt>
<trkpt lat="-6.968843" lon="-34.834911">
<ele>98.500000</ele>
<time>2018-08-14T05:53:47Z</time>
<speed>0.09</speed>
</trkpt>
<trkpt lat="-6.968613" lon="-34.834835">
<ele>15.690000</ele>
<time>2018-08-14T05:59:03Z</time>
<speed>0.35</speed>
</trkpt>
<trkpt lat="-6.968604" lon="-34.834934">
<ele>7.150000</ele>
<time>2018-08-14T06:04:50Z</time>
<speed>0.16</speed>
</trkpt>
<trkpt lat="-6.968606" lon="-34.834835">
<ele>-15.200000</ele>
<time>2018-08-14T06:10:47Z</time>
<speed>0.00</speed>
</trkpt>
<trkpt lat="-6.968646" lon="-34.834789">
<ele>-12.870000</ele>
<time>2018-08-14T06:16:03Z</time>
<speed>0.09</speed>
</trkpt>
<trkpt lat="-6.968647" lon="-34.834751">
<ele>43.759998</ele>
<time>2018-08-14T06:21:20Z</time>
<speed>0.00</speed>
</trkpt>
<trkpt lat="-6.968636" lon="-34.834869">
<ele>19.750000</ele>
<time>2018-08-14T06:26:36Z</time>
<speed>0.00</speed>
</trkpt>
<trkpt lat="-6.968608" lon="-34.834827">
<ele>17.930000</ele>
<time>2018-08-14T06:31:51Z</time>
<speed>0.00</speed>
</trkpt>
<trkpt lat="-6.968638" lon="-34.834881">
<ele>-39.480000</ele>
<time>2018-08-14T06:37:06Z</time>
<speed>0.00</speed>
</trkpt>
<trkpt lat="-6.968620" lon="-34.834908">
<ele>-16.330000</ele>
<time>2018-08-14T06:42:21Z</time>
<speed>0.00</speed>
</trkpt>
<trkpt lat="-6.968667" lon="-34.834846">
<ele>5.240000</ele>
<time>2018-08-14T06:47:37Z</time>
<speed>0.00</speed>
</trkpt>
<trkpt lat="-6.968650" lon="-34.834869">
<ele>-8.910000</ele>
<time>2018-08-14T06:52:51Z</time>
<speed>0.00</speed>
</trkpt>
<trkpt lat="-6.968629" lon="-34.834759">
<ele>14.969999</ele>
<time>2018-08-14T06:58:05Z</time>
<speed>0.00</speed>
</trkpt>
<trkpt lat="-6.968759" lon="-34.834831">
<ele>-26.349998</ele>
<time>2018-08-14T07:03:21Z</time>
<speed>0.00</speed>
</trkpt>
<trkpt lat="-6.968693" lon="-34.834896">
<ele>-17.049999</ele>
<time>2018-08-14T07:08:37Z</time>
<speed>0.00</speed>
</trkpt>
<trkpt lat="-6.968629" lon="-34.834866">
<ele>16.139999</ele>
<time>2018-08-14T07:13:52Z</time>
<speed>0.00</speed>
</trkpt>
<trkpt lat="-6.968617" lon="-34.834881">
<ele>-6.820000</ele>
<time>2018-08-14T07:19:08Z</time>
<speed>0.00</speed>
</trkpt>
<trkpt lat="-6.968771" lon="-34.834866">
<ele>-2.320000</ele>
<time>2018-08-14T07:24:23Z</time>
<speed>0.00</speed>
</trkpt>
<trkpt lat="-6.968704" lon="-34.834915">
<ele>-4.770000</ele>
<time>2018-08-14T07:29:44Z</time>
<speed>0.06</speed>
</trkpt>
<trkpt lat="-6.968587" lon="-34.834896">
<ele>-14.530000</ele>
<time>2018-08-14T07:35:00Z</time>
<speed>0.00</speed>
</trkpt>
<trkpt lat="-6.968651" lon="-34.834793">
<ele>12.620000</ele>
<time>2018-08-14T07:40:15Z</time>
<speed>0.00</speed>
</trkpt>
<trkpt lat="-6.968772" lon="-34.834793">
<ele>8.080000</ele>
<time>2018-08-14T07:45:30Z</time>
<speed>0.00</speed>
</trkpt>
<trkpt lat="-6.968630" lon="-34.834728">
<ele>-6.310000</ele>
<time>2018-08-14T07:50:45Z</time>
<speed>0.00</speed>
</trkpt>
<trkpt lat="-6.968635" lon="-34.834770">
<ele>-18.559999</ele>
<time>2018-08-14T07:56:00Z</time>
<speed>0.00</speed>
</trkpt>
<trkpt lat="-6.968561" lon="-34.834881">
<ele>-6.360000</ele>
<time>2018-08-14T08:01:28Z</time>
<speed>0.18</speed>
</trkpt>
<trkpt lat="-6.968693" lon="-34.834820">
<ele>-2.110000</ele>
<time>2018-08-14T08:06:56Z</time>
<speed>0.30</speed>
</trkpt>
<trkpt lat="-6.968574" lon="-34.834919">
<ele>-33.489998</ele>
<time>2018-08-14T08:12:13Z</time>
<speed>0.06</speed>
</trkpt>
<trkpt lat="-6.968729" lon="-34.834614">
<ele>80.309998</ele>
<time>2018-08-14T08:17:41Z</time>
<speed>0.08</speed>
</trkpt>
<trkpt lat="-6.968613" lon="-34.834805">
<ele>-27.180000</ele>
<time>2018-08-14T08:23:28Z</time>
<speed>0.03</speed>
</trkpt>
<trkpt lat="-6.968617" lon="-34.834759">
<ele>15.299999</ele>
<time>2018-08-14T08:30:21Z</time>
<speed>0.00</speed>
</trkpt>
<trkpt lat="-6.968596" lon="-34.834930">
<ele>-26.119999</ele>
<time>2018-08-14T08:35:36Z</time>
<speed>0.00</speed>
</trkpt>
<trkpt lat="-6.968716" lon="-34.834919">
<ele>31.679998</ele>
<time>2018-08-14T08:40:50Z</time>
<speed>0.00</speed>
</trkpt>
<trkpt lat="-6.968560" lon="-34.834560">
<ele>-5.380000</ele>
<time>2018-08-14T08:46:06Z</time>
<speed>0.00</speed>
</trkpt>
<trkpt lat="-6.968675" lon="-34.834934">
<ele>-36.130001</ele>
<time>2018-08-14T08:51:21Z</time>
<speed>0.00</speed>
</trkpt>
<trkpt lat="-6.968729" lon="-34.834934">
<ele>-42.959999</ele>
<time>2018-08-14T08:56:38Z</time>
<speed>0.00</speed>
</trkpt>
<trkpt lat="-6.968724" lon="-34.834782">
<ele>5.920000</ele>
<time>2018-08-14T09:01:53Z</time>
<speed>0.00</speed>
</trkpt>
<trkpt lat="-6.968665" lon="-34.834858">
<ele>20.189999</ele>
<time>2018-08-14T09:07:08Z</time>
<speed>0.00</speed>
</trkpt>
<trkpt lat="-6.968653" lon="-34.834820">
<ele>-0.840000</ele>
<time>2018-08-14T09:12:23Z</time>
<speed>0.00</speed>
</trkpt>
<trkpt lat="-6.968597" lon="-34.834892">
<ele>-14.469999</ele>
<time>2018-08-14T09:17:39Z</time>
<speed>0.00</speed>
</trkpt>
<trkpt lat="-6.968672" lon="-34.834908">
<ele>-15.670000</ele>
<time>2018-08-14T09:22:54Z</time>
<speed>0.00</speed>
</trkpt>
<trkpt lat="-6.968663" lon="-34.834949">
<ele>-53.599998</ele>
<time>2018-08-14T09:28:11Z</time>
<speed>0.50</speed>
</trkpt>
<trkpt lat="-6.968719" lon="-34.834991">
<ele>-49.489998</ele>
<time>2018-08-14T09:33:29Z</time>
<speed>0.00</speed>
</trkpt>
<trkpt lat="-6.968690" lon="-34.834820">
<ele>14.809999</ele>
<time>2018-08-14T09:39:00Z</time>
<speed>0.12</speed>
</trkpt>
<trkpt lat="-6.968623" lon="-34.834846">
<ele>-4.240000</ele>
<time>2018-08-14T09:44:15Z</time>
<speed>0.00</speed>
</trkpt>
<trkpt lat="-6.968607" lon="-34.834858">
<ele>21.559999</ele>
<time>2018-08-14T09:49:30Z</time>
<speed>0.00</speed>
</trkpt>
<trkpt lat="-6.968684" lon="-34.834793">
<ele>12.990000</ele>
<time>2018-08-14T09:54:45Z</time>
<speed>0.00</speed>
</trkpt>
<trkpt lat="-6.968536" lon="-34.834949">
<ele>13.820000</ele>
<time>2018-08-14T10:00:00Z</time>
<speed>0.00</speed>
</trkpt>
<trkpt lat="-6.968670" lon="-34.834816">
<ele>-8.070000</ele>
<time>2018-08-14T10:05:15Z</time>
<speed>0.00</speed>
</trkpt>
<trkpt lat="-6.968392" lon="-34.835003">
<ele>9.860000</ele>
<time>2018-08-14T10:10:59Z</time>
<speed>0.27</speed>
</trkpt>
<trkpt lat="-6.968581" lon="-34.834873">
<ele>11.030000</ele>
<time>2018-08-14T10:16:15Z</time>
<speed>0.10</speed>
</trkpt>
<trkpt lat="-6.968572" lon="-34.834831">
<ele>30.670000</ele>
<time>2018-08-14T10:21:29Z</time>
<speed>0.00</speed>
</trkpt>
<trkpt lat="-6.968615" lon="-34.834835">
<ele>32.360001</ele>
<time>2018-08-14T10:26:45Z</time>
<speed>0.00</speed>
</trkpt>
<trkpt lat="-6.968636" lon="-34.834827">
<ele>14.139999</ele>
<time>2018-08-14T10:32:01Z</time>
<speed>0.00</speed>
</trkpt>
<trkpt lat="-6.968636" lon="-34.834900">
<ele>25.330000</ele>
<time>2018-08-14T10:37:18Z</time>
<speed>0.00</speed>
</trkpt>
<trkpt lat="-6.968680" lon="-34.834839">
<ele>7.890000</ele>
<time>2018-08-14T10:42:34Z</time>
<speed>0.00</speed>
</trkpt>
<trkpt lat="-6.967288" lon="-34.834610">
<ele>10.380000</ele>
<time>2018-08-14T10:47:51Z</time>
<speed>0.00</speed>
</trkpt>
<trkpt lat="-6.965315" lon="-34.833786">
<ele>24.240000</ele>
<time>2018-08-14T10:53:12Z</time>
<speed>0.00</speed>
</trkpt>
<trkpt lat="-6.965420" lon="-34.834003">
<ele>3.240000</ele>
<time>2018-08-14T10:58:32Z</time>
<speed>0.92</speed>
</trkpt>
<trkpt lat="-6.964917" lon="-34.832829">
<ele>12.360000</ele>
<time>2018-08-14T11:03:53Z</time>
<speed>0.42</speed>
</trkpt>
<trkpt lat="-6.964302" lon="-34.832752">
<ele>3.830000</ele>
<time>2018-08-14T11:09:16Z</time>
<speed>0.00</speed>
</trkpt>
<trkpt lat="-6.964317" lon="-34.832748">
<ele>10.450000</ele>
<time>2018-08-14T11:14:37Z</time>
<speed>0.00</speed>
</trkpt>
<trkpt lat="-6.964329" lon="-34.832790">
<ele>5.590000</ele>
<time>2018-08-14T11:19:55Z</time>
<speed>0.35</speed>
</trkpt>
<trkpt lat="-6.964305" lon="-34.832756">
<ele>6.360000</ele>
<time>2018-08-14T11:25:14Z</time>
<speed>0.22</speed>
</trkpt>
<trkpt lat="-6.964365" lon="-34.832645">
<ele>5.390000</ele>
<time>2018-08-14T11:30:36Z</time>
<speed>0.00</speed>
</trkpt>
<trkpt lat="-6.963893" lon="-34.833534">
<ele>8.880000</ele>
<time>2018-08-14T11:35:56Z</time>
<speed>0.09</speed>
</trkpt>
<trkpt lat="-6.964167" lon="-34.832878">
<ele>6.490000</ele>
<time>2018-08-14T11:41:14Z</time>
<speed>0.00</speed>
</trkpt>
<trkpt lat="-6.964239" lon="-34.832714">
<ele>8.990000</ele>
<time>2018-08-14T11:46:32Z</time>
<speed>0.62</speed>
</trkpt>
<trkpt lat="-6.959423" lon="-34.831108">
<ele>5.000000</ele>
<time>2018-08-14T11:51:49Z</time>
<speed>0.00</speed>
</trkpt>
<trkpt lat="-6.958928" lon="-34.831982">
<ele>2.280000</ele>
<time>2018-08-14T11:57:06Z</time>
<speed>0.00</speed>
</trkpt>
<trkpt lat="-6.959023" lon="-34.831577">
<ele>-24.699999</ele>
<time>2018-08-14T12:02:23Z</time>
<speed>0.00</speed>
</trkpt>
<trkpt lat="-6.959398" lon="-34.831123">
<ele>6.690000</ele>
<time>2018-08-14T12:07:39Z</time>
<speed>0.00</speed>
</trkpt>
<trkpt lat="-6.958962" lon="-34.831764">
<ele>-11.610000</ele>
<time>2018-08-14T12:13:05Z</time>
<speed>3.23</speed>
</trkpt>
<trkpt lat="-6.958304" lon="-34.832336">
<ele>8.480000</ele>
<time>2018-08-14T12:18:22Z</time>
<speed>0.00</speed>
</trkpt>
<trkpt lat="-6.958304" lon="-34.831924">
<ele>15.940000</ele>
<time>2018-08-14T12:23:48Z</time>
<speed>0.00</speed>
</trkpt>
<trkpt lat="-6.958231" lon="-34.831856">
<ele>-3.160000</ele>
<time>2018-08-14T12:29:14Z</time>
<speed>0.00</speed>
</trkpt>
<trkpt lat="-6.958236" lon="-34.831676">
<ele>-5.600000</ele>
<time>2018-08-14T12:34:36Z</time>
<speed>0.00</speed>
</trkpt>
<trkpt lat="-6.958217" lon="-34.831070">
<ele>28.400000</ele>
<time>2018-08-14T12:39:58Z</time>
<speed>0.09</speed>
</trkpt>
<trkpt lat="-6.958075" lon="-34.830791">
<ele>-3.460000</ele>
<time>2018-08-14T12:45:21Z</time>
<speed>0.00</speed>
</trkpt>
<trkpt lat="-6.958401" lon="-34.830292">
<ele>-1.270000</ele>
<time>2018-08-14T12:50:43Z</time>
<speed>0.54</speed>
</trkpt>
<trkpt lat="-6.957870" lon="-34.830715">
<ele>-6.390000</ele>
<time>2018-08-14T12:56:27Z</time>
<speed>0.53</speed>
</trkpt>
<trkpt lat="-6.957144" lon="-34.831394">
<ele>5.750000</ele>
<time>2018-08-14T13:02:28Z</time>
<speed>0.33</speed>
</trkpt>
<trkpt lat="-6.957484" lon="-34.830566">
<ele>-40.239998</ele>
<time>2018-08-14T13:08:01Z</time>
<speed>0.00</speed>
</trkpt>
<trkpt lat="-6.957951" lon="-34.829914">
<ele>-12.160000</ele>
<time>2018-08-14T13:14:23Z</time>
<speed>0.15</speed>
</trkpt>
<trkpt lat="-6.958429" lon="-34.829437">
<ele>-12.389999</ele>
<time>2018-08-14T13:21:12Z</time>
<speed>0.38</speed>
</trkpt>
<trkpt lat="-6.959024" lon="-34.828728">
<ele>-11.840000</ele>
<time>2018-08-14T13:30:09Z</time>
<speed>0.63</speed>
</trkpt>
<trkpt lat="-6.959837" lon="-34.829086">
<ele>22.840000</ele>
<time>2018-08-14T13:39:50Z</time>
<speed>0.00</speed>
</trkpt>
<trkpt lat="-6.960164" lon="-34.829735">
<ele>-5.350000</ele>
<time>2018-08-14T13:41:30Z</time>
<speed>0.56</speed>
</trkpt>
<trkpt lat="-6.960083" lon="-34.830219">
<ele>32.919998</ele>
<time>2018-08-14T13:46:50Z</time>
<speed>0.81</speed>
</trkpt>
<trkpt lat="-6.959503" lon="-34.831043">
<ele>13.759999</ele>
<time>2018-08-14T13:52:18Z</time>
<speed>0.37</speed>
</trkpt>
<trkpt lat="-6.959682" lon="-34.830933">
<ele>-42.860001</ele>
<time>2018-08-14T13:58:40Z</time>
<speed>1.32</speed>
</trkpt>
<trkpt lat="-6.959682" lon="-34.830933">
<ele>-42.860001</ele>
<time>2018-08-14T14:08:01Z</time>
<speed>1.32</speed>
</trkpt>
<trkpt lat="-6.964034" lon="-34.833549">
<ele>11.420000</ele>
<time>2018-08-14T14:33:51Z</time>
<speed>0.28</speed>
</trkpt>
<trkpt lat="-6.968547" lon="-34.834782">
<ele>11.520000</ele>
<time>2018-08-14T15:06:06Z</time>
<speed>1.60</speed>
</trkpt>
<trkpt lat="-6.968773" lon="-34.834820">
<ele>10.389999</ele>
<time>2018-08-14T15:32:54Z</time>
<speed>0.03</speed>
</trkpt>
<trkpt lat="-6.968598" lon="-34.834805">
<ele>10.670000</ele>
<time>2018-08-14T15:57:58Z</time>
<speed>0.12</speed>
</trkpt>
<trkpt lat="-6.968726" lon="-34.834835">
<ele>16.240000</ele>
<time>2018-08-14T16:17:02Z</time>
<speed>0.00</speed>
</trkpt>
<trkpt lat="-6.968683" lon="-34.834808">
<ele>22.859999</ele>
<time>2018-08-14T16:22:21Z</time>
<speed>0.00</speed>
</trkpt>
<trkpt lat="-6.968642" lon="-34.834743">
<ele>6.230000</ele>
<time>2018-08-14T16:27:39Z</time>
<speed>0.13</speed>
</trkpt>
<trkpt lat="-6.968622" lon="-34.834827">
<ele>11.120000</ele>
<time>2018-08-14T16:33:00Z</time>
<speed>0.00</speed>
</trkpt>
<trkpt lat="-6.968566" lon="-34.834824">
<ele>-17.879999</ele>
<time>2018-08-14T16:38:19Z</time>
<speed>0.00</speed>
</trkpt>
<trkpt lat="-6.968624" lon="-34.834782">
<ele>1.690000</ele>
<time>2018-08-14T16:43:38Z</time>
<speed>0.00</speed>
</trkpt>
<trkpt lat="-6.968590" lon="-34.834854">
<ele>7.150000</ele>
<time>2018-08-14T16:48:57Z</time>
<speed>0.00</speed>
</trkpt>
<trkpt lat="-6.968626" lon="-34.834785">
<ele>22.129999</ele>
<time>2018-08-14T16:54:17Z</time>
<speed>0.00</speed>
</trkpt>
<trkpt lat="-6.968637" lon="-34.834839">
<ele>13.360000</ele>
<time>2018-08-14T16:59:36Z</time>
<speed>0.00</speed>
</trkpt>
<trkpt lat="-6.968641" lon="-34.834839">
<ele>24.660000</ele>
<time>2018-08-14T17:04:57Z</time>
<speed>0.00</speed>
</trkpt>
<trkpt lat="-6.968684" lon="-34.834724">
<ele>-4.370000</ele>
<time>2018-08-14T17:10:16Z</time>
<speed>0.00</speed>
</trkpt>
<trkpt lat="-6.968631" lon="-34.834774">
<ele>-12.270000</ele>
<time>2018-08-14T17:15:35Z</time>
<speed>0.70</speed>
</trkpt>
<trkpt lat="-6.968614" lon="-34.834740">
<ele>30.799999</ele>
<time>2018-08-14T17:21:07Z</time>
<speed>0.23</speed>
</trkpt>
<trkpt lat="-6.968550" lon="-34.834953">
<ele>13.559999</ele>
<time>2018-08-14T17:26:29Z</time>
<speed>0.00</speed>
</trkpt>
<trkpt lat="-6.968574" lon="-34.834953">
<ele>8.080000</ele>
<time>2018-08-14T17:31:48Z</time>
<speed>0.00</speed>
</trkpt>
<trkpt lat="-6.968601" lon="-34.834820">
<ele>3.530000</ele>
<time>2018-08-14T17:37:07Z</time>
<speed>0.00</speed>
</trkpt>
<trkpt lat="-6.968633" lon="-34.834766">
<ele>25.889999</ele>
<time>2018-08-14T17:42:40Z</time>
<speed>1.30</speed>
</trkpt>
<trkpt lat="-6.968556" lon="-34.834915">
<ele>-18.920000</ele>
<time>2018-08-14T17:48:00Z</time>
<speed>0.00</speed>
</trkpt>
<trkpt lat="-6.968575" lon="-34.834789">
<ele>-9.599999</ele>
<time>2018-08-14T17:53:50Z</time>
<speed>0.27</speed>
</trkpt>
<trkpt lat="-6.968611" lon="-34.834770">
<ele>-6.550000</ele>
<time>2018-08-14T17:59:29Z</time>
<speed>0.00</speed>
</trkpt>
<trkpt lat="-6.968742" lon="-34.835037">
<ele>-16.299999</ele>
<time>2018-08-14T18:04:48Z</time>
<speed>0.00</speed>
</trkpt>
<trkpt lat="-6.968605" lon="-34.834778">
<ele>8.860000</ele>
<time>2018-08-14T18:10:40Z</time>
<speed>0.37</speed>
</trkpt>
<trkpt lat="-6.968598" lon="-34.834778">
<ele>13.770000</ele>
<time>2018-08-14T18:16:58Z</time>
<speed>0.04</speed>
</trkpt>
<trkpt lat="-6.968501" lon="-34.834671">
<ele>32.590000</ele>
<time>2018-08-14T18:22:17Z</time>
<speed>0.00</speed>
</trkpt>
<trkpt lat="-6.968610" lon="-34.834854">
<ele>4.700000</ele>
<time>2018-08-14T18:27:37Z</time>
<speed>0.00</speed>
</trkpt>
<trkpt lat="-6.968619" lon="-34.834820">
<ele>7.600000</ele>
<time>2018-08-14T18:32:56Z</time>
<speed>0.00</speed>
</trkpt>
<trkpt lat="-6.968650" lon="-34.834797">
<ele>-2.960000</ele>
<time>2018-08-14T18:38:15Z</time>
<speed>0.00</speed>
</trkpt>
<trkpt lat="-6.968591" lon="-34.834824">
<ele>7.220000</ele>
<time>2018-08-14T18:43:40Z</time>
<speed>0.86</speed>
</trkpt>
<trkpt lat="-6.968784" lon="-34.835014">
<ele>-25.160000</ele>
<time>2018-08-14T18:48:59Z</time>
<speed>0.95</speed>
</trkpt>
<trkpt lat="-6.968636" lon="-34.834808">
<ele>12.570000</ele>
<time>2018-08-14T18:54:23Z</time>
<speed>0.00</speed>
</trkpt>
<trkpt lat="-6.968613" lon="-34.834793">
<ele>4.980000</ele>
<time>2018-08-14T18:59:52Z</time>
<speed>0.00</speed>
</trkpt>
<trkpt lat="-6.968718" lon="-34.834927">
<ele>-6.420000</ele>
<time>2018-08-14T19:05:24Z</time>
<speed>0.00</speed>
</trkpt>
<trkpt lat="-6.968605" lon="-34.834839">
<ele>8.800000</ele>
<time>2018-08-14T19:10:56Z</time>
<speed>0.00</speed>
</trkpt>
<trkpt lat="-6.968710" lon="-34.834927">
<ele>-12.840000</ele>
<time>2018-08-14T19:16:28Z</time>
<speed>0.00</speed>
</trkpt>
<trkpt lat="-6.968448" lon="-34.834648">
<ele>45.039997</ele>
<time>2018-08-14T19:22:10Z</time>
<speed>0.00</speed>
</trkpt>
<trkpt lat="-6.968654" lon="-34.834892">
<ele>-5.600000</ele>
<time>2018-08-14T19:27:30Z</time>
<speed>0.00</speed>
</trkpt>
<trkpt lat="-6.968625" lon="-34.834751">
<ele>14.660000</ele>
<time>2018-08-14T19:32:54Z</time>
<speed>0.20</speed>
</trkpt>
<trkpt lat="-6.968581" lon="-34.834671">
<ele>44.889999</ele>
<time>2018-08-14T19:38:18Z</time>
<speed>0.00</speed>
</trkpt>
<trkpt lat="-6.968682" lon="-34.834755">
<ele>-1.310000</ele>
<time>2018-08-14T19:43:40Z</time>
<speed>0.00</speed>
</trkpt>
<trkpt lat="-6.968683" lon="-34.834850">
<ele>-8.250000</ele>
<time>2018-08-14T19:49:05Z</time>
<speed>0.31</speed>
</trkpt>
<trkpt lat="-6.968591" lon="-34.834732">
<ele>27.769999</ele>
<time>2018-08-14T19:54:25Z</time>
<speed>0.00</speed>
</trkpt>
<trkpt lat="-6.968623" lon="-34.834816">
<ele>8.950000</ele>
<time>2018-08-14T19:59:44Z</time>
<speed>0.00</speed>
</trkpt>
<trkpt lat="-6.968614" lon="-34.834862">
<ele>-1.560000</ele>
<time>2018-08-14T20:05:32Z</time>
<speed>0.37</speed>
</trkpt>
<trkpt lat="-6.968591" lon="-34.834663">
<ele>13.460000</ele>
<time>2018-08-14T20:11:18Z</time>
<speed>0.73</speed>
</trkpt>
<trkpt lat="-6.968671" lon="-34.834747">
<ele>27.670000</ele>
<time>2018-08-14T20:18:54Z</time>
<speed>0.00</speed>
</trkpt>
<trkpt lat="-6.968622" lon="-34.834759">
<ele>12.740000</ele>
<time>2018-08-14T20:24:13Z</time>
<speed>0.00</speed>
</trkpt>
<trkpt lat="-6.968682" lon="-34.834774">
<ele>-2.810000</ele>
<time>2018-08-14T20:29:40Z</time>
<speed>0.00</speed>
</trkpt>
<trkpt lat="-6.968629" lon="-34.834858">
<ele>7.820000</ele>
<time>2018-08-14T20:35:00Z</time>
<speed>0.00</speed>
</trkpt>
<trkpt lat="-6.968574" lon="-34.834843">
<ele>0.540000</ele>
<time>2018-08-14T20:40:19Z</time>
<speed>0.00</speed>
</trkpt>
<trkpt lat="-6.968648" lon="-34.834812">
<ele>-8.720000</ele>
<time>2018-08-14T20:45:37Z</time>
<speed>0.00</speed>
</trkpt>
<trkpt lat="-6.968629" lon="-34.834839">
<ele>10.099999</ele>
<time>2018-08-14T20:50:54Z</time>
<speed>0.00</speed>
</trkpt>
<trkpt lat="-6.968626" lon="-34.834831">
<ele>22.559999</ele>
<time>2018-08-14T20:56:11Z</time>
<speed>0.00</speed>
</trkpt>
<trkpt lat="-6.968653" lon="-34.834812">
<ele>18.570000</ele>
<time>2018-08-14T21:01:28Z</time>
<speed>0.00</speed>
</trkpt>
<trkpt lat="-6.968651" lon="-34.834835">
<ele>3.810000</ele>
<time>2018-08-14T21:06:45Z</time>
<speed>0.00</speed>
</trkpt>
<trkpt lat="-6.968590" lon="-34.834892">
<ele>6.130000</ele>
<time>2018-08-14T21:12:03Z</time>
<speed>0.27</speed>
</trkpt>
<trkpt lat="-6.968652" lon="-34.834801">
<ele>7.920000</ele>
<time>2018-08-14T21:17:21Z</time>
<speed>0.00</speed>
</trkpt>
<trkpt lat="-6.968695" lon="-34.834961">
<ele>15.330000</ele>
<time>2018-08-14T21:22:37Z</time>
<speed>0.26</speed>
</trkpt>
<trkpt lat="-6.968637" lon="-34.834885">
<ele>4.200000</ele>
<time>2018-08-14T21:27:54Z</time>
<speed>0.00</speed>
</trkpt>
<trkpt lat="-6.968614" lon="-34.834805">
<ele>1.130000</ele>
<time>2018-08-14T21:33:10Z</time>
<speed>0.00</speed>
</trkpt>
<trkpt lat="-6.968566" lon="-34.834793">
<ele>0.740000</ele>
<time>2018-08-14T21:38:26Z</time>
<speed>0.00</speed>
</trkpt>
<trkpt lat="-6.968523" lon="-34.834721">
<ele>-8.340000</ele>
<time>2018-08-14T21:43:43Z</time>
<speed>2.23</speed>
</trkpt>
<trkpt lat="-6.968621" lon="-34.834827">
<ele>8.840000</ele>
<time>2018-08-14T21:48:59Z</time>
<speed>0.00</speed>
</trkpt>
<trkpt lat="-6.968629" lon="-34.834797">
<ele>20.689999</ele>
<time>2018-08-14T21:54:16Z</time>
<speed>0.00</speed>
</trkpt>
<trkpt lat="-6.968677" lon="-34.834892">
<ele>-27.250000</ele>
<time>2018-08-14T21:59:32Z</time>
<speed>0.00</speed>
</trkpt>
<trkpt lat="-6.968605" lon="-34.834850">
<ele>1.380000</ele>
<time>2018-08-14T22:05:20Z</time>
<speed>0.20</speed>
</trkpt>
<trkpt lat="-6.968651" lon="-34.834812">
<ele>17.709999</ele>
<time>2018-08-14T22:10:37Z</time>
<speed>0.00</speed>
</trkpt>
<trkpt lat="-6.968599" lon="-34.834808">
<ele>-5.830000</ele>
<time>2018-08-14T22:15:53Z</time>
<speed>0.57</speed>
</trkpt>
<trkpt lat="-6.968604" lon="-34.834797">
<ele>6.170000</ele>
<time>2018-08-14T22:21:08Z</time>
<speed>0.00</speed>
</trkpt>
<trkpt lat="-6.968639" lon="-34.834854">
<ele>8.530000</ele>
<time>2018-08-14T22:26:23Z</time>
<speed>0.00</speed>
</trkpt>
<trkpt lat="-6.968531" lon="-34.834667">
<ele>8.030000</ele>
<time>2018-08-14T22:31:39Z</time>
<speed>0.00</speed>
</trkpt>
<trkpt lat="-6.968645" lon="-34.834866">
<ele>6.750000</ele>
<time>2018-08-14T22:36:56Z</time>
<speed>0.00</speed>
</trkpt>
<trkpt lat="-6.968678" lon="-34.834873">
<ele>3.830000</ele>
<time>2018-08-14T22:42:13Z</time>
<speed>0.00</speed>
</trkpt>
<trkpt lat="-6.968594" lon="-34.834839">
<ele>15.280000</ele>
<time>2018-08-14T22:47:30Z</time>
<speed>0.00</speed>
</trkpt>
<trkpt lat="-6.968541" lon="-34.834721">
<ele>14.589999</ele>
<time>2018-08-14T22:52:48Z</time>
<speed>0.00</speed>
</trkpt>
<trkpt lat="-6.968627" lon="-34.834789">
<ele>4.460000</ele>
<time>2018-08-14T22:58:03Z</time>
<speed>0.00</speed>
</trkpt>
<trkpt lat="-6.968557" lon="-34.834805">
<ele>6.340000</ele>
<time>2018-08-14T23:03:18Z</time>
<speed>0.55</speed>
</trkpt>
<trkpt lat="-6.968577" lon="-34.834717">
<ele>9.120000</ele>
<time>2018-08-14T23:08:34Z</time>
<speed>0.95</speed>
</trkpt>
<trkpt lat="-6.968545" lon="-34.834679">
<ele>-4.430000</ele>
<time>2018-08-14T23:13:50Z</time>
<speed>0.00</speed>
</trkpt>
<trkpt lat="-6.968707" lon="-34.834862">
<ele>-14.679999</ele>
<time>2018-08-14T23:19:06Z</time>
<speed>0.00</speed>
</trkpt>
<trkpt lat="-6.968729" lon="-34.835041">
<ele>-16.510000</ele>
<time>2018-08-14T23:24:29Z</time>
<speed>0.00</speed>
</trkpt>
<trkpt lat="-6.968695" lon="-34.834923">
<ele>-4.080000</ele>
<time>2018-08-14T23:30:07Z</time>
<speed>0.83</speed>
</trkpt>
<trkpt lat="-6.968570" lon="-34.834732">
<ele>9.230000</ele>
<time>2018-08-14T23:35:24Z</time>
<speed>0.00</speed>
</trkpt>
<trkpt lat="-6.968690" lon="-34.834846">
<ele>-15.219999</ele>
<time>2018-08-14T23:40:45Z</time>
<speed>0.00</speed>
</trkpt>
<trkpt lat="-6.968509" lon="-34.834637">
<ele>22.379999</ele>
<time>2018-08-14T23:46:26Z</time>
<speed>1.24</speed>
</trkpt>
<trkpt lat="-6.968575" lon="-34.834770">
<ele>20.270000</ele>
<time>2018-08-14T23:52:48Z</time>
<speed>0.18</speed>
</trkpt>
<trkpt lat="-6.968631" lon="-34.834892">
<ele>13.450000</ele>
<time>2018-08-15T00:00:20Z</time>
<speed>0.00</speed>
</trkpt>
<trkpt lat="-6.968657" lon="-34.834862">
<ele>-19.139999</ele>
<time>2018-08-15T00:05:36Z</time>
<speed>0.00</speed>
</trkpt>
<trkpt lat="-6.968593" lon="-34.834873">
<ele>22.980000</ele>
<time>2018-08-15T00:10:55Z</time>
<speed>0.93</speed>
</trkpt>
<trkpt lat="-6.968627" lon="-34.834885">
<ele>0.430000</ele>
<time>2018-08-15T00:16:10Z</time>
<speed>0.00</speed>
</trkpt>
<trkpt lat="-6.968588" lon="-34.834881">
<ele>7.420000</ele>
<time>2018-08-15T00:21:26Z</time>
<speed>0.00</speed>
</trkpt>
<trkpt lat="-6.968595" lon="-34.834869">
<ele>7.480000</ele>
<time>2018-08-15T00:26:40Z</time>
<speed>0.00</speed>
</trkpt>
<trkpt lat="-6.968645" lon="-34.834858">
<ele>20.410000</ele>
<time>2018-08-15T00:31:58Z</time>
<speed>0.00</speed>
</trkpt>
<trkpt lat="-6.968618" lon="-34.834835">
<ele>21.180000</ele>
<time>2018-08-15T00:37:15Z</time>
<speed>0.00</speed>
</trkpt>
<trkpt lat="-6.968625" lon="-34.834747">
<ele>4.090000</ele>
<time>2018-08-15T00:42:30Z</time>
<speed>0.05</speed>
</trkpt>
<trkpt lat="-6.968617" lon="-34.834755">
<ele>-15.290000</ele>
<time>2018-08-15T00:47:47Z</time>
<speed>0.00</speed>
</trkpt>
<trkpt lat="-6.968649" lon="-34.834888">
<ele>10.260000</ele>
<time>2018-08-15T00:53:03Z</time>
<speed>0.00</speed>
</trkpt>
<trkpt lat="-6.968623" lon="-34.834778">
<ele>5.560000</ele>
<time>2018-08-15T00:58:18Z</time>
<speed>0.00</speed>
</trkpt>
<trkpt lat="-6.968630" lon="-34.834843">
<ele>3.170000</ele>
<time>2018-08-15T01:03:34Z</time>
<speed>0.00</speed>
</trkpt>
<trkpt lat="-6.968684" lon="-34.834934">
<ele>-2.350000</ele>
<time>2018-08-15T01:08:49Z</time>
<speed>0.00</speed>
</trkpt>
<trkpt lat="-6.968648" lon="-34.834824">
<ele>14.240000</ele>
<time>2018-08-15T01:14:04Z</time>
<speed>0.00</speed>
</trkpt>
<trkpt lat="-6.968651" lon="-34.834782">
<ele>9.580000</ele>
<time>2018-08-15T01:19:19Z</time>
<speed>0.00</speed>
</trkpt>
<trkpt lat="-6.968601" lon="-34.834949">
<ele>31.299999</ele>
<time>2018-08-15T01:24:39Z</time>
<speed>0.00</speed>
</trkpt>
<trkpt lat="-6.968555" lon="-34.834892">
<ele>2.150000</ele>
<time>2018-08-15T01:29:55Z</time>
<speed>0.00</speed>
</trkpt>
<trkpt lat="-6.968629" lon="-34.834820">
<ele>-0.780000</ele>
<time>2018-08-15T01:35:13Z</time>
<speed>0.10</speed>
</trkpt>
<trkpt lat="-6.968666" lon="-34.834782">
<ele>16.680000</ele>
<time>2018-08-15T01:40:32Z</time>
<speed>0.00</speed>
</trkpt>
<trkpt lat="-6.968582" lon="-34.834877">
<ele>17.070000</ele>
<time>2018-08-15T01:46:08Z</time>
<speed>0.17</speed>
</trkpt>
<trkpt lat="-6.968591" lon="-34.834816">
<ele>4.240000</ele>
<time>2018-08-15T01:51:34Z</time>
<speed>0.25</speed>
</trkpt>
<trkpt lat="-6.968454" lon="-34.835045">
<ele>-13.000000</ele>
<time>2018-08-15T01:57:18Z</time>
<speed>0.24</speed>
</trkpt>
<trkpt lat="-6.968652" lon="-34.834927">
<ele>10.980000</ele>
<time>2018-08-15T02:05:12Z</time>
<speed>0.03</speed>
</trkpt>
<trkpt lat="-6.968619" lon="-34.834957">
<ele>8.660000</ele>
<time>2018-08-15T02:19:05Z</time>
<speed>0.20</speed>
</trkpt>
<trkpt lat="-6.968641" lon="-34.834820">
<ele>9.309999</ele>
<time>2018-08-15T02:32:37Z</time>
<speed>0.54</speed>
</trkpt>
<trkpt lat="-6.968721" lon="-34.834938">
<ele>47.360001</ele>
<time>2018-08-15T02:42:56Z</time>
<speed>0.19</speed>
</trkpt>
<trkpt lat="-6.968671" lon="-34.834721">
<ele>20.889999</ele>
<time>2018-08-15T02:53:14Z</time>
<speed>0.16</speed>
</trkpt>
</trkseg>
</trk>
<trk>
<name>20180913-105230(8)</name>
<desc>Color:004000ff</desc>
<trkseg>
<trkpt lat="-6.968637" lon="-34.834564">
<ele>47.299999</ele>
<time>2018-08-15T03:01:57Z</time>
<speed>0.63</speed>
</trkpt>
<trkpt lat="-6.968627" lon="-34.834850">
<ele>-4.200000</ele>
<time>2018-08-15T03:10:40Z</time>
<speed>0.22</speed>
</trkpt>
<trkpt lat="-6.968659" lon="-34.834816">
<ele>11.770000</ele>
<time>2018-08-15T03:19:46Z</time>
<speed>0.21</speed>
</trkpt>
<trkpt lat="-6.968646" lon="-34.834793">
<ele>33.840000</ele>
<time>2018-08-15T03:28:48Z</time>
<speed>0.10</speed>
</trkpt>
<trkpt lat="-6.968827" lon="-34.835003">
<ele>-62.959999</ele>
<time>2018-08-15T03:36:33Z</time>
<speed>0.21</speed>
</trkpt>
<trkpt lat="-6.968622" lon="-34.834858">
<ele>-1.300000</ele>
<time>2018-08-15T03:45:03Z</time>
<speed>0.00</speed>
</trkpt>
<trkpt lat="-6.968599" lon="-34.834839">
<ele>-9.590000</ele>
<time>2018-08-15T03:50:18Z</time>
<speed>0.00</speed>
</trkpt>
<trkpt lat="-6.968607" lon="-34.834774">
<ele>25.090000</ele>
<time>2018-08-15T03:55:39Z</time>
<speed>0.10</speed>
</trkpt>
<trkpt lat="-6.968592" lon="-34.834858">
<ele>15.849999</ele>
<time>2018-08-15T04:00:55Z</time>
<speed>0.00</speed>
</trkpt>
<trkpt lat="-6.968683" lon="-34.834866">
<ele>15.719999</ele>
<time>2018-08-15T04:06:11Z</time>
<speed>0.00</speed>
</trkpt>
<trkpt lat="-6.968662" lon="-34.834888">
<ele>4.110000</ele>
<time>2018-08-15T04:11:54Z</time>
<speed>0.04</speed>
</trkpt>
<trkpt lat="-6.968615" lon="-34.834835">
<ele>6.730000</ele>
<time>2018-08-15T04:17:49Z</time>
<speed>0.00</speed>
</trkpt>
<trkpt lat="-6.968696" lon="-34.834846">
<ele>15.849999</ele>
<time>2018-08-15T04:23:04Z</time>
<speed>0.18</speed>
</trkpt>
<trkpt lat="-6.968641" lon="-34.834850">
<ele>9.770000</ele>
<time>2018-08-15T04:28:20Z</time>
<speed>0.00</speed>
</trkpt>
<trkpt lat="-6.968604" lon="-34.834885">
<ele>-0.120000</ele>
<time>2018-08-15T04:33:36Z</time>
<speed>0.00</speed>
</trkpt>
<trkpt lat="-6.968626" lon="-34.834820">
<ele>10.490000</ele>
<time>2018-08-15T04:38:50Z</time>
<speed>0.00</speed>
</trkpt>
<trkpt lat="-6.968626" lon="-34.834854">
<ele>-7.190000</ele>
<time>2018-08-15T04:44:06Z</time>
<speed>0.00</speed>
</trkpt>
<trkpt lat="-6.968647" lon="-34.834827">
<ele>20.309999</ele>
<time>2018-08-15T04:49:20Z</time>
<speed>0.00</speed>
</trkpt>
<trkpt lat="-6.968623" lon="-34.834785">
<ele>21.910000</ele>
<time>2018-08-15T04:54:35Z</time>
<speed>0.00</speed>
</trkpt>
<trkpt lat="-6.968658" lon="-34.834854">
<ele>-8.160000</ele>
<time>2018-08-15T04:59:50Z</time>
<speed>0.60</speed>
</trkpt>
<trkpt lat="-6.968654" lon="-34.834896">
<ele>-33.639999</ele>
<time>2018-08-15T05:05:06Z</time>
<speed>0.00</speed>
</trkpt>
<trkpt lat="-6.968612" lon="-34.834866">
<ele>-3.110000</ele>
<time>2018-08-15T05:10:21Z</time>
<speed>0.00</speed>
</trkpt>
<trkpt lat="-6.968639" lon="-34.834835">
<ele>-5.910000</ele>
<time>2018-08-15T05:15:37Z</time>
<speed>0.00</speed>
</trkpt>
<trkpt lat="-6.968622" lon="-34.834881">
<ele>-8.440000</ele>
<time>2018-08-15T05:20:50Z</time>
<speed>0.24</speed>
</trkpt>
<trkpt lat="-6.968599" lon="-34.834877">
<ele>11.809999</ele>
<time>2018-08-15T05:26:05Z</time>
<speed>0.12</speed>
</trkpt>
<trkpt lat="-6.968590" lon="-34.834778">
<ele>17.930000</ele>
<time>2018-08-15T05:31:19Z</time>
<speed>0.26</speed>
</trkpt>
<trkpt lat="-6.968672" lon="-34.834759">
<ele>70.549995</ele>
<time>2018-08-15T05:36:38Z</time>
<speed>0.00</speed>
</trkpt>
<trkpt lat="-6.968595" lon="-34.834820">
<ele>-9.360000</ele>
<time>2018-08-15T05:41:53Z</time>
<speed>0.00</speed>
</trkpt>
<trkpt lat="-6.968694" lon="-34.834854">
<ele>13.950000</ele>
<time>2018-08-15T05:47:08Z</time>
<speed>0.00</speed>
</trkpt>
<trkpt lat="-6.968610" lon="-34.834854">
<ele>-6.850000</ele>
<time>2018-08-15T05:52:23Z</time>
<speed>0.00</speed>
</trkpt>
<trkpt lat="-6.968614" lon="-34.834881">
<ele>10.440000</ele>
<time>2018-08-15T05:57:37Z</time>
<speed>0.00</speed>
</trkpt>
<trkpt lat="-6.968610" lon="-34.834843">
<ele>6.290000</ele>
<time>2018-08-15T06:02:51Z</time>
<speed>0.00</speed>
</trkpt>
<trkpt lat="-6.968606" lon="-34.834873">
<ele>7.660000</ele>
<time>2018-08-15T06:08:05Z</time>
<speed>0.00</speed>
</trkpt>
<trkpt lat="-6.968564" lon="-34.834743">
<ele>4.110000</ele>
<time>2018-08-15T06:13:35Z</time>
<speed>0.40</speed>
</trkpt>
<trkpt lat="-6.968642" lon="-34.834873">
<ele>-2.190000</ele>
<time>2018-08-15T06:19:09Z</time>
<speed>0.12</speed>
</trkpt>
<trkpt lat="-6.968443" lon="-34.834782">
<ele>6.870000</ele>
<time>2018-08-15T06:24:27Z</time>
<speed>0.00</speed>
</trkpt>
<trkpt lat="-6.968616" lon="-34.834789">
<ele>12.889999</ele>
<time>2018-08-15T06:29:41Z</time>
<speed>0.00</speed>
</trkpt>
<trkpt lat="-6.968668" lon="-34.834820">
<ele>22.959999</ele>
<time>2018-08-15T06:34:58Z</time>
<speed>0.00</speed>
</trkpt>
<trkpt lat="-6.968513" lon="-34.834805">
<ele>22.000000</ele>
<time>2018-08-15T06:40:12Z</time>
<speed>0.00</speed>
</trkpt>
<trkpt lat="-6.968539" lon="-34.834755">
<ele>17.869999</ele>
<time>2018-08-15T06:45:26Z</time>
<speed>0.00</speed>
</trkpt>
<trkpt lat="-6.968635" lon="-34.834850">
<ele>4.580000</ele>
<time>2018-08-15T06:50:46Z</time>
<speed>0.32</speed>
</trkpt>
<trkpt lat="-6.968631" lon="-34.834824">
<ele>12.559999</ele>
<time>2018-08-15T06:56:00Z</time>
<speed>0.00</speed>
</trkpt>
<trkpt lat="-6.968571" lon="-34.834915">
<ele>-6.930000</ele>
<time>2018-08-15T07:01:21Z</time>
<speed>0.41</speed>
</trkpt>
<trkpt lat="-6.968659" lon="-34.834915">
<ele>4.520000</ele>
<time>2018-08-15T07:06:38Z</time>
<speed>0.00</speed>
</trkpt>
<trkpt lat="-6.968516" lon="-34.834850">
<ele>18.160000</ele>
<time>2018-08-15T07:12:01Z</time>
<speed>0.59</speed>
</trkpt>
<trkpt lat="-6.968569" lon="-34.834793">
<ele>-3.830000</ele>
<time>2018-08-15T07:17:29Z</time>
<speed>0.09</speed>
</trkpt>
<trkpt lat="-6.968587" lon="-34.834869">
<ele>4.560000</ele>
<time>2018-08-15T07:22:45Z</time>
<speed>0.00</speed>
</trkpt>
<trkpt lat="-6.968621" lon="-34.834873">
<ele>0.430000</ele>
<time>2018-08-15T07:28:00Z</time>
<speed>0.54</speed>
</trkpt>
<trkpt lat="-6.968600" lon="-34.834801">
<ele>2.000000</ele>
<time>2018-08-15T07:33:14Z</time>
<speed>0.00</speed>
</trkpt>
<trkpt lat="-6.968577" lon="-34.834839">
<ele>-5.840000</ele>
<time>2018-08-15T07:38:31Z</time>
<speed>0.00</speed>
</trkpt>
<trkpt lat="-6.968609" lon="-34.834827">
<ele>8.929999</ele>
<time>2018-08-15T07:43:47Z</time>
<speed>0.00</speed>
</trkpt>
<trkpt lat="-6.968616" lon="-34.834961">
<ele>-16.400000</ele>
<time>2018-08-15T07:49:02Z</time>
<speed>2.29</speed>
</trkpt>
<trkpt lat="-6.968656" lon="-34.834557">
<ele>52.379997</ele>
<time>2018-08-15T07:54:21Z</time>
<speed>0.00</speed>
</trkpt>
<trkpt lat="-6.968638" lon="-34.834797">
<ele>0.770000</ele>
<time>2018-08-15T07:59:35Z</time>
<speed>0.00</speed>
</trkpt>
<trkpt lat="-6.968592" lon="-34.834869">
<ele>3.180000</ele>
<time>2018-08-15T08:05:21Z</time>
<speed>0.19</speed>
</trkpt>
<trkpt lat="-6.968618" lon="-34.834850">
<ele>15.910000</ele>
<time>2018-08-15T08:10:36Z</time>
<speed>0.00</speed>
</trkpt>
<trkpt lat="-6.968586" lon="-34.834904">
<ele>-24.539999</ele>
<time>2018-08-15T08:15:51Z</time>
<speed>0.00</speed>
</trkpt>
<trkpt lat="-6.968644" lon="-34.834801">
<ele>25.719999</ele>
<time>2018-08-15T08:21:05Z</time>
<speed>0.00</speed>
</trkpt>
<trkpt lat="-6.968602" lon="-34.834885">
<ele>-3.990000</ele>
<time>2018-08-15T08:26:19Z</time>
<speed>0.00</speed>
</trkpt>
<trkpt lat="-6.968633" lon="-34.834949">
<ele>-1.110000</ele>
<time>2018-08-15T08:31:35Z</time>
<speed>0.00</speed>
</trkpt>
<trkpt lat="-6.968618" lon="-34.834835">
<ele>9.820000</ele>
<time>2018-08-15T08:36:48Z</time>
<speed>0.08</speed>
</trkpt>
<trkpt lat="-6.968597" lon="-34.834808">
<ele>9.380000</ele>
<time>2018-08-15T08:42:03Z</time>
<speed>0.00</speed>
</trkpt>
<trkpt lat="-6.968705" lon="-34.834938">
<ele>-9.250000</ele>
<time>2018-08-15T08:47:18Z</time>
<speed>0.00</speed>
</trkpt>
<trkpt lat="-6.968637" lon="-34.834846">
<ele>-6.990000</ele>
<time>2018-08-15T08:52:32Z</time>
<speed>0.00</speed>
</trkpt>
<trkpt lat="-6.968615" lon="-34.834824">
<ele>-19.350000</ele>
<time>2018-08-15T08:57:46Z</time>
<speed>0.00</speed>
</trkpt>
<trkpt lat="-6.968626" lon="-34.834843">
<ele>19.719999</ele>
<time>2018-08-15T09:03:04Z</time>
<speed>0.00</speed>
</trkpt>
<trkpt lat="-6.968675" lon="-34.834808">
<ele>1.990000</ele>
<time>2018-08-15T09:08:19Z</time>
<speed>0.00</speed>
</trkpt>
<trkpt lat="-6.968664" lon="-34.834778">
<ele>-1.590000</ele>
<time>2018-08-15T09:13:34Z</time>
<speed>0.00</speed>
</trkpt>
<trkpt lat="-6.968591" lon="-34.834698">
<ele>-1.440000</ele>
<time>2018-08-15T09:18:49Z</time>
<speed>0.17</speed>
</trkpt>
<trkpt lat="-6.968641" lon="-34.834862">
<ele>-1.780000</ele>
<time>2018-08-15T09:24:03Z</time>
<speed>0.00</speed>
</trkpt>
<trkpt lat="-6.968607" lon="-34.834846">
<ele>10.020000</ele>
<time>2018-08-15T09:29:27Z</time>
<speed>0.43</speed>
</trkpt>
<trkpt lat="-6.968525" lon="-34.834785">
<ele>16.010000</ele>
<time>2018-08-15T09:34:49Z</time>
<speed>0.28</speed>
</trkpt>
<trkpt lat="-6.968541" lon="-34.834675">
<ele>-5.590000</ele>
<time>2018-08-15T09:40:10Z</time>
<speed>0.33</speed>
</trkpt>
<trkpt lat="-6.968607" lon="-34.834839">
<ele>16.270000</ele>
<time>2018-08-15T09:45:24Z</time>
<speed>0.00</speed>
</trkpt>
<trkpt lat="-6.968606" lon="-34.834888">
<ele>1.420000</ele>
<time>2018-08-15T09:50:39Z</time>
<speed>0.00</speed>
</trkpt>
<trkpt lat="-6.968565" lon="-34.834763">
<ele>10.020000</ele>
<time>2018-08-15T09:55:56Z</time>
<speed>0.00</speed>
</trkpt>
<trkpt lat="-6.968655" lon="-34.834892">
<ele>5.570000</ele>
<time>2018-08-15T10:01:58Z</time>
<speed>0.24</speed>
</trkpt>
<trkpt lat="-6.968623" lon="-34.834789">
<ele>4.540000</ele>
<time>2018-08-15T10:08:53Z</time>
<speed>0.20</speed>
</trkpt>
<trkpt lat="-6.968556" lon="-34.834854">
<ele>11.700000</ele>
<time>2018-08-15T10:17:55Z</time>
<speed>0.06</speed>
</trkpt>
<trkpt lat="-6.968619" lon="-34.834805">
<ele>10.429999</ele>
<time>2018-08-15T10:27:04Z</time>
<speed>0.00</speed>
</trkpt>
<trkpt lat="-6.968661" lon="-34.834846">
<ele>7.430000</ele>
<time>2018-08-15T10:32:20Z</time>
<speed>0.00</speed>
</trkpt>
<trkpt lat="-6.968629" lon="-34.834850">
<ele>9.540000</ele>
<time>2018-08-15T10:37:34Z</time>
<speed>0.00</speed>
</trkpt>
<trkpt lat="-6.968689" lon="-34.834831">
<ele>12.250000</ele>
<time>2018-08-15T10:42:50Z</time>
<speed>0.00</speed>
</trkpt>
<trkpt lat="-6.968573" lon="-34.834850">
<ele>15.690000</ele>
<time>2018-08-15T10:48:05Z</time>
<speed>0.00</speed>
</trkpt>
<trkpt lat="-6.968571" lon="-34.834869">
<ele>10.110000</ele>
<time>2018-08-15T10:53:21Z</time>
<speed>0.00</speed>
</trkpt>
<trkpt lat="-6.968758" lon="-34.834721">
<ele>30.269999</ele>
<time>2018-08-15T10:58:37Z</time>
<speed>0.00</speed>
</trkpt>
<trkpt lat="-6.968608" lon="-34.834705">
<ele>53.869999</ele>
<time>2018-08-15T11:03:58Z</time>
<speed>0.44</speed>
</trkpt>
<trkpt lat="-6.968598" lon="-34.834721">
<ele>11.230000</ele>
<time>2018-08-15T11:09:14Z</time>
<speed>0.00</speed>
</trkpt>
<trkpt lat="-6.968652" lon="-34.834831">
<ele>-10.969999</ele>
<time>2018-08-15T11:14:30Z</time>
<speed>0.00</speed>
</trkpt>
<trkpt lat="-6.968655" lon="-34.834808">
<ele>-15.130000</ele>
<time>2018-08-15T11:19:46Z</time>
<speed>0.00</speed>
</trkpt>
<trkpt lat="-6.968843" lon="-34.834747">
<ele>21.240000</ele>
<time>2018-08-15T11:25:06Z</time>
<speed>0.00</speed>
</trkpt>
<trkpt lat="-6.968583" lon="-34.834820">
<ele>7.290000</ele>
<time>2018-08-15T11:30:23Z</time>
<speed>0.00</speed>
</trkpt>
<trkpt lat="-6.968780" lon="-34.834900">
<ele>20.070000</ele>
<time>2018-08-15T11:35:40Z</time>
<speed>0.00</speed>
</trkpt>
<trkpt lat="-6.968534" lon="-34.834770">
<ele>2.820000</ele>
<time>2018-08-15T11:40:58Z</time>
<speed>0.00</speed>
</trkpt>
<trkpt lat="-6.968691" lon="-34.834755">
<ele>48.899998</ele>
<time>2018-08-15T11:46:14Z</time>
<speed>0.00</speed>
</trkpt>
<trkpt lat="-6.968593" lon="-34.834862">
<ele>-18.090000</ele>
<time>2018-08-15T11:51:30Z</time>
<speed>0.00</speed>
</trkpt>
<trkpt lat="-6.968512" lon="-34.834690">
<ele>-6.380000</ele>
<time>2018-08-15T11:56:48Z</time>
<speed>0.00</speed>
</trkpt>
<trkpt lat="-6.968533" lon="-34.834942">
<ele>-17.250000</ele>
<time>2018-08-15T12:02:20Z</time>
<speed>0.49</speed>
</trkpt>
<trkpt lat="-6.968427" lon="-34.834728">
<ele>35.279999</ele>
<time>2018-08-15T12:08:00Z</time>
<speed>0.05</speed>
</trkpt>
<trkpt lat="-6.968433" lon="-34.834618">
<ele>64.889999</ele>
<time>2018-08-15T12:13:25Z</time>
<speed>1.34</speed>
</trkpt>
<trkpt lat="-6.968777" lon="-34.835014">
<ele>-16.930000</ele>
<time>2018-08-15T12:18:43Z</time>
<speed>0.00</speed>
</trkpt>
<trkpt lat="-6.968806" lon="-34.834938">
<ele>-43.110001</ele>
<time>2018-08-15T12:24:00Z</time>
<speed>0.00</speed>
</trkpt>
<trkpt lat="-6.968677" lon="-34.834877">
<ele>3.460000</ele>
<time>2018-08-15T12:29:17Z</time>
<speed>0.00</speed>
</trkpt>
<trkpt lat="-6.968825" lon="-34.834816">
<ele>-18.420000</ele>
<time>2018-08-15T12:34:41Z</time>
<speed>0.00</speed>
</trkpt>
<trkpt lat="-6.968456" lon="-34.834587">
<ele>15.839999</ele>
<time>2018-08-15T12:40:01Z</time>
<speed>1.27</speed>
</trkpt>
<trkpt lat="-6.968551" lon="-34.834740">
<ele>16.930000</ele>
<time>2018-08-15T12:45:18Z</time>
<speed>0.00</speed>
</trkpt>
<trkpt lat="-6.967918" lon="-34.834564">
<ele>127.029999</ele>
<time>2018-08-15T12:50:42Z</time>
<speed>0.18</speed>
</trkpt>
<trkpt lat="-6.968850" lon="-34.835396">
<ele>-28.500000</ele>
<time>2018-08-15T12:56:03Z</time>
<speed>0.83</speed>
</trkpt>
<trkpt lat="-6.968565" lon="-34.834835">
<ele>-25.559999</ele>
<time>2018-08-15T13:01:24Z</time>
<speed>0.00</speed>
</trkpt>
<trkpt lat="-6.968661" lon="-34.835033">
<ele>-34.540001</ele>
<time>2018-08-15T13:06:42Z</time>
<speed>0.00</speed>
</trkpt>
<trkpt lat="-6.968609" lon="-34.834736">
<ele>7.950000</ele>
<time>2018-08-15T13:12:01Z</time>
<speed>0.00</speed>
</trkpt>
<trkpt lat="-6.968814" lon="-34.834957">
<ele>10.510000</ele>
<time>2018-08-15T13:17:24Z</time>
<speed>0.00</speed>
</trkpt>
<trkpt lat="-6.968655" lon="-34.834614">
<ele>33.849998</ele>
<time>2018-08-15T13:22:48Z</time>
<speed>0.00</speed>
</trkpt>
<trkpt lat="-6.968296" lon="-34.835083">
<ele>69.559998</ele>
<time>2018-08-15T13:28:30Z</time>
<speed>0.56</speed>
</trkpt>
<trkpt lat="-6.968661" lon="-34.834930">
<ele>-4.330000</ele>
<time>2018-08-15T13:33:49Z</time>
<speed>0.00</speed>
</trkpt>
<trkpt lat="-6.968572" lon="-34.834881">
<ele>2.470000</ele>
<time>2018-08-15T13:39:07Z</time>
<speed>0.00</speed>
</trkpt>
<trkpt lat="-6.968573" lon="-34.834827">
<ele>9.520000</ele>
<time>2018-08-15T13:44:24Z</time>
<speed>0.00</speed>
</trkpt>
<trkpt lat="-6.968595" lon="-34.834747">
<ele>33.340000</ele>
<time>2018-08-15T13:49:43Z</time>
<speed>0.00</speed>
</trkpt>
<trkpt lat="-6.968715" lon="-34.834858">
<ele>2.040000</ele>
<time>2018-08-15T13:55:03Z</time>
<speed>0.00</speed>
</trkpt>
<trkpt lat="-6.968723" lon="-34.834789">
<ele>-19.350000</ele>
<time>2018-08-15T14:00:22Z</time>
<speed>0.00</speed>
</trkpt>
<trkpt lat="-6.968701" lon="-34.834892">
<ele>18.939999</ele>
<time>2018-08-15T14:05:40Z</time>
<speed>0.00</speed>
</trkpt>
<trkpt lat="-6.968600" lon="-34.834801">
<ele>24.500000</ele>
<time>2018-08-15T14:10:58Z</time>
<speed>0.00</speed>
</trkpt>
<trkpt lat="-6.968751" lon="-34.834984">
<ele>14.070000</ele>
<time>2018-08-15T14:16:17Z</time>
<speed>0.00</speed>
</trkpt>
<trkpt lat="-6.968733" lon="-34.834812">
<ele>51.709999</ele>
<time>2018-08-15T14:21:35Z</time>
<speed>0.00</speed>
</trkpt>
<trkpt lat="-6.968693" lon="-34.835377">
<ele>-6.240000</ele>
<time>2018-08-15T14:26:54Z</time>
<speed>3.92</speed>
</trkpt>
<trkpt lat="-6.968682" lon="-34.834873">
<ele>4.440000</ele>
<time>2018-08-15T14:32:13Z</time>
<speed>0.00</speed>
</trkpt>
<trkpt lat="-6.968283" lon="-34.834454">
<ele>36.230000</ele>
<time>2018-08-15T14:37:46Z</time>
<speed>0.00</speed>
</trkpt>
<trkpt lat="-6.968752" lon="-34.834915">
<ele>5.740000</ele>
<time>2018-08-15T14:43:07Z</time>
<speed>1.08</speed>
</trkpt>
<trkpt lat="-6.968754" lon="-34.834805">
<ele>8.599999</ele>
<time>2018-08-15T14:48:32Z</time>
<speed>1.03</speed>
</trkpt>
<trkpt lat="-6.968595" lon="-34.834785">
<ele>11.630000</ele>
<time>2018-08-15T14:53:51Z</time>
<speed>0.00</speed>
</trkpt>
<trkpt lat="-6.968625" lon="-34.834972">
<ele>-42.439999</ele>
<time>2018-08-15T14:59:31Z</time>
<speed>0.09</speed>
</trkpt>
<trkpt lat="-6.968666" lon="-34.834881">
<ele>13.139999</ele>
<time>2018-08-15T15:04:52Z</time>
<speed>0.00</speed>
</trkpt>
<trkpt lat="-6.968642" lon="-34.834866">
<ele>29.059999</ele>
<time>2018-08-15T15:10:12Z</time>
<speed>0.00</speed>
</trkpt>
<trkpt lat="-6.968602" lon="-34.834751">
<ele>33.250000</ele>
<time>2018-08-15T15:15:46Z</time>
<speed>0.00</speed>
</trkpt>
<trkpt lat="-6.968691" lon="-34.834698">
<ele>-12.870000</ele>
<time>2018-08-15T15:21:06Z</time>
<speed>0.00</speed>
</trkpt>
<trkpt lat="-6.968673" lon="-34.834732">
<ele>14.480000</ele>
<time>2018-08-15T15:26:26Z</time>
<speed>0.00</speed>
</trkpt>
<trkpt lat="-6.968513" lon="-34.834900">
<ele>36.549999</ele>
<time>2018-08-15T15:31:47Z</time>
<speed>0.00</speed>
</trkpt>
<trkpt lat="-6.968524" lon="-34.834923">
<ele>41.410000</ele>
<time>2018-08-15T15:37:07Z</time>
<speed>0.00</speed>
</trkpt>
<trkpt lat="-6.968591" lon="-34.834866">
<ele>21.340000</ele>
<time>2018-08-15T15:42:27Z</time>
<speed>0.00</speed>
</trkpt>
<trkpt lat="-6.968520" lon="-34.834789">
<ele>69.159996</ele>
<time>2018-08-15T15:47:48Z</time>
<speed>0.00</speed>
</trkpt>
<trkpt lat="-6.968582" lon="-34.834778">
<ele>25.459999</ele>
<time>2018-08-15T15:53:09Z</time>
<speed>0.00</speed>
</trkpt>
<trkpt lat="-6.968563" lon="-34.834835">
<ele>-4.770000</ele>
<time>2018-08-15T15:58:51Z</time>
<speed>0.02</speed>
</trkpt>
<trkpt lat="-6.968656" lon="-34.834896">
<ele>-13.960000</ele>
<time>2018-08-15T16:04:33Z</time>
<speed>0.00</speed>
</trkpt>
<trkpt lat="-6.968624" lon="-34.834908">
<ele>7.040000</ele>
<time>2018-08-15T16:10:14Z</time>
<speed>0.00</speed>
</trkpt>
<trkpt lat="-6.968570" lon="-34.834881">
<ele>26.269999</ele>
<time>2018-08-15T16:15:34Z</time>
<speed>0.20</speed>
</trkpt>
<trkpt lat="-6.968610" lon="-34.834961">
<ele>-44.480000</ele>
<time>2018-08-15T16:20:55Z</time>
<speed>0.22</speed>
</trkpt>
<trkpt lat="-6.968779" lon="-34.834843">
<ele>39.180000</ele>
<time>2018-08-15T16:26:16Z</time>
<speed>0.00</speed>
</trkpt>
<trkpt lat="-6.968563" lon="-34.834816">
<ele>16.629999</ele>
<time>2018-08-15T16:31:36Z</time>
<speed>0.00</speed>
</trkpt>
<trkpt lat="-6.968604" lon="-34.834747">
<ele>19.910000</ele>
<time>2018-08-15T16:36:56Z</time>
<speed>0.00</speed>
</trkpt>
<trkpt lat="-6.968726" lon="-34.834637">
<ele>43.189999</ele>
<time>2018-08-15T16:42:17Z</time>
<speed>0.00</speed>
</trkpt>
<trkpt lat="-6.968691" lon="-34.834820">
<ele>-6.870000</ele>
<time>2018-08-15T16:47:38Z</time>
<speed>0.00</speed>
</trkpt>
<trkpt lat="-6.968591" lon="-34.834778">
<ele>6.120000</ele>
<time>2018-08-15T16:53:01Z</time>
<speed>0.00</speed>
</trkpt>
<trkpt lat="-6.968560" lon="-34.834938">
<ele>-24.570000</ele>
<time>2018-08-15T16:58:23Z</time>
<speed>0.00</speed>
</trkpt>
<trkpt lat="-6.968643" lon="-34.834904">
<ele>-14.700000</ele>
<time>2018-08-15T17:03:46Z</time>
<speed>0.00</speed>
</trkpt>
<trkpt lat="-6.968566" lon="-34.834984">
<ele>-18.430000</ele>
<time>2018-08-15T17:09:20Z</time>
<speed>0.16</speed>
</trkpt>
<trkpt lat="-6.968704" lon="-34.834824">
<ele>1.640000</ele>
<time>2018-08-15T17:14:55Z</time>
<speed>0.25</speed>
</trkpt>
<trkpt lat="-6.968637" lon="-34.834633">
<ele>16.230000</ele>
<time>2018-08-15T17:20:30Z</time>
<speed>0.03</speed>
</trkpt>
<trkpt lat="-6.968658" lon="-34.834721">
<ele>33.439999</ele>
<time>2018-08-15T17:26:04Z</time>
<speed>0.43</speed>
</trkpt>
<trkpt lat="-6.968689" lon="-34.834782">
<ele>8.349999</ele>
<time>2018-08-15T17:31:47Z</time>
<speed>0.20</speed>
</trkpt>
<trkpt lat="-6.968741" lon="-34.834721">
<ele>-26.930000</ele>
<time>2018-08-15T17:37:30Z</time>
<speed>0.41</speed>
</trkpt>
<trkpt lat="-6.968650" lon="-34.834797">
<ele>18.039999</ele>
<time>2018-08-15T17:43:30Z</time>
<speed>0.09</speed>
</trkpt>
<trkpt lat="-6.968620" lon="-34.834816">
<ele>21.129999</ele>
<time>2018-08-15T17:48:50Z</time>
<speed>0.00</speed>
</trkpt>
<trkpt lat="-6.968665" lon="-34.834778">
<ele>4.070000</ele>
<time>2018-08-15T17:54:09Z</time>
<speed>0.00</speed>
</trkpt>
<trkpt lat="-6.968714" lon="-34.834873">
<ele>59.029999</ele>
<time>2018-08-15T17:59:29Z</time>
<speed>0.00</speed>
</trkpt>
<trkpt lat="-6.968629" lon="-34.834885">
<ele>59.709999</ele>
<time>2018-08-15T18:04:49Z</time>
<speed>0.00</speed>
</trkpt>
<trkpt lat="-6.968706" lon="-34.834736">
<ele>-10.510000</ele>
<time>2018-08-15T18:10:09Z</time>
<speed>0.40</speed>
</trkpt>
<trkpt lat="-6.968658" lon="-34.834839">
<ele>-25.129999</ele>
<time>2018-08-15T18:15:28Z</time>
<speed>0.00</speed>
</trkpt>
<trkpt lat="-6.968649" lon="-34.834846">
<ele>32.849998</ele>
<time>2018-08-15T18:20:47Z</time>
<speed>0.00</speed>
</trkpt>
<trkpt lat="-6.968630" lon="-34.834877">
<ele>17.520000</ele>
<time>2018-08-15T18:26:07Z</time>
<speed>0.00</speed>
</trkpt>
<trkpt lat="-6.968617" lon="-34.834908">
<ele>17.889999</ele>
<time>2018-08-15T18:31:28Z</time>
<speed>0.00</speed>
</trkpt>
<trkpt lat="-6.968733" lon="-34.834843">
<ele>24.850000</ele>
<time>2018-08-15T18:36:47Z</time>
<speed>0.00</speed>
</trkpt>
<trkpt lat="-6.968569" lon="-34.834820">
<ele>19.469999</ele>
<time>2018-08-15T18:42:06Z</time>
<speed>0.00</speed>
</trkpt>
<trkpt lat="-6.968636" lon="-34.834808">
<ele>9.900000</ele>
<time>2018-08-15T18:47:25Z</time>
<speed>0.00</speed>
</trkpt>
<trkpt lat="-6.968634" lon="-34.834862">
<ele>15.130000</ele>
<time>2018-08-15T18:52:44Z</time>
<speed>0.00</speed>
</trkpt>
<trkpt lat="-6.968618" lon="-34.834854">
<ele>14.770000</ele>
<time>2018-08-15T18:58:03Z</time>
<speed>0.00</speed>
</trkpt>
<trkpt lat="-6.968677" lon="-34.834869">
<ele>16.350000</ele>
<time>2018-08-15T19:03:22Z</time>
<speed>0.00</speed>
</trkpt>
<trkpt lat="-6.968611" lon="-34.834911">
<ele>3.420000</ele>
<time>2018-08-15T19:08:43Z</time>
<speed>0.00</speed>
</trkpt>
<trkpt lat="-6.968710" lon="-34.834812">
<ele>-29.910000</ele>
<time>2018-08-15T19:14:02Z</time>
<speed>0.00</speed>
</trkpt>
<trkpt lat="-6.968726" lon="-34.834782">
<ele>10.849999</ele>
<time>2018-08-15T19:19:22Z</time>
<speed>0.00</speed>
</trkpt>
<trkpt lat="-6.968653" lon="-34.834793">
<ele>5.770000</ele>
<time>2018-08-15T19:24:41Z</time>
<speed>0.00</speed>
</trkpt>
<trkpt lat="-6.968565" lon="-34.834984">
<ele>-4.560000</ele>
<time>2018-08-15T19:30:29Z</time>
<speed>0.30</speed>
</trkpt>
<trkpt lat="-6.968675" lon="-34.834793">
<ele>35.820000</ele>
<time>2018-08-15T19:35:57Z</time>
<speed>0.79</speed>
</trkpt>
<trkpt lat="-6.968544" lon="-34.835011">
<ele>-8.860000</ele>
<time>2018-08-15T19:41:44Z</time>
<speed>0.11</speed>
</trkpt>
<trkpt lat="-6.968632" lon="-34.834698">
<ele>-11.270000</ele>
<time>2018-08-15T19:48:15Z</time>
<speed>0.05</speed>
</trkpt>
<trkpt lat="-6.968717" lon="-34.834900">
<ele>-2.080000</ele>
<time>2018-08-15T19:55:30Z</time>
<speed>0.18</speed>
</trkpt>
<trkpt lat="-6.968668" lon="-34.834766">
<ele>-3.540000</ele>
<time>2018-08-15T20:01:20Z</time>
<speed>0.09</speed>
</trkpt>
<trkpt lat="-6.968520" lon="-34.834881">
<ele>5.960000</ele>
<time>2018-08-15T20:08:36Z</time>
<speed>0.15</speed>
</trkpt>
<trkpt lat="-6.968534" lon="-34.834778">
<ele>-11.360000</ele>
<time>2018-08-15T20:13:53Z</time>
<speed>0.15</speed>
</trkpt>
<trkpt lat="-6.968691" lon="-34.834827">
<ele>18.930000</ele>
<time>2018-08-15T20:19:10Z</time>
<speed>0.00</speed>
</trkpt>
<trkpt lat="-6.968554" lon="-34.834831">
<ele>34.549999</ele>
<time>2018-08-15T20:24:28Z</time>
<speed>0.00</speed>
</trkpt>
<trkpt lat="-6.968640" lon="-34.834759">
<ele>6.580000</ele>
<time>2018-08-15T20:29:46Z</time>
<speed>0.00</speed>
</trkpt>
<trkpt lat="-6.968661" lon="-34.834801">
<ele>9.630000</ele>
<time>2018-08-15T20:35:04Z</time>
<speed>0.00</speed>
</trkpt>
<trkpt lat="-6.968664" lon="-34.834785">
<ele>18.170000</ele>
<time>2018-08-15T20:40:20Z</time>
<speed>0.00</speed>
</trkpt>
<trkpt lat="-6.968689" lon="-34.834763">
<ele>-12.530000</ele>
<time>2018-08-15T20:45:36Z</time>
<speed>0.28</speed>
</trkpt>
<trkpt lat="-6.968687" lon="-34.834805">
<ele>5.670000</ele>
<time>2018-08-15T20:50:52Z</time>
<speed>0.00</speed>
</trkpt>
<trkpt lat="-6.968593" lon="-34.834843">
<ele>23.549999</ele>
<time>2018-08-15T20:56:08Z</time>
<speed>0.00</speed>
</trkpt>
<trkpt lat="-6.968688" lon="-34.834900">
<ele>-7.080000</ele>
<time>2018-08-15T21:01:27Z</time>
<speed>0.00</speed>
</trkpt>
<trkpt lat="-6.968518" lon="-34.834785">
<ele>-0.650000</ele>
<time>2018-08-15T21:06:44Z</time>
<speed>0.00</speed>
</trkpt>
<trkpt lat="-6.968651" lon="-34.834869">
<ele>1.480000</ele>
<time>2018-08-15T21:12:01Z</time>
<speed>0.00</speed>
</trkpt>
<trkpt lat="-6.968638" lon="-34.834801">
<ele>15.839999</ele>
<time>2018-08-15T21:17:17Z</time>
<speed>0.00</speed>
</trkpt>
<trkpt lat="-6.968617" lon="-34.834770">
<ele>45.180000</ele>
<time>2018-08-15T21:22:34Z</time>
<speed>0.00</speed>
</trkpt>
<trkpt lat="-6.968665" lon="-34.834812">
<ele>2.330000</ele>
<time>2018-08-15T21:27:51Z</time>
<speed>0.00</speed>
</trkpt>
<trkpt lat="-6.968550" lon="-34.834827">
<ele>22.769999</ele>
<time>2018-08-15T21:33:06Z</time>
<speed>0.00</speed>
</trkpt>
<trkpt lat="-6.968682" lon="-34.834793">
<ele>-7.800000</ele>
<time>2018-08-15T21:38:21Z</time>
<speed>0.00</speed>
</trkpt>
<trkpt lat="-6.968724" lon="-34.834835">
<ele>3.700000</ele>
<time>2018-08-15T21:43:37Z</time>
<speed>0.00</speed>
</trkpt>
<trkpt lat="-6.968598" lon="-34.834743">
<ele>7.110000</ele>
<time>2018-08-15T21:48:54Z</time>
<speed>0.00</speed>
</trkpt>
<trkpt lat="-6.968608" lon="-34.834824">
<ele>31.049999</ele>
<time>2018-08-15T21:54:13Z</time>
<speed>0.00</speed>
</trkpt>
<trkpt lat="-6.968575" lon="-34.834835">
<ele>10.860000</ele>
<time>2018-08-15T21:59:29Z</time>
<speed>0.00</speed>
</trkpt>
<trkpt lat="-6.968537" lon="-34.834820">
<ele>33.549999</ele>
<time>2018-08-15T22:04:51Z</time>
<speed>0.00</speed>
</trkpt>
<trkpt lat="-6.968574" lon="-34.834812">
<ele>46.270000</ele>
<time>2018-08-15T22:10:08Z</time>
<speed>0.00</speed>
</trkpt>
<trkpt lat="-6.968517" lon="-34.834679">
<ele>-20.510000</ele>
<time>2018-08-15T22:15:25Z</time>
<speed>0.00</speed>
</trkpt>
<trkpt lat="-6.968580" lon="-34.834839">
<ele>0.950000</ele>
<time>2018-08-15T22:21:05Z</time>
<speed>1.67</speed>
</trkpt>
<trkpt lat="-6.968590" lon="-34.834812">
<ele>-3.630000</ele>
<time>2018-08-15T22:26:22Z</time>
<speed>0.00</speed>
</trkpt>
<trkpt lat="-6.968683" lon="-34.834942">
<ele>-4.820000</ele>
<time>2018-08-15T22:31:41Z</time>
<speed>0.00</speed>
</trkpt>
<trkpt lat="-6.968532" lon="-34.834667">
<ele>1.360000</ele>
<time>2018-08-15T22:37:18Z</time>
<speed>0.00</speed>
</trkpt>
<trkpt lat="-6.968656" lon="-34.834763">
<ele>-1.520000</ele>
<time>2018-08-15T22:43:00Z</time>
<speed>0.00</speed>
</trkpt>
<trkpt lat="-6.968565" lon="-34.834702">
<ele>15.339999</ele>
<time>2018-08-15T22:49:43Z</time>
<speed>0.12</speed>
</trkpt>
<trkpt lat="-6.968654" lon="-34.834885">
<ele>-1.680000</ele>
<time>2018-08-15T22:56:06Z</time>
<speed>0.13</speed>
</trkpt>
<trkpt lat="-6.968565" lon="-34.834785">
<ele>22.269999</ele>
<time>2018-08-15T23:02:08Z</time>
<speed>0.22</speed>
</trkpt>
<trkpt lat="-6.968671" lon="-34.835003">
<ele>-17.770000</ele>
<time>2018-08-15T23:08:05Z</time>
<speed>0.00</speed>
</trkpt>
<trkpt lat="-6.968694" lon="-34.835033">
<ele>-37.959999</ele>
<time>2018-08-15T23:13:43Z</time>
<speed>1.80</speed>
</trkpt>
<trkpt lat="-6.968667" lon="-34.834999">
<ele>-3.720000</ele>
<time>2018-08-15T23:19:43Z</time>
<speed>0.00</speed>
</trkpt>
<trkpt lat="-6.968669" lon="-34.834999">
<ele>6.400000</ele>
<time>2018-08-15T23:25:02Z</time>
<speed>0.00</speed>
</trkpt>
<trkpt lat="-6.968647" lon="-34.834831">
<ele>25.869999</ele>
<time>2018-08-15T23:30:22Z</time>
<speed>0.00</speed>
</trkpt>
<trkpt lat="-6.968462" lon="-34.834507">
<ele>23.900000</ele>
<time>2018-08-15T23:36:07Z</time>
<speed>0.00</speed>
</trkpt>
<trkpt lat="-6.968647" lon="-34.834740">
<ele>4.750000</ele>
<time>2018-08-15T23:42:21Z</time>
<speed>0.00</speed>
</trkpt>
<trkpt lat="-6.968623" lon="-34.834885">
<ele>9.370000</ele>
<time>2018-08-15T23:47:39Z</time>
<speed>0.00</speed>
</trkpt>
<trkpt lat="-6.968431" lon="-34.834522">
<ele>30.879999</ele>
<time>2018-08-15T23:52:58Z</time>
<speed>0.13</speed>
</trkpt>
<trkpt lat="-6.968489" lon="-34.834511">
<ele>47.369999</ele>
<time>2018-08-15T23:58:23Z</time>
<speed>0.00</speed>
</trkpt>
<trkpt lat="-6.968791" lon="-34.834827">
<ele>215.769989</ele>
<time>2018-08-16T00:04:24Z</time>
<speed>0.09</speed>
</trkpt>
<trkpt lat="-6.968637" lon="-34.834805">
<ele>64.669998</ele>
<time>2018-08-16T00:12:11Z</time>
<speed>0.14</speed>
</trkpt>
<trkpt lat="-6.968618" lon="-34.834846">
<ele>-8.590000</ele>
<time>2018-08-16T00:20:36Z</time>
<speed>0.28</speed>
</trkpt>
<trkpt lat="-6.968600" lon="-34.834885">
<ele>12.150000</ele>
<time>2018-08-16T00:28:34Z</time>
<speed>0.31</speed>
</trkpt>
<trkpt lat="-6.968551" lon="-34.834793">
<ele>-15.520000</ele>
<time>2018-08-16T00:36:46Z</time>
<speed>0.00</speed>
</trkpt>
<trkpt lat="-6.968632" lon="-34.834522">
<ele>-34.239998</ele>
<time>2018-08-16T00:42:02Z</time>
<speed>0.00</speed>
</trkpt>
<trkpt lat="-6.968607" lon="-34.834862">
<ele>10.240000</ele>
<time>2018-08-16T00:47:16Z</time>
<speed>0.00</speed>
</trkpt>
<trkpt lat="-6.968608" lon="-34.834824">
<ele>14.469999</ele>
<time>2018-08-16T00:52:30Z</time>
<speed>0.33</speed>
</trkpt>
<trkpt lat="-6.968584" lon="-34.834892">
<ele>11.590000</ele>
<time>2018-08-16T00:57:46Z</time>
<speed>0.00</speed>
</trkpt>
<trkpt lat="-6.968696" lon="-34.834984">
<ele>31.219999</ele>
<time>2018-08-16T01:03:01Z</time>
<speed>0.00</speed>
</trkpt>
<trkpt lat="-6.968454" lon="-34.834896">
<ele>23.879999</ele>
<time>2018-08-16T01:08:16Z</time>
<speed>0.00</speed>
</trkpt>
<trkpt lat="-6.968597" lon="-34.834957">
<ele>35.689999</ele>
<time>2018-08-16T01:13:31Z</time>
<speed>0.00</speed>
</trkpt>
<trkpt lat="-6.968553" lon="-34.834900">
<ele>17.190001</ele>
<time>2018-08-16T01:18:47Z</time>
<speed>1.04</speed>
</trkpt>
<trkpt lat="-6.968618" lon="-34.834976">
<ele>44.750000</ele>
<time>2018-08-16T01:24:03Z</time>
<speed>0.00</speed>
</trkpt>
<trkpt lat="-6.968564" lon="-34.834782">
<ele>47.309998</ele>
<time>2018-08-16T01:29:19Z</time>
<speed>0.00</speed>
</trkpt>
<trkpt lat="-6.968597" lon="-34.835068">
<ele>81.309998</ele>
<time>2018-08-16T01:34:35Z</time>
<speed>0.00</speed>
</trkpt>
<trkpt lat="-6.968716" lon="-34.834644">
<ele>-27.920000</ele>
<time>2018-08-16T01:39:50Z</time>
<speed>0.00</speed>
</trkpt>
<trkpt lat="-6.968763" lon="-34.834686">
<ele>-11.920000</ele>
<time>2018-08-16T01:45:06Z</time>
<speed>0.00</speed>
</trkpt>
<trkpt lat="-6.968642" lon="-34.834713">
<ele>-19.639999</ele>
<time>2018-08-16T01:50:22Z</time>
<speed>0.00</speed>
</trkpt>
<trkpt lat="-6.968629" lon="-34.834690">
<ele>9.780000</ele>
<time>2018-08-16T01:55:36Z</time>
<speed>0.00</speed>
</trkpt>
<trkpt lat="-6.968606" lon="-34.834766">
<ele>39.629997</ele>
<time>2018-08-16T02:00:51Z</time>
<speed>0.00</speed>
</trkpt>
<trkpt lat="-6.968569" lon="-34.834641">
<ele>46.539997</ele>
<time>2018-08-16T02:06:28Z</time>
<speed>1.11</speed>
</trkpt>
<trkpt lat="-6.968582" lon="-34.834698">
<ele>5.260000</ele>
<time>2018-08-16T02:11:55Z</time>
<speed>0.12</speed>
</trkpt>
<trkpt lat="-6.968458" lon="-34.835182">
<ele>-49.079998</ele>
<time>2018-08-16T02:17:44Z</time>
<speed>0.10</speed>
</trkpt>
<trkpt lat="-6.968639" lon="-34.834705">
<ele>13.330000</ele>
<time>2018-08-16T02:24:18Z</time>
<speed>0.00</speed>
</trkpt>
<trkpt lat="-6.968654" lon="-34.834614">
<ele>40.469997</ele>
<time>2018-08-16T02:29:34Z</time>
<speed>0.00</speed>
</trkpt>
<trkpt lat="-6.968585" lon="-34.834949">
<ele>-7.510000</ele>
<time>2018-08-16T02:34:49Z</time>
<speed>0.38</speed>
</trkpt>
<trkpt lat="-6.968647" lon="-34.834660">
<ele>27.969999</ele>
<time>2018-08-16T02:40:05Z</time>
<speed>0.00</speed>
</trkpt>
<trkpt lat="-6.968589" lon="-34.834648">
<ele>34.820000</ele>
<time>2018-08-16T02:45:21Z</time>
<speed>0.00</speed>
</trkpt>
<trkpt lat="-6.968513" lon="-34.834785">
<ele>19.629999</ele>
<time>2018-08-16T02:50:36Z</time>
<speed>0.71</speed>
</trkpt>
<trkpt lat="-6.968503" lon="-34.834782">
<ele>23.869999</ele>
<time>2018-08-16T02:55:52Z</time>
<speed>0.00</speed>
</trkpt>
</trkseg>
</trk>
<trk>
<name>20180913-105230(9)</name>
<desc>Color:004000ff</desc>
<trkseg>
<trkpt lat="-6.968631" lon="-34.834915">
<ele>8.510000</ele>
<time>2018-08-16T03:01:07Z</time>
<speed>0.00</speed>
</trkpt>
<trkpt lat="-6.968768" lon="-34.835007">
<ele>-25.080000</ele>
<time>2018-08-16T03:06:26Z</time>
<speed>0.00</speed>
</trkpt>
<trkpt lat="-6.968650" lon="-34.834915">
<ele>20.500000</ele>
<time>2018-08-16T03:11:41Z</time>
<speed>0.00</speed>
</trkpt>
<trkpt lat="-6.968718" lon="-34.834999">
<ele>-25.400000</ele>
<time>2018-08-16T03:16:56Z</time>
<speed>0.00</speed>
</trkpt>
<trkpt lat="-6.968616" lon="-34.834782">
<ele>-26.830000</ele>
<time>2018-08-16T03:22:33Z</time>
<speed>0.24</speed>
</trkpt>
<trkpt lat="-6.968648" lon="-34.834812">
<ele>11.230000</ele>
<time>2018-08-16T03:27:49Z</time>
<speed>0.00</speed>
</trkpt>
<trkpt lat="-6.968649" lon="-34.834805">
<ele>0.900000</ele>
<time>2018-08-16T03:33:06Z</time>
<speed>0.62</speed>
</trkpt>
<trkpt lat="-6.968569" lon="-34.834881">
<ele>24.100000</ele>
<time>2018-08-16T03:38:23Z</time>
<speed>0.00</speed>
</trkpt>
<trkpt lat="-6.968841" lon="-34.834892">
<ele>-38.820000</ele>
<time>2018-08-16T03:43:38Z</time>
<speed>0.00</speed>
</trkpt>
<trkpt lat="-6.968482" lon="-34.834961">
<ele>18.070000</ele>
<time>2018-08-16T03:48:54Z</time>
<speed>0.00</speed>
</trkpt>
<trkpt lat="-6.968662" lon="-34.834904">
<ele>21.469999</ele>
<time>2018-08-16T03:54:10Z</time>
<speed>0.00</speed>
</trkpt>
<trkpt lat="-6.968611" lon="-34.834858">
<ele>-0.830000</ele>
<time>2018-08-16T03:59:25Z</time>
<speed>0.00</speed>
</trkpt>
<trkpt lat="-6.968706" lon="-34.834938">
<ele>33.160000</ele>
<time>2018-08-16T04:04:40Z</time>
<speed>0.00</speed>
</trkpt>
<trkpt lat="-6.968552" lon="-34.834778">
<ele>22.490000</ele>
<time>2018-08-16T04:09:55Z</time>
<speed>0.00</speed>
</trkpt>
<trkpt lat="-6.968517" lon="-34.834675">
<ele>-9.820000</ele>
<time>2018-08-16T04:15:10Z</time>
<speed>0.00</speed>
</trkpt>
<trkpt lat="-6.968602" lon="-34.834774">
<ele>-20.209999</ele>
<time>2018-08-16T04:20:25Z</time>
<speed>0.00</speed>
</trkpt>
<trkpt lat="-6.968521" lon="-34.834866">
<ele>-12.070000</ele>
<time>2018-08-16T04:25:41Z</time>
<speed>0.00</speed>
</trkpt>
<trkpt lat="-6.968526" lon="-34.834705">
<ele>62.219997</ele>
<time>2018-08-16T04:30:57Z</time>
<speed>0.00</speed>
</trkpt>
<trkpt lat="-6.968659" lon="-34.834770">
<ele>-30.119999</ele>
<time>2018-08-16T04:36:12Z</time>
<speed>0.00</speed>
</trkpt>
<trkpt lat="-6.968526" lon="-34.834763">
<ele>-50.119999</ele>
<time>2018-08-16T04:41:27Z</time>
<speed>0.00</speed>
</trkpt>
<trkpt lat="-6.968601" lon="-34.834862">
<ele>3.740000</ele>
<time>2018-08-16T04:46:42Z</time>
<speed>0.00</speed>
</trkpt>
<trkpt lat="-6.968664" lon="-34.834850">
<ele>13.340000</ele>
<time>2018-08-16T04:51:57Z</time>
<speed>0.00</speed>
</trkpt>
<trkpt lat="-6.968489" lon="-34.834938">
<ele>-46.570000</ele>
<time>2018-08-16T04:57:13Z</time>
<speed>0.00</speed>
</trkpt>
<trkpt lat="-6.968747" lon="-34.834690">
<ele>2.200000</ele>
<time>2018-08-16T05:02:31Z</time>
<speed>1.86</speed>
</trkpt>
<trkpt lat="-6.968681" lon="-34.834843">
<ele>5.470000</ele>
<time>2018-08-16T05:07:47Z</time>
<speed>0.00</speed>
</trkpt>
<trkpt lat="-6.968676" lon="-34.834827">
<ele>-6.360000</ele>
<time>2018-08-16T05:13:02Z</time>
<speed>0.00</speed>
</trkpt>
<trkpt lat="-6.968694" lon="-34.834797">
<ele>-18.719999</ele>
<time>2018-08-16T05:18:16Z</time>
<speed>0.00</speed>
</trkpt>
<trkpt lat="-6.968649" lon="-34.834869">
<ele>7.660000</ele>
<time>2018-08-16T05:23:31Z</time>
<speed>0.00</speed>
</trkpt>
<trkpt lat="-6.968699" lon="-34.834961">
<ele>11.700000</ele>
<time>2018-08-16T05:28:54Z</time>
<speed>0.00</speed>
</trkpt>
<trkpt lat="-6.968757" lon="-34.834679">
<ele>61.299999</ele>
<time>2018-08-16T05:34:22Z</time>
<speed>0.10</speed>
</trkpt>
<trkpt lat="-6.968651" lon="-34.834686">
<ele>-9.520000</ele>
<time>2018-08-16T05:39:50Z</time>
<speed>0.06</speed>
</trkpt>
<trkpt lat="-6.968583" lon="-34.835022">
<ele>-1.380000</ele>
<time>2018-08-16T05:45:31Z</time>
<speed>0.14</speed>
</trkpt>
<trkpt lat="-6.968600" lon="-34.834972">
<ele>-74.169998</ele>
<time>2018-08-16T05:51:59Z</time>
<speed>0.00</speed>
</trkpt>
<trkpt lat="-6.968638" lon="-34.834801">
<ele>8.679999</ele>
<time>2018-08-16T05:58:31Z</time>
<speed>0.00</speed>
</trkpt>
<trkpt lat="-6.968617" lon="-34.834816">
<ele>13.250000</ele>
<time>2018-08-16T06:04:20Z</time>
<speed>0.14</speed>
</trkpt>
<trkpt lat="-6.968614" lon="-34.834949">
<ele>25.629999</ele>
<time>2018-08-16T06:11:33Z</time>
<speed>0.00</speed>
</trkpt>
<trkpt lat="-6.968594" lon="-34.834961">
<ele>25.629999</ele>
<time>2018-08-16T06:16:48Z</time>
<speed>0.00</speed>
</trkpt>
<trkpt lat="-6.968600" lon="-34.834808">
<ele>33.329998</ele>
<time>2018-08-16T06:22:01Z</time>
<speed>0.00</speed>
</trkpt>
<trkpt lat="-6.968646" lon="-34.834793">
<ele>19.830000</ele>
<time>2018-08-16T06:27:14Z</time>
<speed>0.00</speed>
</trkpt>
<trkpt lat="-6.968604" lon="-34.834919">
<ele>6.380000</ele>
<time>2018-08-16T06:32:29Z</time>
<speed>0.00</speed>
</trkpt>
<trkpt lat="-6.968584" lon="-34.834782">
<ele>19.980000</ele>
<time>2018-08-16T06:37:43Z</time>
<speed>0.00</speed>
</trkpt>
<trkpt lat="-6.968654" lon="-34.834862">
<ele>35.020000</ele>
<time>2018-08-16T06:42:57Z</time>
<speed>0.00</speed>
</trkpt>
<trkpt lat="-6.968625" lon="-34.834797">
<ele>21.480000</ele>
<time>2018-08-16T06:48:11Z</time>
<speed>0.00</speed>
</trkpt>
<trkpt lat="-6.968592" lon="-34.834808">
<ele>18.199999</ele>
<time>2018-08-16T06:53:26Z</time>
<speed>0.00</speed>
</trkpt>
<trkpt lat="-6.968518" lon="-34.834835">
<ele>11.349999</ele>
<time>2018-08-16T06:58:41Z</time>
<speed>0.00</speed>
</trkpt>
<trkpt lat="-6.968600" lon="-34.834900">
<ele>13.200000</ele>
<time>2018-08-16T07:03:56Z</time>
<speed>0.00</speed>
</trkpt>
<trkpt lat="-6.968626" lon="-34.834839">
<ele>6.730000</ele>
<time>2018-08-16T07:09:12Z</time>
<speed>0.00</speed>
</trkpt>
<trkpt lat="-6.968439" lon="-34.834702">
<ele>-8.280000</ele>
<time>2018-08-16T07:14:28Z</time>
<speed>0.00</speed>
</trkpt>
<trkpt lat="-6.968568" lon="-34.834724">
<ele>6.310000</ele>
<time>2018-08-16T07:19:43Z</time>
<speed>0.00</speed>
</trkpt>
<trkpt lat="-6.968598" lon="-34.834885">
<ele>-50.719997</ele>
<time>2018-08-16T07:24:58Z</time>
<speed>0.00</speed>
</trkpt>
<trkpt lat="-6.968652" lon="-34.834846">
<ele>-30.670000</ele>
<time>2018-08-16T07:30:13Z</time>
<speed>0.00</speed>
</trkpt>
<trkpt lat="-6.968851" lon="-34.834984">
<ele>16.440001</ele>
<time>2018-08-16T07:35:28Z</time>
<speed>0.00</speed>
</trkpt>
<trkpt lat="-6.968771" lon="-34.834831">
<ele>-21.740000</ele>
<time>2018-08-16T07:40:43Z</time>
<speed>0.00</speed>
</trkpt>
<trkpt lat="-6.968644" lon="-34.834869">
<ele>11.590000</ele>
<time>2018-08-16T07:45:59Z</time>
<speed>0.00</speed>
</trkpt>
<trkpt lat="-6.968648" lon="-34.834805">
<ele>-1.270000</ele>
<time>2018-08-16T07:51:15Z</time>
<speed>0.00</speed>
</trkpt>
<trkpt lat="-6.968556" lon="-34.834869">
<ele>16.230000</ele>
<time>2018-08-16T07:56:29Z</time>
<speed>0.00</speed>
</trkpt>
<trkpt lat="-6.968802" lon="-34.834595">
<ele>99.159996</ele>
<time>2018-08-16T08:01:49Z</time>
<speed>0.53</speed>
</trkpt>
<trkpt lat="-6.968694" lon="-34.834816">
<ele>37.579998</ele>
<time>2018-08-16T08:07:19Z</time>
<speed>0.08</speed>
</trkpt>
<trkpt lat="-6.968664" lon="-34.834778">
<ele>23.170000</ele>
<time>2018-08-16T08:12:42Z</time>
<speed>0.60</speed>
</trkpt>
<trkpt lat="-6.968692" lon="-34.834740">
<ele>38.860001</ele>
<time>2018-08-16T08:17:57Z</time>
<speed>0.00</speed>
</trkpt>
<trkpt lat="-6.968700" lon="-34.834774">
<ele>8.940000</ele>
<time>2018-08-16T08:24:19Z</time>
<speed>0.19</speed>
</trkpt>
<trkpt lat="-6.968658" lon="-34.834888">
<ele>29.349998</ele>
<time>2018-08-16T08:33:06Z</time>
<speed>0.00</speed>
</trkpt>
<trkpt lat="-6.968711" lon="-34.834862">
<ele>5.780000</ele>
<time>2018-08-16T08:38:21Z</time>
<speed>0.00</speed>
</trkpt>
<trkpt lat="-6.968536" lon="-34.834808">
<ele>-42.619999</ele>
<time>2018-08-16T08:43:41Z</time>
<speed>0.69</speed>
</trkpt>
<trkpt lat="-6.968699" lon="-34.834843">
<ele>13.870000</ele>
<time>2018-08-16T08:49:01Z</time>
<speed>0.61</speed>
</trkpt>
<trkpt lat="-6.968746" lon="-34.834991">
<ele>8.460000</ele>
<time>2018-08-16T08:54:18Z</time>
<speed>1.19</speed>
</trkpt>
<trkpt lat="-6.968514" lon="-34.834938">
<ele>-50.309998</ele>
<time>2018-08-16T08:59:32Z</time>
<speed>0.00</speed>
</trkpt>
<trkpt lat="-6.968631" lon="-34.834881">
<ele>27.410000</ele>
<time>2018-08-16T09:04:46Z</time>
<speed>0.00</speed>
</trkpt>
<trkpt lat="-6.968647" lon="-34.834862">
<ele>12.300000</ele>
<time>2018-08-16T09:10:00Z</time>
<speed>0.00</speed>
</trkpt>
<trkpt lat="-6.968547" lon="-34.834820">
<ele>4.290000</ele>
<time>2018-08-16T09:15:18Z</time>
<speed>0.00</speed>
</trkpt>
<trkpt lat="-6.968531" lon="-34.834846">
<ele>-7.360000</ele>
<time>2018-08-16T09:20:33Z</time>
<speed>0.00</speed>
</trkpt>
<trkpt lat="-6.968629" lon="-34.834953">
<ele>1.040000</ele>
<time>2018-08-16T09:25:50Z</time>
<speed>0.00</speed>
</trkpt>
<trkpt lat="-6.968640" lon="-34.834740">
<ele>52.739998</ele>
<time>2018-08-16T09:31:05Z</time>
<speed>0.00</speed>
</trkpt>
<trkpt lat="-6.968462" lon="-34.834629">
<ele>2.600000</ele>
<time>2018-08-16T09:36:21Z</time>
<speed>0.00</speed>
</trkpt>
<trkpt lat="-6.968603" lon="-34.834873">
<ele>12.330000</ele>
<time>2018-08-16T09:41:35Z</time>
<speed>0.00</speed>
</trkpt>
<trkpt lat="-6.968517" lon="-34.834850">
<ele>7.890000</ele>
<time>2018-08-16T09:46:53Z</time>
<speed>0.00</speed>
</trkpt>
<trkpt lat="-6.968604" lon="-34.834866">
<ele>-0.980000</ele>
<time>2018-08-16T09:52:30Z</time>
<speed>1.09</speed>
</trkpt>
<trkpt lat="-6.968604" lon="-34.834808">
<ele>14.660000</ele>
<time>2018-08-16T09:57:46Z</time>
<speed>0.00</speed>
</trkpt>
<trkpt lat="-6.968634" lon="-34.834850">
<ele>27.980000</ele>
<time>2018-08-16T10:03:01Z</time>
<speed>0.00</speed>
</trkpt>
<trkpt lat="-6.968688" lon="-34.834812">
<ele>-12.849999</ele>
<time>2018-08-16T10:08:15Z</time>
<speed>0.22</speed>
</trkpt>
<trkpt lat="-6.968640" lon="-34.834827">
<ele>0.960000</ele>
<time>2018-08-16T10:13:30Z</time>
<speed>0.00</speed>
</trkpt>
<trkpt lat="-6.968614" lon="-34.834835">
<ele>14.929999</ele>
<time>2018-08-16T10:18:46Z</time>
<speed>0.00</speed>
</trkpt>
<trkpt lat="-6.968714" lon="-34.834805">
<ele>-16.490000</ele>
<time>2018-08-16T10:24:01Z</time>
<speed>0.00</speed>
</trkpt>
<trkpt lat="-6.968602" lon="-34.834869">
<ele>-23.869999</ele>
<time>2018-08-16T10:29:18Z</time>
<speed>0.36</speed>
</trkpt>
<trkpt lat="-6.968725" lon="-34.834835">
<ele>22.289999</ele>
<time>2018-08-16T10:34:34Z</time>
<speed>0.00</speed>
</trkpt>
<trkpt lat="-6.968625" lon="-34.834827">
<ele>3.490000</ele>
<time>2018-08-16T10:39:49Z</time>
<speed>0.21</speed>
</trkpt>
<trkpt lat="-6.968667" lon="-34.834785">
<ele>22.930000</ele>
<time>2018-08-16T10:45:05Z</time>
<speed>0.00</speed>
</trkpt>
<trkpt lat="-6.968667" lon="-34.834881">
<ele>-9.670000</ele>
<time>2018-08-16T10:50:20Z</time>
<speed>0.00</speed>
</trkpt>
<trkpt lat="-6.968716" lon="-34.834930">
<ele>-15.049999</ele>
<time>2018-08-16T10:55:36Z</time>
<speed>0.00</speed>
</trkpt>
<trkpt lat="-6.968565" lon="-34.834736">
<ele>27.939999</ele>
<time>2018-08-16T11:00:52Z</time>
<speed>0.00</speed>
</trkpt>
<trkpt lat="-6.968556" lon="-34.834702">
<ele>41.590000</ele>
<time>2018-08-16T11:06:08Z</time>
<speed>0.00</speed>
</trkpt>
<trkpt lat="-6.968644" lon="-34.834763">
<ele>36.450001</ele>
<time>2018-08-16T11:11:24Z</time>
<speed>0.00</speed>
</trkpt>
<trkpt lat="-6.968717" lon="-34.834877">
<ele>-25.570000</ele>
<time>2018-08-16T11:16:41Z</time>
<speed>0.00</speed>
</trkpt>
<trkpt lat="-6.968716" lon="-34.834866">
<ele>-9.469999</ele>
<time>2018-08-16T11:21:59Z</time>
<speed>0.00</speed>
</trkpt>
<trkpt lat="-6.968642" lon="-34.834839">
<ele>18.529999</ele>
<time>2018-08-16T11:27:16Z</time>
<speed>0.00</speed>
</trkpt>
<trkpt lat="-6.968620" lon="-34.834866">
<ele>-5.080000</ele>
<time>2018-08-16T11:32:33Z</time>
<speed>0.00</speed>
</trkpt>
<trkpt lat="-6.968577" lon="-34.834694">
<ele>37.599998</ele>
<time>2018-08-16T11:37:50Z</time>
<speed>0.00</speed>
</trkpt>
<trkpt lat="-6.968794" lon="-34.834984">
<ele>-39.379997</ele>
<time>2018-08-16T11:43:07Z</time>
<speed>0.00</speed>
</trkpt>
<trkpt lat="-6.968589" lon="-34.834824">
<ele>12.540000</ele>
<time>2018-08-16T11:48:25Z</time>
<speed>0.00</speed>
</trkpt>
<trkpt lat="-6.968617" lon="-34.834721">
<ele>17.690001</ele>
<time>2018-08-16T11:53:42Z</time>
<speed>0.00</speed>
</trkpt>
<trkpt lat="-6.968748" lon="-34.835018">
<ele>-15.360000</ele>
<time>2018-08-16T11:59:02Z</time>
<speed>0.00</speed>
</trkpt>
<trkpt lat="-6.968530" lon="-34.834858">
<ele>-9.400000</ele>
<time>2018-08-16T12:05:19Z</time>
<speed>0.42</speed>
</trkpt>
<trkpt lat="-6.968651" lon="-34.834942">
<ele>-16.580000</ele>
<time>2018-08-16T12:12:30Z</time>
<speed>0.80</speed>
</trkpt>
<trkpt lat="-6.968550" lon="-34.834789">
<ele>-3.190000</ele>
<time>2018-08-16T12:20:57Z</time>
<speed>0.00</speed>
</trkpt>
<trkpt lat="-6.968851" lon="-34.835011">
<ele>-11.380000</ele>
<time>2018-08-16T12:28:12Z</time>
<speed>0.00</speed>
</trkpt>
<trkpt lat="-6.968350" lon="-34.834663">
<ele>82.500000</ele>
<time>2018-08-16T12:33:34Z</time>
<speed>0.00</speed>
</trkpt>
<trkpt lat="-6.968707" lon="-34.834942">
<ele>-14.280000</ele>
<time>2018-08-16T12:38:57Z</time>
<speed>2.18</speed>
</trkpt>
<trkpt lat="-6.968366" lon="-34.834602">
<ele>56.509998</ele>
<time>2018-08-16T12:44:18Z</time>
<speed>0.00</speed>
</trkpt>
<trkpt lat="-6.968643" lon="-34.835037">
<ele>-18.699999</ele>
<time>2018-08-16T12:49:37Z</time>
<speed>0.00</speed>
</trkpt>
<trkpt lat="-6.968674" lon="-34.834846">
<ele>-22.959999</ele>
<time>2018-08-16T12:54:57Z</time>
<speed>1.44</speed>
</trkpt>
<trkpt lat="-6.968925" lon="-34.835171">
<ele>-85.639999</ele>
<time>2018-08-16T13:00:29Z</time>
<speed>1.72</speed>
</trkpt>
<trkpt lat="-6.968476" lon="-34.834431">
<ele>-12.500000</ele>
<time>2018-08-16T13:05:53Z</time>
<speed>0.00</speed>
</trkpt>
<trkpt lat="-6.968619" lon="-34.834850">
<ele>13.440000</ele>
<time>2018-08-16T13:11:31Z</time>
<speed>0.04</speed>
</trkpt>
<trkpt lat="-6.968581" lon="-34.834755">
<ele>36.419998</ele>
<time>2018-08-16T13:16:52Z</time>
<speed>0.00</speed>
</trkpt>
<trkpt lat="-6.968646" lon="-34.834824">
<ele>11.240000</ele>
<time>2018-08-16T13:22:10Z</time>
<speed>0.11</speed>
</trkpt>
<trkpt lat="-6.968628" lon="-34.834923">
<ele>13.990000</ele>
<time>2018-08-16T13:27:29Z</time>
<speed>0.00</speed>
</trkpt>
<trkpt lat="-6.968684" lon="-34.834755">
<ele>-22.850000</ele>
<time>2018-08-16T13:32:48Z</time>
<speed>0.00</speed>
</trkpt>
<trkpt lat="-6.968629" lon="-34.834854">
<ele>-1.630000</ele>
<time>2018-08-16T13:38:07Z</time>
<speed>0.00</speed>
</trkpt>
<trkpt lat="-6.968233" lon="-34.835186">
<ele>87.699997</ele>
<time>2018-08-16T13:43:30Z</time>
<speed>2.78</speed>
</trkpt>
<trkpt lat="-6.968540" lon="-34.834930">
<ele>3.480000</ele>
<time>2018-08-16T13:48:49Z</time>
<speed>0.00</speed>
</trkpt>
<trkpt lat="-6.968633" lon="-34.834778">
<ele>-37.450001</ele>
<time>2018-08-16T13:54:09Z</time>
<speed>0.00</speed>
</trkpt>
<trkpt lat="-6.968739" lon="-34.834839">
<ele>38.809998</ele>
<time>2018-08-16T13:59:28Z</time>
<speed>0.00</speed>
</trkpt>
<trkpt lat="-6.968636" lon="-34.834816">
<ele>19.629999</ele>
<time>2018-08-16T14:04:47Z</time>
<speed>0.00</speed>
</trkpt>
<trkpt lat="-6.968662" lon="-34.834805">
<ele>18.760000</ele>
<time>2018-08-16T14:10:06Z</time>
<speed>0.00</speed>
</trkpt>
<trkpt lat="-6.968632" lon="-34.834759">
<ele>22.629999</ele>
<time>2018-08-16T14:15:25Z</time>
<speed>0.00</speed>
</trkpt>
<trkpt lat="-6.968587" lon="-34.834774">
<ele>29.119999</ele>
<time>2018-08-16T14:20:46Z</time>
<speed>0.00</speed>
</trkpt>
<trkpt lat="-6.968677" lon="-34.834949">
<ele>-19.549999</ele>
<time>2018-08-16T14:26:06Z</time>
<speed>0.00</speed>
</trkpt>
<trkpt lat="-6.968649" lon="-34.834858">
<ele>-1.020000</ele>
<time>2018-08-16T14:31:26Z</time>
<speed>0.00</speed>
</trkpt>
<trkpt lat="-6.968673" lon="-34.834770">
<ele>-4.710000</ele>
<time>2018-08-16T14:37:18Z</time>
<speed>0.05</speed>
</trkpt>
<trkpt lat="-6.968699" lon="-34.834717">
<ele>13.730000</ele>
<time>2018-08-16T14:42:41Z</time>
<speed>0.00</speed>
</trkpt>
<trkpt lat="-6.968731" lon="-34.834747">
<ele>4.490000</ele>
<time>2018-08-16T14:48:00Z</time>
<speed>0.00</speed>
</trkpt>
<trkpt lat="-6.968596" lon="-34.835030">
<ele>2.360000</ele>
<time>2018-08-16T14:53:19Z</time>
<speed>0.00</speed>
</trkpt>
<trkpt lat="-6.968549" lon="-34.834892">
<ele>-12.219999</ele>
<time>2018-08-16T14:58:40Z</time>
<speed>0.00</speed>
</trkpt>
<trkpt lat="-6.968756" lon="-34.834820">
<ele>-32.910000</ele>
<time>2018-08-16T15:04:00Z</time>
<speed>0.00</speed>
</trkpt>
<trkpt lat="-6.968558" lon="-34.834774">
<ele>-11.580000</ele>
<time>2018-08-16T15:09:20Z</time>
<speed>0.00</speed>
</trkpt>
<trkpt lat="-6.968588" lon="-34.834816">
<ele>-11.440000</ele>
<time>2018-08-16T15:14:39Z</time>
<speed>0.00</speed>
</trkpt>
<trkpt lat="-6.968558" lon="-34.835033">
<ele>16.490000</ele>
<time>2018-08-16T15:19:58Z</time>
<speed>0.00</speed>
</trkpt>
<trkpt lat="-6.968626" lon="-34.834904">
<ele>-3.690000</ele>
<time>2018-08-16T15:25:18Z</time>
<speed>0.00</speed>
</trkpt>
<trkpt lat="-6.968606" lon="-34.834995">
<ele>21.660000</ele>
<time>2018-08-16T15:30:43Z</time>
<speed>0.67</speed>
</trkpt>
<trkpt lat="-6.968626" lon="-34.834885">
<ele>18.609999</ele>
<time>2018-08-16T15:36:07Z</time>
<speed>0.32</speed>
</trkpt>
<trkpt lat="-6.968532" lon="-34.834888">
<ele>13.370000</ele>
<time>2018-08-16T15:41:27Z</time>
<speed>0.00</speed>
</trkpt>
<trkpt lat="-6.968621" lon="-34.834869">
<ele>10.969999</ele>
<time>2018-08-16T15:46:47Z</time>
<speed>0.00</speed>
</trkpt>
<trkpt lat="-6.968445" lon="-34.834694">
<ele>41.959999</ele>
<time>2018-08-16T15:52:30Z</time>
<speed>0.09</speed>
</trkpt>
<trkpt lat="-6.968580" lon="-34.834656">
<ele>26.639999</ele>
<time>2018-08-16T15:57:50Z</time>
<speed>0.00</speed>
</trkpt>
<trkpt lat="-6.968684" lon="-34.834908">
<ele>-71.250000</ele>
<time>2018-08-16T16:03:25Z</time>
<speed>0.11</speed>
</trkpt>
<trkpt lat="-6.968564" lon="-34.835045">
<ele>32.529999</ele>
<time>2018-08-16T16:09:12Z</time>
<speed>0.21</speed>
</trkpt>
<trkpt lat="-6.968812" lon="-34.834927">
<ele>-30.029999</ele>
<time>2018-08-16T16:16:10Z</time>
<speed>0.00</speed>
</trkpt>
<trkpt lat="-6.968652" lon="-34.835140">
<ele>43.070000</ele>
<time>2018-08-16T16:21:48Z</time>
<speed>0.00</speed>
</trkpt>
<trkpt lat="-6.968648" lon="-34.834923">
<ele>10.530000</ele>
<time>2018-08-16T16:27:47Z</time>
<speed>0.28</speed>
</trkpt>
<trkpt lat="-6.968668" lon="-34.834812">
<ele>2.960000</ele>
<time>2018-08-16T16:33:08Z</time>
<speed>0.00</speed>
</trkpt>
<trkpt lat="-6.968494" lon="-34.834732">
<ele>47.180000</ele>
<time>2018-08-16T16:38:30Z</time>
<speed>0.00</speed>
</trkpt>
<trkpt lat="-6.968663" lon="-34.834698">
<ele>-1.310000</ele>
<time>2018-08-16T16:43:49Z</time>
<speed>0.00</speed>
</trkpt>
<trkpt lat="-6.968551" lon="-34.834892">
<ele>-4.960000</ele>
<time>2018-08-16T16:49:33Z</time>
<speed>0.41</speed>
</trkpt>
<trkpt lat="-6.968558" lon="-34.834999">
<ele>13.580000</ele>
<time>2018-08-16T16:55:14Z</time>
<speed>0.39</speed>
</trkpt>
<trkpt lat="-6.968542" lon="-34.835217">
<ele>-98.379997</ele>
<time>2018-08-16T17:01:45Z</time>
<speed>0.00</speed>
</trkpt>
<trkpt lat="-6.968694" lon="-34.834854">
<ele>-21.719999</ele>
<time>2018-08-16T17:08:38Z</time>
<speed>0.08</speed>
</trkpt>
<trkpt lat="-6.968616" lon="-34.834698">
<ele>-11.070000</ele>
<time>2018-08-16T17:15:30Z</time>
<speed>0.16</speed>
</trkpt>
<trkpt lat="-6.968673" lon="-34.834839">
<ele>32.180000</ele>
<time>2018-08-16T17:22:09Z</time>
<speed>0.00</speed>
</trkpt>
<trkpt lat="-6.968724" lon="-34.834747">
<ele>19.309999</ele>
<time>2018-08-16T17:27:30Z</time>
<speed>0.00</speed>
</trkpt>
<trkpt lat="-6.968678" lon="-34.835003">
<ele>-72.919998</ele>
<time>2018-08-16T17:33:09Z</time>
<speed>0.11</speed>
</trkpt>
<trkpt lat="-6.968601" lon="-34.834881">
<ele>-13.549999</ele>
<time>2018-08-16T17:39:10Z</time>
<speed>0.00</speed>
</trkpt>
<trkpt lat="-6.968646" lon="-34.834709">
<ele>45.700001</ele>
<time>2018-08-16T17:44:32Z</time>
<speed>0.00</speed>
</trkpt>
<trkpt lat="-6.968652" lon="-34.834782">
<ele>24.920000</ele>
<time>2018-08-16T17:49:51Z</time>
<speed>0.00</speed>
</trkpt>
<trkpt lat="-6.968653" lon="-34.834660">
<ele>50.950001</ele>
<time>2018-08-16T17:55:11Z</time>
<speed>0.00</speed>
</trkpt>
<trkpt lat="-6.968391" lon="-34.835556">
<ele>-44.320000</ele>
<time>2018-08-16T18:00:54Z</time>
<speed>0.00</speed>
</trkpt>
<trkpt lat="-6.968665" lon="-34.834728">
<ele>0.540000</ele>
<time>2018-08-16T18:06:16Z</time>
<speed>0.00</speed>
</trkpt>
<trkpt lat="-6.968657" lon="-34.834915">
<ele>-38.070000</ele>
<time>2018-08-16T18:11:39Z</time>
<speed>0.00</speed>
</trkpt>
<trkpt lat="-6.968647" lon="-34.834698">
<ele>41.549999</ele>
<time>2018-08-16T18:17:13Z</time>
<speed>0.08</speed>
</trkpt>
<trkpt lat="-6.968621" lon="-34.834770">
<ele>36.049999</ele>
<time>2018-08-16T18:22:46Z</time>
<speed>0.53</speed>
</trkpt>
<trkpt lat="-6.968627" lon="-34.834843">
<ele>14.820000</ele>
<time>2018-08-16T18:28:20Z</time>
<speed>0.26</speed>
</trkpt>
<trkpt lat="-6.968587" lon="-34.834812">
<ele>14.650000</ele>
<time>2018-08-16T18:34:32Z</time>
<speed>0.14</speed>
</trkpt>
<trkpt lat="-6.968619" lon="-34.834942">
<ele>12.759999</ele>
<time>2018-08-16T18:42:30Z</time>
<speed>0.00</speed>
</trkpt>
<trkpt lat="-6.968636" lon="-34.834888">
<ele>4.590000</ele>
<time>2018-08-16T18:47:49Z</time>
<speed>0.41</speed>
</trkpt>
<trkpt lat="-6.968619" lon="-34.834778">
<ele>6.430000</ele>
<time>2018-08-16T18:53:08Z</time>
<speed>0.38</speed>
</trkpt>
<trkpt lat="-6.968636" lon="-34.834671">
<ele>21.340000</ele>
<time>2018-08-16T18:58:29Z</time>
<speed>0.00</speed>
</trkpt>
<trkpt lat="-6.968650" lon="-34.834934">
<ele>3.460000</ele>
<time>2018-08-16T19:03:47Z</time>
<speed>0.00</speed>
</trkpt>
<trkpt lat="-6.968639" lon="-34.834877">
<ele>-0.460000</ele>
<time>2018-08-16T19:09:06Z</time>
<speed>0.00</speed>
</trkpt>
<trkpt lat="-6.968527" lon="-34.834816">
<ele>5.650000</ele>
<time>2018-08-16T19:14:24Z</time>
<speed>0.00</speed>
</trkpt>
<trkpt lat="-6.968636" lon="-34.834911">
<ele>21.059999</ele>
<time>2018-08-16T19:19:44Z</time>
<speed>0.00</speed>
</trkpt>
<trkpt lat="-6.968637" lon="-34.834843">
<ele>2.500000</ele>
<time>2018-08-16T19:25:04Z</time>
<speed>0.00</speed>
</trkpt>
<trkpt lat="-6.968596" lon="-34.834839">
<ele>-5.740000</ele>
<time>2018-08-16T19:30:24Z</time>
<speed>0.00</speed>
</trkpt>
<trkpt lat="-6.968703" lon="-34.834850">
<ele>-9.550000</ele>
<time>2018-08-16T19:35:42Z</time>
<speed>0.27</speed>
</trkpt>
<trkpt lat="-6.968910" lon="-34.834724">
<ele>24.969999</ele>
<time>2018-08-16T19:41:01Z</time>
<speed>0.00</speed>
</trkpt>
<trkpt lat="-6.968799" lon="-34.834808">
<ele>-21.100000</ele>
<time>2018-08-16T19:46:19Z</time>
<speed>0.00</speed>
</trkpt>
<trkpt lat="-6.968743" lon="-34.834846">
<ele>-12.780000</ele>
<time>2018-08-16T19:51:38Z</time>
<speed>0.00</speed>
</trkpt>
<trkpt lat="-6.968860" lon="-34.834862">
<ele>-23.430000</ele>
<time>2018-08-16T19:56:56Z</time>
<speed>0.00</speed>
</trkpt>
<trkpt lat="-6.968645" lon="-34.834961">
<ele>-9.620000</ele>
<time>2018-08-16T20:02:37Z</time>
<speed>0.11</speed>
</trkpt>
<trkpt lat="-6.968733" lon="-34.834766">
<ele>-12.500000</ele>
<time>2018-08-16T20:07:55Z</time>
<speed>0.00</speed>
</trkpt>
<trkpt lat="-6.968652" lon="-34.834892">
<ele>-6.250000</ele>
<time>2018-08-16T20:13:13Z</time>
<speed>0.00</speed>
</trkpt>
<trkpt lat="-6.968530" lon="-34.834839">
<ele>23.529999</ele>
<time>2018-08-16T20:18:31Z</time>
<speed>0.00</speed>
</trkpt>
<trkpt lat="-6.968632" lon="-34.834850">
<ele>13.200000</ele>
<time>2018-08-16T20:23:50Z</time>
<speed>0.00</speed>
</trkpt>
<trkpt lat="-6.968659" lon="-34.834927">
<ele>-6.540000</ele>
<time>2018-08-16T20:29:08Z</time>
<speed>0.00</speed>
</trkpt>
<trkpt lat="-6.968661" lon="-34.834751">
<ele>-7.790000</ele>
<time>2018-08-16T20:34:26Z</time>
<speed>0.00</speed>
</trkpt>
<trkpt lat="-6.968702" lon="-34.834721">
<ele>-7.210000</ele>
<time>2018-08-16T20:39:43Z</time>
<speed>0.00</speed>
</trkpt>
<trkpt lat="-6.968659" lon="-34.834782">
<ele>-9.940000</ele>
<time>2018-08-16T20:45:15Z</time>
<speed>0.25</speed>
</trkpt>
<trkpt lat="-6.968572" lon="-34.834816">
<ele>7.160000</ele>
<time>2018-08-16T20:50:33Z</time>
<speed>0.00</speed>
</trkpt>
<trkpt lat="-6.968625" lon="-34.834953">
<ele>25.480000</ele>
<time>2018-08-16T20:55:51Z</time>
<speed>0.32</speed>
</trkpt>
<trkpt lat="-6.968560" lon="-34.834942">
<ele>-18.430000</ele>
<time>2018-08-16T21:01:33Z</time>
<speed>0.12</speed>
</trkpt>
<trkpt lat="-6.968745" lon="-34.834793">
<ele>-19.000000</ele>
<time>2018-08-16T21:06:55Z</time>
<speed>0.00</speed>
</trkpt>
<trkpt lat="-6.968623" lon="-34.834854">
<ele>11.700000</ele>
<time>2018-08-16T21:12:12Z</time>
<speed>0.00</speed>
</trkpt>
<trkpt lat="-6.968604" lon="-34.834850">
<ele>19.420000</ele>
<time>2018-08-16T21:17:29Z</time>
<speed>0.00</speed>
</trkpt>
<trkpt lat="-6.968651" lon="-34.834846">
<ele>4.820000</ele>
<time>2018-08-16T21:22:45Z</time>
<speed>0.00</speed>
</trkpt>
<trkpt lat="-6.968681" lon="-34.834976">
<ele>14.389999</ele>
<time>2018-08-16T21:28:01Z</time>
<speed>0.00</speed>
</trkpt>
<trkpt lat="-6.968708" lon="-34.834721">
<ele>-11.230000</ele>
<time>2018-08-16T21:33:18Z</time>
<speed>0.00</speed>
</trkpt>
<trkpt lat="-6.968571" lon="-34.834862">
<ele>-19.389999</ele>
<time>2018-08-16T21:38:38Z</time>
<speed>0.00</speed>
</trkpt>
<trkpt lat="-6.968702" lon="-34.834969">
<ele>-31.369999</ele>
<time>2018-08-16T21:43:57Z</time>
<speed>0.00</speed>
</trkpt>
<trkpt lat="-6.968660" lon="-34.834583">
<ele>17.949999</ele>
<time>2018-08-16T21:49:16Z</time>
<speed>0.00</speed>
</trkpt>
<trkpt lat="-6.968616" lon="-34.834930">
<ele>20.139999</ele>
<time>2018-08-16T21:54:33Z</time>
<speed>0.00</speed>
</trkpt>
<trkpt lat="-6.968676" lon="-34.835007">
<ele>2.810000</ele>
<time>2018-08-16T22:00:07Z</time>
<speed>0.35</speed>
</trkpt>
<trkpt lat="-6.968544" lon="-34.835049">
<ele>43.090000</ele>
<time>2018-08-16T22:05:49Z</time>
<speed>0.39</speed>
</trkpt>
<trkpt lat="-6.968594" lon="-34.834877">
<ele>28.570000</ele>
<time>2018-08-16T22:12:02Z</time>
<speed>0.07</speed>
</trkpt>
<trkpt lat="-6.968572" lon="-34.834827">
<ele>3.780000</ele>
<time>2018-08-16T22:18:43Z</time>
<speed>0.00</speed>
</trkpt>
<trkpt lat="-6.968513" lon="-34.834808">
<ele>6.270000</ele>
<time>2018-08-16T22:24:01Z</time>
<speed>0.00</speed>
</trkpt>
<trkpt lat="-6.968417" lon="-34.834728">
<ele>1.500000</ele>
<time>2018-08-16T22:29:21Z</time>
<speed>0.00</speed>
</trkpt>
<trkpt lat="-6.968529" lon="-34.834656">
<ele>4.910000</ele>
<time>2018-08-16T22:34:40Z</time>
<speed>0.00</speed>
</trkpt>
<trkpt lat="-6.968642" lon="-34.834885">
<ele>-0.950000</ele>
<time>2018-08-16T22:40:19Z</time>
<speed>0.85</speed>
</trkpt>
<trkpt lat="-6.968688" lon="-34.834782">
<ele>-1.050000</ele>
<time>2018-08-16T22:46:49Z</time>
<speed>0.13</speed>
</trkpt>
<trkpt lat="-6.968638" lon="-34.834770">
<ele>29.920000</ele>
<time>2018-08-16T22:56:38Z</time>
<speed>0.00</speed>
</trkpt>
<trkpt lat="-6.968541" lon="-34.834789">
<ele>32.959999</ele>
<time>2018-08-16T23:01:55Z</time>
<speed>0.00</speed>
</trkpt>
<trkpt lat="-6.968633" lon="-34.835041">
<ele>-19.859999</ele>
<time>2018-08-16T23:07:14Z</time>
<speed>0.41</speed>
</trkpt>
<trkpt lat="-6.968452" lon="-34.834965">
<ele>22.039999</ele>
<time>2018-08-16T23:12:35Z</time>
<speed>0.00</speed>
</trkpt>
<trkpt lat="-6.968611" lon="-34.834991">
<ele>16.010000</ele>
<time>2018-08-16T23:17:51Z</time>
<speed>0.00</speed>
</trkpt>
<trkpt lat="-6.968841" lon="-34.834862">
<ele>-19.100000</ele>
<time>2018-08-16T23:23:09Z</time>
<speed>0.00</speed>
</trkpt>
<trkpt lat="-6.968700" lon="-34.834896">
<ele>-8.309999</ele>
<time>2018-08-16T23:28:26Z</time>
<speed>0.03</speed>
</trkpt>
<trkpt lat="-6.968625" lon="-34.834953">
<ele>12.139999</ele>
<time>2018-08-16T23:33:42Z</time>
<speed>0.00</speed>
</trkpt>
<trkpt lat="-6.968670" lon="-34.834949">
<ele>8.550000</ele>
<time>2018-08-16T23:38:58Z</time>
<speed>0.00</speed>
</trkpt>
<trkpt lat="-6.968674" lon="-34.835007">
<ele>18.830000</ele>
<time>2018-08-16T23:44:15Z</time>
<speed>0.00</speed>
</trkpt>
<trkpt lat="-6.968610" lon="-34.834969">
<ele>19.840000</ele>
<time>2018-08-16T23:49:40Z</time>
<speed>0.30</speed>
</trkpt>
<trkpt lat="-6.968510" lon="-34.834755">
<ele>20.469999</ele>
<time>2018-08-16T23:55:05Z</time>
<speed>0.32</speed>
</trkpt>
<trkpt lat="-6.968542" lon="-34.834812">
<ele>-28.059999</ele>
<time>2018-08-17T00:00:22Z</time>
<speed>0.31</speed>
</trkpt>
<trkpt lat="-6.968542" lon="-34.834869">
<ele>28.129999</ele>
<time>2018-08-17T00:06:07Z</time>
<speed>0.17</speed>
</trkpt>
<trkpt lat="-6.968639" lon="-34.834919">
<ele>14.820000</ele>
<time>2018-08-17T00:11:24Z</time>
<speed>0.00</speed>
</trkpt>
<trkpt lat="-6.968699" lon="-34.834892">
<ele>-2.250000</ele>
<time>2018-08-17T00:16:40Z</time>
<speed>0.00</speed>
</trkpt>
<trkpt lat="-6.968562" lon="-34.834854">
<ele>11.490000</ele>
<time>2018-08-17T00:21:56Z</time>
<speed>0.00</speed>
</trkpt>
<trkpt lat="-6.968692" lon="-34.835091">
<ele>13.250000</ele>
<time>2018-08-17T00:27:12Z</time>
<speed>0.00</speed>
</trkpt>
<trkpt lat="-6.968757" lon="-34.834965">
<ele>-19.090000</ele>
<time>2018-08-17T00:32:28Z</time>
<speed>0.00</speed>
</trkpt>
<trkpt lat="-6.968665" lon="-34.835297">
<ele>16.150000</ele>
<time>2018-08-17T00:37:44Z</time>
<speed>0.00</speed>
</trkpt>
<trkpt lat="-6.968612" lon="-34.834846">
<ele>14.440000</ele>
<time>2018-08-17T00:43:19Z</time>
<speed>0.33</speed>
</trkpt>
<trkpt lat="-6.968557" lon="-34.834759">
<ele>30.049999</ele>
<time>2018-08-17T00:48:43Z</time>
<speed>0.38</speed>
</trkpt>
<trkpt lat="-6.968448" lon="-34.834797">
<ele>1.320000</ele>
<time>2018-08-17T00:54:00Z</time>
<speed>1.56</speed>
</trkpt>
<trkpt lat="-6.968705" lon="-34.834923">
<ele>-11.059999</ele>
<time>2018-08-17T00:59:19Z</time>
<speed>0.00</speed>
</trkpt>
<trkpt lat="-6.968647" lon="-34.834961">
<ele>-26.930000</ele>
<time>2018-08-17T01:04:35Z</time>
<speed>0.00</speed>
</trkpt>
<trkpt lat="-6.968683" lon="-34.835075">
<ele>-28.039999</ele>
<time>2018-08-17T01:09:52Z</time>
<speed>0.00</speed>
</trkpt>
<trkpt lat="-6.968741" lon="-34.835350">
<ele>30.920000</ele>
<time>2018-08-17T01:15:13Z</time>
<speed>0.45</speed>
</trkpt>
<trkpt lat="-6.968704" lon="-34.834927">
<ele>17.320000</ele>
<time>2018-08-17T01:20:32Z</time>
<speed>0.00</speed>
</trkpt>
<trkpt lat="-6.968648" lon="-34.834927">
<ele>18.389999</ele>
<time>2018-08-17T01:26:08Z</time>
<speed>0.26</speed>
</trkpt>
<trkpt lat="-6.968722" lon="-34.834991">
<ele>-60.099998</ele>
<time>2018-08-17T01:31:57Z</time>
<speed>0.35</speed>
</trkpt>
<trkpt lat="-6.968777" lon="-34.834877">
<ele>-17.469999</ele>
<time>2018-08-17T01:38:52Z</time>
<speed>0.00</speed>
</trkpt>
<trkpt lat="-6.968689" lon="-34.834839">
<ele>-9.650000</ele>
<time>2018-08-17T01:44:06Z</time>
<speed>0.09</speed>
</trkpt>
<trkpt lat="-6.968663" lon="-34.834839">
<ele>-10.020000</ele>
<time>2018-08-17T01:49:21Z</time>
<speed>0.00</speed>
</trkpt>
<trkpt lat="-6.968613" lon="-34.834667">
<ele>12.440000</ele>
<time>2018-08-17T01:54:37Z</time>
<speed>0.00</speed>
</trkpt>
<trkpt lat="-6.968699" lon="-34.834927">
<ele>-15.960000</ele>
<time>2018-08-17T02:00:06Z</time>
<speed>0.15</speed>
</trkpt>
<trkpt lat="-6.968605" lon="-34.834938">
<ele>-16.010000</ele>
<time>2018-08-17T02:05:55Z</time>
<speed>0.86</speed>
</trkpt>
<trkpt lat="-6.968575" lon="-34.834972">
<ele>-24.019999</ele>
<time>2018-08-17T02:13:09Z</time>
<speed>0.23</speed>
</trkpt>
<trkpt lat="-6.968696" lon="-34.834747">
<ele>2.610000</ele>
<time>2018-08-17T02:20:59Z</time>
<speed>0.00</speed>
</trkpt>
<trkpt lat="-6.968617" lon="-34.834614">
<ele>14.599999</ele>
<time>2018-08-17T02:26:22Z</time>
<speed>0.00</speed>
</trkpt>
<trkpt lat="-6.968675" lon="-34.834808">
<ele>15.730000</ele>
<time>2018-08-17T02:32:00Z</time>
<speed>0.16</speed>
</trkpt>
<trkpt lat="-6.968636" lon="-34.834774">
<ele>4.650000</ele>
<time>2018-08-17T02:38:13Z</time>
<speed>0.00</speed>
</trkpt>
<trkpt lat="-6.968575" lon="-34.834770">
<ele>3.880000</ele>
<time>2018-08-17T02:43:27Z</time>
<speed>0.00</speed>
</trkpt>
<trkpt lat="-6.968687" lon="-34.834743">
<ele>9.400000</ele>
<time>2018-08-17T02:48:42Z</time>
<speed>1.11</speed>
</trkpt>
<trkpt lat="-6.968542" lon="-34.834942">
<ele>-1.340000</ele>
<time>2018-08-17T02:53:57Z</time>
<speed>0.07</speed>
</trkpt>
<trkpt lat="-6.968712" lon="-34.834789">
<ele>3.500000</ele>
<time>2018-08-17T02:59:12Z</time>
<speed>0.00</speed>
</trkpt>
</trkseg>
</trk>
<trk>
<name>20180913-105230(10)</name>
<desc>Color:004000ff</desc>
<trkseg>
<trkpt lat="-6.968687" lon="-34.834743">
<ele>13.090000</ele>
<time>2018-08-17T03:04:29Z</time>
<speed>0.00</speed>
</trkpt>
<trkpt lat="-6.968700" lon="-34.834690">
<ele>3.060000</ele>
<time>2018-08-17T03:09:44Z</time>
<speed>0.00</speed>
</trkpt>
<trkpt lat="-6.968730" lon="-34.834835">
<ele>-17.500000</ele>
<time>2018-08-17T03:15:01Z</time>
<speed>0.00</speed>
</trkpt>
<trkpt lat="-6.968675" lon="-34.834747">
<ele>14.429999</ele>
<time>2018-08-17T03:20:16Z</time>
<speed>0.00</speed>
</trkpt>
<trkpt lat="-6.968598" lon="-34.834839">
<ele>29.349998</ele>
<time>2018-08-17T03:25:32Z</time>
<speed>0.00</speed>
</trkpt>
<trkpt lat="-6.968654" lon="-34.834923">
<ele>22.000000</ele>
<time>2018-08-17T03:30:50Z</time>
<speed>0.35</speed>
</trkpt>
<trkpt lat="-6.968636" lon="-34.834873">
<ele>14.179999</ele>
<time>2018-08-17T03:36:06Z</time>
<speed>0.00</speed>
</trkpt>
<trkpt lat="-6.968677" lon="-34.834938">
<ele>-13.540000</ele>
<time>2018-08-17T03:41:21Z</time>
<speed>0.00</speed>
</trkpt>
<trkpt lat="-6.968488" lon="-34.834843">
<ele>31.830000</ele>
<time>2018-08-17T03:46:37Z</time>
<speed>0.00</speed>
</trkpt>
<trkpt lat="-6.968654" lon="-34.834789">
<ele>6.070000</ele>
<time>2018-08-17T03:52:15Z</time>
<speed>0.05</speed>
</trkpt>
<trkpt lat="-6.968533" lon="-34.834927">
<ele>7.680000</ele>
<time>2018-08-17T03:57:31Z</time>
<speed>0.00</speed>
</trkpt>
<trkpt lat="-6.968623" lon="-34.834930">
<ele>30.160000</ele>
<time>2018-08-17T04:02:59Z</time>
<speed>0.51</speed>
</trkpt>
<trkpt lat="-6.968552" lon="-34.834785">
<ele>20.559999</ele>
<time>2018-08-17T04:08:14Z</time>
<speed>0.29</speed>
</trkpt>
<trkpt lat="-6.968587" lon="-34.834831">
<ele>29.250000</ele>
<time>2018-08-17T04:13:45Z</time>
<speed>0.08</speed>
</trkpt>
<trkpt lat="-6.968524" lon="-34.834843">
<ele>-25.969999</ele>
<time>2018-08-17T04:19:13Z</time>
<speed>0.18</speed>
</trkpt>
<trkpt lat="-6.968481" lon="-34.834908">
<ele>37.070000</ele>
<time>2018-08-17T04:24:51Z</time>
<speed>0.10</speed>
</trkpt>
<trkpt lat="-6.968676" lon="-34.834846">
<ele>-30.869999</ele>
<time>2018-08-17T04:31:27Z</time>
<speed>0.31</speed>
</trkpt>
<trkpt lat="-6.968562" lon="-34.834785">
<ele>-41.299999</ele>
<time>2018-08-17T04:39:12Z</time>
<speed>0.52</speed>
</trkpt>
<trkpt lat="-6.968691" lon="-34.834808">
<ele>-3.970000</ele>
<time>2018-08-17T04:46:40Z</time>
<speed>0.25</speed>
</trkpt>
<trkpt lat="-6.968657" lon="-34.834869">
<ele>-4.500000</ele>
<time>2018-08-17T04:54:30Z</time>
<speed>0.32</speed>
</trkpt>
<trkpt lat="-6.968662" lon="-34.834892">
<ele>-28.129999</ele>
<time>2018-08-17T05:02:01Z</time>
<speed>0.00</speed>
</trkpt>
<trkpt lat="-6.968667" lon="-34.834885">
<ele>-4.270000</ele>
<time>2018-08-17T05:07:17Z</time>
<speed>0.00</speed>
</trkpt>
<trkpt lat="-6.968724" lon="-34.834885">
<ele>-24.230000</ele>
<time>2018-08-17T05:12:32Z</time>
<speed>0.00</speed>
</trkpt>
<trkpt lat="-6.968663" lon="-34.834854">
<ele>11.230000</ele>
<time>2018-08-17T05:17:47Z</time>
<speed>0.00</speed>
</trkpt>
<trkpt lat="-6.968753" lon="-34.834698">
<ele>-11.300000</ele>
<time>2018-08-17T05:23:02Z</time>
<speed>0.00</speed>
</trkpt>
<trkpt lat="-6.968720" lon="-34.834541">
<ele>16.480000</ele>
<time>2018-08-17T05:28:18Z</time>
<speed>0.00</speed>
</trkpt>
<trkpt lat="-6.968636" lon="-34.834892">
<ele>4.850000</ele>
<time>2018-08-17T05:33:33Z</time>
<speed>0.00</speed>
</trkpt>
<trkpt lat="-6.968644" lon="-34.834881">
<ele>16.129999</ele>
<time>2018-08-17T05:38:51Z</time>
<speed>0.00</speed>
</trkpt>
<trkpt lat="-6.968528" lon="-34.835102">
<ele>4.000000</ele>
<time>2018-08-17T05:44:32Z</time>
<speed>0.06</speed>
</trkpt>
<trkpt lat="-6.968636" lon="-34.834949">
<ele>12.920000</ele>
<time>2018-08-17T05:49:50Z</time>
<speed>0.00</speed>
</trkpt>
<trkpt lat="-6.968627" lon="-34.834827">
<ele>0.380000</ele>
<time>2018-08-17T05:55:04Z</time>
<speed>0.00</speed>
</trkpt>
<trkpt lat="-6.968624" lon="-34.834717">
<ele>14.679999</ele>
<time>2018-08-17T06:00:19Z</time>
<speed>0.00</speed>
</trkpt>
<trkpt lat="-6.968606" lon="-34.834934">
<ele>16.820000</ele>
<time>2018-08-17T06:05:34Z</time>
<speed>0.00</speed>
</trkpt>
<trkpt lat="-6.968558" lon="-34.834782">
<ele>32.469997</ele>
<time>2018-08-17T06:10:49Z</time>
<speed>0.00</speed>
</trkpt>
<trkpt lat="-6.968583" lon="-34.835037">
<ele>11.139999</ele>
<time>2018-08-17T06:16:04Z</time>
<speed>0.00</speed>
</trkpt>
<trkpt lat="-6.968647" lon="-34.834797">
<ele>9.750000</ele>
<time>2018-08-17T06:21:19Z</time>
<speed>0.00</speed>
</trkpt>
<trkpt lat="-6.968573" lon="-34.834888">
<ele>7.240000</ele>
<time>2018-08-17T06:26:34Z</time>
<speed>0.00</speed>
</trkpt>
<trkpt lat="-6.968556" lon="-34.834904">
<ele>9.870000</ele>
<time>2018-08-17T06:31:49Z</time>
<speed>0.00</speed>
</trkpt>
<trkpt lat="-6.968688" lon="-34.834709">
<ele>23.439999</ele>
<time>2018-08-17T06:37:04Z</time>
<speed>0.00</speed>
</trkpt>
<trkpt lat="-6.968666" lon="-34.834789">
<ele>20.070000</ele>
<time>2018-08-17T06:42:22Z</time>
<speed>2.01</speed>
</trkpt>
<trkpt lat="-6.968629" lon="-34.834656">
<ele>21.059999</ele>
<time>2018-08-17T06:47:37Z</time>
<speed>0.00</speed>
</trkpt>
<trkpt lat="-6.968481" lon="-34.834435">
<ele>12.110000</ele>
<time>2018-08-17T06:52:51Z</time>
<speed>0.00</speed>
</trkpt>
<trkpt lat="-6.968625" lon="-34.834969">
<ele>-13.690000</ele>
<time>2018-08-17T06:58:06Z</time>
<speed>0.00</speed>
</trkpt>
<trkpt lat="-6.968701" lon="-34.835297">
<ele>-32.239998</ele>
<time>2018-08-17T07:03:21Z</time>
<speed>0.00</speed>
</trkpt>
<trkpt lat="-6.968533" lon="-34.835094">
<ele>-19.920000</ele>
<time>2018-08-17T07:08:39Z</time>
<speed>0.00</speed>
</trkpt>
<trkpt lat="-6.968547" lon="-34.834770">
<ele>16.080000</ele>
<time>2018-08-17T07:13:54Z</time>
<speed>1.31</speed>
</trkpt>
<trkpt lat="-6.968686" lon="-34.834984">
<ele>-11.090000</ele>
<time>2018-08-17T07:19:13Z</time>
<speed>0.00</speed>
</trkpt>
<trkpt lat="-6.968736" lon="-34.834538">
<ele>36.559998</ele>
<time>2018-08-17T07:24:34Z</time>
<speed>0.63</speed>
</trkpt>
<trkpt lat="-6.968660" lon="-34.834686">
<ele>12.330000</ele>
<time>2018-08-17T07:29:54Z</time>
<speed>0.00</speed>
</trkpt>
<trkpt lat="-6.968518" lon="-34.834641">
<ele>4.620000</ele>
<time>2018-08-17T07:35:14Z</time>
<speed>1.58</speed>
</trkpt>
<trkpt lat="-6.968652" lon="-34.834591">
<ele>45.090000</ele>
<time>2018-08-17T07:40:43Z</time>
<speed>0.00</speed>
</trkpt>
<trkpt lat="-6.968667" lon="-34.834976">
<ele>-14.559999</ele>
<time>2018-08-17T07:46:36Z</time>
<speed>0.61</speed>
</trkpt>
<trkpt lat="-6.968502" lon="-34.834957">
<ele>-18.270000</ele>
<time>2018-08-17T07:53:47Z</time>
<speed>0.00</speed>
</trkpt>
<trkpt lat="-6.968726" lon="-34.834934">
<ele>-62.820000</ele>
<time>2018-08-17T07:59:03Z</time>
<speed>0.00</speed>
</trkpt>
<trkpt lat="-6.968667" lon="-34.834927">
<ele>-2.980000</ele>
<time>2018-08-17T08:04:50Z</time>
<speed>0.20</speed>
</trkpt>
<trkpt lat="-6.968645" lon="-34.834915">
<ele>-4.920000</ele>
<time>2018-08-17T08:11:41Z</time>
<speed>0.10</speed>
</trkpt>
<trkpt lat="-6.968528" lon="-34.834846">
<ele>-20.809999</ele>
<time>2018-08-17T08:16:56Z</time>
<speed>0.00</speed>
</trkpt>
<trkpt lat="-6.968670" lon="-34.834801">
<ele>8.750000</ele>
<time>2018-08-17T08:22:20Z</time>
<speed>0.00</speed>
</trkpt>
<trkpt lat="-6.968609" lon="-34.834850">
<ele>6.890000</ele>
<time>2018-08-17T08:27:35Z</time>
<speed>0.00</speed>
</trkpt>
<trkpt lat="-6.968673" lon="-34.834789">
<ele>11.259999</ele>
<time>2018-08-17T08:32:50Z</time>
<speed>0.00</speed>
</trkpt>
<trkpt lat="-6.968647" lon="-34.834805">
<ele>-29.740000</ele>
<time>2018-08-17T08:38:06Z</time>
<speed>0.00</speed>
</trkpt>
<trkpt lat="-6.968658" lon="-34.834888">
<ele>3.260000</ele>
<time>2018-08-17T08:43:20Z</time>
<speed>0.00</speed>
</trkpt>
<trkpt lat="-6.968709" lon="-34.834835">
<ele>-13.630000</ele>
<time>2018-08-17T08:48:35Z</time>
<speed>0.00</speed>
</trkpt>
<trkpt lat="-6.968659" lon="-34.834915">
<ele>-12.080000</ele>
<time>2018-08-17T08:53:51Z</time>
<speed>0.00</speed>
</trkpt>
<trkpt lat="-6.968712" lon="-34.834904">
<ele>19.070000</ele>
<time>2018-08-17T08:59:05Z</time>
<speed>0.00</speed>
</trkpt>
<trkpt lat="-6.968732" lon="-34.834892">
<ele>12.190000</ele>
<time>2018-08-17T09:04:20Z</time>
<speed>0.00</speed>
</trkpt>
<trkpt lat="-6.968620" lon="-34.835011">
<ele>16.369999</ele>
<time>2018-08-17T09:09:36Z</time>
<speed>0.00</speed>
</trkpt>
<trkpt lat="-6.968672" lon="-34.834869">
<ele>-5.310000</ele>
<time>2018-08-17T09:14:51Z</time>
<speed>0.00</speed>
</trkpt>
<trkpt lat="-6.968632" lon="-34.834877">
<ele>-21.770000</ele>
<time>2018-08-17T09:20:06Z</time>
<speed>0.00</speed>
</trkpt>
<trkpt lat="-6.968628" lon="-34.834801">
<ele>32.389999</ele>
<time>2018-08-17T09:25:21Z</time>
<speed>0.00</speed>
</trkpt>
<trkpt lat="-6.968708" lon="-34.834785">
<ele>43.320000</ele>
<time>2018-08-17T09:30:36Z</time>
<speed>0.00</speed>
</trkpt>
<trkpt lat="-6.968680" lon="-34.834846">
<ele>15.360000</ele>
<time>2018-08-17T09:35:49Z</time>
<speed>1.07</speed>
</trkpt>
<trkpt lat="-6.968618" lon="-34.834816">
<ele>-6.580000</ele>
<time>2018-08-17T09:41:04Z</time>
<speed>1.52</speed>
</trkpt>
<trkpt lat="-6.968660" lon="-34.834927">
<ele>6.370000</ele>
<time>2018-08-17T09:46:20Z</time>
<speed>0.00</speed>
</trkpt>
<trkpt lat="-6.968619" lon="-34.834904">
<ele>-21.609999</ele>
<time>2018-08-17T09:51:37Z</time>
<speed>0.00</speed>
</trkpt>
<trkpt lat="-6.968643" lon="-34.834961">
<ele>38.599998</ele>
<time>2018-08-17T09:56:52Z</time>
<speed>0.00</speed>
</trkpt>
<trkpt lat="-6.968555" lon="-34.834827">
<ele>28.549999</ele>
<time>2018-08-17T10:02:10Z</time>
<speed>0.00</speed>
</trkpt>
<trkpt lat="-6.968658" lon="-34.834881">
<ele>5.340000</ele>
<time>2018-08-17T10:07:37Z</time>
<speed>0.16</speed>
</trkpt>
<trkpt lat="-6.968544" lon="-34.834732">
<ele>7.850000</ele>
<time>2018-08-17T10:13:03Z</time>
<speed>0.90</speed>
</trkpt>
<trkpt lat="-6.968711" lon="-34.834957">
<ele>17.190001</ele>
<time>2018-08-17T10:18:19Z</time>
<speed>1.66</speed>
</trkpt>
<trkpt lat="-6.968713" lon="-34.834568">
<ele>13.610000</ele>
<time>2018-08-17T10:24:00Z</time>
<speed>0.05</speed>
</trkpt>
<trkpt lat="-6.968534" lon="-34.834888">
<ele>-24.369999</ele>
<time>2018-08-17T10:29:20Z</time>
<speed>0.28</speed>
</trkpt>
<trkpt lat="-6.968578" lon="-34.834965">
<ele>-13.370000</ele>
<time>2018-08-17T10:34:56Z</time>
<speed>3.38</speed>
</trkpt>
<trkpt lat="-6.968562" lon="-34.834850">
<ele>19.230000</ele>
<time>2018-08-17T10:40:51Z</time>
<speed>0.00</speed>
</trkpt>
<trkpt lat="-6.968668" lon="-34.834949">
<ele>18.680000</ele>
<time>2018-08-17T10:46:16Z</time>
<speed>0.00</speed>
</trkpt>
<trkpt lat="-6.968704" lon="-34.835022">
<ele>33.110001</ele>
<time>2018-08-17T10:51:34Z</time>
<speed>0.00</speed>
</trkpt>
<trkpt lat="-6.968575" lon="-34.834850">
<ele>12.340000</ele>
<time>2018-08-17T10:57:19Z</time>
<speed>0.08</speed>
</trkpt>
<trkpt lat="-6.968625" lon="-34.834820">
<ele>-1.970000</ele>
<time>2018-08-17T11:03:35Z</time>
<speed>0.02</speed>
</trkpt>
<trkpt lat="-6.968594" lon="-34.834820">
<ele>15.690000</ele>
<time>2018-08-17T11:08:52Z</time>
<speed>0.00</speed>
</trkpt>
<trkpt lat="-6.968471" lon="-34.834923">
<ele>1.540000</ele>
<time>2018-08-17T11:14:09Z</time>
<speed>0.00</speed>
</trkpt>
<trkpt lat="-6.968654" lon="-34.834915">
<ele>-6.980000</ele>
<time>2018-08-17T11:19:25Z</time>
<speed>0.21</speed>
</trkpt>
<trkpt lat="-6.968713" lon="-34.834736">
<ele>38.869999</ele>
<time>2018-08-17T11:24:42Z</time>
<speed>0.00</speed>
</trkpt>
<trkpt lat="-6.968641" lon="-34.834839">
<ele>11.559999</ele>
<time>2018-08-17T11:29:59Z</time>
<speed>0.00</speed>
</trkpt>
<trkpt lat="-6.968645" lon="-34.834843">
<ele>29.679998</ele>
<time>2018-08-17T11:35:15Z</time>
<speed>0.00</speed>
</trkpt>
<trkpt lat="-6.968705" lon="-34.834801">
<ele>30.799999</ele>
<time>2018-08-17T11:40:32Z</time>
<speed>0.00</speed>
</trkpt>
<trkpt lat="-6.968537" lon="-34.834900">
<ele>-19.699999</ele>
<time>2018-08-17T11:45:50Z</time>
<speed>0.00</speed>
</trkpt>
<trkpt lat="-6.968637" lon="-34.834793">
<ele>5.340000</ele>
<time>2018-08-17T11:51:08Z</time>
<speed>0.00</speed>
</trkpt>
<trkpt lat="-6.968604" lon="-34.834797">
<ele>9.220000</ele>
<time>2018-08-17T11:56:25Z</time>
<speed>0.18</speed>
</trkpt>
<trkpt lat="-6.968569" lon="-34.834858">
<ele>-3.540000</ele>
<time>2018-08-17T12:01:43Z</time>
<speed>0.00</speed>
</trkpt>
<trkpt lat="-6.968605" lon="-34.834866">
<ele>12.650000</ele>
<time>2018-08-17T12:07:00Z</time>
<speed>0.00</speed>
</trkpt>
<trkpt lat="-6.968723" lon="-34.834949">
<ele>3.740000</ele>
<time>2018-08-17T12:12:19Z</time>
<speed>0.00</speed>
</trkpt>
<trkpt lat="-6.968624" lon="-34.834801">
<ele>-8.710000</ele>
<time>2018-08-17T12:17:37Z</time>
<speed>0.00</speed>
</trkpt>
<trkpt lat="-6.968590" lon="-34.834797">
<ele>-12.849999</ele>
<time>2018-08-17T12:23:04Z</time>
<speed>0.30</speed>
</trkpt>
<trkpt lat="-6.968651" lon="-34.834923">
<ele>45.649998</ele>
<time>2018-08-17T12:28:23Z</time>
<speed>0.00</speed>
</trkpt>
<trkpt lat="-6.968645" lon="-34.834801">
<ele>5.390000</ele>
<time>2018-08-17T12:33:43Z</time>
<speed>0.00</speed>
</trkpt>
<trkpt lat="-6.968576" lon="-34.834934">
<ele>1.620000</ele>
<time>2018-08-17T12:39:01Z</time>
<speed>0.00</speed>
</trkpt>
<trkpt lat="-6.968568" lon="-34.834949">
<ele>22.680000</ele>
<time>2018-08-17T12:44:19Z</time>
<speed>0.00</speed>
</trkpt>
<trkpt lat="-6.968553" lon="-34.834793">
<ele>13.990000</ele>
<time>2018-08-17T12:49:37Z</time>
<speed>0.00</speed>
</trkpt>
<trkpt lat="-6.968628" lon="-34.834892">
<ele>-30.650000</ele>
<time>2018-08-17T12:54:55Z</time>
<speed>0.00</speed>
</trkpt>
<trkpt lat="-6.968604" lon="-34.834751">
<ele>2.050000</ele>
<time>2018-08-17T13:00:15Z</time>
<speed>0.00</speed>
</trkpt>
<trkpt lat="-6.968575" lon="-34.834934">
<ele>1.870000</ele>
<time>2018-08-17T13:05:34Z</time>
<speed>0.00</speed>
</trkpt>
<trkpt lat="-6.968591" lon="-34.834747">
<ele>5.660000</ele>
<time>2018-08-17T13:10:52Z</time>
<speed>0.00</speed>
</trkpt>
<trkpt lat="-6.968842" lon="-34.834919">
<ele>-60.259998</ele>
<time>2018-08-17T13:16:14Z</time>
<speed>0.00</speed>
</trkpt>
<trkpt lat="-6.968648" lon="-34.834858">
<ele>-22.129999</ele>
<time>2018-08-17T13:21:35Z</time>
<speed>0.00</speed>
</trkpt>
<trkpt lat="-6.968649" lon="-34.834923">
<ele>-9.270000</ele>
<time>2018-08-17T13:26:54Z</time>
<speed>0.00</speed>
</trkpt>
<trkpt lat="-6.968553" lon="-34.834782">
<ele>-5.440000</ele>
<time>2018-08-17T13:32:12Z</time>
<speed>0.00</speed>
</trkpt>
<trkpt lat="-6.968678" lon="-34.835003">
<ele>3.080000</ele>
<time>2018-08-17T13:37:30Z</time>
<speed>0.00</speed>
</trkpt>
<trkpt lat="-6.968673" lon="-34.835079">
<ele>45.889999</ele>
<time>2018-08-17T13:43:13Z</time>
<speed>0.09</speed>
</trkpt>
<trkpt lat="-6.968580" lon="-34.834690">
<ele>-14.610000</ele>
<time>2018-08-17T13:48:33Z</time>
<speed>0.00</speed>
</trkpt>
<trkpt lat="-6.968678" lon="-34.834911">
<ele>5.190000</ele>
<time>2018-08-17T13:53:52Z</time>
<speed>0.00</speed>
</trkpt>
<trkpt lat="-6.968795" lon="-34.835087">
<ele>43.660000</ele>
<time>2018-08-17T13:59:20Z</time>
<speed>0.28</speed>
</trkpt>
<trkpt lat="-6.968628" lon="-34.834835">
<ele>6.690000</ele>
<time>2018-08-17T14:05:29Z</time>
<speed>0.14</speed>
</trkpt>
<trkpt lat="-6.968623" lon="-34.834797">
<ele>58.849998</ele>
<time>2018-08-17T14:13:14Z</time>
<speed>0.18</speed>
</trkpt>
<trkpt lat="-6.968632" lon="-34.834816">
<ele>-21.430000</ele>
<time>2018-08-17T14:22:58Z</time>
<speed>0.28</speed>
</trkpt>
<trkpt lat="-6.968620" lon="-34.834778">
<ele>2.420000</ele>
<time>2018-08-17T14:32:54Z</time>
<speed>0.30</speed>
</trkpt>
<trkpt lat="-6.968648" lon="-34.834785">
<ele>57.430000</ele>
<time>2018-08-17T14:43:04Z</time>
<speed>0.24</speed>
</trkpt>
<trkpt lat="-6.968572" lon="-34.834820">
<ele>26.730000</ele>
<time>2018-08-17T14:51:52Z</time>
<speed>0.38</speed>
</trkpt>
<trkpt lat="-6.968623" lon="-34.834816">
<ele>15.309999</ele>
<time>2018-08-17T15:00:21Z</time>
<speed>0.43</speed>
</trkpt>
<trkpt lat="-6.968740" lon="-34.834747">
<ele>-63.599998</ele>
<time>2018-08-17T15:08:33Z</time>
<speed>0.41</speed>
</trkpt>
<trkpt lat="-6.968735" lon="-34.834625">
<ele>-79.759995</ele>
<time>2018-08-17T15:17:07Z</time>
<speed>0.29</speed>
</trkpt>
<trkpt lat="-6.968583" lon="-34.834801">
<ele>38.590000</ele>
<time>2018-08-17T15:24:46Z</time>
<speed>0.14</speed>
</trkpt>
<trkpt lat="-6.968588" lon="-34.834995">
<ele>48.570000</ele>
<time>2018-08-17T15:30:20Z</time>
<speed>0.30</speed>
</trkpt>
<trkpt lat="-6.968593" lon="-34.834820">
<ele>44.869999</ele>
<time>2018-08-17T15:36:48Z</time>
<speed>0.95</speed>
</trkpt>
<trkpt lat="-6.968585" lon="-34.834900">
<ele>4.290000</ele>
<time>2018-08-17T15:44:28Z</time>
<speed>0.00</speed>
</trkpt>
<trkpt lat="-6.968622" lon="-34.834919">
<ele>-20.869999</ele>
<time>2018-08-17T15:49:52Z</time>
<speed>0.23</speed>
</trkpt>
<trkpt lat="-6.968671" lon="-34.834843">
<ele>0.670000</ele>
<time>2018-08-17T15:55:13Z</time>
<speed>0.00</speed>
</trkpt>
<trkpt lat="-6.968604" lon="-34.834896">
<ele>4.580000</ele>
<time>2018-08-17T16:00:32Z</time>
<speed>0.00</speed>
</trkpt>
<trkpt lat="-6.968643" lon="-34.834808">
<ele>19.389999</ele>
<time>2018-08-17T16:05:52Z</time>
<speed>0.00</speed>
</trkpt>
<trkpt lat="-6.968606" lon="-34.834808">
<ele>-13.309999</ele>
<time>2018-08-17T16:11:13Z</time>
<speed>0.00</speed>
</trkpt>
<trkpt lat="-6.968685" lon="-34.834831">
<ele>9.670000</ele>
<time>2018-08-17T16:16:33Z</time>
<speed>0.00</speed>
</trkpt>
<trkpt lat="-6.968647" lon="-34.834785">
<ele>18.529999</ele>
<time>2018-08-17T16:21:53Z</time>
<speed>0.00</speed>
</trkpt>
<trkpt lat="-6.968745" lon="-34.834846">
<ele>33.950001</ele>
<time>2018-08-17T16:27:13Z</time>
<speed>0.00</speed>
</trkpt>
<trkpt lat="-6.968754" lon="-34.834606">
<ele>42.570000</ele>
<time>2018-08-17T16:32:34Z</time>
<speed>0.00</speed>
</trkpt>
<trkpt lat="-6.968631" lon="-34.834904">
<ele>-27.019999</ele>
<time>2018-08-17T16:37:54Z</time>
<speed>0.00</speed>
</trkpt>
<trkpt lat="-6.968696" lon="-34.834740">
<ele>-0.750000</ele>
<time>2018-08-17T16:43:14Z</time>
<speed>0.00</speed>
</trkpt>
<trkpt lat="-6.968543" lon="-34.834702">
<ele>-7.290000</ele>
<time>2018-08-17T16:48:34Z</time>
<speed>2.21</speed>
</trkpt>
<trkpt lat="-6.968506" lon="-34.835064">
<ele>-43.719997</ele>
<time>2018-08-17T16:53:58Z</time>
<speed>0.00</speed>
</trkpt>
<trkpt lat="-6.968556" lon="-34.834961">
<ele>10.820000</ele>
<time>2018-08-17T16:59:18Z</time>
<speed>0.00</speed>
</trkpt>
<trkpt lat="-6.968711" lon="-34.834759">
<ele>-2.860000</ele>
<time>2018-08-17T17:04:50Z</time>
<speed>0.13</speed>
</trkpt>
<trkpt lat="-6.968641" lon="-34.834908">
<ele>-7.970000</ele>
<time>2018-08-17T17:10:23Z</time>
<speed>0.19</speed>
</trkpt>
<trkpt lat="-6.968635" lon="-34.834618">
<ele>62.719997</ele>
<time>2018-08-17T17:16:00Z</time>
<speed>0.06</speed>
</trkpt>
<trkpt lat="-6.968724" lon="-34.834797">
<ele>2.590000</ele>
<time>2018-08-17T17:21:21Z</time>
<speed>0.00</speed>
</trkpt>
<trkpt lat="-6.968549" lon="-34.834568">
<ele>50.730000</ele>
<time>2018-08-17T17:26:42Z</time>
<speed>0.00</speed>
</trkpt>
<trkpt lat="-6.968657" lon="-34.834888">
<ele>-24.840000</ele>
<time>2018-08-17T17:32:02Z</time>
<speed>0.00</speed>
</trkpt>
<trkpt lat="-6.968620" lon="-34.834820">
<ele>29.760000</ele>
<time>2018-08-17T17:37:23Z</time>
<speed>0.00</speed>
</trkpt>
<trkpt lat="-6.968630" lon="-34.834885">
<ele>-5.500000</ele>
<time>2018-08-17T17:42:43Z</time>
<speed>0.00</speed>
</trkpt>
<trkpt lat="-6.968634" lon="-34.834843">
<ele>1.730000</ele>
<time>2018-08-17T17:48:02Z</time>
<speed>0.00</speed>
</trkpt>
<trkpt lat="-6.968646" lon="-34.834763">
<ele>32.790001</ele>
<time>2018-08-17T17:53:23Z</time>
<speed>0.00</speed>
</trkpt>
<trkpt lat="-6.968588" lon="-34.834743">
<ele>51.889999</ele>
<time>2018-08-17T17:58:42Z</time>
<speed>0.00</speed>
</trkpt>
<trkpt lat="-6.968718" lon="-34.834549">
<ele>68.099998</ele>
<time>2018-08-17T18:04:36Z</time>
<speed>0.16</speed>
</trkpt>
<trkpt lat="-6.968548" lon="-34.834869">
<ele>4.270000</ele>
<time>2018-08-17T18:09:56Z</time>
<speed>0.00</speed>
</trkpt>
<trkpt lat="-6.968599" lon="-34.834969">
<ele>7.430000</ele>
<time>2018-08-17T18:15:17Z</time>
<speed>0.00</speed>
</trkpt>
<trkpt lat="-6.968651" lon="-34.835117">
<ele>-14.349999</ele>
<time>2018-08-17T18:20:36Z</time>
<speed>0.00</speed>
</trkpt>
<trkpt lat="-6.968699" lon="-34.834812">
<ele>30.359999</ele>
<time>2018-08-17T18:25:55Z</time>
<speed>0.00</speed>
</trkpt>
<trkpt lat="-6.968577" lon="-34.834763">
<ele>23.820000</ele>
<time>2018-08-17T18:31:14Z</time>
<speed>0.00</speed>
</trkpt>
<trkpt lat="-6.968573" lon="-34.834755">
<ele>18.590000</ele>
<time>2018-08-17T18:36:33Z</time>
<speed>0.00</speed>
</trkpt>
<trkpt lat="-6.968686" lon="-34.834843">
<ele>9.210000</ele>
<time>2018-08-17T18:41:53Z</time>
<speed>0.00</speed>
</trkpt>
<trkpt lat="-6.968627" lon="-34.834763">
<ele>2.570000</ele>
<time>2018-08-17T18:47:13Z</time>
<speed>0.00</speed>
</trkpt>
<trkpt lat="-6.968636" lon="-34.834854">
<ele>-0.050000</ele>
<time>2018-08-17T18:52:32Z</time>
<speed>0.00</speed>
</trkpt>
<trkpt lat="-6.968663" lon="-34.834717">
<ele>30.090000</ele>
<time>2018-08-17T18:57:52Z</time>
<speed>0.00</speed>
</trkpt>
<trkpt lat="-6.968753" lon="-34.834839">
<ele>14.980000</ele>
<time>2018-08-17T19:03:31Z</time>
<speed>0.01</speed>
</trkpt>
<trkpt lat="-6.968648" lon="-34.834858">
<ele>3.140000</ele>
<time>2018-08-17T19:08:52Z</time>
<speed>0.00</speed>
</trkpt>
<trkpt lat="-6.968608" lon="-34.834805">
<ele>26.609999</ele>
<time>2018-08-17T19:14:10Z</time>
<speed>0.10</speed>
</trkpt>
<trkpt lat="-6.968626" lon="-34.834751">
<ele>18.889999</ele>
<time>2018-08-17T19:19:29Z</time>
<speed>0.00</speed>
</trkpt>
<trkpt lat="-6.968650" lon="-34.834877">
<ele>-15.730000</ele>
<time>2018-08-17T19:24:48Z</time>
<speed>0.22</speed>
</trkpt>
<trkpt lat="-6.968662" lon="-34.834763">
<ele>10.190000</ele>
<time>2018-08-17T19:30:07Z</time>
<speed>0.00</speed>
</trkpt>
<trkpt lat="-6.968693" lon="-34.834770">
<ele>7.230000</ele>
<time>2018-08-17T19:35:25Z</time>
<speed>0.00</speed>
</trkpt>
<trkpt lat="-6.968709" lon="-34.834793">
<ele>-2.150000</ele>
<time>2018-08-17T19:40:42Z</time>
<speed>0.00</speed>
</trkpt>
<trkpt lat="-6.968718" lon="-34.834846">
<ele>-12.599999</ele>
<time>2018-08-17T19:46:00Z</time>
<speed>0.00</speed>
</trkpt>
<trkpt lat="-6.968547" lon="-34.834774">
<ele>7.000000</ele>
<time>2018-08-17T19:51:20Z</time>
<speed>0.16</speed>
</trkpt>
<trkpt lat="-6.968738" lon="-34.834827">
<ele>0.750000</ele>
<time>2018-08-17T19:56:38Z</time>
<speed>0.00</speed>
</trkpt>
<trkpt lat="-6.968751" lon="-34.834850">
<ele>-12.700000</ele>
<time>2018-08-17T20:01:55Z</time>
<speed>0.25</speed>
</trkpt>
<trkpt lat="-6.968642" lon="-34.834770">
<ele>10.059999</ele>
<time>2018-08-17T20:07:12Z</time>
<speed>0.00</speed>
</trkpt>
<trkpt lat="-6.968532" lon="-34.834869">
<ele>10.540000</ele>
<time>2018-08-17T20:12:29Z</time>
<speed>0.07</speed>
</trkpt>
<trkpt lat="-6.968599" lon="-34.834839">
<ele>4.890000</ele>
<time>2018-08-17T20:17:47Z</time>
<speed>0.00</speed>
</trkpt>
<trkpt lat="-6.968565" lon="-34.834866">
<ele>-4.730000</ele>
<time>2018-08-17T20:23:04Z</time>
<speed>0.00</speed>
</trkpt>
<trkpt lat="-6.968756" lon="-34.834824">
<ele>3.350000</ele>
<time>2018-08-17T20:28:22Z</time>
<speed>0.00</speed>
</trkpt>
<trkpt lat="-6.968622" lon="-34.834805">
<ele>4.820000</ele>
<time>2018-08-17T20:33:40Z</time>
<speed>0.00</speed>
</trkpt>
<trkpt lat="-6.968677" lon="-34.834778">
<ele>-7.980000</ele>
<time>2018-08-17T20:38:56Z</time>
<speed>0.00</speed>
</trkpt>
<trkpt lat="-6.968643" lon="-34.834812">
<ele>4.060000</ele>
<time>2018-08-17T20:44:10Z</time>
<speed>0.41</speed>
</trkpt>
<trkpt lat="-6.968621" lon="-34.834854">
<ele>5.580000</ele>
<time>2018-08-17T20:49:25Z</time>
<speed>0.04</speed>
</trkpt>
<trkpt lat="-6.968649" lon="-34.834957">
<ele>10.900000</ele>
<time>2018-08-17T20:54:42Z</time>
<speed>0.00</speed>
</trkpt>
<trkpt lat="-6.968626" lon="-34.834797">
<ele>-1.940000</ele>
<time>2018-08-17T21:00:01Z</time>
<speed>0.41</speed>
</trkpt>
<trkpt lat="-6.968649" lon="-34.834854">
<ele>-8.160000</ele>
<time>2018-08-17T21:05:19Z</time>
<speed>0.00</speed>
</trkpt>
<trkpt lat="-6.968613" lon="-34.834793">
<ele>10.929999</ele>
<time>2018-08-17T21:10:34Z</time>
<speed>0.00</speed>
</trkpt>
<trkpt lat="-6.968613" lon="-34.834763">
<ele>20.889999</ele>
<time>2018-08-17T21:15:52Z</time>
<speed>0.00</speed>
</trkpt>
<trkpt lat="-6.968657" lon="-34.834877">
<ele>18.270000</ele>
<time>2018-08-17T21:21:08Z</time>
<speed>0.00</speed>
</trkpt>
<trkpt lat="-6.968693" lon="-34.834900">
<ele>2.490000</ele>
<time>2018-08-17T21:26:24Z</time>
<speed>0.00</speed>
</trkpt>
<trkpt lat="-6.968643" lon="-34.834850">
<ele>-16.590000</ele>
<time>2018-08-17T21:31:40Z</time>
<speed>0.12</speed>
</trkpt>
<trkpt lat="-6.968681" lon="-34.834797">
<ele>11.110000</ele>
<time>2018-08-17T21:36:56Z</time>
<speed>0.00</speed>
</trkpt>
<trkpt lat="-6.968654" lon="-34.834896">
<ele>9.849999</ele>
<time>2018-08-17T21:42:13Z</time>
<speed>0.00</speed>
</trkpt>
<trkpt lat="-6.968647" lon="-34.834930">
<ele>-11.139999</ele>
<time>2018-08-17T21:47:30Z</time>
<speed>0.00</speed>
</trkpt>
<trkpt lat="-6.968606" lon="-34.834835">
<ele>27.150000</ele>
<time>2018-08-17T21:52:46Z</time>
<speed>0.00</speed>
</trkpt>
<trkpt lat="-6.968606" lon="-34.834862">
<ele>-7.450000</ele>
<time>2018-08-17T21:58:03Z</time>
<speed>0.00</speed>
</trkpt>
<trkpt lat="-6.968534" lon="-34.834747">
<ele>17.699999</ele>
<time>2018-08-17T22:03:51Z</time>
<speed>0.13</speed>
</trkpt>
<trkpt lat="-6.968722" lon="-34.835014">
<ele>29.799999</ele>
<time>2018-08-17T22:09:09Z</time>
<speed>0.00</speed>
</trkpt>
<trkpt lat="-6.968585" lon="-34.834538">
<ele>-25.769999</ele>
<time>2018-08-17T22:14:47Z</time>
<speed>0.78</speed>
</trkpt>
<trkpt lat="-6.968595" lon="-34.834820">
<ele>13.920000</ele>
<time>2018-08-17T22:20:30Z</time>
<speed>0.03</speed>
</trkpt>
<trkpt lat="-6.968654" lon="-34.834724">
<ele>15.630000</ele>
<time>2018-08-17T22:28:03Z</time>
<speed>0.00</speed>
</trkpt>
<trkpt lat="-6.968731" lon="-34.834896">
<ele>-2.230000</ele>
<time>2018-08-17T22:33:19Z</time>
<speed>0.00</speed>
</trkpt>
<trkpt lat="-6.968568" lon="-34.834793">
<ele>24.010000</ele>
<time>2018-08-17T22:38:35Z</time>
<speed>0.00</speed>
</trkpt>
<trkpt lat="-6.968479" lon="-34.834888">
<ele>20.289999</ele>
<time>2018-08-17T22:44:00Z</time>
<speed>0.33</speed>
</trkpt>
<trkpt lat="-6.968595" lon="-34.834747">
<ele>3.760000</ele>
<time>2018-08-17T22:49:16Z</time>
<speed>0.00</speed>
</trkpt>
<trkpt lat="-6.968767" lon="-34.834755">
<ele>-29.400000</ele>
<time>2018-08-17T22:54:32Z</time>
<speed>0.00</speed>
</trkpt>
<trkpt lat="-6.968633" lon="-34.834785">
<ele>5.130000</ele>
<time>2018-08-17T22:59:48Z</time>
<speed>0.55</speed>
</trkpt>
<trkpt lat="-6.968694" lon="-34.834812">
<ele>13.250000</ele>
<time>2018-08-17T23:05:04Z</time>
<speed>0.00</speed>
</trkpt>
<trkpt lat="-6.968666" lon="-34.834904">
<ele>5.970000</ele>
<time>2018-08-17T23:10:19Z</time>
<speed>0.00</speed>
</trkpt>
<trkpt lat="-6.968633" lon="-34.834984">
<ele>27.939999</ele>
<time>2018-08-17T23:15:35Z</time>
<speed>0.00</speed>
</trkpt>
<trkpt lat="-6.968746" lon="-34.834854">
<ele>-3.080000</ele>
<time>2018-08-17T23:20:52Z</time>
<speed>0.00</speed>
</trkpt>
<trkpt lat="-6.968724" lon="-34.834908">
<ele>-6.430000</ele>
<time>2018-08-17T23:26:09Z</time>
<speed>0.00</speed>
</trkpt>
<trkpt lat="-6.968823" lon="-34.834904">
<ele>-21.740000</ele>
<time>2018-08-17T23:31:26Z</time>
<speed>0.00</speed>
</trkpt>
<trkpt lat="-6.968573" lon="-34.834854">
<ele>35.279999</ele>
<time>2018-08-17T23:36:45Z</time>
<speed>0.00</speed>
</trkpt>
<trkpt lat="-6.968781" lon="-34.834854">
<ele>-25.789999</ele>
<time>2018-08-17T23:42:16Z</time>
<speed>0.07</speed>
</trkpt>
<trkpt lat="-6.968420" lon="-34.834808">
<ele>30.309999</ele>
<time>2018-08-17T23:47:53Z</time>
<speed>0.28</speed>
</trkpt>
<trkpt lat="-6.968465" lon="-34.834785">
<ele>30.939999</ele>
<time>2018-08-17T23:53:19Z</time>
<speed>0.05</speed>
</trkpt>
<trkpt lat="-6.968559" lon="-34.835030">
<ele>39.629997</ele>
<time>2018-08-17T23:59:09Z</time>
<speed>0.33</speed>
</trkpt>
<trkpt lat="-6.968537" lon="-34.834793">
<ele>24.219999</ele>
<time>2018-08-18T00:05:18Z</time>
<speed>0.38</speed>
</trkpt>
<trkpt lat="-6.968646" lon="-34.834763">
<ele>14.160000</ele>
<time>2018-08-18T00:11:33Z</time>
<speed>0.00</speed>
</trkpt>
<trkpt lat="-6.968647" lon="-34.834972">
<ele>41.209999</ele>
<time>2018-08-18T00:16:51Z</time>
<speed>0.76</speed>
</trkpt>
<trkpt lat="-6.968638" lon="-34.835014">
<ele>29.449999</ele>
<time>2018-08-18T00:22:16Z</time>
<speed>0.24</speed>
</trkpt>
<trkpt lat="-6.968639" lon="-34.834835">
<ele>-20.639999</ele>
<time>2018-08-18T00:27:40Z</time>
<speed>0.21</speed>
</trkpt>
<trkpt lat="-6.968562" lon="-34.834793">
<ele>54.169998</ele>
<time>2018-08-18T00:33:05Z</time>
<speed>0.53</speed>
</trkpt>
<trkpt lat="-6.968586" lon="-34.834862">
<ele>15.490000</ele>
<time>2018-08-18T00:38:31Z</time>
<speed>0.38</speed>
</trkpt>
<trkpt lat="-6.968587" lon="-34.834797">
<ele>21.219999</ele>
<time>2018-08-18T00:43:46Z</time>
<speed>0.00</speed>
</trkpt>
<trkpt lat="-6.968582" lon="-34.835163">
<ele>65.449997</ele>
<time>2018-08-18T00:49:25Z</time>
<speed>0.37</speed>
</trkpt>
<trkpt lat="-6.968746" lon="-34.835052">
<ele>-4.390000</ele>
<time>2018-08-18T00:55:03Z</time>
<speed>0.77</speed>
</trkpt>
<trkpt lat="-6.968646" lon="-34.835022">
<ele>3.710000</ele>
<time>2018-08-18T01:01:36Z</time>
<speed>0.00</speed>
</trkpt>
<trkpt lat="-6.968661" lon="-34.835136">
<ele>1.570000</ele>
<time>2018-08-18T01:06:52Z</time>
<speed>0.00</speed>
</trkpt>
<trkpt lat="-6.968697" lon="-34.835308">
<ele>-82.479996</ele>
<time>2018-08-18T01:12:35Z</time>
<speed>0.11</speed>
</trkpt>
<trkpt lat="-6.968565" lon="-34.834885">
<ele>-11.790000</ele>
<time>2018-08-18T01:18:43Z</time>
<speed>0.16</speed>
</trkpt>
<trkpt lat="-6.968612" lon="-34.834778">
<ele>27.969999</ele>
<time>2018-08-18T01:25:18Z</time>
<speed>0.00</speed>
</trkpt>
<trkpt lat="-6.968704" lon="-34.834854">
<ele>-15.259999</ele>
<time>2018-08-18T01:30:39Z</time>
<speed>0.00</speed>
</trkpt>
<trkpt lat="-6.968727" lon="-34.834873">
<ele>-6.510000</ele>
<time>2018-08-18T01:36:17Z</time>
<speed>0.22</speed>
</trkpt>
<trkpt lat="-6.968668" lon="-34.834736">
<ele>-8.410000</ele>
<time>2018-08-18T01:42:30Z</time>
<speed>0.10</speed>
</trkpt>
<trkpt lat="-6.968638" lon="-34.834702">
<ele>17.830000</ele>
<time>2018-08-18T01:49:23Z</time>
<speed>0.00</speed>
</trkpt>
<trkpt lat="-6.968701" lon="-34.834789">
<ele>6.980000</ele>
<time>2018-08-18T01:54:39Z</time>
<speed>0.00</speed>
</trkpt>
<trkpt lat="-6.968706" lon="-34.834904">
<ele>-8.460000</ele>
<time>2018-08-18T01:59:54Z</time>
<speed>0.00</speed>
</trkpt>
<trkpt lat="-6.968645" lon="-34.834873">
<ele>-19.439999</ele>
<time>2018-08-18T02:05:26Z</time>
<speed>0.13</speed>
</trkpt>
<trkpt lat="-6.968635" lon="-34.834797">
<ele>1.390000</ele>
<time>2018-08-18T02:10:42Z</time>
<speed>0.00</speed>
</trkpt>
<trkpt lat="-6.968629" lon="-34.834717">
<ele>10.700000</ele>
<time>2018-08-18T02:16:06Z</time>
<speed>0.39</speed>
</trkpt>
<trkpt lat="-6.968773" lon="-34.834721">
<ele>12.000000</ele>
<time>2018-08-18T02:21:46Z</time>
<speed>0.50</speed>
</trkpt>
<trkpt lat="-6.968697" lon="-34.834820">
<ele>8.429999</ele>
<time>2018-08-18T02:27:42Z</time>
<speed>0.00</speed>
</trkpt>
<trkpt lat="-6.968683" lon="-34.834660">
<ele>28.000000</ele>
<time>2018-08-18T02:32:58Z</time>
<speed>0.00</speed>
</trkpt>
<trkpt lat="-6.968660" lon="-34.834686">
<ele>17.949999</ele>
<time>2018-08-18T02:38:13Z</time>
<speed>0.00</speed>
</trkpt>
<trkpt lat="-6.968739" lon="-34.834721">
<ele>8.250000</ele>
<time>2018-08-18T02:43:30Z</time>
<speed>0.00</speed>
</trkpt>
<trkpt lat="-6.968543" lon="-34.834820">
<ele>16.369999</ele>
<time>2018-08-18T02:49:08Z</time>
<speed>0.11</speed>
</trkpt>
<trkpt lat="-6.968667" lon="-34.834888">
<ele>-5.640000</ele>
<time>2018-08-18T02:54:24Z</time>
<speed>0.00</speed>
</trkpt>
<trkpt lat="-6.968703" lon="-34.834839">
<ele>-11.780000</ele>
<time>2018-08-18T02:59:39Z</time>
<speed>0.00</speed>
</trkpt>
</trkseg>
</trk>
<trk>
<name>20180913-105230(11)</name>
<desc>Color:004000ff</desc>
<trkseg>
<trkpt lat="-6.968761" lon="-34.834919">
<ele>-40.270000</ele>
<time>2018-08-18T03:04:54Z</time>
<speed>0.00</speed>
</trkpt>
<trkpt lat="-6.968763" lon="-34.834846">
<ele>-19.490000</ele>
<time>2018-08-18T03:10:09Z</time>
<speed>0.00</speed>
</trkpt>
<trkpt lat="-6.968803" lon="-34.834854">
<ele>-35.399998</ele>
<time>2018-08-18T03:15:24Z</time>
<speed>0.00</speed>
</trkpt>
<trkpt lat="-6.968934" lon="-34.835224">
<ele>-95.220001</ele>
<time>2018-08-18T03:20:52Z</time>
<speed>0.00</speed>
</trkpt>
<trkpt lat="-6.968710" lon="-34.834866">
<ele>-9.429999</ele>
<time>2018-08-18T03:26:07Z</time>
<speed>0.00</speed>
</trkpt>
<trkpt lat="-6.969052" lon="-34.835342">
<ele>-59.180000</ele>
<time>2018-08-18T03:31:36Z</time>
<speed>2.88</speed>
</trkpt>
<trkpt lat="-6.968810" lon="-34.835037">
<ele>-33.169998</ele>
<time>2018-08-18T03:36:51Z</time>
<speed>0.00</speed>
</trkpt>
<trkpt lat="-6.968423" lon="-34.834843">
<ele>47.770000</ele>
<time>2018-08-18T03:42:10Z</time>
<speed>0.03</speed>
</trkpt>
<trkpt lat="-6.968955" lon="-34.834999">
<ele>-48.980000</ele>
<time>2018-08-18T03:47:25Z</time>
<speed>0.00</speed>
</trkpt>
<trkpt lat="-6.968743" lon="-34.834908">
<ele>-23.820000</ele>
<time>2018-08-18T03:52:39Z</time>
<speed>0.00</speed>
</trkpt>
<trkpt lat="-6.968344" lon="-34.834690">
<ele>61.840000</ele>
<time>2018-08-18T03:58:09Z</time>
<speed>0.08</speed>
</trkpt>
<trkpt lat="-6.968594" lon="-34.834843">
<ele>9.520000</ele>
<time>2018-08-18T04:03:57Z</time>
<speed>0.10</speed>
</trkpt>
<trkpt lat="-6.968576" lon="-34.834793">
<ele>3.450000</ele>
<time>2018-08-18T04:10:11Z</time>
<speed>0.00</speed>
</trkpt>
<trkpt lat="-6.968547" lon="-34.834782">
<ele>-19.369999</ele>
<time>2018-08-18T04:15:26Z</time>
<speed>0.00</speed>
</trkpt>
<trkpt lat="-6.968307" lon="-34.834881">
<ele>32.230000</ele>
<time>2018-08-18T04:20:42Z</time>
<speed>0.37</speed>
</trkpt>
<trkpt lat="-6.968621" lon="-34.834877">
<ele>-23.320000</ele>
<time>2018-08-18T04:25:58Z</time>
<speed>0.00</speed>
</trkpt>
<trkpt lat="-6.968709" lon="-34.834759">
<ele>-30.260000</ele>
<time>2018-08-18T04:31:13Z</time>
<speed>0.00</speed>
</trkpt>
<trkpt lat="-6.968650" lon="-34.834866">
<ele>-18.619999</ele>
<time>2018-08-18T04:36:28Z</time>
<speed>0.00</speed>
</trkpt>
<trkpt lat="-6.968644" lon="-34.834782">
<ele>5.960000</ele>
<time>2018-08-18T04:41:42Z</time>
<speed>0.00</speed>
</trkpt>
<trkpt lat="-6.968669" lon="-34.834862">
<ele>-17.500000</ele>
<time>2018-08-18T04:46:57Z</time>
<speed>0.00</speed>
</trkpt>
<trkpt lat="-6.968659" lon="-34.834793">
<ele>0.420000</ele>
<time>2018-08-18T04:52:11Z</time>
<speed>0.00</speed>
</trkpt>
<trkpt lat="-6.968669" lon="-34.834862">
<ele>11.309999</ele>
<time>2018-08-18T04:57:26Z</time>
<speed>0.00</speed>
</trkpt>
<trkpt lat="-6.968709" lon="-34.834805">
<ele>16.180000</ele>
<time>2018-08-18T05:02:44Z</time>
<speed>0.58</speed>
</trkpt>
<trkpt lat="-6.968781" lon="-34.834808">
<ele>-17.400000</ele>
<time>2018-08-18T05:07:59Z</time>
<speed>0.00</speed>
</trkpt>
<trkpt lat="-6.968645" lon="-34.834816">
<ele>5.850000</ele>
<time>2018-08-18T05:13:13Z</time>
<speed>0.00</speed>
</trkpt>
<trkpt lat="-6.968583" lon="-34.834831">
<ele>-29.340000</ele>
<time>2018-08-18T05:18:28Z</time>
<speed>0.06</speed>
</trkpt>
<trkpt lat="-6.968568" lon="-34.834820">
<ele>-7.610000</ele>
<time>2018-08-18T05:23:43Z</time>
<speed>0.00</speed>
</trkpt>
<trkpt lat="-6.968668" lon="-34.834854">
<ele>-28.439999</ele>
<time>2018-08-18T05:28:59Z</time>
<speed>0.16</speed>
</trkpt>
<trkpt lat="-6.968699" lon="-34.834816">
<ele>-5.080000</ele>
<time>2018-08-18T05:34:32Z</time>
<speed>0.43</speed>
</trkpt>
<trkpt lat="-6.968606" lon="-34.834873">
<ele>-70.839996</ele>
<time>2018-08-18T05:40:01Z</time>
<speed>0.00</speed>
</trkpt>
<trkpt lat="-6.968671" lon="-34.834755">
<ele>30.529999</ele>
<time>2018-08-18T05:45:19Z</time>
<speed>0.46</speed>
</trkpt>
<trkpt lat="-6.968645" lon="-34.834846">
<ele>3.170000</ele>
<time>2018-08-18T05:50:47Z</time>
<speed>0.06</speed>
</trkpt>
<trkpt lat="-6.968676" lon="-34.834827">
<ele>9.610000</ele>
<time>2018-08-18T05:56:14Z</time>
<speed>0.99</speed>
</trkpt>
<trkpt lat="-6.968657" lon="-34.834885">
<ele>18.869999</ele>
<time>2018-08-18T06:02:01Z</time>
<speed>0.42</speed>
</trkpt>
<trkpt lat="-6.968623" lon="-34.834896">
<ele>39.129997</ele>
<time>2018-08-18T06:07:56Z</time>
<speed>0.26</speed>
</trkpt>
<trkpt lat="-6.968613" lon="-34.834824">
<ele>26.889999</ele>
<time>2018-08-18T06:14:59Z</time>
<speed>0.25</speed>
</trkpt>
<trkpt lat="-6.968581" lon="-34.834843">
<ele>13.009999</ele>
<time>2018-08-18T06:22:24Z</time>
<speed>0.15</speed>
</trkpt>
<trkpt lat="-6.968637" lon="-34.834919">
<ele>6.580000</ele>
<time>2018-08-18T06:29:09Z</time>
<speed>0.35</speed>
</trkpt>
<trkpt lat="-6.968732" lon="-34.835011">
<ele>13.870000</ele>
<time>2018-08-18T06:35:58Z</time>
<speed>0.17</speed>
</trkpt>
<trkpt lat="-6.968595" lon="-34.834805">
<ele>25.320000</ele>
<time>2018-08-18T06:43:20Z</time>
<speed>0.21</speed>
</trkpt>
<trkpt lat="-6.968628" lon="-34.834869">
<ele>-2.710000</ele>
<time>2018-08-18T06:51:47Z</time>
<speed>0.00</speed>
</trkpt>
<trkpt lat="-6.968551" lon="-34.834854">
<ele>-11.050000</ele>
<time>2018-08-18T06:57:01Z</time>
<speed>0.00</speed>
</trkpt>
<trkpt lat="-6.968545" lon="-34.834782">
<ele>20.500000</ele>
<time>2018-08-18T07:02:15Z</time>
<speed>0.00</speed>
</trkpt>
<trkpt lat="-6.968590" lon="-34.834740">
<ele>32.279999</ele>
<time>2018-08-18T07:07:28Z</time>
<speed>0.00</speed>
</trkpt>
<trkpt lat="-6.968563" lon="-34.834755">
<ele>22.219999</ele>
<time>2018-08-18T07:12:41Z</time>
<speed>0.00</speed>
</trkpt>
<trkpt lat="-6.968563" lon="-34.834694">
<ele>18.969999</ele>
<time>2018-08-18T07:17:56Z</time>
<speed>0.00</speed>
</trkpt>
<trkpt lat="-6.968545" lon="-34.834820">
<ele>21.219999</ele>
<time>2018-08-18T07:23:10Z</time>
<speed>0.60</speed>
</trkpt>
<trkpt lat="-6.968657" lon="-34.834793">
<ele>4.570000</ele>
<time>2018-08-18T07:28:26Z</time>
<speed>0.00</speed>
</trkpt>
<trkpt lat="-6.968826" lon="-34.834812">
<ele>-13.450000</ele>
<time>2018-08-18T07:33:40Z</time>
<speed>0.00</speed>
</trkpt>
<trkpt lat="-6.968618" lon="-34.834801">
<ele>21.570000</ele>
<time>2018-08-18T07:38:54Z</time>
<speed>0.00</speed>
</trkpt>
<trkpt lat="-6.968755" lon="-34.834782">
<ele>15.830000</ele>
<time>2018-08-18T07:44:08Z</time>
<speed>0.00</speed>
</trkpt>
<trkpt lat="-6.968601" lon="-34.834934">
<ele>-1.390000</ele>
<time>2018-08-18T07:49:23Z</time>
<speed>0.00</speed>
</trkpt>
<trkpt lat="-6.968817" lon="-34.834793">
<ele>36.270000</ele>
<time>2018-08-18T07:54:37Z</time>
<speed>0.00</speed>
</trkpt>
<trkpt lat="-6.968739" lon="-34.834942">
<ele>-20.490000</ele>
<time>2018-08-18T08:00:02Z</time>
<speed>0.14</speed>
</trkpt>
<trkpt lat="-6.968697" lon="-34.834774">
<ele>-4.500000</ele>
<time>2018-08-18T08:05:20Z</time>
<speed>0.18</speed>
</trkpt>
<trkpt lat="-6.968597" lon="-34.834709">
<ele>13.880000</ele>
<time>2018-08-18T08:10:33Z</time>
<speed>0.06</speed>
</trkpt>
<trkpt lat="-6.968307" lon="-34.834702">
<ele>45.200001</ele>
<time>2018-08-18T08:16:01Z</time>
<speed>0.81</speed>
</trkpt>
<trkpt lat="-6.968508" lon="-34.834801">
<ele>13.170000</ele>
<time>2018-08-18T08:21:27Z</time>
<speed>0.17</speed>
</trkpt>
<trkpt lat="-6.968606" lon="-34.834713">
<ele>-2.940000</ele>
<time>2018-08-18T08:26:42Z</time>
<speed>0.26</speed>
</trkpt>
<trkpt lat="-6.968631" lon="-34.834854">
<ele>-0.830000</ele>
<time>2018-08-18T08:31:56Z</time>
<speed>0.14</speed>
</trkpt>
<trkpt lat="-6.968665" lon="-34.834866">
<ele>-12.509999</ele>
<time>2018-08-18T08:37:20Z</time>
<speed>0.29</speed>
</trkpt>
<trkpt lat="-6.968629" lon="-34.835201">
<ele>28.599998</ele>
<time>2018-08-18T08:43:01Z</time>
<speed>0.40</speed>
</trkpt>
<trkpt lat="-6.968656" lon="-34.835018">
<ele>-3.910000</ele>
<time>2018-08-18T08:48:54Z</time>
<speed>0.00</speed>
</trkpt>
<trkpt lat="-6.968760" lon="-34.834919">
<ele>-17.129999</ele>
<time>2018-08-18T08:54:11Z</time>
<speed>0.00</speed>
</trkpt>
<trkpt lat="-6.968751" lon="-34.834717">
<ele>9.880000</ele>
<time>2018-08-18T08:59:40Z</time>
<speed>0.09</speed>
</trkpt>
<trkpt lat="-6.968656" lon="-34.834892">
<ele>8.349999</ele>
<time>2018-08-18T09:05:14Z</time>
<speed>0.00</speed>
</trkpt>
<trkpt lat="-6.968614" lon="-34.834904">
<ele>4.440000</ele>
<time>2018-08-18T09:10:32Z</time>
<speed>0.40</speed>
</trkpt>
<trkpt lat="-6.968609" lon="-34.834953">
<ele>19.779999</ele>
<time>2018-08-18T09:15:46Z</time>
<speed>0.00</speed>
</trkpt>
<trkpt lat="-6.968688" lon="-34.834892">
<ele>14.040000</ele>
<time>2018-08-18T09:20:59Z</time>
<speed>0.00</speed>
</trkpt>
<trkpt lat="-6.968474" lon="-34.834595">
<ele>7.910000</ele>
<time>2018-08-18T09:26:14Z</time>
<speed>0.00</speed>
</trkpt>
<trkpt lat="-6.968647" lon="-34.834892">
<ele>8.340000</ele>
<time>2018-08-18T09:31:27Z</time>
<speed>0.00</speed>
</trkpt>
<trkpt lat="-6.968674" lon="-34.834980">
<ele>18.799999</ele>
<time>2018-08-18T09:36:40Z</time>
<speed>0.00</speed>
</trkpt>
<trkpt lat="-6.968696" lon="-34.835026">
<ele>8.320000</ele>
<time>2018-08-18T09:42:02Z</time>
<speed>0.65</speed>
</trkpt>
<trkpt lat="-6.968644" lon="-34.834652">
<ele>28.000000</ele>
<time>2018-08-18T09:47:30Z</time>
<speed>0.33</speed>
</trkpt>
<trkpt lat="-6.968584" lon="-34.834824">
<ele>33.469997</ele>
<time>2018-08-18T09:52:49Z</time>
<speed>0.76</speed>
</trkpt>
<trkpt lat="-6.968564" lon="-34.834766">
<ele>55.699997</ele>
<time>2018-08-18T09:58:11Z</time>
<speed>0.41</speed>
</trkpt>
<trkpt lat="-6.968802" lon="-34.834820">
<ele>31.129999</ele>
<time>2018-08-18T10:04:23Z</time>
<speed>0.56</speed>
</trkpt>
<trkpt lat="-6.968609" lon="-34.834763">
<ele>15.089999</ele>
<time>2018-08-18T10:13:32Z</time>
<speed>0.09</speed>
</trkpt>
<trkpt lat="-6.968733" lon="-34.834824">
<ele>25.320000</ele>
<time>2018-08-18T10:23:16Z</time>
<speed>0.00</speed>
</trkpt>
<trkpt lat="-6.968674" lon="-34.834763">
<ele>12.780000</ele>
<time>2018-08-18T10:28:39Z</time>
<speed>0.11</speed>
</trkpt>
<trkpt lat="-6.968635" lon="-34.834915">
<ele>-3.080000</ele>
<time>2018-08-18T10:35:50Z</time>
<speed>0.00</speed>
</trkpt>
<trkpt lat="-6.968704" lon="-34.834835">
<ele>10.099999</ele>
<time>2018-08-18T10:41:04Z</time>
<speed>0.00</speed>
</trkpt>
<trkpt lat="-6.968669" lon="-34.834736">
<ele>25.369999</ele>
<time>2018-08-18T10:46:20Z</time>
<speed>0.00</speed>
</trkpt>
<trkpt lat="-6.968601" lon="-34.834816">
<ele>20.500000</ele>
<time>2018-08-18T10:51:48Z</time>
<speed>0.43</speed>
</trkpt>
<trkpt lat="-6.968537" lon="-34.834732">
<ele>54.459999</ele>
<time>2018-08-18T10:57:46Z</time>
<speed>0.22</speed>
</trkpt>
<trkpt lat="-6.968626" lon="-34.834801">
<ele>25.750000</ele>
<time>2018-08-18T11:04:00Z</time>
<speed>0.09</speed>
</trkpt>
<trkpt lat="-6.968611" lon="-34.834938">
<ele>-44.110001</ele>
<time>2018-08-18T11:09:31Z</time>
<speed>0.09</speed>
</trkpt>
<trkpt lat="-6.968677" lon="-34.834873">
<ele>-12.080000</ele>
<time>2018-08-18T11:15:08Z</time>
<speed>0.14</speed>
</trkpt>
<trkpt lat="-6.968717" lon="-34.834778">
<ele>34.070000</ele>
<time>2018-08-18T11:20:23Z</time>
<speed>0.00</speed>
</trkpt>
<trkpt lat="-6.968659" lon="-34.834843">
<ele>13.150000</ele>
<time>2018-08-18T11:25:38Z</time>
<speed>0.00</speed>
</trkpt>
<trkpt lat="-6.968397" lon="-34.834881">
<ele>-31.340000</ele>
<time>2018-08-18T11:30:53Z</time>
<speed>0.00</speed>
</trkpt>
<trkpt lat="-6.968558" lon="-34.834816">
<ele>-10.370000</ele>
<time>2018-08-18T11:36:09Z</time>
<speed>0.00</speed>
</trkpt>
<trkpt lat="-6.968669" lon="-34.834839">
<ele>5.890000</ele>
<time>2018-08-18T11:41:28Z</time>
<speed>0.00</speed>
</trkpt>
<trkpt lat="-6.968648" lon="-34.834808">
<ele>18.490000</ele>
<time>2018-08-18T11:46:44Z</time>
<speed>0.00</speed>
</trkpt>
<trkpt lat="-6.968501" lon="-34.834797">
<ele>-6.320000</ele>
<time>2018-08-18T11:52:01Z</time>
<speed>0.00</speed>
</trkpt>
<trkpt lat="-6.968401" lon="-34.834805">
<ele>31.559999</ele>
<time>2018-08-18T11:57:44Z</time>
<speed>0.09</speed>
</trkpt>
<trkpt lat="-6.968532" lon="-34.834850">
<ele>11.280000</ele>
<time>2018-08-18T12:03:29Z</time>
<speed>0.19</speed>
</trkpt>
<trkpt lat="-6.968634" lon="-34.834751">
<ele>-32.959999</ele>
<time>2018-08-18T12:10:52Z</time>
<speed>0.11</speed>
</trkpt>
<trkpt lat="-6.968646" lon="-34.834827">
<ele>6.510000</ele>
<time>2018-08-18T12:19:31Z</time>
<speed>0.11</speed>
</trkpt>
<trkpt lat="-6.968587" lon="-34.834766">
<ele>25.609999</ele>
<time>2018-08-18T12:29:01Z</time>
<speed>0.00</speed>
</trkpt>
<trkpt lat="-6.968568" lon="-34.834816">
<ele>20.000000</ele>
<time>2018-08-18T12:34:17Z</time>
<speed>0.00</speed>
</trkpt>
<trkpt lat="-6.968524" lon="-34.834801">
<ele>24.250000</ele>
<time>2018-08-18T12:39:33Z</time>
<speed>0.10</speed>
</trkpt>
<trkpt lat="-6.968590" lon="-34.834805">
<ele>-8.099999</ele>
<time>2018-08-18T12:44:49Z</time>
<speed>0.16</speed>
</trkpt>
<trkpt lat="-6.968608" lon="-34.834915">
<ele>-1.720000</ele>
<time>2018-08-18T12:50:05Z</time>
<speed>0.00</speed>
</trkpt>
<trkpt lat="-6.968625" lon="-34.834858">
<ele>7.560000</ele>
<time>2018-08-18T12:55:23Z</time>
<speed>0.00</speed>
</trkpt>
<trkpt lat="-6.968673" lon="-34.834858">
<ele>-9.290000</ele>
<time>2018-08-18T13:00:40Z</time>
<speed>0.00</speed>
</trkpt>
<trkpt lat="-6.968623" lon="-34.834858">
<ele>44.110001</ele>
<time>2018-08-18T13:05:57Z</time>
<speed>0.00</speed>
</trkpt>
<trkpt lat="-6.968555" lon="-34.834694">
<ele>26.609999</ele>
<time>2018-08-18T13:11:13Z</time>
<speed>0.00</speed>
</trkpt>
<trkpt lat="-6.968611" lon="-34.834820">
<ele>-14.469999</ele>
<time>2018-08-18T13:16:30Z</time>
<speed>0.00</speed>
</trkpt>
<trkpt lat="-6.968659" lon="-34.834896">
<ele>-9.200000</ele>
<time>2018-08-18T13:21:47Z</time>
<speed>0.00</speed>
</trkpt>
<trkpt lat="-6.968623" lon="-34.834805">
<ele>-9.770000</ele>
<time>2018-08-18T13:27:03Z</time>
<speed>0.00</speed>
</trkpt>
<trkpt lat="-6.968593" lon="-34.834850">
<ele>-2.330000</ele>
<time>2018-08-18T13:32:20Z</time>
<speed>0.00</speed>
</trkpt>
<trkpt lat="-6.968668" lon="-34.834728">
<ele>18.590000</ele>
<time>2018-08-18T13:37:38Z</time>
<speed>0.00</speed>
</trkpt>
<trkpt lat="-6.968660" lon="-34.834881">
<ele>2.670000</ele>
<time>2018-08-18T13:42:56Z</time>
<speed>0.00</speed>
</trkpt>
<trkpt lat="-6.968713" lon="-34.834782">
<ele>-13.139999</ele>
<time>2018-08-18T13:48:13Z</time>
<speed>0.12</speed>
</trkpt>
<trkpt lat="-6.968662" lon="-34.834782">
<ele>23.529999</ele>
<time>2018-08-18T13:53:30Z</time>
<speed>0.00</speed>
</trkpt>
<trkpt lat="-6.968705" lon="-34.834743">
<ele>32.239998</ele>
<time>2018-08-18T13:58:47Z</time>
<speed>0.00</speed>
</trkpt>
<trkpt lat="-6.968675" lon="-34.834831">
<ele>32.669998</ele>
<time>2018-08-18T14:04:05Z</time>
<speed>0.00</speed>
</trkpt>
<trkpt lat="-6.968609" lon="-34.835011">
<ele>147.270004</ele>
<time>2018-08-18T14:09:25Z</time>
<speed>0.69</speed>
</trkpt>
<trkpt lat="-6.968567" lon="-34.834778">
<ele>4.770000</ele>
<time>2018-08-18T14:14:43Z</time>
<speed>0.00</speed>
</trkpt>
<trkpt lat="-6.968600" lon="-34.834743">
<ele>7.620000</ele>
<time>2018-08-18T14:20:01Z</time>
<speed>0.00</speed>
</trkpt>
<trkpt lat="-6.968730" lon="-34.834705">
<ele>0.380000</ele>
<time>2018-08-18T14:25:19Z</time>
<speed>0.00</speed>
</trkpt>
<trkpt lat="-6.968596" lon="-34.834728">
<ele>1.910000</ele>
<time>2018-08-18T14:30:37Z</time>
<speed>0.00</speed>
</trkpt>
<trkpt lat="-6.968724" lon="-34.834660">
<ele>9.000000</ele>
<time>2018-08-18T14:35:56Z</time>
<speed>0.00</speed>
</trkpt>
<trkpt lat="-6.968645" lon="-34.834805">
<ele>11.170000</ele>
<time>2018-08-18T14:41:16Z</time>
<speed>0.00</speed>
</trkpt>
<trkpt lat="-6.968718" lon="-34.834641">
<ele>-15.179999</ele>
<time>2018-08-18T14:46:35Z</time>
<speed>0.00</speed>
</trkpt>
<trkpt lat="-6.968629" lon="-34.834759">
<ele>1.770000</ele>
<time>2018-08-18T14:51:54Z</time>
<speed>0.00</speed>
</trkpt>
<trkpt lat="-6.968625" lon="-34.834789">
<ele>12.040000</ele>
<time>2018-08-18T14:57:13Z</time>
<speed>0.00</speed>
</trkpt>
<trkpt lat="-6.968588" lon="-34.834850">
<ele>54.279999</ele>
<time>2018-08-18T15:02:34Z</time>
<speed>0.00</speed>
</trkpt>
<trkpt lat="-6.968705" lon="-34.834766">
<ele>-10.219999</ele>
<time>2018-08-18T15:07:53Z</time>
<speed>0.00</speed>
</trkpt>
<trkpt lat="-6.968847" lon="-34.834587">
<ele>-30.219999</ele>
<time>2018-08-18T15:13:11Z</time>
<speed>0.00</speed>
</trkpt>
<trkpt lat="-6.968431" lon="-34.835125">
<ele>42.680000</ele>
<time>2018-08-18T15:18:37Z</time>
<speed>0.32</speed>
</trkpt>
<trkpt lat="-6.968585" lon="-34.834938">
<ele>25.859999</ele>
<time>2018-08-18T15:24:12Z</time>
<speed>0.16</speed>
</trkpt>
<trkpt lat="-6.968566" lon="-34.835114">
<ele>28.430000</ele>
<time>2018-08-18T15:29:41Z</time>
<speed>1.99</speed>
</trkpt>
<trkpt lat="-6.968697" lon="-34.834999">
<ele>-6.260000</ele>
<time>2018-08-18T15:35:33Z</time>
<speed>0.31</speed>
</trkpt>
<trkpt lat="-6.968604" lon="-34.835011">
<ele>23.830000</ele>
<time>2018-08-18T15:42:12Z</time>
<speed>0.00</speed>
</trkpt>
<trkpt lat="-6.968577" lon="-34.834850">
<ele>18.629999</ele>
<time>2018-08-18T15:47:31Z</time>
<speed>0.00</speed>
</trkpt>
<trkpt lat="-6.968584" lon="-34.834705">
<ele>2.030000</ele>
<time>2018-08-18T15:52:50Z</time>
<speed>0.00</speed>
</trkpt>
<trkpt lat="-6.968600" lon="-34.835011">
<ele>9.210000</ele>
<time>2018-08-18T15:58:09Z</time>
<speed>0.00</speed>
</trkpt>
<trkpt lat="-6.968594" lon="-34.834885">
<ele>7.580000</ele>
<time>2018-08-18T16:04:04Z</time>
<speed>0.00</speed>
</trkpt>
<trkpt lat="-6.968772" lon="-34.834724">
<ele>37.700001</ele>
<time>2018-08-18T16:10:04Z</time>
<speed>0.00</speed>
</trkpt>
<trkpt lat="-6.968608" lon="-34.834755">
<ele>2.640000</ele>
<time>2018-08-18T16:15:25Z</time>
<speed>0.00</speed>
</trkpt>
<trkpt lat="-6.968674" lon="-34.834766">
<ele>-5.720000</ele>
<time>2018-08-18T16:20:48Z</time>
<speed>0.00</speed>
</trkpt>
<trkpt lat="-6.968465" lon="-34.835205">
<ele>-18.449999</ele>
<time>2018-08-18T16:26:07Z</time>
<speed>0.00</speed>
</trkpt>
<trkpt lat="-6.968722" lon="-34.834564">
<ele>69.110001</ele>
<time>2018-08-18T16:31:27Z</time>
<speed>2.72</speed>
</trkpt>
<trkpt lat="-6.968637" lon="-34.834717">
<ele>-8.730000</ele>
<time>2018-08-18T16:37:00Z</time>
<speed>1.72</speed>
</trkpt>
<trkpt lat="-6.968626" lon="-34.834915">
<ele>-22.449999</ele>
<time>2018-08-18T16:42:51Z</time>
<speed>0.00</speed>
</trkpt>
<trkpt lat="-6.968597" lon="-34.834854">
<ele>1.590000</ele>
<time>2018-08-18T16:49:29Z</time>
<speed>0.00</speed>
</trkpt>
<trkpt lat="-6.968590" lon="-34.834820">
<ele>-18.650000</ele>
<time>2018-08-18T16:54:49Z</time>
<speed>0.00</speed>
</trkpt>
<trkpt lat="-6.968685" lon="-34.834877">
<ele>-20.830000</ele>
<time>2018-08-18T17:00:08Z</time>
<speed>0.15</speed>
</trkpt>
<trkpt lat="-6.968647" lon="-34.834957">
<ele>-65.199997</ele>
<time>2018-08-18T17:05:28Z</time>
<speed>0.00</speed>
</trkpt>
<trkpt lat="-6.968540" lon="-34.834789">
<ele>8.530000</ele>
<time>2018-08-18T17:10:47Z</time>
<speed>0.00</speed>
</trkpt>
<trkpt lat="-6.968520" lon="-34.834743">
<ele>31.299999</ele>
<time>2018-08-18T17:16:06Z</time>
<speed>0.00</speed>
</trkpt>
<trkpt lat="-6.968519" lon="-34.834980">
<ele>26.750000</ele>
<time>2018-08-18T17:21:25Z</time>
<speed>0.00</speed>
</trkpt>
<trkpt lat="-6.968659" lon="-34.834641">
<ele>43.219997</ele>
<time>2018-08-18T17:26:45Z</time>
<speed>0.00</speed>
</trkpt>
<trkpt lat="-6.968523" lon="-34.835072">
<ele>-22.170000</ele>
<time>2018-08-18T17:32:05Z</time>
<speed>0.00</speed>
</trkpt>
<trkpt lat="-6.968503" lon="-34.835094">
<ele>-37.610001</ele>
<time>2018-08-18T17:37:33Z</time>
<speed>0.00</speed>
</trkpt>
<trkpt lat="-6.968932" lon="-34.834435">
<ele>142.339996</ele>
<time>2018-08-18T17:42:58Z</time>
<speed>1.28</speed>
</trkpt>
<trkpt lat="-6.968671" lon="-34.834793">
<ele>28.459999</ele>
<time>2018-08-18T17:48:18Z</time>
<speed>0.00</speed>
</trkpt>
<trkpt lat="-6.968644" lon="-34.834949">
<ele>-1.130000</ele>
<time>2018-08-18T17:53:39Z</time>
<speed>0.00</speed>
</trkpt>
<trkpt lat="-6.968637" lon="-34.834778">
<ele>33.139999</ele>
<time>2018-08-18T17:59:02Z</time>
<speed>0.00</speed>
</trkpt>
<trkpt lat="-6.968524" lon="-34.834759">
<ele>27.980000</ele>
<time>2018-08-18T18:04:51Z</time>
<speed>0.00</speed>
</trkpt>
<trkpt lat="-6.968549" lon="-34.834686">
<ele>10.559999</ele>
<time>2018-08-18T18:10:11Z</time>
<speed>0.00</speed>
</trkpt>
<trkpt lat="-6.968577" lon="-34.834667">
<ele>15.179999</ele>
<time>2018-08-18T18:15:31Z</time>
<speed>0.00</speed>
</trkpt>
<trkpt lat="-6.968551" lon="-34.834801">
<ele>12.440000</ele>
<time>2018-08-18T18:20:49Z</time>
<speed>0.00</speed>
</trkpt>
<trkpt lat="-6.968613" lon="-34.834808">
<ele>-26.299999</ele>
<time>2018-08-18T18:26:08Z</time>
<speed>0.00</speed>
</trkpt>
<trkpt lat="-6.968514" lon="-34.834873">
<ele>-13.299999</ele>
<time>2018-08-18T18:31:28Z</time>
<speed>0.00</speed>
</trkpt>
<trkpt lat="-6.968604" lon="-34.834747">
<ele>10.260000</ele>
<time>2018-08-18T18:36:47Z</time>
<speed>0.00</speed>
</trkpt>
<trkpt lat="-6.968656" lon="-34.834751">
<ele>3.150000</ele>
<time>2018-08-18T18:42:15Z</time>
<speed>0.34</speed>
</trkpt>
<trkpt lat="-6.968637" lon="-34.834789">
<ele>6.040000</ele>
<time>2018-08-18T18:47:33Z</time>
<speed>0.00</speed>
</trkpt>
<trkpt lat="-6.968548" lon="-34.834724">
<ele>10.520000</ele>
<time>2018-08-18T18:52:52Z</time>
<speed>0.00</speed>
</trkpt>
<trkpt lat="-6.968684" lon="-34.834648">
<ele>20.590000</ele>
<time>2018-08-18T18:58:11Z</time>
<speed>0.00</speed>
</trkpt>
<trkpt lat="-6.968593" lon="-34.834824">
<ele>17.660000</ele>
<time>2018-08-18T19:03:43Z</time>
<speed>0.00</speed>
</trkpt>
<trkpt lat="-6.968929" lon="-34.835114">
<ele>-70.470001</ele>
<time>2018-08-18T19:09:13Z</time>
<speed>0.00</speed>
</trkpt>
<trkpt lat="-6.968835" lon="-34.834473">
<ele>69.680000</ele>
<time>2018-08-18T19:14:33Z</time>
<speed>0.00</speed>
</trkpt>
<trkpt lat="-6.968664" lon="-34.834717">
<ele>19.420000</ele>
<time>2018-08-18T19:19:52Z</time>
<speed>0.00</speed>
</trkpt>
<trkpt lat="-6.968728" lon="-34.834522">
<ele>61.509998</ele>
<time>2018-08-18T19:25:10Z</time>
<speed>0.00</speed>
</trkpt>
<trkpt lat="-6.968660" lon="-34.834900">
<ele>-14.400000</ele>
<time>2018-08-18T19:30:30Z</time>
<speed>0.00</speed>
</trkpt>
<trkpt lat="-6.968514" lon="-34.834705">
<ele>30.949999</ele>
<time>2018-08-18T19:35:48Z</time>
<speed>0.00</speed>
</trkpt>
<trkpt lat="-6.968608" lon="-34.834225">
<ele>102.899994</ele>
<time>2018-08-18T19:41:06Z</time>
<speed>0.00</speed>
</trkpt>
<trkpt lat="-6.968500" lon="-34.834511">
<ele>80.900002</ele>
<time>2018-08-18T19:46:24Z</time>
<speed>0.00</speed>
</trkpt>
<trkpt lat="-6.968454" lon="-34.834801">
<ele>48.070000</ele>
<time>2018-08-18T19:51:44Z</time>
<speed>0.00</speed>
</trkpt>
<trkpt lat="-6.968358" lon="-34.835133">
<ele>2.570000</ele>
<time>2018-08-18T19:57:02Z</time>
<speed>0.00</speed>
</trkpt>
<trkpt lat="-6.968524" lon="-34.834709">
<ele>38.549999</ele>
<time>2018-08-18T20:02:48Z</time>
<speed>0.21</speed>
</trkpt>
<trkpt lat="-6.968566" lon="-34.834965">
<ele>5.650000</ele>
<time>2018-08-18T20:08:08Z</time>
<speed>0.00</speed>
</trkpt>
<trkpt lat="-6.968537" lon="-34.834831">
<ele>1.030000</ele>
<time>2018-08-18T20:13:25Z</time>
<speed>0.00</speed>
</trkpt>
<trkpt lat="-6.968591" lon="-34.834797">
<ele>-7.080000</ele>
<time>2018-08-18T20:18:42Z</time>
<speed>0.00</speed>
</trkpt>
<trkpt lat="-6.968524" lon="-34.834938">
<ele>-7.870000</ele>
<time>2018-08-18T20:23:59Z</time>
<speed>0.00</speed>
</trkpt>
<trkpt lat="-6.968562" lon="-34.834652">
<ele>24.730000</ele>
<time>2018-08-18T20:29:19Z</time>
<speed>0.00</speed>
</trkpt>
<trkpt lat="-6.968587" lon="-34.834911">
<ele>-19.910000</ele>
<time>2018-08-18T20:34:37Z</time>
<speed>0.00</speed>
</trkpt>
<trkpt lat="-6.968625" lon="-34.834839">
<ele>-19.850000</ele>
<time>2018-08-18T20:39:54Z</time>
<speed>0.00</speed>
</trkpt>
<trkpt lat="-6.968600" lon="-34.834942">
<ele>-23.709999</ele>
<time>2018-08-18T20:45:10Z</time>
<speed>0.00</speed>
</trkpt>
<trkpt lat="-6.968644" lon="-34.834988">
<ele>-55.689999</ele>
<time>2018-08-18T20:50:27Z</time>
<speed>1.43</speed>
</trkpt>
<trkpt lat="-6.968621" lon="-34.834949">
<ele>-38.989998</ele>
<time>2018-08-18T20:55:44Z</time>
<speed>0.00</speed>
</trkpt>
<trkpt lat="-6.968600" lon="-34.834724">
<ele>-33.419998</ele>
<time>2018-08-18T21:01:16Z</time>
<speed>0.14</speed>
</trkpt>
<trkpt lat="-6.968684" lon="-34.834885">
<ele>18.779999</ele>
<time>2018-08-18T21:06:34Z</time>
<speed>0.00</speed>
</trkpt>
<trkpt lat="-6.968567" lon="-34.834774">
<ele>-15.719999</ele>
<time>2018-08-18T21:11:50Z</time>
<speed>0.00</speed>
</trkpt>
<trkpt lat="-6.968612" lon="-34.834835">
<ele>-12.230000</ele>
<time>2018-08-18T21:17:08Z</time>
<speed>0.00</speed>
</trkpt>
<trkpt lat="-6.968584" lon="-34.834976">
<ele>-14.120000</ele>
<time>2018-08-18T21:22:24Z</time>
<speed>0.00</speed>
</trkpt>
<trkpt lat="-6.968663" lon="-34.834743">
<ele>-2.830000</ele>
<time>2018-08-18T21:27:45Z</time>
<speed>0.00</speed>
</trkpt>
<trkpt lat="-6.968595" lon="-34.834858">
<ele>-29.929998</ele>
<time>2018-08-18T21:33:17Z</time>
<speed>0.32</speed>
</trkpt>
<trkpt lat="-6.968637" lon="-34.834850">
<ele>-1.190000</ele>
<time>2018-08-18T21:38:34Z</time>
<speed>0.00</speed>
</trkpt>
<trkpt lat="-6.968653" lon="-34.835083">
<ele>-69.830002</ele>
<time>2018-08-18T21:44:10Z</time>
<speed>0.15</speed>
</trkpt>
<trkpt lat="-6.968627" lon="-34.834797">
<ele>0.840000</ele>
<time>2018-08-18T21:49:42Z</time>
<speed>0.11</speed>
</trkpt>
<trkpt lat="-6.968688" lon="-34.835136">
<ele>-39.419998</ele>
<time>2018-08-18T21:55:41Z</time>
<speed>0.51</speed>
</trkpt>
<trkpt lat="-6.968502" lon="-34.834949">
<ele>-10.630000</ele>
<time>2018-08-18T22:02:26Z</time>
<speed>0.73</speed>
</trkpt>
<trkpt lat="-6.968741" lon="-34.835110">
<ele>12.620000</ele>
<time>2018-08-18T22:10:38Z</time>
<speed>0.00</speed>
</trkpt>
<trkpt lat="-6.968618" lon="-34.834839">
<ele>6.040000</ele>
<time>2018-08-18T22:15:54Z</time>
<speed>0.00</speed>
</trkpt>
<trkpt lat="-6.968626" lon="-34.834820">
<ele>10.950000</ele>
<time>2018-08-18T22:21:11Z</time>
<speed>0.00</speed>
</trkpt>
<trkpt lat="-6.968569" lon="-34.834835">
<ele>8.880000</ele>
<time>2018-08-18T22:26:37Z</time>
<speed>0.83</speed>
</trkpt>
<trkpt lat="-6.968669" lon="-34.834843">
<ele>-3.510000</ele>
<time>2018-08-18T22:31:53Z</time>
<speed>0.00</speed>
</trkpt>
<trkpt lat="-6.968555" lon="-34.835064">
<ele>30.629999</ele>
<time>2018-08-18T22:37:09Z</time>
<speed>0.00</speed>
</trkpt>
<trkpt lat="-6.968659" lon="-34.834827">
<ele>-6.850000</ele>
<time>2018-08-18T22:42:49Z</time>
<speed>0.10</speed>
</trkpt>
<trkpt lat="-6.968733" lon="-34.834961">
<ele>-12.380000</ele>
<time>2018-08-18T22:48:12Z</time>
<speed>0.00</speed>
</trkpt>
<trkpt lat="-6.968532" lon="-34.835220">
<ele>15.049999</ele>
<time>2018-08-18T22:53:38Z</time>
<speed>0.04</speed>
</trkpt>
<trkpt lat="-6.968568" lon="-34.835140">
<ele>-25.459999</ele>
<time>2018-08-18T22:58:54Z</time>
<speed>0.00</speed>
</trkpt>
<trkpt lat="-6.968612" lon="-34.835106">
<ele>-1.230000</ele>
<time>2018-08-18T23:04:15Z</time>
<speed>0.59</speed>
</trkpt>
<trkpt lat="-6.968592" lon="-34.834896">
<ele>14.219999</ele>
<time>2018-08-18T23:09:31Z</time>
<speed>0.00</speed>
</trkpt>
<trkpt lat="-6.968740" lon="-34.835373">
<ele>-40.599998</ele>
<time>2018-08-18T23:14:47Z</time>
<speed>0.00</speed>
</trkpt>
<trkpt lat="-6.968598" lon="-34.835140">
<ele>-11.690000</ele>
<time>2018-08-18T23:20:31Z</time>
<speed>0.21</speed>
</trkpt>
<trkpt lat="-6.968495" lon="-34.834797">
<ele>26.930000</ele>
<time>2018-08-18T23:25:48Z</time>
<speed>0.00</speed>
</trkpt>
<trkpt lat="-6.968515" lon="-34.834858">
<ele>28.309999</ele>
<time>2018-08-18T23:31:05Z</time>
<speed>0.00</speed>
</trkpt>
<trkpt lat="-6.968647" lon="-34.834751">
<ele>28.449999</ele>
<time>2018-08-18T23:36:48Z</time>
<speed>1.07</speed>
</trkpt>
<trkpt lat="-6.968674" lon="-34.834782">
<ele>-21.959999</ele>
<time>2018-08-18T23:42:24Z</time>
<speed>0.00</speed>
</trkpt>
<trkpt lat="-6.968642" lon="-34.835056">
<ele>5.040000</ele>
<time>2018-08-18T23:47:39Z</time>
<speed>0.00</speed>
</trkpt>
<trkpt lat="-6.968618" lon="-34.835064">
<ele>21.879999</ele>
<time>2018-08-18T23:52:54Z</time>
<speed>0.00</speed>
</trkpt>
<trkpt lat="-6.968568" lon="-34.834778">
<ele>38.730000</ele>
<time>2018-08-18T23:58:09Z</time>
<speed>0.00</speed>
</trkpt>
<trkpt lat="-6.968594" lon="-34.834862">
<ele>31.730000</ele>
<time>2018-08-19T00:03:24Z</time>
<speed>0.00</speed>
</trkpt>
<trkpt lat="-6.968415" lon="-34.835079">
<ele>76.009995</ele>
<time>2018-08-19T00:08:40Z</time>
<speed>0.00</speed>
</trkpt>
<trkpt lat="-6.968406" lon="-34.834709">
<ele>43.219997</ele>
<time>2018-08-19T00:14:02Z</time>
<speed>0.12</speed>
</trkpt>
<trkpt lat="-6.968290" lon="-34.834423">
<ele>-22.359999</ele>
<time>2018-08-19T00:19:40Z</time>
<speed>0.36</speed>
</trkpt>
<trkpt lat="-6.968573" lon="-34.834526">
<ele>12.500000</ele>
<time>2018-08-19T00:24:56Z</time>
<speed>0.00</speed>
</trkpt>
<trkpt lat="-6.968509" lon="-34.834381">
<ele>-1.980000</ele>
<time>2018-08-19T00:30:19Z</time>
<speed>0.00</speed>
</trkpt>
<trkpt lat="-6.968575" lon="-34.834766">
<ele>16.969999</ele>
<time>2018-08-19T00:35:35Z</time>
<speed>0.00</speed>
</trkpt>
<trkpt lat="-6.968580" lon="-34.834709">
<ele>21.619999</ele>
<time>2018-08-19T00:40:59Z</time>
<speed>0.11</speed>
</trkpt>
<trkpt lat="-6.968533" lon="-34.834717">
<ele>-0.750000</ele>
<time>2018-08-19T00:46:14Z</time>
<speed>0.00</speed>
</trkpt>
<trkpt lat="-6.968699" lon="-34.835068">
<ele>13.809999</ele>
<time>2018-08-19T00:51:30Z</time>
<speed>0.00</speed>
</trkpt>
<trkpt lat="-6.968608" lon="-34.834988">
<ele>-5.720000</ele>
<time>2018-08-19T00:56:46Z</time>
<speed>0.00</speed>
</trkpt>
<trkpt lat="-6.968688" lon="-34.835293">
<ele>34.139999</ele>
<time>2018-08-19T01:02:01Z</time>
<speed>0.00</speed>
</trkpt>
<trkpt lat="-6.968593" lon="-34.834904">
<ele>23.939999</ele>
<time>2018-08-19T01:07:49Z</time>
<speed>0.74</speed>
</trkpt>
<trkpt lat="-6.968595" lon="-34.835014">
<ele>48.129997</ele>
<time>2018-08-19T01:13:06Z</time>
<speed>0.00</speed>
</trkpt>
<trkpt lat="-6.968628" lon="-34.834839">
<ele>-13.750000</ele>
<time>2018-08-19T01:18:21Z</time>
<speed>0.28</speed>
</trkpt>
<trkpt lat="-6.968612" lon="-34.834824">
<ele>5.480000</ele>
<time>2018-08-19T01:23:37Z</time>
<speed>0.00</speed>
</trkpt>
<trkpt lat="-6.968614" lon="-34.834949">
<ele>4.160000</ele>
<time>2018-08-19T01:28:52Z</time>
<speed>0.00</speed>
</trkpt>
<trkpt lat="-6.968653" lon="-34.834858">
<ele>-1.190000</ele>
<time>2018-08-19T01:34:08Z</time>
<speed>0.00</speed>
</trkpt>
<trkpt lat="-6.968643" lon="-34.834801">
<ele>-6.320000</ele>
<time>2018-08-19T01:39:23Z</time>
<speed>0.00</speed>
</trkpt>
<trkpt lat="-6.968657" lon="-34.834751">
<ele>15.839999</ele>
<time>2018-08-19T01:44:36Z</time>
<speed>0.00</speed>
</trkpt>
<trkpt lat="-6.968634" lon="-34.834846">
<ele>7.670000</ele>
<time>2018-08-19T01:49:52Z</time>
<speed>0.00</speed>
</trkpt>
<trkpt lat="-6.968672" lon="-34.834713">
<ele>9.320000</ele>
<time>2018-08-19T01:55:07Z</time>
<speed>0.00</speed>
</trkpt>
<trkpt lat="-6.968605" lon="-34.834854">
<ele>-2.720000</ele>
<time>2018-08-19T02:01:01Z</time>
<speed>0.25</speed>
</trkpt>
<trkpt lat="-6.968678" lon="-34.834793">
<ele>17.029999</ele>
<time>2018-08-19T02:06:17Z</time>
<speed>0.00</speed>
</trkpt>
<trkpt lat="-6.968527" lon="-34.834885">
<ele>-16.680000</ele>
<time>2018-08-19T02:11:35Z</time>
<speed>0.00</speed>
</trkpt>
<trkpt lat="-6.968608" lon="-34.834942">
<ele>-9.059999</ele>
<time>2018-08-19T02:16:51Z</time>
<speed>0.00</speed>
</trkpt>
<trkpt lat="-6.968594" lon="-34.834721">
<ele>30.459999</ele>
<time>2018-08-19T02:22:06Z</time>
<speed>1.31</speed>
</trkpt>
<trkpt lat="-6.968502" lon="-34.835007">
<ele>-23.400000</ele>
<time>2018-08-19T02:27:21Z</time>
<speed>0.00</speed>
</trkpt>
<trkpt lat="-6.968586" lon="-34.834736">
<ele>7.230000</ele>
<time>2018-08-19T02:32:36Z</time>
<speed>0.00</speed>
</trkpt>
<trkpt lat="-6.968630" lon="-34.834824">
<ele>15.080000</ele>
<time>2018-08-19T02:37:51Z</time>
<speed>0.00</speed>
</trkpt>
<trkpt lat="-6.968618" lon="-34.834885">
<ele>11.809999</ele>
<time>2018-08-19T02:43:06Z</time>
<speed>0.00</speed>
</trkpt>
<trkpt lat="-6.968593" lon="-34.834648">
<ele>58.579998</ele>
<time>2018-08-19T02:48:21Z</time>
<speed>0.00</speed>
</trkpt>
<trkpt lat="-6.968566" lon="-34.834743">
<ele>37.559998</ele>
<time>2018-08-19T02:53:37Z</time>
<speed>0.00</speed>
</trkpt>
<trkpt lat="-6.968487" lon="-34.834663">
<ele>73.080002</ele>
<time>2018-08-19T02:58:54Z</time>
<speed>1.30</speed>
</trkpt>
</trkseg>
</trk>
<trk>
<name>20180913-105230(12)</name>
<desc>Color:004000ff</desc>
<trkseg>
<trkpt lat="-6.968397" lon="-34.834789">
<ele>39.209999</ele>
<time>2018-08-19T03:04:10Z</time>
<speed>0.00</speed>
</trkpt>
<trkpt lat="-6.968535" lon="-34.834808">
<ele>39.509998</ele>
<time>2018-08-19T03:09:29Z</time>
<speed>0.61</speed>
</trkpt>
<trkpt lat="-6.968671" lon="-34.834991">
<ele>-33.270000</ele>
<time>2018-08-19T03:14:45Z</time>
<speed>0.00</speed>
</trkpt>
<trkpt lat="-6.968659" lon="-34.834904">
<ele>-3.160000</ele>
<time>2018-08-19T03:20:01Z</time>
<speed>0.00</speed>
</trkpt>
<trkpt lat="-6.968640" lon="-34.835030">
<ele>-21.340000</ele>
<time>2018-08-19T03:25:18Z</time>
<speed>0.00</speed>
</trkpt>
<trkpt lat="-6.968370" lon="-34.834812">
<ele>71.169998</ele>
<time>2018-08-19T03:30:38Z</time>
<speed>0.76</speed>
</trkpt>
<trkpt lat="-6.968536" lon="-34.834991">
<ele>2.350000</ele>
<time>2018-08-19T03:36:06Z</time>
<speed>0.43</speed>
</trkpt>
<trkpt lat="-6.968443" lon="-34.834835">
<ele>30.010000</ele>
<time>2018-08-19T03:41:54Z</time>
<speed>0.05</speed>
</trkpt>
<trkpt lat="-6.968634" lon="-34.834839">
<ele>9.040000</ele>
<time>2018-08-19T03:48:07Z</time>
<speed>0.00</speed>
</trkpt>
<trkpt lat="-6.968577" lon="-34.834885">
<ele>33.360001</ele>
<time>2018-08-19T03:53:22Z</time>
<speed>0.00</speed>
</trkpt>
<trkpt lat="-6.968554" lon="-34.834763">
<ele>52.759998</ele>
<time>2018-08-19T03:58:37Z</time>
<speed>0.00</speed>
</trkpt>
<trkpt lat="-6.968526" lon="-34.834896">
<ele>-16.190001</ele>
<time>2018-08-19T04:03:51Z</time>
<speed>0.00</speed>
</trkpt>
<trkpt lat="-6.968575" lon="-34.834755">
<ele>-3.750000</ele>
<time>2018-08-19T04:09:06Z</time>
<speed>0.00</speed>
</trkpt>
<trkpt lat="-6.968657" lon="-34.834873">
<ele>23.910000</ele>
<time>2018-08-19T04:14:23Z</time>
<speed>0.24</speed>
</trkpt>
<trkpt lat="-6.968635" lon="-34.834877">
<ele>11.540000</ele>
<time>2018-08-19T04:19:38Z</time>
<speed>0.00</speed>
</trkpt>
<trkpt lat="-6.968610" lon="-34.834778">
<ele>9.520000</ele>
<time>2018-08-19T04:24:54Z</time>
<speed>0.33</speed>
</trkpt>
<trkpt lat="-6.968483" lon="-34.834908">
<ele>-22.389999</ele>
<time>2018-08-19T04:30:15Z</time>
<speed>0.78</speed>
</trkpt>
<trkpt lat="-6.968630" lon="-34.834827">
<ele>-29.000000</ele>
<time>2018-08-19T04:35:39Z</time>
<speed>0.36</speed>
</trkpt>
<trkpt lat="-6.968582" lon="-34.834869">
<ele>6.120000</ele>
<time>2018-08-19T04:41:03Z</time>
<speed>0.38</speed>
</trkpt>
<trkpt lat="-6.968715" lon="-34.834808">
<ele>16.190001</ele>
<time>2018-08-19T04:46:18Z</time>
<speed>0.00</speed>
</trkpt>
<trkpt lat="-6.968645" lon="-34.834766">
<ele>14.889999</ele>
<time>2018-08-19T04:51:46Z</time>
<speed>0.15</speed>
</trkpt>
<trkpt lat="-6.968576" lon="-34.835144">
<ele>24.820000</ele>
<time>2018-08-19T04:57:01Z</time>
<speed>0.00</speed>
</trkpt>
<trkpt lat="-6.968642" lon="-34.834644">
<ele>3.570000</ele>
<time>2018-08-19T05:02:16Z</time>
<speed>1.51</speed>
</trkpt>
<trkpt lat="-6.968574" lon="-34.835163">
<ele>-3.990000</ele>
<time>2018-08-19T05:07:35Z</time>
<speed>0.35</speed>
</trkpt>
<trkpt lat="-6.968513" lon="-34.834843">
<ele>-5.340000</ele>
<time>2018-08-19T05:12:53Z</time>
<speed>0.00</speed>
</trkpt>
<trkpt lat="-6.968574" lon="-34.834755">
<ele>-17.840000</ele>
<time>2018-08-19T05:18:15Z</time>
<speed>0.00</speed>
</trkpt>
<trkpt lat="-6.968632" lon="-34.834911">
<ele>10.900000</ele>
<time>2018-08-19T05:23:33Z</time>
<speed>0.00</speed>
</trkpt>
<trkpt lat="-6.968663" lon="-34.834782">
<ele>-16.699999</ele>
<time>2018-08-19T05:28:48Z</time>
<speed>0.00</speed>
</trkpt>
<trkpt lat="-6.968544" lon="-34.834904">
<ele>-30.820000</ele>
<time>2018-08-19T05:34:22Z</time>
<speed>0.13</speed>
</trkpt>
<trkpt lat="-6.968607" lon="-34.834877">
<ele>-23.840000</ele>
<time>2018-08-19T05:40:01Z</time>
<speed>0.14</speed>
</trkpt>
<trkpt lat="-6.968578" lon="-34.834770">
<ele>-3.000000</ele>
<time>2018-08-19T05:46:28Z</time>
<speed>0.58</speed>
</trkpt>
<trkpt lat="-6.968585" lon="-34.834839">
<ele>8.030000</ele>
<time>2018-08-19T05:53:00Z</time>
<speed>0.00</speed>
</trkpt>
<trkpt lat="-6.968707" lon="-34.834862">
<ele>24.920000</ele>
<time>2018-08-19T05:58:15Z</time>
<speed>0.00</speed>
</trkpt>
<trkpt lat="-6.968588" lon="-34.834766">
<ele>37.989998</ele>
<time>2018-08-19T06:03:34Z</time>
<speed>0.54</speed>
</trkpt>
<trkpt lat="-6.968600" lon="-34.834999">
<ele>23.269999</ele>
<time>2018-08-19T06:08:49Z</time>
<speed>0.00</speed>
</trkpt>
<trkpt lat="-6.968654" lon="-34.834759">
<ele>15.290000</ele>
<time>2018-08-19T06:14:08Z</time>
<speed>0.00</speed>
</trkpt>
<trkpt lat="-6.968638" lon="-34.834942">
<ele>2.100000</ele>
<time>2018-08-19T06:19:22Z</time>
<speed>0.00</speed>
</trkpt>
<trkpt lat="-6.968599" lon="-34.834736">
<ele>25.869999</ele>
<time>2018-08-19T06:24:37Z</time>
<speed>0.70</speed>
</trkpt>
<trkpt lat="-6.968634" lon="-34.835121">
<ele>-27.969999</ele>
<time>2018-08-19T06:29:57Z</time>
<speed>0.00</speed>
</trkpt>
<trkpt lat="-6.968558" lon="-34.835217">
<ele>-43.209999</ele>
<time>2018-08-19T06:35:16Z</time>
<speed>2.35</speed>
</trkpt>
<trkpt lat="-6.968595" lon="-34.834885">
<ele>12.179999</ele>
<time>2018-08-19T06:40:54Z</time>
<speed>0.09</speed>
</trkpt>
<trkpt lat="-6.968632" lon="-34.835072">
<ele>-15.580000</ele>
<time>2018-08-19T06:46:30Z</time>
<speed>0.77</speed>
</trkpt>
<trkpt lat="-6.968464" lon="-34.834713">
<ele>40.450001</ele>
<time>2018-08-19T06:53:03Z</time>
<speed>0.00</speed>
</trkpt>
<trkpt lat="-6.968462" lon="-34.835125">
<ele>-36.369999</ele>
<time>2018-08-19T06:58:20Z</time>
<speed>0.00</speed>
</trkpt>
<trkpt lat="-6.968692" lon="-34.834686">
<ele>77.009995</ele>
<time>2018-08-19T07:04:02Z</time>
<speed>0.23</speed>
</trkpt>
<trkpt lat="-6.968493" lon="-34.834904">
<ele>-1.310000</ele>
<time>2018-08-19T07:10:16Z</time>
<speed>0.00</speed>
</trkpt>
<trkpt lat="-6.968691" lon="-34.834816">
<ele>12.130000</ele>
<time>2018-08-19T07:15:31Z</time>
<speed>0.00</speed>
</trkpt>
<trkpt lat="-6.968579" lon="-34.834797">
<ele>7.120000</ele>
<time>2018-08-19T07:20:56Z</time>
<speed>0.00</speed>
</trkpt>
<trkpt lat="-6.968818" lon="-34.834438">
<ele>89.599998</ele>
<time>2018-08-19T07:26:22Z</time>
<speed>0.00</speed>
</trkpt>
<trkpt lat="-6.968459" lon="-34.835094">
<ele>-38.389999</ele>
<time>2018-08-19T07:31:50Z</time>
<speed>0.00</speed>
</trkpt>
<trkpt lat="-6.968432" lon="-34.835236">
<ele>-76.869995</ele>
<time>2018-08-19T07:37:22Z</time>
<speed>0.46</speed>
</trkpt>
<trkpt lat="-6.968518" lon="-34.835384">
<ele>-78.889999</ele>
<time>2018-08-19T07:43:47Z</time>
<speed>0.00</speed>
</trkpt>
<trkpt lat="-6.968500" lon="-34.834976">
<ele>-15.900000</ele>
<time>2018-08-19T07:50:45Z</time>
<speed>1.27</speed>
</trkpt>
<trkpt lat="-6.968692" lon="-34.834709">
<ele>-2.240000</ele>
<time>2018-08-19T07:58:23Z</time>
<speed>0.57</speed>
</trkpt>
<trkpt lat="-6.968492" lon="-34.834866">
<ele>21.670000</ele>
<time>2018-08-19T08:07:37Z</time>
<speed>0.13</speed>
</trkpt>
<trkpt lat="-6.968557" lon="-34.834846">
<ele>9.340000</ele>
<time>2018-08-19T08:17:02Z</time>
<speed>0.00</speed>
</trkpt>
<trkpt lat="-6.968574" lon="-34.834820">
<ele>12.259999</ele>
<time>2018-08-19T08:22:27Z</time>
<speed>0.16</speed>
</trkpt>
<trkpt lat="-6.968585" lon="-34.834885">
<ele>3.010000</ele>
<time>2018-08-19T08:29:18Z</time>
<speed>0.00</speed>
</trkpt>
<trkpt lat="-6.968594" lon="-34.834854">
<ele>-12.480000</ele>
<time>2018-08-19T08:35:22Z</time>
<speed>0.20</speed>
</trkpt>
<trkpt lat="-6.968633" lon="-34.834888">
<ele>-13.590000</ele>
<time>2018-08-19T08:43:50Z</time>
<speed>0.00</speed>
</trkpt>
<trkpt lat="-6.968570" lon="-34.834747">
<ele>-13.020000</ele>
<time>2018-08-19T08:49:05Z</time>
<speed>0.00</speed>
</trkpt>
<trkpt lat="-6.968617" lon="-34.834862">
<ele>4.450000</ele>
<time>2018-08-19T08:54:18Z</time>
<speed>0.00</speed>
</trkpt>
<trkpt lat="-6.968632" lon="-34.834774">
<ele>15.179999</ele>
<time>2018-08-19T08:59:33Z</time>
<speed>0.00</speed>
</trkpt>
<trkpt lat="-6.968677" lon="-34.834881">
<ele>-13.759999</ele>
<time>2018-08-19T09:04:48Z</time>
<speed>0.00</speed>
</trkpt>
<trkpt lat="-6.968707" lon="-34.834930">
<ele>-12.020000</ele>
<time>2018-08-19T09:10:02Z</time>
<speed>0.00</speed>
</trkpt>
<trkpt lat="-6.968523" lon="-34.834839">
<ele>-4.740000</ele>
<time>2018-08-19T09:15:24Z</time>
<speed>0.41</speed>
</trkpt>
<trkpt lat="-6.968568" lon="-34.834824">
<ele>25.299999</ele>
<time>2018-08-19T09:21:00Z</time>
<speed>0.19</speed>
</trkpt>
<trkpt lat="-6.968439" lon="-34.834770">
<ele>-4.360000</ele>
<time>2018-08-19T09:26:17Z</time>
<speed>0.00</speed>
</trkpt>
<trkpt lat="-6.968712" lon="-34.834991">
<ele>-47.539997</ele>
<time>2018-08-19T09:31:44Z</time>
<speed>0.40</speed>
</trkpt>
<trkpt lat="-6.968474" lon="-34.834888">
<ele>2.730000</ele>
<time>2018-08-19T09:37:16Z</time>
<speed>0.15</speed>
</trkpt>
<trkpt lat="-6.968645" lon="-34.834900">
<ele>0.530000</ele>
<time>2018-08-19T09:43:09Z</time>
<speed>0.00</speed>
</trkpt>
<trkpt lat="-6.968474" lon="-34.834831">
<ele>16.900000</ele>
<time>2018-08-19T09:48:23Z</time>
<speed>0.00</speed>
</trkpt>
<trkpt lat="-6.968637" lon="-34.834877">
<ele>18.340000</ele>
<time>2018-08-19T09:53:41Z</time>
<speed>0.00</speed>
</trkpt>
<trkpt lat="-6.968637" lon="-34.834881">
<ele>-24.010000</ele>
<time>2018-08-19T09:59:11Z</time>
<speed>0.25</speed>
</trkpt>
<trkpt lat="-6.968609" lon="-34.834885">
<ele>-17.730000</ele>
<time>2018-08-19T10:04:30Z</time>
<speed>0.42</speed>
</trkpt>
<trkpt lat="-6.968614" lon="-34.834923">
<ele>30.439999</ele>
<time>2018-08-19T10:10:00Z</time>
<speed>0.25</speed>
</trkpt>
<trkpt lat="-6.968559" lon="-34.834827">
<ele>18.820000</ele>
<time>2018-08-19T10:15:16Z</time>
<speed>0.00</speed>
</trkpt>
<trkpt lat="-6.968570" lon="-34.834843">
<ele>58.340000</ele>
<time>2018-08-19T10:20:32Z</time>
<speed>0.00</speed>
</trkpt>
<trkpt lat="-6.968613" lon="-34.834854">
<ele>39.290001</ele>
<time>2018-08-19T10:25:46Z</time>
<speed>0.02</speed>
</trkpt>
<trkpt lat="-6.968621" lon="-34.834805">
<ele>29.369999</ele>
<time>2018-08-19T10:31:01Z</time>
<speed>0.00</speed>
</trkpt>
<trkpt lat="-6.968604" lon="-34.834976">
<ele>-1.320000</ele>
<time>2018-08-19T10:36:17Z</time>
<speed>0.00</speed>
</trkpt>
<trkpt lat="-6.968543" lon="-34.834911">
<ele>2.850000</ele>
<time>2018-08-19T10:41:32Z</time>
<speed>0.00</speed>
</trkpt>
<trkpt lat="-6.968645" lon="-34.834908">
<ele>19.410000</ele>
<time>2018-08-19T10:46:49Z</time>
<speed>0.00</speed>
</trkpt>
<trkpt lat="-6.968690" lon="-34.834873">
<ele>16.400000</ele>
<time>2018-08-19T10:52:06Z</time>
<speed>0.00</speed>
</trkpt>
<trkpt lat="-6.968667" lon="-34.834843">
<ele>25.539999</ele>
<time>2018-08-19T10:57:22Z</time>
<speed>0.00</speed>
</trkpt>
<trkpt lat="-6.968493" lon="-34.834805">
<ele>14.980000</ele>
<time>2018-08-19T11:02:37Z</time>
<speed>0.00</speed>
</trkpt>
<trkpt lat="-6.968571" lon="-34.834831">
<ele>10.090000</ele>
<time>2018-08-19T11:07:53Z</time>
<speed>0.00</speed>
</trkpt>
<trkpt lat="-6.968578" lon="-34.834877">
<ele>21.080000</ele>
<time>2018-08-19T11:13:09Z</time>
<speed>0.00</speed>
</trkpt>
<trkpt lat="-6.968651" lon="-34.834732">
<ele>19.410000</ele>
<time>2018-08-19T11:18:59Z</time>
<speed>0.04</speed>
</trkpt>
<trkpt lat="-6.968603" lon="-34.834820">
<ele>-0.480000</ele>
<time>2018-08-19T11:24:15Z</time>
<speed>0.00</speed>
</trkpt>
<trkpt lat="-6.968585" lon="-34.834827">
<ele>27.410000</ele>
<time>2018-08-19T11:29:31Z</time>
<speed>0.00</speed>
</trkpt>
<trkpt lat="-6.968772" lon="-34.835003">
<ele>-26.400000</ele>
<time>2018-08-19T11:34:48Z</time>
<speed>0.00</speed>
</trkpt>
<trkpt lat="-6.968614" lon="-34.834869">
<ele>-8.570000</ele>
<time>2018-08-19T11:40:04Z</time>
<speed>0.00</speed>
</trkpt>
<trkpt lat="-6.968725" lon="-34.834888">
<ele>-0.990000</ele>
<time>2018-08-19T11:45:22Z</time>
<speed>0.00</speed>
</trkpt>
<trkpt lat="-6.968654" lon="-34.834923">
<ele>-23.889999</ele>
<time>2018-08-19T11:50:39Z</time>
<speed>0.00</speed>
</trkpt>
<trkpt lat="-6.968580" lon="-34.834858">
<ele>7.040000</ele>
<time>2018-08-19T11:55:56Z</time>
<speed>0.00</speed>
</trkpt>
<trkpt lat="-6.968629" lon="-34.834877">
<ele>-13.570000</ele>
<time>2018-08-19T12:01:15Z</time>
<speed>0.00</speed>
</trkpt>
<trkpt lat="-6.968558" lon="-34.834854">
<ele>25.209999</ele>
<time>2018-08-19T12:06:32Z</time>
<speed>0.00</speed>
</trkpt>
<trkpt lat="-6.968521" lon="-34.834846">
<ele>45.809998</ele>
<time>2018-08-19T12:12:20Z</time>
<speed>0.37</speed>
</trkpt>
<trkpt lat="-6.968842" lon="-34.834999">
<ele>19.670000</ele>
<time>2018-08-19T12:17:38Z</time>
<speed>0.00</speed>
</trkpt>
<trkpt lat="-6.968786" lon="-34.835026">
<ele>6.480000</ele>
<time>2018-08-19T12:22:56Z</time>
<speed>0.00</speed>
</trkpt>
<trkpt lat="-6.968661" lon="-34.834766">
<ele>5.870000</ele>
<time>2018-08-19T12:28:20Z</time>
<speed>1.28</speed>
</trkpt>
<trkpt lat="-6.968567" lon="-34.834785">
<ele>2.540000</ele>
<time>2018-08-19T12:33:43Z</time>
<speed>0.00</speed>
</trkpt>
<trkpt lat="-6.968830" lon="-34.835064">
<ele>-19.469999</ele>
<time>2018-08-19T12:39:01Z</time>
<speed>0.00</speed>
</trkpt>
<trkpt lat="-6.968616" lon="-34.834900">
<ele>30.010000</ele>
<time>2018-08-19T12:44:24Z</time>
<speed>0.00</speed>
</trkpt>
<trkpt lat="-6.968416" lon="-34.834702">
<ele>1.490000</ele>
<time>2018-08-19T12:49:48Z</time>
<speed>1.18</speed>
</trkpt>
<trkpt lat="-6.968602" lon="-34.834888">
<ele>1.700000</ele>
<time>2018-08-19T12:55:06Z</time>
<speed>1.40</speed>
</trkpt>
<trkpt lat="-6.968842" lon="-34.835205">
<ele>-12.410000</ele>
<time>2018-08-19T13:00:28Z</time>
<speed>0.00</speed>
</trkpt>
<trkpt lat="-6.968647" lon="-34.834892">
<ele>-10.620000</ele>
<time>2018-08-19T13:05:47Z</time>
<speed>0.00</speed>
</trkpt>
<trkpt lat="-6.968792" lon="-34.835033">
<ele>-7.840000</ele>
<time>2018-08-19T13:11:06Z</time>
<speed>1.34</speed>
</trkpt>
<trkpt lat="-6.968755" lon="-34.835117">
<ele>-0.580000</ele>
<time>2018-08-19T13:16:34Z</time>
<speed>0.00</speed>
</trkpt>
<trkpt lat="-6.968691" lon="-34.834766">
<ele>9.220000</ele>
<time>2018-08-19T13:22:02Z</time>
<speed>0.00</speed>
</trkpt>
<trkpt lat="-6.968650" lon="-34.834961">
<ele>36.910000</ele>
<time>2018-08-19T13:27:29Z</time>
<speed>0.32</speed>
</trkpt>
<trkpt lat="-6.968597" lon="-34.834755">
<ele>11.139999</ele>
<time>2018-08-19T13:32:58Z</time>
<speed>0.00</speed>
</trkpt>
<trkpt lat="-6.968636" lon="-34.834946">
<ele>-20.910000</ele>
<time>2018-08-19T13:38:29Z</time>
<speed>0.00</speed>
</trkpt>
<trkpt lat="-6.968624" lon="-34.834763">
<ele>-11.980000</ele>
<time>2018-08-19T13:43:53Z</time>
<speed>1.19</speed>
</trkpt>
<trkpt lat="-6.968667" lon="-34.834827">
<ele>1.080000</ele>
<time>2018-08-19T13:49:12Z</time>
<speed>0.00</speed>
</trkpt>
<trkpt lat="-6.968661" lon="-34.834991">
<ele>6.850000</ele>
<time>2018-08-19T13:54:39Z</time>
<speed>0.00</speed>
</trkpt>
<trkpt lat="-6.968471" lon="-34.834743">
<ele>3.210000</ele>
<time>2018-08-19T14:00:32Z</time>
<speed>0.22</speed>
</trkpt>
<trkpt lat="-6.968301" lon="-34.834732">
<ele>4.430000</ele>
<time>2018-08-19T14:07:11Z</time>
<speed>0.00</speed>
</trkpt>
<trkpt lat="-6.968600" lon="-34.834888">
<ele>6.040000</ele>
<time>2018-08-19T14:12:51Z</time>
<speed>0.15</speed>
</trkpt>
<trkpt lat="-6.968669" lon="-34.834793">
<ele>22.879999</ele>
<time>2018-08-19T14:19:11Z</time>
<speed>0.00</speed>
</trkpt>
<trkpt lat="-6.968652" lon="-34.834721">
<ele>11.630000</ele>
<time>2018-08-19T14:24:32Z</time>
<speed>0.00</speed>
</trkpt>
<trkpt lat="-6.968674" lon="-34.834656">
<ele>11.590000</ele>
<time>2018-08-19T14:29:54Z</time>
<speed>0.47</speed>
</trkpt>
<trkpt lat="-6.968671" lon="-34.834671">
<ele>9.920000</ele>
<time>2018-08-19T14:35:15Z</time>
<speed>0.08</speed>
</trkpt>
<trkpt lat="-6.968645" lon="-34.834831">
<ele>10.790000</ele>
<time>2018-08-19T14:40:57Z</time>
<speed>0.25</speed>
</trkpt>
<trkpt lat="-6.968609" lon="-34.834839">
<ele>12.200000</ele>
<time>2018-08-19T14:46:39Z</time>
<speed>0.19</speed>
</trkpt>
<trkpt lat="-6.968661" lon="-34.834888">
<ele>13.719999</ele>
<time>2018-08-19T14:53:18Z</time>
<speed>0.14</speed>
</trkpt>
<trkpt lat="-6.968630" lon="-34.834831">
<ele>26.889999</ele>
<time>2018-08-19T14:59:00Z</time>
<speed>0.18</speed>
</trkpt>
<trkpt lat="-6.968711" lon="-34.834621">
<ele>-24.369999</ele>
<time>2018-08-19T15:05:23Z</time>
<speed>0.28</speed>
</trkpt>
<trkpt lat="-6.968593" lon="-34.834332">
<ele>-26.730000</ele>
<time>2018-08-19T15:13:31Z</time>
<speed>0.24</speed>
</trkpt>
<trkpt lat="-6.968769" lon="-34.834702">
<ele>-21.260000</ele>
<time>2018-08-19T15:22:37Z</time>
<speed>0.14</speed>
</trkpt>
<trkpt lat="-6.968611" lon="-34.834713">
<ele>49.149998</ele>
<time>2018-08-19T15:32:35Z</time>
<speed>0.00</speed>
</trkpt>
<trkpt lat="-6.968350" lon="-34.835381">
<ele>95.409996</ele>
<time>2018-08-19T15:37:55Z</time>
<speed>0.00</speed>
</trkpt>
<trkpt lat="-6.968527" lon="-34.834988">
<ele>36.520000</ele>
<time>2018-08-19T15:43:16Z</time>
<speed>0.00</speed>
</trkpt>
<trkpt lat="-6.968448" lon="-34.835133">
<ele>64.500000</ele>
<time>2018-08-19T15:48:36Z</time>
<speed>0.00</speed>
</trkpt>
<trkpt lat="-6.968683" lon="-34.834766">
<ele>18.609999</ele>
<time>2018-08-19T15:53:57Z</time>
<speed>0.00</speed>
</trkpt>
<trkpt lat="-6.968615" lon="-34.834713">
<ele>-17.150000</ele>
<time>2018-08-19T15:59:17Z</time>
<speed>0.00</speed>
</trkpt>
<trkpt lat="-6.968637" lon="-34.834797">
<ele>14.799999</ele>
<time>2018-08-19T16:05:00Z</time>
<speed>0.86</speed>
</trkpt>
<trkpt lat="-6.968554" lon="-34.834770">
<ele>22.559999</ele>
<time>2018-08-19T16:10:19Z</time>
<speed>0.10</speed>
</trkpt>
<trkpt lat="-6.968598" lon="-34.834808">
<ele>11.300000</ele>
<time>2018-08-19T16:15:41Z</time>
<speed>0.07</speed>
</trkpt>
<trkpt lat="-6.968725" lon="-34.834690">
<ele>26.559999</ele>
<time>2018-08-19T16:21:04Z</time>
<speed>0.00</speed>
</trkpt>
<trkpt lat="-6.968624" lon="-34.834667">
<ele>35.459999</ele>
<time>2018-08-19T16:26:24Z</time>
<speed>0.00</speed>
</trkpt>
<trkpt lat="-6.968632" lon="-34.834801">
<ele>2.740000</ele>
<time>2018-08-19T16:31:43Z</time>
<speed>0.04</speed>
</trkpt>
<trkpt lat="-6.968708" lon="-34.834717">
<ele>20.340000</ele>
<time>2018-08-19T16:37:02Z</time>
<speed>0.01</speed>
</trkpt>
<trkpt lat="-6.968575" lon="-34.834873">
<ele>-52.189999</ele>
<time>2018-08-19T16:42:25Z</time>
<speed>0.20</speed>
</trkpt>
<trkpt lat="-6.968625" lon="-34.834846">
<ele>-2.270000</ele>
<time>2018-08-19T16:47:44Z</time>
<speed>0.00</speed>
</trkpt>
<trkpt lat="-6.968675" lon="-34.834793">
<ele>-6.480000</ele>
<time>2018-08-19T16:53:04Z</time>
<speed>0.00</speed>
</trkpt>
<trkpt lat="-6.968708" lon="-34.834763">
<ele>11.509999</ele>
<time>2018-08-19T16:58:25Z</time>
<speed>0.00</speed>
</trkpt>
<trkpt lat="-6.968637" lon="-34.834923">
<ele>6.010000</ele>
<time>2018-08-19T17:03:44Z</time>
<speed>0.00</speed>
</trkpt>
<trkpt lat="-6.968666" lon="-34.834721">
<ele>44.969997</ele>
<time>2018-08-19T17:09:21Z</time>
<speed>0.21</speed>
</trkpt>
<trkpt lat="-6.968744" lon="-34.834595">
<ele>61.020000</ele>
<time>2018-08-19T17:14:41Z</time>
<speed>0.12</speed>
</trkpt>
<trkpt lat="-6.968534" lon="-34.834457">
<ele>91.040001</ele>
<time>2018-08-19T17:20:01Z</time>
<speed>0.00</speed>
</trkpt>
<trkpt lat="-6.968790" lon="-34.834637">
<ele>38.869999</ele>
<time>2018-08-19T17:25:22Z</time>
<speed>0.00</speed>
</trkpt>
<trkpt lat="-6.968620" lon="-34.834877">
<ele>-17.309999</ele>
<time>2018-08-19T17:30:41Z</time>
<speed>0.00</speed>
</trkpt>
<trkpt lat="-6.968715" lon="-34.834740">
<ele>-7.070000</ele>
<time>2018-08-19T17:36:00Z</time>
<speed>0.00</speed>
</trkpt>
<trkpt lat="-6.968665" lon="-34.834850">
<ele>-23.240000</ele>
<time>2018-08-19T17:41:19Z</time>
<speed>0.00</speed>
</trkpt>
<trkpt lat="-6.968607" lon="-34.834900">
<ele>-5.990000</ele>
<time>2018-08-19T17:46:49Z</time>
<speed>0.10</speed>
</trkpt>
<trkpt lat="-6.968620" lon="-34.834553">
<ele>61.270000</ele>
<time>2018-08-19T17:52:10Z</time>
<speed>0.00</speed>
</trkpt>
<trkpt lat="-6.968645" lon="-34.834835">
<ele>45.829998</ele>
<time>2018-08-19T17:57:28Z</time>
<speed>0.00</speed>
</trkpt>
<trkpt lat="-6.968677" lon="-34.834831">
<ele>-4.300000</ele>
<time>2018-08-19T18:03:21Z</time>
<speed>0.27</speed>
</trkpt>
<trkpt lat="-6.968660" lon="-34.834831">
<ele>-6.010000</ele>
<time>2018-08-19T18:09:01Z</time>
<speed>0.00</speed>
</trkpt>
<trkpt lat="-6.968691" lon="-34.834911">
<ele>4.140000</ele>
<time>2018-08-19T18:14:19Z</time>
<speed>0.00</speed>
</trkpt>
<trkpt lat="-6.968668" lon="-34.834816">
<ele>12.400000</ele>
<time>2018-08-19T18:19:38Z</time>
<speed>0.00</speed>
</trkpt>
<trkpt lat="-6.968537" lon="-34.834614">
<ele>39.700001</ele>
<time>2018-08-19T18:24:57Z</time>
<speed>0.00</speed>
</trkpt>
<trkpt lat="-6.968617" lon="-34.834877">
<ele>18.080000</ele>
<time>2018-08-19T18:30:16Z</time>
<speed>0.00</speed>
</trkpt>
<trkpt lat="-6.968584" lon="-34.834824">
<ele>10.380000</ele>
<time>2018-08-19T18:35:35Z</time>
<speed>0.00</speed>
</trkpt>
<trkpt lat="-6.968603" lon="-34.834499">
<ele>48.009998</ele>
<time>2018-08-19T18:40:54Z</time>
<speed>0.00</speed>
</trkpt>
<trkpt lat="-6.968597" lon="-34.834831">
<ele>2.480000</ele>
<time>2018-08-19T18:46:14Z</time>
<speed>0.00</speed>
</trkpt>
<trkpt lat="-6.968614" lon="-34.834869">
<ele>22.340000</ele>
<time>2018-08-19T18:51:35Z</time>
<speed>0.50</speed>
</trkpt>
<trkpt lat="-6.968752" lon="-34.834778">
<ele>58.779999</ele>
<time>2018-08-19T18:56:55Z</time>
<speed>0.00</speed>
</trkpt>
<trkpt lat="-6.968608" lon="-34.834724">
<ele>56.169998</ele>
<time>2018-08-19T19:02:14Z</time>
<speed>0.00</speed>
</trkpt>
<trkpt lat="-6.968583" lon="-34.834915">
<ele>3.320000</ele>
<time>2018-08-19T19:07:32Z</time>
<speed>0.00</speed>
</trkpt>
<trkpt lat="-6.968704" lon="-34.834686">
<ele>-8.300000</ele>
<time>2018-08-19T19:12:58Z</time>
<speed>0.21</speed>
</trkpt>
<trkpt lat="-6.968515" lon="-34.834976">
<ele>-38.009998</ele>
<time>2018-08-19T19:18:36Z</time>
<speed>0.10</speed>
</trkpt>
<trkpt lat="-6.968689" lon="-34.834484">
<ele>57.289997</ele>
<time>2018-08-19T19:23:55Z</time>
<speed>0.00</speed>
</trkpt>
<trkpt lat="-6.968508" lon="-34.834660">
<ele>0.750000</ele>
<time>2018-08-19T19:29:14Z</time>
<speed>0.00</speed>
</trkpt>
<trkpt lat="-6.968576" lon="-34.834698">
<ele>-5.580000</ele>
<time>2018-08-19T19:34:32Z</time>
<speed>0.00</speed>
</trkpt>
<trkpt lat="-6.968529" lon="-34.835014">
<ele>-29.840000</ele>
<time>2018-08-19T19:39:50Z</time>
<speed>0.00</speed>
</trkpt>
<trkpt lat="-6.968427" lon="-34.834957">
<ele>-13.320000</ele>
<time>2018-08-19T19:45:26Z</time>
<speed>0.24</speed>
</trkpt>
<trkpt lat="-6.968552" lon="-34.834801">
<ele>21.350000</ele>
<time>2018-08-19T19:50:43Z</time>
<speed>0.00</speed>
</trkpt>
<trkpt lat="-6.968493" lon="-34.835014">
<ele>-18.139999</ele>
<time>2018-08-19T19:56:02Z</time>
<speed>0.00</speed>
</trkpt>
<trkpt lat="-6.968512" lon="-34.834858">
<ele>15.790000</ele>
<time>2018-08-19T20:01:48Z</time>
<speed>0.15</speed>
</trkpt>
<trkpt lat="-6.968514" lon="-34.834934">
<ele>25.619999</ele>
<time>2018-08-19T20:07:08Z</time>
<speed>0.00</speed>
</trkpt>
<trkpt lat="-6.968375" lon="-34.835030">
<ele>3.900000</ele>
<time>2018-08-19T20:12:36Z</time>
<speed>0.00</speed>
</trkpt>
<trkpt lat="-6.968608" lon="-34.834805">
<ele>25.789999</ele>
<time>2018-08-19T20:17:54Z</time>
<speed>0.00</speed>
</trkpt>
<trkpt lat="-6.968630" lon="-34.834656">
<ele>33.349998</ele>
<time>2018-08-19T20:23:12Z</time>
<speed>0.00</speed>
</trkpt>
<trkpt lat="-6.968614" lon="-34.834846">
<ele>-12.020000</ele>
<time>2018-08-19T20:28:29Z</time>
<speed>0.00</speed>
</trkpt>
<trkpt lat="-6.968754" lon="-34.834690">
<ele>10.420000</ele>
<time>2018-08-19T20:33:47Z</time>
<speed>0.00</speed>
</trkpt>
<trkpt lat="-6.968768" lon="-34.834427">
<ele>15.900000</ele>
<time>2018-08-19T20:39:10Z</time>
<speed>0.67</speed>
</trkpt>
<trkpt lat="-6.968618" lon="-34.834793">
<ele>25.760000</ele>
<time>2018-08-19T20:44:54Z</time>
<speed>0.04</speed>
</trkpt>
<trkpt lat="-6.968635" lon="-34.834805">
<ele>23.600000</ele>
<time>2018-08-19T20:50:12Z</time>
<speed>0.00</speed>
</trkpt>
<trkpt lat="-6.968701" lon="-34.834999">
<ele>-3.540000</ele>
<time>2018-08-19T20:55:28Z</time>
<speed>0.00</speed>
</trkpt>
<trkpt lat="-6.968610" lon="-34.834740">
<ele>8.940000</ele>
<time>2018-08-19T21:00:44Z</time>
<speed>0.00</speed>
</trkpt>
<trkpt lat="-6.968641" lon="-34.834789">
<ele>29.789999</ele>
<time>2018-08-19T21:06:00Z</time>
<speed>0.00</speed>
</trkpt>
<trkpt lat="-6.968656" lon="-34.834915">
<ele>14.230000</ele>
<time>2018-08-19T21:11:16Z</time>
<speed>0.00</speed>
</trkpt>
<trkpt lat="-6.968925" lon="-34.835026">
<ele>-47.309998</ele>
<time>2018-08-19T21:16:36Z</time>
<speed>0.00</speed>
</trkpt>
<trkpt lat="-6.968697" lon="-34.834599">
<ele>-3.990000</ele>
<time>2018-08-19T21:21:52Z</time>
<speed>0.00</speed>
</trkpt>
<trkpt lat="-6.968621" lon="-34.834896">
<ele>-1.290000</ele>
<time>2018-08-19T21:27:09Z</time>
<speed>0.00</speed>
</trkpt>
<trkpt lat="-6.968624" lon="-34.834854">
<ele>20.760000</ele>
<time>2018-08-19T21:32:25Z</time>
<speed>0.00</speed>
</trkpt>
<trkpt lat="-6.968583" lon="-34.835045">
<ele>-0.600000</ele>
<time>2018-08-19T21:37:41Z</time>
<speed>0.00</speed>
</trkpt>
<trkpt lat="-6.968606" lon="-34.834778">
<ele>27.570000</ele>
<time>2018-08-19T21:42:57Z</time>
<speed>0.00</speed>
</trkpt>
<trkpt lat="-6.968696" lon="-34.834965">
<ele>8.860000</ele>
<time>2018-08-19T21:48:14Z</time>
<speed>0.00</speed>
</trkpt>
<trkpt lat="-6.968597" lon="-34.834808">
<ele>10.969999</ele>
<time>2018-08-19T21:53:30Z</time>
<speed>0.00</speed>
</trkpt>
<trkpt lat="-6.968645" lon="-34.835270">
<ele>3.360000</ele>
<time>2018-08-19T21:58:48Z</time>
<speed>0.00</speed>
</trkpt>
<trkpt lat="-6.968654" lon="-34.834854">
<ele>22.750000</ele>
<time>2018-08-19T22:04:30Z</time>
<speed>0.35</speed>
</trkpt>
<trkpt lat="-6.968622" lon="-34.834881">
<ele>14.549999</ele>
<time>2018-08-19T22:09:48Z</time>
<speed>0.00</speed>
</trkpt>
<trkpt lat="-6.968653" lon="-34.834801">
<ele>-6.790000</ele>
<time>2018-08-19T22:15:03Z</time>
<speed>0.00</speed>
</trkpt>
<trkpt lat="-6.968690" lon="-34.834694">
<ele>30.250000</ele>
<time>2018-08-19T22:20:19Z</time>
<speed>0.00</speed>
</trkpt>
<trkpt lat="-6.968601" lon="-34.834888">
<ele>26.389999</ele>
<time>2018-08-19T22:25:39Z</time>
<speed>0.00</speed>
</trkpt>
<trkpt lat="-6.968683" lon="-34.834732">
<ele>30.129999</ele>
<time>2018-08-19T22:30:54Z</time>
<speed>0.00</speed>
</trkpt>
<trkpt lat="-6.968648" lon="-34.834793">
<ele>-27.129999</ele>
<time>2018-08-19T22:36:11Z</time>
<speed>0.00</speed>
</trkpt>
<trkpt lat="-6.968596" lon="-34.834820">
<ele>-1.680000</ele>
<time>2018-08-19T22:41:26Z</time>
<speed>0.00</speed>
</trkpt>
<trkpt lat="-6.968698" lon="-34.834732">
<ele>-4.010000</ele>
<time>2018-08-19T22:46:41Z</time>
<speed>0.00</speed>
</trkpt>
<trkpt lat="-6.968584" lon="-34.834705">
<ele>9.900000</ele>
<time>2018-08-19T22:51:57Z</time>
<speed>0.00</speed>
</trkpt>
<trkpt lat="-6.968503" lon="-34.834885">
<ele>-3.680000</ele>
<time>2018-08-19T22:57:16Z</time>
<speed>0.68</speed>
</trkpt>
<trkpt lat="-6.968664" lon="-34.834732">
<ele>37.380001</ele>
<time>2018-08-19T23:02:31Z</time>
<speed>0.00</speed>
</trkpt>
<trkpt lat="-6.968569" lon="-34.834919">
<ele>21.279999</ele>
<time>2018-08-19T23:07:46Z</time>
<speed>0.00</speed>
</trkpt>
<trkpt lat="-6.968711" lon="-34.834736">
<ele>21.279999</ele>
<time>2018-08-19T23:13:02Z</time>
<speed>0.00</speed>
</trkpt>
<trkpt lat="-6.968507" lon="-34.834900">
<ele>6.240000</ele>
<time>2018-08-19T23:18:19Z</time>
<speed>0.00</speed>
</trkpt>
<trkpt lat="-6.968680" lon="-34.834778">
<ele>-0.760000</ele>
<time>2018-08-19T23:23:35Z</time>
<speed>0.30</speed>
</trkpt>
<trkpt lat="-6.968656" lon="-34.834919">
<ele>28.820000</ele>
<time>2018-08-19T23:28:52Z</time>
<speed>0.00</speed>
</trkpt>
<trkpt lat="-6.968725" lon="-34.834885">
<ele>45.129997</ele>
<time>2018-08-19T23:34:07Z</time>
<speed>0.00</speed>
</trkpt>
<trkpt lat="-6.968437" lon="-34.834816">
<ele>-23.400000</ele>
<time>2018-08-19T23:39:25Z</time>
<speed>0.00</speed>
</trkpt>
<trkpt lat="-6.968672" lon="-34.834805">
<ele>7.290000</ele>
<time>2018-08-19T23:44:42Z</time>
<speed>0.04</speed>
</trkpt>
<trkpt lat="-6.968790" lon="-34.834866">
<ele>104.019997</ele>
<time>2018-08-19T23:49:58Z</time>
<speed>0.00</speed>
</trkpt>
<trkpt lat="-6.968520" lon="-34.834770">
<ele>-1.540000</ele>
<time>2018-08-19T23:55:27Z</time>
<speed>0.24</speed>
</trkpt>
<trkpt lat="-6.968662" lon="-34.834873">
<ele>14.610000</ele>
<time>2018-08-20T00:01:02Z</time>
<speed>0.03</speed>
</trkpt>
<trkpt lat="-6.968544" lon="-34.834942">
<ele>24.269999</ele>
<time>2018-08-20T00:06:18Z</time>
<speed>0.00</speed>
</trkpt>
<trkpt lat="-6.968530" lon="-34.835155">
<ele>7.100000</ele>
<time>2018-08-20T00:11:34Z</time>
<speed>0.00</speed>
</trkpt>
<trkpt lat="-6.968549" lon="-34.834858">
<ele>14.740000</ele>
<time>2018-08-20T00:16:50Z</time>
<speed>0.00</speed>
</trkpt>
<trkpt lat="-6.968656" lon="-34.834797">
<ele>4.560000</ele>
<time>2018-08-20T00:22:05Z</time>
<speed>0.00</speed>
</trkpt>
<trkpt lat="-6.968557" lon="-34.834904">
<ele>23.740000</ele>
<time>2018-08-20T00:27:20Z</time>
<speed>0.00</speed>
</trkpt>
<trkpt lat="-6.968674" lon="-34.834648">
<ele>-3.960000</ele>
<time>2018-08-20T00:32:36Z</time>
<speed>0.00</speed>
</trkpt>
<trkpt lat="-6.968609" lon="-34.834785">
<ele>4.040000</ele>
<time>2018-08-20T00:37:50Z</time>
<speed>0.00</speed>
</trkpt>
<trkpt lat="-6.968622" lon="-34.834866">
<ele>29.869999</ele>
<time>2018-08-20T00:43:05Z</time>
<speed>0.00</speed>
</trkpt>
<trkpt lat="-6.968620" lon="-34.834774">
<ele>6.800000</ele>
<time>2018-08-20T00:48:21Z</time>
<speed>0.00</speed>
</trkpt>
<trkpt lat="-6.968662" lon="-34.834805">
<ele>-25.430000</ele>
<time>2018-08-20T00:53:35Z</time>
<speed>0.40</speed>
</trkpt>
<trkpt lat="-6.968595" lon="-34.834801">
<ele>23.859999</ele>
<time>2018-08-20T00:58:48Z</time>
<speed>0.16</speed>
</trkpt>
<trkpt lat="-6.968815" lon="-34.834621">
<ele>-25.070000</ele>
<time>2018-08-20T01:04:09Z</time>
<speed>0.22</speed>
</trkpt>
<trkpt lat="-6.968633" lon="-34.834877">
<ele>21.770000</ele>
<time>2018-08-20T01:09:25Z</time>
<speed>0.00</speed>
</trkpt>
<trkpt lat="-6.968681" lon="-34.834835">
<ele>-32.840000</ele>
<time>2018-08-20T01:14:42Z</time>
<speed>0.00</speed>
</trkpt>
<trkpt lat="-6.968689" lon="-34.834946">
<ele>-15.000000</ele>
<time>2018-08-20T01:19:57Z</time>
<speed>0.00</speed>
</trkpt>
<trkpt lat="-6.968697" lon="-34.834862">
<ele>-0.970000</ele>
<time>2018-08-20T01:25:12Z</time>
<speed>0.00</speed>
</trkpt>
<trkpt lat="-6.968709" lon="-34.834873">
<ele>0.200000</ele>
<time>2018-08-20T01:30:26Z</time>
<speed>0.00</speed>
</trkpt>
<trkpt lat="-6.968653" lon="-34.834717">
<ele>-0.250000</ele>
<time>2018-08-20T01:35:40Z</time>
<speed>0.10</speed>
</trkpt>
<trkpt lat="-6.968608" lon="-34.834694">
<ele>25.920000</ele>
<time>2018-08-20T01:40:54Z</time>
<speed>0.00</speed>
</trkpt>
<trkpt lat="-6.968621" lon="-34.834778">
<ele>24.639999</ele>
<time>2018-08-20T01:46:09Z</time>
<speed>0.00</speed>
</trkpt>
<trkpt lat="-6.968632" lon="-34.834961">
<ele>7.630000</ele>
<time>2018-08-20T01:51:23Z</time>
<speed>0.00</speed>
</trkpt>
<trkpt lat="-6.968641" lon="-34.834637">
<ele>-0.700000</ele>
<time>2018-08-20T01:56:37Z</time>
<speed>0.00</speed>
</trkpt>
<trkpt lat="-6.968554" lon="-34.834839">
<ele>5.710000</ele>
<time>2018-08-20T02:02:24Z</time>
<speed>0.31</speed>
</trkpt>
<trkpt lat="-6.968642" lon="-34.834690">
<ele>10.200000</ele>
<time>2018-08-20T02:07:40Z</time>
<speed>0.00</speed>
</trkpt>
<trkpt lat="-6.968692" lon="-34.834644">
<ele>-1.480000</ele>
<time>2018-08-20T02:12:55Z</time>
<speed>0.65</speed>
</trkpt>
<trkpt lat="-6.968582" lon="-34.834785">
<ele>20.689999</ele>
<time>2018-08-20T02:18:10Z</time>
<speed>0.00</speed>
</trkpt>
<trkpt lat="-6.968647" lon="-34.834827">
<ele>6.100000</ele>
<time>2018-08-20T02:23:25Z</time>
<speed>0.00</speed>
</trkpt>
<trkpt lat="-6.968629" lon="-34.834831">
<ele>3.150000</ele>
<time>2018-08-20T02:28:40Z</time>
<speed>0.00</speed>
</trkpt>
<trkpt lat="-6.968692" lon="-34.834930">
<ele>-7.580000</ele>
<time>2018-08-20T02:33:55Z</time>
<speed>0.00</speed>
</trkpt>
<trkpt lat="-6.968664" lon="-34.834759">
<ele>19.189999</ele>
<time>2018-08-20T02:39:09Z</time>
<speed>0.49</speed>
</trkpt>
<trkpt lat="-6.968535" lon="-34.834763">
<ele>39.009998</ele>
<time>2018-08-20T02:44:24Z</time>
<speed>0.00</speed>
</trkpt>
<trkpt lat="-6.968903" lon="-34.834999">
<ele>-28.359999</ele>
<time>2018-08-20T02:49:41Z</time>
<speed>0.00</speed>
</trkpt>
<trkpt lat="-6.968658" lon="-34.834961">
<ele>8.889999</ele>
<time>2018-08-20T02:54:55Z</time>
<speed>0.00</speed>
</trkpt>
</trkseg>
</trk>
<trk>
<name>20180913-105230(13)</name>
<desc>Color:004000ff</desc>
<trkseg>
<trkpt lat="-6.968789" lon="-34.835159">
<ele>-44.439999</ele>
<time>2018-08-20T03:00:09Z</time>
<speed>0.00</speed>
</trkpt>
<trkpt lat="-6.968861" lon="-34.835155">
<ele>-52.829998</ele>
<time>2018-08-20T03:05:27Z</time>
<speed>0.13</speed>
</trkpt>
<trkpt lat="-6.968583" lon="-34.834820">
<ele>25.709999</ele>
<time>2018-08-20T03:11:00Z</time>
<speed>0.11</speed>
</trkpt>
<trkpt lat="-6.968648" lon="-34.834801">
<ele>9.099999</ele>
<time>2018-08-20T03:16:16Z</time>
<speed>0.00</speed>
</trkpt>
<trkpt lat="-6.968632" lon="-34.834892">
<ele>11.099999</ele>
<time>2018-08-20T03:21:31Z</time>
<speed>0.00</speed>
</trkpt>
<trkpt lat="-6.968696" lon="-34.834793">
<ele>19.580000</ele>
<time>2018-08-20T03:26:45Z</time>
<speed>0.13</speed>
</trkpt>
<trkpt lat="-6.968481" lon="-34.834839">
<ele>-11.250000</ele>
<time>2018-08-20T03:32:01Z</time>
<speed>0.00</speed>
</trkpt>
<trkpt lat="-6.968529" lon="-34.834869">
<ele>5.810000</ele>
<time>2018-08-20T03:37:16Z</time>
<speed>0.00</speed>
</trkpt>
<trkpt lat="-6.968490" lon="-34.834862">
<ele>27.660000</ele>
<time>2018-08-20T03:42:30Z</time>
<speed>0.00</speed>
</trkpt>
<trkpt lat="-6.968486" lon="-34.834824">
<ele>28.449999</ele>
<time>2018-08-20T03:47:43Z</time>
<speed>0.00</speed>
</trkpt>
<trkpt lat="-6.968519" lon="-34.834766">
<ele>21.709999</ele>
<time>2018-08-20T03:52:59Z</time>
<speed>0.00</speed>
</trkpt>
<trkpt lat="-6.968576" lon="-34.834721">
<ele>9.880000</ele>
<time>2018-08-20T03:58:13Z</time>
<speed>0.05</speed>
</trkpt>
<trkpt lat="-6.968642" lon="-34.834835">
<ele>16.869999</ele>
<time>2018-08-20T04:03:28Z</time>
<speed>0.00</speed>
</trkpt>
<trkpt lat="-6.968605" lon="-34.834816">
<ele>17.330000</ele>
<time>2018-08-20T04:08:43Z</time>
<speed>0.00</speed>
</trkpt>
<trkpt lat="-6.968740" lon="-34.834877">
<ele>8.700000</ele>
<time>2018-08-20T04:13:57Z</time>
<speed>0.00</speed>
</trkpt>
<trkpt lat="-6.968604" lon="-34.834805">
<ele>-17.920000</ele>
<time>2018-08-20T04:19:13Z</time>
<speed>0.00</speed>
</trkpt>
<trkpt lat="-6.968581" lon="-34.834812">
<ele>-3.910000</ele>
<time>2018-08-20T04:24:28Z</time>
<speed>0.00</speed>
</trkpt>
<trkpt lat="-6.968574" lon="-34.834892">
<ele>-36.849998</ele>
<time>2018-08-20T04:29:42Z</time>
<speed>0.00</speed>
</trkpt>
<trkpt lat="-6.968589" lon="-34.834900">
<ele>2.650000</ele>
<time>2018-08-20T04:34:57Z</time>
<speed>0.00</speed>
</trkpt>
<trkpt lat="-6.968662" lon="-34.834854">
<ele>-14.940000</ele>
<time>2018-08-20T04:40:11Z</time>
<speed>0.00</speed>
</trkpt>
<trkpt lat="-6.968626" lon="-34.834812">
<ele>-17.059999</ele>
<time>2018-08-20T04:45:27Z</time>
<speed>0.00</speed>
</trkpt>
<trkpt lat="-6.968689" lon="-34.834774">
<ele>11.380000</ele>
<time>2018-08-20T04:50:41Z</time>
<speed>0.00</speed>
</trkpt>
<trkpt lat="-6.968654" lon="-34.834751">
<ele>22.500000</ele>
<time>2018-08-20T04:55:55Z</time>
<speed>0.00</speed>
</trkpt>
<trkpt lat="-6.968672" lon="-34.834782">
<ele>-10.460000</ele>
<time>2018-08-20T05:01:09Z</time>
<speed>0.00</speed>
</trkpt>
<trkpt lat="-6.968688" lon="-34.834839">
<ele>32.630001</ele>
<time>2018-08-20T05:06:23Z</time>
<speed>0.00</speed>
</trkpt>
<trkpt lat="-6.968606" lon="-34.834831">
<ele>19.170000</ele>
<time>2018-08-20T05:11:48Z</time>
<speed>0.08</speed>
</trkpt>
<trkpt lat="-6.968665" lon="-34.834724">
<ele>12.590000</ele>
<time>2018-08-20T05:17:32Z</time>
<speed>0.11</speed>
</trkpt>
<trkpt lat="-6.968621" lon="-34.834778">
<ele>20.020000</ele>
<time>2018-08-20T05:22:49Z</time>
<speed>0.00</speed>
</trkpt>
<trkpt lat="-6.968627" lon="-34.834923">
<ele>-14.120000</ele>
<time>2018-08-20T05:28:04Z</time>
<speed>0.00</speed>
</trkpt>
<trkpt lat="-6.968637" lon="-34.834805">
<ele>9.300000</ele>
<time>2018-08-20T05:33:20Z</time>
<speed>0.00</speed>
</trkpt>
<trkpt lat="-6.968663" lon="-34.834885">
<ele>17.129999</ele>
<time>2018-08-20T05:38:34Z</time>
<speed>0.00</speed>
</trkpt>
<trkpt lat="-6.968693" lon="-34.834625">
<ele>55.360001</ele>
<time>2018-08-20T05:43:50Z</time>
<speed>0.00</speed>
</trkpt>
<trkpt lat="-6.968660" lon="-34.834675">
<ele>35.869999</ele>
<time>2018-08-20T05:49:05Z</time>
<speed>0.00</speed>
</trkpt>
<trkpt lat="-6.968560" lon="-34.834896">
<ele>11.490000</ele>
<time>2018-08-20T05:54:22Z</time>
<speed>0.13</speed>
</trkpt>
<trkpt lat="-6.968510" lon="-34.834930">
<ele>19.830000</ele>
<time>2018-08-20T06:00:03Z</time>
<speed>0.32</speed>
</trkpt>
<trkpt lat="-6.968676" lon="-34.834812">
<ele>40.629997</ele>
<time>2018-08-20T06:05:19Z</time>
<speed>0.00</speed>
</trkpt>
<trkpt lat="-6.968595" lon="-34.834808">
<ele>10.460000</ele>
<time>2018-08-20T06:11:00Z</time>
<speed>0.32</speed>
</trkpt>
<trkpt lat="-6.968613" lon="-34.834816">
<ele>12.309999</ele>
<time>2018-08-20T06:16:33Z</time>
<speed>0.00</speed>
</trkpt>
<trkpt lat="-6.968614" lon="-34.834633">
<ele>28.930000</ele>
<time>2018-08-20T06:21:46Z</time>
<speed>0.00</speed>
</trkpt>
<trkpt lat="-6.968616" lon="-34.834812">
<ele>31.070000</ele>
<time>2018-08-20T06:27:00Z</time>
<speed>0.00</speed>
</trkpt>
<trkpt lat="-6.968615" lon="-34.834888">
<ele>25.580000</ele>
<time>2018-08-20T06:32:14Z</time>
<speed>0.35</speed>
</trkpt>
<trkpt lat="-6.968596" lon="-34.834835">
<ele>12.790000</ele>
<time>2018-08-20T06:37:26Z</time>
<speed>0.18</speed>
</trkpt>
<trkpt lat="-6.968665" lon="-34.834824">
<ele>-8.840000</ele>
<time>2018-08-20T06:42:41Z</time>
<speed>0.00</speed>
</trkpt>
<trkpt lat="-6.968663" lon="-34.834797">
<ele>-4.290000</ele>
<time>2018-08-20T06:47:55Z</time>
<speed>0.00</speed>
</trkpt>
<trkpt lat="-6.968582" lon="-34.834858">
<ele>-11.120000</ele>
<time>2018-08-20T06:53:08Z</time>
<speed>0.00</speed>
</trkpt>
<trkpt lat="-6.968592" lon="-34.834782">
<ele>29.289999</ele>
<time>2018-08-20T06:58:23Z</time>
<speed>0.00</speed>
</trkpt>
<trkpt lat="-6.968688" lon="-34.834858">
<ele>8.000000</ele>
<time>2018-08-20T07:03:37Z</time>
<speed>0.09</speed>
</trkpt>
<trkpt lat="-6.968634" lon="-34.834805">
<ele>12.509999</ele>
<time>2018-08-20T07:08:55Z</time>
<speed>0.00</speed>
</trkpt>
<trkpt lat="-6.967883" lon="-34.834431">
<ele>22.549999</ele>
<time>2018-08-20T07:14:09Z</time>
<speed>1.07</speed>
</trkpt>
<trkpt lat="-6.964932" lon="-34.833942">
<ele>-19.299999</ele>
<time>2018-08-20T07:19:27Z</time>
<speed>0.55</speed>
</trkpt>
<trkpt lat="-6.965261" lon="-34.833073">
<ele>16.059999</ele>
<time>2018-08-20T07:24:44Z</time>
<speed>0.00</speed>
</trkpt>
<trkpt lat="-6.965380" lon="-34.833130">
<ele>-32.099998</ele>
<time>2018-08-20T07:30:02Z</time>
<speed>0.00</speed>
</trkpt>
<trkpt lat="-6.965453" lon="-34.833134">
<ele>-11.710000</ele>
<time>2018-08-20T07:35:21Z</time>
<speed>0.00</speed>
</trkpt>
<trkpt lat="-6.965046" lon="-34.833038">
<ele>-21.160000</ele>
<time>2018-08-20T07:40:40Z</time>
<speed>0.00</speed>
</trkpt>
<trkpt lat="-6.965081" lon="-34.833115">
<ele>-2.040000</ele>
<time>2018-08-20T07:46:01Z</time>
<speed>0.14</speed>
</trkpt>
<trkpt lat="-6.964628" lon="-34.833458">
<ele>9.650000</ele>
<time>2018-08-20T07:51:23Z</time>
<speed>0.00</speed>
</trkpt>
<trkpt lat="-6.964133" lon="-34.833359">
<ele>8.590000</ele>
<time>2018-08-20T07:56:42Z</time>
<speed>0.00</speed>
</trkpt>
<trkpt lat="-6.963582" lon="-34.833267">
<ele>7.110000</ele>
<time>2018-08-20T08:02:00Z</time>
<speed>0.00</speed>
</trkpt>
<trkpt lat="-6.962394" lon="-34.832382">
<ele>9.300000</ele>
<time>2018-08-20T08:07:17Z</time>
<speed>0.00</speed>
</trkpt>
<trkpt lat="-6.960660" lon="-34.831863">
<ele>9.410000</ele>
<time>2018-08-20T08:12:35Z</time>
<speed>0.00</speed>
</trkpt>
<trkpt lat="-6.960354" lon="-34.831825">
<ele>-0.780000</ele>
<time>2018-08-20T08:17:53Z</time>
<speed>0.39</speed>
</trkpt>
<trkpt lat="-6.960577" lon="-34.831608">
<ele>-5.370000</ele>
<time>2018-08-20T08:23:10Z</time>
<speed>0.00</speed>
</trkpt>
<trkpt lat="-6.961017" lon="-34.831001">
<ele>-1.510000</ele>
<time>2018-08-20T08:28:26Z</time>
<speed>0.00</speed>
</trkpt>
<trkpt lat="-6.960663" lon="-34.831264">
<ele>0.060000</ele>
<time>2018-08-20T08:33:42Z</time>
<speed>0.61</speed>
</trkpt>
<trkpt lat="-6.959639" lon="-34.832027">
<ele>4.690000</ele>
<time>2018-08-20T08:38:57Z</time>
<speed>0.00</speed>
</trkpt>
<trkpt lat="-6.958520" lon="-34.831501">
<ele>-7.120000</ele>
<time>2018-08-20T08:44:12Z</time>
<speed>0.00</speed>
</trkpt>
<trkpt lat="-6.958885" lon="-34.831112">
<ele>11.230000</ele>
<time>2018-08-20T08:49:28Z</time>
<speed>0.00</speed>
</trkpt>
<trkpt lat="-6.959128" lon="-34.831024">
<ele>-1.270000</ele>
<time>2018-08-20T08:54:44Z</time>
<speed>0.68</speed>
</trkpt>
<trkpt lat="-6.959310" lon="-34.830883">
<ele>9.010000</ele>
<time>2018-08-20T08:59:59Z</time>
<speed>1.54</speed>
</trkpt>
<trkpt lat="-6.959599" lon="-34.830673">
<ele>-2.370000</ele>
<time>2018-08-20T09:05:15Z</time>
<speed>0.00</speed>
</trkpt>
<trkpt lat="-6.959758" lon="-34.830490">
<ele>4.940000</ele>
<time>2018-08-20T09:10:32Z</time>
<speed>0.00</speed>
</trkpt>
<trkpt lat="-6.959703" lon="-34.830410">
<ele>6.280000</ele>
<time>2018-08-20T09:15:27Z</time>
<speed>0.00</speed>
</trkpt>
<trkpt lat="-6.959647" lon="-34.830360">
<ele>9.429999</ele>
<time>2018-08-20T09:15:36Z</time>
<speed>0.00</speed>
</trkpt>
<trkpt lat="-6.960235" lon="-34.829437">
<ele>8.950000</ele>
<time>2018-08-20T09:20:50Z</time>
<speed>0.00</speed>
</trkpt>
<trkpt lat="-6.959946" lon="-34.829369">
<ele>3.390000</ele>
<time>2018-08-20T09:26:03Z</time>
<speed>0.00</speed>
</trkpt>
<trkpt lat="-6.959009" lon="-34.829933">
<ele>7.220000</ele>
<time>2018-08-20T09:31:17Z</time>
<speed>0.00</speed>
</trkpt>
<trkpt lat="-6.958607" lon="-34.830257">
<ele>-0.610000</ele>
<time>2018-08-20T09:36:32Z</time>
<speed>0.00</speed>
</trkpt>
<trkpt lat="-6.958624" lon="-34.830273">
<ele>-1.390000</ele>
<time>2018-08-20T09:36:50Z</time>
<speed>0.00</speed>
</trkpt>
<trkpt lat="-6.959166" lon="-34.831398">
<ele>0.910000</ele>
<time>2018-08-20T09:42:12Z</time>
<speed>0.12</speed>
</trkpt>
<trkpt lat="-6.959360" lon="-34.831821">
<ele>2.460000</ele>
<time>2018-08-20T09:45:30Z</time>
<speed>0.21</speed>
</trkpt>
<trkpt lat="-6.959570" lon="-34.831604">
<ele>-0.460000</ele>
<time>2018-08-20T09:51:31Z</time>
<speed>0.37</speed>
</trkpt>
<trkpt lat="-6.959822" lon="-34.831329">
<ele>9.750000</ele>
<time>2018-08-20T09:58:24Z</time>
<speed>0.00</speed>
</trkpt>
<trkpt lat="-6.964287" lon="-34.833317">
<ele>5.260000</ele>
<time>2018-08-20T11:05:01Z</time>
<speed>0.89</speed>
</trkpt>
<trkpt lat="-6.964954" lon="-34.833595">
<ele>6.730000</ele>
<time>2018-08-20T11:10:50Z</time>
<speed>1.04</speed>
</trkpt>
<trkpt lat="-6.968579" lon="-34.834839">
<ele>23.420000</ele>
<time>2018-08-20T11:55:32Z</time>
<speed>0.04</speed>
</trkpt>
<trkpt lat="-6.968593" lon="-34.834827">
<ele>7.890000</ele>
<time>2018-08-20T12:30:19Z</time>
<speed>0.00</speed>
</trkpt>
<trkpt lat="-6.968583" lon="-34.834820">
<ele>10.889999</ele>
<time>2018-08-20T12:35:36Z</time>
<speed>0.00</speed>
</trkpt>
<trkpt lat="-6.968570" lon="-34.834778">
<ele>16.900000</ele>
<time>2018-08-20T12:40:51Z</time>
<speed>0.16</speed>
</trkpt>
<trkpt lat="-6.968583" lon="-34.834858">
<ele>6.350000</ele>
<time>2018-08-20T12:46:08Z</time>
<speed>0.00</speed>
</trkpt>
<trkpt lat="-6.968576" lon="-34.834896">
<ele>21.459999</ele>
<time>2018-08-20T12:51:24Z</time>
<speed>0.09</speed>
</trkpt>
<trkpt lat="-6.968637" lon="-34.834900">
<ele>4.840000</ele>
<time>2018-08-20T12:56:40Z</time>
<speed>0.00</speed>
</trkpt>
<trkpt lat="-6.968591" lon="-34.834850">
<ele>11.570000</ele>
<time>2018-08-20T13:01:58Z</time>
<speed>0.00</speed>
</trkpt>
<trkpt lat="-6.968669" lon="-34.834965">
<ele>6.060000</ele>
<time>2018-08-20T13:07:15Z</time>
<speed>0.15</speed>
</trkpt>
<trkpt lat="-6.968616" lon="-34.834789">
<ele>9.290000</ele>
<time>2018-08-20T13:12:31Z</time>
<speed>0.09</speed>
</trkpt>
<trkpt lat="-6.968590" lon="-34.834820">
<ele>5.460000</ele>
<time>2018-08-20T13:17:48Z</time>
<speed>0.00</speed>
</trkpt>
<trkpt lat="-6.968545" lon="-34.834702">
<ele>17.279999</ele>
<time>2018-08-20T13:23:06Z</time>
<speed>0.00</speed>
</trkpt>
<trkpt lat="-6.968618" lon="-34.834953">
<ele>10.730000</ele>
<time>2018-08-20T13:28:23Z</time>
<speed>0.00</speed>
</trkpt>
<trkpt lat="-6.968643" lon="-34.834854">
<ele>10.760000</ele>
<time>2018-08-20T13:33:40Z</time>
<speed>0.27</speed>
</trkpt>
<trkpt lat="-6.968625" lon="-34.834869">
<ele>9.760000</ele>
<time>2018-08-20T13:38:59Z</time>
<speed>0.00</speed>
</trkpt>
<trkpt lat="-6.968644" lon="-34.834999">
<ele>6.150000</ele>
<time>2018-08-20T13:44:17Z</time>
<speed>0.19</speed>
</trkpt>
<trkpt lat="-6.968643" lon="-34.834919">
<ele>13.440000</ele>
<time>2018-08-20T13:49:36Z</time>
<speed>0.00</speed>
</trkpt>
<trkpt lat="-6.968603" lon="-34.834808">
<ele>14.690000</ele>
<time>2018-08-20T13:54:54Z</time>
<speed>0.00</speed>
</trkpt>
<trkpt lat="-6.968645" lon="-34.834827">
<ele>0.000000</ele>
<time>2018-08-20T14:00:32Z</time>
<speed>0.06</speed>
</trkpt>
<trkpt lat="-6.968576" lon="-34.834885">
<ele>11.130000</ele>
<time>2018-08-20T14:05:51Z</time>
<speed>0.00</speed>
</trkpt>
<trkpt lat="-6.968603" lon="-34.834850">
<ele>27.240000</ele>
<time>2018-08-20T14:11:10Z</time>
<speed>0.00</speed>
</trkpt>
<trkpt lat="-6.968626" lon="-34.834835">
<ele>6.610000</ele>
<time>2018-08-20T14:16:29Z</time>
<speed>0.00</speed>
</trkpt>
<trkpt lat="-6.968616" lon="-34.834831">
<ele>7.440000</ele>
<time>2018-08-20T14:21:45Z</time>
<speed>0.23</speed>
</trkpt>
<trkpt lat="-6.968612" lon="-34.834820">
<ele>24.180000</ele>
<time>2018-08-20T14:27:04Z</time>
<speed>0.00</speed>
</trkpt>
<trkpt lat="-6.968614" lon="-34.834843">
<ele>16.510000</ele>
<time>2018-08-20T14:32:23Z</time>
<speed>0.00</speed>
</trkpt>
<trkpt lat="-6.968616" lon="-34.834896">
<ele>22.660000</ele>
<time>2018-08-20T14:37:41Z</time>
<speed>0.00</speed>
</trkpt>
<trkpt lat="-6.968616" lon="-34.834831">
<ele>13.820000</ele>
<time>2018-08-20T14:43:00Z</time>
<speed>0.00</speed>
</trkpt>
<trkpt lat="-6.968638" lon="-34.834808">
<ele>5.370000</ele>
<time>2018-08-20T14:48:19Z</time>
<speed>0.12</speed>
</trkpt>
<trkpt lat="-6.968604" lon="-34.834854">
<ele>13.179999</ele>
<time>2018-08-20T14:53:38Z</time>
<speed>0.00</speed>
</trkpt>
<trkpt lat="-6.968590" lon="-34.834831">
<ele>18.590000</ele>
<time>2018-08-20T14:58:58Z</time>
<speed>0.00</speed>
</trkpt>
<trkpt lat="-6.968568" lon="-34.834869">
<ele>25.269999</ele>
<time>2018-08-20T15:04:16Z</time>
<speed>0.19</speed>
</trkpt>
<trkpt lat="-6.968616" lon="-34.834808">
<ele>-4.610000</ele>
<time>2018-08-20T15:09:35Z</time>
<speed>0.00</speed>
</trkpt>
<trkpt lat="-6.968575" lon="-34.834831">
<ele>32.559998</ele>
<time>2018-08-20T15:14:54Z</time>
<speed>0.15</speed>
</trkpt>
<trkpt lat="-6.968574" lon="-34.834896">
<ele>33.070000</ele>
<time>2018-08-20T15:20:15Z</time>
<speed>0.00</speed>
</trkpt>
<trkpt lat="-6.968663" lon="-34.834763">
<ele>-15.400000</ele>
<time>2018-08-20T15:25:35Z</time>
<speed>0.00</speed>
</trkpt>
<trkpt lat="-6.968592" lon="-34.834946">
<ele>14.679999</ele>
<time>2018-08-20T15:30:55Z</time>
<speed>0.00</speed>
</trkpt>
<trkpt lat="-6.968587" lon="-34.834915">
<ele>15.330000</ele>
<time>2018-08-20T15:36:15Z</time>
<speed>0.00</speed>
</trkpt>
<trkpt lat="-6.968578" lon="-34.834862">
<ele>8.880000</ele>
<time>2018-08-20T15:41:33Z</time>
<speed>0.06</speed>
</trkpt>
<trkpt lat="-6.968645" lon="-34.834835">
<ele>17.490000</ele>
<time>2018-08-20T15:46:51Z</time>
<speed>0.08</speed>
</trkpt>
<trkpt lat="-6.968653" lon="-34.834820">
<ele>22.430000</ele>
<time>2018-08-20T15:52:12Z</time>
<speed>0.00</speed>
</trkpt>
<trkpt lat="-6.968610" lon="-34.834881">
<ele>16.980000</ele>
<time>2018-08-20T15:57:31Z</time>
<speed>0.00</speed>
</trkpt>
<trkpt lat="-6.968639" lon="-34.834888">
<ele>23.049999</ele>
<time>2018-08-20T16:02:51Z</time>
<speed>0.00</speed>
</trkpt>
<trkpt lat="-6.968559" lon="-34.834846">
<ele>9.330000</ele>
<time>2018-08-20T16:08:09Z</time>
<speed>0.14</speed>
</trkpt>
<trkpt lat="-6.968483" lon="-34.834911">
<ele>-0.380000</ele>
<time>2018-08-20T16:13:30Z</time>
<speed>0.00</speed>
</trkpt>
<trkpt lat="-6.968632" lon="-34.834805">
<ele>11.480000</ele>
<time>2018-08-20T16:18:50Z</time>
<speed>0.00</speed>
</trkpt>
<trkpt lat="-6.968565" lon="-34.834896">
<ele>7.550000</ele>
<time>2018-08-20T16:24:09Z</time>
<speed>0.12</speed>
</trkpt>
<trkpt lat="-6.968586" lon="-34.834877">
<ele>-6.040000</ele>
<time>2018-08-20T16:29:29Z</time>
<speed>0.00</speed>
</trkpt>
<trkpt lat="-6.968628" lon="-34.834827">
<ele>5.280000</ele>
<time>2018-08-20T16:34:47Z</time>
<speed>0.34</speed>
</trkpt>
<trkpt lat="-6.968618" lon="-34.834778">
<ele>16.529999</ele>
<time>2018-08-20T16:40:06Z</time>
<speed>0.00</speed>
</trkpt>
<trkpt lat="-6.968643" lon="-34.834789">
<ele>26.859999</ele>
<time>2018-08-20T16:45:25Z</time>
<speed>0.21</speed>
</trkpt>
<trkpt lat="-6.968600" lon="-34.834827">
<ele>4.260000</ele>
<time>2018-08-20T16:50:43Z</time>
<speed>0.06</speed>
</trkpt>
<trkpt lat="-6.968672" lon="-34.834709">
<ele>25.109999</ele>
<time>2018-08-20T16:56:02Z</time>
<speed>0.48</speed>
</trkpt>
<trkpt lat="-6.968621" lon="-34.834778">
<ele>29.209999</ele>
<time>2018-08-20T17:01:22Z</time>
<speed>0.00</speed>
</trkpt>
<trkpt lat="-6.968702" lon="-34.834785">
<ele>26.139999</ele>
<time>2018-08-20T17:06:40Z</time>
<speed>0.26</speed>
</trkpt>
<trkpt lat="-6.968656" lon="-34.834858">
<ele>7.050000</ele>
<time>2018-08-20T17:11:58Z</time>
<speed>0.15</speed>
</trkpt>
<trkpt lat="-6.968635" lon="-34.834759">
<ele>15.339999</ele>
<time>2018-08-20T17:17:17Z</time>
<speed>0.18</speed>
</trkpt>
<trkpt lat="-6.968657" lon="-34.834816">
<ele>6.890000</ele>
<time>2018-08-20T17:22:36Z</time>
<speed>0.00</speed>
</trkpt>
<trkpt lat="-6.968474" lon="-34.835091">
<ele>-28.830000</ele>
<time>2018-08-20T17:27:56Z</time>
<speed>0.00</speed>
</trkpt>
<trkpt lat="-6.968606" lon="-34.834839">
<ele>22.320000</ele>
<time>2018-08-20T17:33:15Z</time>
<speed>0.00</speed>
</trkpt>
<trkpt lat="-6.968609" lon="-34.834793">
<ele>26.109999</ele>
<time>2018-08-20T17:38:35Z</time>
<speed>0.00</speed>
</trkpt>
<trkpt lat="-6.968692" lon="-34.834877">
<ele>16.920000</ele>
<time>2018-08-20T17:43:54Z</time>
<speed>0.43</speed>
</trkpt>
<trkpt lat="-6.968746" lon="-34.834858">
<ele>-32.040001</ele>
<time>2018-08-20T17:49:14Z</time>
<speed>0.00</speed>
</trkpt>
<trkpt lat="-6.968621" lon="-34.834881">
<ele>-7.990000</ele>
<time>2018-08-20T17:54:33Z</time>
<speed>0.22</speed>
</trkpt>
<trkpt lat="-6.968625" lon="-34.834850">
<ele>11.099999</ele>
<time>2018-08-20T18:00:26Z</time>
<speed>0.00</speed>
</trkpt>
<trkpt lat="-6.968586" lon="-34.834827">
<ele>-11.730000</ele>
<time>2018-08-20T18:05:45Z</time>
<speed>0.00</speed>
</trkpt>
<trkpt lat="-6.968631" lon="-34.834816">
<ele>1.670000</ele>
<time>2018-08-20T18:11:02Z</time>
<speed>0.15</speed>
</trkpt>
<trkpt lat="-6.968639" lon="-34.834854">
<ele>1.340000</ele>
<time>2018-08-20T18:16:20Z</time>
<speed>0.10</speed>
</trkpt>
<trkpt lat="-6.968605" lon="-34.834862">
<ele>3.290000</ele>
<time>2018-08-20T18:21:37Z</time>
<speed>0.00</speed>
</trkpt>
<trkpt lat="-6.968626" lon="-34.834774">
<ele>0.710000</ele>
<time>2018-08-20T18:26:53Z</time>
<speed>0.29</speed>
</trkpt>
<trkpt lat="-6.968603" lon="-34.834858">
<ele>7.960000</ele>
<time>2018-08-20T18:32:11Z</time>
<speed>0.00</speed>
</trkpt>
<trkpt lat="-6.968618" lon="-34.834816">
<ele>14.610000</ele>
<time>2018-08-20T18:37:28Z</time>
<speed>0.00</speed>
</trkpt>
<trkpt lat="-6.968628" lon="-34.834827">
<ele>15.030000</ele>
<time>2018-08-20T18:42:46Z</time>
<speed>0.00</speed>
</trkpt>
<trkpt lat="-6.968633" lon="-34.834835">
<ele>11.099999</ele>
<time>2018-08-20T18:48:03Z</time>
<speed>0.00</speed>
</trkpt>
<trkpt lat="-6.968587" lon="-34.834835">
<ele>17.680000</ele>
<time>2018-08-20T18:53:20Z</time>
<speed>0.07</speed>
</trkpt>
<trkpt lat="-6.968618" lon="-34.834835">
<ele>10.290000</ele>
<time>2018-08-20T18:58:38Z</time>
<speed>0.00</speed>
</trkpt>
<trkpt lat="-6.968638" lon="-34.834846">
<ele>3.090000</ele>
<time>2018-08-20T19:03:56Z</time>
<speed>0.00</speed>
</trkpt>
<trkpt lat="-6.968669" lon="-34.834824">
<ele>1.840000</ele>
<time>2018-08-20T19:09:15Z</time>
<speed>0.00</speed>
</trkpt>
<trkpt lat="-6.968648" lon="-34.834721">
<ele>24.789999</ele>
<time>2018-08-20T19:14:32Z</time>
<speed>0.00</speed>
</trkpt>
<trkpt lat="-6.968638" lon="-34.834866">
<ele>6.450000</ele>
<time>2018-08-20T19:19:50Z</time>
<speed>0.00</speed>
</trkpt>
<trkpt lat="-6.968640" lon="-34.834835">
<ele>13.490000</ele>
<time>2018-08-20T19:25:07Z</time>
<speed>0.00</speed>
</trkpt>
<trkpt lat="-6.968631" lon="-34.834827">
<ele>16.609999</ele>
<time>2018-08-20T19:30:24Z</time>
<speed>0.00</speed>
</trkpt>
<trkpt lat="-6.968588" lon="-34.834850">
<ele>12.530000</ele>
<time>2018-08-20T19:35:40Z</time>
<speed>0.23</speed>
</trkpt>
<trkpt lat="-6.968608" lon="-34.834805">
<ele>14.049999</ele>
<time>2018-08-20T19:40:57Z</time>
<speed>0.00</speed>
</trkpt>
<trkpt lat="-6.968624" lon="-34.834858">
<ele>5.860000</ele>
<time>2018-08-20T19:46:14Z</time>
<speed>0.00</speed>
</trkpt>
<trkpt lat="-6.968606" lon="-34.834862">
<ele>4.390000</ele>
<time>2018-08-20T19:51:30Z</time>
<speed>0.13</speed>
</trkpt>
<trkpt lat="-6.968587" lon="-34.834854">
<ele>9.590000</ele>
<time>2018-08-20T19:56:46Z</time>
<speed>0.00</speed>
</trkpt>
<trkpt lat="-6.968639" lon="-34.834869">
<ele>14.059999</ele>
<time>2018-08-20T20:02:03Z</time>
<speed>0.12</speed>
</trkpt>
<trkpt lat="-6.968614" lon="-34.834846">
<ele>-8.040000</ele>
<time>2018-08-20T20:07:21Z</time>
<speed>0.00</speed>
</trkpt>
<trkpt lat="-6.968582" lon="-34.834850">
<ele>26.849998</ele>
<time>2018-08-20T20:12:38Z</time>
<speed>0.07</speed>
</trkpt>
<trkpt lat="-6.968603" lon="-34.834835">
<ele>25.340000</ele>
<time>2018-08-20T20:17:52Z</time>
<speed>0.20</speed>
</trkpt>
<trkpt lat="-6.968634" lon="-34.834892">
<ele>12.099999</ele>
<time>2018-08-20T20:23:09Z</time>
<speed>0.19</speed>
</trkpt>
<trkpt lat="-6.968622" lon="-34.834827">
<ele>9.620000</ele>
<time>2018-08-20T20:28:25Z</time>
<speed>0.00</speed>
</trkpt>
<trkpt lat="-6.968646" lon="-34.834854">
<ele>15.410000</ele>
<time>2018-08-20T20:33:40Z</time>
<speed>0.11</speed>
</trkpt>
<trkpt lat="-6.968649" lon="-34.834850">
<ele>4.910000</ele>
<time>2018-08-20T20:38:56Z</time>
<speed>0.14</speed>
</trkpt>
<trkpt lat="-6.968617" lon="-34.834869">
<ele>15.210000</ele>
<time>2018-08-20T20:44:12Z</time>
<speed>0.18</speed>
</trkpt>
<trkpt lat="-6.968594" lon="-34.834785">
<ele>6.230000</ele>
<time>2018-08-20T20:49:28Z</time>
<speed>0.00</speed>
</trkpt>
<trkpt lat="-6.968626" lon="-34.834766">
<ele>24.180000</ele>
<time>2018-08-20T20:54:44Z</time>
<speed>0.00</speed>
</trkpt>
<trkpt lat="-6.968549" lon="-34.834820">
<ele>18.840000</ele>
<time>2018-08-20T21:00:01Z</time>
<speed>0.00</speed>
</trkpt>
<trkpt lat="-6.968577" lon="-34.834805">
<ele>15.990000</ele>
<time>2018-08-20T21:05:15Z</time>
<speed>0.49</speed>
</trkpt>
<trkpt lat="-6.968624" lon="-34.834858">
<ele>1.810000</ele>
<time>2018-08-20T21:10:31Z</time>
<speed>0.18</speed>
</trkpt>
<trkpt lat="-6.968631" lon="-34.834942">
<ele>8.290000</ele>
<time>2018-08-20T21:15:48Z</time>
<speed>0.00</speed>
</trkpt>
<trkpt lat="-6.968599" lon="-34.834675">
<ele>35.029999</ele>
<time>2018-08-20T21:21:05Z</time>
<speed>0.00</speed>
</trkpt>
<trkpt lat="-6.968592" lon="-34.834755">
<ele>9.030000</ele>
<time>2018-08-20T21:26:21Z</time>
<speed>0.00</speed>
</trkpt>
<trkpt lat="-6.968646" lon="-34.834892">
<ele>25.330000</ele>
<time>2018-08-20T21:31:37Z</time>
<speed>0.00</speed>
</trkpt>
<trkpt lat="-6.968608" lon="-34.834858">
<ele>13.920000</ele>
<time>2018-08-20T21:36:52Z</time>
<speed>0.00</speed>
</trkpt>
<trkpt lat="-6.968610" lon="-34.834846">
<ele>20.369999</ele>
<time>2018-08-20T21:42:10Z</time>
<speed>0.00</speed>
</trkpt>
<trkpt lat="-6.968592" lon="-34.834820">
<ele>9.830000</ele>
<time>2018-08-20T21:47:26Z</time>
<speed>0.00</speed>
</trkpt>
<trkpt lat="-6.968606" lon="-34.834801">
<ele>21.779999</ele>
<time>2018-08-20T21:52:42Z</time>
<speed>0.55</speed>
</trkpt>
<trkpt lat="-6.968589" lon="-34.834942">
<ele>19.779999</ele>
<time>2018-08-20T21:58:01Z</time>
<speed>0.00</speed>
</trkpt>
<trkpt lat="-6.968622" lon="-34.834812">
<ele>12.500000</ele>
<time>2018-08-20T22:03:51Z</time>
<speed>0.02</speed>
</trkpt>
<trkpt lat="-6.968586" lon="-34.834873">
<ele>18.309999</ele>
<time>2018-08-20T22:09:09Z</time>
<speed>0.00</speed>
</trkpt>
<trkpt lat="-6.968637" lon="-34.834846">
<ele>-1.370000</ele>
<time>2018-08-20T22:14:25Z</time>
<speed>0.00</speed>
</trkpt>
<trkpt lat="-6.968624" lon="-34.834820">
<ele>-0.010000</ele>
<time>2018-08-20T22:19:42Z</time>
<speed>0.00</speed>
</trkpt>
<trkpt lat="-6.968597" lon="-34.834839">
<ele>17.180000</ele>
<time>2018-08-20T22:24:58Z</time>
<speed>0.00</speed>
</trkpt>
<trkpt lat="-6.968704" lon="-34.835011">
<ele>-16.160000</ele>
<time>2018-08-20T22:30:22Z</time>
<speed>0.21</speed>
</trkpt>
<trkpt lat="-6.968569" lon="-34.834827">
<ele>18.920000</ele>
<time>2018-08-20T22:35:38Z</time>
<speed>0.00</speed>
</trkpt>
<trkpt lat="-6.968652" lon="-34.834904">
<ele>1.410000</ele>
<time>2018-08-20T22:41:01Z</time>
<speed>0.13</speed>
</trkpt>
<trkpt lat="-6.968692" lon="-34.834965">
<ele>-19.680000</ele>
<time>2018-08-20T22:46:18Z</time>
<speed>0.00</speed>
</trkpt>
<trkpt lat="-6.968595" lon="-34.834900">
<ele>7.430000</ele>
<time>2018-08-20T22:51:33Z</time>
<speed>0.13</speed>
</trkpt>
<trkpt lat="-6.968560" lon="-34.834900">
<ele>3.670000</ele>
<time>2018-08-20T22:56:49Z</time>
<speed>0.12</speed>
</trkpt>
<trkpt lat="-6.968640" lon="-34.834908">
<ele>-8.220000</ele>
<time>2018-08-20T23:02:05Z</time>
<speed>0.00</speed>
</trkpt>
<trkpt lat="-6.968598" lon="-34.834923">
<ele>-7.070000</ele>
<time>2018-08-20T23:07:27Z</time>
<speed>0.09</speed>
</trkpt>
<trkpt lat="-6.968582" lon="-34.834930">
<ele>-2.780000</ele>
<time>2018-08-20T23:12:43Z</time>
<speed>0.10</speed>
</trkpt>
<trkpt lat="-6.968589" lon="-34.834881">
<ele>4.500000</ele>
<time>2018-08-20T23:17:58Z</time>
<speed>0.00</speed>
</trkpt>
<trkpt lat="-6.968582" lon="-34.834846">
<ele>17.480000</ele>
<time>2018-08-20T23:23:13Z</time>
<speed>0.00</speed>
</trkpt>
<trkpt lat="-6.968600" lon="-34.834892">
<ele>12.750000</ele>
<time>2018-08-20T23:28:28Z</time>
<speed>0.00</speed>
</trkpt>
<trkpt lat="-6.968608" lon="-34.834866">
<ele>11.800000</ele>
<time>2018-08-20T23:34:00Z</time>
<speed>0.15</speed>
</trkpt>
<trkpt lat="-6.968623" lon="-34.834808">
<ele>0.990000</ele>
<time>2018-08-20T23:39:17Z</time>
<speed>0.00</speed>
</trkpt>
<trkpt lat="-6.968630" lon="-34.834873">
<ele>6.210000</ele>
<time>2018-08-20T23:44:32Z</time>
<speed>0.10</speed>
</trkpt>
<trkpt lat="-6.968653" lon="-34.834808">
<ele>7.250000</ele>
<time>2018-08-20T23:49:46Z</time>
<speed>0.00</speed>
</trkpt>
<trkpt lat="-6.968574" lon="-34.834934">
<ele>17.580000</ele>
<time>2018-08-20T23:54:59Z</time>
<speed>0.09</speed>
</trkpt>
<trkpt lat="-6.968609" lon="-34.834782">
<ele>8.920000</ele>
<time>2018-08-21T00:00:13Z</time>
<speed>0.15</speed>
</trkpt>
<trkpt lat="-6.968565" lon="-34.834759">
<ele>23.219999</ele>
<time>2018-08-21T00:05:27Z</time>
<speed>0.23</speed>
</trkpt>
<trkpt lat="-6.968596" lon="-34.834854">
<ele>20.320000</ele>
<time>2018-08-21T00:10:42Z</time>
<speed>0.00</speed>
</trkpt>
<trkpt lat="-6.968652" lon="-34.834885">
<ele>7.050000</ele>
<time>2018-08-21T00:15:57Z</time>
<speed>0.00</speed>
</trkpt>
<trkpt lat="-6.968597" lon="-34.834732">
<ele>5.920000</ele>
<time>2018-08-21T00:21:11Z</time>
<speed>0.00</speed>
</trkpt>
<trkpt lat="-6.968599" lon="-34.834824">
<ele>8.130000</ele>
<time>2018-08-21T00:26:23Z</time>
<speed>0.07</speed>
</trkpt>
<trkpt lat="-6.968626" lon="-34.834778">
<ele>0.480000</ele>
<time>2018-08-21T00:31:39Z</time>
<speed>0.22</speed>
</trkpt>
<trkpt lat="-6.968570" lon="-34.834877">
<ele>3.640000</ele>
<time>2018-08-21T00:36:53Z</time>
<speed>0.00</speed>
</trkpt>
<trkpt lat="-6.968521" lon="-34.834934">
<ele>14.650000</ele>
<time>2018-08-21T00:42:08Z</time>
<speed>0.00</speed>
</trkpt>
<trkpt lat="-6.968615" lon="-34.834877">
<ele>7.110000</ele>
<time>2018-08-21T00:47:22Z</time>
<speed>0.00</speed>
</trkpt>
<trkpt lat="-6.968592" lon="-34.834869">
<ele>8.210000</ele>
<time>2018-08-21T00:52:35Z</time>
<speed>0.25</speed>
</trkpt>
<trkpt lat="-6.968625" lon="-34.834846">
<ele>8.710000</ele>
<time>2018-08-21T00:57:49Z</time>
<speed>0.00</speed>
</trkpt>
<trkpt lat="-6.968620" lon="-34.834824">
<ele>8.770000</ele>
<time>2018-08-21T01:03:02Z</time>
<speed>0.24</speed>
</trkpt>
<trkpt lat="-6.968630" lon="-34.834923">
<ele>4.460000</ele>
<time>2018-08-21T01:08:18Z</time>
<speed>0.00</speed>
</trkpt>
<trkpt lat="-6.968586" lon="-34.834854">
<ele>12.679999</ele>
<time>2018-08-21T01:13:32Z</time>
<speed>0.00</speed>
</trkpt>
<trkpt lat="-6.968601" lon="-34.834827">
<ele>7.990000</ele>
<time>2018-08-21T01:18:45Z</time>
<speed>0.00</speed>
</trkpt>
<trkpt lat="-6.968554" lon="-34.834892">
<ele>17.520000</ele>
<time>2018-08-21T01:24:01Z</time>
<speed>0.00</speed>
</trkpt>
<trkpt lat="-6.968615" lon="-34.834785">
<ele>27.019999</ele>
<time>2018-08-21T01:29:15Z</time>
<speed>0.20</speed>
</trkpt>
<trkpt lat="-6.968603" lon="-34.834801">
<ele>25.869999</ele>
<time>2018-08-21T01:34:29Z</time>
<speed>0.00</speed>
</trkpt>
<trkpt lat="-6.968641" lon="-34.834862">
<ele>24.769999</ele>
<time>2018-08-21T01:39:44Z</time>
<speed>0.00</speed>
</trkpt>
<trkpt lat="-6.968588" lon="-34.834900">
<ele>13.270000</ele>
<time>2018-08-21T01:44:59Z</time>
<speed>0.00</speed>
</trkpt>
<trkpt lat="-6.968580" lon="-34.834881">
<ele>-5.720000</ele>
<time>2018-08-21T01:50:15Z</time>
<speed>0.00</speed>
</trkpt>
<trkpt lat="-6.968637" lon="-34.834747">
<ele>18.219999</ele>
<time>2018-08-21T01:55:30Z</time>
<speed>0.00</speed>
</trkpt>
<trkpt lat="-6.968578" lon="-34.834808">
<ele>13.049999</ele>
<time>2018-08-21T02:01:02Z</time>
<speed>0.08</speed>
</trkpt>
<trkpt lat="-6.968626" lon="-34.834831">
<ele>18.660000</ele>
<time>2018-08-21T02:06:18Z</time>
<speed>0.00</speed>
</trkpt>
<trkpt lat="-6.968607" lon="-34.834843">
<ele>3.870000</ele>
<time>2018-08-21T02:11:32Z</time>
<speed>0.04</speed>
</trkpt>
<trkpt lat="-6.968638" lon="-34.834839">
<ele>15.240000</ele>
<time>2018-08-21T02:16:47Z</time>
<speed>0.00</speed>
</trkpt>
<trkpt lat="-6.968591" lon="-34.834858">
<ele>13.429999</ele>
<time>2018-08-21T02:21:59Z</time>
<speed>0.31</speed>
</trkpt>
<trkpt lat="-6.968606" lon="-34.834911">
<ele>12.120000</ele>
<time>2018-08-21T02:27:12Z</time>
<speed>0.10</speed>
</trkpt>
<trkpt lat="-6.968610" lon="-34.834812">
<ele>10.420000</ele>
<time>2018-08-21T02:32:26Z</time>
<speed>0.17</speed>
</trkpt>
<trkpt lat="-6.968589" lon="-34.834812">
<ele>8.410000</ele>
<time>2018-08-21T02:37:40Z</time>
<speed>0.00</speed>
</trkpt>
<trkpt lat="-6.968578" lon="-34.834812">
<ele>8.910000</ele>
<time>2018-08-21T02:42:53Z</time>
<speed>0.16</speed>
</trkpt>
<trkpt lat="-6.968600" lon="-34.834770">
<ele>27.459999</ele>
<time>2018-08-21T02:48:07Z</time>
<speed>0.00</speed>
</trkpt>
<trkpt lat="-6.968620" lon="-34.834751">
<ele>4.120000</ele>
<time>2018-08-21T02:53:22Z</time>
<speed>0.00</speed>
</trkpt>
<trkpt lat="-6.968616" lon="-34.834827">
<ele>3.160000</ele>
<time>2018-08-21T02:58:36Z</time>
<speed>0.00</speed>
</trkpt>
</trkseg>
</trk>
<trk>
<name>20180913-105230(14)</name>
<desc>Color:004000ff</desc>
<trkseg>
<trkpt lat="-6.968551" lon="-34.834816">
<ele>14.929999</ele>
<time>2018-08-21T03:03:50Z</time>
<speed>0.19</speed>
</trkpt>
<trkpt lat="-6.968592" lon="-34.834827">
<ele>11.750000</ele>
<time>2018-08-21T03:09:04Z</time>
<speed>0.00</speed>
</trkpt>
<trkpt lat="-6.968644" lon="-34.834835">
<ele>34.950001</ele>
<time>2018-08-21T03:14:16Z</time>
<speed>0.08</speed>
</trkpt>
<trkpt lat="-6.968545" lon="-34.834846">
<ele>20.469999</ele>
<time>2018-08-21T03:19:32Z</time>
<speed>0.00</speed>
</trkpt>
<trkpt lat="-6.968596" lon="-34.834858">
<ele>5.940000</ele>
<time>2018-08-21T03:24:46Z</time>
<speed>0.00</speed>
</trkpt>
<trkpt lat="-6.968529" lon="-34.834885">
<ele>20.619999</ele>
<time>2018-08-21T03:30:00Z</time>
<speed>0.00</speed>
</trkpt>
<trkpt lat="-6.968568" lon="-34.834789">
<ele>3.380000</ele>
<time>2018-08-21T03:35:14Z</time>
<speed>0.00</speed>
</trkpt>
<trkpt lat="-6.968610" lon="-34.834671">
<ele>27.969999</ele>
<time>2018-08-21T03:40:29Z</time>
<speed>0.12</speed>
</trkpt>
<trkpt lat="-6.968623" lon="-34.834850">
<ele>7.140000</ele>
<time>2018-08-21T03:45:44Z</time>
<speed>0.00</speed>
</trkpt>
<trkpt lat="-6.968598" lon="-34.834862">
<ele>9.610000</ele>
<time>2018-08-21T03:50:57Z</time>
<speed>0.00</speed>
</trkpt>
<trkpt lat="-6.968613" lon="-34.834831">
<ele>19.189999</ele>
<time>2018-08-21T03:56:12Z</time>
<speed>0.00</speed>
</trkpt>
<trkpt lat="-6.968500" lon="-34.834866">
<ele>25.209999</ele>
<time>2018-08-21T04:01:25Z</time>
<speed>0.06</speed>
</trkpt>
<trkpt lat="-6.968652" lon="-34.834881">
<ele>4.660000</ele>
<time>2018-08-21T04:06:38Z</time>
<speed>0.11</speed>
</trkpt>
<trkpt lat="-6.968617" lon="-34.834850">
<ele>6.390000</ele>
<time>2018-08-21T04:11:51Z</time>
<speed>0.00</speed>
</trkpt>
<trkpt lat="-6.968603" lon="-34.834885">
<ele>14.059999</ele>
<time>2018-08-21T04:17:04Z</time>
<speed>0.09</speed>
</trkpt>
<trkpt lat="-6.968622" lon="-34.834831">
<ele>13.610000</ele>
<time>2018-08-21T04:22:17Z</time>
<speed>0.00</speed>
</trkpt>
<trkpt lat="-6.968576" lon="-34.834850">
<ele>16.629999</ele>
<time>2018-08-21T04:27:31Z</time>
<speed>0.19</speed>
</trkpt>
<trkpt lat="-6.968599" lon="-34.834915">
<ele>32.340000</ele>
<time>2018-08-21T04:32:56Z</time>
<speed>0.34</speed>
</trkpt>
<trkpt lat="-6.968602" lon="-34.834885">
<ele>18.459999</ele>
<time>2018-08-21T04:38:11Z</time>
<speed>0.00</speed>
</trkpt>
<trkpt lat="-6.968617" lon="-34.834846">
<ele>9.469999</ele>
<time>2018-08-21T04:43:26Z</time>
<speed>0.00</speed>
</trkpt>
<trkpt lat="-6.968561" lon="-34.834953">
<ele>-23.119999</ele>
<time>2018-08-21T04:48:41Z</time>
<speed>0.00</speed>
</trkpt>
<trkpt lat="-6.968619" lon="-34.834824">
<ele>20.520000</ele>
<time>2018-08-21T04:53:55Z</time>
<speed>0.00</speed>
</trkpt>
<trkpt lat="-6.968599" lon="-34.834789">
<ele>19.750000</ele>
<time>2018-08-21T04:59:09Z</time>
<speed>0.00</speed>
</trkpt>
<trkpt lat="-6.968670" lon="-34.834961">
<ele>-15.580000</ele>
<time>2018-08-21T05:04:25Z</time>
<speed>0.00</speed>
</trkpt>
<trkpt lat="-6.968668" lon="-34.834881">
<ele>10.440000</ele>
<time>2018-08-21T05:09:39Z</time>
<speed>0.00</speed>
</trkpt>
<trkpt lat="-6.968609" lon="-34.834743">
<ele>9.710000</ele>
<time>2018-08-21T05:14:53Z</time>
<speed>0.00</speed>
</trkpt>
<trkpt lat="-6.968621" lon="-34.834866">
<ele>-5.560000</ele>
<time>2018-08-21T05:20:07Z</time>
<speed>0.00</speed>
</trkpt>
<trkpt lat="-6.968568" lon="-34.834839">
<ele>17.160000</ele>
<time>2018-08-21T05:25:36Z</time>
<speed>0.11</speed>
</trkpt>
<trkpt lat="-6.968591" lon="-34.834843">
<ele>2.980000</ele>
<time>2018-08-21T05:31:17Z</time>
<speed>0.10</speed>
</trkpt>
<trkpt lat="-6.968633" lon="-34.834862">
<ele>20.230000</ele>
<time>2018-08-21T05:37:20Z</time>
<speed>0.10</speed>
</trkpt>
<trkpt lat="-6.968638" lon="-34.834919">
<ele>-6.710000</ele>
<time>2018-08-21T05:44:31Z</time>
<speed>0.00</speed>
</trkpt>
<trkpt lat="-6.968598" lon="-34.834877">
<ele>4.590000</ele>
<time>2018-08-21T05:49:44Z</time>
<speed>0.00</speed>
</trkpt>
<trkpt lat="-6.968726" lon="-34.834824">
<ele>39.660000</ele>
<time>2018-08-21T05:54:58Z</time>
<speed>0.00</speed>
</trkpt>
<trkpt lat="-6.968651" lon="-34.834850">
<ele>15.320000</ele>
<time>2018-08-21T06:00:11Z</time>
<speed>0.00</speed>
</trkpt>
<trkpt lat="-6.968468" lon="-34.834892">
<ele>-26.740000</ele>
<time>2018-08-21T06:05:25Z</time>
<speed>0.00</speed>
</trkpt>
<trkpt lat="-6.968639" lon="-34.834805">
<ele>11.969999</ele>
<time>2018-08-21T06:10:37Z</time>
<speed>0.25</speed>
</trkpt>
<trkpt lat="-6.968620" lon="-34.834812">
<ele>9.770000</ele>
<time>2018-08-21T06:15:49Z</time>
<speed>0.10</speed>
</trkpt>
<trkpt lat="-6.968665" lon="-34.834820">
<ele>-1.000000</ele>
<time>2018-08-21T06:21:03Z</time>
<speed>0.00</speed>
</trkpt>
<trkpt lat="-6.968619" lon="-34.834805">
<ele>12.009999</ele>
<time>2018-08-21T06:26:18Z</time>
<speed>0.00</speed>
</trkpt>
<trkpt lat="-6.968638" lon="-34.834789">
<ele>4.240000</ele>
<time>2018-08-21T06:31:32Z</time>
<speed>0.00</speed>
</trkpt>
<trkpt lat="-6.968591" lon="-34.834839">
<ele>6.680000</ele>
<time>2018-08-21T06:36:46Z</time>
<speed>0.00</speed>
</trkpt>
<trkpt lat="-6.968685" lon="-34.834827">
<ele>12.820000</ele>
<time>2018-08-21T06:42:00Z</time>
<speed>0.00</speed>
</trkpt>
<trkpt lat="-6.968602" lon="-34.834873">
<ele>20.000000</ele>
<time>2018-08-21T06:47:11Z</time>
<speed>0.12</speed>
</trkpt>
<trkpt lat="-6.968549" lon="-34.834896">
<ele>-22.639999</ele>
<time>2018-08-21T06:52:50Z</time>
<speed>0.13</speed>
</trkpt>
<trkpt lat="-6.968542" lon="-34.834900">
<ele>-1.490000</ele>
<time>2018-08-21T06:58:04Z</time>
<speed>0.00</speed>
</trkpt>
<trkpt lat="-6.968636" lon="-34.834839">
<ele>1.350000</ele>
<time>2018-08-21T07:03:17Z</time>
<speed>0.00</speed>
</trkpt>
<trkpt lat="-6.968647" lon="-34.834839">
<ele>0.770000</ele>
<time>2018-08-21T07:08:30Z</time>
<speed>0.00</speed>
</trkpt>
<trkpt lat="-6.968606" lon="-34.834927">
<ele>12.880000</ele>
<time>2018-08-21T07:13:45Z</time>
<speed>0.16</speed>
</trkpt>
<trkpt lat="-6.968552" lon="-34.834808">
<ele>28.309999</ele>
<time>2018-08-21T07:18:59Z</time>
<speed>0.00</speed>
</trkpt>
<trkpt lat="-6.968659" lon="-34.834843">
<ele>14.200000</ele>
<time>2018-08-21T07:24:12Z</time>
<speed>0.00</speed>
</trkpt>
<trkpt lat="-6.968688" lon="-34.834843">
<ele>3.630000</ele>
<time>2018-08-21T07:29:25Z</time>
<speed>0.00</speed>
</trkpt>
<trkpt lat="-6.968616" lon="-34.834904">
<ele>12.880000</ele>
<time>2018-08-21T07:34:38Z</time>
<speed>0.00</speed>
</trkpt>
<trkpt lat="-6.968596" lon="-34.834843">
<ele>11.340000</ele>
<time>2018-08-21T07:39:54Z</time>
<speed>0.00</speed>
</trkpt>
<trkpt lat="-6.968580" lon="-34.834846">
<ele>18.920000</ele>
<time>2018-08-21T07:45:18Z</time>
<speed>0.21</speed>
</trkpt>
<trkpt lat="-6.968632" lon="-34.834835">
<ele>14.320000</ele>
<time>2018-08-21T07:50:32Z</time>
<speed>0.00</speed>
</trkpt>
<trkpt lat="-6.968645" lon="-34.834812">
<ele>2.960000</ele>
<time>2018-08-21T07:55:48Z</time>
<speed>0.00</speed>
</trkpt>
<trkpt lat="-6.968617" lon="-34.834854">
<ele>0.220000</ele>
<time>2018-08-21T08:01:33Z</time>
<speed>0.12</speed>
</trkpt>
<trkpt lat="-6.968622" lon="-34.834835">
<ele>28.189999</ele>
<time>2018-08-21T08:06:47Z</time>
<speed>0.00</speed>
</trkpt>
<trkpt lat="-6.968620" lon="-34.834824">
<ele>14.650000</ele>
<time>2018-08-21T08:12:00Z</time>
<speed>0.00</speed>
</trkpt>
<trkpt lat="-6.968639" lon="-34.834866">
<ele>-11.110000</ele>
<time>2018-08-21T08:17:13Z</time>
<speed>0.00</speed>
</trkpt>
<trkpt lat="-6.968639" lon="-34.834888">
<ele>8.889999</ele>
<time>2018-08-21T08:22:27Z</time>
<speed>0.00</speed>
</trkpt>
<trkpt lat="-6.968530" lon="-34.834660">
<ele>65.939995</ele>
<time>2018-08-21T08:27:47Z</time>
<speed>0.00</speed>
</trkpt>
<trkpt lat="-6.968622" lon="-34.834789">
<ele>29.580000</ele>
<time>2018-08-21T08:33:03Z</time>
<speed>0.53</speed>
</trkpt>
<trkpt lat="-6.968638" lon="-34.834797">
<ele>21.379999</ele>
<time>2018-08-21T08:38:16Z</time>
<speed>0.00</speed>
</trkpt>
<trkpt lat="-6.968662" lon="-34.834904">
<ele>8.990000</ele>
<time>2018-08-21T08:43:29Z</time>
<speed>0.00</speed>
</trkpt>
<trkpt lat="-6.968552" lon="-34.834782">
<ele>20.559999</ele>
<time>2018-08-21T08:48:45Z</time>
<speed>0.00</speed>
</trkpt>
<trkpt lat="-6.968606" lon="-34.834732">
<ele>-11.380000</ele>
<time>2018-08-21T08:54:04Z</time>
<speed>0.00</speed>
</trkpt>
<trkpt lat="-6.968564" lon="-34.834694">
<ele>20.670000</ele>
<time>2018-08-21T08:59:18Z</time>
<speed>0.00</speed>
</trkpt>
<trkpt lat="-6.968617" lon="-34.834763">
<ele>6.390000</ele>
<time>2018-08-21T09:04:37Z</time>
<speed>0.00</speed>
</trkpt>
<trkpt lat="-6.968628" lon="-34.834911">
<ele>8.340000</ele>
<time>2018-08-21T09:10:19Z</time>
<speed>0.12</speed>
</trkpt>
<trkpt lat="-6.968577" lon="-34.834816">
<ele>5.520000</ele>
<time>2018-08-21T09:15:54Z</time>
<speed>0.00</speed>
</trkpt>
<trkpt lat="-6.968593" lon="-34.834835">
<ele>36.189999</ele>
<time>2018-08-21T09:21:09Z</time>
<speed>0.00</speed>
</trkpt>
<trkpt lat="-6.968633" lon="-34.834812">
<ele>32.309998</ele>
<time>2018-08-21T09:26:27Z</time>
<speed>0.51</speed>
</trkpt>
<trkpt lat="-6.968634" lon="-34.834789">
<ele>5.010000</ele>
<time>2018-08-21T09:31:39Z</time>
<speed>0.00</speed>
</trkpt>
<trkpt lat="-6.968646" lon="-34.834900">
<ele>16.459999</ele>
<time>2018-08-21T09:36:51Z</time>
<speed>0.00</speed>
</trkpt>
<trkpt lat="-6.968584" lon="-34.834812">
<ele>45.669998</ele>
<time>2018-08-21T09:42:04Z</time>
<speed>0.00</speed>
</trkpt>
<trkpt lat="-6.968599" lon="-34.834789">
<ele>18.980000</ele>
<time>2018-08-21T09:47:19Z</time>
<speed>0.00</speed>
</trkpt>
<trkpt lat="-6.968647" lon="-34.834877">
<ele>15.120000</ele>
<time>2018-08-21T09:52:34Z</time>
<speed>0.16</speed>
</trkpt>
<trkpt lat="-6.968587" lon="-34.834801">
<ele>-0.740000</ele>
<time>2018-08-21T09:57:47Z</time>
<speed>0.08</speed>
</trkpt>
<trkpt lat="-6.968534" lon="-34.834759">
<ele>24.750000</ele>
<time>2018-08-21T10:03:02Z</time>
<speed>0.46</speed>
</trkpt>
<trkpt lat="-6.968685" lon="-34.835052">
<ele>10.940000</ele>
<time>2018-08-21T10:08:20Z</time>
<speed>0.00</speed>
</trkpt>
<trkpt lat="-6.968670" lon="-34.834900">
<ele>-4.880000</ele>
<time>2018-08-21T10:13:34Z</time>
<speed>0.00</speed>
</trkpt>
<trkpt lat="-6.968563" lon="-34.834778">
<ele>31.670000</ele>
<time>2018-08-21T10:18:48Z</time>
<speed>0.12</speed>
</trkpt>
<trkpt lat="-6.968557" lon="-34.834793">
<ele>36.910000</ele>
<time>2018-08-21T10:24:08Z</time>
<speed>0.00</speed>
</trkpt>
<trkpt lat="-6.968639" lon="-34.834724">
<ele>-11.490000</ele>
<time>2018-08-21T10:29:25Z</time>
<speed>1.24</speed>
</trkpt>
<trkpt lat="-6.968556" lon="-34.834896">
<ele>50.110001</ele>
<time>2018-08-21T10:34:45Z</time>
<speed>0.61</speed>
</trkpt>
<trkpt lat="-6.968602" lon="-34.834747">
<ele>50.730000</ele>
<time>2018-08-21T10:40:20Z</time>
<speed>0.49</speed>
</trkpt>
<trkpt lat="-6.968592" lon="-34.834743">
<ele>45.059998</ele>
<time>2018-08-21T10:45:57Z</time>
<speed>0.25</speed>
</trkpt>
<trkpt lat="-6.968646" lon="-34.834839">
<ele>23.500000</ele>
<time>2018-08-21T10:52:30Z</time>
<speed>0.51</speed>
</trkpt>
<trkpt lat="-6.968635" lon="-34.834808">
<ele>16.299999</ele>
<time>2018-08-21T10:59:22Z</time>
<speed>0.00</speed>
</trkpt>
<trkpt lat="-6.968606" lon="-34.834858">
<ele>16.000000</ele>
<time>2018-08-21T11:04:35Z</time>
<speed>0.11</speed>
</trkpt>
<trkpt lat="-6.968611" lon="-34.834892">
<ele>7.990000</ele>
<time>2018-08-21T11:09:49Z</time>
<speed>0.00</speed>
</trkpt>
<trkpt lat="-6.968603" lon="-34.834846">
<ele>4.080000</ele>
<time>2018-08-21T11:15:02Z</time>
<speed>0.00</speed>
</trkpt>
<trkpt lat="-6.968633" lon="-34.834843">
<ele>19.020000</ele>
<time>2018-08-21T11:20:16Z</time>
<speed>0.00</speed>
</trkpt>
<trkpt lat="-6.968591" lon="-34.834808">
<ele>23.709999</ele>
<time>2018-08-21T11:25:31Z</time>
<speed>0.00</speed>
</trkpt>
<trkpt lat="-6.968638" lon="-34.834839">
<ele>12.429999</ele>
<time>2018-08-21T11:30:46Z</time>
<speed>0.00</speed>
</trkpt>
<trkpt lat="-6.968636" lon="-34.834827">
<ele>9.740000</ele>
<time>2018-08-21T11:36:02Z</time>
<speed>0.00</speed>
</trkpt>
<trkpt lat="-6.968638" lon="-34.834866">
<ele>10.590000</ele>
<time>2018-08-21T11:41:17Z</time>
<speed>0.00</speed>
</trkpt>
<trkpt lat="-6.968646" lon="-34.834835">
<ele>14.190000</ele>
<time>2018-08-21T11:46:32Z</time>
<speed>0.00</speed>
</trkpt>
<trkpt lat="-6.968649" lon="-34.834885">
<ele>5.110000</ele>
<time>2018-08-21T11:51:48Z</time>
<speed>0.00</speed>
</trkpt>
<trkpt lat="-6.968610" lon="-34.834820">
<ele>11.480000</ele>
<time>2018-08-21T11:57:02Z</time>
<speed>0.13</speed>
</trkpt>
<trkpt lat="-6.968611" lon="-34.834808">
<ele>6.000000</ele>
<time>2018-08-21T12:02:15Z</time>
<speed>0.19</speed>
</trkpt>
<trkpt lat="-6.968559" lon="-34.834728">
<ele>10.219999</ele>
<time>2018-08-21T12:07:31Z</time>
<speed>0.00</speed>
</trkpt>
<trkpt lat="-6.968637" lon="-34.834846">
<ele>4.400000</ele>
<time>2018-08-21T12:12:47Z</time>
<speed>0.00</speed>
</trkpt>
<trkpt lat="-6.968611" lon="-34.834862">
<ele>-11.120000</ele>
<time>2018-08-21T12:18:03Z</time>
<speed>0.00</speed>
</trkpt>
<trkpt lat="-6.968610" lon="-34.834797">
<ele>11.179999</ele>
<time>2018-08-21T12:23:19Z</time>
<speed>0.00</speed>
</trkpt>
<trkpt lat="-6.968591" lon="-34.834793">
<ele>6.170000</ele>
<time>2018-08-21T12:28:34Z</time>
<speed>0.00</speed>
</trkpt>
<trkpt lat="-6.968567" lon="-34.834740">
<ele>1.180000</ele>
<time>2018-08-21T12:33:49Z</time>
<speed>0.22</speed>
</trkpt>
<trkpt lat="-6.968567" lon="-34.834816">
<ele>-2.740000</ele>
<time>2018-08-21T12:39:04Z</time>
<speed>0.00</speed>
</trkpt>
<trkpt lat="-6.968649" lon="-34.834846">
<ele>3.450000</ele>
<time>2018-08-21T12:44:20Z</time>
<speed>0.00</speed>
</trkpt>
<trkpt lat="-6.968656" lon="-34.834805">
<ele>6.310000</ele>
<time>2018-08-21T12:49:36Z</time>
<speed>0.10</speed>
</trkpt>
<trkpt lat="-6.968589" lon="-34.834827">
<ele>9.809999</ele>
<time>2018-08-21T12:54:53Z</time>
<speed>0.00</speed>
</trkpt>
<trkpt lat="-6.968680" lon="-34.834900">
<ele>7.060000</ele>
<time>2018-08-21T13:00:10Z</time>
<speed>0.24</speed>
</trkpt>
<trkpt lat="-6.968595" lon="-34.834938">
<ele>24.279999</ele>
<time>2018-08-21T13:05:27Z</time>
<speed>0.00</speed>
</trkpt>
<trkpt lat="-6.968584" lon="-34.834770">
<ele>6.180000</ele>
<time>2018-08-21T13:10:43Z</time>
<speed>0.03</speed>
</trkpt>
<trkpt lat="-6.968601" lon="-34.834835">
<ele>20.090000</ele>
<time>2018-08-21T13:16:00Z</time>
<speed>0.00</speed>
</trkpt>
<trkpt lat="-6.968562" lon="-34.834797">
<ele>14.679999</ele>
<time>2018-08-21T13:21:17Z</time>
<speed>0.00</speed>
</trkpt>
<trkpt lat="-6.968607" lon="-34.834717">
<ele>17.010000</ele>
<time>2018-08-21T13:26:35Z</time>
<speed>0.00</speed>
</trkpt>
<trkpt lat="-6.968603" lon="-34.834820">
<ele>18.090000</ele>
<time>2018-08-21T13:31:53Z</time>
<speed>0.00</speed>
</trkpt>
<trkpt lat="-6.968606" lon="-34.834778">
<ele>19.340000</ele>
<time>2018-08-21T13:37:10Z</time>
<speed>0.00</speed>
</trkpt>
<trkpt lat="-6.968609" lon="-34.834785">
<ele>9.270000</ele>
<time>2018-08-21T13:42:29Z</time>
<speed>0.00</speed>
</trkpt>
<trkpt lat="-6.968602" lon="-34.834614">
<ele>21.770000</ele>
<time>2018-08-21T13:47:50Z</time>
<speed>0.00</speed>
</trkpt>
<trkpt lat="-6.968645" lon="-34.834908">
<ele>15.120000</ele>
<time>2018-08-21T13:53:08Z</time>
<speed>0.30</speed>
</trkpt>
<trkpt lat="-6.968511" lon="-34.834393">
<ele>17.980000</ele>
<time>2018-08-21T13:58:26Z</time>
<speed>0.53</speed>
</trkpt>
<trkpt lat="-6.968507" lon="-34.834972">
<ele>-11.170000</ele>
<time>2018-08-21T14:04:09Z</time>
<speed>0.27</speed>
</trkpt>
<trkpt lat="-6.968607" lon="-34.834858">
<ele>14.139999</ele>
<time>2018-08-21T14:09:42Z</time>
<speed>0.07</speed>
</trkpt>
<trkpt lat="-6.968662" lon="-34.834766">
<ele>39.329998</ele>
<time>2018-08-21T14:15:16Z</time>
<speed>0.11</speed>
</trkpt>
<trkpt lat="-6.968613" lon="-34.834793">
<ele>-16.740000</ele>
<time>2018-08-21T14:20:50Z</time>
<speed>0.24</speed>
</trkpt>
<trkpt lat="-6.968623" lon="-34.834812">
<ele>9.730000</ele>
<time>2018-08-21T14:27:01Z</time>
<speed>0.08</speed>
</trkpt>
<trkpt lat="-6.968518" lon="-34.834881">
<ele>-49.759998</ele>
<time>2018-08-21T14:33:14Z</time>
<speed>0.09</speed>
</trkpt>
<trkpt lat="-6.968647" lon="-34.834717">
<ele>31.519999</ele>
<time>2018-08-21T14:39:47Z</time>
<speed>0.12</speed>
</trkpt>
<trkpt lat="-6.968643" lon="-34.834839">
<ele>6.920000</ele>
<time>2018-08-21T14:46:46Z</time>
<speed>0.19</speed>
</trkpt>
<trkpt lat="-6.968590" lon="-34.834728">
<ele>87.110001</ele>
<time>2018-08-21T14:52:07Z</time>
<speed>0.20</speed>
</trkpt>
<trkpt lat="-6.968607" lon="-34.834763">
<ele>44.209999</ele>
<time>2018-08-21T14:57:28Z</time>
<speed>0.24</speed>
</trkpt>
<trkpt lat="-6.968610" lon="-34.834866">
<ele>4.500000</ele>
<time>2018-08-21T15:02:49Z</time>
<speed>0.31</speed>
</trkpt>
<trkpt lat="-6.968642" lon="-34.834759">
<ele>-16.730000</ele>
<time>2018-08-21T15:08:10Z</time>
<speed>0.11</speed>
</trkpt>
<trkpt lat="-6.968601" lon="-34.834934">
<ele>19.500000</ele>
<time>2018-08-21T15:13:31Z</time>
<speed>0.37</speed>
</trkpt>
<trkpt lat="-6.968603" lon="-34.834888">
<ele>-2.500000</ele>
<time>2018-08-21T15:18:53Z</time>
<speed>0.08</speed>
</trkpt>
<trkpt lat="-6.968593" lon="-34.834827">
<ele>11.170000</ele>
<time>2018-08-21T15:24:12Z</time>
<speed>0.09</speed>
</trkpt>
<trkpt lat="-6.968582" lon="-34.834900">
<ele>4.110000</ele>
<time>2018-08-21T15:29:30Z</time>
<speed>0.12</speed>
</trkpt>
<trkpt lat="-6.968634" lon="-34.834816">
<ele>7.710000</ele>
<time>2018-08-21T15:34:50Z</time>
<speed>0.13</speed>
</trkpt>
<trkpt lat="-6.968605" lon="-34.834831">
<ele>4.930000</ele>
<time>2018-08-21T15:40:09Z</time>
<speed>0.30</speed>
</trkpt>
<trkpt lat="-6.968622" lon="-34.834888">
<ele>7.600000</ele>
<time>2018-08-21T15:45:29Z</time>
<speed>0.32</speed>
</trkpt>
<trkpt lat="-6.968634" lon="-34.835026">
<ele>16.570000</ele>
<time>2018-08-21T15:51:11Z</time>
<speed>0.33</speed>
</trkpt>
<trkpt lat="-6.968630" lon="-34.834660">
<ele>30.420000</ele>
<time>2018-08-21T15:56:46Z</time>
<speed>0.83</speed>
</trkpt>
<trkpt lat="-6.968709" lon="-34.834797">
<ele>19.510000</ele>
<time>2018-08-21T16:02:22Z</time>
<speed>0.16</speed>
</trkpt>
<trkpt lat="-6.968600" lon="-34.834850">
<ele>17.299999</ele>
<time>2018-08-21T16:08:32Z</time>
<speed>0.17</speed>
</trkpt>
<trkpt lat="-6.968626" lon="-34.834877">
<ele>10.400000</ele>
<time>2018-08-21T16:16:09Z</time>
<speed>0.00</speed>
</trkpt>
<trkpt lat="-6.968644" lon="-34.834877">
<ele>7.970000</ele>
<time>2018-08-21T16:21:28Z</time>
<speed>0.04</speed>
</trkpt>
<trkpt lat="-6.968510" lon="-34.834873">
<ele>-0.270000</ele>
<time>2018-08-21T16:26:46Z</time>
<speed>0.01</speed>
</trkpt>
<trkpt lat="-6.968632" lon="-34.834972">
<ele>-1.710000</ele>
<time>2018-08-21T16:32:06Z</time>
<speed>0.00</speed>
</trkpt>
<trkpt lat="-6.968556" lon="-34.834919">
<ele>-20.160000</ele>
<time>2018-08-21T16:37:24Z</time>
<speed>0.16</speed>
</trkpt>
<trkpt lat="-6.968608" lon="-34.834862">
<ele>7.000000</ele>
<time>2018-08-21T16:42:43Z</time>
<speed>0.07</speed>
</trkpt>
<trkpt lat="-6.968631" lon="-34.834892">
<ele>10.900000</ele>
<time>2018-08-21T16:48:02Z</time>
<speed>0.07</speed>
</trkpt>
<trkpt lat="-6.968599" lon="-34.834805">
<ele>42.369999</ele>
<time>2018-08-21T16:53:22Z</time>
<speed>0.00</speed>
</trkpt>
<trkpt lat="-6.968391" lon="-34.835094">
<ele>12.410000</ele>
<time>2018-08-21T16:58:41Z</time>
<speed>0.00</speed>
</trkpt>
<trkpt lat="-6.968649" lon="-34.834846">
<ele>21.799999</ele>
<time>2018-08-21T17:03:59Z</time>
<speed>0.23</speed>
</trkpt>
<trkpt lat="-6.968696" lon="-34.834820">
<ele>43.980000</ele>
<time>2018-08-21T17:09:20Z</time>
<speed>0.08</speed>
</trkpt>
<trkpt lat="-6.968645" lon="-34.834782">
<ele>28.010000</ele>
<time>2018-08-21T17:14:39Z</time>
<speed>0.11</speed>
</trkpt>
<trkpt lat="-6.968607" lon="-34.834824">
<ele>24.230000</ele>
<time>2018-08-21T17:19:58Z</time>
<speed>0.14</speed>
</trkpt>
<trkpt lat="-6.968557" lon="-34.835117">
<ele>-64.689995</ele>
<time>2018-08-21T17:25:28Z</time>
<speed>0.43</speed>
</trkpt>
<trkpt lat="-6.968652" lon="-34.834743">
<ele>27.809999</ele>
<time>2018-08-21T17:30:48Z</time>
<speed>0.00</speed>
</trkpt>
<trkpt lat="-6.968727" lon="-34.834885">
<ele>27.240000</ele>
<time>2018-08-21T17:36:07Z</time>
<speed>0.00</speed>
</trkpt>
<trkpt lat="-6.968704" lon="-34.834801">
<ele>32.230000</ele>
<time>2018-08-21T17:41:26Z</time>
<speed>0.00</speed>
</trkpt>
<trkpt lat="-6.968517" lon="-34.834999">
<ele>-8.090000</ele>
<time>2018-08-21T17:46:46Z</time>
<speed>0.00</speed>
</trkpt>
<trkpt lat="-6.968643" lon="-34.834835">
<ele>21.350000</ele>
<time>2018-08-21T17:52:08Z</time>
<speed>0.00</speed>
</trkpt>
<trkpt lat="-6.968714" lon="-34.834805">
<ele>30.429998</ele>
<time>2018-08-21T17:57:28Z</time>
<speed>0.00</speed>
</trkpt>
<trkpt lat="-6.968634" lon="-34.834808">
<ele>-3.100000</ele>
<time>2018-08-21T18:02:47Z</time>
<speed>0.42</speed>
</trkpt>
<trkpt lat="-6.968615" lon="-34.834881">
<ele>-8.860000</ele>
<time>2018-08-21T18:08:06Z</time>
<speed>0.00</speed>
</trkpt>
<trkpt lat="-6.968612" lon="-34.834904">
<ele>-2.210000</ele>
<time>2018-08-21T18:13:24Z</time>
<speed>0.33</speed>
</trkpt>
<trkpt lat="-6.968656" lon="-34.834835">
<ele>8.389999</ele>
<time>2018-08-21T18:18:45Z</time>
<speed>0.00</speed>
</trkpt>
<trkpt lat="-6.968612" lon="-34.834854">
<ele>-5.760000</ele>
<time>2018-08-21T18:24:04Z</time>
<speed>0.00</speed>
</trkpt>
<trkpt lat="-6.968693" lon="-34.834763">
<ele>29.029999</ele>
<time>2018-08-21T18:29:35Z</time>
<speed>0.31</speed>
</trkpt>
<trkpt lat="-6.968632" lon="-34.834812">
<ele>28.549999</ele>
<time>2018-08-21T18:35:08Z</time>
<speed>0.20</speed>
</trkpt>
<trkpt lat="-6.968628" lon="-34.834824">
<ele>11.440000</ele>
<time>2018-08-21T18:40:57Z</time>
<speed>0.14</speed>
</trkpt>
<trkpt lat="-6.968625" lon="-34.834690">
<ele>34.680000</ele>
<time>2018-08-21T18:47:16Z</time>
<speed>0.00</speed>
</trkpt>
<trkpt lat="-6.968628" lon="-34.834919">
<ele>2.700000</ele>
<time>2018-08-21T18:52:34Z</time>
<speed>0.17</speed>
</trkpt>
<trkpt lat="-6.968644" lon="-34.834858">
<ele>18.690001</ele>
<time>2018-08-21T18:57:52Z</time>
<speed>0.18</speed>
</trkpt>
<trkpt lat="-6.968649" lon="-34.834778">
<ele>13.679999</ele>
<time>2018-08-21T19:03:11Z</time>
<speed>0.00</speed>
</trkpt>
<trkpt lat="-6.968672" lon="-34.834709">
<ele>27.939999</ele>
<time>2018-08-21T19:08:29Z</time>
<speed>0.00</speed>
</trkpt>
<trkpt lat="-6.968715" lon="-34.834808">
<ele>28.289999</ele>
<time>2018-08-21T19:13:48Z</time>
<speed>0.00</speed>
</trkpt>
<trkpt lat="-6.968595" lon="-34.834900">
<ele>-3.410000</ele>
<time>2018-08-21T19:19:10Z</time>
<speed>0.00</speed>
</trkpt>
<trkpt lat="-6.968601" lon="-34.834824">
<ele>9.120000</ele>
<time>2018-08-21T19:24:28Z</time>
<speed>0.00</speed>
</trkpt>
<trkpt lat="-6.968645" lon="-34.834843">
<ele>15.920000</ele>
<time>2018-08-21T19:29:46Z</time>
<speed>0.00</speed>
</trkpt>
<trkpt lat="-6.968637" lon="-34.834778">
<ele>23.100000</ele>
<time>2018-08-21T19:35:04Z</time>
<speed>0.00</speed>
</trkpt>
<trkpt lat="-6.968637" lon="-34.834869">
<ele>4.880000</ele>
<time>2018-08-21T19:40:22Z</time>
<speed>0.00</speed>
</trkpt>
<trkpt lat="-6.968748" lon="-34.834629">
<ele>36.149998</ele>
<time>2018-08-21T19:45:39Z</time>
<speed>0.00</speed>
</trkpt>
<trkpt lat="-6.968553" lon="-34.834991">
<ele>-10.920000</ele>
<time>2018-08-21T19:50:58Z</time>
<speed>0.00</speed>
</trkpt>
<trkpt lat="-6.968742" lon="-34.834671">
<ele>23.439999</ele>
<time>2018-08-21T19:56:24Z</time>
<speed>0.69</speed>
</trkpt>
<trkpt lat="-6.968661" lon="-34.834785">
<ele>14.290000</ele>
<time>2018-08-21T20:02:00Z</time>
<speed>0.05</speed>
</trkpt>
<trkpt lat="-6.968601" lon="-34.834900">
<ele>24.449999</ele>
<time>2018-08-21T20:07:16Z</time>
<speed>0.00</speed>
</trkpt>
<trkpt lat="-6.968606" lon="-34.834827">
<ele>7.870000</ele>
<time>2018-08-21T20:12:31Z</time>
<speed>0.00</speed>
</trkpt>
<trkpt lat="-6.968624" lon="-34.834816">
<ele>11.270000</ele>
<time>2018-08-21T20:17:48Z</time>
<speed>0.00</speed>
</trkpt>
<trkpt lat="-6.968629" lon="-34.834850">
<ele>16.500000</ele>
<time>2018-08-21T20:23:04Z</time>
<speed>0.00</speed>
</trkpt>
<trkpt lat="-6.968631" lon="-34.834858">
<ele>17.549999</ele>
<time>2018-08-21T20:28:19Z</time>
<speed>0.23</speed>
</trkpt>
<trkpt lat="-6.968609" lon="-34.834946">
<ele>17.090000</ele>
<time>2018-08-21T20:33:35Z</time>
<speed>0.00</speed>
</trkpt>
<trkpt lat="-6.968595" lon="-34.834824">
<ele>18.869999</ele>
<time>2018-08-21T20:38:52Z</time>
<speed>0.00</speed>
</trkpt>
<trkpt lat="-6.968590" lon="-34.834782">
<ele>5.360000</ele>
<time>2018-08-21T20:44:08Z</time>
<speed>0.04</speed>
</trkpt>
<trkpt lat="-6.968632" lon="-34.834805">
<ele>12.660000</ele>
<time>2018-08-21T20:49:23Z</time>
<speed>0.21</speed>
</trkpt>
<trkpt lat="-6.968610" lon="-34.834827">
<ele>13.860000</ele>
<time>2018-08-21T20:54:38Z</time>
<speed>0.09</speed>
</trkpt>
<trkpt lat="-6.968571" lon="-34.834812">
<ele>-1.250000</ele>
<time>2018-08-21T20:59:56Z</time>
<speed>0.00</speed>
</trkpt>
<trkpt lat="-6.968528" lon="-34.834812">
<ele>-7.570000</ele>
<time>2018-08-21T21:05:12Z</time>
<speed>0.00</speed>
</trkpt>
<trkpt lat="-6.968554" lon="-34.834854">
<ele>9.880000</ele>
<time>2018-08-21T21:10:27Z</time>
<speed>0.00</speed>
</trkpt>
<trkpt lat="-6.968575" lon="-34.834824">
<ele>2.140000</ele>
<time>2018-08-21T21:15:43Z</time>
<speed>0.00</speed>
</trkpt>
<trkpt lat="-6.968632" lon="-34.834824">
<ele>10.480000</ele>
<time>2018-08-21T21:20:58Z</time>
<speed>0.00</speed>
</trkpt>
<trkpt lat="-6.968618" lon="-34.834900">
<ele>3.930000</ele>
<time>2018-08-21T21:26:14Z</time>
<speed>0.14</speed>
</trkpt>
<trkpt lat="-6.968610" lon="-34.834831">
<ele>6.940000</ele>
<time>2018-08-21T21:31:30Z</time>
<speed>0.00</speed>
</trkpt>
<trkpt lat="-6.968603" lon="-34.834919">
<ele>3.980000</ele>
<time>2018-08-21T21:36:45Z</time>
<speed>0.10</speed>
</trkpt>
<trkpt lat="-6.968601" lon="-34.834763">
<ele>4.290000</ele>
<time>2018-08-21T21:42:01Z</time>
<speed>0.00</speed>
</trkpt>
<trkpt lat="-6.968571" lon="-34.834766">
<ele>-1.100000</ele>
<time>2018-08-21T21:47:15Z</time>
<speed>0.00</speed>
</trkpt>
<trkpt lat="-6.968630" lon="-34.834812">
<ele>13.230000</ele>
<time>2018-08-21T21:52:29Z</time>
<speed>0.19</speed>
</trkpt>
<trkpt lat="-6.968652" lon="-34.834888">
<ele>11.830000</ele>
<time>2018-08-21T21:57:45Z</time>
<speed>0.00</speed>
</trkpt>
<trkpt lat="-6.968442" lon="-34.834663">
<ele>2.260000</ele>
<time>2018-08-21T22:03:01Z</time>
<speed>0.00</speed>
</trkpt>
<trkpt lat="-6.968640" lon="-34.834854">
<ele>4.960000</ele>
<time>2018-08-21T22:08:39Z</time>
<speed>0.34</speed>
</trkpt>
<trkpt lat="-6.968632" lon="-34.834805">
<ele>17.059999</ele>
<time>2018-08-21T22:13:57Z</time>
<speed>0.00</speed>
</trkpt>
<trkpt lat="-6.968510" lon="-34.834572">
<ele>25.150000</ele>
<time>2018-08-21T22:19:13Z</time>
<speed>0.00</speed>
</trkpt>
<trkpt lat="-6.968548" lon="-34.834732">
<ele>16.029999</ele>
<time>2018-08-21T22:24:37Z</time>
<speed>0.16</speed>
</trkpt>
<trkpt lat="-6.968609" lon="-34.834846">
<ele>7.150000</ele>
<time>2018-08-21T22:30:04Z</time>
<speed>0.37</speed>
</trkpt>
<trkpt lat="-6.968624" lon="-34.834827">
<ele>7.550000</ele>
<time>2018-08-21T22:35:34Z</time>
<speed>0.23</speed>
</trkpt>
<trkpt lat="-6.968543" lon="-34.834705">
<ele>23.170000</ele>
<time>2018-08-21T22:41:00Z</time>
<speed>0.33</speed>
</trkpt>
<trkpt lat="-6.968749" lon="-34.835030">
<ele>3.110000</ele>
<time>2018-08-21T22:46:45Z</time>
<speed>1.23</speed>
</trkpt>
<trkpt lat="-6.968604" lon="-34.834892">
<ele>10.360000</ele>
<time>2018-08-21T22:54:12Z</time>
<speed>0.08</speed>
</trkpt>
<trkpt lat="-6.968707" lon="-34.835052">
<ele>1.240000</ele>
<time>2018-08-21T23:01:46Z</time>
<speed>0.18</speed>
</trkpt>
<trkpt lat="-6.968525" lon="-34.834671">
<ele>25.049999</ele>
<time>2018-08-21T23:09:29Z</time>
<speed>1.23</speed>
</trkpt>
<trkpt lat="-6.968591" lon="-34.834759">
<ele>2.040000</ele>
<time>2018-08-21T23:17:25Z</time>
<speed>0.94</speed>
</trkpt>
<trkpt lat="-6.968661" lon="-34.834782">
<ele>-13.780000</ele>
<time>2018-08-21T23:25:34Z</time>
<speed>1.10</speed>
</trkpt>
<trkpt lat="-6.968604" lon="-34.834877">
<ele>10.790000</ele>
<time>2018-08-21T23:34:04Z</time>
<speed>0.00</speed>
</trkpt>
<trkpt lat="-6.968604" lon="-34.834866">
<ele>1.820000</ele>
<time>2018-08-21T23:39:26Z</time>
<speed>0.00</speed>
</trkpt>
<trkpt lat="-6.968590" lon="-34.834915">
<ele>22.559999</ele>
<time>2018-08-21T23:44:41Z</time>
<speed>0.00</speed>
</trkpt>
<trkpt lat="-6.968661" lon="-34.834759">
<ele>-1.640000</ele>
<time>2018-08-21T23:49:56Z</time>
<speed>0.00</speed>
</trkpt>
<trkpt lat="-6.968580" lon="-34.834778">
<ele>14.910000</ele>
<time>2018-08-21T23:55:11Z</time>
<speed>0.00</speed>
</trkpt>
<trkpt lat="-6.968596" lon="-34.834900">
<ele>19.129999</ele>
<time>2018-08-22T00:00:25Z</time>
<speed>0.08</speed>
</trkpt>
<trkpt lat="-6.968570" lon="-34.834835">
<ele>20.549999</ele>
<time>2018-08-22T00:05:56Z</time>
<speed>0.13</speed>
</trkpt>
<trkpt lat="-6.968601" lon="-34.834869">
<ele>16.889999</ele>
<time>2018-08-22T00:11:11Z</time>
<speed>0.34</speed>
</trkpt>
<trkpt lat="-6.968622" lon="-34.834743">
<ele>3.800000</ele>
<time>2018-08-22T00:16:44Z</time>
<speed>0.23</speed>
</trkpt>
<trkpt lat="-6.968618" lon="-34.834862">
<ele>26.299999</ele>
<time>2018-08-22T00:22:32Z</time>
<speed>0.26</speed>
</trkpt>
<trkpt lat="-6.968645" lon="-34.834766">
<ele>6.330000</ele>
<time>2018-08-22T00:29:23Z</time>
<speed>0.00</speed>
</trkpt>
<trkpt lat="-6.968609" lon="-34.834881">
<ele>13.710000</ele>
<time>2018-08-22T00:34:36Z</time>
<speed>0.11</speed>
</trkpt>
<trkpt lat="-6.968593" lon="-34.834877">
<ele>16.969999</ele>
<time>2018-08-22T00:39:50Z</time>
<speed>0.00</speed>
</trkpt>
<trkpt lat="-6.968617" lon="-34.834934">
<ele>18.410000</ele>
<time>2018-08-22T00:45:05Z</time>
<speed>0.00</speed>
</trkpt>
<trkpt lat="-6.968609" lon="-34.834854">
<ele>13.020000</ele>
<time>2018-08-22T00:50:19Z</time>
<speed>0.00</speed>
</trkpt>
<trkpt lat="-6.968611" lon="-34.834831">
<ele>11.420000</ele>
<time>2018-08-22T00:55:32Z</time>
<speed>0.00</speed>
</trkpt>
<trkpt lat="-6.968599" lon="-34.834805">
<ele>6.390000</ele>
<time>2018-08-22T01:00:47Z</time>
<speed>0.00</speed>
</trkpt>
<trkpt lat="-6.968605" lon="-34.834862">
<ele>6.530000</ele>
<time>2018-08-22T01:06:01Z</time>
<speed>0.10</speed>
</trkpt>
<trkpt lat="-6.968615" lon="-34.834869">
<ele>10.400000</ele>
<time>2018-08-22T01:11:14Z</time>
<speed>0.00</speed>
</trkpt>
<trkpt lat="-6.968585" lon="-34.834816">
<ele>10.090000</ele>
<time>2018-08-22T01:16:28Z</time>
<speed>0.30</speed>
</trkpt>
<trkpt lat="-6.968599" lon="-34.834877">
<ele>16.199999</ele>
<time>2018-08-22T01:21:42Z</time>
<speed>0.00</speed>
</trkpt>
<trkpt lat="-6.968579" lon="-34.834808">
<ele>28.820000</ele>
<time>2018-08-22T01:26:56Z</time>
<speed>0.00</speed>
</trkpt>
<trkpt lat="-6.968592" lon="-34.834831">
<ele>36.389999</ele>
<time>2018-08-22T01:32:10Z</time>
<speed>0.14</speed>
</trkpt>
<trkpt lat="-6.968644" lon="-34.834831">
<ele>23.309999</ele>
<time>2018-08-22T01:37:24Z</time>
<speed>0.00</speed>
</trkpt>
<trkpt lat="-6.968604" lon="-34.834904">
<ele>8.500000</ele>
<time>2018-08-22T01:42:39Z</time>
<speed>0.00</speed>
</trkpt>
<trkpt lat="-6.968584" lon="-34.834934">
<ele>-3.080000</ele>
<time>2018-08-22T01:47:52Z</time>
<speed>0.97</speed>
</trkpt>
<trkpt lat="-6.968577" lon="-34.834930">
<ele>12.530000</ele>
<time>2018-08-22T01:53:07Z</time>
<speed>0.00</speed>
</trkpt>
<trkpt lat="-6.968511" lon="-34.835003">
<ele>-20.609999</ele>
<time>2018-08-22T01:58:35Z</time>
<speed>0.00</speed>
</trkpt>
<trkpt lat="-6.968598" lon="-34.834751">
<ele>18.350000</ele>
<time>2018-08-22T02:03:49Z</time>
<speed>0.00</speed>
</trkpt>
<trkpt lat="-6.968623" lon="-34.834827">
<ele>10.120000</ele>
<time>2018-08-22T02:09:04Z</time>
<speed>0.00</speed>
</trkpt>
<trkpt lat="-6.968561" lon="-34.834686">
<ele>9.510000</ele>
<time>2018-08-22T02:14:24Z</time>
<speed>0.00</speed>
</trkpt>
<trkpt lat="-6.968640" lon="-34.834728">
<ele>26.010000</ele>
<time>2018-08-22T02:19:48Z</time>
<speed>0.00</speed>
</trkpt>
<trkpt lat="-6.968606" lon="-34.834747">
<ele>27.359999</ele>
<time>2018-08-22T02:25:25Z</time>
<speed>0.28</speed>
</trkpt>
<trkpt lat="-6.968596" lon="-34.834633">
<ele>33.549999</ele>
<time>2018-08-22T02:30:55Z</time>
<speed>0.45</speed>
</trkpt>
<trkpt lat="-6.968593" lon="-34.834698">
<ele>17.879999</ele>
<time>2018-08-22T02:37:12Z</time>
<speed>0.18</speed>
</trkpt>
<trkpt lat="-6.968606" lon="-34.834763">
<ele>22.639999</ele>
<time>2018-08-22T02:44:01Z</time>
<speed>0.03</speed>
</trkpt>
<trkpt lat="-6.968616" lon="-34.834751">
<ele>11.660000</ele>
<time>2018-08-22T02:51:12Z</time>
<speed>0.00</speed>
</trkpt>
<trkpt lat="-6.968646" lon="-34.834839">
<ele>14.910000</ele>
<time>2018-08-22T02:56:25Z</time>
<speed>0.00</speed>
</trkpt>
</trkseg>
</trk>
<trk>
<name>20180913-105230(15)</name>
<desc>Color:004000ff</desc>
<trkseg>
<trkpt lat="-6.968598" lon="-34.834858">
<ele>-9.070000</ele>
<time>2018-08-22T03:01:39Z</time>
<speed>0.00</speed>
</trkpt>
<trkpt lat="-6.968636" lon="-34.834835">
<ele>18.049999</ele>
<time>2018-08-22T03:06:52Z</time>
<speed>0.00</speed>
</trkpt>
<trkpt lat="-6.968621" lon="-34.834835">
<ele>23.379999</ele>
<time>2018-08-22T03:12:06Z</time>
<speed>0.00</speed>
</trkpt>
<trkpt lat="-6.968527" lon="-34.834831">
<ele>24.820000</ele>
<time>2018-08-22T03:17:19Z</time>
<speed>0.24</speed>
</trkpt>
<trkpt lat="-6.968612" lon="-34.834908">
<ele>7.090000</ele>
<time>2018-08-22T03:22:34Z</time>
<speed>0.00</speed>
</trkpt>
<trkpt lat="-6.968603" lon="-34.834805">
<ele>-2.710000</ele>
<time>2018-08-22T03:27:48Z</time>
<speed>0.00</speed>
</trkpt>
<trkpt lat="-6.968606" lon="-34.834774">
<ele>-5.270000</ele>
<time>2018-08-22T03:33:02Z</time>
<speed>0.00</speed>
</trkpt>
<trkpt lat="-6.968611" lon="-34.834766">
<ele>11.580000</ele>
<time>2018-08-22T03:38:16Z</time>
<speed>0.00</speed>
</trkpt>
<trkpt lat="-6.968600" lon="-34.834908">
<ele>-12.030000</ele>
<time>2018-08-22T03:43:31Z</time>
<speed>0.00</speed>
</trkpt>
<trkpt lat="-6.968540" lon="-34.834808">
<ele>20.830000</ele>
<time>2018-08-22T03:48:46Z</time>
<speed>0.00</speed>
</trkpt>
<trkpt lat="-6.968600" lon="-34.834820">
<ele>21.480000</ele>
<time>2018-08-22T03:54:00Z</time>
<speed>0.00</speed>
</trkpt>
<trkpt lat="-6.968532" lon="-34.834831">
<ele>52.799999</ele>
<time>2018-08-22T03:59:14Z</time>
<speed>0.00</speed>
</trkpt>
<trkpt lat="-6.968596" lon="-34.834888">
<ele>25.049999</ele>
<time>2018-08-22T04:04:27Z</time>
<speed>0.12</speed>
</trkpt>
<trkpt lat="-6.968591" lon="-34.834885">
<ele>12.520000</ele>
<time>2018-08-22T04:09:40Z</time>
<speed>0.00</speed>
</trkpt>
<trkpt lat="-6.968660" lon="-34.834980">
<ele>14.500000</ele>
<time>2018-08-22T04:14:54Z</time>
<speed>0.00</speed>
</trkpt>
<trkpt lat="-6.968616" lon="-34.834831">
<ele>17.809999</ele>
<time>2018-08-22T04:20:07Z</time>
<speed>0.00</speed>
</trkpt>
<trkpt lat="-6.968587" lon="-34.834908">
<ele>16.240000</ele>
<time>2018-08-22T04:25:22Z</time>
<speed>0.36</speed>
</trkpt>
<trkpt lat="-6.968582" lon="-34.834930">
<ele>0.690000</ele>
<time>2018-08-22T04:30:45Z</time>
<speed>0.34</speed>
</trkpt>
<trkpt lat="-6.968594" lon="-34.834896">
<ele>5.610000</ele>
<time>2018-08-22T04:35:59Z</time>
<speed>0.00</speed>
</trkpt>
<trkpt lat="-6.968623" lon="-34.834793">
<ele>2.090000</ele>
<time>2018-08-22T04:41:14Z</time>
<speed>0.00</speed>
</trkpt>
<trkpt lat="-6.968615" lon="-34.834904">
<ele>13.849999</ele>
<time>2018-08-22T04:46:29Z</time>
<speed>0.00</speed>
</trkpt>
<trkpt lat="-6.968613" lon="-34.834820">
<ele>18.869999</ele>
<time>2018-08-22T04:51:43Z</time>
<speed>0.00</speed>
</trkpt>
<trkpt lat="-6.968586" lon="-34.834816">
<ele>24.260000</ele>
<time>2018-08-22T04:56:57Z</time>
<speed>0.00</speed>
</trkpt>
<trkpt lat="-6.968794" lon="-34.834934">
<ele>-9.800000</ele>
<time>2018-08-22T05:02:26Z</time>
<speed>0.41</speed>
</trkpt>
<trkpt lat="-6.968664" lon="-34.834816">
<ele>24.990000</ele>
<time>2018-08-22T05:07:40Z</time>
<speed>0.00</speed>
</trkpt>
<trkpt lat="-6.968592" lon="-34.834728">
<ele>21.830000</ele>
<time>2018-08-22T05:12:55Z</time>
<speed>0.00</speed>
</trkpt>
<trkpt lat="-6.968577" lon="-34.834885">
<ele>11.880000</ele>
<time>2018-08-22T05:18:09Z</time>
<speed>0.00</speed>
</trkpt>
<trkpt lat="-6.968589" lon="-34.834881">
<ele>24.730000</ele>
<time>2018-08-22T05:23:37Z</time>
<speed>0.25</speed>
</trkpt>
<trkpt lat="-6.968626" lon="-34.834824">
<ele>16.109999</ele>
<time>2018-08-22T05:29:20Z</time>
<speed>0.16</speed>
</trkpt>
<trkpt lat="-6.968578" lon="-34.834717">
<ele>10.099999</ele>
<time>2018-08-22T05:35:13Z</time>
<speed>0.00</speed>
</trkpt>
<trkpt lat="-6.968645" lon="-34.834896">
<ele>7.020000</ele>
<time>2018-08-22T05:40:27Z</time>
<speed>0.00</speed>
</trkpt>
<trkpt lat="-6.968616" lon="-34.834801">
<ele>10.820000</ele>
<time>2018-08-22T05:45:41Z</time>
<speed>0.00</speed>
</trkpt>
<trkpt lat="-6.968616" lon="-34.834827">
<ele>8.460000</ele>
<time>2018-08-22T05:50:55Z</time>
<speed>0.00</speed>
</trkpt>
<trkpt lat="-6.968627" lon="-34.834885">
<ele>12.440000</ele>
<time>2018-08-22T05:56:12Z</time>
<speed>0.00</speed>
</trkpt>
<trkpt lat="-6.968605" lon="-34.834858">
<ele>13.090000</ele>
<time>2018-08-22T06:01:49Z</time>
<speed>0.40</speed>
</trkpt>
<trkpt lat="-6.968883" lon="-34.835148">
<ele>-38.790001</ele>
<time>2018-08-22T06:07:28Z</time>
<speed>0.17</speed>
</trkpt>
<trkpt lat="-6.968598" lon="-34.834873">
<ele>11.150000</ele>
<time>2018-08-22T06:14:30Z</time>
<speed>0.05</speed>
</trkpt>
<trkpt lat="-6.968626" lon="-34.834862">
<ele>15.559999</ele>
<time>2018-08-22T06:21:59Z</time>
<speed>0.00</speed>
</trkpt>
<trkpt lat="-6.968629" lon="-34.834805">
<ele>5.990000</ele>
<time>2018-08-22T06:27:11Z</time>
<speed>0.22</speed>
</trkpt>
<trkpt lat="-6.968638" lon="-34.834805">
<ele>7.240000</ele>
<time>2018-08-22T06:32:24Z</time>
<speed>0.00</speed>
</trkpt>
<trkpt lat="-6.968602" lon="-34.834839">
<ele>9.010000</ele>
<time>2018-08-22T06:37:37Z</time>
<speed>0.05</speed>
</trkpt>
<trkpt lat="-6.968576" lon="-34.834850">
<ele>16.709999</ele>
<time>2018-08-22T06:42:50Z</time>
<speed>0.00</speed>
</trkpt>
<trkpt lat="-6.968663" lon="-34.834846">
<ele>-1.210000</ele>
<time>2018-08-22T06:48:04Z</time>
<speed>0.00</speed>
</trkpt>
<trkpt lat="-6.968591" lon="-34.834881">
<ele>11.679999</ele>
<time>2018-08-22T06:53:18Z</time>
<speed>0.06</speed>
</trkpt>
<trkpt lat="-6.968599" lon="-34.834896">
<ele>11.429999</ele>
<time>2018-08-22T06:58:30Z</time>
<speed>0.11</speed>
</trkpt>
<trkpt lat="-6.968577" lon="-34.834858">
<ele>-2.170000</ele>
<time>2018-08-22T07:03:43Z</time>
<speed>0.00</speed>
</trkpt>
<trkpt lat="-6.968596" lon="-34.834885">
<ele>15.770000</ele>
<time>2018-08-22T07:08:57Z</time>
<speed>0.12</speed>
</trkpt>
<trkpt lat="-6.968600" lon="-34.834850">
<ele>14.990000</ele>
<time>2018-08-22T07:14:12Z</time>
<speed>0.00</speed>
</trkpt>
<trkpt lat="-6.968624" lon="-34.834843">
<ele>21.160000</ele>
<time>2018-08-22T07:19:25Z</time>
<speed>0.00</speed>
</trkpt>
<trkpt lat="-6.968681" lon="-34.834934">
<ele>14.540000</ele>
<time>2018-08-22T07:24:39Z</time>
<speed>0.25</speed>
</trkpt>
<trkpt lat="-6.968675" lon="-34.834885">
<ele>20.709999</ele>
<time>2018-08-22T07:29:52Z</time>
<speed>0.00</speed>
</trkpt>
<trkpt lat="-6.968614" lon="-34.834866">
<ele>17.000000</ele>
<time>2018-08-22T07:35:05Z</time>
<speed>0.09</speed>
</trkpt>
<trkpt lat="-6.968602" lon="-34.834843">
<ele>11.700000</ele>
<time>2018-08-22T07:40:17Z</time>
<speed>0.14</speed>
</trkpt>
<trkpt lat="-6.968604" lon="-34.834816">
<ele>6.440000</ele>
<time>2018-08-22T07:45:29Z</time>
<speed>0.46</speed>
</trkpt>
<trkpt lat="-6.968643" lon="-34.834866">
<ele>8.099999</ele>
<time>2018-08-22T07:50:42Z</time>
<speed>0.00</speed>
</trkpt>
<trkpt lat="-6.968668" lon="-34.834911">
<ele>-20.129999</ele>
<time>2018-08-22T07:55:54Z</time>
<speed>0.05</speed>
</trkpt>
<trkpt lat="-6.968639" lon="-34.834862">
<ele>8.520000</ele>
<time>2018-08-22T08:01:07Z</time>
<speed>0.00</speed>
</trkpt>
<trkpt lat="-6.968670" lon="-34.834827">
<ele>16.650000</ele>
<time>2018-08-22T08:06:21Z</time>
<speed>0.00</speed>
</trkpt>
<trkpt lat="-6.968616" lon="-34.834839">
<ele>29.320000</ele>
<time>2018-08-22T08:11:35Z</time>
<speed>0.00</speed>
</trkpt>
<trkpt lat="-6.968641" lon="-34.834839">
<ele>26.549999</ele>
<time>2018-08-22T08:16:49Z</time>
<speed>0.00</speed>
</trkpt>
<trkpt lat="-6.968603" lon="-34.834831">
<ele>13.929999</ele>
<time>2018-08-22T08:22:02Z</time>
<speed>0.00</speed>
</trkpt>
<trkpt lat="-6.968669" lon="-34.834869">
<ele>10.540000</ele>
<time>2018-08-22T08:27:15Z</time>
<speed>0.00</speed>
</trkpt>
<trkpt lat="-6.968596" lon="-34.834805">
<ele>7.980000</ele>
<time>2018-08-22T08:32:28Z</time>
<speed>0.00</speed>
</trkpt>
<trkpt lat="-6.968668" lon="-34.834885">
<ele>5.280000</ele>
<time>2018-08-22T08:37:41Z</time>
<speed>0.00</speed>
</trkpt>
<trkpt lat="-6.968642" lon="-34.834854">
<ele>-1.670000</ele>
<time>2018-08-22T08:42:53Z</time>
<speed>0.42</speed>
</trkpt>
<trkpt lat="-6.968581" lon="-34.834774">
<ele>17.850000</ele>
<time>2018-08-22T08:48:05Z</time>
<speed>0.22</speed>
</trkpt>
<trkpt lat="-6.968566" lon="-34.834805">
<ele>6.420000</ele>
<time>2018-08-22T08:53:19Z</time>
<speed>0.00</speed>
</trkpt>
<trkpt lat="-6.968656" lon="-34.834808">
<ele>14.570000</ele>
<time>2018-08-22T08:58:31Z</time>
<speed>0.30</speed>
</trkpt>
<trkpt lat="-6.968538" lon="-34.834881">
<ele>10.550000</ele>
<time>2018-08-22T09:03:44Z</time>
<speed>0.00</speed>
</trkpt>
<trkpt lat="-6.968630" lon="-34.834869">
<ele>9.610000</ele>
<time>2018-08-22T09:08:56Z</time>
<speed>0.13</speed>
</trkpt>
<trkpt lat="-6.968624" lon="-34.834846">
<ele>13.110000</ele>
<time>2018-08-22T09:14:10Z</time>
<speed>0.00</speed>
</trkpt>
<trkpt lat="-6.968596" lon="-34.834724">
<ele>12.759999</ele>
<time>2018-08-22T09:19:22Z</time>
<speed>0.00</speed>
</trkpt>
<trkpt lat="-6.968556" lon="-34.834797">
<ele>41.239998</ele>
<time>2018-08-22T09:24:37Z</time>
<speed>0.00</speed>
</trkpt>
<trkpt lat="-6.968620" lon="-34.834839">
<ele>23.779999</ele>
<time>2018-08-22T09:29:50Z</time>
<speed>0.00</speed>
</trkpt>
<trkpt lat="-6.968679" lon="-34.834908">
<ele>-6.490000</ele>
<time>2018-08-22T09:35:03Z</time>
<speed>0.00</speed>
</trkpt>
<trkpt lat="-6.968612" lon="-34.834862">
<ele>25.740000</ele>
<time>2018-08-22T09:40:16Z</time>
<speed>0.00</speed>
</trkpt>
<trkpt lat="-6.968629" lon="-34.835064">
<ele>-37.829998</ele>
<time>2018-08-22T09:45:31Z</time>
<speed>0.00</speed>
</trkpt>
<trkpt lat="-6.968663" lon="-34.834946">
<ele>-1.040000</ele>
<time>2018-08-22T09:50:58Z</time>
<speed>0.04</speed>
</trkpt>
<trkpt lat="-6.968643" lon="-34.834942">
<ele>11.160000</ele>
<time>2018-08-22T09:56:11Z</time>
<speed>0.00</speed>
</trkpt>
<trkpt lat="-6.968641" lon="-34.834782">
<ele>-0.190000</ele>
<time>2018-08-22T10:01:58Z</time>
<speed>0.00</speed>
</trkpt>
<trkpt lat="-6.968639" lon="-34.834839">
<ele>-4.590000</ele>
<time>2018-08-22T10:07:13Z</time>
<speed>0.00</speed>
</trkpt>
<trkpt lat="-6.968647" lon="-34.834862">
<ele>-8.460000</ele>
<time>2018-08-22T10:12:27Z</time>
<speed>0.00</speed>
</trkpt>
<trkpt lat="-6.968595" lon="-34.834835">
<ele>14.990000</ele>
<time>2018-08-22T10:17:38Z</time>
<speed>0.09</speed>
</trkpt>
<trkpt lat="-6.968659" lon="-34.834797">
<ele>19.650000</ele>
<time>2018-08-22T10:22:56Z</time>
<speed>0.00</speed>
</trkpt>
<trkpt lat="-6.968637" lon="-34.834816">
<ele>15.910000</ele>
<time>2018-08-22T10:28:09Z</time>
<speed>0.00</speed>
</trkpt>
<trkpt lat="-6.968588" lon="-34.834820">
<ele>15.790000</ele>
<time>2018-08-22T10:33:22Z</time>
<speed>0.00</speed>
</trkpt>
<trkpt lat="-6.968647" lon="-34.834854">
<ele>5.630000</ele>
<time>2018-08-22T10:38:36Z</time>
<speed>0.00</speed>
</trkpt>
<trkpt lat="-6.968619" lon="-34.834866">
<ele>10.290000</ele>
<time>2018-08-22T10:43:50Z</time>
<speed>1.16</speed>
</trkpt>
<trkpt lat="-6.968696" lon="-34.834824">
<ele>23.369999</ele>
<time>2018-08-22T10:49:04Z</time>
<speed>0.00</speed>
</trkpt>
<trkpt lat="-6.968623" lon="-34.834755">
<ele>25.080000</ele>
<time>2018-08-22T10:54:19Z</time>
<speed>0.00</speed>
</trkpt>
<trkpt lat="-6.968633" lon="-34.834862">
<ele>19.160000</ele>
<time>2018-08-22T10:59:32Z</time>
<speed>0.77</speed>
</trkpt>
<trkpt lat="-6.968582" lon="-34.834900">
<ele>-2.380000</ele>
<time>2018-08-22T11:04:47Z</time>
<speed>0.00</speed>
</trkpt>
<trkpt lat="-6.968672" lon="-34.834827">
<ele>19.219999</ele>
<time>2018-08-22T11:10:00Z</time>
<speed>0.01</speed>
</trkpt>
<trkpt lat="-6.968615" lon="-34.834858">
<ele>17.020000</ele>
<time>2018-08-22T11:15:13Z</time>
<speed>0.00</speed>
</trkpt>
<trkpt lat="-6.968583" lon="-34.834869">
<ele>9.080000</ele>
<time>2018-08-22T11:20:26Z</time>
<speed>0.00</speed>
</trkpt>
<trkpt lat="-6.968639" lon="-34.834801">
<ele>33.730000</ele>
<time>2018-08-22T11:25:40Z</time>
<speed>0.00</speed>
</trkpt>
<trkpt lat="-6.968569" lon="-34.834881">
<ele>2.950000</ele>
<time>2018-08-22T11:30:55Z</time>
<speed>0.00</speed>
</trkpt>
<trkpt lat="-6.965265" lon="-34.833698">
<ele>30.570000</ele>
<time>2018-08-22T11:36:10Z</time>
<speed>0.00</speed>
</trkpt>
<trkpt lat="-6.964741" lon="-34.833424">
<ele>4.550000</ele>
<time>2018-08-22T11:41:25Z</time>
<speed>1.72</speed>
</trkpt>
<trkpt lat="-6.964147" lon="-34.832912">
<ele>-10.090000</ele>
<time>2018-08-22T11:46:43Z</time>
<speed>0.00</speed>
</trkpt>
<trkpt lat="-6.963387" lon="-34.832916">
<ele>1.500000</ele>
<time>2018-08-22T11:51:58Z</time>
<speed>0.00</speed>
</trkpt>
<trkpt lat="-6.963242" lon="-34.832886">
<ele>17.350000</ele>
<time>2018-08-22T11:57:16Z</time>
<speed>0.00</speed>
</trkpt>
<trkpt lat="-6.963224" lon="-34.832859">
<ele>3.890000</ele>
<time>2018-08-22T12:02:34Z</time>
<speed>0.00</speed>
</trkpt>
<trkpt lat="-6.963302" lon="-34.832939">
<ele>-7.780000</ele>
<time>2018-08-22T12:07:52Z</time>
<speed>0.00</speed>
</trkpt>
<trkpt lat="-6.963231" lon="-34.832890">
<ele>-4.470000</ele>
<time>2018-08-22T12:13:12Z</time>
<speed>0.00</speed>
</trkpt>
<trkpt lat="-6.963231" lon="-34.832836">
<ele>11.250000</ele>
<time>2018-08-22T12:18:30Z</time>
<speed>0.00</speed>
</trkpt>
<trkpt lat="-6.963239" lon="-34.832867">
<ele>16.100000</ele>
<time>2018-08-22T12:23:49Z</time>
<speed>0.00</speed>
</trkpt>
<trkpt lat="-6.963310" lon="-34.832920">
<ele>-1.400000</ele>
<time>2018-08-22T12:29:07Z</time>
<speed>0.00</speed>
</trkpt>
<trkpt lat="-6.963280" lon="-34.832890">
<ele>2.790000</ele>
<time>2018-08-22T12:34:28Z</time>
<speed>0.00</speed>
</trkpt>
<trkpt lat="-6.963313" lon="-34.832890">
<ele>-4.960000</ele>
<time>2018-08-22T12:39:49Z</time>
<speed>0.00</speed>
</trkpt>
<trkpt lat="-6.963227" lon="-34.832859">
<ele>15.469999</ele>
<time>2018-08-22T12:45:10Z</time>
<speed>0.09</speed>
</trkpt>
<trkpt lat="-6.963305" lon="-34.832905">
<ele>17.660000</ele>
<time>2018-08-22T12:50:29Z</time>
<speed>0.00</speed>
</trkpt>
<trkpt lat="-6.963317" lon="-34.832897">
<ele>5.330000</ele>
<time>2018-08-22T12:55:48Z</time>
<speed>0.00</speed>
</trkpt>
<trkpt lat="-6.963290" lon="-34.832924">
<ele>7.230000</ele>
<time>2018-08-22T13:01:06Z</time>
<speed>0.14</speed>
</trkpt>
<trkpt lat="-6.963243" lon="-34.832878">
<ele>11.010000</ele>
<time>2018-08-22T13:06:24Z</time>
<speed>0.00</speed>
</trkpt>
<trkpt lat="-6.963217" lon="-34.832882">
<ele>-1.310000</ele>
<time>2018-08-22T13:11:55Z</time>
<speed>0.00</speed>
</trkpt>
<trkpt lat="-6.963264" lon="-34.832905">
<ele>19.510000</ele>
<time>2018-08-22T13:17:18Z</time>
<speed>0.00</speed>
</trkpt>
<trkpt lat="-6.963150" lon="-34.832748">
<ele>40.290001</ele>
<time>2018-08-22T13:23:04Z</time>
<speed>0.00</speed>
</trkpt>
<trkpt lat="-6.963264" lon="-34.832890">
<ele>26.080000</ele>
<time>2018-08-22T13:28:33Z</time>
<speed>0.00</speed>
</trkpt>
<trkpt lat="-6.963341" lon="-34.832943">
<ele>-10.040000</ele>
<time>2018-08-22T13:34:36Z</time>
<speed>0.00</speed>
</trkpt>
<trkpt lat="-6.963279" lon="-34.832905">
<ele>-0.810000</ele>
<time>2018-08-22T13:39:59Z</time>
<speed>0.00</speed>
</trkpt>
<trkpt lat="-6.963312" lon="-34.832916">
<ele>-0.850000</ele>
<time>2018-08-22T13:45:20Z</time>
<speed>0.00</speed>
</trkpt>
<trkpt lat="-6.963307" lon="-34.832870">
<ele>10.520000</ele>
<time>2018-08-22T13:50:42Z</time>
<speed>0.00</speed>
</trkpt>
<trkpt lat="-6.963289" lon="-34.832905">
<ele>37.290001</ele>
<time>2018-08-22T13:56:04Z</time>
<speed>0.00</speed>
</trkpt>
<trkpt lat="-6.963845" lon="-34.833599">
<ele>9.170000</ele>
<time>2018-08-22T14:02:21Z</time>
<speed>0.82</speed>
</trkpt>
<trkpt lat="-6.964142" lon="-34.833820">
<ele>11.190000</ele>
<time>2018-08-22T14:10:35Z</time>
<speed>0.00</speed>
</trkpt>
<trkpt lat="-6.965506" lon="-34.833172">
<ele>24.340000</ele>
<time>2018-08-22T14:15:53Z</time>
<speed>0.05</speed>
</trkpt>
<trkpt lat="-6.965370" lon="-34.833050">
<ele>21.799999</ele>
<time>2018-08-22T14:21:12Z</time>
<speed>0.00</speed>
</trkpt>
<trkpt lat="-6.965560" lon="-34.833134">
<ele>23.189999</ele>
<time>2018-08-22T14:26:29Z</time>
<speed>0.03</speed>
</trkpt>
<trkpt lat="-6.971766" lon="-34.834423">
<ele>24.990000</ele>
<time>2018-08-22T14:31:48Z</time>
<speed>0.00</speed>
</trkpt>
<trkpt lat="-6.992510" lon="-34.828514">
<ele>12.820000</ele>
<time>2018-08-22T14:37:09Z</time>
<speed>23.10</speed>
</trkpt>
<trkpt lat="-7.038908" lon="-34.844273">
<ele>9.099999</ele>
<time>2018-08-22T14:42:29Z</time>
<speed>14.63</speed>
</trkpt>
<trkpt lat="-7.085454" lon="-34.848778">
<ele>31.549999</ele>
<time>2018-08-22T14:47:47Z</time>
<speed>17.68</speed>
</trkpt>
<trkpt lat="-7.112817" lon="-34.840698">
<ele>37.820000</ele>
<time>2018-08-22T14:53:08Z</time>
<speed>10.42</speed>
</trkpt>
<trkpt lat="-7.113626" lon="-34.830402">
<ele>55.500000</ele>
<time>2018-08-22T14:58:30Z</time>
<speed>2.89</speed>
</trkpt>
<trkpt lat="-7.114106" lon="-34.822453">
<ele>19.660000</ele>
<time>2018-08-22T15:03:51Z</time>
<speed>0.09</speed>
</trkpt>
<trkpt lat="-7.114589" lon="-34.822941">
<ele>186.879990</ele>
<time>2018-08-22T15:12:08Z</time>
<speed>0.55</speed>
</trkpt>
<trkpt lat="-7.140918" lon="-34.818378">
<ele>46.000000</ele>
<time>2018-08-22T15:28:20Z</time>
<speed>11.24</speed>
</trkpt>
<trkpt lat="-7.163335" lon="-34.829990">
<ele>50.529999</ele>
<time>2018-08-22T15:33:41Z</time>
<speed>13.42</speed>
</trkpt>
<trkpt lat="-7.170579" lon="-34.844357">
<ele>46.889999</ele>
<time>2018-08-22T15:39:04Z</time>
<speed>4.51</speed>
</trkpt>
<trkpt lat="-7.170695" lon="-34.844753">
<ele>18.840000</ele>
<time>2018-08-22T15:45:24Z</time>
<speed>0.23</speed>
</trkpt>
<trkpt lat="-7.170695" lon="-34.844753">
<ele>18.840000</ele>
<time>2018-08-22T16:12:30Z</time>
<speed>0.23</speed>
</trkpt>
<trkpt lat="-7.170506" lon="-34.845154">
<ele>-36.770000</ele>
<time>2018-08-22T16:18:43Z</time>
<speed>0.00</speed>
</trkpt>
<trkpt lat="-7.170726" lon="-34.844543">
<ele>115.500000</ele>
<time>2018-08-22T16:29:05Z</time>
<speed>0.00</speed>
</trkpt>
<trkpt lat="-7.170726" lon="-34.844543">
<ele>115.500000</ele>
<time>2018-08-22T16:46:57Z</time>
<speed>0.00</speed>
</trkpt>
<trkpt lat="-7.170786" lon="-34.844410">
<ele>109.849998</ele>
<time>2018-08-22T17:08:14Z</time>
<speed>0.75</speed>
</trkpt>
<trkpt lat="-7.170530" lon="-34.844780">
<ele>46.090000</ele>
<time>2018-08-22T17:14:50Z</time>
<speed>0.30</speed>
</trkpt>
</trkseg>
</trk>
<trk>
<name>20180913-105230(16)</name>
<desc>Color:004000ff</desc>
<trkseg>
<trkpt lat="-7.170530" lon="-34.844780">
<ele>46.090000</ele>
<time>2018-08-24T09:28:58Z</time>
<speed>0.30</speed>
</trkpt>
<trkpt lat="-7.170568" lon="-34.844852">
<ele>67.089996</ele>
<time>2018-08-24T09:38:05Z</time>
<speed>1.06</speed>
</trkpt>
<trkpt lat="-7.170547" lon="-34.845024">
<ele>27.750000</ele>
<time>2018-08-24T09:46:31Z</time>
<speed>0.00</speed>
</trkpt>
</trkseg>
</trk>
<trk>
<name>20180913-105230(17)</name>
<desc>Color:004000ff</desc>
<trkseg>
<trkpt lat="-7.170547" lon="-34.845024">
<ele>27.750000</ele>
<time>2018-08-25T10:19:49Z</time>
<speed>0.00</speed>
</trkpt>
<trkpt lat="-7.162084" lon="-34.843983">
<ele>10.820000</ele>
<time>2018-08-25T10:27:50Z</time>
<speed>17.16</speed>
</trkpt>
<trkpt lat="-7.154836" lon="-34.856258">
<ele>40.590000</ele>
<time>2018-08-25T10:33:08Z</time>
<speed>16.94</speed>
</trkpt>
<trkpt lat="-7.131710" lon="-34.847279">
<ele>73.750000</ele>
<time>2018-08-25T10:38:24Z</time>
<speed>0.00</speed>
</trkpt>
<trkpt lat="-7.131982" lon="-34.853291">
<ele>8.220000</ele>
<time>2018-08-25T10:43:40Z</time>
<speed>16.71</speed>
</trkpt>
<trkpt lat="-7.093987" lon="-34.847977">
<ele>13.049999</ele>
<time>2018-08-25T10:48:58Z</time>
<speed>15.60</speed>
</trkpt>
<trkpt lat="-7.051330" lon="-34.849842">
<ele>-20.520000</ele>
<time>2018-08-25T10:54:15Z</time>
<speed>22.04</speed>
</trkpt>
<trkpt lat="-7.005332" lon="-34.829525">
<ele>-14.900000</ele>
<time>2018-08-25T10:59:38Z</time>
<speed>7.24</speed>
</trkpt>
<trkpt lat="-6.975141" lon="-34.831688">
<ele>68.180000</ele>
<time>2018-08-25T11:04:58Z</time>
<speed>0.00</speed>
</trkpt>
<trkpt lat="-6.975329" lon="-34.831779">
<ele>-11.450000</ele>
<time>2018-08-25T11:10:14Z</time>
<speed>0.00</speed>
</trkpt>
<trkpt lat="-6.968708" lon="-34.834709">
<ele>2.350000</ele>
<time>2018-08-25T11:15:34Z</time>
<speed>0.11</speed>
</trkpt>
<trkpt lat="-6.965457" lon="-34.833042">
<ele>21.209999</ele>
<time>2018-08-25T11:20:56Z</time>
<speed>0.00</speed>
</trkpt>
<trkpt lat="-6.965694" lon="-34.833012">
<ele>-10.389999</ele>
<time>2018-08-25T11:26:20Z</time>
<speed>3.86</speed>
</trkpt>
<trkpt lat="-6.966777" lon="-34.833595">
<ele>55.279999</ele>
<time>2018-08-25T11:31:44Z</time>
<speed>0.38</speed>
</trkpt>
<trkpt lat="-6.965551" lon="-34.832947">
<ele>13.200000</ele>
<time>2018-08-25T11:37:06Z</time>
<speed>0.00</speed>
</trkpt>
<trkpt lat="-6.965480" lon="-34.833115">
<ele>-8.670000</ele>
<time>2018-08-25T11:42:30Z</time>
<speed>1.54</speed>
</trkpt>
<trkpt lat="-6.971323" lon="-34.836212">
<ele>3.520000</ele>
<time>2018-08-25T11:48:18Z</time>
<speed>6.35</speed>
</trkpt>
<trkpt lat="-6.968661" lon="-34.834797">
<ele>29.179998</ele>
<time>2018-08-25T11:51:30Z</time>
<speed>0.00</speed>
</trkpt>
<trkpt lat="-6.968868" lon="-34.834915">
<ele>-41.259998</ele>
<time>2018-08-25T11:56:56Z</time>
<speed>0.00</speed>
</trkpt>
<trkpt lat="-6.968674" lon="-34.834873">
<ele>-7.360000</ele>
<time>2018-08-25T12:02:25Z</time>
<speed>0.00</speed>
</trkpt>
<trkpt lat="-6.968755" lon="-34.834946">
<ele>-14.849999</ele>
<time>2018-08-25T12:07:41Z</time>
<speed>0.00</speed>
</trkpt>
<trkpt lat="-6.968637" lon="-34.834949">
<ele>14.610000</ele>
<time>2018-08-25T12:12:57Z</time>
<speed>0.00</speed>
</trkpt>
<trkpt lat="-6.968426" lon="-34.834656">
<ele>31.820000</ele>
<time>2018-08-25T12:18:12Z</time>
<speed>0.00</speed>
</trkpt>
<trkpt lat="-6.968565" lon="-34.834751">
<ele>27.250000</ele>
<time>2018-08-25T12:23:27Z</time>
<speed>0.00</speed>
</trkpt>
<trkpt lat="-6.968520" lon="-34.834709">
<ele>18.889999</ele>
<time>2018-08-25T12:28:41Z</time>
<speed>0.00</speed>
</trkpt>
<trkpt lat="-6.968384" lon="-34.834454">
<ele>28.760000</ele>
<time>2018-08-25T12:33:55Z</time>
<speed>0.00</speed>
</trkpt>
<trkpt lat="-6.968607" lon="-34.834827">
<ele>8.230000</ele>
<time>2018-08-25T12:39:05Z</time>
<speed>0.00</speed>
</trkpt>
<trkpt lat="-6.968624" lon="-34.834862">
<ele>16.910000</ele>
<time>2018-08-25T12:44:13Z</time>
<speed>0.00</speed>
</trkpt>
<trkpt lat="-6.968820" lon="-34.835129">
<ele>20.549999</ele>
<time>2018-08-25T12:49:30Z</time>
<speed>1.05</speed>
</trkpt>
<trkpt lat="-6.968719" lon="-34.835030">
<ele>16.420000</ele>
<time>2018-08-25T12:54:47Z</time>
<speed>0.55</speed>
</trkpt>
<trkpt lat="-6.968562" lon="-34.834743">
<ele>8.410000</ele>
<time>2018-08-25T13:00:06Z</time>
<speed>0.62</speed>
</trkpt>
<trkpt lat="-6.968637" lon="-34.834896">
<ele>14.960000</ele>
<time>2018-08-25T13:05:31Z</time>
<speed>0.40</speed>
</trkpt>
<trkpt lat="-6.968581" lon="-34.834702">
<ele>2.060000</ele>
<time>2018-08-25T13:11:19Z</time>
<speed>0.20</speed>
</trkpt>
<trkpt lat="-6.968632" lon="-34.834846">
<ele>11.550000</ele>
<time>2018-08-25T13:17:34Z</time>
<speed>0.02</speed>
</trkpt>
<trkpt lat="-6.968652" lon="-34.834869">
<ele>15.230000</ele>
<time>2018-08-25T13:22:50Z</time>
<speed>0.00</speed>
</trkpt>
<trkpt lat="-6.968635" lon="-34.834812">
<ele>17.830000</ele>
<time>2018-08-25T13:28:07Z</time>
<speed>0.23</speed>
</trkpt>
<trkpt lat="-6.968638" lon="-34.834789">
<ele>21.830000</ele>
<time>2018-08-25T13:33:25Z</time>
<speed>0.00</speed>
</trkpt>
<trkpt lat="-6.968725" lon="-34.834793">
<ele>7.350000</ele>
<time>2018-08-25T13:38:42Z</time>
<speed>0.18</speed>
</trkpt>
<trkpt lat="-6.968619" lon="-34.834850">
<ele>9.370000</ele>
<time>2018-08-25T13:43:59Z</time>
<speed>0.46</speed>
</trkpt>
<trkpt lat="-6.968636" lon="-34.834679">
<ele>44.899998</ele>
<time>2018-08-25T13:49:17Z</time>
<speed>0.00</speed>
</trkpt>
<trkpt lat="-6.968626" lon="-34.834793">
<ele>9.920000</ele>
<time>2018-08-25T13:54:33Z</time>
<speed>0.00</speed>
</trkpt>
<trkpt lat="-6.968600" lon="-34.834850">
<ele>3.080000</ele>
<time>2018-08-25T13:59:55Z</time>
<speed>0.00</speed>
</trkpt>
<trkpt lat="-6.968616" lon="-34.834782">
<ele>12.590000</ele>
<time>2018-08-25T14:05:07Z</time>
<speed>0.00</speed>
</trkpt>
<trkpt lat="-6.968652" lon="-34.834797">
<ele>25.129999</ele>
<time>2018-08-25T14:10:22Z</time>
<speed>0.05</speed>
</trkpt>
<trkpt lat="-6.968759" lon="-34.834927">
<ele>-39.070000</ele>
<time>2018-08-25T14:15:37Z</time>
<speed>0.50</speed>
</trkpt>
<trkpt lat="-6.968583" lon="-34.834602">
<ele>39.139999</ele>
<time>2018-08-25T14:20:54Z</time>
<speed>0.10</speed>
</trkpt>
<trkpt lat="-6.968671" lon="-34.834736">
<ele>39.180000</ele>
<time>2018-08-25T14:26:06Z</time>
<speed>0.00</speed>
</trkpt>
<trkpt lat="-6.968584" lon="-34.834850">
<ele>41.099998</ele>
<time>2018-08-25T14:31:17Z</time>
<speed>0.00</speed>
</trkpt>
<trkpt lat="-6.968579" lon="-34.834896">
<ele>62.879997</ele>
<time>2018-08-25T14:36:43Z</time>
<speed>0.05</speed>
</trkpt>
<trkpt lat="-6.968560" lon="-34.834526">
<ele>71.089996</ele>
<time>2018-08-25T14:41:57Z</time>
<speed>0.00</speed>
</trkpt>
<trkpt lat="-6.968604" lon="-34.834873">
<ele>31.070000</ele>
<time>2018-08-25T14:47:09Z</time>
<speed>0.00</speed>
</trkpt>
<trkpt lat="-6.968641" lon="-34.834785">
<ele>11.270000</ele>
<time>2018-08-25T14:52:21Z</time>
<speed>0.00</speed>
</trkpt>
<trkpt lat="-6.968652" lon="-34.834869">
<ele>4.610000</ele>
<time>2018-08-25T14:57:58Z</time>
<speed>0.22</speed>
</trkpt>
<trkpt lat="-6.968703" lon="-34.835052">
<ele>-41.070000</ele>
<time>2018-08-25T15:03:12Z</time>
<speed>0.00</speed>
</trkpt>
<trkpt lat="-6.968765" lon="-34.834984">
<ele>-28.379999</ele>
<time>2018-08-25T15:08:23Z</time>
<speed>0.00</speed>
</trkpt>
<trkpt lat="-6.968464" lon="-34.834671">
<ele>62.219997</ele>
<time>2018-08-25T15:13:54Z</time>
<speed>0.09</speed>
</trkpt>
<trkpt lat="-6.968545" lon="-34.834694">
<ele>25.719999</ele>
<time>2018-08-25T15:19:29Z</time>
<speed>0.26</speed>
</trkpt>
<trkpt lat="-6.968680" lon="-34.834824">
<ele>20.180000</ele>
<time>2018-08-25T15:26:02Z</time>
<speed>0.09</speed>
</trkpt>
<trkpt lat="-6.968605" lon="-34.834835">
<ele>25.949999</ele>
<time>2018-08-25T15:33:11Z</time>
<speed>0.00</speed>
</trkpt>
<trkpt lat="-6.968512" lon="-34.834816">
<ele>-4.860000</ele>
<time>2018-08-25T15:38:23Z</time>
<speed>0.00</speed>
</trkpt>
<trkpt lat="-6.968670" lon="-34.834816">
<ele>39.379997</ele>
<time>2018-08-25T15:43:34Z</time>
<speed>0.00</speed>
</trkpt>
<trkpt lat="-6.968603" lon="-34.834927">
<ele>27.250000</ele>
<time>2018-08-25T15:48:44Z</time>
<speed>0.00</speed>
</trkpt>
<trkpt lat="-6.968648" lon="-34.834839">
<ele>18.779999</ele>
<time>2018-08-25T15:53:56Z</time>
<speed>0.00</speed>
</trkpt>
<trkpt lat="-6.968646" lon="-34.834801">
<ele>13.200000</ele>
<time>2018-08-25T15:59:06Z</time>
<speed>0.00</speed>
</trkpt>
<trkpt lat="-6.968620" lon="-34.834766">
<ele>23.469999</ele>
<time>2018-08-25T16:04:18Z</time>
<speed>0.00</speed>
</trkpt>
<trkpt lat="-6.968669" lon="-34.834793">
<ele>21.150000</ele>
<time>2018-08-25T16:09:30Z</time>
<speed>0.00</speed>
</trkpt>
<trkpt lat="-6.968670" lon="-34.834808">
<ele>26.019999</ele>
<time>2018-08-25T16:14:41Z</time>
<speed>0.00</speed>
</trkpt>
<trkpt lat="-6.968492" lon="-34.834774">
<ele>-28.500000</ele>
<time>2018-08-25T16:19:55Z</time>
<speed>0.00</speed>
</trkpt>
<trkpt lat="-6.968665" lon="-34.834778">
<ele>14.530000</ele>
<time>2018-08-25T16:25:06Z</time>
<speed>0.00</speed>
</trkpt>
<trkpt lat="-6.968601" lon="-34.834789">
<ele>7.670000</ele>
<time>2018-08-25T16:30:16Z</time>
<speed>0.00</speed>
</trkpt>
<trkpt lat="-6.968627" lon="-34.834732">
<ele>25.010000</ele>
<time>2018-08-25T16:35:27Z</time>
<speed>0.00</speed>
</trkpt>
<trkpt lat="-6.968602" lon="-34.834782">
<ele>15.929999</ele>
<time>2018-08-25T16:40:38Z</time>
<speed>0.00</speed>
</trkpt>
<trkpt lat="-6.968510" lon="-34.834873">
<ele>-15.179999</ele>
<time>2018-08-25T16:45:49Z</time>
<speed>0.00</speed>
</trkpt>
<trkpt lat="-6.968650" lon="-34.834770">
<ele>25.080000</ele>
<time>2018-08-25T16:51:02Z</time>
<speed>0.00</speed>
</trkpt>
<trkpt lat="-6.968590" lon="-34.835091">
<ele>17.920000</ele>
<time>2018-08-25T16:56:18Z</time>
<speed>0.42</speed>
</trkpt>
<trkpt lat="-6.968629" lon="-34.834717">
<ele>22.129999</ele>
<time>2018-08-25T17:01:35Z</time>
<speed>0.00</speed>
</trkpt>
<trkpt lat="-6.968658" lon="-34.834747">
<ele>6.520000</ele>
<time>2018-08-25T17:06:46Z</time>
<speed>0.00</speed>
</trkpt>
<trkpt lat="-6.968608" lon="-34.834785">
<ele>21.180000</ele>
<time>2018-08-25T17:11:56Z</time>
<speed>0.00</speed>
</trkpt>
<trkpt lat="-6.968644" lon="-34.834801">
<ele>33.230000</ele>
<time>2018-08-25T17:17:09Z</time>
<speed>0.00</speed>
</trkpt>
<trkpt lat="-6.968660" lon="-34.834923">
<ele>21.049999</ele>
<time>2018-08-25T17:22:21Z</time>
<speed>0.00</speed>
</trkpt>
<trkpt lat="-6.968660" lon="-34.834728">
<ele>21.850000</ele>
<time>2018-08-25T17:27:53Z</time>
<speed>0.49</speed>
</trkpt>
<trkpt lat="-6.968579" lon="-34.834709">
<ele>50.789997</ele>
<time>2018-08-25T17:33:12Z</time>
<speed>0.56</speed>
</trkpt>
<trkpt lat="-6.968652" lon="-34.834934">
<ele>-5.260000</ele>
<time>2018-08-25T17:38:49Z</time>
<speed>0.21</speed>
</trkpt>
<trkpt lat="-6.968615" lon="-34.834805">
<ele>5.960000</ele>
<time>2018-08-25T17:44:37Z</time>
<speed>0.08</speed>
</trkpt>
<trkpt lat="-6.968572" lon="-34.834862">
<ele>18.260000</ele>
<time>2018-08-25T17:49:47Z</time>
<speed>0.00</speed>
</trkpt>
<trkpt lat="-6.968622" lon="-34.834892">
<ele>1.060000</ele>
<time>2018-08-25T17:54:55Z</time>
<speed>0.00</speed>
</trkpt>
<trkpt lat="-6.968686" lon="-34.835011">
<ele>-6.820000</ele>
<time>2018-08-25T18:00:07Z</time>
<speed>0.00</speed>
</trkpt>
<trkpt lat="-6.968719" lon="-34.834923">
<ele>-3.700000</ele>
<time>2018-08-25T18:05:39Z</time>
<speed>0.00</speed>
</trkpt>
<trkpt lat="-6.968587" lon="-34.834736">
<ele>23.859999</ele>
<time>2018-08-25T18:10:59Z</time>
<speed>0.00</speed>
</trkpt>
<trkpt lat="-6.968607" lon="-34.834831">
<ele>12.820000</ele>
<time>2018-08-25T18:16:31Z</time>
<speed>0.06</speed>
</trkpt>
<trkpt lat="-6.968574" lon="-34.834743">
<ele>5.050000</ele>
<time>2018-08-25T18:21:50Z</time>
<speed>0.00</speed>
</trkpt>
<trkpt lat="-6.968642" lon="-34.834877">
<ele>1.450000</ele>
<time>2018-08-25T18:27:05Z</time>
<speed>0.00</speed>
</trkpt>
<trkpt lat="-6.968643" lon="-34.834820">
<ele>7.700000</ele>
<time>2018-08-25T18:32:20Z</time>
<speed>0.21</speed>
</trkpt>
<trkpt lat="-6.968628" lon="-34.834846">
<ele>4.510000</ele>
<time>2018-08-25T18:37:36Z</time>
<speed>0.00</speed>
</trkpt>
<trkpt lat="-6.968590" lon="-34.834885">
<ele>15.009999</ele>
<time>2018-08-25T18:42:52Z</time>
<speed>0.00</speed>
</trkpt>
<trkpt lat="-6.968619" lon="-34.834900">
<ele>-0.140000</ele>
<time>2018-08-25T18:48:09Z</time>
<speed>0.00</speed>
</trkpt>
<trkpt lat="-6.968712" lon="-34.834900">
<ele>7.200000</ele>
<time>2018-08-25T18:53:26Z</time>
<speed>0.00</speed>
</trkpt>
<trkpt lat="-6.968547" lon="-34.834873">
<ele>26.039999</ele>
<time>2018-08-25T18:58:43Z</time>
<speed>0.00</speed>
</trkpt>
<trkpt lat="-6.968449" lon="-34.834919">
<ele>5.990000</ele>
<time>2018-08-25T19:04:06Z</time>
<speed>0.00</speed>
</trkpt>
<trkpt lat="-6.968597" lon="-34.834866">
<ele>-1.150000</ele>
<time>2018-08-25T19:09:22Z</time>
<speed>0.00</speed>
</trkpt>
<trkpt lat="-6.968532" lon="-34.834820">
<ele>28.269999</ele>
<time>2018-08-25T19:14:43Z</time>
<speed>0.00</speed>
</trkpt>
<trkpt lat="-6.968534" lon="-34.834843">
<ele>28.029999</ele>
<time>2018-08-25T19:19:59Z</time>
<speed>0.00</speed>
</trkpt>
<trkpt lat="-6.968595" lon="-34.834858">
<ele>27.099998</ele>
<time>2018-08-25T19:25:14Z</time>
<speed>0.00</speed>
</trkpt>
<trkpt lat="-6.968605" lon="-34.834892">
<ele>-5.970000</ele>
<time>2018-08-25T19:30:29Z</time>
<speed>0.00</speed>
</trkpt>
<trkpt lat="-6.968626" lon="-34.834801">
<ele>21.109999</ele>
<time>2018-08-25T19:35:45Z</time>
<speed>0.00</speed>
</trkpt>
<trkpt lat="-6.968727" lon="-34.834778">
<ele>22.539999</ele>
<time>2018-08-25T19:41:00Z</time>
<speed>0.00</speed>
</trkpt>
<trkpt lat="-6.968668" lon="-34.834785">
<ele>30.260000</ele>
<time>2018-08-25T19:46:16Z</time>
<speed>0.00</speed>
</trkpt>
<trkpt lat="-6.968617" lon="-34.834782">
<ele>11.440000</ele>
<time>2018-08-25T19:51:31Z</time>
<speed>0.00</speed>
</trkpt>
<trkpt lat="-6.968637" lon="-34.834854">
<ele>15.599999</ele>
<time>2018-08-25T19:56:45Z</time>
<speed>0.00</speed>
</trkpt>
<trkpt lat="-6.968665" lon="-34.834824">
<ele>3.870000</ele>
<time>2018-08-25T20:02:08Z</time>
<speed>0.34</speed>
</trkpt>
<trkpt lat="-6.968606" lon="-34.834839">
<ele>1.990000</ele>
<time>2018-08-25T20:07:25Z</time>
<speed>0.40</speed>
</trkpt>
<trkpt lat="-6.968609" lon="-34.834827">
<ele>41.009998</ele>
<time>2018-08-25T20:12:53Z</time>
<speed>0.56</speed>
</trkpt>
<trkpt lat="-6.968818" lon="-34.834869">
<ele>15.270000</ele>
<time>2018-08-25T20:18:22Z</time>
<speed>0.51</speed>
</trkpt>
<trkpt lat="-6.968594" lon="-34.834869">
<ele>20.740000</ele>
<time>2018-08-25T20:24:04Z</time>
<speed>0.11</speed>
</trkpt>
<trkpt lat="-6.968569" lon="-34.834850">
<ele>1.530000</ele>
<time>2018-08-25T20:29:58Z</time>
<speed>0.14</speed>
</trkpt>
<trkpt lat="-6.968555" lon="-34.834797">
<ele>-9.750000</ele>
<time>2018-08-25T20:35:11Z</time>
<speed>0.08</speed>
</trkpt>
<trkpt lat="-6.968647" lon="-34.834930">
<ele>6.160000</ele>
<time>2018-08-25T20:40:24Z</time>
<speed>0.07</speed>
</trkpt>
<trkpt lat="-6.968668" lon="-34.834942">
<ele>17.789999</ele>
<time>2018-08-25T20:45:39Z</time>
<speed>0.00</speed>
</trkpt>
<trkpt lat="-6.968597" lon="-34.834858">
<ele>23.279999</ele>
<time>2018-08-25T20:50:52Z</time>
<speed>0.00</speed>
</trkpt>
<trkpt lat="-6.968568" lon="-34.834782">
<ele>9.490000</ele>
<time>2018-08-25T20:56:06Z</time>
<speed>0.00</speed>
</trkpt>
<trkpt lat="-6.968618" lon="-34.834801">
<ele>6.320000</ele>
<time>2018-08-25T21:01:24Z</time>
<speed>0.27</speed>
</trkpt>
<trkpt lat="-6.968622" lon="-34.834835">
<ele>2.190000</ele>
<time>2018-08-25T21:06:38Z</time>
<speed>0.00</speed>
</trkpt>
<trkpt lat="-6.968586" lon="-34.834717">
<ele>-5.870000</ele>
<time>2018-08-25T21:11:52Z</time>
<speed>0.00</speed>
</trkpt>
<trkpt lat="-6.968633" lon="-34.834915">
<ele>-29.469999</ele>
<time>2018-08-25T21:17:08Z</time>
<speed>0.00</speed>
</trkpt>
<trkpt lat="-6.968630" lon="-34.834850">
<ele>10.490000</ele>
<time>2018-08-25T21:22:22Z</time>
<speed>0.00</speed>
</trkpt>
<trkpt lat="-6.968634" lon="-34.834835">
<ele>12.570000</ele>
<time>2018-08-25T21:27:36Z</time>
<speed>0.00</speed>
</trkpt>
<trkpt lat="-6.968655" lon="-34.834854">
<ele>8.960000</ele>
<time>2018-08-25T21:32:52Z</time>
<speed>0.00</speed>
</trkpt>
<trkpt lat="-6.968639" lon="-34.834862">
<ele>-4.720000</ele>
<time>2018-08-25T21:38:04Z</time>
<speed>0.22</speed>
</trkpt>
<trkpt lat="-6.968603" lon="-34.834782">
<ele>6.800000</ele>
<time>2018-08-25T21:43:18Z</time>
<speed>0.00</speed>
</trkpt>
<trkpt lat="-6.968621" lon="-34.834801">
<ele>6.830000</ele>
<time>2018-08-25T21:48:32Z</time>
<speed>0.12</speed>
</trkpt>
<trkpt lat="-6.968642" lon="-34.834854">
<ele>-2.330000</ele>
<time>2018-08-25T21:53:47Z</time>
<speed>0.00</speed>
</trkpt>
<trkpt lat="-6.968501" lon="-34.834595">
<ele>24.209999</ele>
<time>2018-08-25T21:59:02Z</time>
<speed>0.00</speed>
</trkpt>
<trkpt lat="-6.968611" lon="-34.834816">
<ele>-7.800000</ele>
<time>2018-08-25T22:04:19Z</time>
<speed>0.00</speed>
</trkpt>
<trkpt lat="-6.968476" lon="-34.834457">
<ele>32.119999</ele>
<time>2018-08-25T22:09:35Z</time>
<speed>0.24</speed>
</trkpt>
<trkpt lat="-6.968574" lon="-34.834766">
<ele>-2.110000</ele>
<time>2018-08-25T22:14:51Z</time>
<speed>0.00</speed>
</trkpt>
<trkpt lat="-6.968623" lon="-34.834831">
<ele>18.190001</ele>
<time>2018-08-25T22:20:06Z</time>
<speed>0.00</speed>
</trkpt>
<trkpt lat="-6.968624" lon="-34.834816">
<ele>3.870000</ele>
<time>2018-08-25T22:25:20Z</time>
<speed>0.00</speed>
</trkpt>
<trkpt lat="-6.968629" lon="-34.834866">
<ele>12.620000</ele>
<time>2018-08-25T22:30:35Z</time>
<speed>0.00</speed>
</trkpt>
<trkpt lat="-6.968624" lon="-34.834885">
<ele>30.420000</ele>
<time>2018-08-25T22:35:50Z</time>
<speed>0.00</speed>
</trkpt>
<trkpt lat="-6.968622" lon="-34.834854">
<ele>1.660000</ele>
<time>2018-08-25T22:41:05Z</time>
<speed>0.00</speed>
</trkpt>
<trkpt lat="-6.968595" lon="-34.834782">
<ele>0.150000</ele>
<time>2018-08-25T22:46:24Z</time>
<speed>0.00</speed>
</trkpt>
<trkpt lat="-6.968676" lon="-34.834812">
<ele>-8.070000</ele>
<time>2018-08-25T22:52:01Z</time>
<speed>0.12</speed>
</trkpt>
<trkpt lat="-6.968577" lon="-34.834881">
<ele>-1.590000</ele>
<time>2018-08-25T22:57:17Z</time>
<speed>0.00</speed>
</trkpt>
<trkpt lat="-6.968562" lon="-34.834846">
<ele>-1.740000</ele>
<time>2018-08-25T23:02:38Z</time>
<speed>0.00</speed>
</trkpt>
<trkpt lat="-6.968613" lon="-34.834801">
<ele>3.680000</ele>
<time>2018-08-25T23:07:52Z</time>
<speed>0.31</speed>
</trkpt>
<trkpt lat="-6.968524" lon="-34.834667">
<ele>21.139999</ele>
<time>2018-08-25T23:13:07Z</time>
<speed>0.00</speed>
</trkpt>
<trkpt lat="-6.968626" lon="-34.834831">
<ele>4.430000</ele>
<time>2018-08-25T23:18:21Z</time>
<speed>0.00</speed>
</trkpt>
<trkpt lat="-6.968631" lon="-34.834789">
<ele>1.060000</ele>
<time>2018-08-25T23:23:35Z</time>
<speed>0.16</speed>
</trkpt>
<trkpt lat="-6.968645" lon="-34.834820">
<ele>13.190000</ele>
<time>2018-08-25T23:28:49Z</time>
<speed>0.00</speed>
</trkpt>
<trkpt lat="-6.968644" lon="-34.834785">
<ele>14.179999</ele>
<time>2018-08-25T23:34:03Z</time>
<speed>0.00</speed>
</trkpt>
<trkpt lat="-6.968600" lon="-34.834816">
<ele>22.670000</ele>
<time>2018-08-25T23:39:18Z</time>
<speed>0.00</speed>
</trkpt>
<trkpt lat="-6.968644" lon="-34.834885">
<ele>23.260000</ele>
<time>2018-08-25T23:44:30Z</time>
<speed>0.18</speed>
</trkpt>
<trkpt lat="-6.968626" lon="-34.834892">
<ele>21.219999</ele>
<time>2018-08-25T23:49:44Z</time>
<speed>0.00</speed>
</trkpt>
<trkpt lat="-6.968596" lon="-34.834808">
<ele>6.700000</ele>
<time>2018-08-25T23:54:58Z</time>
<speed>0.00</speed>
</trkpt>
<trkpt lat="-6.968613" lon="-34.834824">
<ele>-2.970000</ele>
<time>2018-08-26T00:00:32Z</time>
<speed>0.09</speed>
</trkpt>
<trkpt lat="-6.968590" lon="-34.834843">
<ele>7.230000</ele>
<time>2018-08-26T00:05:47Z</time>
<speed>0.00</speed>
</trkpt>
<trkpt lat="-6.968661" lon="-34.834763">
<ele>-0.190000</ele>
<time>2018-08-26T00:11:00Z</time>
<speed>0.00</speed>
</trkpt>
<trkpt lat="-6.968573" lon="-34.834797">
<ele>3.540000</ele>
<time>2018-08-26T00:16:15Z</time>
<speed>0.00</speed>
</trkpt>
<trkpt lat="-6.968637" lon="-34.834827">
<ele>4.250000</ele>
<time>2018-08-26T00:21:30Z</time>
<speed>0.45</speed>
</trkpt>
<trkpt lat="-6.968620" lon="-34.834759">
<ele>20.240000</ele>
<time>2018-08-26T00:26:44Z</time>
<speed>0.00</speed>
</trkpt>
<trkpt lat="-6.968612" lon="-34.834873">
<ele>-0.690000</ele>
<time>2018-08-26T00:31:57Z</time>
<speed>0.00</speed>
</trkpt>
<trkpt lat="-6.968647" lon="-34.834835">
<ele>12.559999</ele>
<time>2018-08-26T00:37:10Z</time>
<speed>0.00</speed>
</trkpt>
<trkpt lat="-6.968595" lon="-34.834805">
<ele>6.090000</ele>
<time>2018-08-26T00:42:25Z</time>
<speed>0.00</speed>
</trkpt>
<trkpt lat="-6.968617" lon="-34.834896">
<ele>14.400000</ele>
<time>2018-08-26T00:47:39Z</time>
<speed>0.00</speed>
</trkpt>
<trkpt lat="-6.968623" lon="-34.834835">
<ele>2.560000</ele>
<time>2018-08-26T00:52:52Z</time>
<speed>0.00</speed>
</trkpt>
<trkpt lat="-6.968637" lon="-34.834908">
<ele>6.650000</ele>
<time>2018-08-26T00:58:07Z</time>
<speed>0.00</speed>
</trkpt>
<trkpt lat="-6.968618" lon="-34.834885">
<ele>8.080000</ele>
<time>2018-08-26T01:03:26Z</time>
<speed>0.00</speed>
</trkpt>
<trkpt lat="-6.968616" lon="-34.834892">
<ele>15.200000</ele>
<time>2018-08-26T01:08:40Z</time>
<speed>0.00</speed>
</trkpt>
<trkpt lat="-6.968697" lon="-34.834923">
<ele>-15.790000</ele>
<time>2018-08-26T01:13:54Z</time>
<speed>0.00</speed>
</trkpt>
<trkpt lat="-6.968673" lon="-34.834991">
<ele>-8.910000</ele>
<time>2018-08-26T01:19:08Z</time>
<speed>0.00</speed>
</trkpt>
<trkpt lat="-6.968599" lon="-34.834942">
<ele>28.349998</ele>
<time>2018-08-26T01:24:22Z</time>
<speed>0.00</speed>
</trkpt>
<trkpt lat="-6.968672" lon="-34.835033">
<ele>-0.940000</ele>
<time>2018-08-26T01:29:35Z</time>
<speed>0.00</speed>
</trkpt>
<trkpt lat="-6.968623" lon="-34.835022">
<ele>1.880000</ele>
<time>2018-08-26T01:34:49Z</time>
<speed>0.00</speed>
</trkpt>
<trkpt lat="-6.968604" lon="-34.834896">
<ele>7.340000</ele>
<time>2018-08-26T01:40:02Z</time>
<speed>0.00</speed>
</trkpt>
<trkpt lat="-6.968613" lon="-34.834846">
<ele>17.459999</ele>
<time>2018-08-26T01:45:16Z</time>
<speed>0.00</speed>
</trkpt>
<trkpt lat="-6.968637" lon="-34.834721">
<ele>10.960000</ele>
<time>2018-08-26T01:50:30Z</time>
<speed>0.00</speed>
</trkpt>
<trkpt lat="-6.968592" lon="-34.834839">
<ele>14.730000</ele>
<time>2018-08-26T01:55:49Z</time>
<speed>0.00</speed>
</trkpt>
<trkpt lat="-6.968653" lon="-34.834717">
<ele>33.180000</ele>
<time>2018-08-26T02:01:06Z</time>
<speed>0.00</speed>
</trkpt>
<trkpt lat="-6.968580" lon="-34.834949">
<ele>-7.370000</ele>
<time>2018-08-26T02:06:34Z</time>
<speed>0.11</speed>
</trkpt>
<trkpt lat="-6.968648" lon="-34.834965">
<ele>3.870000</ele>
<time>2018-08-26T02:11:50Z</time>
<speed>0.00</speed>
</trkpt>
<trkpt lat="-6.968753" lon="-34.834988">
<ele>-18.500000</ele>
<time>2018-08-26T02:17:03Z</time>
<speed>0.00</speed>
</trkpt>
<trkpt lat="-6.968642" lon="-34.834869">
<ele>-0.020000</ele>
<time>2018-08-26T02:22:16Z</time>
<speed>0.00</speed>
</trkpt>
<trkpt lat="-6.968645" lon="-34.834866">
<ele>9.840000</ele>
<time>2018-08-26T02:28:05Z</time>
<speed>0.03</speed>
</trkpt>
<trkpt lat="-6.968632" lon="-34.834820">
<ele>16.570000</ele>
<time>2018-08-26T02:33:20Z</time>
<speed>0.00</speed>
</trkpt>
<trkpt lat="-6.968568" lon="-34.834816">
<ele>55.139999</ele>
<time>2018-08-26T02:38:34Z</time>
<speed>0.00</speed>
</trkpt>
<trkpt lat="-6.968618" lon="-34.834789">
<ele>15.320000</ele>
<time>2018-08-26T02:43:46Z</time>
<speed>0.00</speed>
</trkpt>
<trkpt lat="-6.968607" lon="-34.834728">
<ele>36.119999</ele>
<time>2018-08-26T02:49:03Z</time>
<speed>0.00</speed>
</trkpt>
<trkpt lat="-6.968652" lon="-34.834808">
<ele>4.130000</ele>
<time>2018-08-26T02:54:17Z</time>
<speed>0.00</speed>
</trkpt>
<trkpt lat="-6.968605" lon="-34.834801">
<ele>8.200000</ele>
<time>2018-08-26T02:59:33Z</time>
<speed>0.00</speed>
</trkpt>
</trkseg>
</trk>
<trk>
<name>20180913-105230(18)</name>
<desc>Color:004000ff</desc>
<trkseg>
<trkpt lat="-6.968639" lon="-34.834812">
<ele>13.840000</ele>
<time>2018-08-26T03:04:52Z</time>
<speed>0.00</speed>
</trkpt>
<trkpt lat="-6.968532" lon="-34.834805">
<ele>31.969999</ele>
<time>2018-08-26T03:10:10Z</time>
<speed>0.00</speed>
</trkpt>
<trkpt lat="-6.968640" lon="-34.834896">
<ele>13.650000</ele>
<time>2018-08-26T03:15:24Z</time>
<speed>0.00</speed>
</trkpt>
<trkpt lat="-6.968525" lon="-34.834827">
<ele>21.330000</ele>
<time>2018-08-26T03:20:38Z</time>
<speed>0.00</speed>
</trkpt>
<trkpt lat="-6.968637" lon="-34.834831">
<ele>-38.549999</ele>
<time>2018-08-26T03:26:17Z</time>
<speed>0.14</speed>
</trkpt>
<trkpt lat="-6.968490" lon="-34.834843">
<ele>40.349998</ele>
<time>2018-08-26T03:31:34Z</time>
<speed>0.29</speed>
</trkpt>
<trkpt lat="-6.968872" lon="-34.834938">
<ele>-136.089996</ele>
<time>2018-08-26T03:37:09Z</time>
<speed>0.00</speed>
</trkpt>
<trkpt lat="-6.968619" lon="-34.834888">
<ele>8.530000</ele>
<time>2018-08-26T03:42:21Z</time>
<speed>0.00</speed>
</trkpt>
<trkpt lat="-6.968621" lon="-34.834873">
<ele>-2.770000</ele>
<time>2018-08-26T03:47:35Z</time>
<speed>0.00</speed>
</trkpt>
<trkpt lat="-6.968508" lon="-34.834927">
<ele>20.279999</ele>
<time>2018-08-26T03:52:48Z</time>
<speed>0.00</speed>
</trkpt>
<trkpt lat="-6.968616" lon="-34.834816">
<ele>31.379999</ele>
<time>2018-08-26T03:58:02Z</time>
<speed>0.00</speed>
</trkpt>
<trkpt lat="-6.968525" lon="-34.834846">
<ele>-2.210000</ele>
<time>2018-08-26T04:03:21Z</time>
<speed>0.39</speed>
</trkpt>
<trkpt lat="-6.968599" lon="-34.834869">
<ele>11.370000</ele>
<time>2018-08-26T04:08:34Z</time>
<speed>0.00</speed>
</trkpt>
<trkpt lat="-6.968608" lon="-34.834785">
<ele>-22.850000</ele>
<time>2018-08-26T04:13:47Z</time>
<speed>0.00</speed>
</trkpt>
<trkpt lat="-6.968651" lon="-34.834782">
<ele>-2.640000</ele>
<time>2018-08-26T04:18:59Z</time>
<speed>0.00</speed>
</trkpt>
<trkpt lat="-6.968641" lon="-34.834820">
<ele>2.160000</ele>
<time>2018-08-26T04:24:11Z</time>
<speed>0.00</speed>
</trkpt>
<trkpt lat="-6.968785" lon="-34.834690">
<ele>33.209999</ele>
<time>2018-08-26T04:29:46Z</time>
<speed>0.18</speed>
</trkpt>
<trkpt lat="-6.968634" lon="-34.834705">
<ele>25.840000</ele>
<time>2018-08-26T04:34:58Z</time>
<speed>0.00</speed>
</trkpt>
<trkpt lat="-6.968589" lon="-34.834805">
<ele>37.639999</ele>
<time>2018-08-26T04:40:16Z</time>
<speed>0.00</speed>
</trkpt>
<trkpt lat="-6.968653" lon="-34.834801">
<ele>8.840000</ele>
<time>2018-08-26T04:45:31Z</time>
<speed>0.00</speed>
</trkpt>
<trkpt lat="-6.968640" lon="-34.834671">
<ele>43.469997</ele>
<time>2018-08-26T04:50:47Z</time>
<speed>0.00</speed>
</trkpt>
<trkpt lat="-6.968529" lon="-34.834206">
<ele>114.409996</ele>
<time>2018-08-26T04:56:03Z</time>
<speed>0.00</speed>
</trkpt>
<trkpt lat="-6.968580" lon="-34.834976">
<ele>-6.830000</ele>
<time>2018-08-26T05:01:22Z</time>
<speed>0.85</speed>
</trkpt>
<trkpt lat="-6.968583" lon="-34.834801">
<ele>19.889999</ele>
<time>2018-08-26T05:07:03Z</time>
<speed>0.13</speed>
</trkpt>
<trkpt lat="-6.968641" lon="-34.834904">
<ele>5.180000</ele>
<time>2018-08-26T05:12:35Z</time>
<speed>0.00</speed>
</trkpt>
<trkpt lat="-6.968650" lon="-34.834682">
<ele>-63.649998</ele>
<time>2018-08-26T05:17:51Z</time>
<speed>0.00</speed>
</trkpt>
<trkpt lat="-6.968674" lon="-34.834694">
<ele>-71.379997</ele>
<time>2018-08-26T05:23:18Z</time>
<speed>0.00</speed>
</trkpt>
<trkpt lat="-6.968785" lon="-34.834904">
<ele>-49.719997</ele>
<time>2018-08-26T05:28:35Z</time>
<speed>0.00</speed>
</trkpt>
<trkpt lat="-6.968664" lon="-34.834789">
<ele>-16.869999</ele>
<time>2018-08-26T05:33:50Z</time>
<speed>0.00</speed>
</trkpt>
<trkpt lat="-6.968613" lon="-34.834805">
<ele>11.599999</ele>
<time>2018-08-26T05:39:06Z</time>
<speed>0.00</speed>
</trkpt>
<trkpt lat="-6.968667" lon="-34.834805">
<ele>-5.150000</ele>
<time>2018-08-26T05:44:21Z</time>
<speed>0.00</speed>
</trkpt>
<trkpt lat="-6.968630" lon="-34.834850">
<ele>-8.059999</ele>
<time>2018-08-26T05:49:36Z</time>
<speed>0.00</speed>
</trkpt>
<trkpt lat="-6.968605" lon="-34.834881">
<ele>-4.140000</ele>
<time>2018-08-26T05:54:49Z</time>
<speed>0.00</speed>
</trkpt>
<trkpt lat="-6.968555" lon="-34.834904">
<ele>24.480000</ele>
<time>2018-08-26T06:00:21Z</time>
<speed>0.26</speed>
</trkpt>
<trkpt lat="-6.968588" lon="-34.834850">
<ele>0.040000</ele>
<time>2018-08-26T06:06:03Z</time>
<speed>0.03</speed>
</trkpt>
<trkpt lat="-6.968657" lon="-34.834801">
<ele>25.340000</ele>
<time>2018-08-26T06:12:13Z</time>
<speed>0.00</speed>
</trkpt>
<trkpt lat="-6.968622" lon="-34.834862">
<ele>17.049999</ele>
<time>2018-08-26T06:17:23Z</time>
<speed>0.25</speed>
</trkpt>
<trkpt lat="-6.968610" lon="-34.834873">
<ele>13.179999</ele>
<time>2018-08-26T06:22:35Z</time>
<speed>0.00</speed>
</trkpt>
<trkpt lat="-6.968573" lon="-34.834869">
<ele>8.380000</ele>
<time>2018-08-26T06:27:47Z</time>
<speed>0.00</speed>
</trkpt>
<trkpt lat="-6.968621" lon="-34.834801">
<ele>21.309999</ele>
<time>2018-08-26T06:32:59Z</time>
<speed>0.00</speed>
</trkpt>
<trkpt lat="-6.968621" lon="-34.834805">
<ele>19.699999</ele>
<time>2018-08-26T06:38:11Z</time>
<speed>0.00</speed>
</trkpt>
<trkpt lat="-6.968630" lon="-34.834862">
<ele>-6.990000</ele>
<time>2018-08-26T06:43:22Z</time>
<speed>0.17</speed>
</trkpt>
<trkpt lat="-6.968596" lon="-34.834789">
<ele>18.000000</ele>
<time>2018-08-26T06:48:34Z</time>
<speed>0.10</speed>
</trkpt>
<trkpt lat="-6.968590" lon="-34.834743">
<ele>20.270000</ele>
<time>2018-08-26T06:53:46Z</time>
<speed>0.00</speed>
</trkpt>
<trkpt lat="-6.968625" lon="-34.834801">
<ele>11.469999</ele>
<time>2018-08-26T06:58:58Z</time>
<speed>0.25</speed>
</trkpt>
<trkpt lat="-6.968604" lon="-34.834827">
<ele>11.340000</ele>
<time>2018-08-26T07:04:12Z</time>
<speed>0.00</speed>
</trkpt>
<trkpt lat="-6.968695" lon="-34.834766">
<ele>32.669998</ele>
<time>2018-08-26T07:09:25Z</time>
<speed>0.00</speed>
</trkpt>
<trkpt lat="-6.968601" lon="-34.834911">
<ele>-4.990000</ele>
<time>2018-08-26T07:14:37Z</time>
<speed>0.00</speed>
</trkpt>
<trkpt lat="-6.968599" lon="-34.834904">
<ele>-16.400000</ele>
<time>2018-08-26T07:19:49Z</time>
<speed>0.00</speed>
</trkpt>
<trkpt lat="-6.968557" lon="-34.834877">
<ele>9.420000</ele>
<time>2018-08-26T07:25:01Z</time>
<speed>0.00</speed>
</trkpt>
<trkpt lat="-6.968607" lon="-34.834766">
<ele>22.299999</ele>
<time>2018-08-26T07:30:13Z</time>
<speed>0.00</speed>
</trkpt>
<trkpt lat="-6.968618" lon="-34.834835">
<ele>15.809999</ele>
<time>2018-08-26T07:35:25Z</time>
<speed>0.00</speed>
</trkpt>
<trkpt lat="-6.968572" lon="-34.834827">
<ele>16.309999</ele>
<time>2018-08-26T07:40:38Z</time>
<speed>0.00</speed>
</trkpt>
<trkpt lat="-6.968656" lon="-34.834908">
<ele>-4.880000</ele>
<time>2018-08-26T07:45:51Z</time>
<speed>0.00</speed>
</trkpt>
<trkpt lat="-6.968637" lon="-34.834957">
<ele>-6.970000</ele>
<time>2018-08-26T07:51:03Z</time>
<speed>0.00</speed>
</trkpt>
<trkpt lat="-6.968576" lon="-34.834827">
<ele>11.219999</ele>
<time>2018-08-26T07:56:15Z</time>
<speed>0.00</speed>
</trkpt>
<trkpt lat="-6.968618" lon="-34.834824">
<ele>11.440000</ele>
<time>2018-08-26T08:01:40Z</time>
<speed>0.00</speed>
</trkpt>
<trkpt lat="-6.968688" lon="-34.835011">
<ele>-48.360001</ele>
<time>2018-08-26T08:06:54Z</time>
<speed>0.00</speed>
</trkpt>
<trkpt lat="-6.968604" lon="-34.834892">
<ele>-10.099999</ele>
<time>2018-08-26T08:12:07Z</time>
<speed>0.00</speed>
</trkpt>
<trkpt lat="-6.968672" lon="-34.835155">
<ele>-91.150002</ele>
<time>2018-08-26T08:17:33Z</time>
<speed>0.00</speed>
</trkpt>
<trkpt lat="-6.968698" lon="-34.834888">
<ele>7.550000</ele>
<time>2018-08-26T08:23:02Z</time>
<speed>0.16</speed>
</trkpt>
<trkpt lat="-6.968606" lon="-34.834892">
<ele>8.710000</ele>
<time>2018-08-26T08:28:15Z</time>
<speed>0.06</speed>
</trkpt>
<trkpt lat="-6.968659" lon="-34.834862">
<ele>6.930000</ele>
<time>2018-08-26T08:33:27Z</time>
<speed>0.00</speed>
</trkpt>
<trkpt lat="-6.968640" lon="-34.834938">
<ele>7.640000</ele>
<time>2018-08-26T08:38:39Z</time>
<speed>0.00</speed>
</trkpt>
<trkpt lat="-6.967982" lon="-34.834373">
<ele>13.440000</ele>
<time>2018-08-26T08:43:52Z</time>
<speed>0.00</speed>
</trkpt>
<trkpt lat="-6.965281" lon="-34.834152">
<ele>32.689999</ele>
<time>2018-08-26T08:49:03Z</time>
<speed>0.00</speed>
</trkpt>
<trkpt lat="-6.964723" lon="-34.833752">
<ele>3.990000</ele>
<time>2018-08-26T08:54:17Z</time>
<speed>0.00</speed>
</trkpt>
<trkpt lat="-6.963886" lon="-34.833214">
<ele>4.290000</ele>
<time>2018-08-26T08:59:34Z</time>
<speed>0.00</speed>
</trkpt>
<trkpt lat="-6.964223" lon="-34.832550">
<ele>17.010000</ele>
<time>2018-08-26T09:04:50Z</time>
<speed>0.00</speed>
</trkpt>
<trkpt lat="-6.964149" lon="-34.832260">
<ele>11.330000</ele>
<time>2018-08-26T09:10:05Z</time>
<speed>0.00</speed>
</trkpt>
<trkpt lat="-6.960922" lon="-34.831089">
<ele>2.520000</ele>
<time>2018-08-26T09:15:21Z</time>
<speed>0.00</speed>
</trkpt>
<trkpt lat="-6.957760" lon="-34.829823">
<ele>7.500000</ele>
<time>2018-08-26T09:20:36Z</time>
<speed>0.00</speed>
</trkpt>
<trkpt lat="-6.957873" lon="-34.829964">
<ele>6.820000</ele>
<time>2018-08-26T09:25:52Z</time>
<speed>0.00</speed>
</trkpt>
<trkpt lat="-6.958498" lon="-34.830162">
<ele>-5.130000</ele>
<time>2018-08-26T09:31:08Z</time>
<speed>0.00</speed>
</trkpt>
<trkpt lat="-6.959123" lon="-34.830334">
<ele>9.150000</ele>
<time>2018-08-26T09:36:24Z</time>
<speed>0.00</speed>
</trkpt>
<trkpt lat="-6.958333" lon="-34.829914">
<ele>26.400000</ele>
<time>2018-08-26T09:41:44Z</time>
<speed>0.94</speed>
</trkpt>
<trkpt lat="-6.957467" lon="-34.829597">
<ele>8.080000</ele>
<time>2018-08-26T09:47:19Z</time>
<speed>0.57</speed>
</trkpt>
<trkpt lat="-6.957738" lon="-34.829613">
<ele>9.730000</ele>
<time>2018-08-26T09:52:46Z</time>
<speed>0.32</speed>
</trkpt>
<trkpt lat="-6.958476" lon="-34.829666">
<ele>11.620000</ele>
<time>2018-08-26T09:58:13Z</time>
<speed>0.51</speed>
</trkpt>
<trkpt lat="-6.958544" lon="-34.829639">
<ele>10.210000</ele>
<time>2018-08-26T10:04:56Z</time>
<speed>0.51</speed>
</trkpt>
<trkpt lat="-6.957263" lon="-34.830360">
<ele>14.589999</ele>
<time>2018-08-26T10:15:41Z</time>
<speed>0.00</speed>
</trkpt>
<trkpt lat="-6.957253" lon="-34.830334">
<ele>7.800000</ele>
<time>2018-08-26T10:20:56Z</time>
<speed>0.00</speed>
</trkpt>
<trkpt lat="-6.957282" lon="-34.830330">
<ele>11.070000</ele>
<time>2018-08-26T10:26:10Z</time>
<speed>0.00</speed>
</trkpt>
<trkpt lat="-6.957232" lon="-34.830379">
<ele>7.380000</ele>
<time>2018-08-26T10:31:23Z</time>
<speed>0.00</speed>
</trkpt>
<trkpt lat="-6.957312" lon="-34.830441">
<ele>7.410000</ele>
<time>2018-08-26T10:36:38Z</time>
<speed>0.00</speed>
</trkpt>
<trkpt lat="-6.957829" lon="-34.829197">
<ele>13.910000</ele>
<time>2018-08-26T10:41:54Z</time>
<speed>0.00</speed>
</trkpt>
<trkpt lat="-6.958322" lon="-34.829136">
<ele>4.910000</ele>
<time>2018-08-26T10:47:09Z</time>
<speed>0.00</speed>
</trkpt>
<trkpt lat="-6.958631" lon="-34.829067">
<ele>8.010000</ele>
<time>2018-08-26T10:52:22Z</time>
<speed>1.26</speed>
</trkpt>
<trkpt lat="-6.958896" lon="-34.828991">
<ele>6.670000</ele>
<time>2018-08-26T10:57:49Z</time>
<speed>0.35</speed>
</trkpt>
<trkpt lat="-6.958863" lon="-34.829350">
<ele>7.290000</ele>
<time>2018-08-26T11:03:20Z</time>
<speed>0.41</speed>
</trkpt>
<trkpt lat="-6.959150" lon="-34.829338">
<ele>5.100000</ele>
<time>2018-08-26T11:08:46Z</time>
<speed>0.43</speed>
</trkpt>
<trkpt lat="-6.959396" lon="-34.829357">
<ele>7.170000</ele>
<time>2018-08-26T11:14:13Z</time>
<speed>0.79</speed>
</trkpt>
<trkpt lat="-6.958952" lon="-34.830120">
<ele>6.500000</ele>
<time>2018-08-26T11:19:42Z</time>
<speed>0.79</speed>
</trkpt>
<trkpt lat="-6.959015" lon="-34.830372">
<ele>7.000000</ele>
<time>2018-08-26T11:26:58Z</time>
<speed>0.56</speed>
</trkpt>
<trkpt lat="-6.958406" lon="-34.830788">
<ele>3.320000</ele>
<time>2018-08-26T11:30:08Z</time>
<speed>0.55</speed>
</trkpt>
<trkpt lat="-6.959736" lon="-34.830513">
<ele>6.270000</ele>
<time>2018-08-26T11:43:44Z</time>
<speed>0.58</speed>
</trkpt>
<trkpt lat="-6.959379" lon="-34.831913">
<ele>4.050000</ele>
<time>2018-08-26T11:54:54Z</time>
<speed>0.50</speed>
</trkpt>
<trkpt lat="-6.962777" lon="-34.832859">
<ele>4.130000</ele>
<time>2018-08-26T12:05:30Z</time>
<speed>0.95</speed>
</trkpt>
<trkpt lat="-6.964127" lon="-34.833534">
<ele>6.870000</ele>
<time>2018-08-26T12:19:55Z</time>
<speed>0.87</speed>
</trkpt>
<trkpt lat="-6.966877" lon="-34.834328">
<ele>33.779999</ele>
<time>2018-08-26T12:35:17Z</time>
<speed>1.22</speed>
</trkpt>
<trkpt lat="-6.968616" lon="-34.834785">
<ele>14.349999</ele>
<time>2018-08-26T12:50:01Z</time>
<speed>0.13</speed>
</trkpt>
<trkpt lat="-6.968566" lon="-34.834881">
<ele>13.820000</ele>
<time>2018-08-26T13:06:05Z</time>
<speed>0.54</speed>
</trkpt>
<trkpt lat="-6.968647" lon="-34.834801">
<ele>9.900000</ele>
<time>2018-08-26T13:19:09Z</time>
<speed>0.00</speed>
</trkpt>
<trkpt lat="-6.968544" lon="-34.834755">
<ele>40.009998</ele>
<time>2018-08-26T13:24:29Z</time>
<speed>0.16</speed>
</trkpt>
<trkpt lat="-6.968615" lon="-34.834782">
<ele>24.379999</ele>
<time>2018-08-26T13:29:47Z</time>
<speed>0.00</speed>
</trkpt>
<trkpt lat="-6.968639" lon="-34.834785">
<ele>25.849998</ele>
<time>2018-08-26T13:35:05Z</time>
<speed>0.00</speed>
</trkpt>
<trkpt lat="-6.968626" lon="-34.834820">
<ele>20.279999</ele>
<time>2018-08-26T13:40:22Z</time>
<speed>0.00</speed>
</trkpt>
<trkpt lat="-6.968652" lon="-34.834839">
<ele>7.390000</ele>
<time>2018-08-26T13:45:53Z</time>
<speed>0.08</speed>
</trkpt>
<trkpt lat="-6.968634" lon="-34.834843">
<ele>37.230000</ele>
<time>2018-08-26T13:51:19Z</time>
<speed>1.18</speed>
</trkpt>
<trkpt lat="-6.968593" lon="-34.834877">
<ele>3.840000</ele>
<time>2018-08-26T13:57:03Z</time>
<speed>0.20</speed>
</trkpt>
<trkpt lat="-6.968612" lon="-34.834915">
<ele>13.509999</ele>
<time>2018-08-26T14:03:08Z</time>
<speed>0.00</speed>
</trkpt>
<trkpt lat="-6.968658" lon="-34.834850">
<ele>-10.080000</ele>
<time>2018-08-26T14:08:25Z</time>
<speed>0.00</speed>
</trkpt>
<trkpt lat="-6.968558" lon="-34.834835">
<ele>29.199999</ele>
<time>2018-08-26T14:13:43Z</time>
<speed>0.00</speed>
</trkpt>
<trkpt lat="-6.968636" lon="-34.834850">
<ele>-11.210000</ele>
<time>2018-08-26T14:19:00Z</time>
<speed>0.00</speed>
</trkpt>
<trkpt lat="-6.968679" lon="-34.834766">
<ele>-18.440001</ele>
<time>2018-08-26T14:24:19Z</time>
<speed>0.00</speed>
</trkpt>
<trkpt lat="-6.968596" lon="-34.834778">
<ele>27.639999</ele>
<time>2018-08-26T14:29:44Z</time>
<speed>0.28</speed>
</trkpt>
<trkpt lat="-6.968667" lon="-34.834961">
<ele>-1.880000</ele>
<time>2018-08-26T14:35:02Z</time>
<speed>0.00</speed>
</trkpt>
<trkpt lat="-6.968616" lon="-34.834835">
<ele>14.080000</ele>
<time>2018-08-26T14:40:21Z</time>
<speed>0.00</speed>
</trkpt>
<trkpt lat="-6.968570" lon="-34.834930">
<ele>16.379999</ele>
<time>2018-08-26T14:45:38Z</time>
<speed>0.00</speed>
</trkpt>
<trkpt lat="-6.968603" lon="-34.834896">
<ele>40.489998</ele>
<time>2018-08-26T14:50:56Z</time>
<speed>0.00</speed>
</trkpt>
<trkpt lat="-6.968596" lon="-34.834824">
<ele>27.930000</ele>
<time>2018-08-26T14:56:14Z</time>
<speed>0.00</speed>
</trkpt>
<trkpt lat="-6.968682" lon="-34.834747">
<ele>5.040000</ele>
<time>2018-08-26T15:01:34Z</time>
<speed>1.30</speed>
</trkpt>
<trkpt lat="-6.968629" lon="-34.834770">
<ele>37.099998</ele>
<time>2018-08-26T15:06:44Z</time>
<speed>0.00</speed>
</trkpt>
<trkpt lat="-6.968727" lon="-34.834667">
<ele>-34.250000</ele>
<time>2018-08-26T15:11:56Z</time>
<speed>0.00</speed>
</trkpt>
<trkpt lat="-6.968563" lon="-34.834747">
<ele>26.139999</ele>
<time>2018-08-26T15:17:13Z</time>
<speed>0.00</speed>
</trkpt>
<trkpt lat="-6.968674" lon="-34.834709">
<ele>32.980000</ele>
<time>2018-08-26T15:22:24Z</time>
<speed>0.00</speed>
</trkpt>
<trkpt lat="-6.968670" lon="-34.834930">
<ele>17.119999</ele>
<time>2018-08-26T15:27:34Z</time>
<speed>0.00</speed>
</trkpt>
<trkpt lat="-6.968637" lon="-34.834858">
<ele>1.340000</ele>
<time>2018-08-26T15:33:03Z</time>
<speed>0.43</speed>
</trkpt>
<trkpt lat="-6.968758" lon="-34.834747">
<ele>46.219997</ele>
<time>2018-08-26T15:38:15Z</time>
<speed>0.00</speed>
</trkpt>
<trkpt lat="-6.968659" lon="-34.834789">
<ele>33.989998</ele>
<time>2018-08-26T15:43:26Z</time>
<speed>0.00</speed>
</trkpt>
<trkpt lat="-6.968679" lon="-34.834713">
<ele>0.910000</ele>
<time>2018-08-26T15:48:37Z</time>
<speed>0.00</speed>
</trkpt>
<trkpt lat="-6.968615" lon="-34.834709">
<ele>16.119999</ele>
<time>2018-08-26T15:53:46Z</time>
<speed>0.33</speed>
</trkpt>
<trkpt lat="-6.968489" lon="-34.834824">
<ele>10.090000</ele>
<time>2018-08-26T15:58:57Z</time>
<speed>0.00</speed>
</trkpt>
<trkpt lat="-6.968614" lon="-34.834896">
<ele>11.139999</ele>
<time>2018-08-26T16:04:44Z</time>
<speed>0.21</speed>
</trkpt>
<trkpt lat="-6.968569" lon="-34.834824">
<ele>33.259998</ele>
<time>2018-08-26T16:10:12Z</time>
<speed>0.22</speed>
</trkpt>
<trkpt lat="-6.968699" lon="-34.834694">
<ele>33.209999</ele>
<time>2018-08-26T16:16:41Z</time>
<speed>0.05</speed>
</trkpt>
<trkpt lat="-6.968582" lon="-34.834965">
<ele>49.739998</ele>
<time>2018-08-26T16:23:31Z</time>
<speed>0.12</speed>
</trkpt>
<trkpt lat="-6.968573" lon="-34.834942">
<ele>-6.580000</ele>
<time>2018-08-26T16:31:32Z</time>
<speed>0.38</speed>
</trkpt>
<trkpt lat="-6.968643" lon="-34.834702">
<ele>24.000000</ele>
<time>2018-08-26T16:38:58Z</time>
<speed>0.00</speed>
</trkpt>
<trkpt lat="-6.968659" lon="-34.834686">
<ele>47.250000</ele>
<time>2018-08-26T16:44:10Z</time>
<speed>0.00</speed>
</trkpt>
<trkpt lat="-6.968640" lon="-34.834793">
<ele>19.379999</ele>
<time>2018-08-26T16:49:22Z</time>
<speed>0.00</speed>
</trkpt>
<trkpt lat="-6.968646" lon="-34.834785">
<ele>21.230000</ele>
<time>2018-08-26T16:54:33Z</time>
<speed>0.00</speed>
</trkpt>
<trkpt lat="-6.968570" lon="-34.834919">
<ele>-15.480000</ele>
<time>2018-08-26T16:57:17Z</time>
<speed>0.16</speed>
</trkpt>
<trkpt lat="-6.968719" lon="-34.834702">
<ele>7.630000</ele>
<time>2018-08-26T17:02:33Z</time>
<speed>0.00</speed>
</trkpt>
<trkpt lat="-6.968622" lon="-34.834972">
<ele>15.520000</ele>
<time>2018-08-26T17:07:43Z</time>
<speed>0.22</speed>
</trkpt>
<trkpt lat="-6.968550" lon="-34.835033">
<ele>-73.159996</ele>
<time>2018-08-26T17:13:06Z</time>
<speed>0.00</speed>
</trkpt>
<trkpt lat="-6.968642" lon="-34.834953">
<ele>-16.770000</ele>
<time>2018-08-26T17:18:17Z</time>
<speed>0.00</speed>
</trkpt>
<trkpt lat="-6.968626" lon="-34.834808">
<ele>11.410000</ele>
<time>2018-08-26T17:23:28Z</time>
<speed>0.00</speed>
</trkpt>
<trkpt lat="-6.968631" lon="-34.834785">
<ele>19.219999</ele>
<time>2018-08-26T17:28:38Z</time>
<speed>0.00</speed>
</trkpt>
<trkpt lat="-6.968706" lon="-34.834793">
<ele>28.180000</ele>
<time>2018-08-26T17:33:51Z</time>
<speed>0.00</speed>
</trkpt>
<trkpt lat="-6.968662" lon="-34.834927">
<ele>5.680000</ele>
<time>2018-08-26T17:39:01Z</time>
<speed>0.00</speed>
</trkpt>
<trkpt lat="-6.968537" lon="-34.834904">
<ele>-46.289997</ele>
<time>2018-08-26T17:44:39Z</time>
<speed>0.53</speed>
</trkpt>
<trkpt lat="-6.968647" lon="-34.834930">
<ele>-6.350000</ele>
<time>2018-08-26T17:49:49Z</time>
<speed>0.00</speed>
</trkpt>
<trkpt lat="-6.968618" lon="-34.835087">
<ele>0.410000</ele>
<time>2018-08-26T17:55:00Z</time>
<speed>0.00</speed>
</trkpt>
<trkpt lat="-6.968715" lon="-34.834805">
<ele>22.699999</ele>
<time>2018-08-26T18:00:13Z</time>
<speed>0.00</speed>
</trkpt>
<trkpt lat="-6.968619" lon="-34.834743">
<ele>22.670000</ele>
<time>2018-08-26T18:05:24Z</time>
<speed>0.00</speed>
</trkpt>
<trkpt lat="-6.968681" lon="-34.834988">
<ele>-13.590000</ele>
<time>2018-08-26T18:10:36Z</time>
<speed>0.00</speed>
</trkpt>
<trkpt lat="-6.968649" lon="-34.834927">
<ele>4.880000</ele>
<time>2018-08-26T18:15:47Z</time>
<speed>0.00</speed>
</trkpt>
<trkpt lat="-6.968713" lon="-34.834839">
<ele>-2.930000</ele>
<time>2018-08-26T18:20:59Z</time>
<speed>0.00</speed>
</trkpt>
<trkpt lat="-6.968668" lon="-34.834717">
<ele>12.160000</ele>
<time>2018-08-26T18:26:10Z</time>
<speed>0.00</speed>
</trkpt>
<trkpt lat="-6.968702" lon="-34.834755">
<ele>21.559999</ele>
<time>2018-08-26T18:31:42Z</time>
<speed>0.46</speed>
</trkpt>
<trkpt lat="-6.968723" lon="-34.834789">
<ele>-1.420000</ele>
<time>2018-08-26T18:37:28Z</time>
<speed>0.31</speed>
</trkpt>
<trkpt lat="-6.968681" lon="-34.834766">
<ele>-1.050000</ele>
<time>2018-08-26T18:44:17Z</time>
<speed>0.40</speed>
</trkpt>
<trkpt lat="-6.968771" lon="-34.834816">
<ele>1.350000</ele>
<time>2018-08-26T18:49:27Z</time>
<speed>0.16</speed>
</trkpt>
<trkpt lat="-6.968840" lon="-34.834728">
<ele>9.000000</ele>
<time>2018-08-26T18:54:38Z</time>
<speed>0.00</speed>
</trkpt>
<trkpt lat="-6.968708" lon="-34.834797">
<ele>12.540000</ele>
<time>2018-08-26T18:59:49Z</time>
<speed>0.00</speed>
</trkpt>
<trkpt lat="-6.968625" lon="-34.834873">
<ele>24.639999</ele>
<time>2018-08-26T19:05:02Z</time>
<speed>0.00</speed>
</trkpt>
<trkpt lat="-6.968650" lon="-34.834904">
<ele>-30.689999</ele>
<time>2018-08-26T19:10:12Z</time>
<speed>0.00</speed>
</trkpt>
<trkpt lat="-6.968706" lon="-34.834915">
<ele>-10.969999</ele>
<time>2018-08-26T19:15:22Z</time>
<speed>0.00</speed>
</trkpt>
<trkpt lat="-6.968752" lon="-34.834858">
<ele>-14.009999</ele>
<time>2018-08-26T19:20:32Z</time>
<speed>0.00</speed>
</trkpt>
<trkpt lat="-6.968717" lon="-34.834892">
<ele>-13.320000</ele>
<time>2018-08-26T19:25:42Z</time>
<speed>0.00</speed>
</trkpt>
<trkpt lat="-6.968601" lon="-34.834919">
<ele>-14.780000</ele>
<time>2018-08-26T19:30:51Z</time>
<speed>0.00</speed>
</trkpt>
<trkpt lat="-6.968624" lon="-34.834866">
<ele>-12.139999</ele>
<time>2018-08-26T19:36:01Z</time>
<speed>0.00</speed>
</trkpt>
<trkpt lat="-6.968638" lon="-34.834797">
<ele>3.920000</ele>
<time>2018-08-26T19:41:10Z</time>
<speed>0.00</speed>
</trkpt>
<trkpt lat="-6.968646" lon="-34.834538">
<ele>52.449997</ele>
<time>2018-08-26T19:46:42Z</time>
<speed>0.65</speed>
</trkpt>
<trkpt lat="-6.968509" lon="-34.834797">
<ele>40.230000</ele>
<time>2018-08-26T19:51:52Z</time>
<speed>0.00</speed>
</trkpt>
<trkpt lat="-6.968667" lon="-34.834812">
<ele>20.740000</ele>
<time>2018-08-26T19:57:02Z</time>
<speed>0.00</speed>
</trkpt>
<trkpt lat="-6.968605" lon="-34.834858">
<ele>-21.859999</ele>
<time>2018-08-26T20:02:45Z</time>
<speed>0.06</speed>
</trkpt>
<trkpt lat="-6.968619" lon="-34.834827">
<ele>-8.880000</ele>
<time>2018-08-26T20:08:31Z</time>
<speed>0.02</speed>
</trkpt>
<trkpt lat="-6.968586" lon="-34.834812">
<ele>16.680000</ele>
<time>2018-08-26T20:15:26Z</time>
<speed>0.00</speed>
</trkpt>
<trkpt lat="-6.968545" lon="-34.834942">
<ele>-39.200001</ele>
<time>2018-08-26T20:20:45Z</time>
<speed>0.00</speed>
</trkpt>
<trkpt lat="-6.968687" lon="-34.834938">
<ele>-5.140000</ele>
<time>2018-08-26T20:26:01Z</time>
<speed>0.00</speed>
</trkpt>
<trkpt lat="-6.968511" lon="-34.834805">
<ele>21.119999</ele>
<time>2018-08-26T20:31:17Z</time>
<speed>0.11</speed>
</trkpt>
<trkpt lat="-6.968565" lon="-34.834927">
<ele>34.809998</ele>
<time>2018-08-26T20:36:41Z</time>
<speed>0.00</speed>
</trkpt>
<trkpt lat="-6.968601" lon="-34.834972">
<ele>11.420000</ele>
<time>2018-08-26T20:41:57Z</time>
<speed>0.00</speed>
</trkpt>
<trkpt lat="-6.968580" lon="-34.834976">
<ele>2.800000</ele>
<time>2018-08-26T20:47:12Z</time>
<speed>0.00</speed>
</trkpt>
<trkpt lat="-6.968637" lon="-34.834778">
<ele>24.799999</ele>
<time>2018-08-26T20:52:28Z</time>
<speed>0.00</speed>
</trkpt>
<trkpt lat="-6.968640" lon="-34.834869">
<ele>10.429999</ele>
<time>2018-08-26T20:57:43Z</time>
<speed>0.00</speed>
</trkpt>
<trkpt lat="-6.968667" lon="-34.834850">
<ele>16.559999</ele>
<time>2018-08-26T21:03:04Z</time>
<speed>0.68</speed>
</trkpt>
<trkpt lat="-6.968726" lon="-34.834949">
<ele>-4.460000</ele>
<time>2018-08-26T21:08:20Z</time>
<speed>0.00</speed>
</trkpt>
<trkpt lat="-6.968561" lon="-34.834789">
<ele>-0.650000</ele>
<time>2018-08-26T21:13:39Z</time>
<speed>0.60</speed>
</trkpt>
<trkpt lat="-6.968563" lon="-34.834820">
<ele>6.530000</ele>
<time>2018-08-26T21:19:31Z</time>
<speed>0.08</speed>
</trkpt>
<trkpt lat="-6.968606" lon="-34.834808">
<ele>12.090000</ele>
<time>2018-08-26T21:25:01Z</time>
<speed>0.07</speed>
</trkpt>
<trkpt lat="-6.968658" lon="-34.834915">
<ele>7.080000</ele>
<time>2018-08-26T21:31:34Z</time>
<speed>0.23</speed>
</trkpt>
<trkpt lat="-6.968605" lon="-34.834759">
<ele>24.059999</ele>
<time>2018-08-26T21:37:49Z</time>
<speed>0.00</speed>
</trkpt>
<trkpt lat="-6.968645" lon="-34.834751">
<ele>25.100000</ele>
<time>2018-08-26T21:43:04Z</time>
<speed>0.00</speed>
</trkpt>
<trkpt lat="-6.968645" lon="-34.834938">
<ele>5.120000</ele>
<time>2018-08-26T21:48:20Z</time>
<speed>0.00</speed>
</trkpt>
<trkpt lat="-6.968637" lon="-34.834873">
<ele>11.290000</ele>
<time>2018-08-26T21:53:35Z</time>
<speed>0.00</speed>
</trkpt>
<trkpt lat="-6.968762" lon="-34.834953">
<ele>-0.860000</ele>
<time>2018-08-26T21:58:49Z</time>
<speed>0.32</speed>
</trkpt>
<trkpt lat="-6.968636" lon="-34.834812">
<ele>-15.559999</ele>
<time>2018-08-26T22:04:31Z</time>
<speed>0.18</speed>
</trkpt>
<trkpt lat="-6.968623" lon="-34.834755">
<ele>0.290000</ele>
<time>2018-08-26T22:09:48Z</time>
<speed>0.00</speed>
</trkpt>
<trkpt lat="-6.968671" lon="-34.834797">
<ele>-2.900000</ele>
<time>2018-08-26T22:15:04Z</time>
<speed>0.00</speed>
</trkpt>
<trkpt lat="-6.968648" lon="-34.834904">
<ele>-0.760000</ele>
<time>2018-08-26T22:20:20Z</time>
<speed>0.00</speed>
</trkpt>
<trkpt lat="-6.968598" lon="-34.834858">
<ele>28.000000</ele>
<time>2018-08-26T22:25:36Z</time>
<speed>0.00</speed>
</trkpt>
<trkpt lat="-6.968641" lon="-34.834873">
<ele>27.189999</ele>
<time>2018-08-26T22:30:52Z</time>
<speed>0.00</speed>
</trkpt>
<trkpt lat="-6.968632" lon="-34.834938">
<ele>10.090000</ele>
<time>2018-08-26T22:36:08Z</time>
<speed>0.00</speed>
</trkpt>
<trkpt lat="-6.968606" lon="-34.834911">
<ele>9.090000</ele>
<time>2018-08-26T22:41:24Z</time>
<speed>0.00</speed>
</trkpt>
<trkpt lat="-6.968656" lon="-34.834801">
<ele>1.000000</ele>
<time>2018-08-26T22:46:41Z</time>
<speed>0.00</speed>
</trkpt>
<trkpt lat="-6.968575" lon="-34.834953">
<ele>11.090000</ele>
<time>2018-08-26T22:51:56Z</time>
<speed>0.00</speed>
</trkpt>
<trkpt lat="-6.968678" lon="-34.834850">
<ele>22.789999</ele>
<time>2018-08-26T22:57:11Z</time>
<speed>0.00</speed>
</trkpt>
<trkpt lat="-6.968581" lon="-34.834953">
<ele>32.290001</ele>
<time>2018-08-26T23:02:32Z</time>
<speed>0.00</speed>
</trkpt>
<trkpt lat="-6.968742" lon="-34.834732">
<ele>-63.309998</ele>
<time>2018-08-26T23:08:02Z</time>
<speed>0.09</speed>
</trkpt>
<trkpt lat="-6.968552" lon="-34.834885">
<ele>15.520000</ele>
<time>2018-08-26T23:13:22Z</time>
<speed>0.00</speed>
</trkpt>
<trkpt lat="-6.968570" lon="-34.834709">
<ele>-8.929999</ele>
<time>2018-08-26T23:18:40Z</time>
<speed>0.00</speed>
</trkpt>
<trkpt lat="-6.968697" lon="-34.834778">
<ele>-21.949999</ele>
<time>2018-08-26T23:23:54Z</time>
<speed>0.00</speed>
</trkpt>
<trkpt lat="-6.968661" lon="-34.834850">
<ele>6.090000</ele>
<time>2018-08-26T23:29:12Z</time>
<speed>0.00</speed>
</trkpt>
<trkpt lat="-6.968628" lon="-34.834732">
<ele>25.350000</ele>
<time>2018-08-26T23:34:27Z</time>
<speed>0.00</speed>
</trkpt>
<trkpt lat="-6.968729" lon="-34.835083">
<ele>-35.989998</ele>
<time>2018-08-26T23:39:41Z</time>
<speed>0.00</speed>
</trkpt>
<trkpt lat="-6.968747" lon="-34.834774">
<ele>-8.110000</ele>
<time>2018-08-26T23:44:58Z</time>
<speed>0.00</speed>
</trkpt>
<trkpt lat="-6.968734" lon="-34.834858">
<ele>-5.650000</ele>
<time>2018-08-26T23:50:13Z</time>
<speed>0.00</speed>
</trkpt>
<trkpt lat="-6.968712" lon="-34.834709">
<ele>11.660000</ele>
<time>2018-08-26T23:55:27Z</time>
<speed>0.00</speed>
</trkpt>
<trkpt lat="-6.968598" lon="-34.834808">
<ele>-2.910000</ele>
<time>2018-08-27T00:01:01Z</time>
<speed>0.31</speed>
</trkpt>
<trkpt lat="-6.968647" lon="-34.834869">
<ele>-0.690000</ele>
<time>2018-08-27T00:06:17Z</time>
<speed>0.00</speed>
</trkpt>
<trkpt lat="-6.968708" lon="-34.834927">
<ele>-32.809998</ele>
<time>2018-08-27T00:11:32Z</time>
<speed>0.00</speed>
</trkpt>
<trkpt lat="-6.968675" lon="-34.834713">
<ele>-15.650000</ele>
<time>2018-08-27T00:16:58Z</time>
<speed>0.84</speed>
</trkpt>
<trkpt lat="-6.968700" lon="-34.834747">
<ele>-31.099998</ele>
<time>2018-08-27T00:22:12Z</time>
<speed>0.00</speed>
</trkpt>
<trkpt lat="-6.968681" lon="-34.834774">
<ele>4.410000</ele>
<time>2018-08-27T00:27:27Z</time>
<speed>0.00</speed>
</trkpt>
<trkpt lat="-6.968500" lon="-34.834999">
<ele>7.720000</ele>
<time>2018-08-27T00:33:02Z</time>
<speed>0.06</speed>
</trkpt>
<trkpt lat="-6.968645" lon="-34.834682">
<ele>-4.410000</ele>
<time>2018-08-27T00:38:17Z</time>
<speed>0.00</speed>
</trkpt>
<trkpt lat="-6.968601" lon="-34.834919">
<ele>-3.930000</ele>
<time>2018-08-27T00:43:30Z</time>
<speed>0.00</speed>
</trkpt>
<trkpt lat="-6.968665" lon="-34.834965">
<ele>-23.570000</ele>
<time>2018-08-27T00:48:45Z</time>
<speed>0.00</speed>
</trkpt>
<trkpt lat="-6.968646" lon="-34.834862">
<ele>0.360000</ele>
<time>2018-08-27T00:53:59Z</time>
<speed>0.00</speed>
</trkpt>
<trkpt lat="-6.968626" lon="-34.834808">
<ele>3.020000</ele>
<time>2018-08-27T00:59:12Z</time>
<speed>0.00</speed>
</trkpt>
<trkpt lat="-6.968688" lon="-34.834705">
<ele>-2.060000</ele>
<time>2018-08-27T01:04:29Z</time>
<speed>0.00</speed>
</trkpt>
<trkpt lat="-6.968670" lon="-34.834675">
<ele>29.289999</ele>
<time>2018-08-27T01:09:43Z</time>
<speed>0.00</speed>
</trkpt>
<trkpt lat="-6.968675" lon="-34.834579">
<ele>31.289999</ele>
<time>2018-08-27T01:14:57Z</time>
<speed>1.32</speed>
</trkpt>
<trkpt lat="-6.968689" lon="-34.834743">
<ele>51.869999</ele>
<time>2018-08-27T01:20:11Z</time>
<speed>0.00</speed>
</trkpt>
<trkpt lat="-6.968688" lon="-34.834789">
<ele>20.920000</ele>
<time>2018-08-27T01:25:26Z</time>
<speed>0.00</speed>
</trkpt>
<trkpt lat="-6.968618" lon="-34.834797">
<ele>15.700000</ele>
<time>2018-08-27T01:30:40Z</time>
<speed>0.00</speed>
</trkpt>
<trkpt lat="-6.968534" lon="-34.834824">
<ele>4.810000</ele>
<time>2018-08-27T01:36:05Z</time>
<speed>0.00</speed>
</trkpt>
<trkpt lat="-6.968598" lon="-34.834793">
<ele>9.099999</ele>
<time>2018-08-27T01:41:20Z</time>
<speed>0.00</speed>
</trkpt>
<trkpt lat="-6.968562" lon="-34.835030">
<ele>-29.679998</ele>
<time>2018-08-27T01:47:06Z</time>
<speed>0.34</speed>
</trkpt>
<trkpt lat="-6.968654" lon="-34.834789">
<ele>12.099999</ele>
<time>2018-08-27T01:52:21Z</time>
<speed>0.00</speed>
</trkpt>
<trkpt lat="-6.968563" lon="-34.834770">
<ele>22.199999</ele>
<time>2018-08-27T01:57:36Z</time>
<speed>0.00</speed>
</trkpt>
<trkpt lat="-6.968541" lon="-34.834961">
<ele>21.379999</ele>
<time>2018-08-27T02:02:56Z</time>
<speed>0.00</speed>
</trkpt>
<trkpt lat="-6.968548" lon="-34.834953">
<ele>-7.970000</ele>
<time>2018-08-27T02:08:11Z</time>
<speed>0.00</speed>
</trkpt>
<trkpt lat="-6.968559" lon="-34.834805">
<ele>0.640000</ele>
<time>2018-08-27T02:13:28Z</time>
<speed>0.00</speed>
</trkpt>
<trkpt lat="-6.968657" lon="-34.834892">
<ele>2.010000</ele>
<time>2018-08-27T02:19:01Z</time>
<speed>0.32</speed>
</trkpt>
<trkpt lat="-6.968703" lon="-34.834724">
<ele>-30.289999</ele>
<time>2018-08-27T02:24:17Z</time>
<speed>0.00</speed>
</trkpt>
<trkpt lat="-6.968713" lon="-34.834740">
<ele>1.930000</ele>
<time>2018-08-27T02:29:34Z</time>
<speed>0.00</speed>
</trkpt>
<trkpt lat="-6.968581" lon="-34.834949">
<ele>8.570000</ele>
<time>2018-08-27T02:34:48Z</time>
<speed>0.00</speed>
</trkpt>
<trkpt lat="-6.968558" lon="-34.834946">
<ele>2.600000</ele>
<time>2018-08-27T02:40:02Z</time>
<speed>0.00</speed>
</trkpt>
<trkpt lat="-6.968677" lon="-34.834721">
<ele>-37.700001</ele>
<time>2018-08-27T02:45:17Z</time>
<speed>0.00</speed>
</trkpt>
<trkpt lat="-6.968590" lon="-34.834831">
<ele>14.219999</ele>
<time>2018-08-27T02:50:31Z</time>
<speed>0.00</speed>
</trkpt>
<trkpt lat="-6.968632" lon="-34.834858">
<ele>-0.420000</ele>
<time>2018-08-27T02:55:45Z</time>
<speed>0.00</speed>
</trkpt>
</trkseg>
</trk>
<trk>
<name>20180913-105230(19)</name>
<desc>Color:004000ff</desc>
<trkseg>
<trkpt lat="-6.968569" lon="-34.834873">
<ele>19.439999</ele>
<time>2018-08-27T03:01:05Z</time>
<speed>0.18</speed>
</trkpt>
<trkpt lat="-6.968562" lon="-34.834953">
<ele>0.550000</ele>
<time>2018-08-27T03:06:20Z</time>
<speed>0.00</speed>
</trkpt>
<trkpt lat="-6.968568" lon="-34.834908">
<ele>12.150000</ele>
<time>2018-08-27T03:11:47Z</time>
<speed>0.04</speed>
</trkpt>
<trkpt lat="-6.968527" lon="-34.834789">
<ele>-10.160000</ele>
<time>2018-08-27T03:17:13Z</time>
<speed>0.36</speed>
</trkpt>
<trkpt lat="-6.968605" lon="-34.834743">
<ele>26.900000</ele>
<time>2018-08-27T03:22:42Z</time>
<speed>0.46</speed>
</trkpt>
<trkpt lat="-6.968470" lon="-34.834660">
<ele>-0.570000</ele>
<time>2018-08-27T03:28:10Z</time>
<speed>0.41</speed>
</trkpt>
<trkpt lat="-6.968724" lon="-34.834785">
<ele>-61.480000</ele>
<time>2018-08-27T03:34:03Z</time>
<speed>0.11</speed>
</trkpt>
<trkpt lat="-6.968658" lon="-34.834747">
<ele>20.619999</ele>
<time>2018-08-27T03:40:36Z</time>
<speed>0.00</speed>
</trkpt>
<trkpt lat="-6.968481" lon="-34.834850">
<ele>-13.889999</ele>
<time>2018-08-27T03:45:49Z</time>
<speed>0.00</speed>
</trkpt>
<trkpt lat="-6.968643" lon="-34.834797">
<ele>-23.109999</ele>
<time>2018-08-27T03:51:03Z</time>
<speed>0.00</speed>
</trkpt>
<trkpt lat="-6.968568" lon="-34.834667">
<ele>30.929998</ele>
<time>2018-08-27T03:56:19Z</time>
<speed>0.00</speed>
</trkpt>
<trkpt lat="-6.968643" lon="-34.834717">
<ele>2.130000</ele>
<time>2018-08-27T04:01:39Z</time>
<speed>0.00</speed>
</trkpt>
<trkpt lat="-6.968686" lon="-34.834766">
<ele>15.860000</ele>
<time>2018-08-27T04:06:53Z</time>
<speed>0.00</speed>
</trkpt>
<trkpt lat="-6.968425" lon="-34.834793">
<ele>64.739998</ele>
<time>2018-08-27T04:12:07Z</time>
<speed>0.00</speed>
</trkpt>
<trkpt lat="-6.968611" lon="-34.834888">
<ele>3.610000</ele>
<time>2018-08-27T04:17:19Z</time>
<speed>0.20</speed>
</trkpt>
<trkpt lat="-6.968593" lon="-34.834877">
<ele>-11.250000</ele>
<time>2018-08-27T04:22:32Z</time>
<speed>0.00</speed>
</trkpt>
<trkpt lat="-6.968558" lon="-34.834965">
<ele>16.320000</ele>
<time>2018-08-27T04:27:45Z</time>
<speed>0.00</speed>
</trkpt>
<trkpt lat="-6.968627" lon="-34.834877">
<ele>-2.200000</ele>
<time>2018-08-27T04:32:58Z</time>
<speed>0.00</speed>
</trkpt>
<trkpt lat="-6.968673" lon="-34.834793">
<ele>45.059998</ele>
<time>2018-08-27T04:38:13Z</time>
<speed>0.00</speed>
</trkpt>
<trkpt lat="-6.968577" lon="-34.834908">
<ele>-4.070000</ele>
<time>2018-08-27T04:43:27Z</time>
<speed>0.00</speed>
</trkpt>
<trkpt lat="-6.968618" lon="-34.834923">
<ele>-0.530000</ele>
<time>2018-08-27T04:48:45Z</time>
<speed>0.00</speed>
</trkpt>
<trkpt lat="-6.968641" lon="-34.834942">
<ele>-12.700000</ele>
<time>2018-08-27T04:54:35Z</time>
<speed>0.35</speed>
</trkpt>
<trkpt lat="-6.968769" lon="-34.834789">
<ele>-6.330000</ele>
<time>2018-08-27T05:00:13Z</time>
<speed>0.30</speed>
</trkpt>
<trkpt lat="-6.968614" lon="-34.834797">
<ele>8.429999</ele>
<time>2018-08-27T05:07:33Z</time>
<speed>0.03</speed>
</trkpt>
<trkpt lat="-6.968566" lon="-34.834980">
<ele>-19.020000</ele>
<time>2018-08-27T05:15:22Z</time>
<speed>0.00</speed>
</trkpt>
<trkpt lat="-6.968647" lon="-34.834869">
<ele>-2.500000</ele>
<time>2018-08-27T05:20:36Z</time>
<speed>0.13</speed>
</trkpt>
<trkpt lat="-6.968625" lon="-34.834915">
<ele>0.180000</ele>
<time>2018-08-27T05:25:51Z</time>
<speed>0.00</speed>
</trkpt>
<trkpt lat="-6.968689" lon="-34.834774">
<ele>-7.690000</ele>
<time>2018-08-27T05:31:05Z</time>
<speed>0.00</speed>
</trkpt>
<trkpt lat="-6.968579" lon="-34.834648">
<ele>60.430000</ele>
<time>2018-08-27T05:36:19Z</time>
<speed>0.00</speed>
</trkpt>
<trkpt lat="-6.968619" lon="-34.834789">
<ele>11.300000</ele>
<time>2018-08-27T05:41:32Z</time>
<speed>0.22</speed>
</trkpt>
<trkpt lat="-6.968673" lon="-34.834801">
<ele>31.619999</ele>
<time>2018-08-27T05:46:46Z</time>
<speed>0.00</speed>
</trkpt>
<trkpt lat="-6.968637" lon="-34.834816">
<ele>14.150000</ele>
<time>2018-08-27T05:52:00Z</time>
<speed>0.00</speed>
</trkpt>
<trkpt lat="-6.968649" lon="-34.834835">
<ele>-7.670000</ele>
<time>2018-08-27T05:57:14Z</time>
<speed>0.39</speed>
</trkpt>
<trkpt lat="-6.968673" lon="-34.834938">
<ele>4.950000</ele>
<time>2018-08-27T06:02:41Z</time>
<speed>0.49</speed>
</trkpt>
<trkpt lat="-6.968632" lon="-34.834869">
<ele>3.590000</ele>
<time>2018-08-27T06:08:34Z</time>
<speed>0.09</speed>
</trkpt>
<trkpt lat="-6.968675" lon="-34.835022">
<ele>-13.660000</ele>
<time>2018-08-27T06:14:46Z</time>
<speed>0.00</speed>
</trkpt>
<trkpt lat="-6.968667" lon="-34.834850">
<ele>17.949999</ele>
<time>2018-08-27T06:19:59Z</time>
<speed>0.00</speed>
</trkpt>
<trkpt lat="-6.968558" lon="-34.834946">
<ele>-9.760000</ele>
<time>2018-08-27T06:25:12Z</time>
<speed>0.00</speed>
</trkpt>
<trkpt lat="-6.968677" lon="-34.834740">
<ele>33.299999</ele>
<time>2018-08-27T06:30:26Z</time>
<speed>0.00</speed>
</trkpt>
<trkpt lat="-6.968542" lon="-34.834892">
<ele>30.000000</ele>
<time>2018-08-27T06:36:13Z</time>
<speed>0.04</speed>
</trkpt>
<trkpt lat="-6.968618" lon="-34.834831">
<ele>1.290000</ele>
<time>2018-08-27T06:42:05Z</time>
<speed>0.00</speed>
</trkpt>
<trkpt lat="-6.968626" lon="-34.834850">
<ele>9.410000</ele>
<time>2018-08-27T06:47:18Z</time>
<speed>0.00</speed>
</trkpt>
<trkpt lat="-6.968648" lon="-34.834801">
<ele>12.740000</ele>
<time>2018-08-27T06:52:31Z</time>
<speed>0.00</speed>
</trkpt>
<trkpt lat="-6.968637" lon="-34.834763">
<ele>18.359999</ele>
<time>2018-08-27T06:57:45Z</time>
<speed>0.00</speed>
</trkpt>
<trkpt lat="-6.968571" lon="-34.834892">
<ele>-1.610000</ele>
<time>2018-08-27T07:03:05Z</time>
<speed>0.00</speed>
</trkpt>
<trkpt lat="-6.968675" lon="-34.834675">
<ele>39.700001</ele>
<time>2018-08-27T07:08:19Z</time>
<speed>0.00</speed>
</trkpt>
<trkpt lat="-6.968569" lon="-34.834961">
<ele>7.510000</ele>
<time>2018-08-27T07:13:36Z</time>
<speed>0.00</speed>
</trkpt>
<trkpt lat="-6.968605" lon="-34.834923">
<ele>-7.990000</ele>
<time>2018-08-27T07:18:54Z</time>
<speed>0.00</speed>
</trkpt>
<trkpt lat="-6.968652" lon="-34.834671">
<ele>36.849998</ele>
<time>2018-08-27T07:24:11Z</time>
<speed>0.00</speed>
</trkpt>
<trkpt lat="-6.968777" lon="-34.834541">
<ele>50.349998</ele>
<time>2018-08-27T07:29:24Z</time>
<speed>0.00</speed>
</trkpt>
<trkpt lat="-6.968591" lon="-34.834888">
<ele>46.959999</ele>
<time>2018-08-27T07:34:40Z</time>
<speed>0.00</speed>
</trkpt>
<trkpt lat="-6.968726" lon="-34.834682">
<ele>15.160000</ele>
<time>2018-08-27T07:39:53Z</time>
<speed>0.00</speed>
</trkpt>
<trkpt lat="-6.968638" lon="-34.834789">
<ele>20.799999</ele>
<time>2018-08-27T07:45:06Z</time>
<speed>0.00</speed>
</trkpt>
<trkpt lat="-6.968577" lon="-34.834801">
<ele>-1.600000</ele>
<time>2018-08-27T07:50:19Z</time>
<speed>0.00</speed>
</trkpt>
<trkpt lat="-6.968592" lon="-34.834358">
<ele>116.869995</ele>
<time>2018-08-27T07:55:40Z</time>
<speed>0.00</speed>
</trkpt>
<trkpt lat="-6.968706" lon="-34.834969">
<ele>-46.009998</ele>
<time>2018-08-27T08:01:24Z</time>
<speed>0.60</speed>
</trkpt>
<trkpt lat="-6.968708" lon="-34.834854">
<ele>26.939999</ele>
<time>2018-08-27T08:06:41Z</time>
<speed>0.00</speed>
</trkpt>
<trkpt lat="-6.968709" lon="-34.834747">
<ele>46.079998</ele>
<time>2018-08-27T08:12:00Z</time>
<speed>0.52</speed>
</trkpt>
<trkpt lat="-6.968593" lon="-34.834904">
<ele>-38.599998</ele>
<time>2018-08-27T08:17:15Z</time>
<speed>0.00</speed>
</trkpt>
<trkpt lat="-6.968580" lon="-34.834881">
<ele>29.939999</ele>
<time>2018-08-27T08:22:28Z</time>
<speed>0.00</speed>
</trkpt>
<trkpt lat="-6.968638" lon="-34.834869">
<ele>24.219999</ele>
<time>2018-08-27T08:27:42Z</time>
<speed>0.00</speed>
</trkpt>
<trkpt lat="-6.968575" lon="-34.834946">
<ele>-17.330000</ele>
<time>2018-08-27T08:33:23Z</time>
<speed>0.16</speed>
</trkpt>
<trkpt lat="-6.968722" lon="-34.834957">
<ele>-1.250000</ele>
<time>2018-08-27T08:38:56Z</time>
<speed>0.00</speed>
</trkpt>
<trkpt lat="-6.968610" lon="-34.834774">
<ele>-31.849998</ele>
<time>2018-08-27T08:44:11Z</time>
<speed>0.00</speed>
</trkpt>
<trkpt lat="-6.968622" lon="-34.834835">
<ele>1.540000</ele>
<time>2018-08-27T08:49:27Z</time>
<speed>0.32</speed>
</trkpt>
<trkpt lat="-6.968689" lon="-34.834888">
<ele>-7.920000</ele>
<time>2018-08-27T08:54:40Z</time>
<speed>0.00</speed>
</trkpt>
<trkpt lat="-6.968608" lon="-34.834862">
<ele>15.889999</ele>
<time>2018-08-27T08:59:56Z</time>
<speed>0.00</speed>
</trkpt>
<trkpt lat="-6.968740" lon="-34.834888">
<ele>15.990000</ele>
<time>2018-08-27T09:05:25Z</time>
<speed>0.24</speed>
</trkpt>
<trkpt lat="-6.968801" lon="-34.835045">
<ele>-44.299999</ele>
<time>2018-08-27T09:10:38Z</time>
<speed>0.00</speed>
</trkpt>
<trkpt lat="-6.968701" lon="-34.834862">
<ele>-10.010000</ele>
<time>2018-08-27T09:15:51Z</time>
<speed>0.00</speed>
</trkpt>
<trkpt lat="-6.968625" lon="-34.834763">
<ele>2.750000</ele>
<time>2018-08-27T09:21:33Z</time>
<speed>0.10</speed>
</trkpt>
<trkpt lat="-6.968570" lon="-34.834900">
<ele>-1.090000</ele>
<time>2018-08-27T09:26:47Z</time>
<speed>0.00</speed>
</trkpt>
<trkpt lat="-6.968569" lon="-34.834930">
<ele>18.410000</ele>
<time>2018-08-27T09:32:00Z</time>
<speed>0.00</speed>
</trkpt>
<trkpt lat="-6.968600" lon="-34.834911">
<ele>30.939999</ele>
<time>2018-08-27T09:37:12Z</time>
<speed>0.00</speed>
</trkpt>
<trkpt lat="-6.968585" lon="-34.834850">
<ele>26.240000</ele>
<time>2018-08-27T09:42:26Z</time>
<speed>0.00</speed>
</trkpt>
<trkpt lat="-6.968596" lon="-34.834915">
<ele>21.209999</ele>
<time>2018-08-27T09:47:39Z</time>
<speed>0.00</speed>
</trkpt>
<trkpt lat="-6.968653" lon="-34.835033">
<ele>17.690001</ele>
<time>2018-08-27T09:52:52Z</time>
<speed>0.00</speed>
</trkpt>
<trkpt lat="-6.968597" lon="-34.834965">
<ele>14.389999</ele>
<time>2018-08-27T09:58:05Z</time>
<speed>0.00</speed>
</trkpt>
<trkpt lat="-6.968572" lon="-34.834862">
<ele>50.029999</ele>
<time>2018-08-27T10:03:32Z</time>
<speed>0.00</speed>
</trkpt>
<trkpt lat="-6.968634" lon="-34.834866">
<ele>31.730000</ele>
<time>2018-08-27T10:08:47Z</time>
<speed>0.00</speed>
</trkpt>
<trkpt lat="-6.968623" lon="-34.834873">
<ele>-8.139999</ele>
<time>2018-08-27T10:14:16Z</time>
<speed>0.43</speed>
</trkpt>
<trkpt lat="-6.968675" lon="-34.834820">
<ele>-16.219999</ele>
<time>2018-08-27T10:19:29Z</time>
<speed>0.00</speed>
</trkpt>
<trkpt lat="-6.968652" lon="-34.834717">
<ele>42.959999</ele>
<time>2018-08-27T10:24:59Z</time>
<speed>0.40</speed>
</trkpt>
<trkpt lat="-6.968636" lon="-34.834881">
<ele>4.900000</ele>
<time>2018-08-27T10:30:13Z</time>
<speed>0.00</speed>
</trkpt>
<trkpt lat="-6.968584" lon="-34.834698">
<ele>-29.119999</ele>
<time>2018-08-27T10:35:27Z</time>
<speed>0.16</speed>
</trkpt>
<trkpt lat="-6.968598" lon="-34.834850">
<ele>20.629999</ele>
<time>2018-08-27T10:40:41Z</time>
<speed>0.00</speed>
</trkpt>
<trkpt lat="-6.968633" lon="-34.834904">
<ele>-7.650000</ele>
<time>2018-08-27T10:45:54Z</time>
<speed>0.00</speed>
</trkpt>
<trkpt lat="-6.968729" lon="-34.834820">
<ele>41.540001</ele>
<time>2018-08-27T10:51:30Z</time>
<speed>0.00</speed>
</trkpt>
<trkpt lat="-6.968623" lon="-34.834873">
<ele>16.740000</ele>
<time>2018-08-27T10:56:44Z</time>
<speed>0.25</speed>
</trkpt>
<trkpt lat="-6.968670" lon="-34.834869">
<ele>27.900000</ele>
<time>2018-08-27T11:02:04Z</time>
<speed>0.00</speed>
</trkpt>
<trkpt lat="-6.968564" lon="-34.834869">
<ele>-10.490000</ele>
<time>2018-08-27T11:07:18Z</time>
<speed>0.66</speed>
</trkpt>
<trkpt lat="-6.968636" lon="-34.834843">
<ele>20.459999</ele>
<time>2018-08-27T11:12:32Z</time>
<speed>0.14</speed>
</trkpt>
<trkpt lat="-6.968600" lon="-34.834850">
<ele>3.570000</ele>
<time>2018-08-27T11:17:46Z</time>
<speed>0.21</speed>
</trkpt>
<trkpt lat="-6.968679" lon="-34.834885">
<ele>30.320000</ele>
<time>2018-08-27T11:23:01Z</time>
<speed>0.25</speed>
</trkpt>
[truncated: 367,958 more chars]
