# Supplementary material for: Critical areas for sea turtles in Northeast Brazil: a participatory approach for a data-poor context
Source: PeerJ. 2024 Mar 25;12:e17109. doi: 10.7717/peerj.17109 (PMC10977088; doi:10.7717/peerj.17109)
Supplement: Supplemental Information 5 [file peerj-12-17109-s005.zip › Route files/CA3_1309.gpx]

<?xml version="1.0" encoding="UTF-8" standalone="yes" ?>
<gpx creator="Mobile Action http://www.mobileaction.com/1.1" version="1.0" xmlns="http://www.topografix.com/GPX/1/0" xmlns:xsi="http://www.w3.org/2001/XMLSchema-instance" xsi:schemaLocation="http://www.topografix.com/GPX/1/0 http://www.topografix.com/GPX/1/0/gpx.xsd">
<wpt lat="-6.966656" lon="-34.834103">
<ele>13.429999</ele>
<time>2018-08-25T11:52:20Z</time>
<name></name>
<desc></desc>
<sym>Waypoint</sym>
</wpt>
<wpt lat="-6.966666" lon="-34.834103">
<ele>13.830000</ele>
<time>2018-08-25T11:52:26Z</time>
<name></name>
<desc></desc>
<sym>Waypoint</sym>
</wpt>
<wpt lat="-6.966644" lon="-34.833996">
<ele>40.579998</ele>
<time>2018-08-25T15:27:36Z</time>
<name></name>
<desc></desc>
<sym>Waypoint</sym>
</wpt>
<trk>
<name>20180913-111422(1)</name>
<desc>Color:004000ff</desc>
<trkseg>
<trkpt lat="-7.170689" lon="-34.844887">
<ele>51.430000</ele>
<time>2018-08-24T23:00:59Z</time>
<speed>0.05</speed>
</trkpt>
<trkpt lat="-7.170689" lon="-34.844887">
<ele>51.270000</ele>
<time>2018-08-24T23:01:00Z</time>
<speed>0.08</speed>
</trkpt>
<trkpt lat="-7.170688" lon="-34.844891">
<ele>51.789997</ele>
<time>2018-08-24T23:01:01Z</time>
<speed>0.06</speed>
</trkpt>
<trkpt lat="-7.170688" lon="-34.844891">
<ele>51.989998</ele>
<time>2018-08-24T23:01:02Z</time>
<speed>0.00</speed>
</trkpt>
<trkpt lat="-7.170685" lon="-34.844898">
<ele>53.049999</ele>
<time>2018-08-24T23:01:05Z</time>
<speed>0.13</speed>
</trkpt>
<trkpt lat="-7.170680" lon="-34.844906">
<ele>55.239998</ele>
<time>2018-08-24T23:01:06Z</time>
<speed>0.03</speed>
</trkpt>
<trkpt lat="-7.170681" lon="-34.844910">
<ele>55.669998</ele>
<time>2018-08-24T23:01:07Z</time>
<speed>0.03</speed>
</trkpt>
<trkpt lat="-7.170682" lon="-34.844906">
<ele>54.910000</ele>
<time>2018-08-24T23:01:10Z</time>
<speed>0.06</speed>
</trkpt>
<trkpt lat="-7.170678" lon="-34.844917">
<ele>56.949997</ele>
<time>2018-08-24T23:01:11Z</time>
<speed>0.07</speed>
</trkpt>
<trkpt lat="-7.170677" lon="-34.844917">
<ele>57.389999</ele>
<time>2018-08-24T23:01:12Z</time>
<speed>0.03</speed>
</trkpt>
<trkpt lat="-7.170673" lon="-34.844921">
<ele>58.459999</ele>
<time>2018-08-24T23:01:13Z</time>
<speed>0.06</speed>
</trkpt>
<trkpt lat="-7.170671" lon="-34.844925">
<ele>59.919998</ele>
<time>2018-08-24T23:01:16Z</time>
<speed>0.05</speed>
</trkpt>
<trkpt lat="-7.170664" lon="-34.844933">
<ele>61.469997</ele>
<time>2018-08-24T23:01:17Z</time>
<speed>0.12</speed>
</trkpt>
<trkpt lat="-7.170660" lon="-34.844940">
<ele>63.359997</ele>
<time>2018-08-24T23:01:18Z</time>
<speed>0.04</speed>
</trkpt>
<trkpt lat="-7.170657" lon="-34.844933">
<ele>63.509998</ele>
<time>2018-08-24T23:01:21Z</time>
<speed>0.16</speed>
</trkpt>
<trkpt lat="-7.170651" lon="-34.844929">
<ele>63.399998</ele>
<time>2018-08-24T23:01:22Z</time>
<speed>0.11</speed>
</trkpt>
<trkpt lat="-7.170649" lon="-34.844925">
<ele>63.049999</ele>
<time>2018-08-24T23:01:23Z</time>
<speed>0.01</speed>
</trkpt>
<trkpt lat="-7.170637" lon="-34.844936">
<ele>65.449997</ele>
<time>2018-08-24T23:01:26Z</time>
<speed>0.22</speed>
</trkpt>
<trkpt lat="-7.170638" lon="-34.844906">
<ele>61.180000</ele>
<time>2018-08-24T23:01:27Z</time>
<speed>0.22</speed>
</trkpt>
<trkpt lat="-7.170632" lon="-34.844906">
<ele>61.459999</ele>
<time>2018-08-24T23:01:28Z</time>
<speed>0.23</speed>
</trkpt>
<trkpt lat="-7.170622" lon="-34.844891">
<ele>60.829998</ele>
<time>2018-08-24T23:01:31Z</time>
<speed>0.38</speed>
</trkpt>
<trkpt lat="-7.170617" lon="-34.844879">
<ele>58.609997</ele>
<time>2018-08-24T23:01:32Z</time>
<speed>0.22</speed>
</trkpt>
<trkpt lat="-7.170616" lon="-34.844879">
<ele>58.529999</ele>
<time>2018-08-24T23:01:33Z</time>
<speed>0.05</speed>
</trkpt>
<trkpt lat="-7.170614" lon="-34.844887">
<ele>58.739998</ele>
<time>2018-08-24T23:01:34Z</time>
<speed>0.06</speed>
</trkpt>
<trkpt lat="-7.170616" lon="-34.844879">
<ele>56.399998</ele>
<time>2018-08-24T23:01:37Z</time>
<speed>0.02</speed>
</trkpt>
<trkpt lat="-7.170618" lon="-34.844872">
<ele>55.029999</ele>
<time>2018-08-24T23:01:38Z</time>
<speed>0.05</speed>
</trkpt>
<trkpt lat="-7.170618" lon="-34.844860">
<ele>53.629997</ele>
<time>2018-08-24T23:01:39Z</time>
<speed>0.18</speed>
</trkpt>
<trkpt lat="-7.170623" lon="-34.844852">
<ele>51.719997</ele>
<time>2018-08-24T23:01:40Z</time>
<speed>0.11</speed>
</trkpt>
<trkpt lat="-7.170630" lon="-34.844856">
<ele>51.849998</ele>
<time>2018-08-24T23:01:41Z</time>
<speed>0.13</speed>
</trkpt>
<trkpt lat="-7.170635" lon="-34.844860">
<ele>51.489998</ele>
<time>2018-08-24T23:01:42Z</time>
<speed>0.20</speed>
</trkpt>
<trkpt lat="-7.170640" lon="-34.844852">
<ele>49.719997</ele>
<time>2018-08-24T23:01:45Z</time>
<speed>0.15</speed>
</trkpt>
<trkpt lat="-7.170646" lon="-34.844860">
<ele>50.489998</ele>
<time>2018-08-24T23:01:46Z</time>
<speed>0.03</speed>
</trkpt>
<trkpt lat="-7.170646" lon="-34.844872">
<ele>52.139999</ele>
<time>2018-08-24T23:01:47Z</time>
<speed>0.05</speed>
</trkpt>
<trkpt lat="-7.170645" lon="-34.844879">
<ele>53.379997</ele>
<time>2018-08-24T23:01:48Z</time>
<speed>0.11</speed>
</trkpt>
<trkpt lat="-7.170642" lon="-34.844887">
<ele>54.049999</ele>
<time>2018-08-24T23:01:51Z</time>
<speed>0.05</speed>
</trkpt>
<trkpt lat="-7.170652" lon="-34.844910">
<ele>56.889999</ele>
<time>2018-08-24T23:01:52Z</time>
<speed>0.05</speed>
</trkpt>
<trkpt lat="-7.170657" lon="-34.844917">
<ele>57.939999</ele>
<time>2018-08-24T23:01:53Z</time>
<speed>0.16</speed>
</trkpt>
<trkpt lat="-7.170663" lon="-34.844925">
<ele>58.779999</ele>
<time>2018-08-24T23:01:56Z</time>
<speed>0.23</speed>
</trkpt>
<trkpt lat="-7.170675" lon="-34.844933">
<ele>58.559998</ele>
<time>2018-08-24T23:01:57Z</time>
<speed>0.15</speed>
</trkpt>
<trkpt lat="-7.170674" lon="-34.844948">
<ele>60.980000</ele>
<time>2018-08-24T23:01:58Z</time>
<speed>0.07</speed>
</trkpt>
<trkpt lat="-7.170677" lon="-34.844952">
<ele>61.719997</ele>
<time>2018-08-24T23:02:01Z</time>
<speed>0.18</speed>
</trkpt>
<trkpt lat="-7.170687" lon="-34.844944">
<ele>58.739998</ele>
<time>2018-08-24T23:02:02Z</time>
<speed>0.06</speed>
</trkpt>
<trkpt lat="-7.170686" lon="-34.844944">
<ele>58.969997</ele>
<time>2018-08-24T23:02:03Z</time>
<speed>0.02</speed>
</trkpt>
<trkpt lat="-7.170681" lon="-34.844955">
<ele>60.480000</ele>
<time>2018-08-24T23:02:06Z</time>
<speed>0.15</speed>
</trkpt>
<trkpt lat="-7.170680" lon="-34.844963">
<ele>63.219997</ele>
<time>2018-08-24T23:02:07Z</time>
<speed>0.05</speed>
</trkpt>
<trkpt lat="-7.170684" lon="-34.844963">
<ele>62.250000</ele>
<time>2018-08-24T23:02:08Z</time>
<speed>0.05</speed>
</trkpt>
<trkpt lat="-7.170678" lon="-34.844978">
<ele>66.470001</ele>
<time>2018-08-24T23:02:11Z</time>
<speed>0.03</speed>
</trkpt>
<trkpt lat="-7.170677" lon="-34.844967">
<ele>64.699997</ele>
<time>2018-08-24T23:02:12Z</time>
<speed>0.13</speed>
</trkpt>
<trkpt lat="-7.170676" lon="-34.844971">
<ele>64.639999</ele>
<time>2018-08-24T23:02:13Z</time>
<speed>0.21</speed>
</trkpt>
<trkpt lat="-7.170679" lon="-34.844963">
<ele>63.489998</ele>
<time>2018-08-24T23:02:16Z</time>
<speed>0.16</speed>
</trkpt>
<trkpt lat="-7.170687" lon="-34.844948">
<ele>59.739998</ele>
<time>2018-08-24T23:02:17Z</time>
<speed>0.13</speed>
</trkpt>
<trkpt lat="-7.170683" lon="-34.844936">
<ele>58.849998</ele>
<time>2018-08-24T23:02:18Z</time>
<speed>0.20</speed>
</trkpt>
<trkpt lat="-7.170682" lon="-34.844955">
<ele>61.520000</ele>
<time>2018-08-24T23:02:21Z</time>
<speed>0.16</speed>
</trkpt>
<trkpt lat="-7.170681" lon="-34.844963">
<ele>62.559998</ele>
<time>2018-08-24T23:02:22Z</time>
<speed>0.03</speed>
</trkpt>
<trkpt lat="-7.170675" lon="-34.844963">
<ele>63.820000</ele>
<time>2018-08-24T23:02:23Z</time>
<speed>0.13</speed>
</trkpt>
<trkpt lat="-7.170669" lon="-34.844982">
<ele>66.659996</ele>
<time>2018-08-24T23:02:26Z</time>
<speed>0.12</speed>
</trkpt>
<trkpt lat="-7.170661" lon="-34.844986">
<ele>67.860001</ele>
<time>2018-08-24T23:02:27Z</time>
<speed>0.05</speed>
</trkpt>
<trkpt lat="-7.170659" lon="-34.844990">
<ele>69.019997</ele>
<time>2018-08-24T23:02:28Z</time>
<speed>0.02</speed>
</trkpt>
<trkpt lat="-7.170656" lon="-34.844997">
<ele>70.619995</ele>
<time>2018-08-24T23:02:29Z</time>
<speed>0.09</speed>
</trkpt>
<trkpt lat="-7.170653" lon="-34.845001">
<ele>70.769997</ele>
<time>2018-08-24T23:02:32Z</time>
<speed>0.17</speed>
</trkpt>
<trkpt lat="-7.170649" lon="-34.845005">
<ele>72.559998</ele>
<time>2018-08-24T23:02:33Z</time>
<speed>0.16</speed>
</trkpt>
<trkpt lat="-7.170649" lon="-34.845005">
<ele>71.720001</ele>
<time>2018-08-24T23:02:34Z</time>
<speed>0.16</speed>
</trkpt>
<trkpt lat="-7.170650" lon="-34.845001">
<ele>70.320000</ele>
<time>2018-08-24T23:02:35Z</time>
<speed>0.11</speed>
</trkpt>
<trkpt lat="-7.170647" lon="-34.845001">
<ele>70.970001</ele>
<time>2018-08-24T23:02:36Z</time>
<speed>0.03</speed>
</trkpt>
<trkpt lat="-7.170643" lon="-34.845001">
<ele>71.439995</ele>
<time>2018-08-24T23:02:37Z</time>
<speed>0.07</speed>
</trkpt>
<trkpt lat="-7.170645" lon="-34.844994">
<ele>70.169998</ele>
<time>2018-08-24T23:02:38Z</time>
<speed>0.15</speed>
</trkpt>
<trkpt lat="-7.170646" lon="-34.844994">
<ele>69.540001</ele>
<time>2018-08-24T23:02:39Z</time>
<speed>0.24</speed>
</trkpt>
<trkpt lat="-7.170646" lon="-34.844990">
<ele>68.729996</ele>
<time>2018-08-24T23:02:40Z</time>
<speed>0.14</speed>
</trkpt>
<trkpt lat="-7.170645" lon="-34.844986">
<ele>68.650002</ele>
<time>2018-08-24T23:02:41Z</time>
<speed>0.12</speed>
</trkpt>
<trkpt lat="-7.170641" lon="-34.844990">
<ele>70.150002</ele>
<time>2018-08-24T23:02:42Z</time>
<speed>0.13</speed>
</trkpt>
<trkpt lat="-7.170640" lon="-34.844994">
<ele>70.349998</ele>
<time>2018-08-24T23:02:43Z</time>
<speed>0.20</speed>
</trkpt>
<trkpt lat="-7.170640" lon="-34.844994">
<ele>70.570000</ele>
<time>2018-08-24T23:02:44Z</time>
<speed>0.14</speed>
</trkpt>
<trkpt lat="-7.170639" lon="-34.844997">
<ele>71.209999</ele>
<time>2018-08-24T23:02:45Z</time>
<speed>0.24</speed>
</trkpt>
<trkpt lat="-7.170639" lon="-34.844997">
<ele>70.889999</ele>
<time>2018-08-24T23:02:46Z</time>
<speed>0.19</speed>
</trkpt>
<trkpt lat="-7.170637" lon="-34.844997">
<ele>71.099998</ele>
<time>2018-08-24T23:02:47Z</time>
<speed>0.23</speed>
</trkpt>
<trkpt lat="-7.170636" lon="-34.844997">
<ele>71.180000</ele>
<time>2018-08-24T23:02:48Z</time>
<speed>0.08</speed>
</trkpt>
<trkpt lat="-7.170636" lon="-34.845001">
<ele>72.439995</ele>
<time>2018-08-24T23:02:49Z</time>
<speed>0.23</speed>
</trkpt>
<trkpt lat="-7.170637" lon="-34.845005">
<ele>72.610001</ele>
<time>2018-08-24T23:02:50Z</time>
<speed>0.16</speed>
</trkpt>
<trkpt lat="-7.170638" lon="-34.845009">
<ele>73.439995</ele>
<time>2018-08-24T23:02:51Z</time>
<speed>0.19</speed>
</trkpt>
<trkpt lat="-7.170641" lon="-34.845013">
<ele>73.970001</ele>
<time>2018-08-24T23:02:52Z</time>
<speed>0.37</speed>
</trkpt>
<trkpt lat="-7.170640" lon="-34.845016">
<ele>75.419998</ele>
<time>2018-08-24T23:02:53Z</time>
<speed>0.25</speed>
</trkpt>
<trkpt lat="-7.170639" lon="-34.845016">
<ele>75.900002</ele>
<time>2018-08-24T23:02:54Z</time>
<speed>0.11</speed>
</trkpt>
<trkpt lat="-7.170637" lon="-34.845016">
<ele>76.349998</ele>
<time>2018-08-24T23:02:55Z</time>
<speed>0.18</speed>
</trkpt>
<trkpt lat="-7.170636" lon="-34.845020">
<ele>76.790001</ele>
<time>2018-08-24T23:02:56Z</time>
<speed>0.14</speed>
</trkpt>
<trkpt lat="-7.170636" lon="-34.845016">
<ele>76.720001</ele>
<time>2018-08-24T23:02:57Z</time>
<speed>0.12</speed>
</trkpt>
<trkpt lat="-7.170636" lon="-34.845016">
<ele>76.939995</ele>
<time>2018-08-24T23:02:58Z</time>
<speed>0.09</speed>
</trkpt>
<trkpt lat="-7.170638" lon="-34.845020">
<ele>77.389999</ele>
<time>2018-08-24T23:02:59Z</time>
<speed>0.19</speed>
</trkpt>
<trkpt lat="-7.170638" lon="-34.845020">
<ele>77.739998</ele>
<time>2018-08-24T23:03:00Z</time>
<speed>0.20</speed>
</trkpt>
<trkpt lat="-7.170640" lon="-34.845028">
<ele>78.519997</ele>
<time>2018-08-24T23:03:01Z</time>
<speed>0.30</speed>
</trkpt>
<trkpt lat="-7.170649" lon="-34.845013">
<ele>75.040001</ele>
<time>2018-08-24T23:03:02Z</time>
<speed>0.27</speed>
</trkpt>
<trkpt lat="-7.170651" lon="-34.845013">
<ele>74.570000</ele>
<time>2018-08-24T23:03:03Z</time>
<speed>0.16</speed>
</trkpt>
<trkpt lat="-7.170654" lon="-34.845013">
<ele>74.449997</ele>
<time>2018-08-24T23:03:04Z</time>
<speed>0.26</speed>
</trkpt>
<trkpt lat="-7.170656" lon="-34.845013">
<ele>74.459999</ele>
<time>2018-08-24T23:03:05Z</time>
<speed>0.07</speed>
</trkpt>
<trkpt lat="-7.170659" lon="-34.845013">
<ele>74.479996</ele>
<time>2018-08-24T23:03:06Z</time>
<speed>0.13</speed>
</trkpt>
<trkpt lat="-7.170659" lon="-34.845013">
<ele>74.500000</ele>
<time>2018-08-24T23:03:07Z</time>
<speed>0.04</speed>
</trkpt>
<trkpt lat="-7.170660" lon="-34.845013">
<ele>74.510002</ele>
<time>2018-08-24T23:03:08Z</time>
<speed>0.04</speed>
</trkpt>
<trkpt lat="-7.170660" lon="-34.845013">
<ele>74.529999</ele>
<time>2018-08-24T23:03:09Z</time>
<speed>0.05</speed>
</trkpt>
<trkpt lat="-7.170660" lon="-34.845013">
<ele>74.540001</ele>
<time>2018-08-24T23:03:10Z</time>
<speed>0.10</speed>
</trkpt>
<trkpt lat="-7.170661" lon="-34.845013">
<ele>74.549995</ele>
<time>2018-08-24T23:03:11Z</time>
<speed>0.08</speed>
</trkpt>
<trkpt lat="-7.170662" lon="-34.845013">
<ele>74.549995</ele>
<time>2018-08-24T23:03:12Z</time>
<speed>0.08</speed>
</trkpt>
<trkpt lat="-7.170665" lon="-34.845009">
<ele>73.760002</ele>
<time>2018-08-24T23:03:15Z</time>
<speed>0.22</speed>
</trkpt>
<trkpt lat="-7.170660" lon="-34.845005">
<ele>74.279999</ele>
<time>2018-08-24T23:03:16Z</time>
<speed>0.24</speed>
</trkpt>
<trkpt lat="-7.170660" lon="-34.845005">
<ele>74.139999</ele>
<time>2018-08-24T23:03:17Z</time>
<speed>0.15</speed>
</trkpt>
<trkpt lat="-7.170658" lon="-34.844997">
<ele>73.209999</ele>
<time>2018-08-24T23:03:20Z</time>
<speed>0.18</speed>
</trkpt>
<trkpt lat="-7.170663" lon="-34.845009">
<ele>74.439995</ele>
<time>2018-08-24T23:03:21Z</time>
<speed>0.04</speed>
</trkpt>
<trkpt lat="-7.170664" lon="-34.845009">
<ele>74.659996</ele>
<time>2018-08-24T23:03:22Z</time>
<speed>0.01</speed>
</trkpt>
<trkpt lat="-7.170667" lon="-34.844990">
<ele>72.989998</ele>
<time>2018-08-24T23:03:25Z</time>
<speed>0.17</speed>
</trkpt>
<trkpt lat="-7.170668" lon="-34.844982">
<ele>72.930000</ele>
<time>2018-08-24T23:03:26Z</time>
<speed>0.24</speed>
</trkpt>
<trkpt lat="-7.170662" lon="-34.844982">
<ele>73.299995</ele>
<time>2018-08-24T23:03:27Z</time>
<speed>0.17</speed>
</trkpt>
<trkpt lat="-7.170660" lon="-34.844982">
<ele>73.939995</ele>
<time>2018-08-24T23:03:28Z</time>
<speed>0.17</speed>
</trkpt>
<trkpt lat="-7.170659" lon="-34.844982">
<ele>74.209999</ele>
<time>2018-08-24T23:03:29Z</time>
<speed>0.12</speed>
</trkpt>
<trkpt lat="-7.170657" lon="-34.844986">
<ele>74.879997</ele>
<time>2018-08-24T23:03:30Z</time>
<speed>0.06</speed>
</trkpt>
<trkpt lat="-7.170657" lon="-34.844982">
<ele>74.849998</ele>
<time>2018-08-24T23:03:31Z</time>
<speed>0.09</speed>
</trkpt>
<trkpt lat="-7.170655" lon="-34.844986">
<ele>75.019997</ele>
<time>2018-08-24T23:03:32Z</time>
<speed>0.09</speed>
</trkpt>
<trkpt lat="-7.170653" lon="-34.844986">
<ele>75.570000</ele>
<time>2018-08-24T23:03:33Z</time>
<speed>0.13</speed>
</trkpt>
<trkpt lat="-7.170652" lon="-34.844986">
<ele>75.799995</ele>
<time>2018-08-24T23:03:34Z</time>
<speed>0.11</speed>
</trkpt>
<trkpt lat="-7.170651" lon="-34.844986">
<ele>76.019997</ele>
<time>2018-08-24T23:03:35Z</time>
<speed>0.09</speed>
</trkpt>
<trkpt lat="-7.170652" lon="-34.844990">
<ele>76.529999</ele>
<time>2018-08-24T23:03:36Z</time>
<speed>0.19</speed>
</trkpt>
<trkpt lat="-7.170650" lon="-34.844994">
<ele>77.509995</ele>
<time>2018-08-24T23:03:37Z</time>
<speed>0.12</speed>
</trkpt>
<trkpt lat="-7.170644" lon="-34.844997">
<ele>77.799995</ele>
<time>2018-08-24T23:03:38Z</time>
<speed>0.40</speed>
</trkpt>
<trkpt lat="-7.170642" lon="-34.844997">
<ele>78.439995</ele>
<time>2018-08-24T23:03:39Z</time>
<speed>0.21</speed>
</trkpt>
<trkpt lat="-7.170642" lon="-34.845001">
<ele>79.119995</ele>
<time>2018-08-24T23:03:40Z</time>
<speed>0.02</speed>
</trkpt>
<trkpt lat="-7.170640" lon="-34.845005">
<ele>79.619995</ele>
<time>2018-08-24T23:03:41Z</time>
<speed>0.18</speed>
</trkpt>
<trkpt lat="-7.170633" lon="-34.845005">
<ele>80.849998</ele>
<time>2018-08-24T23:03:47Z</time>
<speed>0.08</speed>
</trkpt>
<trkpt lat="-7.170632" lon="-34.845005">
<ele>81.250000</ele>
<time>2018-08-24T23:03:48Z</time>
<speed>0.09</speed>
</trkpt>
<trkpt lat="-7.170632" lon="-34.845009">
<ele>81.379997</ele>
<time>2018-08-24T23:03:49Z</time>
<speed>0.07</speed>
</trkpt>
<trkpt lat="-7.170630" lon="-34.845009">
<ele>81.860001</ele>
<time>2018-08-24T23:03:50Z</time>
<speed>0.28</speed>
</trkpt>
<trkpt lat="-7.170630" lon="-34.845009">
<ele>81.369995</ele>
<time>2018-08-24T23:03:51Z</time>
<speed>0.26</speed>
</trkpt>
<trkpt lat="-7.170631" lon="-34.845013">
<ele>81.299995</ele>
<time>2018-08-24T23:03:52Z</time>
<speed>0.12</speed>
</trkpt>
<trkpt lat="-7.170633" lon="-34.845013">
<ele>81.239998</ele>
<time>2018-08-24T23:03:53Z</time>
<speed>0.19</speed>
</trkpt>
<trkpt lat="-7.170634" lon="-34.845013">
<ele>80.930000</ele>
<time>2018-08-24T23:03:54Z</time>
<speed>0.17</speed>
</trkpt>
<trkpt lat="-7.170634" lon="-34.845013">
<ele>80.470001</ele>
<time>2018-08-24T23:03:55Z</time>
<speed>0.17</speed>
</trkpt>
<trkpt lat="-7.170636" lon="-34.845013">
<ele>80.080002</ele>
<time>2018-08-24T23:03:56Z</time>
<speed>0.11</speed>
</trkpt>
<trkpt lat="-7.170642" lon="-34.845013">
<ele>80.199997</ele>
<time>2018-08-24T23:03:57Z</time>
<speed>0.12</speed>
</trkpt>
<trkpt lat="-7.170645" lon="-34.845013">
<ele>80.330002</ele>
<time>2018-08-24T23:03:58Z</time>
<speed>0.08</speed>
</trkpt>
<trkpt lat="-7.170648" lon="-34.845013">
<ele>79.639999</ele>
<time>2018-08-24T23:03:59Z</time>
<speed>0.13</speed>
</trkpt>
<trkpt lat="-7.170652" lon="-34.845013">
<ele>79.759995</ele>
<time>2018-08-24T23:04:02Z</time>
<speed>0.03</speed>
</trkpt>
<trkpt lat="-7.170652" lon="-34.845005">
<ele>77.769997</ele>
<time>2018-08-24T23:04:03Z</time>
<speed>0.12</speed>
</trkpt>
<trkpt lat="-7.170657" lon="-34.845001">
<ele>76.470001</ele>
<time>2018-08-24T23:04:04Z</time>
<speed>0.12</speed>
</trkpt>
<trkpt lat="-7.170654" lon="-34.845001">
<ele>76.250000</ele>
<time>2018-08-24T23:04:05Z</time>
<speed>0.10</speed>
</trkpt>
<trkpt lat="-7.170640" lon="-34.844997">
<ele>76.949997</ele>
<time>2018-08-24T23:04:08Z</time>
<speed>0.17</speed>
</trkpt>
<trkpt lat="-7.170644" lon="-34.844990">
<ele>75.430000</ele>
<time>2018-08-24T23:04:09Z</time>
<speed>0.12</speed>
</trkpt>
<trkpt lat="-7.170648" lon="-34.844986">
<ele>73.680000</ele>
<time>2018-08-24T23:04:10Z</time>
<speed>0.11</speed>
</trkpt>
<trkpt lat="-7.170643" lon="-34.844978">
<ele>73.019997</ele>
<time>2018-08-24T23:04:13Z</time>
<speed>0.20</speed>
</trkpt>
<trkpt lat="-7.170648" lon="-34.844975">
<ele>71.930000</ele>
<time>2018-08-24T23:04:14Z</time>
<speed>0.20</speed>
</trkpt>
<trkpt lat="-7.170651" lon="-34.844963">
<ele>69.279999</ele>
<time>2018-08-24T23:04:15Z</time>
<speed>0.16</speed>
</trkpt>
<trkpt lat="-7.170645" lon="-34.844944">
<ele>67.040001</ele>
<time>2018-08-24T23:04:18Z</time>
<speed>0.29</speed>
</trkpt>
<trkpt lat="-7.170650" lon="-34.844913">
<ele>61.309998</ele>
<time>2018-08-24T23:04:19Z</time>
<speed>0.35</speed>
</trkpt>
<trkpt lat="-7.170655" lon="-34.844910">
<ele>59.669998</ele>
<time>2018-08-24T23:04:20Z</time>
<speed>0.21</speed>
</trkpt>
<trkpt lat="-7.170650" lon="-34.844917">
<ele>61.250000</ele>
<time>2018-08-24T23:04:23Z</time>
<speed>0.22</speed>
</trkpt>
<trkpt lat="-7.170662" lon="-34.844910">
<ele>57.509998</ele>
<time>2018-08-24T23:04:24Z</time>
<speed>0.30</speed>
</trkpt>
<trkpt lat="-7.170664" lon="-34.844910">
<ele>56.559998</ele>
<time>2018-08-24T23:04:25Z</time>
<speed>0.13</speed>
</trkpt>
<trkpt lat="-7.170668" lon="-34.844917">
<ele>57.020000</ele>
<time>2018-08-24T23:04:26Z</time>
<speed>0.37</speed>
</trkpt>
<trkpt lat="-7.170681" lon="-34.844898">
<ele>51.809998</ele>
<time>2018-08-24T23:04:29Z</time>
<speed>0.30</speed>
</trkpt>
<trkpt lat="-7.170682" lon="-34.844894">
<ele>49.969997</ele>
<time>2018-08-24T23:04:30Z</time>
<speed>0.26</speed>
</trkpt>
<trkpt lat="-7.170680" lon="-34.844891">
<ele>49.419998</ele>
<time>2018-08-24T23:04:31Z</time>
<speed>0.36</speed>
</trkpt>
<trkpt lat="-7.170678" lon="-34.844894">
<ele>49.619999</ele>
<time>2018-08-24T23:04:32Z</time>
<speed>0.26</speed>
</trkpt>
<trkpt lat="-7.170675" lon="-34.844902">
<ele>50.110001</ele>
<time>2018-08-24T23:04:33Z</time>
<speed>0.17</speed>
</trkpt>
<trkpt lat="-7.170676" lon="-34.844898">
<ele>49.430000</ele>
<time>2018-08-24T23:04:34Z</time>
<speed>0.32</speed>
</trkpt>
<trkpt lat="-7.170671" lon="-34.844906">
<ele>51.039997</ele>
<time>2018-08-24T23:04:35Z</time>
<speed>0.27</speed>
</trkpt>
<trkpt lat="-7.170668" lon="-34.844910">
<ele>52.009998</ele>
<time>2018-08-24T23:04:36Z</time>
<speed>0.18</speed>
</trkpt>
<trkpt lat="-7.170665" lon="-34.844913">
<ele>52.360001</ele>
<time>2018-08-24T23:04:37Z</time>
<speed>0.15</speed>
</trkpt>
<trkpt lat="-7.170660" lon="-34.844913">
<ele>53.029999</ele>
<time>2018-08-24T23:04:38Z</time>
<speed>0.27</speed>
</trkpt>
<trkpt lat="-7.170653" lon="-34.844917">
<ele>53.789997</ele>
<time>2018-08-24T23:04:39Z</time>
<speed>0.42</speed>
</trkpt>
<trkpt lat="-7.170649" lon="-34.844917">
<ele>54.590000</ele>
<time>2018-08-24T23:04:40Z</time>
<speed>0.27</speed>
</trkpt>
<trkpt lat="-7.170645" lon="-34.844917">
<ele>54.889999</ele>
<time>2018-08-24T23:04:41Z</time>
<speed>0.26</speed>
</trkpt>
<trkpt lat="-7.170640" lon="-34.844913">
<ele>54.169998</ele>
<time>2018-08-24T23:04:42Z</time>
<speed>0.45</speed>
</trkpt>
<trkpt lat="-7.170634" lon="-34.844906">
<ele>53.070000</ele>
<time>2018-08-24T23:04:43Z</time>
<speed>0.69</speed>
</trkpt>
<trkpt lat="-7.170629" lon="-34.844906">
<ele>52.759998</ele>
<time>2018-08-24T23:04:44Z</time>
<speed>0.59</speed>
</trkpt>
<trkpt lat="-7.170624" lon="-34.844902">
<ele>52.570000</ele>
<time>2018-08-24T23:04:45Z</time>
<speed>0.46</speed>
</trkpt>
<trkpt lat="-7.170621" lon="-34.844902">
<ele>52.660000</ele>
<time>2018-08-24T23:04:46Z</time>
<speed>0.31</speed>
</trkpt>
<trkpt lat="-7.170620" lon="-34.844902">
<ele>53.129997</ele>
<time>2018-08-24T23:04:47Z</time>
<speed>0.18</speed>
</trkpt>
<trkpt lat="-7.170620" lon="-34.844902">
<ele>52.949997</ele>
<time>2018-08-24T23:04:48Z</time>
<speed>0.27</speed>
</trkpt>
<trkpt lat="-7.170621" lon="-34.844894">
<ele>52.090000</ele>
<time>2018-08-24T23:04:49Z</time>
<speed>0.23</speed>
</trkpt>
<trkpt lat="-7.170619" lon="-34.844894">
<ele>52.239998</ele>
<time>2018-08-24T23:04:50Z</time>
<speed>0.18</speed>
</trkpt>
<trkpt lat="-7.170622" lon="-34.844891">
<ele>51.619999</ele>
<time>2018-08-24T23:04:51Z</time>
<speed>0.23</speed>
</trkpt>
<trkpt lat="-7.170621" lon="-34.844887">
<ele>50.910000</ele>
<time>2018-08-24T23:04:52Z</time>
<speed>0.22</speed>
</trkpt>
<trkpt lat="-7.170621" lon="-34.844887">
<ele>50.509998</ele>
<time>2018-08-24T23:04:53Z</time>
<speed>0.17</speed>
</trkpt>
<trkpt lat="-7.170622" lon="-34.844883">
<ele>50.099998</ele>
<time>2018-08-24T23:04:54Z</time>
<speed>0.17</speed>
</trkpt>
<trkpt lat="-7.170621" lon="-34.844883">
<ele>50.320000</ele>
<time>2018-08-24T23:04:55Z</time>
<speed>0.18</speed>
</trkpt>
<trkpt lat="-7.170618" lon="-34.844883">
<ele>50.000000</ele>
<time>2018-08-24T23:04:56Z</time>
<speed>0.34</speed>
</trkpt>
<trkpt lat="-7.170617" lon="-34.844879">
<ele>49.959999</ele>
<time>2018-08-24T23:04:57Z</time>
<speed>0.25</speed>
</trkpt>
<trkpt lat="-7.170619" lon="-34.844879">
<ele>49.639999</ele>
<time>2018-08-24T23:04:58Z</time>
<speed>0.20</speed>
</trkpt>
<trkpt lat="-7.170617" lon="-34.844891">
<ele>52.329998</ele>
<time>2018-08-24T23:04:59Z</time>
<speed>0.07</speed>
</trkpt>
<trkpt lat="-7.170619" lon="-34.844891">
<ele>52.469997</ele>
<time>2018-08-24T23:05:00Z</time>
<speed>0.14</speed>
</trkpt>
<trkpt lat="-7.170624" lon="-34.844891">
<ele>52.619999</ele>
<time>2018-08-24T23:05:01Z</time>
<speed>0.34</speed>
</trkpt>
<trkpt lat="-7.170629" lon="-34.844894">
<ele>52.680000</ele>
<time>2018-08-24T23:05:02Z</time>
<speed>0.39</speed>
</trkpt>
<trkpt lat="-7.170631" lon="-34.844894">
<ele>52.669998</ele>
<time>2018-08-24T23:05:03Z</time>
<speed>0.14</speed>
</trkpt>
<trkpt lat="-7.170635" lon="-34.844894">
<ele>52.669998</ele>
<time>2018-08-24T23:05:04Z</time>
<speed>0.23</speed>
</trkpt>
<trkpt lat="-7.170636" lon="-34.844894">
<ele>52.649998</ele>
<time>2018-08-24T23:05:05Z</time>
<speed>0.05</speed>
</trkpt>
<trkpt lat="-7.170634" lon="-34.844891">
<ele>52.619999</ele>
<time>2018-08-24T23:05:06Z</time>
<speed>0.28</speed>
</trkpt>
<trkpt lat="-7.170636" lon="-34.844891">
<ele>52.629997</ele>
<time>2018-08-24T23:05:07Z</time>
<speed>0.09</speed>
</trkpt>
<trkpt lat="-7.170634" lon="-34.844891">
<ele>52.559998</ele>
<time>2018-08-24T23:05:08Z</time>
<speed>0.25</speed>
</trkpt>
<trkpt lat="-7.170632" lon="-34.844891">
<ele>52.500000</ele>
<time>2018-08-24T23:05:09Z</time>
<speed>0.31</speed>
</trkpt>
<trkpt lat="-7.170630" lon="-34.844887">
<ele>52.389999</ele>
<time>2018-08-24T23:05:10Z</time>
<speed>0.26</speed>
</trkpt>
<trkpt lat="-7.170631" lon="-34.844887">
<ele>52.320000</ele>
<time>2018-08-24T23:05:11Z</time>
<speed>0.06</speed>
</trkpt>
<trkpt lat="-7.170632" lon="-34.844887">
<ele>52.270000</ele>
<time>2018-08-24T23:05:12Z</time>
<speed>0.03</speed>
</trkpt>
<trkpt lat="-7.170633" lon="-34.844887">
<ele>52.239998</ele>
<time>2018-08-24T23:05:13Z</time>
<speed>0.05</speed>
</trkpt>
<trkpt lat="-7.170635" lon="-34.844891">
<ele>52.180000</ele>
<time>2018-08-24T23:05:14Z</time>
<speed>0.14</speed>
</trkpt>
<trkpt lat="-7.170638" lon="-34.844891">
<ele>52.139999</ele>
<time>2018-08-24T23:05:15Z</time>
<speed>0.18</speed>
</trkpt>
<trkpt lat="-7.170641" lon="-34.844891">
<ele>52.110001</ele>
<time>2018-08-24T23:05:16Z</time>
<speed>0.25</speed>
</trkpt>
<trkpt lat="-7.170643" lon="-34.844891">
<ele>52.070000</ele>
<time>2018-08-24T23:05:17Z</time>
<speed>0.11</speed>
</trkpt>
<trkpt lat="-7.170646" lon="-34.844891">
<ele>52.059998</ele>
<time>2018-08-24T23:05:18Z</time>
<speed>0.16</speed>
</trkpt>
<trkpt lat="-7.170646" lon="-34.844891">
<ele>51.969997</ele>
<time>2018-08-24T23:05:19Z</time>
<speed>0.11</speed>
</trkpt>
<trkpt lat="-7.170647" lon="-34.844891">
<ele>51.899998</ele>
<time>2018-08-24T23:05:20Z</time>
<speed>0.12</speed>
</trkpt>
<trkpt lat="-7.170649" lon="-34.844891">
<ele>51.779999</ele>
<time>2018-08-24T23:05:21Z</time>
<speed>0.27</speed>
</trkpt>
<trkpt lat="-7.170650" lon="-34.844891">
<ele>51.730000</ele>
<time>2018-08-24T23:05:22Z</time>
<speed>0.12</speed>
</trkpt>
<trkpt lat="-7.170650" lon="-34.844891">
<ele>51.669998</ele>
<time>2018-08-24T23:05:23Z</time>
<speed>0.06</speed>
</trkpt>
<trkpt lat="-7.170651" lon="-34.844891">
<ele>51.579998</ele>
<time>2018-08-24T23:05:24Z</time>
<speed>0.08</speed>
</trkpt>
<trkpt lat="-7.170650" lon="-34.844891">
<ele>51.509998</ele>
<time>2018-08-24T23:05:25Z</time>
<speed>0.03</speed>
</trkpt>
<trkpt lat="-7.170648" lon="-34.844891">
<ele>51.360001</ele>
<time>2018-08-24T23:05:26Z</time>
<speed>0.15</speed>
</trkpt>
<trkpt lat="-7.170647" lon="-34.844887">
<ele>51.209999</ele>
<time>2018-08-24T23:05:27Z</time>
<speed>0.10</speed>
</trkpt>
<trkpt lat="-7.170646" lon="-34.844887">
<ele>51.099998</ele>
<time>2018-08-24T23:05:28Z</time>
<speed>0.10</speed>
</trkpt>
<trkpt lat="-7.170646" lon="-34.844887">
<ele>51.020000</ele>
<time>2018-08-24T23:05:29Z</time>
<speed>0.06</speed>
</trkpt>
<trkpt lat="-7.170646" lon="-34.844887">
<ele>50.939999</ele>
<time>2018-08-24T23:05:30Z</time>
<speed>0.12</speed>
</trkpt>
<trkpt lat="-7.170645" lon="-34.844887">
<ele>50.860001</ele>
<time>2018-08-24T23:05:31Z</time>
<speed>0.09</speed>
</trkpt>
<trkpt lat="-7.170646" lon="-34.844887">
<ele>50.789997</ele>
<time>2018-08-24T23:05:32Z</time>
<speed>0.06</speed>
</trkpt>
<trkpt lat="-7.170648" lon="-34.844887">
<ele>50.730000</ele>
<time>2018-08-24T23:05:33Z</time>
<speed>0.17</speed>
</trkpt>
<trkpt lat="-7.170649" lon="-34.844887">
<ele>50.669998</ele>
<time>2018-08-24T23:05:34Z</time>
<speed>0.12</speed>
</trkpt>
<trkpt lat="-7.170648" lon="-34.844887">
<ele>50.629997</ele>
<time>2018-08-24T23:05:35Z</time>
<speed>0.15</speed>
</trkpt>
<trkpt lat="-7.170648" lon="-34.844887">
<ele>50.590000</ele>
<time>2018-08-24T23:05:36Z</time>
<speed>0.12</speed>
</trkpt>
<trkpt lat="-7.170649" lon="-34.844887">
<ele>50.549999</ele>
<time>2018-08-24T23:05:37Z</time>
<speed>0.10</speed>
</trkpt>
<trkpt lat="-7.170649" lon="-34.844887">
<ele>50.529999</ele>
<time>2018-08-24T23:05:38Z</time>
<speed>0.15</speed>
</trkpt>
<trkpt lat="-7.170649" lon="-34.844887">
<ele>50.520000</ele>
<time>2018-08-24T23:05:39Z</time>
<speed>0.14</speed>
</trkpt>
<trkpt lat="-7.170649" lon="-34.844887">
<ele>50.500000</ele>
<time>2018-08-24T23:05:40Z</time>
<speed>0.11</speed>
</trkpt>
<trkpt lat="-7.170650" lon="-34.844883">
<ele>50.480000</ele>
<time>2018-08-24T23:05:41Z</time>
<speed>0.10</speed>
</trkpt>
<trkpt lat="-7.170651" lon="-34.844883">
<ele>50.450001</ele>
<time>2018-08-24T23:05:42Z</time>
<speed>0.07</speed>
</trkpt>
<trkpt lat="-7.170652" lon="-34.844883">
<ele>50.410000</ele>
<time>2018-08-24T23:05:43Z</time>
<speed>0.05</speed>
</trkpt>
<trkpt lat="-7.170652" lon="-34.844883">
<ele>50.369999</ele>
<time>2018-08-24T23:05:44Z</time>
<speed>0.07</speed>
</trkpt>
<trkpt lat="-7.170652" lon="-34.844883">
<ele>50.320000</ele>
<time>2018-08-24T23:05:45Z</time>
<speed>0.05</speed>
</trkpt>
<trkpt lat="-7.170652" lon="-34.844883">
<ele>50.289997</ele>
<time>2018-08-24T23:05:46Z</time>
<speed>0.06</speed>
</trkpt>
<trkpt lat="-7.170651" lon="-34.844883">
<ele>50.259998</ele>
<time>2018-08-24T23:05:47Z</time>
<speed>0.19</speed>
</trkpt>
<trkpt lat="-7.170650" lon="-34.844883">
<ele>50.219997</ele>
<time>2018-08-24T23:05:48Z</time>
<speed>0.16</speed>
</trkpt>
<trkpt lat="-7.170651" lon="-34.844883">
<ele>50.200001</ele>
<time>2018-08-24T23:05:49Z</time>
<speed>0.02</speed>
</trkpt>
<trkpt lat="-7.170652" lon="-34.844883">
<ele>50.169998</ele>
<time>2018-08-24T23:05:50Z</time>
<speed>0.07</speed>
</trkpt>
<trkpt lat="-7.170654" lon="-34.844883">
<ele>50.139999</ele>
<time>2018-08-24T23:05:51Z</time>
<speed>0.14</speed>
</trkpt>
<trkpt lat="-7.170654" lon="-34.844883">
<ele>50.149998</ele>
<time>2018-08-24T23:05:52Z</time>
<speed>0.05</speed>
</trkpt>
<trkpt lat="-7.170655" lon="-34.844883">
<ele>50.149998</ele>
<time>2018-08-24T23:05:53Z</time>
<speed>0.12</speed>
</trkpt>
<trkpt lat="-7.170657" lon="-34.844883">
<ele>50.169998</ele>
<time>2018-08-24T23:05:54Z</time>
<speed>0.19</speed>
</trkpt>
<trkpt lat="-7.170660" lon="-34.844883">
<ele>50.219997</ele>
<time>2018-08-24T23:05:55Z</time>
<speed>0.21</speed>
</trkpt>
<trkpt lat="-7.170661" lon="-34.844883">
<ele>50.239998</ele>
<time>2018-08-24T23:05:56Z</time>
<speed>0.08</speed>
</trkpt>
<trkpt lat="-7.170660" lon="-34.844883">
<ele>50.239998</ele>
<time>2018-08-24T23:05:57Z</time>
<speed>0.13</speed>
</trkpt>
<trkpt lat="-7.170658" lon="-34.844883">
<ele>50.259998</ele>
<time>2018-08-24T23:05:58Z</time>
<speed>0.35</speed>
</trkpt>
<trkpt lat="-7.170658" lon="-34.844883">
<ele>50.279999</ele>
<time>2018-08-24T23:05:59Z</time>
<speed>0.19</speed>
</trkpt>
<trkpt lat="-7.170659" lon="-34.844883">
<ele>50.309998</ele>
<time>2018-08-24T23:06:00Z</time>
<speed>0.09</speed>
</trkpt>
<trkpt lat="-7.170659" lon="-34.844883">
<ele>50.369999</ele>
<time>2018-08-24T23:06:01Z</time>
<speed>0.17</speed>
</trkpt>
<trkpt lat="-7.170659" lon="-34.844887">
<ele>50.419998</ele>
<time>2018-08-24T23:06:02Z</time>
<speed>0.20</speed>
</trkpt>
<trkpt lat="-7.170660" lon="-34.844887">
<ele>50.469997</ele>
<time>2018-08-24T23:06:03Z</time>
<speed>0.10</speed>
</trkpt>
<trkpt lat="-7.170660" lon="-34.844887">
<ele>50.529999</ele>
<time>2018-08-24T23:06:04Z</time>
<speed>0.28</speed>
</trkpt>
<trkpt lat="-7.170660" lon="-34.844887">
<ele>50.590000</ele>
<time>2018-08-24T23:06:05Z</time>
<speed>0.18</speed>
</trkpt>
<trkpt lat="-7.170661" lon="-34.844891">
<ele>50.629997</ele>
<time>2018-08-24T23:06:06Z</time>
<speed>0.15</speed>
</trkpt>
<trkpt lat="-7.170662" lon="-34.844891">
<ele>50.669998</ele>
<time>2018-08-24T23:06:07Z</time>
<speed>0.10</speed>
</trkpt>
<trkpt lat="-7.170665" lon="-34.844891">
<ele>50.719997</ele>
<time>2018-08-24T23:06:08Z</time>
<speed>0.07</speed>
</trkpt>
<trkpt lat="-7.170669" lon="-34.844894">
<ele>50.809998</ele>
<time>2018-08-24T23:06:09Z</time>
<speed>0.16</speed>
</trkpt>
<trkpt lat="-7.170671" lon="-34.844894">
<ele>50.889999</ele>
<time>2018-08-24T23:06:10Z</time>
<speed>0.02</speed>
</trkpt>
<trkpt lat="-7.170676" lon="-34.844898">
<ele>50.959999</ele>
<time>2018-08-24T23:06:11Z</time>
<speed>0.25</speed>
</trkpt>
<trkpt lat="-7.170681" lon="-34.844898">
<ele>51.039997</ele>
<time>2018-08-24T23:06:12Z</time>
<speed>0.33</speed>
</trkpt>
<trkpt lat="-7.170686" lon="-34.844898">
<ele>51.160000</ele>
<time>2018-08-24T23:06:13Z</time>
<speed>0.17</speed>
</trkpt>
<trkpt lat="-7.170691" lon="-34.844902">
<ele>51.239998</ele>
<time>2018-08-24T23:06:14Z</time>
<speed>0.31</speed>
</trkpt>
<trkpt lat="-7.170698" lon="-34.844902">
<ele>51.340000</ele>
<time>2018-08-24T23:06:15Z</time>
<speed>0.50</speed>
</trkpt>
<trkpt lat="-7.170702" lon="-34.844906">
<ele>51.480000</ele>
<time>2018-08-24T23:06:16Z</time>
<speed>0.30</speed>
</trkpt>
<trkpt lat="-7.170706" lon="-34.844906">
<ele>51.610001</ele>
<time>2018-08-24T23:06:17Z</time>
<speed>0.17</speed>
</trkpt>
<trkpt lat="-7.170710" lon="-34.844910">
<ele>51.730000</ele>
<time>2018-08-24T23:06:18Z</time>
<speed>0.18</speed>
</trkpt>
<trkpt lat="-7.170713" lon="-34.844910">
<ele>51.860001</ele>
<time>2018-08-24T23:06:19Z</time>
<speed>0.08</speed>
</trkpt>
<trkpt lat="-7.170718" lon="-34.844913">
<ele>52.000000</ele>
<time>2018-08-24T23:06:20Z</time>
<speed>0.24</speed>
</trkpt>
<trkpt lat="-7.170724" lon="-34.844913">
<ele>52.129997</ele>
<time>2018-08-24T23:06:21Z</time>
<speed>0.41</speed>
</trkpt>
<trkpt lat="-7.170731" lon="-34.844917">
<ele>52.270000</ele>
<time>2018-08-24T23:06:22Z</time>
<speed>0.51</speed>
</trkpt>
<trkpt lat="-7.170735" lon="-34.844917">
<ele>52.389999</ele>
<time>2018-08-24T23:06:23Z</time>
<speed>0.33</speed>
</trkpt>
<trkpt lat="-7.170738" lon="-34.844917">
<ele>52.520000</ele>
<time>2018-08-24T23:06:24Z</time>
<speed>0.18</speed>
</trkpt>
<trkpt lat="-7.170736" lon="-34.844917">
<ele>52.639999</ele>
<time>2018-08-24T23:06:25Z</time>
<speed>0.13</speed>
</trkpt>
<trkpt lat="-7.170735" lon="-34.844917">
<ele>52.759998</ele>
<time>2018-08-24T23:06:26Z</time>
<speed>0.24</speed>
</trkpt>
<trkpt lat="-7.170731" lon="-34.844917">
<ele>52.829998</ele>
<time>2018-08-24T23:06:27Z</time>
<speed>0.41</speed>
</trkpt>
<trkpt lat="-7.170729" lon="-34.844917">
<ele>52.910000</ele>
<time>2018-08-24T23:06:28Z</time>
<speed>0.32</speed>
</trkpt>
<trkpt lat="-7.170728" lon="-34.844917">
<ele>52.959999</ele>
<time>2018-08-24T23:06:29Z</time>
<speed>0.17</speed>
</trkpt>
<trkpt lat="-7.170725" lon="-34.844917">
<ele>52.989998</ele>
<time>2018-08-24T23:06:30Z</time>
<speed>0.26</speed>
</trkpt>
<trkpt lat="-7.170722" lon="-34.844917">
<ele>53.020000</ele>
<time>2018-08-24T23:06:31Z</time>
<speed>0.22</speed>
</trkpt>
<trkpt lat="-7.170721" lon="-34.844913">
<ele>53.049999</ele>
<time>2018-08-24T23:06:32Z</time>
<speed>0.11</speed>
</trkpt>
<trkpt lat="-7.170717" lon="-34.844913">
<ele>53.029999</ele>
<time>2018-08-24T23:06:33Z</time>
<speed>0.34</speed>
</trkpt>
<trkpt lat="-7.170716" lon="-34.844913">
<ele>53.020000</ele>
<time>2018-08-24T23:06:34Z</time>
<speed>0.09</speed>
</trkpt>
<trkpt lat="-7.170717" lon="-34.844913">
<ele>53.039997</ele>
<time>2018-08-24T23:06:35Z</time>
<speed>0.11</speed>
</trkpt>
<trkpt lat="-7.170715" lon="-34.844910">
<ele>53.029999</ele>
<time>2018-08-24T23:06:36Z</time>
<speed>0.10</speed>
</trkpt>
<trkpt lat="-7.170715" lon="-34.844910">
<ele>53.020000</ele>
<time>2018-08-24T23:06:37Z</time>
<speed>0.09</speed>
</trkpt>
<trkpt lat="-7.170714" lon="-34.844910">
<ele>53.049999</ele>
<time>2018-08-24T23:06:38Z</time>
<speed>0.10</speed>
</trkpt>
<trkpt lat="-7.170716" lon="-34.844910">
<ele>53.099998</ele>
<time>2018-08-24T23:06:39Z</time>
<speed>0.09</speed>
</trkpt>
<trkpt lat="-7.170719" lon="-34.844913">
<ele>53.129997</ele>
<time>2018-08-24T23:06:40Z</time>
<speed>0.24</speed>
</trkpt>
<trkpt lat="-7.170719" lon="-34.844913">
<ele>53.139999</ele>
<time>2018-08-24T23:06:41Z</time>
<speed>0.12</speed>
</trkpt>
<trkpt lat="-7.170721" lon="-34.844913">
<ele>53.149998</ele>
<time>2018-08-24T23:06:42Z</time>
<speed>0.26</speed>
</trkpt>
<trkpt lat="-7.170723" lon="-34.844913">
<ele>53.160000</ele>
<time>2018-08-24T23:06:43Z</time>
<speed>0.34</speed>
</trkpt>
<trkpt lat="-7.170723" lon="-34.844913">
<ele>53.149998</ele>
<time>2018-08-24T23:06:44Z</time>
<speed>0.19</speed>
</trkpt>
<trkpt lat="-7.170722" lon="-34.844913">
<ele>53.149998</ele>
<time>2018-08-24T23:06:45Z</time>
<speed>0.05</speed>
</trkpt>
<trkpt lat="-7.170723" lon="-34.844913">
<ele>53.169998</ele>
<time>2018-08-24T23:06:46Z</time>
<speed>0.08</speed>
</trkpt>
<trkpt lat="-7.170722" lon="-34.844913">
<ele>53.160000</ele>
<time>2018-08-24T23:06:47Z</time>
<speed>0.04</speed>
</trkpt>
<trkpt lat="-7.170721" lon="-34.844913">
<ele>53.180000</ele>
<time>2018-08-24T23:06:48Z</time>
<speed>0.09</speed>
</trkpt>
<trkpt lat="-7.170721" lon="-34.844913">
<ele>53.189999</ele>
<time>2018-08-24T23:06:49Z</time>
<speed>0.06</speed>
</trkpt>
<trkpt lat="-7.170722" lon="-34.844913">
<ele>53.180000</ele>
<time>2018-08-24T23:06:50Z</time>
<speed>0.16</speed>
</trkpt>
<trkpt lat="-7.170721" lon="-34.844913">
<ele>53.189999</ele>
<time>2018-08-24T23:06:51Z</time>
<speed>0.03</speed>
</trkpt>
<trkpt lat="-7.170721" lon="-34.844913">
<ele>53.199997</ele>
<time>2018-08-24T23:06:52Z</time>
<speed>0.04</speed>
</trkpt>
<trkpt lat="-7.170721" lon="-34.844913">
<ele>53.209999</ele>
<time>2018-08-24T23:06:53Z</time>
<speed>0.07</speed>
</trkpt>
<trkpt lat="-7.170721" lon="-34.844913">
<ele>53.209999</ele>
<time>2018-08-24T23:06:54Z</time>
<speed>0.06</speed>
</trkpt>
<trkpt lat="-7.170721" lon="-34.844913">
<ele>53.219997</ele>
<time>2018-08-24T23:06:55Z</time>
<speed>0.10</speed>
</trkpt>
<trkpt lat="-7.170721" lon="-34.844913">
<ele>53.219997</ele>
<time>2018-08-24T23:06:56Z</time>
<speed>0.05</speed>
</trkpt>
<trkpt lat="-7.170720" lon="-34.844913">
<ele>53.239998</ele>
<time>2018-08-24T23:06:57Z</time>
<speed>0.10</speed>
</trkpt>
<trkpt lat="-7.170719" lon="-34.844913">
<ele>53.239998</ele>
<time>2018-08-24T23:06:58Z</time>
<speed>0.05</speed>
</trkpt>
<trkpt lat="-7.170720" lon="-34.844913">
<ele>53.250000</ele>
<time>2018-08-24T23:06:59Z</time>
<speed>0.14</speed>
</trkpt>
<trkpt lat="-7.170721" lon="-34.844917">
<ele>53.259998</ele>
<time>2018-08-24T23:07:00Z</time>
<speed>0.14</speed>
</trkpt>
<trkpt lat="-7.170720" lon="-34.844913">
<ele>53.270000</ele>
<time>2018-08-24T23:07:01Z</time>
<speed>0.10</speed>
</trkpt>
<trkpt lat="-7.170719" lon="-34.844913">
<ele>53.279999</ele>
<time>2018-08-24T23:07:02Z</time>
<speed>0.04</speed>
</trkpt>
<trkpt lat="-7.170720" lon="-34.844913">
<ele>53.279999</ele>
<time>2018-08-24T23:07:03Z</time>
<speed>0.08</speed>
</trkpt>
<trkpt lat="-7.170720" lon="-34.844913">
<ele>53.289997</ele>
<time>2018-08-24T23:07:04Z</time>
<speed>0.09</speed>
</trkpt>
<trkpt lat="-7.170719" lon="-34.844913">
<ele>53.289997</ele>
<time>2018-08-24T23:07:05Z</time>
<speed>0.09</speed>
</trkpt>
<trkpt lat="-7.170717" lon="-34.844913">
<ele>53.289997</ele>
<time>2018-08-24T23:07:06Z</time>
<speed>0.15</speed>
</trkpt>
<trkpt lat="-7.170713" lon="-34.844910">
<ele>53.230000</ele>
<time>2018-08-24T23:07:07Z</time>
<speed>0.16</speed>
</trkpt>
<trkpt lat="-7.170709" lon="-34.844910">
<ele>53.209999</ele>
<time>2018-08-24T23:07:08Z</time>
<speed>0.29</speed>
</trkpt>
<trkpt lat="-7.170705" lon="-34.844906">
<ele>53.189999</ele>
<time>2018-08-24T23:07:09Z</time>
<speed>0.37</speed>
</trkpt>
<trkpt lat="-7.170699" lon="-34.844906">
<ele>53.169998</ele>
<time>2018-08-24T23:07:10Z</time>
<speed>0.56</speed>
</trkpt>
<trkpt lat="-7.170695" lon="-34.844906">
<ele>53.139999</ele>
<time>2018-08-24T23:07:11Z</time>
<speed>0.38</speed>
</trkpt>
<trkpt lat="-7.170693" lon="-34.844906">
<ele>53.119999</ele>
<time>2018-08-24T23:07:12Z</time>
<speed>0.12</speed>
</trkpt>
<trkpt lat="-7.170690" lon="-34.844902">
<ele>53.070000</ele>
<time>2018-08-24T23:07:13Z</time>
<speed>0.21</speed>
</trkpt>
<trkpt lat="-7.170689" lon="-34.844902">
<ele>53.020000</ele>
<time>2018-08-24T23:07:14Z</time>
<speed>0.04</speed>
</trkpt>
<trkpt lat="-7.170690" lon="-34.844902">
<ele>52.959999</ele>
<time>2018-08-24T23:07:15Z</time>
<speed>0.23</speed>
</trkpt>
<trkpt lat="-7.170688" lon="-34.844902">
<ele>52.899998</ele>
<time>2018-08-24T23:07:16Z</time>
<speed>0.10</speed>
</trkpt>
<trkpt lat="-7.170685" lon="-34.844898">
<ele>52.860001</ele>
<time>2018-08-24T23:07:17Z</time>
<speed>0.14</speed>
</trkpt>
<trkpt lat="-7.170684" lon="-34.844898">
<ele>52.840000</ele>
<time>2018-08-24T23:07:18Z</time>
<speed>0.12</speed>
</trkpt>
<trkpt lat="-7.170682" lon="-34.844898">
<ele>52.809998</ele>
<time>2018-08-24T23:07:19Z</time>
<speed>0.11</speed>
</trkpt>
<trkpt lat="-7.170682" lon="-34.844898">
<ele>52.779999</ele>
<time>2018-08-24T23:07:20Z</time>
<speed>0.08</speed>
</trkpt>
<trkpt lat="-7.170681" lon="-34.844898">
<ele>52.739998</ele>
<time>2018-08-24T23:07:21Z</time>
<speed>0.09</speed>
</trkpt>
<trkpt lat="-7.170681" lon="-34.844894">
<ele>52.689999</ele>
<time>2018-08-24T23:07:22Z</time>
<speed>0.13</speed>
</trkpt>
<trkpt lat="-7.170681" lon="-34.844894">
<ele>52.660000</ele>
<time>2018-08-24T23:07:23Z</time>
<speed>0.07</speed>
</trkpt>
<trkpt lat="-7.170681" lon="-34.844894">
<ele>52.639999</ele>
<time>2018-08-24T23:07:24Z</time>
<speed>0.06</speed>
</trkpt>
<trkpt lat="-7.170683" lon="-34.844894">
<ele>52.639999</ele>
<time>2018-08-24T23:07:25Z</time>
<speed>0.23</speed>
</trkpt>
<trkpt lat="-7.170681" lon="-34.844894">
<ele>52.610001</ele>
<time>2018-08-24T23:07:26Z</time>
<speed>0.06</speed>
</trkpt>
<trkpt lat="-7.170680" lon="-34.844894">
<ele>52.619999</ele>
<time>2018-08-24T23:07:27Z</time>
<speed>0.18</speed>
</trkpt>
<trkpt lat="-7.170679" lon="-34.844898">
<ele>52.590000</ele>
<time>2018-08-24T23:07:28Z</time>
<speed>0.05</speed>
</trkpt>
<trkpt lat="-7.170679" lon="-34.844898">
<ele>52.570000</ele>
<time>2018-08-24T23:07:29Z</time>
<speed>0.05</speed>
</trkpt>
<trkpt lat="-7.170681" lon="-34.844898">
<ele>52.579998</ele>
<time>2018-08-24T23:07:30Z</time>
<speed>0.21</speed>
</trkpt>
<trkpt lat="-7.170681" lon="-34.844898">
<ele>52.570000</ele>
<time>2018-08-24T23:07:31Z</time>
<speed>0.04</speed>
</trkpt>
<trkpt lat="-7.170679" lon="-34.844898">
<ele>52.520000</ele>
<time>2018-08-24T23:07:32Z</time>
<speed>0.06</speed>
</trkpt>
<trkpt lat="-7.170677" lon="-34.844898">
<ele>52.480000</ele>
<time>2018-08-24T23:07:33Z</time>
<speed>0.15</speed>
</trkpt>
<trkpt lat="-7.170676" lon="-34.844898">
<ele>52.439999</ele>
<time>2018-08-24T23:07:34Z</time>
<speed>0.04</speed>
</trkpt>
<trkpt lat="-7.170675" lon="-34.844898">
<ele>52.399998</ele>
<time>2018-08-24T23:07:35Z</time>
<speed>0.07</speed>
</trkpt>
<trkpt lat="-7.170674" lon="-34.844898">
<ele>52.349998</ele>
<time>2018-08-24T23:07:36Z</time>
<speed>0.06</speed>
</trkpt>
<trkpt lat="-7.170675" lon="-34.844898">
<ele>52.309998</ele>
<time>2018-08-24T23:07:37Z</time>
<speed>0.07</speed>
</trkpt>
<trkpt lat="-7.170674" lon="-34.844898">
<ele>52.279999</ele>
<time>2018-08-24T23:07:38Z</time>
<speed>0.03</speed>
</trkpt>
<trkpt lat="-7.170672" lon="-34.844894">
<ele>52.239998</ele>
<time>2018-08-24T23:07:39Z</time>
<speed>0.19</speed>
</trkpt>
<trkpt lat="-7.170668" lon="-34.844894">
<ele>52.189999</ele>
<time>2018-08-24T23:07:40Z</time>
<speed>0.38</speed>
</trkpt>
<trkpt lat="-7.170664" lon="-34.844891">
<ele>52.139999</ele>
<time>2018-08-24T23:07:41Z</time>
<speed>0.43</speed>
</trkpt>
<trkpt lat="-7.170663" lon="-34.844891">
<ele>52.119999</ele>
<time>2018-08-24T23:07:42Z</time>
<speed>0.17</speed>
</trkpt>
<trkpt lat="-7.170660" lon="-34.844891">
<ele>52.079998</ele>
<time>2018-08-24T23:07:43Z</time>
<speed>0.25</speed>
</trkpt>
<trkpt lat="-7.170659" lon="-34.844891">
<ele>52.009998</ele>
<time>2018-08-24T23:07:44Z</time>
<speed>0.12</speed>
</trkpt>
<trkpt lat="-7.170656" lon="-34.844887">
<ele>51.949997</ele>
<time>2018-08-24T23:07:45Z</time>
<speed>0.25</speed>
</trkpt>
<trkpt lat="-7.170655" lon="-34.844887">
<ele>51.889999</ele>
<time>2018-08-24T23:07:46Z</time>
<speed>0.13</speed>
</trkpt>
<trkpt lat="-7.170654" lon="-34.844887">
<ele>51.840000</ele>
<time>2018-08-24T23:07:47Z</time>
<speed>0.09</speed>
</trkpt>
<trkpt lat="-7.170655" lon="-34.844883">
<ele>51.770000</ele>
<time>2018-08-24T23:07:48Z</time>
<speed>0.12</speed>
</trkpt>
<trkpt lat="-7.170652" lon="-34.844883">
<ele>51.669998</ele>
<time>2018-08-24T23:07:49Z</time>
<speed>0.13</speed>
</trkpt>
<trkpt lat="-7.170649" lon="-34.844883">
<ele>51.579998</ele>
<time>2018-08-24T23:07:50Z</time>
<speed>0.11</speed>
</trkpt>
<trkpt lat="-7.170649" lon="-34.844883">
<ele>51.489998</ele>
<time>2018-08-24T23:07:51Z</time>
<speed>0.10</speed>
</trkpt>
<trkpt lat="-7.170648" lon="-34.844883">
<ele>51.410000</ele>
<time>2018-08-24T23:07:52Z</time>
<speed>0.04</speed>
</trkpt>
<trkpt lat="-7.170648" lon="-34.844883">
<ele>51.340000</ele>
<time>2018-08-24T23:07:53Z</time>
<speed>0.06</speed>
</trkpt>
<trkpt lat="-7.170647" lon="-34.844883">
<ele>51.259998</ele>
<time>2018-08-24T23:07:54Z</time>
<speed>0.10</speed>
</trkpt>
<trkpt lat="-7.170645" lon="-34.844883">
<ele>51.189999</ele>
<time>2018-08-24T23:07:55Z</time>
<speed>0.08</speed>
</trkpt>
<trkpt lat="-7.170643" lon="-34.844883">
<ele>51.119999</ele>
<time>2018-08-24T23:07:56Z</time>
<speed>0.15</speed>
</trkpt>
<trkpt lat="-7.170643" lon="-34.844883">
<ele>51.039997</ele>
<time>2018-08-24T23:07:57Z</time>
<speed>0.12</speed>
</trkpt>
<trkpt lat="-7.170642" lon="-34.844883">
<ele>50.969997</ele>
<time>2018-08-24T23:07:58Z</time>
<speed>0.08</speed>
</trkpt>
<trkpt lat="-7.170641" lon="-34.844883">
<ele>50.899998</ele>
<time>2018-08-24T23:07:59Z</time>
<speed>0.05</speed>
</trkpt>
<trkpt lat="-7.170638" lon="-34.844879">
<ele>50.820000</ele>
<time>2018-08-24T23:08:03Z</time>
<speed>0.22</speed>
</trkpt>
<trkpt lat="-7.170638" lon="-34.844879">
<ele>50.529999</ele>
<time>2018-08-24T23:08:04Z</time>
<speed>0.17</speed>
</trkpt>
<trkpt lat="-7.170639" lon="-34.844879">
<ele>50.539997</ele>
<time>2018-08-24T23:08:05Z</time>
<speed>0.05</speed>
</trkpt>
<trkpt lat="-7.170639" lon="-34.844879">
<ele>50.450001</ele>
<time>2018-08-24T23:08:06Z</time>
<speed>0.13</speed>
</trkpt>
<trkpt lat="-7.170640" lon="-34.844879">
<ele>50.459999</ele>
<time>2018-08-24T23:08:09Z</time>
<speed>0.10</speed>
</trkpt>
<trkpt lat="-7.170644" lon="-34.844879">
<ele>50.160000</ele>
<time>2018-08-24T23:08:10Z</time>
<speed>0.05</speed>
</trkpt>
<trkpt lat="-7.170646" lon="-34.844879">
<ele>50.110001</ele>
<time>2018-08-24T23:08:11Z</time>
<speed>0.09</speed>
</trkpt>
<trkpt lat="-7.170649" lon="-34.844883">
<ele>50.169998</ele>
<time>2018-08-24T23:08:12Z</time>
<speed>0.07</speed>
</trkpt>
<trkpt lat="-7.170646" lon="-34.844879">
<ele>50.090000</ele>
<time>2018-08-24T23:08:13Z</time>
<speed>0.15</speed>
</trkpt>
<trkpt lat="-7.170642" lon="-34.844883">
<ele>49.879997</ele>
<time>2018-08-24T23:08:16Z</time>
<speed>0.07</speed>
</trkpt>
<trkpt lat="-7.170643" lon="-34.844883">
<ele>49.660000</ele>
<time>2018-08-24T23:08:17Z</time>
<speed>0.07</speed>
</trkpt>
<trkpt lat="-7.170646" lon="-34.844879">
<ele>49.509998</ele>
<time>2018-08-24T23:08:18Z</time>
<speed>0.14</speed>
</trkpt>
<trkpt lat="-7.170645" lon="-34.844879">
<ele>49.259998</ele>
<time>2018-08-24T23:08:19Z</time>
<speed>0.09</speed>
</trkpt>
<trkpt lat="-7.170644" lon="-34.844875">
<ele>49.139999</ele>
<time>2018-08-24T23:08:20Z</time>
<speed>0.10</speed>
</trkpt>
<trkpt lat="-7.170644" lon="-34.844875">
<ele>49.230000</ele>
<time>2018-08-24T23:08:21Z</time>
<speed>0.04</speed>
</trkpt>
<trkpt lat="-7.170643" lon="-34.844875">
<ele>49.009998</ele>
<time>2018-08-24T23:08:22Z</time>
<speed>0.07</speed>
</trkpt>
<trkpt lat="-7.170643" lon="-34.844872">
<ele>48.799999</ele>
<time>2018-08-24T23:08:23Z</time>
<speed>0.18</speed>
</trkpt>
<trkpt lat="-7.170640" lon="-34.844872">
<ele>48.700001</ele>
<time>2018-08-24T23:08:24Z</time>
<speed>0.34</speed>
</trkpt>
<trkpt lat="-7.170640" lon="-34.844868">
<ele>48.629997</ele>
<time>2018-08-24T23:08:25Z</time>
<speed>0.21</speed>
</trkpt>
<trkpt lat="-7.170642" lon="-34.844868">
<ele>48.219997</ele>
<time>2018-08-24T23:08:26Z</time>
<speed>0.07</speed>
</trkpt>
<trkpt lat="-7.170643" lon="-34.844864">
<ele>47.770000</ele>
<time>2018-08-24T23:08:27Z</time>
<speed>0.04</speed>
</trkpt>
<trkpt lat="-7.170643" lon="-34.844864">
<ele>47.459999</ele>
<time>2018-08-24T23:08:28Z</time>
<speed>0.18</speed>
</trkpt>
<trkpt lat="-7.170644" lon="-34.844860">
<ele>47.209999</ele>
<time>2018-08-24T23:08:29Z</time>
<speed>0.12</speed>
</trkpt>
<trkpt lat="-7.170645" lon="-34.844856">
<ele>46.759998</ele>
<time>2018-08-24T23:08:30Z</time>
<speed>0.10</speed>
</trkpt>
<trkpt lat="-7.170645" lon="-34.844856">
<ele>46.520000</ele>
<time>2018-08-24T23:08:31Z</time>
<speed>0.10</speed>
</trkpt>
<trkpt lat="-7.170642" lon="-34.844856">
<ele>46.410000</ele>
<time>2018-08-24T23:08:32Z</time>
<speed>0.22</speed>
</trkpt>
<trkpt lat="-7.170641" lon="-34.844852">
<ele>45.989998</ele>
<time>2018-08-24T23:08:33Z</time>
<speed>0.16</speed>
</trkpt>
<trkpt lat="-7.170639" lon="-34.844849">
<ele>45.520000</ele>
<time>2018-08-24T23:08:34Z</time>
<speed>0.29</speed>
</trkpt>
<trkpt lat="-7.170638" lon="-34.844849">
<ele>45.029999</ele>
<time>2018-08-24T23:08:35Z</time>
<speed>0.06</speed>
</trkpt>
<trkpt lat="-7.170637" lon="-34.844849">
<ele>44.829998</ele>
<time>2018-08-24T23:08:36Z</time>
<speed>0.12</speed>
</trkpt>
<trkpt lat="-7.170637" lon="-34.844849">
<ele>44.869999</ele>
<time>2018-08-24T23:08:37Z</time>
<speed>0.08</speed>
</trkpt>
<trkpt lat="-7.170637" lon="-34.844849">
<ele>44.899998</ele>
<time>2018-08-24T23:08:38Z</time>
<speed>0.05</speed>
</trkpt>
<trkpt lat="-7.170638" lon="-34.844849">
<ele>45.119999</ele>
<time>2018-08-24T23:08:39Z</time>
<speed>0.18</speed>
</trkpt>
<trkpt lat="-7.170641" lon="-34.844849">
<ele>45.020000</ele>
<time>2018-08-24T23:08:40Z</time>
<speed>0.33</speed>
</trkpt>
<trkpt lat="-7.170646" lon="-34.844849">
<ele>44.509998</ele>
<time>2018-08-24T23:08:41Z</time>
<speed>0.30</speed>
</trkpt>
<trkpt lat="-7.170650" lon="-34.844845">
<ele>43.820000</ele>
<time>2018-08-24T23:08:42Z</time>
<speed>0.35</speed>
</trkpt>
<trkpt lat="-7.170653" lon="-34.844845">
<ele>43.309998</ele>
<time>2018-08-24T23:08:43Z</time>
<speed>0.29</speed>
</trkpt>
<trkpt lat="-7.170655" lon="-34.844845">
<ele>43.029999</ele>
<time>2018-08-24T23:08:44Z</time>
<speed>0.21</speed>
</trkpt>
<trkpt lat="-7.170656" lon="-34.844845">
<ele>42.669998</ele>
<time>2018-08-24T23:08:45Z</time>
<speed>0.10</speed>
</trkpt>
<trkpt lat="-7.170652" lon="-34.844849">
<ele>43.899998</ele>
<time>2018-08-24T23:08:46Z</time>
<speed>0.09</speed>
</trkpt>
<trkpt lat="-7.170653" lon="-34.844849">
<ele>43.860001</ele>
<time>2018-08-24T23:08:47Z</time>
<speed>0.14</speed>
</trkpt>
<trkpt lat="-7.170654" lon="-34.844849">
<ele>43.770000</ele>
<time>2018-08-24T23:08:48Z</time>
<speed>0.10</speed>
</trkpt>
<trkpt lat="-7.170656" lon="-34.844849">
<ele>43.660000</ele>
<time>2018-08-24T23:08:49Z</time>
<speed>0.18</speed>
</trkpt>
<trkpt lat="-7.170656" lon="-34.844849">
<ele>43.520000</ele>
<time>2018-08-24T23:08:50Z</time>
<speed>0.02</speed>
</trkpt>
<trkpt lat="-7.170655" lon="-34.844845">
<ele>43.369999</ele>
<time>2018-08-24T23:08:51Z</time>
<speed>0.10</speed>
</trkpt>
<trkpt lat="-7.170657" lon="-34.844845">
<ele>43.239998</ele>
<time>2018-08-24T23:08:52Z</time>
<speed>0.09</speed>
</trkpt>
<trkpt lat="-7.170657" lon="-34.844845">
<ele>43.110001</ele>
<time>2018-08-24T23:08:53Z</time>
<speed>0.05</speed>
</trkpt>
<trkpt lat="-7.170657" lon="-34.844845">
<ele>42.980000</ele>
<time>2018-08-24T23:08:54Z</time>
<speed>0.07</speed>
</trkpt>
<trkpt lat="-7.170659" lon="-34.844845">
<ele>42.840000</ele>
<time>2018-08-24T23:08:55Z</time>
<speed>0.17</speed>
</trkpt>
<trkpt lat="-7.170660" lon="-34.844849">
<ele>42.709999</ele>
<time>2018-08-24T23:08:56Z</time>
<speed>0.15</speed>
</trkpt>
<trkpt lat="-7.170660" lon="-34.844849">
<ele>42.579998</ele>
<time>2018-08-24T23:08:57Z</time>
<speed>0.12</speed>
</trkpt>
<trkpt lat="-7.170661" lon="-34.844849">
<ele>42.469997</ele>
<time>2018-08-24T23:08:58Z</time>
<speed>0.06</speed>
</trkpt>
<trkpt lat="-7.170660" lon="-34.844845">
<ele>42.349998</ele>
<time>2018-08-24T23:08:59Z</time>
<speed>0.11</speed>
</trkpt>
<trkpt lat="-7.170661" lon="-34.844845">
<ele>42.230000</ele>
<time>2018-08-24T23:09:00Z</time>
<speed>0.09</speed>
</trkpt>
<trkpt lat="-7.170662" lon="-34.844849">
<ele>42.099998</ele>
<time>2018-08-24T23:09:01Z</time>
<speed>0.21</speed>
</trkpt>
<trkpt lat="-7.170664" lon="-34.844849">
<ele>41.980000</ele>
<time>2018-08-24T23:09:02Z</time>
<speed>0.30</speed>
</trkpt>
<trkpt lat="-7.170669" lon="-34.844849">
<ele>41.869999</ele>
<time>2018-08-24T23:09:03Z</time>
<speed>0.51</speed>
</trkpt>
<trkpt lat="-7.170675" lon="-34.844849">
<ele>41.770000</ele>
<time>2018-08-24T23:09:04Z</time>
<speed>0.63</speed>
</trkpt>
<trkpt lat="-7.170678" lon="-34.844849">
<ele>41.669998</ele>
<time>2018-08-24T23:09:05Z</time>
<speed>0.36</speed>
</trkpt>
<trkpt lat="-7.170679" lon="-34.844849">
<ele>41.559998</ele>
<time>2018-08-24T23:09:06Z</time>
<speed>0.17</speed>
</trkpt>
<trkpt lat="-7.170677" lon="-34.844849">
<ele>41.450001</ele>
<time>2018-08-24T23:09:07Z</time>
<speed>0.12</speed>
</trkpt>
<trkpt lat="-7.170677" lon="-34.844849">
<ele>41.329998</ele>
<time>2018-08-24T23:09:08Z</time>
<speed>0.02</speed>
</trkpt>
<trkpt lat="-7.170677" lon="-34.844849">
<ele>41.230000</ele>
<time>2018-08-24T23:09:09Z</time>
<speed>0.07</speed>
</trkpt>
<trkpt lat="-7.170677" lon="-34.844845">
<ele>41.119999</ele>
<time>2018-08-24T23:09:10Z</time>
<speed>0.09</speed>
</trkpt>
<trkpt lat="-7.170679" lon="-34.844845">
<ele>41.009998</ele>
<time>2018-08-24T23:09:11Z</time>
<speed>0.21</speed>
</trkpt>
<trkpt lat="-7.170681" lon="-34.844845">
<ele>40.889999</ele>
<time>2018-08-24T23:09:12Z</time>
<speed>0.30</speed>
</trkpt>
<trkpt lat="-7.170681" lon="-34.844845">
<ele>40.779999</ele>
<time>2018-08-24T23:09:13Z</time>
<speed>0.20</speed>
</trkpt>
<trkpt lat="-7.170681" lon="-34.844845">
<ele>40.660000</ele>
<time>2018-08-24T23:09:14Z</time>
<speed>0.07</speed>
</trkpt>
<trkpt lat="-7.170681" lon="-34.844845">
<ele>40.540001</ele>
<time>2018-08-24T23:09:15Z</time>
<speed>0.07</speed>
</trkpt>
<trkpt lat="-7.170681" lon="-34.844841">
<ele>40.430000</ele>
<time>2018-08-24T23:09:16Z</time>
<speed>0.13</speed>
</trkpt>
<trkpt lat="-7.170679" lon="-34.844841">
<ele>40.309998</ele>
<time>2018-08-24T23:09:17Z</time>
<speed>0.13</speed>
</trkpt>
<trkpt lat="-7.170680" lon="-34.844841">
<ele>40.189999</ele>
<time>2018-08-24T23:09:18Z</time>
<speed>0.10</speed>
</trkpt>
<trkpt lat="-7.170679" lon="-34.844841">
<ele>40.070000</ele>
<time>2018-08-24T23:09:19Z</time>
<speed>0.07</speed>
</trkpt>
<trkpt lat="-7.170679" lon="-34.844837">
<ele>39.939999</ele>
<time>2018-08-24T23:09:20Z</time>
<speed>0.09</speed>
</trkpt>
<trkpt lat="-7.170679" lon="-34.844837">
<ele>39.809998</ele>
<time>2018-08-24T23:09:21Z</time>
<speed>0.21</speed>
</trkpt>
<trkpt lat="-7.170680" lon="-34.844833">
<ele>39.719997</ele>
<time>2018-08-24T23:09:22Z</time>
<speed>0.17</speed>
</trkpt>
<trkpt lat="-7.170680" lon="-34.844833">
<ele>39.610001</ele>
<time>2018-08-24T23:09:23Z</time>
<speed>0.18</speed>
</trkpt>
<trkpt lat="-7.170680" lon="-34.844830">
<ele>39.500000</ele>
<time>2018-08-24T23:09:24Z</time>
<speed>0.15</speed>
</trkpt>
<trkpt lat="-7.170679" lon="-34.844830">
<ele>39.389999</ele>
<time>2018-08-24T23:09:25Z</time>
<speed>0.10</speed>
</trkpt>
<trkpt lat="-7.170681" lon="-34.844830">
<ele>39.290001</ele>
<time>2018-08-24T23:09:26Z</time>
<speed>0.20</speed>
</trkpt>
<trkpt lat="-7.170681" lon="-34.844830">
<ele>39.180000</ele>
<time>2018-08-24T23:09:27Z</time>
<speed>0.05</speed>
</trkpt>
<trkpt lat="-7.170680" lon="-34.844830">
<ele>39.079998</ele>
<time>2018-08-24T23:09:28Z</time>
<speed>0.06</speed>
</trkpt>
<trkpt lat="-7.170679" lon="-34.844830">
<ele>38.989998</ele>
<time>2018-08-24T23:09:29Z</time>
<speed>0.10</speed>
</trkpt>
<trkpt lat="-7.170680" lon="-34.844830">
<ele>38.879997</ele>
<time>2018-08-24T23:09:30Z</time>
<speed>0.16</speed>
</trkpt>
<trkpt lat="-7.170680" lon="-34.844830">
<ele>38.770000</ele>
<time>2018-08-24T23:09:31Z</time>
<speed>0.18</speed>
</trkpt>
<trkpt lat="-7.170679" lon="-34.844826">
<ele>38.669998</ele>
<time>2018-08-24T23:09:32Z</time>
<speed>0.02</speed>
</trkpt>
<trkpt lat="-7.170679" lon="-34.844830">
<ele>38.579998</ele>
<time>2018-08-24T23:09:33Z</time>
<speed>0.14</speed>
</trkpt>
<trkpt lat="-7.170677" lon="-34.844826">
<ele>38.469997</ele>
<time>2018-08-24T23:09:34Z</time>
<speed>0.05</speed>
</trkpt>
<trkpt lat="-7.170673" lon="-34.844826">
<ele>38.379997</ele>
<time>2018-08-24T23:09:35Z</time>
<speed>0.33</speed>
</trkpt>
<trkpt lat="-7.170671" lon="-34.844822">
<ele>38.279999</ele>
<time>2018-08-24T23:09:36Z</time>
<speed>0.25</speed>
</trkpt>
<trkpt lat="-7.170668" lon="-34.844822">
<ele>38.189999</ele>
<time>2018-08-24T23:09:37Z</time>
<speed>0.27</speed>
</trkpt>
<trkpt lat="-7.170666" lon="-34.844822">
<ele>38.099998</ele>
<time>2018-08-24T23:09:38Z</time>
<speed>0.24</speed>
</trkpt>
<trkpt lat="-7.170661" lon="-34.844818">
<ele>38.000000</ele>
<time>2018-08-24T23:09:39Z</time>
<speed>0.47</speed>
</trkpt>
<trkpt lat="-7.170659" lon="-34.844818">
<ele>37.910000</ele>
<time>2018-08-24T23:09:40Z</time>
<speed>0.32</speed>
</trkpt>
<trkpt lat="-7.170659" lon="-34.844818">
<ele>37.820000</ele>
<time>2018-08-24T23:09:41Z</time>
<speed>0.14</speed>
</trkpt>
<trkpt lat="-7.170661" lon="-34.844818">
<ele>37.730000</ele>
<time>2018-08-24T23:09:42Z</time>
<speed>0.21</speed>
</trkpt>
<trkpt lat="-7.170662" lon="-34.844818">
<ele>37.649998</ele>
<time>2018-08-24T23:09:43Z</time>
<speed>0.11</speed>
</trkpt>
<trkpt lat="-7.170663" lon="-34.844818">
<ele>37.559998</ele>
<time>2018-08-24T23:09:44Z</time>
<speed>0.21</speed>
</trkpt>
<trkpt lat="-7.170663" lon="-34.844818">
<ele>37.469997</ele>
<time>2018-08-24T23:09:45Z</time>
<speed>0.07</speed>
</trkpt>
<trkpt lat="-7.170662" lon="-34.844818">
<ele>37.369999</ele>
<time>2018-08-24T23:09:46Z</time>
<speed>0.11</speed>
</trkpt>
<trkpt lat="-7.170664" lon="-34.844818">
<ele>37.290001</ele>
<time>2018-08-24T23:09:47Z</time>
<speed>0.21</speed>
</trkpt>
<trkpt lat="-7.170663" lon="-34.844818">
<ele>37.209999</ele>
<time>2018-08-24T23:09:48Z</time>
<speed>0.04</speed>
</trkpt>
<trkpt lat="-7.170665" lon="-34.844818">
<ele>37.130001</ele>
<time>2018-08-24T23:09:49Z</time>
<speed>0.19</speed>
</trkpt>
<trkpt lat="-7.170667" lon="-34.844818">
<ele>37.059998</ele>
<time>2018-08-24T23:09:50Z</time>
<speed>0.13</speed>
</trkpt>
<trkpt lat="-7.170668" lon="-34.844818">
<ele>36.969997</ele>
<time>2018-08-24T23:09:51Z</time>
<speed>0.26</speed>
</trkpt>
<trkpt lat="-7.170671" lon="-34.844822">
<ele>36.889999</ele>
<time>2018-08-24T23:09:52Z</time>
<speed>0.36</speed>
</trkpt>
<trkpt lat="-7.170674" lon="-34.844822">
<ele>36.820000</ele>
<time>2018-08-24T23:09:53Z</time>
<speed>0.35</speed>
</trkpt>
<trkpt lat="-7.170675" lon="-34.844822">
<ele>36.750000</ele>
<time>2018-08-24T23:09:54Z</time>
<speed>0.21</speed>
</trkpt>
<trkpt lat="-7.170674" lon="-34.844822">
<ele>36.680000</ele>
<time>2018-08-24T23:09:55Z</time>
<speed>0.07</speed>
</trkpt>
<trkpt lat="-7.170674" lon="-34.844822">
<ele>36.610001</ele>
<time>2018-08-24T23:09:56Z</time>
<speed>0.08</speed>
</trkpt>
<trkpt lat="-7.170674" lon="-34.844822">
<ele>36.549999</ele>
<time>2018-08-24T23:09:57Z</time>
<speed>0.06</speed>
</trkpt>
<trkpt lat="-7.170674" lon="-34.844822">
<ele>36.480000</ele>
<time>2018-08-24T23:09:58Z</time>
<speed>0.06</speed>
</trkpt>
<trkpt lat="-7.170674" lon="-34.844822">
<ele>36.410000</ele>
<time>2018-08-24T23:09:59Z</time>
<speed>0.02</speed>
</trkpt>
<trkpt lat="-7.170674" lon="-34.844822">
<ele>36.349998</ele>
<time>2018-08-24T23:10:00Z</time>
<speed>0.05</speed>
</trkpt>
<trkpt lat="-7.170674" lon="-34.844822">
<ele>36.290001</ele>
<time>2018-08-24T23:10:01Z</time>
<speed>0.07</speed>
</trkpt>
<trkpt lat="-7.170674" lon="-34.844822">
<ele>36.219997</ele>
<time>2018-08-24T23:10:02Z</time>
<speed>0.12</speed>
</trkpt>
<trkpt lat="-7.170674" lon="-34.844822">
<ele>36.149998</ele>
<time>2018-08-24T23:10:03Z</time>
<speed>0.02</speed>
</trkpt>
<trkpt lat="-7.170674" lon="-34.844822">
<ele>36.090000</ele>
<time>2018-08-24T23:10:04Z</time>
<speed>0.08</speed>
</trkpt>
<trkpt lat="-7.170673" lon="-34.844818">
<ele>36.029999</ele>
<time>2018-08-24T23:10:05Z</time>
<speed>0.07</speed>
</trkpt>
<trkpt lat="-7.170676" lon="-34.844818">
<ele>35.980000</ele>
<time>2018-08-24T23:10:06Z</time>
<speed>0.21</speed>
</trkpt>
<trkpt lat="-7.170676" lon="-34.844818">
<ele>35.919998</ele>
<time>2018-08-24T23:10:07Z</time>
<speed>0.07</speed>
</trkpt>
<trkpt lat="-7.170675" lon="-34.844818">
<ele>35.869999</ele>
<time>2018-08-24T23:10:08Z</time>
<speed>0.15</speed>
</trkpt>
<trkpt lat="-7.170673" lon="-34.844818">
<ele>35.809998</ele>
<time>2018-08-24T23:10:09Z</time>
<speed>0.24</speed>
</trkpt>
<trkpt lat="-7.170675" lon="-34.844818">
<ele>35.779999</ele>
<time>2018-08-24T23:10:10Z</time>
<speed>0.08</speed>
</trkpt>
<trkpt lat="-7.170676" lon="-34.844818">
<ele>35.730000</ele>
<time>2018-08-24T23:10:11Z</time>
<speed>0.04</speed>
</trkpt>
<trkpt lat="-7.170678" lon="-34.844822">
<ele>35.680000</ele>
<time>2018-08-24T23:10:12Z</time>
<speed>0.08</speed>
</trkpt>
<trkpt lat="-7.170679" lon="-34.844822">
<ele>35.630001</ele>
<time>2018-08-24T23:10:13Z</time>
<speed>0.05</speed>
</trkpt>
<trkpt lat="-7.170679" lon="-34.844818">
<ele>35.579998</ele>
<time>2018-08-24T23:10:14Z</time>
<speed>0.12</speed>
</trkpt>
<trkpt lat="-7.170681" lon="-34.844818">
<ele>35.540001</ele>
<time>2018-08-24T23:10:15Z</time>
<speed>0.13</speed>
</trkpt>
<trkpt lat="-7.170682" lon="-34.844818">
<ele>35.489998</ele>
<time>2018-08-24T23:10:16Z</time>
<speed>0.09</speed>
</trkpt>
<trkpt lat="-7.170684" lon="-34.844818">
<ele>35.430000</ele>
<time>2018-08-24T23:10:17Z</time>
<speed>0.07</speed>
</trkpt>
<trkpt lat="-7.170681" lon="-34.844822">
<ele>35.649998</ele>
<time>2018-08-24T23:10:20Z</time>
<speed>0.08</speed>
</trkpt>
<trkpt lat="-7.170681" lon="-34.844826">
<ele>35.630001</ele>
<time>2018-08-24T23:10:21Z</time>
<speed>0.02</speed>
</trkpt>
<trkpt lat="-7.170685" lon="-34.844826">
<ele>35.529999</ele>
<time>2018-08-24T23:10:22Z</time>
<speed>0.13</speed>
</trkpt>
<trkpt lat="-7.170685" lon="-34.844826">
<ele>35.549999</ele>
<time>2018-08-24T23:10:23Z</time>
<speed>0.12</speed>
</trkpt>
<trkpt lat="-7.170696" lon="-34.844830">
<ele>35.799999</ele>
<time>2018-08-24T23:10:26Z</time>
<speed>0.17</speed>
</trkpt>
<trkpt lat="-7.170699" lon="-34.844833">
<ele>35.649998</ele>
<time>2018-08-24T23:10:27Z</time>
<speed>0.01</speed>
</trkpt>
<trkpt lat="-7.170697" lon="-34.844833">
<ele>35.689999</ele>
<time>2018-08-24T23:10:28Z</time>
<speed>0.06</speed>
</trkpt>
<trkpt lat="-7.170701" lon="-34.844837">
<ele>35.599998</ele>
<time>2018-08-24T23:10:31Z</time>
<speed>0.03</speed>
</trkpt>
<trkpt lat="-7.170694" lon="-34.844837">
<ele>35.549999</ele>
<time>2018-08-24T23:10:32Z</time>
<speed>0.10</speed>
</trkpt>
<trkpt lat="-7.170690" lon="-34.844833">
<ele>35.439999</ele>
<time>2018-08-24T23:10:33Z</time>
<speed>0.07</speed>
</trkpt>
<trkpt lat="-7.170684" lon="-34.844830">
<ele>35.329998</ele>
<time>2018-08-24T23:10:34Z</time>
<speed>0.11</speed>
</trkpt>
<trkpt lat="-7.170676" lon="-34.844826">
<ele>35.299999</ele>
<time>2018-08-24T23:10:35Z</time>
<speed>0.00</speed>
</trkpt>
<trkpt lat="-7.170681" lon="-34.844826">
<ele>35.509998</ele>
<time>2018-08-24T23:10:38Z</time>
<speed>0.07</speed>
</trkpt>
<trkpt lat="-7.170681" lon="-34.844822">
<ele>35.410000</ele>
<time>2018-08-24T23:10:39Z</time>
<speed>0.13</speed>
</trkpt>
<trkpt lat="-7.170681" lon="-34.844818">
<ele>35.309998</ele>
<time>2018-08-24T23:10:40Z</time>
<speed>0.15</speed>
</trkpt>
<trkpt lat="-7.170683" lon="-34.844822">
<ele>35.270000</ele>
<time>2018-08-24T23:10:41Z</time>
<speed>0.23</speed>
</trkpt>
<trkpt lat="-7.170689" lon="-34.844818">
<ele>35.200001</ele>
<time>2018-08-24T23:10:44Z</time>
<speed>0.22</speed>
</trkpt>
<trkpt lat="-7.170686" lon="-34.844814">
<ele>35.020000</ele>
<time>2018-08-24T23:10:45Z</time>
<speed>0.11</speed>
</trkpt>
<trkpt lat="-7.170687" lon="-34.844814">
<ele>34.989998</ele>
<time>2018-08-24T23:10:46Z</time>
<speed>0.14</speed>
</trkpt>
<trkpt lat="-7.170685" lon="-34.844810">
<ele>34.799999</ele>
<time>2018-08-24T23:10:47Z</time>
<speed>0.01</speed>
</trkpt>
<trkpt lat="-7.170687" lon="-34.844810">
<ele>34.689999</ele>
<time>2018-08-24T23:10:50Z</time>
<speed>0.29</speed>
</trkpt>
<trkpt lat="-7.170683" lon="-34.844807">
<ele>34.309998</ele>
<time>2018-08-24T23:10:51Z</time>
<speed>0.04</speed>
</trkpt>
<trkpt lat="-7.170681" lon="-34.844803">
<ele>34.029999</ele>
<time>2018-08-24T23:10:52Z</time>
<speed>0.09</speed>
</trkpt>
<trkpt lat="-7.170680" lon="-34.844803">
<ele>33.809998</ele>
<time>2018-08-24T23:10:53Z</time>
<speed>0.04</speed>
</trkpt>
<trkpt lat="-7.170677" lon="-34.844799">
<ele>33.090000</ele>
<time>2018-08-24T23:10:56Z</time>
<speed>0.00</speed>
</trkpt>
<trkpt lat="-7.170678" lon="-34.844795">
<ele>32.500000</ele>
<time>2018-08-24T23:10:57Z</time>
<speed>0.06</speed>
</trkpt>
<trkpt lat="-7.170676" lon="-34.844791">
<ele>32.230000</ele>
<time>2018-08-24T23:10:58Z</time>
<speed>0.04</speed>
</trkpt>
<trkpt lat="-7.170680" lon="-34.844784">
<ele>31.340000</ele>
<time>2018-08-24T23:11:01Z</time>
<speed>0.13</speed>
</trkpt>
<trkpt lat="-7.170681" lon="-34.844780">
<ele>30.949999</ele>
<time>2018-08-24T23:11:02Z</time>
<speed>0.18</speed>
</trkpt>
<trkpt lat="-7.170686" lon="-34.844776">
<ele>30.619999</ele>
<time>2018-08-24T23:11:03Z</time>
<speed>0.16</speed>
</trkpt>
<trkpt lat="-7.170691" lon="-34.844772">
<ele>30.059999</ele>
<time>2018-08-24T23:11:06Z</time>
<speed>0.29</speed>
</trkpt>
<trkpt lat="-7.170689" lon="-34.844765">
<ele>29.359999</ele>
<time>2018-08-24T23:11:07Z</time>
<speed>0.20</speed>
</trkpt>
<trkpt lat="-7.170696" lon="-34.844765">
<ele>28.730000</ele>
<time>2018-08-24T23:11:08Z</time>
<speed>0.24</speed>
</trkpt>
<trkpt lat="-7.170700" lon="-34.844761">
<ele>27.879999</ele>
<time>2018-08-24T23:11:11Z</time>
<speed>0.23</speed>
</trkpt>
<trkpt lat="-7.170703" lon="-34.844761">
<ele>26.959999</ele>
<time>2018-08-24T23:11:12Z</time>
<speed>0.18</speed>
</trkpt>
<trkpt lat="-7.170702" lon="-34.844761">
<ele>26.689999</ele>
<time>2018-08-24T23:11:13Z</time>
<speed>0.14</speed>
</trkpt>
<trkpt lat="-7.170711" lon="-34.844757">
<ele>25.879999</ele>
<time>2018-08-24T23:11:16Z</time>
<speed>0.17</speed>
</trkpt>
<trkpt lat="-7.170714" lon="-34.844753">
<ele>24.680000</ele>
<time>2018-08-24T23:11:17Z</time>
<speed>0.15</speed>
</trkpt>
<trkpt lat="-7.170715" lon="-34.844753">
<ele>23.660000</ele>
<time>2018-08-24T23:11:18Z</time>
<speed>0.16</speed>
</trkpt>
<trkpt lat="-7.170715" lon="-34.844749">
<ele>22.189999</ele>
<time>2018-08-24T23:11:21Z</time>
<speed>0.09</speed>
</trkpt>
<trkpt lat="-7.170715" lon="-34.844746">
<ele>21.029999</ele>
<time>2018-08-24T23:11:22Z</time>
<speed>0.17</speed>
</trkpt>
<trkpt lat="-7.170717" lon="-34.844746">
<ele>20.320000</ele>
<time>2018-08-24T23:11:23Z</time>
<speed>0.14</speed>
</trkpt>
<trkpt lat="-7.170717" lon="-34.844738">
<ele>19.469999</ele>
<time>2018-08-24T23:11:24Z</time>
<speed>0.13</speed>
</trkpt>
<trkpt lat="-7.170718" lon="-34.844742">
<ele>19.090000</ele>
<time>2018-08-24T23:11:26Z</time>
<speed>0.17</speed>
</trkpt>
<trkpt lat="-7.170718" lon="-34.844742">
<ele>18.340000</ele>
<time>2018-08-24T23:11:28Z</time>
<speed>0.20</speed>
</trkpt>
<trkpt lat="-7.170721" lon="-34.844738">
<ele>17.469999</ele>
<time>2018-08-24T23:11:29Z</time>
<speed>0.11</speed>
</trkpt>
<trkpt lat="-7.170724" lon="-34.844738">
<ele>16.990000</ele>
<time>2018-08-24T23:11:30Z</time>
<speed>0.22</speed>
</trkpt>
<trkpt lat="-7.170728" lon="-34.844734">
<ele>15.580000</ele>
<time>2018-08-24T23:11:33Z</time>
<speed>0.15</speed>
</trkpt>
<trkpt lat="-7.170728" lon="-34.844727">
<ele>13.200000</ele>
<time>2018-08-24T23:11:37Z</time>
<speed>0.26</speed>
</trkpt>
<trkpt lat="-7.170729" lon="-34.844723">
<ele>12.799999</ele>
<time>2018-08-24T23:11:38Z</time>
<speed>0.22</speed>
</trkpt>
<trkpt lat="-7.170729" lon="-34.844723">
<ele>12.650000</ele>
<time>2018-08-24T23:11:39Z</time>
<speed>0.10</speed>
</trkpt>
<trkpt lat="-7.170728" lon="-34.844719">
<ele>12.030000</ele>
<time>2018-08-24T23:11:40Z</time>
<speed>0.17</speed>
</trkpt>
<trkpt lat="-7.170728" lon="-34.844711">
<ele>11.090000</ele>
<time>2018-08-24T23:11:41Z</time>
<speed>0.22</speed>
</trkpt>
<trkpt lat="-7.170729" lon="-34.844711">
<ele>10.849999</ele>
<time>2018-08-24T23:11:42Z</time>
<speed>0.29</speed>
</trkpt>
<trkpt lat="-7.170729" lon="-34.844707">
<ele>10.639999</ele>
<time>2018-08-24T23:11:43Z</time>
<speed>0.29</speed>
</trkpt>
<trkpt lat="-7.170730" lon="-34.844704">
<ele>10.059999</ele>
<time>2018-08-24T23:11:44Z</time>
<speed>0.29</speed>
</trkpt>
<trkpt lat="-7.170731" lon="-34.844704">
<ele>9.599999</ele>
<time>2018-08-24T23:11:45Z</time>
<speed>0.18</speed>
</trkpt>
<trkpt lat="-7.170732" lon="-34.844700">
<ele>9.090000</ele>
<time>2018-08-24T23:11:46Z</time>
<speed>0.21</speed>
</trkpt>
<trkpt lat="-7.170733" lon="-34.844700">
<ele>8.809999</ele>
<time>2018-08-24T23:11:47Z</time>
<speed>0.20</speed>
</trkpt>
<trkpt lat="-7.170731" lon="-34.844696">
<ele>7.500000</ele>
<time>2018-08-24T23:11:50Z</time>
<speed>0.18</speed>
</trkpt>
<trkpt lat="-7.170737" lon="-34.844685">
<ele>5.450000</ele>
<time>2018-08-24T23:11:54Z</time>
<speed>0.28</speed>
</trkpt>
<trkpt lat="-7.170740" lon="-34.844681">
<ele>4.670000</ele>
<time>2018-08-24T23:11:55Z</time>
<speed>0.33</speed>
</trkpt>
<trkpt lat="-7.170742" lon="-34.844677">
<ele>4.200000</ele>
<time>2018-08-24T23:11:56Z</time>
<speed>0.19</speed>
</trkpt>
<trkpt lat="-7.170743" lon="-34.844669">
<ele>2.790000</ele>
<time>2018-08-24T23:11:59Z</time>
<speed>0.19</speed>
</trkpt>
<trkpt lat="-7.170745" lon="-34.844666">
<ele>1.240000</ele>
<time>2018-08-24T23:12:03Z</time>
<speed>0.18</speed>
</trkpt>
<trkpt lat="-7.170747" lon="-34.844666">
<ele>0.780000</ele>
<time>2018-08-24T23:12:04Z</time>
<speed>0.14</speed>
</trkpt>
<trkpt lat="-7.170750" lon="-34.844662">
<ele>0.470000</ele>
<time>2018-08-24T23:12:05Z</time>
<speed>0.35</speed>
</trkpt>
<trkpt lat="-7.170747" lon="-34.844658">
<ele>-0.080000</ele>
<time>2018-08-24T23:12:08Z</time>
<speed>0.33</speed>
</trkpt>
<trkpt lat="-7.170748" lon="-34.844658">
<ele>0.090000</ele>
<time>2018-08-24T23:12:12Z</time>
<speed>0.16</speed>
</trkpt>
<trkpt lat="-7.170751" lon="-34.844658">
<ele>-0.290000</ele>
<time>2018-08-24T23:12:13Z</time>
<speed>0.20</speed>
</trkpt>
<trkpt lat="-7.170751" lon="-34.844658">
<ele>0.230000</ele>
<time>2018-08-24T23:12:14Z</time>
<speed>0.23</speed>
</trkpt>
<trkpt lat="-7.170751" lon="-34.844662">
<ele>-0.220000</ele>
<time>2018-08-24T23:12:17Z</time>
<speed>0.16</speed>
</trkpt>
<trkpt lat="-7.170751" lon="-34.844658">
<ele>0.550000</ele>
<time>2018-08-24T23:12:21Z</time>
<speed>0.24</speed>
</trkpt>
<trkpt lat="-7.170750" lon="-34.844658">
<ele>1.040000</ele>
<time>2018-08-24T23:12:22Z</time>
<speed>0.22</speed>
</trkpt>
<trkpt lat="-7.170751" lon="-34.844658">
<ele>1.280000</ele>
<time>2018-08-24T23:12:23Z</time>
<speed>0.19</speed>
</trkpt>
<trkpt lat="-7.170751" lon="-34.844658">
<ele>0.960000</ele>
<time>2018-08-24T23:12:26Z</time>
<speed>0.16</speed>
</trkpt>
<trkpt lat="-7.170751" lon="-34.844658">
<ele>1.570000</ele>
<time>2018-08-24T23:12:30Z</time>
<speed>0.10</speed>
</trkpt>
<trkpt lat="-7.170752" lon="-34.844658">
<ele>1.840000</ele>
<time>2018-08-24T23:12:31Z</time>
<speed>0.15</speed>
</trkpt>
<trkpt lat="-7.170753" lon="-34.844658">
<ele>1.710000</ele>
<time>2018-08-24T23:12:32Z</time>
<speed>0.11</speed>
</trkpt>
<trkpt lat="-7.170754" lon="-34.844658">
<ele>1.570000</ele>
<time>2018-08-24T23:12:35Z</time>
<speed>0.14</speed>
</trkpt>
<trkpt lat="-7.170751" lon="-34.844658">
<ele>1.990000</ele>
<time>2018-08-24T23:12:39Z</time>
<speed>0.08</speed>
</trkpt>
<trkpt lat="-7.170751" lon="-34.844658">
<ele>2.040000</ele>
<time>2018-08-24T23:12:40Z</time>
<speed>0.14</speed>
</trkpt>
<trkpt lat="-7.170753" lon="-34.844658">
<ele>1.810000</ele>
<time>2018-08-24T23:12:41Z</time>
<speed>0.02</speed>
</trkpt>
<trkpt lat="-7.170750" lon="-34.844658">
<ele>1.450000</ele>
<time>2018-08-24T23:12:44Z</time>
<speed>0.12</speed>
</trkpt>
<trkpt lat="-7.170748" lon="-34.844662">
<ele>1.470000</ele>
<time>2018-08-24T23:12:48Z</time>
<speed>0.10</speed>
</trkpt>
<trkpt lat="-7.170749" lon="-34.844662">
<ele>1.190000</ele>
<time>2018-08-24T23:12:49Z</time>
<speed>0.03</speed>
</trkpt>
<trkpt lat="-7.170749" lon="-34.844662">
<ele>1.450000</ele>
<time>2018-08-24T23:12:50Z</time>
<speed>0.12</speed>
</trkpt>
<trkpt lat="-7.170753" lon="-34.844662">
<ele>1.500000</ele>
<time>2018-08-24T23:12:53Z</time>
<speed>0.15</speed>
</trkpt>
<trkpt lat="-7.170751" lon="-34.844666">
<ele>2.150000</ele>
<time>2018-08-24T23:12:57Z</time>
<speed>0.13</speed>
</trkpt>
<trkpt lat="-7.170751" lon="-34.844666">
<ele>2.070000</ele>
<time>2018-08-24T23:12:58Z</time>
<speed>0.07</speed>
</trkpt>
<trkpt lat="-7.170751" lon="-34.844666">
<ele>2.020000</ele>
<time>2018-08-24T23:12:59Z</time>
<speed>0.14</speed>
</trkpt>
<trkpt lat="-7.170750" lon="-34.844662">
<ele>1.610000</ele>
<time>2018-08-24T23:13:02Z</time>
<speed>0.09</speed>
</trkpt>
<trkpt lat="-7.170750" lon="-34.844658">
<ele>0.950000</ele>
<time>2018-08-24T23:13:06Z</time>
<speed>0.07</speed>
</trkpt>
<trkpt lat="-7.170750" lon="-34.844658">
<ele>1.040000</ele>
<time>2018-08-24T23:13:07Z</time>
<speed>0.14</speed>
</trkpt>
<trkpt lat="-7.170751" lon="-34.844658">
<ele>0.630000</ele>
<time>2018-08-24T23:13:08Z</time>
<speed>0.03</speed>
</trkpt>
<trkpt lat="-7.170755" lon="-34.844658">
<ele>-0.410000</ele>
<time>2018-08-24T23:13:11Z</time>
<speed>0.07</speed>
</trkpt>
<trkpt lat="-7.170764" lon="-34.844662">
<ele>-1.180000</ele>
<time>2018-08-24T23:13:15Z</time>
<speed>0.06</speed>
</trkpt>
<trkpt lat="-7.170766" lon="-34.844662">
<ele>-1.040000</ele>
<time>2018-08-24T23:13:16Z</time>
<speed>0.13</speed>
</trkpt>
<trkpt lat="-7.170767" lon="-34.844658">
<ele>-1.350000</ele>
<time>2018-08-24T23:13:17Z</time>
<speed>0.11</speed>
</trkpt>
<trkpt lat="-7.170770" lon="-34.844654">
<ele>-1.000000</ele>
<time>2018-08-24T23:13:20Z</time>
<speed>0.19</speed>
</trkpt>
<trkpt lat="-7.170776" lon="-34.844658">
<ele>-1.200000</ele>
<time>2018-08-24T23:13:24Z</time>
<speed>0.10</speed>
</trkpt>
<trkpt lat="-7.170779" lon="-34.844654">
<ele>-2.030000</ele>
<time>2018-08-24T23:13:25Z</time>
<speed>0.11</speed>
</trkpt>
<trkpt lat="-7.170781" lon="-34.844650">
<ele>-2.980000</ele>
<time>2018-08-24T23:13:26Z</time>
<speed>0.08</speed>
</trkpt>
<trkpt lat="-7.170779" lon="-34.844650">
<ele>-3.000000</ele>
<time>2018-08-24T23:13:29Z</time>
<speed>0.08</speed>
</trkpt>
<trkpt lat="-7.170777" lon="-34.844650">
<ele>-2.750000</ele>
<time>2018-08-24T23:13:33Z</time>
<speed>0.11</speed>
</trkpt>
<trkpt lat="-7.170777" lon="-34.844650">
<ele>-3.110000</ele>
<time>2018-08-24T23:13:34Z</time>
<speed>0.09</speed>
</trkpt>
<trkpt lat="-7.170778" lon="-34.844650">
<ele>-3.090000</ele>
<time>2018-08-24T23:13:35Z</time>
<speed>0.07</speed>
</trkpt>
<trkpt lat="-7.170782" lon="-34.844639">
<ele>-6.310000</ele>
<time>2018-08-24T23:13:37Z</time>
<speed>0.05</speed>
</trkpt>
<trkpt lat="-7.170782" lon="-34.844631">
<ele>-7.540000</ele>
<time>2018-08-24T23:13:38Z</time>
<speed>0.22</speed>
</trkpt>
<trkpt lat="-7.170777" lon="-34.844631">
<ele>-6.460000</ele>
<time>2018-08-24T23:13:39Z</time>
<speed>0.11</speed>
</trkpt>
<trkpt lat="-7.170772" lon="-34.844631">
<ele>-6.060000</ele>
<time>2018-08-24T23:13:40Z</time>
<speed>0.09</speed>
</trkpt>
<trkpt lat="-7.170767" lon="-34.844620">
<ele>-7.660000</ele>
<time>2018-08-24T23:13:42Z</time>
<speed>0.52</speed>
</trkpt>
<trkpt lat="-7.170773" lon="-34.844616">
<ele>-7.830000</ele>
<time>2018-08-24T23:13:46Z</time>
<speed>0.25</speed>
</trkpt>
<trkpt lat="-7.170773" lon="-34.844616">
<ele>-7.460000</ele>
<time>2018-08-24T23:13:47Z</time>
<speed>0.10</speed>
</trkpt>
<trkpt lat="-7.170774" lon="-34.844616">
<ele>-7.750000</ele>
<time>2018-08-24T23:13:48Z</time>
<speed>0.13</speed>
</trkpt>
<trkpt lat="-7.170771" lon="-34.844620">
<ele>-6.110000</ele>
<time>2018-08-24T23:13:50Z</time>
<speed>0.11</speed>
</trkpt>
<trkpt lat="-7.170772" lon="-34.844624">
<ele>-5.850000</ele>
<time>2018-08-24T23:13:51Z</time>
<speed>0.09</speed>
</trkpt>
<trkpt lat="-7.170760" lon="-34.844616">
<ele>-5.580000</ele>
<time>2018-08-24T23:13:52Z</time>
<speed>0.07</speed>
</trkpt>
<trkpt lat="-7.170753" lon="-34.844620">
<ele>-4.220000</ele>
<time>2018-08-24T23:13:54Z</time>
<speed>0.24</speed>
</trkpt>
<trkpt lat="-7.170767" lon="-34.844616">
<ele>-5.970000</ele>
<time>2018-08-24T23:13:58Z</time>
<speed>0.14</speed>
</trkpt>
<trkpt lat="-7.170766" lon="-34.844620">
<ele>-6.040000</ele>
<time>2018-08-24T23:13:59Z</time>
<speed>0.02</speed>
</trkpt>
<trkpt lat="-7.170768" lon="-34.844616">
<ele>-6.800000</ele>
<time>2018-08-24T23:14:00Z</time>
<speed>0.06</speed>
</trkpt>
<trkpt lat="-7.170764" lon="-34.844639">
<ele>-3.770000</ele>
<time>2018-08-24T23:14:02Z</time>
<speed>0.05</speed>
</trkpt>
<trkpt lat="-7.170770" lon="-34.844643">
<ele>-3.660000</ele>
<time>2018-08-24T23:14:03Z</time>
<speed>0.52</speed>
</trkpt>
<trkpt lat="-7.170773" lon="-34.844643">
<ele>-4.260000</ele>
<time>2018-08-24T23:14:05Z</time>
<speed>0.34</speed>
</trkpt>
<trkpt lat="-7.170767" lon="-34.844643">
<ele>-3.580000</ele>
<time>2018-08-24T23:14:09Z</time>
<speed>0.03</speed>
</trkpt>
<trkpt lat="-7.170766" lon="-34.844643">
<ele>-3.750000</ele>
<time>2018-08-24T23:14:10Z</time>
<speed>0.10</speed>
</trkpt>
<trkpt lat="-7.170765" lon="-34.844643">
<ele>-3.370000</ele>
<time>2018-08-24T23:14:11Z</time>
<speed>0.16</speed>
</trkpt>
<trkpt lat="-7.170771" lon="-34.844673">
<ele>0.750000</ele>
<time>2018-08-24T23:14:13Z</time>
<speed>0.16</speed>
</trkpt>
<trkpt lat="-7.170769" lon="-34.844677">
<ele>0.960000</ele>
<time>2018-08-24T23:14:15Z</time>
<speed>0.22</speed>
</trkpt>
<trkpt lat="-7.170767" lon="-34.844666">
<ele>-1.400000</ele>
<time>2018-08-24T23:14:19Z</time>
<speed>0.11</speed>
</trkpt>
<trkpt lat="-7.170765" lon="-34.844662">
<ele>-1.910000</ele>
<time>2018-08-24T23:14:20Z</time>
<speed>0.23</speed>
</trkpt>
<trkpt lat="-7.170764" lon="-34.844662">
<ele>-2.030000</ele>
<time>2018-08-24T23:14:21Z</time>
<speed>0.06</speed>
</trkpt>
<trkpt lat="-7.170767" lon="-34.844662">
<ele>-1.320000</ele>
<time>2018-08-24T23:14:24Z</time>
<speed>0.21</speed>
</trkpt>
<trkpt lat="-7.170756" lon="-34.844662">
<ele>-1.080000</ele>
<time>2018-08-24T23:14:28Z</time>
<speed>0.11</speed>
</trkpt>
<trkpt lat="-7.170757" lon="-34.844662">
<ele>-1.190000</ele>
<time>2018-08-24T23:14:29Z</time>
<speed>0.04</speed>
</trkpt>
<trkpt lat="-7.170757" lon="-34.844662">
<ele>-1.050000</ele>
<time>2018-08-24T23:14:30Z</time>
<speed>0.01</speed>
</trkpt>
<trkpt lat="-7.170751" lon="-34.844666">
<ele>0.840000</ele>
<time>2018-08-24T23:14:33Z</time>
<speed>0.01</speed>
</trkpt>
<trkpt lat="-7.170757" lon="-34.844662">
<ele>0.850000</ele>
<time>2018-08-24T23:14:37Z</time>
<speed>0.15</speed>
</trkpt>
<trkpt lat="-7.170762" lon="-34.844662">
<ele>0.310000</ele>
<time>2018-08-24T23:14:38Z</time>
<speed>0.07</speed>
</trkpt>
<trkpt lat="-7.170762" lon="-34.844662">
<ele>0.960000</ele>
<time>2018-08-24T23:14:39Z</time>
<speed>0.04</speed>
</trkpt>
<trkpt lat="-7.170758" lon="-34.844677">
<ele>3.820000</ele>
<time>2018-08-24T23:14:42Z</time>
<speed>0.14</speed>
</trkpt>
<trkpt lat="-7.170753" lon="-34.844685">
<ele>6.040000</ele>
<time>2018-08-24T23:14:46Z</time>
<speed>0.06</speed>
</trkpt>
<trkpt lat="-7.170753" lon="-34.844685">
<ele>6.500000</ele>
<time>2018-08-24T23:14:47Z</time>
<speed>0.15</speed>
</trkpt>
<trkpt lat="-7.170752" lon="-34.844685">
<ele>6.800000</ele>
<time>2018-08-24T23:14:48Z</time>
<speed>0.08</speed>
</trkpt>
<trkpt lat="-7.170750" lon="-34.844685">
<ele>7.360000</ele>
<time>2018-08-24T23:14:52Z</time>
<speed>0.09</speed>
</trkpt>
<trkpt lat="-7.170747" lon="-34.844688">
<ele>7.590000</ele>
<time>2018-08-24T23:14:53Z</time>
<speed>0.11</speed>
</trkpt>
<trkpt lat="-7.170746" lon="-34.844685">
<ele>6.940000</ele>
<time>2018-08-24T23:14:54Z</time>
<speed>0.12</speed>
</trkpt>
<trkpt lat="-7.170748" lon="-34.844681">
<ele>6.290000</ele>
<time>2018-08-24T23:14:55Z</time>
<speed>0.18</speed>
</trkpt>
<trkpt lat="-7.170746" lon="-34.844681">
<ele>6.060000</ele>
<time>2018-08-24T23:14:56Z</time>
<speed>0.07</speed>
</trkpt>
<trkpt lat="-7.170747" lon="-34.844677">
<ele>5.150000</ele>
<time>2018-08-24T23:14:57Z</time>
<speed>0.19</speed>
</trkpt>
<trkpt lat="-7.170748" lon="-34.844677">
<ele>4.870000</ele>
<time>2018-08-24T23:14:58Z</time>
<speed>0.10</speed>
</trkpt>
<trkpt lat="-7.170751" lon="-34.844673">
<ele>3.530000</ele>
<time>2018-08-24T23:14:59Z</time>
<speed>0.05</speed>
</trkpt>
<trkpt lat="-7.170752" lon="-34.844669">
<ele>2.750000</ele>
<time>2018-08-24T23:15:00Z</time>
<speed>0.10</speed>
</trkpt>
<trkpt lat="-7.170752" lon="-34.844669">
<ele>2.370000</ele>
<time>2018-08-24T23:15:01Z</time>
<speed>0.02</speed>
</trkpt>
<trkpt lat="-7.170752" lon="-34.844669">
<ele>1.910000</ele>
<time>2018-08-24T23:15:02Z</time>
<speed>0.13</speed>
</trkpt>
<trkpt lat="-7.170751" lon="-34.844669">
<ele>1.910000</ele>
<time>2018-08-24T23:15:03Z</time>
<speed>0.01</speed>
</trkpt>
<trkpt lat="-7.170752" lon="-34.844666">
<ele>1.450000</ele>
<time>2018-08-24T23:15:04Z</time>
<speed>0.10</speed>
</trkpt>
<trkpt lat="-7.170750" lon="-34.844666">
<ele>1.060000</ele>
<time>2018-08-24T23:15:05Z</time>
<speed>0.18</speed>
</trkpt>
<trkpt lat="-7.170751" lon="-34.844666">
<ele>0.640000</ele>
<time>2018-08-24T23:15:06Z</time>
<speed>0.01</speed>
</trkpt>
<trkpt lat="-7.170749" lon="-34.844662">
<ele>0.430000</ele>
<time>2018-08-24T23:15:07Z</time>
<speed>0.20</speed>
</trkpt>
<trkpt lat="-7.170753" lon="-34.844658">
<ele>-0.460000</ele>
<time>2018-08-24T23:15:08Z</time>
<speed>0.10</speed>
</trkpt>
<trkpt lat="-7.170754" lon="-34.844658">
<ele>-0.990000</ele>
<time>2018-08-24T23:15:09Z</time>
<speed>0.21</speed>
</trkpt>
<trkpt lat="-7.170756" lon="-34.844654">
<ele>-1.790000</ele>
<time>2018-08-24T23:15:10Z</time>
<speed>0.17</speed>
</trkpt>
<trkpt lat="-7.170757" lon="-34.844654">
<ele>-1.960000</ele>
<time>2018-08-24T23:15:11Z</time>
<speed>0.10</speed>
</trkpt>
<trkpt lat="-7.170759" lon="-34.844650">
<ele>-2.430000</ele>
<time>2018-08-24T23:15:12Z</time>
<speed>0.29</speed>
</trkpt>
<trkpt lat="-7.170759" lon="-34.844650">
<ele>-2.540000</ele>
<time>2018-08-24T23:15:13Z</time>
<speed>0.20</speed>
</trkpt>
<trkpt lat="-7.170760" lon="-34.844646">
<ele>-3.240000</ele>
<time>2018-08-24T23:15:14Z</time>
<speed>0.14</speed>
</trkpt>
<trkpt lat="-7.170756" lon="-34.844646">
<ele>-3.370000</ele>
<time>2018-08-24T23:15:15Z</time>
<speed>0.22</speed>
</trkpt>
<trkpt lat="-7.170752" lon="-34.844646">
<ele>-3.250000</ele>
<time>2018-08-24T23:15:16Z</time>
<speed>0.33</speed>
</trkpt>
<trkpt lat="-7.170751" lon="-34.844643">
<ele>-3.500000</ele>
<time>2018-08-24T23:15:17Z</time>
<speed>0.26</speed>
</trkpt>
<trkpt lat="-7.170750" lon="-34.844639">
<ele>-4.020000</ele>
<time>2018-08-24T23:15:18Z</time>
<speed>0.14</speed>
</trkpt>
<trkpt lat="-7.170748" lon="-34.844639">
<ele>-4.210000</ele>
<time>2018-08-24T23:15:19Z</time>
<speed>0.12</speed>
</trkpt>
<trkpt lat="-7.170743" lon="-34.844639">
<ele>-3.740000</ele>
<time>2018-08-24T23:15:20Z</time>
<speed>0.31</speed>
</trkpt>
<trkpt lat="-7.170743" lon="-34.844639">
<ele>-3.760000</ele>
<time>2018-08-24T23:15:21Z</time>
<speed>0.12</speed>
</trkpt>
<trkpt lat="-7.170735" lon="-34.844654">
<ele>-0.180000</ele>
<time>2018-08-24T23:15:22Z</time>
<speed>0.14</speed>
</trkpt>
<trkpt lat="-7.170735" lon="-34.844654">
<ele>0.130000</ele>
<time>2018-08-24T23:15:23Z</time>
<speed>0.03</speed>
</trkpt>
<trkpt lat="-7.170738" lon="-34.844654">
<ele>0.280000</ele>
<time>2018-08-24T23:15:24Z</time>
<speed>0.29</speed>
</trkpt>
<trkpt lat="-7.170734" lon="-34.844654">
<ele>0.350000</ele>
<time>2018-08-24T23:15:25Z</time>
<speed>0.04</speed>
</trkpt>
<trkpt lat="-7.170733" lon="-34.844654">
<ele>0.440000</ele>
<time>2018-08-24T23:15:26Z</time>
<speed>0.03</speed>
</trkpt>
<trkpt lat="-7.170735" lon="-34.844654">
<ele>0.500000</ele>
<time>2018-08-24T23:15:27Z</time>
<speed>0.20</speed>
</trkpt>
<trkpt lat="-7.170735" lon="-34.844658">
<ele>0.550000</ele>
<time>2018-08-24T23:15:28Z</time>
<speed>0.17</speed>
</trkpt>
<trkpt lat="-7.170734" lon="-34.844654">
<ele>0.590000</ele>
<time>2018-08-24T23:15:29Z</time>
<speed>0.08</speed>
</trkpt>
<trkpt lat="-7.170733" lon="-34.844654">
<ele>0.630000</ele>
<time>2018-08-24T23:15:30Z</time>
<speed>0.12</speed>
</trkpt>
<trkpt lat="-7.170731" lon="-34.844654">
<ele>0.690000</ele>
<time>2018-08-24T23:15:31Z</time>
<speed>0.21</speed>
</trkpt>
<trkpt lat="-7.170732" lon="-34.844654">
<ele>0.740000</ele>
<time>2018-08-24T23:15:32Z</time>
<speed>0.13</speed>
</trkpt>
<trkpt lat="-7.170732" lon="-34.844654">
<ele>0.830000</ele>
<time>2018-08-24T23:15:33Z</time>
<speed>0.11</speed>
</trkpt>
<trkpt lat="-7.170733" lon="-34.844654">
<ele>0.910000</ele>
<time>2018-08-24T23:15:34Z</time>
<speed>0.12</speed>
</trkpt>
<trkpt lat="-7.170732" lon="-34.844654">
<ele>0.990000</ele>
<time>2018-08-24T23:15:35Z</time>
<speed>0.09</speed>
</trkpt>
<trkpt lat="-7.170731" lon="-34.844654">
<ele>1.080000</ele>
<time>2018-08-24T23:15:36Z</time>
<speed>0.11</speed>
</trkpt>
<trkpt lat="-7.170731" lon="-34.844654">
<ele>1.170000</ele>
<time>2018-08-24T23:15:37Z</time>
<speed>0.01</speed>
</trkpt>
<trkpt lat="-7.170731" lon="-34.844654">
<ele>1.260000</ele>
<time>2018-08-24T23:15:38Z</time>
<speed>0.05</speed>
</trkpt>
<trkpt lat="-7.170731" lon="-34.844654">
<ele>1.340000</ele>
<time>2018-08-24T23:15:39Z</time>
<speed>0.02</speed>
</trkpt>
<trkpt lat="-7.170729" lon="-34.844654">
<ele>1.430000</ele>
<time>2018-08-24T23:15:40Z</time>
<speed>0.12</speed>
</trkpt>
<trkpt lat="-7.170730" lon="-34.844654">
<ele>1.490000</ele>
<time>2018-08-24T23:15:41Z</time>
<speed>0.05</speed>
</trkpt>
<trkpt lat="-7.170729" lon="-34.844654">
<ele>1.590000</ele>
<time>2018-08-24T23:15:42Z</time>
<speed>0.09</speed>
</trkpt>
<trkpt lat="-7.170727" lon="-34.844654">
<ele>1.660000</ele>
<time>2018-08-24T23:15:43Z</time>
<speed>0.29</speed>
</trkpt>
<trkpt lat="-7.170728" lon="-34.844654">
<ele>1.740000</ele>
<time>2018-08-24T23:15:44Z</time>
<speed>0.08</speed>
</trkpt>
<trkpt lat="-7.170727" lon="-34.844654">
<ele>1.830000</ele>
<time>2018-08-24T23:15:45Z</time>
<speed>0.11</speed>
</trkpt>
<trkpt lat="-7.170725" lon="-34.844654">
<ele>1.920000</ele>
<time>2018-08-24T23:15:46Z</time>
<speed>0.23</speed>
</trkpt>
<trkpt lat="-7.170726" lon="-34.844654">
<ele>2.010000</ele>
<time>2018-08-24T23:15:47Z</time>
<speed>0.03</speed>
</trkpt>
<trkpt lat="-7.170726" lon="-34.844654">
<ele>2.120000</ele>
<time>2018-08-24T23:15:48Z</time>
<speed>0.08</speed>
</trkpt>
<trkpt lat="-7.170729" lon="-34.844658">
<ele>2.210000</ele>
<time>2018-08-24T23:15:49Z</time>
<speed>0.19</speed>
</trkpt>
<trkpt lat="-7.170728" lon="-34.844658">
<ele>2.320000</ele>
<time>2018-08-24T23:15:50Z</time>
<speed>0.09</speed>
</trkpt>
<trkpt lat="-7.170727" lon="-34.844658">
<ele>2.440000</ele>
<time>2018-08-24T23:15:51Z</time>
<speed>0.12</speed>
</trkpt>
<trkpt lat="-7.170728" lon="-34.844662">
<ele>2.540000</ele>
<time>2018-08-24T23:15:52Z</time>
<speed>0.06</speed>
</trkpt>
<trkpt lat="-7.170727" lon="-34.844662">
<ele>2.660000</ele>
<time>2018-08-24T23:15:53Z</time>
<speed>0.07</speed>
</trkpt>
<trkpt lat="-7.170727" lon="-34.844662">
<ele>2.770000</ele>
<time>2018-08-24T23:15:54Z</time>
<speed>0.05</speed>
</trkpt>
<trkpt lat="-7.170724" lon="-34.844662">
<ele>2.900000</ele>
<time>2018-08-24T23:15:55Z</time>
<speed>0.30</speed>
</trkpt>
<trkpt lat="-7.170723" lon="-34.844662">
<ele>3.000000</ele>
<time>2018-08-24T23:15:56Z</time>
<speed>0.16</speed>
</trkpt>
<trkpt lat="-7.170722" lon="-34.844662">
<ele>3.100000</ele>
<time>2018-08-24T23:15:57Z</time>
<speed>0.28</speed>
</trkpt>
<trkpt lat="-7.170726" lon="-34.844662">
<ele>3.180000</ele>
<time>2018-08-24T23:15:58Z</time>
<speed>0.08</speed>
</trkpt>
<trkpt lat="-7.170731" lon="-34.844662">
<ele>3.250000</ele>
<time>2018-08-24T23:15:59Z</time>
<speed>0.07</speed>
</trkpt>
<trkpt lat="-7.170733" lon="-34.844666">
<ele>3.330000</ele>
<time>2018-08-24T23:16:00Z</time>
<speed>0.05</speed>
</trkpt>
<trkpt lat="-7.170736" lon="-34.844666">
<ele>3.420000</ele>
<time>2018-08-24T23:16:01Z</time>
<speed>0.08</speed>
</trkpt>
<trkpt lat="-7.170739" lon="-34.844666">
<ele>3.500000</ele>
<time>2018-08-24T23:16:02Z</time>
<speed>0.03</speed>
</trkpt>
<trkpt lat="-7.170740" lon="-34.844666">
<ele>3.590000</ele>
<time>2018-08-24T23:16:03Z</time>
<speed>0.05</speed>
</trkpt>
<trkpt lat="-7.170743" lon="-34.844666">
<ele>3.690000</ele>
<time>2018-08-24T23:16:04Z</time>
<speed>0.08</speed>
</trkpt>
<trkpt lat="-7.170745" lon="-34.844666">
<ele>3.290000</ele>
<time>2018-08-24T23:16:07Z</time>
<speed>0.07</speed>
</trkpt>
<trkpt lat="-7.170751" lon="-34.844669">
<ele>3.810000</ele>
<time>2018-08-24T23:16:08Z</time>
<speed>0.13</speed>
</trkpt>
<trkpt lat="-7.170752" lon="-34.844666">
<ele>4.100000</ele>
<time>2018-08-24T23:16:09Z</time>
<speed>0.14</speed>
</trkpt>
<trkpt lat="-7.170758" lon="-34.844673">
<ele>4.780000</ele>
<time>2018-08-24T23:16:12Z</time>
<speed>0.33</speed>
</trkpt>
<trkpt lat="-7.170756" lon="-34.844669">
<ele>5.220000</ele>
<time>2018-08-24T23:16:13Z</time>
<speed>0.07</speed>
</trkpt>
<trkpt lat="-7.170754" lon="-34.844669">
<ele>5.550000</ele>
<time>2018-08-24T23:16:14Z</time>
<speed>0.12</speed>
</trkpt>
<trkpt lat="-7.170754" lon="-34.844673">
<ele>5.900000</ele>
<time>2018-08-24T23:16:15Z</time>
<speed>0.01</speed>
</trkpt>
<trkpt lat="-7.170754" lon="-34.844677">
<ele>6.120000</ele>
<time>2018-08-24T23:16:18Z</time>
<speed>0.06</speed>
</trkpt>
<trkpt lat="-7.170750" lon="-34.844673">
<ele>6.660000</ele>
<time>2018-08-24T23:16:19Z</time>
<speed>0.05</speed>
</trkpt>
<trkpt lat="-7.170747" lon="-34.844677">
<ele>6.840000</ele>
<time>2018-08-24T23:16:20Z</time>
<speed>0.14</speed>
</trkpt>
<trkpt lat="-7.170746" lon="-34.844677">
<ele>7.090000</ele>
<time>2018-08-24T23:16:21Z</time>
<speed>0.06</speed>
</trkpt>
<trkpt lat="-7.170746" lon="-34.844677">
<ele>6.910000</ele>
<time>2018-08-24T23:16:24Z</time>
<speed>0.05</speed>
</trkpt>
<trkpt lat="-7.170741" lon="-34.844677">
<ele>6.980000</ele>
<time>2018-08-24T23:16:25Z</time>
<speed>0.14</speed>
</trkpt>
<trkpt lat="-7.170739" lon="-34.844673">
<ele>6.880000</ele>
<time>2018-08-24T23:16:26Z</time>
<speed>0.23</speed>
</trkpt>
<trkpt lat="-7.170735" lon="-34.844669">
<ele>6.160000</ele>
<time>2018-08-24T23:16:29Z</time>
<speed>0.19</speed>
</trkpt>
<trkpt lat="-7.170739" lon="-34.844662">
<ele>5.630000</ele>
<time>2018-08-24T23:16:30Z</time>
<speed>0.12</speed>
</trkpt>
<trkpt lat="-7.170740" lon="-34.844662">
<ele>5.560000</ele>
<time>2018-08-24T23:16:31Z</time>
<speed>0.09</speed>
</trkpt>
<trkpt lat="-7.170740" lon="-34.844662">
<ele>5.380000</ele>
<time>2018-08-24T23:16:32Z</time>
<speed>0.15</speed>
</trkpt>
<trkpt lat="-7.170742" lon="-34.844662">
<ele>5.450000</ele>
<time>2018-08-24T23:16:33Z</time>
<speed>0.01</speed>
</trkpt>
<trkpt lat="-7.170742" lon="-34.844666">
<ele>5.770000</ele>
<time>2018-08-24T23:16:34Z</time>
<speed>0.10</speed>
</trkpt>
<trkpt lat="-7.170738" lon="-34.844669">
<ele>6.250000</ele>
<time>2018-08-24T23:16:35Z</time>
<speed>0.15</speed>
</trkpt>
<trkpt lat="-7.170735" lon="-34.844673">
<ele>6.900000</ele>
<time>2018-08-24T23:16:36Z</time>
<speed>0.08</speed>
</trkpt>
<trkpt lat="-7.170736" lon="-34.844673">
<ele>6.850000</ele>
<time>2018-08-24T23:16:37Z</time>
<speed>0.11</speed>
</trkpt>
<trkpt lat="-7.170738" lon="-34.844673">
<ele>6.440000</ele>
<time>2018-08-24T23:16:38Z</time>
<speed>0.10</speed>
</trkpt>
<trkpt lat="-7.170739" lon="-34.844673">
<ele>6.410000</ele>
<time>2018-08-24T23:16:39Z</time>
<speed>0.17</speed>
</trkpt>
<trkpt lat="-7.170737" lon="-34.844673">
<ele>6.440000</ele>
<time>2018-08-24T23:16:40Z</time>
<speed>0.12</speed>
</trkpt>
<trkpt lat="-7.170738" lon="-34.844669">
<ele>6.180000</ele>
<time>2018-08-24T23:16:41Z</time>
<speed>0.07</speed>
</trkpt>
<trkpt lat="-7.170739" lon="-34.844669">
<ele>6.180000</ele>
<time>2018-08-24T23:16:42Z</time>
<speed>0.22</speed>
</trkpt>
<trkpt lat="-7.170738" lon="-34.844669">
<ele>6.200000</ele>
<time>2018-08-24T23:16:43Z</time>
<speed>0.08</speed>
</trkpt>
<trkpt lat="-7.170739" lon="-34.844669">
<ele>5.810000</ele>
<time>2018-08-24T23:16:44Z</time>
<speed>0.10</speed>
</trkpt>
<trkpt lat="-7.170740" lon="-34.844669">
<ele>5.770000</ele>
<time>2018-08-24T23:16:45Z</time>
<speed>0.14</speed>
</trkpt>
<trkpt lat="-7.170738" lon="-34.844669">
<ele>5.620000</ele>
<time>2018-08-24T23:16:46Z</time>
<speed>0.07</speed>
</trkpt>
<trkpt lat="-7.170735" lon="-34.844669">
<ele>5.870000</ele>
<time>2018-08-24T23:16:47Z</time>
<speed>0.20</speed>
</trkpt>
<trkpt lat="-7.170736" lon="-34.844669">
<ele>5.940000</ele>
<time>2018-08-24T23:16:48Z</time>
<speed>0.04</speed>
</trkpt>
<trkpt lat="-7.170736" lon="-34.844669">
<ele>5.430000</ele>
<time>2018-08-24T23:16:49Z</time>
<speed>0.09</speed>
</trkpt>
<trkpt lat="-7.170735" lon="-34.844669">
<ele>5.650000</ele>
<time>2018-08-24T23:16:50Z</time>
<speed>0.07</speed>
</trkpt>
<trkpt lat="-7.170734" lon="-34.844669">
<ele>5.750000</ele>
<time>2018-08-24T23:16:51Z</time>
<speed>0.08</speed>
</trkpt>
<trkpt lat="-7.170733" lon="-34.844669">
<ele>6.020000</ele>
<time>2018-08-24T23:16:52Z</time>
<speed>0.08</speed>
</trkpt>
<trkpt lat="-7.170732" lon="-34.844669">
<ele>5.770000</ele>
<time>2018-08-24T23:16:53Z</time>
<speed>0.23</speed>
</trkpt>
<trkpt lat="-7.170732" lon="-34.844669">
<ele>5.890000</ele>
<time>2018-08-24T23:16:54Z</time>
<speed>0.10</speed>
</trkpt>
<trkpt lat="-7.170733" lon="-34.844666">
<ele>5.440000</ele>
<time>2018-08-24T23:16:55Z</time>
<speed>0.08</speed>
</trkpt>
<trkpt lat="-7.170733" lon="-34.844666">
<ele>5.280000</ele>
<time>2018-08-24T23:16:56Z</time>
<speed>0.15</speed>
</trkpt>
<trkpt lat="-7.170732" lon="-34.844666">
<ele>5.710000</ele>
<time>2018-08-24T23:16:57Z</time>
<speed>0.05</speed>
</trkpt>
<trkpt lat="-7.170733" lon="-34.844666">
<ele>5.710000</ele>
<time>2018-08-24T23:16:58Z</time>
<speed>0.13</speed>
</trkpt>
<trkpt lat="-7.170732" lon="-34.844669">
<ele>6.010000</ele>
<time>2018-08-24T23:16:59Z</time>
<speed>0.12</speed>
</trkpt>
<trkpt lat="-7.170730" lon="-34.844669">
<ele>6.070000</ele>
<time>2018-08-24T23:17:00Z</time>
<speed>0.11</speed>
</trkpt>
<trkpt lat="-7.170730" lon="-34.844669">
<ele>5.930000</ele>
<time>2018-08-24T23:17:01Z</time>
<speed>0.07</speed>
</trkpt>
<trkpt lat="-7.170728" lon="-34.844669">
<ele>5.810000</ele>
<time>2018-08-24T23:17:02Z</time>
<speed>0.16</speed>
</trkpt>
<trkpt lat="-7.170729" lon="-34.844669">
<ele>5.690000</ele>
<time>2018-08-24T23:17:03Z</time>
<speed>0.06</speed>
</trkpt>
<trkpt lat="-7.170732" lon="-34.844669">
<ele>5.550000</ele>
<time>2018-08-24T23:17:04Z</time>
<speed>0.13</speed>
</trkpt>
<trkpt lat="-7.170731" lon="-34.844666">
<ele>5.420000</ele>
<time>2018-08-24T23:17:05Z</time>
<speed>0.14</speed>
</trkpt>
<trkpt lat="-7.170733" lon="-34.844666">
<ele>5.320000</ele>
<time>2018-08-24T23:17:06Z</time>
<speed>0.07</speed>
</trkpt>
<trkpt lat="-7.170732" lon="-34.844666">
<ele>5.190000</ele>
<time>2018-08-24T23:17:07Z</time>
<speed>0.12</speed>
</trkpt>
<trkpt lat="-7.170732" lon="-34.844666">
<ele>5.060000</ele>
<time>2018-08-24T23:17:08Z</time>
<speed>0.12</speed>
</trkpt>
<trkpt lat="-7.170732" lon="-34.844666">
<ele>4.930000</ele>
<time>2018-08-24T23:17:09Z</time>
<speed>0.18</speed>
</trkpt>
<trkpt lat="-7.170731" lon="-34.844666">
<ele>4.820000</ele>
<time>2018-08-24T23:17:10Z</time>
<speed>0.17</speed>
</trkpt>
<trkpt lat="-7.170732" lon="-34.844666">
<ele>4.700000</ele>
<time>2018-08-24T23:17:11Z</time>
<speed>0.06</speed>
</trkpt>
<trkpt lat="-7.170732" lon="-34.844666">
<ele>4.590000</ele>
<time>2018-08-24T23:17:12Z</time>
<speed>0.17</speed>
</trkpt>
<trkpt lat="-7.170732" lon="-34.844666">
<ele>4.490000</ele>
<time>2018-08-24T23:17:13Z</time>
<speed>0.14</speed>
</trkpt>
<trkpt lat="-7.170732" lon="-34.844666">
<ele>4.390000</ele>
<time>2018-08-24T23:17:14Z</time>
<speed>0.04</speed>
</trkpt>
<trkpt lat="-7.170735" lon="-34.844666">
<ele>4.310000</ele>
<time>2018-08-24T23:17:15Z</time>
<speed>0.21</speed>
</trkpt>
<trkpt lat="-7.170736" lon="-34.844666">
<ele>4.220000</ele>
<time>2018-08-24T23:17:16Z</time>
<speed>0.04</speed>
</trkpt>
<trkpt lat="-7.170739" lon="-34.844666">
<ele>4.140000</ele>
<time>2018-08-24T23:17:17Z</time>
<speed>0.13</speed>
</trkpt>
<trkpt lat="-7.170740" lon="-34.844666">
<ele>4.060000</ele>
<time>2018-08-24T23:17:18Z</time>
<speed>0.08</speed>
</trkpt>
<trkpt lat="-7.170739" lon="-34.844666">
<ele>3.990000</ele>
<time>2018-08-24T23:17:19Z</time>
<speed>0.09</speed>
</trkpt>
<trkpt lat="-7.170741" lon="-34.844666">
<ele>3.910000</ele>
<time>2018-08-24T23:17:20Z</time>
<speed>0.13</speed>
</trkpt>
<trkpt lat="-7.170741" lon="-34.844666">
<ele>3.840000</ele>
<time>2018-08-24T23:17:21Z</time>
<speed>0.06</speed>
</trkpt>
<trkpt lat="-7.170742" lon="-34.844662">
<ele>3.780000</ele>
<time>2018-08-24T23:17:22Z</time>
<speed>0.09</speed>
</trkpt>
<trkpt lat="-7.170743" lon="-34.844662">
<ele>3.720000</ele>
<time>2018-08-24T23:17:23Z</time>
<speed>0.12</speed>
</trkpt>
<trkpt lat="-7.170745" lon="-34.844662">
<ele>3.660000</ele>
<time>2018-08-24T23:17:24Z</time>
<speed>0.12</speed>
</trkpt>
<trkpt lat="-7.170745" lon="-34.844662">
<ele>3.600000</ele>
<time>2018-08-24T23:17:25Z</time>
<speed>0.13</speed>
</trkpt>
<trkpt lat="-7.170748" lon="-34.844666">
<ele>3.530000</ele>
<time>2018-08-24T23:17:26Z</time>
<speed>0.21</speed>
</trkpt>
<trkpt lat="-7.170747" lon="-34.844662">
<ele>3.460000</ele>
<time>2018-08-24T23:17:27Z</time>
<speed>0.10</speed>
</trkpt>
<trkpt lat="-7.170749" lon="-34.844662">
<ele>3.400000</ele>
<time>2018-08-24T23:17:28Z</time>
<speed>0.04</speed>
</trkpt>
<trkpt lat="-7.170750" lon="-34.844662">
<ele>3.340000</ele>
<time>2018-08-24T23:17:29Z</time>
<speed>0.07</speed>
</trkpt>
<trkpt lat="-7.170749" lon="-34.844662">
<ele>3.300000</ele>
<time>2018-08-24T23:17:30Z</time>
<speed>0.09</speed>
</trkpt>
<trkpt lat="-7.170750" lon="-34.844662">
<ele>3.250000</ele>
<time>2018-08-24T23:17:31Z</time>
<speed>0.07</speed>
</trkpt>
<trkpt lat="-7.170752" lon="-34.844662">
<ele>3.210000</ele>
<time>2018-08-24T23:17:32Z</time>
<speed>0.12</speed>
</trkpt>
<trkpt lat="-7.170751" lon="-34.844662">
<ele>3.170000</ele>
<time>2018-08-24T23:17:33Z</time>
<speed>0.07</speed>
</trkpt>
<trkpt lat="-7.170749" lon="-34.844662">
<ele>3.130000</ele>
<time>2018-08-24T23:17:34Z</time>
<speed>0.29</speed>
</trkpt>
<trkpt lat="-7.170746" lon="-34.844658">
<ele>3.090000</ele>
<time>2018-08-24T23:17:35Z</time>
<speed>0.25</speed>
</trkpt>
<trkpt lat="-7.170745" lon="-34.844658">
<ele>3.060000</ele>
<time>2018-08-24T23:17:36Z</time>
<speed>0.24</speed>
</trkpt>
<trkpt lat="-7.170747" lon="-34.844658">
<ele>3.030000</ele>
<time>2018-08-24T23:17:37Z</time>
<speed>0.04</speed>
</trkpt>
<trkpt lat="-7.170749" lon="-34.844658">
<ele>3.010000</ele>
<time>2018-08-24T23:17:38Z</time>
<speed>0.09</speed>
</trkpt>
<trkpt lat="-7.170751" lon="-34.844658">
<ele>2.980000</ele>
<time>2018-08-24T23:17:39Z</time>
<speed>0.05</speed>
</trkpt>
<trkpt lat="-7.170752" lon="-34.844658">
<ele>2.970000</ele>
<time>2018-08-24T23:17:40Z</time>
<speed>0.06</speed>
</trkpt>
<trkpt lat="-7.170754" lon="-34.844658">
<ele>2.950000</ele>
<time>2018-08-24T23:17:41Z</time>
<speed>0.09</speed>
</trkpt>
<trkpt lat="-7.170754" lon="-34.844658">
<ele>2.940000</ele>
<time>2018-08-24T23:17:42Z</time>
<speed>0.03</speed>
</trkpt>
<trkpt lat="-7.170754" lon="-34.844658">
<ele>2.940000</ele>
<time>2018-08-24T23:17:43Z</time>
<speed>0.08</speed>
</trkpt>
<trkpt lat="-7.170756" lon="-34.844658">
<ele>2.930000</ele>
<time>2018-08-24T23:17:44Z</time>
<speed>0.11</speed>
</trkpt>
<trkpt lat="-7.170755" lon="-34.844658">
<ele>2.930000</ele>
<time>2018-08-24T23:17:45Z</time>
<speed>0.12</speed>
</trkpt>
<trkpt lat="-7.170755" lon="-34.844654">
<ele>2.930000</ele>
<time>2018-08-24T23:17:46Z</time>
<speed>0.24</speed>
</trkpt>
<trkpt lat="-7.170753" lon="-34.844654">
<ele>2.940000</ele>
<time>2018-08-24T23:17:47Z</time>
<speed>0.25</speed>
</trkpt>
<trkpt lat="-7.170753" lon="-34.844654">
<ele>2.940000</ele>
<time>2018-08-24T23:17:48Z</time>
<speed>0.13</speed>
</trkpt>
<trkpt lat="-7.170753" lon="-34.844654">
<ele>2.940000</ele>
<time>2018-08-24T23:17:49Z</time>
<speed>0.02</speed>
</trkpt>
<trkpt lat="-7.170751" lon="-34.844654">
<ele>2.950000</ele>
<time>2018-08-24T23:17:50Z</time>
<speed>0.24</speed>
</trkpt>
<trkpt lat="-7.170751" lon="-34.844654">
<ele>2.960000</ele>
<time>2018-08-24T23:17:51Z</time>
<speed>0.20</speed>
</trkpt>
<trkpt lat="-7.170749" lon="-34.844654">
<ele>2.970000</ele>
<time>2018-08-24T23:17:52Z</time>
<speed>0.22</speed>
</trkpt>
<trkpt lat="-7.170748" lon="-34.844654">
<ele>2.990000</ele>
<time>2018-08-24T23:17:53Z</time>
<speed>0.04</speed>
</trkpt>
<trkpt lat="-7.170750" lon="-34.844654">
<ele>3.000000</ele>
<time>2018-08-24T23:17:54Z</time>
<speed>0.16</speed>
</trkpt>
<trkpt lat="-7.170748" lon="-34.844654">
<ele>3.020000</ele>
<time>2018-08-24T23:17:55Z</time>
<speed>0.14</speed>
</trkpt>
<trkpt lat="-7.170749" lon="-34.844658">
<ele>3.040000</ele>
<time>2018-08-24T23:17:56Z</time>
<speed>0.06</speed>
</trkpt>
<trkpt lat="-7.170750" lon="-34.844658">
<ele>3.070000</ele>
<time>2018-08-24T23:17:57Z</time>
<speed>0.17</speed>
</trkpt>
<trkpt lat="-7.170751" lon="-34.844658">
<ele>3.100000</ele>
<time>2018-08-24T23:17:58Z</time>
<speed>0.12</speed>
</trkpt>
<trkpt lat="-7.170751" lon="-34.844658">
<ele>3.130000</ele>
<time>2018-08-24T23:17:59Z</time>
<speed>0.05</speed>
</trkpt>
<trkpt lat="-7.170751" lon="-34.844658">
<ele>3.170000</ele>
<time>2018-08-24T23:18:00Z</time>
<speed>0.08</speed>
</trkpt>
<trkpt lat="-7.170749" lon="-34.844658">
<ele>3.210000</ele>
<time>2018-08-24T23:18:01Z</time>
<speed>0.21</speed>
</trkpt>
<trkpt lat="-7.170746" lon="-34.844658">
<ele>3.250000</ele>
<time>2018-08-24T23:18:02Z</time>
<speed>0.32</speed>
</trkpt>
<trkpt lat="-7.170745" lon="-34.844654">
<ele>3.290000</ele>
<time>2018-08-24T23:18:03Z</time>
<speed>0.20</speed>
</trkpt>
<trkpt lat="-7.170745" lon="-34.844654">
<ele>3.340000</ele>
<time>2018-08-24T23:18:04Z</time>
<speed>0.13</speed>
</trkpt>
<trkpt lat="-7.170746" lon="-34.844654">
<ele>3.400000</ele>
<time>2018-08-24T23:18:05Z</time>
<speed>0.11</speed>
</trkpt>
<trkpt lat="-7.170746" lon="-34.844654">
<ele>3.460000</ele>
<time>2018-08-24T23:18:06Z</time>
<speed>0.06</speed>
</trkpt>
<trkpt lat="-7.170748" lon="-34.844654">
<ele>3.520000</ele>
<time>2018-08-24T23:18:07Z</time>
<speed>0.14</speed>
</trkpt>
<trkpt lat="-7.170751" lon="-34.844658">
<ele>3.590000</ele>
<time>2018-08-24T23:18:08Z</time>
<speed>0.13</speed>
</trkpt>
<trkpt lat="-7.170754" lon="-34.844658">
<ele>3.670000</ele>
<time>2018-08-24T23:18:09Z</time>
<speed>0.05</speed>
</trkpt>
<trkpt lat="-7.170757" lon="-34.844658">
<ele>3.740000</ele>
<time>2018-08-24T23:18:10Z</time>
<speed>0.07</speed>
</trkpt>
<trkpt lat="-7.170760" lon="-34.844662">
<ele>3.820000</ele>
<time>2018-08-24T23:18:11Z</time>
<speed>0.06</speed>
</trkpt>
<trkpt lat="-7.170763" lon="-34.844662">
<ele>3.890000</ele>
<time>2018-08-24T23:18:12Z</time>
<speed>0.01</speed>
</trkpt>
<trkpt lat="-7.170765" lon="-34.844662">
<ele>3.980000</ele>
<time>2018-08-24T23:18:13Z</time>
<speed>0.00</speed>
</trkpt>
<trkpt lat="-7.170766" lon="-34.844662">
<ele>4.070000</ele>
<time>2018-08-24T23:18:14Z</time>
<speed>0.13</speed>
</trkpt>
<trkpt lat="-7.170753" lon="-34.844658">
<ele>4.390000</ele>
<time>2018-08-24T23:18:18Z</time>
<speed>0.48</speed>
</trkpt>
<trkpt lat="-7.170753" lon="-34.844666">
<ele>5.230000</ele>
<time>2018-08-24T23:18:19Z</time>
<speed>0.23</speed>
</trkpt>
<trkpt lat="-7.170755" lon="-34.844669">
<ele>5.800000</ele>
<time>2018-08-24T23:18:20Z</time>
<speed>0.07</speed>
</trkpt>
<trkpt lat="-7.170758" lon="-34.844662">
<ele>5.100000</ele>
<time>2018-08-24T23:18:23Z</time>
<speed>0.03</speed>
</trkpt>
<trkpt lat="-7.170755" lon="-34.844666">
<ele>5.550000</ele>
<time>2018-08-24T23:18:24Z</time>
<speed>0.17</speed>
</trkpt>
<trkpt lat="-7.170753" lon="-34.844669">
<ele>5.740000</ele>
<time>2018-08-24T23:18:25Z</time>
<speed>0.15</speed>
</trkpt>
<trkpt lat="-7.170756" lon="-34.844666">
<ele>5.040000</ele>
<time>2018-08-24T23:18:28Z</time>
<speed>0.09</speed>
</trkpt>
<trkpt lat="-7.170760" lon="-34.844673">
<ele>5.560000</ele>
<time>2018-08-24T23:18:29Z</time>
<speed>0.07</speed>
</trkpt>
<trkpt lat="-7.170763" lon="-34.844677">
<ele>5.870000</ele>
<time>2018-08-24T23:18:30Z</time>
<speed>0.06</speed>
</trkpt>
<trkpt lat="-7.170764" lon="-34.844673">
<ele>6.120000</ele>
<time>2018-08-24T23:18:33Z</time>
<speed>0.09</speed>
</trkpt>
<trkpt lat="-7.170762" lon="-34.844681">
<ele>7.170000</ele>
<time>2018-08-24T23:18:34Z</time>
<speed>0.08</speed>
</trkpt>
<trkpt lat="-7.170761" lon="-34.844688">
<ele>7.710000</ele>
<time>2018-08-24T23:18:35Z</time>
<speed>0.01</speed>
</trkpt>
<trkpt lat="-7.170759" lon="-34.844692">
<ele>8.349999</ele>
<time>2018-08-24T23:18:36Z</time>
<speed>0.15</speed>
</trkpt>
<trkpt lat="-7.170757" lon="-34.844688">
<ele>8.200000</ele>
<time>2018-08-24T23:18:37Z</time>
<speed>0.10</speed>
</trkpt>
<trkpt lat="-7.170755" lon="-34.844688">
<ele>8.400000</ele>
<time>2018-08-24T23:18:38Z</time>
<speed>0.14</speed>
</trkpt>
<trkpt lat="-7.170755" lon="-34.844692">
<ele>8.670000</ele>
<time>2018-08-24T23:18:39Z</time>
<speed>0.05</speed>
</trkpt>
<trkpt lat="-7.170752" lon="-34.844692">
<ele>9.230000</ele>
<time>2018-08-24T23:18:40Z</time>
<speed>0.10</speed>
</trkpt>
<trkpt lat="-7.170751" lon="-34.844692">
<ele>9.300000</ele>
<time>2018-08-24T23:18:41Z</time>
<speed>0.04</speed>
</trkpt>
<trkpt lat="-7.170751" lon="-34.844696">
<ele>9.490000</ele>
<time>2018-08-24T23:18:42Z</time>
<speed>0.05</speed>
</trkpt>
<trkpt lat="-7.170749" lon="-34.844696">
<ele>10.230000</ele>
<time>2018-08-24T23:18:43Z</time>
<speed>0.04</speed>
</trkpt>
<trkpt lat="-7.170748" lon="-34.844696">
<ele>10.240000</ele>
<time>2018-08-24T23:18:44Z</time>
<speed>0.00</speed>
</trkpt>
<trkpt lat="-7.170747" lon="-34.844696">
<ele>10.540000</ele>
<time>2018-08-24T23:18:45Z</time>
<speed>0.05</speed>
</trkpt>
<trkpt lat="-7.170747" lon="-34.844700">
<ele>10.700000</ele>
<time>2018-08-24T23:18:46Z</time>
<speed>0.05</speed>
</trkpt>
<trkpt lat="-7.170746" lon="-34.844696">
<ele>10.670000</ele>
<time>2018-08-24T23:18:47Z</time>
<speed>0.03</speed>
</trkpt>
<trkpt lat="-7.170745" lon="-34.844700">
<ele>11.150000</ele>
<time>2018-08-24T23:18:48Z</time>
<speed>0.02</speed>
</trkpt>
<trkpt lat="-7.170743" lon="-34.844700">
<ele>11.349999</ele>
<time>2018-08-24T23:18:49Z</time>
<speed>0.24</speed>
</trkpt>
<trkpt lat="-7.170741" lon="-34.844696">
<ele>11.349999</ele>
<time>2018-08-24T23:18:50Z</time>
<speed>0.17</speed>
</trkpt>
<trkpt lat="-7.170741" lon="-34.844696">
<ele>11.389999</ele>
<time>2018-08-24T23:18:51Z</time>
<speed>0.02</speed>
</trkpt>
<trkpt lat="-7.170739" lon="-34.844696">
<ele>11.490000</ele>
<time>2018-08-24T23:18:52Z</time>
<speed>0.14</speed>
</trkpt>
<trkpt lat="-7.170739" lon="-34.844696">
<ele>11.360000</ele>
<time>2018-08-24T23:18:53Z</time>
<speed>0.03</speed>
</trkpt>
<trkpt lat="-7.170740" lon="-34.844696">
<ele>11.570000</ele>
<time>2018-08-24T23:18:54Z</time>
<speed>0.16</speed>
</trkpt>
<trkpt lat="-7.170741" lon="-34.844696">
<ele>11.770000</ele>
<time>2018-08-24T23:18:55Z</time>
<speed>0.18</speed>
</trkpt>
<trkpt lat="-7.170743" lon="-34.844700">
<ele>12.340000</ele>
<time>2018-08-24T23:18:56Z</time>
<speed>0.27</speed>
</trkpt>
<trkpt lat="-7.170743" lon="-34.844700">
<ele>12.420000</ele>
<time>2018-08-24T23:18:57Z</time>
<speed>0.08</speed>
</trkpt>
<trkpt lat="-7.170742" lon="-34.844696">
<ele>12.599999</ele>
<time>2018-08-24T23:18:58Z</time>
<speed>0.06</speed>
</trkpt>
<trkpt lat="-7.170743" lon="-34.844700">
<ele>12.700000</ele>
<time>2018-08-24T23:18:59Z</time>
<speed>0.06</speed>
</trkpt>
<trkpt lat="-7.170741" lon="-34.844700">
<ele>12.969999</ele>
<time>2018-08-24T23:19:00Z</time>
<speed>0.04</speed>
</trkpt>
<trkpt lat="-7.170741" lon="-34.844696">
<ele>12.799999</ele>
<time>2018-08-24T23:19:01Z</time>
<speed>0.09</speed>
</trkpt>
<trkpt lat="-7.170741" lon="-34.844696">
<ele>13.130000</ele>
<time>2018-08-24T23:19:02Z</time>
<speed>0.09</speed>
</trkpt>
<trkpt lat="-7.170741" lon="-34.844700">
<ele>13.500000</ele>
<time>2018-08-24T23:19:03Z</time>
<speed>0.07</speed>
</trkpt>
<trkpt lat="-7.170739" lon="-34.844696">
<ele>13.679999</ele>
<time>2018-08-24T23:19:04Z</time>
<speed>0.21</speed>
</trkpt>
<trkpt lat="-7.170738" lon="-34.844696">
<ele>13.929999</ele>
<time>2018-08-24T23:19:05Z</time>
<speed>0.04</speed>
</trkpt>
<trkpt lat="-7.170737" lon="-34.844696">
<ele>14.090000</ele>
<time>2018-08-24T23:19:06Z</time>
<speed>0.08</speed>
</trkpt>
<trkpt lat="-7.170738" lon="-34.844700">
<ele>14.250000</ele>
<time>2018-08-24T23:19:07Z</time>
<speed>0.09</speed>
</trkpt>
<trkpt lat="-7.170739" lon="-34.844700">
<ele>14.420000</ele>
<time>2018-08-24T23:19:08Z</time>
<speed>0.21</speed>
</trkpt>
<trkpt lat="-7.170739" lon="-34.844700">
<ele>14.570000</ele>
<time>2018-08-24T23:19:09Z</time>
<speed>0.09</speed>
</trkpt>
<trkpt lat="-7.170739" lon="-34.844700">
<ele>14.740000</ele>
<time>2018-08-24T23:19:10Z</time>
<speed>0.03</speed>
</trkpt>
<trkpt lat="-7.170737" lon="-34.844700">
<ele>14.900000</ele>
<time>2018-08-24T23:19:11Z</time>
<speed>0.18</speed>
</trkpt>
<trkpt lat="-7.170736" lon="-34.844700">
<ele>15.049999</ele>
<time>2018-08-24T23:19:12Z</time>
<speed>0.10</speed>
</trkpt>
<trkpt lat="-7.170734" lon="-34.844700">
<ele>15.210000</ele>
<time>2018-08-24T23:19:13Z</time>
<speed>0.14</speed>
</trkpt>
<trkpt lat="-7.170734" lon="-34.844700">
<ele>15.360000</ele>
<time>2018-08-24T23:19:14Z</time>
<speed>0.02</speed>
</trkpt>
<trkpt lat="-7.170733" lon="-34.844700">
<ele>15.500000</ele>
<time>2018-08-24T23:19:15Z</time>
<speed>0.04</speed>
</trkpt>
<trkpt lat="-7.170733" lon="-34.844700">
<ele>15.639999</ele>
<time>2018-08-24T23:19:16Z</time>
<speed>0.03</speed>
</trkpt>
<trkpt lat="-7.170733" lon="-34.844704">
<ele>15.770000</ele>
<time>2018-08-24T23:19:17Z</time>
<speed>0.09</speed>
</trkpt>
<trkpt lat="-7.170734" lon="-34.844704">
<ele>15.910000</ele>
<time>2018-08-24T23:19:18Z</time>
<speed>0.10</speed>
</trkpt>
<trkpt lat="-7.170734" lon="-34.844704">
<ele>16.039999</ele>
<time>2018-08-24T23:19:19Z</time>
<speed>0.05</speed>
</trkpt>
<trkpt lat="-7.170733" lon="-34.844704">
<ele>16.160000</ele>
<time>2018-08-24T23:19:20Z</time>
<speed>0.07</speed>
</trkpt>
<trkpt lat="-7.170733" lon="-34.844704">
<ele>16.279999</ele>
<time>2018-08-24T23:19:21Z</time>
<speed>0.05</speed>
</trkpt>
<trkpt lat="-7.170734" lon="-34.844704">
<ele>16.420000</ele>
<time>2018-08-24T23:19:22Z</time>
<speed>0.16</speed>
</trkpt>
<trkpt lat="-7.170731" lon="-34.844704">
<ele>16.539999</ele>
<time>2018-08-24T23:19:23Z</time>
<speed>0.14</speed>
</trkpt>
<trkpt lat="-7.170730" lon="-34.844707">
<ele>16.660000</ele>
<time>2018-08-24T23:19:24Z</time>
<speed>0.10</speed>
</trkpt>
<trkpt lat="-7.170730" lon="-34.844707">
<ele>16.779999</ele>
<time>2018-08-24T23:19:25Z</time>
<speed>0.10</speed>
</trkpt>
<trkpt lat="-7.170729" lon="-34.844707">
<ele>16.900000</ele>
<time>2018-08-24T23:19:26Z</time>
<speed>0.05</speed>
</trkpt>
<trkpt lat="-7.170730" lon="-34.844707">
<ele>17.010000</ele>
<time>2018-08-24T23:19:27Z</time>
<speed>0.07</speed>
</trkpt>
<trkpt lat="-7.170732" lon="-34.844707">
<ele>17.139999</ele>
<time>2018-08-24T23:19:28Z</time>
<speed>0.19</speed>
</trkpt>
<trkpt lat="-7.170730" lon="-34.844707">
<ele>17.250000</ele>
<time>2018-08-24T23:19:29Z</time>
<speed>0.02</speed>
</trkpt>
<trkpt lat="-7.170733" lon="-34.844711">
<ele>17.379999</ele>
<time>2018-08-24T23:19:30Z</time>
<speed>0.26</speed>
</trkpt>
<trkpt lat="-7.170732" lon="-34.844711">
<ele>17.500000</ele>
<time>2018-08-24T23:19:31Z</time>
<speed>0.04</speed>
</trkpt>
<trkpt lat="-7.170731" lon="-34.844711">
<ele>17.629999</ele>
<time>2018-08-24T23:19:32Z</time>
<speed>0.19</speed>
</trkpt>
<trkpt lat="-7.170728" lon="-34.844707">
<ele>17.750000</ele>
<time>2018-08-24T23:19:33Z</time>
<speed>0.34</speed>
</trkpt>
<trkpt lat="-7.170726" lon="-34.844707">
<ele>17.879999</ele>
<time>2018-08-24T23:19:34Z</time>
<speed>0.26</speed>
</trkpt>
<trkpt lat="-7.170725" lon="-34.844707">
<ele>18.000000</ele>
<time>2018-08-24T23:19:35Z</time>
<speed>0.18</speed>
</trkpt>
<trkpt lat="-7.170724" lon="-34.844707">
<ele>18.109999</ele>
<time>2018-08-24T23:19:36Z</time>
<speed>0.14</speed>
</trkpt>
<trkpt lat="-7.170725" lon="-34.844707">
<ele>18.219999</ele>
<time>2018-08-24T23:19:37Z</time>
<speed>0.16</speed>
</trkpt>
<trkpt lat="-7.170728" lon="-34.844707">
<ele>18.340000</ele>
<time>2018-08-24T23:19:38Z</time>
<speed>0.24</speed>
</trkpt>
<trkpt lat="-7.170729" lon="-34.844707">
<ele>18.449999</ele>
<time>2018-08-24T23:19:39Z</time>
<speed>0.14</speed>
</trkpt>
<trkpt lat="-7.170729" lon="-34.844707">
<ele>18.549999</ele>
<time>2018-08-24T23:19:40Z</time>
<speed>0.06</speed>
</trkpt>
<trkpt lat="-7.170729" lon="-34.844707">
<ele>18.650000</ele>
<time>2018-08-24T23:19:41Z</time>
<speed>0.06</speed>
</trkpt>
<trkpt lat="-7.170730" lon="-34.844707">
<ele>18.740000</ele>
<time>2018-08-24T23:19:42Z</time>
<speed>0.18</speed>
</trkpt>
<trkpt lat="-7.170731" lon="-34.844711">
<ele>18.840000</ele>
<time>2018-08-24T23:19:43Z</time>
<speed>0.19</speed>
</trkpt>
<trkpt lat="-7.170732" lon="-34.844711">
<ele>18.939999</ele>
<time>2018-08-24T23:19:44Z</time>
<speed>0.07</speed>
</trkpt>
<trkpt lat="-7.170733" lon="-34.844711">
<ele>19.039999</ele>
<time>2018-08-24T23:19:45Z</time>
<speed>0.08</speed>
</trkpt>
<trkpt lat="-7.170734" lon="-34.844711">
<ele>19.129999</ele>
<time>2018-08-24T23:19:46Z</time>
<speed>0.11</speed>
</trkpt>
<trkpt lat="-7.170735" lon="-34.844711">
<ele>19.230000</ele>
<time>2018-08-24T23:19:47Z</time>
<speed>0.15</speed>
</trkpt>
<trkpt lat="-7.170735" lon="-34.844715">
<ele>19.320000</ele>
<time>2018-08-24T23:19:48Z</time>
<speed>0.10</speed>
</trkpt>
<trkpt lat="-7.170736" lon="-34.844715">
<ele>19.389999</ele>
<time>2018-08-24T23:19:49Z</time>
<speed>0.06</speed>
</trkpt>
<trkpt lat="-7.170735" lon="-34.844715">
<ele>19.469999</ele>
<time>2018-08-24T23:19:50Z</time>
<speed>0.06</speed>
</trkpt>
<trkpt lat="-7.170733" lon="-34.844715">
<ele>19.549999</ele>
<time>2018-08-24T23:19:51Z</time>
<speed>0.15</speed>
</trkpt>
<trkpt lat="-7.170732" lon="-34.844715">
<ele>19.619999</ele>
<time>2018-08-24T23:19:52Z</time>
<speed>0.07</speed>
</trkpt>
<trkpt lat="-7.170732" lon="-34.844715">
<ele>19.689999</ele>
<time>2018-08-24T23:19:53Z</time>
<speed>0.01</speed>
</trkpt>
<trkpt lat="-7.170732" lon="-34.844715">
<ele>19.770000</ele>
<time>2018-08-24T23:19:54Z</time>
<speed>0.04</speed>
</trkpt>
<trkpt lat="-7.170732" lon="-34.844715">
<ele>19.840000</ele>
<time>2018-08-24T23:19:55Z</time>
<speed>0.07</speed>
</trkpt>
<trkpt lat="-7.170731" lon="-34.844715">
<ele>19.900000</ele>
<time>2018-08-24T23:19:56Z</time>
<speed>0.09</speed>
</trkpt>
<trkpt lat="-7.170730" lon="-34.844715">
<ele>19.959999</ele>
<time>2018-08-24T23:19:57Z</time>
<speed>0.14</speed>
</trkpt>
<trkpt lat="-7.170729" lon="-34.844715">
<ele>20.010000</ele>
<time>2018-08-24T23:19:58Z</time>
<speed>0.02</speed>
</trkpt>
<trkpt lat="-7.170728" lon="-34.844715">
<ele>20.059999</ele>
<time>2018-08-24T23:19:59Z</time>
<speed>0.07</speed>
</trkpt>
<trkpt lat="-7.170728" lon="-34.844715">
<ele>20.100000</ele>
<time>2018-08-24T23:20:00Z</time>
<speed>0.05</speed>
</trkpt>
<trkpt lat="-7.170727" lon="-34.844715">
<ele>20.139999</ele>
<time>2018-08-24T23:20:01Z</time>
<speed>0.03</speed>
</trkpt>
<trkpt lat="-7.170727" lon="-34.844715">
<ele>20.189999</ele>
<time>2018-08-24T23:20:02Z</time>
<speed>0.04</speed>
</trkpt>
<trkpt lat="-7.170726" lon="-34.844715">
<ele>20.240000</ele>
<time>2018-08-24T23:20:03Z</time>
<speed>0.12</speed>
</trkpt>
<trkpt lat="-7.170724" lon="-34.844719">
<ele>20.279999</ele>
<time>2018-08-24T23:20:04Z</time>
<speed>0.19</speed>
</trkpt>
<trkpt lat="-7.170723" lon="-34.844719">
<ele>20.309999</ele>
<time>2018-08-24T23:20:05Z</time>
<speed>0.13</speed>
</trkpt>
<trkpt lat="-7.170722" lon="-34.844719">
<ele>20.350000</ele>
<time>2018-08-24T23:20:06Z</time>
<speed>0.11</speed>
</trkpt>
<trkpt lat="-7.170722" lon="-34.844719">
<ele>20.389999</ele>
<time>2018-08-24T23:20:07Z</time>
<speed>0.02</speed>
</trkpt>
<trkpt lat="-7.170723" lon="-34.844719">
<ele>20.400000</ele>
<time>2018-08-24T23:20:08Z</time>
<speed>0.07</speed>
</trkpt>
<trkpt lat="-7.170722" lon="-34.844719">
<ele>20.430000</ele>
<time>2018-08-24T23:20:09Z</time>
<speed>0.09</speed>
</trkpt>
<trkpt lat="-7.170723" lon="-34.844719">
<ele>20.449999</ele>
<time>2018-08-24T23:20:10Z</time>
<speed>0.08</speed>
</trkpt>
<trkpt lat="-7.170723" lon="-34.844719">
<ele>20.459999</ele>
<time>2018-08-24T23:20:11Z</time>
<speed>0.03</speed>
</trkpt>
<trkpt lat="-7.170724" lon="-34.844723">
<ele>20.490000</ele>
<time>2018-08-24T23:20:12Z</time>
<speed>0.21</speed>
</trkpt>
<trkpt lat="-7.170724" lon="-34.844723">
<ele>20.510000</ele>
<time>2018-08-24T23:20:13Z</time>
<speed>0.23</speed>
</trkpt>
<trkpt lat="-7.170724" lon="-34.844723">
<ele>20.520000</ele>
<time>2018-08-24T23:20:14Z</time>
<speed>0.13</speed>
</trkpt>
<trkpt lat="-7.170723" lon="-34.844723">
<ele>20.549999</ele>
<time>2018-08-24T23:20:15Z</time>
<speed>0.11</speed>
</trkpt>
<trkpt lat="-7.170722" lon="-34.844723">
<ele>20.570000</ele>
<time>2018-08-24T23:20:16Z</time>
<speed>0.06</speed>
</trkpt>
<trkpt lat="-7.170722" lon="-34.844723">
<ele>20.590000</ele>
<time>2018-08-24T23:20:17Z</time>
<speed>0.09</speed>
</trkpt>
<trkpt lat="-7.170720" lon="-34.844727">
<ele>20.609999</ele>
<time>2018-08-24T23:20:18Z</time>
<speed>0.14</speed>
</trkpt>
<trkpt lat="-7.170719" lon="-34.844727">
<ele>20.629999</ele>
<time>2018-08-24T23:20:19Z</time>
<speed>0.09</speed>
</trkpt>
<trkpt lat="-7.170719" lon="-34.844723">
<ele>20.639999</ele>
<time>2018-08-24T23:20:20Z</time>
<speed>0.10</speed>
</trkpt>
<trkpt lat="-7.170718" lon="-34.844723">
<ele>20.660000</ele>
<time>2018-08-24T23:20:21Z</time>
<speed>0.13</speed>
</trkpt>
<trkpt lat="-7.170717" lon="-34.844723">
<ele>20.680000</ele>
<time>2018-08-24T23:20:22Z</time>
<speed>0.14</speed>
</trkpt>
<trkpt lat="-7.170716" lon="-34.844723">
<ele>20.689999</ele>
<time>2018-08-24T23:20:23Z</time>
<speed>0.13</speed>
</trkpt>
<trkpt lat="-7.170716" lon="-34.844723">
<ele>20.709999</ele>
<time>2018-08-24T23:20:24Z</time>
<speed>0.13</speed>
</trkpt>
<trkpt lat="-7.170718" lon="-34.844719">
<ele>21.000000</ele>
<time>2018-08-24T23:20:27Z</time>
<speed>0.12</speed>
</trkpt>
<trkpt lat="-7.170724" lon="-34.844719">
<ele>21.180000</ele>
<time>2018-08-24T23:20:28Z</time>
<speed>0.14</speed>
</trkpt>
<trkpt lat="-7.170725" lon="-34.844719">
<ele>21.410000</ele>
<time>2018-08-24T23:20:29Z</time>
<speed>0.17</speed>
</trkpt>
<trkpt lat="-7.170722" lon="-34.844719">
<ele>21.520000</ele>
<time>2018-08-24T23:20:30Z</time>
<speed>0.17</speed>
</trkpt>
<trkpt lat="-7.170723" lon="-34.844719">
<ele>21.709999</ele>
<time>2018-08-24T23:20:31Z</time>
<speed>0.03</speed>
</trkpt>
<trkpt lat="-7.170725" lon="-34.844723">
<ele>21.369999</ele>
<time>2018-08-24T23:20:34Z</time>
<speed>0.07</speed>
</trkpt>
<trkpt lat="-7.170730" lon="-34.844723">
<ele>21.400000</ele>
<time>2018-08-24T23:20:35Z</time>
<speed>0.14</speed>
</trkpt>
<trkpt lat="-7.170732" lon="-34.844727">
<ele>21.490000</ele>
<time>2018-08-24T23:20:36Z</time>
<speed>0.03</speed>
</trkpt>
<trkpt lat="-7.170732" lon="-34.844727">
<ele>21.779999</ele>
<time>2018-08-24T23:20:37Z</time>
<speed>0.14</speed>
</trkpt>
<trkpt lat="-7.170723" lon="-34.844723">
<ele>21.230000</ele>
<time>2018-08-24T23:20:39Z</time>
<speed>0.13</speed>
</trkpt>
<trkpt lat="-7.170730" lon="-34.844734">
<ele>21.590000</ele>
<time>2018-08-24T23:20:40Z</time>
<speed>0.17</speed>
</trkpt>
<trkpt lat="-7.170741" lon="-34.844730">
<ele>20.100000</ele>
<time>2018-08-24T23:20:41Z</time>
<speed>0.23</speed>
</trkpt>
<trkpt lat="-7.170750" lon="-34.844734">
<ele>19.029999</ele>
<time>2018-08-24T23:20:42Z</time>
<speed>0.21</speed>
</trkpt>
<trkpt lat="-7.170753" lon="-34.844734">
<ele>19.119999</ele>
<time>2018-08-24T23:20:43Z</time>
<speed>0.17</speed>
</trkpt>
<trkpt lat="-7.170756" lon="-34.844719">
<ele>17.959999</ele>
<time>2018-08-24T23:20:44Z</time>
<speed>0.17</speed>
</trkpt>
<trkpt lat="-7.170755" lon="-34.844719">
<ele>18.170000</ele>
<time>2018-08-24T23:20:45Z</time>
<speed>0.12</speed>
</trkpt>
<trkpt lat="-7.170755" lon="-34.844711">
<ele>16.389999</ele>
<time>2018-08-24T23:20:46Z</time>
<speed>0.21</speed>
</trkpt>
<trkpt lat="-7.170738" lon="-34.844711">
<ele>17.609999</ele>
<time>2018-08-24T23:20:50Z</time>
<speed>0.45</speed>
</trkpt>
<trkpt lat="-7.170735" lon="-34.844711">
<ele>18.119999</ele>
<time>2018-08-24T23:20:51Z</time>
<speed>0.38</speed>
</trkpt>
<trkpt lat="-7.170737" lon="-34.844715">
<ele>18.459999</ele>
<time>2018-08-24T23:20:52Z</time>
<speed>0.02</speed>
</trkpt>
<trkpt lat="-7.170732" lon="-34.844719">
<ele>19.240000</ele>
<time>2018-08-24T23:20:53Z</time>
<speed>0.11</speed>
</trkpt>
<trkpt lat="-7.170730" lon="-34.844723">
<ele>20.070000</ele>
<time>2018-08-24T23:20:54Z</time>
<speed>0.01</speed>
</trkpt>
<trkpt lat="-7.170729" lon="-34.844723">
<ele>20.270000</ele>
<time>2018-08-24T23:20:55Z</time>
<speed>0.02</speed>
</trkpt>
<trkpt lat="-7.170720" lon="-34.844723">
<ele>21.180000</ele>
<time>2018-08-24T23:20:56Z</time>
<speed>0.14</speed>
</trkpt>
<trkpt lat="-7.170717" lon="-34.844723">
<ele>21.480000</ele>
<time>2018-08-24T23:20:57Z</time>
<speed>0.00</speed>
</trkpt>
<trkpt lat="-7.170718" lon="-34.844723">
<ele>21.420000</ele>
<time>2018-08-24T23:20:58Z</time>
<speed>0.06</speed>
</trkpt>
<trkpt lat="-7.170720" lon="-34.844727">
<ele>21.990000</ele>
<time>2018-08-24T23:20:59Z</time>
<speed>0.21</speed>
</trkpt>
<trkpt lat="-7.170720" lon="-34.844730">
<ele>22.150000</ele>
<time>2018-08-24T23:21:00Z</time>
<speed>0.09</speed>
</trkpt>
<trkpt lat="-7.170720" lon="-34.844730">
<ele>22.209999</ele>
<time>2018-08-24T23:21:01Z</time>
<speed>0.08</speed>
</trkpt>
<trkpt lat="-7.170718" lon="-34.844730">
<ele>22.309999</ele>
<time>2018-08-24T23:21:02Z</time>
<speed>0.17</speed>
</trkpt>
<trkpt lat="-7.170718" lon="-34.844730">
<ele>22.219999</ele>
<time>2018-08-24T23:21:03Z</time>
<speed>0.07</speed>
</trkpt>
<trkpt lat="-7.170718" lon="-34.844730">
<ele>22.150000</ele>
<time>2018-08-24T23:21:04Z</time>
<speed>0.05</speed>
</trkpt>
<trkpt lat="-7.170717" lon="-34.844734">
<ele>22.539999</ele>
<time>2018-08-24T23:21:05Z</time>
<speed>0.08</speed>
</trkpt>
<trkpt lat="-7.170716" lon="-34.844734">
<ele>22.660000</ele>
<time>2018-08-24T23:21:06Z</time>
<speed>0.06</speed>
</trkpt>
<trkpt lat="-7.170717" lon="-34.844734">
<ele>22.699999</ele>
<time>2018-08-24T23:21:07Z</time>
<speed>0.13</speed>
</trkpt>
<trkpt lat="-7.170716" lon="-34.844738">
<ele>23.029999</ele>
<time>2018-08-24T23:21:08Z</time>
<speed>0.14</speed>
</trkpt>
<trkpt lat="-7.170706" lon="-34.844757">
<ele>27.129999</ele>
<time>2018-08-24T23:21:10Z</time>
<speed>0.22</speed>
</trkpt>
<trkpt lat="-7.170714" lon="-34.844746">
<ele>24.090000</ele>
<time>2018-08-24T23:21:11Z</time>
<speed>0.16</speed>
</trkpt>
<trkpt lat="-7.170719" lon="-34.844753">
<ele>24.910000</ele>
<time>2018-08-24T23:21:12Z</time>
<speed>0.23</speed>
</trkpt>
<trkpt lat="-7.170725" lon="-34.844746">
<ele>23.369999</ele>
<time>2018-08-24T23:21:13Z</time>
<speed>0.20</speed>
</trkpt>
<trkpt lat="-7.170719" lon="-34.844746">
<ele>24.559999</ele>
<time>2018-08-24T23:21:14Z</time>
<speed>0.08</speed>
</trkpt>
<trkpt lat="-7.170726" lon="-34.844749">
<ele>26.080000</ele>
<time>2018-08-24T23:21:15Z</time>
<speed>0.23</speed>
</trkpt>
<trkpt lat="-7.170732" lon="-34.844769">
<ele>31.209999</ele>
<time>2018-08-24T23:21:17Z</time>
<speed>0.06</speed>
</trkpt>
<trkpt lat="-7.170736" lon="-34.844765">
<ele>30.809999</ele>
<time>2018-08-24T23:21:18Z</time>
<speed>0.14</speed>
</trkpt>
<trkpt lat="-7.170735" lon="-34.844765">
<ele>30.820000</ele>
<time>2018-08-24T23:21:19Z</time>
<speed>0.37</speed>
</trkpt>
<trkpt lat="-7.170739" lon="-34.844772">
<ele>32.070000</ele>
<time>2018-08-24T23:21:20Z</time>
<speed>0.68</speed>
</trkpt>
<trkpt lat="-7.170737" lon="-34.844780">
<ele>34.009998</ele>
<time>2018-08-24T23:21:22Z</time>
<speed>0.21</speed>
</trkpt>
<trkpt lat="-7.170730" lon="-34.844784">
<ele>34.910000</ele>
<time>2018-08-24T23:21:23Z</time>
<speed>0.24</speed>
</trkpt>
<trkpt lat="-7.170721" lon="-34.844780">
<ele>35.320000</ele>
<time>2018-08-24T23:21:24Z</time>
<speed>0.28</speed>
</trkpt>
<trkpt lat="-7.170717" lon="-34.844780">
<ele>35.009998</ele>
<time>2018-08-24T23:21:25Z</time>
<speed>0.16</speed>
</trkpt>
<trkpt lat="-7.170715" lon="-34.844780">
<ele>35.009998</ele>
<time>2018-08-24T23:21:26Z</time>
<speed>0.19</speed>
</trkpt>
<trkpt lat="-7.170714" lon="-34.844776">
<ele>34.309998</ele>
<time>2018-08-24T23:21:27Z</time>
<speed>0.17</speed>
</trkpt>
<trkpt lat="-7.170709" lon="-34.844776">
<ele>34.299999</ele>
<time>2018-08-24T23:21:28Z</time>
<speed>0.17</speed>
</trkpt>
<trkpt lat="-7.170706" lon="-34.844776">
<ele>34.540001</ele>
<time>2018-08-24T23:21:29Z</time>
<speed>0.11</speed>
</trkpt>
<trkpt lat="-7.170704" lon="-34.844780">
<ele>35.020000</ele>
<time>2018-08-24T23:21:30Z</time>
<speed>0.06</speed>
</trkpt>
<trkpt lat="-7.170700" lon="-34.844780">
<ele>35.680000</ele>
<time>2018-08-24T23:21:31Z</time>
<speed>0.10</speed>
</trkpt>
<trkpt lat="-7.170698" lon="-34.844784">
<ele>36.360001</ele>
<time>2018-08-24T23:21:32Z</time>
<speed>0.15</speed>
</trkpt>
<trkpt lat="-7.170696" lon="-34.844788">
<ele>37.200001</ele>
<time>2018-08-24T23:21:33Z</time>
<speed>0.21</speed>
</trkpt>
<trkpt lat="-7.170696" lon="-34.844791">
<ele>37.709999</ele>
<time>2018-08-24T23:21:34Z</time>
<speed>0.15</speed>
</trkpt>
<trkpt lat="-7.170695" lon="-34.844791">
<ele>38.079998</ele>
<time>2018-08-24T23:21:35Z</time>
<speed>0.16</speed>
</trkpt>
<trkpt lat="-7.170693" lon="-34.844795">
<ele>39.029999</ele>
<time>2018-08-24T23:21:36Z</time>
<speed>0.17</speed>
</trkpt>
<trkpt lat="-7.170693" lon="-34.844799">
<ele>39.579998</ele>
<time>2018-08-24T23:21:37Z</time>
<speed>0.27</speed>
</trkpt>
<trkpt lat="-7.170695" lon="-34.844803">
<ele>40.040001</ele>
<time>2018-08-24T23:21:38Z</time>
<speed>0.32</speed>
</trkpt>
<trkpt lat="-7.170694" lon="-34.844807">
<ele>40.439999</ele>
<time>2018-08-24T23:21:39Z</time>
<speed>0.23</speed>
</trkpt>
<trkpt lat="-7.170692" lon="-34.844810">
<ele>41.629997</ele>
<time>2018-08-24T23:21:40Z</time>
<speed>0.08</speed>
</trkpt>
<trkpt lat="-7.170691" lon="-34.844810">
<ele>41.459999</ele>
<time>2018-08-24T23:21:41Z</time>
<speed>0.22</speed>
</trkpt>
<trkpt lat="-7.170688" lon="-34.844814">
<ele>42.029999</ele>
<time>2018-08-24T23:21:42Z</time>
<speed>0.26</speed>
</trkpt>
<trkpt lat="-7.170684" lon="-34.844814">
<ele>42.610001</ele>
<time>2018-08-24T23:21:43Z</time>
<speed>0.29</speed>
</trkpt>
<trkpt lat="-7.170681" lon="-34.844814">
<ele>42.860001</ele>
<time>2018-08-24T23:21:44Z</time>
<speed>0.23</speed>
</trkpt>
<trkpt lat="-7.170679" lon="-34.844814">
<ele>43.270000</ele>
<time>2018-08-24T23:21:45Z</time>
<speed>0.24</speed>
</trkpt>
<trkpt lat="-7.170677" lon="-34.844814">
<ele>43.340000</ele>
<time>2018-08-24T23:21:46Z</time>
<speed>0.32</speed>
</trkpt>
<trkpt lat="-7.170674" lon="-34.844814">
<ele>43.660000</ele>
<time>2018-08-24T23:21:47Z</time>
<speed>0.18</speed>
</trkpt>
<trkpt lat="-7.170670" lon="-34.844814">
<ele>43.860001</ele>
<time>2018-08-24T23:21:48Z</time>
<speed>0.38</speed>
</trkpt>
<trkpt lat="-7.170670" lon="-34.844814">
<ele>43.879997</ele>
<time>2018-08-24T23:21:49Z</time>
<speed>0.11</speed>
</trkpt>
<trkpt lat="-7.170667" lon="-34.844814">
<ele>44.090000</ele>
<time>2018-08-24T23:21:50Z</time>
<speed>0.19</speed>
</trkpt>
<trkpt lat="-7.170667" lon="-34.844814">
<ele>44.259998</ele>
<time>2018-08-24T23:21:51Z</time>
<speed>0.16</speed>
</trkpt>
<trkpt lat="-7.170673" lon="-34.844807">
<ele>42.040001</ele>
<time>2018-08-24T23:21:52Z</time>
<speed>0.13</speed>
</trkpt>
<trkpt lat="-7.170673" lon="-34.844807">
<ele>41.919998</ele>
<time>2018-08-24T23:21:53Z</time>
<speed>0.05</speed>
</trkpt>
<trkpt lat="-7.170671" lon="-34.844807">
<ele>41.930000</ele>
<time>2018-08-24T23:21:54Z</time>
<speed>0.20</speed>
</trkpt>
<trkpt lat="-7.170671" lon="-34.844807">
<ele>41.989998</ele>
<time>2018-08-24T23:21:55Z</time>
<speed>0.05</speed>
</trkpt>
<trkpt lat="-7.170670" lon="-34.844807">
<ele>42.090000</ele>
<time>2018-08-24T23:21:56Z</time>
<speed>0.08</speed>
</trkpt>
<trkpt lat="-7.170670" lon="-34.844807">
<ele>42.169998</ele>
<time>2018-08-24T23:21:57Z</time>
<speed>0.07</speed>
</trkpt>
<trkpt lat="-7.170671" lon="-34.844807">
<ele>42.279999</ele>
<time>2018-08-24T23:21:58Z</time>
<speed>0.10</speed>
</trkpt>
<trkpt lat="-7.170671" lon="-34.844810">
<ele>42.379997</ele>
<time>2018-08-24T23:21:59Z</time>
<speed>0.08</speed>
</trkpt>
<trkpt lat="-7.170672" lon="-34.844810">
<ele>42.469997</ele>
<time>2018-08-24T23:22:00Z</time>
<speed>0.06</speed>
</trkpt>
<trkpt lat="-7.170674" lon="-34.844810">
<ele>42.540001</ele>
<time>2018-08-24T23:22:01Z</time>
<speed>0.13</speed>
</trkpt>
<trkpt lat="-7.170676" lon="-34.844814">
<ele>42.639999</ele>
<time>2018-08-24T23:22:02Z</time>
<speed>0.06</speed>
</trkpt>
<trkpt lat="-7.170677" lon="-34.844814">
<ele>42.730000</ele>
<time>2018-08-24T23:22:03Z</time>
<speed>0.07</speed>
</trkpt>
<trkpt lat="-7.170678" lon="-34.844814">
<ele>42.820000</ele>
<time>2018-08-24T23:22:04Z</time>
<speed>0.06</speed>
</trkpt>
<trkpt lat="-7.170679" lon="-34.844818">
<ele>42.889999</ele>
<time>2018-08-24T23:22:05Z</time>
<speed>0.04</speed>
</trkpt>
<trkpt lat="-7.170678" lon="-34.844818">
<ele>42.939999</ele>
<time>2018-08-24T23:22:06Z</time>
<speed>0.14</speed>
</trkpt>
<trkpt lat="-7.170678" lon="-34.844818">
<ele>42.969997</ele>
<time>2018-08-24T23:22:07Z</time>
<speed>0.08</speed>
</trkpt>
<trkpt lat="-7.170678" lon="-34.844818">
<ele>43.000000</ele>
<time>2018-08-24T23:22:08Z</time>
<speed>0.12</speed>
</trkpt>
<trkpt lat="-7.170679" lon="-34.844822">
<ele>43.020000</ele>
<time>2018-08-24T23:22:09Z</time>
<speed>0.08</speed>
</trkpt>
<trkpt lat="-7.170681" lon="-34.844822">
<ele>43.020000</ele>
<time>2018-08-24T23:22:10Z</time>
<speed>0.15</speed>
</trkpt>
<trkpt lat="-7.170682" lon="-34.844822">
<ele>43.009998</ele>
<time>2018-08-24T23:22:11Z</time>
<speed>0.16</speed>
</trkpt>
<trkpt lat="-7.170682" lon="-34.844822">
<ele>42.989998</ele>
<time>2018-08-24T23:22:12Z</time>
<speed>0.02</speed>
</trkpt>
<trkpt lat="-7.170698" lon="-34.844814">
<ele>40.939999</ele>
<time>2018-08-24T23:22:14Z</time>
<speed>0.13</speed>
</trkpt>
<trkpt lat="-7.170697" lon="-34.844810">
<ele>40.149998</ele>
<time>2018-08-24T23:22:15Z</time>
<speed>0.00</speed>
</trkpt>
<trkpt lat="-7.170696" lon="-34.844807">
<ele>39.820000</ele>
<time>2018-08-24T23:22:16Z</time>
<speed>0.14</speed>
</trkpt>
<trkpt lat="-7.170694" lon="-34.844807">
<ele>39.529999</ele>
<time>2018-08-24T23:22:17Z</time>
<speed>0.17</speed>
</trkpt>
<trkpt lat="-7.170698" lon="-34.844799">
<ele>38.649998</ele>
<time>2018-08-24T23:22:18Z</time>
<speed>0.12</speed>
</trkpt>
<trkpt lat="-7.170699" lon="-34.844803">
<ele>38.320000</ele>
<time>2018-08-24T23:22:19Z</time>
<speed>0.03</speed>
</trkpt>
<trkpt lat="-7.170694" lon="-34.844799">
<ele>38.110001</ele>
<time>2018-08-24T23:22:22Z</time>
<speed>0.23</speed>
</trkpt>
<trkpt lat="-7.170693" lon="-34.844795">
<ele>37.439999</ele>
<time>2018-08-24T23:22:23Z</time>
<speed>0.23</speed>
</trkpt>
<trkpt lat="-7.170690" lon="-34.844795">
<ele>37.139999</ele>
<time>2018-08-24T23:22:24Z</time>
<speed>0.13</speed>
</trkpt>
<trkpt lat="-7.170688" lon="-34.844791">
<ele>36.500000</ele>
<time>2018-08-24T23:22:25Z</time>
<speed>0.09</speed>
</trkpt>
<trkpt lat="-7.170689" lon="-34.844788">
<ele>35.529999</ele>
<time>2018-08-24T23:22:26Z</time>
<speed>0.11</speed>
</trkpt>
<trkpt lat="-7.170672" lon="-34.844780">
<ele>33.540001</ele>
<time>2018-08-24T23:22:28Z</time>
<speed>0.16</speed>
</trkpt>
<trkpt lat="-7.170673" lon="-34.844776">
<ele>32.619999</ele>
<time>2018-08-24T23:22:30Z</time>
<speed>0.07</speed>
</trkpt>
<trkpt lat="-7.170672" lon="-34.844772">
<ele>32.079998</ele>
<time>2018-08-24T23:22:31Z</time>
<speed>0.10</speed>
</trkpt>
<trkpt lat="-7.170681" lon="-34.844769">
<ele>31.240000</ele>
<time>2018-08-24T23:22:32Z</time>
<speed>0.14</speed>
</trkpt>
<trkpt lat="-7.170684" lon="-34.844769">
<ele>31.049999</ele>
<time>2018-08-24T23:22:33Z</time>
<speed>0.26</speed>
</trkpt>
<trkpt lat="-7.170690" lon="-34.844765">
<ele>30.769999</ele>
<time>2018-08-24T23:22:34Z</time>
<speed>0.18</speed>
</trkpt>
<trkpt lat="-7.170690" lon="-34.844761">
<ele>30.330000</ele>
<time>2018-08-24T23:22:35Z</time>
<speed>0.17</speed>
</trkpt>
<trkpt lat="-7.170691" lon="-34.844757">
<ele>29.359999</ele>
<time>2018-08-24T23:22:36Z</time>
<speed>0.11</speed>
</trkpt>
<trkpt lat="-7.170692" lon="-34.844749">
<ele>28.469999</ele>
<time>2018-08-24T23:22:37Z</time>
<speed>0.09</speed>
</trkpt>
<trkpt lat="-7.170692" lon="-34.844749">
<ele>27.629999</ele>
<time>2018-08-24T23:22:38Z</time>
<speed>0.13</speed>
</trkpt>
<trkpt lat="-7.170695" lon="-34.844746">
<ele>27.029999</ele>
<time>2018-08-24T23:22:39Z</time>
<speed>0.15</speed>
</trkpt>
<trkpt lat="-7.170699" lon="-34.844742">
<ele>26.299999</ele>
<time>2018-08-24T23:22:40Z</time>
<speed>0.18</speed>
</trkpt>
<trkpt lat="-7.170701" lon="-34.844734">
<ele>25.359999</ele>
<time>2018-08-24T23:22:41Z</time>
<speed>0.26</speed>
</trkpt>
<trkpt lat="-7.170702" lon="-34.844730">
<ele>24.689999</ele>
<time>2018-08-24T23:22:42Z</time>
<speed>0.22</speed>
</trkpt>
<trkpt lat="-7.170705" lon="-34.844727">
<ele>24.269999</ele>
<time>2018-08-24T23:22:43Z</time>
<speed>0.21</speed>
</trkpt>
<trkpt lat="-7.170706" lon="-34.844727">
<ele>23.900000</ele>
<time>2018-08-24T23:22:44Z</time>
<speed>0.08</speed>
</trkpt>
<trkpt lat="-7.170708" lon="-34.844723">
<ele>23.340000</ele>
<time>2018-08-24T23:22:45Z</time>
<speed>0.19</speed>
</trkpt>
<trkpt lat="-7.170709" lon="-34.844719">
<ele>22.559999</ele>
<time>2018-08-24T23:22:46Z</time>
<speed>0.30</speed>
</trkpt>
<trkpt lat="-7.170708" lon="-34.844715">
<ele>22.100000</ele>
<time>2018-08-24T23:22:47Z</time>
<speed>0.28</speed>
</trkpt>
<trkpt lat="-7.170708" lon="-34.844711">
<ele>21.590000</ele>
<time>2018-08-24T23:22:48Z</time>
<speed>0.24</speed>
</trkpt>
<trkpt lat="-7.170710" lon="-34.844711">
<ele>21.340000</ele>
<time>2018-08-24T23:22:49Z</time>
<speed>0.23</speed>
</trkpt>
<trkpt lat="-7.170712" lon="-34.844707">
<ele>20.859999</ele>
<time>2018-08-24T23:22:50Z</time>
<speed>0.27</speed>
</trkpt>
<trkpt lat="-7.170714" lon="-34.844707">
<ele>20.639999</ele>
<time>2018-08-24T23:22:51Z</time>
<speed>0.37</speed>
</trkpt>
<trkpt lat="-7.170716" lon="-34.844707">
<ele>20.670000</ele>
<time>2018-08-24T23:22:52Z</time>
<speed>0.36</speed>
</trkpt>
<trkpt lat="-7.170716" lon="-34.844707">
<ele>20.750000</ele>
<time>2018-08-24T23:22:53Z</time>
<speed>0.13</speed>
</trkpt>
<trkpt lat="-7.170714" lon="-34.844707">
<ele>20.570000</ele>
<time>2018-08-24T23:22:54Z</time>
<speed>0.18</speed>
</trkpt>
<trkpt lat="-7.170711" lon="-34.844707">
<ele>20.850000</ele>
<time>2018-08-24T23:22:55Z</time>
<speed>0.12</speed>
</trkpt>
<trkpt lat="-7.170709" lon="-34.844707">
<ele>21.049999</ele>
<time>2018-08-24T23:22:56Z</time>
<speed>0.17</speed>
</trkpt>
<trkpt lat="-7.170711" lon="-34.844707">
<ele>20.920000</ele>
<time>2018-08-24T23:22:57Z</time>
<speed>0.32</speed>
</trkpt>
<trkpt lat="-7.170712" lon="-34.844707">
<ele>20.920000</ele>
<time>2018-08-24T23:22:58Z</time>
<speed>0.26</speed>
</trkpt>
<trkpt lat="-7.170711" lon="-34.844707">
<ele>21.080000</ele>
<time>2018-08-24T23:22:59Z</time>
<speed>0.16</speed>
</trkpt>
<trkpt lat="-7.170707" lon="-34.844719">
<ele>23.830000</ele>
<time>2018-08-24T23:23:00Z</time>
<speed>0.15</speed>
</trkpt>
<trkpt lat="-7.170706" lon="-34.844719">
<ele>24.160000</ele>
<time>2018-08-24T23:23:01Z</time>
<speed>0.04</speed>
</trkpt>
<trkpt lat="-7.170702" lon="-34.844719">
<ele>24.309999</ele>
<time>2018-08-24T23:23:02Z</time>
<speed>0.29</speed>
</trkpt>
<trkpt lat="-7.170702" lon="-34.844719">
<ele>24.529999</ele>
<time>2018-08-24T23:23:03Z</time>
<speed>0.00</speed>
</trkpt>
<trkpt lat="-7.170703" lon="-34.844723">
<ele>24.650000</ele>
<time>2018-08-24T23:23:04Z</time>
<speed>0.25</speed>
</trkpt>
<trkpt lat="-7.170703" lon="-34.844723">
<ele>24.820000</ele>
<time>2018-08-24T23:23:05Z</time>
<speed>0.14</speed>
</trkpt>
<trkpt lat="-7.170704" lon="-34.844723">
<ele>24.949999</ele>
<time>2018-08-24T23:23:06Z</time>
<speed>0.11</speed>
</trkpt>
<trkpt lat="-7.170702" lon="-34.844723">
<ele>25.119999</ele>
<time>2018-08-24T23:23:07Z</time>
<speed>0.14</speed>
</trkpt>
<trkpt lat="-7.170701" lon="-34.844723">
<ele>25.260000</ele>
<time>2018-08-24T23:23:08Z</time>
<speed>0.15</speed>
</trkpt>
<trkpt lat="-7.170701" lon="-34.844723">
<ele>25.400000</ele>
<time>2018-08-24T23:23:09Z</time>
<speed>0.06</speed>
</trkpt>
<trkpt lat="-7.170702" lon="-34.844727">
<ele>25.529999</ele>
<time>2018-08-24T23:23:10Z</time>
<speed>0.02</speed>
</trkpt>
<trkpt lat="-7.170702" lon="-34.844727">
<ele>25.650000</ele>
<time>2018-08-24T23:23:11Z</time>
<speed>0.14</speed>
</trkpt>
<trkpt lat="-7.170700" lon="-34.844727">
<ele>25.760000</ele>
<time>2018-08-24T23:23:12Z</time>
<speed>0.17</speed>
</trkpt>
<trkpt lat="-7.170700" lon="-34.844730">
<ele>25.889999</ele>
<time>2018-08-24T23:23:13Z</time>
<speed>0.20</speed>
</trkpt>
<trkpt lat="-7.170701" lon="-34.844730">
<ele>25.980000</ele>
<time>2018-08-24T23:23:14Z</time>
<speed>0.14</speed>
</trkpt>
<trkpt lat="-7.170702" lon="-34.844730">
<ele>26.059999</ele>
<time>2018-08-24T23:23:15Z</time>
<speed>0.12</speed>
</trkpt>
<trkpt lat="-7.170701" lon="-34.844730">
<ele>26.150000</ele>
<time>2018-08-24T23:23:16Z</time>
<speed>0.09</speed>
</trkpt>
<trkpt lat="-7.170698" lon="-34.844730">
<ele>26.230000</ele>
<time>2018-08-24T23:23:17Z</time>
<speed>0.25</speed>
</trkpt>
<trkpt lat="-7.170697" lon="-34.844730">
<ele>26.289999</ele>
<time>2018-08-24T23:23:18Z</time>
<speed>0.16</speed>
</trkpt>
<trkpt lat="-7.170698" lon="-34.844730">
<ele>26.320000</ele>
<time>2018-08-24T23:23:19Z</time>
<speed>0.14</speed>
</trkpt>
<trkpt lat="-7.170697" lon="-34.844730">
<ele>26.359999</ele>
<time>2018-08-24T23:23:20Z</time>
<speed>0.14</speed>
</trkpt>
<trkpt lat="-7.170700" lon="-34.844730">
<ele>26.459999</ele>
<time>2018-08-24T23:23:21Z</time>
<speed>0.11</speed>
</trkpt>
<trkpt lat="-7.170702" lon="-34.844730">
<ele>26.549999</ele>
<time>2018-08-24T23:23:22Z</time>
<speed>0.03</speed>
</trkpt>
<trkpt lat="-7.170702" lon="-34.844730">
<ele>26.599998</ele>
<time>2018-08-24T23:23:23Z</time>
<speed>0.01</speed>
</trkpt>
<trkpt lat="-7.170703" lon="-34.844727">
<ele>26.650000</ele>
<time>2018-08-24T23:23:24Z</time>
<speed>0.11</speed>
</trkpt>
<trkpt lat="-7.170704" lon="-34.844727">
<ele>26.709999</ele>
<time>2018-08-24T23:23:25Z</time>
<speed>0.11</speed>
</trkpt>
<trkpt lat="-7.170706" lon="-34.844727">
<ele>26.769999</ele>
<time>2018-08-24T23:23:26Z</time>
<speed>0.08</speed>
</trkpt>
<trkpt lat="-7.170709" lon="-34.844727">
<ele>26.830000</ele>
<time>2018-08-24T23:23:27Z</time>
<speed>0.12</speed>
</trkpt>
<trkpt lat="-7.170710" lon="-34.844727">
<ele>26.869999</ele>
<time>2018-08-24T23:23:28Z</time>
<speed>0.16</speed>
</trkpt>
<trkpt lat="-7.170711" lon="-34.844727">
<ele>26.900000</ele>
<time>2018-08-24T23:23:29Z</time>
<speed>0.09</speed>
</trkpt>
<trkpt lat="-7.170712" lon="-34.844727">
<ele>26.920000</ele>
<time>2018-08-24T23:23:30Z</time>
<speed>0.19</speed>
</trkpt>
<trkpt lat="-7.170713" lon="-34.844727">
<ele>26.939999</ele>
<time>2018-08-24T23:23:31Z</time>
<speed>0.13</speed>
</trkpt>
<trkpt lat="-7.170714" lon="-34.844723">
<ele>26.969999</ele>
<time>2018-08-24T23:23:32Z</time>
<speed>0.17</speed>
</trkpt>
<trkpt lat="-7.170713" lon="-34.844723">
<ele>26.990000</ele>
<time>2018-08-24T23:23:33Z</time>
<speed>0.10</speed>
</trkpt>
<trkpt lat="-7.170715" lon="-34.844723">
<ele>26.789999</ele>
<time>2018-08-24T23:23:34Z</time>
<speed>0.02</speed>
</trkpt>
<trkpt lat="-7.170714" lon="-34.844727">
<ele>27.049999</ele>
<time>2018-08-24T23:23:35Z</time>
<speed>0.08</speed>
</trkpt>
<trkpt lat="-7.170716" lon="-34.844727">
<ele>27.119999</ele>
<time>2018-08-24T23:23:36Z</time>
<speed>0.09</speed>
</trkpt>
<trkpt lat="-7.170717" lon="-34.844727">
<ele>27.000000</ele>
<time>2018-08-24T23:23:37Z</time>
<speed>0.15</speed>
</trkpt>
<trkpt lat="-7.170719" lon="-34.844727">
<ele>26.939999</ele>
<time>2018-08-24T23:23:38Z</time>
<speed>0.17</speed>
</trkpt>
<trkpt lat="-7.170722" lon="-34.844730">
<ele>27.250000</ele>
<time>2018-08-24T23:23:39Z</time>
<speed>0.48</speed>
</trkpt>
<trkpt lat="-7.170725" lon="-34.844734">
<ele>27.209999</ele>
<time>2018-08-24T23:23:40Z</time>
<speed>0.35</speed>
</trkpt>
<trkpt lat="-7.170726" lon="-34.844738">
<ele>27.609999</ele>
<time>2018-08-24T23:23:41Z</time>
<speed>0.24</speed>
</trkpt>
<trkpt lat="-7.170729" lon="-34.844738">
<ele>27.469999</ele>
<time>2018-08-24T23:23:42Z</time>
<speed>0.24</speed>
</trkpt>
<trkpt lat="-7.170731" lon="-34.844738">
<ele>27.490000</ele>
<time>2018-08-24T23:23:43Z</time>
<speed>0.29</speed>
</trkpt>
<trkpt lat="-7.170733" lon="-34.844738">
<ele>27.449999</ele>
<time>2018-08-24T23:23:44Z</time>
<speed>0.31</speed>
</trkpt>
<trkpt lat="-7.170734" lon="-34.844738">
<ele>27.129999</ele>
<time>2018-08-24T23:23:45Z</time>
<speed>0.15</speed>
</trkpt>
<trkpt lat="-7.170736" lon="-34.844734">
<ele>26.949999</ele>
<time>2018-08-24T23:23:46Z</time>
<speed>0.12</speed>
</trkpt>
<trkpt lat="-7.170736" lon="-34.844734">
<ele>26.650000</ele>
<time>2018-08-24T23:23:47Z</time>
<speed>0.08</speed>
</trkpt>
<trkpt lat="-7.170736" lon="-34.844730">
<ele>26.529999</ele>
<time>2018-08-24T23:23:48Z</time>
<speed>0.17</speed>
</trkpt>
<trkpt lat="-7.170737" lon="-34.844730">
<ele>26.250000</ele>
<time>2018-08-24T23:23:49Z</time>
<speed>0.15</speed>
</trkpt>
<trkpt lat="-7.170738" lon="-34.844727">
<ele>26.109999</ele>
<time>2018-08-24T23:23:50Z</time>
<speed>0.06</speed>
</trkpt>
<trkpt lat="-7.170737" lon="-34.844730">
<ele>26.189999</ele>
<time>2018-08-24T23:23:51Z</time>
<speed>0.09</speed>
</trkpt>
<trkpt lat="-7.170738" lon="-34.844727">
<ele>26.219999</ele>
<time>2018-08-24T23:23:52Z</time>
<speed>0.18</speed>
</trkpt>
<trkpt lat="-7.170739" lon="-34.844727">
<ele>25.660000</ele>
<time>2018-08-24T23:23:53Z</time>
<speed>0.05</speed>
</trkpt>
<trkpt lat="-7.170739" lon="-34.844723">
<ele>25.549999</ele>
<time>2018-08-24T23:23:54Z</time>
<speed>0.12</speed>
</trkpt>
<trkpt lat="-7.170740" lon="-34.844723">
<ele>25.289999</ele>
<time>2018-08-24T23:23:55Z</time>
<speed>0.09</speed>
</trkpt>
<trkpt lat="-7.170740" lon="-34.844723">
<ele>25.369999</ele>
<time>2018-08-24T23:23:56Z</time>
<speed>0.08</speed>
</trkpt>
<trkpt lat="-7.170739" lon="-34.844727">
<ele>25.549999</ele>
<time>2018-08-24T23:23:57Z</time>
<speed>0.03</speed>
</trkpt>
<trkpt lat="-7.170738" lon="-34.844727">
<ele>25.709999</ele>
<time>2018-08-24T23:23:58Z</time>
<speed>0.08</speed>
</trkpt>
<trkpt lat="-7.170737" lon="-34.844730">
<ele>25.949999</ele>
<time>2018-08-24T23:23:59Z</time>
<speed>0.04</speed>
</trkpt>
<trkpt lat="-7.170736" lon="-34.844727">
<ele>25.840000</ele>
<time>2018-08-24T23:24:00Z</time>
<speed>0.02</speed>
</trkpt>
<trkpt lat="-7.170736" lon="-34.844727">
<ele>25.789999</ele>
<time>2018-08-24T23:24:01Z</time>
<speed>0.07</speed>
</trkpt>
<trkpt lat="-7.170735" lon="-34.844727">
<ele>25.799999</ele>
<time>2018-08-24T23:24:02Z</time>
<speed>0.20</speed>
</trkpt>
<trkpt lat="-7.170734" lon="-34.844727">
<ele>26.000000</ele>
<time>2018-08-24T23:24:03Z</time>
<speed>0.18</speed>
</trkpt>
<trkpt lat="-7.170736" lon="-34.844723">
<ele>25.740000</ele>
<time>2018-08-24T23:24:04Z</time>
<speed>0.14</speed>
</trkpt>
<trkpt lat="-7.170737" lon="-34.844719">
<ele>25.250000</ele>
<time>2018-08-24T23:24:05Z</time>
<speed>0.09</speed>
</trkpt>
<trkpt lat="-7.170737" lon="-34.844719">
<ele>25.269999</ele>
<time>2018-08-24T23:24:06Z</time>
<speed>0.01</speed>
</trkpt>
<trkpt lat="-7.170735" lon="-34.844719">
<ele>25.010000</ele>
<time>2018-08-24T23:24:07Z</time>
<speed>0.21</speed>
</trkpt>
<trkpt lat="-7.170732" lon="-34.844719">
<ele>24.910000</ele>
<time>2018-08-24T23:24:08Z</time>
<speed>0.33</speed>
</trkpt>
<trkpt lat="-7.170732" lon="-34.844715">
<ele>24.719999</ele>
<time>2018-08-24T23:24:09Z</time>
<speed>0.20</speed>
</trkpt>
<trkpt lat="-7.170731" lon="-34.844715">
<ele>24.330000</ele>
<time>2018-08-24T23:24:10Z</time>
<speed>0.19</speed>
</trkpt>
<trkpt lat="-7.170733" lon="-34.844711">
<ele>23.789999</ele>
<time>2018-08-24T23:24:11Z</time>
<speed>0.01</speed>
</trkpt>
<trkpt lat="-7.170736" lon="-34.844711">
<ele>23.580000</ele>
<time>2018-08-24T23:24:12Z</time>
<speed>0.16</speed>
</trkpt>
<trkpt lat="-7.170736" lon="-34.844711">
<ele>23.320000</ele>
<time>2018-08-24T23:24:13Z</time>
<speed>0.01</speed>
</trkpt>
<trkpt lat="-7.170734" lon="-34.844707">
<ele>22.990000</ele>
<time>2018-08-24T23:24:14Z</time>
<speed>0.17</speed>
</trkpt>
<trkpt lat="-7.170732" lon="-34.844711">
<ele>23.269999</ele>
<time>2018-08-24T23:24:15Z</time>
<speed>0.17</speed>
</trkpt>
<trkpt lat="-7.170732" lon="-34.844711">
<ele>23.309999</ele>
<time>2018-08-24T23:24:16Z</time>
<speed>0.14</speed>
</trkpt>
<trkpt lat="-7.170731" lon="-34.844711">
<ele>23.090000</ele>
<time>2018-08-24T23:24:17Z</time>
<speed>0.06</speed>
</trkpt>
<trkpt lat="-7.170731" lon="-34.844711">
<ele>22.709999</ele>
<time>2018-08-24T23:24:18Z</time>
<speed>0.09</speed>
</trkpt>
<trkpt lat="-7.170731" lon="-34.844711">
<ele>22.709999</ele>
<time>2018-08-24T23:24:19Z</time>
<speed>0.08</speed>
</trkpt>
<trkpt lat="-7.170729" lon="-34.844711">
<ele>22.779999</ele>
<time>2018-08-24T23:24:20Z</time>
<speed>0.08</speed>
</trkpt>
<trkpt lat="-7.170729" lon="-34.844711">
<ele>22.500000</ele>
<time>2018-08-24T23:24:21Z</time>
<speed>0.06</speed>
</trkpt>
<trkpt lat="-7.170729" lon="-34.844707">
<ele>22.199999</ele>
<time>2018-08-24T23:24:22Z</time>
<speed>0.09</speed>
</trkpt>
<trkpt lat="-7.170728" lon="-34.844707">
<ele>21.949999</ele>
<time>2018-08-24T23:24:23Z</time>
<speed>0.03</speed>
</trkpt>
<trkpt lat="-7.170728" lon="-34.844704">
<ele>21.670000</ele>
<time>2018-08-24T23:24:24Z</time>
<speed>0.08</speed>
</trkpt>
<trkpt lat="-7.170728" lon="-34.844704">
<ele>21.539999</ele>
<time>2018-08-24T23:24:25Z</time>
<speed>0.09</speed>
</trkpt>
<trkpt lat="-7.170729" lon="-34.844707">
<ele>21.590000</ele>
<time>2018-08-24T23:24:26Z</time>
<speed>0.18</speed>
</trkpt>
<trkpt lat="-7.170730" lon="-34.844707">
<ele>21.609999</ele>
<time>2018-08-24T23:24:27Z</time>
<speed>0.16</speed>
</trkpt>
<trkpt lat="-7.170728" lon="-34.844707">
<ele>21.770000</ele>
<time>2018-08-24T23:24:28Z</time>
<speed>0.13</speed>
</trkpt>
<trkpt lat="-7.170725" lon="-34.844704">
<ele>21.389999</ele>
<time>2018-08-24T23:24:29Z</time>
<speed>0.32</speed>
</trkpt>
<trkpt lat="-7.170723" lon="-34.844704">
<ele>21.330000</ele>
<time>2018-08-24T23:24:30Z</time>
<speed>0.17</speed>
</trkpt>
<trkpt lat="-7.170722" lon="-34.844704">
<ele>21.490000</ele>
<time>2018-08-24T23:24:31Z</time>
<speed>0.14</speed>
</trkpt>
<trkpt lat="-7.170722" lon="-34.844704">
<ele>21.340000</ele>
<time>2018-08-24T23:24:32Z</time>
<speed>0.02</speed>
</trkpt>
<trkpt lat="-7.170721" lon="-34.844707">
<ele>21.480000</ele>
<time>2018-08-24T23:24:33Z</time>
<speed>0.08</speed>
</trkpt>
<trkpt lat="-7.170722" lon="-34.844707">
<ele>21.330000</ele>
<time>2018-08-24T23:24:34Z</time>
<speed>0.07</speed>
</trkpt>
<trkpt lat="-7.170722" lon="-34.844707">
<ele>21.459999</ele>
<time>2018-08-24T23:24:35Z</time>
<speed>0.05</speed>
</trkpt>
<trkpt lat="-7.170721" lon="-34.844707">
<ele>21.490000</ele>
<time>2018-08-24T23:24:36Z</time>
<speed>0.08</speed>
</trkpt>
<trkpt lat="-7.170720" lon="-34.844707">
<ele>21.559999</ele>
<time>2018-08-24T23:24:37Z</time>
<speed>0.13</speed>
</trkpt>
<trkpt lat="-7.170720" lon="-34.844707">
<ele>21.730000</ele>
<time>2018-08-24T23:24:38Z</time>
<speed>0.08</speed>
</trkpt>
<trkpt lat="-7.170719" lon="-34.844711">
<ele>22.209999</ele>
<time>2018-08-24T23:24:39Z</time>
<speed>0.05</speed>
</trkpt>
<trkpt lat="-7.170720" lon="-34.844711">
<ele>22.199999</ele>
<time>2018-08-24T23:24:40Z</time>
<speed>0.04</speed>
</trkpt>
<trkpt lat="-7.170720" lon="-34.844711">
<ele>22.389999</ele>
<time>2018-08-24T23:24:41Z</time>
<speed>0.07</speed>
</trkpt>
<trkpt lat="-7.170720" lon="-34.844715">
<ele>22.590000</ele>
<time>2018-08-24T23:24:42Z</time>
<speed>0.09</speed>
</trkpt>
<trkpt lat="-7.170721" lon="-34.844715">
<ele>22.629999</ele>
<time>2018-08-24T23:24:43Z</time>
<speed>0.05</speed>
</trkpt>
<trkpt lat="-7.170721" lon="-34.844719">
<ele>22.719999</ele>
<time>2018-08-24T23:24:44Z</time>
<speed>0.10</speed>
</trkpt>
<trkpt lat="-7.170720" lon="-34.844719">
<ele>23.170000</ele>
<time>2018-08-24T23:24:45Z</time>
<speed>0.02</speed>
</trkpt>
<trkpt lat="-7.170719" lon="-34.844723">
<ele>23.529999</ele>
<time>2018-08-24T23:24:46Z</time>
<speed>0.12</speed>
</trkpt>
<trkpt lat="-7.170718" lon="-34.844723">
<ele>23.930000</ele>
<time>2018-08-24T23:24:47Z</time>
<speed>0.04</speed>
</trkpt>
<trkpt lat="-7.170717" lon="-34.844727">
<ele>24.330000</ele>
<time>2018-08-24T23:24:48Z</time>
<speed>0.18</speed>
</trkpt>
<trkpt lat="-7.170715" lon="-34.844730">
<ele>25.109999</ele>
<time>2018-08-24T23:24:49Z</time>
<speed>0.23</speed>
</trkpt>
<trkpt lat="-7.170714" lon="-34.844734">
<ele>25.439999</ele>
<time>2018-08-24T23:24:50Z</time>
<speed>0.18</speed>
</trkpt>
<trkpt lat="-7.170714" lon="-34.844734">
<ele>25.740000</ele>
<time>2018-08-24T23:24:51Z</time>
<speed>0.14</speed>
</trkpt>
<trkpt lat="-7.170714" lon="-34.844738">
<ele>26.099998</ele>
<time>2018-08-24T23:24:52Z</time>
<speed>0.05</speed>
</trkpt>
<trkpt lat="-7.170712" lon="-34.844738">
<ele>26.519999</ele>
<time>2018-08-24T23:24:53Z</time>
<speed>0.25</speed>
</trkpt>
<trkpt lat="-7.170712" lon="-34.844742">
<ele>26.740000</ele>
<time>2018-08-24T23:24:54Z</time>
<speed>0.08</speed>
</trkpt>
<trkpt lat="-7.170714" lon="-34.844742">
<ele>27.099998</ele>
<time>2018-08-24T23:24:55Z</time>
<speed>0.11</speed>
</trkpt>
<trkpt lat="-7.170715" lon="-34.844746">
<ele>27.490000</ele>
<time>2018-08-24T23:24:56Z</time>
<speed>0.07</speed>
</trkpt>
<trkpt lat="-7.170716" lon="-34.844749">
<ele>27.900000</ele>
<time>2018-08-24T23:24:57Z</time>
<speed>0.18</speed>
</trkpt>
<trkpt lat="-7.170718" lon="-34.844753">
<ele>28.410000</ele>
<time>2018-08-24T23:24:58Z</time>
<speed>0.17</speed>
</trkpt>
<trkpt lat="-7.170720" lon="-34.844757">
<ele>28.930000</ele>
<time>2018-08-24T23:24:59Z</time>
<speed>0.28</speed>
</trkpt>
<trkpt lat="-7.170719" lon="-34.844757">
<ele>29.080000</ele>
<time>2018-08-24T23:25:00Z</time>
<speed>0.26</speed>
</trkpt>
<trkpt lat="-7.170717" lon="-34.844757">
<ele>29.400000</ele>
<time>2018-08-24T23:25:01Z</time>
<speed>0.15</speed>
</trkpt>
<trkpt lat="-7.170716" lon="-34.844757">
<ele>29.820000</ele>
<time>2018-08-24T23:25:03Z</time>
<speed>0.00</speed>
</trkpt>
<trkpt lat="-7.170716" lon="-34.844757">
<ele>29.820000</ele>
<time>2018-08-24T23:25:04Z</time>
<speed>0.00</speed>
</trkpt>
<trkpt lat="-7.170716" lon="-34.844757">
<ele>29.820000</ele>
<time>2018-08-24T23:25:05Z</time>
<speed>0.00</speed>
</trkpt>
<trkpt lat="-7.170716" lon="-34.844757">
<ele>29.820000</ele>
<time>2018-08-24T23:25:06Z</time>
<speed>0.00</speed>
</trkpt>
<trkpt lat="-7.170716" lon="-34.844757">
<ele>29.820000</ele>
<time>2018-08-24T23:25:07Z</time>
<speed>0.00</speed>
</trkpt>
<trkpt lat="-7.170716" lon="-34.844757">
<ele>29.820000</ele>
<time>2018-08-24T23:25:08Z</time>
<speed>0.00</speed>
</trkpt>
<trkpt lat="-7.170716" lon="-34.844757">
<ele>29.820000</ele>
<time>2018-08-24T23:25:09Z</time>
<speed>0.00</speed>
</trkpt>
<trkpt lat="-7.170716" lon="-34.844757">
<ele>29.820000</ele>
<time>2018-08-24T23:25:10Z</time>
<speed>0.00</speed>
</trkpt>
<trkpt lat="-7.170716" lon="-34.844757">
<ele>29.820000</ele>
<time>2018-08-24T23:25:11Z</time>
<speed>0.00</speed>
</trkpt>
<trkpt lat="-7.170716" lon="-34.844757">
<ele>29.820000</ele>
<time>2018-08-24T23:25:12Z</time>
<speed>0.00</speed>
</trkpt>
<trkpt lat="-7.170716" lon="-34.844757">
<ele>29.820000</ele>
<time>2018-08-24T23:25:13Z</time>
<speed>0.00</speed>
</trkpt>
<trkpt lat="-7.170716" lon="-34.844757">
<ele>29.820000</ele>
<time>2018-08-24T23:25:14Z</time>
<speed>0.00</speed>
</trkpt>
<trkpt lat="-7.170716" lon="-34.844757">
<ele>29.820000</ele>
<time>2018-08-24T23:25:15Z</time>
<speed>0.00</speed>
</trkpt>
<trkpt lat="-7.170716" lon="-34.844757">
<ele>29.820000</ele>
<time>2018-08-24T23:25:16Z</time>
<speed>0.00</speed>
</trkpt>
<trkpt lat="-7.170716" lon="-34.844757">
<ele>29.820000</ele>
<time>2018-08-24T23:25:17Z</time>
<speed>0.00</speed>
</trkpt>
<trkpt lat="-7.170716" lon="-34.844757">
<ele>29.820000</ele>
<time>2018-08-24T23:25:18Z</time>
<speed>0.00</speed>
</trkpt>
<trkpt lat="-7.170716" lon="-34.844757">
<ele>29.820000</ele>
<time>2018-08-24T23:25:19Z</time>
<speed>0.00</speed>
</trkpt>
<trkpt lat="-7.170716" lon="-34.844757">
<ele>29.820000</ele>
<time>2018-08-24T23:25:20Z</time>
<speed>0.00</speed>
</trkpt>
<trkpt lat="-7.170716" lon="-34.844757">
<ele>29.820000</ele>
<time>2018-08-24T23:25:21Z</time>
<speed>0.00</speed>
</trkpt>
<trkpt lat="-7.170716" lon="-34.844757">
<ele>29.820000</ele>
<time>2018-08-24T23:25:22Z</time>
<speed>0.00</speed>
</trkpt>
<trkpt lat="-7.170716" lon="-34.844757">
<ele>29.820000</ele>
<time>2018-08-24T23:25:23Z</time>
<speed>0.00</speed>
</trkpt>
<trkpt lat="-7.170716" lon="-34.844757">
<ele>29.820000</ele>
<time>2018-08-24T23:25:24Z</time>
<speed>0.00</speed>
</trkpt>
<trkpt lat="-7.170716" lon="-34.844757">
<ele>29.820000</ele>
<time>2018-08-24T23:25:25Z</time>
<speed>0.00</speed>
</trkpt>
<trkpt lat="-7.170716" lon="-34.844757">
<ele>29.820000</ele>
<time>2018-08-24T23:25:26Z</time>
<speed>0.00</speed>
</trkpt>
<trkpt lat="-7.170716" lon="-34.844757">
<ele>29.820000</ele>
<time>2018-08-24T23:25:27Z</time>
<speed>0.00</speed>
</trkpt>
<trkpt lat="-7.170716" lon="-34.844757">
<ele>29.820000</ele>
<time>2018-08-24T23:25:28Z</time>
<speed>0.00</speed>
</trkpt>
<trkpt lat="-7.170716" lon="-34.844757">
<ele>29.820000</ele>
<time>2018-08-24T23:25:29Z</time>
<speed>0.00</speed>
</trkpt>
<trkpt lat="-7.170716" lon="-34.844757">
<ele>29.820000</ele>
<time>2018-08-24T23:25:30Z</time>
<speed>0.00</speed>
</trkpt>
<trkpt lat="-7.170716" lon="-34.844757">
<ele>29.820000</ele>
<time>2018-08-24T23:25:31Z</time>
<speed>0.00</speed>
</trkpt>
<trkpt lat="-7.170716" lon="-34.844757">
<ele>29.820000</ele>
<time>2018-08-24T23:25:32Z</time>
<speed>0.00</speed>
</trkpt>
<trkpt lat="-7.170716" lon="-34.844757">
<ele>29.820000</ele>
<time>2018-08-24T23:25:33Z</time>
<speed>0.00</speed>
</trkpt>
<trkpt lat="-7.170716" lon="-34.844757">
<ele>29.820000</ele>
<time>2018-08-24T23:25:34Z</time>
<speed>0.00</speed>
</trkpt>
<trkpt lat="-7.170716" lon="-34.844757">
<ele>29.820000</ele>
<time>2018-08-24T23:25:35Z</time>
<speed>0.00</speed>
</trkpt>
<trkpt lat="-7.170716" lon="-34.844757">
<ele>29.820000</ele>
<time>2018-08-24T23:25:36Z</time>
<speed>0.00</speed>
</trkpt>
<trkpt lat="-7.170716" lon="-34.844757">
<ele>29.820000</ele>
<time>2018-08-24T23:25:37Z</time>
<speed>0.00</speed>
</trkpt>
<trkpt lat="-7.170716" lon="-34.844757">
<ele>29.820000</ele>
<time>2018-08-24T23:25:38Z</time>
<speed>0.00</speed>
</trkpt>
<trkpt lat="-7.170716" lon="-34.844757">
<ele>29.820000</ele>
<time>2018-08-24T23:25:39Z</time>
<speed>0.00</speed>
</trkpt>
<trkpt lat="-7.170716" lon="-34.844757">
<ele>29.820000</ele>
<time>2018-08-24T23:25:40Z</time>
<speed>0.00</speed>
</trkpt>
<trkpt lat="-7.170716" lon="-34.844757">
<ele>29.820000</ele>
<time>2018-08-24T23:25:41Z</time>
<speed>0.00</speed>
</trkpt>
<trkpt lat="-7.170716" lon="-34.844757">
<ele>29.820000</ele>
<time>2018-08-24T23:25:42Z</time>
<speed>0.00</speed>
</trkpt>
<trkpt lat="-7.170716" lon="-34.844757">
<ele>29.820000</ele>
<time>2018-08-24T23:25:43Z</time>
<speed>0.00</speed>
</trkpt>
<trkpt lat="-7.170716" lon="-34.844757">
<ele>29.820000</ele>
<time>2018-08-24T23:25:44Z</time>
<speed>0.00</speed>
</trkpt>
<trkpt lat="-7.170716" lon="-34.844757">
<ele>29.820000</ele>
<time>2018-08-24T23:25:45Z</time>
<speed>0.00</speed>
</trkpt>
<trkpt lat="-7.170716" lon="-34.844757">
<ele>29.820000</ele>
<time>2018-08-24T23:25:46Z</time>
<speed>0.00</speed>
</trkpt>
<trkpt lat="-7.170716" lon="-34.844757">
<ele>29.820000</ele>
<time>2018-08-24T23:25:47Z</time>
<speed>0.00</speed>
</trkpt>
<trkpt lat="-7.170716" lon="-34.844757">
<ele>29.820000</ele>
<time>2018-08-24T23:25:48Z</time>
<speed>0.00</speed>
</trkpt>
<trkpt lat="-7.170716" lon="-34.844757">
<ele>29.820000</ele>
<time>2018-08-24T23:25:49Z</time>
<speed>0.00</speed>
</trkpt>
<trkpt lat="-7.170716" lon="-34.844757">
<ele>29.820000</ele>
<time>2018-08-24T23:25:50Z</time>
<speed>0.00</speed>
</trkpt>
<trkpt lat="-7.170716" lon="-34.844757">
<ele>29.820000</ele>
<time>2018-08-24T23:25:51Z</time>
<speed>0.00</speed>
</trkpt>
<trkpt lat="-7.170716" lon="-34.844757">
<ele>29.820000</ele>
<time>2018-08-24T23:25:52Z</time>
<speed>0.00</speed>
</trkpt>
<trkpt lat="-7.170716" lon="-34.844757">
<ele>29.820000</ele>
<time>2018-08-24T23:25:53Z</time>
<speed>0.00</speed>
</trkpt>
<trkpt lat="-7.170716" lon="-34.844757">
<ele>29.820000</ele>
<time>2018-08-24T23:25:54Z</time>
<speed>0.00</speed>
</trkpt>
<trkpt lat="-7.170716" lon="-34.844757">
<ele>29.820000</ele>
<time>2018-08-24T23:25:55Z</time>
<speed>0.00</speed>
</trkpt>
<trkpt lat="-7.170716" lon="-34.844757">
<ele>29.820000</ele>
<time>2018-08-24T23:25:56Z</time>
<speed>0.00</speed>
</trkpt>
<trkpt lat="-7.170716" lon="-34.844757">
<ele>29.820000</ele>
<time>2018-08-24T23:25:57Z</time>
<speed>0.00</speed>
</trkpt>
<trkpt lat="-7.170716" lon="-34.844757">
<ele>29.820000</ele>
<time>2018-08-24T23:25:58Z</time>
<speed>0.00</speed>
</trkpt>
<trkpt lat="-7.170716" lon="-34.844757">
<ele>29.820000</ele>
<time>2018-08-24T23:25:59Z</time>
<speed>0.00</speed>
</trkpt>
<trkpt lat="-7.170716" lon="-34.844757">
<ele>29.820000</ele>
<time>2018-08-24T23:26:00Z</time>
<speed>0.00</speed>
</trkpt>
<trkpt lat="-7.170716" lon="-34.844757">
<ele>29.820000</ele>
<time>2018-08-24T23:26:01Z</time>
<speed>0.00</speed>
</trkpt>
<trkpt lat="-7.170716" lon="-34.844757">
<ele>29.820000</ele>
<time>2018-08-24T23:26:02Z</time>
<speed>0.00</speed>
</trkpt>
<trkpt lat="-7.170716" lon="-34.844757">
<ele>29.820000</ele>
<time>2018-08-24T23:26:03Z</time>
<speed>0.00</speed>
</trkpt>
<trkpt lat="-7.170716" lon="-34.844757">
<ele>29.820000</ele>
<time>2018-08-24T23:26:04Z</time>
<speed>0.00</speed>
</trkpt>
<trkpt lat="-7.170716" lon="-34.844757">
<ele>29.820000</ele>
<time>2018-08-24T23:26:05Z</time>
<speed>0.00</speed>
</trkpt>
<trkpt lat="-7.170716" lon="-34.844757">
<ele>29.820000</ele>
<time>2018-08-24T23:26:06Z</time>
<speed>0.00</speed>
</trkpt>
<trkpt lat="-7.170716" lon="-34.844757">
<ele>29.820000</ele>
<time>2018-08-24T23:26:07Z</time>
<speed>0.00</speed>
</trkpt>
<trkpt lat="-7.170716" lon="-34.844757">
<ele>29.820000</ele>
<time>2018-08-24T23:26:08Z</time>
<speed>0.00</speed>
</trkpt>
<trkpt lat="-7.170716" lon="-34.844757">
<ele>29.820000</ele>
<time>2018-08-24T23:26:09Z</time>
<speed>0.00</speed>
</trkpt>
<trkpt lat="-7.170716" lon="-34.844757">
<ele>29.820000</ele>
<time>2018-08-24T23:26:10Z</time>
<speed>0.00</speed>
</trkpt>
<trkpt lat="-7.170716" lon="-34.844757">
<ele>29.820000</ele>
<time>2018-08-24T23:26:11Z</time>
<speed>0.00</speed>
</trkpt>
<trkpt lat="-7.170716" lon="-34.844757">
<ele>29.820000</ele>
<time>2018-08-24T23:26:12Z</time>
<speed>0.00</speed>
</trkpt>
<trkpt lat="-7.170716" lon="-34.844757">
<ele>29.820000</ele>
<time>2018-08-24T23:26:13Z</time>
<speed>0.00</speed>
</trkpt>
<trkpt lat="-7.170716" lon="-34.844757">
<ele>29.820000</ele>
<time>2018-08-24T23:26:14Z</time>
<speed>0.00</speed>
</trkpt>
<trkpt lat="-7.170716" lon="-34.844757">
<ele>29.820000</ele>
<time>2018-08-24T23:26:15Z</time>
<speed>0.00</speed>
</trkpt>
<trkpt lat="-7.170716" lon="-34.844757">
<ele>29.820000</ele>
<time>2018-08-24T23:26:16Z</time>
<speed>0.00</speed>
</trkpt>
<trkpt lat="-7.170716" lon="-34.844757">
<ele>29.820000</ele>
<time>2018-08-24T23:26:17Z</time>
<speed>0.00</speed>
</trkpt>
<trkpt lat="-7.170716" lon="-34.844757">
<ele>29.820000</ele>
<time>2018-08-24T23:26:18Z</time>
<speed>0.00</speed>
</trkpt>
<trkpt lat="-7.170716" lon="-34.844757">
<ele>29.820000</ele>
<time>2018-08-24T23:26:19Z</time>
<speed>0.00</speed>
</trkpt>
<trkpt lat="-7.170716" lon="-34.844757">
<ele>29.820000</ele>
<time>2018-08-24T23:26:20Z</time>
<speed>0.00</speed>
</trkpt>
<trkpt lat="-7.170716" lon="-34.844757">
<ele>29.820000</ele>
<time>2018-08-24T23:26:21Z</time>
<speed>0.00</speed>
</trkpt>
<trkpt lat="-7.170716" lon="-34.844757">
<ele>29.820000</ele>
<time>2018-08-24T23:26:22Z</time>
<speed>0.00</speed>
</trkpt>
<trkpt lat="-7.170716" lon="-34.844757">
<ele>29.820000</ele>
<time>2018-08-24T23:26:23Z</time>
<speed>0.00</speed>
</trkpt>
<trkpt lat="-7.170716" lon="-34.844757">
<ele>29.820000</ele>
<time>2018-08-24T23:26:24Z</time>
<speed>0.00</speed>
</trkpt>
<trkpt lat="-7.170716" lon="-34.844757">
<ele>29.820000</ele>
<time>2018-08-24T23:26:25Z</time>
<speed>0.00</speed>
</trkpt>
<trkpt lat="-7.170716" lon="-34.844757">
<ele>29.820000</ele>
<time>2018-08-24T23:26:26Z</time>
<speed>0.00</speed>
</trkpt>
<trkpt lat="-7.170716" lon="-34.844757">
<ele>29.820000</ele>
<time>2018-08-24T23:26:27Z</time>
<speed>0.00</speed>
</trkpt>
<trkpt lat="-7.170716" lon="-34.844757">
<ele>29.820000</ele>
<time>2018-08-24T23:26:28Z</time>
<speed>0.00</speed>
</trkpt>
<trkpt lat="-7.170716" lon="-34.844757">
<ele>29.820000</ele>
<time>2018-08-24T23:26:29Z</time>
<speed>0.00</speed>
</trkpt>
<trkpt lat="-7.170716" lon="-34.844757">
<ele>29.820000</ele>
<time>2018-08-24T23:26:30Z</time>
<speed>0.00</speed>
</trkpt>
<trkpt lat="-7.170716" lon="-34.844757">
<ele>29.820000</ele>
<time>2018-08-24T23:26:31Z</time>
<speed>0.00</speed>
</trkpt>
<trkpt lat="-7.170716" lon="-34.844757">
<ele>29.820000</ele>
<time>2018-08-24T23:26:32Z</time>
<speed>0.00</speed>
</trkpt>
<trkpt lat="-7.170716" lon="-34.844757">
<ele>29.820000</ele>
<time>2018-08-24T23:26:33Z</time>
<speed>0.00</speed>
</trkpt>
<trkpt lat="-7.170716" lon="-34.844757">
<ele>29.820000</ele>
<time>2018-08-24T23:26:34Z</time>
<speed>0.00</speed>
</trkpt>
<trkpt lat="-7.170716" lon="-34.844757">
<ele>29.820000</ele>
<time>2018-08-24T23:26:35Z</time>
<speed>0.00</speed>
</trkpt>
<trkpt lat="-7.170716" lon="-34.844757">
<ele>29.820000</ele>
<time>2018-08-24T23:26:36Z</time>
<speed>0.00</speed>
</trkpt>
<trkpt lat="-7.170716" lon="-34.844757">
<ele>29.820000</ele>
<time>2018-08-24T23:26:37Z</time>
<speed>0.00</speed>
</trkpt>
<trkpt lat="-7.170716" lon="-34.844757">
<ele>29.820000</ele>
<time>2018-08-24T23:26:38Z</time>
<speed>0.00</speed>
</trkpt>
<trkpt lat="-7.170716" lon="-34.844757">
<ele>29.820000</ele>
<time>2018-08-24T23:26:39Z</time>
<speed>0.00</speed>
</trkpt>
<trkpt lat="-7.170716" lon="-34.844757">
<ele>29.820000</ele>
<time>2018-08-24T23:26:40Z</time>
<speed>0.00</speed>
</trkpt>
<trkpt lat="-7.170716" lon="-34.844757">
<ele>29.820000</ele>
<time>2018-08-24T23:26:41Z</time>
<speed>0.00</speed>
</trkpt>
<trkpt lat="-7.170716" lon="-34.844757">
<ele>29.820000</ele>
<time>2018-08-24T23:26:42Z</time>
<speed>0.00</speed>
</trkpt>
<trkpt lat="-7.170716" lon="-34.844757">
<ele>29.820000</ele>
<time>2018-08-24T23:26:43Z</time>
<speed>0.00</speed>
</trkpt>
<trkpt lat="-7.170716" lon="-34.844757">
<ele>29.820000</ele>
<time>2018-08-24T23:26:44Z</time>
<speed>0.00</speed>
</trkpt>
<trkpt lat="-7.170716" lon="-34.844757">
<ele>29.820000</ele>
<time>2018-08-24T23:26:45Z</time>
<speed>0.00</speed>
</trkpt>
<trkpt lat="-7.170716" lon="-34.844757">
<ele>29.820000</ele>
<time>2018-08-24T23:26:46Z</time>
<speed>0.00</speed>
</trkpt>
<trkpt lat="-7.170716" lon="-34.844757">
<ele>29.820000</ele>
<time>2018-08-24T23:26:47Z</time>
<speed>0.00</speed>
</trkpt>
<trkpt lat="-7.170716" lon="-34.844757">
<ele>29.820000</ele>
<time>2018-08-24T23:26:48Z</time>
<speed>0.00</speed>
</trkpt>
<trkpt lat="-7.170716" lon="-34.844757">
<ele>29.820000</ele>
<time>2018-08-24T23:26:49Z</time>
<speed>0.00</speed>
</trkpt>
<trkpt lat="-7.170716" lon="-34.844757">
<ele>29.820000</ele>
<time>2018-08-24T23:26:50Z</time>
<speed>0.00</speed>
</trkpt>
<trkpt lat="-7.170716" lon="-34.844757">
<ele>29.820000</ele>
<time>2018-08-24T23:26:51Z</time>
<speed>0.00</speed>
</trkpt>
<trkpt lat="-7.170716" lon="-34.844757">
<ele>29.820000</ele>
<time>2018-08-24T23:26:52Z</time>
<speed>0.00</speed>
</trkpt>
<trkpt lat="-7.170716" lon="-34.844757">
<ele>29.820000</ele>
<time>2018-08-24T23:26:53Z</time>
<speed>0.00</speed>
</trkpt>
<trkpt lat="-7.170716" lon="-34.844757">
<ele>29.820000</ele>
<time>2018-08-24T23:26:54Z</time>
<speed>0.00</speed>
</trkpt>
<trkpt lat="-7.170716" lon="-34.844757">
<ele>29.820000</ele>
<time>2018-08-24T23:26:55Z</time>
<speed>0.00</speed>
</trkpt>
<trkpt lat="-7.170716" lon="-34.844757">
<ele>29.820000</ele>
<time>2018-08-24T23:26:56Z</time>
<speed>0.00</speed>
</trkpt>
<trkpt lat="-7.170716" lon="-34.844757">
<ele>29.820000</ele>
<time>2018-08-24T23:26:57Z</time>
<speed>0.00</speed>
</trkpt>
<trkpt lat="-7.170716" lon="-34.844757">
<ele>29.820000</ele>
<time>2018-08-24T23:26:58Z</time>
<speed>0.00</speed>
</trkpt>
<trkpt lat="-7.170716" lon="-34.844757">
<ele>29.820000</ele>
<time>2018-08-24T23:26:59Z</time>
<speed>0.00</speed>
</trkpt>
<trkpt lat="-7.170716" lon="-34.844757">
<ele>29.820000</ele>
<time>2018-08-24T23:27:00Z</time>
<speed>0.00</speed>
</trkpt>
<trkpt lat="-7.170716" lon="-34.844757">
<ele>29.820000</ele>
<time>2018-08-24T23:27:01Z</time>
<speed>0.00</speed>
</trkpt>
<trkpt lat="-7.170716" lon="-34.844757">
<ele>29.820000</ele>
<time>2018-08-24T23:27:02Z</time>
<speed>0.00</speed>
</trkpt>
<trkpt lat="-7.170716" lon="-34.844757">
<ele>29.820000</ele>
<time>2018-08-24T23:27:03Z</time>
<speed>0.00</speed>
</trkpt>
<trkpt lat="-7.170716" lon="-34.844757">
<ele>29.820000</ele>
<time>2018-08-24T23:27:04Z</time>
<speed>0.00</speed>
</trkpt>
<trkpt lat="-7.170716" lon="-34.844757">
<ele>29.820000</ele>
<time>2018-08-24T23:27:05Z</time>
<speed>0.00</speed>
</trkpt>
<trkpt lat="-7.170716" lon="-34.844757">
<ele>29.820000</ele>
<time>2018-08-24T23:27:06Z</time>
<speed>0.00</speed>
</trkpt>
<trkpt lat="-7.170716" lon="-34.844757">
<ele>29.820000</ele>
<time>2018-08-24T23:27:07Z</time>
<speed>0.00</speed>
</trkpt>
<trkpt lat="-7.170716" lon="-34.844757">
<ele>29.820000</ele>
<time>2018-08-24T23:27:08Z</time>
<speed>0.00</speed>
</trkpt>
<trkpt lat="-7.170716" lon="-34.844757">
<ele>29.820000</ele>
<time>2018-08-24T23:27:09Z</time>
<speed>0.00</speed>
</trkpt>
<trkpt lat="-7.170716" lon="-34.844757">
<ele>29.820000</ele>
<time>2018-08-24T23:27:10Z</time>
<speed>0.00</speed>
</trkpt>
<trkpt lat="-7.170716" lon="-34.844757">
<ele>29.820000</ele>
<time>2018-08-24T23:27:11Z</time>
<speed>0.00</speed>
</trkpt>
<trkpt lat="-7.170716" lon="-34.844757">
<ele>29.820000</ele>
<time>2018-08-24T23:27:12Z</time>
<speed>0.00</speed>
</trkpt>
<trkpt lat="-7.170716" lon="-34.844757">
<ele>29.820000</ele>
<time>2018-08-24T23:27:13Z</time>
<speed>0.00</speed>
</trkpt>
<trkpt lat="-7.170716" lon="-34.844757">
<ele>29.820000</ele>
<time>2018-08-24T23:27:14Z</time>
<speed>0.00</speed>
</trkpt>
<trkpt lat="-7.170716" lon="-34.844757">
<ele>29.820000</ele>
<time>2018-08-24T23:27:15Z</time>
<speed>0.00</speed>
</trkpt>
<trkpt lat="-7.170716" lon="-34.844757">
<ele>29.820000</ele>
<time>2018-08-24T23:27:16Z</time>
<speed>0.00</speed>
</trkpt>
<trkpt lat="-7.170716" lon="-34.844757">
<ele>29.820000</ele>
<time>2018-08-24T23:27:17Z</time>
<speed>0.00</speed>
</trkpt>
<trkpt lat="-7.170716" lon="-34.844757">
<ele>29.820000</ele>
<time>2018-08-24T23:27:18Z</time>
<speed>0.00</speed>
</trkpt>
<trkpt lat="-7.170716" lon="-34.844757">
<ele>29.820000</ele>
<time>2018-08-24T23:27:19Z</time>
<speed>0.00</speed>
</trkpt>
<trkpt lat="-7.170716" lon="-34.844757">
<ele>29.820000</ele>
<time>2018-08-24T23:27:20Z</time>
<speed>0.00</speed>
</trkpt>
<trkpt lat="-7.170716" lon="-34.844757">
<ele>29.820000</ele>
<time>2018-08-24T23:27:21Z</time>
<speed>0.00</speed>
</trkpt>
<trkpt lat="-7.170716" lon="-34.844757">
<ele>29.820000</ele>
<time>2018-08-24T23:27:22Z</time>
<speed>0.00</speed>
</trkpt>
<trkpt lat="-7.170716" lon="-34.844757">
<ele>29.820000</ele>
<time>2018-08-24T23:27:23Z</time>
<speed>0.00</speed>
</trkpt>
<trkpt lat="-7.170716" lon="-34.844757">
<ele>29.820000</ele>
<time>2018-08-24T23:27:24Z</time>
<speed>0.00</speed>
</trkpt>
<trkpt lat="-7.170716" lon="-34.844757">
<ele>29.820000</ele>
<time>2018-08-24T23:27:25Z</time>
<speed>0.00</speed>
</trkpt>
<trkpt lat="-7.170716" lon="-34.844757">
<ele>29.820000</ele>
<time>2018-08-24T23:27:26Z</time>
<speed>0.00</speed>
</trkpt>
<trkpt lat="-7.170716" lon="-34.844757">
<ele>29.820000</ele>
<time>2018-08-24T23:27:27Z</time>
<speed>0.00</speed>
</trkpt>
<trkpt lat="-7.170716" lon="-34.844757">
<ele>29.820000</ele>
<time>2018-08-24T23:27:28Z</time>
<speed>0.00</speed>
</trkpt>
<trkpt lat="-7.170716" lon="-34.844757">
<ele>29.820000</ele>
<time>2018-08-24T23:27:29Z</time>
<speed>0.00</speed>
</trkpt>
<trkpt lat="-7.170716" lon="-34.844757">
<ele>29.820000</ele>
<time>2018-08-24T23:27:30Z</time>
<speed>0.00</speed>
</trkpt>
<trkpt lat="-7.170716" lon="-34.844757">
<ele>29.820000</ele>
<time>2018-08-24T23:27:31Z</time>
<speed>0.00</speed>
</trkpt>
<trkpt lat="-7.170716" lon="-34.844757">
<ele>29.820000</ele>
<time>2018-08-24T23:27:32Z</time>
<speed>0.00</speed>
</trkpt>
<trkpt lat="-7.170716" lon="-34.844757">
<ele>29.820000</ele>
<time>2018-08-24T23:27:33Z</time>
<speed>0.00</speed>
</trkpt>
<trkpt lat="-7.170716" lon="-34.844757">
<ele>29.820000</ele>
<time>2018-08-24T23:27:34Z</time>
<speed>0.00</speed>
</trkpt>
<trkpt lat="-7.170716" lon="-34.844757">
<ele>29.820000</ele>
<time>2018-08-24T23:27:35Z</time>
<speed>0.00</speed>
</trkpt>
<trkpt lat="-7.170716" lon="-34.844757">
<ele>29.820000</ele>
<time>2018-08-24T23:27:36Z</time>
<speed>0.00</speed>
</trkpt>
<trkpt lat="-7.170716" lon="-34.844757">
<ele>29.820000</ele>
<time>2018-08-24T23:27:37Z</time>
<speed>0.00</speed>
</trkpt>
<trkpt lat="-7.170716" lon="-34.844757">
<ele>29.820000</ele>
<time>2018-08-24T23:27:38Z</time>
<speed>0.00</speed>
</trkpt>
<trkpt lat="-7.170716" lon="-34.844757">
<ele>29.820000</ele>
<time>2018-08-24T23:27:39Z</time>
<speed>0.00</speed>
</trkpt>
<trkpt lat="-7.170716" lon="-34.844757">
<ele>29.820000</ele>
<time>2018-08-24T23:27:40Z</time>
<speed>0.00</speed>
</trkpt>
<trkpt lat="-7.170716" lon="-34.844757">
<ele>29.820000</ele>
<time>2018-08-24T23:27:41Z</time>
<speed>0.00</speed>
</trkpt>
<trkpt lat="-7.170716" lon="-34.844757">
<ele>29.820000</ele>
<time>2018-08-24T23:27:42Z</time>
<speed>0.00</speed>
</trkpt>
<trkpt lat="-7.170716" lon="-34.844757">
<ele>29.820000</ele>
<time>2018-08-24T23:27:43Z</time>
<speed>0.00</speed>
</trkpt>
<trkpt lat="-7.170716" lon="-34.844757">
<ele>29.820000</ele>
<time>2018-08-24T23:27:44Z</time>
<speed>0.00</speed>
</trkpt>
<trkpt lat="-7.170716" lon="-34.844757">
<ele>29.820000</ele>
<time>2018-08-24T23:27:45Z</time>
<speed>0.00</speed>
</trkpt>
<trkpt lat="-7.170716" lon="-34.844757">
<ele>29.820000</ele>
<time>2018-08-24T23:27:46Z</time>
<speed>0.00</speed>
</trkpt>
<trkpt lat="-7.170716" lon="-34.844757">
<ele>29.820000</ele>
<time>2018-08-24T23:27:47Z</time>
<speed>0.00</speed>
</trkpt>
<trkpt lat="-7.170716" lon="-34.844757">
<ele>29.820000</ele>
<time>2018-08-24T23:27:48Z</time>
<speed>0.00</speed>
</trkpt>
<trkpt lat="-7.170716" lon="-34.844757">
<ele>29.820000</ele>
<time>2018-08-24T23:27:49Z</time>
<speed>0.00</speed>
</trkpt>
<trkpt lat="-7.170716" lon="-34.844757">
<ele>29.820000</ele>
<time>2018-08-24T23:27:50Z</time>
<speed>0.00</speed>
</trkpt>
<trkpt lat="-7.170716" lon="-34.844757">
<ele>29.820000</ele>
<time>2018-08-24T23:27:51Z</time>
<speed>0.00</speed>
</trkpt>
<trkpt lat="-7.170716" lon="-34.844757">
<ele>29.820000</ele>
<time>2018-08-24T23:27:52Z</time>
<speed>0.00</speed>
</trkpt>
<trkpt lat="-7.170716" lon="-34.844757">
<ele>29.820000</ele>
<time>2018-08-24T23:27:53Z</time>
<speed>0.00</speed>
</trkpt>
<trkpt lat="-7.170716" lon="-34.844757">
<ele>29.820000</ele>
<time>2018-08-24T23:27:54Z</time>
<speed>0.00</speed>
</trkpt>
<trkpt lat="-7.170716" lon="-34.844757">
<ele>29.820000</ele>
<time>2018-08-24T23:27:55Z</time>
<speed>0.00</speed>
</trkpt>
<trkpt lat="-7.170716" lon="-34.844757">
<ele>29.820000</ele>
<time>2018-08-24T23:27:56Z</time>
<speed>0.00</speed>
</trkpt>
<trkpt lat="-7.170716" lon="-34.844757">
<ele>29.820000</ele>
<time>2018-08-24T23:27:57Z</time>
<speed>0.00</speed>
</trkpt>
<trkpt lat="-7.170716" lon="-34.844757">
<ele>29.820000</ele>
<time>2018-08-24T23:27:58Z</time>
<speed>0.00</speed>
</trkpt>
<trkpt lat="-7.170716" lon="-34.844757">
<ele>29.820000</ele>
<time>2018-08-24T23:27:59Z</time>
<speed>0.00</speed>
</trkpt>
<trkpt lat="-7.170716" lon="-34.844757">
<ele>29.820000</ele>
<time>2018-08-24T23:28:00Z</time>
<speed>0.00</speed>
</trkpt>
<trkpt lat="-7.170716" lon="-34.844757">
<ele>29.820000</ele>
<time>2018-08-24T23:28:01Z</time>
<speed>0.00</speed>
</trkpt>
<trkpt lat="-7.170716" lon="-34.844757">
<ele>29.820000</ele>
<time>2018-08-24T23:28:02Z</time>
<speed>0.00</speed>
</trkpt>
<trkpt lat="-7.170716" lon="-34.844757">
<ele>29.820000</ele>
<time>2018-08-24T23:28:03Z</time>
<speed>0.00</speed>
</trkpt>
<trkpt lat="-7.170716" lon="-34.844757">
<ele>29.820000</ele>
<time>2018-08-24T23:28:04Z</time>
<speed>0.00</speed>
</trkpt>
<trkpt lat="-7.170716" lon="-34.844757">
<ele>29.820000</ele>
<time>2018-08-24T23:28:05Z</time>
<speed>0.00</speed>
</trkpt>
<trkpt lat="-7.170716" lon="-34.844757">
<ele>29.820000</ele>
<time>2018-08-24T23:28:06Z</time>
<speed>0.00</speed>
</trkpt>
<trkpt lat="-7.170716" lon="-34.844757">
<ele>29.820000</ele>
<time>2018-08-24T23:28:07Z</time>
<speed>0.00</speed>
</trkpt>
<trkpt lat="-7.170716" lon="-34.844757">
<ele>29.820000</ele>
<time>2018-08-24T23:28:08Z</time>
<speed>0.00</speed>
</trkpt>
<trkpt lat="-7.170716" lon="-34.844757">
<ele>29.820000</ele>
<time>2018-08-24T23:28:09Z</time>
<speed>0.00</speed>
</trkpt>
<trkpt lat="-7.170716" lon="-34.844757">
<ele>29.820000</ele>
<time>2018-08-24T23:28:10Z</time>
<speed>0.00</speed>
</trkpt>
<trkpt lat="-7.170716" lon="-34.844757">
<ele>29.820000</ele>
<time>2018-08-24T23:28:11Z</time>
<speed>0.00</speed>
</trkpt>
<trkpt lat="-7.170716" lon="-34.844757">
<ele>29.820000</ele>
<time>2018-08-24T23:28:12Z</time>
<speed>0.00</speed>
</trkpt>
<trkpt lat="-7.170716" lon="-34.844757">
<ele>29.820000</ele>
<time>2018-08-24T23:28:13Z</time>
<speed>0.00</speed>
</trkpt>
<trkpt lat="-7.170716" lon="-34.844757">
<ele>29.820000</ele>
<time>2018-08-24T23:28:14Z</time>
<speed>0.00</speed>
</trkpt>
<trkpt lat="-7.170716" lon="-34.844757">
<ele>29.820000</ele>
<time>2018-08-24T23:28:15Z</time>
<speed>0.00</speed>
</trkpt>
<trkpt lat="-7.170716" lon="-34.844757">
<ele>29.820000</ele>
<time>2018-08-24T23:28:16Z</time>
<speed>0.00</speed>
</trkpt>
<trkpt lat="-7.170716" lon="-34.844757">
<ele>29.820000</ele>
<time>2018-08-24T23:28:17Z</time>
<speed>0.00</speed>
</trkpt>
<trkpt lat="-7.170716" lon="-34.844757">
<ele>29.820000</ele>
<time>2018-08-24T23:28:18Z</time>
<speed>0.00</speed>
</trkpt>
<trkpt lat="-7.170716" lon="-34.844757">
<ele>29.820000</ele>
<time>2018-08-24T23:28:19Z</time>
<speed>0.00</speed>
</trkpt>
<trkpt lat="-7.170716" lon="-34.844757">
<ele>29.820000</ele>
<time>2018-08-24T23:28:20Z</time>
<speed>0.00</speed>
</trkpt>
<trkpt lat="-7.170716" lon="-34.844757">
<ele>29.820000</ele>
<time>2018-08-24T23:28:21Z</time>
<speed>0.00</speed>
</trkpt>
<trkpt lat="-7.170716" lon="-34.844757">
<ele>29.820000</ele>
<time>2018-08-24T23:28:22Z</time>
<speed>0.00</speed>
</trkpt>
<trkpt lat="-7.170716" lon="-34.844757">
<ele>29.820000</ele>
<time>2018-08-24T23:28:23Z</time>
<speed>0.00</speed>
</trkpt>
<trkpt lat="-7.170716" lon="-34.844757">
<ele>29.820000</ele>
<time>2018-08-24T23:28:24Z</time>
<speed>0.00</speed>
</trkpt>
<trkpt lat="-7.170716" lon="-34.844757">
<ele>29.820000</ele>
<time>2018-08-24T23:28:25Z</time>
<speed>0.00</speed>
</trkpt>
<trkpt lat="-7.170716" lon="-34.844757">
<ele>29.820000</ele>
<time>2018-08-24T23:28:26Z</time>
<speed>0.00</speed>
</trkpt>
<trkpt lat="-7.170716" lon="-34.844757">
<ele>29.820000</ele>
<time>2018-08-24T23:28:27Z</time>
<speed>0.00</speed>
</trkpt>
<trkpt lat="-7.170716" lon="-34.844757">
<ele>29.820000</ele>
<time>2018-08-24T23:28:28Z</time>
<speed>0.00</speed>
</trkpt>
<trkpt lat="-7.170716" lon="-34.844757">
<ele>29.820000</ele>
<time>2018-08-24T23:28:29Z</time>
<speed>0.00</speed>
</trkpt>
<trkpt lat="-7.170716" lon="-34.844757">
<ele>29.820000</ele>
<time>2018-08-24T23:28:30Z</time>
<speed>0.00</speed>
</trkpt>
<trkpt lat="-7.170716" lon="-34.844757">
<ele>29.820000</ele>
<time>2018-08-24T23:28:31Z</time>
<speed>0.00</speed>
</trkpt>
<trkpt lat="-7.170716" lon="-34.844757">
<ele>29.820000</ele>
<time>2018-08-24T23:28:32Z</time>
<speed>0.00</speed>
</trkpt>
<trkpt lat="-7.170716" lon="-34.844757">
<ele>29.820000</ele>
<time>2018-08-24T23:28:33Z</time>
<speed>0.00</speed>
</trkpt>
<trkpt lat="-7.170716" lon="-34.844757">
<ele>29.820000</ele>
<time>2018-08-24T23:28:34Z</time>
<speed>0.00</speed>
</trkpt>
<trkpt lat="-7.170716" lon="-34.844757">
<ele>29.820000</ele>
<time>2018-08-24T23:28:35Z</time>
<speed>0.00</speed>
</trkpt>
<trkpt lat="-7.170716" lon="-34.844757">
<ele>29.820000</ele>
<time>2018-08-24T23:28:36Z</time>
<speed>0.00</speed>
</trkpt>
<trkpt lat="-7.170716" lon="-34.844757">
<ele>29.820000</ele>
<time>2018-08-24T23:28:37Z</time>
<speed>0.00</speed>
</trkpt>
<trkpt lat="-7.170716" lon="-34.844757">
<ele>29.820000</ele>
<time>2018-08-24T23:28:38Z</time>
<speed>0.00</speed>
</trkpt>
<trkpt lat="-7.170716" lon="-34.844757">
<ele>29.820000</ele>
<time>2018-08-24T23:28:39Z</time>
<speed>0.00</speed>
</trkpt>
<trkpt lat="-7.170716" lon="-34.844757">
<ele>29.820000</ele>
<time>2018-08-24T23:28:40Z</time>
<speed>0.00</speed>
</trkpt>
<trkpt lat="-7.170716" lon="-34.844757">
<ele>29.820000</ele>
<time>2018-08-24T23:28:41Z</time>
<speed>0.00</speed>
</trkpt>
<trkpt lat="-7.170716" lon="-34.844757">
<ele>29.820000</ele>
<time>2018-08-24T23:28:42Z</time>
<speed>0.00</speed>
</trkpt>
<trkpt lat="-7.170716" lon="-34.844757">
<ele>29.820000</ele>
<time>2018-08-24T23:28:43Z</time>
<speed>0.00</speed>
</trkpt>
<trkpt lat="-7.170716" lon="-34.844757">
<ele>29.820000</ele>
<time>2018-08-24T23:28:44Z</time>
<speed>0.00</speed>
</trkpt>
<trkpt lat="-7.170716" lon="-34.844757">
<ele>29.820000</ele>
<time>2018-08-24T23:28:45Z</time>
<speed>0.00</speed>
</trkpt>
<trkpt lat="-7.170716" lon="-34.844757">
<ele>29.820000</ele>
<time>2018-08-24T23:28:46Z</time>
<speed>0.00</speed>
</trkpt>
<trkpt lat="-7.170716" lon="-34.844757">
<ele>29.820000</ele>
<time>2018-08-24T23:28:47Z</time>
<speed>0.00</speed>
</trkpt>
<trkpt lat="-7.170716" lon="-34.844757">
<ele>29.820000</ele>
<time>2018-08-24T23:28:48Z</time>
<speed>0.00</speed>
</trkpt>
<trkpt lat="-7.170716" lon="-34.844757">
<ele>29.820000</ele>
<time>2018-08-24T23:28:49Z</time>
<speed>0.00</speed>
</trkpt>
<trkpt lat="-7.170716" lon="-34.844757">
<ele>29.820000</ele>
<time>2018-08-24T23:28:50Z</time>
<speed>0.00</speed>
</trkpt>
<trkpt lat="-7.170716" lon="-34.844757">
<ele>29.820000</ele>
<time>2018-08-24T23:28:51Z</time>
<speed>0.00</speed>
</trkpt>
<trkpt lat="-7.170716" lon="-34.844757">
<ele>29.820000</ele>
<time>2018-08-24T23:28:52Z</time>
<speed>0.00</speed>
</trkpt>
<trkpt lat="-7.170716" lon="-34.844757">
<ele>29.820000</ele>
<time>2018-08-24T23:28:53Z</time>
<speed>0.00</speed>
</trkpt>
<trkpt lat="-7.170716" lon="-34.844757">
<ele>29.820000</ele>
<time>2018-08-24T23:28:54Z</time>
<speed>0.00</speed>
</trkpt>
<trkpt lat="-7.170716" lon="-34.844757">
<ele>29.820000</ele>
<time>2018-08-24T23:28:55Z</time>
<speed>0.00</speed>
</trkpt>
<trkpt lat="-7.170716" lon="-34.844757">
<ele>29.820000</ele>
<time>2018-08-24T23:28:56Z</time>
<speed>0.00</speed>
</trkpt>
<trkpt lat="-7.170716" lon="-34.844757">
<ele>29.820000</ele>
<time>2018-08-24T23:28:57Z</time>
<speed>0.00</speed>
</trkpt>
<trkpt lat="-7.170716" lon="-34.844757">
<ele>29.820000</ele>
<time>2018-08-24T23:28:58Z</time>
<speed>0.00</speed>
</trkpt>
<trkpt lat="-7.170716" lon="-34.844757">
<ele>29.820000</ele>
<time>2018-08-24T23:28:59Z</time>
<speed>0.00</speed>
</trkpt>
<trkpt lat="-7.170716" lon="-34.844757">
<ele>29.820000</ele>
<time>2018-08-24T23:29:00Z</time>
<speed>0.00</speed>
</trkpt>
<trkpt lat="-7.170716" lon="-34.844757">
<ele>29.820000</ele>
<time>2018-08-24T23:29:01Z</time>
<speed>0.00</speed>
</trkpt>
<trkpt lat="-7.170716" lon="-34.844757">
<ele>29.820000</ele>
<time>2018-08-24T23:29:02Z</time>
<speed>0.00</speed>
</trkpt>
<trkpt lat="-7.170716" lon="-34.844757">
<ele>29.820000</ele>
<time>2018-08-24T23:29:03Z</time>
<speed>0.00</speed>
</trkpt>
<trkpt lat="-7.170716" lon="-34.844757">
<ele>29.820000</ele>
<time>2018-08-24T23:29:04Z</time>
<speed>0.00</speed>
</trkpt>
<trkpt lat="-7.170716" lon="-34.844757">
<ele>29.820000</ele>
<time>2018-08-24T23:29:05Z</time>
<speed>0.00</speed>
</trkpt>
<trkpt lat="-7.170716" lon="-34.844757">
<ele>29.820000</ele>
<time>2018-08-24T23:29:06Z</time>
<speed>0.00</speed>
</trkpt>
<trkpt lat="-7.170716" lon="-34.844757">
<ele>29.820000</ele>
<time>2018-08-24T23:29:07Z</time>
<speed>0.00</speed>
</trkpt>
<trkpt lat="-7.170716" lon="-34.844757">
<ele>29.820000</ele>
<time>2018-08-24T23:29:08Z</time>
<speed>0.00</speed>
</trkpt>
<trkpt lat="-7.170716" lon="-34.844757">
<ele>29.820000</ele>
<time>2018-08-24T23:29:09Z</time>
<speed>0.00</speed>
</trkpt>
<trkpt lat="-7.170716" lon="-34.844757">
<ele>29.820000</ele>
<time>2018-08-24T23:29:10Z</time>
<speed>0.00</speed>
</trkpt>
<trkpt lat="-7.170716" lon="-34.844757">
<ele>29.820000</ele>
<time>2018-08-24T23:29:11Z</time>
<speed>0.00</speed>
</trkpt>
<trkpt lat="-7.170716" lon="-34.844757">
<ele>29.820000</ele>
<time>2018-08-24T23:29:12Z</time>
<speed>0.00</speed>
</trkpt>
<trkpt lat="-7.170716" lon="-34.844757">
<ele>29.820000</ele>
<time>2018-08-24T23:29:13Z</time>
<speed>0.00</speed>
</trkpt>
<trkpt lat="-7.170716" lon="-34.844757">
<ele>29.820000</ele>
<time>2018-08-24T23:29:14Z</time>
<speed>0.00</speed>
</trkpt>
<trkpt lat="-7.170716" lon="-34.844757">
<ele>29.820000</ele>
<time>2018-08-24T23:29:15Z</time>
<speed>0.00</speed>
</trkpt>
<trkpt lat="-7.170716" lon="-34.844757">
<ele>29.820000</ele>
<time>2018-08-24T23:29:16Z</time>
<speed>0.00</speed>
</trkpt>
<trkpt lat="-7.170716" lon="-34.844757">
<ele>29.820000</ele>
<time>2018-08-24T23:29:17Z</time>
<speed>0.00</speed>
</trkpt>
<trkpt lat="-7.170716" lon="-34.844757">
<ele>29.820000</ele>
<time>2018-08-24T23:29:18Z</time>
<speed>0.00</speed>
</trkpt>
<trkpt lat="-7.170716" lon="-34.844757">
<ele>29.820000</ele>
<time>2018-08-24T23:29:19Z</time>
<speed>0.00</speed>
</trkpt>
<trkpt lat="-7.170716" lon="-34.844757">
<ele>29.820000</ele>
<time>2018-08-24T23:29:20Z</time>
<speed>0.00</speed>
</trkpt>
<trkpt lat="-7.170716" lon="-34.844757">
<ele>29.820000</ele>
<time>2018-08-24T23:29:21Z</time>
<speed>0.00</speed>
</trkpt>
<trkpt lat="-7.170716" lon="-34.844757">
<ele>29.820000</ele>
<time>2018-08-24T23:29:22Z</time>
<speed>0.00</speed>
</trkpt>
<trkpt lat="-7.170716" lon="-34.844757">
<ele>29.820000</ele>
<time>2018-08-24T23:29:23Z</time>
<speed>0.00</speed>
</trkpt>
<trkpt lat="-7.170716" lon="-34.844757">
<ele>29.820000</ele>
<time>2018-08-24T23:29:24Z</time>
<speed>0.00</speed>
</trkpt>
<trkpt lat="-7.170716" lon="-34.844757">
<ele>29.820000</ele>
<time>2018-08-24T23:29:25Z</time>
<speed>0.00</speed>
</trkpt>
<trkpt lat="-7.170716" lon="-34.844757">
<ele>29.820000</ele>
<time>2018-08-24T23:29:26Z</time>
<speed>0.00</speed>
</trkpt>
<trkpt lat="-7.170716" lon="-34.844757">
<ele>29.820000</ele>
<time>2018-08-24T23:29:27Z</time>
<speed>0.00</speed>
</trkpt>
<trkpt lat="-7.170716" lon="-34.844757">
<ele>29.820000</ele>
<time>2018-08-24T23:29:28Z</time>
<speed>0.00</speed>
</trkpt>
<trkpt lat="-7.170716" lon="-34.844757">
<ele>29.820000</ele>
<time>2018-08-24T23:29:29Z</time>
<speed>0.00</speed>
</trkpt>
<trkpt lat="-7.170716" lon="-34.844757">
<ele>29.820000</ele>
<time>2018-08-24T23:29:30Z</time>
<speed>0.00</speed>
</trkpt>
<trkpt lat="-7.170716" lon="-34.844757">
<ele>29.820000</ele>
<time>2018-08-24T23:29:31Z</time>
<speed>0.00</speed>
</trkpt>
<trkpt lat="-7.170716" lon="-34.844757">
<ele>29.820000</ele>
<time>2018-08-24T23:29:32Z</time>
<speed>0.00</speed>
</trkpt>
<trkpt lat="-7.170716" lon="-34.844757">
<ele>29.820000</ele>
<time>2018-08-24T23:29:33Z</time>
<speed>0.00</speed>
</trkpt>
<trkpt lat="-7.170716" lon="-34.844757">
<ele>29.820000</ele>
<time>2018-08-24T23:29:34Z</time>
<speed>0.00</speed>
</trkpt>
<trkpt lat="-7.170716" lon="-34.844757">
<ele>29.820000</ele>
<time>2018-08-24T23:29:35Z</time>
<speed>0.00</speed>
</trkpt>
<trkpt lat="-7.170716" lon="-34.844757">
<ele>29.820000</ele>
<time>2018-08-24T23:29:36Z</time>
<speed>0.00</speed>
</trkpt>
<trkpt lat="-7.170716" lon="-34.844757">
<ele>29.820000</ele>
<time>2018-08-24T23:29:37Z</time>
<speed>0.00</speed>
</trkpt>
<trkpt lat="-7.170716" lon="-34.844757">
<ele>29.820000</ele>
<time>2018-08-24T23:29:38Z</time>
<speed>0.00</speed>
</trkpt>
<trkpt lat="-7.170716" lon="-34.844757">
<ele>29.820000</ele>
<time>2018-08-24T23:29:39Z</time>
<speed>0.00</speed>
</trkpt>
<trkpt lat="-7.170716" lon="-34.844757">
<ele>29.820000</ele>
<time>2018-08-24T23:29:40Z</time>
<speed>0.00</speed>
</trkpt>
<trkpt lat="-7.170716" lon="-34.844757">
<ele>29.820000</ele>
<time>2018-08-24T23:29:41Z</time>
<speed>0.00</speed>
</trkpt>
<trkpt lat="-7.170716" lon="-34.844757">
<ele>29.820000</ele>
<time>2018-08-24T23:29:42Z</time>
<speed>0.00</speed>
</trkpt>
<trkpt lat="-7.170716" lon="-34.844757">
<ele>29.820000</ele>
<time>2018-08-24T23:29:43Z</time>
<speed>0.00</speed>
</trkpt>
<trkpt lat="-7.170716" lon="-34.844757">
<ele>29.820000</ele>
<time>2018-08-24T23:29:44Z</time>
<speed>0.00</speed>
</trkpt>
<trkpt lat="-7.170716" lon="-34.844757">
<ele>29.820000</ele>
<time>2018-08-24T23:29:45Z</time>
<speed>0.00</speed>
</trkpt>
<trkpt lat="-7.170716" lon="-34.844757">
<ele>29.820000</ele>
<time>2018-08-24T23:29:46Z</time>
<speed>0.00</speed>
</trkpt>
<trkpt lat="-7.170716" lon="-34.844757">
<ele>29.820000</ele>
<time>2018-08-24T23:29:47Z</time>
<speed>0.00</speed>
</trkpt>
<trkpt lat="-7.170716" lon="-34.844757">
<ele>29.820000</ele>
<time>2018-08-24T23:29:48Z</time>
<speed>0.00</speed>
</trkpt>
<trkpt lat="-7.170716" lon="-34.844757">
<ele>29.820000</ele>
<time>2018-08-24T23:29:49Z</time>
<speed>0.00</speed>
</trkpt>
<trkpt lat="-7.170716" lon="-34.844757">
<ele>29.820000</ele>
<time>2018-08-24T23:29:50Z</time>
<speed>0.00</speed>
</trkpt>
<trkpt lat="-7.170716" lon="-34.844757">
<ele>29.820000</ele>
<time>2018-08-24T23:29:51Z</time>
<speed>0.00</speed>
</trkpt>
<trkpt lat="-7.170716" lon="-34.844757">
<ele>29.820000</ele>
<time>2018-08-24T23:29:52Z</time>
<speed>0.00</speed>
</trkpt>
<trkpt lat="-7.170716" lon="-34.844757">
<ele>29.820000</ele>
<time>2018-08-24T23:29:53Z</time>
<speed>0.00</speed>
</trkpt>
<trkpt lat="-7.170716" lon="-34.844757">
<ele>29.820000</ele>
<time>2018-08-24T23:29:54Z</time>
<speed>0.00</speed>
</trkpt>
<trkpt lat="-7.170716" lon="-34.844757">
<ele>29.820000</ele>
<time>2018-08-24T23:29:55Z</time>
<speed>0.00</speed>
</trkpt>
<trkpt lat="-7.170716" lon="-34.844757">
<ele>29.820000</ele>
<time>2018-08-24T23:29:56Z</time>
<speed>0.00</speed>
</trkpt>
<trkpt lat="-7.170716" lon="-34.844757">
<ele>29.820000</ele>
<time>2018-08-24T23:29:57Z</time>
<speed>0.00</speed>
</trkpt>
<trkpt lat="-7.170716" lon="-34.844757">
<ele>29.820000</ele>
<time>2018-08-24T23:29:58Z</time>
<speed>0.00</speed>
</trkpt>
<trkpt lat="-7.170716" lon="-34.844757">
<ele>29.820000</ele>
<time>2018-08-24T23:29:59Z</time>
<speed>0.00</speed>
</trkpt>
<trkpt lat="-7.170716" lon="-34.844757">
<ele>29.820000</ele>
<time>2018-08-24T23:30:00Z</time>
<speed>0.00</speed>
</trkpt>
<trkpt lat="-7.170716" lon="-34.844757">
<ele>29.820000</ele>
<time>2018-08-24T23:30:01Z</time>
<speed>0.00</speed>
</trkpt>
<trkpt lat="-7.170716" lon="-34.844757">
<ele>29.820000</ele>
<time>2018-08-24T23:30:02Z</time>
<speed>0.00</speed>
</trkpt>
<trkpt lat="-7.170716" lon="-34.844757">
<ele>29.820000</ele>
<time>2018-08-24T23:30:03Z</time>
<speed>0.00</speed>
</trkpt>
<trkpt lat="-7.170716" lon="-34.844757">
<ele>29.820000</ele>
<time>2018-08-24T23:30:04Z</time>
<speed>0.00</speed>
</trkpt>
<trkpt lat="-7.170716" lon="-34.844757">
<ele>29.820000</ele>
<time>2018-08-24T23:30:05Z</time>
<speed>0.00</speed>
</trkpt>
<trkpt lat="-7.170716" lon="-34.844757">
<ele>29.820000</ele>
<time>2018-08-24T23:30:06Z</time>
<speed>0.00</speed>
</trkpt>
<trkpt lat="-7.170716" lon="-34.844757">
<ele>29.820000</ele>
<time>2018-08-24T23:30:07Z</time>
<speed>0.00</speed>
</trkpt>
<trkpt lat="-7.170716" lon="-34.844757">
<ele>29.820000</ele>
<time>2018-08-24T23:30:08Z</time>
<speed>0.00</speed>
</trkpt>
<trkpt lat="-7.170716" lon="-34.844757">
<ele>29.820000</ele>
<time>2018-08-24T23:30:09Z</time>
<speed>0.00</speed>
</trkpt>
<trkpt lat="-7.170716" lon="-34.844757">
<ele>29.820000</ele>
<time>2018-08-24T23:30:10Z</time>
<speed>0.00</speed>
</trkpt>
<trkpt lat="-7.170716" lon="-34.844757">
<ele>29.820000</ele>
<time>2018-08-24T23:30:11Z</time>
<speed>0.00</speed>
</trkpt>
<trkpt lat="-7.170716" lon="-34.844757">
<ele>29.820000</ele>
<time>2018-08-24T23:30:12Z</time>
<speed>0.00</speed>
</trkpt>
<trkpt lat="-7.170716" lon="-34.844757">
<ele>29.820000</ele>
<time>2018-08-24T23:30:13Z</time>
<speed>0.00</speed>
</trkpt>
<trkpt lat="-7.170716" lon="-34.844757">
<ele>29.820000</ele>
<time>2018-08-24T23:30:14Z</time>
<speed>0.00</speed>
</trkpt>
<trkpt lat="-7.170716" lon="-34.844757">
<ele>29.820000</ele>
<time>2018-08-24T23:30:15Z</time>
<speed>0.00</speed>
</trkpt>
<trkpt lat="-7.170716" lon="-34.844757">
<ele>29.820000</ele>
<time>2018-08-24T23:30:16Z</time>
<speed>0.00</speed>
</trkpt>
<trkpt lat="-7.170716" lon="-34.844757">
<ele>29.820000</ele>
<time>2018-08-24T23:30:17Z</time>
<speed>0.00</speed>
</trkpt>
<trkpt lat="-7.170716" lon="-34.844757">
<ele>29.820000</ele>
<time>2018-08-24T23:30:18Z</time>
<speed>0.00</speed>
</trkpt>
<trkpt lat="-7.170716" lon="-34.844757">
<ele>29.820000</ele>
<time>2018-08-24T23:30:19Z</time>
<speed>0.00</speed>
</trkpt>
<trkpt lat="-7.170716" lon="-34.844757">
<ele>29.820000</ele>
<time>2018-08-24T23:30:20Z</time>
<speed>0.00</speed>
</trkpt>
<trkpt lat="-7.170716" lon="-34.844757">
<ele>29.820000</ele>
<time>2018-08-24T23:30:21Z</time>
<speed>0.00</speed>
</trkpt>
<trkpt lat="-7.170716" lon="-34.844757">
<ele>29.820000</ele>
<time>2018-08-24T23:30:22Z</time>
<speed>0.00</speed>
</trkpt>
<trkpt lat="-7.170716" lon="-34.844757">
<ele>29.820000</ele>
<time>2018-08-24T23:30:23Z</time>
<speed>0.00</speed>
</trkpt>
<trkpt lat="-7.170716" lon="-34.844757">
<ele>29.820000</ele>
<time>2018-08-24T23:30:24Z</time>
<speed>0.00</speed>
</trkpt>
<trkpt lat="-7.170716" lon="-34.844757">
<ele>29.820000</ele>
<time>2018-08-24T23:30:25Z</time>
<speed>0.00</speed>
</trkpt>
<trkpt lat="-7.170716" lon="-34.844757">
<ele>29.820000</ele>
<time>2018-08-24T23:30:26Z</time>
<speed>0.00</speed>
</trkpt>
<trkpt lat="-7.170716" lon="-34.844757">
<ele>29.820000</ele>
<time>2018-08-24T23:30:27Z</time>
<speed>0.00</speed>
</trkpt>
<trkpt lat="-7.170716" lon="-34.844757">
<ele>29.820000</ele>
<time>2018-08-24T23:30:28Z</time>
<speed>0.00</speed>
</trkpt>
<trkpt lat="-7.170716" lon="-34.844757">
<ele>29.820000</ele>
<time>2018-08-24T23:30:29Z</time>
<speed>0.00</speed>
</trkpt>
<trkpt lat="-7.170716" lon="-34.844757">
<ele>29.820000</ele>
<time>2018-08-24T23:30:30Z</time>
<speed>0.00</speed>
</trkpt>
<trkpt lat="-7.170716" lon="-34.844757">
<ele>29.820000</ele>
<time>2018-08-24T23:30:31Z</time>
<speed>0.00</speed>
</trkpt>
<trkpt lat="-7.170716" lon="-34.844757">
<ele>29.820000</ele>
<time>2018-08-24T23:30:32Z</time>
<speed>0.00</speed>
</trkpt>
<trkpt lat="-7.170716" lon="-34.844757">
<ele>29.820000</ele>
<time>2018-08-24T23:30:33Z</time>
<speed>0.00</speed>
</trkpt>
<trkpt lat="-7.170716" lon="-34.844757">
<ele>29.820000</ele>
<time>2018-08-24T23:30:34Z</time>
<speed>0.00</speed>
</trkpt>
<trkpt lat="-7.170716" lon="-34.844757">
<ele>29.820000</ele>
<time>2018-08-24T23:30:35Z</time>
<speed>0.00</speed>
</trkpt>
<trkpt lat="-7.170716" lon="-34.844757">
<ele>29.820000</ele>
<time>2018-08-24T23:30:36Z</time>
<speed>0.00</speed>
</trkpt>
<trkpt lat="-7.170716" lon="-34.844757">
<ele>29.820000</ele>
<time>2018-08-24T23:30:37Z</time>
<speed>0.00</speed>
</trkpt>
<trkpt lat="-7.170716" lon="-34.844757">
<ele>29.820000</ele>
<time>2018-08-24T23:30:38Z</time>
<speed>0.00</speed>
</trkpt>
<trkpt lat="-7.170716" lon="-34.844757">
<ele>29.820000</ele>
<time>2018-08-24T23:30:39Z</time>
<speed>0.00</speed>
</trkpt>
<trkpt lat="-7.170716" lon="-34.844757">
<ele>29.820000</ele>
<time>2018-08-24T23:30:40Z</time>
<speed>0.00</speed>
</trkpt>
<trkpt lat="-7.170716" lon="-34.844757">
<ele>29.820000</ele>
<time>2018-08-24T23:30:41Z</time>
<speed>0.00</speed>
</trkpt>
<trkpt lat="-7.170716" lon="-34.844757">
<ele>29.820000</ele>
<time>2018-08-24T23:30:42Z</time>
<speed>0.00</speed>
</trkpt>
<trkpt lat="-7.170716" lon="-34.844757">
<ele>29.820000</ele>
<time>2018-08-24T23:30:43Z</time>
<speed>0.00</speed>
</trkpt>
<trkpt lat="-7.170716" lon="-34.844757">
<ele>29.820000</ele>
<time>2018-08-24T23:30:44Z</time>
<speed>0.00</speed>
</trkpt>
<trkpt lat="-7.170716" lon="-34.844757">
<ele>29.820000</ele>
<time>2018-08-24T23:30:45Z</time>
<speed>0.00</speed>
</trkpt>
<trkpt lat="-7.170716" lon="-34.844757">
<ele>29.820000</ele>
<time>2018-08-24T23:30:46Z</time>
<speed>0.00</speed>
</trkpt>
<trkpt lat="-7.170716" lon="-34.844757">
<ele>29.820000</ele>
<time>2018-08-24T23:30:47Z</time>
<speed>0.00</speed>
</trkpt>
<trkpt lat="-7.170716" lon="-34.844757">
<ele>29.820000</ele>
<time>2018-08-24T23:30:48Z</time>
<speed>0.00</speed>
</trkpt>
<trkpt lat="-7.170716" lon="-34.844757">
<ele>29.820000</ele>
<time>2018-08-24T23:30:49Z</time>
<speed>0.00</speed>
</trkpt>
<trkpt lat="-7.170716" lon="-34.844757">
<ele>29.820000</ele>
<time>2018-08-24T23:30:50Z</time>
<speed>0.00</speed>
</trkpt>
<trkpt lat="-7.170716" lon="-34.844757">
<ele>29.820000</ele>
<time>2018-08-24T23:30:51Z</time>
<speed>0.00</speed>
</trkpt>
<trkpt lat="-7.170716" lon="-34.844757">
<ele>29.820000</ele>
<time>2018-08-24T23:30:52Z</time>
<speed>0.00</speed>
</trkpt>
<trkpt lat="-7.170716" lon="-34.844757">
<ele>29.820000</ele>
<time>2018-08-24T23:30:53Z</time>
<speed>0.00</speed>
</trkpt>
<trkpt lat="-7.170716" lon="-34.844757">
<ele>29.820000</ele>
<time>2018-08-24T23:30:54Z</time>
<speed>0.00</speed>
</trkpt>
<trkpt lat="-7.170716" lon="-34.844757">
<ele>29.820000</ele>
<time>2018-08-24T23:30:55Z</time>
<speed>0.00</speed>
</trkpt>
<trkpt lat="-7.170716" lon="-34.844757">
<ele>29.820000</ele>
<time>2018-08-24T23:30:56Z</time>
<speed>0.00</speed>
</trkpt>
<trkpt lat="-7.170689" lon="-34.844810">
<ele>46.639999</ele>
<time>2018-08-24T23:30:57Z</time>
<speed>0.55</speed>
</trkpt>
<trkpt lat="-7.170692" lon="-34.844814">
<ele>47.020000</ele>
<time>2018-08-24T23:30:58Z</time>
<speed>0.44</speed>
</trkpt>
<trkpt lat="-7.170695" lon="-34.844818">
<ele>47.399998</ele>
<time>2018-08-24T23:30:59Z</time>
<speed>0.43</speed>
</trkpt>
<trkpt lat="-7.170701" lon="-34.844818">
<ele>47.799999</ele>
<time>2018-08-24T23:31:00Z</time>
<speed>0.67</speed>
</trkpt>
<trkpt lat="-7.170706" lon="-34.844822">
<ele>48.110001</ele>
<time>2018-08-24T23:31:01Z</time>
<speed>0.64</speed>
</trkpt>
<trkpt lat="-7.170711" lon="-34.844830">
<ele>48.430000</ele>
<time>2018-08-24T23:31:02Z</time>
<speed>0.66</speed>
</trkpt>
<trkpt lat="-7.170711" lon="-34.844830">
<ele>48.730000</ele>
<time>2018-08-24T23:31:03Z</time>
<speed>0.35</speed>
</trkpt>
<trkpt lat="-7.170713" lon="-34.844837">
<ele>49.039997</ele>
<time>2018-08-24T23:31:04Z</time>
<speed>0.46</speed>
</trkpt>
<trkpt lat="-7.170714" lon="-34.844837">
<ele>49.369999</ele>
<time>2018-08-24T23:31:05Z</time>
<speed>0.39</speed>
</trkpt>
<trkpt lat="-7.170714" lon="-34.844841">
<ele>49.680000</ele>
<time>2018-08-24T23:31:06Z</time>
<speed>0.28</speed>
</trkpt>
<trkpt lat="-7.170715" lon="-34.844845">
<ele>49.969997</ele>
<time>2018-08-24T23:31:07Z</time>
<speed>0.00</speed>
</trkpt>
<trkpt lat="-7.170715" lon="-34.844845">
<ele>49.969997</ele>
<time>2018-08-24T23:31:08Z</time>
<speed>0.00</speed>
</trkpt>
<trkpt lat="-7.170721" lon="-34.844852">
<ele>50.559998</ele>
<time>2018-08-24T23:31:09Z</time>
<speed>0.51</speed>
</trkpt>
<trkpt lat="-7.170723" lon="-34.844852">
<ele>50.869999</ele>
<time>2018-08-24T23:31:10Z</time>
<speed>0.44</speed>
</trkpt>
<trkpt lat="-7.170724" lon="-34.844852">
<ele>51.129997</ele>
<time>2018-08-24T23:31:11Z</time>
<speed>0.29</speed>
</trkpt>
<trkpt lat="-7.170725" lon="-34.844852">
<ele>51.629997</ele>
<time>2018-08-24T23:31:12Z</time>
<speed>0.29</speed>
</trkpt>
<trkpt lat="-7.170726" lon="-34.844852">
<ele>51.869999</ele>
<time>2018-08-24T23:31:13Z</time>
<speed>0.00</speed>
</trkpt>
<trkpt lat="-7.170726" lon="-34.844852">
<ele>51.869999</ele>
<time>2018-08-24T23:31:14Z</time>
<speed>0.00</speed>
</trkpt>
<trkpt lat="-7.170726" lon="-34.844852">
<ele>51.869999</ele>
<time>2018-08-24T23:31:15Z</time>
<speed>0.00</speed>
</trkpt>
<trkpt lat="-7.170726" lon="-34.844852">
<ele>51.869999</ele>
<time>2018-08-24T23:31:16Z</time>
<speed>0.00</speed>
</trkpt>
<trkpt lat="-7.170726" lon="-34.844852">
<ele>51.869999</ele>
<time>2018-08-24T23:31:17Z</time>
<speed>0.00</speed>
</trkpt>
<trkpt lat="-7.170726" lon="-34.844852">
<ele>51.869999</ele>
<time>2018-08-24T23:31:18Z</time>
<speed>0.00</speed>
</trkpt>
<trkpt lat="-7.170726" lon="-34.844852">
<ele>51.869999</ele>
<time>2018-08-24T23:31:19Z</time>
<speed>0.00</speed>
</trkpt>
<trkpt lat="-7.170726" lon="-34.844852">
<ele>51.869999</ele>
<time>2018-08-24T23:31:20Z</time>
<speed>0.00</speed>
</trkpt>
<trkpt lat="-7.170726" lon="-34.844852">
<ele>51.869999</ele>
<time>2018-08-24T23:31:21Z</time>
<speed>0.00</speed>
</trkpt>
<trkpt lat="-7.170726" lon="-34.844852">
<ele>51.869999</ele>
<time>2018-08-24T23:31:22Z</time>
<speed>0.00</speed>
</trkpt>
<trkpt lat="-7.170726" lon="-34.844852">
<ele>51.869999</ele>
<time>2018-08-24T23:31:23Z</time>
<speed>0.00</speed>
</trkpt>
<trkpt lat="-7.170726" lon="-34.844852">
<ele>51.869999</ele>
<time>2018-08-24T23:31:24Z</time>
<speed>0.00</speed>
</trkpt>
<trkpt lat="-7.170726" lon="-34.844852">
<ele>51.869999</ele>
<time>2018-08-24T23:31:25Z</time>
<speed>0.00</speed>
</trkpt>
<trkpt lat="-7.170726" lon="-34.844852">
<ele>51.869999</ele>
<time>2018-08-24T23:31:26Z</time>
<speed>0.00</speed>
</trkpt>
<trkpt lat="-7.170726" lon="-34.844852">
<ele>51.869999</ele>
<time>2018-08-24T23:31:27Z</time>
<speed>0.00</speed>
</trkpt>
<trkpt lat="-7.170726" lon="-34.844852">
<ele>51.869999</ele>
<time>2018-08-24T23:31:28Z</time>
<speed>0.00</speed>
</trkpt>
<trkpt lat="-7.170726" lon="-34.844852">
<ele>51.869999</ele>
<time>2018-08-24T23:31:29Z</time>
<speed>0.00</speed>
</trkpt>
<trkpt lat="-7.170726" lon="-34.844852">
<ele>51.869999</ele>
<time>2018-08-24T23:31:30Z</time>
<speed>0.00</speed>
</trkpt>
<trkpt lat="-7.170726" lon="-34.844852">
<ele>51.869999</ele>
<time>2018-08-24T23:31:31Z</time>
<speed>0.00</speed>
</trkpt>
<trkpt lat="-7.170726" lon="-34.844852">
<ele>51.869999</ele>
<time>2018-08-24T23:31:32Z</time>
<speed>0.00</speed>
</trkpt>
<trkpt lat="-7.170726" lon="-34.844852">
<ele>51.869999</ele>
<time>2018-08-24T23:31:33Z</time>
<speed>0.00</speed>
</trkpt>
<trkpt lat="-7.170726" lon="-34.844852">
<ele>51.869999</ele>
<time>2018-08-24T23:31:34Z</time>
<speed>0.00</speed>
</trkpt>
<trkpt lat="-7.170726" lon="-34.844852">
<ele>51.869999</ele>
<time>2018-08-24T23:31:35Z</time>
<speed>0.00</speed>
</trkpt>
<trkpt lat="-7.170726" lon="-34.844852">
<ele>51.869999</ele>
<time>2018-08-24T23:31:36Z</time>
<speed>0.00</speed>
</trkpt>
<trkpt lat="-7.170726" lon="-34.844852">
<ele>51.869999</ele>
<time>2018-08-24T23:31:37Z</time>
<speed>0.00</speed>
</trkpt>
<trkpt lat="-7.170726" lon="-34.844852">
<ele>51.869999</ele>
<time>2018-08-24T23:31:38Z</time>
<speed>0.00</speed>
</trkpt>
<trkpt lat="-7.170726" lon="-34.844852">
<ele>51.869999</ele>
<time>2018-08-24T23:31:39Z</time>
<speed>0.00</speed>
</trkpt>
<trkpt lat="-7.170726" lon="-34.844852">
<ele>51.869999</ele>
<time>2018-08-24T23:31:40Z</time>
<speed>0.00</speed>
</trkpt>
<trkpt lat="-7.170726" lon="-34.844852">
<ele>51.869999</ele>
<time>2018-08-24T23:31:41Z</time>
<speed>0.00</speed>
</trkpt>
<trkpt lat="-7.170726" lon="-34.844852">
<ele>51.869999</ele>
<time>2018-08-24T23:31:42Z</time>
<speed>0.00</speed>
</trkpt>
<trkpt lat="-7.170726" lon="-34.844852">
<ele>51.869999</ele>
<time>2018-08-24T23:31:43Z</time>
<speed>0.00</speed>
</trkpt>
<trkpt lat="-7.170726" lon="-34.844852">
<ele>51.869999</ele>
<time>2018-08-24T23:31:44Z</time>
<speed>0.00</speed>
</trkpt>
<trkpt lat="-7.170726" lon="-34.844852">
<ele>51.869999</ele>
<time>2018-08-24T23:31:45Z</time>
<speed>0.00</speed>
</trkpt>
<trkpt lat="-7.170726" lon="-34.844852">
<ele>51.869999</ele>
<time>2018-08-24T23:31:46Z</time>
<speed>0.00</speed>
</trkpt>
<trkpt lat="-7.170726" lon="-34.844852">
<ele>51.869999</ele>
<time>2018-08-24T23:31:47Z</time>
<speed>0.00</speed>
</trkpt>
<trkpt lat="-7.170726" lon="-34.844852">
<ele>51.869999</ele>
<time>2018-08-24T23:31:48Z</time>
<speed>0.00</speed>
</trkpt>
<trkpt lat="-7.170726" lon="-34.844852">
<ele>51.869999</ele>
<time>2018-08-24T23:31:49Z</time>
<speed>0.00</speed>
</trkpt>
<trkpt lat="-7.170726" lon="-34.844852">
<ele>51.869999</ele>
<time>2018-08-24T23:31:50Z</time>
<speed>0.00</speed>
</trkpt>
<trkpt lat="-7.170726" lon="-34.844852">
<ele>51.869999</ele>
<time>2018-08-24T23:31:51Z</time>
<speed>0.00</speed>
</trkpt>
<trkpt lat="-7.170726" lon="-34.844852">
<ele>51.869999</ele>
<time>2018-08-24T23:31:52Z</time>
<speed>0.00</speed>
</trkpt>
<trkpt lat="-7.170726" lon="-34.844852">
<ele>51.869999</ele>
<time>2018-08-24T23:31:53Z</time>
<speed>0.00</speed>
</trkpt>
<trkpt lat="-7.170726" lon="-34.844852">
<ele>51.869999</ele>
<time>2018-08-24T23:31:54Z</time>
<speed>0.00</speed>
</trkpt>
<trkpt lat="-7.170726" lon="-34.844852">
<ele>51.869999</ele>
<time>2018-08-24T23:31:55Z</time>
<speed>0.00</speed>
</trkpt>
<trkpt lat="-7.170726" lon="-34.844852">
<ele>51.869999</ele>
<time>2018-08-24T23:31:56Z</time>
<speed>0.00</speed>
</trkpt>
<trkpt lat="-7.170726" lon="-34.844852">
<ele>51.869999</ele>
<time>2018-08-24T23:31:57Z</time>
<speed>0.00</speed>
</trkpt>
<trkpt lat="-7.170726" lon="-34.844852">
<ele>51.869999</ele>
<time>2018-08-24T23:31:58Z</time>
<speed>0.00</speed>
</trkpt>
<trkpt lat="-7.170726" lon="-34.844852">
<ele>51.869999</ele>
<time>2018-08-24T23:31:59Z</time>
<speed>0.00</speed>
</trkpt>
<trkpt lat="-7.170726" lon="-34.844852">
<ele>51.869999</ele>
<time>2018-08-24T23:32:00Z</time>
<speed>0.00</speed>
</trkpt>
<trkpt lat="-7.170726" lon="-34.844852">
<ele>51.869999</ele>
<time>2018-08-24T23:32:01Z</time>
<speed>0.00</speed>
</trkpt>
<trkpt lat="-7.170726" lon="-34.844852">
<ele>51.869999</ele>
<time>2018-08-24T23:32:02Z</time>
<speed>0.00</speed>
</trkpt>
<trkpt lat="-7.170726" lon="-34.844852">
<ele>51.869999</ele>
<time>2018-08-24T23:32:03Z</time>
<speed>0.00</speed>
</trkpt>
<trkpt lat="-7.170726" lon="-34.844852">
<ele>51.869999</ele>
<time>2018-08-24T23:32:04Z</time>
<speed>0.00</speed>
</trkpt>
<trkpt lat="-7.170726" lon="-34.844852">
<ele>51.869999</ele>
<time>2018-08-24T23:32:05Z</time>
<speed>0.00</speed>
</trkpt>
<trkpt lat="-7.170726" lon="-34.844852">
<ele>51.869999</ele>
<time>2018-08-24T23:32:06Z</time>
<speed>0.00</speed>
</trkpt>
<trkpt lat="-7.170726" lon="-34.844852">
<ele>51.869999</ele>
<time>2018-08-24T23:32:07Z</time>
<speed>0.00</speed>
</trkpt>
<trkpt lat="-7.170726" lon="-34.844852">
<ele>51.869999</ele>
<time>2018-08-24T23:32:08Z</time>
<speed>0.00</speed>
</trkpt>
<trkpt lat="-7.170726" lon="-34.844852">
<ele>51.869999</ele>
<time>2018-08-24T23:32:09Z</time>
<speed>0.00</speed>
</trkpt>
<trkpt lat="-7.170726" lon="-34.844852">
<ele>51.869999</ele>
<time>2018-08-24T23:32:10Z</time>
<speed>0.00</speed>
</trkpt>
<trkpt lat="-7.170726" lon="-34.844852">
<ele>51.869999</ele>
<time>2018-08-24T23:32:11Z</time>
<speed>0.00</speed>
</trkpt>
<trkpt lat="-7.170726" lon="-34.844852">
<ele>51.869999</ele>
<time>2018-08-24T23:32:12Z</time>
<speed>0.00</speed>
</trkpt>
<trkpt lat="-7.170726" lon="-34.844852">
<ele>51.869999</ele>
<time>2018-08-24T23:32:13Z</time>
<speed>0.00</speed>
</trkpt>
<trkpt lat="-7.170726" lon="-34.844852">
<ele>51.869999</ele>
<time>2018-08-24T23:32:14Z</time>
<speed>0.00</speed>
</trkpt>
<trkpt lat="-7.170726" lon="-34.844852">
<ele>51.869999</ele>
<time>2018-08-24T23:32:15Z</time>
<speed>0.00</speed>
</trkpt>
<trkpt lat="-7.170726" lon="-34.844852">
<ele>51.869999</ele>
<time>2018-08-24T23:32:16Z</time>
<speed>0.00</speed>
</trkpt>
<trkpt lat="-7.170726" lon="-34.844852">
<ele>51.869999</ele>
<time>2018-08-24T23:32:17Z</time>
<speed>0.00</speed>
</trkpt>
<trkpt lat="-7.170726" lon="-34.844852">
<ele>51.869999</ele>
<time>2018-08-24T23:32:18Z</time>
<speed>0.00</speed>
</trkpt>
<trkpt lat="-7.170726" lon="-34.844852">
<ele>51.869999</ele>
<time>2018-08-24T23:32:19Z</time>
<speed>0.00</speed>
</trkpt>
<trkpt lat="-7.170726" lon="-34.844852">
<ele>51.869999</ele>
<time>2018-08-24T23:32:20Z</time>
<speed>0.00</speed>
</trkpt>
<trkpt lat="-7.170726" lon="-34.844852">
<ele>51.869999</ele>
<time>2018-08-24T23:32:21Z</time>
<speed>0.00</speed>
</trkpt>
<trkpt lat="-7.170726" lon="-34.844852">
<ele>51.869999</ele>
<time>2018-08-24T23:32:22Z</time>
<speed>0.00</speed>
</trkpt>
<trkpt lat="-7.170726" lon="-34.844852">
<ele>51.869999</ele>
<time>2018-08-24T23:32:23Z</time>
<speed>0.00</speed>
</trkpt>
<trkpt lat="-7.170726" lon="-34.844852">
<ele>51.869999</ele>
<time>2018-08-24T23:32:24Z</time>
<speed>0.00</speed>
</trkpt>
<trkpt lat="-7.170726" lon="-34.844852">
<ele>51.869999</ele>
<time>2018-08-24T23:32:25Z</time>
<speed>0.00</speed>
</trkpt>
<trkpt lat="-7.170726" lon="-34.844852">
<ele>51.869999</ele>
<time>2018-08-24T23:32:26Z</time>
<speed>0.00</speed>
</trkpt>
<trkpt lat="-7.170726" lon="-34.844852">
<ele>51.869999</ele>
<time>2018-08-24T23:32:27Z</time>
<speed>0.00</speed>
</trkpt>
<trkpt lat="-7.170726" lon="-34.844852">
<ele>51.869999</ele>
<time>2018-08-24T23:32:28Z</time>
<speed>0.00</speed>
</trkpt>
<trkpt lat="-7.170726" lon="-34.844852">
<ele>51.869999</ele>
<time>2018-08-24T23:32:29Z</time>
<speed>0.00</speed>
</trkpt>
<trkpt lat="-7.170726" lon="-34.844852">
<ele>51.869999</ele>
<time>2018-08-24T23:32:30Z</time>
<speed>0.00</speed>
</trkpt>
<trkpt lat="-7.170726" lon="-34.844852">
<ele>51.869999</ele>
<time>2018-08-24T23:32:31Z</time>
<speed>0.00</speed>
</trkpt>
<trkpt lat="-7.170726" lon="-34.844852">
<ele>51.869999</ele>
<time>2018-08-24T23:32:32Z</time>
<speed>0.00</speed>
</trkpt>
<trkpt lat="-7.170726" lon="-34.844852">
<ele>51.869999</ele>
<time>2018-08-24T23:32:33Z</time>
<speed>0.00</speed>
</trkpt>
<trkpt lat="-7.170726" lon="-34.844852">
<ele>51.869999</ele>
<time>2018-08-24T23:32:34Z</time>
<speed>0.00</speed>
</trkpt>
<trkpt lat="-7.170726" lon="-34.844852">
<ele>51.869999</ele>
<time>2018-08-24T23:32:35Z</time>
<speed>0.00</speed>
</trkpt>
<trkpt lat="-7.170726" lon="-34.844852">
<ele>51.869999</ele>
<time>2018-08-24T23:32:36Z</time>
<speed>0.00</speed>
</trkpt>
<trkpt lat="-7.170726" lon="-34.844852">
<ele>51.869999</ele>
<time>2018-08-24T23:32:37Z</time>
<speed>0.00</speed>
</trkpt>
<trkpt lat="-7.170726" lon="-34.844852">
<ele>51.869999</ele>
<time>2018-08-24T23:32:38Z</time>
<speed>0.00</speed>
</trkpt>
<trkpt lat="-7.170726" lon="-34.844852">
<ele>51.869999</ele>
<time>2018-08-24T23:32:39Z</time>
<speed>0.00</speed>
</trkpt>
<trkpt lat="-7.170726" lon="-34.844852">
<ele>51.869999</ele>
<time>2018-08-24T23:32:40Z</time>
<speed>0.00</speed>
</trkpt>
<trkpt lat="-7.170726" lon="-34.844852">
<ele>51.869999</ele>
<time>2018-08-24T23:32:41Z</time>
<speed>0.00</speed>
</trkpt>
<trkpt lat="-7.170726" lon="-34.844852">
<ele>51.869999</ele>
<time>2018-08-24T23:32:42Z</time>
<speed>0.00</speed>
</trkpt>
<trkpt lat="-7.170726" lon="-34.844852">
<ele>51.869999</ele>
<time>2018-08-24T23:32:43Z</time>
<speed>0.00</speed>
</trkpt>
<trkpt lat="-7.170726" lon="-34.844852">
<ele>51.869999</ele>
<time>2018-08-24T23:32:44Z</time>
<speed>0.00</speed>
</trkpt>
<trkpt lat="-7.170726" lon="-34.844852">
<ele>51.869999</ele>
<time>2018-08-24T23:32:45Z</time>
<speed>0.00</speed>
</trkpt>
<trkpt lat="-7.170726" lon="-34.844852">
<ele>51.869999</ele>
<time>2018-08-24T23:32:46Z</time>
<speed>0.00</speed>
</trkpt>
<trkpt lat="-7.170726" lon="-34.844852">
<ele>51.869999</ele>
<time>2018-08-24T23:32:47Z</time>
<speed>0.00</speed>
</trkpt>
<trkpt lat="-7.170726" lon="-34.844852">
<ele>51.869999</ele>
<time>2018-08-24T23:32:48Z</time>
<speed>0.00</speed>
</trkpt>
<trkpt lat="-7.170726" lon="-34.844852">
<ele>51.869999</ele>
<time>2018-08-24T23:32:49Z</time>
<speed>0.00</speed>
</trkpt>
<trkpt lat="-7.170726" lon="-34.844852">
<ele>51.869999</ele>
<time>2018-08-24T23:32:50Z</time>
<speed>0.00</speed>
</trkpt>
<trkpt lat="-7.170726" lon="-34.844852">
<ele>51.869999</ele>
<time>2018-08-24T23:32:51Z</time>
<speed>0.00</speed>
</trkpt>
<trkpt lat="-7.170726" lon="-34.844852">
<ele>51.869999</ele>
<time>2018-08-24T23:32:52Z</time>
<speed>0.00</speed>
</trkpt>
<trkpt lat="-7.170726" lon="-34.844852">
<ele>51.869999</ele>
<time>2018-08-24T23:32:53Z</time>
<speed>0.00</speed>
</trkpt>
<trkpt lat="-7.170726" lon="-34.844852">
<ele>51.869999</ele>
<time>2018-08-24T23:32:54Z</time>
<speed>0.00</speed>
</trkpt>
<trkpt lat="-7.170726" lon="-34.844852">
<ele>51.869999</ele>
<time>2018-08-24T23:32:55Z</time>
<speed>0.00</speed>
</trkpt>
<trkpt lat="-7.170726" lon="-34.844852">
<ele>51.869999</ele>
<time>2018-08-24T23:32:56Z</time>
<speed>0.00</speed>
</trkpt>
<trkpt lat="-7.170726" lon="-34.844852">
<ele>51.869999</ele>
<time>2018-08-24T23:32:57Z</time>
<speed>0.00</speed>
</trkpt>
<trkpt lat="-7.170726" lon="-34.844852">
<ele>51.869999</ele>
<time>2018-08-24T23:32:58Z</time>
<speed>0.00</speed>
</trkpt>
<trkpt lat="-7.170726" lon="-34.844852">
<ele>51.869999</ele>
<time>2018-08-24T23:32:59Z</time>
<speed>0.00</speed>
</trkpt>
<trkpt lat="-7.170726" lon="-34.844852">
<ele>51.869999</ele>
<time>2018-08-24T23:33:00Z</time>
<speed>0.00</speed>
</trkpt>
<trkpt lat="-7.170726" lon="-34.844852">
<ele>51.869999</ele>
<time>2018-08-24T23:33:01Z</time>
<speed>0.00</speed>
</trkpt>
<trkpt lat="-7.170726" lon="-34.844852">
<ele>51.869999</ele>
<time>2018-08-24T23:33:02Z</time>
<speed>0.00</speed>
</trkpt>
<trkpt lat="-7.170726" lon="-34.844852">
<ele>51.869999</ele>
<time>2018-08-24T23:33:03Z</time>
<speed>0.00</speed>
</trkpt>
<trkpt lat="-7.170726" lon="-34.844852">
<ele>51.869999</ele>
<time>2018-08-24T23:33:04Z</time>
<speed>0.00</speed>
</trkpt>
<trkpt lat="-7.170726" lon="-34.844852">
<ele>51.869999</ele>
<time>2018-08-24T23:33:05Z</time>
<speed>0.00</speed>
</trkpt>
<trkpt lat="-7.170726" lon="-34.844852">
<ele>51.869999</ele>
<time>2018-08-24T23:33:06Z</time>
<speed>0.00</speed>
</trkpt>
<trkpt lat="-7.170726" lon="-34.844852">
<ele>51.869999</ele>
<time>2018-08-24T23:33:07Z</time>
<speed>0.00</speed>
</trkpt>
<trkpt lat="-7.170644" lon="-34.844788">
<ele>61.079998</ele>
<time>2018-08-24T23:33:08Z</time>
<speed>0.51</speed>
</trkpt>
<trkpt lat="-7.170645" lon="-34.844791">
<ele>61.099998</ele>
<time>2018-08-24T23:33:09Z</time>
<speed>0.16</speed>
</trkpt>
<trkpt lat="-7.170645" lon="-34.844791">
<ele>61.129997</ele>
<time>2018-08-24T23:33:10Z</time>
<speed>0.14</speed>
</trkpt>
<trkpt lat="-7.170647" lon="-34.844791">
<ele>61.189999</ele>
<time>2018-08-24T23:33:11Z</time>
<speed>0.00</speed>
</trkpt>
<trkpt lat="-7.170647" lon="-34.844791">
<ele>61.189999</ele>
<time>2018-08-24T23:33:12Z</time>
<speed>0.00</speed>
</trkpt>
<trkpt lat="-7.170647" lon="-34.844791">
<ele>61.189999</ele>
<time>2018-08-24T23:33:13Z</time>
<speed>0.00</speed>
</trkpt>
<trkpt lat="-7.170647" lon="-34.844791">
<ele>61.189999</ele>
<time>2018-08-24T23:33:14Z</time>
<speed>0.00</speed>
</trkpt>
<trkpt lat="-7.170654" lon="-34.844810">
<ele>61.340000</ele>
<time>2018-08-24T23:33:15Z</time>
<speed>0.51</speed>
</trkpt>
<trkpt lat="-7.170660" lon="-34.844818">
<ele>61.389999</ele>
<time>2018-08-24T23:33:16Z</time>
<speed>0.77</speed>
</trkpt>
<trkpt lat="-7.170664" lon="-34.844830">
<ele>61.449997</ele>
<time>2018-08-24T23:33:17Z</time>
<speed>0.83</speed>
</trkpt>
<trkpt lat="-7.170668" lon="-34.844833">
<ele>61.500000</ele>
<time>2018-08-24T23:33:18Z</time>
<speed>0.63</speed>
</trkpt>
<trkpt lat="-7.170669" lon="-34.844837">
<ele>61.529999</ele>
<time>2018-08-24T23:33:19Z</time>
<speed>0.29</speed>
</trkpt>
<trkpt lat="-7.170670" lon="-34.844837">
<ele>61.579998</ele>
<time>2018-08-24T23:33:20Z</time>
<speed>0.15</speed>
</trkpt>
<trkpt lat="-7.170672" lon="-34.844841">
<ele>61.660000</ele>
<time>2018-08-24T23:33:21Z</time>
<speed>0.00</speed>
</trkpt>
<trkpt lat="-7.170672" lon="-34.844841">
<ele>61.660000</ele>
<time>2018-08-24T23:33:22Z</time>
<speed>0.00</speed>
</trkpt>
<trkpt lat="-7.170672" lon="-34.844841">
<ele>61.660000</ele>
<time>2018-08-24T23:33:23Z</time>
<speed>0.00</speed>
</trkpt>
<trkpt lat="-7.170672" lon="-34.844841">
<ele>61.660000</ele>
<time>2018-08-24T23:33:24Z</time>
<speed>0.00</speed>
</trkpt>
<trkpt lat="-7.170672" lon="-34.844841">
<ele>61.660000</ele>
<time>2018-08-24T23:33:25Z</time>
<speed>0.00</speed>
</trkpt>
<trkpt lat="-7.170676" lon="-34.844845">
<ele>62.009998</ele>
<time>2018-08-24T23:33:26Z</time>
<speed>0.50</speed>
</trkpt>
<trkpt lat="-7.170677" lon="-34.844845">
<ele>62.079998</ele>
<time>2018-08-24T23:33:27Z</time>
<speed>0.25</speed>
</trkpt>
<trkpt lat="-7.170675" lon="-34.844841">
<ele>62.129997</ele>
<time>2018-08-24T23:33:28Z</time>
<speed>0.22</speed>
</trkpt>
<trkpt lat="-7.170675" lon="-34.844841">
<ele>62.180000</ele>
<time>2018-08-24T23:33:29Z</time>
<speed>0.00</speed>
</trkpt>
<trkpt lat="-7.170675" lon="-34.844841">
<ele>62.180000</ele>
<time>2018-08-24T23:33:30Z</time>
<speed>0.00</speed>
</trkpt>
<trkpt lat="-7.170675" lon="-34.844841">
<ele>62.180000</ele>
<time>2018-08-24T23:33:31Z</time>
<speed>0.00</speed>
</trkpt>
<trkpt lat="-7.170675" lon="-34.844841">
<ele>62.180000</ele>
<time>2018-08-24T23:33:32Z</time>
<speed>0.00</speed>
</trkpt>
<trkpt lat="-7.170675" lon="-34.844841">
<ele>62.180000</ele>
<time>2018-08-24T23:33:33Z</time>
<speed>0.00</speed>
</trkpt>
<trkpt lat="-7.170675" lon="-34.844841">
<ele>62.180000</ele>
<time>2018-08-24T23:33:34Z</time>
<speed>0.00</speed>
</trkpt>
<trkpt lat="-7.170675" lon="-34.844841">
<ele>62.180000</ele>
<time>2018-08-24T23:33:35Z</time>
<speed>0.00</speed>
</trkpt>
<trkpt lat="-7.170675" lon="-34.844841">
<ele>62.180000</ele>
<time>2018-08-24T23:33:36Z</time>
<speed>0.00</speed>
</trkpt>
<trkpt lat="-7.170675" lon="-34.844841">
<ele>62.180000</ele>
<time>2018-08-24T23:33:37Z</time>
<speed>0.00</speed>
</trkpt>
<trkpt lat="-7.170675" lon="-34.844841">
<ele>62.180000</ele>
<time>2018-08-24T23:33:38Z</time>
<speed>0.00</speed>
</trkpt>
<trkpt lat="-7.170675" lon="-34.844841">
<ele>62.180000</ele>
<time>2018-08-24T23:33:39Z</time>
<speed>0.00</speed>
</trkpt>
<trkpt lat="-7.170675" lon="-34.844841">
<ele>62.180000</ele>
<time>2018-08-24T23:33:40Z</time>
<speed>0.00</speed>
</trkpt>
<trkpt lat="-7.170675" lon="-34.844841">
<ele>62.180000</ele>
<time>2018-08-24T23:33:41Z</time>
<speed>0.00</speed>
</trkpt>
<trkpt lat="-7.170675" lon="-34.844841">
<ele>62.180000</ele>
<time>2018-08-24T23:33:42Z</time>
<speed>0.00</speed>
</trkpt>
<trkpt lat="-7.170675" lon="-34.844841">
<ele>62.180000</ele>
<time>2018-08-24T23:33:43Z</time>
<speed>0.00</speed>
</trkpt>
<trkpt lat="-7.170675" lon="-34.844841">
<ele>62.180000</ele>
<time>2018-08-24T23:33:44Z</time>
<speed>0.00</speed>
</trkpt>
<trkpt lat="-7.170675" lon="-34.844841">
<ele>62.180000</ele>
<time>2018-08-24T23:33:45Z</time>
<speed>0.00</speed>
</trkpt>
<trkpt lat="-7.170675" lon="-34.844841">
<ele>62.180000</ele>
<time>2018-08-24T23:33:46Z</time>
<speed>0.00</speed>
</trkpt>
<trkpt lat="-7.170675" lon="-34.844841">
<ele>62.180000</ele>
<time>2018-08-24T23:33:47Z</time>
<speed>0.00</speed>
</trkpt>
<trkpt lat="-7.170675" lon="-34.844841">
<ele>62.180000</ele>
<time>2018-08-24T23:33:48Z</time>
<speed>0.00</speed>
</trkpt>
<trkpt lat="-7.170675" lon="-34.844841">
<ele>62.180000</ele>
<time>2018-08-24T23:33:49Z</time>
<speed>0.00</speed>
</trkpt>
<trkpt lat="-7.170675" lon="-34.844841">
<ele>62.180000</ele>
<time>2018-08-24T23:33:50Z</time>
<speed>0.00</speed>
</trkpt>
<trkpt lat="-7.170675" lon="-34.844841">
<ele>62.180000</ele>
<time>2018-08-24T23:33:51Z</time>
<speed>0.00</speed>
</trkpt>
<trkpt lat="-7.170675" lon="-34.844841">
<ele>62.180000</ele>
<time>2018-08-24T23:33:52Z</time>
<speed>0.00</speed>
</trkpt>
<trkpt lat="-7.170675" lon="-34.844841">
<ele>62.180000</ele>
<time>2018-08-24T23:33:53Z</time>
<speed>0.00</speed>
</trkpt>
<trkpt lat="-7.170675" lon="-34.844841">
<ele>62.180000</ele>
<time>2018-08-24T23:33:54Z</time>
<speed>0.00</speed>
</trkpt>
<trkpt lat="-7.170675" lon="-34.844841">
<ele>62.180000</ele>
<time>2018-08-24T23:33:55Z</time>
<speed>0.00</speed>
</trkpt>
<trkpt lat="-7.170675" lon="-34.844841">
<ele>62.180000</ele>
<time>2018-08-24T23:33:56Z</time>
<speed>0.00</speed>
</trkpt>
<trkpt lat="-7.170675" lon="-34.844841">
<ele>62.180000</ele>
<time>2018-08-24T23:33:57Z</time>
<speed>0.00</speed>
</trkpt>
<trkpt lat="-7.170675" lon="-34.844841">
<ele>62.180000</ele>
<time>2018-08-24T23:33:58Z</time>
<speed>0.00</speed>
</trkpt>
<trkpt lat="-7.170675" lon="-34.844841">
<ele>62.180000</ele>
<time>2018-08-24T23:33:59Z</time>
<speed>0.00</speed>
</trkpt>
<trkpt lat="-7.170675" lon="-34.844841">
<ele>62.180000</ele>
<time>2018-08-24T23:34:00Z</time>
<speed>0.00</speed>
</trkpt>
<trkpt lat="-7.170675" lon="-34.844841">
<ele>62.180000</ele>
<time>2018-08-24T23:34:01Z</time>
<speed>0.00</speed>
</trkpt>
<trkpt lat="-7.170675" lon="-34.844841">
<ele>62.180000</ele>
<time>2018-08-24T23:34:02Z</time>
<speed>0.00</speed>
</trkpt>
<trkpt lat="-7.170675" lon="-34.844841">
<ele>62.180000</ele>
<time>2018-08-24T23:34:03Z</time>
<speed>0.00</speed>
</trkpt>
<trkpt lat="-7.170675" lon="-34.844841">
<ele>62.180000</ele>
<time>2018-08-24T23:34:04Z</time>
<speed>0.00</speed>
</trkpt>
<trkpt lat="-7.170675" lon="-34.844841">
<ele>62.180000</ele>
<time>2018-08-24T23:34:05Z</time>
<speed>0.00</speed>
</trkpt>
<trkpt lat="-7.170675" lon="-34.844841">
<ele>62.180000</ele>
<time>2018-08-24T23:34:06Z</time>
<speed>0.00</speed>
</trkpt>
<trkpt lat="-7.170675" lon="-34.844841">
<ele>62.180000</ele>
<time>2018-08-24T23:34:07Z</time>
<speed>0.00</speed>
</trkpt>
<trkpt lat="-7.170675" lon="-34.844841">
<ele>62.180000</ele>
<time>2018-08-24T23:34:08Z</time>
<speed>0.00</speed>
</trkpt>
<trkpt lat="-7.170675" lon="-34.844841">
<ele>62.180000</ele>
<time>2018-08-24T23:34:09Z</time>
<speed>0.00</speed>
</trkpt>
<trkpt lat="-7.170675" lon="-34.844841">
<ele>62.180000</ele>
<time>2018-08-24T23:34:10Z</time>
<speed>0.00</speed>
</trkpt>
<trkpt lat="-7.170675" lon="-34.844841">
<ele>62.180000</ele>
<time>2018-08-24T23:34:11Z</time>
<speed>0.00</speed>
</trkpt>
<trkpt lat="-7.170675" lon="-34.844841">
<ele>62.180000</ele>
<time>2018-08-24T23:34:12Z</time>
<speed>0.00</speed>
</trkpt>
<trkpt lat="-7.170675" lon="-34.844841">
<ele>62.180000</ele>
<time>2018-08-24T23:34:13Z</time>
<speed>0.00</speed>
</trkpt>
<trkpt lat="-7.170675" lon="-34.844841">
<ele>62.180000</ele>
<time>2018-08-24T23:34:14Z</time>
<speed>0.00</speed>
</trkpt>
<trkpt lat="-7.170675" lon="-34.844841">
<ele>62.180000</ele>
<time>2018-08-24T23:34:15Z</time>
<speed>0.00</speed>
</trkpt>
<trkpt lat="-7.170675" lon="-34.844841">
<ele>62.180000</ele>
<time>2018-08-24T23:34:16Z</time>
<speed>0.00</speed>
</trkpt>
<trkpt lat="-7.170675" lon="-34.844841">
<ele>62.180000</ele>
<time>2018-08-24T23:34:17Z</time>
<speed>0.00</speed>
</trkpt>
<trkpt lat="-7.170675" lon="-34.844841">
<ele>62.180000</ele>
<time>2018-08-24T23:34:18Z</time>
<speed>0.00</speed>
</trkpt>
<trkpt lat="-7.170675" lon="-34.844841">
<ele>62.180000</ele>
<time>2018-08-24T23:34:19Z</time>
<speed>0.00</speed>
</trkpt>
<trkpt lat="-7.170675" lon="-34.844841">
<ele>62.180000</ele>
<time>2018-08-24T23:34:20Z</time>
<speed>0.00</speed>
</trkpt>
<trkpt lat="-7.170675" lon="-34.844841">
<ele>62.180000</ele>
<time>2018-08-24T23:34:21Z</time>
<speed>0.00</speed>
</trkpt>
<trkpt lat="-7.170675" lon="-34.844841">
<ele>62.180000</ele>
<time>2018-08-24T23:34:22Z</time>
<speed>0.00</speed>
</trkpt>
<trkpt lat="-7.170675" lon="-34.844841">
<ele>62.180000</ele>
<time>2018-08-24T23:34:23Z</time>
<speed>0.00</speed>
</trkpt>
<trkpt lat="-7.170675" lon="-34.844841">
<ele>62.180000</ele>
<time>2018-08-24T23:34:24Z</time>
<speed>0.00</speed>
</trkpt>
<trkpt lat="-7.170675" lon="-34.844841">
<ele>62.180000</ele>
<time>2018-08-24T23:34:25Z</time>
<speed>0.00</speed>
</trkpt>
<trkpt lat="-7.170675" lon="-34.844841">
<ele>62.180000</ele>
<time>2018-08-24T23:34:26Z</time>
<speed>0.00</speed>
</trkpt>
<trkpt lat="-7.170675" lon="-34.844841">
<ele>62.180000</ele>
<time>2018-08-24T23:34:27Z</time>
<speed>0.00</speed>
</trkpt>
<trkpt lat="-7.170675" lon="-34.844841">
<ele>62.180000</ele>
<time>2018-08-24T23:34:28Z</time>
<speed>0.00</speed>
</trkpt>
<trkpt lat="-7.170675" lon="-34.844841">
<ele>62.180000</ele>
<time>2018-08-24T23:34:29Z</time>
<speed>0.00</speed>
</trkpt>
<trkpt lat="-7.170675" lon="-34.844841">
<ele>62.180000</ele>
<time>2018-08-24T23:34:30Z</time>
<speed>0.00</speed>
</trkpt>
<trkpt lat="-7.170675" lon="-34.844841">
<ele>62.180000</ele>
<time>2018-08-24T23:34:31Z</time>
<speed>0.00</speed>
</trkpt>
<trkpt lat="-7.170675" lon="-34.844841">
<ele>62.180000</ele>
<time>2018-08-24T23:34:32Z</time>
<speed>0.00</speed>
</trkpt>
<trkpt lat="-7.170675" lon="-34.844841">
<ele>62.180000</ele>
<time>2018-08-24T23:34:33Z</time>
<speed>0.00</speed>
</trkpt>
<trkpt lat="-7.170675" lon="-34.844841">
<ele>62.180000</ele>
<time>2018-08-24T23:34:34Z</time>
<speed>0.00</speed>
</trkpt>
<trkpt lat="-7.170675" lon="-34.844841">
<ele>62.180000</ele>
<time>2018-08-24T23:34:35Z</time>
<speed>0.00</speed>
</trkpt>
<trkpt lat="-7.170675" lon="-34.844841">
<ele>62.180000</ele>
<time>2018-08-24T23:34:36Z</time>
<speed>0.00</speed>
</trkpt>
<trkpt lat="-7.170675" lon="-34.844841">
<ele>62.180000</ele>
<time>2018-08-24T23:34:37Z</time>
<speed>0.00</speed>
</trkpt>
<trkpt lat="-7.170675" lon="-34.844841">
<ele>62.180000</ele>
<time>2018-08-24T23:34:38Z</time>
<speed>0.00</speed>
</trkpt>
<trkpt lat="-7.170675" lon="-34.844841">
<ele>62.180000</ele>
<time>2018-08-24T23:34:39Z</time>
<speed>0.00</speed>
</trkpt>
<trkpt lat="-7.170675" lon="-34.844841">
<ele>62.180000</ele>
<time>2018-08-24T23:34:40Z</time>
<speed>0.00</speed>
</trkpt>
<trkpt lat="-7.170675" lon="-34.844841">
<ele>62.180000</ele>
<time>2018-08-24T23:34:41Z</time>
<speed>0.00</speed>
</trkpt>
<trkpt lat="-7.170675" lon="-34.844841">
<ele>62.180000</ele>
<time>2018-08-24T23:34:42Z</time>
<speed>0.00</speed>
</trkpt>
<trkpt lat="-7.170675" lon="-34.844841">
<ele>62.180000</ele>
<time>2018-08-24T23:34:43Z</time>
<speed>0.00</speed>
</trkpt>
<trkpt lat="-7.170675" lon="-34.844841">
<ele>62.180000</ele>
<time>2018-08-24T23:34:44Z</time>
<speed>0.00</speed>
</trkpt>
<trkpt lat="-7.170675" lon="-34.844841">
<ele>62.180000</ele>
<time>2018-08-24T23:34:45Z</time>
<speed>0.00</speed>
</trkpt>
<trkpt lat="-7.170675" lon="-34.844841">
<ele>62.180000</ele>
<time>2018-08-24T23:34:46Z</time>
<speed>0.00</speed>
</trkpt>
<trkpt lat="-7.170675" lon="-34.844841">
<ele>62.180000</ele>
<time>2018-08-24T23:34:47Z</time>
<speed>0.00</speed>
</trkpt>
<trkpt lat="-7.170675" lon="-34.844841">
<ele>62.180000</ele>
<time>2018-08-24T23:34:48Z</time>
<speed>0.00</speed>
</trkpt>
<trkpt lat="-7.170675" lon="-34.844841">
<ele>62.180000</ele>
<time>2018-08-24T23:34:49Z</time>
<speed>0.00</speed>
</trkpt>
<trkpt lat="-7.170675" lon="-34.844841">
<ele>62.180000</ele>
<time>2018-08-24T23:34:50Z</time>
<speed>0.00</speed>
</trkpt>
<trkpt lat="-7.170675" lon="-34.844841">
<ele>62.180000</ele>
<time>2018-08-24T23:34:51Z</time>
<speed>0.00</speed>
</trkpt>
<trkpt lat="-7.170675" lon="-34.844841">
<ele>62.180000</ele>
<time>2018-08-24T23:34:52Z</time>
<speed>0.00</speed>
</trkpt>
<trkpt lat="-7.170675" lon="-34.844841">
<ele>62.180000</ele>
<time>2018-08-24T23:34:53Z</time>
<speed>0.00</speed>
</trkpt>
<trkpt lat="-7.170675" lon="-34.844841">
<ele>62.180000</ele>
<time>2018-08-24T23:34:54Z</time>
<speed>0.00</speed>
</trkpt>
<trkpt lat="-7.170675" lon="-34.844841">
<ele>62.180000</ele>
<time>2018-08-24T23:34:55Z</time>
<speed>0.00</speed>
</trkpt>
<trkpt lat="-7.170675" lon="-34.844841">
<ele>62.180000</ele>
<time>2018-08-24T23:34:56Z</time>
<speed>0.00</speed>
</trkpt>
<trkpt lat="-7.170675" lon="-34.844841">
<ele>62.180000</ele>
<time>2018-08-24T23:34:57Z</time>
<speed>0.00</speed>
</trkpt>
<trkpt lat="-7.170675" lon="-34.844841">
<ele>62.180000</ele>
<time>2018-08-24T23:34:58Z</time>
<speed>0.00</speed>
</trkpt>
<trkpt lat="-7.170675" lon="-34.844841">
<ele>62.180000</ele>
<time>2018-08-24T23:34:59Z</time>
<speed>0.00</speed>
</trkpt>
<trkpt lat="-7.170675" lon="-34.844841">
<ele>62.180000</ele>
<time>2018-08-24T23:35:00Z</time>
<speed>0.00</speed>
</trkpt>
<trkpt lat="-7.170675" lon="-34.844841">
<ele>62.180000</ele>
<time>2018-08-24T23:35:01Z</time>
<speed>0.00</speed>
</trkpt>
<trkpt lat="-7.170675" lon="-34.844841">
<ele>62.180000</ele>
<time>2018-08-24T23:35:02Z</time>
<speed>0.00</speed>
</trkpt>
<trkpt lat="-7.170675" lon="-34.844841">
<ele>62.180000</ele>
<time>2018-08-24T23:35:03Z</time>
<speed>0.00</speed>
</trkpt>
<trkpt lat="-7.170675" lon="-34.844841">
<ele>62.180000</ele>
<time>2018-08-24T23:35:04Z</time>
<speed>0.00</speed>
</trkpt>
<trkpt lat="-7.170675" lon="-34.844841">
<ele>62.180000</ele>
<time>2018-08-24T23:35:05Z</time>
<speed>0.00</speed>
</trkpt>
<trkpt lat="-7.170675" lon="-34.844841">
<ele>62.180000</ele>
<time>2018-08-24T23:35:06Z</time>
<speed>0.00</speed>
</trkpt>
<trkpt lat="-7.170675" lon="-34.844841">
<ele>62.180000</ele>
<time>2018-08-24T23:35:07Z</time>
<speed>0.00</speed>
</trkpt>
<trkpt lat="-7.170675" lon="-34.844841">
<ele>62.180000</ele>
<time>2018-08-24T23:35:08Z</time>
<speed>0.00</speed>
</trkpt>
<trkpt lat="-7.170675" lon="-34.844841">
<ele>62.180000</ele>
<time>2018-08-24T23:35:09Z</time>
<speed>0.00</speed>
</trkpt>
<trkpt lat="-7.170675" lon="-34.844841">
<ele>62.180000</ele>
<time>2018-08-24T23:35:10Z</time>
<speed>0.00</speed>
</trkpt>
<trkpt lat="-7.170675" lon="-34.844841">
<ele>62.180000</ele>
<time>2018-08-24T23:35:11Z</time>
<speed>0.00</speed>
</trkpt>
<trkpt lat="-7.170675" lon="-34.844841">
<ele>62.180000</ele>
<time>2018-08-24T23:35:12Z</time>
<speed>0.00</speed>
</trkpt>
<trkpt lat="-7.170675" lon="-34.844841">
<ele>62.180000</ele>
<time>2018-08-24T23:35:13Z</time>
<speed>0.00</speed>
</trkpt>
<trkpt lat="-7.170675" lon="-34.844841">
<ele>62.180000</ele>
<time>2018-08-24T23:35:14Z</time>
<speed>0.00</speed>
</trkpt>
<trkpt lat="-7.170675" lon="-34.844841">
<ele>62.180000</ele>
<time>2018-08-24T23:35:15Z</time>
<speed>0.00</speed>
</trkpt>
<trkpt lat="-7.170675" lon="-34.844841">
<ele>62.180000</ele>
<time>2018-08-24T23:35:16Z</time>
<speed>0.00</speed>
</trkpt>
<trkpt lat="-7.170675" lon="-34.844841">
<ele>62.180000</ele>
<time>2018-08-24T23:35:17Z</time>
<speed>0.00</speed>
</trkpt>
<trkpt lat="-7.170675" lon="-34.844841">
<ele>62.180000</ele>
<time>2018-08-24T23:35:18Z</time>
<speed>0.00</speed>
</trkpt>
<trkpt lat="-7.170675" lon="-34.844841">
<ele>62.180000</ele>
<time>2018-08-24T23:35:19Z</time>
<speed>0.00</speed>
</trkpt>
<trkpt lat="-7.170675" lon="-34.844841">
<ele>62.180000</ele>
<time>2018-08-24T23:35:20Z</time>
<speed>0.00</speed>
</trkpt>
<trkpt lat="-7.170675" lon="-34.844841">
<ele>62.180000</ele>
<time>2018-08-24T23:35:21Z</time>
<speed>0.00</speed>
</trkpt>
<trkpt lat="-7.170675" lon="-34.844841">
<ele>62.180000</ele>
<time>2018-08-24T23:35:22Z</time>
<speed>0.00</speed>
</trkpt>
<trkpt lat="-7.170675" lon="-34.844841">
<ele>62.180000</ele>
<time>2018-08-24T23:35:23Z</time>
<speed>0.00</speed>
</trkpt>
<trkpt lat="-7.170675" lon="-34.844841">
<ele>62.180000</ele>
<time>2018-08-24T23:35:24Z</time>
<speed>0.00</speed>
</trkpt>
<trkpt lat="-7.170675" lon="-34.844841">
<ele>62.180000</ele>
<time>2018-08-24T23:35:25Z</time>
<speed>0.00</speed>
</trkpt>
<trkpt lat="-7.170675" lon="-34.844841">
<ele>62.180000</ele>
<time>2018-08-24T23:35:26Z</time>
<speed>0.00</speed>
</trkpt>
<trkpt lat="-7.170675" lon="-34.844841">
<ele>62.180000</ele>
<time>2018-08-24T23:35:27Z</time>
<speed>0.00</speed>
</trkpt>
<trkpt lat="-7.170675" lon="-34.844841">
<ele>62.180000</ele>
<time>2018-08-24T23:35:28Z</time>
<speed>0.00</speed>
</trkpt>
<trkpt lat="-7.170675" lon="-34.844841">
<ele>62.180000</ele>
<time>2018-08-24T23:35:29Z</time>
<speed>0.00</speed>
</trkpt>
<trkpt lat="-7.170675" lon="-34.844841">
<ele>62.180000</ele>
<time>2018-08-24T23:35:30Z</time>
<speed>0.00</speed>
</trkpt>
<trkpt lat="-7.170675" lon="-34.844841">
<ele>62.180000</ele>
<time>2018-08-24T23:35:31Z</time>
<speed>0.00</speed>
</trkpt>
<trkpt lat="-7.170675" lon="-34.844841">
<ele>62.180000</ele>
<time>2018-08-24T23:35:32Z</time>
<speed>0.00</speed>
</trkpt>
<trkpt lat="-7.170675" lon="-34.844841">
<ele>62.180000</ele>
<time>2018-08-24T23:35:33Z</time>
<speed>0.00</speed>
</trkpt>
<trkpt lat="-7.170675" lon="-34.844841">
<ele>62.180000</ele>
<time>2018-08-24T23:35:34Z</time>
<speed>0.00</speed>
</trkpt>
<trkpt lat="-7.170675" lon="-34.844841">
<ele>62.180000</ele>
<time>2018-08-24T23:35:35Z</time>
<speed>0.00</speed>
</trkpt>
<trkpt lat="-7.170675" lon="-34.844841">
<ele>62.180000</ele>
<time>2018-08-24T23:35:36Z</time>
<speed>0.00</speed>
</trkpt>
<trkpt lat="-7.170675" lon="-34.844841">
<ele>62.180000</ele>
<time>2018-08-24T23:35:37Z</time>
<speed>0.00</speed>
</trkpt>
<trkpt lat="-7.170675" lon="-34.844841">
<ele>62.180000</ele>
<time>2018-08-24T23:35:38Z</time>
<speed>0.00</speed>
</trkpt>
<trkpt lat="-7.170675" lon="-34.844841">
<ele>62.180000</ele>
<time>2018-08-24T23:35:39Z</time>
<speed>0.00</speed>
</trkpt>
<trkpt lat="-7.170675" lon="-34.844841">
<ele>62.180000</ele>
<time>2018-08-24T23:35:40Z</time>
<speed>0.00</speed>
</trkpt>
<trkpt lat="-7.170675" lon="-34.844841">
<ele>62.180000</ele>
<time>2018-08-24T23:35:41Z</time>
<speed>0.00</speed>
</trkpt>
<trkpt lat="-7.170675" lon="-34.844841">
<ele>62.180000</ele>
<time>2018-08-24T23:35:42Z</time>
<speed>0.00</speed>
</trkpt>
<trkpt lat="-7.170675" lon="-34.844841">
<ele>62.180000</ele>
<time>2018-08-24T23:35:43Z</time>
<speed>0.00</speed>
</trkpt>
<trkpt lat="-7.170675" lon="-34.844841">
<ele>62.180000</ele>
<time>2018-08-24T23:35:44Z</time>
<speed>0.00</speed>
</trkpt>
<trkpt lat="-7.170675" lon="-34.844841">
<ele>62.180000</ele>
<time>2018-08-24T23:35:45Z</time>
<speed>0.00</speed>
</trkpt>
<trkpt lat="-7.170675" lon="-34.844841">
<ele>62.180000</ele>
<time>2018-08-24T23:35:46Z</time>
<speed>0.00</speed>
</trkpt>
<trkpt lat="-7.170675" lon="-34.844841">
<ele>62.180000</ele>
<time>2018-08-24T23:35:47Z</time>
<speed>0.00</speed>
</trkpt>
<trkpt lat="-7.170675" lon="-34.844841">
<ele>62.180000</ele>
<time>2018-08-24T23:35:48Z</time>
<speed>0.00</speed>
</trkpt>
<trkpt lat="-7.170673" lon="-34.844753">
<ele>51.509998</ele>
<time>2018-08-24T23:35:49Z</time>
<speed>0.46</speed>
</trkpt>
<trkpt lat="-7.170670" lon="-34.844753">
<ele>51.759998</ele>
<time>2018-08-24T23:35:50Z</time>
<speed>0.20</speed>
</trkpt>
<trkpt lat="-7.170669" lon="-34.844753">
<ele>51.619999</ele>
<time>2018-08-24T23:35:51Z</time>
<speed>0.06</speed>
</trkpt>
<trkpt lat="-7.170670" lon="-34.844753">
<ele>51.549999</ele>
<time>2018-08-24T23:35:52Z</time>
<speed>0.00</speed>
</trkpt>
<trkpt lat="-7.170670" lon="-34.844753">
<ele>51.549999</ele>
<time>2018-08-24T23:35:53Z</time>
<speed>0.00</speed>
</trkpt>
<trkpt lat="-7.170670" lon="-34.844753">
<ele>51.549999</ele>
<time>2018-08-24T23:35:54Z</time>
<speed>0.00</speed>
</trkpt>
<trkpt lat="-7.170670" lon="-34.844753">
<ele>51.549999</ele>
<time>2018-08-24T23:35:55Z</time>
<speed>0.00</speed>
</trkpt>
<trkpt lat="-7.170670" lon="-34.844753">
<ele>51.549999</ele>
<time>2018-08-24T23:35:56Z</time>
<speed>0.00</speed>
</trkpt>
<trkpt lat="-7.170670" lon="-34.844753">
<ele>51.549999</ele>
<time>2018-08-24T23:35:57Z</time>
<speed>0.00</speed>
</trkpt>
<trkpt lat="-7.170670" lon="-34.844753">
<ele>51.549999</ele>
<time>2018-08-24T23:35:58Z</time>
<speed>0.00</speed>
</trkpt>
<trkpt lat="-7.170680" lon="-34.844746">
<ele>51.750000</ele>
<time>2018-08-24T23:35:59Z</time>
<speed>0.49</speed>
</trkpt>
<trkpt lat="-7.170683" lon="-34.844742">
<ele>51.669998</ele>
<time>2018-08-24T23:36:00Z</time>
<speed>0.18</speed>
</trkpt>
<trkpt lat="-7.170684" lon="-34.844746">
<ele>51.739998</ele>
<time>2018-08-24T23:36:01Z</time>
<speed>0.07</speed>
</trkpt>
<trkpt lat="-7.170686" lon="-34.844742">
<ele>51.599998</ele>
<time>2018-08-24T23:36:02Z</time>
<speed>0.00</speed>
</trkpt>
<trkpt lat="-7.170686" lon="-34.844742">
<ele>51.599998</ele>
<time>2018-08-24T23:36:03Z</time>
<speed>0.00</speed>
</trkpt>
<trkpt lat="-7.170686" lon="-34.844742">
<ele>51.599998</ele>
<time>2018-08-24T23:36:04Z</time>
<speed>0.00</speed>
</trkpt>
<trkpt lat="-7.170686" lon="-34.844742">
<ele>51.599998</ele>
<time>2018-08-24T23:36:05Z</time>
<speed>0.00</speed>
</trkpt>
<trkpt lat="-7.170686" lon="-34.844742">
<ele>51.599998</ele>
<time>2018-08-24T23:36:06Z</time>
<speed>0.00</speed>
</trkpt>
<trkpt lat="-7.170686" lon="-34.844742">
<ele>51.599998</ele>
<time>2018-08-24T23:36:07Z</time>
<speed>0.00</speed>
</trkpt>
<trkpt lat="-7.170686" lon="-34.844742">
<ele>51.599998</ele>
<time>2018-08-24T23:36:08Z</time>
<speed>0.00</speed>
</trkpt>
<trkpt lat="-7.170686" lon="-34.844742">
<ele>51.599998</ele>
<time>2018-08-24T23:36:09Z</time>
<speed>0.00</speed>
</trkpt>
<trkpt lat="-7.170686" lon="-34.844742">
<ele>51.599998</ele>
<time>2018-08-24T23:36:10Z</time>
<speed>0.00</speed>
</trkpt>
<trkpt lat="-7.170686" lon="-34.844742">
<ele>51.599998</ele>
<time>2018-08-24T23:36:11Z</time>
<speed>0.00</speed>
</trkpt>
<trkpt lat="-7.170686" lon="-34.844742">
<ele>51.599998</ele>
<time>2018-08-24T23:36:12Z</time>
<speed>0.00</speed>
</trkpt>
<trkpt lat="-7.170686" lon="-34.844742">
<ele>51.599998</ele>
<time>2018-08-24T23:36:13Z</time>
<speed>0.00</speed>
</trkpt>
<trkpt lat="-7.170686" lon="-34.844742">
<ele>51.599998</ele>
<time>2018-08-24T23:36:14Z</time>
<speed>0.00</speed>
</trkpt>
<trkpt lat="-7.170686" lon="-34.844742">
<ele>51.599998</ele>
<time>2018-08-24T23:36:15Z</time>
<speed>0.00</speed>
</trkpt>
<trkpt lat="-7.170686" lon="-34.844742">
<ele>51.599998</ele>
<time>2018-08-24T23:36:16Z</time>
<speed>0.00</speed>
</trkpt>
<trkpt lat="-7.170686" lon="-34.844742">
<ele>51.599998</ele>
<time>2018-08-24T23:36:17Z</time>
<speed>0.00</speed>
</trkpt>
<trkpt lat="-7.170686" lon="-34.844742">
<ele>51.599998</ele>
<time>2018-08-24T23:36:18Z</time>
<speed>0.00</speed>
</trkpt>
<trkpt lat="-7.170686" lon="-34.844742">
<ele>51.599998</ele>
<time>2018-08-24T23:36:19Z</time>
<speed>0.00</speed>
</trkpt>
<trkpt lat="-7.170686" lon="-34.844742">
<ele>51.599998</ele>
<time>2018-08-24T23:36:20Z</time>
<speed>0.00</speed>
</trkpt>
<trkpt lat="-7.170686" lon="-34.844742">
<ele>51.599998</ele>
<time>2018-08-24T23:36:21Z</time>
<speed>0.00</speed>
</trkpt>
<trkpt lat="-7.170686" lon="-34.844742">
<ele>51.599998</ele>
<time>2018-08-24T23:36:22Z</time>
<speed>0.00</speed>
</trkpt>
<trkpt lat="-7.170686" lon="-34.844742">
<ele>51.599998</ele>
<time>2018-08-24T23:36:23Z</time>
<speed>0.00</speed>
</trkpt>
<trkpt lat="-7.170686" lon="-34.844742">
<ele>51.599998</ele>
<time>2018-08-24T23:36:24Z</time>
<speed>0.00</speed>
</trkpt>
<trkpt lat="-7.170686" lon="-34.844742">
<ele>51.599998</ele>
<time>2018-08-24T23:36:25Z</time>
<speed>0.00</speed>
</trkpt>
<trkpt lat="-7.170686" lon="-34.844742">
<ele>51.599998</ele>
<time>2018-08-24T23:36:26Z</time>
<speed>0.00</speed>
</trkpt>
<trkpt lat="-7.170686" lon="-34.844742">
<ele>51.599998</ele>
<time>2018-08-24T23:36:27Z</time>
<speed>0.00</speed>
</trkpt>
<trkpt lat="-7.170686" lon="-34.844742">
<ele>51.599998</ele>
<time>2018-08-24T23:36:28Z</time>
<speed>0.00</speed>
</trkpt>
<trkpt lat="-7.170686" lon="-34.844742">
<ele>51.599998</ele>
<time>2018-08-24T23:36:29Z</time>
<speed>0.00</speed>
</trkpt>
<trkpt lat="-7.170686" lon="-34.844742">
<ele>51.599998</ele>
<time>2018-08-24T23:36:30Z</time>
<speed>0.00</speed>
</trkpt>
<trkpt lat="-7.170686" lon="-34.844742">
<ele>51.599998</ele>
<time>2018-08-24T23:36:31Z</time>
<speed>0.00</speed>
</trkpt>
<trkpt lat="-7.170686" lon="-34.844742">
<ele>51.599998</ele>
<time>2018-08-24T23:36:32Z</time>
<speed>0.00</speed>
</trkpt>
<trkpt lat="-7.170686" lon="-34.844742">
<ele>51.599998</ele>
<time>2018-08-24T23:36:33Z</time>
<speed>0.00</speed>
</trkpt>
<trkpt lat="-7.170686" lon="-34.844742">
<ele>51.599998</ele>
<time>2018-08-24T23:36:34Z</time>
<speed>0.00</speed>
</trkpt>
<trkpt lat="-7.170686" lon="-34.844742">
<ele>51.599998</ele>
<time>2018-08-24T23:36:35Z</time>
<speed>0.00</speed>
</trkpt>
<trkpt lat="-7.170686" lon="-34.844742">
<ele>51.599998</ele>
<time>2018-08-24T23:36:36Z</time>
<speed>0.00</speed>
</trkpt>
<trkpt lat="-7.170686" lon="-34.844742">
<ele>51.599998</ele>
<time>2018-08-24T23:36:37Z</time>
<speed>0.00</speed>
</trkpt>
<trkpt lat="-7.170686" lon="-34.844742">
<ele>51.599998</ele>
<time>2018-08-24T23:36:38Z</time>
<speed>0.00</speed>
</trkpt>
<trkpt lat="-7.170686" lon="-34.844742">
<ele>51.599998</ele>
<time>2018-08-24T23:36:39Z</time>
<speed>0.00</speed>
</trkpt>
<trkpt lat="-7.170686" lon="-34.844742">
<ele>51.599998</ele>
<time>2018-08-24T23:36:40Z</time>
<speed>0.00</speed>
</trkpt>
<trkpt lat="-7.170686" lon="-34.844742">
<ele>51.599998</ele>
<time>2018-08-24T23:36:41Z</time>
<speed>0.00</speed>
</trkpt>
<trkpt lat="-7.170686" lon="-34.844742">
<ele>51.599998</ele>
<time>2018-08-24T23:36:42Z</time>
<speed>0.00</speed>
</trkpt>
<trkpt lat="-7.170686" lon="-34.844742">
<ele>51.599998</ele>
<time>2018-08-24T23:36:43Z</time>
<speed>0.00</speed>
</trkpt>
<trkpt lat="-7.170686" lon="-34.844742">
<ele>51.599998</ele>
<time>2018-08-24T23:36:44Z</time>
<speed>0.00</speed>
</trkpt>
<trkpt lat="-7.170686" lon="-34.844742">
<ele>51.599998</ele>
<time>2018-08-24T23:36:45Z</time>
<speed>0.00</speed>
</trkpt>
<trkpt lat="-7.170686" lon="-34.844742">
<ele>51.599998</ele>
<time>2018-08-24T23:36:46Z</time>
<speed>0.00</speed>
</trkpt>
<trkpt lat="-7.170686" lon="-34.844742">
<ele>51.599998</ele>
<time>2018-08-24T23:36:47Z</time>
<speed>0.00</speed>
</trkpt>
<trkpt lat="-7.170686" lon="-34.844742">
<ele>51.599998</ele>
<time>2018-08-24T23:36:48Z</time>
<speed>0.00</speed>
</trkpt>
<trkpt lat="-7.170686" lon="-34.844742">
<ele>51.599998</ele>
<time>2018-08-24T23:36:49Z</time>
<speed>0.00</speed>
</trkpt>
<trkpt lat="-7.170686" lon="-34.844742">
<ele>51.599998</ele>
<time>2018-08-24T23:36:50Z</time>
<speed>0.00</speed>
</trkpt>
<trkpt lat="-7.170686" lon="-34.844742">
<ele>51.599998</ele>
<time>2018-08-24T23:36:51Z</time>
<speed>0.00</speed>
</trkpt>
<trkpt lat="-7.170686" lon="-34.844742">
<ele>51.599998</ele>
<time>2018-08-24T23:36:52Z</time>
<speed>0.00</speed>
</trkpt>
<trkpt lat="-7.170686" lon="-34.844742">
<ele>51.599998</ele>
<time>2018-08-24T23:36:53Z</time>
<speed>0.00</speed>
</trkpt>
<trkpt lat="-7.170686" lon="-34.844742">
<ele>51.599998</ele>
<time>2018-08-24T23:36:54Z</time>
<speed>0.00</speed>
</trkpt>
<trkpt lat="-7.170686" lon="-34.844742">
<ele>51.599998</ele>
<time>2018-08-24T23:36:55Z</time>
<speed>0.00</speed>
</trkpt>
<trkpt lat="-7.170686" lon="-34.844742">
<ele>51.599998</ele>
<time>2018-08-24T23:36:56Z</time>
<speed>0.00</speed>
</trkpt>
<trkpt lat="-7.170686" lon="-34.844742">
<ele>51.599998</ele>
<time>2018-08-24T23:36:57Z</time>
<speed>0.00</speed>
</trkpt>
<trkpt lat="-7.170686" lon="-34.844742">
<ele>51.599998</ele>
<time>2018-08-24T23:36:58Z</time>
<speed>0.00</speed>
</trkpt>
<trkpt lat="-7.170686" lon="-34.844742">
<ele>51.599998</ele>
<time>2018-08-24T23:36:59Z</time>
<speed>0.00</speed>
</trkpt>
<trkpt lat="-7.170686" lon="-34.844742">
<ele>51.599998</ele>
<time>2018-08-24T23:37:00Z</time>
<speed>0.00</speed>
</trkpt>
<trkpt lat="-7.170686" lon="-34.844742">
<ele>51.599998</ele>
<time>2018-08-24T23:37:01Z</time>
<speed>0.00</speed>
</trkpt>
<trkpt lat="-7.170686" lon="-34.844742">
<ele>51.599998</ele>
<time>2018-08-24T23:37:02Z</time>
<speed>0.00</speed>
</trkpt>
<trkpt lat="-7.170686" lon="-34.844742">
<ele>51.599998</ele>
<time>2018-08-24T23:37:03Z</time>
<speed>0.00</speed>
</trkpt>
<trkpt lat="-7.170686" lon="-34.844742">
<ele>51.599998</ele>
<time>2018-08-24T23:37:04Z</time>
<speed>0.00</speed>
</trkpt>
<trkpt lat="-7.170686" lon="-34.844742">
<ele>51.599998</ele>
<time>2018-08-24T23:37:05Z</time>
<speed>0.00</speed>
</trkpt>
<trkpt lat="-7.170686" lon="-34.844742">
<ele>51.599998</ele>
<time>2018-08-24T23:37:06Z</time>
<speed>0.00</speed>
</trkpt>
<trkpt lat="-7.170686" lon="-34.844742">
<ele>51.599998</ele>
<time>2018-08-24T23:37:07Z</time>
<speed>0.00</speed>
</trkpt>
<trkpt lat="-7.170686" lon="-34.844742">
<ele>51.599998</ele>
<time>2018-08-24T23:37:08Z</time>
<speed>0.00</speed>
</trkpt>
<trkpt lat="-7.170686" lon="-34.844742">
<ele>51.599998</ele>
<time>2018-08-24T23:37:09Z</time>
<speed>0.00</speed>
</trkpt>
<trkpt lat="-7.170686" lon="-34.844742">
<ele>51.599998</ele>
<time>2018-08-24T23:37:10Z</time>
<speed>0.00</speed>
</trkpt>
<trkpt lat="-7.170686" lon="-34.844742">
<ele>51.599998</ele>
<time>2018-08-24T23:37:11Z</time>
<speed>0.00</speed>
</trkpt>
<trkpt lat="-7.170686" lon="-34.844742">
<ele>51.599998</ele>
<time>2018-08-24T23:37:12Z</time>
<speed>0.00</speed>
</trkpt>
<trkpt lat="-7.170686" lon="-34.844742">
<ele>51.599998</ele>
<time>2018-08-24T23:37:13Z</time>
<speed>0.00</speed>
</trkpt>
<trkpt lat="-7.170686" lon="-34.844742">
<ele>51.599998</ele>
<time>2018-08-24T23:37:14Z</time>
<speed>0.00</speed>
</trkpt>
<trkpt lat="-7.170686" lon="-34.844742">
<ele>51.599998</ele>
<time>2018-08-24T23:37:15Z</time>
<speed>0.00</speed>
</trkpt>
<trkpt lat="-7.170686" lon="-34.844742">
<ele>51.599998</ele>
<time>2018-08-24T23:37:16Z</time>
<speed>0.00</speed>
</trkpt>
<trkpt lat="-7.170686" lon="-34.844742">
<ele>51.599998</ele>
<time>2018-08-24T23:37:17Z</time>
<speed>0.00</speed>
</trkpt>
<trkpt lat="-7.170686" lon="-34.844742">
<ele>51.599998</ele>
<time>2018-08-24T23:37:18Z</time>
<speed>0.00</speed>
</trkpt>
<trkpt lat="-7.170686" lon="-34.844742">
<ele>51.599998</ele>
<time>2018-08-24T23:37:22Z</time>
<speed>0.00</speed>
</trkpt>
<trkpt lat="-7.170686" lon="-34.844742">
<ele>51.599998</ele>
<time>2018-08-24T23:37:23Z</time>
<speed>0.00</speed>
</trkpt>
<trkpt lat="-7.170686" lon="-34.844742">
<ele>51.599998</ele>
<time>2018-08-24T23:37:24Z</time>
<speed>0.00</speed>
</trkpt>
<trkpt lat="-7.170686" lon="-34.844742">
<ele>51.599998</ele>
<time>2018-08-24T23:37:25Z</time>
<speed>0.00</speed>
</trkpt>
<trkpt lat="-7.170686" lon="-34.844742">
<ele>51.599998</ele>
<time>2018-08-24T23:37:26Z</time>
<speed>0.00</speed>
</trkpt>
<trkpt lat="-7.170686" lon="-34.844742">
<ele>51.599998</ele>
<time>2018-08-24T23:37:27Z</time>
<speed>0.00</speed>
</trkpt>
<trkpt lat="-7.170686" lon="-34.844742">
<ele>51.599998</ele>
<time>2018-08-24T23:37:28Z</time>
<speed>0.00</speed>
</trkpt>
<trkpt lat="-7.170686" lon="-34.844742">
<ele>51.599998</ele>
<time>2018-08-24T23:37:29Z</time>
<speed>0.00</speed>
</trkpt>
<trkpt lat="-7.170686" lon="-34.844742">
<ele>51.599998</ele>
<time>2018-08-24T23:37:30Z</time>
<speed>0.00</speed>
</trkpt>
<trkpt lat="-7.170686" lon="-34.844742">
<ele>51.599998</ele>
<time>2018-08-24T23:37:31Z</time>
<speed>0.00</speed>
</trkpt>
<trkpt lat="-7.170686" lon="-34.844742">
<ele>51.599998</ele>
<time>2018-08-24T23:37:32Z</time>
<speed>0.00</speed>
</trkpt>
<trkpt lat="-7.170686" lon="-34.844742">
<ele>51.599998</ele>
<time>2018-08-24T23:37:33Z</time>
<speed>0.00</speed>
</trkpt>
<trkpt lat="-7.170686" lon="-34.844742">
<ele>51.599998</ele>
<time>2018-08-24T23:37:34Z</time>
<speed>0.00</speed>
</trkpt>
<trkpt lat="-7.170686" lon="-34.844742">
<ele>51.599998</ele>
<time>2018-08-24T23:37:35Z</time>
<speed>0.00</speed>
</trkpt>
<trkpt lat="-7.170686" lon="-34.844742">
<ele>51.599998</ele>
<time>2018-08-24T23:37:36Z</time>
<speed>0.00</speed>
</trkpt>
<trkpt lat="-7.170686" lon="-34.844742">
<ele>51.599998</ele>
<time>2018-08-24T23:37:37Z</time>
<speed>0.00</speed>
</trkpt>
<trkpt lat="-7.170686" lon="-34.844742">
<ele>51.599998</ele>
<time>2018-08-24T23:37:38Z</time>
<speed>0.00</speed>
</trkpt>
<trkpt lat="-7.170686" lon="-34.844742">
<ele>51.599998</ele>
<time>2018-08-24T23:37:39Z</time>
<speed>0.00</speed>
</trkpt>
<trkpt lat="-7.170686" lon="-34.844742">
<ele>51.599998</ele>
<time>2018-08-24T23:37:40Z</time>
<speed>0.00</speed>
</trkpt>
<trkpt lat="-7.170686" lon="-34.844742">
<ele>51.599998</ele>
<time>2018-08-24T23:37:41Z</time>
<speed>0.00</speed>
</trkpt>
<trkpt lat="-7.170686" lon="-34.844742">
<ele>51.599998</ele>
<time>2018-08-24T23:37:42Z</time>
<speed>0.00</speed>
</trkpt>
<trkpt lat="-7.170686" lon="-34.844742">
<ele>51.599998</ele>
<time>2018-08-24T23:37:43Z</time>
<speed>0.00</speed>
</trkpt>
<trkpt lat="-7.170686" lon="-34.844742">
<ele>51.599998</ele>
<time>2018-08-24T23:37:44Z</time>
<speed>0.00</speed>
</trkpt>
<trkpt lat="-7.170686" lon="-34.844742">
<ele>51.599998</ele>
<time>2018-08-24T23:37:45Z</time>
<speed>0.00</speed>
</trkpt>
<trkpt lat="-7.170686" lon="-34.844742">
<ele>51.599998</ele>
<time>2018-08-24T23:37:46Z</time>
<speed>0.00</speed>
</trkpt>
<trkpt lat="-7.170686" lon="-34.844742">
<ele>51.599998</ele>
<time>2018-08-24T23:37:47Z</time>
<speed>0.00</speed>
</trkpt>
<trkpt lat="-7.170686" lon="-34.844742">
<ele>51.599998</ele>
<time>2018-08-24T23:37:48Z</time>
<speed>0.00</speed>
</trkpt>
<trkpt lat="-7.170686" lon="-34.844742">
<ele>51.599998</ele>
<time>2018-08-24T23:37:49Z</time>
<speed>0.00</speed>
</trkpt>
<trkpt lat="-7.170686" lon="-34.844742">
<ele>51.599998</ele>
<time>2018-08-24T23:37:50Z</time>
<speed>0.00</speed>
</trkpt>
<trkpt lat="-7.170686" lon="-34.844742">
<ele>51.599998</ele>
<time>2018-08-24T23:37:51Z</time>
<speed>0.00</speed>
</trkpt>
<trkpt lat="-7.170686" lon="-34.844742">
<ele>51.599998</ele>
<time>2018-08-24T23:37:52Z</time>
<speed>0.00</speed>
</trkpt>
<trkpt lat="-7.170686" lon="-34.844742">
<ele>51.599998</ele>
<time>2018-08-24T23:37:53Z</time>
<speed>0.00</speed>
</trkpt>
<trkpt lat="-7.170686" lon="-34.844742">
<ele>51.599998</ele>
<time>2018-08-24T23:37:54Z</time>
<speed>0.00</speed>
</trkpt>
<trkpt lat="-7.170686" lon="-34.844742">
<ele>51.599998</ele>
<time>2018-08-24T23:37:55Z</time>
<speed>0.00</speed>
</trkpt>
<trkpt lat="-7.170686" lon="-34.844742">
<ele>51.599998</ele>
<time>2018-08-24T23:37:56Z</time>
<speed>0.00</speed>
</trkpt>
<trkpt lat="-7.170686" lon="-34.844742">
<ele>51.599998</ele>
<time>2018-08-24T23:37:57Z</time>
<speed>0.00</speed>
</trkpt>
<trkpt lat="-7.170686" lon="-34.844742">
<ele>51.599998</ele>
<time>2018-08-24T23:37:58Z</time>
<speed>0.00</speed>
</trkpt>
<trkpt lat="-7.170686" lon="-34.844742">
<ele>51.599998</ele>
<time>2018-08-24T23:37:59Z</time>
<speed>0.00</speed>
</trkpt>
<trkpt lat="-7.170686" lon="-34.844742">
<ele>51.599998</ele>
<time>2018-08-24T23:38:00Z</time>
<speed>0.00</speed>
</trkpt>
<trkpt lat="-7.170686" lon="-34.844742">
<ele>51.599998</ele>
<time>2018-08-24T23:38:01Z</time>
<speed>0.00</speed>
</trkpt>
<trkpt lat="-7.170686" lon="-34.844742">
<ele>51.599998</ele>
<time>2018-08-24T23:38:02Z</time>
<speed>0.00</speed>
</trkpt>
<trkpt lat="-7.170686" lon="-34.844742">
<ele>51.599998</ele>
<time>2018-08-24T23:38:03Z</time>
<speed>0.00</speed>
</trkpt>
<trkpt lat="-7.170686" lon="-34.844742">
<ele>51.599998</ele>
<time>2018-08-24T23:38:04Z</time>
<speed>0.00</speed>
</trkpt>
<trkpt lat="-7.170686" lon="-34.844742">
<ele>51.599998</ele>
<time>2018-08-24T23:38:05Z</time>
<speed>0.00</speed>
</trkpt>
<trkpt lat="-7.170686" lon="-34.844742">
<ele>51.599998</ele>
<time>2018-08-24T23:38:06Z</time>
<speed>0.00</speed>
</trkpt>
<trkpt lat="-7.170686" lon="-34.844742">
<ele>51.599998</ele>
<time>2018-08-24T23:38:07Z</time>
<speed>0.00</speed>
</trkpt>
<trkpt lat="-7.170686" lon="-34.844742">
<ele>51.599998</ele>
<time>2018-08-24T23:38:08Z</time>
<speed>0.00</speed>
</trkpt>
<trkpt lat="-7.170686" lon="-34.844742">
<ele>51.599998</ele>
<time>2018-08-24T23:38:09Z</time>
<speed>0.00</speed>
</trkpt>
<trkpt lat="-7.170686" lon="-34.844742">
<ele>51.599998</ele>
<time>2018-08-24T23:38:10Z</time>
<speed>0.00</speed>
</trkpt>
<trkpt lat="-7.170686" lon="-34.844742">
<ele>51.599998</ele>
<time>2018-08-24T23:38:11Z</time>
<speed>0.00</speed>
</trkpt>
<trkpt lat="-7.170686" lon="-34.844742">
<ele>51.599998</ele>
<time>2018-08-24T23:38:12Z</time>
<speed>0.00</speed>
</trkpt>
<trkpt lat="-7.170686" lon="-34.844742">
<ele>51.599998</ele>
<time>2018-08-24T23:38:13Z</time>
<speed>0.00</speed>
</trkpt>
<trkpt lat="-7.170686" lon="-34.844742">
<ele>51.599998</ele>
<time>2018-08-24T23:38:14Z</time>
<speed>0.00</speed>
</trkpt>
<trkpt lat="-7.170686" lon="-34.844742">
<ele>51.599998</ele>
<time>2018-08-24T23:38:15Z</time>
<speed>0.00</speed>
</trkpt>
<trkpt lat="-7.170686" lon="-34.844742">
<ele>51.599998</ele>
<time>2018-08-24T23:38:16Z</time>
<speed>0.00</speed>
</trkpt>
<trkpt lat="-7.170686" lon="-34.844742">
<ele>51.599998</ele>
<time>2018-08-24T23:38:17Z</time>
<speed>0.00</speed>
</trkpt>
<trkpt lat="-7.170686" lon="-34.844742">
<ele>51.599998</ele>
<time>2018-08-24T23:38:18Z</time>
<speed>0.00</speed>
</trkpt>
<trkpt lat="-7.170686" lon="-34.844742">
<ele>51.599998</ele>
<time>2018-08-24T23:38:19Z</time>
<speed>0.00</speed>
</trkpt>
<trkpt lat="-7.170686" lon="-34.844742">
<ele>51.599998</ele>
<time>2018-08-24T23:38:20Z</time>
<speed>0.00</speed>
</trkpt>
<trkpt lat="-7.170686" lon="-34.844742">
<ele>51.599998</ele>
<time>2018-08-24T23:38:21Z</time>
<speed>0.00</speed>
</trkpt>
<trkpt lat="-7.170686" lon="-34.844742">
<ele>51.599998</ele>
<time>2018-08-24T23:38:22Z</time>
<speed>0.00</speed>
</trkpt>
<trkpt lat="-7.170686" lon="-34.844742">
<ele>51.599998</ele>
<time>2018-08-24T23:38:23Z</time>
<speed>0.00</speed>
</trkpt>
<trkpt lat="-7.170686" lon="-34.844742">
<ele>51.599998</ele>
<time>2018-08-24T23:38:24Z</time>
<speed>0.00</speed>
</trkpt>
<trkpt lat="-7.170686" lon="-34.844742">
<ele>51.599998</ele>
<time>2018-08-24T23:38:25Z</time>
<speed>0.00</speed>
</trkpt>
<trkpt lat="-7.170686" lon="-34.844742">
<ele>51.599998</ele>
<time>2018-08-24T23:38:26Z</time>
<speed>0.00</speed>
</trkpt>
<trkpt lat="-7.170686" lon="-34.844742">
<ele>51.599998</ele>
<time>2018-08-24T23:38:27Z</time>
<speed>0.00</speed>
</trkpt>
<trkpt lat="-7.170686" lon="-34.844742">
<ele>51.599998</ele>
<time>2018-08-24T23:38:28Z</time>
<speed>0.00</speed>
</trkpt>
<trkpt lat="-7.170686" lon="-34.844742">
<ele>51.599998</ele>
<time>2018-08-24T23:38:29Z</time>
<speed>0.00</speed>
</trkpt>
<trkpt lat="-7.170686" lon="-34.844742">
<ele>51.599998</ele>
<time>2018-08-24T23:38:30Z</time>
<speed>0.00</speed>
</trkpt>
<trkpt lat="-7.170686" lon="-34.844742">
<ele>51.599998</ele>
<time>2018-08-24T23:38:31Z</time>
<speed>0.00</speed>
</trkpt>
<trkpt lat="-7.170686" lon="-34.844742">
<ele>51.599998</ele>
<time>2018-08-24T23:38:32Z</time>
<speed>0.00</speed>
</trkpt>
<trkpt lat="-7.170686" lon="-34.844742">
<ele>51.599998</ele>
<time>2018-08-24T23:38:33Z</time>
<speed>0.00</speed>
</trkpt>
<trkpt lat="-7.170686" lon="-34.844742">
<ele>51.599998</ele>
<time>2018-08-24T23:38:34Z</time>
<speed>0.00</speed>
</trkpt>
<trkpt lat="-7.170686" lon="-34.844742">
<ele>51.599998</ele>
<time>2018-08-24T23:38:35Z</time>
<speed>0.00</speed>
</trkpt>
<trkpt lat="-7.170686" lon="-34.844742">
<ele>51.599998</ele>
<time>2018-08-24T23:38:36Z</time>
<speed>0.00</speed>
</trkpt>
<trkpt lat="-7.170686" lon="-34.844742">
<ele>51.599998</ele>
<time>2018-08-24T23:38:37Z</time>
<speed>0.00</speed>
</trkpt>
<trkpt lat="-7.170686" lon="-34.844742">
<ele>51.599998</ele>
<time>2018-08-24T23:38:38Z</time>
<speed>0.00</speed>
</trkpt>
<trkpt lat="-7.170686" lon="-34.844742">
<ele>51.599998</ele>
<time>2018-08-24T23:38:39Z</time>
<speed>0.00</speed>
</trkpt>
<trkpt lat="-7.170686" lon="-34.844742">
<ele>51.599998</ele>
<time>2018-08-24T23:38:40Z</time>
<speed>0.00</speed>
</trkpt>
<trkpt lat="-7.170686" lon="-34.844742">
<ele>51.599998</ele>
<time>2018-08-24T23:38:41Z</time>
<speed>0.00</speed>
</trkpt>
<trkpt lat="-7.170686" lon="-34.844742">
<ele>51.599998</ele>
<time>2018-08-24T23:38:42Z</time>
<speed>0.00</speed>
</trkpt>
<trkpt lat="-7.170686" lon="-34.844742">
<ele>51.599998</ele>
<time>2018-08-24T23:38:43Z</time>
<speed>0.00</speed>
</trkpt>
<trkpt lat="-7.170686" lon="-34.844742">
<ele>51.599998</ele>
<time>2018-08-24T23:38:44Z</time>
<speed>0.00</speed>
</trkpt>
<trkpt lat="-7.170686" lon="-34.844742">
<ele>51.599998</ele>
<time>2018-08-24T23:38:45Z</time>
<speed>0.00</speed>
</trkpt>
<trkpt lat="-7.170686" lon="-34.844742">
<ele>51.599998</ele>
<time>2018-08-24T23:38:46Z</time>
<speed>0.00</speed>
</trkpt>
<trkpt lat="-7.170686" lon="-34.844742">
<ele>51.599998</ele>
<time>2018-08-24T23:38:47Z</time>
<speed>0.00</speed>
</trkpt>
<trkpt lat="-7.170686" lon="-34.844742">
<ele>51.599998</ele>
<time>2018-08-24T23:38:48Z</time>
<speed>0.00</speed>
</trkpt>
<trkpt lat="-7.170686" lon="-34.844742">
<ele>51.599998</ele>
<time>2018-08-24T23:38:49Z</time>
<speed>0.00</speed>
</trkpt>
<trkpt lat="-7.170686" lon="-34.844742">
<ele>51.599998</ele>
<time>2018-08-24T23:38:50Z</time>
<speed>0.00</speed>
</trkpt>
<trkpt lat="-7.170686" lon="-34.844742">
<ele>51.599998</ele>
<time>2018-08-24T23:38:51Z</time>
<speed>0.00</speed>
</trkpt>
<trkpt lat="-7.170686" lon="-34.844742">
<ele>51.599998</ele>
<time>2018-08-24T23:38:52Z</time>
<speed>0.00</speed>
</trkpt>
<trkpt lat="-7.170686" lon="-34.844742">
<ele>51.599998</ele>
<time>2018-08-24T23:38:53Z</time>
<speed>0.00</speed>
</trkpt>
<trkpt lat="-7.170686" lon="-34.844742">
<ele>51.599998</ele>
<time>2018-08-24T23:38:54Z</time>
<speed>0.00</speed>
</trkpt>
<trkpt lat="-7.170686" lon="-34.844742">
<ele>51.599998</ele>
<time>2018-08-24T23:38:55Z</time>
<speed>0.00</speed>
</trkpt>
<trkpt lat="-7.170686" lon="-34.844742">
<ele>51.599998</ele>
<time>2018-08-24T23:38:56Z</time>
<speed>0.00</speed>
</trkpt>
<trkpt lat="-7.170686" lon="-34.844742">
<ele>51.599998</ele>
<time>2018-08-24T23:38:57Z</time>
<speed>0.00</speed>
</trkpt>
<trkpt lat="-7.170686" lon="-34.844742">
<ele>51.599998</ele>
<time>2018-08-24T23:38:58Z</time>
<speed>0.00</speed>
</trkpt>
<trkpt lat="-7.170686" lon="-34.844742">
<ele>51.599998</ele>
<time>2018-08-24T23:38:59Z</time>
<speed>0.00</speed>
</trkpt>
<trkpt lat="-7.170686" lon="-34.844742">
<ele>51.599998</ele>
<time>2018-08-24T23:39:00Z</time>
<speed>0.00</speed>
</trkpt>
<trkpt lat="-7.170686" lon="-34.844742">
<ele>51.599998</ele>
<time>2018-08-24T23:39:01Z</time>
<speed>0.00</speed>
</trkpt>
<trkpt lat="-7.170686" lon="-34.844742">
<ele>51.599998</ele>
<time>2018-08-24T23:39:02Z</time>
<speed>0.00</speed>
</trkpt>
<trkpt lat="-7.170686" lon="-34.844742">
<ele>51.599998</ele>
<time>2018-08-24T23:39:03Z</time>
<speed>0.00</speed>
</trkpt>
<trkpt lat="-7.170686" lon="-34.844742">
<ele>51.599998</ele>
<time>2018-08-24T23:39:04Z</time>
<speed>0.00</speed>
</trkpt>
<trkpt lat="-7.170686" lon="-34.844742">
<ele>51.599998</ele>
<time>2018-08-24T23:39:05Z</time>
<speed>0.00</speed>
</trkpt>
<trkpt lat="-7.170686" lon="-34.844742">
<ele>51.599998</ele>
<time>2018-08-24T23:39:06Z</time>
<speed>0.00</speed>
</trkpt>
<trkpt lat="-7.170686" lon="-34.844742">
<ele>51.599998</ele>
<time>2018-08-24T23:39:07Z</time>
<speed>0.00</speed>
</trkpt>
<trkpt lat="-7.170686" lon="-34.844742">
<ele>51.599998</ele>
<time>2018-08-24T23:39:08Z</time>
<speed>0.00</speed>
</trkpt>
<trkpt lat="-7.170686" lon="-34.844742">
<ele>51.599998</ele>
<time>2018-08-24T23:39:09Z</time>
<speed>0.00</speed>
</trkpt>
<trkpt lat="-7.170686" lon="-34.844742">
<ele>51.599998</ele>
<time>2018-08-24T23:39:10Z</time>
<speed>0.00</speed>
</trkpt>
<trkpt lat="-7.170686" lon="-34.844742">
<ele>51.599998</ele>
<time>2018-08-24T23:39:11Z</time>
<speed>0.00</speed>
</trkpt>
<trkpt lat="-7.170686" lon="-34.844742">
<ele>51.599998</ele>
<time>2018-08-24T23:39:12Z</time>
<speed>0.00</speed>
</trkpt>
<trkpt lat="-7.170686" lon="-34.844742">
<ele>51.599998</ele>
<time>2018-08-24T23:39:13Z</time>
<speed>0.00</speed>
</trkpt>
<trkpt lat="-7.170686" lon="-34.844742">
<ele>51.599998</ele>
<time>2018-08-24T23:39:14Z</time>
<speed>0.00</speed>
</trkpt>
<trkpt lat="-7.170686" lon="-34.844742">
<ele>51.599998</ele>
<time>2018-08-24T23:39:15Z</time>
<speed>0.00</speed>
</trkpt>
<trkpt lat="-7.170686" lon="-34.844742">
<ele>51.599998</ele>
<time>2018-08-24T23:39:16Z</time>
<speed>0.00</speed>
</trkpt>
<trkpt lat="-7.170686" lon="-34.844742">
<ele>51.599998</ele>
<time>2018-08-24T23:39:17Z</time>
<speed>0.00</speed>
</trkpt>
<trkpt lat="-7.170686" lon="-34.844742">
<ele>51.599998</ele>
<time>2018-08-24T23:39:18Z</time>
<speed>0.00</speed>
</trkpt>
<trkpt lat="-7.170686" lon="-34.844742">
<ele>51.599998</ele>
<time>2018-08-24T23:39:19Z</time>
<speed>0.00</speed>
</trkpt>
<trkpt lat="-7.170686" lon="-34.844742">
<ele>51.599998</ele>
<time>2018-08-24T23:39:20Z</time>
<speed>0.00</speed>
</trkpt>
<trkpt lat="-7.170686" lon="-34.844742">
<ele>51.599998</ele>
<time>2018-08-24T23:39:21Z</time>
<speed>0.00</speed>
</trkpt>
<trkpt lat="-7.170686" lon="-34.844742">
<ele>51.599998</ele>
<time>2018-08-24T23:39:22Z</time>
<speed>0.00</speed>
</trkpt>
<trkpt lat="-7.170686" lon="-34.844742">
<ele>51.599998</ele>
<time>2018-08-24T23:39:23Z</time>
<speed>0.00</speed>
</trkpt>
<trkpt lat="-7.170686" lon="-34.844742">
<ele>51.599998</ele>
<time>2018-08-24T23:39:24Z</time>
<speed>0.00</speed>
</trkpt>
<trkpt lat="-7.170686" lon="-34.844742">
<ele>51.599998</ele>
<time>2018-08-24T23:39:25Z</time>
<speed>0.00</speed>
</trkpt>
<trkpt lat="-7.170686" lon="-34.844742">
<ele>51.599998</ele>
<time>2018-08-24T23:39:26Z</time>
<speed>0.00</speed>
</trkpt>
<trkpt lat="-7.170686" lon="-34.844742">
<ele>51.599998</ele>
<time>2018-08-24T23:39:27Z</time>
<speed>0.00</speed>
</trkpt>
<trkpt lat="-7.170686" lon="-34.844742">
<ele>51.599998</ele>
<time>2018-08-24T23:39:28Z</time>
<speed>0.00</speed>
</trkpt>
<trkpt lat="-7.170686" lon="-34.844742">
<ele>51.599998</ele>
<time>2018-08-24T23:39:29Z</time>
<speed>0.00</speed>
</trkpt>
<trkpt lat="-7.170686" lon="-34.844742">
<ele>51.599998</ele>
<time>2018-08-24T23:39:30Z</time>
<speed>0.00</speed>
</trkpt>
<trkpt lat="-7.170686" lon="-34.844742">
<ele>51.599998</ele>
<time>2018-08-24T23:39:31Z</time>
<speed>0.00</speed>
</trkpt>
<trkpt lat="-7.170686" lon="-34.844742">
<ele>51.599998</ele>
<time>2018-08-24T23:39:32Z</time>
<speed>0.00</speed>
</trkpt>
<trkpt lat="-7.170686" lon="-34.844742">
<ele>51.599998</ele>
<time>2018-08-24T23:39:33Z</time>
<speed>0.00</speed>
</trkpt>
<trkpt lat="-7.170686" lon="-34.844742">
<ele>51.599998</ele>
<time>2018-08-24T23:39:34Z</time>
<speed>0.00</speed>
</trkpt>
<trkpt lat="-7.170686" lon="-34.844742">
<ele>51.599998</ele>
<time>2018-08-24T23:39:35Z</time>
<speed>0.00</speed>
</trkpt>
<trkpt lat="-7.170686" lon="-34.844742">
<ele>51.599998</ele>
<time>2018-08-24T23:39:36Z</time>
<speed>0.00</speed>
</trkpt>
<trkpt lat="-7.170686" lon="-34.844742">
<ele>51.599998</ele>
<time>2018-08-24T23:39:37Z</time>
<speed>0.00</speed>
</trkpt>
<trkpt lat="-7.170686" lon="-34.844742">
<ele>51.599998</ele>
<time>2018-08-24T23:39:38Z</time>
<speed>0.00</speed>
</trkpt>
<trkpt lat="-7.170686" lon="-34.844742">
<ele>51.599998</ele>
<time>2018-08-24T23:39:39Z</time>
<speed>0.00</speed>
</trkpt>
<trkpt lat="-7.170686" lon="-34.844742">
<ele>51.599998</ele>
<time>2018-08-24T23:39:40Z</time>
<speed>0.00</speed>
</trkpt>
<trkpt lat="-7.170686" lon="-34.844742">
<ele>51.599998</ele>
<time>2018-08-24T23:39:41Z</time>
<speed>0.00</speed>
</trkpt>
<trkpt lat="-7.170686" lon="-34.844742">
<ele>51.599998</ele>
<time>2018-08-24T23:39:42Z</time>
<speed>0.00</speed>
</trkpt>
<trkpt lat="-7.170686" lon="-34.844742">
<ele>51.599998</ele>
<time>2018-08-24T23:39:43Z</time>
<speed>0.00</speed>
</trkpt>
<trkpt lat="-7.170686" lon="-34.844742">
<ele>51.599998</ele>
<time>2018-08-24T23:39:44Z</time>
<speed>0.00</speed>
</trkpt>
<trkpt lat="-7.170686" lon="-34.844742">
<ele>51.599998</ele>
<time>2018-08-24T23:39:45Z</time>
<speed>0.00</speed>
</trkpt>
<trkpt lat="-7.170686" lon="-34.844742">
<ele>51.599998</ele>
<time>2018-08-24T23:39:46Z</time>
<speed>0.00</speed>
</trkpt>
<trkpt lat="-7.170686" lon="-34.844742">
<ele>51.599998</ele>
<time>2018-08-24T23:39:47Z</time>
<speed>0.00</speed>
</trkpt>
<trkpt lat="-7.170686" lon="-34.844742">
<ele>51.599998</ele>
<time>2018-08-24T23:39:48Z</time>
<speed>0.00</speed>
</trkpt>
<trkpt lat="-7.170686" lon="-34.844742">
<ele>51.599998</ele>
<time>2018-08-24T23:39:49Z</time>
<speed>0.00</speed>
</trkpt>
<trkpt lat="-7.170686" lon="-34.844742">
<ele>51.599998</ele>
<time>2018-08-24T23:39:50Z</time>
<speed>0.00</speed>
</trkpt>
<trkpt lat="-7.170686" lon="-34.844742">
<ele>51.599998</ele>
<time>2018-08-24T23:39:51Z</time>
<speed>0.00</speed>
</trkpt>
<trkpt lat="-7.170686" lon="-34.844742">
<ele>51.599998</ele>
<time>2018-08-24T23:39:52Z</time>
<speed>0.00</speed>
</trkpt>
<trkpt lat="-7.170686" lon="-34.844742">
<ele>51.599998</ele>
<time>2018-08-24T23:39:53Z</time>
<speed>0.00</speed>
</trkpt>
<trkpt lat="-7.170686" lon="-34.844742">
<ele>51.599998</ele>
<time>2018-08-24T23:39:54Z</time>
<speed>0.00</speed>
</trkpt>
<trkpt lat="-7.170686" lon="-34.844742">
<ele>51.599998</ele>
<time>2018-08-24T23:39:55Z</time>
<speed>0.00</speed>
</trkpt>
<trkpt lat="-7.170686" lon="-34.844742">
<ele>51.599998</ele>
<time>2018-08-24T23:39:56Z</time>
<speed>0.00</speed>
</trkpt>
<trkpt lat="-7.170666" lon="-34.844791">
<ele>57.910000</ele>
<time>2018-08-24T23:39:57Z</time>
<speed>0.44</speed>
</trkpt>
<trkpt lat="-7.170664" lon="-34.844788">
<ele>58.009998</ele>
<time>2018-08-24T23:39:58Z</time>
<speed>0.34</speed>
</trkpt>
<trkpt lat="-7.170662" lon="-34.844788">
<ele>58.099998</ele>
<time>2018-08-24T23:39:59Z</time>
<speed>0.32</speed>
</trkpt>
<trkpt lat="-7.170660" lon="-34.844784">
<ele>58.149998</ele>
<time>2018-08-24T23:40:00Z</time>
<speed>0.00</speed>
</trkpt>
<trkpt lat="-7.170660" lon="-34.844784">
<ele>58.149998</ele>
<time>2018-08-24T23:40:01Z</time>
<speed>0.00</speed>
</trkpt>
<trkpt lat="-7.170660" lon="-34.844784">
<ele>58.149998</ele>
<time>2018-08-24T23:40:02Z</time>
<speed>0.00</speed>
</trkpt>
<trkpt lat="-7.170660" lon="-34.844784">
<ele>58.149998</ele>
<time>2018-08-24T23:40:03Z</time>
<speed>0.00</speed>
</trkpt>
<trkpt lat="-7.170660" lon="-34.844784">
<ele>58.149998</ele>
<time>2018-08-24T23:40:04Z</time>
<speed>0.00</speed>
</trkpt>
<trkpt lat="-7.170660" lon="-34.844784">
<ele>58.149998</ele>
<time>2018-08-24T23:40:05Z</time>
<speed>0.00</speed>
</trkpt>
<trkpt lat="-7.170660" lon="-34.844784">
<ele>58.149998</ele>
<time>2018-08-24T23:40:06Z</time>
<speed>0.00</speed>
</trkpt>
<trkpt lat="-7.170660" lon="-34.844784">
<ele>58.149998</ele>
<time>2018-08-24T23:40:07Z</time>
<speed>0.00</speed>
</trkpt>
<trkpt lat="-7.170660" lon="-34.844784">
<ele>58.149998</ele>
<time>2018-08-24T23:40:08Z</time>
<speed>0.00</speed>
</trkpt>
<trkpt lat="-7.170660" lon="-34.844784">
<ele>58.149998</ele>
<time>2018-08-24T23:40:09Z</time>
<speed>0.00</speed>
</trkpt>
<trkpt lat="-7.170660" lon="-34.844784">
<ele>58.149998</ele>
<time>2018-08-24T23:40:10Z</time>
<speed>0.00</speed>
</trkpt>
<trkpt lat="-7.170660" lon="-34.844784">
<ele>58.149998</ele>
<time>2018-08-24T23:40:11Z</time>
<speed>0.00</speed>
</trkpt>
<trkpt lat="-7.170660" lon="-34.844784">
<ele>58.149998</ele>
<time>2018-08-24T23:40:12Z</time>
<speed>0.00</speed>
</trkpt>
<trkpt lat="-7.170660" lon="-34.844784">
<ele>58.149998</ele>
<time>2018-08-24T23:40:13Z</time>
<speed>0.00</speed>
</trkpt>
<trkpt lat="-7.170660" lon="-34.844784">
<ele>58.149998</ele>
<time>2018-08-24T23:40:14Z</time>
<speed>0.00</speed>
</trkpt>
<trkpt lat="-7.170660" lon="-34.844784">
<ele>58.149998</ele>
<time>2018-08-24T23:40:15Z</time>
<speed>0.00</speed>
</trkpt>
<trkpt lat="-7.170660" lon="-34.844784">
<ele>58.149998</ele>
<time>2018-08-24T23:40:16Z</time>
<speed>0.00</speed>
</trkpt>
<trkpt lat="-7.170660" lon="-34.844784">
<ele>58.149998</ele>
<time>2018-08-24T23:40:17Z</time>
<speed>0.00</speed>
</trkpt>
<trkpt lat="-7.170660" lon="-34.844784">
<ele>58.149998</ele>
<time>2018-08-24T23:40:18Z</time>
<speed>0.00</speed>
</trkpt>
<trkpt lat="-7.170660" lon="-34.844784">
<ele>58.149998</ele>
<time>2018-08-24T23:40:19Z</time>
<speed>0.00</speed>
</trkpt>
<trkpt lat="-7.170660" lon="-34.844784">
<ele>58.149998</ele>
<time>2018-08-24T23:40:20Z</time>
<speed>0.00</speed>
</trkpt>
<trkpt lat="-7.170660" lon="-34.844784">
<ele>58.149998</ele>
<time>2018-08-24T23:40:21Z</time>
<speed>0.00</speed>
</trkpt>
<trkpt lat="-7.170660" lon="-34.844784">
<ele>58.149998</ele>
<time>2018-08-24T23:40:22Z</time>
<speed>0.00</speed>
</trkpt>
<trkpt lat="-7.170660" lon="-34.844784">
<ele>58.149998</ele>
<time>2018-08-24T23:40:23Z</time>
<speed>0.00</speed>
</trkpt>
<trkpt lat="-7.170660" lon="-34.844784">
<ele>58.149998</ele>
<time>2018-08-24T23:40:24Z</time>
<speed>0.00</speed>
</trkpt>
<trkpt lat="-7.170660" lon="-34.844784">
<ele>58.149998</ele>
<time>2018-08-24T23:40:25Z</time>
<speed>0.00</speed>
</trkpt>
<trkpt lat="-7.170660" lon="-34.844784">
<ele>58.149998</ele>
<time>2018-08-24T23:40:26Z</time>
<speed>0.00</speed>
</trkpt>
<trkpt lat="-7.170660" lon="-34.844784">
<ele>58.149998</ele>
<time>2018-08-24T23:40:27Z</time>
<speed>0.00</speed>
</trkpt>
<trkpt lat="-7.170660" lon="-34.844784">
<ele>58.149998</ele>
<time>2018-08-24T23:40:28Z</time>
<speed>0.00</speed>
</trkpt>
<trkpt lat="-7.170660" lon="-34.844784">
<ele>58.149998</ele>
<time>2018-08-24T23:40:29Z</time>
<speed>0.00</speed>
</trkpt>
<trkpt lat="-7.170660" lon="-34.844784">
<ele>58.149998</ele>
<time>2018-08-24T23:40:30Z</time>
<speed>0.00</speed>
</trkpt>
<trkpt lat="-7.170660" lon="-34.844784">
<ele>58.149998</ele>
<time>2018-08-24T23:40:31Z</time>
<speed>0.00</speed>
</trkpt>
<trkpt lat="-7.170660" lon="-34.844784">
<ele>58.149998</ele>
<time>2018-08-24T23:40:32Z</time>
<speed>0.00</speed>
</trkpt>
<trkpt lat="-7.170660" lon="-34.844784">
<ele>58.149998</ele>
<time>2018-08-24T23:40:33Z</time>
<speed>0.00</speed>
</trkpt>
<trkpt lat="-7.170660" lon="-34.844784">
<ele>58.149998</ele>
<time>2018-08-24T23:40:34Z</time>
<speed>0.00</speed>
</trkpt>
<trkpt lat="-7.170660" lon="-34.844784">
<ele>58.149998</ele>
<time>2018-08-24T23:40:35Z</time>
<speed>0.00</speed>
</trkpt>
<trkpt lat="-7.170660" lon="-34.844784">
<ele>58.149998</ele>
<time>2018-08-24T23:40:36Z</time>
<speed>0.00</speed>
</trkpt>
<trkpt lat="-7.170660" lon="-34.844784">
<ele>58.149998</ele>
<time>2018-08-24T23:40:37Z</time>
<speed>0.00</speed>
</trkpt>
<trkpt lat="-7.170660" lon="-34.844784">
<ele>58.149998</ele>
<time>2018-08-24T23:40:38Z</time>
<speed>0.00</speed>
</trkpt>
<trkpt lat="-7.170660" lon="-34.844784">
<ele>58.149998</ele>
<time>2018-08-24T23:40:39Z</time>
<speed>0.00</speed>
</trkpt>
<trkpt lat="-7.170660" lon="-34.844784">
<ele>58.149998</ele>
<time>2018-08-24T23:40:40Z</time>
<speed>0.00</speed>
</trkpt>
<trkpt lat="-7.170660" lon="-34.844784">
<ele>58.149998</ele>
<time>2018-08-24T23:40:41Z</time>
<speed>0.00</speed>
</trkpt>
<trkpt lat="-7.170660" lon="-34.844784">
<ele>58.149998</ele>
<time>2018-08-24T23:40:42Z</time>
<speed>0.00</speed>
</trkpt>
<trkpt lat="-7.170660" lon="-34.844784">
<ele>58.149998</ele>
<time>2018-08-24T23:40:43Z</time>
<speed>0.00</speed>
</trkpt>
<trkpt lat="-7.170660" lon="-34.844784">
<ele>58.149998</ele>
<time>2018-08-24T23:40:44Z</time>
<speed>0.00</speed>
</trkpt>
<trkpt lat="-7.170660" lon="-34.844784">
<ele>58.149998</ele>
<time>2018-08-24T23:40:45Z</time>
<speed>0.00</speed>
</trkpt>
<trkpt lat="-7.170660" lon="-34.844784">
<ele>58.149998</ele>
<time>2018-08-24T23:40:46Z</time>
<speed>0.00</speed>
</trkpt>
<trkpt lat="-7.170660" lon="-34.844784">
<ele>58.149998</ele>
<time>2018-08-24T23:40:47Z</time>
<speed>0.00</speed>
</trkpt>
<trkpt lat="-7.170660" lon="-34.844784">
<ele>58.149998</ele>
<time>2018-08-24T23:40:48Z</time>
<speed>0.00</speed>
</trkpt>
<trkpt lat="-7.170660" lon="-34.844784">
<ele>58.149998</ele>
<time>2018-08-24T23:40:49Z</time>
<speed>0.00</speed>
</trkpt>
<trkpt lat="-7.170660" lon="-34.844784">
<ele>58.149998</ele>
<time>2018-08-24T23:40:50Z</time>
<speed>0.00</speed>
</trkpt>
<trkpt lat="-7.170660" lon="-34.844784">
<ele>58.149998</ele>
<time>2018-08-24T23:40:51Z</time>
<speed>0.00</speed>
</trkpt>
<trkpt lat="-7.170660" lon="-34.844784">
<ele>58.149998</ele>
<time>2018-08-24T23:40:52Z</time>
<speed>0.00</speed>
</trkpt>
<trkpt lat="-7.170660" lon="-34.844784">
<ele>58.149998</ele>
<time>2018-08-24T23:40:53Z</time>
<speed>0.00</speed>
</trkpt>
<trkpt lat="-7.170660" lon="-34.844784">
<ele>58.149998</ele>
<time>2018-08-24T23:40:54Z</time>
<speed>0.00</speed>
</trkpt>
<trkpt lat="-7.170660" lon="-34.844784">
<ele>58.149998</ele>
<time>2018-08-24T23:40:55Z</time>
<speed>0.00</speed>
</trkpt>
<trkpt lat="-7.170660" lon="-34.844784">
<ele>58.149998</ele>
<time>2018-08-24T23:40:56Z</time>
<speed>0.00</speed>
</trkpt>
<trkpt lat="-7.170660" lon="-34.844784">
<ele>58.149998</ele>
<time>2018-08-24T23:40:57Z</time>
<speed>0.00</speed>
</trkpt>
<trkpt lat="-7.170660" lon="-34.844784">
<ele>58.149998</ele>
<time>2018-08-24T23:40:58Z</time>
<speed>0.00</speed>
</trkpt>
<trkpt lat="-7.170660" lon="-34.844784">
<ele>58.149998</ele>
<time>2018-08-24T23:40:59Z</time>
<speed>0.00</speed>
</trkpt>
<trkpt lat="-7.170660" lon="-34.844784">
<ele>58.149998</ele>
<time>2018-08-24T23:41:00Z</time>
<speed>0.00</speed>
</trkpt>
<trkpt lat="-7.170660" lon="-34.844784">
<ele>58.149998</ele>
<time>2018-08-24T23:41:01Z</time>
<speed>0.00</speed>
</trkpt>
<trkpt lat="-7.170660" lon="-34.844784">
<ele>58.149998</ele>
<time>2018-08-24T23:41:02Z</time>
<speed>0.00</speed>
</trkpt>
<trkpt lat="-7.170660" lon="-34.844784">
<ele>58.149998</ele>
<time>2018-08-24T23:41:03Z</time>
<speed>0.00</speed>
</trkpt>
<trkpt lat="-7.170660" lon="-34.844784">
<ele>58.149998</ele>
<time>2018-08-24T23:41:04Z</time>
<speed>0.00</speed>
</trkpt>
<trkpt lat="-7.170660" lon="-34.844784">
<ele>58.149998</ele>
<time>2018-08-24T23:41:05Z</time>
<speed>0.00</speed>
</trkpt>
<trkpt lat="-7.170660" lon="-34.844784">
<ele>58.149998</ele>
<time>2018-08-24T23:41:06Z</time>
<speed>0.00</speed>
</trkpt>
<trkpt lat="-7.170660" lon="-34.844784">
<ele>58.149998</ele>
<time>2018-08-24T23:41:07Z</time>
<speed>0.00</speed>
</trkpt>
<trkpt lat="-7.170660" lon="-34.844784">
<ele>58.149998</ele>
<time>2018-08-24T23:41:08Z</time>
<speed>0.00</speed>
</trkpt>
<trkpt lat="-7.170660" lon="-34.844784">
<ele>58.149998</ele>
<time>2018-08-24T23:41:09Z</time>
<speed>0.00</speed>
</trkpt>
<trkpt lat="-7.170660" lon="-34.844784">
<ele>58.149998</ele>
<time>2018-08-24T23:41:10Z</time>
<speed>0.00</speed>
</trkpt>
<trkpt lat="-7.170660" lon="-34.844784">
<ele>58.149998</ele>
<time>2018-08-24T23:41:11Z</time>
<speed>0.00</speed>
</trkpt>
<trkpt lat="-7.170660" lon="-34.844784">
<ele>58.149998</ele>
<time>2018-08-24T23:41:12Z</time>
<speed>0.00</speed>
</trkpt>
<trkpt lat="-7.170660" lon="-34.844784">
<ele>58.149998</ele>
<time>2018-08-24T23:41:13Z</time>
<speed>0.00</speed>
</trkpt>
<trkpt lat="-7.170660" lon="-34.844784">
<ele>58.149998</ele>
<time>2018-08-24T23:41:14Z</time>
<speed>0.00</speed>
</trkpt>
<trkpt lat="-7.170660" lon="-34.844784">
<ele>58.149998</ele>
<time>2018-08-24T23:41:15Z</time>
<speed>0.00</speed>
</trkpt>
<trkpt lat="-7.170660" lon="-34.844784">
<ele>58.149998</ele>
<time>2018-08-24T23:41:16Z</time>
<speed>0.00</speed>
</trkpt>
<trkpt lat="-7.170660" lon="-34.844784">
<ele>58.149998</ele>
<time>2018-08-24T23:41:17Z</time>
<speed>0.00</speed>
</trkpt>
<trkpt lat="-7.170660" lon="-34.844784">
<ele>58.149998</ele>
<time>2018-08-24T23:41:18Z</time>
<speed>0.00</speed>
</trkpt>
<trkpt lat="-7.170660" lon="-34.844784">
<ele>58.149998</ele>
<time>2018-08-24T23:41:19Z</time>
<speed>0.00</speed>
</trkpt>
<trkpt lat="-7.170660" lon="-34.844784">
<ele>58.149998</ele>
<time>2018-08-24T23:41:20Z</time>
<speed>0.00</speed>
</trkpt>
<trkpt lat="-7.170660" lon="-34.844784">
<ele>58.149998</ele>
<time>2018-08-24T23:41:21Z</time>
<speed>0.00</speed>
</trkpt>
<trkpt lat="-7.170660" lon="-34.844784">
<ele>58.149998</ele>
<time>2018-08-24T23:41:22Z</time>
<speed>0.00</speed>
</trkpt>
<trkpt lat="-7.170660" lon="-34.844784">
<ele>58.149998</ele>
<time>2018-08-24T23:41:23Z</time>
<speed>0.00</speed>
</trkpt>
<trkpt lat="-7.170660" lon="-34.844784">
<ele>58.149998</ele>
<time>2018-08-24T23:41:24Z</time>
<speed>0.00</speed>
</trkpt>
<trkpt lat="-7.170660" lon="-34.844784">
<ele>58.149998</ele>
<time>2018-08-24T23:41:25Z</time>
<speed>0.00</speed>
</trkpt>
<trkpt lat="-7.170660" lon="-34.844784">
<ele>58.149998</ele>
<time>2018-08-24T23:41:26Z</time>
<speed>0.00</speed>
</trkpt>
<trkpt lat="-7.170660" lon="-34.844784">
<ele>58.149998</ele>
<time>2018-08-24T23:41:27Z</time>
<speed>0.00</speed>
</trkpt>
<trkpt lat="-7.170660" lon="-34.844784">
<ele>58.149998</ele>
<time>2018-08-24T23:41:28Z</time>
<speed>0.00</speed>
</trkpt>
<trkpt lat="-7.170660" lon="-34.844784">
<ele>58.149998</ele>
<time>2018-08-24T23:41:29Z</time>
<speed>0.00</speed>
</trkpt>
<trkpt lat="-7.170660" lon="-34.844784">
<ele>58.149998</ele>
<time>2018-08-24T23:41:30Z</time>
<speed>0.00</speed>
</trkpt>
<trkpt lat="-7.170660" lon="-34.844784">
<ele>58.149998</ele>
<time>2018-08-24T23:41:31Z</time>
<speed>0.00</speed>
</trkpt>
<trkpt lat="-7.170660" lon="-34.844784">
<ele>58.149998</ele>
<time>2018-08-24T23:41:32Z</time>
<speed>0.00</speed>
</trkpt>
<trkpt lat="-7.170660" lon="-34.844784">
<ele>58.149998</ele>
<time>2018-08-24T23:41:33Z</time>
<speed>0.00</speed>
</trkpt>
<trkpt lat="-7.170660" lon="-34.844784">
<ele>58.149998</ele>
<time>2018-08-24T23:41:34Z</time>
<speed>0.00</speed>
</trkpt>
<trkpt lat="-7.170660" lon="-34.844784">
<ele>58.149998</ele>
<time>2018-08-24T23:41:35Z</time>
<speed>0.00</speed>
</trkpt>
<trkpt lat="-7.170660" lon="-34.844784">
<ele>58.149998</ele>
<time>2018-08-24T23:41:36Z</time>
<speed>0.00</speed>
</trkpt>
<trkpt lat="-7.170660" lon="-34.844784">
<ele>58.149998</ele>
<time>2018-08-24T23:41:37Z</time>
<speed>0.00</speed>
</trkpt>
<trkpt lat="-7.170660" lon="-34.844784">
<ele>58.149998</ele>
<time>2018-08-24T23:41:38Z</time>
<speed>0.00</speed>
</trkpt>
<trkpt lat="-7.170660" lon="-34.844784">
<ele>58.149998</ele>
<time>2018-08-24T23:41:39Z</time>
<speed>0.00</speed>
</trkpt>
<trkpt lat="-7.170660" lon="-34.844784">
<ele>58.149998</ele>
<time>2018-08-24T23:41:40Z</time>
<speed>0.00</speed>
</trkpt>
<trkpt lat="-7.170660" lon="-34.844784">
<ele>58.149998</ele>
<time>2018-08-24T23:41:41Z</time>
<speed>0.00</speed>
</trkpt>
<trkpt lat="-7.170660" lon="-34.844784">
<ele>58.149998</ele>
<time>2018-08-24T23:41:42Z</time>
<speed>0.00</speed>
</trkpt>
<trkpt lat="-7.170660" lon="-34.844784">
<ele>58.149998</ele>
<time>2018-08-24T23:41:43Z</time>
<speed>0.00</speed>
</trkpt>
<trkpt lat="-7.170660" lon="-34.844784">
<ele>58.149998</ele>
<time>2018-08-24T23:41:44Z</time>
<speed>0.00</speed>
</trkpt>
<trkpt lat="-7.170660" lon="-34.844784">
<ele>58.149998</ele>
<time>2018-08-24T23:41:45Z</time>
<speed>0.00</speed>
</trkpt>
<trkpt lat="-7.170660" lon="-34.844784">
<ele>58.149998</ele>
<time>2018-08-24T23:41:46Z</time>
<speed>0.00</speed>
</trkpt>
<trkpt lat="-7.170660" lon="-34.844784">
<ele>58.149998</ele>
<time>2018-08-24T23:41:47Z</time>
<speed>0.00</speed>
</trkpt>
<trkpt lat="-7.170660" lon="-34.844784">
<ele>58.149998</ele>
<time>2018-08-24T23:41:48Z</time>
<speed>0.00</speed>
</trkpt>
<trkpt lat="-7.170660" lon="-34.844784">
<ele>58.149998</ele>
<time>2018-08-24T23:41:49Z</time>
<speed>0.00</speed>
</trkpt>
<trkpt lat="-7.170660" lon="-34.844784">
<ele>58.149998</ele>
<time>2018-08-24T23:41:50Z</time>
<speed>0.00</speed>
</trkpt>
<trkpt lat="-7.170660" lon="-34.844784">
<ele>58.149998</ele>
<time>2018-08-24T23:41:51Z</time>
<speed>0.00</speed>
</trkpt>
<trkpt lat="-7.170660" lon="-34.844784">
<ele>58.149998</ele>
<time>2018-08-24T23:41:52Z</time>
<speed>0.00</speed>
</trkpt>
<trkpt lat="-7.170660" lon="-34.844784">
<ele>58.149998</ele>
<time>2018-08-24T23:41:53Z</time>
<speed>0.00</speed>
</trkpt>
<trkpt lat="-7.170660" lon="-34.844784">
<ele>58.149998</ele>
<time>2018-08-24T23:41:54Z</time>
<speed>0.00</speed>
</trkpt>
<trkpt lat="-7.170660" lon="-34.844784">
<ele>58.149998</ele>
<time>2018-08-24T23:41:55Z</time>
<speed>0.00</speed>
</trkpt>
<trkpt lat="-7.170660" lon="-34.844784">
<ele>58.149998</ele>
<time>2018-08-24T23:41:56Z</time>
<speed>0.00</speed>
</trkpt>
<trkpt lat="-7.170665" lon="-34.844765">
<ele>58.849998</ele>
<time>2018-08-24T23:41:57Z</time>
<speed>0.46</speed>
</trkpt>
<trkpt lat="-7.170663" lon="-34.844765">
<ele>58.739998</ele>
<time>2018-08-24T23:41:58Z</time>
<speed>0.33</speed>
</trkpt>
<trkpt lat="-7.170663" lon="-34.844765">
<ele>58.750000</ele>
<time>2018-08-24T23:41:59Z</time>
<speed>0.30</speed>
</trkpt>
<trkpt lat="-7.170663" lon="-34.844761">
<ele>58.570000</ele>
<time>2018-08-24T23:42:00Z</time>
<speed>0.41</speed>
</trkpt>
<trkpt lat="-7.170664" lon="-34.844757">
<ele>58.410000</ele>
<time>2018-08-24T23:42:01Z</time>
<speed>0.30</speed>
</trkpt>
<trkpt lat="-7.170667" lon="-34.844757">
<ele>58.230000</ele>
<time>2018-08-24T23:42:02Z</time>
<speed>0.17</speed>
</trkpt>
<trkpt lat="-7.170669" lon="-34.844753">
<ele>57.989998</ele>
<time>2018-08-24T23:42:03Z</time>
<speed>0.00</speed>
</trkpt>
<trkpt lat="-7.170669" lon="-34.844753">
<ele>57.989998</ele>
<time>2018-08-24T23:42:04Z</time>
<speed>0.00</speed>
</trkpt>
<trkpt lat="-7.170669" lon="-34.844753">
<ele>57.989998</ele>
<time>2018-08-24T23:42:05Z</time>
<speed>0.00</speed>
</trkpt>
<trkpt lat="-7.170669" lon="-34.844753">
<ele>57.989998</ele>
<time>2018-08-24T23:42:06Z</time>
<speed>0.00</speed>
</trkpt>
<trkpt lat="-7.170669" lon="-34.844753">
<ele>57.989998</ele>
<time>2018-08-24T23:42:07Z</time>
<speed>0.00</speed>
</trkpt>
<trkpt lat="-7.170669" lon="-34.844753">
<ele>57.989998</ele>
<time>2018-08-24T23:42:08Z</time>
<speed>0.00</speed>
</trkpt>
<trkpt lat="-7.170669" lon="-34.844753">
<ele>57.989998</ele>
<time>2018-08-24T23:42:09Z</time>
<speed>0.00</speed>
</trkpt>
<trkpt lat="-7.170669" lon="-34.844753">
<ele>57.989998</ele>
<time>2018-08-24T23:42:10Z</time>
<speed>0.00</speed>
</trkpt>
<trkpt lat="-7.170669" lon="-34.844753">
<ele>57.989998</ele>
<time>2018-08-24T23:42:11Z</time>
<speed>0.00</speed>
</trkpt>
<trkpt lat="-7.170669" lon="-34.844753">
<ele>57.989998</ele>
<time>2018-08-24T23:42:12Z</time>
<speed>0.00</speed>
</trkpt>
<trkpt lat="-7.170669" lon="-34.844753">
<ele>57.989998</ele>
<time>2018-08-24T23:42:13Z</time>
<speed>0.00</speed>
</trkpt>
<trkpt lat="-7.170669" lon="-34.844753">
<ele>57.989998</ele>
<time>2018-08-24T23:42:14Z</time>
<speed>0.00</speed>
</trkpt>
<trkpt lat="-7.170669" lon="-34.844753">
<ele>57.989998</ele>
<time>2018-08-24T23:42:15Z</time>
<speed>0.00</speed>
</trkpt>
<trkpt lat="-7.170669" lon="-34.844753">
<ele>57.989998</ele>
<time>2018-08-24T23:42:16Z</time>
<speed>0.00</speed>
</trkpt>
<trkpt lat="-7.170669" lon="-34.844753">
<ele>57.989998</ele>
<time>2018-08-24T23:42:17Z</time>
<speed>0.00</speed>
</trkpt>
<trkpt lat="-7.170669" lon="-34.844753">
<ele>57.989998</ele>
<time>2018-08-24T23:42:18Z</time>
<speed>0.00</speed>
</trkpt>
<trkpt lat="-7.170669" lon="-34.844753">
<ele>57.989998</ele>
<time>2018-08-24T23:42:19Z</time>
<speed>0.00</speed>
</trkpt>
<trkpt lat="-7.170669" lon="-34.844753">
<ele>57.989998</ele>
<time>2018-08-24T23:42:20Z</time>
<speed>0.00</speed>
</trkpt>
<trkpt lat="-7.170669" lon="-34.844753">
<ele>57.989998</ele>
<time>2018-08-24T23:42:21Z</time>
<speed>0.00</speed>
</trkpt>
<trkpt lat="-7.170669" lon="-34.844753">
<ele>57.989998</ele>
<time>2018-08-24T23:42:22Z</time>
<speed>0.00</speed>
</trkpt>
<trkpt lat="-7.170669" lon="-34.844753">
<ele>57.989998</ele>
<time>2018-08-24T23:42:23Z</time>
<speed>0.00</speed>
</trkpt>
<trkpt lat="-7.170669" lon="-34.844753">
<ele>57.989998</ele>
<time>2018-08-24T23:42:24Z</time>
<speed>0.00</speed>
</trkpt>
<trkpt lat="-7.170669" lon="-34.844753">
<ele>57.989998</ele>
<time>2018-08-24T23:42:25Z</time>
<speed>0.00</speed>
</trkpt>
<trkpt lat="-7.170669" lon="-34.844753">
<ele>57.989998</ele>
<time>2018-08-24T23:42:26Z</time>
<speed>0.00</speed>
</trkpt>
<trkpt lat="-7.170669" lon="-34.844753">
<ele>57.989998</ele>
<time>2018-08-24T23:42:27Z</time>
<speed>0.00</speed>
</trkpt>
<trkpt lat="-7.170669" lon="-34.844753">
<ele>57.989998</ele>
<time>2018-08-24T23:42:28Z</time>
<speed>0.00</speed>
</trkpt>
<trkpt lat="-7.170669" lon="-34.844753">
<ele>57.989998</ele>
<time>2018-08-24T23:42:29Z</time>
<speed>0.00</speed>
</trkpt>
<trkpt lat="-7.170669" lon="-34.844753">
<ele>57.989998</ele>
<time>2018-08-24T23:42:30Z</time>
<speed>0.00</speed>
</trkpt>
<trkpt lat="-7.170669" lon="-34.844753">
<ele>57.989998</ele>
<time>2018-08-24T23:42:31Z</time>
<speed>0.00</speed>
</trkpt>
<trkpt lat="-7.170669" lon="-34.844753">
<ele>57.989998</ele>
<time>2018-08-24T23:42:32Z</time>
<speed>0.00</speed>
</trkpt>
<trkpt lat="-7.170669" lon="-34.844753">
<ele>57.989998</ele>
<time>2018-08-24T23:42:33Z</time>
<speed>0.00</speed>
</trkpt>
<trkpt lat="-7.170669" lon="-34.844753">
<ele>57.989998</ele>
<time>2018-08-24T23:42:34Z</time>
<speed>0.00</speed>
</trkpt>
<trkpt lat="-7.170669" lon="-34.844753">
<ele>57.989998</ele>
<time>2018-08-24T23:42:35Z</time>
<speed>0.00</speed>
</trkpt>
<trkpt lat="-7.170669" lon="-34.844753">
<ele>57.989998</ele>
<time>2018-08-24T23:42:36Z</time>
<speed>0.00</speed>
</trkpt>
<trkpt lat="-7.170669" lon="-34.844753">
<ele>57.989998</ele>
<time>2018-08-24T23:42:37Z</time>
<speed>0.00</speed>
</trkpt>
<trkpt lat="-7.170669" lon="-34.844753">
<ele>57.989998</ele>
<time>2018-08-24T23:42:38Z</time>
<speed>0.00</speed>
</trkpt>
<trkpt lat="-7.170669" lon="-34.844753">
<ele>57.989998</ele>
<time>2018-08-24T23:42:39Z</time>
<speed>0.00</speed>
</trkpt>
<trkpt lat="-7.170669" lon="-34.844753">
<ele>57.989998</ele>
<time>2018-08-24T23:42:40Z</time>
<speed>0.00</speed>
</trkpt>
<trkpt lat="-7.170669" lon="-34.844753">
<ele>57.989998</ele>
<time>2018-08-24T23:42:41Z</time>
<speed>0.00</speed>
</trkpt>
<trkpt lat="-7.170720" lon="-34.844711">
<ele>61.629997</ele>
<time>2018-08-24T23:42:42Z</time>
<speed>0.49</speed>
</trkpt>
<trkpt lat="-7.170716" lon="-34.844707">
<ele>62.009998</ele>
<time>2018-08-24T23:42:43Z</time>
<speed>0.53</speed>
</trkpt>
<trkpt lat="-7.170713" lon="-34.844707">
<ele>62.270000</ele>
<time>2018-08-24T23:42:44Z</time>
<speed>0.36</speed>
</trkpt>
<trkpt lat="-7.170712" lon="-34.844711">
<ele>62.469997</ele>
<time>2018-08-24T23:42:45Z</time>
<speed>0.16</speed>
</trkpt>
<trkpt lat="-7.170712" lon="-34.844715">
<ele>62.649998</ele>
<time>2018-08-24T23:42:46Z</time>
<speed>0.00</speed>
</trkpt>
<trkpt lat="-7.170712" lon="-34.844715">
<ele>62.649998</ele>
<time>2018-08-24T23:42:47Z</time>
<speed>0.00</speed>
</trkpt>
<trkpt lat="-7.170712" lon="-34.844715">
<ele>62.649998</ele>
<time>2018-08-24T23:42:48Z</time>
<speed>0.00</speed>
</trkpt>
<trkpt lat="-7.170712" lon="-34.844715">
<ele>62.649998</ele>
<time>2018-08-24T23:42:49Z</time>
<speed>0.00</speed>
</trkpt>
<trkpt lat="-7.170712" lon="-34.844715">
<ele>62.649998</ele>
<time>2018-08-24T23:42:50Z</time>
<speed>0.00</speed>
</trkpt>
<trkpt lat="-7.170712" lon="-34.844715">
<ele>62.649998</ele>
<time>2018-08-24T23:42:51Z</time>
<speed>0.00</speed>
</trkpt>
<trkpt lat="-7.170712" lon="-34.844715">
<ele>62.649998</ele>
<time>2018-08-24T23:42:52Z</time>
<speed>0.00</speed>
</trkpt>
<trkpt lat="-7.170712" lon="-34.844715">
<ele>62.649998</ele>
<time>2018-08-24T23:42:53Z</time>
<speed>0.00</speed>
</trkpt>
<trkpt lat="-7.170712" lon="-34.844715">
<ele>62.649998</ele>
<time>2018-08-24T23:42:54Z</time>
<speed>0.00</speed>
</trkpt>
<trkpt lat="-7.170712" lon="-34.844715">
<ele>62.649998</ele>
<time>2018-08-24T23:42:55Z</time>
<speed>0.00</speed>
</trkpt>
<trkpt lat="-7.170712" lon="-34.844715">
<ele>62.649998</ele>
<time>2018-08-24T23:42:56Z</time>
<speed>0.00</speed>
</trkpt>
<trkpt lat="-7.170712" lon="-34.844715">
<ele>62.649998</ele>
<time>2018-08-24T23:42:57Z</time>
<speed>0.00</speed>
</trkpt>
<trkpt lat="-7.170712" lon="-34.844715">
<ele>62.649998</ele>
<time>2018-08-24T23:42:58Z</time>
<speed>0.00</speed>
</trkpt>
<trkpt lat="-7.170712" lon="-34.844715">
<ele>62.649998</ele>
<time>2018-08-24T23:42:59Z</time>
<speed>0.00</speed>
</trkpt>
<trkpt lat="-7.170712" lon="-34.844715">
<ele>62.649998</ele>
<time>2018-08-24T23:43:00Z</time>
<speed>0.00</speed>
</trkpt>
<trkpt lat="-7.170712" lon="-34.844715">
<ele>62.649998</ele>
<time>2018-08-24T23:43:01Z</time>
<speed>0.00</speed>
</trkpt>
<trkpt lat="-7.170712" lon="-34.844715">
<ele>62.649998</ele>
<time>2018-08-24T23:43:02Z</time>
<speed>0.00</speed>
</trkpt>
<trkpt lat="-7.170712" lon="-34.844715">
<ele>62.649998</ele>
<time>2018-08-24T23:43:03Z</time>
<speed>0.00</speed>
</trkpt>
<trkpt lat="-7.170712" lon="-34.844715">
<ele>62.649998</ele>
<time>2018-08-24T23:43:04Z</time>
<speed>0.00</speed>
</trkpt>
<trkpt lat="-7.170712" lon="-34.844715">
<ele>62.649998</ele>
<time>2018-08-24T23:43:05Z</time>
<speed>0.00</speed>
</trkpt>
<trkpt lat="-7.170712" lon="-34.844715">
<ele>62.649998</ele>
<time>2018-08-24T23:43:06Z</time>
<speed>0.00</speed>
</trkpt>
<trkpt lat="-7.170712" lon="-34.844715">
<ele>62.649998</ele>
<time>2018-08-24T23:43:07Z</time>
<speed>0.00</speed>
</trkpt>
<trkpt lat="-7.170712" lon="-34.844715">
<ele>62.649998</ele>
<time>2018-08-24T23:43:08Z</time>
<speed>0.00</speed>
</trkpt>
<trkpt lat="-7.170712" lon="-34.844715">
<ele>62.649998</ele>
<time>2018-08-24T23:43:09Z</time>
<speed>0.00</speed>
</trkpt>
<trkpt lat="-7.170712" lon="-34.844715">
<ele>62.649998</ele>
<time>2018-08-24T23:43:10Z</time>
<speed>0.00</speed>
</trkpt>
<trkpt lat="-7.170712" lon="-34.844715">
<ele>62.649998</ele>
<time>2018-08-24T23:43:11Z</time>
<speed>0.00</speed>
</trkpt>
<trkpt lat="-7.170712" lon="-34.844715">
<ele>62.649998</ele>
<time>2018-08-24T23:43:12Z</time>
<speed>0.00</speed>
</trkpt>
<trkpt lat="-7.170712" lon="-34.844715">
<ele>62.649998</ele>
<time>2018-08-24T23:43:13Z</time>
<speed>0.00</speed>
</trkpt>
<trkpt lat="-7.170712" lon="-34.844715">
<ele>62.649998</ele>
<time>2018-08-24T23:43:14Z</time>
<speed>0.00</speed>
</trkpt>
<trkpt lat="-7.170712" lon="-34.844715">
<ele>62.649998</ele>
<time>2018-08-24T23:43:15Z</time>
<speed>0.00</speed>
</trkpt>
<trkpt lat="-7.170712" lon="-34.844715">
<ele>62.649998</ele>
<time>2018-08-24T23:43:16Z</time>
<speed>0.00</speed>
</trkpt>
<trkpt lat="-7.170712" lon="-34.844715">
<ele>62.649998</ele>
<time>2018-08-24T23:43:17Z</time>
<speed>0.00</speed>
</trkpt>
<trkpt lat="-7.170712" lon="-34.844715">
<ele>62.649998</ele>
<time>2018-08-24T23:43:18Z</time>
<speed>0.00</speed>
</trkpt>
<trkpt lat="-7.170712" lon="-34.844715">
<ele>62.649998</ele>
<time>2018-08-24T23:43:19Z</time>
<speed>0.00</speed>
</trkpt>
<trkpt lat="-7.170712" lon="-34.844715">
<ele>62.649998</ele>
<time>2018-08-24T23:43:20Z</time>
<speed>0.00</speed>
</trkpt>
<trkpt lat="-7.170712" lon="-34.844715">
<ele>62.649998</ele>
<time>2018-08-24T23:43:21Z</time>
<speed>0.00</speed>
</trkpt>
<trkpt lat="-7.170712" lon="-34.844715">
<ele>62.649998</ele>
<time>2018-08-24T23:43:22Z</time>
<speed>0.00</speed>
</trkpt>
<trkpt lat="-7.170712" lon="-34.844715">
<ele>62.649998</ele>
<time>2018-08-24T23:43:23Z</time>
<speed>0.00</speed>
</trkpt>
<trkpt lat="-7.170712" lon="-34.844715">
<ele>62.649998</ele>
<time>2018-08-24T23:43:24Z</time>
<speed>0.00</speed>
</trkpt>
<trkpt lat="-7.170712" lon="-34.844715">
<ele>62.649998</ele>
<time>2018-08-24T23:43:25Z</time>
<speed>0.00</speed>
</trkpt>
<trkpt lat="-7.170712" lon="-34.844715">
<ele>62.649998</ele>
<time>2018-08-24T23:43:26Z</time>
<speed>0.00</speed>
</trkpt>
<trkpt lat="-7.170712" lon="-34.844715">
<ele>62.649998</ele>
<time>2018-08-24T23:43:27Z</time>
<speed>0.00</speed>
</trkpt>
<trkpt lat="-7.170712" lon="-34.844715">
<ele>62.649998</ele>
<time>2018-08-24T23:43:28Z</time>
<speed>0.00</speed>
</trkpt>
<trkpt lat="-7.170712" lon="-34.844715">
<ele>62.649998</ele>
<time>2018-08-24T23:43:29Z</time>
<speed>0.00</speed>
</trkpt>
<trkpt lat="-7.170712" lon="-34.844715">
<ele>62.649998</ele>
<time>2018-08-24T23:43:30Z</time>
<speed>0.00</speed>
</trkpt>
<trkpt lat="-7.170712" lon="-34.844715">
<ele>62.649998</ele>
<time>2018-08-24T23:43:31Z</time>
<speed>0.00</speed>
</trkpt>
<trkpt lat="-7.170712" lon="-34.844715">
<ele>62.649998</ele>
<time>2018-08-24T23:43:32Z</time>
<speed>0.00</speed>
</trkpt>
<trkpt lat="-7.170712" lon="-34.844715">
<ele>62.649998</ele>
<time>2018-08-24T23:43:33Z</time>
<speed>0.00</speed>
</trkpt>
<trkpt lat="-7.170712" lon="-34.844715">
<ele>62.649998</ele>
<time>2018-08-24T23:43:34Z</time>
<speed>0.00</speed>
</trkpt>
<trkpt lat="-7.170712" lon="-34.844715">
<ele>62.649998</ele>
<time>2018-08-24T23:43:35Z</time>
<speed>0.00</speed>
</trkpt>
<trkpt lat="-7.170712" lon="-34.844715">
<ele>62.649998</ele>
<time>2018-08-24T23:43:36Z</time>
<speed>0.00</speed>
</trkpt>
<trkpt lat="-7.170712" lon="-34.844715">
<ele>62.649998</ele>
<time>2018-08-24T23:43:37Z</time>
<speed>0.00</speed>
</trkpt>
<trkpt lat="-7.170712" lon="-34.844715">
<ele>62.649998</ele>
<time>2018-08-24T23:43:38Z</time>
<speed>0.00</speed>
</trkpt>
<trkpt lat="-7.170712" lon="-34.844715">
<ele>62.649998</ele>
<time>2018-08-24T23:43:39Z</time>
<speed>0.00</speed>
</trkpt>
<trkpt lat="-7.170712" lon="-34.844715">
<ele>62.649998</ele>
<time>2018-08-24T23:43:40Z</time>
<speed>0.00</speed>
</trkpt>
<trkpt lat="-7.170712" lon="-34.844715">
<ele>62.649998</ele>
<time>2018-08-24T23:43:41Z</time>
<speed>0.00</speed>
</trkpt>
<trkpt lat="-7.170712" lon="-34.844715">
<ele>62.649998</ele>
<time>2018-08-24T23:43:42Z</time>
<speed>0.00</speed>
</trkpt>
<trkpt lat="-7.170712" lon="-34.844715">
<ele>62.649998</ele>
<time>2018-08-24T23:43:43Z</time>
<speed>0.00</speed>
</trkpt>
<trkpt lat="-7.170712" lon="-34.844715">
<ele>62.649998</ele>
<time>2018-08-24T23:43:44Z</time>
<speed>0.00</speed>
</trkpt>
<trkpt lat="-7.170712" lon="-34.844715">
<ele>62.649998</ele>
<time>2018-08-24T23:43:45Z</time>
<speed>0.00</speed>
</trkpt>
<trkpt lat="-7.170712" lon="-34.844715">
<ele>62.649998</ele>
<time>2018-08-24T23:43:46Z</time>
<speed>0.00</speed>
</trkpt>
<trkpt lat="-7.170712" lon="-34.844715">
<ele>62.649998</ele>
<time>2018-08-24T23:43:47Z</time>
<speed>0.00</speed>
</trkpt>
<trkpt lat="-7.170712" lon="-34.844715">
<ele>62.649998</ele>
<time>2018-08-24T23:43:48Z</time>
<speed>0.00</speed>
</trkpt>
<trkpt lat="-7.170712" lon="-34.844715">
<ele>62.649998</ele>
<time>2018-08-24T23:43:49Z</time>
<speed>0.00</speed>
</trkpt>
<trkpt lat="-7.170712" lon="-34.844715">
<ele>62.649998</ele>
<time>2018-08-24T23:43:50Z</time>
<speed>0.00</speed>
</trkpt>
<trkpt lat="-7.170712" lon="-34.844715">
<ele>62.649998</ele>
<time>2018-08-24T23:43:51Z</time>
<speed>0.00</speed>
</trkpt>
<trkpt lat="-7.170712" lon="-34.844715">
<ele>62.649998</ele>
<time>2018-08-24T23:43:52Z</time>
<speed>0.00</speed>
</trkpt>
<trkpt lat="-7.170712" lon="-34.844715">
<ele>62.649998</ele>
<time>2018-08-24T23:43:53Z</time>
<speed>0.00</speed>
</trkpt>
<trkpt lat="-7.170712" lon="-34.844715">
<ele>62.649998</ele>
<time>2018-08-24T23:43:54Z</time>
<speed>0.00</speed>
</trkpt>
<trkpt lat="-7.170712" lon="-34.844715">
<ele>62.649998</ele>
<time>2018-08-24T23:43:55Z</time>
<speed>0.00</speed>
</trkpt>
<trkpt lat="-7.170712" lon="-34.844715">
<ele>62.649998</ele>
<time>2018-08-24T23:43:56Z</time>
<speed>0.00</speed>
</trkpt>
<trkpt lat="-7.170712" lon="-34.844715">
<ele>62.649998</ele>
<time>2018-08-24T23:43:57Z</time>
<speed>0.00</speed>
</trkpt>
<trkpt lat="-7.170712" lon="-34.844715">
<ele>62.649998</ele>
<time>2018-08-24T23:43:58Z</time>
<speed>0.00</speed>
</trkpt>
<trkpt lat="-7.170712" lon="-34.844715">
<ele>62.649998</ele>
<time>2018-08-24T23:43:59Z</time>
<speed>0.00</speed>
</trkpt>
<trkpt lat="-7.170712" lon="-34.844715">
<ele>62.649998</ele>
<time>2018-08-24T23:44:00Z</time>
<speed>0.00</speed>
</trkpt>
<trkpt lat="-7.170712" lon="-34.844715">
<ele>62.649998</ele>
<time>2018-08-24T23:44:01Z</time>
<speed>0.00</speed>
</trkpt>
<trkpt lat="-7.170712" lon="-34.844715">
<ele>62.649998</ele>
<time>2018-08-24T23:44:02Z</time>
<speed>0.00</speed>
</trkpt>
<trkpt lat="-7.170712" lon="-34.844715">
<ele>62.649998</ele>
<time>2018-08-24T23:44:03Z</time>
<speed>0.00</speed>
</trkpt>
<trkpt lat="-7.170712" lon="-34.844715">
<ele>62.649998</ele>
<time>2018-08-24T23:44:04Z</time>
<speed>0.00</speed>
</trkpt>
<trkpt lat="-7.170712" lon="-34.844715">
<ele>62.649998</ele>
<time>2018-08-24T23:44:05Z</time>
<speed>0.00</speed>
</trkpt>
<trkpt lat="-7.170712" lon="-34.844715">
<ele>62.649998</ele>
<time>2018-08-24T23:44:06Z</time>
<speed>0.00</speed>
</trkpt>
<trkpt lat="-7.170712" lon="-34.844715">
<ele>62.649998</ele>
<time>2018-08-24T23:44:07Z</time>
<speed>0.00</speed>
</trkpt>
<trkpt lat="-7.170712" lon="-34.844715">
<ele>62.649998</ele>
<time>2018-08-24T23:44:08Z</time>
<speed>0.00</speed>
</trkpt>
<trkpt lat="-7.170712" lon="-34.844715">
<ele>62.649998</ele>
<time>2018-08-24T23:44:09Z</time>
<speed>0.00</speed>
</trkpt>
<trkpt lat="-7.170712" lon="-34.844715">
<ele>62.649998</ele>
<time>2018-08-24T23:44:10Z</time>
<speed>0.00</speed>
</trkpt>
<trkpt lat="-7.170712" lon="-34.844715">
<ele>62.649998</ele>
<time>2018-08-24T23:44:11Z</time>
<speed>0.00</speed>
</trkpt>
<trkpt lat="-7.170712" lon="-34.844715">
<ele>62.649998</ele>
<time>2018-08-24T23:44:12Z</time>
<speed>0.00</speed>
</trkpt>
<trkpt lat="-7.170712" lon="-34.844715">
<ele>62.649998</ele>
<time>2018-08-24T23:44:13Z</time>
<speed>0.00</speed>
</trkpt>
<trkpt lat="-7.170712" lon="-34.844715">
<ele>62.649998</ele>
<time>2018-08-24T23:44:14Z</time>
<speed>0.00</speed>
</trkpt>
<trkpt lat="-7.170712" lon="-34.844715">
<ele>62.649998</ele>
<time>2018-08-24T23:44:15Z</time>
<speed>0.00</speed>
</trkpt>
<trkpt lat="-7.170712" lon="-34.844715">
<ele>62.649998</ele>
<time>2018-08-24T23:44:16Z</time>
<speed>0.00</speed>
</trkpt>
<trkpt lat="-7.170712" lon="-34.844715">
<ele>62.649998</ele>
<time>2018-08-24T23:44:17Z</time>
<speed>0.00</speed>
</trkpt>
<trkpt lat="-7.170712" lon="-34.844715">
<ele>62.649998</ele>
<time>2018-08-24T23:44:18Z</time>
<speed>0.00</speed>
</trkpt>
<trkpt lat="-7.170712" lon="-34.844715">
<ele>62.649998</ele>
<time>2018-08-24T23:44:19Z</time>
<speed>0.00</speed>
</trkpt>
<trkpt lat="-7.170712" lon="-34.844715">
<ele>62.649998</ele>
<time>2018-08-24T23:44:20Z</time>
<speed>0.00</speed>
</trkpt>
<trkpt lat="-7.170712" lon="-34.844715">
<ele>62.649998</ele>
<time>2018-08-24T23:44:21Z</time>
<speed>0.00</speed>
</trkpt>
<trkpt lat="-7.170712" lon="-34.844715">
<ele>62.649998</ele>
<time>2018-08-24T23:44:22Z</time>
<speed>0.00</speed>
</trkpt>
<trkpt lat="-7.170712" lon="-34.844715">
<ele>62.649998</ele>
<time>2018-08-24T23:44:23Z</time>
<speed>0.00</speed>
</trkpt>
<trkpt lat="-7.170712" lon="-34.844715">
<ele>62.649998</ele>
<time>2018-08-24T23:44:24Z</time>
<speed>0.00</speed>
</trkpt>
<trkpt lat="-7.170712" lon="-34.844715">
<ele>62.649998</ele>
<time>2018-08-24T23:44:25Z</time>
<speed>0.00</speed>
</trkpt>
<trkpt lat="-7.170712" lon="-34.844715">
<ele>62.649998</ele>
<time>2018-08-24T23:44:26Z</time>
<speed>0.00</speed>
</trkpt>
<trkpt lat="-7.170712" lon="-34.844715">
<ele>62.649998</ele>
<time>2018-08-24T23:44:27Z</time>
<speed>0.00</speed>
</trkpt>
<trkpt lat="-7.170712" lon="-34.844715">
<ele>62.649998</ele>
<time>2018-08-24T23:44:28Z</time>
<speed>0.00</speed>
</trkpt>
<trkpt lat="-7.170712" lon="-34.844715">
<ele>62.649998</ele>
<time>2018-08-24T23:44:29Z</time>
<speed>0.00</speed>
</trkpt>
<trkpt lat="-7.170712" lon="-34.844715">
<ele>62.649998</ele>
<time>2018-08-24T23:44:30Z</time>
<speed>0.00</speed>
</trkpt>
<trkpt lat="-7.170712" lon="-34.844715">
<ele>62.649998</ele>
<time>2018-08-24T23:44:31Z</time>
<speed>0.00</speed>
</trkpt>
<trkpt lat="-7.170712" lon="-34.844715">
<ele>62.649998</ele>
<time>2018-08-24T23:44:32Z</time>
<speed>0.00</speed>
</trkpt>
<trkpt lat="-7.170712" lon="-34.844715">
<ele>62.649998</ele>
<time>2018-08-24T23:44:33Z</time>
<speed>0.00</speed>
</trkpt>
<trkpt lat="-7.170712" lon="-34.844715">
<ele>62.649998</ele>
<time>2018-08-24T23:44:34Z</time>
<speed>0.00</speed>
</trkpt>
<trkpt lat="-7.170712" lon="-34.844715">
<ele>62.649998</ele>
<time>2018-08-24T23:44:35Z</time>
<speed>0.00</speed>
</trkpt>
<trkpt lat="-7.170712" lon="-34.844715">
<ele>62.649998</ele>
<time>2018-08-24T23:44:36Z</time>
<speed>0.00</speed>
</trkpt>
<trkpt lat="-7.170712" lon="-34.844715">
<ele>62.649998</ele>
<time>2018-08-24T23:44:37Z</time>
<speed>0.00</speed>
</trkpt>
<trkpt lat="-7.170712" lon="-34.844715">
<ele>62.649998</ele>
<time>2018-08-24T23:44:38Z</time>
<speed>0.00</speed>
</trkpt>
<trkpt lat="-7.170712" lon="-34.844715">
<ele>62.649998</ele>
<time>2018-08-24T23:44:39Z</time>
<speed>0.00</speed>
</trkpt>
<trkpt lat="-7.170712" lon="-34.844715">
<ele>62.649998</ele>
<time>2018-08-24T23:44:40Z</time>
<speed>0.00</speed>
</trkpt>
<trkpt lat="-7.170712" lon="-34.844715">
<ele>62.649998</ele>
<time>2018-08-24T23:44:41Z</time>
<speed>0.00</speed>
</trkpt>
<trkpt lat="-7.170712" lon="-34.844715">
<ele>62.649998</ele>
<time>2018-08-24T23:44:42Z</time>
<speed>0.00</speed>
</trkpt>
<trkpt lat="-7.170712" lon="-34.844715">
<ele>62.649998</ele>
<time>2018-08-24T23:44:43Z</time>
<speed>0.00</speed>
</trkpt>
<trkpt lat="-7.170712" lon="-34.844715">
<ele>62.649998</ele>
<time>2018-08-24T23:44:44Z</time>
<speed>0.00</speed>
</trkpt>
<trkpt lat="-7.170712" lon="-34.844715">
<ele>62.649998</ele>
<time>2018-08-24T23:44:45Z</time>
<speed>0.00</speed>
</trkpt>
<trkpt lat="-7.170712" lon="-34.844715">
<ele>62.649998</ele>
<time>2018-08-24T23:44:46Z</time>
<speed>0.00</speed>
</trkpt>
<trkpt lat="-7.170712" lon="-34.844715">
<ele>62.649998</ele>
<time>2018-08-24T23:44:47Z</time>
<speed>0.00</speed>
</trkpt>
<trkpt lat="-7.170712" lon="-34.844715">
<ele>62.649998</ele>
<time>2018-08-24T23:44:48Z</time>
<speed>0.00</speed>
</trkpt>
<trkpt lat="-7.170712" lon="-34.844715">
<ele>62.649998</ele>
<time>2018-08-24T23:44:49Z</time>
<speed>0.00</speed>
</trkpt>
<trkpt lat="-7.170712" lon="-34.844715">
<ele>62.649998</ele>
<time>2018-08-24T23:44:50Z</time>
<speed>0.00</speed>
</trkpt>
<trkpt lat="-7.170712" lon="-34.844715">
<ele>62.649998</ele>
<time>2018-08-24T23:44:51Z</time>
<speed>0.00</speed>
</trkpt>
<trkpt lat="-7.170712" lon="-34.844715">
<ele>62.649998</ele>
<time>2018-08-24T23:44:52Z</time>
<speed>0.00</speed>
</trkpt>
<trkpt lat="-7.170712" lon="-34.844715">
<ele>62.649998</ele>
<time>2018-08-24T23:44:53Z</time>
<speed>0.00</speed>
</trkpt>
<trkpt lat="-7.170712" lon="-34.844715">
<ele>62.649998</ele>
<time>2018-08-24T23:44:54Z</time>
<speed>0.00</speed>
</trkpt>
<trkpt lat="-7.170712" lon="-34.844715">
<ele>62.649998</ele>
<time>2018-08-24T23:44:55Z</time>
<speed>0.00</speed>
</trkpt>
<trkpt lat="-7.170712" lon="-34.844715">
<ele>62.649998</ele>
<time>2018-08-24T23:44:56Z</time>
<speed>0.00</speed>
</trkpt>
<trkpt lat="-7.170712" lon="-34.844715">
<ele>62.649998</ele>
<time>2018-08-24T23:44:57Z</time>
<speed>0.00</speed>
</trkpt>
<trkpt lat="-7.170712" lon="-34.844715">
<ele>62.649998</ele>
<time>2018-08-24T23:44:58Z</time>
<speed>0.00</speed>
</trkpt>
<trkpt lat="-7.170712" lon="-34.844715">
<ele>62.649998</ele>
<time>2018-08-24T23:44:59Z</time>
<speed>0.00</speed>
</trkpt>
<trkpt lat="-7.170712" lon="-34.844715">
<ele>62.649998</ele>
<time>2018-08-24T23:45:00Z</time>
<speed>0.00</speed>
</trkpt>
<trkpt lat="-7.170712" lon="-34.844715">
<ele>62.649998</ele>
<time>2018-08-24T23:45:01Z</time>
<speed>0.00</speed>
</trkpt>
<trkpt lat="-7.170712" lon="-34.844715">
<ele>62.649998</ele>
<time>2018-08-24T23:45:02Z</time>
<speed>0.00</speed>
</trkpt>
<trkpt lat="-7.170712" lon="-34.844715">
<ele>62.649998</ele>
<time>2018-08-24T23:45:03Z</time>
<speed>0.00</speed>
</trkpt>
<trkpt lat="-7.170712" lon="-34.844715">
<ele>62.649998</ele>
<time>2018-08-24T23:45:04Z</time>
<speed>0.00</speed>
</trkpt>
<trkpt lat="-7.170712" lon="-34.844715">
<ele>62.649998</ele>
<time>2018-08-24T23:45:05Z</time>
<speed>0.00</speed>
</trkpt>
<trkpt lat="-7.170712" lon="-34.844715">
<ele>62.649998</ele>
<time>2018-08-24T23:45:06Z</time>
<speed>0.00</speed>
</trkpt>
<trkpt lat="-7.170712" lon="-34.844715">
<ele>62.649998</ele>
<time>2018-08-24T23:45:07Z</time>
<speed>0.00</speed>
</trkpt>
<trkpt lat="-7.170712" lon="-34.844715">
<ele>62.649998</ele>
<time>2018-08-24T23:45:08Z</time>
<speed>0.00</speed>
</trkpt>
<trkpt lat="-7.170712" lon="-34.844715">
<ele>62.649998</ele>
<time>2018-08-24T23:45:09Z</time>
<speed>0.00</speed>
</trkpt>
<trkpt lat="-7.170712" lon="-34.844715">
<ele>62.649998</ele>
<time>2018-08-24T23:45:10Z</time>
<speed>0.00</speed>
</trkpt>
<trkpt lat="-7.170712" lon="-34.844715">
<ele>62.649998</ele>
<time>2018-08-24T23:45:11Z</time>
<speed>0.00</speed>
</trkpt>
<trkpt lat="-7.170712" lon="-34.844715">
<ele>62.649998</ele>
<time>2018-08-24T23:45:12Z</time>
<speed>0.00</speed>
</trkpt>
<trkpt lat="-7.170712" lon="-34.844715">
<ele>62.649998</ele>
<time>2018-08-24T23:45:13Z</time>
<speed>0.00</speed>
</trkpt>
<trkpt lat="-7.170712" lon="-34.844715">
<ele>62.649998</ele>
<time>2018-08-24T23:45:14Z</time>
<speed>0.00</speed>
</trkpt>
<trkpt lat="-7.170712" lon="-34.844715">
<ele>62.649998</ele>
<time>2018-08-24T23:45:15Z</time>
<speed>0.00</speed>
</trkpt>
<trkpt lat="-7.170712" lon="-34.844715">
<ele>62.649998</ele>
<time>2018-08-24T23:45:16Z</time>
<speed>0.00</speed>
</trkpt>
<trkpt lat="-7.170712" lon="-34.844715">
<ele>62.649998</ele>
<time>2018-08-24T23:45:17Z</time>
<speed>0.00</speed>
</trkpt>
<trkpt lat="-7.170712" lon="-34.844715">
<ele>62.649998</ele>
<time>2018-08-24T23:45:18Z</time>
<speed>0.00</speed>
</trkpt>
<trkpt lat="-7.170712" lon="-34.844715">
<ele>62.649998</ele>
<time>2018-08-24T23:45:19Z</time>
<speed>0.00</speed>
</trkpt>
<trkpt lat="-7.170712" lon="-34.844715">
<ele>62.649998</ele>
<time>2018-08-24T23:45:20Z</time>
<speed>0.00</speed>
</trkpt>
<trkpt lat="-7.170712" lon="-34.844715">
<ele>62.649998</ele>
<time>2018-08-24T23:45:21Z</time>
<speed>0.00</speed>
</trkpt>
<trkpt lat="-7.170712" lon="-34.844715">
<ele>62.649998</ele>
<time>2018-08-24T23:45:22Z</time>
<speed>0.00</speed>
</trkpt>
<trkpt lat="-7.170712" lon="-34.844715">
<ele>62.649998</ele>
<time>2018-08-24T23:45:23Z</time>
<speed>0.00</speed>
</trkpt>
<trkpt lat="-7.170712" lon="-34.844715">
<ele>62.649998</ele>
<time>2018-08-24T23:45:24Z</time>
<speed>0.00</speed>
</trkpt>
<trkpt lat="-7.170712" lon="-34.844715">
<ele>62.649998</ele>
<time>2018-08-24T23:45:25Z</time>
<speed>0.00</speed>
</trkpt>
<trkpt lat="-7.170712" lon="-34.844715">
<ele>62.649998</ele>
<time>2018-08-24T23:45:26Z</time>
<speed>0.00</speed>
</trkpt>
<trkpt lat="-7.170712" lon="-34.844715">
<ele>62.649998</ele>
<time>2018-08-24T23:45:27Z</time>
<speed>0.00</speed>
</trkpt>
<trkpt lat="-7.170712" lon="-34.844715">
<ele>62.649998</ele>
<time>2018-08-24T23:45:28Z</time>
<speed>0.00</speed>
</trkpt>
<trkpt lat="-7.170712" lon="-34.844715">
<ele>62.649998</ele>
<time>2018-08-24T23:45:29Z</time>
<speed>0.00</speed>
</trkpt>
<trkpt lat="-7.170712" lon="-34.844715">
<ele>62.649998</ele>
<time>2018-08-24T23:45:30Z</time>
<speed>0.00</speed>
</trkpt>
<trkpt lat="-7.170712" lon="-34.844715">
<ele>62.649998</ele>
<time>2018-08-24T23:45:31Z</time>
<speed>0.00</speed>
</trkpt>
<trkpt lat="-7.170712" lon="-34.844715">
<ele>62.649998</ele>
<time>2018-08-24T23:45:32Z</time>
<speed>0.00</speed>
</trkpt>
<trkpt lat="-7.170712" lon="-34.844715">
<ele>62.649998</ele>
<time>2018-08-24T23:45:33Z</time>
<speed>0.00</speed>
</trkpt>
<trkpt lat="-7.170712" lon="-34.844715">
<ele>62.649998</ele>
<time>2018-08-24T23:45:34Z</time>
<speed>0.00</speed>
</trkpt>
<trkpt lat="-7.170712" lon="-34.844715">
<ele>62.649998</ele>
<time>2018-08-24T23:45:35Z</time>
<speed>0.00</speed>
</trkpt>
<trkpt lat="-7.170712" lon="-34.844715">
<ele>62.649998</ele>
<time>2018-08-24T23:45:36Z</time>
<speed>0.00</speed>
</trkpt>
<trkpt lat="-7.170712" lon="-34.844715">
<ele>62.649998</ele>
<time>2018-08-24T23:45:37Z</time>
<speed>0.00</speed>
</trkpt>
<trkpt lat="-7.170712" lon="-34.844715">
<ele>62.649998</ele>
<time>2018-08-24T23:45:38Z</time>
<speed>0.00</speed>
</trkpt>
<trkpt lat="-7.170712" lon="-34.844715">
<ele>62.649998</ele>
<time>2018-08-24T23:45:39Z</time>
<speed>0.00</speed>
</trkpt>
<trkpt lat="-7.170712" lon="-34.844715">
<ele>62.649998</ele>
<time>2018-08-24T23:45:40Z</time>
<speed>0.00</speed>
</trkpt>
<trkpt lat="-7.170712" lon="-34.844715">
<ele>62.649998</ele>
<time>2018-08-24T23:45:41Z</time>
<speed>0.00</speed>
</trkpt>
<trkpt lat="-7.170712" lon="-34.844715">
<ele>62.649998</ele>
<time>2018-08-24T23:45:42Z</time>
<speed>0.00</speed>
</trkpt>
<trkpt lat="-7.170712" lon="-34.844715">
<ele>62.649998</ele>
<time>2018-08-24T23:45:43Z</time>
<speed>0.00</speed>
</trkpt>
<trkpt lat="-7.170712" lon="-34.844715">
<ele>62.649998</ele>
<time>2018-08-24T23:45:44Z</time>
<speed>0.00</speed>
</trkpt>
<trkpt lat="-7.170712" lon="-34.844715">
<ele>62.649998</ele>
<time>2018-08-24T23:45:45Z</time>
<speed>0.00</speed>
</trkpt>
<trkpt lat="-7.170712" lon="-34.844715">
<ele>62.649998</ele>
<time>2018-08-24T23:45:46Z</time>
<speed>0.00</speed>
</trkpt>
<trkpt lat="-7.170712" lon="-34.844715">
<ele>62.649998</ele>
<time>2018-08-24T23:45:47Z</time>
<speed>0.00</speed>
</trkpt>
<trkpt lat="-7.170712" lon="-34.844715">
<ele>62.649998</ele>
<time>2018-08-24T23:45:48Z</time>
<speed>0.00</speed>
</trkpt>
<trkpt lat="-7.170712" lon="-34.844715">
<ele>62.649998</ele>
<time>2018-08-24T23:45:49Z</time>
<speed>0.00</speed>
</trkpt>
<trkpt lat="-7.170712" lon="-34.844715">
<ele>62.649998</ele>
<time>2018-08-24T23:45:50Z</time>
<speed>0.00</speed>
</trkpt>
<trkpt lat="-7.170712" lon="-34.844715">
<ele>62.649998</ele>
<time>2018-08-24T23:45:51Z</time>
<speed>0.00</speed>
</trkpt>
<trkpt lat="-7.170712" lon="-34.844715">
<ele>62.649998</ele>
<time>2018-08-24T23:45:52Z</time>
<speed>0.00</speed>
</trkpt>
<trkpt lat="-7.170712" lon="-34.844715">
<ele>62.649998</ele>
<time>2018-08-24T23:45:53Z</time>
<speed>0.00</speed>
</trkpt>
<trkpt lat="-7.170712" lon="-34.844715">
<ele>62.649998</ele>
<time>2018-08-24T23:45:54Z</time>
<speed>0.00</speed>
</trkpt>
<trkpt lat="-7.170712" lon="-34.844715">
<ele>62.649998</ele>
<time>2018-08-24T23:45:55Z</time>
<speed>0.00</speed>
</trkpt>
<trkpt lat="-7.170712" lon="-34.844715">
<ele>62.649998</ele>
<time>2018-08-24T23:45:56Z</time>
<speed>0.00</speed>
</trkpt>
<trkpt lat="-7.170712" lon="-34.844715">
<ele>62.649998</ele>
<time>2018-08-24T23:45:57Z</time>
<speed>0.00</speed>
</trkpt>
<trkpt lat="-7.170712" lon="-34.844715">
<ele>62.649998</ele>
<time>2018-08-24T23:45:58Z</time>
<speed>0.00</speed>
</trkpt>
<trkpt lat="-7.170712" lon="-34.844715">
<ele>62.649998</ele>
<time>2018-08-24T23:45:59Z</time>
<speed>0.00</speed>
</trkpt>
<trkpt lat="-7.170712" lon="-34.844715">
<ele>62.649998</ele>
<time>2018-08-24T23:46:00Z</time>
<speed>0.00</speed>
</trkpt>
<trkpt lat="-7.170712" lon="-34.844715">
<ele>62.649998</ele>
<time>2018-08-24T23:46:01Z</time>
<speed>0.00</speed>
</trkpt>
<trkpt lat="-7.170712" lon="-34.844715">
<ele>62.649998</ele>
<time>2018-08-24T23:46:02Z</time>
<speed>0.00</speed>
</trkpt>
<trkpt lat="-7.170712" lon="-34.844715">
<ele>62.649998</ele>
<time>2018-08-24T23:46:03Z</time>
<speed>0.00</speed>
</trkpt>
<trkpt lat="-7.170712" lon="-34.844715">
<ele>62.649998</ele>
<time>2018-08-24T23:46:04Z</time>
<speed>0.00</speed>
</trkpt>
<trkpt lat="-7.170712" lon="-34.844715">
<ele>62.649998</ele>
<time>2018-08-24T23:46:05Z</time>
<speed>0.00</speed>
</trkpt>
<trkpt lat="-7.170712" lon="-34.844715">
<ele>62.649998</ele>
<time>2018-08-24T23:46:06Z</time>
<speed>0.00</speed>
</trkpt>
<trkpt lat="-7.170712" lon="-34.844715">
<ele>62.649998</ele>
<time>2018-08-24T23:46:07Z</time>
<speed>0.00</speed>
</trkpt>
<trkpt lat="-7.170712" lon="-34.844715">
<ele>62.649998</ele>
<time>2018-08-24T23:46:08Z</time>
<speed>0.00</speed>
</trkpt>
<trkpt lat="-7.170712" lon="-34.844715">
<ele>62.649998</ele>
<time>2018-08-24T23:46:09Z</time>
<speed>0.00</speed>
</trkpt>
<trkpt lat="-7.170683" lon="-34.844734">
<ele>58.489998</ele>
<time>2018-08-24T23:46:10Z</time>
<speed>0.49</speed>
</trkpt>
<trkpt lat="-7.170685" lon="-34.844738">
<ele>58.469997</ele>
<time>2018-08-24T23:46:11Z</time>
<speed>0.13</speed>
</trkpt>
<trkpt lat="-7.170683" lon="-34.844738">
<ele>58.500000</ele>
<time>2018-08-24T23:46:12Z</time>
<speed>0.24</speed>
</trkpt>
<trkpt lat="-7.170686" lon="-34.844738">
<ele>58.430000</ele>
<time>2018-08-24T23:46:13Z</time>
<speed>0.00</speed>
</trkpt>
<trkpt lat="-7.170686" lon="-34.844738">
<ele>58.430000</ele>
<time>2018-08-24T23:46:14Z</time>
<speed>0.00</speed>
</trkpt>
<trkpt lat="-7.170686" lon="-34.844738">
<ele>58.430000</ele>
<time>2018-08-24T23:46:15Z</time>
<speed>0.00</speed>
</trkpt>
<trkpt lat="-7.170686" lon="-34.844738">
<ele>58.430000</ele>
<time>2018-08-24T23:46:16Z</time>
<speed>0.00</speed>
</trkpt>
<trkpt lat="-7.170686" lon="-34.844738">
<ele>58.430000</ele>
<time>2018-08-24T23:46:17Z</time>
<speed>0.00</speed>
</trkpt>
<trkpt lat="-7.170686" lon="-34.844738">
<ele>58.430000</ele>
<time>2018-08-24T23:46:18Z</time>
<speed>0.00</speed>
</trkpt>
<trkpt lat="-7.170686" lon="-34.844738">
<ele>58.430000</ele>
<time>2018-08-24T23:46:19Z</time>
<speed>0.00</speed>
</trkpt>
<trkpt lat="-7.170686" lon="-34.844738">
<ele>58.430000</ele>
<time>2018-08-24T23:46:20Z</time>
<speed>0.00</speed>
</trkpt>
<trkpt lat="-7.170686" lon="-34.844738">
<ele>58.430000</ele>
<time>2018-08-24T23:46:21Z</time>
<speed>0.00</speed>
</trkpt>
<trkpt lat="-7.170686" lon="-34.844738">
<ele>58.430000</ele>
<time>2018-08-24T23:46:22Z</time>
<speed>0.00</speed>
</trkpt>
<trkpt lat="-7.170686" lon="-34.844738">
<ele>58.430000</ele>
<time>2018-08-24T23:46:23Z</time>
<speed>0.00</speed>
</trkpt>
<trkpt lat="-7.170686" lon="-34.844738">
<ele>58.430000</ele>
<time>2018-08-24T23:46:24Z</time>
<speed>0.00</speed>
</trkpt>
<trkpt lat="-7.170686" lon="-34.844738">
<ele>58.430000</ele>
<time>2018-08-24T23:46:25Z</time>
<speed>0.00</speed>
</trkpt>
<trkpt lat="-7.170686" lon="-34.844738">
<ele>58.430000</ele>
<time>2018-08-24T23:46:26Z</time>
<speed>0.00</speed>
</trkpt>
<trkpt lat="-7.170686" lon="-34.844738">
<ele>58.430000</ele>
<time>2018-08-24T23:46:27Z</time>
<speed>0.00</speed>
</trkpt>
<trkpt lat="-7.170686" lon="-34.844738">
<ele>58.430000</ele>
<time>2018-08-24T23:46:28Z</time>
<speed>0.00</speed>
</trkpt>
<trkpt lat="-7.170686" lon="-34.844738">
<ele>58.430000</ele>
<time>2018-08-24T23:46:29Z</time>
<speed>0.00</speed>
</trkpt>
<trkpt lat="-7.170686" lon="-34.844738">
<ele>58.430000</ele>
<time>2018-08-24T23:46:30Z</time>
<speed>0.00</speed>
</trkpt>
<trkpt lat="-7.170686" lon="-34.844738">
<ele>58.430000</ele>
<time>2018-08-24T23:46:31Z</time>
<speed>0.00</speed>
</trkpt>
<trkpt lat="-7.170686" lon="-34.844738">
<ele>58.430000</ele>
<time>2018-08-24T23:46:32Z</time>
<speed>0.00</speed>
</trkpt>
<trkpt lat="-7.170686" lon="-34.844738">
<ele>58.430000</ele>
<time>2018-08-24T23:46:33Z</time>
<speed>0.00</speed>
</trkpt>
<trkpt lat="-7.170686" lon="-34.844738">
<ele>58.430000</ele>
<time>2018-08-24T23:46:34Z</time>
<speed>0.00</speed>
</trkpt>
<trkpt lat="-7.170686" lon="-34.844738">
<ele>58.430000</ele>
<time>2018-08-24T23:46:35Z</time>
<speed>0.00</speed>
</trkpt>
<trkpt lat="-7.170686" lon="-34.844738">
<ele>58.430000</ele>
<time>2018-08-24T23:46:36Z</time>
<speed>0.00</speed>
</trkpt>
<trkpt lat="-7.170686" lon="-34.844738">
<ele>58.430000</ele>
<time>2018-08-24T23:46:37Z</time>
<speed>0.00</speed>
</trkpt>
<trkpt lat="-7.170686" lon="-34.844738">
<ele>58.430000</ele>
<time>2018-08-24T23:46:38Z</time>
<speed>0.00</speed>
</trkpt>
<trkpt lat="-7.170686" lon="-34.844738">
<ele>58.430000</ele>
<time>2018-08-24T23:46:39Z</time>
<speed>0.00</speed>
</trkpt>
<trkpt lat="-7.170686" lon="-34.844738">
<ele>58.430000</ele>
<time>2018-08-24T23:46:40Z</time>
<speed>0.00</speed>
</trkpt>
<trkpt lat="-7.170686" lon="-34.844738">
<ele>58.430000</ele>
<time>2018-08-24T23:46:41Z</time>
<speed>0.00</speed>
</trkpt>
<trkpt lat="-7.170686" lon="-34.844738">
<ele>58.430000</ele>
<time>2018-08-24T23:46:42Z</time>
<speed>0.00</speed>
</trkpt>
<trkpt lat="-7.170686" lon="-34.844738">
<ele>58.430000</ele>
<time>2018-08-24T23:46:43Z</time>
<speed>0.00</speed>
</trkpt>
<trkpt lat="-7.170686" lon="-34.844738">
<ele>58.430000</ele>
<time>2018-08-24T23:46:44Z</time>
<speed>0.00</speed>
</trkpt>
<trkpt lat="-7.170686" lon="-34.844738">
<ele>58.430000</ele>
<time>2018-08-24T23:46:45Z</time>
<speed>0.00</speed>
</trkpt>
<trkpt lat="-7.170686" lon="-34.844738">
<ele>58.430000</ele>
<time>2018-08-24T23:46:46Z</time>
<speed>0.00</speed>
</trkpt>
<trkpt lat="-7.170686" lon="-34.844738">
<ele>58.430000</ele>
<time>2018-08-24T23:46:47Z</time>
<speed>0.00</speed>
</trkpt>
<trkpt lat="-7.170686" lon="-34.844738">
<ele>58.430000</ele>
<time>2018-08-24T23:46:48Z</time>
<speed>0.00</speed>
</trkpt>
<trkpt lat="-7.170686" lon="-34.844738">
<ele>58.430000</ele>
<time>2018-08-24T23:46:49Z</time>
<speed>0.00</speed>
</trkpt>
<trkpt lat="-7.170686" lon="-34.844738">
<ele>58.430000</ele>
<time>2018-08-24T23:46:50Z</time>
<speed>0.00</speed>
</trkpt>
<trkpt lat="-7.170686" lon="-34.844738">
<ele>58.430000</ele>
<time>2018-08-24T23:46:51Z</time>
<speed>0.00</speed>
</trkpt>
<trkpt lat="-7.170686" lon="-34.844738">
<ele>58.430000</ele>
<time>2018-08-24T23:46:52Z</time>
<speed>0.00</speed>
</trkpt>
<trkpt lat="-7.170686" lon="-34.844738">
<ele>58.430000</ele>
<time>2018-08-24T23:46:53Z</time>
<speed>0.00</speed>
</trkpt>
<trkpt lat="-7.170686" lon="-34.844738">
<ele>58.430000</ele>
<time>2018-08-24T23:46:54Z</time>
<speed>0.00</speed>
</trkpt>
<trkpt lat="-7.170686" lon="-34.844738">
<ele>58.430000</ele>
<time>2018-08-24T23:46:55Z</time>
<speed>0.00</speed>
</trkpt>
<trkpt lat="-7.170686" lon="-34.844738">
<ele>58.430000</ele>
<time>2018-08-24T23:46:56Z</time>
<speed>0.00</speed>
</trkpt>
<trkpt lat="-7.170686" lon="-34.844738">
<ele>58.430000</ele>
<time>2018-08-24T23:46:57Z</time>
<speed>0.00</speed>
</trkpt>
<trkpt lat="-7.170686" lon="-34.844738">
<ele>58.430000</ele>
<time>2018-08-24T23:46:58Z</time>
<speed>0.00</speed>
</trkpt>
<trkpt lat="-7.170686" lon="-34.844738">
<ele>58.430000</ele>
<time>2018-08-24T23:46:59Z</time>
<speed>0.00</speed>
</trkpt>
<trkpt lat="-7.170686" lon="-34.844738">
<ele>58.430000</ele>
<time>2018-08-24T23:47:00Z</time>
<speed>0.00</speed>
</trkpt>
<trkpt lat="-7.170686" lon="-34.844738">
<ele>58.430000</ele>
<time>2018-08-24T23:47:01Z</time>
<speed>0.00</speed>
</trkpt>
<trkpt lat="-7.170686" lon="-34.844738">
<ele>58.430000</ele>
<time>2018-08-24T23:47:02Z</time>
<speed>0.00</speed>
</trkpt>
<trkpt lat="-7.170686" lon="-34.844738">
<ele>58.430000</ele>
<time>2018-08-24T23:47:03Z</time>
<speed>0.00</speed>
</trkpt>
<trkpt lat="-7.170686" lon="-34.844738">
<ele>58.430000</ele>
<time>2018-08-24T23:47:04Z</time>
<speed>0.00</speed>
</trkpt>
<trkpt lat="-7.170686" lon="-34.844738">
<ele>58.430000</ele>
<time>2018-08-24T23:47:05Z</time>
<speed>0.00</speed>
</trkpt>
<trkpt lat="-7.170686" lon="-34.844738">
<ele>58.430000</ele>
<time>2018-08-24T23:47:06Z</time>
<speed>0.00</speed>
</trkpt>
<trkpt lat="-7.170686" lon="-34.844738">
<ele>58.430000</ele>
<time>2018-08-24T23:47:07Z</time>
<speed>0.00</speed>
</trkpt>
<trkpt lat="-7.170686" lon="-34.844738">
<ele>58.430000</ele>
<time>2018-08-24T23:47:08Z</time>
<speed>0.00</speed>
</trkpt>
<trkpt lat="-7.170686" lon="-34.844738">
<ele>58.430000</ele>
<time>2018-08-24T23:47:09Z</time>
<speed>0.00</speed>
</trkpt>
<trkpt lat="-7.170686" lon="-34.844738">
<ele>58.430000</ele>
<time>2018-08-24T23:47:10Z</time>
<speed>0.00</speed>
</trkpt>
<trkpt lat="-7.170686" lon="-34.844738">
<ele>58.430000</ele>
<time>2018-08-24T23:47:11Z</time>
<speed>0.00</speed>
</trkpt>
<trkpt lat="-7.170686" lon="-34.844738">
<ele>58.430000</ele>
<time>2018-08-24T23:47:12Z</time>
<speed>0.00</speed>
</trkpt>
<trkpt lat="-7.170686" lon="-34.844738">
<ele>58.430000</ele>
<time>2018-08-24T23:47:13Z</time>
<speed>0.00</speed>
</trkpt>
<trkpt lat="-7.170686" lon="-34.844738">
<ele>58.430000</ele>
<time>2018-08-24T23:47:14Z</time>
<speed>0.00</speed>
</trkpt>
<trkpt lat="-7.170686" lon="-34.844738">
<ele>58.430000</ele>
<time>2018-08-24T23:47:15Z</time>
<speed>0.00</speed>
</trkpt>
<trkpt lat="-7.170686" lon="-34.844738">
<ele>58.430000</ele>
<time>2018-08-24T23:47:16Z</time>
<speed>0.00</speed>
</trkpt>
<trkpt lat="-7.170686" lon="-34.844738">
<ele>58.430000</ele>
<time>2018-08-24T23:47:17Z</time>
<speed>0.00</speed>
</trkpt>
<trkpt lat="-7.170686" lon="-34.844738">
<ele>58.430000</ele>
<time>2018-08-24T23:47:18Z</time>
<speed>0.00</speed>
</trkpt>
<trkpt lat="-7.170686" lon="-34.844738">
<ele>58.430000</ele>
<time>2018-08-24T23:47:19Z</time>
<speed>0.00</speed>
</trkpt>
<trkpt lat="-7.170686" lon="-34.844738">
<ele>58.430000</ele>
<time>2018-08-24T23:47:20Z</time>
<speed>0.00</speed>
</trkpt>
<trkpt lat="-7.170686" lon="-34.844738">
<ele>58.430000</ele>
<time>2018-08-24T23:47:21Z</time>
<speed>0.00</speed>
</trkpt>
<trkpt lat="-7.170686" lon="-34.844738">
<ele>58.430000</ele>
<time>2018-08-24T23:47:22Z</time>
<speed>0.00</speed>
</trkpt>
<trkpt lat="-7.170686" lon="-34.844738">
<ele>58.430000</ele>
<time>2018-08-24T23:47:23Z</time>
<speed>0.00</speed>
</trkpt>
<trkpt lat="-7.170686" lon="-34.844738">
<ele>58.430000</ele>
<time>2018-08-24T23:47:24Z</time>
<speed>0.00</speed>
</trkpt>
<trkpt lat="-7.170686" lon="-34.844738">
<ele>58.430000</ele>
<time>2018-08-24T23:47:25Z</time>
<speed>0.00</speed>
</trkpt>
<trkpt lat="-7.170686" lon="-34.844738">
<ele>58.430000</ele>
<time>2018-08-24T23:47:26Z</time>
<speed>0.00</speed>
</trkpt>
<trkpt lat="-7.170686" lon="-34.844738">
<ele>58.430000</ele>
<time>2018-08-24T23:47:27Z</time>
<speed>0.00</speed>
</trkpt>
<trkpt lat="-7.170686" lon="-34.844738">
<ele>58.430000</ele>
<time>2018-08-24T23:47:28Z</time>
<speed>0.00</speed>
</trkpt>
<trkpt lat="-7.170686" lon="-34.844738">
<ele>58.430000</ele>
<time>2018-08-24T23:47:29Z</time>
<speed>0.00</speed>
</trkpt>
<trkpt lat="-7.170686" lon="-34.844738">
<ele>58.430000</ele>
<time>2018-08-24T23:47:30Z</time>
<speed>0.00</speed>
</trkpt>
<trkpt lat="-7.170686" lon="-34.844738">
<ele>58.430000</ele>
<time>2018-08-24T23:47:31Z</time>
<speed>0.00</speed>
</trkpt>
<trkpt lat="-7.170686" lon="-34.844738">
<ele>58.430000</ele>
<time>2018-08-24T23:47:32Z</time>
<speed>0.00</speed>
</trkpt>
<trkpt lat="-7.170686" lon="-34.844738">
<ele>58.430000</ele>
<time>2018-08-24T23:47:33Z</time>
<speed>0.00</speed>
</trkpt>
<trkpt lat="-7.170686" lon="-34.844738">
<ele>58.430000</ele>
<time>2018-08-24T23:47:34Z</time>
<speed>0.00</speed>
</trkpt>
<trkpt lat="-7.170686" lon="-34.844738">
<ele>58.430000</ele>
<time>2018-08-24T23:47:35Z</time>
<speed>0.00</speed>
</trkpt>
<trkpt lat="-7.170686" lon="-34.844738">
<ele>58.430000</ele>
<time>2018-08-24T23:47:36Z</time>
<speed>0.00</speed>
</trkpt>
<trkpt lat="-7.170686" lon="-34.844738">
<ele>58.430000</ele>
<time>2018-08-24T23:47:37Z</time>
<speed>0.00</speed>
</trkpt>
<trkpt lat="-7.170686" lon="-34.844738">
<ele>58.430000</ele>
<time>2018-08-24T23:47:38Z</time>
<speed>0.00</speed>
</trkpt>
<trkpt lat="-7.170686" lon="-34.844738">
<ele>58.430000</ele>
<time>2018-08-24T23:47:39Z</time>
<speed>0.00</speed>
</trkpt>
<trkpt lat="-7.170686" lon="-34.844738">
<ele>58.430000</ele>
<time>2018-08-24T23:47:40Z</time>
<speed>0.00</speed>
</trkpt>
<trkpt lat="-7.170686" lon="-34.844738">
<ele>58.430000</ele>
<time>2018-08-24T23:47:41Z</time>
<speed>0.00</speed>
</trkpt>
<trkpt lat="-7.170686" lon="-34.844738">
<ele>58.430000</ele>
<time>2018-08-24T23:47:42Z</time>
<speed>0.00</speed>
</trkpt>
<trkpt lat="-7.170686" lon="-34.844738">
<ele>58.430000</ele>
<time>2018-08-24T23:47:43Z</time>
<speed>0.00</speed>
</trkpt>
<trkpt lat="-7.170686" lon="-34.844738">
<ele>58.430000</ele>
<time>2018-08-24T23:47:44Z</time>
<speed>0.00</speed>
</trkpt>
<trkpt lat="-7.170686" lon="-34.844738">
<ele>58.430000</ele>
<time>2018-08-24T23:47:45Z</time>
<speed>0.00</speed>
</trkpt>
<trkpt lat="-7.170686" lon="-34.844738">
<ele>58.430000</ele>
<time>2018-08-24T23:47:46Z</time>
<speed>0.00</speed>
</trkpt>
<trkpt lat="-7.170686" lon="-34.844738">
<ele>58.430000</ele>
<time>2018-08-24T23:47:47Z</time>
<speed>0.00</speed>
</trkpt>
<trkpt lat="-7.170686" lon="-34.844738">
<ele>58.430000</ele>
<time>2018-08-24T23:47:48Z</time>
<speed>0.00</speed>
</trkpt>
<trkpt lat="-7.170686" lon="-34.844738">
<ele>58.430000</ele>
<time>2018-08-24T23:47:49Z</time>
<speed>0.00</speed>
</trkpt>
<trkpt lat="-7.170686" lon="-34.844738">
<ele>58.430000</ele>
<time>2018-08-24T23:47:50Z</time>
<speed>0.00</speed>
</trkpt>
<trkpt lat="-7.170686" lon="-34.844738">
<ele>58.430000</ele>
<time>2018-08-24T23:47:51Z</time>
<speed>0.00</speed>
</trkpt>
<trkpt lat="-7.170686" lon="-34.844738">
<ele>58.430000</ele>
<time>2018-08-24T23:47:52Z</time>
<speed>0.00</speed>
</trkpt>
<trkpt lat="-7.170686" lon="-34.844738">
<ele>58.430000</ele>
<time>2018-08-24T23:47:53Z</time>
<speed>0.00</speed>
</trkpt>
<trkpt lat="-7.170686" lon="-34.844738">
<ele>58.430000</ele>
<time>2018-08-24T23:47:54Z</time>
<speed>0.00</speed>
</trkpt>
<trkpt lat="-7.170686" lon="-34.844738">
<ele>58.430000</ele>
<time>2018-08-24T23:47:55Z</time>
<speed>0.00</speed>
</trkpt>
<trkpt lat="-7.170686" lon="-34.844738">
<ele>58.430000</ele>
<time>2018-08-24T23:47:56Z</time>
<speed>0.00</speed>
</trkpt>
<trkpt lat="-7.170686" lon="-34.844738">
<ele>58.430000</ele>
<time>2018-08-24T23:47:57Z</time>
<speed>0.00</speed>
</trkpt>
<trkpt lat="-7.170686" lon="-34.844738">
<ele>58.430000</ele>
<time>2018-08-24T23:47:58Z</time>
<speed>0.00</speed>
</trkpt>
<trkpt lat="-7.170686" lon="-34.844738">
<ele>58.430000</ele>
<time>2018-08-24T23:47:59Z</time>
<speed>0.00</speed>
</trkpt>
<trkpt lat="-7.170686" lon="-34.844738">
<ele>58.430000</ele>
<time>2018-08-24T23:48:00Z</time>
<speed>0.00</speed>
</trkpt>
<trkpt lat="-7.170686" lon="-34.844738">
<ele>58.430000</ele>
<time>2018-08-24T23:48:01Z</time>
<speed>0.00</speed>
</trkpt>
<trkpt lat="-7.170686" lon="-34.844738">
<ele>58.430000</ele>
<time>2018-08-24T23:48:02Z</time>
<speed>0.00</speed>
</trkpt>
<trkpt lat="-7.170686" lon="-34.844738">
<ele>58.430000</ele>
<time>2018-08-24T23:48:03Z</time>
<speed>0.00</speed>
</trkpt>
<trkpt lat="-7.170686" lon="-34.844738">
<ele>58.430000</ele>
<time>2018-08-24T23:48:04Z</time>
<speed>0.00</speed>
</trkpt>
<trkpt lat="-7.170686" lon="-34.844738">
<ele>58.430000</ele>
<time>2018-08-24T23:48:05Z</time>
<speed>0.00</speed>
</trkpt>
<trkpt lat="-7.170686" lon="-34.844738">
<ele>58.430000</ele>
<time>2018-08-24T23:48:06Z</time>
<speed>0.00</speed>
</trkpt>
<trkpt lat="-7.170686" lon="-34.844738">
<ele>58.430000</ele>
<time>2018-08-24T23:48:07Z</time>
<speed>0.00</speed>
</trkpt>
<trkpt lat="-7.170686" lon="-34.844738">
<ele>58.430000</ele>
<time>2018-08-24T23:48:08Z</time>
<speed>0.00</speed>
</trkpt>
<trkpt lat="-7.170686" lon="-34.844738">
<ele>58.430000</ele>
<time>2018-08-24T23:48:09Z</time>
<speed>0.00</speed>
</trkpt>
<trkpt lat="-7.170686" lon="-34.844738">
<ele>58.430000</ele>
<time>2018-08-24T23:48:10Z</time>
<speed>0.00</speed>
</trkpt>
<trkpt lat="-7.170686" lon="-34.844738">
<ele>58.430000</ele>
<time>2018-08-24T23:48:11Z</time>
<speed>0.00</speed>
</trkpt>
<trkpt lat="-7.170686" lon="-34.844738">
<ele>58.430000</ele>
<time>2018-08-24T23:48:12Z</time>
<speed>0.00</speed>
</trkpt>
<trkpt lat="-7.170686" lon="-34.844738">
<ele>58.430000</ele>
<time>2018-08-24T23:48:13Z</time>
<speed>0.00</speed>
</trkpt>
<trkpt lat="-7.170686" lon="-34.844738">
<ele>58.430000</ele>
<time>2018-08-24T23:48:14Z</time>
<speed>0.00</speed>
</trkpt>
<trkpt lat="-7.170686" lon="-34.844738">
<ele>58.430000</ele>
<time>2018-08-24T23:48:15Z</time>
<speed>0.00</speed>
</trkpt>
<trkpt lat="-7.170686" lon="-34.844738">
<ele>58.430000</ele>
<time>2018-08-24T23:48:16Z</time>
<speed>0.00</speed>
</trkpt>
<trkpt lat="-7.170686" lon="-34.844738">
<ele>58.430000</ele>
<time>2018-08-24T23:48:17Z</time>
<speed>0.00</speed>
</trkpt>
<trkpt lat="-7.170686" lon="-34.844738">
<ele>58.430000</ele>
<time>2018-08-24T23:48:18Z</time>
<speed>0.00</speed>
</trkpt>
<trkpt lat="-7.170686" lon="-34.844738">
<ele>58.430000</ele>
<time>2018-08-24T23:48:19Z</time>
<speed>0.00</speed>
</trkpt>
<trkpt lat="-7.170686" lon="-34.844738">
<ele>58.430000</ele>
<time>2018-08-24T23:48:20Z</time>
<speed>0.00</speed>
</trkpt>
<trkpt lat="-7.170686" lon="-34.844738">
<ele>58.430000</ele>
<time>2018-08-24T23:48:21Z</time>
<speed>0.00</speed>
</trkpt>
<trkpt lat="-7.170686" lon="-34.844738">
<ele>58.430000</ele>
<time>2018-08-24T23:48:22Z</time>
<speed>0.00</speed>
</trkpt>
<trkpt lat="-7.170686" lon="-34.844738">
<ele>58.430000</ele>
<time>2018-08-24T23:48:23Z</time>
<speed>0.00</speed>
</trkpt>
<trkpt lat="-7.170686" lon="-34.844738">
<ele>58.430000</ele>
<time>2018-08-24T23:48:24Z</time>
<speed>0.00</speed>
</trkpt>
<trkpt lat="-7.170686" lon="-34.844738">
<ele>58.430000</ele>
<time>2018-08-24T23:48:25Z</time>
<speed>0.00</speed>
</trkpt>
<trkpt lat="-7.170686" lon="-34.844738">
<ele>58.430000</ele>
<time>2018-08-24T23:48:26Z</time>
<speed>0.00</speed>
</trkpt>
<trkpt lat="-7.170686" lon="-34.844738">
<ele>58.430000</ele>
<time>2018-08-24T23:48:27Z</time>
<speed>0.00</speed>
</trkpt>
<trkpt lat="-7.170686" lon="-34.844738">
<ele>58.430000</ele>
<time>2018-08-24T23:48:28Z</time>
<speed>0.00</speed>
</trkpt>
<trkpt lat="-7.170686" lon="-34.844738">
<ele>58.430000</ele>
<time>2018-08-24T23:48:29Z</time>
<speed>0.00</speed>
</trkpt>
<trkpt lat="-7.170686" lon="-34.844738">
<ele>58.430000</ele>
<time>2018-08-24T23:48:30Z</time>
<speed>0.00</speed>
</trkpt>
<trkpt lat="-7.170686" lon="-34.844738">
<ele>58.430000</ele>
<time>2018-08-24T23:48:39Z</time>
<speed>0.00</speed>
</trkpt>
<trkpt lat="-7.170686" lon="-34.844738">
<ele>58.430000</ele>
<time>2018-08-24T23:48:40Z</time>
<speed>0.00</speed>
</trkpt>
<trkpt lat="-7.170686" lon="-34.844738">
<ele>58.430000</ele>
<time>2018-08-24T23:48:41Z</time>
<speed>0.00</speed>
</trkpt>
<trkpt lat="-7.170686" lon="-34.844738">
<ele>58.430000</ele>
<time>2018-08-24T23:48:42Z</time>
<speed>0.00</speed>
</trkpt>
<trkpt lat="-7.170686" lon="-34.844738">
<ele>58.430000</ele>
<time>2018-08-24T23:48:43Z</time>
<speed>0.00</speed>
</trkpt>
</trkseg>
</trk>
<trk>
<name>20180913-111422(2)</name>
<desc>Color:004000ff</desc>
<trkseg>
<trkpt lat="-7.170681" lon="-34.844845">
<ele>55.439999</ele>
<time>2018-08-24T23:48:54Z</time>
<speed>0.00</speed>
</trkpt>
<trkpt lat="-7.170681" lon="-34.844845">
<ele>55.439999</ele>
<time>2018-08-24T23:49:14Z</time>
<speed>0.24</speed>
</trkpt>
<trkpt lat="-7.170678" lon="-34.844833">
<ele>55.180000</ele>
<time>2018-08-24T23:49:15Z</time>
<speed>0.00</speed>
</trkpt>
<trkpt lat="-7.170668" lon="-34.844814">
<ele>54.559998</ele>
<time>2018-08-24T23:49:16Z</time>
<speed>0.53</speed>
</trkpt>
<trkpt lat="-7.170666" lon="-34.844807">
<ele>53.360001</ele>
<time>2018-08-24T23:49:17Z</time>
<speed>0.58</speed>
</trkpt>
<trkpt lat="-7.170664" lon="-34.844799">
<ele>52.270000</ele>
<time>2018-08-24T23:49:18Z</time>
<speed>0.50</speed>
</trkpt>
<trkpt lat="-7.170662" lon="-34.844788">
<ele>52.090000</ele>
<time>2018-08-24T23:49:19Z</time>
<speed>0.36</speed>
</trkpt>
<trkpt lat="-7.170661" lon="-34.844776">
<ele>51.430000</ele>
<time>2018-08-24T23:49:20Z</time>
<speed>0.28</speed>
</trkpt>
<trkpt lat="-7.170660" lon="-34.844765">
<ele>51.340000</ele>
<time>2018-08-24T23:49:21Z</time>
<speed>0.00</speed>
</trkpt>
<trkpt lat="-7.170660" lon="-34.844765">
<ele>51.340000</ele>
<time>2018-08-24T23:49:22Z</time>
<speed>0.00</speed>
</trkpt>
<trkpt lat="-7.170660" lon="-34.844765">
<ele>51.340000</ele>
<time>2018-08-24T23:49:23Z</time>
<speed>0.00</speed>
</trkpt>
<trkpt lat="-7.170660" lon="-34.844765">
<ele>51.340000</ele>
<time>2018-08-24T23:49:24Z</time>
<speed>0.00</speed>
</trkpt>
<trkpt lat="-7.170660" lon="-34.844765">
<ele>51.340000</ele>
<time>2018-08-24T23:49:25Z</time>
<speed>0.00</speed>
</trkpt>
<trkpt lat="-7.170660" lon="-34.844765">
<ele>51.340000</ele>
<time>2018-08-24T23:49:26Z</time>
<speed>0.00</speed>
</trkpt>
<trkpt lat="-7.170660" lon="-34.844765">
<ele>51.340000</ele>
<time>2018-08-24T23:49:27Z</time>
<speed>0.00</speed>
</trkpt>
<trkpt lat="-7.170660" lon="-34.844765">
<ele>51.340000</ele>
<time>2018-08-24T23:49:28Z</time>
<speed>0.00</speed>
</trkpt>
<trkpt lat="-7.170660" lon="-34.844765">
<ele>51.340000</ele>
<time>2018-08-24T23:49:29Z</time>
<speed>0.00</speed>
</trkpt>
<trkpt lat="-7.170660" lon="-34.844765">
<ele>51.340000</ele>
<time>2018-08-24T23:49:30Z</time>
<speed>0.00</speed>
</trkpt>
<trkpt lat="-7.170653" lon="-34.844688">
<ele>49.259998</ele>
<time>2018-08-24T23:49:31Z</time>
<speed>0.50</speed>
</trkpt>
<trkpt lat="-7.170649" lon="-34.844696">
<ele>52.059998</ele>
<time>2018-08-24T23:49:32Z</time>
<speed>0.40</speed>
</trkpt>
<trkpt lat="-7.170650" lon="-34.844696">
<ele>52.879997</ele>
<time>2018-08-24T23:49:33Z</time>
<speed>0.41</speed>
</trkpt>
<trkpt lat="-7.170649" lon="-34.844696">
<ele>53.259998</ele>
<time>2018-08-24T23:49:34Z</time>
<speed>0.08</speed>
</trkpt>
<trkpt lat="-7.170643" lon="-34.844692">
<ele>53.349998</ele>
<time>2018-08-24T23:49:35Z</time>
<speed>0.22</speed>
</trkpt>
<trkpt lat="-7.170636" lon="-34.844688">
<ele>53.449997</ele>
<time>2018-08-24T23:49:36Z</time>
<speed>0.00</speed>
</trkpt>
<trkpt lat="-7.170636" lon="-34.844688">
<ele>53.449997</ele>
<time>2018-08-24T23:49:37Z</time>
<speed>0.00</speed>
</trkpt>
<trkpt lat="-7.170636" lon="-34.844688">
<ele>53.449997</ele>
<time>2018-08-24T23:49:38Z</time>
<speed>0.00</speed>
</trkpt>
<trkpt lat="-7.170636" lon="-34.844688">
<ele>53.449997</ele>
<time>2018-08-24T23:49:39Z</time>
<speed>0.00</speed>
</trkpt>
<trkpt lat="-7.170636" lon="-34.844688">
<ele>53.449997</ele>
<time>2018-08-24T23:49:40Z</time>
<speed>0.00</speed>
</trkpt>
<trkpt lat="-7.170636" lon="-34.844688">
<ele>53.449997</ele>
<time>2018-08-24T23:49:41Z</time>
<speed>0.00</speed>
</trkpt>
<trkpt lat="-7.170640" lon="-34.844669">
<ele>54.599998</ele>
<time>2018-08-24T23:49:42Z</time>
<speed>0.44</speed>
</trkpt>
<trkpt lat="-7.170644" lon="-34.844662">
<ele>54.590000</ele>
<time>2018-08-24T23:49:43Z</time>
<speed>0.53</speed>
</trkpt>
<trkpt lat="-7.170647" lon="-34.844654">
<ele>54.520000</ele>
<time>2018-08-24T23:49:44Z</time>
<speed>0.53</speed>
</trkpt>
<trkpt lat="-7.170650" lon="-34.844654">
<ele>54.489998</ele>
<time>2018-08-24T23:49:45Z</time>
<speed>0.37</speed>
</trkpt>
<trkpt lat="-7.170652" lon="-34.844650">
<ele>54.570000</ele>
<time>2018-08-24T23:49:46Z</time>
<speed>0.14</speed>
</trkpt>
<trkpt lat="-7.170651" lon="-34.844650">
<ele>54.599998</ele>
<time>2018-08-24T23:49:47Z</time>
<speed>0.00</speed>
</trkpt>
<trkpt lat="-7.170651" lon="-34.844650">
<ele>54.599998</ele>
<time>2018-08-24T23:49:48Z</time>
<speed>0.00</speed>
</trkpt>
<trkpt lat="-7.170651" lon="-34.844650">
<ele>54.599998</ele>
<time>2018-08-24T23:49:49Z</time>
<speed>0.00</speed>
</trkpt>
<trkpt lat="-7.170651" lon="-34.844650">
<ele>54.599998</ele>
<time>2018-08-24T23:49:50Z</time>
<speed>0.00</speed>
</trkpt>
<trkpt lat="-7.170651" lon="-34.844650">
<ele>54.599998</ele>
<time>2018-08-24T23:49:51Z</time>
<speed>0.00</speed>
</trkpt>
<trkpt lat="-7.170651" lon="-34.844650">
<ele>54.599998</ele>
<time>2018-08-24T23:49:52Z</time>
<speed>0.00</speed>
</trkpt>
<trkpt lat="-7.170651" lon="-34.844650">
<ele>54.599998</ele>
<time>2018-08-24T23:49:53Z</time>
<speed>0.00</speed>
</trkpt>
<trkpt lat="-7.170651" lon="-34.844650">
<ele>54.599998</ele>
<time>2018-08-24T23:49:54Z</time>
<speed>0.00</speed>
</trkpt>
<trkpt lat="-7.170651" lon="-34.844650">
<ele>54.599998</ele>
<time>2018-08-24T23:49:55Z</time>
<speed>0.00</speed>
</trkpt>
<trkpt lat="-7.170651" lon="-34.844650">
<ele>54.599998</ele>
<time>2018-08-24T23:49:56Z</time>
<speed>0.00</speed>
</trkpt>
<trkpt lat="-7.170651" lon="-34.844650">
<ele>54.599998</ele>
<time>2018-08-24T23:49:57Z</time>
<speed>0.00</speed>
</trkpt>
<trkpt lat="-7.170651" lon="-34.844650">
<ele>54.599998</ele>
<time>2018-08-24T23:49:58Z</time>
<speed>0.00</speed>
</trkpt>
<trkpt lat="-7.170651" lon="-34.844650">
<ele>54.599998</ele>
<time>2018-08-24T23:50:00Z</time>
<speed>0.00</speed>
</trkpt>
<trkpt lat="-7.170536" lon="-34.844582">
<ele>58.649998</ele>
<time>2018-08-24T23:50:25Z</time>
<speed>0.58</speed>
</trkpt>
<trkpt lat="-7.170531" lon="-34.844589">
<ele>59.609997</ele>
<time>2018-08-24T23:50:26Z</time>
<speed>0.31</speed>
</trkpt>
<trkpt lat="-7.170529" lon="-34.844589">
<ele>60.199997</ele>
<time>2018-08-24T23:50:27Z</time>
<speed>0.35</speed>
</trkpt>
<trkpt lat="-7.170532" lon="-34.844589">
<ele>60.899998</ele>
<time>2018-08-24T23:50:28Z</time>
<speed>0.00</speed>
</trkpt>
<trkpt lat="-7.170532" lon="-34.844589">
<ele>60.899998</ele>
<time>2018-08-24T23:50:29Z</time>
<speed>0.00</speed>
</trkpt>
<trkpt lat="-7.170532" lon="-34.844589">
<ele>60.899998</ele>
<time>2018-08-24T23:50:30Z</time>
<speed>0.00</speed>
</trkpt>
<trkpt lat="-7.170532" lon="-34.844589">
<ele>60.899998</ele>
<time>2018-08-24T23:50:31Z</time>
<speed>0.00</speed>
</trkpt>
<trkpt lat="-7.170532" lon="-34.844589">
<ele>60.899998</ele>
<time>2018-08-24T23:50:32Z</time>
<speed>0.00</speed>
</trkpt>
<trkpt lat="-7.170532" lon="-34.844589">
<ele>60.899998</ele>
<time>2018-08-24T23:50:33Z</time>
<speed>0.00</speed>
</trkpt>
<trkpt lat="-7.170667" lon="-34.845009">
<ele>129.319992</ele>
<time>2018-08-24T23:52:29Z</time>
<speed>0.00</speed>
</trkpt>
<trkpt lat="-7.170693" lon="-34.845024">
<ele>128.610001</ele>
<time>2018-08-24T23:52:30Z</time>
<speed>0.44</speed>
</trkpt>
<trkpt lat="-7.170702" lon="-34.845009">
<ele>126.989998</ele>
<time>2018-08-24T23:52:31Z</time>
<speed>0.49</speed>
</trkpt>
<trkpt lat="-7.170712" lon="-34.845013">
<ele>127.489998</ele>
<time>2018-08-24T23:52:32Z</time>
<speed>0.26</speed>
</trkpt>
<trkpt lat="-7.170717" lon="-34.844982">
<ele>123.909996</ele>
<time>2018-08-24T23:52:33Z</time>
<speed>0.32</speed>
</trkpt>
<trkpt lat="-7.170723" lon="-34.844967">
<ele>122.040001</ele>
<time>2018-08-24T23:52:34Z</time>
<speed>0.00</speed>
</trkpt>
<trkpt lat="-7.170723" lon="-34.844967">
<ele>122.040001</ele>
<time>2018-08-24T23:52:35Z</time>
<speed>0.00</speed>
</trkpt>
<trkpt lat="-7.170725" lon="-34.844986">
<ele>127.809998</ele>
<time>2018-08-24T23:52:36Z</time>
<speed>0.48</speed>
</trkpt>
<trkpt lat="-7.170780" lon="-34.844952">
<ele>101.739998</ele>
<time>2018-08-24T23:52:48Z</time>
<speed>0.00</speed>
</trkpt>
<trkpt lat="-7.170780" lon="-34.844952">
<ele>101.739998</ele>
<time>2018-08-24T23:52:49Z</time>
<speed>0.00</speed>
</trkpt>
<trkpt lat="-7.170780" lon="-34.844952">
<ele>101.739998</ele>
<time>2018-08-24T23:52:50Z</time>
<speed>0.00</speed>
</trkpt>
<trkpt lat="-7.170780" lon="-34.844952">
<ele>101.739998</ele>
<time>2018-08-24T23:52:51Z</time>
<speed>0.00</speed>
</trkpt>
<trkpt lat="-7.170780" lon="-34.844952">
<ele>101.739998</ele>
<time>2018-08-24T23:52:52Z</time>
<speed>0.00</speed>
</trkpt>
<trkpt lat="-7.170780" lon="-34.844952">
<ele>101.739998</ele>
<time>2018-08-24T23:52:53Z</time>
<speed>0.00</speed>
</trkpt>
<trkpt lat="-7.170780" lon="-34.844952">
<ele>101.739998</ele>
<time>2018-08-24T23:52:54Z</time>
<speed>0.00</speed>
</trkpt>
<trkpt lat="-7.170750" lon="-34.844891">
<ele>87.479996</ele>
<time>2018-08-24T23:52:55Z</time>
<speed>0.55</speed>
</trkpt>
<trkpt lat="-7.170745" lon="-34.844887">
<ele>86.129997</ele>
<time>2018-08-24T23:52:56Z</time>
<speed>0.49</speed>
</trkpt>
<trkpt lat="-7.170741" lon="-34.844891">
<ele>85.729996</ele>
<time>2018-08-24T23:52:57Z</time>
<speed>0.70</speed>
</trkpt>
<trkpt lat="-7.170738" lon="-34.844883">
<ele>83.019997</ele>
<time>2018-08-24T23:52:58Z</time>
<speed>0.41</speed>
</trkpt>
<trkpt lat="-7.170735" lon="-34.844872">
<ele>79.449997</ele>
<time>2018-08-24T23:52:59Z</time>
<speed>0.61</speed>
</trkpt>
<trkpt lat="-7.170729" lon="-34.844864">
<ele>77.250000</ele>
<time>2018-08-24T23:53:00Z</time>
<speed>0.77</speed>
</trkpt>
<trkpt lat="-7.170721" lon="-34.844864">
<ele>76.089996</ele>
<time>2018-08-24T23:53:01Z</time>
<speed>0.97</speed>
</trkpt>
<trkpt lat="-7.170712" lon="-34.844860">
<ele>75.000000</ele>
<time>2018-08-24T23:53:02Z</time>
<speed>1.04</speed>
</trkpt>
<trkpt lat="-7.170703" lon="-34.844860">
<ele>74.650002</ele>
<time>2018-08-24T23:53:03Z</time>
<speed>0.92</speed>
</trkpt>
<trkpt lat="-7.170692" lon="-34.844864">
<ele>75.509995</ele>
<time>2018-08-24T23:53:04Z</time>
<speed>0.92</speed>
</trkpt>
<trkpt lat="-7.170684" lon="-34.844864">
<ele>76.540001</ele>
<time>2018-08-24T23:53:05Z</time>
<speed>0.78</speed>
</trkpt>
<trkpt lat="-7.170681" lon="-34.844864">
<ele>76.430000</ele>
<time>2018-08-24T23:53:06Z</time>
<speed>0.57</speed>
</trkpt>
<trkpt lat="-7.170677" lon="-34.844864">
<ele>76.790001</ele>
<time>2018-08-24T23:53:07Z</time>
<speed>0.47</speed>
</trkpt>
<trkpt lat="-7.170673" lon="-34.844860">
<ele>76.959999</ele>
<time>2018-08-24T23:53:08Z</time>
<speed>0.41</speed>
</trkpt>
<trkpt lat="-7.170670" lon="-34.844860">
<ele>76.239998</ele>
<time>2018-08-24T23:53:09Z</time>
<speed>0.45</speed>
</trkpt>
<trkpt lat="-7.170670" lon="-34.844856">
<ele>75.930000</ele>
<time>2018-08-24T23:53:10Z</time>
<speed>0.33</speed>
</trkpt>
<trkpt lat="-7.170669" lon="-34.844860">
<ele>76.769997</ele>
<time>2018-08-24T23:53:11Z</time>
<speed>0.31</speed>
</trkpt>
<trkpt lat="-7.170668" lon="-34.844864">
<ele>77.479996</ele>
<time>2018-08-24T23:53:12Z</time>
<speed>0.47</speed>
</trkpt>
<trkpt lat="-7.170666" lon="-34.844860">
<ele>78.049995</ele>
<time>2018-08-24T23:53:13Z</time>
<speed>0.24</speed>
</trkpt>
<trkpt lat="-7.170663" lon="-34.844849">
<ele>76.360001</ele>
<time>2018-08-24T23:53:14Z</time>
<speed>0.28</speed>
</trkpt>
<trkpt lat="-7.170664" lon="-34.844845">
<ele>75.979996</ele>
<time>2018-08-24T23:53:15Z</time>
<speed>0.00</speed>
</trkpt>
<trkpt lat="-7.170664" lon="-34.844845">
<ele>75.979996</ele>
<time>2018-08-24T23:53:16Z</time>
<speed>0.00</speed>
</trkpt>
<trkpt lat="-7.170664" lon="-34.844845">
<ele>75.979996</ele>
<time>2018-08-24T23:53:17Z</time>
<speed>0.00</speed>
</trkpt>
<trkpt lat="-7.170664" lon="-34.844845">
<ele>75.979996</ele>
<time>2018-08-24T23:53:18Z</time>
<speed>0.00</speed>
</trkpt>
<trkpt lat="-7.170664" lon="-34.844845">
<ele>75.979996</ele>
<time>2018-08-24T23:53:19Z</time>
<speed>0.00</speed>
</trkpt>
<trkpt lat="-7.170664" lon="-34.844845">
<ele>75.979996</ele>
<time>2018-08-24T23:53:20Z</time>
<speed>0.00</speed>
</trkpt>
<trkpt lat="-7.170664" lon="-34.844845">
<ele>75.979996</ele>
<time>2018-08-24T23:53:21Z</time>
<speed>0.00</speed>
</trkpt>
<trkpt lat="-7.170664" lon="-34.844845">
<ele>75.979996</ele>
<time>2018-08-24T23:53:22Z</time>
<speed>0.00</speed>
</trkpt>
<trkpt lat="-7.170664" lon="-34.844845">
<ele>75.979996</ele>
<time>2018-08-24T23:53:23Z</time>
<speed>0.00</speed>
</trkpt>
<trkpt lat="-7.170660" lon="-34.844830">
<ele>77.680000</ele>
<time>2018-08-24T23:53:24Z</time>
<speed>0.58</speed>
</trkpt>
<trkpt lat="-7.170653" lon="-34.844830">
<ele>77.250000</ele>
<time>2018-08-24T23:53:25Z</time>
<speed>0.54</speed>
</trkpt>
<trkpt lat="-7.170650" lon="-34.844826">
<ele>76.369995</ele>
<time>2018-08-24T23:53:26Z</time>
<speed>0.37</speed>
</trkpt>
<trkpt lat="-7.170650" lon="-34.844830">
<ele>76.320000</ele>
<time>2018-08-24T23:53:27Z</time>
<speed>0.14</speed>
</trkpt>
<trkpt lat="-7.170651" lon="-34.844826">
<ele>76.279999</ele>
<time>2018-08-24T23:53:28Z</time>
<speed>0.00</speed>
</trkpt>
<trkpt lat="-7.170651" lon="-34.844826">
<ele>76.279999</ele>
<time>2018-08-24T23:53:29Z</time>
<speed>0.00</speed>
</trkpt>
<trkpt lat="-7.170651" lon="-34.844826">
<ele>76.279999</ele>
<time>2018-08-24T23:53:30Z</time>
<speed>0.00</speed>
</trkpt>
<trkpt lat="-7.170651" lon="-34.844826">
<ele>76.279999</ele>
<time>2018-08-24T23:53:31Z</time>
<speed>0.00</speed>
</trkpt>
<trkpt lat="-7.170651" lon="-34.844826">
<ele>76.279999</ele>
<time>2018-08-24T23:53:32Z</time>
<speed>0.00</speed>
</trkpt>
<trkpt lat="-7.170651" lon="-34.844826">
<ele>76.279999</ele>
<time>2018-08-24T23:53:33Z</time>
<speed>0.00</speed>
</trkpt>
<trkpt lat="-7.170651" lon="-34.844826">
<ele>76.279999</ele>
<time>2018-08-24T23:53:34Z</time>
<speed>0.00</speed>
</trkpt>
<trkpt lat="-7.170651" lon="-34.844826">
<ele>76.279999</ele>
<time>2018-08-24T23:53:35Z</time>
<speed>0.00</speed>
</trkpt>
<trkpt lat="-7.170651" lon="-34.844826">
<ele>76.279999</ele>
<time>2018-08-24T23:53:36Z</time>
<speed>0.00</speed>
</trkpt>
<trkpt lat="-7.170651" lon="-34.844826">
<ele>76.279999</ele>
<time>2018-08-24T23:53:37Z</time>
<speed>0.00</speed>
</trkpt>
<trkpt lat="-7.170651" lon="-34.844826">
<ele>76.279999</ele>
<time>2018-08-24T23:53:38Z</time>
<speed>0.00</speed>
</trkpt>
<trkpt lat="-7.170651" lon="-34.844826">
<ele>76.279999</ele>
<time>2018-08-24T23:53:39Z</time>
<speed>0.00</speed>
</trkpt>
<trkpt lat="-7.170651" lon="-34.844826">
<ele>76.279999</ele>
<time>2018-08-24T23:53:40Z</time>
<speed>0.00</speed>
</trkpt>
<trkpt lat="-7.170678" lon="-34.844784">
<ele>71.879997</ele>
<time>2018-08-24T23:53:41Z</time>
<speed>0.62</speed>
</trkpt>
<trkpt lat="-7.170681" lon="-34.844776">
<ele>71.790001</ele>
<time>2018-08-24T23:53:42Z</time>
<speed>0.56</speed>
</trkpt>
<trkpt lat="-7.170684" lon="-34.844772">
<ele>71.820000</ele>
<time>2018-08-24T23:53:43Z</time>
<speed>0.52</speed>
</trkpt>
<trkpt lat="-7.170689" lon="-34.844765">
<ele>71.610001</ele>
<time>2018-08-24T23:53:44Z</time>
<speed>0.51</speed>
</trkpt>
<trkpt lat="-7.170692" lon="-34.844761">
<ele>71.180000</ele>
<time>2018-08-24T23:53:45Z</time>
<speed>0.40</speed>
</trkpt>
<trkpt lat="-7.170691" lon="-34.844757">
<ele>71.019997</ele>
<time>2018-08-24T23:53:46Z</time>
<speed>0.20</speed>
</trkpt>
<trkpt lat="-7.170688" lon="-34.844757">
<ele>71.040001</ele>
<time>2018-08-24T23:53:47Z</time>
<speed>0.13</speed>
</trkpt>
<trkpt lat="-7.170680" lon="-34.844761">
<ele>71.159996</ele>
<time>2018-08-24T23:53:48Z</time>
<speed>0.41</speed>
</trkpt>
<trkpt lat="-7.170680" lon="-34.844765">
<ele>71.070000</ele>
<time>2018-08-24T23:53:49Z</time>
<speed>0.45</speed>
</trkpt>
<trkpt lat="-7.170678" lon="-34.844772">
<ele>70.470001</ele>
<time>2018-08-24T23:53:50Z</time>
<speed>0.65</speed>
</trkpt>
<trkpt lat="-7.170674" lon="-34.844776">
<ele>70.400002</ele>
<time>2018-08-24T23:53:51Z</time>
<speed>0.66</speed>
</trkpt>
<trkpt lat="-7.170674" lon="-34.844780">
<ele>70.029999</ele>
<time>2018-08-24T23:53:52Z</time>
<speed>0.57</speed>
</trkpt>
<trkpt lat="-7.170673" lon="-34.844784">
<ele>69.549995</ele>
<time>2018-08-24T23:53:53Z</time>
<speed>0.54</speed>
</trkpt>
<trkpt lat="-7.170672" lon="-34.844784">
<ele>69.139999</ele>
<time>2018-08-24T23:53:54Z</time>
<speed>0.44</speed>
</trkpt>
<trkpt lat="-7.170672" lon="-34.844780">
<ele>68.529999</ele>
<time>2018-08-24T23:53:55Z</time>
<speed>0.22</speed>
</trkpt>
<trkpt lat="-7.170669" lon="-34.844776">
<ele>68.360001</ele>
<time>2018-08-24T23:53:56Z</time>
<speed>0.27</speed>
</trkpt>
<trkpt lat="-7.170673" lon="-34.844772">
<ele>67.860001</ele>
<time>2018-08-24T23:53:57Z</time>
<speed>0.00</speed>
</trkpt>
<trkpt lat="-7.170673" lon="-34.844772">
<ele>67.860001</ele>
<time>2018-08-24T23:53:58Z</time>
<speed>0.00</speed>
</trkpt>
<trkpt lat="-7.170673" lon="-34.844772">
<ele>67.860001</ele>
<time>2018-08-24T23:53:59Z</time>
<speed>0.00</speed>
</trkpt>
<trkpt lat="-7.170673" lon="-34.844772">
<ele>67.860001</ele>
<time>2018-08-24T23:54:00Z</time>
<speed>0.00</speed>
</trkpt>
<trkpt lat="-7.170673" lon="-34.844772">
<ele>67.860001</ele>
<time>2018-08-24T23:54:01Z</time>
<speed>0.00</speed>
</trkpt>
<trkpt lat="-7.170653" lon="-34.844772">
<ele>66.430000</ele>
<time>2018-08-24T23:54:02Z</time>
<speed>0.52</speed>
</trkpt>
<trkpt lat="-7.170652" lon="-34.844772">
<ele>66.260002</ele>
<time>2018-08-24T23:54:03Z</time>
<speed>0.38</speed>
</trkpt>
<trkpt lat="-7.170648" lon="-34.844772">
<ele>65.970001</ele>
<time>2018-08-24T23:54:04Z</time>
<speed>0.49</speed>
</trkpt>
<trkpt lat="-7.170648" lon="-34.844769">
<ele>65.750000</ele>
<time>2018-08-24T23:54:05Z</time>
<speed>0.33</speed>
</trkpt>
<trkpt lat="-7.170645" lon="-34.844769">
<ele>65.779999</ele>
<time>2018-08-24T23:54:06Z</time>
<speed>0.38</speed>
</trkpt>
<trkpt lat="-7.170650" lon="-34.844765">
<ele>65.779999</ele>
<time>2018-08-24T23:54:07Z</time>
<speed>0.00</speed>
</trkpt>
<trkpt lat="-7.170650" lon="-34.844765">
<ele>65.779999</ele>
<time>2018-08-24T23:54:08Z</time>
<speed>0.00</speed>
</trkpt>
<trkpt lat="-7.170650" lon="-34.844765">
<ele>65.779999</ele>
<time>2018-08-24T23:54:09Z</time>
<speed>0.00</speed>
</trkpt>
<trkpt lat="-7.170650" lon="-34.844765">
<ele>65.779999</ele>
<time>2018-08-24T23:54:10Z</time>
<speed>0.00</speed>
</trkpt>
<trkpt lat="-7.170650" lon="-34.844765">
<ele>65.779999</ele>
<time>2018-08-24T23:54:11Z</time>
<speed>0.00</speed>
</trkpt>
<trkpt lat="-7.170650" lon="-34.844765">
<ele>65.779999</ele>
<time>2018-08-24T23:54:12Z</time>
<speed>0.00</speed>
</trkpt>
<trkpt lat="-7.170650" lon="-34.844765">
<ele>65.779999</ele>
<time>2018-08-24T23:54:13Z</time>
<speed>0.00</speed>
</trkpt>
<trkpt lat="-7.170650" lon="-34.844765">
<ele>65.779999</ele>
<time>2018-08-24T23:54:14Z</time>
<speed>0.00</speed>
</trkpt>
<trkpt lat="-7.170650" lon="-34.844765">
<ele>65.779999</ele>
<time>2018-08-24T23:54:15Z</time>
<speed>0.00</speed>
</trkpt>
<trkpt lat="-7.170650" lon="-34.844765">
<ele>65.779999</ele>
<time>2018-08-24T23:54:16Z</time>
<speed>0.00</speed>
</trkpt>
<trkpt lat="-7.170650" lon="-34.844765">
<ele>65.779999</ele>
<time>2018-08-24T23:54:17Z</time>
<speed>0.00</speed>
</trkpt>
<trkpt lat="-7.170650" lon="-34.844765">
<ele>65.779999</ele>
<time>2018-08-24T23:54:18Z</time>
<speed>0.00</speed>
</trkpt>
<trkpt lat="-7.170650" lon="-34.844765">
<ele>65.779999</ele>
<time>2018-08-24T23:54:19Z</time>
<speed>0.00</speed>
</trkpt>
<trkpt lat="-7.170650" lon="-34.844765">
<ele>65.779999</ele>
<time>2018-08-24T23:54:20Z</time>
<speed>0.00</speed>
</trkpt>
<trkpt lat="-7.170650" lon="-34.844765">
<ele>65.779999</ele>
<time>2018-08-24T23:54:21Z</time>
<speed>0.00</speed>
</trkpt>
<trkpt lat="-7.170650" lon="-34.844765">
<ele>65.779999</ele>
<time>2018-08-24T23:54:22Z</time>
<speed>0.00</speed>
</trkpt>
<trkpt lat="-7.170650" lon="-34.844765">
<ele>65.779999</ele>
<time>2018-08-24T23:54:23Z</time>
<speed>0.00</speed>
</trkpt>
<trkpt lat="-7.170650" lon="-34.844765">
<ele>65.779999</ele>
<time>2018-08-24T23:54:24Z</time>
<speed>0.00</speed>
</trkpt>
<trkpt lat="-7.170650" lon="-34.844765">
<ele>65.779999</ele>
<time>2018-08-24T23:54:25Z</time>
<speed>0.00</speed>
</trkpt>
<trkpt lat="-7.170650" lon="-34.844765">
<ele>65.779999</ele>
<time>2018-08-24T23:54:26Z</time>
<speed>0.00</speed>
</trkpt>
<trkpt lat="-7.170650" lon="-34.844765">
<ele>65.779999</ele>
<time>2018-08-24T23:54:27Z</time>
<speed>0.00</speed>
</trkpt>
<trkpt lat="-7.170650" lon="-34.844765">
<ele>65.779999</ele>
<time>2018-08-24T23:54:28Z</time>
<speed>0.00</speed>
</trkpt>
<trkpt lat="-7.170650" lon="-34.844765">
<ele>65.779999</ele>
<time>2018-08-24T23:54:29Z</time>
<speed>0.00</speed>
</trkpt>
<trkpt lat="-7.170650" lon="-34.844765">
<ele>65.779999</ele>
<time>2018-08-24T23:54:30Z</time>
<speed>0.00</speed>
</trkpt>
<trkpt lat="-7.170650" lon="-34.844765">
<ele>65.779999</ele>
<time>2018-08-24T23:54:31Z</time>
<speed>0.00</speed>
</trkpt>
<trkpt lat="-7.170650" lon="-34.844765">
<ele>65.779999</ele>
<time>2018-08-24T23:54:32Z</time>
<speed>0.00</speed>
</trkpt>
<trkpt lat="-7.170650" lon="-34.844765">
<ele>65.779999</ele>
<time>2018-08-24T23:54:33Z</time>
<speed>0.00</speed>
</trkpt>
<trkpt lat="-7.170650" lon="-34.844765">
<ele>65.779999</ele>
<time>2018-08-24T23:54:34Z</time>
<speed>0.00</speed>
</trkpt>
<trkpt lat="-7.170627" lon="-34.844749">
<ele>60.160000</ele>
<time>2018-08-24T23:54:35Z</time>
<speed>0.46</speed>
</trkpt>
<trkpt lat="-7.170628" lon="-34.844746">
<ele>60.070000</ele>
<time>2018-08-24T23:54:36Z</time>
<speed>0.48</speed>
</trkpt>
<trkpt lat="-7.170633" lon="-34.844742">
<ele>59.980000</ele>
<time>2018-08-24T23:54:37Z</time>
<speed>0.51</speed>
</trkpt>
<trkpt lat="-7.170629" lon="-34.844738">
<ele>59.980000</ele>
<time>2018-08-24T23:54:38Z</time>
<speed>0.47</speed>
</trkpt>
<trkpt lat="-7.170627" lon="-34.844734">
<ele>60.020000</ele>
<time>2018-08-24T23:54:39Z</time>
<speed>0.50</speed>
</trkpt>
<trkpt lat="-7.170629" lon="-34.844730">
<ele>59.869999</ele>
<time>2018-08-24T23:54:40Z</time>
<speed>0.37</speed>
</trkpt>
<trkpt lat="-7.170630" lon="-34.844734">
<ele>59.759998</ele>
<time>2018-08-24T23:54:41Z</time>
<speed>0.10</speed>
</trkpt>
<trkpt lat="-7.170628" lon="-34.844730">
<ele>59.770000</ele>
<time>2018-08-24T23:54:42Z</time>
<speed>0.00</speed>
</trkpt>
<trkpt lat="-7.170626" lon="-34.844730">
<ele>59.739998</ele>
<time>2018-08-24T23:54:43Z</time>
<speed>0.44</speed>
</trkpt>
<trkpt lat="-7.170627" lon="-34.844730">
<ele>59.770000</ele>
<time>2018-08-24T23:54:44Z</time>
<speed>0.34</speed>
</trkpt>
<trkpt lat="-7.170631" lon="-34.844727">
<ele>59.759998</ele>
<time>2018-08-24T23:54:45Z</time>
<speed>0.34</speed>
</trkpt>
<trkpt lat="-7.170640" lon="-34.844727">
<ele>59.719997</ele>
<time>2018-08-24T23:54:46Z</time>
<speed>0.41</speed>
</trkpt>
<trkpt lat="-7.170646" lon="-34.844723">
<ele>59.629997</ele>
<time>2018-08-24T23:54:47Z</time>
<speed>0.46</speed>
</trkpt>
<trkpt lat="-7.170654" lon="-34.844727">
<ele>59.489998</ele>
<time>2018-08-24T23:54:48Z</time>
<speed>0.41</speed>
</trkpt>
<trkpt lat="-7.170660" lon="-34.844730">
<ele>59.329998</ele>
<time>2018-08-24T23:54:49Z</time>
<speed>0.53</speed>
</trkpt>
<trkpt lat="-7.170662" lon="-34.844730">
<ele>59.049999</ele>
<time>2018-08-24T23:54:50Z</time>
<speed>0.34</speed>
</trkpt>
<trkpt lat="-7.170660" lon="-34.844730">
<ele>58.899998</ele>
<time>2018-08-24T23:54:51Z</time>
<speed>0.08</speed>
</trkpt>
<trkpt lat="-7.170660" lon="-34.844730">
<ele>58.969997</ele>
<time>2018-08-24T23:54:52Z</time>
<speed>0.00</speed>
</trkpt>
<trkpt lat="-7.170660" lon="-34.844730">
<ele>58.969997</ele>
<time>2018-08-24T23:54:53Z</time>
<speed>0.00</speed>
</trkpt>
<trkpt lat="-7.170660" lon="-34.844730">
<ele>58.969997</ele>
<time>2018-08-24T23:54:54Z</time>
<speed>0.00</speed>
</trkpt>
<trkpt lat="-7.170660" lon="-34.844730">
<ele>58.969997</ele>
<time>2018-08-24T23:54:55Z</time>
<speed>0.00</speed>
</trkpt>
<trkpt lat="-7.170660" lon="-34.844730">
<ele>58.969997</ele>
<time>2018-08-24T23:54:56Z</time>
<speed>0.00</speed>
</trkpt>
<trkpt lat="-7.170660" lon="-34.844730">
<ele>58.969997</ele>
<time>2018-08-24T23:54:57Z</time>
<speed>0.00</speed>
</trkpt>
<trkpt lat="-7.170660" lon="-34.844730">
<ele>58.969997</ele>
<time>2018-08-24T23:54:58Z</time>
<speed>0.00</speed>
</trkpt>
<trkpt lat="-7.170660" lon="-34.844730">
<ele>58.969997</ele>
<time>2018-08-24T23:54:59Z</time>
<speed>0.00</speed>
</trkpt>
<trkpt lat="-7.170660" lon="-34.844730">
<ele>58.969997</ele>
<time>2018-08-24T23:55:00Z</time>
<speed>0.00</speed>
</trkpt>
<trkpt lat="-7.170660" lon="-34.844730">
<ele>58.969997</ele>
<time>2018-08-24T23:55:01Z</time>
<speed>0.00</speed>
</trkpt>
<trkpt lat="-7.170660" lon="-34.844730">
<ele>58.969997</ele>
<time>2018-08-24T23:55:02Z</time>
<speed>0.00</speed>
</trkpt>
<trkpt lat="-7.170660" lon="-34.844730">
<ele>58.969997</ele>
<time>2018-08-24T23:55:03Z</time>
<speed>0.00</speed>
</trkpt>
<trkpt lat="-7.170660" lon="-34.844730">
<ele>58.969997</ele>
<time>2018-08-24T23:55:04Z</time>
<speed>0.00</speed>
</trkpt>
<trkpt lat="-7.170660" lon="-34.844730">
<ele>58.969997</ele>
<time>2018-08-24T23:55:14Z</time>
<speed>0.00</speed>
</trkpt>
<trkpt lat="-7.170660" lon="-34.844730">
<ele>58.969997</ele>
<time>2018-08-24T23:55:15Z</time>
<speed>0.00</speed>
</trkpt>
<trkpt lat="-7.170660" lon="-34.844730">
<ele>55.250000</ele>
<time>2018-08-24T23:55:16Z</time>
<speed>0.47</speed>
</trkpt>
<trkpt lat="-7.170660" lon="-34.844730">
<ele>54.980000</ele>
<time>2018-08-24T23:55:17Z</time>
<speed>0.32</speed>
</trkpt>
<trkpt lat="-7.170662" lon="-34.844734">
<ele>55.039997</ele>
<time>2018-08-24T23:55:18Z</time>
<speed>0.15</speed>
</trkpt>
<trkpt lat="-7.170667" lon="-34.844738">
<ele>55.039997</ele>
<time>2018-08-24T23:55:19Z</time>
<speed>0.00</speed>
</trkpt>
<trkpt lat="-7.170667" lon="-34.844738">
<ele>55.039997</ele>
<time>2018-08-24T23:55:20Z</time>
<speed>0.00</speed>
</trkpt>
<trkpt lat="-7.170667" lon="-34.844738">
<ele>55.039997</ele>
<time>2018-08-24T23:55:21Z</time>
<speed>0.00</speed>
</trkpt>
<trkpt lat="-7.170667" lon="-34.844738">
<ele>55.039997</ele>
<time>2018-08-24T23:55:22Z</time>
<speed>0.00</speed>
</trkpt>
<trkpt lat="-7.170667" lon="-34.844738">
<ele>55.039997</ele>
<time>2018-08-24T23:55:23Z</time>
<speed>0.00</speed>
</trkpt>
<trkpt lat="-7.170667" lon="-34.844738">
<ele>55.039997</ele>
<time>2018-08-24T23:55:24Z</time>
<speed>0.00</speed>
</trkpt>
<trkpt lat="-7.170667" lon="-34.844738">
<ele>55.039997</ele>
<time>2018-08-24T23:55:25Z</time>
<speed>0.00</speed>
</trkpt>
<trkpt lat="-7.170667" lon="-34.844738">
<ele>55.039997</ele>
<time>2018-08-24T23:55:26Z</time>
<speed>0.00</speed>
</trkpt>
<trkpt lat="-7.170667" lon="-34.844738">
<ele>55.039997</ele>
<time>2018-08-24T23:55:27Z</time>
<speed>0.00</speed>
</trkpt>
<trkpt lat="-7.170667" lon="-34.844738">
<ele>55.039997</ele>
<time>2018-08-24T23:55:28Z</time>
<speed>0.00</speed>
</trkpt>
<trkpt lat="-7.170667" lon="-34.844738">
<ele>55.039997</ele>
<time>2018-08-24T23:55:29Z</time>
<speed>0.00</speed>
</trkpt>
<trkpt lat="-7.170667" lon="-34.844738">
<ele>55.039997</ele>
<time>2018-08-24T23:55:30Z</time>
<speed>0.00</speed>
</trkpt>
<trkpt lat="-7.170669" lon="-34.844711">
<ele>48.129997</ele>
<time>2018-08-24T23:55:31Z</time>
<speed>0.58</speed>
</trkpt>
<trkpt lat="-7.170668" lon="-34.844711">
<ele>47.180000</ele>
<time>2018-08-24T23:55:32Z</time>
<speed>0.37</speed>
</trkpt>
<trkpt lat="-7.170665" lon="-34.844707">
<ele>45.809998</ele>
<time>2018-08-24T23:55:33Z</time>
<speed>0.20</speed>
</trkpt>
<trkpt lat="-7.170664" lon="-34.844707">
<ele>44.829998</ele>
<time>2018-08-24T23:55:34Z</time>
<speed>0.00</speed>
</trkpt>
<trkpt lat="-7.170664" lon="-34.844707">
<ele>44.829998</ele>
<time>2018-08-24T23:55:35Z</time>
<speed>0.00</speed>
</trkpt>
<trkpt lat="-7.170664" lon="-34.844707">
<ele>44.829998</ele>
<time>2018-08-24T23:55:36Z</time>
<speed>0.00</speed>
</trkpt>
<trkpt lat="-7.170683" lon="-34.844730">
<ele>46.759998</ele>
<time>2018-08-24T23:55:37Z</time>
<speed>0.44</speed>
</trkpt>
<trkpt lat="-7.170693" lon="-34.844742">
<ele>47.129997</ele>
<time>2018-08-24T23:55:38Z</time>
<speed>0.67</speed>
</trkpt>
<trkpt lat="-7.170698" lon="-34.844742">
<ele>46.299999</ele>
<time>2018-08-24T23:55:39Z</time>
<speed>0.58</speed>
</trkpt>
<trkpt lat="-7.170697" lon="-34.844742">
<ele>46.250000</ele>
<time>2018-08-24T23:55:40Z</time>
<speed>0.36</speed>
</trkpt>
<trkpt lat="-7.170696" lon="-34.844730">
<ele>44.989998</ele>
<time>2018-08-24T23:55:41Z</time>
<speed>0.03</speed>
</trkpt>
<trkpt lat="-7.170696" lon="-34.844727">
<ele>44.919998</ele>
<time>2018-08-24T23:55:42Z</time>
<speed>0.00</speed>
</trkpt>
<trkpt lat="-7.170696" lon="-34.844719">
<ele>44.399998</ele>
<time>2018-08-24T23:55:43Z</time>
<speed>0.52</speed>
</trkpt>
<trkpt lat="-7.170697" lon="-34.844711">
<ele>43.899998</ele>
<time>2018-08-24T23:55:44Z</time>
<speed>0.60</speed>
</trkpt>
<trkpt lat="-7.170696" lon="-34.844715">
<ele>44.739998</ele>
<time>2018-08-24T23:55:45Z</time>
<speed>0.36</speed>
</trkpt>
<trkpt lat="-7.170694" lon="-34.844719">
<ele>44.950001</ele>
<time>2018-08-24T23:55:46Z</time>
<speed>0.31</speed>
</trkpt>
<trkpt lat="-7.170691" lon="-34.844715">
<ele>45.049999</ele>
<time>2018-08-24T23:55:47Z</time>
<speed>0.00</speed>
</trkpt>
<trkpt lat="-7.170691" lon="-34.844715">
<ele>45.049999</ele>
<time>2018-08-24T23:55:48Z</time>
<speed>0.00</speed>
</trkpt>
<trkpt lat="-7.170691" lon="-34.844715">
<ele>45.049999</ele>
<time>2018-08-24T23:55:49Z</time>
<speed>0.00</speed>
</trkpt>
<trkpt lat="-7.170691" lon="-34.844715">
<ele>45.049999</ele>
<time>2018-08-24T23:55:50Z</time>
<speed>0.00</speed>
</trkpt>
<trkpt lat="-7.170691" lon="-34.844715">
<ele>45.049999</ele>
<time>2018-08-24T23:55:51Z</time>
<speed>0.00</speed>
</trkpt>
<trkpt lat="-7.170691" lon="-34.844715">
<ele>45.049999</ele>
<time>2018-08-24T23:55:52Z</time>
<speed>0.00</speed>
</trkpt>
<trkpt lat="-7.170691" lon="-34.844715">
<ele>45.049999</ele>
<time>2018-08-24T23:55:53Z</time>
<speed>0.00</speed>
</trkpt>
<trkpt lat="-7.170691" lon="-34.844715">
<ele>45.049999</ele>
<time>2018-08-24T23:55:54Z</time>
<speed>0.00</speed>
</trkpt>
<trkpt lat="-7.170691" lon="-34.844715">
<ele>45.049999</ele>
<time>2018-08-24T23:55:55Z</time>
<speed>0.00</speed>
</trkpt>
<trkpt lat="-7.170691" lon="-34.844715">
<ele>45.049999</ele>
<time>2018-08-24T23:55:56Z</time>
<speed>0.00</speed>
</trkpt>
<trkpt lat="-7.170691" lon="-34.844715">
<ele>45.049999</ele>
<time>2018-08-24T23:55:57Z</time>
<speed>0.00</speed>
</trkpt>
<trkpt lat="-7.170691" lon="-34.844715">
<ele>45.049999</ele>
<time>2018-08-24T23:55:58Z</time>
<speed>0.00</speed>
</trkpt>
<trkpt lat="-7.170691" lon="-34.844715">
<ele>45.049999</ele>
<time>2018-08-24T23:55:59Z</time>
<speed>0.00</speed>
</trkpt>
<trkpt lat="-7.170691" lon="-34.844715">
<ele>45.049999</ele>
<time>2018-08-24T23:56:00Z</time>
<speed>0.00</speed>
</trkpt>
<trkpt lat="-7.170691" lon="-34.844715">
<ele>45.049999</ele>
<time>2018-08-24T23:56:01Z</time>
<speed>0.00</speed>
</trkpt>
<trkpt lat="-7.170691" lon="-34.844715">
<ele>45.049999</ele>
<time>2018-08-24T23:56:02Z</time>
<speed>0.00</speed>
</trkpt>
<trkpt lat="-7.170691" lon="-34.844715">
<ele>45.049999</ele>
<time>2018-08-24T23:56:03Z</time>
<speed>0.00</speed>
</trkpt>
<trkpt lat="-7.170691" lon="-34.844715">
<ele>45.049999</ele>
<time>2018-08-24T23:56:04Z</time>
<speed>0.00</speed>
</trkpt>
<trkpt lat="-7.170691" lon="-34.844715">
<ele>45.049999</ele>
<time>2018-08-24T23:56:05Z</time>
<speed>0.00</speed>
</trkpt>
<trkpt lat="-7.170691" lon="-34.844715">
<ele>45.049999</ele>
<time>2018-08-24T23:56:06Z</time>
<speed>0.00</speed>
</trkpt>
<trkpt lat="-7.170691" lon="-34.844715">
<ele>45.049999</ele>
<time>2018-08-24T23:56:07Z</time>
<speed>0.00</speed>
</trkpt>
<trkpt lat="-7.170691" lon="-34.844715">
<ele>45.049999</ele>
<time>2018-08-24T23:56:08Z</time>
<speed>0.00</speed>
</trkpt>
<trkpt lat="-7.170691" lon="-34.844715">
<ele>45.049999</ele>
<time>2018-08-24T23:56:09Z</time>
<speed>0.00</speed>
</trkpt>
<trkpt lat="-7.170691" lon="-34.844715">
<ele>45.049999</ele>
<time>2018-08-24T23:56:10Z</time>
<speed>0.00</speed>
</trkpt>
<trkpt lat="-7.170691" lon="-34.844715">
<ele>45.049999</ele>
<time>2018-08-24T23:56:11Z</time>
<speed>0.00</speed>
</trkpt>
<trkpt lat="-7.170691" lon="-34.844715">
<ele>45.049999</ele>
<time>2018-08-24T23:56:12Z</time>
<speed>0.00</speed>
</trkpt>
<trkpt lat="-7.170691" lon="-34.844715">
<ele>45.049999</ele>
<time>2018-08-24T23:56:13Z</time>
<speed>0.00</speed>
</trkpt>
<trkpt lat="-7.170691" lon="-34.844715">
<ele>45.049999</ele>
<time>2018-08-24T23:56:14Z</time>
<speed>0.00</speed>
</trkpt>
<trkpt lat="-7.170691" lon="-34.844715">
<ele>45.049999</ele>
<time>2018-08-24T23:56:15Z</time>
<speed>0.00</speed>
</trkpt>
<trkpt lat="-7.170691" lon="-34.844715">
<ele>45.049999</ele>
<time>2018-08-24T23:56:16Z</time>
<speed>0.00</speed>
</trkpt>
<trkpt lat="-7.170691" lon="-34.844715">
<ele>45.049999</ele>
<time>2018-08-24T23:56:17Z</time>
<speed>0.00</speed>
</trkpt>
<trkpt lat="-7.170691" lon="-34.844715">
<ele>45.049999</ele>
<time>2018-08-24T23:56:18Z</time>
<speed>0.00</speed>
</trkpt>
<trkpt lat="-7.170691" lon="-34.844715">
<ele>45.049999</ele>
<time>2018-08-24T23:56:19Z</time>
<speed>0.00</speed>
</trkpt>
<trkpt lat="-7.170691" lon="-34.844715">
<ele>45.049999</ele>
<time>2018-08-24T23:56:20Z</time>
<speed>0.00</speed>
</trkpt>
<trkpt lat="-7.170691" lon="-34.844715">
<ele>45.049999</ele>
<time>2018-08-24T23:56:21Z</time>
<speed>0.00</speed>
</trkpt>
<trkpt lat="-7.170691" lon="-34.844715">
<ele>45.049999</ele>
<time>2018-08-24T23:56:22Z</time>
<speed>0.00</speed>
</trkpt>
<trkpt lat="-7.170691" lon="-34.844715">
<ele>45.049999</ele>
<time>2018-08-24T23:56:23Z</time>
<speed>0.00</speed>
</trkpt>
<trkpt lat="-7.170691" lon="-34.844715">
<ele>45.049999</ele>
<time>2018-08-24T23:56:24Z</time>
<speed>0.00</speed>
</trkpt>
<trkpt lat="-7.170691" lon="-34.844715">
<ele>45.049999</ele>
<time>2018-08-24T23:56:25Z</time>
<speed>0.00</speed>
</trkpt>
<trkpt lat="-7.170691" lon="-34.844715">
<ele>45.049999</ele>
<time>2018-08-24T23:56:26Z</time>
<speed>0.00</speed>
</trkpt>
<trkpt lat="-7.170691" lon="-34.844715">
<ele>45.049999</ele>
<time>2018-08-24T23:56:27Z</time>
<speed>0.00</speed>
</trkpt>
<trkpt lat="-7.170691" lon="-34.844715">
<ele>45.049999</ele>
<time>2018-08-24T23:56:28Z</time>
<speed>0.00</speed>
</trkpt>
<trkpt lat="-7.170691" lon="-34.844715">
<ele>45.049999</ele>
<time>2018-08-24T23:56:29Z</time>
<speed>0.00</speed>
</trkpt>
<trkpt lat="-7.170691" lon="-34.844715">
<ele>45.049999</ele>
<time>2018-08-24T23:56:30Z</time>
<speed>0.00</speed>
</trkpt>
<trkpt lat="-7.170691" lon="-34.844715">
<ele>45.049999</ele>
<time>2018-08-24T23:56:31Z</time>
<speed>0.00</speed>
</trkpt>
<trkpt lat="-7.170691" lon="-34.844715">
<ele>45.049999</ele>
<time>2018-08-24T23:56:32Z</time>
<speed>0.00</speed>
</trkpt>
<trkpt lat="-7.170691" lon="-34.844715">
<ele>45.049999</ele>
<time>2018-08-24T23:56:33Z</time>
<speed>0.00</speed>
</trkpt>
<trkpt lat="-7.170691" lon="-34.844715">
<ele>45.049999</ele>
<time>2018-08-24T23:56:34Z</time>
<speed>0.00</speed>
</trkpt>
<trkpt lat="-7.170680" lon="-34.844730">
<ele>50.299999</ele>
<time>2018-08-24T23:56:35Z</time>
<speed>0.55</speed>
</trkpt>
<trkpt lat="-7.170673" lon="-34.844734">
<ele>50.529999</ele>
<time>2018-08-24T23:56:36Z</time>
<speed>0.76</speed>
</trkpt>
<trkpt lat="-7.170669" lon="-34.844738">
<ele>50.619999</ele>
<time>2018-08-24T23:56:37Z</time>
<speed>0.51</speed>
</trkpt>
<trkpt lat="-7.170667" lon="-34.844746">
<ele>50.649998</ele>
<time>2018-08-24T23:56:38Z</time>
<speed>0.44</speed>
</trkpt>
<trkpt lat="-7.170669" lon="-34.844746">
<ele>50.649998</ele>
<time>2018-08-24T23:56:39Z</time>
<speed>0.19</speed>
</trkpt>
<trkpt lat="-7.170667" lon="-34.844746">
<ele>50.450001</ele>
<time>2018-08-24T23:56:40Z</time>
<speed>0.17</speed>
</trkpt>
<trkpt lat="-7.170666" lon="-34.844742">
<ele>50.230000</ele>
<time>2018-08-24T23:56:41Z</time>
<speed>0.00</speed>
</trkpt>
<trkpt lat="-7.170666" lon="-34.844742">
<ele>50.230000</ele>
<time>2018-08-24T23:56:42Z</time>
<speed>0.00</speed>
</trkpt>
<trkpt lat="-7.170666" lon="-34.844742">
<ele>50.230000</ele>
<time>2018-08-24T23:56:43Z</time>
<speed>0.00</speed>
</trkpt>
<trkpt lat="-7.170666" lon="-34.844742">
<ele>50.230000</ele>
<time>2018-08-24T23:56:44Z</time>
<speed>0.00</speed>
</trkpt>
<trkpt lat="-7.170666" lon="-34.844742">
<ele>50.230000</ele>
<time>2018-08-24T23:56:45Z</time>
<speed>0.00</speed>
</trkpt>
<trkpt lat="-7.170666" lon="-34.844742">
<ele>50.230000</ele>
<time>2018-08-24T23:56:46Z</time>
<speed>0.00</speed>
</trkpt>
<trkpt lat="-7.170666" lon="-34.844742">
<ele>50.230000</ele>
<time>2018-08-24T23:56:47Z</time>
<speed>0.00</speed>
</trkpt>
<trkpt lat="-7.170681" lon="-34.844704">
<ele>49.789997</ele>
<time>2018-08-24T23:56:48Z</time>
<speed>0.52</speed>
</trkpt>
<trkpt lat="-7.170686" lon="-34.844704">
<ele>49.879997</ele>
<time>2018-08-24T23:56:49Z</time>
<speed>0.51</speed>
</trkpt>
<trkpt lat="-7.170685" lon="-34.844696">
<ele>49.889999</ele>
<time>2018-08-24T23:56:50Z</time>
<speed>0.51</speed>
</trkpt>
<trkpt lat="-7.170688" lon="-34.844688">
<ele>49.840000</ele>
<time>2018-08-24T23:56:51Z</time>
<speed>0.68</speed>
</trkpt>
<trkpt lat="-7.170692" lon="-34.844681">
<ele>49.840000</ele>
<time>2018-08-24T23:56:52Z</time>
<speed>0.78</speed>
</trkpt>
<trkpt lat="-7.170699" lon="-34.844673">
<ele>49.750000</ele>
<time>2018-08-24T23:56:53Z</time>
<speed>0.83</speed>
</trkpt>
<trkpt lat="-7.170703" lon="-34.844669">
<ele>49.739998</ele>
<time>2018-08-24T23:56:54Z</time>
<speed>0.69</speed>
</trkpt>
<trkpt lat="-7.170705" lon="-34.844662">
<ele>49.849998</ele>
<time>2018-08-24T23:56:55Z</time>
<speed>0.48</speed>
</trkpt>
<trkpt lat="-7.170701" lon="-34.844654">
<ele>49.930000</ele>
<time>2018-08-24T23:56:56Z</time>
<speed>0.55</speed>
</trkpt>
<trkpt lat="-7.170700" lon="-34.844654">
<ele>49.959999</ele>
<time>2018-08-24T23:56:57Z</time>
<speed>0.36</speed>
</trkpt>
<trkpt lat="-7.170699" lon="-34.844654">
<ele>50.029999</ele>
<time>2018-08-24T23:56:58Z</time>
<speed>0.24</speed>
</trkpt>
<trkpt lat="-7.170699" lon="-34.844654">
<ele>50.090000</ele>
<time>2018-08-24T23:56:59Z</time>
<speed>0.00</speed>
</trkpt>
<trkpt lat="-7.170699" lon="-34.844654">
<ele>50.090000</ele>
<time>2018-08-24T23:57:00Z</time>
<speed>0.00</speed>
</trkpt>
<trkpt lat="-7.170699" lon="-34.844654">
<ele>50.090000</ele>
<time>2018-08-24T23:57:01Z</time>
<speed>0.00</speed>
</trkpt>
<trkpt lat="-7.170699" lon="-34.844654">
<ele>50.090000</ele>
<time>2018-08-24T23:57:02Z</time>
<speed>0.00</speed>
</trkpt>
<trkpt lat="-7.170699" lon="-34.844654">
<ele>50.090000</ele>
<time>2018-08-24T23:57:03Z</time>
<speed>0.00</speed>
</trkpt>
<trkpt lat="-7.170699" lon="-34.844654">
<ele>50.090000</ele>
<time>2018-08-24T23:57:04Z</time>
<speed>0.00</speed>
</trkpt>
<trkpt lat="-7.170699" lon="-34.844654">
<ele>50.090000</ele>
<time>2018-08-24T23:57:05Z</time>
<speed>0.00</speed>
</trkpt>
<trkpt lat="-7.170699" lon="-34.844654">
<ele>50.090000</ele>
<time>2018-08-24T23:57:06Z</time>
<speed>0.00</speed>
</trkpt>
<trkpt lat="-7.170699" lon="-34.844654">
<ele>50.090000</ele>
<time>2018-08-24T23:57:07Z</time>
<speed>0.00</speed>
</trkpt>
<trkpt lat="-7.170699" lon="-34.844654">
<ele>50.090000</ele>
<time>2018-08-24T23:57:08Z</time>
<speed>0.00</speed>
</trkpt>
<trkpt lat="-7.170699" lon="-34.844654">
<ele>50.090000</ele>
<time>2018-08-24T23:57:09Z</time>
<speed>0.00</speed>
</trkpt>
<trkpt lat="-7.170699" lon="-34.844654">
<ele>50.090000</ele>
<time>2018-08-24T23:57:10Z</time>
<speed>0.00</speed>
</trkpt>
<trkpt lat="-7.170699" lon="-34.844654">
<ele>50.090000</ele>
<time>2018-08-24T23:57:11Z</time>
<speed>0.00</speed>
</trkpt>
<trkpt lat="-7.170699" lon="-34.844654">
<ele>50.090000</ele>
<time>2018-08-24T23:57:12Z</time>
<speed>0.00</speed>
</trkpt>
<trkpt lat="-7.170699" lon="-34.844654">
<ele>50.090000</ele>
<time>2018-08-24T23:57:13Z</time>
<speed>0.00</speed>
</trkpt>
<trkpt lat="-7.170699" lon="-34.844654">
<ele>50.090000</ele>
<time>2018-08-24T23:57:14Z</time>
<speed>0.00</speed>
</trkpt>
<trkpt lat="-7.170699" lon="-34.844654">
<ele>50.090000</ele>
<time>2018-08-24T23:57:15Z</time>
<speed>0.00</speed>
</trkpt>
<trkpt lat="-7.170699" lon="-34.844654">
<ele>50.090000</ele>
<time>2018-08-24T23:57:16Z</time>
<speed>0.00</speed>
</trkpt>
<trkpt lat="-7.170699" lon="-34.844654">
<ele>50.090000</ele>
<time>2018-08-24T23:57:17Z</time>
<speed>0.00</speed>
</trkpt>
<trkpt lat="-7.170699" lon="-34.844654">
<ele>50.090000</ele>
<time>2018-08-24T23:57:18Z</time>
<speed>0.00</speed>
</trkpt>
<trkpt lat="-7.170699" lon="-34.844654">
<ele>50.090000</ele>
<time>2018-08-24T23:57:19Z</time>
<speed>0.00</speed>
</trkpt>
<trkpt lat="-7.170699" lon="-34.844654">
<ele>50.090000</ele>
<time>2018-08-24T23:57:20Z</time>
<speed>0.00</speed>
</trkpt>
<trkpt lat="-7.170699" lon="-34.844654">
<ele>50.090000</ele>
<time>2018-08-24T23:57:21Z</time>
<speed>0.00</speed>
</trkpt>
<trkpt lat="-7.170699" lon="-34.844654">
<ele>50.090000</ele>
<time>2018-08-24T23:57:22Z</time>
<speed>0.00</speed>
</trkpt>
<trkpt lat="-7.170699" lon="-34.844654">
<ele>50.090000</ele>
<time>2018-08-24T23:57:23Z</time>
<speed>0.00</speed>
</trkpt>
<trkpt lat="-7.170699" lon="-34.844654">
<ele>50.090000</ele>
<time>2018-08-24T23:57:24Z</time>
<speed>0.00</speed>
</trkpt>
<trkpt lat="-7.170699" lon="-34.844654">
<ele>50.090000</ele>
<time>2018-08-24T23:57:25Z</time>
<speed>0.00</speed>
</trkpt>
<trkpt lat="-7.170699" lon="-34.844654">
<ele>50.090000</ele>
<time>2018-08-24T23:57:26Z</time>
<speed>0.00</speed>
</trkpt>
<trkpt lat="-7.170699" lon="-34.844654">
<ele>50.090000</ele>
<time>2018-08-24T23:57:27Z</time>
<speed>0.00</speed>
</trkpt>
<trkpt lat="-7.170699" lon="-34.844654">
<ele>50.090000</ele>
<time>2018-08-24T23:57:28Z</time>
<speed>0.00</speed>
</trkpt>
<trkpt lat="-7.170699" lon="-34.844654">
<ele>50.090000</ele>
<time>2018-08-24T23:57:29Z</time>
<speed>0.00</speed>
</trkpt>
<trkpt lat="-7.170699" lon="-34.844654">
<ele>50.090000</ele>
<time>2018-08-24T23:57:30Z</time>
<speed>0.00</speed>
</trkpt>
<trkpt lat="-7.170699" lon="-34.844654">
<ele>50.090000</ele>
<time>2018-08-24T23:57:31Z</time>
<speed>0.00</speed>
</trkpt>
<trkpt lat="-7.170699" lon="-34.844654">
<ele>50.090000</ele>
<time>2018-08-24T23:57:32Z</time>
<speed>0.00</speed>
</trkpt>
<trkpt lat="-7.170699" lon="-34.844654">
<ele>50.090000</ele>
<time>2018-08-24T23:57:33Z</time>
<speed>0.00</speed>
</trkpt>
<trkpt lat="-7.170699" lon="-34.844654">
<ele>50.090000</ele>
<time>2018-08-24T23:57:34Z</time>
<speed>0.00</speed>
</trkpt>
<trkpt lat="-7.170699" lon="-34.844654">
<ele>50.090000</ele>
<time>2018-08-24T23:57:35Z</time>
<speed>0.00</speed>
</trkpt>
<trkpt lat="-7.170699" lon="-34.844654">
<ele>50.090000</ele>
<time>2018-08-24T23:57:36Z</time>
<speed>0.00</speed>
</trkpt>
<trkpt lat="-7.170699" lon="-34.844654">
<ele>50.090000</ele>
<time>2018-08-24T23:57:37Z</time>
<speed>0.00</speed>
</trkpt>
<trkpt lat="-7.170699" lon="-34.844654">
<ele>50.090000</ele>
<time>2018-08-24T23:57:38Z</time>
<speed>0.00</speed>
</trkpt>
<trkpt lat="-7.170699" lon="-34.844654">
<ele>50.090000</ele>
<time>2018-08-24T23:57:39Z</time>
<speed>0.00</speed>
</trkpt>
<trkpt lat="-7.170699" lon="-34.844654">
<ele>50.090000</ele>
<time>2018-08-24T23:57:40Z</time>
<speed>0.00</speed>
</trkpt>
<trkpt lat="-7.170699" lon="-34.844654">
<ele>50.090000</ele>
<time>2018-08-24T23:57:41Z</time>
<speed>0.00</speed>
</trkpt>
<trkpt lat="-7.170699" lon="-34.844654">
<ele>50.090000</ele>
<time>2018-08-24T23:57:42Z</time>
<speed>0.00</speed>
</trkpt>
<trkpt lat="-7.170699" lon="-34.844654">
<ele>50.090000</ele>
<time>2018-08-24T23:57:43Z</time>
<speed>0.00</speed>
</trkpt>
<trkpt lat="-7.170699" lon="-34.844654">
<ele>50.090000</ele>
<time>2018-08-24T23:57:44Z</time>
<speed>0.00</speed>
</trkpt>
<trkpt lat="-7.170699" lon="-34.844654">
<ele>50.090000</ele>
<time>2018-08-24T23:57:45Z</time>
<speed>0.00</speed>
</trkpt>
<trkpt lat="-7.170699" lon="-34.844654">
<ele>50.090000</ele>
<time>2018-08-24T23:57:46Z</time>
<speed>0.00</speed>
</trkpt>
<trkpt lat="-7.170699" lon="-34.844654">
<ele>50.090000</ele>
<time>2018-08-24T23:57:47Z</time>
<speed>0.00</speed>
</trkpt>
<trkpt lat="-7.170699" lon="-34.844654">
<ele>50.090000</ele>
<time>2018-08-24T23:57:48Z</time>
<speed>0.00</speed>
</trkpt>
<trkpt lat="-7.170699" lon="-34.844654">
<ele>50.090000</ele>
<time>2018-08-24T23:57:49Z</time>
<speed>0.00</speed>
</trkpt>
<trkpt lat="-7.170699" lon="-34.844654">
<ele>50.090000</ele>
<time>2018-08-24T23:57:50Z</time>
<speed>0.00</speed>
</trkpt>
<trkpt lat="-7.170699" lon="-34.844654">
<ele>50.090000</ele>
<time>2018-08-24T23:57:51Z</time>
<speed>0.00</speed>
</trkpt>
<trkpt lat="-7.170699" lon="-34.844654">
<ele>50.090000</ele>
<time>2018-08-24T23:57:52Z</time>
<speed>0.00</speed>
</trkpt>
<trkpt lat="-7.170699" lon="-34.844654">
<ele>50.090000</ele>
<time>2018-08-24T23:57:53Z</time>
<speed>0.00</speed>
</trkpt>
<trkpt lat="-7.170699" lon="-34.844654">
<ele>50.090000</ele>
<time>2018-08-24T23:57:54Z</time>
<speed>0.00</speed>
</trkpt>
<trkpt lat="-7.170699" lon="-34.844654">
<ele>50.090000</ele>
<time>2018-08-24T23:57:55Z</time>
<speed>0.00</speed>
</trkpt>
<trkpt lat="-7.170699" lon="-34.844654">
<ele>50.090000</ele>
<time>2018-08-24T23:57:56Z</time>
<speed>0.00</speed>
</trkpt>
<trkpt lat="-7.170699" lon="-34.844654">
<ele>50.090000</ele>
<time>2018-08-24T23:57:57Z</time>
<speed>0.00</speed>
</trkpt>
<trkpt lat="-7.170699" lon="-34.844654">
<ele>50.090000</ele>
<time>2018-08-24T23:57:58Z</time>
<speed>0.00</speed>
</trkpt>
<trkpt lat="-7.170699" lon="-34.844654">
<ele>50.090000</ele>
<time>2018-08-24T23:57:59Z</time>
<speed>0.00</speed>
</trkpt>
<trkpt lat="-7.170699" lon="-34.844654">
<ele>50.090000</ele>
<time>2018-08-24T23:58:00Z</time>
<speed>0.00</speed>
</trkpt>
<trkpt lat="-7.170699" lon="-34.844654">
<ele>50.090000</ele>
<time>2018-08-24T23:58:01Z</time>
<speed>0.00</speed>
</trkpt>
<trkpt lat="-7.170699" lon="-34.844654">
<ele>50.090000</ele>
<time>2018-08-24T23:58:02Z</time>
<speed>0.00</speed>
</trkpt>
<trkpt lat="-7.170699" lon="-34.844654">
<ele>50.090000</ele>
<time>2018-08-24T23:58:03Z</time>
<speed>0.00</speed>
</trkpt>
<trkpt lat="-7.170699" lon="-34.844654">
<ele>50.090000</ele>
<time>2018-08-24T23:58:04Z</time>
<speed>0.00</speed>
</trkpt>
<trkpt lat="-7.170699" lon="-34.844654">
<ele>50.090000</ele>
<time>2018-08-24T23:58:05Z</time>
<speed>0.00</speed>
</trkpt>
<trkpt lat="-7.170699" lon="-34.844654">
<ele>50.090000</ele>
<time>2018-08-24T23:58:06Z</time>
<speed>0.00</speed>
</trkpt>
<trkpt lat="-7.170611" lon="-34.844738">
<ele>51.860001</ele>
<time>2018-08-24T23:58:07Z</time>
<speed>0.51</speed>
</trkpt>
<trkpt lat="-7.170615" lon="-34.844742">
<ele>51.719997</ele>
<time>2018-08-24T23:58:08Z</time>
<speed>0.64</speed>
</trkpt>
<trkpt lat="-7.170617" lon="-34.844746">
<ele>51.629997</ele>
<time>2018-08-24T23:58:09Z</time>
<speed>0.48</speed>
</trkpt>
<trkpt lat="-7.170618" lon="-34.844746">
<ele>51.549999</ele>
<time>2018-08-24T23:58:10Z</time>
<speed>0.29</speed>
</trkpt>
<trkpt lat="-7.170621" lon="-34.844749">
<ele>51.459999</ele>
<time>2018-08-24T23:58:11Z</time>
<speed>0.33</speed>
</trkpt>
<trkpt lat="-7.170622" lon="-34.844749">
<ele>51.239998</ele>
<time>2018-08-24T23:58:12Z</time>
<speed>0.00</speed>
</trkpt>
<trkpt lat="-7.170622" lon="-34.844749">
<ele>51.239998</ele>
<time>2018-08-24T23:58:13Z</time>
<speed>0.00</speed>
</trkpt>
<trkpt lat="-7.170622" lon="-34.844749">
<ele>51.239998</ele>
<time>2018-08-24T23:58:14Z</time>
<speed>0.00</speed>
</trkpt>
<trkpt lat="-7.170622" lon="-34.844749">
<ele>51.239998</ele>
<time>2018-08-24T23:58:15Z</time>
<speed>0.00</speed>
</trkpt>
<trkpt lat="-7.170622" lon="-34.844749">
<ele>51.239998</ele>
<time>2018-08-24T23:58:16Z</time>
<speed>0.00</speed>
</trkpt>
<trkpt lat="-7.170622" lon="-34.844749">
<ele>51.239998</ele>
<time>2018-08-24T23:58:17Z</time>
<speed>0.00</speed>
</trkpt>
<trkpt lat="-7.170622" lon="-34.844749">
<ele>51.239998</ele>
<time>2018-08-24T23:58:18Z</time>
<speed>0.00</speed>
</trkpt>
<trkpt lat="-7.170622" lon="-34.844749">
<ele>51.239998</ele>
<time>2018-08-24T23:58:19Z</time>
<speed>0.00</speed>
</trkpt>
<trkpt lat="-7.170622" lon="-34.844749">
<ele>51.239998</ele>
<time>2018-08-24T23:58:20Z</time>
<speed>0.00</speed>
</trkpt>
<trkpt lat="-7.170622" lon="-34.844749">
<ele>51.239998</ele>
<time>2018-08-24T23:58:21Z</time>
<speed>0.00</speed>
</trkpt>
<trkpt lat="-7.170622" lon="-34.844749">
<ele>51.239998</ele>
<time>2018-08-24T23:58:22Z</time>
<speed>0.00</speed>
</trkpt>
<trkpt lat="-7.170622" lon="-34.844749">
<ele>51.239998</ele>
<time>2018-08-24T23:58:23Z</time>
<speed>0.00</speed>
</trkpt>
<trkpt lat="-7.170622" lon="-34.844749">
<ele>51.239998</ele>
<time>2018-08-24T23:58:24Z</time>
<speed>0.00</speed>
</trkpt>
<trkpt lat="-7.170622" lon="-34.844749">
<ele>51.239998</ele>
<time>2018-08-24T23:58:25Z</time>
<speed>0.00</speed>
</trkpt>
<trkpt lat="-7.170622" lon="-34.844749">
<ele>51.239998</ele>
<time>2018-08-24T23:58:26Z</time>
<speed>0.00</speed>
</trkpt>
<trkpt lat="-7.170622" lon="-34.844749">
<ele>51.239998</ele>
<time>2018-08-24T23:58:27Z</time>
<speed>0.00</speed>
</trkpt>
<trkpt lat="-7.170622" lon="-34.844749">
<ele>51.239998</ele>
<time>2018-08-24T23:58:28Z</time>
<speed>0.00</speed>
</trkpt>
<trkpt lat="-7.170622" lon="-34.844749">
<ele>51.239998</ele>
<time>2018-08-24T23:58:29Z</time>
<speed>0.00</speed>
</trkpt>
<trkpt lat="-7.170622" lon="-34.844749">
<ele>51.239998</ele>
<time>2018-08-24T23:58:30Z</time>
<speed>0.00</speed>
</trkpt>
<trkpt lat="-7.170622" lon="-34.844749">
<ele>51.239998</ele>
<time>2018-08-24T23:58:31Z</time>
<speed>0.00</speed>
</trkpt>
<trkpt lat="-7.170622" lon="-34.844749">
<ele>51.239998</ele>
<time>2018-08-24T23:58:32Z</time>
<speed>0.00</speed>
</trkpt>
<trkpt lat="-7.170622" lon="-34.844749">
<ele>51.239998</ele>
<time>2018-08-24T23:58:33Z</time>
<speed>0.00</speed>
</trkpt>
<trkpt lat="-7.170622" lon="-34.844749">
<ele>51.239998</ele>
<time>2018-08-24T23:58:34Z</time>
<speed>0.00</speed>
</trkpt>
<trkpt lat="-7.170622" lon="-34.844749">
<ele>51.239998</ele>
<time>2018-08-24T23:58:35Z</time>
<speed>0.00</speed>
</trkpt>
<trkpt lat="-7.170622" lon="-34.844749">
<ele>51.239998</ele>
<time>2018-08-24T23:58:36Z</time>
<speed>0.00</speed>
</trkpt>
<trkpt lat="-7.170622" lon="-34.844749">
<ele>51.239998</ele>
<time>2018-08-24T23:58:37Z</time>
<speed>0.00</speed>
</trkpt>
<trkpt lat="-7.170622" lon="-34.844749">
<ele>51.239998</ele>
<time>2018-08-24T23:58:38Z</time>
<speed>0.00</speed>
</trkpt>
<trkpt lat="-7.170622" lon="-34.844749">
<ele>51.239998</ele>
<time>2018-08-24T23:58:39Z</time>
<speed>0.00</speed>
</trkpt>
<trkpt lat="-7.170622" lon="-34.844749">
<ele>51.239998</ele>
<time>2018-08-24T23:58:40Z</time>
<speed>0.00</speed>
</trkpt>
<trkpt lat="-7.170622" lon="-34.844749">
<ele>51.239998</ele>
<time>2018-08-24T23:58:41Z</time>
<speed>0.00</speed>
</trkpt>
<trkpt lat="-7.170622" lon="-34.844749">
<ele>51.239998</ele>
<time>2018-08-24T23:58:42Z</time>
<speed>0.00</speed>
</trkpt>
<trkpt lat="-7.170622" lon="-34.844749">
<ele>51.239998</ele>
<time>2018-08-24T23:58:43Z</time>
<speed>0.00</speed>
</trkpt>
<trkpt lat="-7.170622" lon="-34.844749">
<ele>51.239998</ele>
<time>2018-08-24T23:58:44Z</time>
<speed>0.00</speed>
</trkpt>
<trkpt lat="-7.170622" lon="-34.844749">
<ele>51.239998</ele>
<time>2018-08-24T23:58:45Z</time>
<speed>0.00</speed>
</trkpt>
<trkpt lat="-7.170622" lon="-34.844749">
<ele>51.239998</ele>
<time>2018-08-24T23:58:46Z</time>
<speed>0.00</speed>
</trkpt>
<trkpt lat="-7.170622" lon="-34.844749">
<ele>51.239998</ele>
<time>2018-08-24T23:58:47Z</time>
<speed>0.00</speed>
</trkpt>
<trkpt lat="-7.170622" lon="-34.844749">
<ele>51.239998</ele>
<time>2018-08-24T23:58:48Z</time>
<speed>0.00</speed>
</trkpt>
<trkpt lat="-7.170622" lon="-34.844749">
<ele>51.239998</ele>
<time>2018-08-24T23:58:49Z</time>
<speed>0.00</speed>
</trkpt>
<trkpt lat="-7.170622" lon="-34.844749">
<ele>51.239998</ele>
<time>2018-08-24T23:58:50Z</time>
<speed>0.00</speed>
</trkpt>
<trkpt lat="-7.170622" lon="-34.844749">
<ele>51.239998</ele>
<time>2018-08-24T23:58:51Z</time>
<speed>0.00</speed>
</trkpt>
<trkpt lat="-7.170622" lon="-34.844749">
<ele>51.239998</ele>
<time>2018-08-24T23:58:52Z</time>
<speed>0.00</speed>
</trkpt>
<trkpt lat="-7.170622" lon="-34.844749">
<ele>51.239998</ele>
<time>2018-08-24T23:58:53Z</time>
<speed>0.00</speed>
</trkpt>
<trkpt lat="-7.170622" lon="-34.844749">
<ele>51.239998</ele>
<time>2018-08-24T23:58:54Z</time>
<speed>0.00</speed>
</trkpt>
<trkpt lat="-7.170622" lon="-34.844749">
<ele>51.239998</ele>
<time>2018-08-24T23:58:55Z</time>
<speed>0.00</speed>
</trkpt>
<trkpt lat="-7.170622" lon="-34.844749">
<ele>51.239998</ele>
<time>2018-08-24T23:58:56Z</time>
<speed>0.00</speed>
</trkpt>
<trkpt lat="-7.170622" lon="-34.844749">
<ele>51.239998</ele>
<time>2018-08-24T23:58:57Z</time>
<speed>0.00</speed>
</trkpt>
<trkpt lat="-7.170622" lon="-34.844749">
<ele>51.239998</ele>
<time>2018-08-24T23:58:58Z</time>
<speed>0.00</speed>
</trkpt>
<trkpt lat="-7.170622" lon="-34.844749">
<ele>51.239998</ele>
<time>2018-08-24T23:58:59Z</time>
<speed>0.00</speed>
</trkpt>
<trkpt lat="-7.170622" lon="-34.844749">
<ele>51.239998</ele>
<time>2018-08-24T23:59:00Z</time>
<speed>0.00</speed>
</trkpt>
<trkpt lat="-7.170622" lon="-34.844749">
<ele>51.239998</ele>
<time>2018-08-24T23:59:01Z</time>
<speed>0.00</speed>
</trkpt>
<trkpt lat="-7.170622" lon="-34.844749">
<ele>51.239998</ele>
<time>2018-08-24T23:59:02Z</time>
<speed>0.00</speed>
</trkpt>
<trkpt lat="-7.170622" lon="-34.844749">
<ele>51.239998</ele>
<time>2018-08-24T23:59:03Z</time>
<speed>0.00</speed>
</trkpt>
<trkpt lat="-7.170622" lon="-34.844749">
<ele>51.239998</ele>
<time>2018-08-24T23:59:04Z</time>
<speed>0.00</speed>
</trkpt>
<trkpt lat="-7.170622" lon="-34.844749">
<ele>51.239998</ele>
<time>2018-08-24T23:59:05Z</time>
<speed>0.00</speed>
</trkpt>
<trkpt lat="-7.170622" lon="-34.844749">
<ele>51.239998</ele>
<time>2018-08-24T23:59:06Z</time>
<speed>0.00</speed>
</trkpt>
<trkpt lat="-7.170622" lon="-34.844749">
<ele>51.239998</ele>
<time>2018-08-24T23:59:07Z</time>
<speed>0.00</speed>
</trkpt>
<trkpt lat="-7.170622" lon="-34.844749">
<ele>51.239998</ele>
<time>2018-08-24T23:59:08Z</time>
<speed>0.00</speed>
</trkpt>
<trkpt lat="-7.170622" lon="-34.844749">
<ele>51.239998</ele>
<time>2018-08-24T23:59:09Z</time>
<speed>0.00</speed>
</trkpt>
<trkpt lat="-7.170622" lon="-34.844749">
<ele>51.239998</ele>
<time>2018-08-24T23:59:10Z</time>
<speed>0.00</speed>
</trkpt>
<trkpt lat="-7.170622" lon="-34.844749">
<ele>51.239998</ele>
<time>2018-08-24T23:59:11Z</time>
<speed>0.00</speed>
</trkpt>
<trkpt lat="-7.170622" lon="-34.844749">
<ele>51.239998</ele>
<time>2018-08-24T23:59:12Z</time>
<speed>0.00</speed>
</trkpt>
<trkpt lat="-7.170622" lon="-34.844749">
<ele>51.239998</ele>
<time>2018-08-24T23:59:13Z</time>
<speed>0.00</speed>
</trkpt>
<trkpt lat="-7.170622" lon="-34.844749">
<ele>51.239998</ele>
<time>2018-08-24T23:59:14Z</time>
<speed>0.00</speed>
</trkpt>
<trkpt lat="-7.170622" lon="-34.844749">
<ele>51.239998</ele>
<time>2018-08-24T23:59:15Z</time>
<speed>0.00</speed>
</trkpt>
<trkpt lat="-7.170622" lon="-34.844749">
<ele>51.239998</ele>
<time>2018-08-24T23:59:16Z</time>
<speed>0.00</speed>
</trkpt>
<trkpt lat="-7.170622" lon="-34.844749">
<ele>51.239998</ele>
<time>2018-08-24T23:59:17Z</time>
<speed>0.00</speed>
</trkpt>
<trkpt lat="-7.170622" lon="-34.844749">
<ele>51.239998</ele>
<time>2018-08-24T23:59:18Z</time>
<speed>0.00</speed>
</trkpt>
<trkpt lat="-7.170622" lon="-34.844749">
<ele>51.239998</ele>
<time>2018-08-24T23:59:19Z</time>
<speed>0.00</speed>
</trkpt>
<trkpt lat="-7.170622" lon="-34.844749">
<ele>51.239998</ele>
<time>2018-08-24T23:59:20Z</time>
<speed>0.00</speed>
</trkpt>
<trkpt lat="-7.170700" lon="-34.844791">
<ele>52.199997</ele>
<time>2018-08-24T23:59:21Z</time>
<speed>0.52</speed>
</trkpt>
<trkpt lat="-7.170703" lon="-34.844795">
<ele>52.160000</ele>
<time>2018-08-24T23:59:22Z</time>
<speed>0.44</speed>
</trkpt>
<trkpt lat="-7.170704" lon="-34.844791">
<ele>52.149998</ele>
<time>2018-08-24T23:59:23Z</time>
<speed>0.24</speed>
</trkpt>
<trkpt lat="-7.170705" lon="-34.844788">
<ele>52.119999</ele>
<time>2018-08-24T23:59:24Z</time>
<speed>0.26</speed>
</trkpt>
<trkpt lat="-7.170704" lon="-34.844788">
<ele>52.039997</ele>
<time>2018-08-24T23:59:25Z</time>
<speed>0.00</speed>
</trkpt>
<trkpt lat="-7.170704" lon="-34.844788">
<ele>52.039997</ele>
<time>2018-08-24T23:59:26Z</time>
<speed>0.00</speed>
</trkpt>
<trkpt lat="-7.170704" lon="-34.844788">
<ele>52.039997</ele>
<time>2018-08-24T23:59:27Z</time>
<speed>0.00</speed>
</trkpt>
<trkpt lat="-7.170704" lon="-34.844788">
<ele>52.039997</ele>
<time>2018-08-24T23:59:28Z</time>
<speed>0.00</speed>
</trkpt>
<trkpt lat="-7.170704" lon="-34.844788">
<ele>52.039997</ele>
<time>2018-08-24T23:59:29Z</time>
<speed>0.00</speed>
</trkpt>
<trkpt lat="-7.170704" lon="-34.844788">
<ele>52.039997</ele>
<time>2018-08-24T23:59:30Z</time>
<speed>0.00</speed>
</trkpt>
<trkpt lat="-7.170704" lon="-34.844788">
<ele>52.039997</ele>
<time>2018-08-24T23:59:31Z</time>
<speed>0.00</speed>
</trkpt>
<trkpt lat="-7.170704" lon="-34.844788">
<ele>52.039997</ele>
<time>2018-08-24T23:59:32Z</time>
<speed>0.00</speed>
</trkpt>
<trkpt lat="-7.170704" lon="-34.844788">
<ele>52.039997</ele>
<time>2018-08-24T23:59:33Z</time>
<speed>0.00</speed>
</trkpt>
<trkpt lat="-7.170704" lon="-34.844788">
<ele>52.039997</ele>
<time>2018-08-24T23:59:34Z</time>
<speed>0.00</speed>
</trkpt>
<trkpt lat="-7.170697" lon="-34.844791">
<ele>52.469997</ele>
<time>2018-08-24T23:59:35Z</time>
<speed>0.46</speed>
</trkpt>
<trkpt lat="-7.170695" lon="-34.844791">
<ele>52.419998</ele>
<time>2018-08-24T23:59:36Z</time>
<speed>0.27</speed>
</trkpt>
<trkpt lat="-7.170694" lon="-34.844791">
<ele>52.399998</ele>
<time>2018-08-24T23:59:37Z</time>
<speed>0.18</speed>
</trkpt>
<trkpt lat="-7.170691" lon="-34.844784">
<ele>52.399998</ele>
<time>2018-08-24T23:59:38Z</time>
<speed>0.60</speed>
</trkpt>
<trkpt lat="-7.170690" lon="-34.844776">
<ele>52.299999</ele>
<time>2018-08-24T23:59:39Z</time>
<speed>0.64</speed>
</trkpt>
<trkpt lat="-7.170690" lon="-34.844776">
<ele>52.299999</ele>
<time>2018-08-24T23:59:40Z</time>
<speed>0.48</speed>
</trkpt>
<trkpt lat="-7.170691" lon="-34.844776">
<ele>52.299999</ele>
<time>2018-08-24T23:59:41Z</time>
<speed>0.28</speed>
</trkpt>
<trkpt lat="-7.170690" lon="-34.844776">
<ele>52.189999</ele>
<time>2018-08-24T23:59:42Z</time>
<speed>0.10</speed>
</trkpt>
<trkpt lat="-7.170692" lon="-34.844776">
<ele>52.169998</ele>
<time>2018-08-24T23:59:43Z</time>
<speed>0.00</speed>
</trkpt>
<trkpt lat="-7.170692" lon="-34.844776">
<ele>52.169998</ele>
<time>2018-08-24T23:59:44Z</time>
<speed>0.00</speed>
</trkpt>
<trkpt lat="-7.170692" lon="-34.844776">
<ele>52.169998</ele>
<time>2018-08-24T23:59:45Z</time>
<speed>0.00</speed>
</trkpt>
<trkpt lat="-7.170692" lon="-34.844776">
<ele>52.169998</ele>
<time>2018-08-24T23:59:46Z</time>
<speed>0.00</speed>
</trkpt>
<trkpt lat="-7.170692" lon="-34.844776">
<ele>52.169998</ele>
<time>2018-08-24T23:59:47Z</time>
<speed>0.00</speed>
</trkpt>
<trkpt lat="-7.170692" lon="-34.844776">
<ele>52.169998</ele>
<time>2018-08-24T23:59:48Z</time>
<speed>0.00</speed>
</trkpt>
<trkpt lat="-7.170692" lon="-34.844776">
<ele>52.169998</ele>
<time>2018-08-24T23:59:49Z</time>
<speed>0.00</speed>
</trkpt>
<trkpt lat="-7.170692" lon="-34.844776">
<ele>52.169998</ele>
<time>2018-08-24T23:59:50Z</time>
<speed>0.00</speed>
</trkpt>
<trkpt lat="-7.170692" lon="-34.844776">
<ele>52.169998</ele>
<time>2018-08-24T23:59:51Z</time>
<speed>0.00</speed>
</trkpt>
<trkpt lat="-7.170692" lon="-34.844776">
<ele>52.169998</ele>
<time>2018-08-24T23:59:52Z</time>
<speed>0.00</speed>
</trkpt>
<trkpt lat="-7.170692" lon="-34.844776">
<ele>52.169998</ele>
<time>2018-08-24T23:59:53Z</time>
<speed>0.00</speed>
</trkpt>
<trkpt lat="-7.170692" lon="-34.844776">
<ele>52.169998</ele>
<time>2018-08-24T23:59:54Z</time>
<speed>0.00</speed>
</trkpt>
<trkpt lat="-7.170692" lon="-34.844776">
<ele>52.169998</ele>
<time>2018-08-24T23:59:55Z</time>
<speed>0.00</speed>
</trkpt>
<trkpt lat="-7.170692" lon="-34.844776">
<ele>52.169998</ele>
<time>2018-08-24T23:59:56Z</time>
<speed>0.00</speed>
</trkpt>
<trkpt lat="-7.170692" lon="-34.844776">
<ele>52.169998</ele>
<time>2018-08-24T23:59:57Z</time>
<speed>0.00</speed>
</trkpt>
<trkpt lat="-7.170690" lon="-34.844795">
<ele>52.939999</ele>
<time>2018-08-24T23:59:58Z</time>
<speed>0.56</speed>
</trkpt>
<trkpt lat="-7.170695" lon="-34.844799">
<ele>52.860001</ele>
<time>2018-08-24T23:59:59Z</time>
<speed>0.56</speed>
</trkpt>
<trkpt lat="-7.170701" lon="-34.844799">
<ele>52.820000</ele>
<time>2018-08-25T00:00:00Z</time>
<speed>0.41</speed>
</trkpt>
<trkpt lat="-7.170702" lon="-34.844799">
<ele>52.680000</ele>
<time>2018-08-25T00:00:01Z</time>
<speed>0.29</speed>
</trkpt>
<trkpt lat="-7.170704" lon="-34.844799">
<ele>52.579998</ele>
<time>2018-08-25T00:00:02Z</time>
<speed>0.13</speed>
</trkpt>
<trkpt lat="-7.170702" lon="-34.844799">
<ele>52.629997</ele>
<time>2018-08-25T00:00:03Z</time>
<speed>0.00</speed>
</trkpt>
<trkpt lat="-7.170702" lon="-34.844799">
<ele>52.629997</ele>
<time>2018-08-25T00:00:04Z</time>
<speed>0.00</speed>
</trkpt>
<trkpt lat="-7.170702" lon="-34.844799">
<ele>52.629997</ele>
<time>2018-08-25T00:00:05Z</time>
<speed>0.00</speed>
</trkpt>
<trkpt lat="-7.170702" lon="-34.844799">
<ele>52.629997</ele>
<time>2018-08-25T00:00:06Z</time>
<speed>0.00</speed>
</trkpt>
<trkpt lat="-7.170702" lon="-34.844799">
<ele>52.629997</ele>
<time>2018-08-25T00:00:07Z</time>
<speed>0.00</speed>
</trkpt>
<trkpt lat="-7.170702" lon="-34.844799">
<ele>52.629997</ele>
<time>2018-08-25T00:00:08Z</time>
<speed>0.00</speed>
</trkpt>
<trkpt lat="-7.170709" lon="-34.844791">
<ele>52.619999</ele>
<time>2018-08-25T00:00:09Z</time>
<speed>0.75</speed>
</trkpt>
<trkpt lat="-7.170714" lon="-34.844791">
<ele>52.579998</ele>
<time>2018-08-25T00:00:10Z</time>
<speed>0.51</speed>
</trkpt>
<trkpt lat="-7.170716" lon="-34.844788">
<ele>52.430000</ele>
<time>2018-08-25T00:00:11Z</time>
<speed>0.19</speed>
</trkpt>
<trkpt lat="-7.170717" lon="-34.844784">
<ele>52.320000</ele>
<time>2018-08-25T00:00:12Z</time>
<speed>0.24</speed>
</trkpt>
<trkpt lat="-7.170715" lon="-34.844788">
<ele>52.259998</ele>
<time>2018-08-25T00:00:13Z</time>
<speed>0.00</speed>
</trkpt>
<trkpt lat="-7.170715" lon="-34.844788">
<ele>52.259998</ele>
<time>2018-08-25T00:00:14Z</time>
<speed>0.00</speed>
</trkpt>
<trkpt lat="-7.170715" lon="-34.844788">
<ele>52.259998</ele>
<time>2018-08-25T00:00:15Z</time>
<speed>0.00</speed>
</trkpt>
<trkpt lat="-7.170705" lon="-34.844788">
<ele>52.119999</ele>
<time>2018-08-25T00:00:16Z</time>
<speed>0.44</speed>
</trkpt>
<trkpt lat="-7.170702" lon="-34.844788">
<ele>52.110001</ele>
<time>2018-08-25T00:00:17Z</time>
<speed>0.28</speed>
</trkpt>
<trkpt lat="-7.170700" lon="-34.844784">
<ele>52.119999</ele>
<time>2018-08-25T00:00:18Z</time>
<speed>0.12</speed>
</trkpt>
<trkpt lat="-7.170700" lon="-34.844784">
<ele>52.160000</ele>
<time>2018-08-25T00:00:19Z</time>
<speed>0.00</speed>
</trkpt>
<trkpt lat="-7.170700" lon="-34.844784">
<ele>52.160000</ele>
<time>2018-08-25T00:00:20Z</time>
<speed>0.00</speed>
</trkpt>
<trkpt lat="-7.170700" lon="-34.844784">
<ele>52.160000</ele>
<time>2018-08-25T00:00:21Z</time>
<speed>0.00</speed>
</trkpt>
<trkpt lat="-7.170700" lon="-34.844784">
<ele>52.160000</ele>
<time>2018-08-25T00:00:22Z</time>
<speed>0.00</speed>
</trkpt>
<trkpt lat="-7.170700" lon="-34.844784">
<ele>52.160000</ele>
<time>2018-08-25T00:00:23Z</time>
<speed>0.00</speed>
</trkpt>
<trkpt lat="-7.170700" lon="-34.844784">
<ele>52.160000</ele>
<time>2018-08-25T00:00:24Z</time>
<speed>0.00</speed>
</trkpt>
<trkpt lat="-7.170700" lon="-34.844784">
<ele>52.160000</ele>
<time>2018-08-25T00:00:25Z</time>
<speed>0.00</speed>
</trkpt>
<trkpt lat="-7.170700" lon="-34.844784">
<ele>52.160000</ele>
<time>2018-08-25T00:00:26Z</time>
<speed>0.00</speed>
</trkpt>
<trkpt lat="-7.170700" lon="-34.844784">
<ele>52.160000</ele>
<time>2018-08-25T00:00:27Z</time>
<speed>0.00</speed>
</trkpt>
<trkpt lat="-7.170700" lon="-34.844784">
<ele>52.160000</ele>
<time>2018-08-25T00:00:28Z</time>
<speed>0.00</speed>
</trkpt>
<trkpt lat="-7.170700" lon="-34.844784">
<ele>52.160000</ele>
<time>2018-08-25T00:00:29Z</time>
<speed>0.00</speed>
</trkpt>
<trkpt lat="-7.170700" lon="-34.844784">
<ele>52.160000</ele>
<time>2018-08-25T00:00:30Z</time>
<speed>0.00</speed>
</trkpt>
<trkpt lat="-7.170700" lon="-34.844784">
<ele>52.160000</ele>
<time>2018-08-25T00:00:31Z</time>
<speed>0.00</speed>
</trkpt>
<trkpt lat="-7.170700" lon="-34.844784">
<ele>52.160000</ele>
<time>2018-08-25T00:00:32Z</time>
<speed>0.00</speed>
</trkpt>
<trkpt lat="-7.170700" lon="-34.844784">
<ele>52.160000</ele>
<time>2018-08-25T00:00:33Z</time>
<speed>0.00</speed>
</trkpt>
<trkpt lat="-7.170700" lon="-34.844784">
<ele>52.160000</ele>
<time>2018-08-25T00:00:34Z</time>
<speed>0.00</speed>
</trkpt>
<trkpt lat="-7.170700" lon="-34.844784">
<ele>52.160000</ele>
<time>2018-08-25T00:00:35Z</time>
<speed>0.00</speed>
</trkpt>
<trkpt lat="-7.170644" lon="-34.844784">
<ele>51.759998</ele>
<time>2018-08-25T00:00:36Z</time>
<speed>0.75</speed>
</trkpt>
<trkpt lat="-7.170637" lon="-34.844780">
<ele>51.699997</ele>
<time>2018-08-25T00:00:37Z</time>
<speed>0.81</speed>
</trkpt>
<trkpt lat="-7.170646" lon="-34.844769">
<ele>51.599998</ele>
<time>2018-08-25T00:00:38Z</time>
<speed>0.61</speed>
</trkpt>
<trkpt lat="-7.170641" lon="-34.844769">
<ele>51.570000</ele>
<time>2018-08-25T00:00:39Z</time>
<speed>0.47</speed>
</trkpt>
<trkpt lat="-7.170638" lon="-34.844769">
<ele>51.500000</ele>
<time>2018-08-25T00:00:40Z</time>
<speed>0.24</speed>
</trkpt>
<trkpt lat="-7.170635" lon="-34.844769">
<ele>51.469997</ele>
<time>2018-08-25T00:00:41Z</time>
<speed>0.29</speed>
</trkpt>
<trkpt lat="-7.170634" lon="-34.844765">
<ele>51.459999</ele>
<time>2018-08-25T00:00:42Z</time>
<speed>0.00</speed>
</trkpt>
<trkpt lat="-7.170634" lon="-34.844765">
<ele>51.459999</ele>
<time>2018-08-25T00:00:43Z</time>
<speed>0.00</speed>
</trkpt>
<trkpt lat="-7.170634" lon="-34.844765">
<ele>51.459999</ele>
<time>2018-08-25T00:00:44Z</time>
<speed>0.00</speed>
</trkpt>
<trkpt lat="-7.170611" lon="-34.844772">
<ele>51.250000</ele>
<time>2018-08-25T00:00:45Z</time>
<speed>0.57</speed>
</trkpt>
<trkpt lat="-7.170601" lon="-34.844772">
<ele>51.180000</ele>
<time>2018-08-25T00:00:46Z</time>
<speed>0.61</speed>
</trkpt>
<trkpt lat="-7.170594" lon="-34.844769">
<ele>51.160000</ele>
<time>2018-08-25T00:00:47Z</time>
<speed>0.71</speed>
</trkpt>
<trkpt lat="-7.170584" lon="-34.844769">
<ele>51.110001</ele>
<time>2018-08-25T00:00:48Z</time>
<speed>0.69</speed>
</trkpt>
<trkpt lat="-7.170578" lon="-34.844769">
<ele>51.110001</ele>
<time>2018-08-25T00:00:49Z</time>
<speed>0.53</speed>
</trkpt>
<trkpt lat="-7.170575" lon="-34.844769">
<ele>51.139999</ele>
<time>2018-08-25T00:00:50Z</time>
<speed>0.18</speed>
</trkpt>
<trkpt lat="-7.170575" lon="-34.844769">
<ele>51.180000</ele>
<time>2018-08-25T00:00:51Z</time>
<speed>0.15</speed>
</trkpt>
<trkpt lat="-7.170576" lon="-34.844772">
<ele>51.250000</ele>
<time>2018-08-25T00:00:52Z</time>
<speed>0.00</speed>
</trkpt>
<trkpt lat="-7.170576" lon="-34.844772">
<ele>51.250000</ele>
<time>2018-08-25T00:00:53Z</time>
<speed>0.00</speed>
</trkpt>
<trkpt lat="-7.170574" lon="-34.844780">
<ele>51.160000</ele>
<time>2018-08-25T00:00:54Z</time>
<speed>0.57</speed>
</trkpt>
<trkpt lat="-7.170571" lon="-34.844784">
<ele>51.119999</ele>
<time>2018-08-25T00:00:55Z</time>
<speed>0.43</speed>
</trkpt>
<trkpt lat="-7.170568" lon="-34.844788">
<ele>51.059998</ele>
<time>2018-08-25T00:00:56Z</time>
<speed>0.20</speed>
</trkpt>
<trkpt lat="-7.170566" lon="-34.844788">
<ele>51.049999</ele>
<time>2018-08-25T00:00:57Z</time>
<speed>0.24</speed>
</trkpt>
<trkpt lat="-7.170564" lon="-34.844791">
<ele>51.139999</ele>
<time>2018-08-25T00:00:58Z</time>
<speed>0.00</speed>
</trkpt>
<trkpt lat="-7.170564" lon="-34.844791">
<ele>51.139999</ele>
<time>2018-08-25T00:00:59Z</time>
<speed>0.00</speed>
</trkpt>
<trkpt lat="-7.170564" lon="-34.844791">
<ele>51.139999</ele>
<time>2018-08-25T00:01:00Z</time>
<speed>0.00</speed>
</trkpt>
<trkpt lat="-7.170564" lon="-34.844791">
<ele>51.139999</ele>
<time>2018-08-25T00:01:01Z</time>
<speed>0.00</speed>
</trkpt>
<trkpt lat="-7.170564" lon="-34.844791">
<ele>51.139999</ele>
<time>2018-08-25T00:01:02Z</time>
<speed>0.00</speed>
</trkpt>
<trkpt lat="-7.170564" lon="-34.844791">
<ele>51.139999</ele>
<time>2018-08-25T00:01:03Z</time>
<speed>0.00</speed>
</trkpt>
<trkpt lat="-7.170564" lon="-34.844791">
<ele>51.139999</ele>
<time>2018-08-25T00:01:04Z</time>
<speed>0.00</speed>
</trkpt>
<trkpt lat="-7.170564" lon="-34.844791">
<ele>51.139999</ele>
<time>2018-08-25T00:01:05Z</time>
<speed>0.00</speed>
</trkpt>
<trkpt lat="-7.170564" lon="-34.844791">
<ele>51.139999</ele>
<time>2018-08-25T00:01:06Z</time>
<speed>0.00</speed>
</trkpt>
<trkpt lat="-7.170564" lon="-34.844791">
<ele>51.139999</ele>
<time>2018-08-25T00:01:07Z</time>
<speed>0.00</speed>
</trkpt>
<trkpt lat="-7.170564" lon="-34.844791">
<ele>51.139999</ele>
<time>2018-08-25T00:01:08Z</time>
<speed>0.00</speed>
</trkpt>
<trkpt lat="-7.170564" lon="-34.844791">
<ele>51.139999</ele>
<time>2018-08-25T00:01:09Z</time>
<speed>0.00</speed>
</trkpt>
<trkpt lat="-7.170564" lon="-34.844791">
<ele>51.139999</ele>
<time>2018-08-25T00:01:10Z</time>
<speed>0.00</speed>
</trkpt>
<trkpt lat="-7.170562" lon="-34.844795">
<ele>51.180000</ele>
<time>2018-08-25T00:01:11Z</time>
<speed>0.45</speed>
</trkpt>
<trkpt lat="-7.170565" lon="-34.844795">
<ele>51.230000</ele>
<time>2018-08-25T00:01:12Z</time>
<speed>0.21</speed>
</trkpt>
<trkpt lat="-7.170568" lon="-34.844803">
<ele>51.570000</ele>
<time>2018-08-25T00:01:13Z</time>
<speed>0.29</speed>
</trkpt>
<trkpt lat="-7.170573" lon="-34.844807">
<ele>51.660000</ele>
<time>2018-08-25T00:01:14Z</time>
<speed>0.53</speed>
</trkpt>
<trkpt lat="-7.170576" lon="-34.844810">
<ele>51.660000</ele>
<time>2018-08-25T00:01:15Z</time>
<speed>0.49</speed>
</trkpt>
<trkpt lat="-7.170578" lon="-34.844810">
<ele>51.739998</ele>
<time>2018-08-25T00:01:16Z</time>
<speed>0.21</speed>
</trkpt>
<trkpt lat="-7.170580" lon="-34.844814">
<ele>51.869999</ele>
<time>2018-08-25T00:01:17Z</time>
<speed>0.24</speed>
</trkpt>
<trkpt lat="-7.170583" lon="-34.844807">
<ele>51.860001</ele>
<time>2018-08-25T00:01:18Z</time>
<speed>0.00</speed>
</trkpt>
<trkpt lat="-7.170588" lon="-34.844803">
<ele>51.739998</ele>
<time>2018-08-25T00:01:19Z</time>
<speed>0.46</speed>
</trkpt>
<trkpt lat="-7.170596" lon="-34.844799">
<ele>51.610001</ele>
<time>2018-08-25T00:01:20Z</time>
<speed>0.62</speed>
</trkpt>
<trkpt lat="-7.170604" lon="-34.844795">
<ele>51.439999</ele>
<time>2018-08-25T00:01:21Z</time>
<speed>0.65</speed>
</trkpt>
[truncated: 2,053,705 more chars]
