# Supplementary material for: Critical areas for sea turtles in Northeast Brazil: a participatory approach for a data-poor context
Source: PeerJ. 2024 Mar 25;12:e17109. doi: 10.7717/peerj.17109 (PMC10977088; doi:10.7717/peerj.17109)
Supplement: Supplemental Information 5 [file peerj-12-17109-s005.zip › Route files/CA1_2307.gpx]

<?xml version="1.0" encoding="UTF-8" standalone="yes" ?>
<gpx creator="Mobile Action http://www.mobileaction.com/1.1" version="1.0" xmlns="http://www.topografix.com/GPX/1/0" xmlns:xsi="http://www.w3.org/2001/XMLSchema-instance" xsi:schemaLocation="http://www.topografix.com/GPX/1/0 http://www.topografix.com/GPX/1/0/gpx.xsd">
<wpt lat="-6.964192" lon="-34.832191">
<ele>1.710000</ele>
<time>2018-07-11T07:43:44Z</time>
<name></name>
<desc></desc>
<sym>Waypoint</sym>
</wpt>
<wpt lat="-6.962909" lon="-34.833015">
<ele>16.529999</ele>
<time>2018-07-11T09:40:28Z</time>
<name></name>
<desc></desc>
<sym>Waypoint</sym>
</wpt>
<wpt lat="-6.964061" lon="-34.832699">
<ele>5.190000</ele>
<time>2018-07-11T10:00:35Z</time>
<name></name>
<desc></desc>
<sym>Waypoint</sym>
</wpt>
<wpt lat="-6.965837" lon="-34.833324">
<ele>-9.400000</ele>
<time>2018-07-11T10:17:21Z</time>
<name></name>
<desc></desc>
<sym>Waypoint</sym>
</wpt>
<wpt lat="-6.968798" lon="-34.834824">
<ele>14.540000</ele>
<time>2018-07-11T10:30:31Z</time>
<name></name>
<desc></desc>
<sym>Waypoint</sym>
</wpt>
<wpt lat="-6.968625" lon="-34.834839">
<ele>-0.700000</ele>
<time>2018-07-11T10:32:38Z</time>
<name></name>
<desc></desc>
<sym>Waypoint</sym>
</wpt>
<wpt lat="-6.968537" lon="-34.834896">
<ele>17.209999</ele>
<time>2018-07-12T07:46:11Z</time>
<name></name>
<desc></desc>
<sym>Waypoint</sym>
</wpt>
<wpt lat="-6.966873" lon="-34.834175">
<ele>36.459999</ele>
<time>2018-07-12T07:52:27Z</time>
<name></name>
<desc></desc>
<sym>Waypoint</sym>
</wpt>
<wpt lat="-6.964634" lon="-34.832512">
<ele>8.160000</ele>
<time>2018-07-12T08:20:05Z</time>
<name></name>
<desc></desc>
<sym>Waypoint</sym>
</wpt>
<wpt lat="-6.964406" lon="-34.832428">
<ele>2.650000</ele>
<time>2018-07-12T08:21:00Z</time>
<name></name>
<desc></desc>
<sym>Waypoint</sym>
</wpt>
<wpt lat="-6.963182" lon="-34.832481">
<ele>4.130000</ele>
<time>2018-07-12T08:41:23Z</time>
<name></name>
<desc></desc>
<sym>Waypoint</sym>
</wpt>
<wpt lat="-6.961647" lon="-34.831699">
<ele>22.180000</ele>
<time>2018-07-12T09:16:58Z</time>
<name></name>
<desc></desc>
<sym>Waypoint</sym>
</wpt>
<wpt lat="-6.962922" lon="-34.832451">
<ele>3.980000</ele>
<time>2018-07-19T08:45:34Z</time>
<name></name>
<desc></desc>
<sym>Waypoint</sym>
</wpt>
<wpt lat="-6.959966" lon="-34.829906">
<ele>11.139999</ele>
<time>2018-07-19T08:57:27Z</time>
<name></name>
<desc></desc>
<sym>Waypoint</sym>
</wpt>
<wpt lat="-6.959936" lon="-34.829865">
<ele>13.599999</ele>
<time>2018-07-19T08:58:16Z</time>
<name></name>
<desc></desc>
<sym>Waypoint</sym>
</wpt>
<wpt lat="-6.961936" lon="-34.830662">
<ele>25.519999</ele>
<time>2018-07-19T09:22:40Z</time>
<name></name>
<desc></desc>
<sym>Waypoint</sym>
</wpt>
<wpt lat="-6.962705" lon="-34.830215">
<ele>-1.150000</ele>
<time>2018-07-19T09:28:48Z</time>
<name></name>
<desc></desc>
<sym>Waypoint</sym>
</wpt>
<wpt lat="-6.964064" lon="-34.833435">
<ele>-26.090000</ele>
<time>2018-07-19T10:34:22Z</time>
<name></name>
<desc></desc>
<sym>Waypoint</sym>
</wpt>
<wpt lat="-6.961604" lon="-34.831718">
<ele>5.050000</ele>
<time>2018-07-20T09:51:51Z</time>
<name></name>
<desc></desc>
<sym>Waypoint</sym>
</wpt>
<wpt lat="-6.961321" lon="-34.832691">
<ele>14.750000</ele>
<time>2018-07-20T10:31:27Z</time>
<name></name>
<desc></desc>
<sym>Waypoint</sym>
</wpt>
<wpt lat="-6.958559" lon="-34.831005">
<ele>-0.730000</ele>
<time>2018-07-21T09:11:43Z</time>
<name></name>
<desc></desc>
<sym>Waypoint</sym>
</wpt>
<wpt lat="-6.964128" lon="-34.833424">
<ele>-10.309999</ele>
<time>2018-07-21T09:46:58Z</time>
<name></name>
<desc></desc>
<sym>Waypoint</sym>
</wpt>
<wpt lat="-6.961772" lon="-34.833393">
<ele>6.660000</ele>
<time>2018-07-22T09:04:26Z</time>
<name></name>
<desc></desc>
<sym>Waypoint</sym>
</wpt>
<wpt lat="-6.958647" lon="-34.831284">
<ele>4.290000</ele>
<time>2018-07-22T09:50:50Z</time>
<name></name>
<desc></desc>
<sym>Waypoint</sym>
</wpt>
<wpt lat="-6.958662" lon="-34.831268">
<ele>5.630000</ele>
<time>2018-07-22T09:50:57Z</time>
<name></name>
<desc></desc>
<sym>Waypoint</sym>
</wpt>
<wpt lat="-6.960025" lon="-34.830956">
<ele>4.610000</ele>
<time>2018-07-22T10:12:33Z</time>
<name></name>
<desc></desc>
<sym>Waypoint</sym>
</wpt>
<wpt lat="-6.963147" lon="-34.832100">
<ele>11.219999</ele>
<time>2018-07-22T11:06:12Z</time>
<name></name>
<desc></desc>
<sym>Waypoint</sym>
</wpt>
<wpt lat="-6.963180" lon="-34.832157">
<ele>19.299999</ele>
<time>2018-07-22T11:06:27Z</time>
<name></name>
<desc></desc>
<sym>Waypoint</sym>
</wpt>
<wpt lat="-6.968674" lon="-34.834900">
<ele>-7.950000</ele>
<time>2018-07-22T11:49:13Z</time>
<name></name>
<desc></desc>
<sym>Waypoint</sym>
</wpt>
<wpt lat="-6.968716" lon="-34.835003">
<ele>19.580000</ele>
<time>2018-07-22T14:12:06Z</time>
<name></name>
<desc></desc>
<sym>Waypoint</sym>
</wpt>
<trk>
<name>20180723-193017(1)</name>
<desc>Color:004000ff</desc>
<trkseg>
<trkpt lat="-7.170736" lon="-34.844788">
<ele>116.110001</ele>
<time>2018-07-09T12:02:35Z</time>
<speed>0.25</speed>
</trkpt>
<trkpt lat="-7.170725" lon="-34.844772">
<ele>108.949997</ele>
<time>2018-07-09T12:02:40Z</time>
<speed>0.23</speed>
</trkpt>
<trkpt lat="-7.170694" lon="-34.844769">
<ele>100.489998</ele>
<time>2018-07-09T12:02:45Z</time>
<speed>0.21</speed>
</trkpt>
<trkpt lat="-7.170694" lon="-34.844769">
<ele>100.489998</ele>
<time>2018-07-09T12:08:42Z</time>
<speed>0.21</speed>
</trkpt>
<trkpt lat="-7.170658" lon="-34.844746">
<ele>66.220001</ele>
<time>2018-07-09T12:13:46Z</time>
<speed>0.00</speed>
</trkpt>
<trkpt lat="-7.170618" lon="-34.844715">
<ele>69.619995</ele>
<time>2018-07-09T12:13:47Z</time>
<speed>2.31</speed>
</trkpt>
<trkpt lat="-7.170615" lon="-34.844723">
<ele>72.500000</ele>
<time>2018-07-09T12:13:48Z</time>
<speed>1.77</speed>
</trkpt>
<trkpt lat="-7.170619" lon="-34.844730">
<ele>75.199997</ele>
<time>2018-07-09T12:13:49Z</time>
<speed>0.65</speed>
</trkpt>
<trkpt lat="-7.170624" lon="-34.844730">
<ele>75.909996</ele>
<time>2018-07-09T12:13:50Z</time>
<speed>0.19</speed>
</trkpt>
<trkpt lat="-7.170631" lon="-34.844734">
<ele>76.830002</ele>
<time>2018-07-09T12:13:51Z</time>
<speed>0.07</speed>
</trkpt>
<trkpt lat="-7.170636" lon="-34.844734">
<ele>75.979996</ele>
<time>2018-07-09T12:13:52Z</time>
<speed>0.00</speed>
</trkpt>
<trkpt lat="-7.170636" lon="-34.844734">
<ele>75.979996</ele>
<time>2018-07-09T12:13:53Z</time>
<speed>0.00</speed>
</trkpt>
<trkpt lat="-7.170636" lon="-34.844734">
<ele>75.979996</ele>
<time>2018-07-09T12:13:54Z</time>
<speed>0.00</speed>
</trkpt>
<trkpt lat="-7.170636" lon="-34.844734">
<ele>75.979996</ele>
<time>2018-07-09T12:13:55Z</time>
<speed>0.00</speed>
</trkpt>
<trkpt lat="-7.170636" lon="-34.844734">
<ele>75.979996</ele>
<time>2018-07-09T12:13:56Z</time>
<speed>0.00</speed>
</trkpt>
<trkpt lat="-7.170636" lon="-34.844734">
<ele>75.979996</ele>
<time>2018-07-09T12:13:57Z</time>
<speed>0.00</speed>
</trkpt>
<trkpt lat="-7.170636" lon="-34.844734">
<ele>75.979996</ele>
<time>2018-07-09T12:13:58Z</time>
<speed>0.00</speed>
</trkpt>
<trkpt lat="-7.170636" lon="-34.844734">
<ele>75.979996</ele>
<time>2018-07-09T12:13:59Z</time>
<speed>0.00</speed>
</trkpt>
<trkpt lat="-7.170636" lon="-34.844734">
<ele>75.979996</ele>
<time>2018-07-09T12:14:00Z</time>
<speed>0.00</speed>
</trkpt>
<trkpt lat="-7.170636" lon="-34.844734">
<ele>75.979996</ele>
<time>2018-07-09T12:14:01Z</time>
<speed>0.00</speed>
</trkpt>
<trkpt lat="-7.170636" lon="-34.844734">
<ele>75.979996</ele>
<time>2018-07-09T12:14:02Z</time>
<speed>0.00</speed>
</trkpt>
<trkpt lat="-7.170636" lon="-34.844734">
<ele>75.979996</ele>
<time>2018-07-09T12:14:03Z</time>
<speed>0.00</speed>
</trkpt>
<trkpt lat="-7.170636" lon="-34.844734">
<ele>75.979996</ele>
<time>2018-07-09T12:14:04Z</time>
<speed>0.00</speed>
</trkpt>
<trkpt lat="-7.170636" lon="-34.844734">
<ele>75.979996</ele>
<time>2018-07-09T12:14:05Z</time>
<speed>0.00</speed>
</trkpt>
<trkpt lat="-7.170636" lon="-34.844734">
<ele>75.979996</ele>
<time>2018-07-09T12:14:06Z</time>
<speed>0.00</speed>
</trkpt>
<trkpt lat="-7.170636" lon="-34.844734">
<ele>75.979996</ele>
<time>2018-07-09T12:14:07Z</time>
<speed>0.00</speed>
</trkpt>
<trkpt lat="-7.170636" lon="-34.844734">
<ele>75.979996</ele>
<time>2018-07-09T12:14:08Z</time>
<speed>0.00</speed>
</trkpt>
<trkpt lat="-7.170636" lon="-34.844734">
<ele>75.979996</ele>
<time>2018-07-09T12:14:09Z</time>
<speed>0.00</speed>
</trkpt>
<trkpt lat="-7.170636" lon="-34.844734">
<ele>75.979996</ele>
<time>2018-07-09T12:14:10Z</time>
<speed>0.00</speed>
</trkpt>
<trkpt lat="-7.170636" lon="-34.844734">
<ele>75.979996</ele>
<time>2018-07-09T12:14:11Z</time>
<speed>0.00</speed>
</trkpt>
<trkpt lat="-7.170636" lon="-34.844734">
<ele>75.979996</ele>
<time>2018-07-09T12:14:12Z</time>
<speed>0.00</speed>
</trkpt>
<trkpt lat="-7.170636" lon="-34.844734">
<ele>75.979996</ele>
<time>2018-07-09T12:14:13Z</time>
<speed>0.00</speed>
</trkpt>
<trkpt lat="-7.170636" lon="-34.844734">
<ele>75.979996</ele>
<time>2018-07-09T12:14:14Z</time>
<speed>0.00</speed>
</trkpt>
<trkpt lat="-7.170636" lon="-34.844734">
<ele>75.979996</ele>
<time>2018-07-09T12:14:15Z</time>
<speed>0.00</speed>
</trkpt>
<trkpt lat="-7.170636" lon="-34.844734">
<ele>75.979996</ele>
<time>2018-07-09T12:14:16Z</time>
<speed>0.00</speed>
</trkpt>
<trkpt lat="-7.170636" lon="-34.844734">
<ele>75.979996</ele>
<time>2018-07-09T12:14:17Z</time>
<speed>0.00</speed>
</trkpt>
<trkpt lat="-7.170636" lon="-34.844734">
<ele>75.979996</ele>
<time>2018-07-09T12:14:18Z</time>
<speed>0.00</speed>
</trkpt>
<trkpt lat="-7.170655" lon="-34.844681">
<ele>47.809998</ele>
<time>2018-07-09T12:14:19Z</time>
<speed>0.05</speed>
</trkpt>
<trkpt lat="-7.170655" lon="-34.844681">
<ele>47.730000</ele>
<time>2018-07-09T12:14:20Z</time>
<speed>0.00</speed>
</trkpt>
<trkpt lat="-7.170655" lon="-34.844681">
<ele>47.610001</ele>
<time>2018-07-09T12:14:21Z</time>
<speed>0.00</speed>
</trkpt>
<trkpt lat="-7.170655" lon="-34.844681">
<ele>47.489998</ele>
<time>2018-07-09T12:14:22Z</time>
<speed>0.00</speed>
</trkpt>
<trkpt lat="-7.170655" lon="-34.844681">
<ele>47.489998</ele>
<time>2018-07-09T12:14:23Z</time>
<speed>0.00</speed>
</trkpt>
<trkpt lat="-7.170655" lon="-34.844681">
<ele>47.489998</ele>
<time>2018-07-09T12:14:24Z</time>
<speed>0.00</speed>
</trkpt>
<trkpt lat="-7.170655" lon="-34.844681">
<ele>47.489998</ele>
<time>2018-07-09T12:14:25Z</time>
<speed>0.00</speed>
</trkpt>
<trkpt lat="-7.170655" lon="-34.844681">
<ele>47.489998</ele>
<time>2018-07-09T12:14:26Z</time>
<speed>0.00</speed>
</trkpt>
<trkpt lat="-7.170655" lon="-34.844681">
<ele>47.489998</ele>
<time>2018-07-09T12:14:27Z</time>
<speed>0.00</speed>
</trkpt>
<trkpt lat="-7.170655" lon="-34.844681">
<ele>47.489998</ele>
<time>2018-07-09T12:14:28Z</time>
<speed>0.00</speed>
</trkpt>
<trkpt lat="-7.170655" lon="-34.844681">
<ele>47.489998</ele>
<time>2018-07-09T12:14:29Z</time>
<speed>0.00</speed>
</trkpt>
<trkpt lat="-7.170655" lon="-34.844681">
<ele>47.489998</ele>
<time>2018-07-09T12:14:30Z</time>
<speed>0.00</speed>
</trkpt>
<trkpt lat="-7.170655" lon="-34.844681">
<ele>47.489998</ele>
<time>2018-07-09T12:14:31Z</time>
<speed>0.00</speed>
</trkpt>
<trkpt lat="-7.170655" lon="-34.844681">
<ele>47.489998</ele>
<time>2018-07-09T12:14:32Z</time>
<speed>0.00</speed>
</trkpt>
<trkpt lat="-7.170655" lon="-34.844681">
<ele>47.489998</ele>
<time>2018-07-09T12:14:33Z</time>
<speed>0.00</speed>
</trkpt>
<trkpt lat="-7.170655" lon="-34.844681">
<ele>47.489998</ele>
<time>2018-07-09T12:14:37Z</time>
<speed>0.00</speed>
</trkpt>
<trkpt lat="-7.170655" lon="-34.844681">
<ele>47.489998</ele>
<time>2018-07-09T12:14:38Z</time>
<speed>0.00</speed>
</trkpt>
<trkpt lat="-7.170655" lon="-34.844681">
<ele>47.489998</ele>
<time>2018-07-09T12:14:39Z</time>
<speed>0.00</speed>
</trkpt>
<trkpt lat="-7.170655" lon="-34.844681">
<ele>47.489998</ele>
<time>2018-07-09T12:14:40Z</time>
<speed>0.00</speed>
</trkpt>
<trkpt lat="-7.170655" lon="-34.844681">
<ele>47.489998</ele>
<time>2018-07-09T12:14:41Z</time>
<speed>0.00</speed>
</trkpt>
<trkpt lat="-7.170655" lon="-34.844681">
<ele>47.489998</ele>
<time>2018-07-09T12:14:42Z</time>
<speed>0.00</speed>
</trkpt>
<trkpt lat="-7.170655" lon="-34.844681">
<ele>47.489998</ele>
<time>2018-07-09T12:14:43Z</time>
<speed>0.00</speed>
</trkpt>
<trkpt lat="-7.170655" lon="-34.844681">
<ele>47.489998</ele>
<time>2018-07-09T12:14:45Z</time>
<speed>0.00</speed>
</trkpt>
<trkpt lat="-7.170655" lon="-34.844681">
<ele>47.489998</ele>
<time>2018-07-09T12:14:46Z</time>
<speed>0.00</speed>
</trkpt>
<trkpt lat="-7.170655" lon="-34.844681">
<ele>47.489998</ele>
<time>2018-07-09T12:14:48Z</time>
<speed>0.00</speed>
</trkpt>
<trkpt lat="-7.170655" lon="-34.844681">
<ele>47.489998</ele>
<time>2018-07-09T12:14:49Z</time>
<speed>0.00</speed>
</trkpt>
<trkpt lat="-7.170655" lon="-34.844681">
<ele>47.489998</ele>
<time>2018-07-09T12:14:50Z</time>
<speed>0.00</speed>
</trkpt>
<trkpt lat="-7.170683" lon="-34.844658">
<ele>46.939999</ele>
<time>2018-07-09T12:14:51Z</time>
<speed>0.29</speed>
</trkpt>
<trkpt lat="-7.170684" lon="-34.844662">
<ele>47.079998</ele>
<time>2018-07-09T12:14:53Z</time>
<speed>0.14</speed>
</trkpt>
<trkpt lat="-7.170685" lon="-34.844662">
<ele>47.160000</ele>
<time>2018-07-09T12:14:55Z</time>
<speed>0.00</speed>
</trkpt>
<trkpt lat="-7.170685" lon="-34.844662">
<ele>47.160000</ele>
<time>2018-07-09T12:14:56Z</time>
<speed>0.00</speed>
</trkpt>
<trkpt lat="-7.170685" lon="-34.844662">
<ele>47.160000</ele>
<time>2018-07-09T12:14:57Z</time>
<speed>0.00</speed>
</trkpt>
<trkpt lat="-7.170685" lon="-34.844662">
<ele>47.160000</ele>
<time>2018-07-09T12:14:58Z</time>
<speed>0.00</speed>
</trkpt>
<trkpt lat="-7.170685" lon="-34.844662">
<ele>47.160000</ele>
<time>2018-07-09T12:15:00Z</time>
<speed>0.00</speed>
</trkpt>
<trkpt lat="-7.170685" lon="-34.844662">
<ele>47.160000</ele>
<time>2018-07-09T12:15:01Z</time>
<speed>0.00</speed>
</trkpt>
<trkpt lat="-7.170685" lon="-34.844662">
<ele>47.160000</ele>
<time>2018-07-09T12:15:02Z</time>
<speed>0.00</speed>
</trkpt>
<trkpt lat="-7.170685" lon="-34.844662">
<ele>47.160000</ele>
<time>2018-07-09T12:15:03Z</time>
<speed>0.00</speed>
</trkpt>
<trkpt lat="-7.170685" lon="-34.844662">
<ele>47.160000</ele>
<time>2018-07-09T12:15:04Z</time>
<speed>0.00</speed>
</trkpt>
<trkpt lat="-7.170685" lon="-34.844662">
<ele>47.160000</ele>
<time>2018-07-09T12:15:05Z</time>
<speed>0.00</speed>
</trkpt>
<trkpt lat="-7.170685" lon="-34.844662">
<ele>47.160000</ele>
<time>2018-07-09T12:15:06Z</time>
<speed>0.00</speed>
</trkpt>
<trkpt lat="-7.170685" lon="-34.844662">
<ele>47.160000</ele>
<time>2018-07-09T12:15:09Z</time>
<speed>0.00</speed>
</trkpt>
<trkpt lat="-7.170685" lon="-34.844662">
<ele>47.160000</ele>
<time>2018-07-09T12:15:10Z</time>
<speed>0.00</speed>
</trkpt>
<trkpt lat="-7.170685" lon="-34.844662">
<ele>47.160000</ele>
<time>2018-07-09T12:15:11Z</time>
<speed>0.00</speed>
</trkpt>
<trkpt lat="-7.170685" lon="-34.844662">
<ele>47.160000</ele>
<time>2018-07-09T12:15:12Z</time>
<speed>0.00</speed>
</trkpt>
<trkpt lat="-7.170685" lon="-34.844662">
<ele>47.160000</ele>
<time>2018-07-09T12:15:14Z</time>
<speed>0.00</speed>
</trkpt>
<trkpt lat="-7.170685" lon="-34.844662">
<ele>47.160000</ele>
<time>2018-07-09T12:15:15Z</time>
<speed>0.00</speed>
</trkpt>
<trkpt lat="-7.170685" lon="-34.844662">
<ele>47.160000</ele>
<time>2018-07-09T12:15:16Z</time>
<speed>0.00</speed>
</trkpt>
<trkpt lat="-7.170685" lon="-34.844662">
<ele>47.160000</ele>
<time>2018-07-09T12:15:17Z</time>
<speed>0.00</speed>
</trkpt>
<trkpt lat="-7.170685" lon="-34.844662">
<ele>47.160000</ele>
<time>2018-07-09T12:15:18Z</time>
<speed>0.00</speed>
</trkpt>
<trkpt lat="-7.170685" lon="-34.844662">
<ele>47.160000</ele>
<time>2018-07-09T12:15:20Z</time>
<speed>0.00</speed>
</trkpt>
<trkpt lat="-7.170685" lon="-34.844662">
<ele>47.160000</ele>
<time>2018-07-09T12:15:21Z</time>
<speed>0.00</speed>
</trkpt>
<trkpt lat="-7.170685" lon="-34.844662">
<ele>47.160000</ele>
<time>2018-07-09T12:15:22Z</time>
<speed>0.00</speed>
</trkpt>
<trkpt lat="-7.170685" lon="-34.844662">
<ele>47.160000</ele>
<time>2018-07-09T12:15:23Z</time>
<speed>0.00</speed>
</trkpt>
<trkpt lat="-7.170685" lon="-34.844662">
<ele>47.160000</ele>
<time>2018-07-09T12:15:24Z</time>
<speed>0.00</speed>
</trkpt>
<trkpt lat="-7.170685" lon="-34.844662">
<ele>47.160000</ele>
<time>2018-07-09T12:15:27Z</time>
<speed>0.00</speed>
</trkpt>
<trkpt lat="-7.170685" lon="-34.844662">
<ele>47.160000</ele>
<time>2018-07-09T12:15:28Z</time>
<speed>0.00</speed>
</trkpt>
<trkpt lat="-7.170685" lon="-34.844662">
<ele>47.160000</ele>
<time>2018-07-09T12:15:29Z</time>
<speed>0.00</speed>
</trkpt>
<trkpt lat="-7.170685" lon="-34.844662">
<ele>47.160000</ele>
<time>2018-07-09T12:15:30Z</time>
<speed>0.00</speed>
</trkpt>
<trkpt lat="-7.170685" lon="-34.844662">
<ele>47.160000</ele>
<time>2018-07-09T12:15:31Z</time>
<speed>0.00</speed>
</trkpt>
<trkpt lat="-7.170685" lon="-34.844662">
<ele>47.160000</ele>
<time>2018-07-09T12:15:32Z</time>
<speed>0.00</speed>
</trkpt>
<trkpt lat="-7.170685" lon="-34.844662">
<ele>47.160000</ele>
<time>2018-07-09T12:15:33Z</time>
<speed>0.00</speed>
</trkpt>
<trkpt lat="-7.170685" lon="-34.844662">
<ele>47.160000</ele>
<time>2018-07-09T12:15:35Z</time>
<speed>0.00</speed>
</trkpt>
<trkpt lat="-7.170685" lon="-34.844662">
<ele>47.160000</ele>
<time>2018-07-09T12:15:36Z</time>
<speed>0.00</speed>
</trkpt>
<trkpt lat="-7.170685" lon="-34.844662">
<ele>47.160000</ele>
<time>2018-07-09T12:15:39Z</time>
<speed>0.00</speed>
</trkpt>
<trkpt lat="-7.170685" lon="-34.844662">
<ele>47.160000</ele>
<time>2018-07-09T12:15:40Z</time>
<speed>0.00</speed>
</trkpt>
<trkpt lat="-7.170685" lon="-34.844662">
<ele>47.160000</ele>
<time>2018-07-09T12:15:41Z</time>
<speed>0.00</speed>
</trkpt>
<trkpt lat="-7.170685" lon="-34.844662">
<ele>47.160000</ele>
<time>2018-07-09T12:15:42Z</time>
<speed>0.00</speed>
</trkpt>
<trkpt lat="-7.170685" lon="-34.844662">
<ele>47.160000</ele>
<time>2018-07-09T12:15:45Z</time>
<speed>0.00</speed>
</trkpt>
</trkseg>
</trk>
<trk>
<name>20180723-193017(2)</name>
<desc>Color:004000ff</desc>
<trkseg>
<trkpt lat="-7.170565" lon="-34.844677">
<ele>46.719997</ele>
<time>2018-07-09T12:26:34Z</time>
<speed>3.34</speed>
</trkpt>
<trkpt lat="-7.170705" lon="-34.844902">
<ele>81.939995</ele>
<time>2018-07-09T12:33:54Z</time>
<speed>0.00</speed>
</trkpt>
<trkpt lat="-7.170705" lon="-34.844902">
<ele>81.939995</ele>
<time>2018-07-09T17:57:45Z</time>
<speed>0.00</speed>
</trkpt>
<trkpt lat="-7.170519" lon="-34.841679">
<ele>36.950001</ele>
<time>2018-07-09T18:03:17Z</time>
<speed>4.34</speed>
</trkpt>
<trkpt lat="-7.167344" lon="-34.857189">
<ele>11.320000</ele>
<time>2018-07-09T18:08:42Z</time>
<speed>10.36</speed>
</trkpt>
<trkpt lat="-7.106777" lon="-34.843739">
<ele>-9.230000</ele>
<time>2018-07-09T18:16:37Z</time>
<speed>21.07</speed>
</trkpt>
<trkpt lat="-7.008990" lon="-34.830540">
<ele>-34.869999</ele>
<time>2018-07-09T18:28:02Z</time>
<speed>12.12</speed>
</trkpt>
<trkpt lat="-6.965537" lon="-34.833145">
<ele>-5.980000</ele>
<time>2018-07-09T18:38:58Z</time>
<speed>0.00</speed>
</trkpt>
<trkpt lat="-6.965571" lon="-34.832981">
<ele>-5.700000</ele>
<time>2018-07-09T18:44:08Z</time>
<speed>0.00</speed>
</trkpt>
<trkpt lat="-6.965571" lon="-34.832886">
<ele>-15.990000</ele>
<time>2018-07-09T18:49:20Z</time>
<speed>0.00</speed>
</trkpt>
<trkpt lat="-6.965409" lon="-34.833015">
<ele>-6.000000</ele>
<time>2018-07-09T18:54:36Z</time>
<speed>0.00</speed>
</trkpt>
<trkpt lat="-6.965458" lon="-34.833027">
<ele>7.320000</ele>
<time>2018-07-09T18:59:51Z</time>
<speed>0.00</speed>
</trkpt>
<trkpt lat="-6.965471" lon="-34.832867">
<ele>7.580000</ele>
<time>2018-07-09T19:05:16Z</time>
<speed>0.00</speed>
</trkpt>
<trkpt lat="-6.965133" lon="-34.832905">
<ele>-22.180000</ele>
<time>2018-07-09T19:10:28Z</time>
<speed>0.00</speed>
</trkpt>
<trkpt lat="-6.965026" lon="-34.833012">
<ele>-35.399998</ele>
<time>2018-07-09T19:15:41Z</time>
<speed>0.00</speed>
</trkpt>
<trkpt lat="-6.965130" lon="-34.832821">
<ele>25.609999</ele>
<time>2018-07-09T19:20:53Z</time>
<speed>0.00</speed>
</trkpt>
<trkpt lat="-6.965089" lon="-34.832726">
<ele>78.150002</ele>
<time>2018-07-09T19:26:07Z</time>
<speed>0.00</speed>
</trkpt>
<trkpt lat="-6.965074" lon="-34.832989">
<ele>-9.389999</ele>
<time>2018-07-09T19:31:24Z</time>
<speed>0.34</speed>
</trkpt>
<trkpt lat="-6.965240" lon="-34.832775">
<ele>40.500000</ele>
<time>2018-07-09T19:36:40Z</time>
<speed>0.00</speed>
</trkpt>
<trkpt lat="-6.965096" lon="-34.832897">
<ele>33.180000</ele>
<time>2018-07-09T19:41:55Z</time>
<speed>0.00</speed>
</trkpt>
<trkpt lat="-6.965045" lon="-34.832909">
<ele>17.670000</ele>
<time>2018-07-09T19:47:09Z</time>
<speed>0.08</speed>
</trkpt>
<trkpt lat="-6.964952" lon="-34.833015">
<ele>13.280000</ele>
<time>2018-07-09T19:52:29Z</time>
<speed>0.02</speed>
</trkpt>
<trkpt lat="-6.965761" lon="-34.833881">
<ele>54.549999</ele>
<time>2018-07-09T19:57:42Z</time>
<speed>0.00</speed>
</trkpt>
<trkpt lat="-6.967502" lon="-34.835293">
<ele>-15.130000</ele>
<time>2018-07-09T20:03:27Z</time>
<speed>0.51</speed>
</trkpt>
<trkpt lat="-6.967532" lon="-34.835205">
<ele>27.660000</ele>
<time>2018-07-09T20:08:57Z</time>
<speed>0.00</speed>
</trkpt>
<trkpt lat="-6.967482" lon="-34.835205">
<ele>14.940000</ele>
<time>2018-07-09T20:14:07Z</time>
<speed>0.00</speed>
</trkpt>
<trkpt lat="-6.967487" lon="-34.835163">
<ele>2.550000</ele>
<time>2018-07-09T20:19:18Z</time>
<speed>0.00</speed>
</trkpt>
<trkpt lat="-6.967425" lon="-34.835091">
<ele>20.420000</ele>
<time>2018-07-09T20:24:29Z</time>
<speed>0.00</speed>
</trkpt>
<trkpt lat="-6.967361" lon="-34.835419">
<ele>-23.559999</ele>
<time>2018-07-09T20:29:40Z</time>
<speed>0.00</speed>
</trkpt>
<trkpt lat="-6.967457" lon="-34.835136">
<ele>18.650000</ele>
<time>2018-07-09T20:34:50Z</time>
<speed>0.39</speed>
</trkpt>
<trkpt lat="-6.967406" lon="-34.835136">
<ele>26.619999</ele>
<time>2018-07-09T20:40:00Z</time>
<speed>0.00</speed>
</trkpt>
<trkpt lat="-6.967703" lon="-34.835777">
<ele>-43.610001</ele>
<time>2018-07-09T20:45:12Z</time>
<speed>0.00</speed>
</trkpt>
<trkpt lat="-6.967391" lon="-34.835205">
<ele>24.939999</ele>
<time>2018-07-09T20:50:32Z</time>
<speed>0.44</speed>
</trkpt>
<trkpt lat="-6.967477" lon="-34.835438">
<ele>8.110000</ele>
<time>2018-07-09T20:55:55Z</time>
<speed>0.00</speed>
</trkpt>
<trkpt lat="-6.967460" lon="-34.835194">
<ele>37.680000</ele>
<time>2018-07-09T21:01:06Z</time>
<speed>0.00</speed>
</trkpt>
<trkpt lat="-6.967438" lon="-34.835171">
<ele>51.849998</ele>
<time>2018-07-09T21:06:16Z</time>
<speed>1.49</speed>
</trkpt>
<trkpt lat="-6.967471" lon="-34.835487">
<ele>-27.789999</ele>
<time>2018-07-09T21:11:25Z</time>
<speed>1.45</speed>
</trkpt>
<trkpt lat="-6.967437" lon="-34.835236">
<ele>29.199999</ele>
<time>2018-07-09T21:16:40Z</time>
<speed>0.91</speed>
</trkpt>
<trkpt lat="-6.967528" lon="-34.835602">
<ele>-17.289999</ele>
<time>2018-07-09T21:21:50Z</time>
<speed>1.29</speed>
</trkpt>
<trkpt lat="-6.967596" lon="-34.835545">
<ele>-24.670000</ele>
<time>2018-07-09T21:27:08Z</time>
<speed>0.00</speed>
</trkpt>
<trkpt lat="-6.967602" lon="-34.835541">
<ele>-35.540001</ele>
<time>2018-07-09T21:32:20Z</time>
<speed>2.04</speed>
</trkpt>
<trkpt lat="-6.967552" lon="-34.835293">
<ele>33.169998</ele>
<time>2018-07-09T21:38:06Z</time>
<speed>0.00</speed>
</trkpt>
<trkpt lat="-6.967542" lon="-34.835190">
<ele>21.670000</ele>
<time>2018-07-09T21:43:35Z</time>
<speed>0.00</speed>
</trkpt>
<trkpt lat="-6.967359" lon="-34.835361">
<ele>11.330000</ele>
<time>2018-07-09T21:49:13Z</time>
<speed>0.25</speed>
</trkpt>
<trkpt lat="-6.967556" lon="-34.835182">
<ele>-6.120000</ele>
<time>2018-07-09T21:55:44Z</time>
<speed>0.21</speed>
</trkpt>
<trkpt lat="-6.967322" lon="-34.835339">
<ele>26.719999</ele>
<time>2018-07-09T22:04:34Z</time>
<speed>0.05</speed>
</trkpt>
<trkpt lat="-6.967311" lon="-34.835346">
<ele>24.119999</ele>
<time>2018-07-09T22:14:26Z</time>
<speed>0.95</speed>
</trkpt>
<trkpt lat="-6.967432" lon="-34.835331">
<ele>6.250000</ele>
<time>2018-07-09T22:25:02Z</time>
<speed>0.07</speed>
</trkpt>
<trkpt lat="-6.967532" lon="-34.835243">
<ele>23.029999</ele>
<time>2018-07-09T22:35:13Z</time>
<speed>0.00</speed>
</trkpt>
<trkpt lat="-6.967465" lon="-34.835281">
<ele>10.469999</ele>
<time>2018-07-09T22:40:30Z</time>
<speed>0.00</speed>
</trkpt>
<trkpt lat="-6.967523" lon="-34.835304">
<ele>1.550000</ele>
<time>2018-07-09T22:45:47Z</time>
<speed>0.07</speed>
</trkpt>
<trkpt lat="-6.967517" lon="-34.835217">
<ele>37.549999</ele>
<time>2018-07-09T22:51:06Z</time>
<speed>0.00</speed>
</trkpt>
<trkpt lat="-6.967419" lon="-34.835438">
<ele>9.500000</ele>
<time>2018-07-09T22:56:23Z</time>
<speed>1.28</speed>
</trkpt>
<trkpt lat="-6.967466" lon="-34.835304">
<ele>20.939999</ele>
<time>2018-07-09T23:01:47Z</time>
<speed>0.22</speed>
</trkpt>
<trkpt lat="-6.967567" lon="-34.835152">
<ele>1.440000</ele>
<time>2018-07-09T23:07:03Z</time>
<speed>0.00</speed>
</trkpt>
<trkpt lat="-6.967327" lon="-34.835403">
<ele>15.759999</ele>
<time>2018-07-09T23:12:22Z</time>
<speed>0.00</speed>
</trkpt>
<trkpt lat="-6.967656" lon="-34.835110">
<ele>62.590000</ele>
<time>2018-07-09T23:17:50Z</time>
<speed>0.00</speed>
</trkpt>
<trkpt lat="-6.967545" lon="-34.835060">
<ele>56.239998</ele>
<time>2018-07-09T23:23:07Z</time>
<speed>0.00</speed>
</trkpt>
<trkpt lat="-6.967419" lon="-34.835243">
<ele>20.109999</ele>
<time>2018-07-09T23:28:24Z</time>
<speed>0.00</speed>
</trkpt>
<trkpt lat="-6.967591" lon="-34.835381">
<ele>56.139999</ele>
<time>2018-07-09T23:33:41Z</time>
<speed>0.00</speed>
</trkpt>
<trkpt lat="-6.967502" lon="-34.835320">
<ele>18.730000</ele>
<time>2018-07-09T23:38:59Z</time>
<speed>0.19</speed>
</trkpt>
<trkpt lat="-6.967632" lon="-34.835350">
<ele>35.779999</ele>
<time>2018-07-09T23:44:23Z</time>
<speed>0.41</speed>
</trkpt>
<trkpt lat="-6.967459" lon="-34.835289">
<ele>9.520000</ele>
<time>2018-07-09T23:49:41Z</time>
<speed>0.00</speed>
</trkpt>
<trkpt lat="-6.967450" lon="-34.835335">
<ele>3.180000</ele>
<time>2018-07-09T23:54:58Z</time>
<speed>0.00</speed>
</trkpt>
<trkpt lat="-6.967478" lon="-34.835251">
<ele>13.250000</ele>
<time>2018-07-10T00:00:18Z</time>
<speed>0.20</speed>
</trkpt>
<trkpt lat="-6.967453" lon="-34.835415">
<ele>-0.510000</ele>
<time>2018-07-10T00:05:35Z</time>
<speed>0.00</speed>
</trkpt>
<trkpt lat="-6.967465" lon="-34.835331">
<ele>19.180000</ele>
<time>2018-07-10T00:11:10Z</time>
<speed>0.55</speed>
</trkpt>
<trkpt lat="-6.967499" lon="-34.835323">
<ele>7.650000</ele>
<time>2018-07-10T00:16:40Z</time>
<speed>0.52</speed>
</trkpt>
<trkpt lat="-6.967456" lon="-34.835320">
<ele>11.309999</ele>
<time>2018-07-10T00:22:12Z</time>
<speed>0.56</speed>
</trkpt>
<trkpt lat="-6.967430" lon="-34.835201">
<ele>23.910000</ele>
<time>2018-07-10T00:27:32Z</time>
<speed>0.00</speed>
</trkpt>
<trkpt lat="-6.967444" lon="-34.835232">
<ele>18.670000</ele>
<time>2018-07-10T00:33:02Z</time>
<speed>0.12</speed>
</trkpt>
<trkpt lat="-6.967470" lon="-34.835316">
<ele>8.210000</ele>
<time>2018-07-10T00:38:51Z</time>
<speed>0.23</speed>
</trkpt>
<trkpt lat="-6.967460" lon="-34.835274">
<ele>10.520000</ele>
<time>2018-07-10T00:46:06Z</time>
<speed>0.05</speed>
</trkpt>
<trkpt lat="-6.967457" lon="-34.835300">
<ele>14.610000</ele>
<time>2018-07-10T00:51:23Z</time>
<speed>0.12</speed>
</trkpt>
<trkpt lat="-6.967371" lon="-34.835255">
<ele>-11.150000</ele>
<time>2018-07-10T00:56:40Z</time>
<speed>0.00</speed>
</trkpt>
<trkpt lat="-6.967464" lon="-34.835331">
<ele>28.990000</ele>
<time>2018-07-10T01:02:03Z</time>
<speed>0.00</speed>
</trkpt>
<trkpt lat="-6.967506" lon="-34.835346">
<ele>-6.300000</ele>
<time>2018-07-10T01:07:21Z</time>
<speed>0.00</speed>
</trkpt>
<trkpt lat="-6.967497" lon="-34.835342">
<ele>4.500000</ele>
<time>2018-07-10T01:12:37Z</time>
<speed>0.20</speed>
</trkpt>
<trkpt lat="-6.967586" lon="-34.835327">
<ele>26.959999</ele>
<time>2018-07-10T01:17:55Z</time>
<speed>0.00</speed>
</trkpt>
<trkpt lat="-6.967461" lon="-34.835236">
<ele>23.529999</ele>
<time>2018-07-10T01:23:12Z</time>
<speed>0.00</speed>
</trkpt>
<trkpt lat="-6.967453" lon="-34.835258">
<ele>20.730000</ele>
<time>2018-07-10T01:28:28Z</time>
<speed>0.06</speed>
</trkpt>
<trkpt lat="-6.967466" lon="-34.835312">
<ele>-6.010000</ele>
<time>2018-07-10T01:33:45Z</time>
<speed>0.00</speed>
</trkpt>
<trkpt lat="-6.967513" lon="-34.835239">
<ele>15.639999</ele>
<time>2018-07-10T01:39:02Z</time>
<speed>0.00</speed>
</trkpt>
<trkpt lat="-6.967394" lon="-34.835354">
<ele>-8.610000</ele>
<time>2018-07-10T01:44:21Z</time>
<speed>0.00</speed>
</trkpt>
<trkpt lat="-6.967469" lon="-34.835300">
<ele>10.349999</ele>
<time>2018-07-10T01:49:38Z</time>
<speed>0.00</speed>
</trkpt>
<trkpt lat="-6.967484" lon="-34.835331">
<ele>2.290000</ele>
<time>2018-07-10T01:54:54Z</time>
<speed>0.00</speed>
</trkpt>
<trkpt lat="-6.967401" lon="-34.835453">
<ele>-20.410000</ele>
<time>2018-07-10T02:00:28Z</time>
<speed>0.64</speed>
</trkpt>
<trkpt lat="-6.967416" lon="-34.835445">
<ele>5.680000</ele>
<time>2018-07-10T02:05:46Z</time>
<speed>0.00</speed>
</trkpt>
<trkpt lat="-6.967384" lon="-34.835476">
<ele>-7.330000</ele>
<time>2018-07-10T02:11:03Z</time>
<speed>0.00</speed>
</trkpt>
<trkpt lat="-6.967498" lon="-34.835255">
<ele>23.449999</ele>
<time>2018-07-10T02:16:21Z</time>
<speed>0.00</speed>
</trkpt>
<trkpt lat="-6.967451" lon="-34.835365">
<ele>23.559999</ele>
<time>2018-07-10T02:21:40Z</time>
<speed>0.24</speed>
</trkpt>
<trkpt lat="-6.967492" lon="-34.835316">
<ele>23.400000</ele>
<time>2018-07-10T02:27:18Z</time>
<speed>0.39</speed>
</trkpt>
<trkpt lat="-6.967501" lon="-34.835308">
<ele>52.459999</ele>
<time>2018-07-10T02:32:51Z</time>
<speed>0.08</speed>
</trkpt>
<trkpt lat="-6.967536" lon="-34.835266">
<ele>55.899998</ele>
<time>2018-07-10T02:38:41Z</time>
<speed>0.15</speed>
</trkpt>
<trkpt lat="-6.967577" lon="-34.835339">
<ele>43.719997</ele>
<time>2018-07-10T02:44:50Z</time>
<speed>0.02</speed>
</trkpt>
<trkpt lat="-6.967506" lon="-34.835323">
<ele>14.820000</ele>
<time>2018-07-10T02:50:48Z</time>
<speed>0.27</speed>
</trkpt>
<trkpt lat="-6.967499" lon="-34.835361">
<ele>36.840000</ele>
<time>2018-07-10T02:56:19Z</time>
<speed>0.15</speed>
</trkpt>
</trkseg>
</trk>
<trk>
<name>20180723-193017(3)</name>
<desc>Color:004000ff</desc>
<trkseg>
<trkpt lat="-6.967478" lon="-34.835342">
<ele>22.480000</ele>
<time>2018-07-10T03:01:56Z</time>
<speed>0.26</speed>
</trkpt>
<trkpt lat="-6.967525" lon="-34.835224">
<ele>16.270000</ele>
<time>2018-07-10T03:08:25Z</time>
<speed>0.44</speed>
</trkpt>
<trkpt lat="-6.967455" lon="-34.835239">
<ele>7.620000</ele>
<time>2018-07-10T03:14:56Z</time>
<speed>0.26</speed>
</trkpt>
<trkpt lat="-6.967388" lon="-34.835228">
<ele>14.389999</ele>
<time>2018-07-10T03:21:31Z</time>
<speed>0.07</speed>
</trkpt>
<trkpt lat="-6.967434" lon="-34.835262">
<ele>9.440000</ele>
<time>2018-07-10T03:28:46Z</time>
<speed>0.14</speed>
</trkpt>
<trkpt lat="-6.967347" lon="-34.835220">
<ele>-8.179999</ele>
<time>2018-07-10T03:36:28Z</time>
<speed>0.11</speed>
</trkpt>
<trkpt lat="-6.967548" lon="-34.835293">
<ele>10.520000</ele>
<time>2018-07-10T03:45:01Z</time>
<speed>0.31</speed>
</trkpt>
<trkpt lat="-6.967495" lon="-34.835304">
<ele>17.150000</ele>
<time>2018-07-10T03:53:52Z</time>
<speed>0.00</speed>
</trkpt>
<trkpt lat="-6.967442" lon="-34.835213">
<ele>16.920000</ele>
<time>2018-07-10T03:59:21Z</time>
<speed>0.29</speed>
</trkpt>
<trkpt lat="-6.967451" lon="-34.835289">
<ele>5.290000</ele>
<time>2018-07-10T04:06:33Z</time>
<speed>0.35</speed>
</trkpt>
<trkpt lat="-6.967452" lon="-34.835217">
<ele>-1.840000</ele>
<time>2018-07-10T04:15:08Z</time>
<speed>0.00</speed>
</trkpt>
<trkpt lat="-6.967471" lon="-34.835258">
<ele>16.010000</ele>
<time>2018-07-10T04:20:24Z</time>
<speed>0.00</speed>
</trkpt>
<trkpt lat="-6.967499" lon="-34.835285">
<ele>17.600000</ele>
<time>2018-07-10T04:25:52Z</time>
<speed>0.21</speed>
</trkpt>
<trkpt lat="-6.967410" lon="-34.835228">
<ele>-5.290000</ele>
<time>2018-07-10T04:31:29Z</time>
<speed>0.00</speed>
</trkpt>
<trkpt lat="-6.967488" lon="-34.835304">
<ele>-2.780000</ele>
<time>2018-07-10T04:36:45Z</time>
<speed>0.00</speed>
</trkpt>
<trkpt lat="-6.967427" lon="-34.835266">
<ele>-27.010000</ele>
<time>2018-07-10T04:42:02Z</time>
<speed>0.00</speed>
</trkpt>
<trkpt lat="-6.967460" lon="-34.835300">
<ele>6.130000</ele>
<time>2018-07-10T04:47:19Z</time>
<speed>0.00</speed>
</trkpt>
<trkpt lat="-6.967430" lon="-34.835361">
<ele>15.009999</ele>
<time>2018-07-10T04:52:36Z</time>
<speed>0.00</speed>
</trkpt>
<trkpt lat="-6.967509" lon="-34.835285">
<ele>4.900000</ele>
<time>2018-07-10T04:57:53Z</time>
<speed>0.00</speed>
</trkpt>
<trkpt lat="-6.967557" lon="-34.835281">
<ele>48.770000</ele>
<time>2018-07-10T05:03:19Z</time>
<speed>0.00</speed>
</trkpt>
<trkpt lat="-6.967426" lon="-34.835320">
<ele>-11.830000</ele>
<time>2018-07-10T05:08:37Z</time>
<speed>0.00</speed>
</trkpt>
<trkpt lat="-6.967449" lon="-34.835304">
<ele>-26.099998</ele>
<time>2018-07-10T05:13:54Z</time>
<speed>0.00</speed>
</trkpt>
<trkpt lat="-6.967458" lon="-34.835327">
<ele>-4.160000</ele>
<time>2018-07-10T05:19:13Z</time>
<speed>0.21</speed>
</trkpt>
<trkpt lat="-6.967414" lon="-34.835403">
<ele>29.740000</ele>
<time>2018-07-10T05:24:34Z</time>
<speed>0.00</speed>
</trkpt>
<trkpt lat="-6.967503" lon="-34.835217">
<ele>35.020000</ele>
<time>2018-07-10T05:29:50Z</time>
<speed>0.00</speed>
</trkpt>
<trkpt lat="-6.967448" lon="-34.835304">
<ele>33.369999</ele>
<time>2018-07-10T05:35:27Z</time>
<speed>0.35</speed>
</trkpt>
<trkpt lat="-6.967486" lon="-34.835346">
<ele>18.889999</ele>
<time>2018-07-10T05:41:00Z</time>
<speed>0.29</speed>
</trkpt>
<trkpt lat="-6.967441" lon="-34.835323">
<ele>9.150000</ele>
<time>2018-07-10T05:46:37Z</time>
<speed>0.00</speed>
</trkpt>
<trkpt lat="-6.967447" lon="-34.835323">
<ele>15.270000</ele>
<time>2018-07-10T05:51:53Z</time>
<speed>0.00</speed>
</trkpt>
<trkpt lat="-6.967464" lon="-34.835297">
<ele>11.020000</ele>
<time>2018-07-10T05:57:09Z</time>
<speed>0.00</speed>
</trkpt>
<trkpt lat="-6.967489" lon="-34.835224">
<ele>4.980000</ele>
<time>2018-07-10T06:02:46Z</time>
<speed>0.21</speed>
</trkpt>
<trkpt lat="-6.967548" lon="-34.835346">
<ele>-7.390000</ele>
<time>2018-07-10T06:08:21Z</time>
<speed>0.04</speed>
</trkpt>
<trkpt lat="-6.967609" lon="-34.835476">
<ele>-26.820000</ele>
<time>2018-07-10T06:14:17Z</time>
<speed>0.32</speed>
</trkpt>
<trkpt lat="-6.967235" lon="-34.834980">
<ele>76.790001</ele>
<time>2018-07-10T06:21:26Z</time>
<speed>0.33</speed>
</trkpt>
<trkpt lat="-6.967505" lon="-34.835278">
<ele>23.559999</ele>
<time>2018-07-10T06:30:09Z</time>
<speed>0.16</speed>
</trkpt>
<trkpt lat="-6.967523" lon="-34.835163">
<ele>-35.540001</ele>
<time>2018-07-10T06:39:47Z</time>
<speed>0.36</speed>
</trkpt>
<trkpt lat="-6.967507" lon="-34.835274">
<ele>6.930000</ele>
<time>2018-07-10T06:48:16Z</time>
<speed>0.03</speed>
</trkpt>
<trkpt lat="-6.967484" lon="-34.835323">
<ele>32.299999</ele>
<time>2018-07-10T06:53:33Z</time>
<speed>0.07</speed>
</trkpt>
<trkpt lat="-6.967640" lon="-34.835312">
<ele>18.090000</ele>
<time>2018-07-10T06:59:13Z</time>
<speed>1.11</speed>
</trkpt>
<trkpt lat="-6.967496" lon="-34.835312">
<ele>10.550000</ele>
<time>2018-07-10T07:06:04Z</time>
<speed>0.19</speed>
</trkpt>
<trkpt lat="-6.967461" lon="-34.835350">
<ele>21.379999</ele>
<time>2018-07-10T07:13:19Z</time>
<speed>0.20</speed>
</trkpt>
<trkpt lat="-6.967472" lon="-34.835312">
<ele>-5.160000</ele>
<time>2018-07-10T07:18:36Z</time>
<speed>0.43</speed>
</trkpt>
<trkpt lat="-6.967548" lon="-34.835281">
<ele>1.170000</ele>
<time>2018-07-10T07:23:52Z</time>
<speed>0.43</speed>
</trkpt>
<trkpt lat="-6.967436" lon="-34.835289">
<ele>11.420000</ele>
<time>2018-07-10T07:29:11Z</time>
<speed>0.48</speed>
</trkpt>
<trkpt lat="-6.967505" lon="-34.835331">
<ele>20.359999</ele>
<time>2018-07-10T07:34:28Z</time>
<speed>0.26</speed>
</trkpt>
<trkpt lat="-6.967465" lon="-34.835281">
<ele>7.550000</ele>
<time>2018-07-10T07:39:45Z</time>
<speed>0.63</speed>
</trkpt>
<trkpt lat="-6.967398" lon="-34.835304">
<ele>18.090000</ele>
<time>2018-07-10T07:45:14Z</time>
<speed>0.44</speed>
</trkpt>
<trkpt lat="-6.967469" lon="-34.835281">
<ele>3.700000</ele>
<time>2018-07-10T07:51:02Z</time>
<speed>0.08</speed>
</trkpt>
<trkpt lat="-6.967445" lon="-34.835190">
<ele>2.210000</ele>
<time>2018-07-10T07:56:57Z</time>
<speed>0.00</speed>
</trkpt>
<trkpt lat="-6.967439" lon="-34.835236">
<ele>-8.210000</ele>
<time>2018-07-10T08:02:16Z</time>
<speed>0.00</speed>
</trkpt>
<trkpt lat="-6.967501" lon="-34.835293">
<ele>18.299999</ele>
<time>2018-07-10T08:07:31Z</time>
<speed>0.00</speed>
</trkpt>
<trkpt lat="-6.967389" lon="-34.835342">
<ele>-23.189999</ele>
<time>2018-07-10T08:12:47Z</time>
<speed>0.00</speed>
</trkpt>
<trkpt lat="-6.967488" lon="-34.835262">
<ele>0.410000</ele>
<time>2018-07-10T08:18:02Z</time>
<speed>0.00</speed>
</trkpt>
<trkpt lat="-6.967479" lon="-34.835320">
<ele>2.850000</ele>
<time>2018-07-10T08:23:18Z</time>
<speed>0.00</speed>
</trkpt>
<trkpt lat="-6.967487" lon="-34.835335">
<ele>20.689999</ele>
<time>2018-07-10T08:28:34Z</time>
<speed>0.00</speed>
</trkpt>
<trkpt lat="-6.967536" lon="-34.835369">
<ele>27.879999</ele>
<time>2018-07-10T08:33:50Z</time>
<speed>0.00</speed>
</trkpt>
<trkpt lat="-6.967466" lon="-34.835194">
<ele>31.269999</ele>
<time>2018-07-10T08:39:05Z</time>
<speed>0.00</speed>
</trkpt>
<trkpt lat="-6.967512" lon="-34.835300">
<ele>35.820000</ele>
<time>2018-07-10T08:44:19Z</time>
<speed>0.00</speed>
</trkpt>
<trkpt lat="-6.967487" lon="-34.835346">
<ele>12.960000</ele>
<time>2018-07-10T08:49:34Z</time>
<speed>0.00</speed>
</trkpt>
<trkpt lat="-6.967272" lon="-34.835262">
<ele>58.539997</ele>
<time>2018-07-10T08:54:49Z</time>
<speed>0.00</speed>
</trkpt>
<trkpt lat="-6.967461" lon="-34.835312">
<ele>33.029999</ele>
<time>2018-07-10T09:00:07Z</time>
<speed>0.00</speed>
</trkpt>
<trkpt lat="-6.967501" lon="-34.835304">
<ele>22.250000</ele>
<time>2018-07-10T09:05:22Z</time>
<speed>0.00</speed>
</trkpt>
<trkpt lat="-6.967387" lon="-34.835266">
<ele>11.920000</ele>
<time>2018-07-10T09:10:37Z</time>
<speed>0.00</speed>
</trkpt>
<trkpt lat="-6.967458" lon="-34.835361">
<ele>8.270000</ele>
<time>2018-07-10T09:15:57Z</time>
<speed>0.97</speed>
</trkpt>
<trkpt lat="-6.967503" lon="-34.835255">
<ele>9.200000</ele>
<time>2018-07-10T09:21:12Z</time>
<speed>0.00</speed>
</trkpt>
<trkpt lat="-6.967508" lon="-34.835308">
<ele>21.639999</ele>
<time>2018-07-10T09:26:27Z</time>
<speed>0.00</speed>
</trkpt>
<trkpt lat="-6.967621" lon="-34.835323">
<ele>-12.840000</ele>
<time>2018-07-10T09:31:43Z</time>
<speed>0.00</speed>
</trkpt>
<trkpt lat="-6.967515" lon="-34.835377">
<ele>16.320000</ele>
<time>2018-07-10T09:37:01Z</time>
<speed>0.00</speed>
</trkpt>
<trkpt lat="-6.967467" lon="-34.835274">
<ele>19.730000</ele>
<time>2018-07-10T09:42:45Z</time>
<speed>0.03</speed>
</trkpt>
<trkpt lat="-6.967657" lon="-34.835327">
<ele>-13.349999</ele>
<time>2018-07-10T09:48:30Z</time>
<speed>0.17</speed>
</trkpt>
<trkpt lat="-6.967454" lon="-34.835297">
<ele>18.459999</ele>
<time>2018-07-10T09:55:43Z</time>
<speed>0.00</speed>
</trkpt>
<trkpt lat="-6.967595" lon="-34.835384">
<ele>-15.530000</ele>
<time>2018-07-10T10:01:01Z</time>
<speed>0.00</speed>
</trkpt>
<trkpt lat="-6.967464" lon="-34.835293">
<ele>12.900000</ele>
<time>2018-07-10T10:06:17Z</time>
<speed>0.00</speed>
</trkpt>
<trkpt lat="-6.967434" lon="-34.835312">
<ele>26.320000</ele>
<time>2018-07-10T10:11:33Z</time>
<speed>0.00</speed>
</trkpt>
<trkpt lat="-6.967516" lon="-34.835297">
<ele>21.000000</ele>
<time>2018-07-10T10:16:56Z</time>
<speed>0.20</speed>
</trkpt>
<trkpt lat="-6.967552" lon="-34.835365">
<ele>-28.969999</ele>
<time>2018-07-10T10:22:16Z</time>
<speed>0.00</speed>
</trkpt>
<trkpt lat="-6.967419" lon="-34.835297">
<ele>24.580000</ele>
<time>2018-07-10T10:27:32Z</time>
<speed>0.00</speed>
</trkpt>
<trkpt lat="-6.967422" lon="-34.835308">
<ele>20.889999</ele>
<time>2018-07-10T10:32:48Z</time>
<speed>0.00</speed>
</trkpt>
<trkpt lat="-6.967464" lon="-34.835281">
<ele>21.039999</ele>
<time>2018-07-10T10:38:04Z</time>
<speed>0.00</speed>
</trkpt>
<trkpt lat="-6.967442" lon="-34.835289">
<ele>23.279999</ele>
<time>2018-07-10T10:43:21Z</time>
<speed>0.00</speed>
</trkpt>
<trkpt lat="-6.967480" lon="-34.835258">
<ele>-4.010000</ele>
<time>2018-07-10T10:48:37Z</time>
<speed>0.00</speed>
</trkpt>
<trkpt lat="-6.967397" lon="-34.835312">
<ele>13.160000</ele>
<time>2018-07-10T10:53:52Z</time>
<speed>0.00</speed>
</trkpt>
<trkpt lat="-6.967471" lon="-34.835331">
<ele>8.380000</ele>
<time>2018-07-10T10:59:08Z</time>
<speed>0.00</speed>
</trkpt>
<trkpt lat="-6.967471" lon="-34.835312">
<ele>5.750000</ele>
<time>2018-07-10T11:04:27Z</time>
<speed>0.00</speed>
</trkpt>
<trkpt lat="-6.967505" lon="-34.835358">
<ele>12.020000</ele>
<time>2018-07-10T11:09:42Z</time>
<speed>0.00</speed>
</trkpt>
<trkpt lat="-6.967504" lon="-34.835323">
<ele>-26.730000</ele>
<time>2018-07-10T11:14:59Z</time>
<speed>0.00</speed>
</trkpt>
<trkpt lat="-6.967524" lon="-34.835289">
<ele>18.789999</ele>
<time>2018-07-10T11:20:16Z</time>
<speed>0.00</speed>
</trkpt>
<trkpt lat="-6.967490" lon="-34.835388">
<ele>23.709999</ele>
<time>2018-07-10T11:25:31Z</time>
<speed>0.00</speed>
</trkpt>
<trkpt lat="-6.967504" lon="-34.835377">
<ele>9.620000</ele>
<time>2018-07-10T11:30:46Z</time>
<speed>0.00</speed>
</trkpt>
<trkpt lat="-6.967468" lon="-34.835331">
<ele>17.600000</ele>
<time>2018-07-10T11:36:01Z</time>
<speed>0.00</speed>
</trkpt>
<trkpt lat="-6.967432" lon="-34.835300">
<ele>11.420000</ele>
<time>2018-07-10T11:41:18Z</time>
<speed>0.00</speed>
</trkpt>
<trkpt lat="-6.967480" lon="-34.835270">
<ele>26.519999</ele>
<time>2018-07-10T11:46:34Z</time>
<speed>0.00</speed>
</trkpt>
<trkpt lat="-6.967558" lon="-34.835384">
<ele>-9.760000</ele>
<time>2018-07-10T11:51:50Z</time>
<speed>2.59</speed>
</trkpt>
<trkpt lat="-6.967545" lon="-34.835407">
<ele>5.050000</ele>
<time>2018-07-10T11:57:06Z</time>
<speed>0.00</speed>
</trkpt>
<trkpt lat="-6.967510" lon="-34.835297">
<ele>8.420000</ele>
<time>2018-07-10T12:03:03Z</time>
<speed>0.17</speed>
</trkpt>
<trkpt lat="-6.967556" lon="-34.835316">
<ele>-18.150000</ele>
<time>2018-07-10T12:08:20Z</time>
<speed>1.50</speed>
</trkpt>
<trkpt lat="-6.967430" lon="-34.835300">
<ele>18.100000</ele>
<time>2018-07-10T12:13:36Z</time>
<speed>0.27</speed>
</trkpt>
<trkpt lat="-6.967396" lon="-34.835209">
<ele>15.559999</ele>
<time>2018-07-10T12:18:52Z</time>
<speed>0.00</speed>
</trkpt>
<trkpt lat="-6.967504" lon="-34.835339">
<ele>23.219999</ele>
<time>2018-07-10T12:24:07Z</time>
<speed>0.17</speed>
</trkpt>
<trkpt lat="-6.967515" lon="-34.835327">
<ele>22.760000</ele>
<time>2018-07-10T12:29:27Z</time>
<speed>0.00</speed>
</trkpt>
<trkpt lat="-6.967530" lon="-34.835327">
<ele>11.370000</ele>
<time>2018-07-10T12:34:44Z</time>
<speed>0.00</speed>
</trkpt>
<trkpt lat="-6.967650" lon="-34.835369">
<ele>4.130000</ele>
<time>2018-07-10T12:40:02Z</time>
<speed>0.00</speed>
</trkpt>
<trkpt lat="-6.967492" lon="-34.835316">
<ele>9.960000</ele>
<time>2018-07-10T12:45:17Z</time>
<speed>0.00</speed>
</trkpt>
<trkpt lat="-6.967427" lon="-34.835323">
<ele>5.980000</ele>
<time>2018-07-10T12:50:33Z</time>
<speed>0.00</speed>
</trkpt>
<trkpt lat="-6.967507" lon="-34.835316">
<ele>2.780000</ele>
<time>2018-07-10T12:55:48Z</time>
<speed>0.00</speed>
</trkpt>
<trkpt lat="-6.967483" lon="-34.835316">
<ele>8.710000</ele>
<time>2018-07-10T13:01:32Z</time>
<speed>0.00</speed>
</trkpt>
<trkpt lat="-6.967488" lon="-34.835331">
<ele>-6.140000</ele>
<time>2018-07-10T13:06:49Z</time>
<speed>0.00</speed>
</trkpt>
<trkpt lat="-6.967567" lon="-34.835339">
<ele>-3.760000</ele>
<time>2018-07-10T13:12:07Z</time>
<speed>0.00</speed>
</trkpt>
<trkpt lat="-6.967406" lon="-34.835491">
<ele>-46.309998</ele>
<time>2018-07-10T13:17:24Z</time>
<speed>0.00</speed>
</trkpt>
<trkpt lat="-6.967434" lon="-34.835369">
<ele>-35.029999</ele>
<time>2018-07-10T13:22:40Z</time>
<speed>0.00</speed>
</trkpt>
<trkpt lat="-6.967457" lon="-34.835285">
<ele>12.990000</ele>
<time>2018-07-10T13:27:56Z</time>
<speed>0.00</speed>
</trkpt>
<trkpt lat="-6.967516" lon="-34.835365">
<ele>-1.160000</ele>
<time>2018-07-10T13:33:12Z</time>
<speed>0.00</speed>
</trkpt>
<trkpt lat="-6.967502" lon="-34.835304">
<ele>15.059999</ele>
<time>2018-07-10T13:38:28Z</time>
<speed>1.80</speed>
</trkpt>
<trkpt lat="-6.967519" lon="-34.835354">
<ele>6.890000</ele>
<time>2018-07-10T13:43:43Z</time>
<speed>0.00</speed>
</trkpt>
<trkpt lat="-6.967489" lon="-34.835300">
<ele>8.820000</ele>
<time>2018-07-10T13:48:58Z</time>
<speed>0.00</speed>
</trkpt>
<trkpt lat="-6.967523" lon="-34.835297">
<ele>17.410000</ele>
<time>2018-07-10T13:54:14Z</time>
<speed>0.00</speed>
</trkpt>
<trkpt lat="-6.967470" lon="-34.835281">
<ele>13.520000</ele>
<time>2018-07-10T13:59:32Z</time>
<speed>0.00</speed>
</trkpt>
<trkpt lat="-6.967462" lon="-34.835300">
<ele>18.279999</ele>
<time>2018-07-10T14:04:51Z</time>
<speed>0.00</speed>
</trkpt>
<trkpt lat="-6.967340" lon="-34.835087">
<ele>40.489998</ele>
<time>2018-07-10T14:10:07Z</time>
<speed>1.42</speed>
</trkpt>
<trkpt lat="-6.967350" lon="-34.835289">
<ele>-32.750000</ele>
<time>2018-07-10T14:15:27Z</time>
<speed>0.00</speed>
</trkpt>
<trkpt lat="-6.967551" lon="-34.835354">
<ele>-2.210000</ele>
<time>2018-07-10T14:20:43Z</time>
<speed>0.00</speed>
</trkpt>
<trkpt lat="-6.967452" lon="-34.835335">
<ele>17.760000</ele>
<time>2018-07-10T14:25:59Z</time>
<speed>0.00</speed>
</trkpt>
<trkpt lat="-6.967440" lon="-34.835270">
<ele>8.710000</ele>
<time>2018-07-10T14:31:16Z</time>
<speed>0.00</speed>
</trkpt>
<trkpt lat="-6.967474" lon="-34.835281">
<ele>10.410000</ele>
<time>2018-07-10T14:36:35Z</time>
<speed>0.00</speed>
</trkpt>
<trkpt lat="-6.967739" lon="-34.835617">
<ele>-64.369995</ele>
<time>2018-07-10T14:42:04Z</time>
<speed>0.35</speed>
</trkpt>
<trkpt lat="-6.967488" lon="-34.835262">
<ele>19.160000</ele>
<time>2018-07-10T14:47:48Z</time>
<speed>0.11</speed>
</trkpt>
<trkpt lat="-6.967516" lon="-34.835327">
<ele>-3.100000</ele>
<time>2018-07-10T14:53:44Z</time>
<speed>0.16</speed>
</trkpt>
<trkpt lat="-6.967463" lon="-34.835243">
<ele>-11.639999</ele>
<time>2018-07-10T14:59:00Z</time>
<speed>1.73</speed>
</trkpt>
<trkpt lat="-6.967577" lon="-34.835484">
<ele>-13.530000</ele>
<time>2018-07-10T15:04:17Z</time>
<speed>0.00</speed>
</trkpt>
<trkpt lat="-6.967330" lon="-34.835159">
<ele>30.010000</ele>
<time>2018-07-10T15:09:33Z</time>
<speed>0.02</speed>
</trkpt>
<trkpt lat="-6.967454" lon="-34.835289">
<ele>17.219999</ele>
<time>2018-07-10T15:14:50Z</time>
<speed>0.86</speed>
</trkpt>
<trkpt lat="-6.967509" lon="-34.835346">
<ele>9.690000</ele>
<time>2018-07-10T15:20:05Z</time>
<speed>0.00</speed>
</trkpt>
<trkpt lat="-6.967407" lon="-34.835274">
<ele>13.090000</ele>
<time>2018-07-10T15:25:20Z</time>
<speed>0.00</speed>
</trkpt>
<trkpt lat="-6.967634" lon="-34.835480">
<ele>-23.299999</ele>
<time>2018-07-10T15:30:36Z</time>
<speed>0.00</speed>
</trkpt>
<trkpt lat="-6.967489" lon="-34.835155">
<ele>8.559999</ele>
<time>2018-07-10T15:35:53Z</time>
<speed>0.00</speed>
</trkpt>
<trkpt lat="-6.967601" lon="-34.835358">
<ele>-3.400000</ele>
<time>2018-07-10T15:41:09Z</time>
<speed>0.00</speed>
</trkpt>
<trkpt lat="-6.967515" lon="-34.835339">
<ele>9.300000</ele>
<time>2018-07-10T15:46:24Z</time>
<speed>0.00</speed>
</trkpt>
<trkpt lat="-6.967455" lon="-34.835190">
<ele>18.059999</ele>
<time>2018-07-10T15:51:39Z</time>
<speed>0.35</speed>
</trkpt>
<trkpt lat="-6.967453" lon="-34.835308">
<ele>7.360000</ele>
<time>2018-07-10T15:56:54Z</time>
<speed>2.96</speed>
</trkpt>
<trkpt lat="-6.967535" lon="-34.835251">
<ele>21.660000</ele>
<time>2018-07-10T16:02:13Z</time>
<speed>0.00</speed>
</trkpt>
<trkpt lat="-6.967547" lon="-34.835392">
<ele>14.009999</ele>
<time>2018-07-10T16:07:47Z</time>
<speed>0.19</speed>
</trkpt>
<trkpt lat="-6.967447" lon="-34.835251">
<ele>18.590000</ele>
<time>2018-07-10T16:13:26Z</time>
<speed>0.17</speed>
</trkpt>
<trkpt lat="-6.967570" lon="-34.835316">
<ele>15.230000</ele>
<time>2018-07-10T16:19:03Z</time>
<speed>0.36</speed>
</trkpt>
<trkpt lat="-6.967533" lon="-34.835281">
<ele>19.070000</ele>
<time>2018-07-10T16:25:19Z</time>
<speed>0.00</speed>
</trkpt>
<trkpt lat="-6.967480" lon="-34.835300">
<ele>12.400000</ele>
<time>2018-07-10T16:30:35Z</time>
<speed>0.00</speed>
</trkpt>
<trkpt lat="-6.967515" lon="-34.835266">
<ele>17.400000</ele>
<time>2018-07-10T16:35:51Z</time>
<speed>0.00</speed>
</trkpt>
<trkpt lat="-6.967532" lon="-34.835293">
<ele>13.090000</ele>
<time>2018-07-10T16:41:07Z</time>
<speed>0.00</speed>
</trkpt>
<trkpt lat="-6.967461" lon="-34.835243">
<ele>9.099999</ele>
<time>2018-07-10T16:46:21Z</time>
<speed>0.00</speed>
</trkpt>
<trkpt lat="-6.967467" lon="-34.835392">
<ele>-2.610000</ele>
<time>2018-07-10T16:51:37Z</time>
<speed>0.00</speed>
</trkpt>
<trkpt lat="-6.967493" lon="-34.835262">
<ele>18.459999</ele>
<time>2018-07-10T16:56:51Z</time>
<speed>0.09</speed>
</trkpt>
<trkpt lat="-6.967436" lon="-34.835304">
<ele>-0.470000</ele>
<time>2018-07-10T17:02:14Z</time>
<speed>0.00</speed>
</trkpt>
<trkpt lat="-6.967541" lon="-34.835232">
<ele>-19.859999</ele>
<time>2018-07-10T17:07:31Z</time>
<speed>0.00</speed>
</trkpt>
<trkpt lat="-6.967554" lon="-34.835228">
<ele>8.300000</ele>
<time>2018-07-10T17:12:55Z</time>
<speed>0.00</speed>
</trkpt>
<trkpt lat="-6.967453" lon="-34.835251">
<ele>12.969999</ele>
<time>2018-07-10T17:18:11Z</time>
<speed>0.00</speed>
</trkpt>
<trkpt lat="-6.967454" lon="-34.835323">
<ele>28.980000</ele>
<time>2018-07-10T17:23:40Z</time>
<speed>0.06</speed>
</trkpt>
<trkpt lat="-6.967440" lon="-34.835300">
<ele>-21.340000</ele>
<time>2018-07-10T17:29:00Z</time>
<speed>0.41</speed>
</trkpt>
<trkpt lat="-6.967510" lon="-34.835274">
<ele>-6.650000</ele>
<time>2018-07-10T17:34:17Z</time>
<speed>0.00</speed>
</trkpt>
<trkpt lat="-6.967510" lon="-34.835300">
<ele>40.840000</ele>
<time>2018-07-10T17:39:33Z</time>
<speed>0.00</speed>
</trkpt>
<trkpt lat="-6.967568" lon="-34.835320">
<ele>-11.300000</ele>
<time>2018-07-10T17:44:51Z</time>
<speed>0.00</speed>
</trkpt>
<trkpt lat="-6.967437" lon="-34.835442">
<ele>40.169998</ele>
<time>2018-07-10T17:50:21Z</time>
<speed>0.31</speed>
</trkpt>
<trkpt lat="-6.967604" lon="-34.835129">
<ele>-28.580000</ele>
<time>2018-07-10T17:55:54Z</time>
<speed>0.97</speed>
</trkpt>
<trkpt lat="-6.967496" lon="-34.835213">
<ele>-16.809999</ele>
<time>2018-07-10T18:01:59Z</time>
<speed>0.09</speed>
</trkpt>
<trkpt lat="-6.967395" lon="-34.835411">
<ele>39.849998</ele>
<time>2018-07-10T18:10:38Z</time>
<speed>0.07</speed>
</trkpt>
<trkpt lat="-6.967511" lon="-34.835289">
<ele>28.299999</ele>
<time>2018-07-10T18:20:34Z</time>
<speed>0.16</speed>
</trkpt>
<trkpt lat="-6.967489" lon="-34.835285">
<ele>0.220000</ele>
<time>2018-07-10T18:30:02Z</time>
<speed>0.00</speed>
</trkpt>
<trkpt lat="-6.967370" lon="-34.835514">
<ele>48.160000</ele>
<time>2018-07-10T18:35:18Z</time>
<speed>0.00</speed>
</trkpt>
<trkpt lat="-6.967376" lon="-34.835445">
<ele>20.689999</ele>
<time>2018-07-10T18:40:34Z</time>
<speed>0.00</speed>
</trkpt>
<trkpt lat="-6.967481" lon="-34.835308">
<ele>20.080000</ele>
<time>2018-07-10T18:46:02Z</time>
<speed>0.27</speed>
</trkpt>
<trkpt lat="-6.967431" lon="-34.835308">
<ele>-0.500000</ele>
<time>2018-07-10T18:51:45Z</time>
<speed>0.23</speed>
</trkpt>
<trkpt lat="-6.967429" lon="-34.835407">
<ele>1.790000</ele>
<time>2018-07-10T18:57:01Z</time>
<speed>0.00</speed>
</trkpt>
<trkpt lat="-6.967594" lon="-34.835194">
<ele>6.020000</ele>
<time>2018-07-10T19:02:23Z</time>
<speed>0.00</speed>
</trkpt>
<trkpt lat="-6.967565" lon="-34.835236">
<ele>13.549999</ele>
<time>2018-07-10T19:07:41Z</time>
<speed>0.00</speed>
</trkpt>
<trkpt lat="-6.967433" lon="-34.835331">
<ele>3.410000</ele>
<time>2018-07-10T19:13:03Z</time>
<speed>0.19</speed>
</trkpt>
<trkpt lat="-6.967529" lon="-34.835163">
<ele>8.550000</ele>
<time>2018-07-10T19:18:42Z</time>
<speed>0.19</speed>
</trkpt>
<trkpt lat="-6.967700" lon="-34.835217">
<ele>63.419998</ele>
<time>2018-07-10T19:24:22Z</time>
<speed>0.18</speed>
</trkpt>
<trkpt lat="-6.967523" lon="-34.835224">
<ele>10.130000</ele>
<time>2018-07-10T19:31:17Z</time>
<speed>0.14</speed>
</trkpt>
<trkpt lat="-6.967470" lon="-34.835239">
<ele>8.270000</ele>
<time>2018-07-10T19:39:02Z</time>
<speed>0.13</speed>
</trkpt>
<trkpt lat="-6.967464" lon="-34.835331">
<ele>-1.810000</ele>
<time>2018-07-10T19:47:51Z</time>
<speed>0.00</speed>
</trkpt>
<trkpt lat="-6.967514" lon="-34.835217">
<ele>22.439999</ele>
<time>2018-07-10T19:53:08Z</time>
<speed>0.00</speed>
</trkpt>
<trkpt lat="-6.967442" lon="-34.835320">
<ele>0.470000</ele>
<time>2018-07-10T19:58:29Z</time>
<speed>0.19</speed>
</trkpt>
<trkpt lat="-6.967472" lon="-34.835251">
<ele>24.779999</ele>
<time>2018-07-10T20:03:51Z</time>
<speed>0.00</speed>
</trkpt>
<trkpt lat="-6.967443" lon="-34.835312">
<ele>3.510000</ele>
<time>2018-07-10T20:09:10Z</time>
<speed>0.00</speed>
</trkpt>
<trkpt lat="-6.967467" lon="-34.835403">
<ele>2.360000</ele>
<time>2018-07-10T20:14:30Z</time>
<speed>0.00</speed>
</trkpt>
<trkpt lat="-6.967468" lon="-34.835205">
<ele>11.190000</ele>
<time>2018-07-10T20:20:14Z</time>
<speed>0.36</speed>
</trkpt>
<trkpt lat="-6.967465" lon="-34.835358">
<ele>3.710000</ele>
<time>2018-07-10T20:26:18Z</time>
<speed>0.31</speed>
</trkpt>
<trkpt lat="-6.967426" lon="-34.835331">
<ele>15.120000</ele>
<time>2018-07-10T20:32:15Z</time>
<speed>0.00</speed>
</trkpt>
<trkpt lat="-6.967504" lon="-34.835175">
<ele>31.939999</ele>
<time>2018-07-10T20:37:36Z</time>
<speed>0.58</speed>
</trkpt>
<trkpt lat="-6.967369" lon="-34.835140">
<ele>-79.180000</ele>
<time>2018-07-10T20:43:09Z</time>
<speed>1.29</speed>
</trkpt>
<trkpt lat="-6.968657" lon="-34.834675">
<ele>10.150000</ele>
<time>2018-07-10T20:48:32Z</time>
<speed>1.24</speed>
</trkpt>
<trkpt lat="-6.968600" lon="-34.834835">
<ele>49.789997</ele>
<time>2018-07-10T20:54:02Z</time>
<speed>0.22</speed>
</trkpt>
<trkpt lat="-6.968667" lon="-34.834827">
<ele>64.290001</ele>
<time>2018-07-10T21:00:14Z</time>
<speed>0.03</speed>
</trkpt>
<trkpt lat="-6.968732" lon="-34.834988">
<ele>-57.660000</ele>
<time>2018-07-10T21:07:08Z</time>
<speed>0.58</speed>
</trkpt>
<trkpt lat="-6.968634" lon="-34.834740">
<ele>15.309999</ele>
<time>2018-07-10T21:14:28Z</time>
<speed>0.16</speed>
</trkpt>
<trkpt lat="-6.968622" lon="-34.834873">
<ele>3.420000</ele>
<time>2018-07-10T21:23:18Z</time>
<speed>0.19</speed>
</trkpt>
<trkpt lat="-6.968637" lon="-34.834900">
<ele>2.120000</ele>
<time>2018-07-10T21:32:34Z</time>
<speed>0.00</speed>
</trkpt>
<trkpt lat="-6.968602" lon="-34.834866">
<ele>2.230000</ele>
<time>2018-07-10T21:42:01Z</time>
<speed>0.00</speed>
</trkpt>
<trkpt lat="-6.968632" lon="-34.834793">
<ele>17.480000</ele>
<time>2018-07-10T21:47:14Z</time>
<speed>0.00</speed>
</trkpt>
<trkpt lat="-6.968616" lon="-34.834770">
<ele>17.119999</ele>
<time>2018-07-10T21:52:29Z</time>
<speed>0.00</speed>
</trkpt>
<trkpt lat="-6.968578" lon="-34.834789">
<ele>30.439999</ele>
<time>2018-07-10T21:57:43Z</time>
<speed>0.00</speed>
</trkpt>
<trkpt lat="-6.968649" lon="-34.834885">
<ele>8.050000</ele>
<time>2018-07-10T22:03:31Z</time>
<speed>0.17</speed>
</trkpt>
<trkpt lat="-6.968708" lon="-34.834965">
<ele>-37.899998</ele>
<time>2018-07-10T22:09:36Z</time>
<speed>0.10</speed>
</trkpt>
<trkpt lat="-6.968664" lon="-34.834835">
<ele>-17.809999</ele>
<time>2018-07-10T22:17:28Z</time>
<speed>0.28</speed>
</trkpt>
<trkpt lat="-6.968596" lon="-34.834648">
<ele>23.600000</ele>
<time>2018-07-10T22:25:42Z</time>
<speed>0.31</speed>
</trkpt>
<trkpt lat="-6.968632" lon="-34.835056">
<ele>-10.040000</ele>
<time>2018-07-10T22:34:13Z</time>
<speed>0.75</speed>
</trkpt>
<trkpt lat="-6.968577" lon="-34.834911">
<ele>29.660000</ele>
<time>2018-07-10T22:43:09Z</time>
<speed>0.06</speed>
</trkpt>
<trkpt lat="-6.968476" lon="-34.835232">
<ele>-7.500000</ele>
<time>2018-07-10T22:52:50Z</time>
<speed>0.07</speed>
</trkpt>
<trkpt lat="-6.968627" lon="-34.834972">
<ele>37.329998</ele>
<time>2018-07-10T23:04:02Z</time>
<speed>0.33</speed>
</trkpt>
<trkpt lat="-6.968634" lon="-34.834679">
<ele>22.189999</ele>
<time>2018-07-10T23:15:39Z</time>
<speed>0.10</speed>
</trkpt>
<trkpt lat="-6.968545" lon="-34.834797">
<ele>12.080000</ele>
<time>2018-07-10T23:25:44Z</time>
<speed>0.00</speed>
</trkpt>
<trkpt lat="-6.968483" lon="-34.834797">
<ele>28.080000</ele>
<time>2018-07-10T23:31:13Z</time>
<speed>0.51</speed>
</trkpt>
<trkpt lat="-6.968560" lon="-34.834801">
<ele>49.770000</ele>
<time>2018-07-10T23:39:16Z</time>
<speed>0.33</speed>
</trkpt>
<trkpt lat="-6.968755" lon="-34.834702">
<ele>53.399998</ele>
<time>2018-07-10T23:50:04Z</time>
<speed>0.45</speed>
</trkpt>
<trkpt lat="-6.968717" lon="-34.834866">
<ele>10.530000</ele>
<time>2018-07-11T00:01:29Z</time>
<speed>0.22</speed>
</trkpt>
<trkpt lat="-6.968607" lon="-34.834854">
<ele>18.359999</ele>
<time>2018-07-11T00:11:36Z</time>
<speed>0.00</speed>
</trkpt>
<trkpt lat="-6.968485" lon="-34.834461">
<ele>17.990000</ele>
<time>2018-07-11T00:17:18Z</time>
<speed>0.31</speed>
</trkpt>
<trkpt lat="-6.968628" lon="-34.834854">
<ele>13.980000</ele>
<time>2018-07-11T00:25:31Z</time>
<speed>0.17</speed>
</trkpt>
<trkpt lat="-6.968579" lon="-34.834785">
<ele>15.210000</ele>
<time>2018-07-11T00:34:19Z</time>
<speed>0.00</speed>
</trkpt>
<trkpt lat="-6.968660" lon="-34.834785">
<ele>9.330000</ele>
<time>2018-07-11T00:39:34Z</time>
<speed>0.00</speed>
</trkpt>
<trkpt lat="-6.968752" lon="-34.834759">
<ele>39.649998</ele>
<time>2018-07-11T00:45:02Z</time>
<speed>0.14</speed>
</trkpt>
<trkpt lat="-6.968592" lon="-34.834805">
<ele>3.120000</ele>
<time>2018-07-11T00:50:38Z</time>
<speed>0.32</speed>
</trkpt>
<trkpt lat="-6.968599" lon="-34.834858">
<ele>-0.950000</ele>
<time>2018-07-11T00:55:52Z</time>
<speed>0.61</speed>
</trkpt>
<trkpt lat="-6.968658" lon="-34.834839">
<ele>5.210000</ele>
<time>2018-07-11T01:01:23Z</time>
<speed>0.27</speed>
</trkpt>
<trkpt lat="-6.968652" lon="-34.834743">
<ele>2.760000</ele>
<time>2018-07-11T01:06:53Z</time>
<speed>0.09</speed>
</trkpt>
<trkpt lat="-6.968683" lon="-34.835117">
<ele>-21.490000</ele>
<time>2018-07-11T01:12:30Z</time>
<speed>0.70</speed>
</trkpt>
<trkpt lat="-6.968617" lon="-34.834805">
<ele>18.520000</ele>
<time>2018-07-11T01:19:01Z</time>
<speed>0.11</speed>
</trkpt>
<trkpt lat="-6.968605" lon="-34.834808">
<ele>14.520000</ele>
<time>2018-07-11T01:25:54Z</time>
<speed>0.00</speed>
</trkpt>
<trkpt lat="-6.968538" lon="-34.834892">
<ele>2.990000</ele>
<time>2018-07-11T01:31:08Z</time>
<speed>0.00</speed>
</trkpt>
<trkpt lat="-6.968558" lon="-34.835064">
<ele>-2.300000</ele>
<time>2018-07-11T01:36:45Z</time>
<speed>0.24</speed>
</trkpt>
<trkpt lat="-6.968664" lon="-34.834812">
<ele>20.600000</ele>
<time>2018-07-11T01:42:28Z</time>
<speed>0.42</speed>
</trkpt>
<trkpt lat="-6.968617" lon="-34.834816">
<ele>-2.190000</ele>
<time>2018-07-11T01:48:21Z</time>
<speed>0.00</speed>
</trkpt>
<trkpt lat="-6.968584" lon="-34.835022">
<ele>-3.140000</ele>
<time>2018-07-11T01:53:42Z</time>
<speed>0.00</speed>
</trkpt>
<trkpt lat="-6.968596" lon="-34.834858">
<ele>-6.260000</ele>
<time>2018-07-11T01:59:04Z</time>
<speed>0.00</speed>
</trkpt>
<trkpt lat="-6.968592" lon="-34.834896">
<ele>-3.610000</ele>
<time>2018-07-11T02:04:36Z</time>
<speed>0.08</speed>
</trkpt>
<trkpt lat="-6.968413" lon="-34.835072">
<ele>-103.379997</ele>
<time>2018-07-11T02:10:03Z</time>
<speed>0.00</speed>
</trkpt>
<trkpt lat="-6.968633" lon="-34.834717">
<ele>32.520000</ele>
<time>2018-07-11T02:15:49Z</time>
<speed>0.45</speed>
</trkpt>
<trkpt lat="-6.968565" lon="-34.834862">
<ele>34.790001</ele>
<time>2018-07-11T02:22:09Z</time>
<speed>1.64</speed>
</trkpt>
<trkpt lat="-6.968562" lon="-34.834785">
<ele>52.439999</ele>
<time>2018-07-11T02:29:47Z</time>
<speed>0.36</speed>
</trkpt>
<trkpt lat="-6.968616" lon="-34.834705">
<ele>36.750000</ele>
<time>2018-07-11T02:38:11Z</time>
<speed>0.12</speed>
</trkpt>
<trkpt lat="-6.968758" lon="-34.834633">
<ele>35.910000</ele>
<time>2018-07-11T02:47:07Z</time>
<speed>0.42</speed>
</trkpt>
<trkpt lat="-6.968563" lon="-34.834698">
<ele>19.359999</ele>
<time>2018-07-11T02:58:07Z</time>
<speed>0.08</speed>
</trkpt>
</trkseg>
</trk>
<trk>
<name>20180723-193017(4)</name>
<desc>Color:004000ff</desc>
<trkseg>
<trkpt lat="-6.968565" lon="-34.834652">
<ele>40.340000</ele>
<time>2018-07-11T03:10:35Z</time>
<speed>0.10</speed>
</trkpt>
<trkpt lat="-6.968565" lon="-34.834652">
<ele>40.340000</ele>
<time>2018-07-11T03:26:50Z</time>
<speed>0.02</speed>
</trkpt>
<trkpt lat="-6.968590" lon="-34.834797">
<ele>7.260000</ele>
<time>2018-07-11T03:44:02Z</time>
<speed>0.18</speed>
</trkpt>
<trkpt lat="-6.968590" lon="-34.834934">
<ele>5.640000</ele>
<time>2018-07-11T03:59:49Z</time>
<speed>0.13</speed>
</trkpt>
<trkpt lat="-6.968607" lon="-34.834930">
<ele>8.540000</ele>
<time>2018-07-11T04:18:50Z</time>
<speed>0.17</speed>
</trkpt>
<trkpt lat="-6.968588" lon="-34.834827">
<ele>9.130000</ele>
<time>2018-07-11T04:34:39Z</time>
<speed>0.31</speed>
</trkpt>
<trkpt lat="-6.968676" lon="-34.834728">
<ele>7.100000</ele>
<time>2018-07-11T04:48:53Z</time>
<speed>0.45</speed>
</trkpt>
<trkpt lat="-6.968590" lon="-34.834820">
<ele>-6.700000</ele>
<time>2018-07-11T05:04:58Z</time>
<speed>0.00</speed>
</trkpt>
<trkpt lat="-6.968579" lon="-34.834774">
<ele>9.860000</ele>
<time>2018-07-11T05:19:09Z</time>
<speed>0.00</speed>
</trkpt>
<trkpt lat="-6.968563" lon="-34.834785">
<ele>23.660000</ele>
<time>2018-07-11T05:24:25Z</time>
<speed>0.00</speed>
</trkpt>
<trkpt lat="-6.968599" lon="-34.834808">
<ele>7.350000</ele>
<time>2018-07-11T05:29:57Z</time>
<speed>0.10</speed>
</trkpt>
<trkpt lat="-6.968519" lon="-34.834724">
<ele>42.419998</ele>
<time>2018-07-11T05:38:11Z</time>
<speed>0.11</speed>
</trkpt>
<trkpt lat="-6.968432" lon="-34.834576">
<ele>40.709999</ele>
<time>2018-07-11T05:46:02Z</time>
<speed>0.00</speed>
</trkpt>
<trkpt lat="-6.968626" lon="-34.834980">
<ele>5.700000</ele>
<time>2018-07-11T05:51:44Z</time>
<speed>0.13</speed>
</trkpt>
<trkpt lat="-6.968741" lon="-34.835018">
<ele>-28.529999</ele>
<time>2018-07-11T06:00:19Z</time>
<speed>0.56</speed>
</trkpt>
<trkpt lat="-6.968665" lon="-34.834900">
<ele>-7.320000</ele>
<time>2018-07-11T06:09:32Z</time>
<speed>0.16</speed>
</trkpt>
<trkpt lat="-6.968510" lon="-34.834743">
<ele>31.309999</ele>
<time>2018-07-11T06:18:18Z</time>
<speed>0.00</speed>
</trkpt>
<trkpt lat="-6.968625" lon="-34.834808">
<ele>1.050000</ele>
<time>2018-07-11T06:23:44Z</time>
<speed>0.10</speed>
</trkpt>
<trkpt lat="-6.968632" lon="-34.834896">
<ele>11.010000</ele>
<time>2018-07-11T06:30:53Z</time>
<speed>0.00</speed>
</trkpt>
<trkpt lat="-6.968561" lon="-34.834869">
<ele>-15.809999</ele>
<time>2018-07-11T06:36:35Z</time>
<speed>0.66</speed>
</trkpt>
<trkpt lat="-6.968623" lon="-34.834793">
<ele>-4.760000</ele>
<time>2018-07-11T06:43:32Z</time>
<speed>0.00</speed>
</trkpt>
<trkpt lat="-6.968633" lon="-34.834877">
<ele>30.459999</ele>
<time>2018-07-11T06:51:01Z</time>
<speed>0.00</speed>
</trkpt>
<trkpt lat="-6.968723" lon="-34.834732">
<ele>26.099998</ele>
<time>2018-07-11T06:56:36Z</time>
<speed>0.27</speed>
</trkpt>
<trkpt lat="-6.968629" lon="-34.834866">
<ele>21.049999</ele>
<time>2018-07-11T07:02:56Z</time>
<speed>0.00</speed>
</trkpt>
<trkpt lat="-6.968626" lon="-34.834782">
<ele>-7.460000</ele>
<time>2018-07-11T07:08:16Z</time>
<speed>0.00</speed>
</trkpt>
<trkpt lat="-6.968578" lon="-34.834785">
<ele>-14.480000</ele>
<time>2018-07-11T07:13:30Z</time>
<speed>0.00</speed>
</trkpt>
<trkpt lat="-6.968766" lon="-34.834846">
<ele>34.340000</ele>
<time>2018-07-11T07:18:44Z</time>
<speed>0.00</speed>
</trkpt>
<trkpt lat="-6.966428" lon="-34.833958">
<ele>-0.460000</ele>
<time>2018-07-11T07:23:59Z</time>
<speed>1.18</speed>
</trkpt>
<trkpt lat="-6.965073" lon="-34.833057">
<ele>-14.469999</ele>
<time>2018-07-11T07:29:16Z</time>
<speed>0.00</speed>
</trkpt>
<trkpt lat="-6.964937" lon="-34.832901">
<ele>8.830000</ele>
<time>2018-07-11T07:34:33Z</time>
<speed>0.00</speed>
</trkpt>
<trkpt lat="-6.964393" lon="-34.832649">
<ele>3.570000</ele>
<time>2018-07-11T07:39:50Z</time>
<speed>0.00</speed>
</trkpt>
<trkpt lat="-6.964192" lon="-34.832191">
<ele>1.710000</ele>
<time>2018-07-11T07:43:44Z</time>
<speed>0.00</speed>
</trkpt>
<trkpt lat="-6.964708" lon="-34.832474">
<ele>1.830000</ele>
<time>2018-07-11T07:49:02Z</time>
<speed>0.00</speed>
</trkpt>
<trkpt lat="-6.963294" lon="-34.832199">
<ele>-3.540000</ele>
<time>2018-07-11T07:54:18Z</time>
<speed>0.00</speed>
</trkpt>
<trkpt lat="-6.961996" lon="-34.831535">
<ele>4.920000</ele>
<time>2018-07-11T07:59:37Z</time>
<speed>0.60</speed>
</trkpt>
<trkpt lat="-6.960719" lon="-34.831444">
<ele>-1.380000</ele>
<time>2018-07-11T08:04:57Z</time>
<speed>0.34</speed>
</trkpt>
<trkpt lat="-6.960323" lon="-34.832184">
<ele>-6.580000</ele>
<time>2018-07-11T08:10:14Z</time>
<speed>0.00</speed>
</trkpt>
<trkpt lat="-6.960275" lon="-34.832058">
<ele>26.840000</ele>
<time>2018-07-11T08:15:32Z</time>
<speed>0.60</speed>
</trkpt>
</trkseg>
</trk>
<trk>
<name>20180723-193017(5)</name>
<desc>Color:004000ff</desc>
<trkseg>
<trkpt lat="-6.960826" lon="-34.831318">
<ele>7.190000</ele>
<time>2018-07-11T08:56:13Z</time>
<speed>0.21</speed>
</trkpt>
<trkpt lat="-6.961350" lon="-34.831432">
<ele>4.700000</ele>
<time>2018-07-11T09:03:49Z</time>
<speed>0.26</speed>
</trkpt>
<trkpt lat="-6.961697" lon="-34.831448">
<ele>9.010000</ele>
<time>2018-07-11T09:14:27Z</time>
<speed>0.22</speed>
</trkpt>
<trkpt lat="-6.962181" lon="-34.832359">
<ele>17.350000</ele>
<time>2018-07-11T09:28:10Z</time>
<speed>0.62</speed>
</trkpt>
<trkpt lat="-6.962909" lon="-34.833015">
<ele>16.529999</ele>
<time>2018-07-11T09:40:28Z</time>
<speed>0.05</speed>
</trkpt>
<trkpt lat="-6.964133" lon="-34.832726">
<ele>15.230000</ele>
<time>2018-07-11T09:57:22Z</time>
<speed>0.33</speed>
</trkpt>
<trkpt lat="-6.964061" lon="-34.832699">
<ele>5.190000</ele>
<time>2018-07-11T10:00:35Z</time>
<speed>0.21</speed>
</trkpt>
<trkpt lat="-6.965294" lon="-34.833000">
<ele>10.040000</ele>
<time>2018-07-11T10:13:32Z</time>
<speed>0.53</speed>
</trkpt>
<trkpt lat="-6.965837" lon="-34.833324">
<ele>-9.400000</ele>
<time>2018-07-11T10:17:21Z</time>
<speed>0.48</speed>
</trkpt>
<trkpt lat="-6.968684" lon="-34.834282">
<ele>-12.550000</ele>
<time>2018-07-11T10:28:21Z</time>
<speed>0.72</speed>
</trkpt>
<trkpt lat="-6.968798" lon="-34.834824">
<ele>14.540000</ele>
<time>2018-07-11T10:30:31Z</time>
<speed>0.40</speed>
</trkpt>
<trkpt lat="-6.968625" lon="-34.834839">
<ele>-0.700000</ele>
<time>2018-07-11T10:32:38Z</time>
<speed>1.27</speed>
</trkpt>
<trkpt lat="-6.968627" lon="-34.834858">
<ele>8.650000</ele>
<time>2018-07-11T10:38:02Z</time>
<speed>0.44</speed>
</trkpt>
<trkpt lat="-6.968599" lon="-34.834827">
<ele>13.230000</ele>
<time>2018-07-11T10:44:30Z</time>
<speed>0.24</speed>
</trkpt>
<trkpt lat="-6.968639" lon="-34.834827">
<ele>8.990000</ele>
<time>2018-07-11T10:51:23Z</time>
<speed>0.00</speed>
</trkpt>
<trkpt lat="-6.968621" lon="-34.834770">
<ele>4.730000</ele>
<time>2018-07-11T10:56:37Z</time>
<speed>0.00</speed>
</trkpt>
<trkpt lat="-6.968632" lon="-34.834808">
<ele>0.280000</ele>
<time>2018-07-11T11:01:57Z</time>
<speed>0.00</speed>
</trkpt>
<trkpt lat="-6.968623" lon="-34.834812">
<ele>10.719999</ele>
<time>2018-07-11T11:07:12Z</time>
<speed>0.00</speed>
</trkpt>
<trkpt lat="-6.968642" lon="-34.834805">
<ele>11.490000</ele>
<time>2018-07-11T11:12:25Z</time>
<speed>0.00</speed>
</trkpt>
<trkpt lat="-6.968673" lon="-34.834782">
<ele>3.840000</ele>
<time>2018-07-11T11:17:39Z</time>
<speed>0.00</speed>
</trkpt>
<trkpt lat="-6.968647" lon="-34.834846">
<ele>4.700000</ele>
<time>2018-07-11T11:22:52Z</time>
<speed>0.00</speed>
</trkpt>
<trkpt lat="-6.968580" lon="-34.834904">
<ele>39.709999</ele>
<time>2018-07-11T11:28:07Z</time>
<speed>0.00</speed>
</trkpt>
<trkpt lat="-6.968635" lon="-34.834858">
<ele>14.530000</ele>
<time>2018-07-11T11:33:22Z</time>
<speed>0.00</speed>
</trkpt>
<trkpt lat="-6.968607" lon="-34.834919">
<ele>52.090000</ele>
<time>2018-07-11T11:38:38Z</time>
<speed>0.00</speed>
</trkpt>
<trkpt lat="-6.968595" lon="-34.834778">
<ele>15.250000</ele>
<time>2018-07-11T11:43:52Z</time>
<speed>0.00</speed>
</trkpt>
<trkpt lat="-6.968642" lon="-34.834789">
<ele>16.500000</ele>
<time>2018-07-11T11:49:07Z</time>
<speed>1.10</speed>
</trkpt>
<trkpt lat="-6.968639" lon="-34.834816">
<ele>11.020000</ele>
<time>2018-07-11T11:54:22Z</time>
<speed>0.00</speed>
</trkpt>
<trkpt lat="-6.968636" lon="-34.834900">
<ele>19.840000</ele>
<time>2018-07-11T12:00:02Z</time>
<speed>0.26</speed>
</trkpt>
<trkpt lat="-6.968620" lon="-34.834862">
<ele>23.439999</ele>
<time>2018-07-11T12:05:20Z</time>
<speed>0.00</speed>
</trkpt>
<trkpt lat="-6.968609" lon="-34.834942">
<ele>-12.270000</ele>
<time>2018-07-11T12:10:51Z</time>
<speed>0.60</speed>
</trkpt>
<trkpt lat="-6.968615" lon="-34.834690">
<ele>83.470001</ele>
<time>2018-07-11T12:16:09Z</time>
<speed>0.00</speed>
</trkpt>
<trkpt lat="-6.968698" lon="-34.834969">
<ele>18.340000</ele>
<time>2018-07-11T12:21:27Z</time>
<speed>0.00</speed>
</trkpt>
<trkpt lat="-6.968671" lon="-34.834904">
<ele>20.029999</ele>
<time>2018-07-11T12:26:41Z</time>
<speed>1.64</speed>
</trkpt>
<trkpt lat="-6.968615" lon="-34.834862">
<ele>17.590000</ele>
<time>2018-07-11T12:32:18Z</time>
<speed>0.16</speed>
</trkpt>
<trkpt lat="-6.968672" lon="-34.834839">
<ele>-1.910000</ele>
<time>2018-07-11T12:37:33Z</time>
<speed>0.00</speed>
</trkpt>
<trkpt lat="-6.968620" lon="-34.834846">
<ele>3.940000</ele>
<time>2018-07-11T12:43:10Z</time>
<speed>0.12</speed>
</trkpt>
<trkpt lat="-6.968549" lon="-34.834641">
<ele>-18.250000</ele>
<time>2018-07-11T12:48:49Z</time>
<speed>0.13</speed>
</trkpt>
<trkpt lat="-6.968587" lon="-34.834801">
<ele>-9.660000</ele>
<time>2018-07-11T12:56:30Z</time>
<speed>0.29</speed>
</trkpt>
<trkpt lat="-6.968663" lon="-34.834812">
<ele>11.040000</ele>
<time>2018-07-11T13:04:28Z</time>
<speed>0.00</speed>
</trkpt>
<trkpt lat="-6.968122" lon="-34.834389">
<ele>16.859999</ele>
<time>2018-07-11T13:09:44Z</time>
<speed>0.00</speed>
</trkpt>
<trkpt lat="-6.966985" lon="-34.834564">
<ele>28.180000</ele>
<time>2018-07-11T13:15:02Z</time>
<speed>0.00</speed>
</trkpt>
<trkpt lat="-6.965183" lon="-34.833317">
<ele>5.860000</ele>
<time>2018-07-11T13:20:21Z</time>
<speed>0.00</speed>
</trkpt>
<trkpt lat="-6.964054" lon="-34.832920">
<ele>12.940000</ele>
<time>2018-07-11T13:25:41Z</time>
<speed>0.00</speed>
</trkpt>
<trkpt lat="-6.963545" lon="-34.831844">
<ele>7.140000</ele>
<time>2018-07-11T13:31:03Z</time>
<speed>0.00</speed>
</trkpt>
<trkpt lat="-6.962507" lon="-34.830997">
<ele>2.930000</ele>
<time>2018-07-11T13:36:26Z</time>
<speed>0.00</speed>
</trkpt>
<trkpt lat="-6.962072" lon="-34.831409">
<ele>15.429999</ele>
<time>2018-07-11T13:41:47Z</time>
<speed>0.82</speed>
</trkpt>
<trkpt lat="-6.961651" lon="-34.831959">
<ele>18.770000</ele>
<time>2018-07-11T13:47:06Z</time>
<speed>0.00</speed>
</trkpt>
<trkpt lat="-6.961335" lon="-34.832333">
<ele>6.980000</ele>
<time>2018-07-11T13:52:24Z</time>
<speed>0.87</speed>
</trkpt>
<trkpt lat="-6.961103" lon="-34.832813">
<ele>-7.430000</ele>
<time>2018-07-11T13:57:42Z</time>
<speed>0.08</speed>
</trkpt>
<trkpt lat="-6.961055" lon="-34.833218">
<ele>10.469999</ele>
<time>2018-07-11T14:03:00Z</time>
<speed>0.00</speed>
</trkpt>
<trkpt lat="-6.962529" lon="-34.833183">
<ele>3.150000</ele>
<time>2018-07-11T14:08:10Z</time>
<speed>0.00</speed>
</trkpt>
<trkpt lat="-6.962811" lon="-34.832844">
<ele>9.719999</ele>
<time>2018-07-11T14:13:33Z</time>
<speed>0.53</speed>
</trkpt>
<trkpt lat="-6.962829" lon="-34.832954">
<ele>7.180000</ele>
<time>2018-07-11T14:18:45Z</time>
<speed>0.22</speed>
</trkpt>
<trkpt lat="-6.963972" lon="-34.832745">
<ele>14.660000</ele>
<time>2018-07-11T14:24:04Z</time>
<speed>1.23</speed>
</trkpt>
<trkpt lat="-6.964223" lon="-34.832321">
<ele>26.260000</ele>
<time>2018-07-11T14:29:49Z</time>
<speed>0.45</speed>
</trkpt>
<trkpt lat="-6.964286" lon="-34.831783">
<ele>22.959999</ele>
<time>2018-07-11T14:36:14Z</time>
<speed>0.80</speed>
</trkpt>
<trkpt lat="-6.965481" lon="-34.832897">
<ele>23.340000</ele>
<time>2018-07-11T14:41:26Z</time>
<speed>0.00</speed>
</trkpt>
<trkpt lat="-6.967035" lon="-34.834606">
<ele>8.320000</ele>
<time>2018-07-11T14:46:39Z</time>
<speed>0.00</speed>
</trkpt>
<trkpt lat="-6.968273" lon="-34.834431">
<ele>46.570000</ele>
<time>2018-07-11T14:51:54Z</time>
<speed>0.00</speed>
</trkpt>
<trkpt lat="-6.969188" lon="-34.835182">
<ele>-54.779999</ele>
<time>2018-07-11T14:57:16Z</time>
<speed>0.62</speed>
</trkpt>
<trkpt lat="-6.968729" lon="-34.834991">
<ele>-9.179999</ele>
<time>2018-07-11T15:02:35Z</time>
<speed>1.23</speed>
</trkpt>
<trkpt lat="-6.968686" lon="-34.834923">
<ele>-0.100000</ele>
<time>2018-07-11T15:07:47Z</time>
<speed>0.00</speed>
</trkpt>
<trkpt lat="-6.968752" lon="-34.834965">
<ele>4.080000</ele>
<time>2018-07-11T15:12:59Z</time>
<speed>0.00</speed>
</trkpt>
<trkpt lat="-6.968555" lon="-34.834782">
<ele>-0.700000</ele>
<time>2018-07-11T15:18:16Z</time>
<speed>0.00</speed>
</trkpt>
<trkpt lat="-6.968699" lon="-34.834984">
<ele>4.200000</ele>
<time>2018-07-11T15:23:41Z</time>
<speed>0.00</speed>
</trkpt>
<trkpt lat="-6.968616" lon="-34.834797">
<ele>19.279999</ele>
<time>2018-07-11T15:28:52Z</time>
<speed>0.00</speed>
</trkpt>
<trkpt lat="-6.968627" lon="-34.834801">
<ele>22.350000</ele>
<time>2018-07-11T15:34:03Z</time>
<speed>0.00</speed>
</trkpt>
<trkpt lat="-6.968576" lon="-34.834827">
<ele>8.530000</ele>
<time>2018-07-11T15:39:14Z</time>
<speed>0.00</speed>
</trkpt>
<trkpt lat="-6.968668" lon="-34.834976">
<ele>8.700000</ele>
<time>2018-07-11T15:44:30Z</time>
<speed>0.67</speed>
</trkpt>
<trkpt lat="-6.968582" lon="-34.834816">
<ele>5.600000</ele>
<time>2018-07-11T15:49:40Z</time>
<speed>0.00</speed>
</trkpt>
<trkpt lat="-6.968662" lon="-34.834915">
<ele>7.790000</ele>
<time>2018-07-11T15:54:50Z</time>
<speed>0.00</speed>
</trkpt>
<trkpt lat="-6.968631" lon="-34.834908">
<ele>11.280000</ele>
<time>2018-07-11T16:00:32Z</time>
<speed>0.37</speed>
</trkpt>
<trkpt lat="-6.968622" lon="-34.834908">
<ele>20.260000</ele>
<time>2018-07-11T16:05:43Z</time>
<speed>0.00</speed>
</trkpt>
<trkpt lat="-6.968619" lon="-34.834839">
<ele>13.090000</ele>
<time>2018-07-11T16:10:53Z</time>
<speed>0.00</speed>
</trkpt>
<trkpt lat="-6.968617" lon="-34.834896">
<ele>6.710000</ele>
<time>2018-07-11T16:16:03Z</time>
<speed>0.00</speed>
</trkpt>
<trkpt lat="-6.968638" lon="-34.834869">
<ele>12.900000</ele>
<time>2018-07-11T16:21:11Z</time>
<speed>0.00</speed>
</trkpt>
<trkpt lat="-6.968630" lon="-34.834930">
<ele>17.619999</ele>
<time>2018-07-11T16:26:21Z</time>
<speed>0.00</speed>
</trkpt>
<trkpt lat="-6.968596" lon="-34.834736">
<ele>9.809999</ele>
<time>2018-07-11T16:31:32Z</time>
<speed>0.00</speed>
</trkpt>
<trkpt lat="-6.968688" lon="-34.835091">
<ele>20.219999</ele>
<time>2018-07-11T16:36:42Z</time>
<speed>0.00</speed>
</trkpt>
<trkpt lat="-6.968661" lon="-34.834625">
<ele>26.219999</ele>
<time>2018-07-11T16:41:54Z</time>
<speed>0.00</speed>
</trkpt>
<trkpt lat="-6.968635" lon="-34.834663">
<ele>13.929999</ele>
<time>2018-07-11T16:47:11Z</time>
<speed>0.00</speed>
</trkpt>
<trkpt lat="-6.968689" lon="-34.835072">
<ele>4.900000</ele>
<time>2018-07-11T16:52:22Z</time>
<speed>0.37</speed>
</trkpt>
<trkpt lat="-6.968667" lon="-34.834663">
<ele>26.490000</ele>
<time>2018-07-11T16:57:33Z</time>
<speed>0.00</speed>
</trkpt>
<trkpt lat="-6.968683" lon="-34.834938">
<ele>12.309999</ele>
<time>2018-07-11T17:02:49Z</time>
<speed>0.34</speed>
</trkpt>
<trkpt lat="-6.968651" lon="-34.834888">
<ele>11.240000</ele>
<time>2018-07-11T17:08:00Z</time>
<speed>0.00</speed>
</trkpt>
<trkpt lat="-6.968981" lon="-34.835445">
<ele>-18.750000</ele>
<time>2018-07-11T17:13:18Z</time>
<speed>2.68</speed>
</trkpt>
<trkpt lat="-6.968721" lon="-34.835194">
<ele>-24.920000</ele>
<time>2018-07-11T17:18:52Z</time>
<speed>0.80</speed>
</trkpt>
<trkpt lat="-6.968571" lon="-34.834713">
<ele>12.780000</ele>
<time>2018-07-11T17:24:27Z</time>
<speed>0.76</speed>
</trkpt>
<trkpt lat="-6.968633" lon="-34.834854">
<ele>22.400000</ele>
<time>2018-07-11T17:31:25Z</time>
<speed>0.08</speed>
</trkpt>
<trkpt lat="-6.968625" lon="-34.834862">
<ele>-9.260000</ele>
<time>2018-07-11T17:39:09Z</time>
<speed>0.00</speed>
</trkpt>
<trkpt lat="-6.968616" lon="-34.834816">
<ele>14.530000</ele>
<time>2018-07-11T17:44:20Z</time>
<speed>0.00</speed>
</trkpt>
<trkpt lat="-6.968618" lon="-34.834846">
<ele>1.080000</ele>
<time>2018-07-11T17:49:30Z</time>
<speed>0.00</speed>
</trkpt>
<trkpt lat="-6.968654" lon="-34.834755">
<ele>23.590000</ele>
<time>2018-07-11T17:54:38Z</time>
<speed>0.00</speed>
</trkpt>
<trkpt lat="-6.968598" lon="-34.834946">
<ele>28.230000</ele>
<time>2018-07-11T17:59:51Z</time>
<speed>0.00</speed>
</trkpt>
<trkpt lat="-6.968672" lon="-34.834785">
<ele>2.090000</ele>
<time>2018-07-11T18:05:03Z</time>
<speed>0.00</speed>
</trkpt>
<trkpt lat="-6.968701" lon="-34.834576">
<ele>-16.090000</ele>
<time>2018-07-11T18:10:13Z</time>
<speed>1.45</speed>
</trkpt>
<trkpt lat="-6.968600" lon="-34.834930">
<ele>14.920000</ele>
<time>2018-07-11T18:15:22Z</time>
<speed>0.00</speed>
</trkpt>
<trkpt lat="-6.968641" lon="-34.834759">
<ele>-7.190000</ele>
<time>2018-07-11T18:20:54Z</time>
<speed>0.25</speed>
</trkpt>
<trkpt lat="-6.968620" lon="-34.834980">
<ele>25.369999</ele>
<time>2018-07-11T18:26:04Z</time>
<speed>0.00</speed>
</trkpt>
<trkpt lat="-6.968607" lon="-34.834946">
<ele>29.719999</ele>
<time>2018-07-11T18:31:33Z</time>
<speed>0.63</speed>
</trkpt>
<trkpt lat="-6.968678" lon="-34.834816">
<ele>15.450000</ele>
<time>2018-07-11T18:36:45Z</time>
<speed>0.00</speed>
</trkpt>
<trkpt lat="-6.968691" lon="-34.834816">
<ele>15.309999</ele>
<time>2018-07-11T18:41:55Z</time>
<speed>0.00</speed>
</trkpt>
<trkpt lat="-6.968626" lon="-34.834835">
<ele>3.160000</ele>
<time>2018-07-11T18:47:05Z</time>
<speed>0.00</speed>
</trkpt>
<trkpt lat="-6.968588" lon="-34.834911">
<ele>-1.320000</ele>
<time>2018-07-11T18:52:14Z</time>
<speed>0.28</speed>
</trkpt>
<trkpt lat="-6.968592" lon="-34.834888">
<ele>14.559999</ele>
<time>2018-07-11T18:57:23Z</time>
<speed>0.00</speed>
</trkpt>
<trkpt lat="-6.968632" lon="-34.834789">
<ele>11.700000</ele>
<time>2018-07-11T19:02:43Z</time>
<speed>0.19</speed>
</trkpt>
<trkpt lat="-6.968572" lon="-34.834831">
<ele>6.110000</ele>
<time>2018-07-11T19:08:02Z</time>
<speed>0.00</speed>
</trkpt>
<trkpt lat="-6.968574" lon="-34.834881">
<ele>1.850000</ele>
<time>2018-07-11T19:13:19Z</time>
<speed>0.00</speed>
</trkpt>
<trkpt lat="-6.968656" lon="-34.834747">
<ele>24.969999</ele>
<time>2018-07-11T19:18:37Z</time>
<speed>0.00</speed>
</trkpt>
<trkpt lat="-6.968681" lon="-34.834785">
<ele>15.990000</ele>
<time>2018-07-11T19:23:54Z</time>
<speed>0.35</speed>
</trkpt>
<trkpt lat="-6.968617" lon="-34.834820">
<ele>2.250000</ele>
<time>2018-07-11T19:29:11Z</time>
<speed>0.00</speed>
</trkpt>
<trkpt lat="-6.968526" lon="-34.834934">
<ele>2.820000</ele>
<time>2018-07-11T19:34:28Z</time>
<speed>0.00</speed>
</trkpt>
<trkpt lat="-6.968613" lon="-34.834831">
<ele>10.240000</ele>
<time>2018-07-11T19:39:47Z</time>
<speed>0.00</speed>
</trkpt>
<trkpt lat="-6.968620" lon="-34.834827">
<ele>16.969999</ele>
<time>2018-07-11T19:45:05Z</time>
<speed>0.00</speed>
</trkpt>
<trkpt lat="-6.968654" lon="-34.834808">
<ele>16.580000</ele>
<time>2018-07-11T19:50:22Z</time>
<speed>0.05</speed>
</trkpt>
<trkpt lat="-6.968663" lon="-34.834766">
<ele>9.870000</ele>
<time>2018-07-11T19:55:39Z</time>
<speed>0.00</speed>
</trkpt>
<trkpt lat="-6.968616" lon="-34.834770">
<ele>2.490000</ele>
<time>2018-07-11T20:01:32Z</time>
<speed>0.10</speed>
</trkpt>
<trkpt lat="-6.968633" lon="-34.834789">
<ele>6.910000</ele>
<time>2018-07-11T20:06:48Z</time>
<speed>0.38</speed>
</trkpt>
<trkpt lat="-6.968647" lon="-34.834873">
<ele>15.520000</ele>
<time>2018-07-11T20:12:04Z</time>
<speed>0.09</speed>
</trkpt>
<trkpt lat="-6.968611" lon="-34.834827">
<ele>13.110000</ele>
<time>2018-07-11T20:17:21Z</time>
<speed>0.00</speed>
</trkpt>
<trkpt lat="-6.968598" lon="-34.834808">
<ele>25.359999</ele>
<time>2018-07-11T20:22:41Z</time>
<speed>0.00</speed>
</trkpt>
<trkpt lat="-6.968605" lon="-34.834820">
<ele>-1.110000</ele>
<time>2018-07-11T20:27:58Z</time>
<speed>0.00</speed>
</trkpt>
<trkpt lat="-6.968606" lon="-34.834801">
<ele>18.320000</ele>
<time>2018-07-11T20:33:13Z</time>
<speed>0.18</speed>
</trkpt>
<trkpt lat="-6.968626" lon="-34.834827">
<ele>29.779999</ele>
<time>2018-07-11T20:38:30Z</time>
<speed>0.00</speed>
</trkpt>
<trkpt lat="-6.968630" lon="-34.834908">
<ele>6.110000</ele>
<time>2018-07-11T20:43:47Z</time>
<speed>0.00</speed>
</trkpt>
<trkpt lat="-6.968632" lon="-34.834812">
<ele>11.410000</ele>
<time>2018-07-11T20:49:04Z</time>
<speed>0.00</speed>
</trkpt>
<trkpt lat="-6.968614" lon="-34.834885">
<ele>5.280000</ele>
<time>2018-07-11T20:54:21Z</time>
<speed>0.00</speed>
</trkpt>
<trkpt lat="-6.968606" lon="-34.834797">
<ele>8.770000</ele>
<time>2018-07-11T20:59:40Z</time>
<speed>0.00</speed>
</trkpt>
<trkpt lat="-6.968622" lon="-34.834820">
<ele>20.990000</ele>
<time>2018-07-11T21:05:00Z</time>
<speed>0.00</speed>
</trkpt>
<trkpt lat="-6.968571" lon="-34.834782">
<ele>28.689999</ele>
<time>2018-07-11T21:10:17Z</time>
<speed>0.00</speed>
</trkpt>
<trkpt lat="-6.968618" lon="-34.834789">
<ele>17.020000</ele>
<time>2018-07-11T21:15:33Z</time>
<speed>0.00</speed>
</trkpt>
<trkpt lat="-6.968620" lon="-34.834827">
<ele>23.469999</ele>
<time>2018-07-11T21:20:49Z</time>
<speed>0.00</speed>
</trkpt>
<trkpt lat="-6.968617" lon="-34.834820">
<ele>24.139999</ele>
<time>2018-07-11T21:26:06Z</time>
<speed>0.27</speed>
</trkpt>
<trkpt lat="-6.968625" lon="-34.835087">
<ele>6.030000</ele>
<time>2018-07-11T21:31:23Z</time>
<speed>0.00</speed>
</trkpt>
<trkpt lat="-6.968616" lon="-34.835041">
<ele>33.709999</ele>
<time>2018-07-11T21:36:38Z</time>
<speed>0.41</speed>
</trkpt>
<trkpt lat="-6.968641" lon="-34.834873">
<ele>22.330000</ele>
<time>2018-07-11T21:42:09Z</time>
<speed>0.45</speed>
</trkpt>
<trkpt lat="-6.968593" lon="-34.834846">
<ele>20.529999</ele>
<time>2018-07-11T21:47:25Z</time>
<speed>0.00</speed>
</trkpt>
<trkpt lat="-6.968585" lon="-34.834919">
<ele>17.760000</ele>
<time>2018-07-11T21:52:41Z</time>
<speed>0.00</speed>
</trkpt>
<trkpt lat="-6.968585" lon="-34.834705">
<ele>38.840000</ele>
<time>2018-07-11T21:58:03Z</time>
<speed>0.35</speed>
</trkpt>
<trkpt lat="-6.968581" lon="-34.834888">
<ele>28.639999</ele>
<time>2018-07-11T22:03:25Z</time>
<speed>0.00</speed>
</trkpt>
<trkpt lat="-6.968612" lon="-34.834736">
<ele>53.959999</ele>
<time>2018-07-11T22:08:44Z</time>
<speed>0.00</speed>
</trkpt>
<trkpt lat="-6.968646" lon="-34.834801">
<ele>12.429999</ele>
<time>2018-07-11T22:14:00Z</time>
<speed>0.00</speed>
</trkpt>
<trkpt lat="-6.968579" lon="-34.834717">
<ele>30.769999</ele>
<time>2018-07-11T22:19:16Z</time>
<speed>0.00</speed>
</trkpt>
<trkpt lat="-6.968598" lon="-34.834934">
<ele>-21.459999</ele>
<time>2018-07-11T22:24:32Z</time>
<speed>0.00</speed>
</trkpt>
<trkpt lat="-6.968625" lon="-34.834835">
<ele>13.759999</ele>
<time>2018-07-11T22:30:51Z</time>
<speed>0.06</speed>
</trkpt>
<trkpt lat="-6.968723" lon="-34.834793">
<ele>-34.630001</ele>
<time>2018-07-11T22:38:04Z</time>
<speed>0.00</speed>
</trkpt>
<trkpt lat="-6.968562" lon="-34.834957">
<ele>37.849998</ele>
<time>2018-07-11T22:43:21Z</time>
<speed>0.00</speed>
</trkpt>
<trkpt lat="-6.968594" lon="-34.834896">
<ele>41.059998</ele>
<time>2018-07-11T22:48:40Z</time>
<speed>0.00</speed>
</trkpt>
<trkpt lat="-6.968594" lon="-34.834873">
<ele>20.990000</ele>
<time>2018-07-11T22:53:57Z</time>
<speed>0.00</speed>
</trkpt>
<trkpt lat="-6.968644" lon="-34.834995">
<ele>7.080000</ele>
<time>2018-07-11T22:59:13Z</time>
<speed>0.00</speed>
</trkpt>
<trkpt lat="-6.968622" lon="-34.834885">
<ele>24.129999</ele>
<time>2018-07-11T23:04:38Z</time>
<speed>0.25</speed>
</trkpt>
<trkpt lat="-6.968597" lon="-34.834854">
<ele>44.079998</ele>
<time>2018-07-11T23:09:53Z</time>
<speed>0.00</speed>
</trkpt>
<trkpt lat="-6.968630" lon="-34.834820">
<ele>26.209999</ele>
<time>2018-07-11T23:15:09Z</time>
<speed>0.00</speed>
</trkpt>
<trkpt lat="-6.968577" lon="-34.834850">
<ele>-12.700000</ele>
<time>2018-07-11T23:20:26Z</time>
<speed>0.00</speed>
</trkpt>
<trkpt lat="-6.968518" lon="-34.834656">
<ele>35.980000</ele>
<time>2018-07-11T23:25:42Z</time>
<speed>0.00</speed>
</trkpt>
<trkpt lat="-6.968580" lon="-34.834747">
<ele>32.779999</ele>
<time>2018-07-11T23:30:59Z</time>
<speed>0.00</speed>
</trkpt>
<trkpt lat="-6.968841" lon="-34.834614">
<ele>72.430000</ele>
<time>2018-07-11T23:36:21Z</time>
<speed>0.00</speed>
</trkpt>
<trkpt lat="-6.968570" lon="-34.834793">
<ele>-10.790000</ele>
<time>2018-07-11T23:41:40Z</time>
<speed>0.00</speed>
</trkpt>
<trkpt lat="-6.968617" lon="-34.834923">
<ele>8.210000</ele>
<time>2018-07-11T23:46:57Z</time>
<speed>0.00</speed>
</trkpt>
<trkpt lat="-6.968666" lon="-34.834969">
<ele>43.119999</ele>
<time>2018-07-11T23:52:14Z</time>
<speed>0.00</speed>
</trkpt>
<trkpt lat="-6.968680" lon="-34.834850">
<ele>27.619999</ele>
<time>2018-07-11T23:57:53Z</time>
<speed>0.20</speed>
</trkpt>
<trkpt lat="-6.968642" lon="-34.834881">
<ele>17.750000</ele>
<time>2018-07-12T00:03:51Z</time>
<speed>0.08</speed>
</trkpt>
<trkpt lat="-6.968640" lon="-34.834888">
<ele>8.590000</ele>
<time>2018-07-12T00:10:43Z</time>
<speed>0.00</speed>
</trkpt>
<trkpt lat="-6.968610" lon="-34.834702">
<ele>11.370000</ele>
<time>2018-07-12T00:16:12Z</time>
<speed>0.19</speed>
</trkpt>
<trkpt lat="-6.968637" lon="-34.834797">
<ele>13.940000</ele>
<time>2018-07-12T00:21:55Z</time>
<speed>0.44</speed>
</trkpt>
<trkpt lat="-6.968628" lon="-34.834782">
<ele>14.009999</ele>
<time>2018-07-12T00:27:12Z</time>
<speed>0.25</speed>
</trkpt>
<trkpt lat="-6.968614" lon="-34.834709">
<ele>0.710000</ele>
<time>2018-07-12T00:32:27Z</time>
<speed>0.07</speed>
</trkpt>
<trkpt lat="-6.968585" lon="-34.834602">
<ele>14.000000</ele>
<time>2018-07-12T00:38:08Z</time>
<speed>0.21</speed>
</trkpt>
<trkpt lat="-6.968650" lon="-34.834759">
<ele>22.279999</ele>
<time>2018-07-12T00:44:04Z</time>
<speed>0.31</speed>
</trkpt>
<trkpt lat="-6.968676" lon="-34.834843">
<ele>7.560000</ele>
<time>2018-07-12T00:49:19Z</time>
<speed>0.14</speed>
</trkpt>
<trkpt lat="-6.968616" lon="-34.834873">
<ele>6.020000</ele>
<time>2018-07-12T00:54:49Z</time>
<speed>0.10</speed>
</trkpt>
<trkpt lat="-6.968627" lon="-34.834797">
<ele>16.869999</ele>
<time>2018-07-12T01:00:21Z</time>
<speed>0.17</speed>
</trkpt>
<trkpt lat="-6.968670" lon="-34.834888">
<ele>16.279999</ele>
<time>2018-07-12T01:05:53Z</time>
<speed>0.11</speed>
</trkpt>
<trkpt lat="-6.968677" lon="-34.834736">
<ele>19.340000</ele>
<time>2018-07-12T01:11:44Z</time>
<speed>0.20</speed>
</trkpt>
<trkpt lat="-6.968629" lon="-34.834568">
<ele>29.429998</ele>
<time>2018-07-12T01:18:14Z</time>
<speed>0.23</speed>
</trkpt>
<trkpt lat="-6.968693" lon="-34.835075">
<ele>3.230000</ele>
<time>2018-07-12T01:25:48Z</time>
<speed>0.13</speed>
</trkpt>
<trkpt lat="-6.968575" lon="-34.834778">
<ele>-3.970000</ele>
<time>2018-07-12T01:35:39Z</time>
<speed>0.37</speed>
</trkpt>
<trkpt lat="-6.968657" lon="-34.834904">
<ele>-1.680000</ele>
<time>2018-07-12T01:40:56Z</time>
<speed>0.00</speed>
</trkpt>
<trkpt lat="-6.968588" lon="-34.834900">
<ele>8.520000</ele>
<time>2018-07-12T01:46:12Z</time>
<speed>0.06</speed>
</trkpt>
<trkpt lat="-6.968574" lon="-34.834938">
<ele>23.029999</ele>
<time>2018-07-12T01:51:28Z</time>
<speed>0.10</speed>
</trkpt>
<trkpt lat="-6.965259" lon="-34.830040">
<ele>551.519958</ele>
<time>2018-07-12T01:56:50Z</time>
<speed>2.15</speed>
</trkpt>
<trkpt lat="-6.968631" lon="-34.834896">
<ele>15.049999</ele>
<time>2018-07-12T02:02:11Z</time>
<speed>0.00</speed>
</trkpt>
<trkpt lat="-6.968633" lon="-34.834919">
<ele>-9.520000</ele>
<time>2018-07-12T02:07:28Z</time>
<speed>0.00</speed>
</trkpt>
<trkpt lat="-6.968628" lon="-34.834862">
<ele>14.589999</ele>
<time>2018-07-12T02:12:45Z</time>
<speed>0.00</speed>
</trkpt>
<trkpt lat="-6.968604" lon="-34.834797">
<ele>30.490000</ele>
<time>2018-07-12T02:18:02Z</time>
<speed>0.00</speed>
</trkpt>
<trkpt lat="-6.968541" lon="-34.834866">
<ele>37.450001</ele>
<time>2018-07-12T02:23:26Z</time>
<speed>0.22</speed>
</trkpt>
<trkpt lat="-6.968494" lon="-34.834641">
<ele>15.130000</ele>
<time>2018-07-12T02:28:42Z</time>
<speed>0.00</speed>
</trkpt>
<trkpt lat="-6.968573" lon="-34.834743">
<ele>7.550000</ele>
<time>2018-07-12T02:33:58Z</time>
<speed>0.00</speed>
</trkpt>
<trkpt lat="-6.968592" lon="-34.834969">
<ele>-4.400000</ele>
<time>2018-07-12T02:39:15Z</time>
<speed>0.00</speed>
</trkpt>
<trkpt lat="-6.968591" lon="-34.834839">
<ele>8.309999</ele>
<time>2018-07-12T02:44:31Z</time>
<speed>0.00</speed>
</trkpt>
<trkpt lat="-6.968590" lon="-34.834770">
<ele>18.789999</ele>
<time>2018-07-12T02:49:47Z</time>
<speed>0.00</speed>
</trkpt>
<trkpt lat="-6.968519" lon="-34.834724">
<ele>29.820000</ele>
<time>2018-07-12T02:55:03Z</time>
<speed>0.00</speed>
</trkpt>
</trkseg>
</trk>
<trk>
<name>20180723-193017(6)</name>
<desc>Color:004000ff</desc>
<trkseg>
<trkpt lat="-6.968524" lon="-34.834751">
<ele>-4.030000</ele>
<time>2018-07-12T03:00:34Z</time>
<speed>0.21</speed>
</trkpt>
<trkpt lat="-6.968559" lon="-34.834820">
<ele>3.420000</ele>
<time>2018-07-12T03:05:51Z</time>
<speed>0.00</speed>
</trkpt>
<trkpt lat="-6.968580" lon="-34.834789">
<ele>24.459999</ele>
<time>2018-07-12T03:11:07Z</time>
<speed>0.00</speed>
</trkpt>
<trkpt lat="-6.968517" lon="-34.834793">
<ele>35.230000</ele>
<time>2018-07-12T03:16:31Z</time>
<speed>0.19</speed>
</trkpt>
<trkpt lat="-6.968825" lon="-34.835068">
<ele>-24.549999</ele>
<time>2018-07-12T03:21:47Z</time>
<speed>0.00</speed>
</trkpt>
<trkpt lat="-6.968679" lon="-34.835022">
<ele>1.220000</ele>
<time>2018-07-12T03:27:03Z</time>
<speed>0.00</speed>
</trkpt>
<trkpt lat="-6.968565" lon="-34.834820">
<ele>18.990000</ele>
<time>2018-07-12T03:32:19Z</time>
<speed>0.00</speed>
</trkpt>
<trkpt lat="-6.968583" lon="-34.834961">
<ele>23.629999</ele>
<time>2018-07-12T03:37:35Z</time>
<speed>0.00</speed>
</trkpt>
<trkpt lat="-6.968778" lon="-34.835121">
<ele>8.410000</ele>
<time>2018-07-12T03:42:51Z</time>
<speed>0.00</speed>
</trkpt>
<trkpt lat="-6.968791" lon="-34.835148">
<ele>15.559999</ele>
<time>2018-07-12T03:48:12Z</time>
<speed>0.00</speed>
</trkpt>
<trkpt lat="-6.968612" lon="-34.834717">
<ele>27.500000</ele>
<time>2018-07-12T03:53:30Z</time>
<speed>0.00</speed>
</trkpt>
<trkpt lat="-6.968791" lon="-34.835255">
<ele>9.969999</ele>
<time>2018-07-12T03:59:08Z</time>
<speed>0.01</speed>
</trkpt>
<trkpt lat="-6.968781" lon="-34.834812">
<ele>53.809998</ele>
<time>2018-07-12T04:05:41Z</time>
<speed>0.18</speed>
</trkpt>
<trkpt lat="-6.968546" lon="-34.834915">
<ele>4.160000</ele>
<time>2018-07-12T04:16:28Z</time>
<speed>0.11</speed>
</trkpt>
<trkpt lat="-6.968546" lon="-34.834824">
<ele>-8.990000</ele>
<time>2018-07-12T04:28:00Z</time>
<speed>0.14</speed>
</trkpt>
<trkpt lat="-6.968612" lon="-34.834885">
<ele>26.269999</ele>
<time>2018-07-12T04:38:06Z</time>
<speed>0.00</speed>
</trkpt>
<trkpt lat="-6.968629" lon="-34.834866">
<ele>13.500000</ele>
<time>2018-07-12T04:43:21Z</time>
<speed>0.00</speed>
</trkpt>
<trkpt lat="-6.968571" lon="-34.834896">
<ele>1.210000</ele>
<time>2018-07-12T04:48:37Z</time>
<speed>1.24</speed>
</trkpt>
<trkpt lat="-6.968654" lon="-34.834766">
<ele>23.059999</ele>
<time>2018-07-12T04:53:53Z</time>
<speed>0.00</speed>
</trkpt>
<trkpt lat="-6.968654" lon="-34.834743">
<ele>21.100000</ele>
<time>2018-07-12T04:59:11Z</time>
<speed>0.00</speed>
</trkpt>
<trkpt lat="-6.968623" lon="-34.834755">
<ele>15.469999</ele>
<time>2018-07-12T05:04:37Z</time>
<speed>0.57</speed>
</trkpt>
<trkpt lat="-6.968610" lon="-34.834942">
<ele>3.270000</ele>
<time>2018-07-12T05:09:58Z</time>
<speed>0.00</speed>
</trkpt>
<trkpt lat="-6.968656" lon="-34.834991">
<ele>2.400000</ele>
<time>2018-07-12T05:15:27Z</time>
<speed>0.00</speed>
</trkpt>
<trkpt lat="-6.968611" lon="-34.834808">
<ele>21.740000</ele>
<time>2018-07-12T05:21:11Z</time>
<speed>0.04</speed>
</trkpt>
<trkpt lat="-6.968612" lon="-34.834965">
<ele>-1.380000</ele>
<time>2018-07-12T05:27:54Z</time>
<speed>0.04</speed>
</trkpt>
<trkpt lat="-6.968722" lon="-34.834801">
<ele>32.500000</ele>
<time>2018-07-12T05:35:44Z</time>
<speed>0.00</speed>
</trkpt>
<trkpt lat="-6.968691" lon="-34.835022">
<ele>2.510000</ele>
<time>2018-07-12T05:41:01Z</time>
<speed>0.54</speed>
</trkpt>
<trkpt lat="-6.968619" lon="-34.834759">
<ele>19.449999</ele>
<time>2018-07-12T05:46:17Z</time>
<speed>0.00</speed>
</trkpt>
<trkpt lat="-6.968699" lon="-34.834908">
<ele>6.920000</ele>
<time>2018-07-12T05:51:36Z</time>
<speed>0.00</speed>
</trkpt>
<trkpt lat="-6.968604" lon="-34.834652">
<ele>23.459999</ele>
<time>2018-07-12T05:57:01Z</time>
<speed>1.15</speed>
</trkpt>
<trkpt lat="-6.968879" lon="-34.835026">
<ele>-14.099999</ele>
<time>2018-07-12T06:02:32Z</time>
<speed>0.14</speed>
</trkpt>
<trkpt lat="-6.968779" lon="-34.835075">
<ele>-24.660000</ele>
<time>2018-07-12T06:08:16Z</time>
<speed>0.40</speed>
</trkpt>
<trkpt lat="-6.968717" lon="-34.835026">
<ele>1.090000</ele>
<time>2018-07-12T06:15:13Z</time>
<speed>0.00</speed>
</trkpt>
<trkpt lat="-6.968596" lon="-34.834770">
<ele>14.080000</ele>
<time>2018-07-12T06:24:02Z</time>
<speed>0.23</speed>
</trkpt>
<trkpt lat="-6.968588" lon="-34.834778">
<ele>-1.570000</ele>
<time>2018-07-12T06:46:18Z</time>
<speed>0.09</speed>
</trkpt>
<trkpt lat="-6.968622" lon="-34.834766">
<ele>28.389999</ele>
<time>2018-07-12T07:09:03Z</time>
<speed>0.00</speed>
</trkpt>
<trkpt lat="-6.968584" lon="-34.834820">
<ele>33.020000</ele>
<time>2018-07-12T07:14:25Z</time>
<speed>0.15</speed>
</trkpt>
<trkpt lat="-6.968576" lon="-34.834835">
<ele>30.820000</ele>
<time>2018-07-12T07:28:04Z</time>
<speed>0.00</speed>
</trkpt>
<trkpt lat="-6.968583" lon="-34.834892">
<ele>4.350000</ele>
<time>2018-07-12T07:33:39Z</time>
<speed>0.21</speed>
</trkpt>
<trkpt lat="-6.968537" lon="-34.834896">
<ele>17.209999</ele>
<time>2018-07-12T07:46:11Z</time>
<speed>0.35</speed>
</trkpt>
<trkpt lat="-6.966873" lon="-34.834175">
<ele>36.459999</ele>
<time>2018-07-12T07:52:27Z</time>
<speed>1.39</speed>
</trkpt>
<trkpt lat="-6.965120" lon="-34.832920">
<ele>2.210000</ele>
<time>2018-07-12T07:57:50Z</time>
<speed>0.00</speed>
</trkpt>
<trkpt lat="-6.965038" lon="-34.832962">
<ele>11.139999</ele>
<time>2018-07-12T08:03:32Z</time>
<speed>0.65</speed>
</trkpt>
<trkpt lat="-6.964810" lon="-34.832584">
<ele>12.960000</ele>
<time>2018-07-12T08:15:37Z</time>
<speed>0.43</speed>
</trkpt>
<trkpt lat="-6.964634" lon="-34.832512">
<ele>8.160000</ele>
<time>2018-07-12T08:20:05Z</time>
<speed>0.43</speed>
</trkpt>
<trkpt lat="-6.964406" lon="-34.832428">
<ele>2.650000</ele>
<time>2018-07-12T08:21:00Z</time>
<speed>0.66</speed>
</trkpt>
<trkpt lat="-6.964045" lon="-34.832100">
<ele>-3.760000</ele>
<time>2018-07-12T08:26:27Z</time>
<speed>0.86</speed>
</trkpt>
<trkpt lat="-6.964417" lon="-34.832504">
<ele>11.580000</ele>
<time>2018-07-12T08:34:45Z</time>
<speed>1.50</speed>
</trkpt>
<trkpt lat="-6.963561" lon="-34.832760">
<ele>-2.080000</ele>
<time>2018-07-12T08:39:56Z</time>
<speed>0.84</speed>
</trkpt>
<trkpt lat="-6.963182" lon="-34.832481">
<ele>4.130000</ele>
<time>2018-07-12T08:41:23Z</time>
<speed>0.36</speed>
</trkpt>
<trkpt lat="-6.961810" lon="-34.831913">
<ele>9.070000</ele>
<time>2018-07-12T08:46:49Z</time>
<speed>0.89</speed>
</trkpt>
<trkpt lat="-6.960617" lon="-34.832165">
<ele>25.469999</ele>
<time>2018-07-12T08:52:26Z</time>
<speed>0.59</speed>
</trkpt>
<trkpt lat="-6.960917" lon="-34.832260">
<ele>30.609999</ele>
<time>2018-07-12T08:59:07Z</time>
<speed>0.95</speed>
</trkpt>
<trkpt lat="-6.961363" lon="-34.831982">
<ele>23.590000</ele>
<time>2018-07-12T09:08:50Z</time>
<speed>0.16</speed>
</trkpt>
<trkpt lat="-6.961647" lon="-34.831699">
<ele>22.180000</ele>
<time>2018-07-12T09:16:58Z</time>
<speed>0.55</speed>
</trkpt>
<trkpt lat="-6.962074" lon="-34.831318">
<ele>18.129999</ele>
<time>2018-07-12T09:27:51Z</time>
<speed>0.10</speed>
</trkpt>
<trkpt lat="-6.968620" lon="-34.834843">
<ele>17.400000</ele>
<time>2018-07-12T11:27:04Z</time>
<speed>0.08</speed>
</trkpt>
<trkpt lat="-6.968577" lon="-34.834774">
<ele>-29.580000</ele>
<time>2018-07-12T11:33:29Z</time>
<speed>0.13</speed>
</trkpt>
<trkpt lat="-6.968601" lon="-34.834835">
<ele>10.610000</ele>
<time>2018-07-12T12:31:33Z</time>
<speed>0.02</speed>
</trkpt>
<trkpt lat="-6.968598" lon="-34.834850">
<ele>11.719999</ele>
<time>2018-07-12T13:17:17Z</time>
<speed>0.00</speed>
</trkpt>
<trkpt lat="-6.968676" lon="-34.834854">
<ele>10.190000</ele>
<time>2018-07-12T13:56:03Z</time>
<speed>0.46</speed>
</trkpt>
<trkpt lat="-6.968706" lon="-34.834892">
<ele>18.859999</ele>
<time>2018-07-12T14:26:20Z</time>
<speed>0.28</speed>
</trkpt>
<trkpt lat="-6.968571" lon="-34.834801">
<ele>40.529999</ele>
<time>2018-07-12T14:51:35Z</time>
<speed>0.44</speed>
</trkpt>
<trkpt lat="-6.968580" lon="-34.834850">
<ele>10.120000</ele>
<time>2018-07-12T15:11:03Z</time>
<speed>0.47</speed>
</trkpt>
<trkpt lat="-6.968603" lon="-34.834808">
<ele>22.059999</ele>
<time>2018-07-12T15:26:23Z</time>
<speed>0.00</speed>
</trkpt>
<trkpt lat="-6.968627" lon="-34.834854">
<ele>36.719997</ele>
<time>2018-07-12T15:31:40Z</time>
<speed>0.17</speed>
</trkpt>
<trkpt lat="-6.968542" lon="-34.834770">
<ele>-15.969999</ele>
<time>2018-07-12T15:36:58Z</time>
<speed>0.02</speed>
</trkpt>
<trkpt lat="-6.968612" lon="-34.834816">
<ele>19.699999</ele>
<time>2018-07-12T15:42:16Z</time>
<speed>0.00</speed>
</trkpt>
<trkpt lat="-6.968681" lon="-34.834824">
<ele>14.719999</ele>
<time>2018-07-12T15:47:32Z</time>
<speed>0.00</speed>
</trkpt>
<trkpt lat="-6.968660" lon="-34.834911">
<ele>25.629999</ele>
<time>2018-07-12T15:52:49Z</time>
<speed>0.00</speed>
</trkpt>
<trkpt lat="-6.968664" lon="-34.834885">
<ele>22.619999</ele>
<time>2018-07-12T15:58:07Z</time>
<speed>0.00</speed>
</trkpt>
<trkpt lat="-6.968660" lon="-34.834877">
<ele>24.779999</ele>
<time>2018-07-12T16:03:28Z</time>
<speed>0.00</speed>
</trkpt>
<trkpt lat="-6.968619" lon="-34.834789">
<ele>23.689999</ele>
<time>2018-07-12T16:08:47Z</time>
<speed>0.00</speed>
</trkpt>
<trkpt lat="-6.968632" lon="-34.834869">
<ele>19.199999</ele>
<time>2018-07-12T16:14:04Z</time>
<speed>0.00</speed>
</trkpt>
<trkpt lat="-6.968588" lon="-34.834827">
<ele>23.670000</ele>
<time>2018-07-12T16:19:23Z</time>
<speed>0.00</speed>
</trkpt>
<trkpt lat="-6.968670" lon="-34.834877">
<ele>29.420000</ele>
<time>2018-07-12T16:24:42Z</time>
<speed>0.60</speed>
</trkpt>
<trkpt lat="-6.968547" lon="-34.834763">
<ele>17.809999</ele>
<time>2018-07-12T16:30:08Z</time>
<speed>0.29</speed>
</trkpt>
<trkpt lat="-6.968650" lon="-34.834862">
<ele>24.209999</ele>
<time>2018-07-12T16:35:30Z</time>
<speed>0.00</speed>
</trkpt>
<trkpt lat="-6.968597" lon="-34.834877">
<ele>-6.070000</ele>
<time>2018-07-12T16:40:47Z</time>
<speed>0.00</speed>
</trkpt>
<trkpt lat="-6.968616" lon="-34.834820">
<ele>18.199999</ele>
<time>2018-07-12T16:46:08Z</time>
<speed>0.09</speed>
</trkpt>
<trkpt lat="-6.968651" lon="-34.834820">
<ele>38.450001</ele>
<time>2018-07-12T16:51:27Z</time>
<speed>0.07</speed>
</trkpt>
<trkpt lat="-6.968567" lon="-34.834763">
<ele>-33.889999</ele>
<time>2018-07-12T16:56:51Z</time>
<speed>0.00</speed>
</trkpt>
<trkpt lat="-6.968595" lon="-34.834766">
<ele>19.660000</ele>
<time>2018-07-12T17:02:16Z</time>
<speed>0.34</speed>
</trkpt>
<trkpt lat="-6.968629" lon="-34.834751">
<ele>18.020000</ele>
<time>2018-07-12T17:07:36Z</time>
<speed>0.66</speed>
</trkpt>
<trkpt lat="-6.968714" lon="-34.834663">
<ele>-59.619999</ele>
<time>2018-07-12T17:13:10Z</time>
<speed>0.16</speed>
</trkpt>
<trkpt lat="-6.968697" lon="-34.834816">
<ele>-10.429999</ele>
<time>2018-07-12T17:18:41Z</time>
<speed>0.25</speed>
</trkpt>
<trkpt lat="-6.968575" lon="-34.835052">
<ele>19.930000</ele>
<time>2018-07-12T17:24:27Z</time>
<speed>0.21</speed>
</trkpt>
<trkpt lat="-6.968639" lon="-34.834785">
<ele>-1.720000</ele>
<time>2018-07-12T17:31:16Z</time>
<speed>0.16</speed>
</trkpt>
<trkpt lat="-6.968649" lon="-34.834812">
<ele>2.600000</ele>
<time>2018-07-12T17:38:44Z</time>
<speed>0.23</speed>
</trkpt>
<trkpt lat="-6.968598" lon="-34.834824">
<ele>3.300000</ele>
<time>2018-07-12T17:46:05Z</time>
<speed>0.13</speed>
</trkpt>
<trkpt lat="-6.968576" lon="-34.834766">
<ele>44.110001</ele>
<time>2018-07-12T17:53:58Z</time>
<speed>0.00</speed>
</trkpt>
<trkpt lat="-6.968577" lon="-34.834946">
<ele>2.670000</ele>
<time>2018-07-12T17:59:16Z</time>
<speed>0.00</speed>
</trkpt>
<trkpt lat="-6.968635" lon="-34.834728">
<ele>6.070000</ele>
<time>2018-07-12T18:05:02Z</time>
<speed>0.36</speed>
</trkpt>
<trkpt lat="-6.968645" lon="-34.834846">
<ele>32.820000</ele>
<time>2018-07-12T18:11:38Z</time>
<speed>0.02</speed>
</trkpt>
<trkpt lat="-6.968530" lon="-34.834934">
<ele>57.000000</ele>
<time>2018-07-12T18:16:57Z</time>
<speed>0.00</speed>
</trkpt>
<trkpt lat="-6.968395" lon="-34.834824">
<ele>82.830002</ele>
<time>2018-07-12T18:22:30Z</time>
<speed>1.24</speed>
</trkpt>
<trkpt lat="-6.968596" lon="-34.834751">
<ele>12.940000</ele>
<time>2018-07-12T18:28:06Z</time>
<speed>0.00</speed>
</trkpt>
<trkpt lat="-6.968590" lon="-34.834892">
<ele>23.850000</ele>
<time>2018-07-12T18:33:23Z</time>
<speed>0.00</speed>
</trkpt>
<trkpt lat="-6.968716" lon="-34.834892">
<ele>21.939999</ele>
<time>2018-07-12T18:38:55Z</time>
<speed>0.08</speed>
</trkpt>
<trkpt lat="-6.968603" lon="-34.834919">
<ele>17.289999</ele>
<time>2018-07-12T18:44:11Z</time>
<speed>0.00</speed>
</trkpt>
<trkpt lat="-6.968665" lon="-34.834839">
<ele>19.100000</ele>
<time>2018-07-12T18:49:29Z</time>
<speed>0.17</speed>
</trkpt>
<trkpt lat="-6.968596" lon="-34.834976">
<ele>-14.420000</ele>
<time>2018-07-12T18:54:45Z</time>
<speed>0.00</speed>
</trkpt>
<trkpt lat="-6.968524" lon="-34.834839">
<ele>-1.760000</ele>
<time>2018-07-12T19:00:03Z</time>
<speed>0.00</speed>
</trkpt>
<trkpt lat="-6.968660" lon="-34.834862">
<ele>2.150000</ele>
<time>2018-07-12T19:05:20Z</time>
<speed>0.00</speed>
</trkpt>
<trkpt lat="-6.968629" lon="-34.834721">
<ele>23.209999</ele>
<time>2018-07-12T19:10:51Z</time>
<speed>0.26</speed>
</trkpt>
<trkpt lat="-6.968588" lon="-34.834686">
<ele>14.020000</ele>
<time>2018-07-12T19:16:24Z</time>
<speed>0.10</speed>
</trkpt>
<trkpt lat="-6.968593" lon="-34.834911">
<ele>1.090000</ele>
<time>2018-07-12T19:21:53Z</time>
<speed>0.40</speed>
</trkpt>
<trkpt lat="-6.968581" lon="-34.834999">
<ele>-4.240000</ele>
<time>2018-07-12T19:27:30Z</time>
<speed>0.41</speed>
</trkpt>
<trkpt lat="-6.968614" lon="-34.834816">
<ele>4.230000</ele>
<time>2018-07-12T19:33:24Z</time>
<speed>0.28</speed>
</trkpt>
<trkpt lat="-6.968605" lon="-34.834797">
<ele>10.240000</ele>
<time>2018-07-12T19:38:41Z</time>
<speed>0.00</speed>
</trkpt>
<trkpt lat="-6.968613" lon="-34.834885">
<ele>7.900000</ele>
<time>2018-07-12T19:43:57Z</time>
<speed>0.00</speed>
</trkpt>
<trkpt lat="-6.968637" lon="-34.834873">
<ele>13.259999</ele>
<time>2018-07-12T19:49:14Z</time>
<speed>0.00</speed>
</trkpt>
<trkpt lat="-6.968587" lon="-34.834827">
<ele>-11.950000</ele>
<time>2018-07-12T19:54:30Z</time>
<speed>0.00</speed>
</trkpt>
<trkpt lat="-6.968591" lon="-34.834919">
<ele>4.030000</ele>
<time>2018-07-12T19:59:49Z</time>
<speed>0.00</speed>
</trkpt>
<trkpt lat="-6.968574" lon="-34.834908">
<ele>-11.070000</ele>
<time>2018-07-12T20:05:09Z</time>
<speed>0.00</speed>
</trkpt>
<trkpt lat="-6.968649" lon="-34.834805">
<ele>12.090000</ele>
<time>2018-07-12T20:10:26Z</time>
<speed>0.00</speed>
</trkpt>
<trkpt lat="-6.968572" lon="-34.834827">
<ele>6.550000</ele>
<time>2018-07-12T20:15:42Z</time>
<speed>0.00</speed>
</trkpt>
<trkpt lat="-6.968600" lon="-34.834846">
<ele>33.430000</ele>
<time>2018-07-12T20:20:57Z</time>
<speed>0.00</speed>
</trkpt>
<trkpt lat="-6.968598" lon="-34.834911">
<ele>-7.700000</ele>
<time>2018-07-12T20:26:13Z</time>
<speed>0.00</speed>
</trkpt>
<trkpt lat="-6.968597" lon="-34.834904">
<ele>20.250000</ele>
<time>2018-07-12T20:31:29Z</time>
<speed>0.00</speed>
</trkpt>
<trkpt lat="-6.968619" lon="-34.834785">
<ele>27.099998</ele>
<time>2018-07-12T20:36:45Z</time>
<speed>0.00</speed>
</trkpt>
<trkpt lat="-6.968596" lon="-34.834854">
<ele>-0.430000</ele>
<time>2018-07-12T20:42:01Z</time>
<speed>0.00</speed>
</trkpt>
<trkpt lat="-6.968635" lon="-34.834831">
<ele>43.939999</ele>
<time>2018-07-12T20:47:17Z</time>
<speed>0.00</speed>
</trkpt>
<trkpt lat="-6.968659" lon="-34.834850">
<ele>30.869999</ele>
<time>2018-07-12T20:52:33Z</time>
<speed>0.00</speed>
</trkpt>
<trkpt lat="-6.968687" lon="-34.834747">
<ele>27.930000</ele>
<time>2018-07-12T20:57:49Z</time>
<speed>0.00</speed>
</trkpt>
<trkpt lat="-6.968613" lon="-34.834991">
<ele>0.410000</ele>
<time>2018-07-12T21:03:10Z</time>
<speed>0.00</speed>
</trkpt>
<trkpt lat="-6.968636" lon="-34.834831">
<ele>14.799999</ele>
<time>2018-07-12T21:08:26Z</time>
<speed>0.00</speed>
</trkpt>
<trkpt lat="-6.968637" lon="-34.834797">
<ele>10.880000</ele>
<time>2018-07-12T21:13:42Z</time>
<speed>0.00</speed>
</trkpt>
<trkpt lat="-6.968524" lon="-34.834885">
<ele>9.460000</ele>
<time>2018-07-12T21:18:59Z</time>
<speed>0.00</speed>
</trkpt>
<trkpt lat="-6.968507" lon="-34.834957">
<ele>-3.640000</ele>
<time>2018-07-12T21:24:15Z</time>
<speed>1.38</speed>
</trkpt>
<trkpt lat="-6.968771" lon="-34.834557">
<ele>61.309998</ele>
<time>2018-07-12T21:29:40Z</time>
<speed>0.00</speed>
</trkpt>
<trkpt lat="-6.968519" lon="-34.834858">
<ele>6.560000</ele>
<time>2018-07-12T21:35:04Z</time>
<speed>0.00</speed>
</trkpt>
<trkpt lat="-6.968670" lon="-34.834850">
<ele>3.480000</ele>
<time>2018-07-12T21:40:49Z</time>
<speed>0.07</speed>
</trkpt>
<trkpt lat="-6.968653" lon="-34.834759">
<ele>29.119999</ele>
<time>2018-07-12T21:46:26Z</time>
<speed>0.00</speed>
</trkpt>
<trkpt lat="-6.968638" lon="-34.834896">
<ele>28.160000</ele>
<time>2018-07-12T21:52:24Z</time>
<speed>0.16</speed>
</trkpt>
<trkpt lat="-6.968623" lon="-34.834827">
<ele>3.570000</ele>
<time>2018-07-12T21:59:35Z</time>
<speed>0.00</speed>
</trkpt>
<trkpt lat="-6.968644" lon="-34.834885">
<ele>18.010000</ele>
<time>2018-07-12T22:05:06Z</time>
<speed>0.69</speed>
</trkpt>
<trkpt lat="-6.968654" lon="-34.834801">
<ele>6.860000</ele>
<time>2018-07-12T22:11:11Z</time>
<speed>0.71</speed>
</trkpt>
<trkpt lat="-6.968499" lon="-34.834717">
<ele>-21.959999</ele>
<time>2018-07-12T22:18:33Z</time>
<speed>1.08</speed>
</trkpt>
<trkpt lat="-6.968605" lon="-34.834801">
<ele>21.650000</ele>
<time>2018-07-12T22:26:04Z</time>
<speed>0.42</speed>
</trkpt>
<trkpt lat="-6.968640" lon="-34.834862">
<ele>24.430000</ele>
<time>2018-07-12T22:31:32Z</time>
<speed>0.08</speed>
</trkpt>
<trkpt lat="-6.968688" lon="-34.834648">
<ele>32.349998</ele>
<time>2018-07-12T22:37:28Z</time>
<speed>0.00</speed>
</trkpt>
<trkpt lat="-6.968646" lon="-34.834866">
<ele>16.400000</ele>
<time>2018-07-12T22:43:02Z</time>
<speed>0.10</speed>
</trkpt>
<trkpt lat="-6.968594" lon="-34.834930">
<ele>16.990000</ele>
<time>2018-07-12T22:48:47Z</time>
<speed>0.33</speed>
</trkpt>
<trkpt lat="-6.968561" lon="-34.834957">
<ele>21.879999</ele>
<time>2018-07-12T22:55:02Z</time>
<speed>0.00</speed>
</trkpt>
<trkpt lat="-6.968574" lon="-34.835014">
<ele>17.879999</ele>
<time>2018-07-12T23:00:34Z</time>
<speed>0.81</speed>
</trkpt>
<trkpt lat="-6.968606" lon="-34.834789">
<ele>3.720000</ele>
<time>2018-07-12T23:06:09Z</time>
<speed>0.00</speed>
</trkpt>
<trkpt lat="-6.968591" lon="-34.834732">
<ele>12.830000</ele>
<time>2018-07-12T23:11:26Z</time>
<speed>0.00</speed>
</trkpt>
<trkpt lat="-6.968629" lon="-34.834846">
<ele>12.290000</ele>
<time>2018-07-12T23:16:40Z</time>
<speed>0.00</speed>
</trkpt>
<trkpt lat="-6.968556" lon="-34.834858">
<ele>29.369999</ele>
<time>2018-07-12T23:22:09Z</time>
<speed>0.12</speed>
</trkpt>
<trkpt lat="-6.968645" lon="-34.834969">
<ele>18.690001</ele>
<time>2018-07-12T23:27:26Z</time>
<speed>0.00</speed>
</trkpt>
<trkpt lat="-6.968549" lon="-34.834759">
<ele>21.189999</ele>
<time>2018-07-12T23:32:42Z</time>
<speed>0.00</speed>
</trkpt>
<trkpt lat="-6.968565" lon="-34.834923">
<ele>33.450001</ele>
<time>2018-07-12T23:37:57Z</time>
<speed>0.00</speed>
</trkpt>
<trkpt lat="-6.968638" lon="-34.834766">
<ele>7.350000</ele>
<time>2018-07-12T23:43:11Z</time>
<speed>0.00</speed>
</trkpt>
<trkpt lat="-6.968623" lon="-34.834808">
<ele>25.070000</ele>
<time>2018-07-12T23:48:26Z</time>
<speed>0.00</speed>
</trkpt>
<trkpt lat="-6.968584" lon="-34.834885">
<ele>11.219999</ele>
<time>2018-07-12T23:54:00Z</time>
<speed>0.32</speed>
</trkpt>
<trkpt lat="-6.968615" lon="-34.834717">
<ele>9.610000</ele>
<time>2018-07-12T23:59:19Z</time>
<speed>0.00</speed>
</trkpt>
<trkpt lat="-6.968705" lon="-34.834843">
<ele>6.930000</ele>
<time>2018-07-13T00:04:37Z</time>
<speed>0.00</speed>
</trkpt>
<trkpt lat="-6.968721" lon="-34.834846">
<ele>16.879999</ele>
<time>2018-07-13T00:09:52Z</time>
<speed>0.00</speed>
</trkpt>
<trkpt lat="-6.968696" lon="-34.834778">
<ele>23.910000</ele>
<time>2018-07-13T00:15:22Z</time>
<speed>0.26</speed>
</trkpt>
<trkpt lat="-6.968632" lon="-34.834843">
<ele>7.470000</ele>
<time>2018-07-13T00:20:37Z</time>
<speed>0.00</speed>
</trkpt>
<trkpt lat="-6.968582" lon="-34.834930">
<ele>-0.250000</ele>
<time>2018-07-13T00:25:51Z</time>
<speed>0.00</speed>
</trkpt>
<trkpt lat="-6.968557" lon="-34.834793">
<ele>19.170000</ele>
<time>2018-07-13T00:31:06Z</time>
<speed>0.00</speed>
</trkpt>
<trkpt lat="-6.968628" lon="-34.834721">
<ele>20.760000</ele>
<time>2018-07-13T00:36:35Z</time>
<speed>0.72</speed>
</trkpt>
<trkpt lat="-6.968586" lon="-34.834801">
<ele>9.960000</ele>
<time>2018-07-13T00:42:04Z</time>
<speed>0.16</speed>
</trkpt>
<trkpt lat="-6.968657" lon="-34.834808">
<ele>4.160000</ele>
<time>2018-07-13T00:48:56Z</time>
<speed>0.12</speed>
</trkpt>
<trkpt lat="-6.968617" lon="-34.834805">
<ele>4.870000</ele>
<time>2018-07-13T01:01:09Z</time>
<speed>0.21</speed>
</trkpt>
<trkpt lat="-6.968637" lon="-34.834927">
<ele>10.330000</ele>
<time>2018-07-13T01:14:48Z</time>
<speed>0.00</speed>
</trkpt>
<trkpt lat="-6.968615" lon="-34.834808">
<ele>8.580000</ele>
<time>2018-07-13T01:20:03Z</time>
<speed>0.00</speed>
</trkpt>
<trkpt lat="-6.968612" lon="-34.834724">
<ele>36.969997</ele>
<time>2018-07-13T01:25:18Z</time>
<speed>0.00</speed>
</trkpt>
<trkpt lat="-6.968625" lon="-34.834812">
<ele>-10.870000</ele>
<time>2018-07-13T01:30:34Z</time>
<speed>0.00</speed>
</trkpt>
<trkpt lat="-6.968578" lon="-34.834988">
<ele>-0.540000</ele>
<time>2018-07-13T01:35:51Z</time>
<speed>0.00</speed>
</trkpt>
<trkpt lat="-6.968594" lon="-34.834808">
<ele>6.370000</ele>
<time>2018-07-13T01:41:06Z</time>
<speed>0.00</speed>
</trkpt>
<trkpt lat="-6.968613" lon="-34.834904">
<ele>-10.440000</ele>
<time>2018-07-13T01:46:21Z</time>
<speed>0.00</speed>
</trkpt>
<trkpt lat="-6.968583" lon="-34.834885">
<ele>-0.590000</ele>
<time>2018-07-13T01:51:36Z</time>
<speed>0.00</speed>
</trkpt>
<trkpt lat="-6.968632" lon="-34.834896">
<ele>5.130000</ele>
<time>2018-07-13T01:56:51Z</time>
<speed>0.13</speed>
</trkpt>
<trkpt lat="-6.968601" lon="-34.834820">
<ele>28.189999</ele>
<time>2018-07-13T02:02:18Z</time>
<speed>0.00</speed>
</trkpt>
<trkpt lat="-6.968618" lon="-34.834827">
<ele>27.289999</ele>
<time>2018-07-13T02:07:55Z</time>
<speed>0.37</speed>
</trkpt>
<trkpt lat="-6.968612" lon="-34.834797">
<ele>23.439999</ele>
<time>2018-07-13T02:13:13Z</time>
<speed>0.18</speed>
</trkpt>
<trkpt lat="-6.968624" lon="-34.834827">
<ele>15.099999</ele>
<time>2018-07-13T02:18:42Z</time>
<speed>0.17</speed>
</trkpt>
<trkpt lat="-6.968589" lon="-34.834793">
<ele>15.490000</ele>
<time>2018-07-13T02:24:09Z</time>
<speed>0.09</speed>
</trkpt>
<trkpt lat="-6.968678" lon="-34.834858">
<ele>49.709999</ele>
<time>2018-07-13T02:29:25Z</time>
<speed>0.43</speed>
</trkpt>
<trkpt lat="-6.968623" lon="-34.834881">
<ele>12.020000</ele>
<time>2018-07-13T02:34:55Z</time>
<speed>0.30</speed>
</trkpt>
<trkpt lat="-6.968688" lon="-34.834946">
<ele>76.900002</ele>
<time>2018-07-13T02:40:25Z</time>
<speed>0.03</speed>
</trkpt>
<trkpt lat="-6.968574" lon="-34.834866">
<ele>64.790001</ele>
<time>2018-07-13T02:46:34Z</time>
<speed>0.19</speed>
</trkpt>
<trkpt lat="-6.968526" lon="-34.834812">
<ele>21.129999</ele>
<time>2018-07-13T02:53:07Z</time>
<speed>0.25</speed>
</trkpt>
</trkseg>
</trk>
<trk>
<name>20180723-193017(7)</name>
<desc>Color:004000ff</desc>
<trkseg>
<trkpt lat="-6.968484" lon="-34.834667">
<ele>9.150000</ele>
<time>2018-07-13T03:00:01Z</time>
<speed>0.14</speed>
</trkpt>
<trkpt lat="-6.968626" lon="-34.834877">
<ele>29.469999</ele>
<time>2018-07-13T03:07:13Z</time>
<speed>0.00</speed>
</trkpt>
<trkpt lat="-6.968619" lon="-34.834919">
<ele>23.980000</ele>
<time>2018-07-13T03:12:30Z</time>
<speed>0.00</speed>
</trkpt>
<trkpt lat="-6.968528" lon="-34.834682">
<ele>9.690000</ele>
<time>2018-07-13T03:18:00Z</time>
<speed>0.01</speed>
</trkpt>
<trkpt lat="-6.968667" lon="-34.834835">
<ele>25.400000</ele>
<time>2018-07-13T03:23:35Z</time>
<speed>0.00</speed>
</trkpt>
<trkpt lat="-6.968605" lon="-34.834862">
<ele>-7.850000</ele>
<time>2018-07-13T03:28:49Z</time>
<speed>0.00</speed>
</trkpt>
<trkpt lat="-6.968683" lon="-34.834866">
<ele>14.040000</ele>
<time>2018-07-13T03:34:04Z</time>
<speed>0.00</speed>
</trkpt>
<trkpt lat="-6.968642" lon="-34.834824">
<ele>11.830000</ele>
<time>2018-07-13T03:39:18Z</time>
<speed>0.00</speed>
</trkpt>
<trkpt lat="-6.968603" lon="-34.834805">
<ele>11.550000</ele>
<time>2018-07-13T03:44:32Z</time>
<speed>0.00</speed>
</trkpt>
<trkpt lat="-6.968580" lon="-34.834766">
<ele>7.550000</ele>
<time>2018-07-13T03:49:46Z</time>
<speed>0.00</speed>
</trkpt>
<trkpt lat="-6.968580" lon="-34.834774">
<ele>2.880000</ele>
<time>2018-07-13T03:55:00Z</time>
<speed>0.00</speed>
</trkpt>
<trkpt lat="-6.968544" lon="-34.834839">
<ele>11.210000</ele>
<time>2018-07-13T04:00:18Z</time>
<speed>0.18</speed>
</trkpt>
<trkpt lat="-6.968649" lon="-34.834835">
<ele>23.369999</ele>
<time>2018-07-13T04:05:32Z</time>
<speed>0.31</speed>
</trkpt>
<trkpt lat="-6.968599" lon="-34.834824">
<ele>17.869999</ele>
<time>2018-07-13T04:11:01Z</time>
<speed>0.24</speed>
</trkpt>
<trkpt lat="-6.968621" lon="-34.834854">
<ele>20.020000</ele>
<time>2018-07-13T04:16:16Z</time>
<speed>0.43</speed>
</trkpt>
<trkpt lat="-6.968567" lon="-34.834835">
<ele>21.379999</ele>
<time>2018-07-13T04:21:46Z</time>
<speed>0.15</speed>
</trkpt>
<trkpt lat="-6.968646" lon="-34.834827">
<ele>26.219999</ele>
<time>2018-07-13T04:27:14Z</time>
<speed>0.12</speed>
</trkpt>
<trkpt lat="-6.968615" lon="-34.834877">
<ele>17.389999</ele>
<time>2018-07-13T04:32:28Z</time>
<speed>0.30</speed>
</trkpt>
<trkpt lat="-6.968626" lon="-34.834816">
<ele>10.010000</ele>
<time>2018-07-13T04:37:55Z</time>
<speed>0.71</speed>
</trkpt>
<trkpt lat="-6.968556" lon="-34.834877">
<ele>11.120000</ele>
<time>2018-07-13T04:43:31Z</time>
<speed>0.06</speed>
</trkpt>
<trkpt lat="-6.968622" lon="-34.834827">
<ele>12.370000</ele>
<time>2018-07-13T04:49:27Z</time>
<speed>0.00</speed>
</trkpt>
<trkpt lat="-6.968632" lon="-34.834793">
<ele>8.160000</ele>
<time>2018-07-13T04:54:48Z</time>
<speed>0.00</speed>
</trkpt>
<trkpt lat="-6.968608" lon="-34.834881">
<ele>18.260000</ele>
<time>2018-07-13T05:00:05Z</time>
<speed>0.00</speed>
</trkpt>
<trkpt lat="-6.968674" lon="-34.834656">
<ele>45.869999</ele>
<time>2018-07-13T05:05:22Z</time>
<speed>0.00</speed>
</trkpt>
<trkpt lat="-6.968615" lon="-34.834717">
<ele>22.859999</ele>
<time>2018-07-13T05:10:36Z</time>
<speed>0.00</speed>
</trkpt>
<trkpt lat="-6.968602" lon="-34.834858">
<ele>21.289999</ele>
<time>2018-07-13T05:15:52Z</time>
<speed>0.00</speed>
</trkpt>
<trkpt lat="-6.968628" lon="-34.834740">
<ele>26.420000</ele>
<time>2018-07-13T05:21:07Z</time>
<speed>0.00</speed>
</trkpt>
<trkpt lat="-6.968594" lon="-34.834976">
<ele>-7.860000</ele>
<time>2018-07-13T05:26:21Z</time>
<speed>0.00</speed>
</trkpt>
<trkpt lat="-6.968612" lon="-34.834862">
<ele>14.250000</ele>
<time>2018-07-13T05:31:37Z</time>
<speed>0.10</speed>
</trkpt>
<trkpt lat="-6.968672" lon="-34.834824">
<ele>21.400000</ele>
<time>2018-07-13T05:36:51Z</time>
<speed>0.00</speed>
</trkpt>
<trkpt lat="-6.968669" lon="-34.834778">
<ele>-27.719999</ele>
<time>2018-07-13T05:42:06Z</time>
<speed>0.00</speed>
</trkpt>
<trkpt lat="-6.968668" lon="-34.834858">
<ele>17.650000</ele>
<time>2018-07-13T05:47:21Z</time>
<speed>0.00</speed>
</trkpt>
<trkpt lat="-6.968641" lon="-34.834869">
<ele>11.460000</ele>
<time>2018-07-13T05:52:35Z</time>
<speed>0.00</speed>
</trkpt>
<trkpt lat="-6.968616" lon="-34.834858">
<ele>20.539999</ele>
<time>2018-07-13T05:57:50Z</time>
<speed>0.00</speed>
</trkpt>
<trkpt lat="-6.968571" lon="-34.834858">
<ele>23.059999</ele>
<time>2018-07-13T06:03:11Z</time>
<speed>0.00</speed>
</trkpt>
<trkpt lat="-6.968609" lon="-34.834812">
<ele>8.500000</ele>
<time>2018-07-13T06:08:25Z</time>
<speed>0.00</speed>
</trkpt>
<trkpt lat="-6.968632" lon="-34.834835">
<ele>5.990000</ele>
<time>2018-07-13T06:13:39Z</time>
<speed>0.00</speed>
</trkpt>
<trkpt lat="-6.968602" lon="-34.834831">
<ele>13.860000</ele>
<time>2018-07-13T06:18:53Z</time>
<speed>0.00</speed>
</trkpt>
<trkpt lat="-6.968587" lon="-34.834755">
<ele>-4.330000</ele>
<time>2018-07-13T06:24:07Z</time>
<speed>0.00</speed>
</trkpt>
<trkpt lat="-6.968608" lon="-34.834793">
<ele>36.290001</ele>
<time>2018-07-13T06:29:38Z</time>
<speed>0.06</speed>
</trkpt>
<trkpt lat="-6.968631" lon="-34.834843">
<ele>-0.120000</ele>
<time>2018-07-13T06:35:06Z</time>
<speed>0.31</speed>
</trkpt>
<trkpt lat="-6.968634" lon="-34.834805">
<ele>15.110000</ele>
<time>2018-07-13T06:40:32Z</time>
<speed>0.21</speed>
</trkpt>
<trkpt lat="-6.968623" lon="-34.834881">
<ele>21.350000</ele>
<time>2018-07-13T06:46:01Z</time>
<speed>0.01</speed>
</trkpt>
<trkpt lat="-6.968628" lon="-34.834839">
<ele>-7.110000</ele>
<time>2018-07-13T06:51:57Z</time>
<speed>0.53</speed>
</trkpt>
<trkpt lat="-6.968596" lon="-34.834614">
<ele>-20.080000</ele>
<time>2018-07-13T06:58:51Z</time>
<speed>0.05</speed>
</trkpt>
<trkpt lat="-6.968637" lon="-34.834900">
<ele>11.509999</ele>
<time>2018-07-13T07:06:40Z</time>
<speed>0.33</speed>
</trkpt>
<trkpt lat="-6.968586" lon="-34.835030">
<ele>9.620000</ele>
<time>2018-07-13T07:14:28Z</time>
<speed>0.19</speed>
</trkpt>
<trkpt lat="-6.968579" lon="-34.834793">
<ele>8.940000</ele>
<time>2018-07-13T07:22:58Z</time>
<speed>0.07</speed>
</trkpt>
<trkpt lat="-6.968631" lon="-34.834885">
<ele>13.040000</ele>
<time>2018-07-13T07:32:42Z</time>
<speed>0.00</speed>
</trkpt>
<trkpt lat="-6.968601" lon="-34.834698">
<ele>6.010000</ele>
<time>2018-07-13T07:37:56Z</time>
<speed>0.00</speed>
</trkpt>
<trkpt lat="-6.968639" lon="-34.834763">
<ele>28.959999</ele>
<time>2018-07-13T07:43:10Z</time>
<speed>0.00</speed>
</trkpt>
<trkpt lat="-6.968669" lon="-34.834976">
<ele>14.849999</ele>
<time>2018-07-13T07:48:32Z</time>
<speed>0.24</speed>
</trkpt>
<trkpt lat="-6.968606" lon="-34.834843">
<ele>8.780000</ele>
<time>2018-07-13T07:53:47Z</time>
<speed>0.00</speed>
</trkpt>
<trkpt lat="-6.968599" lon="-34.834927">
<ele>-1.270000</ele>
<time>2018-07-13T07:59:03Z</time>
<speed>0.00</speed>
</trkpt>
<trkpt lat="-6.968651" lon="-34.834820">
<ele>9.580000</ele>
<time>2018-07-13T08:04:49Z</time>
<speed>0.05</speed>
</trkpt>
<trkpt lat="-6.968429" lon="-34.834927">
<ele>14.370000</ele>
<time>2018-07-13T08:10:55Z</time>
<speed>0.81</speed>
</trkpt>
<trkpt lat="-6.968666" lon="-34.834866">
<ele>36.750000</ele>
<time>2018-07-13T08:16:48Z</time>
<speed>0.22</speed>
</trkpt>
<trkpt lat="-6.968630" lon="-34.834881">
<ele>10.380000</ele>
<time>2018-07-13T08:22:15Z</time>
<speed>0.39</speed>
</trkpt>
<trkpt lat="-6.968599" lon="-34.834869">
<ele>54.299999</ele>
<time>2018-07-13T08:27:32Z</time>
<speed>0.18</speed>
</trkpt>
<trkpt lat="-6.968538" lon="-34.834820">
<ele>12.170000</ele>
<time>2018-07-13T08:32:48Z</time>
<speed>0.14</speed>
</trkpt>
<trkpt lat="-6.968586" lon="-34.834854">
<ele>-9.610000</ele>
<time>2018-07-13T08:38:14Z</time>
<speed>0.63</speed>
</trkpt>
<trkpt lat="-6.968580" lon="-34.834900">
<ele>8.650000</ele>
<time>2018-07-13T08:43:39Z</time>
<speed>0.49</speed>
</trkpt>
<trkpt lat="-6.968556" lon="-34.834808">
<ele>22.250000</ele>
<time>2018-07-13T08:49:07Z</time>
<speed>0.52</speed>
</trkpt>
<trkpt lat="-6.968359" lon="-34.834755">
<ele>11.690000</ele>
<time>2018-07-13T08:54:36Z</time>
<speed>0.88</speed>
</trkpt>
<trkpt lat="-6.968642" lon="-34.834873">
<ele>17.180000</ele>
<time>2018-07-13T09:00:26Z</time>
<speed>0.18</speed>
</trkpt>
<trkpt lat="-6.968579" lon="-34.834774">
<ele>28.779999</ele>
<time>2018-07-13T09:06:33Z</time>
<speed>0.33</speed>
</trkpt>
<trkpt lat="-6.968292" lon="-34.834812">
<ele>35.829998</ele>
<time>2018-07-13T09:12:48Z</time>
<speed>0.46</speed>
</trkpt>
<trkpt lat="-6.968587" lon="-34.834866">
<ele>19.520000</ele>
<time>2018-07-13T09:20:02Z</time>
<speed>0.39</speed>
</trkpt>
<trkpt lat="-6.968557" lon="-34.834885">
<ele>28.199999</ele>
<time>2018-07-13T09:27:52Z</time>
<speed>0.00</speed>
</trkpt>
<trkpt lat="-6.968544" lon="-34.834862">
<ele>41.840000</ele>
<time>2018-07-13T09:33:07Z</time>
<speed>0.00</speed>
</trkpt>
<trkpt lat="-6.968740" lon="-34.834869">
<ele>-10.580000</ele>
<time>2018-07-13T09:38:32Z</time>
<speed>1.59</speed>
</trkpt>
<trkpt lat="-6.968565" lon="-34.834854">
<ele>34.599998</ele>
<time>2018-07-13T09:43:47Z</time>
<speed>0.00</speed>
</trkpt>
<trkpt lat="-6.968503" lon="-34.834839">
<ele>40.200001</ele>
<time>2018-07-13T09:49:11Z</time>
<speed>0.00</speed>
</trkpt>
<trkpt lat="-6.968670" lon="-34.834843">
<ele>-6.170000</ele>
<time>2018-07-13T09:54:26Z</time>
<speed>0.00</speed>
</trkpt>
<trkpt lat="-6.968581" lon="-34.834789">
<ele>21.770000</ele>
<time>2018-07-13T09:59:44Z</time>
<speed>0.00</speed>
</trkpt>
<trkpt lat="-6.968696" lon="-34.834843">
<ele>-3.680000</ele>
<time>2018-07-13T10:05:01Z</time>
<speed>0.00</speed>
</trkpt>
<trkpt lat="-6.968532" lon="-34.834805">
<ele>34.189999</ele>
<time>2018-07-13T10:10:16Z</time>
<speed>0.00</speed>
</trkpt>
<trkpt lat="-6.968704" lon="-34.834778">
<ele>0.480000</ele>
<time>2018-07-13T10:15:31Z</time>
<speed>0.00</speed>
</trkpt>
<trkpt lat="-6.968558" lon="-34.834824">
<ele>30.160000</ele>
<time>2018-07-13T10:20:45Z</time>
<speed>0.00</speed>
</trkpt>
<trkpt lat="-6.968612" lon="-34.834763">
<ele>60.509998</ele>
<time>2018-07-13T10:26:00Z</time>
<speed>0.00</speed>
</trkpt>
<trkpt lat="-6.968616" lon="-34.834766">
<ele>10.360000</ele>
<time>2018-07-13T10:31:14Z</time>
<speed>0.00</speed>
</trkpt>
<trkpt lat="-6.968604" lon="-34.834778">
<ele>9.679999</ele>
<time>2018-07-13T10:36:29Z</time>
<speed>0.00</speed>
</trkpt>
<trkpt lat="-6.968617" lon="-34.834904">
<ele>12.580000</ele>
<time>2018-07-13T10:41:44Z</time>
<speed>0.00</speed>
</trkpt>
<trkpt lat="-6.968619" lon="-34.834820">
<ele>31.080000</ele>
<time>2018-07-13T10:46:59Z</time>
<speed>0.00</speed>
</trkpt>
<trkpt lat="-6.968627" lon="-34.834812">
<ele>9.139999</ele>
<time>2018-07-13T10:52:13Z</time>
<speed>0.00</speed>
</trkpt>
<trkpt lat="-6.968613" lon="-34.834797">
<ele>16.510000</ele>
<time>2018-07-13T10:57:25Z</time>
<speed>0.19</speed>
</trkpt>
<trkpt lat="-6.968593" lon="-34.834797">
<ele>18.510000</ele>
<time>2018-07-13T11:02:46Z</time>
<speed>0.00</speed>
</trkpt>
<trkpt lat="-6.968628" lon="-34.834862">
<ele>12.710000</ele>
<time>2018-07-13T11:08:00Z</time>
<speed>0.00</speed>
</trkpt>
<trkpt lat="-6.968583" lon="-34.834888">
<ele>25.439999</ele>
<time>2018-07-13T11:13:15Z</time>
<speed>0.00</speed>
</trkpt>
<trkpt lat="-6.968586" lon="-34.834862">
<ele>27.320000</ele>
<time>2018-07-13T11:18:31Z</time>
<speed>0.00</speed>
</trkpt>
<trkpt lat="-6.968596" lon="-34.834690">
<ele>15.230000</ele>
<time>2018-07-13T11:23:46Z</time>
<speed>0.00</speed>
</trkpt>
<trkpt lat="-6.968560" lon="-34.834759">
<ele>22.330000</ele>
<time>2018-07-13T11:29:01Z</time>
<speed>0.00</speed>
</trkpt>
<trkpt lat="-6.968615" lon="-34.834808">
<ele>8.580000</ele>
<time>2018-07-13T11:34:16Z</time>
<speed>0.00</speed>
</trkpt>
<trkpt lat="-6.968519" lon="-34.834820">
<ele>11.990000</ele>
<time>2018-07-13T11:39:32Z</time>
<speed>0.00</speed>
</trkpt>
<trkpt lat="-6.968529" lon="-34.834785">
<ele>17.389999</ele>
<time>2018-07-13T11:44:48Z</time>
<speed>0.00</speed>
</trkpt>
<trkpt lat="-6.968607" lon="-34.834904">
<ele>23.830000</ele>
<time>2018-07-13T11:50:04Z</time>
<speed>0.00</speed>
</trkpt>
<trkpt lat="-6.968587" lon="-34.834843">
<ele>25.580000</ele>
<time>2018-07-13T11:55:21Z</time>
<speed>0.00</speed>
</trkpt>
<trkpt lat="-6.968670" lon="-34.834770">
<ele>6.530000</ele>
<time>2018-07-13T12:02:20Z</time>
<speed>0.19</speed>
</trkpt>
<trkpt lat="-6.968576" lon="-34.834812">
<ele>28.019999</ele>
<time>2018-07-13T12:12:55Z</time>
<speed>0.11</speed>
</trkpt>
<trkpt lat="-6.968581" lon="-34.834846">
<ele>27.010000</ele>
<time>2018-07-13T12:25:51Z</time>
<speed>0.14</speed>
</trkpt>
<trkpt lat="-6.968586" lon="-34.834866">
<ele>16.320000</ele>
<time>2018-07-13T12:36:58Z</time>
<speed>0.00</speed>
</trkpt>
<trkpt lat="-6.968554" lon="-34.834850">
<ele>25.750000</ele>
<time>2018-07-13T12:42:16Z</time>
<speed>0.00</speed>
</trkpt>
<trkpt lat="-6.968673" lon="-34.834843">
<ele>11.790000</ele>
<time>2018-07-13T12:47:33Z</time>
<speed>0.00</speed>
</trkpt>
<trkpt lat="-6.968591" lon="-34.834835">
<ele>5.090000</ele>
<time>2018-07-13T12:52:49Z</time>
<speed>0.05</speed>
</trkpt>
<trkpt lat="-6.968580" lon="-34.834816">
<ele>3.760000</ele>
<time>2018-07-13T12:58:06Z</time>
<speed>0.00</speed>
</trkpt>
<trkpt lat="-6.968649" lon="-34.834824">
<ele>1.520000</ele>
<time>2018-07-13T13:03:29Z</time>
<speed>0.00</speed>
</trkpt>
<trkpt lat="-6.968655" lon="-34.834797">
<ele>29.099998</ele>
<time>2018-07-13T13:08:47Z</time>
<speed>0.00</speed>
</trkpt>
<trkpt lat="-6.968678" lon="-34.834805">
<ele>10.950000</ele>
<time>2018-07-13T13:14:05Z</time>
<speed>0.00</speed>
</trkpt>
<trkpt lat="-6.968556" lon="-34.834827">
<ele>7.260000</ele>
<time>2018-07-13T13:19:23Z</time>
<speed>0.00</speed>
</trkpt>
<trkpt lat="-6.968532" lon="-34.834854">
<ele>36.880001</ele>
<time>2018-07-13T13:24:41Z</time>
<speed>0.00</speed>
</trkpt>
<trkpt lat="-6.968606" lon="-34.834877">
<ele>8.040000</ele>
<time>2018-07-13T13:30:03Z</time>
<speed>0.00</speed>
</trkpt>
<trkpt lat="-6.968603" lon="-34.834835">
<ele>10.170000</ele>
<time>2018-07-13T13:35:24Z</time>
<speed>0.00</speed>
</trkpt>
<trkpt lat="-6.968501" lon="-34.834831">
<ele>9.740000</ele>
<time>2018-07-13T13:40:45Z</time>
<speed>1.33</speed>
</trkpt>
<trkpt lat="-6.968621" lon="-34.834850">
<ele>-2.760000</ele>
<time>2018-07-13T13:46:04Z</time>
<speed>0.00</speed>
</trkpt>
<trkpt lat="-6.968627" lon="-34.834827">
<ele>26.709999</ele>
<time>2018-07-13T13:51:23Z</time>
<speed>0.00</speed>
</trkpt>
<trkpt lat="-6.968725" lon="-34.834854">
<ele>25.139999</ele>
<time>2018-07-13T13:56:43Z</time>
<speed>0.00</speed>
</trkpt>
<trkpt lat="-6.968751" lon="-34.834877">
<ele>26.689999</ele>
<time>2018-07-13T14:02:05Z</time>
<speed>0.00</speed>
</trkpt>
<trkpt lat="-6.968709" lon="-34.834934">
<ele>-0.090000</ele>
<time>2018-07-13T14:07:16Z</time>
<speed>0.00</speed>
</trkpt>
<trkpt lat="-6.968763" lon="-34.834896">
<ele>25.459999</ele>
<time>2018-07-13T14:12:27Z</time>
<speed>0.00</speed>
</trkpt>
<trkpt lat="-6.968729" lon="-34.834915">
<ele>19.939999</ele>
<time>2018-07-13T14:17:40Z</time>
<speed>0.00</speed>
</trkpt>
<trkpt lat="-6.968623" lon="-34.834801">
<ele>-0.360000</ele>
<time>2018-07-13T14:22:58Z</time>
<speed>0.00</speed>
</trkpt>
<trkpt lat="-6.968500" lon="-34.834778">
<ele>35.399998</ele>
<time>2018-07-13T14:28:13Z</time>
<speed>0.32</speed>
</trkpt>
<trkpt lat="-6.968616" lon="-34.834900">
<ele>12.230000</ele>
<time>2018-07-13T14:33:24Z</time>
<speed>0.00</speed>
</trkpt>
<trkpt lat="-6.968768" lon="-34.834957">
<ele>40.110001</ele>
<time>2018-07-13T14:38:46Z</time>
<speed>0.00</speed>
</trkpt>
<trkpt lat="-6.968665" lon="-34.834827">
<ele>26.150000</ele>
<time>2018-07-13T14:44:01Z</time>
<speed>0.00</speed>
</trkpt>
<trkpt lat="-6.968688" lon="-34.834892">
<ele>4.510000</ele>
<time>2018-07-13T14:49:14Z</time>
<speed>0.00</speed>
</trkpt>
<trkpt lat="-6.968531" lon="-34.834721">
<ele>11.670000</ele>
<time>2018-07-13T14:54:26Z</time>
<speed>0.00</speed>
</trkpt>
<trkpt lat="-6.968564" lon="-34.834763">
<ele>47.899998</ele>
<time>2018-07-13T15:00:04Z</time>
<speed>0.16</speed>
</trkpt>
<trkpt lat="-6.968657" lon="-34.834900">
<ele>10.820000</ele>
<time>2018-07-13T15:05:17Z</time>
<speed>0.00</speed>
</trkpt>
<trkpt lat="-6.968628" lon="-34.834850">
<ele>18.910000</ele>
<time>2018-07-13T15:10:31Z</time>
<speed>0.00</speed>
</trkpt>
<trkpt lat="-6.968594" lon="-34.834785">
<ele>-26.599998</ele>
<time>2018-07-13T15:15:43Z</time>
<speed>1.48</speed>
</trkpt>
<trkpt lat="-6.968572" lon="-34.834770">
<ele>13.400000</ele>
<time>2018-07-13T15:21:24Z</time>
<speed>0.06</speed>
</trkpt>
<trkpt lat="-6.968606" lon="-34.834839">
<ele>23.510000</ele>
<time>2018-07-13T15:26:37Z</time>
<speed>0.00</speed>
</trkpt>
<trkpt lat="-6.968607" lon="-34.834797">
<ele>35.770000</ele>
<time>2018-07-13T15:31:48Z</time>
<speed>0.00</speed>
</trkpt>
<trkpt lat="-6.968629" lon="-34.834824">
<ele>10.429999</ele>
<time>2018-07-13T15:36:58Z</time>
<speed>0.00</speed>
</trkpt>
<trkpt lat="-6.968621" lon="-34.834877">
<ele>7.830000</ele>
<time>2018-07-13T15:42:08Z</time>
<speed>0.00</speed>
</trkpt>
<trkpt lat="-6.968643" lon="-34.834812">
<ele>-5.850000</ele>
<time>2018-07-13T15:47:20Z</time>
<speed>0.00</speed>
</trkpt>
<trkpt lat="-6.968650" lon="-34.834763">
<ele>7.150000</ele>
<time>2018-07-13T15:52:31Z</time>
<speed>0.00</speed>
</trkpt>
<trkpt lat="-6.968560" lon="-34.834827">
<ele>3.940000</ele>
<time>2018-07-13T15:57:42Z</time>
<speed>0.00</speed>
</trkpt>
<trkpt lat="-6.968674" lon="-34.834854">
<ele>28.680000</ele>
<time>2018-07-13T16:02:57Z</time>
<speed>0.00</speed>
</trkpt>
<trkpt lat="-6.968675" lon="-34.834812">
<ele>18.080000</ele>
<time>2018-07-13T16:08:09Z</time>
<speed>0.00</speed>
</trkpt>
<trkpt lat="-6.968622" lon="-34.834824">
<ele>24.480000</ele>
<time>2018-07-13T16:13:20Z</time>
<speed>0.18</speed>
</trkpt>
<trkpt lat="-6.968596" lon="-34.834835">
<ele>26.939999</ele>
<time>2018-07-13T16:18:32Z</time>
<speed>0.07</speed>
</trkpt>
<trkpt lat="-6.968627" lon="-34.834881">
<ele>23.059999</ele>
<time>2018-07-13T16:23:44Z</time>
<speed>0.00</speed>
</trkpt>
<trkpt lat="-6.968649" lon="-34.834835">
<ele>14.150000</ele>
<time>2018-07-13T16:28:55Z</time>
<speed>0.00</speed>
</trkpt>
<trkpt lat="-6.968619" lon="-34.834846">
<ele>17.650000</ele>
<time>2018-07-13T16:34:07Z</time>
<speed>0.00</speed>
</trkpt>
<trkpt lat="-6.968699" lon="-34.834827">
<ele>12.219999</ele>
<time>2018-07-13T16:39:19Z</time>
<speed>0.00</speed>
</trkpt>
<trkpt lat="-6.968551" lon="-34.834843">
<ele>36.500000</ele>
<time>2018-07-13T16:44:31Z</time>
<speed>0.00</speed>
</trkpt>
<trkpt lat="-6.968569" lon="-34.834824">
<ele>-12.000000</ele>
<time>2018-07-13T16:49:45Z</time>
<speed>0.00</speed>
</trkpt>
<trkpt lat="-6.968634" lon="-34.834869">
<ele>20.049999</ele>
<time>2018-07-13T16:54:57Z</time>
<speed>0.00</speed>
</trkpt>
<trkpt lat="-6.968614" lon="-34.834900">
<ele>19.850000</ele>
<time>2018-07-13T17:00:11Z</time>
<speed>0.00</speed>
</trkpt>
<trkpt lat="-6.968614" lon="-34.834816">
<ele>27.049999</ele>
<time>2018-07-13T17:05:23Z</time>
<speed>0.46</speed>
</trkpt>
<trkpt lat="-6.968632" lon="-34.834805">
<ele>6.210000</ele>
<time>2018-07-13T17:10:36Z</time>
<speed>0.25</speed>
</trkpt>
<trkpt lat="-6.968681" lon="-34.834660">
<ele>10.139999</ele>
<time>2018-07-13T17:15:49Z</time>
<speed>0.00</speed>
</trkpt>
<trkpt lat="-6.968669" lon="-34.834816">
<ele>-1.070000</ele>
<time>2018-07-13T17:21:14Z</time>
<speed>0.46</speed>
</trkpt>
<trkpt lat="-6.968626" lon="-34.834850">
<ele>6.680000</ele>
<time>2018-07-13T17:26:28Z</time>
<speed>0.12</speed>
</trkpt>
<trkpt lat="-6.968562" lon="-34.834896">
<ele>27.309999</ele>
<time>2018-07-13T17:31:53Z</time>
<speed>0.27</speed>
</trkpt>
<trkpt lat="-6.968637" lon="-34.834881">
<ele>7.190000</ele>
<time>2018-07-13T17:37:05Z</time>
<speed>0.00</speed>
</trkpt>
<trkpt lat="-6.968462" lon="-34.835041">
<ele>49.889999</ele>
<time>2018-07-13T17:42:19Z</time>
<speed>3.07</speed>
</trkpt>
<trkpt lat="-6.968607" lon="-34.834873">
<ele>12.590000</ele>
<time>2018-07-13T17:47:34Z</time>
<speed>0.31</speed>
</trkpt>
<trkpt lat="-6.968703" lon="-34.834637">
<ele>-15.610000</ele>
<time>2018-07-13T17:52:48Z</time>
<speed>0.00</speed>
</trkpt>
<trkpt lat="-6.968621" lon="-34.834885">
<ele>7.940000</ele>
<time>2018-07-13T17:58:02Z</time>
<speed>0.00</speed>
</trkpt>
<trkpt lat="-6.968588" lon="-34.834808">
<ele>12.759999</ele>
<time>2018-07-13T18:04:03Z</time>
<speed>0.06</speed>
</trkpt>
<trkpt lat="-6.968605" lon="-34.834877">
<ele>15.429999</ele>
<time>2018-07-13T18:10:11Z</time>
<speed>0.00</speed>
</trkpt>
<trkpt lat="-6.968632" lon="-34.834812">
<ele>-1.740000</ele>
<time>2018-07-13T18:15:22Z</time>
<speed>0.00</speed>
</trkpt>
<trkpt lat="-6.968597" lon="-34.834831">
<ele>-6.870000</ele>
<time>2018-07-13T18:20:33Z</time>
<speed>0.16</speed>
</trkpt>
<trkpt lat="-6.968668" lon="-34.834873">
<ele>4.730000</ele>
<time>2018-07-13T18:25:44Z</time>
<speed>0.00</speed>
</trkpt>
<trkpt lat="-6.968607" lon="-34.834805">
<ele>-5.900000</ele>
<time>2018-07-13T18:30:56Z</time>
<speed>0.00</speed>
</trkpt>
<trkpt lat="-6.968635" lon="-34.834820">
<ele>19.309999</ele>
<time>2018-07-13T18:36:07Z</time>
<speed>0.00</speed>
</trkpt>
<trkpt lat="-6.968592" lon="-34.834827">
<ele>14.500000</ele>
<time>2018-07-13T18:41:19Z</time>
<speed>0.00</speed>
</trkpt>
<trkpt lat="-6.968626" lon="-34.834743">
<ele>15.259999</ele>
<time>2018-07-13T18:46:32Z</time>
<speed>0.10</speed>
</trkpt>
<trkpt lat="-6.968616" lon="-34.834812">
<ele>7.300000</ele>
<time>2018-07-13T18:51:53Z</time>
<speed>0.32</speed>
</trkpt>
<trkpt lat="-6.968636" lon="-34.834770">
<ele>21.320000</ele>
<time>2018-07-13T18:57:06Z</time>
<speed>0.69</speed>
</trkpt>
<trkpt lat="-6.968622" lon="-34.834770">
<ele>6.030000</ele>
<time>2018-07-13T19:02:22Z</time>
<speed>0.00</speed>
</trkpt>
<trkpt lat="-6.968604" lon="-34.834755">
<ele>4.790000</ele>
<time>2018-07-13T19:07:32Z</time>
<speed>0.23</speed>
</trkpt>
<trkpt lat="-6.968723" lon="-34.834892">
<ele>57.410000</ele>
<time>2018-07-13T19:12:46Z</time>
<speed>0.00</speed>
</trkpt>
<trkpt lat="-6.968660" lon="-34.834797">
<ele>23.510000</ele>
<time>2018-07-13T19:17:56Z</time>
<speed>0.00</speed>
</trkpt>
<trkpt lat="-6.968640" lon="-34.834778">
<ele>0.690000</ele>
<time>2018-07-13T19:23:07Z</time>
<speed>0.00</speed>
</trkpt>
<trkpt lat="-6.968593" lon="-34.834717">
<ele>-10.660000</ele>
<time>2018-07-13T19:28:18Z</time>
<speed>0.00</speed>
</trkpt>
<trkpt lat="-6.968642" lon="-34.834827">
<ele>15.080000</ele>
<time>2018-07-13T19:33:29Z</time>
<speed>0.00</speed>
</trkpt>
<trkpt lat="-6.968626" lon="-34.834824">
<ele>18.449999</ele>
<time>2018-07-13T19:38:40Z</time>
<speed>0.00</speed>
</trkpt>
<trkpt lat="-6.968607" lon="-34.834820">
<ele>-1.870000</ele>
<time>2018-07-13T19:43:50Z</time>
<speed>0.00</speed>
</trkpt>
<trkpt lat="-6.968610" lon="-34.834831">
<ele>-8.570000</ele>
<time>2018-07-13T19:49:02Z</time>
<speed>0.00</speed>
</trkpt>
<trkpt lat="-6.968571" lon="-34.834877">
<ele>-33.369999</ele>
<time>2018-07-13T19:54:17Z</time>
<speed>0.00</speed>
</trkpt>
<trkpt lat="-6.968621" lon="-34.834862">
<ele>2.680000</ele>
<time>2018-07-13T19:59:56Z</time>
<speed>0.35</speed>
</trkpt>
<trkpt lat="-6.968640" lon="-34.834827">
<ele>10.059999</ele>
<time>2018-07-13T20:05:31Z</time>
<speed>0.10</speed>
</trkpt>
<trkpt lat="-6.968633" lon="-34.834866">
<ele>13.020000</ele>
<time>2018-07-13T20:11:57Z</time>
<speed>0.00</speed>
</trkpt>
<trkpt lat="-6.968570" lon="-34.834888">
<ele>-33.410000</ele>
<time>2018-07-13T20:17:06Z</time>
<speed>0.00</speed>
</trkpt>
<trkpt lat="-6.968608" lon="-34.834824">
<ele>16.109999</ele>
<time>2018-07-13T20:22:16Z</time>
<speed>0.00</speed>
</trkpt>
<trkpt lat="-6.968631" lon="-34.834778">
<ele>12.200000</ele>
<time>2018-07-13T20:27:27Z</time>
<speed>0.00</speed>
</trkpt>
<trkpt lat="-6.968614" lon="-34.834896">
<ele>4.550000</ele>
<time>2018-07-13T20:32:36Z</time>
<speed>0.13</speed>
</trkpt>
<trkpt lat="-6.968667" lon="-34.834805">
<ele>36.250000</ele>
<time>2018-07-13T20:37:46Z</time>
<speed>0.00</speed>
</trkpt>
<trkpt lat="-6.968694" lon="-34.834740">
<ele>38.250000</ele>
<time>2018-07-13T20:42:56Z</time>
<speed>0.00</speed>
</trkpt>
<trkpt lat="-6.968618" lon="-34.834843">
<ele>18.770000</ele>
<time>2018-07-13T20:48:04Z</time>
<speed>0.10</speed>
</trkpt>
<trkpt lat="-6.968664" lon="-34.834827">
<ele>14.870000</ele>
<time>2018-07-13T20:53:12Z</time>
<speed>0.00</speed>
</trkpt>
<trkpt lat="-6.968607" lon="-34.834923">
<ele>11.800000</ele>
<time>2018-07-13T20:58:21Z</time>
<speed>0.00</speed>
</trkpt>
<trkpt lat="-6.968603" lon="-34.834839">
<ele>10.639999</ele>
<time>2018-07-13T21:03:40Z</time>
<speed>0.22</speed>
</trkpt>
<trkpt lat="-6.968686" lon="-34.834942">
<ele>-6.040000</ele>
<time>2018-07-13T21:08:57Z</time>
<speed>0.00</speed>
</trkpt>
<trkpt lat="-6.968604" lon="-34.834835">
<ele>12.290000</ele>
<time>2018-07-13T21:14:13Z</time>
<speed>0.00</speed>
</trkpt>
<trkpt lat="-6.968629" lon="-34.834801">
<ele>21.410000</ele>
<time>2018-07-13T21:19:29Z</time>
<speed>0.00</speed>
</trkpt>
<trkpt lat="-6.968646" lon="-34.834858">
<ele>9.830000</ele>
<time>2018-07-13T21:24:45Z</time>
<speed>0.00</speed>
</trkpt>
<trkpt lat="-6.968755" lon="-34.834820">
<ele>31.760000</ele>
<time>2018-07-13T21:30:16Z</time>
<speed>0.32</speed>
</trkpt>
<trkpt lat="-6.968530" lon="-34.834709">
<ele>51.559998</ele>
<time>2018-07-13T21:35:33Z</time>
<speed>0.00</speed>
</trkpt>
<trkpt lat="-6.968584" lon="-34.834911">
<ele>1.170000</ele>
<time>2018-07-13T21:40:50Z</time>
<speed>0.00</speed>
</trkpt>
<trkpt lat="-6.968647" lon="-34.834915">
<ele>6.180000</ele>
<time>2018-07-13T21:46:07Z</time>
<speed>0.00</speed>
</trkpt>
<trkpt lat="-6.968602" lon="-34.834846">
<ele>26.010000</ele>
<time>2018-07-13T21:51:28Z</time>
<speed>0.14</speed>
</trkpt>
<trkpt lat="-6.968562" lon="-34.834629">
<ele>13.469999</ele>
<time>2018-07-13T21:56:44Z</time>
<speed>0.00</speed>
</trkpt>
<trkpt lat="-6.968655" lon="-34.834816">
<ele>6.180000</ele>
<time>2018-07-13T22:02:06Z</time>
<speed>0.00</speed>
</trkpt>
<trkpt lat="-6.968758" lon="-34.834824">
<ele>-34.709999</ele>
<time>2018-07-13T22:07:22Z</time>
<speed>0.00</speed>
</trkpt>
<trkpt lat="-6.968611" lon="-34.834885">
<ele>17.500000</ele>
<time>2018-07-13T22:12:38Z</time>
<speed>0.00</speed>
</trkpt>
<trkpt lat="-6.968734" lon="-34.834679">
<ele>33.029999</ele>
<time>2018-07-13T22:18:02Z</time>
<speed>0.72</speed>
</trkpt>
<trkpt lat="-6.968554" lon="-34.835098">
<ele>-20.109999</ele>
<time>2018-07-13T22:23:20Z</time>
<speed>0.00</speed>
</trkpt>
<trkpt lat="-6.968554" lon="-34.835194">
<ele>-21.379999</ele>
<time>2018-07-13T22:28:38Z</time>
<speed>0.00</speed>
</trkpt>
<trkpt lat="-6.968486" lon="-34.835251">
<ele>-32.439999</ele>
<time>2018-07-13T22:33:55Z</time>
<speed>0.00</speed>
</trkpt>
<trkpt lat="-6.968447" lon="-34.835255">
<ele>-55.119999</ele>
<time>2018-07-13T22:39:12Z</time>
<speed>0.00</speed>
</trkpt>
<trkpt lat="-6.968544" lon="-34.835209">
<ele>-3.440000</ele>
<time>2018-07-13T22:44:47Z</time>
<speed>0.83</speed>
</trkpt>
<trkpt lat="-6.968583" lon="-34.834923">
<ele>16.379999</ele>
<time>2018-07-13T22:50:05Z</time>
<speed>0.00</speed>
</trkpt>
<trkpt lat="-6.968577" lon="-34.834965">
<ele>14.830000</ele>
<time>2018-07-13T22:55:24Z</time>
<speed>0.00</speed>
</trkpt>
<trkpt lat="-6.968607" lon="-34.834816">
<ele>13.840000</ele>
<time>2018-07-13T23:01:02Z</time>
<speed>0.00</speed>
</trkpt>
<trkpt lat="-6.968611" lon="-34.834743">
<ele>13.590000</ele>
<time>2018-07-13T23:06:19Z</time>
<speed>0.00</speed>
</trkpt>
<trkpt lat="-6.968426" lon="-34.834648">
<ele>27.830000</ele>
<time>2018-07-13T23:11:35Z</time>
<speed>0.00</speed>
</trkpt>
<trkpt lat="-6.968613" lon="-34.834850">
<ele>19.029999</ele>
<time>2018-07-13T23:16:49Z</time>
<speed>0.27</speed>
</trkpt>
<trkpt lat="-6.968605" lon="-34.834755">
<ele>15.429999</ele>
<time>2018-07-13T23:22:05Z</time>
<speed>0.11</speed>
</trkpt>
<trkpt lat="-6.968618" lon="-34.834755">
<ele>25.010000</ele>
<time>2018-07-13T23:27:31Z</time>
<speed>0.06</speed>
</trkpt>
<trkpt lat="-6.968547" lon="-34.834892">
<ele>13.179999</ele>
<time>2018-07-13T23:32:54Z</time>
<speed>0.00</speed>
</trkpt>
<trkpt lat="-6.968609" lon="-34.835041">
<ele>-22.369999</ele>
<time>2018-07-13T23:38:12Z</time>
<speed>0.00</speed>
</trkpt>
<trkpt lat="-6.968663" lon="-34.834862">
<ele>19.680000</ele>
<time>2018-07-13T23:43:28Z</time>
<speed>0.00</speed>
</trkpt>
<trkpt lat="-6.968482" lon="-34.835190">
<ele>-58.039997</ele>
<time>2018-07-13T23:48:57Z</time>
<speed>0.09</speed>
</trkpt>
<trkpt lat="-6.968668" lon="-34.834766">
<ele>24.580000</ele>
<time>2018-07-13T23:54:13Z</time>
<speed>0.00</speed>
</trkpt>
<trkpt lat="-6.968665" lon="-34.834900">
<ele>16.520000</ele>
<time>2018-07-13T23:59:33Z</time>
<speed>0.00</speed>
</trkpt>
<trkpt lat="-6.968601" lon="-34.834827">
<ele>7.350000</ele>
<time>2018-07-14T00:05:27Z</time>
<speed>0.09</speed>
</trkpt>
<trkpt lat="-6.968626" lon="-34.834835">
<ele>16.440001</ele>
<time>2018-07-14T00:11:23Z</time>
<speed>0.00</speed>
</trkpt>
<trkpt lat="-6.968638" lon="-34.834782">
<ele>12.639999</ele>
<time>2018-07-14T00:16:38Z</time>
<speed>0.24</speed>
</trkpt>
<trkpt lat="-6.968575" lon="-34.834911">
<ele>-6.770000</ele>
<time>2018-07-14T00:21:53Z</time>
<speed>0.00</speed>
</trkpt>
<trkpt lat="-6.968628" lon="-34.834770">
<ele>9.710000</ele>
<time>2018-07-14T00:27:08Z</time>
<speed>0.00</speed>
</trkpt>
<trkpt lat="-6.968591" lon="-34.834820">
<ele>11.010000</ele>
<time>2018-07-14T00:32:24Z</time>
<speed>0.00</speed>
</trkpt>
<trkpt lat="-6.968636" lon="-34.834816">
<ele>11.730000</ele>
<time>2018-07-14T00:37:39Z</time>
<speed>0.00</speed>
</trkpt>
<trkpt lat="-6.968697" lon="-34.834820">
<ele>11.150000</ele>
<time>2018-07-14T00:42:55Z</time>
<speed>0.95</speed>
</trkpt>
<trkpt lat="-6.968625" lon="-34.834747">
<ele>5.980000</ele>
<time>2018-07-14T00:48:10Z</time>
<speed>0.00</speed>
</trkpt>
<trkpt lat="-6.968617" lon="-34.834782">
<ele>25.629999</ele>
<time>2018-07-14T00:53:26Z</time>
<speed>0.19</speed>
</trkpt>
<trkpt lat="-6.968631" lon="-34.834843">
<ele>-1.640000</ele>
<time>2018-07-14T00:58:43Z</time>
<speed>0.00</speed>
</trkpt>
<trkpt lat="-6.968644" lon="-34.834873">
<ele>21.480000</ele>
<time>2018-07-14T01:04:04Z</time>
<speed>0.00</speed>
</trkpt>
<trkpt lat="-6.968580" lon="-34.834923">
<ele>7.550000</ele>
<time>2018-07-14T01:09:20Z</time>
<speed>0.00</speed>
</trkpt>
<trkpt lat="-6.968660" lon="-34.834778">
<ele>13.400000</ele>
<time>2018-07-14T01:14:34Z</time>
<speed>0.10</speed>
</trkpt>
<trkpt lat="-6.968610" lon="-34.834820">
<ele>-5.310000</ele>
<time>2018-07-14T01:19:49Z</time>
<speed>0.14</speed>
</trkpt>
<trkpt lat="-6.968574" lon="-34.834885">
<ele>-3.860000</ele>
<time>2018-07-14T01:25:06Z</time>
<speed>0.00</speed>
</trkpt>
<trkpt lat="-6.968523" lon="-34.834812">
<ele>4.010000</ele>
<time>2018-07-14T01:30:25Z</time>
<speed>0.00</speed>
</trkpt>
<trkpt lat="-6.968616" lon="-34.834808">
<ele>5.680000</ele>
<time>2018-07-14T01:35:41Z</time>
<speed>0.00</speed>
</trkpt>
<trkpt lat="-6.968547" lon="-34.834969">
<ele>-15.900000</ele>
<time>2018-07-14T01:40:57Z</time>
<speed>0.00</speed>
</trkpt>
<trkpt lat="-6.968601" lon="-34.834785">
<ele>24.939999</ele>
<time>2018-07-14T01:46:13Z</time>
<speed>0.00</speed>
</trkpt>
<trkpt lat="-6.968662" lon="-34.834881">
<ele>27.939999</ele>
<time>2018-07-14T01:51:35Z</time>
<speed>0.00</speed>
</trkpt>
<trkpt lat="-6.968604" lon="-34.834785">
<ele>44.329998</ele>
<time>2018-07-14T01:57:05Z</time>
<speed>0.15</speed>
</trkpt>
<trkpt lat="-6.968651" lon="-34.834881">
<ele>36.090000</ele>
<time>2018-07-14T02:02:29Z</time>
<speed>0.18</speed>
</trkpt>
<trkpt lat="-6.968571" lon="-34.834869">
<ele>13.969999</ele>
<time>2018-07-14T02:08:00Z</time>
<speed>0.16</speed>
</trkpt>
<trkpt lat="-6.968532" lon="-34.834816">
<ele>-18.389999</ele>
<time>2018-07-14T02:13:17Z</time>
<speed>0.00</speed>
</trkpt>
<trkpt lat="-6.968573" lon="-34.834751">
<ele>-0.950000</ele>
<time>2018-07-14T02:18:33Z</time>
<speed>0.00</speed>
</trkpt>
<trkpt lat="-6.968605" lon="-34.834820">
<ele>-11.660000</ele>
<time>2018-07-14T02:23:49Z</time>
<speed>0.00</speed>
</trkpt>
<trkpt lat="-6.968565" lon="-34.834839">
<ele>-10.690000</ele>
<time>2018-07-14T02:29:05Z</time>
<speed>0.00</speed>
</trkpt>
<trkpt lat="-6.968587" lon="-34.834812">
<ele>-4.370000</ele>
<time>2018-07-14T02:34:21Z</time>
<speed>0.00</speed>
</trkpt>
<trkpt lat="-6.968641" lon="-34.834896">
<ele>40.239998</ele>
<time>2018-07-14T02:39:38Z</time>
<speed>0.00</speed>
</trkpt>
<trkpt lat="-6.968607" lon="-34.834789">
<ele>3.540000</ele>
<time>2018-07-14T02:44:54Z</time>
<speed>0.00</speed>
</trkpt>
<trkpt lat="-6.968553" lon="-34.834908">
<ele>10.190000</ele>
<time>2018-07-14T02:50:10Z</time>
<speed>0.00</speed>
</trkpt>
<trkpt lat="-6.968635" lon="-34.834820">
<ele>2.510000</ele>
<time>2018-07-14T02:55:27Z</time>
<speed>0.00</speed>
</trkpt>
</trkseg>
</trk>
<trk>
<name>20180723-193017(8)</name>
<desc>Color:004000ff</desc>
<trkseg>
<trkpt lat="-6.968612" lon="-34.834862">
<ele>22.850000</ele>
<time>2018-07-14T03:00:45Z</time>
<speed>0.00</speed>
</trkpt>
<trkpt lat="-6.968613" lon="-34.834946">
<ele>35.139999</ele>
<time>2018-07-14T03:06:01Z</time>
<speed>0.00</speed>
</trkpt>
<trkpt lat="-6.968604" lon="-34.834827">
<ele>12.610000</ele>
<time>2018-07-14T03:11:17Z</time>
<speed>0.00</speed>
</trkpt>
<trkpt lat="-6.968570" lon="-34.834793">
<ele>9.870000</ele>
<time>2018-07-14T03:16:41Z</time>
<speed>0.44</speed>
</trkpt>
<trkpt lat="-6.968619" lon="-34.834824">
<ele>15.660000</ele>
<time>2018-07-14T03:21:56Z</time>
<speed>0.00</speed>
</trkpt>
<trkpt lat="-6.968637" lon="-34.834892">
<ele>4.670000</ele>
<time>2018-07-14T03:27:11Z</time>
<speed>0.00</speed>
</trkpt>
<trkpt lat="-6.968608" lon="-34.834900">
<ele>-1.460000</ele>
<time>2018-07-14T03:32:26Z</time>
<speed>0.00</speed>
</trkpt>
<trkpt lat="-6.968507" lon="-34.834793">
<ele>-5.080000</ele>
<time>2018-07-14T03:37:54Z</time>
<speed>0.16</speed>
</trkpt>
<trkpt lat="-6.968554" lon="-34.834763">
<ele>26.330000</ele>
<time>2018-07-14T03:43:11Z</time>
<speed>0.00</speed>
</trkpt>
<trkpt lat="-6.968617" lon="-34.834820">
<ele>8.980000</ele>
<time>2018-07-14T03:48:26Z</time>
<speed>0.19</speed>
</trkpt>
<trkpt lat="-6.968554" lon="-34.834812">
<ele>17.350000</ele>
<time>2018-07-14T03:53:47Z</time>
<speed>0.21</speed>
</trkpt>
<trkpt lat="-6.968675" lon="-34.834736">
<ele>19.309999</ele>
<time>2018-07-14T03:59:02Z</time>
<speed>0.57</speed>
</trkpt>
<trkpt lat="-6.968561" lon="-34.834888">
<ele>33.180000</ele>
<time>2018-07-14T04:04:50Z</time>
<speed>0.20</speed>
</trkpt>
<trkpt lat="-6.968640" lon="-34.834831">
<ele>10.750000</ele>
<time>2018-07-14T04:10:05Z</time>
<speed>0.30</speed>
</trkpt>
<trkpt lat="-6.968541" lon="-34.834763">
<ele>21.639999</ele>
<time>2018-07-14T04:15:20Z</time>
<speed>0.00</speed>
</trkpt>
<trkpt lat="-6.968605" lon="-34.834755">
<ele>39.559998</ele>
<time>2018-07-14T04:20:36Z</time>
<speed>0.00</speed>
</trkpt>
<trkpt lat="-6.968616" lon="-34.834843">
<ele>18.320000</ele>
<time>2018-07-14T04:25:51Z</time>
<speed>0.00</speed>
</trkpt>
<trkpt lat="-6.968634" lon="-34.834839">
<ele>7.770000</ele>
<time>2018-07-14T04:31:06Z</time>
<speed>0.00</speed>
</trkpt>
<trkpt lat="-6.968544" lon="-34.834934">
<ele>4.400000</ele>
<time>2018-07-14T04:36:21Z</time>
<speed>0.00</speed>
</trkpt>
<trkpt lat="-6.968588" lon="-34.834877">
<ele>15.160000</ele>
<time>2018-07-14T04:41:35Z</time>
<speed>0.05</speed>
</trkpt>
<trkpt lat="-6.968626" lon="-34.834839">
<ele>31.980000</ele>
<time>2018-07-14T04:46:50Z</time>
<speed>0.00</speed>
</trkpt>
<trkpt lat="-6.968679" lon="-34.834797">
<ele>23.309999</ele>
<time>2018-07-14T04:52:06Z</time>
<speed>0.00</speed>
</trkpt>
<trkpt lat="-6.968534" lon="-34.834991">
<ele>-11.080000</ele>
<time>2018-07-14T04:57:21Z</time>
<speed>0.00</speed>
</trkpt>
<trkpt lat="-6.968670" lon="-34.834793">
<ele>13.420000</ele>
<time>2018-07-14T05:02:43Z</time>
<speed>0.00</speed>
</trkpt>
<trkpt lat="-6.968640" lon="-34.834740">
<ele>26.539999</ele>
<time>2018-07-14T05:08:01Z</time>
<speed>0.00</speed>
</trkpt>
<trkpt lat="-6.968689" lon="-34.834728">
<ele>4.870000</ele>
<time>2018-07-14T05:13:15Z</time>
<speed>2.72</speed>
</trkpt>
<trkpt lat="-6.968668" lon="-34.834812">
<ele>22.500000</ele>
<time>2018-07-14T05:18:33Z</time>
<speed>0.17</speed>
</trkpt>
<trkpt lat="-6.968622" lon="-34.834778">
<ele>34.919998</ele>
<time>2018-07-14T05:24:03Z</time>
<speed>0.31</speed>
</trkpt>
<trkpt lat="-6.968605" lon="-34.834831">
<ele>5.570000</ele>
<time>2018-07-14T05:30:43Z</time>
<speed>0.33</speed>
</trkpt>
<trkpt lat="-6.968720" lon="-34.834824">
<ele>46.730000</ele>
<time>2018-07-14T05:41:09Z</time>
<speed>0.39</speed>
</trkpt>
<trkpt lat="-6.968616" lon="-34.834850">
<ele>19.320000</ele>
<time>2018-07-14T05:46:26Z</time>
<speed>0.05</speed>
</trkpt>
<trkpt lat="-6.968555" lon="-34.834858">
<ele>-2.570000</ele>
<time>2018-07-14T05:51:54Z</time>
<speed>0.17</speed>
</trkpt>
<trkpt lat="-6.968610" lon="-34.834858">
<ele>14.630000</ele>
<time>2018-07-14T05:59:06Z</time>
<speed>0.08</speed>
</trkpt>
<trkpt lat="-6.968667" lon="-34.834881">
<ele>39.230000</ele>
<time>2018-07-14T06:04:26Z</time>
<speed>0.24</speed>
</trkpt>
<trkpt lat="-6.968607" lon="-34.834824">
<ele>20.080000</ele>
<time>2018-07-14T06:09:42Z</time>
<speed>0.08</speed>
</trkpt>
<trkpt lat="-6.968606" lon="-34.834824">
<ele>16.449999</ele>
<time>2018-07-14T06:14:58Z</time>
<speed>0.04</speed>
</trkpt>
<trkpt lat="-6.968592" lon="-34.834827">
<ele>-2.410000</ele>
<time>2018-07-14T06:20:17Z</time>
<speed>0.03</speed>
</trkpt>
<trkpt lat="-6.968552" lon="-34.834751">
<ele>17.119999</ele>
<time>2018-07-14T06:25:44Z</time>
<speed>0.32</speed>
</trkpt>
<trkpt lat="-6.968606" lon="-34.834892">
<ele>9.920000</ele>
<time>2018-07-14T06:31:05Z</time>
<speed>0.51</speed>
</trkpt>
<trkpt lat="-6.968589" lon="-34.834797">
<ele>-1.660000</ele>
<time>2018-07-14T06:36:19Z</time>
<speed>0.63</speed>
</trkpt>
<trkpt lat="-6.968591" lon="-34.834854">
<ele>9.849999</ele>
<time>2018-07-14T06:41:47Z</time>
<speed>0.14</speed>
</trkpt>
<trkpt lat="-6.968635" lon="-34.834812">
<ele>1.240000</ele>
<time>2018-07-14T06:47:15Z</time>
<speed>0.69</speed>
</trkpt>
<trkpt lat="-6.968596" lon="-34.834999">
<ele>35.759998</ele>
<time>2018-07-14T06:52:52Z</time>
<speed>0.20</speed>
</trkpt>
<trkpt lat="-6.968582" lon="-34.835018">
<ele>27.670000</ele>
<time>2018-07-14T06:59:00Z</time>
<speed>0.44</speed>
</trkpt>
<trkpt lat="-6.968601" lon="-34.834824">
<ele>5.680000</ele>
<time>2018-07-14T07:05:34Z</time>
<speed>0.05</speed>
</trkpt>
<trkpt lat="-6.968606" lon="-34.834911">
<ele>11.170000</ele>
<time>2018-07-14T07:11:02Z</time>
<speed>0.13</speed>
</trkpt>
<trkpt lat="-6.968591" lon="-34.834785">
<ele>9.170000</ele>
<time>2018-07-14T07:16:31Z</time>
<speed>0.47</speed>
</trkpt>
<trkpt lat="-6.968602" lon="-34.834789">
<ele>5.780000</ele>
<time>2018-07-14T07:22:37Z</time>
<speed>0.28</speed>
</trkpt>
<trkpt lat="-6.968578" lon="-34.834919">
<ele>-5.050000</ele>
<time>2018-07-14T07:29:03Z</time>
<speed>0.13</speed>
</trkpt>
<trkpt lat="-6.968629" lon="-34.834805">
<ele>5.690000</ele>
<time>2018-07-14T07:35:53Z</time>
<speed>0.08</speed>
</trkpt>
<trkpt lat="-6.968637" lon="-34.834866">
<ele>36.899998</ele>
<time>2018-07-14T07:43:37Z</time>
<speed>0.20</speed>
</trkpt>
<trkpt lat="-6.968631" lon="-34.834816">
<ele>23.990000</ele>
<time>2018-07-14T07:52:05Z</time>
<speed>0.00</speed>
</trkpt>
<trkpt lat="-6.968621" lon="-34.834820">
<ele>0.410000</ele>
<time>2018-07-14T07:57:19Z</time>
<speed>0.00</speed>
</trkpt>
<trkpt lat="-6.968602" lon="-34.834812">
<ele>2.710000</ele>
<time>2018-07-14T08:02:40Z</time>
<speed>0.26</speed>
</trkpt>
<trkpt lat="-6.968683" lon="-34.834820">
<ele>21.240000</ele>
<time>2018-07-14T08:07:55Z</time>
<speed>0.56</speed>
</trkpt>
<trkpt lat="-6.968633" lon="-34.834873">
<ele>19.889999</ele>
<time>2018-07-14T08:13:08Z</time>
<speed>0.12</speed>
</trkpt>
<trkpt lat="-6.968672" lon="-34.834824">
<ele>16.000000</ele>
<time>2018-07-14T08:18:33Z</time>
<speed>0.35</speed>
</trkpt>
<trkpt lat="-6.968667" lon="-34.834839">
<ele>17.900000</ele>
<time>2018-07-14T08:23:53Z</time>
<speed>0.51</speed>
</trkpt>
<trkpt lat="-6.968650" lon="-34.834812">
<ele>10.900000</ele>
<time>2018-07-14T08:29:07Z</time>
<speed>0.16</speed>
</trkpt>
<trkpt lat="-6.968699" lon="-34.834904">
<ele>2.080000</ele>
<time>2018-07-14T08:34:24Z</time>
<speed>0.58</speed>
</trkpt>
<trkpt lat="-6.968578" lon="-34.834816">
<ele>16.219999</ele>
<time>2018-07-14T08:39:39Z</time>
<speed>0.40</speed>
</trkpt>
<trkpt lat="-6.968701" lon="-34.834915">
<ele>8.150000</ele>
<time>2018-07-14T08:45:08Z</time>
<speed>0.72</speed>
</trkpt>
<trkpt lat="-6.968641" lon="-34.834850">
<ele>20.730000</ele>
<time>2018-07-14T08:50:56Z</time>
<speed>0.02</speed>
</trkpt>
<trkpt lat="-6.968614" lon="-34.834835">
<ele>20.070000</ele>
<time>2018-07-14T08:57:26Z</time>
<speed>0.00</speed>
</trkpt>
<trkpt lat="-6.968646" lon="-34.834835">
<ele>7.800000</ele>
<time>2018-07-14T09:02:44Z</time>
<speed>0.00</speed>
</trkpt>
<trkpt lat="-6.968598" lon="-34.834805">
<ele>12.509999</ele>
<time>2018-07-14T09:07:57Z</time>
<speed>0.00</speed>
</trkpt>
<trkpt lat="-6.968549" lon="-34.834785">
<ele>9.710000</ele>
<time>2018-07-14T09:13:25Z</time>
<speed>0.19</speed>
</trkpt>
<trkpt lat="-6.968626" lon="-34.834854">
<ele>14.139999</ele>
<time>2018-07-14T09:18:36Z</time>
<speed>0.19</speed>
</trkpt>
<trkpt lat="-6.968619" lon="-34.834812">
<ele>20.119999</ele>
<time>2018-07-14T09:23:48Z</time>
<speed>0.14</speed>
</trkpt>
<trkpt lat="-6.968713" lon="-34.834797">
<ele>3.110000</ele>
<time>2018-07-14T09:29:01Z</time>
<speed>0.00</speed>
</trkpt>
<trkpt lat="-6.968546" lon="-34.834831">
<ele>12.330000</ele>
<time>2018-07-14T09:34:14Z</time>
<speed>0.00</speed>
</trkpt>
<trkpt lat="-6.968616" lon="-34.834824">
<ele>18.949999</ele>
<time>2018-07-14T09:39:26Z</time>
<speed>0.00</speed>
</trkpt>
<trkpt lat="-6.968600" lon="-34.834873">
<ele>9.309999</ele>
<time>2018-07-14T09:44:41Z</time>
<speed>0.52</speed>
</trkpt>
<trkpt lat="-6.968534" lon="-34.834816">
<ele>23.369999</ele>
<time>2018-07-14T09:49:54Z</time>
<speed>0.00</speed>
</trkpt>
<trkpt lat="-6.968565" lon="-34.834805">
<ele>2.960000</ele>
<time>2018-07-14T09:55:08Z</time>
<speed>3.01</speed>
</trkpt>
<trkpt lat="-6.968606" lon="-34.834858">
<ele>13.620000</ele>
<time>2018-07-14T10:00:38Z</time>
<speed>0.08</speed>
</trkpt>
<trkpt lat="-6.968579" lon="-34.834805">
<ele>20.250000</ele>
<time>2018-07-14T10:05:53Z</time>
<speed>0.05</speed>
</trkpt>
<trkpt lat="-6.968661" lon="-34.834766">
<ele>22.379999</ele>
<time>2018-07-14T10:11:22Z</time>
<speed>0.02</speed>
</trkpt>
<trkpt lat="-6.968509" lon="-34.834732">
<ele>70.330002</ele>
<time>2018-07-14T10:16:52Z</time>
<speed>0.11</speed>
</trkpt>
<trkpt lat="-6.968588" lon="-34.834816">
<ele>20.900000</ele>
<time>2018-07-14T10:22:19Z</time>
<speed>0.24</speed>
</trkpt>
<trkpt lat="-6.968616" lon="-34.834839">
<ele>12.250000</ele>
<time>2018-07-14T10:27:51Z</time>
<speed>0.11</speed>
</trkpt>
<trkpt lat="-6.968648" lon="-34.834846">
<ele>-7.520000</ele>
<time>2018-07-14T10:34:30Z</time>
<speed>0.07</speed>
</trkpt>
<trkpt lat="-6.968639" lon="-34.834843">
<ele>2.820000</ele>
<time>2018-07-14T10:42:00Z</time>
<speed>0.00</speed>
</trkpt>
<trkpt lat="-6.968604" lon="-34.834835">
<ele>17.990000</ele>
<time>2018-07-14T10:47:15Z</time>
<speed>0.00</speed>
</trkpt>
<trkpt lat="-6.968567" lon="-34.834812">
<ele>-5.700000</ele>
<time>2018-07-14T10:52:29Z</time>
<speed>0.00</speed>
</trkpt>
<trkpt lat="-6.968579" lon="-34.834850">
<ele>23.699999</ele>
<time>2018-07-14T10:57:43Z</time>
<speed>0.00</speed>
</trkpt>
<trkpt lat="-6.968587" lon="-34.834854">
<ele>19.469999</ele>
<time>2018-07-14T11:03:01Z</time>
<speed>0.00</speed>
</trkpt>
<trkpt lat="-6.968590" lon="-34.834831">
<ele>13.450000</ele>
<time>2018-07-14T11:08:16Z</time>
<speed>0.00</speed>
</trkpt>
<trkpt lat="-6.968563" lon="-34.834846">
<ele>44.139999</ele>
<time>2018-07-14T11:13:32Z</time>
<speed>0.08</speed>
</trkpt>
<trkpt lat="-6.968612" lon="-34.834782">
<ele>25.369999</ele>
<time>2018-07-14T11:18:46Z</time>
<speed>0.00</speed>
</trkpt>
<trkpt lat="-6.968625" lon="-34.834732">
<ele>15.599999</ele>
<time>2018-07-14T11:23:59Z</time>
<speed>0.00</speed>
</trkpt>
<trkpt lat="-6.968656" lon="-34.834839">
<ele>35.910000</ele>
<time>2018-07-14T11:29:14Z</time>
<speed>0.00</speed>
</trkpt>
<trkpt lat="-6.968565" lon="-34.834835">
<ele>32.219997</ele>
<time>2018-07-14T11:34:28Z</time>
<speed>0.05</speed>
</trkpt>
<trkpt lat="-6.968654" lon="-34.834927">
<ele>32.230000</ele>
<time>2018-07-14T11:39:43Z</time>
<speed>0.00</speed>
</trkpt>
<trkpt lat="-6.968577" lon="-34.834812">
<ele>26.619999</ele>
<time>2018-07-14T11:44:59Z</time>
<speed>0.00</speed>
</trkpt>
<trkpt lat="-6.968601" lon="-34.834824">
<ele>22.889999</ele>
<time>2018-07-14T11:50:15Z</time>
<speed>0.00</speed>
</trkpt>
<trkpt lat="-6.968582" lon="-34.834778">
<ele>13.030000</ele>
<time>2018-07-14T11:55:31Z</time>
<speed>0.00</speed>
</trkpt>
<trkpt lat="-6.968546" lon="-34.834774">
<ele>-0.560000</ele>
<time>2018-07-14T12:01:12Z</time>
<speed>0.04</speed>
</trkpt>
<trkpt lat="-6.968645" lon="-34.834839">
<ele>1.020000</ele>
<time>2018-07-14T12:06:59Z</time>
<speed>0.34</speed>
</trkpt>
<trkpt lat="-6.968591" lon="-34.834885">
<ele>23.469999</ele>
<time>2018-07-14T12:13:33Z</time>
<speed>1.88</speed>
</trkpt>
<trkpt lat="-6.968576" lon="-34.834793">
<ele>10.050000</ele>
<time>2018-07-14T12:19:03Z</time>
<speed>0.15</speed>
</trkpt>
<trkpt lat="-6.968634" lon="-34.834835">
<ele>-4.070000</ele>
<time>2018-07-14T12:24:41Z</time>
<speed>0.16</speed>
</trkpt>
<trkpt lat="-6.968640" lon="-34.834827">
<ele>19.920000</ele>
<time>2018-07-14T12:29:56Z</time>
<speed>0.00</speed>
</trkpt>
<trkpt lat="-6.968782" lon="-34.834854">
<ele>33.750000</ele>
<time>2018-07-14T12:35:12Z</time>
<speed>0.00</speed>
</trkpt>
<trkpt lat="-6.968552" lon="-34.834751">
<ele>26.510000</ele>
<time>2018-07-14T12:40:28Z</time>
<speed>0.00</speed>
</trkpt>
<trkpt lat="-6.968613" lon="-34.834820">
<ele>19.520000</ele>
<time>2018-07-14T12:45:44Z</time>
<speed>0.00</speed>
</trkpt>
<trkpt lat="-6.968518" lon="-34.834801">
<ele>20.129999</ele>
<time>2018-07-14T12:51:00Z</time>
<speed>0.00</speed>
</trkpt>
<trkpt lat="-6.968597" lon="-34.834808">
<ele>9.880000</ele>
<time>2018-07-14T12:56:16Z</time>
<speed>0.00</speed>
</trkpt>
<trkpt lat="-6.968592" lon="-34.834808">
<ele>7.450000</ele>
<time>2018-07-14T13:01:39Z</time>
<speed>0.00</speed>
</trkpt>
<trkpt lat="-6.968515" lon="-34.834778">
<ele>13.679999</ele>
<time>2018-07-14T13:06:55Z</time>
<speed>0.00</speed>
</trkpt>
<trkpt lat="-6.968571" lon="-34.834820">
<ele>18.039999</ele>
<time>2018-07-14T13:12:13Z</time>
<speed>0.00</speed>
</trkpt>
<trkpt lat="-6.968550" lon="-34.834740">
<ele>17.670000</ele>
<time>2018-07-14T13:17:30Z</time>
<speed>0.00</speed>
</trkpt>
<trkpt lat="-6.968619" lon="-34.834824">
<ele>15.070000</ele>
<time>2018-07-14T13:23:09Z</time>
<speed>0.01</speed>
</trkpt>
<trkpt lat="-6.968614" lon="-34.834839">
<ele>21.900000</ele>
<time>2018-07-14T13:28:43Z</time>
<speed>0.15</speed>
</trkpt>
<trkpt lat="-6.968640" lon="-34.834927">
<ele>6.610000</ele>
<time>2018-07-14T13:34:20Z</time>
<speed>0.01</speed>
</trkpt>
<trkpt lat="-6.968569" lon="-34.834805">
<ele>15.820000</ele>
<time>2018-07-14T13:40:18Z</time>
<speed>0.00</speed>
</trkpt>
<trkpt lat="-6.968500" lon="-34.834621">
<ele>51.250000</ele>
<time>2018-07-14T13:45:59Z</time>
<speed>0.16</speed>
</trkpt>
<trkpt lat="-6.968605" lon="-34.834740">
<ele>30.840000</ele>
<time>2018-07-14T13:52:11Z</time>
<speed>0.91</speed>
</trkpt>
<trkpt lat="-6.968667" lon="-34.834923">
<ele>12.380000</ele>
<time>2018-07-14T13:59:18Z</time>
<speed>0.21</speed>
</trkpt>
<trkpt lat="-6.968661" lon="-34.834816">
<ele>30.900000</ele>
<time>2018-07-14T14:07:08Z</time>
<speed>0.00</speed>
</trkpt>
<trkpt lat="-6.968615" lon="-34.834671">
<ele>-8.150000</ele>
<time>2018-07-14T14:12:23Z</time>
<speed>0.43</speed>
</trkpt>
<trkpt lat="-6.968758" lon="-34.834991">
<ele>27.519999</ele>
<time>2018-07-14T14:18:00Z</time>
<speed>0.08</speed>
</trkpt>
<trkpt lat="-6.968638" lon="-34.834938">
<ele>42.129997</ele>
<time>2018-07-14T14:25:07Z</time>
<speed>0.00</speed>
</trkpt>
<trkpt lat="-6.968644" lon="-34.834801">
<ele>29.139999</ele>
<time>2018-07-14T14:30:18Z</time>
<speed>0.00</speed>
</trkpt>
<trkpt lat="-6.968595" lon="-34.834656">
<ele>1.620000</ele>
<time>2018-07-14T14:35:29Z</time>
<speed>0.00</speed>
</trkpt>
<trkpt lat="-6.968620" lon="-34.834866">
<ele>13.240000</ele>
<time>2018-07-14T14:40:40Z</time>
<speed>0.00</speed>
</trkpt>
<trkpt lat="-6.968648" lon="-34.834850">
<ele>13.210000</ele>
<time>2018-07-14T14:45:51Z</time>
<speed>0.00</speed>
</trkpt>
<trkpt lat="-6.968591" lon="-34.834755">
<ele>16.469999</ele>
<time>2018-07-14T14:51:02Z</time>
<speed>0.00</speed>
</trkpt>
<trkpt lat="-6.968681" lon="-34.834896">
<ele>14.730000</ele>
<time>2018-07-14T14:56:16Z</time>
<speed>0.00</speed>
</trkpt>
<trkpt lat="-6.968637" lon="-34.834888">
<ele>9.690000</ele>
<time>2018-07-14T15:01:33Z</time>
<speed>0.00</speed>
</trkpt>
<trkpt lat="-6.968595" lon="-34.835033">
<ele>19.900000</ele>
<time>2018-07-14T15:06:44Z</time>
<speed>0.00</speed>
</trkpt>
<trkpt lat="-6.968625" lon="-34.834690">
<ele>6.960000</ele>
<time>2018-07-14T15:11:56Z</time>
<speed>0.00</speed>
</trkpt>
<trkpt lat="-6.968597" lon="-34.834755">
<ele>21.680000</ele>
<time>2018-07-14T15:17:08Z</time>
<speed>0.00</speed>
</trkpt>
<trkpt lat="-6.968561" lon="-34.834557">
<ele>2.990000</ele>
<time>2018-07-14T15:22:20Z</time>
<speed>0.00</speed>
</trkpt>
<trkpt lat="-6.968621" lon="-34.834824">
<ele>22.769999</ele>
<time>2018-07-14T15:27:32Z</time>
<speed>0.00</speed>
</trkpt>
<trkpt lat="-6.968611" lon="-34.834816">
<ele>18.430000</ele>
<time>2018-07-14T15:32:43Z</time>
<speed>0.42</speed>
</trkpt>
<trkpt lat="-6.968614" lon="-34.834892">
<ele>4.950000</ele>
<time>2018-07-14T15:37:55Z</time>
<speed>0.00</speed>
</trkpt>
<trkpt lat="-6.968641" lon="-34.834927">
<ele>19.760000</ele>
<time>2018-07-14T15:43:08Z</time>
<speed>0.00</speed>
</trkpt>
<trkpt lat="-6.968612" lon="-34.834705">
<ele>9.200000</ele>
<time>2018-07-14T15:48:21Z</time>
<speed>0.00</speed>
</trkpt>
<trkpt lat="-6.968621" lon="-34.834953">
<ele>12.770000</ele>
<time>2018-07-14T15:53:34Z</time>
<speed>0.00</speed>
</trkpt>
<trkpt lat="-6.968601" lon="-34.834724">
<ele>6.040000</ele>
<time>2018-07-14T15:58:47Z</time>
<speed>0.00</speed>
</trkpt>
<trkpt lat="-6.968647" lon="-34.834854">
<ele>10.059999</ele>
<time>2018-07-14T16:04:05Z</time>
<speed>0.00</speed>
</trkpt>
<trkpt lat="-6.968619" lon="-34.834793">
<ele>16.219999</ele>
<time>2018-07-14T16:09:24Z</time>
<speed>0.00</speed>
</trkpt>
<trkpt lat="-6.968678" lon="-34.835133">
<ele>28.099998</ele>
<time>2018-07-14T16:14:43Z</time>
<speed>0.00</speed>
</trkpt>
<trkpt lat="-6.968641" lon="-34.834919">
<ele>14.150000</ele>
<time>2018-07-14T16:20:02Z</time>
<speed>0.00</speed>
</trkpt>
<trkpt lat="-6.968719" lon="-34.834946">
<ele>23.920000</ele>
<time>2018-07-14T16:25:20Z</time>
<speed>0.00</speed>
</trkpt>
<trkpt lat="-6.968610" lon="-34.834660">
<ele>12.610000</ele>
<time>2018-07-14T16:30:38Z</time>
<speed>0.00</speed>
</trkpt>
<trkpt lat="-6.968682" lon="-34.834927">
<ele>10.840000</ele>
<time>2018-07-14T16:35:57Z</time>
<speed>0.00</speed>
</trkpt>
<trkpt lat="-6.968785" lon="-34.835312">
<ele>19.420000</ele>
<time>2018-07-14T16:41:15Z</time>
<speed>0.00</speed>
</trkpt>
<trkpt lat="-6.968673" lon="-34.835037">
<ele>-9.469999</ele>
<time>2018-07-14T16:46:33Z</time>
<speed>4.25</speed>
</trkpt>
<trkpt lat="-6.968636" lon="-34.834896">
<ele>18.760000</ele>
<time>2018-07-14T16:51:59Z</time>
<speed>0.00</speed>
</trkpt>
<trkpt lat="-6.968626" lon="-34.834888">
<ele>19.129999</ele>
<time>2018-07-14T16:57:25Z</time>
<speed>0.00</speed>
</trkpt>
<trkpt lat="-6.968655" lon="-34.834934">
<ele>9.830000</ele>
<time>2018-07-14T17:02:56Z</time>
<speed>1.26</speed>
</trkpt>
<trkpt lat="-6.968894" lon="-34.835392">
<ele>-31.570000</ele>
<time>2018-07-14T17:08:45Z</time>
<speed>0.00</speed>
</trkpt>
<trkpt lat="-6.968629" lon="-34.834892">
<ele>49.689999</ele>
<time>2018-07-14T17:15:26Z</time>
<speed>0.00</speed>
</trkpt>
<trkpt lat="-6.968652" lon="-34.834774">
<ele>2.160000</ele>
<time>2018-07-14T17:23:13Z</time>
<speed>0.00</speed>
</trkpt>
<trkpt lat="-6.968602" lon="-34.834858">
<ele>21.279999</ele>
<time>2018-07-14T17:28:29Z</time>
<speed>5.71</speed>
</trkpt>
<trkpt lat="-6.968639" lon="-34.834885">
<ele>6.030000</ele>
<time>2018-07-14T17:33:42Z</time>
<speed>0.00</speed>
</trkpt>
<trkpt lat="-6.968638" lon="-34.834850">
<ele>41.139999</ele>
<time>2018-07-14T17:38:56Z</time>
<speed>0.00</speed>
</trkpt>
<trkpt lat="-6.968863" lon="-34.834667">
<ele>-34.899998</ele>
<time>2018-07-14T17:44:11Z</time>
<speed>0.51</speed>
</trkpt>
<trkpt lat="-6.968620" lon="-34.834862">
<ele>11.230000</ele>
<time>2018-07-14T17:49:23Z</time>
<speed>0.00</speed>
</trkpt>
<trkpt lat="-6.968600" lon="-34.834858">
<ele>22.559999</ele>
<time>2018-07-14T17:54:35Z</time>
<speed>0.00</speed>
</trkpt>
<trkpt lat="-6.968618" lon="-34.834805">
<ele>10.580000</ele>
<time>2018-07-14T17:59:53Z</time>
<speed>0.00</speed>
</trkpt>
<trkpt lat="-6.968577" lon="-34.834892">
<ele>19.879999</ele>
<time>2018-07-14T18:05:08Z</time>
<speed>0.00</speed>
</trkpt>
<trkpt lat="-6.968697" lon="-34.834736">
<ele>6.980000</ele>
<time>2018-07-14T18:10:21Z</time>
<speed>0.00</speed>
</trkpt>
<trkpt lat="-6.968663" lon="-34.834873">
<ele>25.080000</ele>
<time>2018-07-14T18:15:33Z</time>
<speed>0.00</speed>
</trkpt>
<trkpt lat="-6.968682" lon="-34.834778">
<ele>-15.299999</ele>
<time>2018-07-14T18:20:45Z</time>
<speed>0.00</speed>
</trkpt>
<trkpt lat="-6.968603" lon="-34.834908">
<ele>22.900000</ele>
<time>2018-07-14T18:25:58Z</time>
<speed>0.00</speed>
</trkpt>
<trkpt lat="-6.968714" lon="-34.834854">
<ele>31.090000</ele>
<time>2018-07-14T18:31:09Z</time>
<speed>0.00</speed>
</trkpt>
<trkpt lat="-6.968676" lon="-34.834846">
<ele>31.189999</ele>
<time>2018-07-14T18:36:25Z</time>
<speed>0.00</speed>
</trkpt>
<trkpt lat="-6.968650" lon="-34.834915">
<ele>8.630000</ele>
<time>2018-07-14T18:41:36Z</time>
<speed>0.00</speed>
</trkpt>
<trkpt lat="-6.968727" lon="-34.834652">
<ele>5.070000</ele>
<time>2018-07-14T18:46:47Z</time>
<speed>0.00</speed>
</trkpt>
<trkpt lat="-6.968653" lon="-34.834816">
<ele>31.769999</ele>
<time>2018-07-14T18:51:59Z</time>
<speed>0.00</speed>
</trkpt>
<trkpt lat="-6.968725" lon="-34.834671">
<ele>9.929999</ele>
<time>2018-07-14T18:57:12Z</time>
<speed>0.00</speed>
</trkpt>
<trkpt lat="-6.968578" lon="-34.834919">
<ele>24.629999</ele>
<time>2018-07-14T19:02:57Z</time>
<speed>0.61</speed>
</trkpt>
<trkpt lat="-6.968391" lon="-34.835155">
<ele>5.850000</ele>
<time>2018-07-14T19:08:31Z</time>
<speed>0.16</speed>
</trkpt>
<trkpt lat="-6.968583" lon="-34.834835">
<ele>7.270000</ele>
<time>2018-07-14T19:14:39Z</time>
<speed>0.14</speed>
</trkpt>
<trkpt lat="-6.968679" lon="-34.834759">
<ele>18.459999</ele>
<time>2018-07-14T19:19:50Z</time>
<speed>0.00</speed>
</trkpt>
<trkpt lat="-6.968673" lon="-34.834686">
<ele>13.259999</ele>
<time>2018-07-14T19:25:02Z</time>
<speed>0.00</speed>
</trkpt>
<trkpt lat="-6.968668" lon="-34.834785">
<ele>16.049999</ele>
<time>2018-07-14T19:30:13Z</time>
<speed>0.00</speed>
</trkpt>
<trkpt lat="-6.968651" lon="-34.834766">
<ele>33.299999</ele>
<time>2018-07-14T19:35:23Z</time>
<speed>0.22</speed>
</trkpt>
<trkpt lat="-6.968720" lon="-34.834709">
<ele>58.779999</ele>
<time>2018-07-14T19:40:36Z</time>
<speed>0.00</speed>
</trkpt>
<trkpt lat="-6.968685" lon="-34.834702">
<ele>29.420000</ele>
<time>2018-07-14T19:45:47Z</time>
<speed>0.00</speed>
</trkpt>
<trkpt lat="-6.968611" lon="-34.834808">
<ele>21.840000</ele>
<time>2018-07-14T19:50:57Z</time>
<speed>0.00</speed>
</trkpt>
<trkpt lat="-6.968650" lon="-34.834797">
<ele>30.119999</ele>
<time>2018-07-14T19:56:07Z</time>
<speed>0.00</speed>
</trkpt>
<trkpt lat="-6.968660" lon="-34.834759">
<ele>21.619999</ele>
<time>2018-07-14T20:01:44Z</time>
<speed>0.09</speed>
</trkpt>
<trkpt lat="-6.968637" lon="-34.834858">
<ele>-11.400000</ele>
<time>2018-07-14T20:06:55Z</time>
<speed>0.00</speed>
</trkpt>
<trkpt lat="-6.968650" lon="-34.834835">
<ele>-11.020000</ele>
<time>2018-07-14T20:12:06Z</time>
<speed>0.00</speed>
</trkpt>
<trkpt lat="-6.968646" lon="-34.834789">
<ele>36.410000</ele>
<time>2018-07-14T20:17:17Z</time>
<speed>0.00</speed>
</trkpt>
<trkpt lat="-6.968529" lon="-34.834854">
<ele>42.599998</ele>
<time>2018-07-14T20:22:30Z</time>
<speed>0.00</speed>
</trkpt>
<trkpt lat="-6.968609" lon="-34.834904">
<ele>-4.650000</ele>
<time>2018-07-14T20:28:02Z</time>
<speed>0.59</speed>
</trkpt>
<trkpt lat="-6.968612" lon="-34.834904">
<ele>5.450000</ele>
<time>2018-07-14T20:33:14Z</time>
<speed>0.00</speed>
</trkpt>
<trkpt lat="-6.968621" lon="-34.834797">
<ele>26.789999</ele>
<time>2018-07-14T20:38:24Z</time>
<speed>0.00</speed>
</trkpt>
<trkpt lat="-6.968606" lon="-34.834732">
<ele>30.150000</ele>
<time>2018-07-14T20:43:35Z</time>
<speed>0.00</speed>
</trkpt>
<trkpt lat="-6.968667" lon="-34.834747">
<ele>27.160000</ele>
<time>2018-07-14T20:48:59Z</time>
<speed>0.30</speed>
</trkpt>
<trkpt lat="-6.968637" lon="-34.834850">
<ele>20.279999</ele>
<time>2018-07-14T20:54:23Z</time>
<speed>0.84</speed>
</trkpt>
<trkpt lat="-6.968595" lon="-34.834816">
<ele>16.230000</ele>
<time>2018-07-14T20:59:36Z</time>
<speed>0.32</speed>
</trkpt>
<trkpt lat="-6.968661" lon="-34.834820">
<ele>15.330000</ele>
<time>2018-07-14T21:05:20Z</time>
<speed>0.11</speed>
</trkpt>
<trkpt lat="-6.968641" lon="-34.834904">
<ele>5.970000</ele>
<time>2018-07-14T21:11:26Z</time>
<speed>0.00</speed>
</trkpt>
<trkpt lat="-6.968664" lon="-34.834797">
<ele>13.110000</ele>
<time>2018-07-14T21:16:35Z</time>
<speed>0.00</speed>
</trkpt>
<trkpt lat="-6.968603" lon="-34.834812">
<ele>19.260000</ele>
<time>2018-07-14T21:21:43Z</time>
<speed>0.00</speed>
</trkpt>
<trkpt lat="-6.968688" lon="-34.834888">
<ele>6.060000</ele>
<time>2018-07-14T21:26:52Z</time>
<speed>0.00</speed>
</trkpt>
<trkpt lat="-6.968667" lon="-34.834904">
<ele>14.190000</ele>
<time>2018-07-14T21:32:00Z</time>
<speed>0.00</speed>
</trkpt>
<trkpt lat="-6.968614" lon="-34.834831">
<ele>9.990000</ele>
<time>2018-07-14T21:37:08Z</time>
<speed>0.00</speed>
</trkpt>
<trkpt lat="-6.968661" lon="-34.834869">
<ele>3.900000</ele>
<time>2018-07-14T21:42:17Z</time>
<speed>0.00</speed>
</trkpt>
<trkpt lat="-6.968593" lon="-34.834831">
<ele>2.250000</ele>
<time>2018-07-14T21:47:26Z</time>
<speed>0.24</speed>
</trkpt>
<trkpt lat="-6.968607" lon="-34.834885">
<ele>7.520000</ele>
<time>2018-07-14T21:52:34Z</time>
<speed>0.00</speed>
</trkpt>
<trkpt lat="-6.968668" lon="-34.834877">
<ele>-7.620000</ele>
<time>2018-07-14T21:57:45Z</time>
<speed>0.00</speed>
</trkpt>
<trkpt lat="-6.968519" lon="-34.834862">
<ele>33.989998</ele>
<time>2018-07-14T22:03:05Z</time>
<speed>0.00</speed>
</trkpt>
<trkpt lat="-6.968627" lon="-34.834949">
<ele>-45.759998</ele>
<time>2018-07-14T22:08:38Z</time>
<speed>0.37</speed>
</trkpt>
<trkpt lat="-6.968567" lon="-34.834862">
<ele>38.480000</ele>
<time>2018-07-14T22:13:57Z</time>
<speed>0.00</speed>
</trkpt>
<trkpt lat="-6.968575" lon="-34.834904">
<ele>23.289999</ele>
<time>2018-07-14T22:19:15Z</time>
<speed>0.00</speed>
</trkpt>
<trkpt lat="-6.968602" lon="-34.834908">
<ele>19.250000</ele>
<time>2018-07-14T22:24:32Z</time>
<speed>0.00</speed>
</trkpt>
<trkpt lat="-6.968511" lon="-34.835121">
<ele>-17.400000</ele>
<time>2018-07-14T22:30:17Z</time>
<speed>0.02</speed>
</trkpt>
<trkpt lat="-6.968740" lon="-34.834511">
<ele>23.930000</ele>
<time>2018-07-14T22:36:20Z</time>
<speed>0.22</speed>
</trkpt>
<trkpt lat="-6.968625" lon="-34.834873">
<ele>2.720000</ele>
<time>2018-07-14T22:44:32Z</time>
<speed>0.00</speed>
</trkpt>
<trkpt lat="-6.968612" lon="-34.834854">
<ele>13.150000</ele>
<time>2018-07-14T22:49:49Z</time>
<speed>0.00</speed>
</trkpt>
<trkpt lat="-6.968590" lon="-34.834827">
<ele>14.990000</ele>
<time>2018-07-14T22:55:06Z</time>
<speed>0.00</speed>
</trkpt>
<trkpt lat="-6.968671" lon="-34.834881">
<ele>9.559999</ele>
<time>2018-07-14T23:00:55Z</time>
<speed>0.10</speed>
</trkpt>
<trkpt lat="-6.968528" lon="-34.834816">
<ele>24.750000</ele>
<time>2018-07-14T23:06:52Z</time>
<speed>0.00</speed>
</trkpt>
<trkpt lat="-6.968613" lon="-34.834770">
<ele>18.600000</ele>
<time>2018-07-14T23:12:10Z</time>
<speed>0.00</speed>
</trkpt>
<trkpt lat="-6.968636" lon="-34.834877">
<ele>1.320000</ele>
<time>2018-07-14T23:17:26Z</time>
<speed>0.00</speed>
</trkpt>
<trkpt lat="-6.968650" lon="-34.834797">
<ele>18.070000</ele>
<time>2018-07-14T23:22:45Z</time>
<speed>0.27</speed>
</trkpt>
<trkpt lat="-6.968564" lon="-34.834854">
<ele>19.490000</ele>
<time>2018-07-14T23:28:02Z</time>
<speed>0.00</speed>
</trkpt>
<trkpt lat="-6.968688" lon="-34.835022">
<ele>32.790001</ele>
<time>2018-07-14T23:33:18Z</time>
<speed>0.00</speed>
</trkpt>
<trkpt lat="-6.968753" lon="-34.834942">
<ele>31.660000</ele>
<time>2018-07-14T23:38:49Z</time>
<speed>0.26</speed>
</trkpt>
<trkpt lat="-6.968638" lon="-34.834839">
<ele>9.889999</ele>
<time>2018-07-14T23:44:06Z</time>
<speed>0.00</speed>
</trkpt>
<trkpt lat="-6.968616" lon="-34.834591">
<ele>26.539999</ele>
<time>2018-07-14T23:49:23Z</time>
<speed>0.00</speed>
</trkpt>
<trkpt lat="-6.968620" lon="-34.834820">
<ele>16.449999</ele>
<time>2018-07-14T23:54:41Z</time>
<speed>0.00</speed>
</trkpt>
<trkpt lat="-6.968680" lon="-34.834904">
<ele>4.000000</ele>
<time>2018-07-15T00:00:22Z</time>
<speed>0.16</speed>
</trkpt>
<trkpt lat="-6.968571" lon="-34.834835">
<ele>0.220000</ele>
<time>2018-07-15T00:06:07Z</time>
<speed>0.16</speed>
</trkpt>
<trkpt lat="-6.968625" lon="-34.834808">
<ele>26.189999</ele>
<time>2018-07-15T00:12:40Z</time>
<speed>0.19</speed>
</trkpt>
<trkpt lat="-6.968547" lon="-34.834751">
<ele>18.559999</ele>
<time>2018-07-15T00:18:07Z</time>
<speed>0.18</speed>
</trkpt>
<trkpt lat="-6.968569" lon="-34.834747">
<ele>16.709999</ele>
<time>2018-07-15T00:23:24Z</time>
<speed>0.22</speed>
</trkpt>
<trkpt lat="-6.968587" lon="-34.834774">
<ele>11.219999</ele>
<time>2018-07-15T00:29:26Z</time>
<speed>0.00</speed>
</trkpt>
<trkpt lat="-6.968587" lon="-34.834759">
<ele>5.140000</ele>
<time>2018-07-15T00:36:39Z</time>
<speed>0.00</speed>
</trkpt>
<trkpt lat="-6.968621" lon="-34.834766">
<ele>9.370000</ele>
<time>2018-07-15T00:41:56Z</time>
<speed>0.00</speed>
</trkpt>
<trkpt lat="-6.968623" lon="-34.834793">
<ele>18.199999</ele>
<time>2018-07-15T00:47:13Z</time>
<speed>0.25</speed>
</trkpt>
<trkpt lat="-6.968635" lon="-34.834850">
<ele>16.160000</ele>
<time>2018-07-15T00:52:29Z</time>
<speed>0.00</speed>
</trkpt>
<trkpt lat="-6.968683" lon="-34.834850">
<ele>9.870000</ele>
<time>2018-07-15T00:57:45Z</time>
<speed>0.00</speed>
</trkpt>
<trkpt lat="-6.968666" lon="-34.834705">
<ele>14.960000</ele>
<time>2018-07-15T01:03:07Z</time>
<speed>0.00</speed>
</trkpt>
<trkpt lat="-6.968473" lon="-34.834759">
<ele>-21.279999</ele>
<time>2018-07-15T01:08:53Z</time>
<speed>0.45</speed>
</trkpt>
<trkpt lat="-6.968597" lon="-34.834789">
<ele>13.190000</ele>
<time>2018-07-15T01:14:14Z</time>
<speed>0.00</speed>
</trkpt>
<trkpt lat="-6.968619" lon="-34.834881">
<ele>9.710000</ele>
<time>2018-07-15T01:19:31Z</time>
<speed>0.00</speed>
</trkpt>
<trkpt lat="-6.968594" lon="-34.834839">
<ele>-2.430000</ele>
<time>2018-07-15T01:24:46Z</time>
<speed>0.00</speed>
</trkpt>
<trkpt lat="-6.968683" lon="-34.834873">
<ele>0.200000</ele>
<time>2018-07-15T01:30:03Z</time>
<speed>0.00</speed>
</trkpt>
<trkpt lat="-6.968630" lon="-34.834919">
<ele>-10.620000</ele>
<time>2018-07-15T01:35:19Z</time>
<speed>0.00</speed>
</trkpt>
<trkpt lat="-6.968573" lon="-34.834801">
<ele>20.830000</ele>
<time>2018-07-15T01:40:35Z</time>
<speed>0.00</speed>
</trkpt>
<trkpt lat="-6.968568" lon="-34.834648">
<ele>30.049999</ele>
<time>2018-07-15T01:45:56Z</time>
<speed>0.00</speed>
</trkpt>
<trkpt lat="-6.968620" lon="-34.834942">
<ele>-9.719999</ele>
<time>2018-07-15T01:51:14Z</time>
<speed>0.00</speed>
</trkpt>
<trkpt lat="-6.968531" lon="-34.834724">
<ele>42.149998</ele>
<time>2018-07-15T01:56:37Z</time>
<speed>0.00</speed>
</trkpt>
<trkpt lat="-6.968598" lon="-34.834808">
<ele>38.389999</ele>
<time>2018-07-15T02:02:20Z</time>
<speed>0.68</speed>
</trkpt>
<trkpt lat="-6.968578" lon="-34.834740">
<ele>37.380001</ele>
<time>2018-07-15T02:07:59Z</time>
<speed>0.62</speed>
</trkpt>
<trkpt lat="-6.968590" lon="-34.834785">
<ele>20.639999</ele>
<time>2018-07-15T02:14:31Z</time>
<speed>0.11</speed>
</trkpt>
<trkpt lat="-6.968614" lon="-34.834850">
<ele>24.029999</ele>
<time>2018-07-15T02:21:19Z</time>
<speed>0.02</speed>
</trkpt>
<trkpt lat="-6.968604" lon="-34.834858">
<ele>0.590000</ele>
<time>2018-07-15T02:27:54Z</time>
<speed>0.00</speed>
</trkpt>
<trkpt lat="-6.968557" lon="-34.834854">
<ele>19.760000</ele>
<time>2018-07-15T02:33:22Z</time>
<speed>0.60</speed>
</trkpt>
<trkpt lat="-6.968589" lon="-34.834850">
<ele>-1.900000</ele>
<time>2018-07-15T02:38:59Z</time>
<speed>0.00</speed>
</trkpt>
<trkpt lat="-6.968553" lon="-34.834816">
<ele>21.660000</ele>
<time>2018-07-15T02:44:14Z</time>
<speed>0.00</speed>
</trkpt>
<trkpt lat="-6.968687" lon="-34.834854">
<ele>2.040000</ele>
<time>2018-07-15T02:49:30Z</time>
<speed>0.00</speed>
</trkpt>
<trkpt lat="-6.968651" lon="-34.834949">
<ele>19.180000</ele>
<time>2018-07-15T02:54:46Z</time>
<speed>0.00</speed>
</trkpt>
</trkseg>
</trk>
<trk>
<name>20180723-193017(9)</name>
<desc>Color:004000ff</desc>
<trkseg>
<trkpt lat="-6.968625" lon="-34.834850">
<ele>22.119999</ele>
<time>2018-07-15T03:00:05Z</time>
<speed>0.00</speed>
</trkpt>
<trkpt lat="-6.968568" lon="-34.834816">
<ele>18.920000</ele>
<time>2018-07-15T03:05:29Z</time>
<speed>0.19</speed>
</trkpt>
<trkpt lat="-6.968568" lon="-34.834557">
<ele>10.950000</ele>
<time>2018-07-15T03:10:49Z</time>
<speed>0.00</speed>
</trkpt>
<trkpt lat="-6.968630" lon="-34.834831">
<ele>10.900000</ele>
<time>2018-07-15T03:16:05Z</time>
<speed>0.00</speed>
</trkpt>
<trkpt lat="-6.968684" lon="-34.835014">
<ele>16.719999</ele>
<time>2018-07-15T03:21:48Z</time>
<speed>0.16</speed>
</trkpt>
<trkpt lat="-6.968613" lon="-34.834927">
<ele>-4.940000</ele>
<time>2018-07-15T03:27:05Z</time>
<speed>0.00</speed>
</trkpt>
<trkpt lat="-6.968707" lon="-34.834740">
<ele>-5.880000</ele>
<time>2018-07-15T03:32:21Z</time>
<speed>0.20</speed>
</trkpt>
<trkpt lat="-6.968594" lon="-34.834759">
<ele>15.509999</ele>
<time>2018-07-15T03:37:37Z</time>
<speed>0.10</speed>
</trkpt>
<trkpt lat="-6.968601" lon="-34.834824">
<ele>15.230000</ele>
<time>2018-07-15T03:42:51Z</time>
<speed>0.19</speed>
</trkpt>
<trkpt lat="-6.968527" lon="-34.834778">
<ele>15.120000</ele>
<time>2018-07-15T03:48:11Z</time>
<speed>0.10</speed>
</trkpt>
<trkpt lat="-6.968519" lon="-34.834824">
<ele>-1.010000</ele>
<time>2018-07-15T03:53:26Z</time>
<speed>0.00</speed>
</trkpt>
<trkpt lat="-6.968631" lon="-34.834835">
<ele>13.259999</ele>
<time>2018-07-15T03:58:42Z</time>
<speed>0.40</speed>
</trkpt>
<trkpt lat="-6.968587" lon="-34.834919">
<ele>5.490000</ele>
<time>2018-07-15T04:04:06Z</time>
<speed>0.26</speed>
</trkpt>
<trkpt lat="-6.968549" lon="-34.834724">
<ele>27.760000</ele>
<time>2018-07-15T04:09:35Z</time>
<speed>0.07</speed>
</trkpt>
<trkpt lat="-6.968623" lon="-34.834976">
<ele>15.160000</ele>
<time>2018-07-15T04:15:09Z</time>
<speed>0.14</speed>
</trkpt>
<trkpt lat="-6.968530" lon="-34.835022">
<ele>-0.620000</ele>
<time>2018-07-15T04:20:40Z</time>
<speed>0.59</speed>
</trkpt>
<trkpt lat="-6.968578" lon="-34.834888">
<ele>9.670000</ele>
<time>2018-07-15T04:26:46Z</time>
<speed>0.57</speed>
</trkpt>
<trkpt lat="-6.968667" lon="-34.834827">
<ele>4.100000</ele>
<time>2018-07-15T04:33:57Z</time>
<speed>0.00</speed>
</trkpt>
<trkpt lat="-6.968591" lon="-34.834843">
<ele>7.600000</ele>
<time>2018-07-15T04:39:11Z</time>
<speed>0.23</speed>
</trkpt>
<trkpt lat="-6.968700" lon="-34.834827">
<ele>5.960000</ele>
<time>2018-07-15T04:44:27Z</time>
<speed>0.00</speed>
</trkpt>
<trkpt lat="-6.968567" lon="-34.834816">
<ele>11.710000</ele>
<time>2018-07-15T04:49:42Z</time>
<speed>0.00</speed>
</trkpt>
<trkpt lat="-6.968723" lon="-34.834759">
<ele>28.799999</ele>
<time>2018-07-15T04:55:19Z</time>
<speed>0.23</speed>
</trkpt>
<trkpt lat="-6.968582" lon="-34.834885">
<ele>6.100000</ele>
<time>2018-07-15T05:00:39Z</time>
<speed>0.00</speed>
</trkpt>
<trkpt lat="-6.968638" lon="-34.834801">
<ele>10.410000</ele>
<time>2018-07-15T05:06:26Z</time>
<speed>0.35</speed>
</trkpt>
<trkpt lat="-6.968625" lon="-34.834721">
<ele>24.029999</ele>
<time>2018-07-15T05:12:34Z</time>
<speed>0.00</speed>
</trkpt>
<trkpt lat="-6.968587" lon="-34.834732">
<ele>10.370000</ele>
<time>2018-07-15T05:19:06Z</time>
<speed>0.00</speed>
</trkpt>
<trkpt lat="-6.968668" lon="-34.834793">
<ele>24.350000</ele>
<time>2018-07-15T05:24:25Z</time>
<speed>0.20</speed>
</trkpt>
<trkpt lat="-6.968636" lon="-34.834881">
<ele>22.289999</ele>
<time>2018-07-15T05:29:40Z</time>
<speed>0.00</speed>
</trkpt>
<trkpt lat="-6.968671" lon="-34.834843">
<ele>17.740000</ele>
<time>2018-07-15T05:34:56Z</time>
<speed>0.00</speed>
</trkpt>
<trkpt lat="-6.968618" lon="-34.834869">
<ele>17.309999</ele>
<time>2018-07-15T05:40:13Z</time>
<speed>0.00</speed>
</trkpt>
<trkpt lat="-6.968626" lon="-34.834835">
<ele>34.509998</ele>
<time>2018-07-15T05:45:32Z</time>
<speed>0.48</speed>
</trkpt>
<trkpt lat="-6.968621" lon="-34.834881">
<ele>4.650000</ele>
<time>2018-07-15T05:50:46Z</time>
<speed>0.39</speed>
</trkpt>
<trkpt lat="-6.968616" lon="-34.834908">
<ele>23.859999</ele>
<time>2018-07-15T05:56:03Z</time>
<speed>0.49</speed>
</trkpt>
<trkpt lat="-6.968647" lon="-34.834900">
<ele>15.910000</ele>
<time>2018-07-15T06:01:25Z</time>
<speed>0.42</speed>
</trkpt>
<trkpt lat="-6.968656" lon="-34.834869">
<ele>20.270000</ele>
<time>2018-07-15T06:06:40Z</time>
<speed>0.15</speed>
</trkpt>
<trkpt lat="-6.968588" lon="-34.834732">
<ele>-0.510000</ele>
<time>2018-07-15T06:11:54Z</time>
<speed>0.20</speed>
</trkpt>
<trkpt lat="-6.968602" lon="-34.834896">
<ele>26.279999</ele>
<time>2018-07-15T06:17:22Z</time>
<speed>0.19</speed>
</trkpt>
<trkpt lat="-6.968603" lon="-34.834816">
<ele>10.690000</ele>
<time>2018-07-15T06:23:14Z</time>
<speed>0.05</speed>
</trkpt>
<trkpt lat="-6.968607" lon="-34.835030">
<ele>47.340000</ele>
<time>2018-07-15T06:29:42Z</time>
<speed>0.20</speed>
</trkpt>
<trkpt lat="-6.968611" lon="-34.834846">
<ele>37.200001</ele>
<time>2018-07-15T06:36:35Z</time>
<speed>0.12</speed>
</trkpt>
<trkpt lat="-6.968631" lon="-34.834835">
<ele>17.289999</ele>
<time>2018-07-15T06:41:53Z</time>
<speed>0.60</speed>
</trkpt>
<trkpt lat="-6.968582" lon="-34.834866">
<ele>5.680000</ele>
<time>2018-07-15T06:47:12Z</time>
<speed>0.17</speed>
</trkpt>
<trkpt lat="-6.968569" lon="-34.834942">
<ele>8.010000</ele>
<time>2018-07-15T06:52:31Z</time>
<speed>0.18</speed>
</trkpt>
<trkpt lat="-6.968631" lon="-34.834846">
<ele>7.850000</ele>
<time>2018-07-15T06:57:49Z</time>
<speed>0.14</speed>
</trkpt>
<trkpt lat="-6.968598" lon="-34.834816">
<ele>3.540000</ele>
<time>2018-07-15T07:03:11Z</time>
<speed>0.50</speed>
</trkpt>
<trkpt lat="-6.968614" lon="-34.834782">
<ele>-3.470000</ele>
<time>2018-07-15T07:08:28Z</time>
<speed>0.20</speed>
</trkpt>
<trkpt lat="-6.968621" lon="-34.834873">
<ele>32.910000</ele>
<time>2018-07-15T07:13:44Z</time>
<speed>0.32</speed>
</trkpt>
<trkpt lat="-6.968624" lon="-34.834820">
<ele>29.400000</ele>
<time>2018-07-15T07:19:00Z</time>
<speed>0.16</speed>
</trkpt>
<trkpt lat="-6.968626" lon="-34.834820">
<ele>17.510000</ele>
<time>2018-07-15T07:24:31Z</time>
<speed>0.09</speed>
</trkpt>
<trkpt lat="-6.968626" lon="-34.834774">
<ele>5.020000</ele>
<time>2018-07-15T07:29:47Z</time>
<speed>0.00</speed>
</trkpt>
<trkpt lat="-6.968642" lon="-34.834835">
<ele>15.580000</ele>
<time>2018-07-15T07:35:01Z</time>
<speed>0.00</speed>
</trkpt>
<trkpt lat="-6.968601" lon="-34.834812">
<ele>15.770000</ele>
<time>2018-07-15T07:40:16Z</time>
<speed>0.00</speed>
</trkpt>
<trkpt lat="-6.968635" lon="-34.834888">
<ele>6.530000</ele>
<time>2018-07-15T07:45:31Z</time>
<speed>0.00</speed>
</trkpt>
<trkpt lat="-6.968682" lon="-34.834850">
<ele>21.330000</ele>
<time>2018-07-15T07:50:45Z</time>
<speed>0.00</speed>
</trkpt>
<trkpt lat="-6.968624" lon="-34.834877">
<ele>1.410000</ele>
<time>2018-07-15T07:55:58Z</time>
<speed>0.00</speed>
</trkpt>
<trkpt lat="-6.968633" lon="-34.834843">
<ele>9.740000</ele>
<time>2018-07-15T08:01:15Z</time>
<speed>0.00</speed>
</trkpt>
<trkpt lat="-6.968638" lon="-34.834839">
<ele>33.899998</ele>
<time>2018-07-15T08:06:40Z</time>
<speed>0.33</speed>
</trkpt>
<trkpt lat="-6.968661" lon="-34.834873">
<ele>24.170000</ele>
<time>2018-07-15T08:11:59Z</time>
<speed>0.32</speed>
</trkpt>
<trkpt lat="-6.968646" lon="-34.834881">
<ele>12.210000</ele>
<time>2018-07-15T08:17:25Z</time>
<speed>0.27</speed>
</trkpt>
<trkpt lat="-6.968618" lon="-34.834839">
<ele>2.250000</ele>
<time>2018-07-15T08:22:52Z</time>
<speed>0.08</speed>
</trkpt>
<trkpt lat="-6.968628" lon="-34.834846">
<ele>9.160000</ele>
<time>2018-07-15T08:28:08Z</time>
<speed>0.35</speed>
</trkpt>
<trkpt lat="-6.968564" lon="-34.834805">
<ele>26.840000</ele>
<time>2018-07-15T08:33:34Z</time>
<speed>0.09</speed>
</trkpt>
<trkpt lat="-6.968667" lon="-34.834877">
<ele>17.430000</ele>
<time>2018-07-15T08:39:24Z</time>
<speed>0.10</speed>
</trkpt>
<trkpt lat="-6.968616" lon="-34.834843">
<ele>23.799999</ele>
<time>2018-07-15T08:46:33Z</time>
<speed>0.00</speed>
</trkpt>
<trkpt lat="-6.968621" lon="-34.834816">
<ele>21.539999</ele>
<time>2018-07-15T08:51:45Z</time>
<speed>0.19</speed>
</trkpt>
<trkpt lat="-6.968635" lon="-34.834843">
<ele>13.420000</ele>
<time>2018-07-15T08:56:58Z</time>
<speed>0.00</speed>
</trkpt>
<trkpt lat="-6.968575" lon="-34.834866">
<ele>4.400000</ele>
<time>2018-07-15T09:02:13Z</time>
<speed>0.19</speed>
</trkpt>
<trkpt lat="-6.968570" lon="-34.834820">
<ele>12.969999</ele>
<time>2018-07-15T09:07:27Z</time>
<speed>0.00</speed>
</trkpt>
<trkpt lat="-6.968523" lon="-34.834877">
<ele>22.070000</ele>
<time>2018-07-15T09:12:41Z</time>
<speed>0.00</speed>
</trkpt>
<trkpt lat="-6.968595" lon="-34.834801">
<ele>-1.000000</ele>
<time>2018-07-15T09:17:54Z</time>
<speed>0.00</speed>
</trkpt>
<trkpt lat="-6.968710" lon="-34.834843">
<ele>6.380000</ele>
<time>2018-07-15T09:23:07Z</time>
<speed>0.00</speed>
</trkpt>
<trkpt lat="-6.968475" lon="-34.834793">
<ele>38.610001</ele>
<time>2018-07-15T09:28:26Z</time>
<speed>0.45</speed>
</trkpt>
<trkpt lat="-6.968573" lon="-34.834831">
<ele>27.019999</ele>
<time>2018-07-15T09:33:38Z</time>
<speed>0.00</speed>
</trkpt>
<trkpt lat="-6.968634" lon="-34.834854">
<ele>8.270000</ele>
<time>2018-07-15T09:38:52Z</time>
<speed>0.00</speed>
</trkpt>
<trkpt lat="-6.968594" lon="-34.834835">
<ele>20.490000</ele>
<time>2018-07-15T09:44:06Z</time>
<speed>0.00</speed>
</trkpt>
<trkpt lat="-6.968669" lon="-34.834785">
<ele>8.970000</ele>
<time>2018-07-15T09:49:21Z</time>
<speed>0.00</speed>
</trkpt>
<trkpt lat="-6.968561" lon="-34.834846">
<ele>24.059999</ele>
<time>2018-07-15T09:54:35Z</time>
<speed>0.00</speed>
</trkpt>
<trkpt lat="-6.968562" lon="-34.834835">
<ele>33.279999</ele>
<time>2018-07-15T09:59:52Z</time>
<speed>0.43</speed>
</trkpt>
<trkpt lat="-6.968625" lon="-34.834816">
<ele>17.359999</ele>
<time>2018-07-15T10:05:23Z</time>
<speed>0.29</speed>
</trkpt>
<trkpt lat="-6.968573" lon="-34.834778">
<ele>56.989998</ele>
<time>2018-07-15T10:10:53Z</time>
<speed>0.09</speed>
</trkpt>
<trkpt lat="-6.968591" lon="-34.834820">
<ele>18.240000</ele>
<time>2018-07-15T10:16:21Z</time>
<speed>0.04</speed>
</trkpt>
<trkpt lat="-6.968599" lon="-34.834831">
<ele>13.759999</ele>
<time>2018-07-15T10:21:53Z</time>
<speed>0.17</speed>
</trkpt>
<trkpt lat="-6.968660" lon="-34.834724">
<ele>26.000000</ele>
<time>2018-07-15T10:28:03Z</time>
<speed>0.28</speed>
</trkpt>
<trkpt lat="-6.968656" lon="-34.834820">
<ele>2.150000</ele>
<time>2018-07-15T10:34:34Z</time>
<speed>0.00</speed>
</trkpt>
<trkpt lat="-6.968697" lon="-34.834709">
<ele>41.629997</ele>
<time>2018-07-15T10:39:51Z</time>
<speed>0.21</speed>
</trkpt>
<trkpt lat="-6.968638" lon="-34.834812">
<ele>16.139999</ele>
<time>2018-07-15T10:45:06Z</time>
<speed>0.00</speed>
</trkpt>
<trkpt lat="-6.968607" lon="-34.834808">
<ele>27.039999</ele>
<time>2018-07-15T10:50:20Z</time>
<speed>0.00</speed>
</trkpt>
<trkpt lat="-6.968616" lon="-34.834831">
<ele>22.689999</ele>
<time>2018-07-15T10:55:34Z</time>
<speed>0.00</speed>
</trkpt>
<trkpt lat="-6.968588" lon="-34.834858">
<ele>21.799999</ele>
<time>2018-07-15T11:00:51Z</time>
<speed>0.00</speed>
</trkpt>
<trkpt lat="-6.968639" lon="-34.834805">
<ele>14.990000</ele>
<time>2018-07-15T11:06:06Z</time>
<speed>0.00</speed>
</trkpt>
<trkpt lat="-6.968593" lon="-34.834805">
<ele>25.430000</ele>
<time>2018-07-15T11:11:21Z</time>
<speed>0.00</speed>
</trkpt>
<trkpt lat="-6.968617" lon="-34.834732">
<ele>19.219999</ele>
<time>2018-07-15T11:16:36Z</time>
<speed>0.00</speed>
</trkpt>
<trkpt lat="-6.968588" lon="-34.834785">
<ele>17.350000</ele>
<time>2018-07-15T11:21:51Z</time>
<speed>0.00</speed>
</trkpt>
<trkpt lat="-6.968634" lon="-34.834862">
<ele>19.000000</ele>
<time>2018-07-15T11:27:06Z</time>
<speed>0.00</speed>
</trkpt>
<trkpt lat="-6.968618" lon="-34.834858">
<ele>16.400000</ele>
<time>2018-07-15T11:32:21Z</time>
<speed>0.00</speed>
</trkpt>
<trkpt lat="-6.968661" lon="-34.834896">
<ele>25.180000</ele>
<time>2018-07-15T11:37:53Z</time>
<speed>0.09</speed>
</trkpt>
<trkpt lat="-6.968603" lon="-34.834824">
<ele>14.589999</ele>
<time>2018-07-15T11:43:22Z</time>
<speed>0.02</speed>
</trkpt>
<trkpt lat="-6.968666" lon="-34.834785">
<ele>11.530000</ele>
<time>2018-07-15T11:49:01Z</time>
<speed>0.13</speed>
</trkpt>
<trkpt lat="-6.968596" lon="-34.834839">
<ele>12.710000</ele>
<time>2018-07-15T11:54:36Z</time>
<speed>0.00</speed>
</trkpt>
<trkpt lat="-6.968623" lon="-34.834805">
<ele>11.179999</ele>
<time>2018-07-15T11:59:54Z</time>
<speed>0.00</speed>
</trkpt>
<trkpt lat="-6.968647" lon="-34.834831">
<ele>8.420000</ele>
<time>2018-07-15T12:05:13Z</time>
<speed>0.25</speed>
</trkpt>
<trkpt lat="-6.968556" lon="-34.834816">
<ele>23.600000</ele>
<time>2018-07-15T12:10:30Z</time>
<speed>0.00</speed>
</trkpt>
<trkpt lat="-6.968584" lon="-34.834839">
<ele>13.670000</ele>
<time>2018-07-15T12:15:46Z</time>
<speed>0.00</speed>
</trkpt>
<trkpt lat="-6.968631" lon="-34.834816">
<ele>1.620000</ele>
<time>2018-07-15T12:21:02Z</time>
<speed>0.00</speed>
</trkpt>
<trkpt lat="-6.968615" lon="-34.834805">
<ele>9.139999</ele>
<time>2018-07-15T12:26:19Z</time>
<speed>0.00</speed>
</trkpt>
<trkpt lat="-6.968644" lon="-34.834839">
<ele>4.220000</ele>
<time>2018-07-15T12:31:37Z</time>
<speed>0.00</speed>
</trkpt>
<trkpt lat="-6.968611" lon="-34.834801">
<ele>6.850000</ele>
<time>2018-07-15T12:36:53Z</time>
<speed>0.00</speed>
</trkpt>
<trkpt lat="-6.968612" lon="-34.834816">
<ele>16.289999</ele>
<time>2018-07-15T12:42:10Z</time>
<speed>0.00</speed>
</trkpt>
<trkpt lat="-6.968600" lon="-34.834793">
<ele>24.639999</ele>
<time>2018-07-15T12:47:26Z</time>
<speed>0.31</speed>
</trkpt>
<trkpt lat="-6.968665" lon="-34.834843">
<ele>8.240000</ele>
<time>2018-07-15T12:52:44Z</time>
<speed>0.00</speed>
</trkpt>
<trkpt lat="-6.968692" lon="-34.834846">
<ele>10.809999</ele>
<time>2018-07-15T12:58:02Z</time>
<speed>0.00</speed>
</trkpt>
<trkpt lat="-6.968593" lon="-34.834740">
<ele>15.309999</ele>
<time>2018-07-15T13:03:19Z</time>
<speed>0.00</speed>
</trkpt>
<trkpt lat="-6.968731" lon="-34.834751">
<ele>31.619999</ele>
<time>2018-07-15T13:08:29Z</time>
<speed>0.00</speed>
</trkpt>
<trkpt lat="-6.968588" lon="-34.834888">
<ele>0.380000</ele>
<time>2018-07-15T13:13:39Z</time>
<speed>0.00</speed>
</trkpt>
<trkpt lat="-6.968671" lon="-34.834892">
<ele>-6.650000</ele>
<time>2018-07-15T13:18:50Z</time>
<speed>0.00</speed>
</trkpt>
<trkpt lat="-6.968637" lon="-34.834877">
<ele>2.810000</ele>
<time>2018-07-15T13:24:01Z</time>
<speed>0.00</speed>
</trkpt>
<trkpt lat="-6.968590" lon="-34.834919">
<ele>-10.969999</ele>
<time>2018-07-15T13:29:11Z</time>
<speed>0.00</speed>
</trkpt>
<trkpt lat="-6.968620" lon="-34.834869">
<ele>6.400000</ele>
<time>2018-07-15T13:34:21Z</time>
<speed>0.00</speed>
</trkpt>
<trkpt lat="-6.968627" lon="-34.834877">
<ele>-14.450000</ele>
<time>2018-07-15T13:39:31Z</time>
<speed>0.00</speed>
</trkpt>
<trkpt lat="-6.968646" lon="-34.834927">
<ele>-0.090000</ele>
<time>2018-07-15T13:44:43Z</time>
<speed>0.22</speed>
</trkpt>
<trkpt lat="-6.968614" lon="-34.834877">
<ele>-3.660000</ele>
<time>2018-07-15T13:49:54Z</time>
<speed>0.00</speed>
</trkpt>
<trkpt lat="-6.968642" lon="-34.834740">
<ele>22.539999</ele>
<time>2018-07-15T13:55:08Z</time>
<speed>0.00</speed>
</trkpt>
<trkpt lat="-6.968634" lon="-34.834850">
<ele>5.570000</ele>
<time>2018-07-15T14:00:56Z</time>
<speed>0.03</speed>
</trkpt>
<trkpt lat="-6.968621" lon="-34.834858">
<ele>14.480000</ele>
<time>2018-07-15T14:06:08Z</time>
<speed>0.00</speed>
</trkpt>
<trkpt lat="-6.968639" lon="-34.834866">
<ele>19.260000</ele>
<time>2018-07-15T14:11:20Z</time>
<speed>0.00</speed>
</trkpt>
<trkpt lat="-6.968603" lon="-34.834866">
<ele>8.710000</ele>
<time>2018-07-15T14:16:31Z</time>
<speed>0.06</speed>
</trkpt>
<trkpt lat="-6.968630" lon="-34.834820">
<ele>18.510000</ele>
<time>2018-07-15T14:21:43Z</time>
<speed>0.00</speed>
</trkpt>
<trkpt lat="-6.968664" lon="-34.834862">
<ele>22.990000</ele>
<time>2018-07-15T14:26:53Z</time>
<speed>0.00</speed>
</trkpt>
<trkpt lat="-6.968625" lon="-34.834854">
<ele>13.860000</ele>
<time>2018-07-15T14:32:04Z</time>
<speed>0.00</speed>
</trkpt>
<trkpt lat="-6.968624" lon="-34.834850">
<ele>-2.740000</ele>
<time>2018-07-15T14:37:14Z</time>
<speed>0.13</speed>
</trkpt>
<trkpt lat="-6.968634" lon="-34.834835">
<ele>12.660000</ele>
<time>2018-07-15T14:42:26Z</time>
<speed>0.00</speed>
</trkpt>
<trkpt lat="-6.968610" lon="-34.834831">
<ele>6.490000</ele>
<time>2018-07-15T14:47:36Z</time>
<speed>0.03</speed>
</trkpt>
<trkpt lat="-6.968661" lon="-34.834839">
<ele>8.650000</ele>
<time>2018-07-15T14:52:48Z</time>
<speed>0.00</speed>
</trkpt>
<trkpt lat="-6.968623" lon="-34.834820">
<ele>6.160000</ele>
<time>2018-07-15T14:57:59Z</time>
<speed>0.19</speed>
</trkpt>
<trkpt lat="-6.968618" lon="-34.834850">
<ele>5.830000</ele>
<time>2018-07-15T15:03:12Z</time>
<speed>0.00</speed>
</trkpt>
<trkpt lat="-6.968626" lon="-34.834839">
<ele>17.830000</ele>
<time>2018-07-15T15:08:23Z</time>
<speed>0.00</speed>
</trkpt>
<trkpt lat="-6.968601" lon="-34.834846">
<ele>26.650000</ele>
<time>2018-07-15T15:13:33Z</time>
<speed>0.10</speed>
</trkpt>
<trkpt lat="-6.968695" lon="-34.834900">
<ele>8.380000</ele>
<time>2018-07-15T15:18:45Z</time>
<speed>0.00</speed>
</trkpt>
<trkpt lat="-6.968635" lon="-34.834831">
<ele>22.049999</ele>
<time>2018-07-15T15:23:56Z</time>
<speed>0.00</speed>
</trkpt>
<trkpt lat="-6.968598" lon="-34.834827">
<ele>15.320000</ele>
<time>2018-07-15T15:29:07Z</time>
<speed>0.13</speed>
</trkpt>
<trkpt lat="-6.968613" lon="-34.834869">
<ele>7.850000</ele>
<time>2018-07-15T15:34:19Z</time>
<speed>0.00</speed>
</trkpt>
<trkpt lat="-6.968604" lon="-34.834846">
<ele>11.920000</ele>
<time>2018-07-15T15:39:31Z</time>
<speed>0.23</speed>
</trkpt>
<trkpt lat="-6.968627" lon="-34.834835">
<ele>16.969999</ele>
<time>2018-07-15T15:44:43Z</time>
<speed>0.00</speed>
</trkpt>
<trkpt lat="-6.968623" lon="-34.834854">
<ele>15.650000</ele>
<time>2018-07-15T15:49:54Z</time>
<speed>0.00</speed>
</trkpt>
<trkpt lat="-6.968615" lon="-34.834877">
<ele>13.690000</ele>
<time>2018-07-15T15:55:06Z</time>
<speed>0.00</speed>
</trkpt>
<trkpt lat="-6.968629" lon="-34.834747">
<ele>15.589999</ele>
<time>2018-07-15T16:00:19Z</time>
<speed>0.15</speed>
</trkpt>
<trkpt lat="-6.968644" lon="-34.834839">
<ele>23.529999</ele>
<time>2018-07-15T16:05:29Z</time>
<speed>0.06</speed>
</trkpt>
<trkpt lat="-6.968621" lon="-34.834835">
<ele>25.469999</ele>
<time>2018-07-15T16:10:41Z</time>
<speed>0.00</speed>
</trkpt>
<trkpt lat="-6.968604" lon="-34.834873">
<ele>23.650000</ele>
<time>2018-07-15T16:15:53Z</time>
<speed>0.00</speed>
</trkpt>
<trkpt lat="-6.968625" lon="-34.834843">
<ele>22.320000</ele>
<time>2018-07-15T16:21:04Z</time>
<speed>0.16</speed>
</trkpt>
<trkpt lat="-6.968644" lon="-34.834835">
<ele>5.310000</ele>
<time>2018-07-15T16:26:14Z</time>
<speed>0.05</speed>
</trkpt>
<trkpt lat="-6.968643" lon="-34.834866">
<ele>7.750000</ele>
<time>2018-07-15T16:31:27Z</time>
<speed>0.42</speed>
</trkpt>
<trkpt lat="-6.968625" lon="-34.834824">
<ele>19.139999</ele>
<time>2018-07-15T16:36:39Z</time>
<speed>0.00</speed>
</trkpt>
<trkpt lat="-6.968666" lon="-34.834805">
<ele>12.070000</ele>
<time>2018-07-15T16:41:52Z</time>
<speed>0.00</speed>
</trkpt>
<trkpt lat="-6.968612" lon="-34.834866">
<ele>13.240000</ele>
<time>2018-07-15T16:47:04Z</time>
<speed>0.00</speed>
</trkpt>
<trkpt lat="-6.968606" lon="-34.834785">
<ele>14.320000</ele>
<time>2018-07-15T16:52:16Z</time>
<speed>0.00</speed>
</trkpt>
<trkpt lat="-6.968585" lon="-34.834835">
<ele>8.120000</ele>
<time>2018-07-15T16:57:28Z</time>
<speed>0.00</speed>
</trkpt>
<trkpt lat="-6.968683" lon="-34.834770">
<ele>9.800000</ele>
<time>2018-07-15T17:02:47Z</time>
<speed>0.00</speed>
</trkpt>
<trkpt lat="-6.968511" lon="-34.834766">
<ele>52.029999</ele>
<time>2018-07-15T17:08:05Z</time>
<speed>0.00</speed>
</trkpt>
<trkpt lat="-6.968416" lon="-34.834949">
<ele>97.769997</ele>
<time>2018-07-15T17:13:20Z</time>
<speed>0.00</speed>
</trkpt>
<trkpt lat="-6.968589" lon="-34.834869">
<ele>27.240000</ele>
<time>2018-07-15T17:18:33Z</time>
<speed>0.00</speed>
</trkpt>
<trkpt lat="-6.968613" lon="-34.834858">
<ele>36.149998</ele>
<time>2018-07-15T17:23:48Z</time>
<speed>0.46</speed>
</trkpt>
<trkpt lat="-6.968612" lon="-34.834835">
<ele>7.180000</ele>
<time>2018-07-15T17:29:00Z</time>
<speed>0.00</speed>
</trkpt>
<trkpt lat="-6.968614" lon="-34.834862">
<ele>20.529999</ele>
<time>2018-07-15T17:34:13Z</time>
<speed>0.00</speed>
</trkpt>
<trkpt lat="-6.968625" lon="-34.834911">
<ele>15.170000</ele>
<time>2018-07-15T17:39:26Z</time>
<speed>0.00</speed>
</trkpt>
<trkpt lat="-6.968608" lon="-34.834869">
<ele>-5.960000</ele>
<time>2018-07-15T17:44:40Z</time>
<speed>0.00</speed>
</trkpt>
<trkpt lat="-6.968647" lon="-34.834797">
<ele>7.250000</ele>
<time>2018-07-15T17:50:06Z</time>
<speed>0.14</speed>
</trkpt>
<trkpt lat="-6.968555" lon="-34.834949">
<ele>44.239998</ele>
<time>2018-07-15T17:55:19Z</time>
<speed>0.00</speed>
</trkpt>
<trkpt lat="-6.968607" lon="-34.834831">
<ele>8.120000</ele>
<time>2018-07-15T18:01:02Z</time>
<speed>0.01</speed>
</trkpt>
<trkpt lat="-6.968668" lon="-34.834831">
<ele>3.980000</ele>
<time>2018-07-15T18:06:15Z</time>
<speed>0.00</speed>
</trkpt>
<trkpt lat="-6.968633" lon="-34.834831">
<ele>8.389999</ele>
<time>2018-07-15T18:11:26Z</time>
<speed>0.00</speed>
</trkpt>
<trkpt lat="-6.968625" lon="-34.834877">
<ele>-6.990000</ele>
<time>2018-07-15T18:16:37Z</time>
<speed>0.20</speed>
</trkpt>
<trkpt lat="-6.968632" lon="-34.834896">
<ele>-5.670000</ele>
<time>2018-07-15T18:21:47Z</time>
<speed>0.23</speed>
</trkpt>
<trkpt lat="-6.968625" lon="-34.834866">
<ele>9.880000</ele>
<time>2018-07-15T18:26:56Z</time>
<speed>0.00</speed>
</trkpt>
<trkpt lat="-6.968592" lon="-34.834846">
<ele>19.150000</ele>
<time>2018-07-15T18:32:07Z</time>
<speed>0.22</speed>
</trkpt>
<trkpt lat="-6.968626" lon="-34.834892">
<ele>7.630000</ele>
<time>2018-07-15T18:37:17Z</time>
<speed>0.00</speed>
</trkpt>
<trkpt lat="-6.968621" lon="-34.834812">
<ele>9.190000</ele>
<time>2018-07-15T18:42:27Z</time>
<speed>0.12</speed>
</trkpt>
<trkpt lat="-6.968608" lon="-34.834801">
<ele>24.529999</ele>
<time>2018-07-15T18:47:36Z</time>
<speed>0.08</speed>
</trkpt>
<trkpt lat="-6.968641" lon="-34.834808">
<ele>16.469999</ele>
<time>2018-07-15T18:52:46Z</time>
<speed>0.00</speed>
</trkpt>
<trkpt lat="-6.968637" lon="-34.834835">
<ele>5.820000</ele>
<time>2018-07-15T18:57:56Z</time>
<speed>0.04</speed>
</trkpt>
<trkpt lat="-6.968603" lon="-34.834785">
<ele>14.009999</ele>
<time>2018-07-15T19:03:11Z</time>
<speed>0.00</speed>
</trkpt>
<trkpt lat="-6.968659" lon="-34.834728">
<ele>14.910000</ele>
<time>2018-07-15T19:08:21Z</time>
<speed>0.00</speed>
</trkpt>
<trkpt lat="-6.968648" lon="-34.834827">
<ele>13.290000</ele>
<time>2018-07-15T19:13:31Z</time>
<speed>0.00</speed>
</trkpt>
<trkpt lat="-6.968575" lon="-34.834835">
<ele>-2.740000</ele>
<time>2018-07-15T19:18:42Z</time>
<speed>0.00</speed>
</trkpt>
<trkpt lat="-6.968564" lon="-34.834858">
<ele>0.340000</ele>
<time>2018-07-15T19:23:52Z</time>
<speed>0.00</speed>
</trkpt>
<trkpt lat="-6.968617" lon="-34.834816">
<ele>13.599999</ele>
<time>2018-07-15T19:29:03Z</time>
<speed>0.00</speed>
</trkpt>
<trkpt lat="-6.968637" lon="-34.834820">
<ele>17.359999</ele>
<time>2018-07-15T19:34:13Z</time>
<speed>0.00</speed>
</trkpt>
<trkpt lat="-6.968624" lon="-34.834843">
<ele>16.100000</ele>
<time>2018-07-15T19:39:23Z</time>
<speed>0.00</speed>
</trkpt>
<trkpt lat="-6.968604" lon="-34.834824">
<ele>3.000000</ele>
<time>2018-07-15T19:44:33Z</time>
<speed>0.00</speed>
</trkpt>
<trkpt lat="-6.968633" lon="-34.834793">
<ele>30.039999</ele>
<time>2018-07-15T19:49:42Z</time>
<speed>0.13</speed>
</trkpt>
<trkpt lat="-6.968632" lon="-34.834839">
<ele>16.600000</ele>
<time>2018-07-15T19:54:52Z</time>
<speed>0.00</speed>
</trkpt>
<trkpt lat="-6.968635" lon="-34.834808">
<ele>18.010000</ele>
<time>2018-07-15T20:00:05Z</time>
<speed>0.00</speed>
</trkpt>
<trkpt lat="-6.968641" lon="-34.834705">
<ele>31.090000</ele>
<time>2018-07-15T20:05:15Z</time>
<speed>0.00</speed>
</trkpt>
<trkpt lat="-6.968601" lon="-34.834827">
<ele>-1.090000</ele>
<time>2018-07-15T20:10:26Z</time>
<speed>0.00</speed>
</trkpt>
<trkpt lat="-6.968638" lon="-34.834774">
<ele>17.549999</ele>
<time>2018-07-15T20:15:35Z</time>
<speed>0.00</speed>
</trkpt>
<trkpt lat="-6.968668" lon="-34.834843">
<ele>23.709999</ele>
<time>2018-07-15T20:20:44Z</time>
<speed>0.00</speed>
</trkpt>
<trkpt lat="-6.968648" lon="-34.834862">
<ele>7.800000</ele>
<time>2018-07-15T20:25:54Z</time>
<speed>0.00</speed>
</trkpt>
<trkpt lat="-6.968659" lon="-34.834766">
<ele>31.449999</ele>
<time>2018-07-15T20:31:04Z</time>
<speed>0.00</speed>
</trkpt>
<trkpt lat="-6.968657" lon="-34.834747">
<ele>35.259998</ele>
<time>2018-07-15T20:36:14Z</time>
<speed>0.00</speed>
</trkpt>
<trkpt lat="-6.968747" lon="-34.834766">
<ele>42.840000</ele>
<time>2018-07-15T20:41:25Z</time>
<speed>0.00</speed>
</trkpt>
<trkpt lat="-6.968690" lon="-34.834705">
<ele>33.079998</ele>
<time>2018-07-15T20:46:36Z</time>
<speed>0.00</speed>
</trkpt>
<trkpt lat="-6.968680" lon="-34.834854">
<ele>31.859999</ele>
<time>2018-07-15T20:51:45Z</time>
<speed>0.00</speed>
</trkpt>
<trkpt lat="-6.968615" lon="-34.834862">
<ele>6.540000</ele>
<time>2018-07-15T20:56:54Z</time>
<speed>0.00</speed>
</trkpt>
<trkpt lat="-6.968635" lon="-34.834839">
<ele>10.940000</ele>
<time>2018-07-15T21:02:13Z</time>
<speed>0.00</speed>
</trkpt>
<trkpt lat="-6.968628" lon="-34.834892">
<ele>2.500000</ele>
<time>2018-07-15T21:07:30Z</time>
<speed>0.00</speed>
</trkpt>
<trkpt lat="-6.968639" lon="-34.834747">
<ele>10.370000</ele>
<time>2018-07-15T21:12:49Z</time>
<speed>0.00</speed>
</trkpt>
<trkpt lat="-6.968658" lon="-34.834854">
<ele>10.190000</ele>
<time>2018-07-15T21:18:07Z</time>
<speed>0.00</speed>
</trkpt>
<trkpt lat="-6.968588" lon="-34.834782">
<ele>17.779999</ele>
<time>2018-07-15T21:23:24Z</time>
<speed>0.00</speed>
</trkpt>
<trkpt lat="-6.968662" lon="-34.834877">
<ele>9.280000</ele>
<time>2018-07-15T21:28:43Z</time>
<speed>0.00</speed>
</trkpt>
<trkpt lat="-6.968706" lon="-34.834728">
<ele>26.389999</ele>
<time>2018-07-15T21:34:01Z</time>
<speed>0.00</speed>
</trkpt>
<trkpt lat="-6.968567" lon="-34.834938">
<ele>-4.060000</ele>
<time>2018-07-15T21:39:46Z</time>
<speed>0.20</speed>
</trkpt>
<trkpt lat="-6.968575" lon="-34.834858">
<ele>10.860000</ele>
<time>2018-07-15T21:45:30Z</time>
<speed>0.13</speed>
</trkpt>
<trkpt lat="-6.968518" lon="-34.834873">
<ele>29.660000</ele>
<time>2018-07-15T21:52:36Z</time>
<speed>0.00</speed>
</trkpt>
<trkpt lat="-6.968648" lon="-34.834812">
<ele>17.250000</ele>
<time>2018-07-15T21:58:51Z</time>
<speed>0.21</speed>
</trkpt>
<trkpt lat="-6.968637" lon="-34.834789">
<ele>5.430000</ele>
<time>2018-07-15T22:04:14Z</time>
<speed>0.12</speed>
</trkpt>
<trkpt lat="-6.968641" lon="-34.834877">
<ele>-4.780000</ele>
<time>2018-07-15T22:09:47Z</time>
<speed>0.30</speed>
</trkpt>
<trkpt lat="-6.968696" lon="-34.834866">
<ele>1.410000</ele>
<time>2018-07-15T22:15:08Z</time>
<speed>0.38</speed>
</trkpt>
<trkpt lat="-6.968615" lon="-34.834820">
<ele>19.670000</ele>
<time>2018-07-15T22:20:27Z</time>
<speed>0.33</speed>
</trkpt>
<trkpt lat="-6.968701" lon="-34.834831">
<ele>-0.480000</ele>
<time>2018-07-15T22:25:56Z</time>
<speed>0.15</speed>
</trkpt>
<trkpt lat="-6.968631" lon="-34.834892">
<ele>3.520000</ele>
<time>2018-07-15T22:31:33Z</time>
<speed>0.14</speed>
</trkpt>
<trkpt lat="-6.968629" lon="-34.834873">
<ele>6.440000</ele>
<time>2018-07-15T22:36:51Z</time>
<speed>0.00</speed>
</trkpt>
<trkpt lat="-6.968631" lon="-34.834927">
<ele>23.420000</ele>
<time>2018-07-15T22:42:08Z</time>
<speed>0.00</speed>
</trkpt>
<trkpt lat="-6.968595" lon="-34.834854">
<ele>7.480000</ele>
<time>2018-07-15T22:47:24Z</time>
<speed>0.00</speed>
</trkpt>
<trkpt lat="-6.968583" lon="-34.834801">
<ele>17.119999</ele>
<time>2018-07-15T22:52:40Z</time>
<speed>0.00</speed>
</trkpt>
<trkpt lat="-6.968560" lon="-34.834846">
<ele>-4.430000</ele>
<time>2018-07-15T22:57:56Z</time>
<speed>0.00</speed>
</trkpt>
<trkpt lat="-6.968687" lon="-34.834827">
<ele>7.340000</ele>
<time>2018-07-15T23:03:14Z</time>
<speed>0.00</speed>
</trkpt>
<trkpt lat="-6.968607" lon="-34.834808">
<ele>12.889999</ele>
<time>2018-07-15T23:08:29Z</time>
<speed>0.00</speed>
</trkpt>
<trkpt lat="-6.968671" lon="-34.834858">
<ele>7.660000</ele>
<time>2018-07-15T23:13:45Z</time>
<speed>0.00</speed>
</trkpt>
<trkpt lat="-6.968652" lon="-34.834808">
<ele>18.770000</ele>
<time>2018-07-15T23:19:01Z</time>
<speed>0.00</speed>
</trkpt>
<trkpt lat="-6.968618" lon="-34.834862">
<ele>19.039999</ele>
<time>2018-07-15T23:24:17Z</time>
<speed>0.00</speed>
</trkpt>
<trkpt lat="-6.968699" lon="-34.834866">
<ele>32.809998</ele>
<time>2018-07-15T23:29:34Z</time>
<speed>0.38</speed>
</trkpt>
<trkpt lat="-6.968671" lon="-34.834797">
<ele>17.809999</ele>
<time>2018-07-15T23:34:51Z</time>
<speed>0.00</speed>
</trkpt>
<trkpt lat="-6.968659" lon="-34.834927">
<ele>1.940000</ele>
<time>2018-07-15T23:40:08Z</time>
<speed>0.00</speed>
</trkpt>
<trkpt lat="-6.968684" lon="-34.834599">
<ele>40.779999</ele>
<time>2018-07-15T23:45:30Z</time>
<speed>0.00</speed>
</trkpt>
<trkpt lat="-6.968532" lon="-34.834660">
<ele>19.939999</ele>
<time>2018-07-15T23:50:47Z</time>
<speed>0.00</speed>
</trkpt>
<trkpt lat="-6.968557" lon="-34.834812">
<ele>-28.709999</ele>
<time>2018-07-15T23:56:04Z</time>
<speed>0.00</speed>
</trkpt>
<trkpt lat="-6.968649" lon="-34.834816">
<ele>12.920000</ele>
<time>2018-07-16T00:01:56Z</time>
<speed>0.13</speed>
</trkpt>
<trkpt lat="-6.968614" lon="-34.834801">
<ele>25.010000</ele>
<time>2018-07-16T00:07:12Z</time>
<speed>0.00</speed>
</trkpt>
<trkpt lat="-6.968582" lon="-34.834808">
<ele>3.100000</ele>
<time>2018-07-16T00:12:28Z</time>
<speed>0.00</speed>
</trkpt>
<trkpt lat="-6.968615" lon="-34.834816">
<ele>6.140000</ele>
<time>2018-07-16T00:17:42Z</time>
<speed>0.00</speed>
</trkpt>
<trkpt lat="-6.968606" lon="-34.834755">
<ele>2.670000</ele>
<time>2018-07-16T00:22:56Z</time>
<speed>0.00</speed>
</trkpt>
<trkpt lat="-6.968640" lon="-34.834789">
<ele>9.120000</ele>
<time>2018-07-16T00:28:10Z</time>
<speed>0.00</speed>
</trkpt>
<trkpt lat="-6.968655" lon="-34.834843">
<ele>8.530000</ele>
<time>2018-07-16T00:33:25Z</time>
<speed>0.00</speed>
</trkpt>
<trkpt lat="-6.968614" lon="-34.834763">
<ele>15.940000</ele>
<time>2018-07-16T00:38:41Z</time>
<speed>0.00</speed>
</trkpt>
<trkpt lat="-6.968600" lon="-34.834740">
<ele>13.549999</ele>
<time>2018-07-16T00:43:56Z</time>
<speed>0.05</speed>
</trkpt>
<trkpt lat="-6.968607" lon="-34.834782">
<ele>9.170000</ele>
<time>2018-07-16T00:49:13Z</time>
<speed>0.00</speed>
</trkpt>
<trkpt lat="-6.968613" lon="-34.834827">
<ele>11.770000</ele>
<time>2018-07-16T00:54:29Z</time>
<speed>0.00</speed>
</trkpt>
<trkpt lat="-6.968599" lon="-34.834831">
<ele>13.259999</ele>
<time>2018-07-16T00:59:47Z</time>
<speed>0.00</speed>
</trkpt>
<trkpt lat="-6.968622" lon="-34.834782">
<ele>7.340000</ele>
<time>2018-07-16T01:05:05Z</time>
<speed>0.18</speed>
</trkpt>
<trkpt lat="-6.968668" lon="-34.834835">
<ele>15.040000</ele>
<time>2018-07-16T01:10:27Z</time>
<speed>0.00</speed>
</trkpt>
<trkpt lat="-6.968598" lon="-34.834812">
<ele>10.840000</ele>
<time>2018-07-16T01:15:42Z</time>
<speed>0.11</speed>
</trkpt>
<trkpt lat="-6.968615" lon="-34.834797">
<ele>6.210000</ele>
<time>2018-07-16T01:20:58Z</time>
<speed>0.30</speed>
</trkpt>
<trkpt lat="-6.968687" lon="-34.834858">
<ele>2.670000</ele>
<time>2018-07-16T01:26:15Z</time>
<speed>0.00</speed>
</trkpt>
<trkpt lat="-6.968605" lon="-34.834885">
<ele>2.850000</ele>
<time>2018-07-16T01:31:31Z</time>
<speed>0.00</speed>
</trkpt>
<trkpt lat="-6.968599" lon="-34.834835">
<ele>7.900000</ele>
<time>2018-07-16T01:36:47Z</time>
<speed>0.00</speed>
</trkpt>
<trkpt lat="-6.968642" lon="-34.834827">
<ele>19.629999</ele>
<time>2018-07-16T01:42:04Z</time>
<speed>0.00</speed>
</trkpt>
<trkpt lat="-6.968583" lon="-34.834801">
<ele>11.130000</ele>
<time>2018-07-16T01:47:22Z</time>
<speed>0.00</speed>
</trkpt>
<trkpt lat="-6.968646" lon="-34.834831">
<ele>11.120000</ele>
<time>2018-07-16T01:52:41Z</time>
<speed>0.32</speed>
</trkpt>
<trkpt lat="-6.968595" lon="-34.834816">
<ele>11.099999</ele>
<time>2018-07-16T01:58:01Z</time>
<speed>0.12</speed>
</trkpt>
<trkpt lat="-6.968604" lon="-34.834766">
<ele>6.530000</ele>
<time>2018-07-16T02:04:03Z</time>
<speed>0.00</speed>
</trkpt>
<trkpt lat="-6.968605" lon="-34.834690">
<ele>-10.280000</ele>
<time>2018-07-16T02:09:58Z</time>
<speed>0.00</speed>
</trkpt>
<trkpt lat="-6.968650" lon="-34.834946">
<ele>-5.620000</ele>
<time>2018-07-16T02:15:15Z</time>
<speed>0.00</speed>
</trkpt>
<trkpt lat="-6.968621" lon="-34.834843">
<ele>0.490000</ele>
<time>2018-07-16T02:20:33Z</time>
<speed>0.00</speed>
</trkpt>
<trkpt lat="-6.968579" lon="-34.834751">
<ele>9.030000</ele>
<time>2018-07-16T02:25:49Z</time>
<speed>0.00</speed>
</trkpt>
<trkpt lat="-6.968542" lon="-34.834705">
<ele>-6.500000</ele>
<time>2018-07-16T02:31:06Z</time>
<speed>0.00</speed>
</trkpt>
<trkpt lat="-6.968641" lon="-34.834850">
<ele>12.670000</ele>
<time>2018-07-16T02:36:23Z</time>
<speed>0.00</speed>
</trkpt>
<trkpt lat="-6.968625" lon="-34.834839">
<ele>5.600000</ele>
<time>2018-07-16T02:41:39Z</time>
<speed>0.00</speed>
</trkpt>
<trkpt lat="-6.968630" lon="-34.834873">
<ele>-8.960000</ele>
<time>2018-07-16T02:46:56Z</time>
<speed>0.00</speed>
</trkpt>
<trkpt lat="-6.968594" lon="-34.834839">
<ele>16.170000</ele>
<time>2018-07-16T02:52:11Z</time>
<speed>0.00</speed>
</trkpt>
<trkpt lat="-6.968622" lon="-34.834805">
<ele>8.740000</ele>
<time>2018-07-16T02:57:28Z</time>
<speed>0.00</speed>
</trkpt>
</trkseg>
</trk>
<trk>
<name>20180723-193017(10)</name>
<desc>Color:004000ff</desc>
<trkseg>
<trkpt lat="-6.968605" lon="-34.834820">
<ele>12.900000</ele>
<time>2018-07-16T03:02:49Z</time>
<speed>0.00</speed>
</trkpt>
<trkpt lat="-6.968605" lon="-34.834839">
<ele>9.540000</ele>
<time>2018-07-16T03:08:06Z</time>
<speed>0.05</speed>
</trkpt>
<trkpt lat="-6.968647" lon="-34.834827">
<ele>15.330000</ele>
<time>2018-07-16T03:13:23Z</time>
<speed>0.00</speed>
</trkpt>
<trkpt lat="-6.968757" lon="-34.834923">
<ele>-2.670000</ele>
<time>2018-07-16T03:18:58Z</time>
<speed>0.71</speed>
</trkpt>
<trkpt lat="-6.968601" lon="-34.834751">
<ele>37.079998</ele>
<time>2018-07-16T03:24:15Z</time>
<speed>0.00</speed>
</trkpt>
<trkpt lat="-6.968624" lon="-34.834782">
<ele>35.380001</ele>
<time>2018-07-16T03:29:54Z</time>
<speed>0.53</speed>
</trkpt>
<trkpt lat="-6.968563" lon="-34.834808">
<ele>24.740000</ele>
<time>2018-07-16T03:35:12Z</time>
<speed>0.00</speed>
</trkpt>
<trkpt lat="-6.968599" lon="-34.834919">
<ele>26.129999</ele>
<time>2018-07-16T03:40:49Z</time>
<speed>0.57</speed>
</trkpt>
<trkpt lat="-6.968474" lon="-34.834965">
<ele>35.500000</ele>
<time>2018-07-16T03:46:28Z</time>
<speed>0.19</speed>
</trkpt>
<trkpt lat="-6.968612" lon="-34.834831">
<ele>13.020000</ele>
<time>2018-07-16T03:53:48Z</time>
<speed>0.01</speed>
</trkpt>
<trkpt lat="-6.968680" lon="-34.834770">
<ele>12.270000</ele>
<time>2018-07-16T04:01:23Z</time>
<speed>1.57</speed>
</trkpt>
<trkpt lat="-6.968581" lon="-34.834858">
<ele>17.940001</ele>
<time>2018-07-16T04:06:39Z</time>
<speed>0.00</speed>
</trkpt>
<trkpt lat="-6.968584" lon="-34.834930">
<ele>15.730000</ele>
<time>2018-07-16T04:11:55Z</time>
<speed>0.00</speed>
</trkpt>
<trkpt lat="-6.968583" lon="-34.834900">
<ele>5.170000</ele>
<time>2018-07-16T04:17:11Z</time>
<speed>0.00</speed>
</trkpt>
<trkpt lat="-6.968701" lon="-34.834770">
<ele>6.600000</ele>
<time>2018-07-16T04:22:27Z</time>
<speed>0.00</speed>
</trkpt>
<trkpt lat="-6.968614" lon="-34.834785">
<ele>11.590000</ele>
<time>2018-07-16T04:27:52Z</time>
<speed>0.54</speed>
</trkpt>
<trkpt lat="-6.968647" lon="-34.834755">
<ele>22.889999</ele>
<time>2018-07-16T04:33:08Z</time>
<speed>0.00</speed>
</trkpt>
<trkpt lat="-6.968632" lon="-34.834770">
<ele>11.860000</ele>
<time>2018-07-16T04:38:29Z</time>
<speed>0.00</speed>
</trkpt>
<trkpt lat="-6.968636" lon="-34.834793">
<ele>6.380000</ele>
<time>2018-07-16T04:43:45Z</time>
<speed>1.81</speed>
</trkpt>
<trkpt lat="-6.968555" lon="-34.834915">
<ele>-17.209999</ele>
<time>2018-07-16T04:49:01Z</time>
<speed>0.00</speed>
</trkpt>
<trkpt lat="-6.968685" lon="-34.834526">
<ele>44.480000</ele>
<time>2018-07-16T04:54:18Z</time>
<speed>0.00</speed>
</trkpt>
<trkpt lat="-6.968632" lon="-34.834785">
<ele>16.629999</ele>
<time>2018-07-16T04:59:35Z</time>
<speed>0.00</speed>
</trkpt>
<trkpt lat="-6.968629" lon="-34.834808">
<ele>19.039999</ele>
<time>2018-07-16T05:05:03Z</time>
<speed>0.16</speed>
</trkpt>
<trkpt lat="-6.968654" lon="-34.834793">
<ele>20.100000</ele>
<time>2018-07-16T05:10:20Z</time>
<speed>0.00</speed>
</trkpt>
<trkpt lat="-6.968651" lon="-34.834862">
<ele>-4.340000</ele>
<time>2018-07-16T05:15:36Z</time>
<speed>0.00</speed>
</trkpt>
<trkpt lat="-6.968637" lon="-34.834812">
<ele>12.309999</ele>
<time>2018-07-16T05:20:52Z</time>
<speed>0.00</speed>
</trkpt>
<trkpt lat="-6.968633" lon="-34.834858">
<ele>1.070000</ele>
<time>2018-07-16T05:26:21Z</time>
<speed>0.10</speed>
</trkpt>
<trkpt lat="-6.968654" lon="-34.834805">
<ele>26.459999</ele>
<time>2018-07-16T05:31:37Z</time>
<speed>0.00</speed>
</trkpt>
<trkpt lat="-6.968574" lon="-34.834793">
<ele>25.529999</ele>
<time>2018-07-16T05:36:54Z</time>
<speed>0.00</speed>
</trkpt>
<trkpt lat="-6.968611" lon="-34.834900">
<ele>7.910000</ele>
<time>2018-07-16T05:42:16Z</time>
<speed>0.05</speed>
</trkpt>
<trkpt lat="-6.968258" lon="-34.834457">
<ele>85.629997</ele>
<time>2018-07-16T05:47:39Z</time>
<speed>0.91</speed>
</trkpt>
<trkpt lat="-6.968616" lon="-34.834835">
<ele>25.240000</ele>
<time>2018-07-16T05:53:08Z</time>
<speed>0.39</speed>
</trkpt>
<trkpt lat="-6.968564" lon="-34.834682">
<ele>39.189999</ele>
<time>2018-07-16T05:58:24Z</time>
<speed>0.00</speed>
</trkpt>
<trkpt lat="-6.968646" lon="-34.834846">
<ele>25.939999</ele>
<time>2018-07-16T06:04:20Z</time>
<speed>0.12</speed>
</trkpt>
<trkpt lat="-6.968647" lon="-34.834850">
<ele>20.609999</ele>
<time>2018-07-16T06:10:34Z</time>
<speed>0.00</speed>
</trkpt>
<trkpt lat="-6.968592" lon="-34.835079">
<ele>93.169998</ele>
<time>2018-07-16T06:16:01Z</time>
<speed>0.00</speed>
</trkpt>
<trkpt lat="-6.968549" lon="-34.834831">
<ele>13.719999</ele>
<time>2018-07-16T06:21:20Z</time>
<speed>0.13</speed>
</trkpt>
<trkpt lat="-6.968635" lon="-34.834843">
<ele>-0.820000</ele>
<time>2018-07-16T06:26:36Z</time>
<speed>0.06</speed>
</trkpt>
<trkpt lat="-6.968639" lon="-34.834915">
<ele>44.590000</ele>
<time>2018-07-16T06:31:55Z</time>
<speed>0.00</speed>
</trkpt>
<trkpt lat="-6.968630" lon="-34.834892">
<ele>35.579998</ele>
<time>2018-07-16T06:37:12Z</time>
<speed>0.00</speed>
</trkpt>
<trkpt lat="-6.968591" lon="-34.834866">
<ele>8.260000</ele>
<time>2018-07-16T06:42:29Z</time>
<speed>0.00</speed>
</trkpt>
<trkpt lat="-6.968554" lon="-34.834877">
<ele>-2.660000</ele>
<time>2018-07-16T06:47:45Z</time>
<speed>0.00</speed>
</trkpt>
<trkpt lat="-6.968615" lon="-34.834805">
<ele>-6.680000</ele>
<time>2018-07-16T06:53:02Z</time>
<speed>0.00</speed>
</trkpt>
<trkpt lat="-6.968581" lon="-34.834824">
<ele>5.670000</ele>
<time>2018-07-16T06:58:18Z</time>
<speed>0.00</speed>
</trkpt>
<trkpt lat="-6.968605" lon="-34.834816">
<ele>8.929999</ele>
<time>2018-07-16T07:03:40Z</time>
<speed>0.00</speed>
</trkpt>
<trkpt lat="-6.968599" lon="-34.834793">
<ele>9.389999</ele>
<time>2018-07-16T07:08:56Z</time>
<speed>0.00</speed>
</trkpt>
<trkpt lat="-6.968600" lon="-34.834782">
<ele>5.620000</ele>
<time>2018-07-16T07:14:11Z</time>
<speed>0.00</speed>
</trkpt>
<trkpt lat="-6.968602" lon="-34.834839">
<ele>23.250000</ele>
<time>2018-07-16T07:19:27Z</time>
<speed>0.00</speed>
</trkpt>
<trkpt lat="-6.968595" lon="-34.834805">
<ele>14.330000</ele>
<time>2018-07-16T07:24:43Z</time>
<speed>0.00</speed>
</trkpt>
<trkpt lat="-6.968608" lon="-34.834869">
<ele>24.980000</ele>
<time>2018-07-16T07:29:59Z</time>
<speed>0.00</speed>
</trkpt>
<trkpt lat="-6.968632" lon="-34.834824">
<ele>9.700000</ele>
<time>2018-07-16T07:35:15Z</time>
<speed>0.00</speed>
</trkpt>
<trkpt lat="-6.968623" lon="-34.834934">
<ele>4.950000</ele>
<time>2018-07-16T07:40:31Z</time>
<speed>0.00</speed>
</trkpt>
<trkpt lat="-6.968659" lon="-34.834824">
<ele>-6.240000</ele>
<time>2018-07-16T07:45:47Z</time>
<speed>0.00</speed>
</trkpt>
<trkpt lat="-6.968612" lon="-34.834858">
<ele>16.850000</ele>
<time>2018-07-16T07:51:03Z</time>
<speed>0.00</speed>
</trkpt>
<trkpt lat="-6.968621" lon="-34.834808">
<ele>-20.150000</ele>
<time>2018-07-16T07:56:57Z</time>
<speed>0.12</speed>
</trkpt>
<trkpt lat="-6.968645" lon="-34.834900">
<ele>19.289999</ele>
<time>2018-07-16T08:02:58Z</time>
<speed>0.33</speed>
</trkpt>
<trkpt lat="-6.968690" lon="-34.834904">
<ele>-7.030000</ele>
<time>2018-07-16T08:11:47Z</time>
<speed>0.00</speed>
</trkpt>
<trkpt lat="-6.968565" lon="-34.834759">
<ele>7.510000</ele>
<time>2018-07-16T08:17:02Z</time>
<speed>0.00</speed>
</trkpt>
<trkpt lat="-6.968689" lon="-34.834805">
<ele>6.030000</ele>
<time>2018-07-16T08:22:18Z</time>
<speed>0.00</speed>
</trkpt>
<trkpt lat="-6.968508" lon="-34.834686">
<ele>20.889999</ele>
<time>2018-07-16T08:27:49Z</time>
<speed>0.59</speed>
</trkpt>
<trkpt lat="-6.968753" lon="-34.834888">
<ele>3.770000</ele>
<time>2018-07-16T08:33:05Z</time>
<speed>0.00</speed>
</trkpt>
<trkpt lat="-6.968675" lon="-34.834774">
<ele>12.460000</ele>
<time>2018-07-16T08:38:48Z</time>
<speed>0.20</speed>
</trkpt>
<trkpt lat="-6.968595" lon="-34.834846">
<ele>20.150000</ele>
<time>2018-07-16T08:45:18Z</time>
<speed>0.66</speed>
</trkpt>
<trkpt lat="-6.968598" lon="-34.834877">
<ele>9.719999</ele>
<time>2018-07-16T08:50:31Z</time>
<speed>0.00</speed>
</trkpt>
<trkpt lat="-6.968589" lon="-34.834854">
<ele>13.230000</ele>
<time>2018-07-16T08:55:46Z</time>
<speed>0.00</speed>
</trkpt>
<trkpt lat="-6.968546" lon="-34.834831">
<ele>10.660000</ele>
<time>2018-07-16T09:01:01Z</time>
<speed>0.00</speed>
</trkpt>
<trkpt lat="-6.968530" lon="-34.834831">
<ele>15.160000</ele>
<time>2018-07-16T09:06:16Z</time>
<speed>0.00</speed>
</trkpt>
<trkpt lat="-6.968652" lon="-34.834846">
<ele>21.400000</ele>
<time>2018-07-16T09:11:31Z</time>
<speed>0.00</speed>
</trkpt>
<trkpt lat="-6.968616" lon="-34.834846">
<ele>4.080000</ele>
<time>2018-07-16T09:16:46Z</time>
<speed>0.00</speed>
</trkpt>
<trkpt lat="-6.968607" lon="-34.834816">
<ele>11.410000</ele>
<time>2018-07-16T09:22:00Z</time>
<speed>0.00</speed>
</trkpt>
<trkpt lat="-6.968556" lon="-34.834846">
<ele>18.690001</ele>
<time>2018-07-16T09:27:14Z</time>
<speed>0.00</speed>
</trkpt>
<trkpt lat="-6.968600" lon="-34.834873">
<ele>10.599999</ele>
<time>2018-07-16T09:32:27Z</time>
<speed>0.00</speed>
</trkpt>
<trkpt lat="-6.968583" lon="-34.834869">
<ele>8.530000</ele>
<time>2018-07-16T09:37:40Z</time>
<speed>0.23</speed>
</trkpt>
<trkpt lat="-6.968614" lon="-34.834824">
<ele>8.630000</ele>
<time>2018-07-16T09:42:55Z</time>
<speed>0.00</speed>
</trkpt>
<trkpt lat="-6.968606" lon="-34.834858">
<ele>17.389999</ele>
<time>2018-07-16T09:48:09Z</time>
<speed>0.00</speed>
</trkpt>
<trkpt lat="-6.968615" lon="-34.834858">
<ele>8.840000</ele>
<time>2018-07-16T09:53:24Z</time>
<speed>0.10</speed>
</trkpt>
<trkpt lat="-6.968670" lon="-34.834835">
<ele>-0.480000</ele>
<time>2018-07-16T09:58:39Z</time>
<speed>0.00</speed>
</trkpt>
<trkpt lat="-6.968521" lon="-34.834785">
<ele>39.779999</ele>
<time>2018-07-16T10:04:14Z</time>
<speed>0.06</speed>
</trkpt>
<trkpt lat="-6.968529" lon="-34.834759">
<ele>48.529999</ele>
<time>2018-07-16T10:09:44Z</time>
<speed>0.36</speed>
</trkpt>
<trkpt lat="-6.968524" lon="-34.834698">
<ele>54.570000</ele>
<time>2018-07-16T10:15:19Z</time>
<speed>0.11</speed>
</trkpt>
<trkpt lat="-6.968636" lon="-34.834820">
<ele>3.470000</ele>
<time>2018-07-16T10:21:27Z</time>
<speed>0.16</speed>
</trkpt>
<trkpt lat="-6.968635" lon="-34.834824">
<ele>-1.520000</ele>
<time>2018-07-16T10:29:17Z</time>
<speed>0.00</speed>
</trkpt>
<trkpt lat="-6.968654" lon="-34.834770">
<ele>20.070000</ele>
<time>2018-07-16T10:34:31Z</time>
<speed>0.00</speed>
</trkpt>
<trkpt lat="-6.968606" lon="-34.834846">
<ele>6.340000</ele>
<time>2018-07-16T10:39:47Z</time>
<speed>0.00</speed>
</trkpt>
<trkpt lat="-6.968568" lon="-34.834820">
<ele>-5.640000</ele>
<time>2018-07-16T10:45:01Z</time>
<speed>0.00</speed>
</trkpt>
<trkpt lat="-6.968618" lon="-34.834812">
<ele>22.109999</ele>
<time>2018-07-16T10:50:15Z</time>
<speed>0.00</speed>
</trkpt>
<trkpt lat="-6.968609" lon="-34.834881">
<ele>22.580000</ele>
<time>2018-07-16T10:55:29Z</time>
<speed>0.14</speed>
</trkpt>
<trkpt lat="-6.968578" lon="-34.834850">
<ele>23.320000</ele>
<time>2018-07-16T11:00:47Z</time>
<speed>0.00</speed>
</trkpt>
<trkpt lat="-6.968553" lon="-34.834850">
<ele>26.309999</ele>
<time>2018-07-16T11:06:00Z</time>
<speed>0.15</speed>
</trkpt>
<trkpt lat="-6.968560" lon="-34.834717">
<ele>18.320000</ele>
<time>2018-07-16T11:11:16Z</time>
<speed>0.00</speed>
</trkpt>
<trkpt lat="-6.968631" lon="-34.834812">
<ele>10.900000</ele>
<time>2018-07-16T11:16:30Z</time>
<speed>0.00</speed>
</trkpt>
<trkpt lat="-6.968614" lon="-34.834812">
<ele>28.059999</ele>
<time>2018-07-16T11:21:45Z</time>
<speed>0.00</speed>
</trkpt>
<trkpt lat="-6.968553" lon="-34.834797">
<ele>36.610001</ele>
<time>2018-07-16T11:27:00Z</time>
<speed>0.00</speed>
</trkpt>
<trkpt lat="-6.968658" lon="-34.834862">
<ele>20.230000</ele>
<time>2018-07-16T11:32:16Z</time>
<speed>0.00</speed>
</trkpt>
<trkpt lat="-6.968560" lon="-34.834778">
<ele>16.270000</ele>
<time>2018-07-16T11:37:32Z</time>
<speed>0.00</speed>
</trkpt>
<trkpt lat="-6.968585" lon="-34.834816">
<ele>13.880000</ele>
<time>2018-07-16T11:42:48Z</time>
<speed>0.00</speed>
</trkpt>
<trkpt lat="-6.968610" lon="-34.834801">
<ele>19.629999</ele>
<time>2018-07-16T11:48:05Z</time>
<speed>0.00</speed>
</trkpt>
<trkpt lat="-6.968610" lon="-34.834820">
<ele>10.760000</ele>
<time>2018-07-16T11:53:25Z</time>
<speed>0.00</speed>
</trkpt>
<trkpt lat="-6.968529" lon="-34.834740">
<ele>-15.719999</ele>
<time>2018-07-16T11:59:00Z</time>
<speed>0.15</speed>
</trkpt>
<trkpt lat="-6.968593" lon="-34.834793">
<ele>0.530000</ele>
<time>2018-07-16T12:04:20Z</time>
<speed>0.25</speed>
</trkpt>
<trkpt lat="-6.968632" lon="-34.834808">
<ele>15.139999</ele>
<time>2018-07-16T12:09:36Z</time>
<speed>0.00</speed>
</trkpt>
<trkpt lat="-6.968629" lon="-34.834816">
<ele>4.750000</ele>
<time>2018-07-16T12:14:53Z</time>
<speed>0.00</speed>
</trkpt>
<trkpt lat="-6.968526" lon="-34.834854">
<ele>-2.690000</ele>
<time>2018-07-16T12:20:17Z</time>
<speed>0.00</speed>
</trkpt>
<trkpt lat="-6.968628" lon="-34.834812">
<ele>2.760000</ele>
<time>2018-07-16T12:25:35Z</time>
<speed>0.00</speed>
</trkpt>
<trkpt lat="-6.968540" lon="-34.834778">
<ele>32.029999</ele>
<time>2018-07-16T12:30:52Z</time>
<speed>0.16</speed>
</trkpt>
<trkpt lat="-6.968707" lon="-34.834869">
<ele>9.230000</ele>
<time>2018-07-16T12:36:11Z</time>
<speed>0.00</speed>
</trkpt>
<trkpt lat="-6.968631" lon="-34.834850">
<ele>12.960000</ele>
<time>2018-07-16T12:41:27Z</time>
<speed>0.24</speed>
</trkpt>
<trkpt lat="-6.968606" lon="-34.834812">
<ele>5.390000</ele>
<time>2018-07-16T12:46:47Z</time>
<speed>0.41</speed>
</trkpt>
<trkpt lat="-6.968670" lon="-34.834873">
<ele>9.440000</ele>
<time>2018-07-16T12:52:04Z</time>
<speed>0.00</speed>
</trkpt>
<trkpt lat="-6.968664" lon="-34.834824">
<ele>27.660000</ele>
<time>2018-07-16T12:57:24Z</time>
<speed>0.40</speed>
</trkpt>
<trkpt lat="-6.968720" lon="-34.834877">
<ele>13.980000</ele>
<time>2018-07-16T13:02:41Z</time>
<speed>0.17</speed>
</trkpt>
<trkpt lat="-6.968588" lon="-34.834805">
<ele>15.020000</ele>
<time>2018-07-16T13:07:52Z</time>
<speed>0.00</speed>
</trkpt>
<trkpt lat="-6.968673" lon="-34.834927">
<ele>-0.520000</ele>
<time>2018-07-16T13:13:01Z</time>
<speed>0.11</speed>
</trkpt>
<trkpt lat="-6.968660" lon="-34.834824">
<ele>9.770000</ele>
<time>2018-07-16T13:18:12Z</time>
<speed>0.00</speed>
</trkpt>
<trkpt lat="-6.968579" lon="-34.834766">
<ele>15.120000</ele>
<time>2018-07-16T13:23:38Z</time>
<speed>0.05</speed>
</trkpt>
<trkpt lat="-6.968630" lon="-34.834896">
<ele>16.199999</ele>
<time>2018-07-16T13:28:50Z</time>
<speed>0.00</speed>
</trkpt>
<trkpt lat="-6.968548" lon="-34.834789">
<ele>22.680000</ele>
<time>2018-07-16T13:34:15Z</time>
<speed>0.00</speed>
</trkpt>
<trkpt lat="-6.968560" lon="-34.834721">
<ele>17.770000</ele>
<time>2018-07-16T13:39:26Z</time>
<speed>0.00</speed>
</trkpt>
<trkpt lat="-6.968584" lon="-34.834747">
<ele>22.320000</ele>
<time>2018-07-16T13:44:39Z</time>
<speed>0.00</speed>
</trkpt>
<trkpt lat="-6.968693" lon="-34.834812">
<ele>26.840000</ele>
<time>2018-07-16T13:49:50Z</time>
<speed>0.00</speed>
</trkpt>
<trkpt lat="-6.968707" lon="-34.834934">
<ele>-0.700000</ele>
<time>2018-07-16T13:55:02Z</time>
<speed>0.00</speed>
</trkpt>
<trkpt lat="-6.968585" lon="-34.834846">
<ele>18.320000</ele>
<time>2018-07-16T14:00:50Z</time>
<speed>0.29</speed>
</trkpt>
<trkpt lat="-6.968663" lon="-34.834850">
<ele>33.459999</ele>
<time>2018-07-16T14:06:03Z</time>
<speed>0.00</speed>
</trkpt>
<trkpt lat="-6.968585" lon="-34.834900">
<ele>0.410000</ele>
<time>2018-07-16T14:11:17Z</time>
<speed>0.16</speed>
</trkpt>
<trkpt lat="-6.968588" lon="-34.834820">
<ele>7.650000</ele>
<time>2018-07-16T14:16:29Z</time>
<speed>0.00</speed>
</trkpt>
<trkpt lat="-6.968645" lon="-34.834866">
<ele>25.430000</ele>
<time>2018-07-16T14:21:43Z</time>
<speed>0.00</speed>
</trkpt>
<trkpt lat="-6.968645" lon="-34.834858">
<ele>34.340000</ele>
<time>2018-07-16T14:26:55Z</time>
<speed>0.00</speed>
</trkpt>
<trkpt lat="-6.968614" lon="-34.834839">
<ele>19.590000</ele>
<time>2018-07-16T14:32:07Z</time>
<speed>0.00</speed>
</trkpt>
<trkpt lat="-6.968684" lon="-34.834797">
<ele>17.580000</ele>
<time>2018-07-16T14:37:26Z</time>
<speed>0.00</speed>
</trkpt>
<trkpt lat="-6.968595" lon="-34.834805">
<ele>12.799999</ele>
<time>2018-07-16T14:42:37Z</time>
<speed>0.00</speed>
</trkpt>
<trkpt lat="-6.968606" lon="-34.834789">
<ele>16.580000</ele>
<time>2018-07-16T14:47:49Z</time>
<speed>0.00</speed>
</trkpt>
<trkpt lat="-6.968591" lon="-34.834866">
<ele>14.080000</ele>
<time>2018-07-16T14:53:01Z</time>
<speed>0.00</speed>
</trkpt>
<trkpt lat="-6.968599" lon="-34.834827">
<ele>12.679999</ele>
<time>2018-07-16T14:58:13Z</time>
<speed>0.00</speed>
</trkpt>
<trkpt lat="-6.968609" lon="-34.834869">
<ele>9.730000</ele>
<time>2018-07-16T15:03:28Z</time>
<speed>0.00</speed>
</trkpt>
<trkpt lat="-6.968529" lon="-34.834869">
<ele>15.339999</ele>
<time>2018-07-16T15:08:40Z</time>
<speed>0.00</speed>
</trkpt>
<trkpt lat="-6.968639" lon="-34.834904">
<ele>12.889999</ele>
<time>2018-07-16T15:13:52Z</time>
<speed>0.00</speed>
</trkpt>
<trkpt lat="-6.968625" lon="-34.834778">
<ele>28.309999</ele>
<time>2018-07-16T15:19:04Z</time>
<speed>0.09</speed>
</trkpt>
<trkpt lat="-6.968623" lon="-34.834824">
<ele>7.510000</ele>
<time>2018-07-16T15:24:17Z</time>
<speed>0.00</speed>
</trkpt>
<trkpt lat="-6.968614" lon="-34.834873">
<ele>6.210000</ele>
<time>2018-07-16T15:29:28Z</time>
<speed>0.00</speed>
</trkpt>
<trkpt lat="-6.968600" lon="-34.834915">
<ele>7.110000</ele>
<time>2018-07-16T15:34:43Z</time>
<speed>0.00</speed>
</trkpt>
<trkpt lat="-6.968584" lon="-34.834877">
<ele>4.360000</ele>
<time>2018-07-16T15:39:55Z</time>
<speed>0.00</speed>
</trkpt>
<trkpt lat="-6.968637" lon="-34.834854">
<ele>13.809999</ele>
<time>2018-07-16T15:45:07Z</time>
<speed>0.00</speed>
</trkpt>
<trkpt lat="-6.968640" lon="-34.834808">
<ele>21.949999</ele>
<time>2018-07-16T15:50:19Z</time>
<speed>0.00</speed>
</trkpt>
<trkpt lat="-6.968592" lon="-34.834911">
<ele>-7.110000</ele>
<time>2018-07-16T15:55:31Z</time>
<speed>0.00</speed>
</trkpt>
<trkpt lat="-6.968660" lon="-34.834747">
<ele>36.880001</ele>
<time>2018-07-16T16:00:49Z</time>
<speed>0.00</speed>
</trkpt>
<trkpt lat="-6.968680" lon="-34.834675">
<ele>39.980000</ele>
<time>2018-07-16T16:06:29Z</time>
<speed>0.78</speed>
</trkpt>
<trkpt lat="-6.968629" lon="-34.834846">
<ele>15.530000</ele>
<time>2018-07-16T16:12:01Z</time>
<speed>0.05</speed>
</trkpt>
<trkpt lat="-6.968678" lon="-34.834854">
<ele>7.030000</ele>
<time>2018-07-16T16:17:54Z</time>
<speed>0.00</speed>
</trkpt>
<trkpt lat="-6.968676" lon="-34.834988">
<ele>4.160000</ele>
<time>2018-07-16T16:23:05Z</time>
<speed>0.00</speed>
</trkpt>
<trkpt lat="-6.968667" lon="-34.834778">
<ele>13.740000</ele>
<time>2018-07-16T16:28:17Z</time>
<speed>0.12</speed>
</trkpt>
<trkpt lat="-6.968645" lon="-34.834892">
<ele>26.240000</ele>
<time>2018-07-16T16:33:30Z</time>
<speed>0.00</speed>
</trkpt>
<trkpt lat="-6.968632" lon="-34.834885">
<ele>28.299999</ele>
<time>2018-07-16T16:38:43Z</time>
<speed>0.00</speed>
</trkpt>
<trkpt lat="-6.968647" lon="-34.834839">
<ele>31.639999</ele>
<time>2018-07-16T16:43:56Z</time>
<speed>0.00</speed>
</trkpt>
<trkpt lat="-6.968627" lon="-34.834873">
<ele>28.500000</ele>
<time>2018-07-16T16:49:08Z</time>
<speed>0.00</speed>
</trkpt>
<trkpt lat="-6.968619" lon="-34.834904">
<ele>25.750000</ele>
<time>2018-07-16T16:54:20Z</time>
<speed>0.06</speed>
</trkpt>
<trkpt lat="-6.968636" lon="-34.834839">
<ele>7.470000</ele>
<time>2018-07-16T16:59:37Z</time>
<speed>0.13</speed>
</trkpt>
<trkpt lat="-6.968608" lon="-34.834862">
<ele>29.590000</ele>
<time>2018-07-16T17:04:58Z</time>
<speed>0.57</speed>
</trkpt>
<trkpt lat="-6.968580" lon="-34.834900">
<ele>46.009998</ele>
<time>2018-07-16T17:10:12Z</time>
<speed>0.00</speed>
</trkpt>
<trkpt lat="-6.968619" lon="-34.834816">
<ele>1.840000</ele>
<time>2018-07-16T17:15:26Z</time>
<speed>0.22</speed>
</trkpt>
<trkpt lat="-6.968588" lon="-34.834949">
<ele>40.040001</ele>
<time>2018-07-16T17:20:41Z</time>
<speed>0.10</speed>
</trkpt>
<trkpt lat="-6.968606" lon="-34.834930">
<ele>22.740000</ele>
<time>2018-07-16T17:25:54Z</time>
<speed>0.00</speed>
</trkpt>
<trkpt lat="-6.968679" lon="-34.834850">
<ele>17.180000</ele>
<time>2018-07-16T17:31:07Z</time>
<speed>0.00</speed>
</trkpt>
<trkpt lat="-6.968608" lon="-34.834801">
<ele>7.350000</ele>
<time>2018-07-16T17:36:19Z</time>
<speed>0.00</speed>
</trkpt>
<trkpt lat="-6.968472" lon="-34.835060">
<ele>53.149998</ele>
<time>2018-07-16T17:41:33Z</time>
<speed>0.00</speed>
</trkpt>
<trkpt lat="-6.968615" lon="-34.834873">
<ele>20.180000</ele>
<time>2018-07-16T17:46:45Z</time>
<speed>0.00</speed>
</trkpt>
<trkpt lat="-6.968613" lon="-34.834888">
<ele>29.289999</ele>
<time>2018-07-16T17:52:04Z</time>
<speed>0.50</speed>
</trkpt>
<trkpt lat="-6.968625" lon="-34.834839">
<ele>17.910000</ele>
<time>2018-07-16T17:57:28Z</time>
<speed>0.22</speed>
</trkpt>
<trkpt lat="-6.968747" lon="-34.834911">
<ele>1.150000</ele>
<time>2018-07-16T18:02:58Z</time>
<speed>0.61</speed>
</trkpt>
<trkpt lat="-6.968697" lon="-34.834797">
<ele>11.830000</ele>
<time>2018-07-16T18:08:30Z</time>
<speed>0.05</speed>
</trkpt>
<trkpt lat="-6.968633" lon="-34.834904">
<ele>15.520000</ele>
<time>2018-07-16T18:14:02Z</time>
<speed>0.00</speed>
</trkpt>
<trkpt lat="-6.968663" lon="-34.834843">
<ele>17.430000</ele>
<time>2018-07-16T18:19:13Z</time>
<speed>0.07</speed>
</trkpt>
<trkpt lat="-6.968610" lon="-34.834938">
<ele>18.980000</ele>
<time>2018-07-16T18:24:23Z</time>
<speed>0.00</speed>
</trkpt>
<trkpt lat="-6.968607" lon="-34.834869">
<ele>13.509999</ele>
<time>2018-07-16T18:29:34Z</time>
<speed>0.00</speed>
</trkpt>
<trkpt lat="-6.968615" lon="-34.834839">
<ele>11.040000</ele>
<time>2018-07-16T18:34:44Z</time>
<speed>0.00</speed>
</trkpt>
<trkpt lat="-6.968630" lon="-34.834816">
<ele>18.520000</ele>
<time>2018-07-16T18:39:54Z</time>
<speed>0.00</speed>
</trkpt>
<trkpt lat="-6.968594" lon="-34.834812">
<ele>17.279999</ele>
<time>2018-07-16T18:45:03Z</time>
<speed>0.07</speed>
</trkpt>
<trkpt lat="-6.968664" lon="-34.834812">
<ele>16.590000</ele>
<time>2018-07-16T18:50:12Z</time>
<speed>0.21</speed>
</trkpt>
<trkpt lat="-6.968597" lon="-34.834774">
<ele>25.170000</ele>
<time>2018-07-16T18:55:22Z</time>
<speed>0.00</speed>
</trkpt>
<trkpt lat="-6.968614" lon="-34.834835">
<ele>21.119999</ele>
<time>2018-07-16T19:00:36Z</time>
<speed>0.00</speed>
</trkpt>
<trkpt lat="-6.968623" lon="-34.834774">
<ele>11.429999</ele>
<time>2018-07-16T19:05:46Z</time>
<speed>0.00</speed>
</trkpt>
<trkpt lat="-6.968657" lon="-34.834763">
<ele>16.369999</ele>
<time>2018-07-16T19:10:57Z</time>
<speed>0.00</speed>
</trkpt>
<trkpt lat="-6.968617" lon="-34.834801">
<ele>4.350000</ele>
<time>2018-07-16T19:16:09Z</time>
<speed>0.00</speed>
</trkpt>
<trkpt lat="-6.968618" lon="-34.834793">
<ele>20.570000</ele>
<time>2018-07-16T19:21:17Z</time>
<speed>0.12</speed>
</trkpt>
<trkpt lat="-6.968645" lon="-34.834805">
<ele>33.939999</ele>
<time>2018-07-16T19:26:28Z</time>
<speed>0.00</speed>
</trkpt>
<trkpt lat="-6.968606" lon="-34.834797">
<ele>5.730000</ele>
<time>2018-07-16T19:31:38Z</time>
<speed>0.00</speed>
</trkpt>
<trkpt lat="-6.968662" lon="-34.834816">
<ele>17.190001</ele>
<time>2018-07-16T19:36:48Z</time>
<speed>0.16</speed>
</trkpt>
<trkpt lat="-6.968637" lon="-34.834766">
<ele>37.419998</ele>
<time>2018-07-16T19:41:59Z</time>
<speed>0.00</speed>
</trkpt>
<trkpt lat="-6.968653" lon="-34.834831">
<ele>24.939999</ele>
<time>2018-07-16T19:47:08Z</time>
<speed>0.12</speed>
</trkpt>
<trkpt lat="-6.968636" lon="-34.834835">
<ele>22.680000</ele>
<time>2018-07-16T19:52:18Z</time>
<speed>0.13</speed>
</trkpt>
<trkpt lat="-6.968628" lon="-34.834896">
<ele>10.950000</ele>
<time>2018-07-16T19:57:28Z</time>
<speed>0.00</speed>
</trkpt>
<trkpt lat="-6.968646" lon="-34.834820">
<ele>17.350000</ele>
<time>2018-07-16T20:02:43Z</time>
<speed>0.00</speed>
</trkpt>
<trkpt lat="-6.968637" lon="-34.834785">
<ele>15.520000</ele>
<time>2018-07-16T20:07:54Z</time>
<speed>0.19</speed>
</trkpt>
<trkpt lat="-6.968668" lon="-34.834770">
<ele>26.400000</ele>
<time>2018-07-16T20:13:05Z</time>
<speed>0.14</speed>
</trkpt>
<trkpt lat="-6.968666" lon="-34.834835">
<ele>28.709999</ele>
<time>2018-07-16T20:18:15Z</time>
<speed>0.00</speed>
</trkpt>
<trkpt lat="-6.968699" lon="-34.834682">
<ele>35.719997</ele>
<time>2018-07-16T20:23:28Z</time>
<speed>0.12</speed>
</trkpt>
<trkpt lat="-6.968768" lon="-34.834717">
<ele>62.739998</ele>
<time>2018-07-16T20:28:39Z</time>
<speed>0.00</speed>
</trkpt>
<trkpt lat="-6.968596" lon="-34.834789">
<ele>22.769999</ele>
<time>2018-07-16T20:33:48Z</time>
<speed>0.00</speed>
</trkpt>
<trkpt lat="-6.968662" lon="-34.834896">
<ele>15.000000</ele>
<time>2018-07-16T20:38:58Z</time>
<speed>0.00</speed>
</trkpt>
<trkpt lat="-6.968653" lon="-34.834911">
<ele>15.719999</ele>
<time>2018-07-16T20:44:07Z</time>
<speed>0.00</speed>
</trkpt>
<trkpt lat="-6.968616" lon="-34.834831">
<ele>15.710000</ele>
<time>2018-07-16T20:49:16Z</time>
<speed>0.00</speed>
</trkpt>
<trkpt lat="-6.968684" lon="-34.834728">
<ele>25.039999</ele>
<time>2018-07-16T20:54:25Z</time>
<speed>0.00</speed>
</trkpt>
<trkpt lat="-6.968614" lon="-34.834839">
<ele>10.469999</ele>
<time>2018-07-16T20:59:37Z</time>
<speed>1.19</speed>
</trkpt>
<trkpt lat="-6.968618" lon="-34.834927">
<ele>8.670000</ele>
<time>2018-07-16T21:05:00Z</time>
<speed>0.00</speed>
</trkpt>
<trkpt lat="-6.968504" lon="-34.834759">
<ele>39.689999</ele>
<time>2018-07-16T21:10:20Z</time>
<speed>0.00</speed>
</trkpt>
<trkpt lat="-6.968719" lon="-34.834881">
<ele>-0.690000</ele>
<time>2018-07-16T21:15:40Z</time>
<speed>0.60</speed>
</trkpt>
<trkpt lat="-6.968658" lon="-34.834843">
<ele>10.610000</ele>
<time>2018-07-16T21:20:57Z</time>
<speed>0.00</speed>
</trkpt>
<trkpt lat="-6.968679" lon="-34.834793">
<ele>16.359999</ele>
<time>2018-07-16T21:26:14Z</time>
<speed>0.00</speed>
</trkpt>
<trkpt lat="-6.968769" lon="-34.834774">
<ele>31.529999</ele>
<time>2018-07-16T21:31:51Z</time>
<speed>0.10</speed>
</trkpt>
<trkpt lat="-6.968637" lon="-34.834763">
<ele>20.139999</ele>
<time>2018-07-16T21:37:31Z</time>
<speed>0.04</speed>
</trkpt>
<trkpt lat="-6.968549" lon="-34.834862">
<ele>9.610000</ele>
<time>2018-07-16T21:43:09Z</time>
<speed>0.00</speed>
</trkpt>
<trkpt lat="-6.968604" lon="-34.834808">
<ele>14.719999</ele>
<time>2018-07-16T21:48:26Z</time>
<speed>0.00</speed>
</trkpt>
<trkpt lat="-6.968612" lon="-34.834846">
<ele>9.650000</ele>
<time>2018-07-16T21:53:42Z</time>
<speed>0.00</speed>
</trkpt>
<trkpt lat="-6.968606" lon="-34.834801">
<ele>18.469999</ele>
<time>2018-07-16T21:58:58Z</time>
<speed>0.00</speed>
</trkpt>
<trkpt lat="-6.968596" lon="-34.834839">
<ele>18.279999</ele>
<time>2018-07-16T22:04:18Z</time>
<speed>0.33</speed>
</trkpt>
<trkpt lat="-6.968606" lon="-34.834881">
<ele>8.730000</ele>
<time>2018-07-16T22:09:35Z</time>
<speed>0.00</speed>
</trkpt>
<trkpt lat="-6.968462" lon="-34.834858">
<ele>28.660000</ele>
<time>2018-07-16T22:15:18Z</time>
<speed>0.20</speed>
</trkpt>
<trkpt lat="-6.968625" lon="-34.834839">
<ele>12.480000</ele>
<time>2018-07-16T22:20:36Z</time>
<speed>0.00</speed>
</trkpt>
<trkpt lat="-6.968632" lon="-34.834900">
<ele>14.130000</ele>
<time>2018-07-16T22:25:52Z</time>
<speed>0.00</speed>
</trkpt>
<trkpt lat="-6.968626" lon="-34.834793">
<ele>1.310000</ele>
<time>2018-07-16T22:31:08Z</time>
<speed>0.00</speed>
</trkpt>
<trkpt lat="-6.968632" lon="-34.834965">
<ele>32.369999</ele>
<time>2018-07-16T22:36:24Z</time>
<speed>0.00</speed>
</trkpt>
<trkpt lat="-6.968625" lon="-34.834824">
<ele>15.780000</ele>
<time>2018-07-16T22:41:39Z</time>
<speed>0.11</speed>
</trkpt>
<trkpt lat="-6.968615" lon="-34.834805">
<ele>1.410000</ele>
<time>2018-07-16T22:46:55Z</time>
<speed>0.00</speed>
</trkpt>
<trkpt lat="-6.968588" lon="-34.834801">
<ele>11.090000</ele>
<time>2018-07-16T22:52:10Z</time>
<speed>0.17</speed>
</trkpt>
<trkpt lat="-6.968639" lon="-34.834770">
<ele>13.719999</ele>
<time>2018-07-16T22:57:33Z</time>
<speed>0.00</speed>
</trkpt>
<trkpt lat="-6.968586" lon="-34.834774">
<ele>17.299999</ele>
<time>2018-07-16T23:02:55Z</time>
<speed>0.00</speed>
</trkpt>
<trkpt lat="-6.968639" lon="-34.834785">
<ele>6.670000</ele>
<time>2018-07-16T23:08:25Z</time>
<speed>0.30</speed>
</trkpt>
<trkpt lat="-6.968554" lon="-34.834785">
<ele>13.040000</ele>
<time>2018-07-16T23:13:49Z</time>
<speed>0.86</speed>
</trkpt>
<trkpt lat="-6.968483" lon="-34.834721">
<ele>33.380001</ele>
<time>2018-07-16T23:19:08Z</time>
<speed>0.00</speed>
</trkpt>
<trkpt lat="-6.968633" lon="-34.834770">
<ele>15.250000</ele>
<time>2018-07-16T23:24:25Z</time>
<speed>0.00</speed>
</trkpt>
<trkpt lat="-6.968672" lon="-34.834919">
<ele>27.910000</ele>
<time>2018-07-16T23:29:42Z</time>
<speed>0.00</speed>
</trkpt>
<trkpt lat="-6.968626" lon="-34.834873">
<ele>10.690000</ele>
<time>2018-07-16T23:34:58Z</time>
<speed>0.00</speed>
</trkpt>
<trkpt lat="-6.968687" lon="-34.834721">
<ele>18.730000</ele>
<time>2018-07-16T23:40:16Z</time>
<speed>1.31</speed>
</trkpt>
<trkpt lat="-6.968683" lon="-34.835018">
<ele>11.520000</ele>
<time>2018-07-16T23:45:36Z</time>
<speed>0.00</speed>
</trkpt>
<trkpt lat="-6.968637" lon="-34.834984">
<ele>6.290000</ele>
<time>2018-07-16T23:50:54Z</time>
<speed>0.00</speed>
</trkpt>
<trkpt lat="-6.968635" lon="-34.835022">
<ele>35.169998</ele>
<time>2018-07-16T23:56:14Z</time>
<speed>0.00</speed>
</trkpt>
<trkpt lat="-6.968547" lon="-34.834805">
<ele>-3.960000</ele>
<time>2018-07-17T00:02:02Z</time>
<speed>0.32</speed>
</trkpt>
<trkpt lat="-6.968640" lon="-34.834877">
<ele>11.650000</ele>
<time>2018-07-17T00:07:20Z</time>
<speed>0.00</speed>
</trkpt>
<trkpt lat="-6.968718" lon="-34.834599">
<ele>11.759999</ele>
<time>2018-07-17T00:12:42Z</time>
<speed>0.00</speed>
</trkpt>
<trkpt lat="-6.968643" lon="-34.834789">
<ele>22.859999</ele>
<time>2018-07-17T00:18:00Z</time>
<speed>0.20</speed>
</trkpt>
<trkpt lat="-6.968740" lon="-34.834808">
<ele>20.660000</ele>
<time>2018-07-17T00:23:33Z</time>
<speed>0.12</speed>
</trkpt>
<trkpt lat="-6.968662" lon="-34.834877">
<ele>5.680000</ele>
<time>2018-07-17T00:29:19Z</time>
<speed>0.21</speed>
</trkpt>
<trkpt lat="-6.968616" lon="-34.834846">
<ele>7.320000</ele>
<time>2018-07-17T00:35:54Z</time>
<speed>0.00</speed>
</trkpt>
<trkpt lat="-6.968605" lon="-34.834881">
<ele>2.000000</ele>
<time>2018-07-17T00:41:09Z</time>
<speed>0.00</speed>
</trkpt>
<trkpt lat="-6.968564" lon="-34.834854">
<ele>4.380000</ele>
<time>2018-07-17T00:46:25Z</time>
<speed>0.00</speed>
</trkpt>
<trkpt lat="-6.968617" lon="-34.834824">
<ele>16.059999</ele>
<time>2018-07-17T00:51:42Z</time>
<speed>0.00</speed>
</trkpt>
<trkpt lat="-6.968705" lon="-34.834835">
<ele>2.270000</ele>
<time>2018-07-17T00:56:59Z</time>
<speed>0.00</speed>
</trkpt>
<trkpt lat="-6.968560" lon="-34.834831">
<ele>-6.470000</ele>
<time>2018-07-17T01:02:18Z</time>
<speed>0.00</speed>
</trkpt>
<trkpt lat="-6.968670" lon="-34.834831">
<ele>12.000000</ele>
<time>2018-07-17T01:07:33Z</time>
<speed>0.03</speed>
</trkpt>
<trkpt lat="-6.968594" lon="-34.834839">
<ele>-0.440000</ele>
<time>2018-07-17T01:12:48Z</time>
<speed>0.07</speed>
</trkpt>
<trkpt lat="-6.968554" lon="-34.834862">
<ele>-2.580000</ele>
<time>2018-07-17T01:18:03Z</time>
<speed>0.05</speed>
</trkpt>
<trkpt lat="-6.968652" lon="-34.834869">
<ele>-9.170000</ele>
<time>2018-07-17T01:23:20Z</time>
<speed>0.00</speed>
</trkpt>
<trkpt lat="-6.968616" lon="-34.834843">
<ele>-2.920000</ele>
<time>2018-07-17T01:28:36Z</time>
<speed>0.00</speed>
</trkpt>
<trkpt lat="-6.968614" lon="-34.834850">
<ele>14.589999</ele>
<time>2018-07-17T01:33:53Z</time>
<speed>0.00</speed>
</trkpt>
<trkpt lat="-6.968602" lon="-34.834801">
<ele>9.300000</ele>
<time>2018-07-17T01:39:09Z</time>
<speed>0.00</speed>
</trkpt>
<trkpt lat="-6.968621" lon="-34.834808">
<ele>20.889999</ele>
<time>2018-07-17T01:44:25Z</time>
<speed>0.00</speed>
</trkpt>
<trkpt lat="-6.968663" lon="-34.834835">
<ele>17.129999</ele>
<time>2018-07-17T01:49:43Z</time>
<speed>0.07</speed>
</trkpt>
<trkpt lat="-6.968686" lon="-34.834812">
<ele>16.730000</ele>
<time>2018-07-17T01:55:01Z</time>
<speed>0.11</speed>
</trkpt>
<trkpt lat="-6.968490" lon="-34.834644">
<ele>19.910000</ele>
<time>2018-07-17T02:00:34Z</time>
<speed>0.10</speed>
</trkpt>
<trkpt lat="-6.968628" lon="-34.834885">
<ele>25.170000</ele>
<time>2018-07-17T02:06:00Z</time>
<speed>0.01</speed>
</trkpt>
<trkpt lat="-6.968596" lon="-34.834846">
<ele>-16.590000</ele>
<time>2018-07-17T02:11:26Z</time>
<speed>0.05</speed>
</trkpt>
<trkpt lat="-6.968598" lon="-34.834919">
<ele>22.260000</ele>
<time>2018-07-17T02:16:44Z</time>
<speed>0.27</speed>
</trkpt>
<trkpt lat="-6.968639" lon="-34.834858">
<ele>24.869999</ele>
<time>2018-07-17T02:22:03Z</time>
<speed>0.29</speed>
</trkpt>
<trkpt lat="-6.968618" lon="-34.834843">
<ele>22.070000</ele>
<time>2018-07-17T02:27:22Z</time>
<speed>0.06</speed>
</trkpt>
<trkpt lat="-6.968620" lon="-34.834850">
<ele>4.300000</ele>
<time>2018-07-17T02:32:40Z</time>
<speed>0.09</speed>
</trkpt>
<trkpt lat="-6.968592" lon="-34.834854">
<ele>15.780000</ele>
<time>2018-07-17T02:37:57Z</time>
<speed>0.02</speed>
</trkpt>
<trkpt lat="-6.968677" lon="-34.834858">
<ele>-13.700000</ele>
<time>2018-07-17T02:43:28Z</time>
<speed>0.14</speed>
</trkpt>
<trkpt lat="-6.968697" lon="-34.834850">
<ele>36.829998</ele>
<time>2018-07-17T02:49:00Z</time>
<speed>0.13</speed>
</trkpt>
<trkpt lat="-6.968611" lon="-34.834820">
<ele>-6.180000</ele>
<time>2018-07-17T02:54:16Z</time>
<speed>0.09</speed>
</trkpt>
<trkpt lat="-6.968609" lon="-34.834900">
<ele>14.809999</ele>
<time>2018-07-17T02:59:34Z</time>
<speed>0.45</speed>
</trkpt>
</trkseg>
</trk>
<trk>
<name>20180723-193017(11)</name>
<desc>Color:004000ff</desc>
<trkseg>
<trkpt lat="-6.968548" lon="-34.834835">
<ele>3.510000</ele>
<time>2018-07-17T03:04:54Z</time>
<speed>0.10</speed>
</trkpt>
<trkpt lat="-6.968602" lon="-34.834866">
<ele>2.710000</ele>
<time>2018-07-17T03:10:10Z</time>
<speed>0.00</speed>
</trkpt>
<trkpt lat="-6.968648" lon="-34.834694">
<ele>-19.100000</ele>
<time>2018-07-17T03:15:26Z</time>
<speed>0.00</speed>
</trkpt>
<trkpt lat="-6.968593" lon="-34.834858">
<ele>6.820000</ele>
<time>2018-07-17T03:20:41Z</time>
<speed>0.00</speed>
</trkpt>
<trkpt lat="-6.968602" lon="-34.834927">
<ele>-0.250000</ele>
<time>2018-07-17T03:25:58Z</time>
<speed>0.00</speed>
</trkpt>
<trkpt lat="-6.968609" lon="-34.834808">
<ele>20.209999</ele>
<time>2018-07-17T03:31:12Z</time>
<speed>0.11</speed>
</trkpt>
<trkpt lat="-6.968569" lon="-34.834770">
<ele>4.580000</ele>
<time>2018-07-17T03:36:27Z</time>
<speed>0.00</speed>
</trkpt>
<trkpt lat="-6.968589" lon="-34.834785">
<ele>6.200000</ele>
<time>2018-07-17T03:41:42Z</time>
<speed>0.00</speed>
</trkpt>
<trkpt lat="-6.968588" lon="-34.834812">
<ele>9.349999</ele>
<time>2018-07-17T03:46:57Z</time>
<speed>0.00</speed>
</trkpt>
<trkpt lat="-6.968609" lon="-34.834904">
<ele>-11.210000</ele>
<time>2018-07-17T03:52:11Z</time>
<speed>0.00</speed>
</trkpt>
<trkpt lat="-6.968634" lon="-34.834740">
<ele>27.269999</ele>
<time>2018-07-17T03:57:26Z</time>
<speed>0.00</speed>
</trkpt>
<trkpt lat="-6.968716" lon="-34.834728">
<ele>16.549999</ele>
<time>2018-07-17T04:03:10Z</time>
<speed>0.05</speed>
</trkpt>
<trkpt lat="-6.968623" lon="-34.834816">
<ele>18.389999</ele>
<time>2018-07-17T04:08:54Z</time>
<speed>0.14</speed>
</trkpt>
<trkpt lat="-6.968711" lon="-34.834599">
<ele>35.380001</ele>
<time>2018-07-17T04:15:01Z</time>
<speed>0.07</speed>
</trkpt>
<trkpt lat="-6.968568" lon="-34.834820">
<ele>12.179999</ele>
<time>2018-07-17T04:21:13Z</time>
<speed>0.11</speed>
</trkpt>
<trkpt lat="-6.968642" lon="-34.834862">
<ele>11.210000</ele>
<time>2018-07-17T04:26:29Z</time>
<speed>0.00</speed>
</trkpt>
<trkpt lat="-6.968728" lon="-34.834644">
<ele>55.759998</ele>
<time>2018-07-17T04:31:44Z</time>
<speed>0.00</speed>
</trkpt>
<trkpt lat="-6.968623" lon="-34.834763">
<ele>23.019999</ele>
<time>2018-07-17T04:36:59Z</time>
<speed>0.00</speed>
</trkpt>
<trkpt lat="-6.968611" lon="-34.834827">
<ele>8.550000</ele>
<time>2018-07-17T04:42:22Z</time>
<speed>0.19</speed>
</trkpt>
<trkpt lat="-6.968639" lon="-34.835087">
<ele>2.710000</ele>
<time>2018-07-17T04:47:42Z</time>
<speed>0.00</speed>
</trkpt>
<trkpt lat="-6.968605" lon="-34.834942">
<ele>18.320000</ele>
<time>2018-07-17T04:53:02Z</time>
<speed>0.00</speed>
</trkpt>
<trkpt lat="-6.968637" lon="-34.834881">
<ele>5.330000</ele>
<time>2018-07-17T04:58:31Z</time>
<speed>0.00</speed>
</trkpt>
<trkpt lat="-6.968616" lon="-34.834904">
<ele>9.500000</ele>
<time>2018-07-17T05:04:05Z</time>
<speed>0.00</speed>
</trkpt>
<trkpt lat="-6.968638" lon="-34.834934">
<ele>5.100000</ele>
<time>2018-07-17T05:09:47Z</time>
<speed>0.16</speed>
</trkpt>
<trkpt lat="-6.968560" lon="-34.834698">
<ele>5.130000</ele>
<time>2018-07-17T05:16:40Z</time>
<speed>0.52</speed>
</trkpt>
<trkpt lat="-6.968670" lon="-34.834885">
<ele>11.969999</ele>
<time>2018-07-17T05:24:30Z</time>
<speed>0.04</speed>
</trkpt>
<trkpt lat="-6.968602" lon="-34.834824">
<ele>19.039999</ele>
<time>2018-07-17T05:32:19Z</time>
<speed>0.00</speed>
</trkpt>
<trkpt lat="-6.968603" lon="-34.834816">
<ele>12.840000</ele>
<time>2018-07-17T05:37:42Z</time>
<speed>1.18</speed>
</trkpt>
<trkpt lat="-6.968660" lon="-34.834881">
<ele>-4.850000</ele>
<time>2018-07-17T05:43:16Z</time>
<speed>0.00</speed>
</trkpt>
<trkpt lat="-6.968538" lon="-34.834679">
<ele>35.579998</ele>
<time>2018-07-17T05:48:37Z</time>
<speed>0.00</speed>
</trkpt>
<trkpt lat="-6.968422" lon="-34.834553">
<ele>46.430000</ele>
<time>2018-07-17T05:54:06Z</time>
<speed>0.00</speed>
</trkpt>
<trkpt lat="-6.968599" lon="-34.834896">
<ele>13.830000</ele>
<time>2018-07-17T06:00:03Z</time>
<speed>0.00</speed>
</trkpt>
<trkpt lat="-6.968593" lon="-34.834827">
<ele>-0.920000</ele>
<time>2018-07-17T06:05:56Z</time>
<speed>0.00</speed>
</trkpt>
<trkpt lat="-6.968632" lon="-34.834797">
<ele>-0.640000</ele>
<time>2018-07-17T06:11:09Z</time>
<speed>1.90</speed>
</trkpt>
<trkpt lat="-6.968584" lon="-34.834850">
<ele>14.320000</ele>
<time>2018-07-17T06:16:22Z</time>
<speed>0.00</speed>
</trkpt>
<trkpt lat="-6.968619" lon="-34.834824">
<ele>0.120000</ele>
<time>2018-07-17T06:21:35Z</time>
<speed>0.00</speed>
</trkpt>
<trkpt lat="-6.968633" lon="-34.834862">
<ele>30.660000</ele>
<time>2018-07-17T06:26:49Z</time>
<speed>0.00</speed>
</trkpt>
<trkpt lat="-6.968220" lon="-34.834743">
<ele>-69.339996</ele>
<time>2018-07-17T06:32:08Z</time>
<speed>0.00</speed>
</trkpt>
<trkpt lat="-6.968531" lon="-34.834778">
<ele>-0.060000</ele>
<time>2018-07-17T06:37:22Z</time>
<speed>0.00</speed>
</trkpt>
<trkpt lat="-6.968623" lon="-34.834862">
<ele>18.219999</ele>
<time>2018-07-17T06:42:36Z</time>
<speed>0.00</speed>
</trkpt>
<trkpt lat="-6.968604" lon="-34.834835">
<ele>-3.960000</ele>
<time>2018-07-17T06:47:50Z</time>
<speed>0.00</speed>
</trkpt>
<trkpt lat="-6.968623" lon="-34.834808">
<ele>-7.040000</ele>
<time>2018-07-17T06:53:03Z</time>
<speed>0.00</speed>
</trkpt>
<trkpt lat="-6.968618" lon="-34.834892">
<ele>23.410000</ele>
<time>2018-07-17T06:58:16Z</time>
<speed>0.00</speed>
</trkpt>
<trkpt lat="-6.968645" lon="-34.834789">
<ele>4.050000</ele>
<time>2018-07-17T07:03:35Z</time>
<speed>0.00</speed>
</trkpt>
<trkpt lat="-6.968672" lon="-34.834877">
<ele>3.380000</ele>
<time>2018-07-17T07:08:48Z</time>
<speed>0.00</speed>
</trkpt>
<trkpt lat="-6.968576" lon="-34.834843">
<ele>-1.970000</ele>
<time>2018-07-17T07:14:01Z</time>
<speed>0.00</speed>
</trkpt>
<trkpt lat="-6.968663" lon="-34.834934">
<ele>73.369995</ele>
<time>2018-07-17T07:19:30Z</time>
<speed>0.17</speed>
</trkpt>
<trkpt lat="-6.968577" lon="-34.834885">
<ele>-1.640000</ele>
<time>2018-07-17T07:24:44Z</time>
<speed>0.00</speed>
</trkpt>
<trkpt lat="-6.968644" lon="-34.834866">
<ele>13.740000</ele>
<time>2018-07-17T07:29:55Z</time>
<speed>0.02</speed>
</trkpt>
<trkpt lat="-6.968634" lon="-34.834824">
<ele>9.030000</ele>
<time>2018-07-17T07:35:07Z</time>
<speed>0.24</speed>
</trkpt>
<trkpt lat="-6.968614" lon="-34.834831">
<ele>8.360000</ele>
<time>2018-07-17T07:40:19Z</time>
<speed>0.00</speed>
</trkpt>
<trkpt lat="-6.968582" lon="-34.834831">
<ele>13.889999</ele>
<time>2018-07-17T07:45:30Z</time>
<speed>0.01</speed>
</trkpt>
<trkpt lat="-6.968602" lon="-34.834831">
<ele>10.420000</ele>
<time>2018-07-17T07:50:43Z</time>
<speed>0.00</speed>
</trkpt>
<trkpt lat="-6.968643" lon="-34.834846">
<ele>5.910000</ele>
<time>2018-07-17T07:55:54Z</time>
<speed>0.09</speed>
</trkpt>
<trkpt lat="-6.968643" lon="-34.834850">
<ele>6.790000</ele>
<time>2018-07-17T08:01:11Z</time>
<speed>0.00</speed>
</trkpt>
<trkpt lat="-6.968644" lon="-34.834888">
<ele>27.379999</ele>
<time>2018-07-17T08:06:25Z</time>
<speed>0.00</speed>
</trkpt>
<trkpt lat="-6.968612" lon="-34.834797">
<ele>20.619999</ele>
<time>2018-07-17T08:12:01Z</time>
<speed>0.17</speed>
</trkpt>
<trkpt lat="-6.968571" lon="-34.834835">
<ele>7.620000</ele>
<time>2018-07-17T08:17:14Z</time>
<speed>0.00</speed>
</trkpt>
<trkpt lat="-6.968627" lon="-34.834835">
<ele>8.929999</ele>
<time>2018-07-17T08:22:28Z</time>
<speed>0.00</speed>
</trkpt>
<trkpt lat="-6.968626" lon="-34.834869">
<ele>29.139999</ele>
<time>2018-07-17T08:27:41Z</time>
<speed>0.00</speed>
</trkpt>
<trkpt lat="-6.968612" lon="-34.834839">
<ele>20.389999</ele>
<time>2018-07-17T08:32:53Z</time>
<speed>0.00</speed>
</trkpt>
<trkpt lat="-6.968598" lon="-34.834816">
<ele>25.490000</ele>
<time>2018-07-17T08:38:06Z</time>
<speed>0.00</speed>
</trkpt>
<trkpt lat="-6.968692" lon="-34.834915">
<ele>5.680000</ele>
<time>2018-07-17T08:43:18Z</time>
<speed>0.03</speed>
</trkpt>
<trkpt lat="-6.968611" lon="-34.834866">
<ele>15.599999</ele>
<time>2018-07-17T08:48:31Z</time>
<speed>0.00</speed>
</trkpt>
<trkpt lat="-6.968689" lon="-34.834900">
<ele>8.270000</ele>
<time>2018-07-17T08:53:45Z</time>
<speed>0.00</speed>
</trkpt>
<trkpt lat="-6.968594" lon="-34.834850">
<ele>20.859999</ele>
<time>2018-07-17T08:58:59Z</time>
<speed>0.00</speed>
</trkpt>
<trkpt lat="-6.968803" lon="-34.834908">
<ele>-16.459999</ele>
<time>2018-07-17T09:04:15Z</time>
<speed>0.00</speed>
</trkpt>
<trkpt lat="-6.968544" lon="-34.834858">
<ele>23.779999</ele>
<time>2018-07-17T09:09:28Z</time>
<speed>0.00</speed>
</trkpt>
<trkpt lat="-6.968540" lon="-34.834877">
<ele>22.469999</ele>
<time>2018-07-17T09:14:42Z</time>
<speed>0.00</speed>
</trkpt>
<trkpt lat="-6.968645" lon="-34.834759">
<ele>0.460000</ele>
<time>2018-07-17T09:19:55Z</time>
<speed>0.00</speed>
</trkpt>
<trkpt lat="-6.968564" lon="-34.834805">
<ele>13.170000</ele>
<time>2018-07-17T09:25:09Z</time>
<speed>0.00</speed>
</trkpt>
<trkpt lat="-6.968660" lon="-34.834858">
<ele>7.110000</ele>
<time>2018-07-17T09:30:24Z</time>
<speed>0.00</speed>
</trkpt>
<trkpt lat="-6.968617" lon="-34.834839">
<ele>11.639999</ele>
<time>2018-07-17T09:35:38Z</time>
<speed>0.00</speed>
</trkpt>
<trkpt lat="-6.968553" lon="-34.834827">
<ele>21.779999</ele>
<time>2018-07-17T09:40:52Z</time>
<speed>0.00</speed>
</trkpt>
<trkpt lat="-6.968686" lon="-34.834900">
<ele>2.040000</ele>
<time>2018-07-17T09:46:18Z</time>
<speed>0.10</speed>
</trkpt>
<trkpt lat="-6.968717" lon="-34.834908">
<ele>-11.179999</ele>
<time>2018-07-17T09:51:32Z</time>
<speed>0.00</speed>
</trkpt>
<trkpt lat="-6.968664" lon="-34.834824">
<ele>3.580000</ele>
<time>2018-07-17T09:56:45Z</time>
<speed>0.00</speed>
</trkpt>
<trkpt lat="-6.968654" lon="-34.834862">
<ele>11.520000</ele>
<time>2018-07-17T10:02:06Z</time>
<speed>0.00</speed>
</trkpt>
<trkpt lat="-6.968713" lon="-34.834835">
<ele>-9.650000</ele>
<time>2018-07-17T10:07:22Z</time>
<speed>0.11</speed>
</trkpt>
<trkpt lat="-6.968584" lon="-34.834900">
<ele>1.460000</ele>
<time>2018-07-17T10:12:36Z</time>
<speed>0.00</speed>
</trkpt>
<trkpt lat="-6.968628" lon="-34.834854">
<ele>9.450000</ele>
<time>2018-07-17T10:17:50Z</time>
<speed>0.00</speed>
</trkpt>
<trkpt lat="-6.968652" lon="-34.834763">
<ele>15.349999</ele>
<time>2018-07-17T10:23:04Z</time>
<speed>0.00</speed>
</trkpt>
<trkpt lat="-6.968704" lon="-34.834877">
<ele>-18.039999</ele>
<time>2018-07-17T10:28:18Z</time>
<speed>0.00</speed>
</trkpt>
<trkpt lat="-6.968645" lon="-34.834930">
<ele>2.040000</ele>
<time>2018-07-17T10:33:33Z</time>
<speed>0.00</speed>
</trkpt>
<trkpt lat="-6.968594" lon="-34.834885">
<ele>16.660000</ele>
<time>2018-07-17T10:38:49Z</time>
<speed>0.00</speed>
</trkpt>
<trkpt lat="-6.968559" lon="-34.834969">
<ele>13.200000</ele>
<time>2018-07-17T10:44:20Z</time>
<speed>0.43</speed>
</trkpt>
<trkpt lat="-6.968574" lon="-34.834904">
<ele>23.490000</ele>
<time>2018-07-17T10:49:39Z</time>
<speed>0.00</speed>
</trkpt>
<trkpt lat="-6.968593" lon="-34.834911">
<ele>-2.740000</ele>
<time>2018-07-17T10:54:54Z</time>
<speed>0.00</speed>
</trkpt>
<trkpt lat="-6.968692" lon="-34.834625">
<ele>26.580000</ele>
<time>2018-07-17T11:00:14Z</time>
<speed>0.00</speed>
</trkpt>
<trkpt lat="-6.968601" lon="-34.834869">
<ele>24.580000</ele>
<time>2018-07-17T11:05:57Z</time>
<speed>0.81</speed>
</trkpt>
<trkpt lat="-6.968681" lon="-34.834896">
<ele>-8.370000</ele>
<time>2018-07-17T11:11:18Z</time>
<speed>0.00</speed>
</trkpt>
<trkpt lat="-6.968693" lon="-34.835049">
<ele>-15.460000</ele>
<time>2018-07-17T11:17:00Z</time>
<speed>0.88</speed>
</trkpt>
<trkpt lat="-6.968654" lon="-34.834892">
<ele>15.240000</ele>
<time>2018-07-17T11:23:33Z</time>
<speed>0.00</speed>
</trkpt>
<trkpt lat="-6.968619" lon="-34.834873">
<ele>-5.330000</ele>
<time>2018-07-17T11:28:49Z</time>
<speed>0.00</speed>
</trkpt>
<trkpt lat="-6.968624" lon="-34.834969">
<ele>-20.559999</ele>
<time>2018-07-17T11:34:05Z</time>
<speed>0.00</speed>
</trkpt>
<trkpt lat="-6.968658" lon="-34.834904">
<ele>7.960000</ele>
<time>2018-07-17T11:39:21Z</time>
<speed>0.00</speed>
</trkpt>
<trkpt lat="-6.968712" lon="-34.834621">
<ele>16.440001</ele>
<time>2018-07-17T11:44:37Z</time>
<speed>0.00</speed>
</trkpt>
<trkpt lat="-6.968620" lon="-34.834877">
<ele>21.189999</ele>
<time>2018-07-17T11:49:53Z</time>
<speed>0.00</speed>
</trkpt>
<trkpt lat="-6.968618" lon="-34.834824">
<ele>25.849998</ele>
<time>2018-07-17T11:55:09Z</time>
<speed>0.00</speed>
</trkpt>
<trkpt lat="-6.968799" lon="-34.834850">
<ele>33.880001</ele>
<time>2018-07-17T12:01:29Z</time>
<speed>0.19</speed>
</trkpt>
<trkpt lat="-6.968667" lon="-34.834892">
<ele>12.870000</ele>
<time>2018-07-17T12:08:04Z</time>
<speed>0.00</speed>
</trkpt>
<trkpt lat="-6.968601" lon="-34.834869">
<ele>80.389999</ele>
<time>2018-07-17T12:13:36Z</time>
<speed>0.12</speed>
</trkpt>
<trkpt lat="-6.968623" lon="-34.834866">
<ele>11.660000</ele>
<time>2018-07-17T12:19:32Z</time>
<speed>0.22</speed>
</trkpt>
<trkpt lat="-6.968677" lon="-34.834816">
<ele>5.210000</ele>
<time>2018-07-17T12:26:48Z</time>
<speed>0.00</speed>
</trkpt>
<trkpt lat="-6.968652" lon="-34.834805">
<ele>13.540000</ele>
<time>2018-07-17T12:32:06Z</time>
<speed>0.00</speed>
</trkpt>
<trkpt lat="-6.968720" lon="-34.834896">
<ele>2.750000</ele>
<time>2018-07-17T12:37:27Z</time>
<speed>0.00</speed>
</trkpt>
<trkpt lat="-6.968600" lon="-34.834858">
<ele>22.779999</ele>
<time>2018-07-17T12:42:53Z</time>
<speed>0.38</speed>
</trkpt>
<trkpt lat="-6.968672" lon="-34.834824">
<ele>11.670000</ele>
<time>2018-07-17T12:48:11Z</time>
<speed>0.00</speed>
</trkpt>
<trkpt lat="-6.968720" lon="-34.834881">
<ele>28.910000</ele>
<time>2018-07-17T12:53:30Z</time>
<speed>1.04</speed>
</trkpt>
<trkpt lat="-6.968697" lon="-34.834846">
<ele>22.920000</ele>
<time>2018-07-17T12:58:50Z</time>
<speed>0.00</speed>
</trkpt>
<trkpt lat="-6.968665" lon="-34.834831">
<ele>23.379999</ele>
<time>2018-07-17T13:04:09Z</time>
<speed>0.00</speed>
</trkpt>
<trkpt lat="-6.968660" lon="-34.834911">
<ele>7.940000</ele>
<time>2018-07-17T13:09:22Z</time>
<speed>0.00</speed>
</trkpt>
<trkpt lat="-6.968603" lon="-34.834782">
<ele>21.119999</ele>
<time>2018-07-17T13:14:33Z</time>
<speed>0.00</speed>
</trkpt>
<trkpt lat="-6.968600" lon="-34.834675">
<ele>34.320000</ele>
<time>2018-07-17T13:19:47Z</time>
<speed>0.00</speed>
</trkpt>
<trkpt lat="-6.968409" lon="-34.834251">
<ele>56.599998</ele>
<time>2018-07-17T13:25:02Z</time>
<speed>0.00</speed>
</trkpt>
<trkpt lat="-6.968656" lon="-34.834743">
<ele>37.250000</ele>
<time>2018-07-17T13:30:13Z</time>
<speed>0.00</speed>
</trkpt>
<trkpt lat="-6.968636" lon="-34.834824">
<ele>19.609999</ele>
<time>2018-07-17T13:35:36Z</time>
<speed>0.58</speed>
</trkpt>
<trkpt lat="-6.968477" lon="-34.834454">
<ele>27.349998</ele>
<time>2018-07-17T13:41:03Z</time>
<speed>0.49</speed>
</trkpt>
<trkpt lat="-6.968530" lon="-34.834747">
<ele>5.330000</ele>
<time>2018-07-17T13:46:21Z</time>
<speed>0.34</speed>
</trkpt>
<trkpt lat="-6.968579" lon="-34.834831">
<ele>8.349999</ele>
<time>2018-07-17T13:51:32Z</time>
<speed>0.00</speed>
</trkpt>
<trkpt lat="-6.968783" lon="-34.835155">
<ele>-19.090000</ele>
<time>2018-07-17T13:56:44Z</time>
<speed>0.00</speed>
</trkpt>
<trkpt lat="-6.968729" lon="-34.834938">
<ele>2.890000</ele>
<time>2018-07-17T14:02:23Z</time>
<speed>0.32</speed>
</trkpt>
<trkpt lat="-6.968669" lon="-34.834938">
<ele>-18.139999</ele>
<time>2018-07-17T14:08:03Z</time>
<speed>0.79</speed>
</trkpt>
<trkpt lat="-6.968646" lon="-34.834892">
<ele>-20.029999</ele>
<time>2018-07-17T14:15:00Z</time>
<speed>0.60</speed>
</trkpt>
<trkpt lat="-6.968880" lon="-34.835045">
<ele>-14.139999</ele>
<time>2018-07-17T14:21:34Z</time>
<speed>1.71</speed>
</trkpt>
<trkpt lat="-6.968757" lon="-34.835003">
<ele>16.809999</ele>
<time>2018-07-17T14:27:01Z</time>
<speed>0.20</speed>
</trkpt>
<trkpt lat="-6.968757" lon="-34.835037">
<ele>-4.170000</ele>
<time>2018-07-17T14:32:53Z</time>
<speed>1.14</speed>
</trkpt>
<trkpt lat="-6.968602" lon="-34.834915">
<ele>-0.110000</ele>
<time>2018-07-17T14:38:07Z</time>
<speed>0.00</speed>
</trkpt>
<trkpt lat="-6.968484" lon="-34.834599">
<ele>25.439999</ele>
<time>2018-07-17T14:43:20Z</time>
<speed>0.00</speed>
</trkpt>
<trkpt lat="-6.968575" lon="-34.834843">
<ele>11.719999</ele>
<time>2018-07-17T14:48:33Z</time>
<speed>0.00</speed>
</trkpt>
<trkpt lat="-6.968647" lon="-34.834900">
<ele>-13.830000</ele>
<time>2018-07-17T14:53:46Z</time>
<speed>0.00</speed>
</trkpt>
<trkpt lat="-6.968610" lon="-34.834885">
<ele>-4.470000</ele>
<time>2018-07-17T14:59:21Z</time>
<speed>0.32</speed>
</trkpt>
<trkpt lat="-6.968677" lon="-34.834736">
<ele>-12.969999</ele>
<time>2018-07-17T15:05:00Z</time>
<speed>0.79</speed>
</trkpt>
<trkpt lat="-6.968642" lon="-34.834770">
<ele>6.700000</ele>
<time>2018-07-17T15:11:12Z</time>
<speed>0.00</speed>
</trkpt>
<trkpt lat="-6.968611" lon="-34.834995">
<ele>24.109999</ele>
<time>2018-07-17T15:16:25Z</time>
<speed>0.00</speed>
</trkpt>
<trkpt lat="-6.968668" lon="-34.835003">
<ele>12.900000</ele>
<time>2018-07-17T15:21:37Z</time>
<speed>0.00</speed>
</trkpt>
<trkpt lat="-6.968651" lon="-34.835114">
<ele>21.750000</ele>
<time>2018-07-17T15:26:50Z</time>
<speed>0.00</speed>
</trkpt>
<trkpt lat="-6.968725" lon="-34.834869">
<ele>0.950000</ele>
<time>2018-07-17T15:32:04Z</time>
<speed>0.00</speed>
</trkpt>
<trkpt lat="-6.968599" lon="-34.834801">
<ele>7.080000</ele>
<time>2018-07-17T15:37:17Z</time>
<speed>0.00</speed>
</trkpt>
<trkpt lat="-6.968638" lon="-34.834846">
<ele>4.250000</ele>
<time>2018-07-17T15:42:30Z</time>
<speed>0.00</speed>
</trkpt>
<trkpt lat="-6.968657" lon="-34.834522">
<ele>5.160000</ele>
<time>2018-07-17T15:47:43Z</time>
<speed>0.00</speed>
</trkpt>
<trkpt lat="-6.968616" lon="-34.834702">
<ele>25.799999</ele>
<time>2018-07-17T15:53:15Z</time>
<speed>0.38</speed>
</trkpt>
<trkpt lat="-6.968713" lon="-34.835175">
<ele>14.429999</ele>
<time>2018-07-17T15:58:29Z</time>
<speed>0.00</speed>
</trkpt>
<trkpt lat="-6.968671" lon="-34.834919">
<ele>6.910000</ele>
<time>2018-07-17T16:03:48Z</time>
<speed>0.00</speed>
</trkpt>
<trkpt lat="-6.968626" lon="-34.834660">
<ele>9.670000</ele>
<time>2018-07-17T16:09:00Z</time>
<speed>0.00</speed>
</trkpt>
<trkpt lat="-6.968665" lon="-34.835400">
<ele>48.959999</ele>
<time>2018-07-17T16:14:28Z</time>
<speed>0.08</speed>
</trkpt>
<trkpt lat="-6.968645" lon="-34.834862">
<ele>13.270000</ele>
<time>2018-07-17T16:20:01Z</time>
<speed>0.12</speed>
</trkpt>
<trkpt lat="-6.968623" lon="-34.834843">
<ele>6.480000</ele>
<time>2018-07-17T16:25:15Z</time>
<speed>0.00</speed>
</trkpt>
<trkpt lat="-6.968559" lon="-34.834934">
<ele>24.010000</ele>
<time>2018-07-17T16:30:28Z</time>
<speed>0.00</speed>
</trkpt>
<trkpt lat="-6.968679" lon="-34.834801">
<ele>25.599998</ele>
<time>2018-07-17T16:35:42Z</time>
<speed>0.00</speed>
</trkpt>
<trkpt lat="-6.968587" lon="-34.834896">
<ele>32.169998</ele>
<time>2018-07-17T16:40:55Z</time>
<speed>0.00</speed>
</trkpt>
<trkpt lat="-6.968652" lon="-34.834900">
<ele>12.580000</ele>
<time>2018-07-17T16:46:08Z</time>
<speed>0.00</speed>
</trkpt>
<trkpt lat="-6.968664" lon="-34.834900">
<ele>26.820000</ele>
<time>2018-07-17T16:51:22Z</time>
<speed>0.00</speed>
</trkpt>
<trkpt lat="-6.968717" lon="-34.834732">
<ele>-19.260000</ele>
<time>2018-07-17T16:56:36Z</time>
<speed>0.00</speed>
</trkpt>
<trkpt lat="-6.968589" lon="-34.834904">
<ele>19.039999</ele>
<time>2018-07-17T17:01:55Z</time>
<speed>0.00</speed>
</trkpt>
<trkpt lat="-6.968675" lon="-34.834820">
<ele>-22.930000</ele>
<time>2018-07-17T17:07:07Z</time>
<speed>0.00</speed>
</trkpt>
<trkpt lat="-6.968608" lon="-34.834862">
<ele>15.910000</ele>
<time>2018-07-17T17:12:22Z</time>
<speed>0.00</speed>
</trkpt>
<trkpt lat="-6.968600" lon="-34.834793">
<ele>22.529999</ele>
<time>2018-07-17T17:17:36Z</time>
<speed>0.00</speed>
</trkpt>
<trkpt lat="-6.968683" lon="-34.834736">
<ele>13.889999</ele>
<time>2018-07-17T17:22:50Z</time>
<speed>0.00</speed>
</trkpt>
<trkpt lat="-6.968659" lon="-34.834846">
<ele>4.130000</ele>
<time>2018-07-17T17:28:04Z</time>
<speed>0.00</speed>
</trkpt>
<trkpt lat="-6.968618" lon="-34.834862">
<ele>13.790000</ele>
<time>2018-07-17T17:33:19Z</time>
<speed>0.00</speed>
</trkpt>
<trkpt lat="-6.968642" lon="-34.834881">
<ele>12.559999</ele>
<time>2018-07-17T17:38:32Z</time>
<speed>0.00</speed>
</trkpt>
<trkpt lat="-6.968543" lon="-34.835026">
<ele>35.180000</ele>
<time>2018-07-17T17:43:44Z</time>
<speed>0.29</speed>
</trkpt>
<trkpt lat="-6.968650" lon="-34.834873">
<ele>15.549999</ele>
<time>2018-07-17T17:48:57Z</time>
<speed>0.00</speed>
</trkpt>
<trkpt lat="-6.968554" lon="-34.835026">
<ele>22.869999</ele>
<time>2018-07-17T17:54:10Z</time>
<speed>0.00</speed>
</trkpt>
<trkpt lat="-6.968675" lon="-34.834877">
<ele>4.720000</ele>
<time>2018-07-17T17:59:26Z</time>
<speed>0.00</speed>
</trkpt>
<trkpt lat="-6.968606" lon="-34.834835">
<ele>-2.080000</ele>
<time>2018-07-17T18:05:08Z</time>
<speed>0.21</speed>
</trkpt>
<trkpt lat="-6.968384" lon="-34.835304">
<ele>85.400002</ele>
<time>2018-07-17T18:10:22Z</time>
<speed>0.00</speed>
</trkpt>
<trkpt lat="-6.968456" lon="-34.835117">
<ele>50.930000</ele>
<time>2018-07-17T18:15:34Z</time>
<speed>0.00</speed>
</trkpt>
<trkpt lat="-6.968619" lon="-34.834991">
<ele>4.710000</ele>
<time>2018-07-17T18:20:46Z</time>
<speed>0.00</speed>
</trkpt>
<trkpt lat="-6.968666" lon="-34.834988">
<ele>23.180000</ele>
<time>2018-07-17T18:25:58Z</time>
<speed>0.00</speed>
</trkpt>
<trkpt lat="-6.968781" lon="-34.834908">
<ele>-4.560000</ele>
<time>2018-07-17T18:31:11Z</time>
<speed>0.00</speed>
</trkpt>
<trkpt lat="-6.968600" lon="-34.834816">
<ele>12.080000</ele>
<time>2018-07-17T18:36:23Z</time>
<speed>0.00</speed>
</trkpt>
<trkpt lat="-6.968584" lon="-34.834751">
<ele>-0.860000</ele>
<time>2018-07-17T18:41:35Z</time>
<speed>0.00</speed>
</trkpt>
<trkpt lat="-6.968626" lon="-34.834938">
<ele>13.099999</ele>
<time>2018-07-17T18:46:47Z</time>
<speed>0.00</speed>
</trkpt>
<trkpt lat="-6.968632" lon="-34.834908">
<ele>17.010000</ele>
<time>2018-07-17T18:51:59Z</time>
<speed>0.00</speed>
</trkpt>
<trkpt lat="-6.968618" lon="-34.834976">
<ele>25.059999</ele>
<time>2018-07-17T18:57:10Z</time>
<speed>0.00</speed>
</trkpt>
<trkpt lat="-6.968646" lon="-34.834999">
<ele>28.230000</ele>
<time>2018-07-17T19:02:33Z</time>
<speed>0.45</speed>
</trkpt>
<trkpt lat="-6.968540" lon="-34.834934">
<ele>-4.120000</ele>
<time>2018-07-17T19:07:45Z</time>
<speed>0.00</speed>
</trkpt>
<trkpt lat="-6.968569" lon="-34.834789">
<ele>7.960000</ele>
<time>2018-07-17T19:12:57Z</time>
<speed>2.07</speed>
</trkpt>
<trkpt lat="-6.968641" lon="-34.834892">
<ele>13.809999</ele>
<time>2018-07-17T19:18:09Z</time>
<speed>0.00</speed>
</trkpt>
<trkpt lat="-6.968568" lon="-34.834862">
<ele>-0.500000</ele>
<time>2018-07-17T19:23:25Z</time>
<speed>0.00</speed>
</trkpt>
<trkpt lat="-6.968649" lon="-34.834846">
<ele>41.309998</ele>
<time>2018-07-17T19:28:36Z</time>
<speed>0.00</speed>
</trkpt>
<trkpt lat="-6.968598" lon="-34.834839">
<ele>25.769999</ele>
<time>2018-07-17T19:33:47Z</time>
<speed>2.63</speed>
</trkpt>
<trkpt lat="-6.968565" lon="-34.835239">
<ele>19.869999</ele>
<time>2018-07-17T19:39:01Z</time>
<speed>0.00</speed>
</trkpt>
<trkpt lat="-6.968595" lon="-34.834785">
<ele>19.859999</ele>
<time>2018-07-17T19:44:39Z</time>
<speed>0.32</speed>
</trkpt>
<trkpt lat="-6.968623" lon="-34.834949">
<ele>1.200000</ele>
<time>2018-07-17T19:50:19Z</time>
<speed>0.64</speed>
</trkpt>
<trkpt lat="-6.968643" lon="-34.834736">
<ele>44.529999</ele>
<time>2018-07-17T19:57:07Z</time>
<speed>0.00</speed>
</trkpt>
<trkpt lat="-6.968578" lon="-34.834782">
<ele>-1.160000</ele>
<time>2018-07-17T20:03:15Z</time>
<speed>0.05</speed>
</trkpt>
<trkpt lat="-6.968622" lon="-34.834969">
<ele>-1.320000</ele>
<time>2018-07-17T20:11:56Z</time>
<speed>0.00</speed>
</trkpt>
<trkpt lat="-6.968671" lon="-34.834999">
<ele>-11.950000</ele>
<time>2018-07-17T20:17:34Z</time>
<speed>0.08</speed>
</trkpt>
<trkpt lat="-6.968575" lon="-34.834766">
<ele>91.089996</ele>
<time>2018-07-17T20:25:35Z</time>
<speed>0.27</speed>
</trkpt>
<trkpt lat="-6.968610" lon="-34.834888">
<ele>-1.000000</ele>
<time>2018-07-17T20:34:53Z</time>
<speed>0.00</speed>
</trkpt>
<trkpt lat="-6.968658" lon="-34.835022">
<ele>4.400000</ele>
<time>2018-07-17T20:40:04Z</time>
<speed>0.00</speed>
</trkpt>
<trkpt lat="-6.968558" lon="-34.834839">
<ele>37.419998</ele>
<time>2018-07-17T20:45:14Z</time>
<speed>0.00</speed>
</trkpt>
<trkpt lat="-6.968541" lon="-34.834808">
<ele>57.389999</ele>
<time>2018-07-17T20:50:27Z</time>
<speed>0.00</speed>
</trkpt>
<trkpt lat="-6.968546" lon="-34.834869">
<ele>41.989998</ele>
<time>2018-07-17T20:55:36Z</time>
<speed>0.00</speed>
</trkpt>
<trkpt lat="-6.968406" lon="-34.834827">
<ele>49.209999</ele>
<time>2018-07-17T21:00:51Z</time>
<speed>0.00</speed>
</trkpt>
<trkpt lat="-6.968640" lon="-34.834888">
<ele>12.860000</ele>
<time>2018-07-17T21:06:08Z</time>
<speed>0.00</speed>
</trkpt>
<trkpt lat="-6.968641" lon="-34.834866">
<ele>12.509999</ele>
<time>2018-07-17T21:11:26Z</time>
<speed>0.00</speed>
</trkpt>
<trkpt lat="-6.968626" lon="-34.834797">
<ele>18.639999</ele>
<time>2018-07-17T21:16:44Z</time>
<speed>0.00</speed>
</trkpt>
<trkpt lat="-6.969070" lon="-34.834911">
<ele>-36.160000</ele>
<time>2018-07-17T21:22:37Z</time>
<speed>0.18</speed>
</trkpt>
<trkpt lat="-6.968765" lon="-34.834942">
<ele>-8.480000</ele>
<time>2018-07-17T21:28:15Z</time>
<speed>0.75</speed>
</trkpt>
<trkpt lat="-6.968737" lon="-34.834915">
<ele>-8.639999</ele>
<time>2018-07-17T21:35:12Z</time>
<speed>0.33</speed>
</trkpt>
<trkpt lat="-6.968737" lon="-34.834831">
<ele>-7.790000</ele>
<time>2018-07-17T21:42:28Z</time>
<speed>0.19</speed>
</trkpt>
<trkpt lat="-6.968779" lon="-34.834888">
<ele>-26.129999</ele>
<time>2018-07-17T21:50:53Z</time>
<speed>0.23</speed>
</trkpt>
<trkpt lat="-6.968626" lon="-34.834900">
<ele>21.410000</ele>
<time>2018-07-17T22:00:01Z</time>
<speed>0.14</speed>
</trkpt>
<trkpt lat="-6.968564" lon="-34.835049">
<ele>12.550000</ele>
<time>2018-07-17T22:08:56Z</time>
<speed>0.00</speed>
</trkpt>
<trkpt lat="-6.968604" lon="-34.834930">
<ele>25.439999</ele>
<time>2018-07-17T22:14:13Z</time>
<speed>0.00</speed>
</trkpt>
<trkpt lat="-6.968571" lon="-34.835384">
<ele>-4.740000</ele>
<time>2018-07-17T22:20:16Z</time>
<speed>0.56</speed>
</trkpt>
<trkpt lat="-6.968588" lon="-34.834988">
<ele>22.309999</ele>
<time>2018-07-17T22:28:48Z</time>
<speed>0.00</speed>
</trkpt>
<trkpt lat="-6.968662" lon="-34.834869">
<ele>19.480000</ele>
<time>2018-07-17T22:34:06Z</time>
<speed>0.00</speed>
</trkpt>
<trkpt lat="-6.968826" lon="-34.834835">
<ele>50.809998</ele>
<time>2018-07-17T22:40:09Z</time>
<speed>0.17</speed>
</trkpt>
<trkpt lat="-6.968623" lon="-34.834858">
<ele>18.969999</ele>
<time>2018-07-17T22:49:01Z</time>
<speed>0.00</speed>
</trkpt>
<trkpt lat="-6.968619" lon="-34.834869">
<ele>18.910000</ele>
<time>2018-07-17T22:54:18Z</time>
<speed>0.00</speed>
</trkpt>
<trkpt lat="-6.968745" lon="-34.834881">
<ele>11.530000</ele>
<time>2018-07-17T22:59:38Z</time>
<speed>0.00</speed>
</trkpt>
<trkpt lat="-6.968667" lon="-34.834938">
<ele>10.150000</ele>
<time>2018-07-17T23:04:59Z</time>
<speed>0.00</speed>
</trkpt>
<trkpt lat="-6.968654" lon="-34.834904">
<ele>-1.610000</ele>
<time>2018-07-17T23:10:15Z</time>
<speed>0.00</speed>
</trkpt>
<trkpt lat="-6.968684" lon="-34.834904">
<ele>-5.770000</ele>
<time>2018-07-17T23:15:33Z</time>
<speed>0.00</speed>
</trkpt>
<trkpt lat="-6.968697" lon="-34.834785">
<ele>2.270000</ele>
<time>2018-07-17T23:20:50Z</time>
<speed>0.00</speed>
</trkpt>
<trkpt lat="-6.968723" lon="-34.834831">
<ele>14.270000</ele>
<time>2018-07-17T23:26:07Z</time>
<speed>0.00</speed>
</trkpt>
<trkpt lat="-6.968538" lon="-34.834721">
<ele>27.180000</ele>
<time>2018-07-17T23:31:25Z</time>
<speed>0.00</speed>
</trkpt>
<trkpt lat="-6.968672" lon="-34.834869">
<ele>13.530000</ele>
<time>2018-07-17T23:36:42Z</time>
<speed>0.00</speed>
</trkpt>
<trkpt lat="-6.968646" lon="-34.834873">
<ele>22.350000</ele>
<time>2018-07-17T23:41:59Z</time>
<speed>0.00</speed>
</trkpt>
<trkpt lat="-6.968769" lon="-34.834969">
<ele>-9.210000</ele>
<time>2018-07-17T23:48:26Z</time>
<speed>0.10</speed>
</trkpt>
<trkpt lat="-6.968578" lon="-34.834858">
<ele>19.830000</ele>
<time>2018-07-17T23:56:19Z</time>
<speed>0.00</speed>
</trkpt>
<trkpt lat="-6.968541" lon="-34.834908">
<ele>38.820000</ele>
<time>2018-07-18T00:01:49Z</time>
<speed>1.06</speed>
</trkpt>
<trkpt lat="-6.968563" lon="-34.834763">
<ele>42.450001</ele>
<time>2018-07-18T00:07:08Z</time>
<speed>0.00</speed>
</trkpt>
<trkpt lat="-6.968462" lon="-34.834610">
<ele>51.299999</ele>
<time>2018-07-18T00:12:26Z</time>
<speed>0.00</speed>
</trkpt>
<trkpt lat="-6.968526" lon="-34.834457">
<ele>59.169998</ele>
<time>2018-07-18T00:18:11Z</time>
<speed>0.20</speed>
</trkpt>
<trkpt lat="-6.968628" lon="-34.834587">
<ele>-12.929999</ele>
<time>2018-07-18T00:24:49Z</time>
<speed>2.00</speed>
</trkpt>
<trkpt lat="-6.968536" lon="-34.834511">
<ele>57.029999</ele>
<time>2018-07-18T00:33:26Z</time>
<speed>1.13</speed>
</trkpt>
<trkpt lat="-6.968677" lon="-34.834972">
<ele>-0.510000</ele>
<time>2018-07-18T00:42:38Z</time>
<speed>0.15</speed>
</trkpt>
<trkpt lat="-6.968641" lon="-34.834934">
<ele>4.170000</ele>
<time>2018-07-18T00:51:32Z</time>
<speed>0.16</speed>
</trkpt>
<trkpt lat="-6.968674" lon="-34.834919">
<ele>1.890000</ele>
<time>2018-07-18T01:00:30Z</time>
<speed>0.24</speed>
</trkpt>
<trkpt lat="-6.968661" lon="-34.834835">
<ele>6.670000</ele>
<time>2018-07-18T01:09:21Z</time>
<speed>0.00</speed>
</trkpt>
<trkpt lat="-6.968696" lon="-34.834949">
<ele>-12.780000</ele>
<time>2018-07-18T01:14:38Z</time>
<speed>0.00</speed>
</trkpt>
<trkpt lat="-6.968604" lon="-34.834927">
<ele>-2.210000</ele>
<time>2018-07-18T01:19:55Z</time>
<speed>0.00</speed>
</trkpt>
<trkpt lat="-6.968678" lon="-34.834827">
<ele>-23.879999</ele>
<time>2018-07-18T01:25:11Z</time>
<speed>0.00</speed>
</trkpt>
<trkpt lat="-6.968621" lon="-34.834900">
<ele>8.730000</ele>
<time>2018-07-18T01:30:30Z</time>
<speed>0.34</speed>
</trkpt>
<trkpt lat="-6.968606" lon="-34.834866">
<ele>-23.730000</ele>
<time>2018-07-18T01:35:51Z</time>
<speed>0.00</speed>
</trkpt>
<trkpt lat="-6.968589" lon="-34.834854">
<ele>25.820000</ele>
<time>2018-07-18T01:42:49Z</time>
<speed>0.07</speed>
</trkpt>
<trkpt lat="-6.968592" lon="-34.834747">
<ele>14.450000</ele>
<time>2018-07-18T01:54:52Z</time>
<speed>0.62</speed>
</trkpt>
<trkpt lat="-6.968757" lon="-34.834976">
<ele>56.590000</ele>
<time>2018-07-18T02:09:37Z</time>
<speed>0.11</speed>
</trkpt>
<trkpt lat="-6.968722" lon="-34.834888">
<ele>57.169998</ele>
<time>2018-07-18T02:25:26Z</time>
<speed>0.10</speed>
</trkpt>
<trkpt lat="-6.968583" lon="-34.834801">
<ele>-4.860000</ele>
<time>2018-07-18T02:45:21Z</time>
<speed>0.24</speed>
</trkpt>
</trkseg>
</trk>
<trk>
<name>20180723-193017(12)</name>
<desc>Color:004000ff</desc>
<trkseg>
<trkpt lat="-6.968638" lon="-34.835052">
<ele>21.059999</ele>
<time>2018-07-18T03:05:04Z</time>
<speed>0.21</speed>
</trkpt>
<trkpt lat="-6.968638" lon="-34.835052">
<ele>21.059999</ele>
<time>2018-07-18T03:22:00Z</time>
<speed>0.16</speed>
</trkpt>
<trkpt lat="-6.968625" lon="-34.834908">
<ele>18.029999</ele>
<time>2018-07-18T03:36:31Z</time>
<speed>0.06</speed>
</trkpt>
<trkpt lat="-6.968605" lon="-34.834846">
<ele>14.830000</ele>
<time>2018-07-18T03:50:21Z</time>
<speed>0.29</speed>
</trkpt>
<trkpt lat="-6.968633" lon="-34.834740">
<ele>40.469997</ele>
<time>2018-07-18T04:01:12Z</time>
<speed>0.16</speed>
</trkpt>
<trkpt lat="-6.968513" lon="-34.834782">
<ele>27.000000</ele>
<time>2018-07-18T04:12:19Z</time>
<speed>0.35</speed>
</trkpt>
<trkpt lat="-6.968616" lon="-34.834846">
<ele>13.799999</ele>
<time>2018-07-18T04:23:01Z</time>
<speed>0.08</speed>
</trkpt>
<trkpt lat="-6.968611" lon="-34.834942">
<ele>20.270000</ele>
<time>2018-07-18T04:32:16Z</time>
<speed>0.03</speed>
</trkpt>
<trkpt lat="-6.968661" lon="-34.834854">
<ele>30.719999</ele>
<time>2018-07-18T04:37:31Z</time>
<speed>1.40</speed>
</trkpt>
<trkpt lat="-6.968612" lon="-34.834988">
<ele>10.070000</ele>
<time>2018-07-18T04:43:07Z</time>
<speed>0.21</speed>
</trkpt>
<trkpt lat="-6.968655" lon="-34.834900">
<ele>6.430000</ele>
<time>2018-07-18T04:49:44Z</time>
<speed>0.00</speed>
</trkpt>
<trkpt lat="-6.968674" lon="-34.834961">
<ele>-1.170000</ele>
<time>2018-07-18T04:55:11Z</time>
<speed>0.50</speed>
</trkpt>
<trkpt lat="-6.968616" lon="-34.834965">
<ele>20.689999</ele>
<time>2018-07-18T05:01:22Z</time>
<speed>0.38</speed>
</trkpt>
<trkpt lat="-6.968620" lon="-34.834915">
<ele>5.200000</ele>
<time>2018-07-18T05:07:46Z</time>
<speed>0.09</speed>
</trkpt>
<trkpt lat="-6.968603" lon="-34.834896">
<ele>13.719999</ele>
<time>2018-07-18T05:14:35Z</time>
<speed>0.15</speed>
</trkpt>
<trkpt lat="-6.968663" lon="-34.834908">
<ele>-1.620000</ele>
<time>2018-07-18T05:24:08Z</time>
<speed>0.43</speed>
</trkpt>
<trkpt lat="-6.968601" lon="-34.834984">
<ele>-51.169998</ele>
<time>2018-07-18T05:29:28Z</time>
<speed>0.00</speed>
</trkpt>
<trkpt lat="-6.968629" lon="-34.834957">
<ele>-22.789999</ele>
<time>2018-07-18T05:34:46Z</time>
<speed>0.00</speed>
</trkpt>
<trkpt lat="-6.968681" lon="-34.834927">
<ele>-26.090000</ele>
<time>2018-07-18T05:40:05Z</time>
<speed>0.00</speed>
</trkpt>
<trkpt lat="-6.968425" lon="-34.834755">
<ele>15.730000</ele>
<time>2018-07-18T05:45:21Z</time>
<speed>0.00</speed>
</trkpt>
<trkpt lat="-6.968575" lon="-34.834816">
<ele>8.400000</ele>
<time>2018-07-18T05:50:36Z</time>
<speed>0.00</speed>
</trkpt>
<trkpt lat="-6.968541" lon="-34.834789">
<ele>52.969997</ele>
<time>2018-07-18T05:56:16Z</time>
<speed>0.11</speed>
</trkpt>
<trkpt lat="-6.968455" lon="-34.834873">
<ele>48.489998</ele>
<time>2018-07-18T06:03:03Z</time>
<speed>0.21</speed>
</trkpt>
<trkpt lat="-6.968246" lon="-34.834862">
<ele>152.080002</ele>
<time>2018-07-18T06:12:50Z</time>
<speed>0.23</speed>
</trkpt>
<trkpt lat="-6.968680" lon="-34.834808">
<ele>-26.410000</ele>
<time>2018-07-18T06:31:51Z</time>
<speed>0.11</speed>
</trkpt>
<trkpt lat="-6.968639" lon="-34.834881">
<ele>3.540000</ele>
<time>2018-07-18T06:50:32Z</time>
<speed>0.04</speed>
</trkpt>
<trkpt lat="-6.968534" lon="-34.834881">
<ele>-11.420000</ele>
<time>2018-07-18T07:03:53Z</time>
<speed>0.29</speed>
</trkpt>
<trkpt lat="-6.968632" lon="-34.834850">
<ele>19.650000</ele>
<time>2018-07-18T07:17:03Z</time>
<speed>0.41</speed>
</trkpt>
<trkpt lat="-6.968612" lon="-34.834766">
<ele>14.830000</ele>
<time>2018-07-18T07:27:41Z</time>
<speed>0.22</speed>
</trkpt>
<trkpt lat="-6.968631" lon="-34.834774">
<ele>-0.260000</ele>
<time>2018-07-18T07:38:55Z</time>
<speed>0.51</speed>
</trkpt>
<trkpt lat="-6.968603" lon="-34.834972">
<ele>2.790000</ele>
<time>2018-07-18T07:54:24Z</time>
<speed>0.28</speed>
</trkpt>
<trkpt lat="-6.968626" lon="-34.835133">
<ele>0.720000</ele>
<time>2018-07-18T08:22:04Z</time>
<speed>1.48</speed>
</trkpt>
<trkpt lat="-6.968639" lon="-34.834877">
<ele>10.050000</ele>
<time>2018-07-18T08:47:02Z</time>
<speed>0.48</speed>
</trkpt>
<trkpt lat="-6.968741" lon="-34.834930">
<ele>-5.450000</ele>
<time>2018-07-18T09:04:57Z</time>
<speed>0.00</speed>
</trkpt>
<trkpt lat="-6.968701" lon="-34.834835">
<ele>4.820000</ele>
<time>2018-07-18T09:10:15Z</time>
<speed>0.00</speed>
</trkpt>
<trkpt lat="-6.968532" lon="-34.834873">
<ele>0.900000</ele>
<time>2018-07-18T09:15:29Z</time>
<speed>0.00</speed>
</trkpt>
<trkpt lat="-6.968641" lon="-34.834927">
<ele>-2.570000</ele>
<time>2018-07-18T09:20:44Z</time>
<speed>0.00</speed>
</trkpt>
<trkpt lat="-6.968559" lon="-34.834885">
<ele>11.540000</ele>
<time>2018-07-18T09:26:01Z</time>
<speed>0.00</speed>
</trkpt>
<trkpt lat="-6.968653" lon="-34.834862">
<ele>18.000000</ele>
<time>2018-07-18T09:31:15Z</time>
<speed>0.00</speed>
</trkpt>
<trkpt lat="-6.968649" lon="-34.834839">
<ele>11.200000</ele>
<time>2018-07-18T09:36:30Z</time>
<speed>0.00</speed>
</trkpt>
<trkpt lat="-6.968451" lon="-34.834793">
<ele>104.339996</ele>
<time>2018-07-18T09:41:55Z</time>
<speed>2.08</speed>
</trkpt>
<trkpt lat="-6.968641" lon="-34.834850">
<ele>14.270000</ele>
<time>2018-07-18T09:47:11Z</time>
<speed>0.00</speed>
</trkpt>
<trkpt lat="-6.968618" lon="-34.834843">
<ele>52.879997</ele>
<time>2018-07-18T09:52:27Z</time>
<speed>0.00</speed>
</trkpt>
<trkpt lat="-6.968573" lon="-34.834866">
<ele>4.490000</ele>
<time>2018-07-18T09:57:47Z</time>
<speed>0.65</speed>
</trkpt>
<trkpt lat="-6.968626" lon="-34.834797">
<ele>28.320000</ele>
<time>2018-07-18T10:03:33Z</time>
<speed>0.10</speed>
</trkpt>
<trkpt lat="-6.968554" lon="-34.835091">
<ele>-47.039997</ele>
<time>2018-07-18T10:08:52Z</time>
<speed>0.00</speed>
</trkpt>
<trkpt lat="-6.968590" lon="-34.834843">
<ele>29.279999</ele>
<time>2018-07-18T10:14:11Z</time>
<speed>0.00</speed>
</trkpt>
<trkpt lat="-6.968649" lon="-34.834747">
<ele>45.059998</ele>
<time>2018-07-18T10:19:28Z</time>
<speed>0.00</speed>
</trkpt>
<trkpt lat="-6.968949" lon="-34.834011">
<ele>108.979996</ele>
<time>2018-07-18T10:25:20Z</time>
<speed>0.15</speed>
</trkpt>
<trkpt lat="-6.968674" lon="-34.834805">
<ele>21.549999</ele>
<time>2018-07-18T10:31:53Z</time>
<speed>0.00</speed>
</trkpt>
<trkpt lat="-6.968619" lon="-34.834789">
<ele>23.010000</ele>
<time>2018-07-18T10:37:10Z</time>
<speed>0.00</speed>
</trkpt>
<trkpt lat="-6.968769" lon="-34.834579">
<ele>36.480000</ele>
<time>2018-07-18T10:42:56Z</time>
<speed>0.39</speed>
</trkpt>
<trkpt lat="-6.968569" lon="-34.834915">
<ele>-0.190000</ele>
<time>2018-07-18T10:50:16Z</time>
<speed>0.00</speed>
</trkpt>
<trkpt lat="-6.968588" lon="-34.834766">
<ele>33.189999</ele>
<time>2018-07-18T10:56:52Z</time>
<speed>0.13</speed>
</trkpt>
<trkpt lat="-6.968564" lon="-34.834785">
<ele>21.900000</ele>
<time>2018-07-18T11:02:33Z</time>
<speed>0.77</speed>
</trkpt>
<trkpt lat="-6.968688" lon="-34.834949">
<ele>-3.090000</ele>
<time>2018-07-18T11:09:09Z</time>
<speed>0.00</speed>
</trkpt>
<trkpt lat="-6.968586" lon="-34.834763">
<ele>-8.590000</ele>
<time>2018-07-18T11:14:47Z</time>
<speed>0.29</speed>
</trkpt>
<trkpt lat="-6.968647" lon="-34.834869">
<ele>12.620000</ele>
<time>2018-07-18T11:21:19Z</time>
<speed>0.47</speed>
</trkpt>
<trkpt lat="-6.968679" lon="-34.835033">
<ele>36.840000</ele>
<time>2018-07-18T11:29:59Z</time>
<speed>0.42</speed>
</trkpt>
<trkpt lat="-6.968569" lon="-34.834797">
<ele>27.160000</ele>
<time>2018-07-18T11:42:07Z</time>
<speed>0.15</speed>
</trkpt>
<trkpt lat="-6.968635" lon="-34.834938">
<ele>36.540001</ele>
<time>2018-07-18T11:54:38Z</time>
<speed>0.84</speed>
</trkpt>
<trkpt lat="-6.968574" lon="-34.834927">
<ele>38.950001</ele>
<time>2018-07-18T12:06:20Z</time>
<speed>0.63</speed>
</trkpt>
<trkpt lat="-6.968651" lon="-34.834812">
<ele>32.469997</ele>
<time>2018-07-18T12:18:23Z</time>
<speed>0.00</speed>
</trkpt>
<trkpt lat="-6.968553" lon="-34.834892">
<ele>14.530000</ele>
<time>2018-07-18T12:24:00Z</time>
<speed>0.22</speed>
</trkpt>
<trkpt lat="-6.968617" lon="-34.834846">
<ele>-0.340000</ele>
<time>2018-07-18T12:33:09Z</time>
<speed>2.23</speed>
</trkpt>
<trkpt lat="-6.968722" lon="-34.834801">
<ele>11.960000</ele>
<time>2018-07-18T12:38:26Z</time>
<speed>0.00</speed>
</trkpt>
<trkpt lat="-6.968156" lon="-34.834721">
<ele>-14.509999</ele>
<time>2018-07-18T12:43:43Z</time>
<speed>0.00</speed>
</trkpt>
<trkpt lat="-6.968578" lon="-34.834770">
<ele>33.969997</ele>
<time>2018-07-18T12:48:59Z</time>
<speed>0.00</speed>
</trkpt>
<trkpt lat="-6.968576" lon="-34.834827">
<ele>17.869999</ele>
<time>2018-07-18T12:54:15Z</time>
<speed>0.00</speed>
</trkpt>
<trkpt lat="-6.968518" lon="-34.834747">
<ele>36.520000</ele>
<time>2018-07-18T12:59:35Z</time>
<speed>0.00</speed>
</trkpt>
<trkpt lat="-6.968548" lon="-34.834965">
<ele>-8.160000</ele>
<time>2018-07-18T13:04:56Z</time>
<speed>0.00</speed>
</trkpt>
<trkpt lat="-6.968460" lon="-34.834660">
<ele>54.889999</ele>
<time>2018-07-18T13:10:15Z</time>
<speed>0.96</speed>
</trkpt>
<trkpt lat="-6.968628" lon="-34.834808">
<ele>8.270000</ele>
<time>2018-07-18T13:15:32Z</time>
<speed>4.06</speed>
</trkpt>
<trkpt lat="-6.968513" lon="-34.834686">
<ele>5.100000</ele>
<time>2018-07-18T13:20:50Z</time>
<speed>0.59</speed>
</trkpt>
<trkpt lat="-6.968735" lon="-34.835228">
<ele>-26.129999</ele>
<time>2018-07-18T13:26:16Z</time>
<speed>0.56</speed>
</trkpt>
<trkpt lat="-6.968692" lon="-34.834820">
<ele>28.580000</ele>
<time>2018-07-18T13:31:34Z</time>
<speed>0.00</speed>
</trkpt>
<trkpt lat="-6.968590" lon="-34.834812">
<ele>-3.400000</ele>
<time>2018-07-18T13:36:50Z</time>
<speed>0.00</speed>
</trkpt>
<trkpt lat="-6.968580" lon="-34.834789">
<ele>30.379999</ele>
<time>2018-07-18T13:42:07Z</time>
<speed>0.00</speed>
</trkpt>
<trkpt lat="-6.968634" lon="-34.834850">
<ele>23.400000</ele>
<time>2018-07-18T13:47:23Z</time>
<speed>0.00</speed>
</trkpt>
<trkpt lat="-6.968538" lon="-34.834835">
<ele>41.389999</ele>
<time>2018-07-18T13:52:41Z</time>
<speed>0.00</speed>
</trkpt>
<trkpt lat="-6.968486" lon="-34.834763">
<ele>57.709999</ele>
<time>2018-07-18T13:58:27Z</time>
<speed>0.11</speed>
</trkpt>
<trkpt lat="-6.968686" lon="-34.835064">
<ele>49.899998</ele>
<time>2018-07-18T14:04:27Z</time>
<speed>0.00</speed>
</trkpt>
<trkpt lat="-6.968559" lon="-34.834766">
<ele>-27.889999</ele>
<time>2018-07-18T14:12:22Z</time>
<speed>0.00</speed>
</trkpt>
<trkpt lat="-6.968688" lon="-34.834850">
<ele>32.969997</ele>
<time>2018-07-18T14:17:42Z</time>
<speed>0.00</speed>
</trkpt>
<trkpt lat="-6.968603" lon="-34.834862">
<ele>19.100000</ele>
<time>2018-07-18T14:23:05Z</time>
<speed>0.00</speed>
</trkpt>
<trkpt lat="-6.968652" lon="-34.834896">
<ele>1.880000</ele>
<time>2018-07-18T14:28:26Z</time>
<speed>0.00</speed>
</trkpt>
<trkpt lat="-6.968640" lon="-34.835007">
<ele>4.970000</ele>
<time>2018-07-18T14:33:50Z</time>
<speed>0.00</speed>
</trkpt>
<trkpt lat="-6.968587" lon="-34.834541">
<ele>-34.489998</ele>
<time>2018-07-18T14:39:09Z</time>
<speed>0.00</speed>
</trkpt>
<trkpt lat="-6.968637" lon="-34.834812">
<ele>-1.930000</ele>
<time>2018-07-18T14:44:29Z</time>
<speed>0.00</speed>
</trkpt>
<trkpt lat="-6.968654" lon="-34.834782">
<ele>-10.639999</ele>
<time>2018-07-18T14:49:48Z</time>
<speed>0.00</speed>
</trkpt>
<trkpt lat="-6.968574" lon="-34.835163">
<ele>32.299999</ele>
<time>2018-07-18T14:55:13Z</time>
<speed>0.65</speed>
</trkpt>
<trkpt lat="-6.968610" lon="-34.834824">
<ele>11.020000</ele>
<time>2018-07-18T15:00:33Z</time>
<speed>0.00</speed>
</trkpt>
<trkpt lat="-6.968565" lon="-34.834900">
<ele>2.870000</ele>
<time>2018-07-18T15:05:44Z</time>
<speed>1.64</speed>
</trkpt>
<trkpt lat="-6.968632" lon="-34.834930">
<ele>21.859999</ele>
<time>2018-07-18T15:10:55Z</time>
<speed>0.00</speed>
</trkpt>
<trkpt lat="-6.968484" lon="-34.835194">
<ele>32.250000</ele>
<time>2018-07-18T15:16:11Z</time>
<speed>0.72</speed>
</trkpt>
<trkpt lat="-6.968645" lon="-34.834869">
<ele>16.260000</ele>
<time>2018-07-18T15:21:37Z</time>
<speed>0.09</speed>
</trkpt>
<trkpt lat="-6.968663" lon="-34.835011">
<ele>25.449999</ele>
<time>2018-07-18T15:26:49Z</time>
<speed>0.00</speed>
</trkpt>
<trkpt lat="-6.968585" lon="-34.834858">
<ele>18.660000</ele>
<time>2018-07-18T15:32:00Z</time>
<speed>0.00</speed>
</trkpt>
<trkpt lat="-6.968569" lon="-34.834671">
<ele>3.190000</ele>
<time>2018-07-18T15:37:11Z</time>
<speed>0.00</speed>
</trkpt>
<trkpt lat="-6.968577" lon="-34.834728">
<ele>11.290000</ele>
<time>2018-07-18T15:42:24Z</time>
<speed>0.00</speed>
</trkpt>
<trkpt lat="-6.968611" lon="-34.834587">
<ele>3.950000</ele>
<time>2018-07-18T15:47:37Z</time>
<speed>0.00</speed>
</trkpt>
<trkpt lat="-6.968630" lon="-34.835125">
<ele>22.660000</ele>
<time>2018-07-18T15:52:48Z</time>
<speed>0.00</speed>
</trkpt>
<trkpt lat="-6.968640" lon="-34.834835">
<ele>3.940000</ele>
<time>2018-07-18T15:57:59Z</time>
<speed>0.00</speed>
</trkpt>
<trkpt lat="-6.968625" lon="-34.834698">
<ele>3.180000</ele>
<time>2018-07-18T16:03:48Z</time>
<speed>0.16</speed>
</trkpt>
<trkpt lat="-6.968632" lon="-34.834785">
<ele>9.030000</ele>
<time>2018-07-18T16:09:31Z</time>
<speed>0.17</speed>
</trkpt>
<trkpt lat="-6.968702" lon="-34.834824">
<ele>20.869999</ele>
<time>2018-07-18T16:17:16Z</time>
<speed>0.17</speed>
</trkpt>
<trkpt lat="-6.968811" lon="-34.834728">
<ele>120.389999</ele>
<time>2018-07-18T16:22:36Z</time>
<speed>0.00</speed>
</trkpt>
<trkpt lat="-6.968620" lon="-34.835030">
<ele>10.469999</ele>
<time>2018-07-18T16:28:18Z</time>
<speed>0.26</speed>
</trkpt>
<trkpt lat="-6.968673" lon="-34.834797">
<ele>17.449999</ele>
<time>2018-07-18T16:34:08Z</time>
<speed>0.00</speed>
</trkpt>
<trkpt lat="-6.968709" lon="-34.834755">
<ele>-58.869999</ele>
<time>2018-07-18T16:39:23Z</time>
<speed>0.00</speed>
</trkpt>
<trkpt lat="-6.968658" lon="-34.834816">
<ele>-40.959999</ele>
<time>2018-07-18T16:44:36Z</time>
<speed>0.26</speed>
</trkpt>
<trkpt lat="-6.968675" lon="-34.834801">
<ele>14.110000</ele>
<time>2018-07-18T16:49:48Z</time>
<speed>0.00</speed>
</trkpt>
<trkpt lat="-6.968706" lon="-34.834728">
<ele>17.869999</ele>
<time>2018-07-18T16:54:59Z</time>
<speed>0.00</speed>
</trkpt>
<trkpt lat="-6.968592" lon="-34.834908">
<ele>33.579998</ele>
<time>2018-07-18T17:00:14Z</time>
<speed>0.00</speed>
</trkpt>
<trkpt lat="-6.968680" lon="-34.834717">
<ele>-4.490000</ele>
<time>2018-07-18T17:05:32Z</time>
<speed>0.00</speed>
</trkpt>
<trkpt lat="-6.968603" lon="-34.834888">
<ele>24.510000</ele>
<time>2018-07-18T17:10:44Z</time>
<speed>0.00</speed>
</trkpt>
<trkpt lat="-6.968731" lon="-34.834896">
<ele>-5.350000</ele>
<time>2018-07-18T17:15:58Z</time>
<speed>0.00</speed>
</trkpt>
<trkpt lat="-6.968625" lon="-34.834789">
<ele>26.849998</ele>
<time>2018-07-18T17:21:10Z</time>
<speed>0.00</speed>
</trkpt>
<trkpt lat="-6.968597" lon="-34.834854">
<ele>29.320000</ele>
<time>2018-07-18T17:26:22Z</time>
<speed>0.00</speed>
</trkpt>
<trkpt lat="-6.968597" lon="-34.834949">
<ele>12.540000</ele>
<time>2018-07-18T17:31:33Z</time>
<speed>0.00</speed>
</trkpt>
<trkpt lat="-6.968710" lon="-34.834850">
<ele>-6.800000</ele>
<time>2018-07-18T17:36:45Z</time>
<speed>0.00</speed>
</trkpt>
<trkpt lat="-6.968540" lon="-34.834934">
<ele>40.579998</ele>
<time>2018-07-18T17:41:56Z</time>
<speed>0.00</speed>
</trkpt>
<trkpt lat="-6.968491" lon="-34.835129">
<ele>27.459999</ele>
<time>2018-07-18T17:47:07Z</time>
<speed>0.00</speed>
</trkpt>
<trkpt lat="-6.968733" lon="-34.834698">
<ele>6.360000</ele>
<time>2018-07-18T17:52:25Z</time>
<speed>0.00</speed>
</trkpt>
<trkpt lat="-6.968718" lon="-34.834869">
<ele>-24.430000</ele>
<time>2018-07-18T17:57:37Z</time>
<speed>0.00</speed>
</trkpt>
<trkpt lat="-6.968654" lon="-34.834957">
<ele>-3.960000</ele>
<time>2018-07-18T18:03:22Z</time>
<speed>0.31</speed>
</trkpt>
<trkpt lat="-6.968551" lon="-34.834812">
<ele>17.920000</ele>
<time>2018-07-18T18:09:14Z</time>
<speed>0.13</speed>
</trkpt>
<trkpt lat="-6.968646" lon="-34.834900">
<ele>-9.179999</ele>
<time>2018-07-18T18:17:20Z</time>
<speed>0.00</speed>
</trkpt>
<trkpt lat="-6.968705" lon="-34.834816">
<ele>6.180000</ele>
<time>2018-07-18T18:22:31Z</time>
<speed>0.00</speed>
</trkpt>
<trkpt lat="-6.968657" lon="-34.834942">
<ele>61.669998</ele>
<time>2018-07-18T18:28:17Z</time>
<speed>0.09</speed>
</trkpt>
<trkpt lat="-6.968544" lon="-34.834869">
<ele>22.939999</ele>
<time>2018-07-18T18:35:41Z</time>
<speed>0.00</speed>
</trkpt>
<trkpt lat="-6.968620" lon="-34.835011">
<ele>5.430000</ele>
<time>2018-07-18T18:41:08Z</time>
<speed>0.06</speed>
</trkpt>
<trkpt lat="-6.968678" lon="-34.834824">
<ele>41.930000</ele>
<time>2018-07-18T18:47:55Z</time>
<speed>0.46</speed>
</trkpt>
<trkpt lat="-6.968702" lon="-34.834721">
<ele>43.730000</ele>
<time>2018-07-18T18:56:15Z</time>
<speed>0.10</speed>
</trkpt>
<trkpt lat="-6.968575" lon="-34.834976">
<ele>-4.780000</ele>
<time>2018-07-18T19:04:11Z</time>
<speed>0.20</speed>
</trkpt>
<trkpt lat="-6.968564" lon="-34.834915">
<ele>-3.470000</ele>
<time>2018-07-18T19:12:12Z</time>
<speed>2.47</speed>
</trkpt>
<trkpt lat="-6.968593" lon="-34.834946">
<ele>21.449999</ele>
<time>2018-07-18T19:17:22Z</time>
<speed>0.00</speed>
</trkpt>
<trkpt lat="-6.968544" lon="-34.834957">
<ele>6.800000</ele>
<time>2018-07-18T19:22:32Z</time>
<speed>0.00</speed>
</trkpt>
<trkpt lat="-6.968598" lon="-34.834946">
<ele>28.410000</ele>
<time>2018-07-18T19:27:42Z</time>
<speed>0.00</speed>
</trkpt>
<trkpt lat="-6.968748" lon="-34.834705">
<ele>100.379997</ele>
<time>2018-07-18T19:33:03Z</time>
<speed>0.00</speed>
</trkpt>
<trkpt lat="-6.968637" lon="-34.834728">
<ele>43.759998</ele>
<time>2018-07-18T19:38:13Z</time>
<speed>0.00</speed>
</trkpt>
<trkpt lat="-6.968633" lon="-34.834831">
<ele>37.599998</ele>
<time>2018-07-18T19:43:26Z</time>
<speed>0.55</speed>
</trkpt>
<trkpt lat="-6.968618" lon="-34.834816">
<ele>18.049999</ele>
<time>2018-07-18T19:48:36Z</time>
<speed>0.00</speed>
</trkpt>
<trkpt lat="-6.968758" lon="-34.834728">
<ele>-20.359999</ele>
<time>2018-07-18T19:53:48Z</time>
<speed>0.00</speed>
</trkpt>
<trkpt lat="-6.968624" lon="-34.834644">
<ele>24.939999</ele>
<time>2018-07-18T19:58:58Z</time>
<speed>0.00</speed>
</trkpt>
<trkpt lat="-6.968647" lon="-34.834854">
<ele>13.299999</ele>
<time>2018-07-18T20:04:17Z</time>
<speed>0.00</speed>
</trkpt>
<trkpt lat="-6.968619" lon="-34.834667">
<ele>50.959999</ele>
<time>2018-07-18T20:09:37Z</time>
<speed>0.00</speed>
</trkpt>
<trkpt lat="-6.968639" lon="-34.834896">
<ele>32.889999</ele>
<time>2018-07-18T20:14:58Z</time>
<speed>0.00</speed>
</trkpt>
<trkpt lat="-6.968600" lon="-34.834820">
<ele>35.189999</ele>
<time>2018-07-18T20:20:16Z</time>
<speed>0.00</speed>
</trkpt>
<trkpt lat="-6.968671" lon="-34.834816">
<ele>32.450001</ele>
<time>2018-07-18T20:25:51Z</time>
<speed>0.42</speed>
</trkpt>
<trkpt lat="-6.968658" lon="-34.835068">
<ele>-3.700000</ele>
<time>2018-07-18T20:31:11Z</time>
<speed>0.00</speed>
</trkpt>
<trkpt lat="-6.968588" lon="-34.834843">
<ele>57.910000</ele>
<time>2018-07-18T20:36:58Z</time>
<speed>0.30</speed>
</trkpt>
<trkpt lat="-6.968587" lon="-34.834740">
<ele>37.599998</ele>
<time>2018-07-18T20:43:27Z</time>
<speed>0.11</speed>
</trkpt>
<trkpt lat="-6.968649" lon="-34.834785">
<ele>13.020000</ele>
<time>2018-07-18T20:51:59Z</time>
<speed>0.00</speed>
</trkpt>
<trkpt lat="-6.968596" lon="-34.834854">
<ele>16.570000</ele>
<time>2018-07-18T20:57:25Z</time>
<speed>0.00</speed>
</trkpt>
<trkpt lat="-6.968633" lon="-34.834885">
<ele>19.029999</ele>
<time>2018-07-18T21:03:47Z</time>
<speed>0.00</speed>
</trkpt>
<trkpt lat="-6.968477" lon="-34.834866">
<ele>26.379999</ele>
<time>2018-07-18T21:09:36Z</time>
<speed>0.17</speed>
</trkpt>
<trkpt lat="-6.968576" lon="-34.834728">
<ele>25.519999</ele>
<time>2018-07-18T21:16:50Z</time>
<speed>1.61</speed>
</trkpt>
<trkpt lat="-6.968918" lon="-34.834515">
<ele>61.279999</ele>
<time>2018-07-18T21:22:32Z</time>
<speed>0.25</speed>
</trkpt>
<trkpt lat="-6.968679" lon="-34.834873">
<ele>14.509999</ele>
<time>2018-07-18T21:30:14Z</time>
<speed>0.39</speed>
</trkpt>
<trkpt lat="-6.968587" lon="-34.834980">
<ele>5.210000</ele>
<time>2018-07-18T21:39:30Z</time>
<speed>0.29</speed>
</trkpt>
<trkpt lat="-6.968610" lon="-34.835033">
<ele>14.759999</ele>
<time>2018-07-18T21:48:20Z</time>
<speed>0.00</speed>
</trkpt>
<trkpt lat="-6.968559" lon="-34.834953">
<ele>16.590000</ele>
<time>2018-07-18T21:53:43Z</time>
<speed>0.00</speed>
</trkpt>
<trkpt lat="-6.968608" lon="-34.834919">
<ele>17.469999</ele>
<time>2018-07-18T21:59:07Z</time>
<speed>0.05</speed>
</trkpt>
<trkpt lat="-6.968662" lon="-34.834908">
<ele>19.809999</ele>
<time>2018-07-18T22:04:47Z</time>
<speed>0.40</speed>
</trkpt>
<trkpt lat="-6.968666" lon="-34.834854">
<ele>21.320000</ele>
<time>2018-07-18T22:11:05Z</time>
<speed>0.00</speed>
</trkpt>
<trkpt lat="-6.968555" lon="-34.835087">
<ele>15.460000</ele>
<time>2018-07-18T22:16:57Z</time>
<speed>0.09</speed>
</trkpt>
<trkpt lat="-6.968585" lon="-34.834923">
<ele>29.480000</ele>
<time>2018-07-18T22:24:38Z</time>
<speed>0.78</speed>
</trkpt>
<trkpt lat="-6.968631" lon="-34.834911">
<ele>-1.340000</ele>
<time>2018-07-18T22:32:29Z</time>
<speed>1.36</speed>
</trkpt>
<trkpt lat="-6.968574" lon="-34.834778">
<ele>23.510000</ele>
<time>2018-07-18T22:39:07Z</time>
<speed>0.00</speed>
</trkpt>
<trkpt lat="-6.968589" lon="-34.834969">
<ele>10.370000</ele>
<time>2018-07-18T22:44:27Z</time>
<speed>0.00</speed>
</trkpt>
<trkpt lat="-6.968604" lon="-34.835121">
<ele>-45.559998</ele>
<time>2018-07-18T22:50:09Z</time>
<speed>0.22</speed>
</trkpt>
<trkpt lat="-6.968598" lon="-34.834930">
<ele>20.369999</ele>
<time>2018-07-18T22:57:23Z</time>
<speed>0.00</speed>
</trkpt>
<trkpt lat="-6.968604" lon="-34.834976">
<ele>9.820000</ele>
<time>2018-07-18T23:02:45Z</time>
<speed>0.00</speed>
</trkpt>
<trkpt lat="-6.968629" lon="-34.834988">
<ele>-1.830000</ele>
<time>2018-07-18T23:08:06Z</time>
<speed>0.62</speed>
</trkpt>
<trkpt lat="-6.968709" lon="-34.835140">
<ele>-21.250000</ele>
<time>2018-07-18T23:13:27Z</time>
<speed>0.00</speed>
</trkpt>
<trkpt lat="-6.968631" lon="-34.834896">
<ele>34.849998</ele>
<time>2018-07-18T23:19:27Z</time>
<speed>0.22</speed>
</trkpt>
<trkpt lat="-6.968573" lon="-34.834877">
<ele>-28.599998</ele>
<time>2018-07-18T23:26:39Z</time>
<speed>3.15</speed>
</trkpt>
<trkpt lat="-6.968678" lon="-34.834839">
<ele>31.900000</ele>
<time>2018-07-18T23:31:57Z</time>
<speed>0.00</speed>
</trkpt>
<trkpt lat="-6.968655" lon="-34.834778">
<ele>9.099999</ele>
<time>2018-07-18T23:37:12Z</time>
<speed>0.00</speed>
</trkpt>
<trkpt lat="-6.968625" lon="-34.834827">
<ele>10.490000</ele>
<time>2018-07-18T23:42:29Z</time>
<speed>0.00</speed>
</trkpt>
<trkpt lat="-6.968729" lon="-34.834835">
<ele>-2.320000</ele>
<time>2018-07-18T23:47:46Z</time>
<speed>0.00</speed>
</trkpt>
<trkpt lat="-6.968723" lon="-34.834782">
<ele>-18.219999</ele>
<time>2018-07-18T23:53:04Z</time>
<speed>0.00</speed>
</trkpt>
<trkpt lat="-6.968531" lon="-34.834984">
<ele>17.000000</ele>
<time>2018-07-18T23:58:35Z</time>
<speed>0.17</speed>
</trkpt>
<trkpt lat="-6.968531" lon="-34.834984">
<ele>17.000000</ele>
<time>2018-07-19T00:07:59Z</time>
<speed>0.17</speed>
</trkpt>
<trkpt lat="-6.968666" lon="-34.834862">
<ele>6.020000</ele>
<time>2018-07-19T00:31:57Z</time>
<speed>0.70</speed>
</trkpt>
<trkpt lat="-6.968619" lon="-34.834850">
<ele>6.550000</ele>
<time>2018-07-19T00:57:53Z</time>
<speed>0.31</speed>
</trkpt>
<trkpt lat="-6.968651" lon="-34.834919">
<ele>-9.450000</ele>
<time>2018-07-19T01:16:00Z</time>
<speed>0.74</speed>
</trkpt>
<trkpt lat="-6.968607" lon="-34.834846">
<ele>3.460000</ele>
<time>2018-07-19T01:34:40Z</time>
<speed>0.27</speed>
</trkpt>
<trkpt lat="-6.968607" lon="-34.834846">
<ele>3.460000</ele>
<time>2018-07-19T01:52:20Z</time>
<speed>0.27</speed>
</trkpt>
<trkpt lat="-6.968624" lon="-34.834854">
<ele>14.630000</ele>
<time>2018-07-19T02:24:05Z</time>
<speed>0.13</speed>
</trkpt>
<trkpt lat="-6.968616" lon="-34.834972">
<ele>8.480000</ele>
<time>2018-07-19T02:57:48Z</time>
<speed>0.30</speed>
</trkpt>
</trkseg>
</trk>
<trk>
<name>20180723-193017(13)</name>
<desc>Color:004000ff</desc>
<trkseg>
<trkpt lat="-6.968542" lon="-34.834949">
<ele>16.590000</ele>
<time>2018-07-19T03:23:02Z</time>
<speed>0.00</speed>
</trkpt>
<trkpt lat="-6.968599" lon="-34.834682">
<ele>-3.580000</ele>
<time>2018-07-19T03:28:16Z</time>
<speed>0.00</speed>
</trkpt>
<trkpt lat="-6.968496" lon="-34.834892">
<ele>-14.690000</ele>
<time>2018-07-19T03:33:29Z</time>
<speed>0.00</speed>
</trkpt>
<trkpt lat="-6.968639" lon="-34.834774">
<ele>-0.180000</ele>
<time>2018-07-19T03:38:41Z</time>
<speed>0.65</speed>
</trkpt>
<trkpt lat="-6.968586" lon="-34.834915">
<ele>51.919998</ele>
<time>2018-07-19T03:43:55Z</time>
<speed>0.16</speed>
</trkpt>
<trkpt lat="-6.968515" lon="-34.834976">
<ele>-14.200000</ele>
<time>2018-07-19T03:49:09Z</time>
<speed>0.00</speed>
</trkpt>
<trkpt lat="-6.968538" lon="-34.834900">
<ele>20.289999</ele>
<time>2018-07-19T03:54:24Z</time>
<speed>0.00</speed>
</trkpt>
<trkpt lat="-6.968659" lon="-34.834881">
<ele>-1.540000</ele>
<time>2018-07-19T03:59:41Z</time>
<speed>0.00</speed>
</trkpt>
<trkpt lat="-6.968586" lon="-34.834820">
<ele>2.640000</ele>
<time>2018-07-19T04:04:58Z</time>
<speed>0.00</speed>
</trkpt>
<trkpt lat="-6.968683" lon="-34.834782">
<ele>12.130000</ele>
<time>2018-07-19T04:10:13Z</time>
<speed>0.56</speed>
</trkpt>
<trkpt lat="-6.968656" lon="-34.834759">
<ele>28.410000</ele>
<time>2018-07-19T04:15:26Z</time>
<speed>0.00</speed>
</trkpt>
<trkpt lat="-6.968610" lon="-34.834850">
<ele>-2.380000</ele>
<time>2018-07-19T04:20:40Z</time>
<speed>0.00</speed>
</trkpt>
<trkpt lat="-6.968618" lon="-34.834755">
<ele>2.090000</ele>
<time>2018-07-19T04:25:54Z</time>
<speed>0.00</speed>
</trkpt>
<trkpt lat="-6.968607" lon="-34.834743">
<ele>7.600000</ele>
<time>2018-07-19T04:31:10Z</time>
<speed>0.00</speed>
</trkpt>
<trkpt lat="-6.968635" lon="-34.834789">
<ele>26.219999</ele>
<time>2018-07-19T04:36:25Z</time>
<speed>0.00</speed>
</trkpt>
<trkpt lat="-6.968627" lon="-34.834721">
<ele>20.059999</ele>
<time>2018-07-19T04:41:45Z</time>
<speed>0.00</speed>
</trkpt>
<trkpt lat="-6.968543" lon="-34.834927">
<ele>0.500000</ele>
<time>2018-07-19T04:47:15Z</time>
<speed>0.24</speed>
</trkpt>
<trkpt lat="-6.968647" lon="-34.834663">
<ele>-1.880000</ele>
<time>2018-07-19T04:52:35Z</time>
<speed>0.00</speed>
</trkpt>
<trkpt lat="-6.968474" lon="-34.834728">
<ele>40.360001</ele>
<time>2018-07-19T04:58:30Z</time>
<speed>0.18</speed>
</trkpt>
<trkpt lat="-6.968559" lon="-34.834751">
<ele>21.350000</ele>
<time>2018-07-19T05:05:45Z</time>
<speed>0.00</speed>
</trkpt>
<trkpt lat="-6.968556" lon="-34.834869">
<ele>7.200000</ele>
<time>2018-07-19T05:11:01Z</time>
<speed>0.00</speed>
</trkpt>
<trkpt lat="-6.968483" lon="-34.834503">
<ele>49.369999</ele>
<time>2018-07-19T05:16:29Z</time>
<speed>0.57</speed>
</trkpt>
<trkpt lat="-6.968613" lon="-34.834930">
<ele>-2.320000</ele>
<time>2018-07-19T05:22:21Z</time>
<speed>0.00</speed>
</trkpt>
<trkpt lat="-6.968590" lon="-34.834885">
<ele>2.290000</ele>
<time>2018-07-19T05:27:43Z</time>
<speed>0.72</speed>
</trkpt>
<trkpt lat="-6.968478" lon="-34.834633">
<ele>52.559998</ele>
<time>2018-07-19T05:33:26Z</time>
<speed>0.27</speed>
</trkpt>
<trkpt lat="-6.968760" lon="-34.834969">
<ele>-17.690001</ele>
<time>2018-07-19T05:40:24Z</time>
<speed>0.00</speed>
</trkpt>
<trkpt lat="-6.968301" lon="-34.834358">
<ele>68.129997</ele>
<time>2018-07-19T05:47:04Z</time>
<speed>0.00</speed>
</trkpt>
<trkpt lat="-6.968558" lon="-34.834843">
<ele>-19.070000</ele>
<time>2018-07-19T05:53:02Z</time>
<speed>0.05</speed>
</trkpt>
<trkpt lat="-6.968683" lon="-34.834988">
<ele>-12.650000</ele>
<time>2018-07-19T06:00:30Z</time>
<speed>0.19</speed>
</trkpt>
<trkpt lat="-6.968602" lon="-34.834850">
<ele>6.530000</ele>
<time>2018-07-19T06:09:15Z</time>
<speed>0.00</speed>
</trkpt>
<trkpt lat="-6.968598" lon="-34.834892">
<ele>-2.180000</ele>
<time>2018-07-19T06:14:32Z</time>
<speed>0.00</speed>
</trkpt>
<trkpt lat="-6.968627" lon="-34.834763">
<ele>15.799999</ele>
<time>2018-07-19T06:19:51Z</time>
<speed>0.00</speed>
</trkpt>
<trkpt lat="-6.968609" lon="-34.834827">
<ele>2.220000</ele>
<time>2018-07-19T06:25:38Z</time>
<speed>0.30</speed>
</trkpt>
<trkpt lat="-6.968632" lon="-34.834751">
<ele>-13.120000</ele>
<time>2018-07-19T06:32:27Z</time>
<speed>0.00</speed>
</trkpt>
<trkpt lat="-6.968499" lon="-34.834816">
<ele>-17.740000</ele>
<time>2018-07-19T06:38:09Z</time>
<speed>0.23</speed>
</trkpt>
<trkpt lat="-6.968647" lon="-34.834881">
<ele>26.469999</ele>
<time>2018-07-19T06:45:23Z</time>
<speed>0.37</speed>
</trkpt>
<trkpt lat="-6.968615" lon="-34.834820">
<ele>16.959999</ele>
<time>2018-07-19T06:50:36Z</time>
<speed>0.00</speed>
</trkpt>
<trkpt lat="-6.968711" lon="-34.834854">
<ele>29.869999</ele>
<time>2018-07-19T06:55:49Z</time>
<speed>0.00</speed>
</trkpt>
<trkpt lat="-6.968633" lon="-34.834846">
<ele>13.340000</ele>
<time>2018-07-19T07:01:05Z</time>
<speed>0.00</speed>
</trkpt>
<trkpt lat="-6.968568" lon="-34.834873">
<ele>12.250000</ele>
<time>2018-07-19T07:06:18Z</time>
<speed>0.00</speed>
</trkpt>
<trkpt lat="-6.968615" lon="-34.834972">
<ele>-4.990000</ele>
<time>2018-07-19T07:11:42Z</time>
<speed>0.00</speed>
</trkpt>
<trkpt lat="-6.968578" lon="-34.834816">
<ele>-9.490000</ele>
<time>2018-07-19T07:16:55Z</time>
<speed>0.00</speed>
</trkpt>
<trkpt lat="-6.968582" lon="-34.834827">
<ele>-16.180000</ele>
<time>2018-07-19T07:22:09Z</time>
<speed>0.00</speed>
</trkpt>
<trkpt lat="-6.968621" lon="-34.834927">
<ele>8.450000</ele>
<time>2018-07-19T07:27:25Z</time>
<speed>0.00</speed>
</trkpt>
<trkpt lat="-6.968548" lon="-34.834805">
<ele>20.180000</ele>
<time>2018-07-19T07:32:38Z</time>
<speed>0.00</speed>
</trkpt>
<trkpt lat="-6.968610" lon="-34.834831">
<ele>-5.360000</ele>
<time>2018-07-19T07:37:52Z</time>
<speed>0.00</speed>
</trkpt>
<trkpt lat="-6.968591" lon="-34.834850">
<ele>14.330000</ele>
<time>2018-07-19T07:43:18Z</time>
<speed>0.19</speed>
</trkpt>
<trkpt lat="-6.968585" lon="-34.834862">
<ele>-27.590000</ele>
<time>2018-07-19T07:49:04Z</time>
<speed>0.00</speed>
</trkpt>
<trkpt lat="-6.968618" lon="-34.834805">
<ele>10.719999</ele>
<time>2018-07-19T07:55:18Z</time>
<speed>0.00</speed>
</trkpt>
<trkpt lat="-6.968647" lon="-34.834946">
<ele>-2.880000</ele>
<time>2018-07-19T08:00:37Z</time>
<speed>0.00</speed>
</trkpt>
<trkpt lat="-6.968526" lon="-34.834904">
<ele>-0.100000</ele>
<time>2018-07-19T08:06:04Z</time>
<speed>0.04</speed>
</trkpt>
<trkpt lat="-6.968584" lon="-34.834900">
<ele>-55.480000</ele>
<time>2018-07-19T08:11:36Z</time>
<speed>0.00</speed>
</trkpt>
<trkpt lat="-6.968431" lon="-34.834751">
<ele>-12.990000</ele>
<time>2018-07-19T08:16:52Z</time>
<speed>0.00</speed>
</trkpt>
<trkpt lat="-6.968648" lon="-34.834881">
<ele>27.709999</ele>
<time>2018-07-19T08:22:11Z</time>
<speed>0.00</speed>
</trkpt>
<trkpt lat="-6.967538" lon="-34.834564">
<ele>21.480000</ele>
<time>2018-07-19T08:27:25Z</time>
<speed>0.00</speed>
</trkpt>
<trkpt lat="-6.965188" lon="-34.834049">
<ele>10.090000</ele>
<time>2018-07-19T08:32:38Z</time>
<speed>0.00</speed>
</trkpt>
<trkpt lat="-6.963959" lon="-34.833313">
<ele>11.719999</ele>
<time>2018-07-19T08:37:59Z</time>
<speed>0.00</speed>
</trkpt>
<trkpt lat="-6.963419" lon="-34.833031">
<ele>14.049999</ele>
<time>2018-07-19T08:43:17Z</time>
<speed>0.00</speed>
</trkpt>
<trkpt lat="-6.962922" lon="-34.832451">
<ele>3.980000</ele>
<time>2018-07-19T08:45:34Z</time>
<speed>0.00</speed>
</trkpt>
<trkpt lat="-6.961342" lon="-34.831352">
<ele>11.910000</ele>
<time>2018-07-19T08:50:49Z</time>
<speed>0.00</speed>
</trkpt>
<trkpt lat="-6.959992" lon="-34.830151">
<ele>12.580000</ele>
<time>2018-07-19T08:56:04Z</time>
<speed>0.00</speed>
</trkpt>
<trkpt lat="-6.959966" lon="-34.829906">
<ele>11.139999</ele>
<time>2018-07-19T08:57:27Z</time>
<speed>0.00</speed>
</trkpt>
<trkpt lat="-6.959936" lon="-34.829865">
<ele>13.599999</ele>
<time>2018-07-19T08:58:16Z</time>
<speed>0.00</speed>
</trkpt>
<trkpt lat="-6.960057" lon="-34.829887">
<ele>27.330000</ele>
<time>2018-07-19T09:03:35Z</time>
<speed>0.00</speed>
</trkpt>
<trkpt lat="-6.960669" lon="-34.830021">
<ele>18.799999</ele>
<time>2018-07-19T09:09:19Z</time>
<speed>0.13</speed>
</trkpt>
<trkpt lat="-6.961310" lon="-34.830200">
<ele>16.900000</ele>
<time>2018-07-19T09:15:00Z</time>
<speed>0.61</speed>
</trkpt>
<trkpt lat="-6.962021" lon="-34.830666">
<ele>-2.320000</ele>
<time>2018-07-19T09:21:35Z</time>
<speed>0.00</speed>
</trkpt>
<trkpt lat="-6.961936" lon="-34.830662">
<ele>25.519999</ele>
<time>2018-07-19T09:22:40Z</time>
<speed>0.00</speed>
</trkpt>
<trkpt lat="-6.962706" lon="-34.830120">
<ele>-1.110000</ele>
<time>2018-07-19T09:27:57Z</time>
<speed>0.00</speed>
</trkpt>
<trkpt lat="-6.962705" lon="-34.830215">
<ele>-1.150000</ele>
<time>2018-07-19T09:28:48Z</time>
<speed>0.19</speed>
</trkpt>
<trkpt lat="-6.962638" lon="-34.831070">
<ele>6.080000</ele>
<time>2018-07-19T09:34:04Z</time>
<speed>0.00</speed>
</trkpt>
<trkpt lat="-6.962943" lon="-34.831276">
<ele>7.440000</ele>
<time>2018-07-19T09:39:20Z</time>
<speed>0.00</speed>
</trkpt>
<trkpt lat="-6.962620" lon="-34.831898">
<ele>-49.509998</ele>
<time>2018-07-19T09:44:34Z</time>
<speed>0.00</speed>
</trkpt>
<trkpt lat="-6.962168" lon="-34.832157">
<ele>-7.560000</ele>
<time>2018-07-19T09:49:51Z</time>
<speed>0.00</speed>
</trkpt>
<trkpt lat="-6.962008" lon="-34.832428">
<ele>-6.960000</ele>
<time>2018-07-19T09:55:07Z</time>
<speed>0.00</speed>
</trkpt>
<trkpt lat="-6.961722" lon="-34.832760">
<ele>-24.949999</ele>
<time>2018-07-19T10:00:30Z</time>
<speed>0.22</speed>
</trkpt>
<trkpt lat="-6.961474" lon="-34.833076">
<ele>-20.010000</ele>
<time>2018-07-19T10:05:48Z</time>
<speed>0.00</speed>
</trkpt>
<trkpt lat="-6.961905" lon="-34.833477">
<ele>-33.860001</ele>
<time>2018-07-19T10:11:05Z</time>
<speed>0.00</speed>
</trkpt>
<trkpt lat="-6.963233" lon="-34.833714">
<ele>-43.610001</ele>
<time>2018-07-19T10:16:22Z</time>
<speed>0.00</speed>
</trkpt>
<trkpt lat="-6.964145" lon="-34.833385">
<ele>-36.750000</ele>
<time>2018-07-19T10:21:39Z</time>
<speed>0.00</speed>
</trkpt>
<trkpt lat="-6.964131" lon="-34.833473">
<ele>-40.410000</ele>
<time>2018-07-19T10:27:00Z</time>
<speed>0.00</speed>
</trkpt>
<trkpt lat="-6.964031" lon="-34.833389">
<ele>-21.699999</ele>
<time>2018-07-19T10:32:33Z</time>
<speed>0.59</speed>
</trkpt>
<trkpt lat="-6.964064" lon="-34.833435">
<ele>-26.090000</ele>
<time>2018-07-19T10:34:22Z</time>
<speed>0.51</speed>
</trkpt>
<trkpt lat="-6.964018" lon="-34.833424">
<ele>-28.510000</ele>
<time>2018-07-19T10:39:44Z</time>
<speed>0.00</speed>
</trkpt>
<trkpt lat="-6.964815" lon="-34.834057">
<ele>-37.840000</ele>
<time>2018-07-19T10:45:02Z</time>
<speed>0.80</speed>
</trkpt>
<trkpt lat="-6.965992" lon="-34.834572">
<ele>-30.500000</ele>
<time>2018-07-19T10:50:32Z</time>
<speed>0.35</speed>
</trkpt>
<trkpt lat="-6.967505" lon="-34.834408">
<ele>9.580000</ele>
<time>2018-07-19T10:55:58Z</time>
<speed>0.52</speed>
</trkpt>
<trkpt lat="-6.967505" lon="-34.834408">
<ele>9.580000</ele>
<time>2018-07-19T11:01:26Z</time>
<speed>0.52</speed>
</trkpt>
<trkpt lat="-6.968544" lon="-34.834846">
<ele>9.230000</ele>
<time>2018-07-19T11:07:01Z</time>
<speed>0.12</speed>
</trkpt>
<trkpt lat="-6.968531" lon="-34.834869">
<ele>29.279999</ele>
<time>2018-07-19T11:12:32Z</time>
<speed>0.00</speed>
</trkpt>
<trkpt lat="-6.968526" lon="-34.835068">
<ele>59.709999</ele>
<time>2018-07-19T11:17:43Z</time>
<speed>0.00</speed>
</trkpt>
<trkpt lat="-6.968595" lon="-34.834808">
<ele>-0.640000</ele>
<time>2018-07-19T11:22:52Z</time>
<speed>0.00</speed>
</trkpt>
<trkpt lat="-6.968588" lon="-34.834805">
<ele>21.459999</ele>
<time>2018-07-19T11:28:01Z</time>
<speed>0.00</speed>
</trkpt>
<trkpt lat="-6.968677" lon="-34.834782">
<ele>-9.309999</ele>
<time>2018-07-19T11:33:08Z</time>
<speed>0.00</speed>
</trkpt>
<trkpt lat="-6.968646" lon="-34.834866">
<ele>3.220000</ele>
<time>2018-07-19T11:38:17Z</time>
<speed>0.00</speed>
</trkpt>
<trkpt lat="-6.968663" lon="-34.834785">
<ele>3.780000</ele>
<time>2018-07-19T11:43:25Z</time>
<speed>0.18</speed>
</trkpt>
<trkpt lat="-6.968593" lon="-34.834904">
<ele>5.020000</ele>
<time>2018-07-19T11:48:35Z</time>
<speed>0.00</speed>
</trkpt>
<trkpt lat="-6.968476" lon="-34.834965">
<ele>47.889999</ele>
<time>2018-07-19T11:53:47Z</time>
<speed>0.00</speed>
</trkpt>
<trkpt lat="-6.967967" lon="-34.834991">
<ele>244.919998</ele>
<time>2018-07-19T11:59:03Z</time>
<speed>0.10</speed>
</trkpt>
<trkpt lat="-6.968591" lon="-34.834812">
<ele>-3.140000</ele>
<time>2018-07-19T12:04:23Z</time>
<speed>0.00</speed>
</trkpt>
<trkpt lat="-6.968567" lon="-34.834740">
<ele>34.270000</ele>
<time>2018-07-19T12:09:44Z</time>
<speed>0.00</speed>
</trkpt>
<trkpt lat="-6.968496" lon="-34.834820">
<ele>47.149998</ele>
<time>2018-07-19T12:15:03Z</time>
<speed>0.00</speed>
</trkpt>
<trkpt lat="-6.968535" lon="-34.834812">
<ele>39.129997</ele>
<time>2018-07-19T12:20:42Z</time>
<speed>0.44</speed>
</trkpt>
<trkpt lat="-6.968532" lon="-34.834843">
<ele>47.730000</ele>
<time>2018-07-19T12:26:00Z</time>
<speed>0.00</speed>
</trkpt>
<trkpt lat="-6.968588" lon="-34.834846">
<ele>48.459999</ele>
<time>2018-07-19T12:31:18Z</time>
<speed>0.00</speed>
</trkpt>
<trkpt lat="-6.968726" lon="-34.834938">
<ele>-41.009998</ele>
<time>2018-07-19T12:36:37Z</time>
<speed>0.00</speed>
</trkpt>
<trkpt lat="-6.968518" lon="-34.834709">
<ele>35.579998</ele>
<time>2018-07-19T12:41:56Z</time>
<speed>0.00</speed>
</trkpt>
<trkpt lat="-6.968654" lon="-34.834778">
<ele>59.000000</ele>
<time>2018-07-19T12:47:15Z</time>
<speed>0.00</speed>
</trkpt>
<trkpt lat="-6.968603" lon="-34.834869">
<ele>36.700001</ele>
<time>2018-07-19T12:52:33Z</time>
<speed>0.00</speed>
</trkpt>
<trkpt lat="-6.968615" lon="-34.834846">
<ele>25.309999</ele>
<time>2018-07-19T12:57:53Z</time>
<speed>0.00</speed>
</trkpt>
<trkpt lat="-6.968594" lon="-34.834827">
<ele>-7.350000</ele>
<time>2018-07-19T13:03:13Z</time>
<speed>0.00</speed>
</trkpt>
<trkpt lat="-6.968609" lon="-34.834850">
<ele>5.830000</ele>
<time>2018-07-19T13:08:23Z</time>
<speed>0.00</speed>
</trkpt>
<trkpt lat="-6.968616" lon="-34.834831">
<ele>-4.250000</ele>
<time>2018-07-19T13:13:36Z</time>
<speed>0.00</speed>
</trkpt>
<trkpt lat="-6.968553" lon="-34.834835">
<ele>17.230000</ele>
<time>2018-07-19T13:18:49Z</time>
<speed>0.00</speed>
</trkpt>
<trkpt lat="-6.968616" lon="-34.834785">
<ele>23.379999</ele>
<time>2018-07-19T13:23:59Z</time>
<speed>0.00</speed>
</trkpt>
<trkpt lat="-6.968673" lon="-34.834805">
<ele>25.340000</ele>
<time>2018-07-19T13:29:15Z</time>
<speed>0.32</speed>
</trkpt>
<trkpt lat="-6.968531" lon="-34.834713">
<ele>-12.000000</ele>
<time>2018-07-19T13:34:29Z</time>
<speed>0.00</speed>
</trkpt>
<trkpt lat="-6.968551" lon="-34.834831">
<ele>-27.119999</ele>
<time>2018-07-19T13:39:43Z</time>
<speed>0.00</speed>
</trkpt>
<trkpt lat="-6.968556" lon="-34.834820">
<ele>10.020000</ele>
<time>2018-07-19T13:44:55Z</time>
<speed>0.00</speed>
</trkpt>
<trkpt lat="-6.968619" lon="-34.834789">
<ele>35.099998</ele>
<time>2018-07-19T13:50:06Z</time>
<speed>1.74</speed>
</trkpt>
<trkpt lat="-6.968531" lon="-34.834793">
<ele>22.000000</ele>
<time>2018-07-19T13:55:17Z</time>
<speed>0.00</speed>
</trkpt>
<trkpt lat="-6.968585" lon="-34.834831">
<ele>0.730000</ele>
<time>2018-07-19T14:01:03Z</time>
<speed>0.20</speed>
</trkpt>
<trkpt lat="-6.968590" lon="-34.834679">
<ele>-1.090000</ele>
<time>2018-07-19T14:06:16Z</time>
<speed>0.00</speed>
</trkpt>
<trkpt lat="-6.968644" lon="-34.834827">
<ele>-7.030000</ele>
<time>2018-07-19T14:11:28Z</time>
<speed>0.00</speed>
</trkpt>
<trkpt lat="-6.968642" lon="-34.834850">
<ele>-35.070000</ele>
<time>2018-07-19T14:16:41Z</time>
<speed>0.00</speed>
</trkpt>
<trkpt lat="-6.968568" lon="-34.834839">
<ele>-31.830000</ele>
<time>2018-07-19T14:21:58Z</time>
<speed>0.00</speed>
</trkpt>
<trkpt lat="-6.968667" lon="-34.834881">
<ele>-11.610000</ele>
<time>2018-07-19T14:27:10Z</time>
<speed>0.00</speed>
</trkpt>
<trkpt lat="-6.968613" lon="-34.834805">
<ele>-16.279999</ele>
<time>2018-07-19T14:32:22Z</time>
<speed>0.00</speed>
</trkpt>
<trkpt lat="-6.968599" lon="-34.834671">
<ele>-7.790000</ele>
<time>2018-07-19T14:37:33Z</time>
<speed>0.00</speed>
</trkpt>
<trkpt lat="-6.968631" lon="-34.834881">
<ele>-6.980000</ele>
<time>2018-07-19T14:42:47Z</time>
<speed>0.00</speed>
</trkpt>
<trkpt lat="-6.968618" lon="-34.834740">
<ele>-8.470000</ele>
<time>2018-07-19T14:48:01Z</time>
<speed>0.00</speed>
</trkpt>
<trkpt lat="-6.968689" lon="-34.834797">
<ele>6.790000</ele>
<time>2018-07-19T14:53:13Z</time>
<speed>0.00</speed>
</trkpt>
<trkpt lat="-6.968623" lon="-34.834969">
<ele>-3.610000</ele>
<time>2018-07-19T14:58:25Z</time>
<speed>0.00</speed>
</trkpt>
<trkpt lat="-6.968633" lon="-34.834877">
<ele>32.209999</ele>
<time>2018-07-19T15:03:48Z</time>
<speed>0.10</speed>
</trkpt>
<trkpt lat="-6.968597" lon="-34.834904">
<ele>-0.070000</ele>
<time>2018-07-19T15:09:15Z</time>
<speed>0.37</speed>
</trkpt>
<trkpt lat="-6.968824" lon="-34.835114">
<ele>-52.090000</ele>
<time>2018-07-19T15:14:56Z</time>
<speed>0.88</speed>
</trkpt>
<trkpt lat="-6.968558" lon="-34.834854">
<ele>5.380000</ele>
<time>2018-07-19T15:20:52Z</time>
<speed>0.00</speed>
</trkpt>
<trkpt lat="-6.968695" lon="-34.834995">
<ele>-23.619999</ele>
<time>2018-07-19T15:26:05Z</time>
<speed>0.00</speed>
</trkpt>
<trkpt lat="-6.968593" lon="-34.834831">
<ele>1.260000</ele>
<time>2018-07-19T15:31:25Z</time>
<speed>0.00</speed>
</trkpt>
<trkpt lat="-6.968616" lon="-34.834972">
<ele>21.889999</ele>
<time>2018-07-19T15:36:38Z</time>
<speed>0.00</speed>
</trkpt>
<trkpt lat="-6.968515" lon="-34.834648">
<ele>64.729996</ele>
<time>2018-07-19T15:42:04Z</time>
<speed>0.92</speed>
</trkpt>
<trkpt lat="-6.968715" lon="-34.835041">
<ele>-10.179999</ele>
<time>2018-07-19T15:47:25Z</time>
<speed>1.07</speed>
</trkpt>
<trkpt lat="-6.968558" lon="-34.834435">
<ele>26.849998</ele>
<time>2018-07-19T15:52:44Z</time>
<speed>1.07</speed>
</trkpt>
<trkpt lat="-6.968645" lon="-34.834827">
<ele>4.830000</ele>
<time>2018-07-19T15:58:26Z</time>
<speed>0.00</speed>
</trkpt>
<trkpt lat="-6.968573" lon="-34.834759">
<ele>15.759999</ele>
<time>2018-07-19T16:04:42Z</time>
<speed>0.00</speed>
</trkpt>
<trkpt lat="-6.968526" lon="-34.834846">
<ele>2.760000</ele>
<time>2018-07-19T16:09:55Z</time>
<speed>0.00</speed>
</trkpt>
<trkpt lat="-6.968607" lon="-34.834919">
<ele>33.770000</ele>
<time>2018-07-19T16:15:07Z</time>
<speed>0.00</speed>
</trkpt>
<trkpt lat="-6.968586" lon="-34.834839">
<ele>25.359999</ele>
<time>2018-07-19T16:20:20Z</time>
<speed>0.00</speed>
</trkpt>
<trkpt lat="-6.968600" lon="-34.834888">
<ele>-19.439999</ele>
<time>2018-07-19T16:25:33Z</time>
<speed>0.00</speed>
</trkpt>
<trkpt lat="-6.968683" lon="-34.834896">
<ele>-15.059999</ele>
<time>2018-07-19T16:30:48Z</time>
<speed>0.00</speed>
</trkpt>
<trkpt lat="-6.968689" lon="-34.834759">
<ele>15.950000</ele>
<time>2018-07-19T16:36:00Z</time>
<speed>0.00</speed>
</trkpt>
<trkpt lat="-6.968647" lon="-34.834892">
<ele>32.799999</ele>
<time>2018-07-19T16:41:12Z</time>
<speed>0.00</speed>
</trkpt>
<trkpt lat="-6.968530" lon="-34.834927">
<ele>38.529999</ele>
<time>2018-07-19T16:46:25Z</time>
<speed>0.00</speed>
</trkpt>
<trkpt lat="-6.968575" lon="-34.834660">
<ele>28.410000</ele>
<time>2018-07-19T16:51:42Z</time>
<speed>0.11</speed>
</trkpt>
<trkpt lat="-6.968541" lon="-34.834930">
<ele>26.500000</ele>
<time>2018-07-19T16:56:56Z</time>
<speed>0.00</speed>
</trkpt>
<trkpt lat="-6.968611" lon="-34.834824">
<ele>19.670000</ele>
<time>2018-07-19T17:02:14Z</time>
<speed>0.00</speed>
</trkpt>
<trkpt lat="-6.968554" lon="-34.834599">
<ele>16.549999</ele>
<time>2018-07-19T17:07:31Z</time>
<speed>0.00</speed>
</trkpt>
<trkpt lat="-6.968744" lon="-34.834625">
<ele>-17.510000</ele>
<time>2018-07-19T17:12:44Z</time>
<speed>0.00</speed>
</trkpt>
<trkpt lat="-6.968573" lon="-34.834930">
<ele>18.340000</ele>
<time>2018-07-19T17:17:59Z</time>
<speed>0.00</speed>
</trkpt>
<trkpt lat="-6.968624" lon="-34.834805">
<ele>24.109999</ele>
<time>2018-07-19T17:23:13Z</time>
<speed>0.00</speed>
</trkpt>
<trkpt lat="-6.968585" lon="-34.834763">
<ele>20.639999</ele>
<time>2018-07-19T17:28:25Z</time>
<speed>0.00</speed>
</trkpt>
<trkpt lat="-6.968299" lon="-34.835293">
<ele>86.989998</ele>
<time>2018-07-19T17:34:03Z</time>
<speed>0.43</speed>
</trkpt>
<trkpt lat="-6.968501" lon="-34.834984">
<ele>35.950001</ele>
<time>2018-07-19T17:39:17Z</time>
<speed>0.00</speed>
</trkpt>
<trkpt lat="-6.968404" lon="-34.834988">
<ele>20.639999</ele>
<time>2018-07-19T17:44:46Z</time>
<speed>2.24</speed>
</trkpt>
<trkpt lat="-6.968605" lon="-34.834949">
<ele>5.510000</ele>
<time>2018-07-19T17:49:59Z</time>
<speed>0.00</speed>
</trkpt>
<trkpt lat="-6.968542" lon="-34.834877">
<ele>18.059999</ele>
<time>2018-07-19T17:55:12Z</time>
<speed>0.00</speed>
</trkpt>
<trkpt lat="-6.968693" lon="-34.834702">
<ele>-15.070000</ele>
<time>2018-07-19T18:01:02Z</time>
<speed>0.18</speed>
</trkpt>
<trkpt lat="-6.968637" lon="-34.834904">
<ele>31.539999</ele>
<time>2018-07-19T18:07:14Z</time>
<speed>0.00</speed>
</trkpt>
<trkpt lat="-6.968714" lon="-34.834713">
<ele>10.550000</ele>
<time>2018-07-19T18:12:27Z</time>
<speed>0.71</speed>
</trkpt>
<trkpt lat="-6.968647" lon="-34.834801">
<ele>-4.050000</ele>
<time>2018-07-19T18:17:39Z</time>
<speed>0.00</speed>
</trkpt>
<trkpt lat="-6.968660" lon="-34.834961">
<ele>32.360001</ele>
<time>2018-07-19T18:22:51Z</time>
<speed>0.00</speed>
</trkpt>
<trkpt lat="-6.968649" lon="-34.834755">
<ele>2.950000</ele>
<time>2018-07-19T18:28:02Z</time>
<speed>0.57</speed>
</trkpt>
<trkpt lat="-6.968754" lon="-34.834801">
<ele>-0.230000</ele>
<time>2018-07-19T18:33:19Z</time>
<speed>0.00</speed>
</trkpt>
<trkpt lat="-6.968671" lon="-34.834747">
<ele>20.029999</ele>
<time>2018-07-19T18:38:54Z</time>
<speed>0.10</speed>
</trkpt>
<trkpt lat="-6.968570" lon="-34.834743">
<ele>15.700000</ele>
<time>2018-07-19T18:44:31Z</time>
<speed>0.02</speed>
</trkpt>
<trkpt lat="-6.968594" lon="-34.834888">
<ele>-23.109999</ele>
<time>2018-07-19T18:50:41Z</time>
<speed>0.15</speed>
</trkpt>
<trkpt lat="-6.968554" lon="-34.834881">
<ele>0.300000</ele>
<time>2018-07-19T18:55:52Z</time>
<speed>0.00</speed>
</trkpt>
<trkpt lat="-6.968575" lon="-34.834805">
<ele>4.520000</ele>
<time>2018-07-19T19:01:06Z</time>
<speed>0.00</speed>
</trkpt>
<trkpt lat="-6.968605" lon="-34.834869">
<ele>-5.350000</ele>
<time>2018-07-19T19:06:17Z</time>
<speed>0.00</speed>
</trkpt>
<trkpt lat="-6.968531" lon="-34.834766">
<ele>-4.140000</ele>
<time>2018-07-19T19:11:30Z</time>
<speed>0.14</speed>
</trkpt>
<trkpt lat="-6.968616" lon="-34.834866">
<ele>-2.510000</ele>
<time>2018-07-19T19:16:42Z</time>
<speed>0.00</speed>
</trkpt>
<trkpt lat="-6.968626" lon="-34.834805">
<ele>22.029999</ele>
<time>2018-07-19T19:21:53Z</time>
<speed>0.00</speed>
</trkpt>
<trkpt lat="-6.968651" lon="-34.834770">
<ele>20.340000</ele>
<time>2018-07-19T19:27:04Z</time>
<speed>0.00</speed>
</trkpt>
<trkpt lat="-6.968628" lon="-34.834827">
<ele>13.650000</ele>
<time>2018-07-19T19:32:16Z</time>
<speed>0.00</speed>
</trkpt>
<trkpt lat="-6.968625" lon="-34.834705">
<ele>13.130000</ele>
<time>2018-07-19T19:37:27Z</time>
<speed>0.00</speed>
</trkpt>
<trkpt lat="-6.968609" lon="-34.834850">
<ele>18.410000</ele>
<time>2018-07-19T19:42:37Z</time>
<speed>0.00</speed>
</trkpt>
<trkpt lat="-6.968591" lon="-34.834892">
<ele>-15.219999</ele>
<time>2018-07-19T19:47:47Z</time>
<speed>0.00</speed>
</trkpt>
<trkpt lat="-6.968617" lon="-34.834854">
<ele>36.899998</ele>
<time>2018-07-19T19:53:01Z</time>
<speed>0.00</speed>
</trkpt>
<trkpt lat="-6.968695" lon="-34.834610">
<ele>46.230000</ele>
<time>2018-07-19T19:58:21Z</time>
<speed>0.00</speed>
</trkpt>
<trkpt lat="-6.968618" lon="-34.834881">
<ele>37.349998</ele>
<time>2018-07-19T20:03:40Z</time>
<speed>0.00</speed>
</trkpt>
<trkpt lat="-6.968582" lon="-34.834850">
<ele>0.810000</ele>
<time>2018-07-19T20:08:52Z</time>
<speed>0.00</speed>
</trkpt>
<trkpt lat="-6.968608" lon="-34.834888">
<ele>5.620000</ele>
<time>2018-07-19T20:14:02Z</time>
<speed>0.00</speed>
</trkpt>
<trkpt lat="-6.968621" lon="-34.834797">
<ele>15.440000</ele>
<time>2018-07-19T20:19:12Z</time>
<speed>0.00</speed>
</trkpt>
<trkpt lat="-6.968583" lon="-34.834705">
<ele>44.529999</ele>
<time>2018-07-19T20:24:24Z</time>
<speed>0.00</speed>
</trkpt>
<trkpt lat="-6.968561" lon="-34.834766">
<ele>-1.210000</ele>
<time>2018-07-19T20:30:00Z</time>
<speed>0.15</speed>
</trkpt>
<trkpt lat="-6.968624" lon="-34.834801">
<ele>16.059999</ele>
<time>2018-07-19T20:35:09Z</time>
<speed>0.51</speed>
</trkpt>
<trkpt lat="-6.968658" lon="-34.834892">
<ele>24.269999</ele>
<time>2018-07-19T20:40:17Z</time>
<speed>0.00</speed>
</trkpt>
<trkpt lat="-6.968575" lon="-34.834793">
<ele>8.400000</ele>
<time>2018-07-19T20:45:25Z</time>
<speed>0.00</speed>
</trkpt>
<trkpt lat="-6.968653" lon="-34.834831">
<ele>5.270000</ele>
<time>2018-07-19T20:50:33Z</time>
<speed>0.00</speed>
</trkpt>
<trkpt lat="-6.968585" lon="-34.834881">
<ele>18.709999</ele>
<time>2018-07-19T20:55:45Z</time>
<speed>0.00</speed>
</trkpt>
<trkpt lat="-6.968609" lon="-34.834846">
<ele>19.480000</ele>
<time>2018-07-19T21:00:59Z</time>
<speed>0.00</speed>
</trkpt>
<trkpt lat="-6.968610" lon="-34.834881">
<ele>15.460000</ele>
<time>2018-07-19T21:06:16Z</time>
<speed>3.28</speed>
</trkpt>
<trkpt lat="-6.968659" lon="-34.834869">
<ele>3.870000</ele>
<time>2018-07-19T21:11:33Z</time>
<speed>0.36</speed>
</trkpt>
<trkpt lat="-6.968650" lon="-34.834869">
<ele>3.500000</ele>
<time>2018-07-19T21:16:49Z</time>
<speed>0.00</speed>
</trkpt>
<trkpt lat="-6.968537" lon="-34.834782">
<ele>18.529999</ele>
<time>2018-07-19T21:22:12Z</time>
<speed>0.41</speed>
</trkpt>
<trkpt lat="-6.968634" lon="-34.834816">
<ele>13.389999</ele>
<time>2018-07-19T21:27:39Z</time>
<speed>0.29</speed>
</trkpt>
<trkpt lat="-6.968628" lon="-34.834774">
<ele>6.350000</ele>
<time>2018-07-19T21:32:54Z</time>
<speed>0.00</speed>
</trkpt>
<trkpt lat="-6.968616" lon="-34.834763">
<ele>2.900000</ele>
<time>2018-07-19T21:38:09Z</time>
<speed>0.00</speed>
</trkpt>
<trkpt lat="-6.968587" lon="-34.834888">
<ele>14.759999</ele>
<time>2018-07-19T21:43:26Z</time>
<speed>0.00</speed>
</trkpt>
<trkpt lat="-6.968654" lon="-34.834812">
<ele>19.449999</ele>
<time>2018-07-19T21:48:42Z</time>
<speed>0.00</speed>
</trkpt>
<trkpt lat="-6.968618" lon="-34.834759">
<ele>41.980000</ele>
<time>2018-07-19T21:54:00Z</time>
<speed>0.00</speed>
</trkpt>
<trkpt lat="-6.968606" lon="-34.834858">
<ele>-1.080000</ele>
<time>2018-07-19T21:59:18Z</time>
<speed>0.00</speed>
</trkpt>
<trkpt lat="-6.968621" lon="-34.834698">
<ele>-28.590000</ele>
<time>2018-07-19T22:05:02Z</time>
<speed>0.38</speed>
</trkpt>
<trkpt lat="-6.968567" lon="-34.834885">
<ele>35.299999</ele>
<time>2018-07-19T22:10:20Z</time>
<speed>0.12</speed>
</trkpt>
<trkpt lat="-6.968565" lon="-34.834816">
<ele>28.349998</ele>
<time>2018-07-19T22:15:36Z</time>
<speed>0.00</speed>
</trkpt>
<trkpt lat="-6.968596" lon="-34.834858">
<ele>14.950000</ele>
<time>2018-07-19T22:20:52Z</time>
<speed>0.00</speed>
</trkpt>
<trkpt lat="-6.968591" lon="-34.834892">
<ele>9.349999</ele>
<time>2018-07-19T22:26:08Z</time>
<speed>0.00</speed>
</trkpt>
<trkpt lat="-6.968595" lon="-34.834835">
<ele>12.870000</ele>
<time>2018-07-19T22:31:25Z</time>
<speed>0.00</speed>
</trkpt>
<trkpt lat="-6.968601" lon="-34.834785">
<ele>24.820000</ele>
<time>2018-07-19T22:36:41Z</time>
<speed>0.00</speed>
</trkpt>
<trkpt lat="-6.968569" lon="-34.834778">
<ele>9.349999</ele>
<time>2018-07-19T22:41:57Z</time>
<speed>0.06</speed>
</trkpt>
<trkpt lat="-6.968588" lon="-34.834816">
<ele>26.420000</ele>
<time>2018-07-19T22:47:13Z</time>
<speed>0.00</speed>
</trkpt>
<trkpt lat="-6.968563" lon="-34.834869">
<ele>-5.170000</ele>
<time>2018-07-19T22:52:30Z</time>
<speed>0.00</speed>
</trkpt>
<trkpt lat="-6.968583" lon="-34.834774">
<ele>9.090000</ele>
<time>2018-07-19T22:57:46Z</time>
<speed>0.11</speed>
</trkpt>
<trkpt lat="-6.968573" lon="-34.834915">
<ele>-5.830000</ele>
<time>2018-07-19T23:03:08Z</time>
<speed>0.00</speed>
</trkpt>
<trkpt lat="-6.968572" lon="-34.834805">
<ele>25.830000</ele>
<time>2018-07-19T23:08:23Z</time>
<speed>0.18</speed>
</trkpt>
<trkpt lat="-6.968623" lon="-34.834808">
<ele>18.049999</ele>
<time>2018-07-19T23:13:39Z</time>
<speed>0.00</speed>
</trkpt>
<trkpt lat="-6.968654" lon="-34.834873">
<ele>6.250000</ele>
<time>2018-07-19T23:18:55Z</time>
<speed>0.00</speed>
</trkpt>
<trkpt lat="-6.968620" lon="-34.834915">
<ele>11.370000</ele>
<time>2018-07-19T23:24:12Z</time>
<speed>0.00</speed>
</trkpt>
<trkpt lat="-6.968763" lon="-34.834763">
<ele>13.420000</ele>
<time>2018-07-19T23:29:29Z</time>
<speed>0.00</speed>
</trkpt>
<trkpt lat="-6.968566" lon="-34.834614">
<ele>16.430000</ele>
<time>2018-07-19T23:35:14Z</time>
<speed>0.42</speed>
</trkpt>
<trkpt lat="-6.968615" lon="-34.834866">
<ele>10.770000</ele>
<time>2018-07-19T23:40:33Z</time>
<speed>0.00</speed>
</trkpt>
<trkpt lat="-6.968671" lon="-34.834850">
<ele>-2.560000</ele>
<time>2018-07-19T23:46:25Z</time>
<speed>0.11</speed>
</trkpt>
<trkpt lat="-6.968590" lon="-34.834667">
<ele>22.910000</ele>
<time>2018-07-19T23:52:43Z</time>
<speed>0.00</speed>
</trkpt>
<trkpt lat="-6.968615" lon="-34.834866">
<ele>-12.759999</ele>
<time>2018-07-19T23:58:37Z</time>
<speed>0.30</speed>
</trkpt>
<trkpt lat="-6.968618" lon="-34.834740">
<ele>7.130000</ele>
<time>2018-07-20T00:06:15Z</time>
<speed>0.13</speed>
</trkpt>
<trkpt lat="-6.968569" lon="-34.834850">
<ele>-11.210000</ele>
<time>2018-07-20T00:11:30Z</time>
<speed>0.02</speed>
</trkpt>
<trkpt lat="-6.968729" lon="-34.834858">
<ele>3.770000</ele>
<time>2018-07-20T00:16:50Z</time>
<speed>0.36</speed>
</trkpt>
<trkpt lat="-6.968682" lon="-34.834908">
<ele>-3.740000</ele>
<time>2018-07-20T00:22:18Z</time>
<speed>0.34</speed>
</trkpt>
<trkpt lat="-6.968588" lon="-34.834801">
<ele>5.670000</ele>
<time>2018-07-20T00:27:38Z</time>
<speed>0.45</speed>
</trkpt>
<trkpt lat="-6.968679" lon="-34.834961">
<ele>5.420000</ele>
<time>2018-07-20T00:33:07Z</time>
<speed>0.11</speed>
</trkpt>
<trkpt lat="-6.968619" lon="-34.834969">
<ele>-10.780000</ele>
<time>2018-07-20T00:38:37Z</time>
<speed>0.24</speed>
</trkpt>
<trkpt lat="-6.968605" lon="-34.834919">
<ele>4.290000</ele>
<time>2018-07-20T00:44:26Z</time>
<speed>0.21</speed>
</trkpt>
<trkpt lat="-6.968660" lon="-34.834888">
<ele>4.390000</ele>
<time>2018-07-20T00:49:56Z</time>
<speed>0.18</speed>
</trkpt>
<trkpt lat="-6.968596" lon="-34.834988">
<ele>-2.020000</ele>
<time>2018-07-20T00:55:49Z</time>
<speed>0.08</speed>
</trkpt>
<trkpt lat="-6.968565" lon="-34.834862">
<ele>-5.290000</ele>
<time>2018-07-20T01:02:08Z</time>
<speed>0.19</speed>
</trkpt>
<trkpt lat="-6.968595" lon="-34.834873">
<ele>5.560000</ele>
<time>2018-07-20T01:07:25Z</time>
<speed>0.09</speed>
</trkpt>
<trkpt lat="-6.968701" lon="-34.834877">
<ele>-55.349998</ele>
<time>2018-07-20T01:13:00Z</time>
<speed>0.89</speed>
</trkpt>
<trkpt lat="-6.968533" lon="-34.834805">
<ele>7.280000</ele>
<time>2018-07-20T01:18:47Z</time>
<speed>0.10</speed>
</trkpt>
<trkpt lat="-6.968562" lon="-34.834938">
<ele>-17.330000</ele>
<time>2018-07-20T01:25:07Z</time>
<speed>0.16</speed>
</trkpt>
<trkpt lat="-6.968596" lon="-34.834892">
<ele>-26.279999</ele>
<time>2018-07-20T01:31:41Z</time>
<speed>0.80</speed>
</trkpt>
<trkpt lat="-6.968569" lon="-34.834915">
<ele>-12.020000</ele>
<time>2018-07-20T01:36:59Z</time>
<speed>0.00</speed>
</trkpt>
<trkpt lat="-6.968696" lon="-34.834801">
<ele>-10.510000</ele>
<time>2018-07-20T01:42:16Z</time>
<speed>0.41</speed>
</trkpt>
<trkpt lat="-6.968641" lon="-34.834866">
<ele>-13.440000</ele>
<time>2018-07-20T01:47:48Z</time>
<speed>0.10</speed>
</trkpt>
<trkpt lat="-6.968569" lon="-34.834812">
<ele>-36.099998</ele>
<time>2018-07-20T01:53:15Z</time>
<speed>0.37</speed>
</trkpt>
<trkpt lat="-6.968596" lon="-34.834915">
<ele>-3.850000</ele>
<time>2018-07-20T01:59:02Z</time>
<speed>0.05</speed>
</trkpt>
<trkpt lat="-6.968654" lon="-34.834808">
<ele>56.000000</ele>
<time>2018-07-20T02:04:36Z</time>
<speed>0.15</speed>
</trkpt>
<trkpt lat="-6.968614" lon="-34.834820">
<ele>6.010000</ele>
<time>2018-07-20T02:10:32Z</time>
<speed>0.43</speed>
</trkpt>
<trkpt lat="-6.968671" lon="-34.834904">
<ele>23.789999</ele>
<time>2018-07-20T02:15:51Z</time>
<speed>0.12</speed>
</trkpt>
<trkpt lat="-6.968563" lon="-34.834793">
<ele>34.110001</ele>
<time>2018-07-20T02:21:09Z</time>
<speed>0.20</speed>
</trkpt>
<trkpt lat="-6.968627" lon="-34.834862">
<ele>12.429999</ele>
<time>2018-07-20T02:26:29Z</time>
<speed>0.45</speed>
</trkpt>
<trkpt lat="-6.968501" lon="-34.834713">
<ele>30.219999</ele>
<time>2018-07-20T02:32:33Z</time>
<speed>0.16</speed>
</trkpt>
<trkpt lat="-6.968783" lon="-34.835068">
<ele>35.719997</ele>
<time>2018-07-20T02:40:20Z</time>
<speed>0.15</speed>
</trkpt>
<trkpt lat="-6.968544" lon="-34.834934">
<ele>9.969999</ele>
<time>2018-07-20T02:48:54Z</time>
<speed>0.74</speed>
</trkpt>
<trkpt lat="-6.968607" lon="-34.834877">
<ele>14.750000</ele>
<time>2018-07-20T02:57:02Z</time>
<speed>0.03</speed>
</trkpt>
</trkseg>
</trk>
<trk>
<name>20180723-193017(14)</name>
<desc>Color:004000ff</desc>
<trkseg>
<trkpt lat="-6.968650" lon="-34.834915">
<ele>8.720000</ele>
<time>2018-07-20T03:05:17Z</time>
<speed>0.13</speed>
</trkpt>
<trkpt lat="-6.968594" lon="-34.834877">
<ele>9.360000</ele>
<time>2018-07-20T03:10:32Z</time>
<speed>0.21</speed>
</trkpt>
<trkpt lat="-6.968616" lon="-34.834763">
<ele>0.030000</ele>
<time>2018-07-20T03:15:49Z</time>
<speed>0.00</speed>
</trkpt>
<trkpt lat="-6.968611" lon="-34.834850">
<ele>-5.780000</ele>
<time>2018-07-20T03:21:04Z</time>
<speed>0.06</speed>
</trkpt>
<trkpt lat="-6.968650" lon="-34.834827">
<ele>-21.510000</ele>
<time>2018-07-20T03:26:20Z</time>
<speed>0.00</speed>
</trkpt>
<trkpt lat="-6.968563" lon="-34.834812">
<ele>0.800000</ele>
<time>2018-07-20T03:31:36Z</time>
<speed>0.00</speed>
</trkpt>
<trkpt lat="-6.968580" lon="-34.834793">
<ele>5.780000</ele>
<time>2018-07-20T03:36:50Z</time>
<speed>0.11</speed>
</trkpt>
<trkpt lat="-6.968605" lon="-34.834858">
<ele>16.699999</ele>
<time>2018-07-20T03:42:06Z</time>
<speed>0.00</speed>
</trkpt>
<trkpt lat="-6.968551" lon="-34.834885">
<ele>32.020000</ele>
<time>2018-07-20T03:47:21Z</time>
<speed>0.00</speed>
</trkpt>
<trkpt lat="-6.968525" lon="-34.834759">
<ele>16.900000</ele>
<time>2018-07-20T03:52:36Z</time>
<speed>0.00</speed>
</trkpt>
<trkpt lat="-6.968617" lon="-34.834942">
<ele>2.200000</ele>
<time>2018-07-20T03:57:52Z</time>
<speed>0.00</speed>
</trkpt>
<trkpt lat="-6.968614" lon="-34.834927">
<ele>5.990000</ele>
<time>2018-07-20T04:03:14Z</time>
<speed>0.00</speed>
</trkpt>
<trkpt lat="-6.968650" lon="-34.834785">
<ele>26.900000</ele>
<time>2018-07-20T04:08:30Z</time>
<speed>0.00</speed>
</trkpt>
<trkpt lat="-6.968684" lon="-34.834606">
<ele>50.959999</ele>
<time>2018-07-20T04:13:47Z</time>
<speed>0.00</speed>
</trkpt>
<trkpt lat="-6.968575" lon="-34.834770">
<ele>17.869999</ele>
<time>2018-07-20T04:19:03Z</time>
<speed>0.60</speed>
</trkpt>
<trkpt lat="-6.968649" lon="-34.834759">
<ele>9.210000</ele>
<time>2018-07-20T04:24:19Z</time>
<speed>0.00</speed>
</trkpt>
<trkpt lat="-6.968630" lon="-34.835136">
<ele>-21.869999</ele>
<time>2018-07-20T04:29:36Z</time>
<speed>0.00</speed>
</trkpt>
<trkpt lat="-6.968594" lon="-34.834991">
<ele>29.510000</ele>
<time>2018-07-20T04:35:24Z</time>
<speed>0.87</speed>
</trkpt>
<trkpt lat="-6.968652" lon="-34.834831">
<ele>16.600000</ele>
<time>2018-07-20T04:40:40Z</time>
<speed>0.20</speed>
</trkpt>
<trkpt lat="-6.968621" lon="-34.834824">
<ele>13.570000</ele>
<time>2018-07-20T04:45:55Z</time>
<speed>0.00</speed>
</trkpt>
<trkpt lat="-6.968617" lon="-34.834759">
<ele>8.530000</ele>
<time>2018-07-20T04:51:10Z</time>
<speed>0.00</speed>
</trkpt>
<trkpt lat="-6.968609" lon="-34.834854">
<ele>3.000000</ele>
<time>2018-07-20T04:56:25Z</time>
<speed>0.00</speed>
</trkpt>
<trkpt lat="-6.968578" lon="-34.834866">
<ele>31.529999</ele>
<time>2018-07-20T05:01:46Z</time>
<speed>0.00</speed>
</trkpt>
<trkpt lat="-6.968666" lon="-34.834713">
<ele>-0.960000</ele>
<time>2018-07-20T05:07:01Z</time>
<speed>0.00</speed>
</trkpt>
<trkpt lat="-6.968557" lon="-34.834808">
<ele>15.710000</ele>
<time>2018-07-20T05:12:17Z</time>
<speed>1.84</speed>
</trkpt>
<trkpt lat="-6.968538" lon="-34.834991">
<ele>-18.529999</ele>
<time>2018-07-20T05:17:38Z</time>
<speed>0.62</speed>
</trkpt>
<trkpt lat="-6.968588" lon="-34.834751">
<ele>-12.870000</ele>
<time>2018-07-20T05:22:55Z</time>
<speed>0.39</speed>
</trkpt>
<trkpt lat="-6.968636" lon="-34.834820">
<ele>13.020000</ele>
<time>2018-07-20T05:28:11Z</time>
<speed>0.00</speed>
</trkpt>
<trkpt lat="-6.968606" lon="-34.834732">
<ele>13.349999</ele>
<time>2018-07-20T05:33:36Z</time>
<speed>0.23</speed>
</trkpt>
<trkpt lat="-6.968702" lon="-34.834782">
<ele>-0.750000</ele>
<time>2018-07-20T05:38:54Z</time>
<speed>0.00</speed>
</trkpt>
<trkpt lat="-6.968638" lon="-34.834808">
<ele>15.250000</ele>
<time>2018-07-20T05:44:19Z</time>
<speed>0.41</speed>
</trkpt>
<trkpt lat="-6.968582" lon="-34.834827">
<ele>13.580000</ele>
<time>2018-07-20T05:49:36Z</time>
<speed>0.63</speed>
</trkpt>
<trkpt lat="-6.968584" lon="-34.834721">
<ele>16.779999</ele>
<time>2018-07-20T05:55:02Z</time>
<speed>0.06</speed>
</trkpt>
<trkpt lat="-6.968583" lon="-34.834846">
<ele>10.530000</ele>
<time>2018-07-20T06:00:57Z</time>
<speed>0.20</speed>
</trkpt>
<trkpt lat="-6.968604" lon="-34.834843">
<ele>25.469999</ele>
<time>2018-07-20T06:07:49Z</time>
<speed>0.00</speed>
</trkpt>
<trkpt lat="-6.968544" lon="-34.834740">
<ele>-10.719999</ele>
<time>2018-07-20T06:13:04Z</time>
<speed>0.00</speed>
</trkpt>
<trkpt lat="-6.968620" lon="-34.834835">
<ele>5.170000</ele>
<time>2018-07-20T06:18:19Z</time>
<speed>0.00</speed>
</trkpt>
<trkpt lat="-6.968610" lon="-34.834877">
<ele>6.510000</ele>
<time>2018-07-20T06:23:33Z</time>
<speed>0.08</speed>
</trkpt>
<trkpt lat="-6.968611" lon="-34.834873">
<ele>14.820000</ele>
<time>2018-07-20T06:28:46Z</time>
<speed>0.06</speed>
</trkpt>
<trkpt lat="-6.968623" lon="-34.834801">
<ele>13.889999</ele>
<time>2018-07-20T06:34:03Z</time>
<speed>0.00</speed>
</trkpt>
<trkpt lat="-6.968577" lon="-34.834999">
<ele>34.070000</ele>
<time>2018-07-20T06:39:20Z</time>
<speed>0.22</speed>
</trkpt>
<trkpt lat="-6.968641" lon="-34.834881">
<ele>15.410000</ele>
<time>2018-07-20T06:44:35Z</time>
<speed>0.00</speed>
</trkpt>
<trkpt lat="-6.968511" lon="-34.834759">
<ele>13.320000</ele>
<time>2018-07-20T06:49:56Z</time>
<speed>0.00</speed>
</trkpt>
<trkpt lat="-6.968625" lon="-34.834934">
<ele>-0.150000</ele>
<time>2018-07-20T06:55:12Z</time>
<speed>0.00</speed>
</trkpt>
<trkpt lat="-6.968719" lon="-34.834862">
<ele>45.639999</ele>
<time>2018-07-20T07:00:47Z</time>
<speed>0.51</speed>
</trkpt>
<trkpt lat="-6.968650" lon="-34.834824">
<ele>31.209999</ele>
<time>2018-07-20T07:06:03Z</time>
<speed>0.00</speed>
</trkpt>
<trkpt lat="-6.968581" lon="-34.834839">
<ele>6.090000</ele>
<time>2018-07-20T07:11:19Z</time>
<speed>0.00</speed>
</trkpt>
<trkpt lat="-6.968576" lon="-34.834679">
<ele>38.969997</ele>
<time>2018-07-20T07:17:00Z</time>
<speed>0.05</speed>
</trkpt>
<trkpt lat="-6.968619" lon="-34.834778">
<ele>14.080000</ele>
<time>2018-07-20T07:22:15Z</time>
<speed>0.00</speed>
</trkpt>
<trkpt lat="-6.968499" lon="-34.834759">
<ele>1.610000</ele>
<time>2018-07-20T07:27:28Z</time>
<speed>0.00</speed>
</trkpt>
<trkpt lat="-6.968599" lon="-34.834805">
<ele>21.830000</ele>
<time>2018-07-20T07:32:43Z</time>
<speed>0.00</speed>
</trkpt>
<trkpt lat="-6.968623" lon="-34.834850">
<ele>6.010000</ele>
<time>2018-07-20T07:37:56Z</time>
<speed>0.00</speed>
</trkpt>
<trkpt lat="-6.968634" lon="-34.834808">
<ele>12.900000</ele>
<time>2018-07-20T07:43:11Z</time>
<speed>0.00</speed>
</trkpt>
<trkpt lat="-6.968625" lon="-34.834881">
<ele>-12.440000</ele>
<time>2018-07-20T07:48:27Z</time>
<speed>0.31</speed>
</trkpt>
<trkpt lat="-6.968651" lon="-34.834850">
<ele>6.780000</ele>
<time>2018-07-20T07:53:43Z</time>
<speed>0.00</speed>
</trkpt>
<trkpt lat="-6.968689" lon="-34.834866">
<ele>-5.760000</ele>
<time>2018-07-20T07:58:59Z</time>
<speed>0.00</speed>
</trkpt>
<trkpt lat="-6.968722" lon="-34.834911">
<ele>12.340000</ele>
<time>2018-07-20T08:04:17Z</time>
<speed>0.00</speed>
</trkpt>
<trkpt lat="-6.968697" lon="-34.834858">
<ele>21.480000</ele>
<time>2018-07-20T08:09:44Z</time>
<speed>0.00</speed>
</trkpt>
<trkpt lat="-6.968605" lon="-34.834785">
<ele>15.799999</ele>
<time>2018-07-20T08:14:59Z</time>
<speed>0.00</speed>
</trkpt>
<trkpt lat="-6.968684" lon="-34.834820">
<ele>8.670000</ele>
<time>2018-07-20T08:20:16Z</time>
<speed>0.00</speed>
</trkpt>
<trkpt lat="-6.968624" lon="-34.834854">
<ele>8.330000</ele>
<time>2018-07-20T08:26:00Z</time>
<speed>0.10</speed>
</trkpt>
<trkpt lat="-6.968631" lon="-34.834789">
<ele>7.210000</ele>
<time>2018-07-20T08:31:15Z</time>
<speed>0.00</speed>
</trkpt>
<trkpt lat="-6.968608" lon="-34.834846">
<ele>3.120000</ele>
<time>2018-07-20T08:36:29Z</time>
<speed>0.00</speed>
</trkpt>
<trkpt lat="-6.968554" lon="-34.834824">
<ele>41.759998</ele>
<time>2018-07-20T08:41:42Z</time>
<speed>0.13</speed>
</trkpt>
<trkpt lat="-6.968580" lon="-34.834869">
<ele>15.530000</ele>
<time>2018-07-20T08:46:57Z</time>
<speed>0.00</speed>
</trkpt>
<trkpt lat="-6.968577" lon="-34.834812">
<ele>15.690000</ele>
<time>2018-07-20T08:52:11Z</time>
<speed>0.00</speed>
</trkpt>
<trkpt lat="-6.968454" lon="-34.834831">
<ele>48.039997</ele>
<time>2018-07-20T08:57:25Z</time>
<speed>0.00</speed>
</trkpt>
<trkpt lat="-6.968604" lon="-34.834877">
<ele>-0.770000</ele>
<time>2018-07-20T09:02:46Z</time>
<speed>0.00</speed>
</trkpt>
<trkpt lat="-6.968705" lon="-34.834820">
<ele>-5.550000</ele>
<time>2018-07-20T09:08:01Z</time>
<speed>0.00</speed>
</trkpt>
<trkpt lat="-6.967129" lon="-34.834618">
<ele>8.599999</ele>
<time>2018-07-20T09:13:16Z</time>
<speed>0.00</speed>
</trkpt>
<trkpt lat="-6.966066" lon="-34.833656">
<ele>12.540000</ele>
<time>2018-07-20T09:18:33Z</time>
<speed>0.00</speed>
</trkpt>
<trkpt lat="-6.964549" lon="-34.833347">
<ele>16.209999</ele>
<time>2018-07-20T09:23:51Z</time>
<speed>0.00</speed>
</trkpt>
<trkpt lat="-6.963763" lon="-34.833115">
<ele>15.250000</ele>
<time>2018-07-20T09:29:08Z</time>
<speed>0.00</speed>
</trkpt>
<trkpt lat="-6.961731" lon="-34.832222">
<ele>10.340000</ele>
<time>2018-07-20T09:34:24Z</time>
<speed>0.00</speed>
</trkpt>
<trkpt lat="-6.960751" lon="-34.832081">
<ele>9.230000</ele>
<time>2018-07-20T09:39:40Z</time>
<speed>0.52</speed>
</trkpt>
<trkpt lat="-6.961259" lon="-34.831871">
<ele>14.210000</ele>
<time>2018-07-20T09:44:58Z</time>
<speed>0.00</speed>
</trkpt>
<trkpt lat="-6.961525" lon="-34.831707">
<ele>11.840000</ele>
<time>2018-07-20T09:50:16Z</time>
<speed>0.00</speed>
</trkpt>
<trkpt lat="-6.961604" lon="-34.831718">
<ele>5.050000</ele>
<time>2018-07-20T09:51:51Z</time>
<speed>0.00</speed>
</trkpt>
<trkpt lat="-6.961826" lon="-34.831619">
<ele>-6.900000</ele>
<time>2018-07-20T09:57:09Z</time>
<speed>0.00</speed>
</trkpt>
<trkpt lat="-6.961997" lon="-34.831486">
<ele>-6.970000</ele>
<time>2018-07-20T10:02:36Z</time>
<speed>0.00</speed>
</trkpt>
<trkpt lat="-6.962462" lon="-34.831253">
<ele>-0.240000</ele>
<time>2018-07-20T10:07:53Z</time>
<speed>0.00</speed>
</trkpt>
<trkpt lat="-6.962887" lon="-34.830894">
<ele>-1.100000</ele>
<time>2018-07-20T10:13:12Z</time>
<speed>0.00</speed>
</trkpt>
<trkpt lat="-6.962537" lon="-34.831223">
<ele>4.680000</ele>
<time>2018-07-20T10:18:30Z</time>
<speed>0.00</speed>
</trkpt>
<trkpt lat="-6.961942" lon="-34.831844">
<ele>9.690000</ele>
<time>2018-07-20T10:23:47Z</time>
<speed>0.00</speed>
</trkpt>
<trkpt lat="-6.961433" lon="-34.832546">
<ele>-1.590000</ele>
<time>2018-07-20T10:29:04Z</time>
<speed>0.00</speed>
</trkpt>
<trkpt lat="-6.961321" lon="-34.832691">
<ele>14.750000</ele>
<time>2018-07-20T10:31:27Z</time>
<speed>0.48</speed>
</trkpt>
<trkpt lat="-6.962089" lon="-34.833317">
<ele>-0.400000</ele>
<time>2018-07-20T10:36:44Z</time>
<speed>0.00</speed>
</trkpt>
<trkpt lat="-6.963482" lon="-34.834015">
<ele>13.759999</ele>
<time>2018-07-20T10:42:01Z</time>
<speed>0.00</speed>
</trkpt>
<trkpt lat="-6.963509" lon="-34.833961">
<ele>4.070000</ele>
<time>2018-07-20T10:47:17Z</time>
<speed>0.00</speed>
</trkpt>
<trkpt lat="-6.964172" lon="-34.833340">
<ele>8.530000</ele>
<time>2018-07-20T10:52:33Z</time>
<speed>0.00</speed>
</trkpt>
<trkpt lat="-6.964288" lon="-34.833160">
<ele>4.460000</ele>
<time>2018-07-20T10:57:47Z</time>
<speed>0.29</speed>
</trkpt>
<trkpt lat="-6.965652" lon="-34.834305">
<ele>17.410000</ele>
<time>2018-07-20T11:03:08Z</time>
<speed>0.82</speed>
</trkpt>
<trkpt lat="-6.967579" lon="-34.834652">
<ele>17.190001</ele>
<time>2018-07-20T11:08:24Z</time>
<speed>0.00</speed>
</trkpt>
<trkpt lat="-6.968625" lon="-34.834835">
<ele>3.200000</ele>
<time>2018-07-20T11:13:41Z</time>
<speed>0.00</speed>
</trkpt>
<trkpt lat="-6.968613" lon="-34.834942">
<ele>-2.210000</ele>
<time>2018-07-20T11:19:19Z</time>
<speed>0.45</speed>
</trkpt>
<trkpt lat="-6.968707" lon="-34.834969">
<ele>24.809999</ele>
<time>2018-07-20T11:25:04Z</time>
<speed>0.72</speed>
</trkpt>
<trkpt lat="-6.968738" lon="-34.834911">
<ele>14.549999</ele>
<time>2018-07-20T11:31:54Z</time>
<speed>0.26</speed>
</trkpt>
<trkpt lat="-6.968531" lon="-34.834812">
<ele>21.379999</ele>
<time>2018-07-20T11:42:51Z</time>
<speed>0.23</speed>
</trkpt>
<trkpt lat="-6.969104" lon="-34.834858">
<ele>53.489998</ele>
<time>2018-07-20T12:02:59Z</time>
<speed>0.30</speed>
</trkpt>
<trkpt lat="-6.968469" lon="-34.834736">
<ele>-35.660000</ele>
<time>2018-07-20T12:24:54Z</time>
<speed>0.11</speed>
</trkpt>
<trkpt lat="-6.968714" lon="-34.834904">
<ele>107.189995</ele>
<time>2018-07-20T12:42:20Z</time>
<speed>0.73</speed>
</trkpt>
<trkpt lat="-6.968428" lon="-34.834641">
<ele>7.020000</ele>
<time>2018-07-20T12:59:22Z</time>
<speed>0.39</speed>
</trkpt>
<trkpt lat="-6.968831" lon="-34.835125">
<ele>-12.690000</ele>
<time>2018-07-20T13:14:15Z</time>
<speed>0.19</speed>
</trkpt>
<trkpt lat="-6.968792" lon="-34.834785">
<ele>69.650002</ele>
<time>2018-07-20T13:28:48Z</time>
<speed>0.59</speed>
</trkpt>
<trkpt lat="-6.968647" lon="-34.834972">
<ele>-0.250000</ele>
<time>2018-07-20T13:43:32Z</time>
<speed>0.49</speed>
</trkpt>
<trkpt lat="-6.968786" lon="-34.834961">
<ele>29.879999</ele>
<time>2018-07-20T13:57:02Z</time>
<speed>0.00</speed>
</trkpt>
<trkpt lat="-6.968719" lon="-34.835052">
<ele>63.969997</ele>
<time>2018-07-20T14:02:25Z</time>
<speed>0.00</speed>
</trkpt>
<trkpt lat="-6.968627" lon="-34.834846">
<ele>-9.280000</ele>
<time>2018-07-20T14:07:37Z</time>
<speed>0.00</speed>
</trkpt>
<trkpt lat="-6.968590" lon="-34.834946">
<ele>-20.350000</ele>
<time>2018-07-20T14:12:49Z</time>
<speed>0.00</speed>
</trkpt>
<trkpt lat="-6.968558" lon="-34.834957">
<ele>83.029999</ele>
<time>2018-07-20T14:18:06Z</time>
<speed>2.11</speed>
</trkpt>
<trkpt lat="-6.968598" lon="-34.835022">
<ele>-10.800000</ele>
<time>2018-07-20T14:23:21Z</time>
<speed>0.00</speed>
</trkpt>
<trkpt lat="-6.968599" lon="-34.834671">
<ele>32.549999</ele>
<time>2018-07-20T14:28:39Z</time>
<speed>0.00</speed>
</trkpt>
<trkpt lat="-6.968622" lon="-34.835041">
<ele>-13.490000</ele>
<time>2018-07-20T14:33:51Z</time>
<speed>0.00</speed>
</trkpt>
<trkpt lat="-6.968549" lon="-34.835106">
<ele>98.049995</ele>
<time>2018-07-20T14:39:06Z</time>
<speed>0.00</speed>
</trkpt>
<trkpt lat="-6.968660" lon="-34.834705">
<ele>32.959999</ele>
<time>2018-07-20T14:44:18Z</time>
<speed>0.00</speed>
</trkpt>
<trkpt lat="-6.968793" lon="-34.835339">
<ele>3.430000</ele>
<time>2018-07-20T14:49:31Z</time>
<speed>0.00</speed>
</trkpt>
<trkpt lat="-6.968584" lon="-34.834793">
<ele>23.900000</ele>
<time>2018-07-20T14:54:45Z</time>
<speed>0.00</speed>
</trkpt>
<trkpt lat="-6.968704" lon="-34.834946">
<ele>-12.990000</ele>
<time>2018-07-20T15:00:01Z</time>
<speed>0.00</speed>
</trkpt>
<trkpt lat="-6.968601" lon="-34.834740">
<ele>28.369999</ele>
<time>2018-07-20T15:05:20Z</time>
<speed>0.00</speed>
</trkpt>
<trkpt lat="-6.968649" lon="-34.834858">
<ele>6.640000</ele>
<time>2018-07-20T15:11:02Z</time>
<speed>0.34</speed>
</trkpt>
<trkpt lat="-6.968621" lon="-34.834908">
<ele>21.570000</ele>
<time>2018-07-20T15:16:34Z</time>
<speed>0.00</speed>
</trkpt>
<trkpt lat="-6.968704" lon="-34.834824">
<ele>6.170000</ele>
<time>2018-07-20T15:21:45Z</time>
<speed>0.00</speed>
</trkpt>
<trkpt lat="-6.968610" lon="-34.834759">
<ele>7.640000</ele>
<time>2018-07-20T15:26:57Z</time>
<speed>0.00</speed>
</trkpt>
<trkpt lat="-6.968609" lon="-34.834785">
<ele>26.299999</ele>
<time>2018-07-20T15:32:09Z</time>
<speed>0.00</speed>
</trkpt>
<trkpt lat="-6.968621" lon="-34.834778">
<ele>17.190001</ele>
<time>2018-07-20T15:37:19Z</time>
<speed>0.00</speed>
</trkpt>
<trkpt lat="-6.968608" lon="-34.834663">
<ele>25.799999</ele>
<time>2018-07-20T15:42:30Z</time>
<speed>0.00</speed>
</trkpt>
<trkpt lat="-6.968652" lon="-34.834812">
<ele>10.280000</ele>
<time>2018-07-20T15:47:41Z</time>
<speed>0.00</speed>
</trkpt>
<trkpt lat="-6.968627" lon="-34.834793">
<ele>2.090000</ele>
<time>2018-07-20T15:52:51Z</time>
<speed>0.22</speed>
</trkpt>
<trkpt lat="-6.968637" lon="-34.834881">
<ele>4.180000</ele>
<time>2018-07-20T15:58:03Z</time>
<speed>0.00</speed>
</trkpt>
<trkpt lat="-6.968549" lon="-34.834801">
<ele>-2.580000</ele>
<time>2018-07-20T16:03:33Z</time>
<speed>0.00</speed>
</trkpt>
<trkpt lat="-6.968526" lon="-34.834877">
<ele>1.300000</ele>
<time>2018-07-20T16:08:48Z</time>
<speed>0.00</speed>
</trkpt>
<trkpt lat="-6.968591" lon="-34.834843">
<ele>30.480000</ele>
<time>2018-07-20T16:14:01Z</time>
<speed>0.00</speed>
</trkpt>
<trkpt lat="-6.968662" lon="-34.834808">
<ele>12.120000</ele>
<time>2018-07-20T16:19:14Z</time>
<speed>0.00</speed>
</trkpt>
<trkpt lat="-6.968625" lon="-34.834877">
<ele>16.289999</ele>
<time>2018-07-20T16:24:27Z</time>
<speed>0.21</speed>
</trkpt>
<trkpt lat="-6.968555" lon="-34.834801">
<ele>3.700000</ele>
<time>2018-07-20T16:29:41Z</time>
<speed>0.00</speed>
</trkpt>
<trkpt lat="-6.968702" lon="-34.834938">
<ele>54.239998</ele>
<time>2018-07-20T16:35:05Z</time>
<speed>0.39</speed>
</trkpt>
<trkpt lat="-6.968578" lon="-34.834946">
<ele>23.389999</ele>
<time>2018-07-20T16:40:19Z</time>
<speed>0.49</speed>
</trkpt>
<trkpt lat="-6.968617" lon="-34.834885">
<ele>-10.020000</ele>
<time>2018-07-20T16:45:39Z</time>
<speed>0.10</speed>
</trkpt>
<trkpt lat="-6.968626" lon="-34.834843">
<ele>25.849998</ele>
<time>2018-07-20T16:51:05Z</time>
<speed>0.22</speed>
</trkpt>
<trkpt lat="-6.968621" lon="-34.834812">
<ele>18.020000</ele>
<time>2018-07-20T16:56:31Z</time>
<speed>0.08</speed>
</trkpt>
<trkpt lat="-6.968600" lon="-34.834801">
<ele>9.849999</ele>
<time>2018-07-20T17:02:05Z</time>
<speed>0.15</speed>
</trkpt>
<trkpt lat="-6.968626" lon="-34.834801">
<ele>9.590000</ele>
<time>2018-07-20T17:08:34Z</time>
<speed>0.18</speed>
</trkpt>
<trkpt lat="-6.968503" lon="-34.835136">
<ele>117.209999</ele>
<time>2018-07-20T17:17:00Z</time>
<speed>0.22</speed>
</trkpt>
<trkpt lat="-6.968581" lon="-34.834850">
<ele>12.110000</ele>
<time>2018-07-20T17:25:43Z</time>
<speed>0.00</speed>
</trkpt>
<trkpt lat="-6.968617" lon="-34.834820">
<ele>19.789999</ele>
<time>2018-07-20T17:30:55Z</time>
<speed>0.00</speed>
</trkpt>
<trkpt lat="-6.968597" lon="-34.834839">
<ele>14.630000</ele>
<time>2018-07-20T17:36:07Z</time>
<speed>0.10</speed>
</trkpt>
<trkpt lat="-6.968654" lon="-34.834808">
<ele>31.199999</ele>
<time>2018-07-20T17:41:19Z</time>
<speed>0.00</speed>
</trkpt>
<trkpt lat="-6.968604" lon="-34.834820">
<ele>-3.810000</ele>
<time>2018-07-20T17:46:30Z</time>
<speed>0.00</speed>
</trkpt>
<trkpt lat="-6.968604" lon="-34.834846">
<ele>8.120000</ele>
<time>2018-07-20T17:51:41Z</time>
<speed>0.00</speed>
</trkpt>
<trkpt lat="-6.968655" lon="-34.834805">
<ele>10.040000</ele>
<time>2018-07-20T17:56:53Z</time>
<speed>0.00</speed>
</trkpt>
<trkpt lat="-6.968640" lon="-34.834827">
<ele>5.930000</ele>
<time>2018-07-20T18:02:10Z</time>
<speed>0.16</speed>
</trkpt>
<trkpt lat="-6.968637" lon="-34.834820">
<ele>23.719999</ele>
<time>2018-07-20T18:07:21Z</time>
<speed>0.13</speed>
</trkpt>
<trkpt lat="-6.968654" lon="-34.834793">
<ele>15.770000</ele>
<time>2018-07-20T18:12:33Z</time>
<speed>0.00</speed>
</trkpt>
<trkpt lat="-6.968611" lon="-34.834820">
<ele>3.240000</ele>
<time>2018-07-20T18:17:44Z</time>
<speed>0.21</speed>
</trkpt>
<trkpt lat="-6.968678" lon="-34.834816">
<ele>-3.390000</ele>
<time>2018-07-20T18:22:54Z</time>
<speed>0.00</speed>
</trkpt>
<trkpt lat="-6.968568" lon="-34.834850">
<ele>2.320000</ele>
<time>2018-07-20T18:28:05Z</time>
<speed>0.00</speed>
</trkpt>
<trkpt lat="-6.968680" lon="-34.834766">
<ele>2.450000</ele>
<time>2018-07-20T18:33:22Z</time>
<speed>0.04</speed>
</trkpt>
<trkpt lat="-6.968597" lon="-34.834877">
<ele>5.010000</ele>
<time>2018-07-20T18:38:34Z</time>
<speed>0.00</speed>
</trkpt>
<trkpt lat="-6.968597" lon="-34.834919">
<ele>7.730000</ele>
<time>2018-07-20T18:43:46Z</time>
<speed>0.00</speed>
</trkpt>
<trkpt lat="-6.968654" lon="-34.834805">
<ele>5.010000</ele>
<time>2018-07-20T18:48:58Z</time>
<speed>0.00</speed>
</trkpt>
<trkpt lat="-6.968616" lon="-34.834824">
<ele>10.750000</ele>
<time>2018-07-20T18:54:09Z</time>
<speed>0.00</speed>
</trkpt>
<trkpt lat="-6.968673" lon="-34.834782">
<ele>15.500000</ele>
<time>2018-07-20T18:59:23Z</time>
<speed>0.00</speed>
</trkpt>
<trkpt lat="-6.968530" lon="-34.834908">
<ele>-1.370000</ele>
<time>2018-07-20T19:04:38Z</time>
<speed>0.53</speed>
</trkpt>
<trkpt lat="-6.968592" lon="-34.834702">
<ele>44.619999</ele>
<time>2018-07-20T19:09:49Z</time>
<speed>0.00</speed>
</trkpt>
<trkpt lat="-6.968626" lon="-34.834869">
<ele>-9.770000</ele>
<time>2018-07-20T19:15:00Z</time>
<speed>0.00</speed>
</trkpt>
<trkpt lat="-6.968679" lon="-34.834717">
<ele>29.709999</ele>
<time>2018-07-20T19:20:11Z</time>
<speed>0.00</speed>
</trkpt>
<trkpt lat="-6.968608" lon="-34.834843">
<ele>0.190000</ele>
<time>2018-07-20T19:25:22Z</time>
<speed>0.00</speed>
</trkpt>
<trkpt lat="-6.968685" lon="-34.834774">
<ele>-3.380000</ele>
<time>2018-07-20T19:30:34Z</time>
<speed>0.00</speed>
</trkpt>
<trkpt lat="-6.968607" lon="-34.834846">
<ele>9.370000</ele>
<time>2018-07-20T19:35:44Z</time>
<speed>0.00</speed>
</trkpt>
<trkpt lat="-6.968571" lon="-34.834957">
<ele>-17.570000</ele>
<time>2018-07-20T19:40:58Z</time>
<speed>0.00</speed>
</trkpt>
<trkpt lat="-6.968569" lon="-34.834938">
<ele>-22.719999</ele>
<time>2018-07-20T19:46:30Z</time>
<speed>0.12</speed>
</trkpt>
<trkpt lat="-6.968648" lon="-34.834900">
<ele>5.650000</ele>
<time>2018-07-20T19:51:42Z</time>
<speed>2.38</speed>
</trkpt>
<trkpt lat="-6.968661" lon="-34.834721">
<ele>27.260000</ele>
<time>2018-07-20T19:56:53Z</time>
<speed>0.00</speed>
</trkpt>
<trkpt lat="-6.968633" lon="-34.835045">
<ele>-19.049999</ele>
<time>2018-07-20T20:02:08Z</time>
<speed>0.00</speed>
</trkpt>
<trkpt lat="-6.968701" lon="-34.834805">
<ele>47.079998</ele>
<time>2018-07-20T20:07:18Z</time>
<speed>0.00</speed>
</trkpt>
<trkpt lat="-6.968649" lon="-34.834850">
<ele>17.129999</ele>
<time>2018-07-20T20:12:29Z</time>
<speed>0.00</speed>
</trkpt>
<trkpt lat="-6.968632" lon="-34.834789">
<ele>10.929999</ele>
<time>2018-07-20T20:17:39Z</time>
<speed>0.00</speed>
</trkpt>
<trkpt lat="-6.968566" lon="-34.834728">
<ele>13.049999</ele>
<time>2018-07-20T20:22:49Z</time>
<speed>0.00</speed>
</trkpt>
<trkpt lat="-6.968626" lon="-34.834740">
<ele>28.340000</ele>
<time>2018-07-20T20:27:59Z</time>
<speed>0.00</speed>
</trkpt>
<trkpt lat="-6.968663" lon="-34.834846">
<ele>4.040000</ele>
<time>2018-07-20T20:33:09Z</time>
<speed>0.00</speed>
</trkpt>
<trkpt lat="-6.968616" lon="-34.834789">
<ele>15.420000</ele>
<time>2018-07-20T20:38:19Z</time>
<speed>0.00</speed>
</trkpt>
<trkpt lat="-6.968692" lon="-34.834866">
<ele>13.009999</ele>
<time>2018-07-20T20:43:29Z</time>
<speed>0.00</speed>
</trkpt>
<trkpt lat="-6.968685" lon="-34.834961">
<ele>-13.639999</ele>
<time>2018-07-20T20:48:39Z</time>
<speed>1.34</speed>
</trkpt>
<trkpt lat="-6.968195" lon="-34.835289">
<ele>-63.180000</ele>
<time>2018-07-20T20:54:18Z</time>
<speed>0.15</speed>
</trkpt>
<trkpt lat="-6.968616" lon="-34.834774">
<ele>23.000000</ele>
<time>2018-07-20T20:59:32Z</time>
<speed>0.00</speed>
</trkpt>
<trkpt lat="-6.968623" lon="-34.834873">
<ele>18.719999</ele>
<time>2018-07-20T21:05:04Z</time>
<speed>0.55</speed>
</trkpt>
<trkpt lat="-6.968610" lon="-34.834869">
<ele>29.230000</ele>
<time>2018-07-20T21:10:30Z</time>
<speed>0.44</speed>
</trkpt>
<trkpt lat="-6.968462" lon="-34.834862">
<ele>15.679999</ele>
<time>2018-07-20T21:16:18Z</time>
<speed>0.00</speed>
</trkpt>
<trkpt lat="-6.968608" lon="-34.834839">
<ele>4.390000</ele>
<time>2018-07-20T21:21:27Z</time>
<speed>0.17</speed>
</trkpt>
<trkpt lat="-6.968738" lon="-34.834633">
<ele>20.439999</ele>
<time>2018-07-20T21:26:37Z</time>
<speed>0.00</speed>
</trkpt>
<trkpt lat="-6.968607" lon="-34.834797">
<ele>2.640000</ele>
<time>2018-07-20T21:31:47Z</time>
<speed>0.00</speed>
</trkpt>
<trkpt lat="-6.968629" lon="-34.834774">
<ele>18.180000</ele>
<time>2018-07-20T21:36:56Z</time>
<speed>0.00</speed>
</trkpt>
<trkpt lat="-6.968690" lon="-34.834904">
<ele>28.420000</ele>
<time>2018-07-20T21:42:05Z</time>
<speed>0.00</speed>
</trkpt>
<trkpt lat="-6.968631" lon="-34.834812">
<ele>15.259999</ele>
<time>2018-07-20T21:47:14Z</time>
<speed>0.00</speed>
</trkpt>
<trkpt lat="-6.968688" lon="-34.834743">
<ele>-2.620000</ele>
<time>2018-07-20T21:52:22Z</time>
<speed>0.00</speed>
</trkpt>
<trkpt lat="-6.968696" lon="-34.834797">
<ele>-8.309999</ele>
<time>2018-07-20T21:57:31Z</time>
<speed>0.00</speed>
</trkpt>
<trkpt lat="-6.968593" lon="-34.834789">
<ele>15.950000</ele>
<time>2018-07-20T22:02:51Z</time>
<speed>0.00</speed>
</trkpt>
<trkpt lat="-6.968653" lon="-34.834827">
<ele>10.700000</ele>
<time>2018-07-20T22:08:11Z</time>
<speed>0.00</speed>
</trkpt>
<trkpt lat="-6.968632" lon="-34.834789">
<ele>4.540000</ele>
<time>2018-07-20T22:13:30Z</time>
<speed>0.00</speed>
</trkpt>
<trkpt lat="-6.968623" lon="-34.834850">
<ele>-12.050000</ele>
<time>2018-07-20T22:18:46Z</time>
<speed>0.00</speed>
</trkpt>
<trkpt lat="-6.968555" lon="-34.834759">
<ele>14.540000</ele>
<time>2018-07-20T22:24:05Z</time>
<speed>0.15</speed>
</trkpt>
<trkpt lat="-6.968587" lon="-34.834690">
<ele>1.780000</ele>
<time>2018-07-20T22:29:23Z</time>
<speed>0.00</speed>
</trkpt>
<trkpt lat="-6.968544" lon="-34.834785">
<ele>24.969999</ele>
<time>2018-07-20T22:34:40Z</time>
<speed>0.00</speed>
</trkpt>
<trkpt lat="-6.968762" lon="-34.834835">
<ele>-10.610000</ele>
<time>2018-07-20T22:39:59Z</time>
<speed>2.16</speed>
</trkpt>
<trkpt lat="-6.968617" lon="-34.834854">
<ele>19.480000</ele>
<time>2018-07-20T22:45:19Z</time>
<speed>0.18</speed>
</trkpt>
<trkpt lat="-6.968498" lon="-34.834713">
<ele>6.310000</ele>
<time>2018-07-20T22:50:53Z</time>
<speed>0.31</speed>
</trkpt>
<trkpt lat="-6.968654" lon="-34.834755">
<ele>-0.280000</ele>
<time>2018-07-20T22:56:25Z</time>
<speed>0.45</speed>
</trkpt>
<trkpt lat="-6.968553" lon="-34.834560">
<ele>-16.900000</ele>
<time>2018-07-20T23:02:10Z</time>
<speed>0.20</speed>
</trkpt>
<trkpt lat="-6.968650" lon="-34.835068">
<ele>1.810000</ele>
<time>2018-07-20T23:08:28Z</time>
<speed>0.60</speed>
</trkpt>
<trkpt lat="-6.968570" lon="-34.834831">
<ele>71.089996</ele>
<time>2018-07-20T23:15:39Z</time>
<speed>0.39</speed>
</trkpt>
<trkpt lat="-6.968579" lon="-34.834679">
<ele>8.510000</ele>
<time>2018-07-20T23:23:26Z</time>
<speed>0.02</speed>
</trkpt>
<trkpt lat="-6.968651" lon="-34.834839">
<ele>5.650000</ele>
<time>2018-07-20T23:32:26Z</time>
<speed>0.47</speed>
</trkpt>
<trkpt lat="-6.968611" lon="-34.834866">
<ele>14.179999</ele>
<time>2018-07-20T23:42:19Z</time>
<speed>1.89</speed>
</trkpt>
<trkpt lat="-6.968627" lon="-34.834778">
<ele>11.770000</ele>
<time>2018-07-20T23:48:02Z</time>
<speed>0.17</speed>
</trkpt>
<trkpt lat="-6.968635" lon="-34.834778">
<ele>12.620000</ele>
<time>2018-07-20T23:56:35Z</time>
<speed>0.00</speed>
</trkpt>
<trkpt lat="-6.968736" lon="-34.834812">
<ele>0.830000</ele>
<time>2018-07-21T00:02:19Z</time>
<speed>0.05</speed>
</trkpt>
<trkpt lat="-6.968573" lon="-34.834877">
<ele>19.740000</ele>
<time>2018-07-21T00:09:33Z</time>
<speed>0.31</speed>
</trkpt>
<trkpt lat="-6.968672" lon="-34.834858">
<ele>10.840000</ele>
<time>2018-07-21T00:15:03Z</time>
<speed>0.20</speed>
</trkpt>
<trkpt lat="-6.968709" lon="-34.834728">
<ele>17.400000</ele>
<time>2018-07-21T00:21:15Z</time>
<speed>0.20</speed>
</trkpt>
<trkpt lat="-6.968558" lon="-34.834869">
<ele>-8.610000</ele>
<time>2018-07-21T00:28:12Z</time>
<speed>0.13</speed>
</trkpt>
<trkpt lat="-6.968640" lon="-34.834839">
<ele>7.890000</ele>
<time>2018-07-21T00:35:25Z</time>
<speed>0.23</speed>
</trkpt>
<trkpt lat="-6.968511" lon="-34.834846">
<ele>38.500000</ele>
<time>2018-07-21T00:43:11Z</time>
<speed>0.31</speed>
</trkpt>
<trkpt lat="-6.968472" lon="-34.834888">
<ele>22.789999</ele>
<time>2018-07-21T00:50:42Z</time>
<speed>0.26</speed>
</trkpt>
<trkpt lat="-6.968532" lon="-34.834873">
<ele>9.910000</ele>
<time>2018-07-21T00:59:33Z</time>
<speed>0.00</speed>
</trkpt>
<trkpt lat="-6.968452" lon="-34.834885">
<ele>19.000000</ele>
<time>2018-07-21T01:05:00Z</time>
<speed>0.69</speed>
</trkpt>
<trkpt lat="-6.968670" lon="-34.834827">
<ele>7.790000</ele>
<time>2018-07-21T01:11:15Z</time>
<speed>0.00</speed>
</trkpt>
<trkpt lat="-6.968455" lon="-34.834827">
<ele>11.020000</ele>
<time>2018-07-21T01:16:31Z</time>
<speed>0.00</speed>
</trkpt>
<trkpt lat="-6.968575" lon="-34.834869">
<ele>18.690001</ele>
<time>2018-07-21T01:21:48Z</time>
<speed>0.28</speed>
</trkpt>
<trkpt lat="-6.968568" lon="-34.834827">
<ele>6.920000</ele>
<time>2018-07-21T01:27:04Z</time>
<speed>0.19</speed>
</trkpt>
<trkpt lat="-6.968550" lon="-34.834843">
<ele>8.020000</ele>
<time>2018-07-21T01:32:26Z</time>
<speed>0.00</speed>
</trkpt>
<trkpt lat="-6.968483" lon="-34.834850">
<ele>-8.710000</ele>
<time>2018-07-21T01:37:54Z</time>
<speed>0.18</speed>
</trkpt>
<trkpt lat="-6.968571" lon="-34.834820">
<ele>14.179999</ele>
<time>2018-07-21T01:43:23Z</time>
<speed>0.14</speed>
</trkpt>
<trkpt lat="-6.968592" lon="-34.834808">
<ele>8.900000</ele>
<time>2018-07-21T01:48:51Z</time>
<speed>0.13</speed>
</trkpt>
<trkpt lat="-6.968637" lon="-34.834908">
<ele>20.369999</ele>
<time>2018-07-21T01:54:43Z</time>
<speed>0.05</speed>
</trkpt>
<trkpt lat="-6.968569" lon="-34.834801">
<ele>-8.130000</ele>
<time>2018-07-21T02:01:47Z</time>
<speed>0.00</speed>
</trkpt>
<trkpt lat="-6.968584" lon="-34.834747">
<ele>7.370000</ele>
<time>2018-07-21T02:07:31Z</time>
<speed>0.18</speed>
</trkpt>
<trkpt lat="-6.968555" lon="-34.834801">
<ele>2.530000</ele>
<time>2018-07-21T02:14:59Z</time>
<speed>0.00</speed>
</trkpt>
<trkpt lat="-6.968719" lon="-34.834839">
<ele>92.070000</ele>
<time>2018-07-21T02:23:14Z</time>
<speed>0.38</speed>
</trkpt>
<trkpt lat="-6.968593" lon="-34.834846">
<ele>4.100000</ele>
<time>2018-07-21T02:28:37Z</time>
<speed>0.00</speed>
</trkpt>
<trkpt lat="-6.968452" lon="-34.834717">
<ele>-49.969997</ele>
<time>2018-07-21T02:34:14Z</time>
<speed>0.15</speed>
</trkpt>
<trkpt lat="-6.968650" lon="-34.834812">
<ele>-2.200000</ele>
<time>2018-07-21T02:41:12Z</time>
<speed>0.23</speed>
</trkpt>
<trkpt lat="-6.968688" lon="-34.834785">
<ele>10.349999</ele>
<time>2018-07-21T02:47:05Z</time>
<speed>0.15</speed>
</trkpt>
<trkpt lat="-6.968652" lon="-34.834743">
<ele>-21.020000</ele>
<time>2018-07-21T02:54:38Z</time>
<speed>0.14</speed>
</trkpt>
<trkpt lat="-6.968605" lon="-34.834885">
<ele>-5.960000</ele>
<time>2018-07-21T02:59:58Z</time>
<speed>0.10</speed>
</trkpt>
</trkseg>
</trk>
<trk>
<name>20180723-193017(15)</name>
<desc>Color:004000ff</desc>
<trkseg>
<trkpt lat="-6.968585" lon="-34.834908">
<ele>20.559999</ele>
<time>2018-07-21T03:05:17Z</time>
<speed>0.00</speed>
</trkpt>
<trkpt lat="-6.968626" lon="-34.834820">
<ele>-1.470000</ele>
<time>2018-07-21T03:10:34Z</time>
<speed>0.00</speed>
</trkpt>
<trkpt lat="-6.968777" lon="-34.834789">
<ele>-1.530000</ele>
<time>2018-07-21T03:16:04Z</time>
<speed>0.17</speed>
</trkpt>
<trkpt lat="-6.968699" lon="-34.834816">
<ele>24.359999</ele>
<time>2018-07-21T03:21:29Z</time>
<speed>0.00</speed>
</trkpt>
<trkpt lat="-6.968593" lon="-34.834896">
<ele>-8.740000</ele>
<time>2018-07-21T03:27:19Z</time>
<speed>0.57</speed>
</trkpt>
<trkpt lat="-6.968574" lon="-34.834862">
<ele>10.500000</ele>
<time>2018-07-21T03:34:14Z</time>
<speed>0.00</speed>
</trkpt>
<trkpt lat="-6.968602" lon="-34.834923">
<ele>-7.270000</ele>
<time>2018-07-21T03:39:30Z</time>
<speed>0.00</speed>
</trkpt>
<trkpt lat="-6.968577" lon="-34.834980">
<ele>-3.920000</ele>
<time>2018-07-21T03:44:49Z</time>
<speed>0.00</speed>
</trkpt>
<trkpt lat="-6.968631" lon="-34.834854">
<ele>-1.700000</ele>
<time>2018-07-21T03:50:05Z</time>
<speed>1.31</speed>
</trkpt>
<trkpt lat="-6.968582" lon="-34.834778">
<ele>4.550000</ele>
<time>2018-07-21T03:55:20Z</time>
<speed>0.00</speed>
</trkpt>
<trkpt lat="-6.968603" lon="-34.834919">
<ele>-6.680000</ele>
<time>2018-07-21T04:00:38Z</time>
<speed>0.00</speed>
</trkpt>
<trkpt lat="-6.968643" lon="-34.834740">
<ele>37.349998</ele>
<time>2018-07-21T04:05:54Z</time>
<speed>0.00</speed>
</trkpt>
<trkpt lat="-6.968626" lon="-34.834797">
<ele>9.650000</ele>
<time>2018-07-21T04:11:10Z</time>
<speed>0.00</speed>
</trkpt>
<trkpt lat="-6.968589" lon="-34.834797">
<ele>13.920000</ele>
<time>2018-07-21T04:16:25Z</time>
<speed>0.00</speed>
</trkpt>
<trkpt lat="-6.968540" lon="-34.834709">
<ele>20.609999</ele>
<time>2018-07-21T04:21:49Z</time>
<speed>0.26</speed>
</trkpt>
<trkpt lat="-6.968526" lon="-34.835007">
<ele>-16.580000</ele>
<time>2018-07-21T04:27:27Z</time>
<speed>0.11</speed>
</trkpt>
<trkpt lat="-6.968577" lon="-34.834648">
<ele>41.590000</ele>
<time>2018-07-21T04:32:45Z</time>
<speed>0.00</speed>
</trkpt>
<trkpt lat="-6.968612" lon="-34.834812">
<ele>-1.580000</ele>
<time>2018-07-21T04:38:02Z</time>
<speed>0.00</speed>
</trkpt>
<trkpt lat="-6.968644" lon="-34.834980">
<ele>-15.849999</ele>
<time>2018-07-21T04:43:19Z</time>
<speed>0.00</speed>
</trkpt>
<trkpt lat="-6.968549" lon="-34.834900">
<ele>11.700000</ele>
<time>2018-07-21T04:49:07Z</time>
<speed>0.39</speed>
</trkpt>
<trkpt lat="-6.968543" lon="-34.834801">
<ele>19.520000</ele>
<time>2018-07-21T04:54:42Z</time>
<speed>0.00</speed>
</trkpt>
<trkpt lat="-6.968639" lon="-34.834766">
<ele>17.650000</ele>
<time>2018-07-21T05:00:01Z</time>
<speed>0.00</speed>
</trkpt>
<trkpt lat="-6.968544" lon="-34.834831">
<ele>-2.350000</ele>
<time>2018-07-21T05:05:16Z</time>
<speed>0.00</speed>
</trkpt>
<trkpt lat="-6.968586" lon="-34.834862">
<ele>-4.430000</ele>
<time>2018-07-21T05:10:31Z</time>
<speed>0.00</speed>
</trkpt>
<trkpt lat="-6.968598" lon="-34.834831">
<ele>-13.130000</ele>
<time>2018-07-21T05:15:46Z</time>
<speed>0.00</speed>
</trkpt>
<trkpt lat="-6.968571" lon="-34.834793">
<ele>15.700000</ele>
<time>2018-07-21T05:21:01Z</time>
<speed>0.07</speed>
</trkpt>
<trkpt lat="-6.968673" lon="-34.834908">
<ele>33.439999</ele>
<time>2018-07-21T05:26:31Z</time>
<speed>0.35</speed>
</trkpt>
<trkpt lat="-6.968490" lon="-34.834820">
<ele>-40.290001</ele>
<time>2018-07-21T05:31:48Z</time>
<speed>0.00</speed>
</trkpt>
<trkpt lat="-6.968629" lon="-34.834797">
<ele>-37.689999</ele>
<time>2018-07-21T05:37:12Z</time>
<speed>0.28</speed>
</trkpt>
<trkpt lat="-6.968575" lon="-34.834682">
<ele>-87.110001</ele>
<time>2018-07-21T05:42:46Z</time>
<speed>0.31</speed>
</trkpt>
<trkpt lat="-6.968527" lon="-34.834774">
<ele>25.000000</ele>
<time>2018-07-21T05:48:13Z</time>
<speed>0.12</speed>
</trkpt>
<trkpt lat="-6.968552" lon="-34.834797">
<ele>-22.789999</ele>
<time>2018-07-21T05:54:00Z</time>
<speed>0.20</speed>
</trkpt>
<trkpt lat="-6.968625" lon="-34.834850">
<ele>34.709999</ele>
<time>2018-07-21T06:00:38Z</time>
<speed>0.21</speed>
</trkpt>
<trkpt lat="-6.968669" lon="-34.834347">
<ele>-87.029999</ele>
<time>2018-07-21T06:09:15Z</time>
<speed>0.86</speed>
</trkpt>
<trkpt lat="-6.968602" lon="-34.834858">
<ele>29.379999</ele>
<time>2018-07-21T06:18:53Z</time>
<speed>0.57</speed>
</trkpt>
<trkpt lat="-6.968563" lon="-34.834652">
<ele>-5.030000</ele>
<time>2018-07-21T06:27:39Z</time>
<speed>0.32</speed>
</trkpt>
<trkpt lat="-6.968481" lon="-34.834793">
<ele>3.280000</ele>
<time>2018-07-21T06:36:30Z</time>
<speed>0.23</speed>
</trkpt>
<trkpt lat="-6.968683" lon="-34.834839">
<ele>-16.340000</ele>
<time>2018-07-21T06:45:21Z</time>
<speed>0.00</speed>
</trkpt>
<trkpt lat="-6.968649" lon="-34.834881">
<ele>-8.150000</ele>
<time>2018-07-21T06:50:36Z</time>
<speed>0.00</speed>
</trkpt>
<trkpt lat="-6.968619" lon="-34.834797">
<ele>-4.690000</ele>
<time>2018-07-21T06:55:52Z</time>
<speed>0.73</speed>
</trkpt>
<trkpt lat="-6.968556" lon="-34.834812">
<ele>16.209999</ele>
<time>2018-07-21T07:01:12Z</time>
<speed>0.00</speed>
</trkpt>
<trkpt lat="-6.968655" lon="-34.834789">
<ele>10.750000</ele>
<time>2018-07-21T07:06:30Z</time>
<speed>0.00</speed>
</trkpt>
<trkpt lat="-6.968631" lon="-34.834759">
<ele>-11.730000</ele>
<time>2018-07-21T07:11:49Z</time>
<speed>0.00</speed>
</trkpt>
<trkpt lat="-6.967958" lon="-34.834427">
<ele>19.199999</ele>
<time>2018-07-21T07:17:08Z</time>
<speed>1.00</speed>
</trkpt>
<trkpt lat="-6.965718" lon="-34.833706">
<ele>7.690000</ele>
<time>2018-07-21T07:22:26Z</time>
<speed>0.47</speed>
</trkpt>
<trkpt lat="-6.965253" lon="-34.833977">
<ele>9.380000</ele>
<time>2018-07-21T07:27:44Z</time>
<speed>0.86</speed>
</trkpt>
<trkpt lat="-6.963909" lon="-34.833344">
<ele>-4.410000</ele>
<time>2018-07-21T07:33:06Z</time>
<speed>0.47</speed>
</trkpt>
<trkpt lat="-6.962755" lon="-34.832901">
<ele>5.890000</ele>
<time>2018-07-21T07:38:36Z</time>
<speed>0.63</speed>
</trkpt>
<trkpt lat="-6.960617" lon="-34.831757">
<ele>2.850000</ele>
<time>2018-07-21T07:44:55Z</time>
<speed>1.06</speed>
</trkpt>
<trkpt lat="-6.960941" lon="-34.831345">
<ele>-5.510000</ele>
<time>2018-07-21T07:53:10Z</time>
<speed>0.16</speed>
</trkpt>
<trkpt lat="-6.961501" lon="-34.830868">
<ele>-13.889999</ele>
<time>2018-07-21T08:02:45Z</time>
<speed>0.12</speed>
</trkpt>
<trkpt lat="-6.962037" lon="-34.830322">
<ele>1.030000</ele>
<time>2018-07-21T08:11:24Z</time>
<speed>0.63</speed>
</trkpt>
<trkpt lat="-6.962583" lon="-34.829895">
<ele>2.220000</ele>
<time>2018-07-21T08:20:14Z</time>
<speed>0.24</speed>
</trkpt>
<trkpt lat="-6.961283" lon="-34.830143">
<ele>-1.360000</ele>
<time>2018-07-21T08:28:05Z</time>
<speed>0.56</speed>
</trkpt>
<trkpt lat="-6.960401" lon="-34.830444">
<ele>4.410000</ele>
<time>2018-07-21T08:37:00Z</time>
<speed>0.38</speed>
</trkpt>
<trkpt lat="-6.959794" lon="-34.830677">
<ele>6.010000</ele>
<time>2018-07-21T08:46:19Z</time>
<speed>0.00</speed>
</trkpt>
<trkpt lat="-6.959573" lon="-34.830757">
<ele>0.780000</ele>
<time>2018-07-21T08:51:30Z</time>
<speed>0.00</speed>
</trkpt>
<trkpt lat="-6.959277" lon="-34.830845">
<ele>1.180000</ele>
<time>2018-07-21T08:56:40Z</time>
<speed>0.00</speed>
</trkpt>
<trkpt lat="-6.959019" lon="-34.830959">
<ele>-0.610000</ele>
<time>2018-07-21T09:01:55Z</time>
<speed>0.00</speed>
</trkpt>
<trkpt lat="-6.958813" lon="-34.830990">
<ele>19.459999</ele>
<time>2018-07-21T09:07:07Z</time>
<speed>0.00</speed>
</trkpt>
<trkpt lat="-6.958559" lon="-34.831005">
<ele>-0.730000</ele>
<time>2018-07-21T09:11:43Z</time>
<speed>0.00</speed>
</trkpt>
<trkpt lat="-6.959523" lon="-34.831512">
<ele>6.210000</ele>
<time>2018-07-21T09:16:56Z</time>
<speed>0.00</speed>
</trkpt>
<trkpt lat="-6.961394" lon="-34.831829">
<ele>10.080000</ele>
<time>2018-07-21T09:22:11Z</time>
<speed>0.60</speed>
</trkpt>
<trkpt lat="-6.963260" lon="-34.831993">
<ele>13.969999</ele>
<time>2018-07-21T09:27:22Z</time>
<speed>0.00</speed>
</trkpt>
<trkpt lat="-6.964079" lon="-34.832325">
<ele>2.130000</ele>
<time>2018-07-21T09:32:32Z</time>
<speed>0.00</speed>
</trkpt>
<trkpt lat="-6.964138" lon="-34.833374">
<ele>-28.349998</ele>
<time>2018-07-21T09:37:42Z</time>
<speed>0.00</speed>
</trkpt>
<trkpt lat="-6.964017" lon="-34.833408">
<ele>-22.529999</ele>
<time>2018-07-21T09:43:00Z</time>
<speed>0.00</speed>
</trkpt>
<trkpt lat="-6.964128" lon="-34.833424">
<ele>-10.309999</ele>
<time>2018-07-21T09:46:58Z</time>
<speed>0.78</speed>
</trkpt>
<trkpt lat="-6.964358" lon="-34.833458">
<ele>-19.879999</ele>
<time>2018-07-21T09:52:08Z</time>
<speed>0.00</speed>
</trkpt>
<trkpt lat="-6.964020" lon="-34.833851">
<ele>39.730000</ele>
<time>2018-07-21T09:57:21Z</time>
<speed>0.00</speed>
</trkpt>
<trkpt lat="-6.963626" lon="-34.834061">
<ele>8.880000</ele>
<time>2018-07-21T10:05:39Z</time>
<speed>0.79</speed>
</trkpt>
<trkpt lat="-6.968690" lon="-34.834793">
<ele>33.180000</ele>
<time>2018-07-21T10:23:54Z</time>
<speed>0.59</speed>
</trkpt>
<trkpt lat="-6.968603" lon="-34.834816">
<ele>28.299999</ele>
<time>2018-07-21T10:43:16Z</time>
<speed>0.20</speed>
</trkpt>
<trkpt lat="-6.968571" lon="-34.834820">
<ele>16.090000</ele>
<time>2018-07-21T10:56:09Z</time>
<speed>0.68</speed>
</trkpt>
<trkpt lat="-6.968667" lon="-34.834919">
<ele>1.950000</ele>
<time>2018-07-21T11:09:24Z</time>
<speed>0.09</speed>
</trkpt>
<trkpt lat="-6.968624" lon="-34.834927">
<ele>22.699999</ele>
<time>2018-07-21T11:19:23Z</time>
<speed>0.18</speed>
</trkpt>
<trkpt lat="-6.968630" lon="-34.834866">
<ele>18.789999</ele>
<time>2018-07-21T11:29:01Z</time>
<speed>0.20</speed>
</trkpt>
<trkpt lat="-6.968599" lon="-34.834892">
<ele>8.460000</ele>
<time>2018-07-21T11:38:46Z</time>
<speed>0.14</speed>
</trkpt>
<trkpt lat="-6.968607" lon="-34.834812">
<ele>17.039999</ele>
<time>2018-07-21T11:49:26Z</time>
<speed>0.58</speed>
</trkpt>
<trkpt lat="-6.968591" lon="-34.834831">
<ele>16.879999</ele>
<time>2018-07-21T11:58:14Z</time>
<speed>0.08</speed>
</trkpt>
<trkpt lat="-6.968671" lon="-34.834850">
<ele>5.690000</ele>
<time>2018-07-21T12:03:44Z</time>
<speed>0.13</speed>
</trkpt>
<trkpt lat="-6.968605" lon="-34.834820">
<ele>10.290000</ele>
<time>2018-07-21T12:10:00Z</time>
<speed>0.02</speed>
</trkpt>
<trkpt lat="-6.968541" lon="-34.834881">
<ele>11.370000</ele>
<time>2018-07-21T12:15:32Z</time>
<speed>0.26</speed>
</trkpt>
<trkpt lat="-6.968555" lon="-34.834751">
<ele>103.409996</ele>
<time>2018-07-21T12:21:22Z</time>
<speed>0.15</speed>
</trkpt>
<trkpt lat="-6.968677" lon="-34.834869">
<ele>-2.400000</ele>
<time>2018-07-21T12:28:10Z</time>
<speed>0.30</speed>
</trkpt>
<trkpt lat="-6.968552" lon="-34.834835">
<ele>14.080000</ele>
<time>2018-07-21T12:34:59Z</time>
<speed>0.58</speed>
</trkpt>
<trkpt lat="-6.968600" lon="-34.834881">
<ele>17.400000</ele>
<time>2018-07-21T12:41:55Z</time>
<speed>0.06</speed>
</trkpt>
<trkpt lat="-6.968558" lon="-34.834805">
<ele>72.309998</ele>
<time>2018-07-21T12:47:25Z</time>
<speed>0.44</speed>
</trkpt>
<trkpt lat="-6.968634" lon="-34.834789">
<ele>17.879999</ele>
<time>2018-07-21T12:53:02Z</time>
<speed>0.44</speed>
</trkpt>
<trkpt lat="-6.968665" lon="-34.834843">
<ele>20.609999</ele>
<time>2018-07-21T12:59:42Z</time>
<speed>0.22</speed>
</trkpt>
<trkpt lat="-6.968608" lon="-34.834755">
<ele>31.410000</ele>
<time>2018-07-21T13:05:00Z</time>
<speed>0.32</speed>
</trkpt>
<trkpt lat="-6.968598" lon="-34.834923">
<ele>1.910000</ele>
<time>2018-07-21T13:10:18Z</time>
<speed>0.00</speed>
</trkpt>
<trkpt lat="-6.968538" lon="-34.834846">
<ele>-4.190000</ele>
<time>2018-07-21T13:15:35Z</time>
<speed>0.00</speed>
</trkpt>
<trkpt lat="-6.968834" lon="-34.835060">
<ele>-3.450000</ele>
<time>2018-07-21T13:20:52Z</time>
<speed>0.00</speed>
</trkpt>
<trkpt lat="-6.968598" lon="-34.834812">
<ele>15.240000</ele>
<time>2018-07-21T13:26:08Z</time>
<speed>0.00</speed>
</trkpt>
<trkpt lat="-6.968665" lon="-34.834827">
<ele>9.450000</ele>
<time>2018-07-21T13:31:26Z</time>
<speed>0.00</speed>
</trkpt>
<trkpt lat="-6.968640" lon="-34.834896">
<ele>-11.429999</ele>
<time>2018-07-21T13:36:44Z</time>
<speed>0.00</speed>
</trkpt>
<trkpt lat="-6.968721" lon="-34.834999">
<ele>-0.910000</ele>
<time>2018-07-21T13:42:03Z</time>
<speed>0.00</speed>
</trkpt>
<trkpt lat="-6.968574" lon="-34.834774">
<ele>19.830000</ele>
<time>2018-07-21T13:47:21Z</time>
<speed>0.00</speed>
</trkpt>
<trkpt lat="-6.968382" lon="-34.834614">
<ele>79.669998</ele>
<time>2018-07-21T13:52:41Z</time>
<speed>0.00</speed>
</trkpt>
<trkpt lat="-6.968694" lon="-34.834858">
<ele>20.010000</ele>
<time>2018-07-21T13:58:00Z</time>
<speed>0.00</speed>
</trkpt>
<trkpt lat="-6.968677" lon="-34.834755">
<ele>-13.219999</ele>
<time>2018-07-21T14:03:18Z</time>
<speed>0.00</speed>
</trkpt>
<trkpt lat="-6.968555" lon="-34.834850">
<ele>32.329998</ele>
<time>2018-07-21T14:08:28Z</time>
<speed>0.00</speed>
</trkpt>
<trkpt lat="-6.968754" lon="-34.834999">
<ele>9.160000</ele>
<time>2018-07-21T14:13:40Z</time>
<speed>0.00</speed>
</trkpt>
<trkpt lat="-6.968512" lon="-34.834785">
<ele>19.609999</ele>
<time>2018-07-21T14:18:50Z</time>
<speed>0.00</speed>
</trkpt>
<trkpt lat="-6.968699" lon="-34.834915">
<ele>5.300000</ele>
<time>2018-07-21T14:24:02Z</time>
<speed>0.00</speed>
</trkpt>
<trkpt lat="-6.968738" lon="-34.834969">
<ele>-5.980000</ele>
<time>2018-07-21T14:29:13Z</time>
<speed>0.00</speed>
</trkpt>
<trkpt lat="-6.968570" lon="-34.834888">
<ele>11.480000</ele>
<time>2018-07-21T14:34:24Z</time>
<speed>0.00</speed>
</trkpt>
<trkpt lat="-6.968741" lon="-34.834991">
<ele>5.410000</ele>
<time>2018-07-21T14:39:35Z</time>
<speed>0.00</speed>
</trkpt>
<trkpt lat="-6.968639" lon="-34.834877">
<ele>10.170000</ele>
<time>2018-07-21T14:44:45Z</time>
<speed>0.50</speed>
</trkpt>
<trkpt lat="-6.967112" lon="-34.834671">
<ele>247.589996</ele>
<time>2018-07-21T14:50:01Z</time>
<speed>0.00</speed>
</trkpt>
<trkpt lat="-6.968662" lon="-34.834862">
<ele>14.160000</ele>
<time>2018-07-21T14:55:20Z</time>
<speed>0.12</speed>
</trkpt>
<trkpt lat="-6.968668" lon="-34.834896">
<ele>-6.400000</ele>
<time>2018-07-21T15:01:00Z</time>
<speed>0.45</speed>
</trkpt>
<trkpt lat="-6.968639" lon="-34.834869">
<ele>6.540000</ele>
<time>2018-07-21T15:06:12Z</time>
<speed>0.00</speed>
</trkpt>
<trkpt lat="-6.968609" lon="-34.834862">
<ele>8.980000</ele>
<time>2018-07-21T15:11:22Z</time>
<speed>0.11</speed>
</trkpt>
<trkpt lat="-6.968592" lon="-34.834812">
<ele>6.500000</ele>
<time>2018-07-21T15:16:31Z</time>
<speed>0.25</speed>
</trkpt>
<trkpt lat="-6.968657" lon="-34.834820">
<ele>3.870000</ele>
<time>2018-07-21T15:21:41Z</time>
<speed>0.24</speed>
</trkpt>
<trkpt lat="-6.968602" lon="-34.834885">
<ele>-3.900000</ele>
<time>2018-07-21T15:26:51Z</time>
<speed>0.00</speed>
</trkpt>
<trkpt lat="-6.968539" lon="-34.834862">
<ele>9.750000</ele>
<time>2018-07-21T15:32:01Z</time>
<speed>0.00</speed>
</trkpt>
<trkpt lat="-6.968617" lon="-34.834881">
<ele>18.549999</ele>
<time>2018-07-21T15:37:12Z</time>
<speed>0.00</speed>
</trkpt>
<trkpt lat="-6.968584" lon="-34.834873">
<ele>16.980000</ele>
<time>2018-07-21T15:42:21Z</time>
<speed>0.00</speed>
</trkpt>
<trkpt lat="-6.968636" lon="-34.834812">
<ele>12.320000</ele>
<time>2018-07-21T15:47:31Z</time>
<speed>0.00</speed>
</trkpt>
<trkpt lat="-6.968626" lon="-34.834812">
<ele>13.610000</ele>
<time>2018-07-21T15:52:41Z</time>
<speed>0.00</speed>
</trkpt>
<trkpt lat="-6.968607" lon="-34.834900">
<ele>1.270000</ele>
<time>2018-07-21T15:57:51Z</time>
<speed>0.00</speed>
</trkpt>
<trkpt lat="-6.968543" lon="-34.834820">
<ele>13.320000</ele>
<time>2018-07-21T16:03:19Z</time>
<speed>0.87</speed>
</trkpt>
<trkpt lat="-6.968657" lon="-34.834728">
<ele>-0.920000</ele>
<time>2018-07-21T16:08:32Z</time>
<speed>0.37</speed>
</trkpt>
<trkpt lat="-6.968690" lon="-34.834839">
<ele>27.260000</ele>
<time>2018-07-21T16:13:56Z</time>
<speed>0.29</speed>
</trkpt>
<trkpt lat="-6.968639" lon="-34.834858">
<ele>14.009999</ele>
<time>2018-07-21T16:19:19Z</time>
<speed>0.68</speed>
</trkpt>
<trkpt lat="-6.968634" lon="-34.834877">
<ele>6.860000</ele>
<time>2018-07-21T16:25:02Z</time>
<speed>0.11</speed>
</trkpt>
<trkpt lat="-6.968613" lon="-34.834785">
<ele>-25.639999</ele>
<time>2018-07-21T16:31:32Z</time>
<speed>0.00</speed>
</trkpt>
<trkpt lat="-6.968628" lon="-34.834831">
<ele>12.530000</ele>
<time>2018-07-21T16:36:43Z</time>
<speed>0.15</speed>
</trkpt>
<trkpt lat="-6.968580" lon="-34.835041">
<ele>26.189999</ele>
<time>2018-07-21T16:41:55Z</time>
<speed>0.00</speed>
</trkpt>
<trkpt lat="-6.968578" lon="-34.834919">
<ele>14.679999</ele>
<time>2018-07-21T16:47:06Z</time>
<speed>0.00</speed>
</trkpt>
<trkpt lat="-6.968626" lon="-34.834869">
<ele>13.280000</ele>
<time>2018-07-21T16:52:18Z</time>
<speed>0.00</speed>
</trkpt>
<trkpt lat="-6.968632" lon="-34.834831">
<ele>3.770000</ele>
<time>2018-07-21T16:57:28Z</time>
<speed>0.17</speed>
</trkpt>
<trkpt lat="-6.968638" lon="-34.834839">
<ele>13.250000</ele>
<time>2018-07-21T17:02:44Z</time>
<speed>0.00</speed>
</trkpt>
<trkpt lat="-6.968735" lon="-34.834675">
<ele>-30.590000</ele>
<time>2018-07-21T17:07:55Z</time>
<speed>0.00</speed>
</trkpt>
<trkpt lat="-6.968640" lon="-34.834801">
<ele>19.209999</ele>
<time>2018-07-21T17:13:05Z</time>
<speed>0.00</speed>
</trkpt>
<trkpt lat="-6.968516" lon="-34.834831">
<ele>59.239998</ele>
<time>2018-07-21T17:18:16Z</time>
<speed>0.00</speed>
</trkpt>
<trkpt lat="-6.968585" lon="-34.834892">
<ele>6.220000</ele>
<time>2018-07-21T17:23:26Z</time>
<speed>0.00</speed>
</trkpt>
<trkpt lat="-6.968574" lon="-34.834904">
<ele>1.480000</ele>
<time>2018-07-21T17:28:37Z</time>
<speed>0.00</speed>
</trkpt>
<trkpt lat="-6.968679" lon="-34.834850">
<ele>3.820000</ele>
<time>2018-07-21T17:33:47Z</time>
<speed>0.00</speed>
</trkpt>
<trkpt lat="-6.968546" lon="-34.834808">
<ele>7.640000</ele>
<time>2018-07-21T17:39:00Z</time>
<speed>0.00</speed>
</trkpt>
<trkpt lat="-6.968623" lon="-34.834793">
<ele>13.120000</ele>
<time>2018-07-21T17:44:10Z</time>
<speed>0.00</speed>
</trkpt>
<trkpt lat="-6.968652" lon="-34.834969">
<ele>21.619999</ele>
<time>2018-07-21T17:49:23Z</time>
<speed>0.36</speed>
</trkpt>
<trkpt lat="-6.968657" lon="-34.834934">
<ele>-24.680000</ele>
<time>2018-07-21T17:54:34Z</time>
<speed>0.00</speed>
</trkpt>
<trkpt lat="-6.968626" lon="-34.834915">
<ele>2.610000</ele>
<time>2018-07-21T17:59:47Z</time>
<speed>0.00</speed>
</trkpt>
<trkpt lat="-6.968615" lon="-34.834824">
<ele>-1.220000</ele>
<time>2018-07-21T18:05:00Z</time>
<speed>0.00</speed>
</trkpt>
<trkpt lat="-6.968678" lon="-34.834812">
<ele>31.389999</ele>
<time>2018-07-21T18:10:12Z</time>
<speed>0.05</speed>
</trkpt>
<trkpt lat="-6.968825" lon="-34.834949">
<ele>48.289997</ele>
<time>2018-07-21T18:15:36Z</time>
<speed>0.29</speed>
</trkpt>
<trkpt lat="-6.968699" lon="-34.835037">
<ele>17.500000</ele>
<time>2018-07-21T18:20:46Z</time>
<speed>0.00</speed>
</trkpt>
<trkpt lat="-6.968548" lon="-34.834896">
<ele>0.200000</ele>
<time>2018-07-21T18:25:56Z</time>
<speed>0.76</speed>
</trkpt>
<trkpt lat="-6.968802" lon="-34.834816">
<ele>-10.400000</ele>
<time>2018-07-21T18:31:19Z</time>
<speed>0.16</speed>
</trkpt>
<trkpt lat="-6.968587" lon="-34.834900">
<ele>-4.150000</ele>
<time>2018-07-21T18:36:31Z</time>
<speed>0.54</speed>
</trkpt>
<trkpt lat="-6.968625" lon="-34.834839">
<ele>12.040000</ele>
<time>2018-07-21T18:41:55Z</time>
<speed>0.19</speed>
</trkpt>
<trkpt lat="-6.968673" lon="-34.834812">
<ele>8.940000</ele>
<time>2018-07-21T18:47:11Z</time>
<speed>0.04</speed>
</trkpt>
<trkpt lat="-6.968547" lon="-34.834797">
<ele>18.190001</ele>
<time>2018-07-21T18:52:35Z</time>
<speed>0.09</speed>
</trkpt>
<trkpt lat="-6.968606" lon="-34.834709">
<ele>41.939999</ele>
<time>2018-07-21T18:57:45Z</time>
<speed>0.19</speed>
</trkpt>
<trkpt lat="-6.968661" lon="-34.834774">
<ele>11.150000</ele>
<time>2018-07-21T19:03:13Z</time>
<speed>0.14</speed>
</trkpt>
<trkpt lat="-6.968644" lon="-34.834747">
<ele>19.070000</ele>
<time>2018-07-21T19:08:36Z</time>
<speed>0.32</speed>
</trkpt>
<trkpt lat="-6.968641" lon="-34.834793">
<ele>2.500000</ele>
<time>2018-07-21T19:13:58Z</time>
<speed>0.26</speed>
</trkpt>
<trkpt lat="-6.968625" lon="-34.834824">
<ele>16.830000</ele>
<time>2018-07-21T19:19:19Z</time>
<speed>0.08</speed>
</trkpt>
<trkpt lat="-6.968595" lon="-34.834793">
<ele>14.179999</ele>
<time>2018-07-21T19:24:50Z</time>
<speed>0.14</speed>
</trkpt>
<trkpt lat="-6.968633" lon="-34.834839">
<ele>14.530000</ele>
<time>2018-07-21T19:30:12Z</time>
<speed>0.40</speed>
</trkpt>
<trkpt lat="-6.968567" lon="-34.834942">
<ele>9.099999</ele>
<time>2018-07-21T19:35:33Z</time>
<speed>0.12</speed>
</trkpt>
<trkpt lat="-6.968640" lon="-34.834747">
<ele>22.480000</ele>
<time>2018-07-21T19:40:44Z</time>
<speed>0.38</speed>
</trkpt>
<trkpt lat="-6.968699" lon="-34.834858">
<ele>-20.100000</ele>
<time>2018-07-21T19:46:07Z</time>
<speed>0.25</speed>
</trkpt>
<trkpt lat="-6.968656" lon="-34.834881">
<ele>37.500000</ele>
<time>2018-07-21T19:51:18Z</time>
<speed>0.04</speed>
</trkpt>
<trkpt lat="-6.968636" lon="-34.834835">
<ele>6.260000</ele>
<time>2018-07-21T19:56:40Z</time>
<speed>0.11</speed>
</trkpt>
<trkpt lat="-6.968650" lon="-34.834846">
<ele>21.039999</ele>
<time>2018-07-21T20:02:42Z</time>
<speed>0.18</speed>
</trkpt>
<trkpt lat="-6.968658" lon="-34.834934">
<ele>25.459999</ele>
<time>2018-07-21T20:10:45Z</time>
<speed>0.40</speed>
</trkpt>
<trkpt lat="-6.968565" lon="-34.834965">
<ele>13.170000</ele>
<time>2018-07-21T20:20:11Z</time>
<speed>0.13</speed>
</trkpt>
<trkpt lat="-6.968688" lon="-34.834892">
<ele>15.980000</ele>
<time>2018-07-21T20:29:00Z</time>
<speed>0.24</speed>
</trkpt>
<trkpt lat="-6.968645" lon="-34.834827">
<ele>17.830000</ele>
<time>2018-07-21T20:37:16Z</time>
<speed>0.00</speed>
</trkpt>
<trkpt lat="-6.968663" lon="-34.835045">
<ele>3.750000</ele>
<time>2018-07-21T20:42:35Z</time>
<speed>0.00</speed>
</trkpt>
<trkpt lat="-6.968675" lon="-34.834896">
<ele>11.770000</ele>
<time>2018-07-21T20:47:51Z</time>
<speed>0.31</speed>
</trkpt>
<trkpt lat="-6.968541" lon="-34.834740">
<ele>34.279999</ele>
<time>2018-07-21T20:53:08Z</time>
<speed>0.00</speed>
</trkpt>
<trkpt lat="-6.968663" lon="-34.834866">
<ele>5.960000</ele>
<time>2018-07-21T20:58:23Z</time>
<speed>0.00</speed>
</trkpt>
<trkpt lat="-6.968609" lon="-34.834820">
<ele>20.449999</ele>
<time>2018-07-21T21:03:45Z</time>
<speed>0.00</speed>
</trkpt>
<trkpt lat="-6.968584" lon="-34.834850">
<ele>20.039999</ele>
<time>2018-07-21T21:09:02Z</time>
<speed>0.00</speed>
</trkpt>
<trkpt lat="-6.968616" lon="-34.834793">
<ele>28.279999</ele>
<time>2018-07-21T21:14:19Z</time>
<speed>0.00</speed>
</trkpt>
<trkpt lat="-6.968510" lon="-34.835052">
<ele>-11.330000</ele>
<time>2018-07-21T21:19:36Z</time>
<speed>0.00</speed>
</trkpt>
<trkpt lat="-6.968477" lon="-34.834808">
<ele>43.619999</ele>
<time>2018-07-21T21:25:05Z</time>
<speed>0.42</speed>
</trkpt>
<trkpt lat="-6.968510" lon="-34.835201">
<ele>-24.459999</ele>
<time>2018-07-21T21:30:22Z</time>
<speed>0.00</speed>
</trkpt>
<trkpt lat="-6.968627" lon="-34.834858">
<ele>8.800000</ele>
<time>2018-07-21T21:35:39Z</time>
<speed>0.00</speed>
</trkpt>
<trkpt lat="-6.968579" lon="-34.834728">
<ele>5.260000</ele>
<time>2018-07-21T21:41:17Z</time>
<speed>0.15</speed>
</trkpt>
<trkpt lat="-6.968530" lon="-34.835121">
<ele>-19.209999</ele>
<time>2018-07-21T21:46:44Z</time>
<speed>0.00</speed>
</trkpt>
<trkpt lat="-6.968534" lon="-34.835136">
<ele>-4.990000</ele>
<time>2018-07-21T21:52:01Z</time>
<speed>0.00</speed>
</trkpt>
<trkpt lat="-6.968573" lon="-34.834923">
<ele>2.730000</ele>
<time>2018-07-21T21:57:19Z</time>
<speed>0.00</speed>
</trkpt>
<trkpt lat="-6.968644" lon="-34.834770">
<ele>42.779999</ele>
<time>2018-07-21T22:02:41Z</time>
<speed>0.00</speed>
</trkpt>
<trkpt lat="-6.968657" lon="-34.834816">
<ele>25.789999</ele>
<time>2018-07-21T22:07:59Z</time>
<speed>0.00</speed>
</trkpt>
<trkpt lat="-6.968605" lon="-34.834991">
<ele>14.280000</ele>
<time>2018-07-21T22:13:24Z</time>
<speed>0.14</speed>
</trkpt>
<trkpt lat="-6.968713" lon="-34.834652">
<ele>34.200001</ele>
<time>2018-07-21T22:18:46Z</time>
<speed>0.00</speed>
</trkpt>
<trkpt lat="-6.968647" lon="-34.834885">
<ele>46.279999</ele>
<time>2018-07-21T22:24:03Z</time>
<speed>0.72</speed>
</trkpt>
<trkpt lat="-6.968606" lon="-34.835083">
<ele>54.049999</ele>
<time>2018-07-21T22:29:20Z</time>
<speed>0.00</speed>
</trkpt>
<trkpt lat="-6.968654" lon="-34.834728">
<ele>24.299999</ele>
<time>2018-07-21T22:34:40Z</time>
<speed>0.79</speed>
</trkpt>
<trkpt lat="-6.968616" lon="-34.834858">
<ele>10.620000</ele>
<time>2018-07-21T22:40:24Z</time>
<speed>0.12</speed>
</trkpt>
<trkpt lat="-6.968647" lon="-34.834866">
<ele>3.480000</ele>
<time>2018-07-21T22:45:42Z</time>
<speed>0.00</speed>
</trkpt>
<trkpt lat="-6.968492" lon="-34.834770">
<ele>3.100000</ele>
<time>2018-07-21T22:51:00Z</time>
<speed>0.00</speed>
</trkpt>
<trkpt lat="-6.968578" lon="-34.834797">
<ele>13.420000</ele>
<time>2018-07-21T22:56:24Z</time>
<speed>0.18</speed>
</trkpt>
<trkpt lat="-6.968616" lon="-34.834885">
<ele>-9.410000</ele>
<time>2018-07-21T23:01:46Z</time>
<speed>0.00</speed>
</trkpt>
<trkpt lat="-6.968530" lon="-34.834660">
<ele>5.080000</ele>
<time>2018-07-21T23:07:02Z</time>
<speed>0.00</speed>
</trkpt>
<trkpt lat="-6.968604" lon="-34.834805">
<ele>1.130000</ele>
<time>2018-07-21T23:12:19Z</time>
<speed>0.00</speed>
</trkpt>
<trkpt lat="-6.968544" lon="-34.834759">
<ele>21.760000</ele>
<time>2018-07-21T23:17:35Z</time>
<speed>0.00</speed>
</trkpt>
<trkpt lat="-6.968690" lon="-34.835102">
<ele>-6.310000</ele>
<time>2018-07-21T23:22:52Z</time>
<speed>0.00</speed>
</trkpt>
<trkpt lat="-6.968825" lon="-34.834888">
<ele>-2.540000</ele>
<time>2018-07-21T23:28:08Z</time>
<speed>0.00</speed>
</trkpt>
<trkpt lat="-6.968571" lon="-34.834770">
<ele>18.080000</ele>
<time>2018-07-21T23:33:51Z</time>
<speed>0.27</speed>
</trkpt>
<trkpt lat="-6.968633" lon="-34.834793">
<ele>6.730000</ele>
<time>2018-07-21T23:39:13Z</time>
<speed>0.00</speed>
</trkpt>
<trkpt lat="-6.968567" lon="-34.834724">
<ele>15.099999</ele>
<time>2018-07-21T23:44:31Z</time>
<speed>0.00</speed>
</trkpt>
<trkpt lat="-6.968636" lon="-34.834877">
<ele>16.129999</ele>
<time>2018-07-21T23:49:49Z</time>
<speed>0.00</speed>
</trkpt>
<trkpt lat="-6.968616" lon="-34.834820">
<ele>16.219999</ele>
<time>2018-07-21T23:55:31Z</time>
<speed>0.10</speed>
</trkpt>
<trkpt lat="-6.968746" lon="-34.834869">
<ele>34.899998</ele>
<time>2018-07-22T00:01:04Z</time>
<speed>0.08</speed>
</trkpt>
<trkpt lat="-6.968641" lon="-34.834785">
<ele>11.530000</ele>
<time>2018-07-22T00:07:00Z</time>
<speed>0.42</speed>
</trkpt>
<trkpt lat="-6.968640" lon="-34.834759">
<ele>5.960000</ele>
<time>2018-07-22T00:12:30Z</time>
<speed>0.16</speed>
</trkpt>
<trkpt lat="-6.968621" lon="-34.834778">
<ele>25.029999</ele>
<time>2018-07-22T00:18:07Z</time>
<speed>0.17</speed>
</trkpt>
<trkpt lat="-6.968596" lon="-34.834835">
<ele>-28.389999</ele>
<time>2018-07-22T00:24:18Z</time>
<speed>0.13</speed>
</trkpt>
<trkpt lat="-6.968654" lon="-34.834881">
<ele>10.000000</ele>
<time>2018-07-22T00:30:51Z</time>
<speed>0.11</speed>
</trkpt>
<trkpt lat="-6.968623" lon="-34.834843">
<ele>9.450000</ele>
<time>2018-07-22T00:37:48Z</time>
<speed>0.44</speed>
</trkpt>
<trkpt lat="-6.968590" lon="-34.834999">
<ele>31.150000</ele>
<time>2018-07-22T00:45:38Z</time>
<speed>0.59</speed>
</trkpt>
<trkpt lat="-6.968599" lon="-34.834866">
<ele>0.870000</ele>
<time>2018-07-22T00:53:30Z</time>
<speed>0.16</speed>
</trkpt>
<trkpt lat="-6.968719" lon="-34.834602">
<ele>16.250000</ele>
<time>2018-07-22T01:01:06Z</time>
<speed>0.00</speed>
</trkpt>
<trkpt lat="-6.968503" lon="-34.835026">
<ele>-26.570000</ele>
<time>2018-07-22T01:06:24Z</time>
<speed>0.00</speed>
</trkpt>
<trkpt lat="-6.968782" lon="-34.834740">
<ele>77.779999</ele>
<time>2018-07-22T01:12:01Z</time>
<speed>0.11</speed>
</trkpt>
<trkpt lat="-6.968688" lon="-34.835003">
<ele>39.500000</ele>
<time>2018-07-22T01:18:02Z</time>
<speed>0.00</speed>
</trkpt>
<trkpt lat="-6.968520" lon="-34.834816">
<ele>-24.109999</ele>
<time>2018-07-22T01:23:21Z</time>
<speed>0.00</speed>
</trkpt>
<trkpt lat="-6.968515" lon="-34.834717">
<ele>-11.400000</ele>
<time>2018-07-22T01:28:40Z</time>
<speed>0.12</speed>
</trkpt>
<trkpt lat="-6.968585" lon="-34.834805">
<ele>-9.520000</ele>
<time>2018-07-22T01:33:58Z</time>
<speed>0.01</speed>
</trkpt>
<trkpt lat="-6.968581" lon="-34.834778">
<ele>6.940000</ele>
<time>2018-07-22T01:39:22Z</time>
<speed>0.03</speed>
</trkpt>
<trkpt lat="-6.968602" lon="-34.834736">
<ele>20.189999</ele>
<time>2018-07-22T01:44:49Z</time>
<speed>0.08</speed>
</trkpt>
<trkpt lat="-6.968670" lon="-34.834793">
<ele>15.389999</ele>
<time>2018-07-22T01:50:17Z</time>
<speed>0.10</speed>
</trkpt>
<trkpt lat="-6.968657" lon="-34.834862">
<ele>-23.719999</ele>
<time>2018-07-22T01:55:36Z</time>
<speed>0.10</speed>
</trkpt>
<trkpt lat="-6.968732" lon="-34.835056">
<ele>15.670000</ele>
<time>2018-07-22T02:00:58Z</time>
<speed>0.13</speed>
</trkpt>
<trkpt lat="-6.968638" lon="-34.834816">
<ele>-7.270000</ele>
<time>2018-07-22T02:06:29Z</time>
<speed>0.06</speed>
</trkpt>
<trkpt lat="-6.968606" lon="-34.834747">
<ele>10.469999</ele>
<time>2018-07-22T02:12:38Z</time>
<speed>0.12</speed>
</trkpt>
<trkpt lat="-6.968651" lon="-34.834976">
<ele>22.189999</ele>
<time>2018-07-22T02:21:07Z</time>
<speed>0.24</speed>
</trkpt>
<trkpt lat="-6.968667" lon="-34.834843">
<ele>12.300000</ele>
<time>2018-07-22T02:30:31Z</time>
<speed>0.40</speed>
</trkpt>
<trkpt lat="-6.968772" lon="-34.835041">
<ele>4.810000</ele>
<time>2018-07-22T02:38:45Z</time>
<speed>0.19</speed>
</trkpt>
<trkpt lat="-6.968491" lon="-34.834694">
<ele>17.090000</ele>
<time>2018-07-22T02:47:44Z</time>
<speed>0.02</speed>
</trkpt>
<trkpt lat="-6.968602" lon="-34.834625">
<ele>35.099998</ele>
<time>2018-07-22T02:57:24Z</time>
<speed>0.17</speed>
</trkpt>
</trkseg>
</trk>
<trk>
<name>20180723-193017(16)</name>
<desc>Color:004000ff</desc>
<trkseg>
<trkpt lat="-6.968599" lon="-34.834793">
<ele>2.480000</ele>
<time>2018-07-22T03:07:37Z</time>
<speed>0.00</speed>
</trkpt>
<trkpt lat="-6.968594" lon="-34.834778">
<ele>2.130000</ele>
<time>2018-07-22T03:12:55Z</time>
<speed>0.00</speed>
</trkpt>
<trkpt lat="-6.968635" lon="-34.834827">
<ele>11.780000</ele>
<time>2018-07-22T03:18:11Z</time>
<speed>0.00</speed>
</trkpt>
<trkpt lat="-6.968578" lon="-34.834877">
<ele>0.890000</ele>
<time>2018-07-22T03:23:46Z</time>
<speed>0.09</speed>
</trkpt>
<trkpt lat="-6.968663" lon="-34.834885">
<ele>24.809999</ele>
<time>2018-07-22T03:29:22Z</time>
<speed>0.00</speed>
</trkpt>
<trkpt lat="-6.968606" lon="-34.834782">
<ele>23.379999</ele>
<time>2018-07-22T03:34:38Z</time>
<speed>0.00</speed>
</trkpt>
<trkpt lat="-6.968600" lon="-34.834843">
<ele>5.860000</ele>
<time>2018-07-22T03:39:54Z</time>
<speed>0.00</speed>
</trkpt>
<trkpt lat="-6.968623" lon="-34.834770">
<ele>28.799999</ele>
<time>2018-07-22T03:45:11Z</time>
<speed>0.00</speed>
</trkpt>
<trkpt lat="-6.968658" lon="-34.834858">
<ele>20.029999</ele>
<time>2018-07-22T03:50:25Z</time>
<speed>0.00</speed>
</trkpt>
<trkpt lat="-6.968637" lon="-34.834797">
<ele>11.860000</ele>
<time>2018-07-22T03:55:44Z</time>
<speed>0.00</speed>
</trkpt>
<trkpt lat="-6.968645" lon="-34.834774">
<ele>11.929999</ele>
<time>2018-07-22T04:01:03Z</time>
<speed>0.00</speed>
</trkpt>
<trkpt lat="-6.968624" lon="-34.834908">
<ele>12.500000</ele>
<time>2018-07-22T04:06:20Z</time>
<speed>0.00</speed>
</trkpt>
<trkpt lat="-6.968652" lon="-34.834831">
<ele>21.410000</ele>
<time>2018-07-22T04:11:36Z</time>
<speed>0.00</speed>
</trkpt>
<trkpt lat="-6.968594" lon="-34.834900">
<ele>23.289999</ele>
<time>2018-07-22T04:16:53Z</time>
<speed>0.00</speed>
</trkpt>
<trkpt lat="-6.968622" lon="-34.834789">
<ele>16.039999</ele>
<time>2018-07-22T04:22:30Z</time>
<speed>0.24</speed>
</trkpt>
<trkpt lat="-6.968677" lon="-34.834793">
<ele>13.490000</ele>
<time>2018-07-22T04:27:48Z</time>
<speed>0.00</speed>
</trkpt>
<trkpt lat="-6.968644" lon="-34.834721">
<ele>21.250000</ele>
<time>2018-07-22T04:33:04Z</time>
<speed>0.13</speed>
</trkpt>
<trkpt lat="-6.968604" lon="-34.834732">
<ele>31.070000</ele>
<time>2018-07-22T04:38:21Z</time>
<speed>0.00</speed>
</trkpt>
<trkpt lat="-6.968600" lon="-34.834751">
<ele>26.570000</ele>
<time>2018-07-22T04:43:38Z</time>
<speed>0.00</speed>
</trkpt>
<trkpt lat="-6.968594" lon="-34.834774">
<ele>13.700000</ele>
<time>2018-07-22T04:48:55Z</time>
<speed>0.00</speed>
</trkpt>
<trkpt lat="-6.968613" lon="-34.834751">
<ele>26.879999</ele>
<time>2018-07-22T04:54:10Z</time>
<speed>0.00</speed>
</trkpt>
<trkpt lat="-6.968599" lon="-34.834782">
<ele>28.260000</ele>
<time>2018-07-22T04:59:29Z</time>
<speed>0.00</speed>
</trkpt>
<trkpt lat="-6.968677" lon="-34.834900">
<ele>40.180000</ele>
<time>2018-07-22T05:04:47Z</time>
<speed>0.00</speed>
</trkpt>
<trkpt lat="-6.968652" lon="-34.834839">
<ele>40.549999</ele>
<time>2018-07-22T05:10:03Z</time>
<speed>0.00</speed>
</trkpt>
<trkpt lat="-6.968576" lon="-34.834793">
<ele>6.560000</ele>
<time>2018-07-22T05:15:19Z</time>
<speed>0.00</speed>
</trkpt>
<trkpt lat="-6.968630" lon="-34.834827">
<ele>9.210000</ele>
<time>2018-07-22T05:20:34Z</time>
<speed>0.05</speed>
</trkpt>
<trkpt lat="-6.968702" lon="-34.834839">
<ele>1.670000</ele>
<time>2018-07-22T05:25:52Z</time>
<speed>0.00</speed>
</trkpt>
<trkpt lat="-6.968550" lon="-34.834854">
<ele>28.340000</ele>
<time>2018-07-22T05:31:07Z</time>
<speed>0.00</speed>
</trkpt>
<trkpt lat="-6.968620" lon="-34.834904">
<ele>17.440001</ele>
<time>2018-07-22T05:36:23Z</time>
<speed>0.00</speed>
</trkpt>
<trkpt lat="-6.968645" lon="-34.834839">
<ele>0.420000</ele>
<time>2018-07-22T05:41:39Z</time>
<speed>0.00</speed>
</trkpt>
<trkpt lat="-6.968621" lon="-34.834869">
<ele>20.400000</ele>
<time>2018-07-22T05:46:55Z</time>
<speed>0.00</speed>
</trkpt>
<trkpt lat="-6.968625" lon="-34.834873">
<ele>8.110000</ele>
<time>2018-07-22T05:52:12Z</time>
<speed>0.00</speed>
</trkpt>
<trkpt lat="-6.968603" lon="-34.834839">
<ele>-0.960000</ele>
<time>2018-07-22T05:57:27Z</time>
<speed>0.00</speed>
</trkpt>
<trkpt lat="-6.968570" lon="-34.834888">
<ele>11.290000</ele>
<time>2018-07-22T06:02:51Z</time>
<speed>0.22</speed>
</trkpt>
<trkpt lat="-6.968678" lon="-34.834923">
<ele>-11.969999</ele>
<time>2018-07-22T06:08:09Z</time>
<speed>0.22</speed>
</trkpt>
<trkpt lat="-6.968688" lon="-34.834801">
<ele>-15.040000</ele>
<time>2018-07-22T06:13:38Z</time>
<speed>0.28</speed>
</trkpt>
<trkpt lat="-6.968686" lon="-34.834801">
<ele>-13.910000</ele>
<time>2018-07-22T06:18:56Z</time>
<speed>0.20</speed>
</trkpt>
<trkpt lat="-6.968580" lon="-34.834888">
<ele>36.219997</ele>
<time>2018-07-22T06:24:26Z</time>
<speed>0.11</speed>
</trkpt>
<trkpt lat="-6.968617" lon="-34.834778">
<ele>5.470000</ele>
<time>2018-07-22T06:30:00Z</time>
<speed>0.17</speed>
</trkpt>
<trkpt lat="-6.968596" lon="-34.834858">
<ele>13.280000</ele>
<time>2018-07-22T06:35:35Z</time>
<speed>0.00</speed>
</trkpt>
<trkpt lat="-6.968636" lon="-34.834835">
<ele>10.830000</ele>
<time>2018-07-22T06:40:50Z</time>
<speed>0.00</speed>
</trkpt>
<trkpt lat="-6.968701" lon="-34.834866">
<ele>37.919998</ele>
<time>2018-07-22T06:46:06Z</time>
<speed>0.00</speed>
</trkpt>
<trkpt lat="-6.968648" lon="-34.834839">
<ele>4.290000</ele>
<time>2018-07-22T06:51:21Z</time>
<speed>0.00</speed>
</trkpt>
<trkpt lat="-6.968675" lon="-34.834908">
<ele>22.199999</ele>
<time>2018-07-22T06:56:37Z</time>
<speed>0.00</speed>
</trkpt>
<trkpt lat="-6.968623" lon="-34.834881">
<ele>-1.310000</ele>
<time>2018-07-22T07:02:01Z</time>
<speed>0.00</speed>
</trkpt>
<trkpt lat="-6.968556" lon="-34.834782">
<ele>21.760000</ele>
<time>2018-07-22T07:07:17Z</time>
<speed>0.00</speed>
</trkpt>
<trkpt lat="-6.968623" lon="-34.834827">
<ele>12.179999</ele>
<time>2018-07-22T07:12:32Z</time>
<speed>0.00</speed>
</trkpt>
<trkpt lat="-6.968770" lon="-34.834843">
[truncated: 50,346 more chars]
