# Supplementary material for: Critical areas for sea turtles in Northeast Brazil: a participatory approach for a data-poor context
Source: PeerJ. 2024 Mar 25;12:e17109. doi: 10.7717/peerj.17109 (PMC10977088; doi:10.7717/peerj.17109)
Supplement: Supplemental Information 5 [file peerj-12-17109-s005.zip › Route files/CA3_2408.gpx]

<?xml version="1.0" encoding="UTF-8" standalone="yes" ?>
<gpx creator="Mobile Action http://www.mobileaction.com/1.1" version="1.0" xmlns="http://www.topografix.com/GPX/1/0" xmlns:xsi="http://www.w3.org/2001/XMLSchema-instance" xsi:schemaLocation="http://www.topografix.com/GPX/1/0 http://www.topografix.com/GPX/1/0/gpx.xsd">
<wpt lat="-6.965424" lon="-34.833046">
<ele>22.070000</ele>
<time>2018-07-28T12:02:24Z</time>
<name></name>
<desc></desc>
<sym>Waypoint</sym>
</wpt>
<wpt lat="-6.966963" lon="-34.820976">
<ele>18.000000</ele>
<time>2018-07-31T13:38:46Z</time>
<name></name>
<desc></desc>
<sym>Waypoint</sym>
</wpt>
<wpt lat="-6.970343" lon="-34.816166">
<ele>15.580000</ele>
<time>2018-07-31T13:55:59Z</time>
<name></name>
<desc></desc>
<sym>Waypoint</sym>
</wpt>
<wpt lat="-6.973337" lon="-34.816044">
<ele>31.779999</ele>
<time>2018-07-31T13:59:29Z</time>
<name></name>
<desc></desc>
<sym>Waypoint</sym>
</wpt>
<wpt lat="-6.962898" lon="-34.817623">
<ele>5.130000</ele>
<time>2018-07-31T14:21:23Z</time>
<name></name>
<desc></desc>
<sym>Waypoint</sym>
</wpt>
<wpt lat="-6.961621" lon="-34.817741">
<ele>7.870000</ele>
<time>2018-07-31T14:27:27Z</time>
<name></name>
<desc></desc>
<sym>Waypoint</sym>
</wpt>
<wpt lat="-6.965535" lon="-34.832973">
<ele>39.279999</ele>
<time>2018-08-07T17:38:00Z</time>
<name></name>
<desc></desc>
<sym>Waypoint</sym>
</wpt>
<wpt lat="-6.965439" lon="-34.832615">
<ele>35.270000</ele>
<time>2018-08-13T19:32:36Z</time>
<name></name>
<desc></desc>
<sym>Waypoint</sym>
</wpt>
<wpt lat="-6.957980" lon="-34.828434">
<ele>-0.840000</ele>
<time>2018-08-20T19:19:35Z</time>
<name></name>
<desc></desc>
<sym>Waypoint</sym>
</wpt>
<wpt lat="-6.964086" lon="-34.832310">
<ele>-4.780000</ele>
<time>2018-08-20T19:44:41Z</time>
<name></name>
<desc></desc>
<sym>Waypoint</sym>
</wpt>
<wpt lat="-6.964057" lon="-34.832348">
<ele>-1.430000</ele>
<time>2018-08-20T19:44:51Z</time>
<name></name>
<desc></desc>
<sym>Waypoint</sym>
</wpt>
<wpt lat="-6.960758" lon="-34.830456">
<ele>-3.940000</ele>
<time>2018-08-21T19:03:14Z</time>
<name></name>
<desc></desc>
<sym>Waypoint</sym>
</wpt>
<wpt lat="-6.959392" lon="-34.829178">
<ele>-1.810000</ele>
<time>2018-08-21T19:13:24Z</time>
<name></name>
<desc></desc>
<sym>Waypoint</sym>
</wpt>
<wpt lat="-6.958219" lon="-34.830341">
<ele>1.790000</ele>
<time>2018-08-21T19:18:28Z</time>
<name></name>
<desc></desc>
<sym>Waypoint</sym>
</wpt>
<wpt lat="-6.958350" lon="-34.830776">
<ele>12.559999</ele>
<time>2018-08-21T19:18:48Z</time>
<name></name>
<desc></desc>
<sym>Waypoint</sym>
</wpt>
<wpt lat="-6.964244" lon="-34.832314">
<ele>32.230000</ele>
<time>2018-08-21T19:36:19Z</time>
<name></name>
<desc></desc>
<sym>Waypoint</sym>
</wpt>
<wpt lat="-6.964335" lon="-34.832291">
<ele>5.160000</ele>
<time>2018-08-21T19:36:37Z</time>
<name></name>
<desc></desc>
<sym>Waypoint</sym>
</wpt>
<wpt lat="-6.964274" lon="-34.832310">
<ele>-0.050000</ele>
<time>2018-08-21T19:37:18Z</time>
<name></name>
<desc></desc>
<sym>Waypoint</sym>
</wpt>
<wpt lat="-6.964270" lon="-34.832294">
<ele>0.820000</ele>
<time>2018-08-21T19:37:30Z</time>
<name></name>
<desc></desc>
<sym>Waypoint</sym>
</wpt>
<wpt lat="-6.964274" lon="-34.832314">
<ele>-5.390000</ele>
<time>2018-08-21T19:37:39Z</time>
<name></name>
<desc></desc>
<sym>Waypoint</sym>
</wpt>
<wpt lat="-6.964252" lon="-34.832302">
<ele>4.140000</ele>
<time>2018-08-21T19:37:53Z</time>
<name></name>
<desc></desc>
<sym>Waypoint</sym>
</wpt>
<wpt lat="-6.964279" lon="-34.832230">
<ele>4.150000</ele>
<time>2018-08-21T19:39:14Z</time>
<name></name>
<desc></desc>
<sym>Waypoint</sym>
</wpt>
<wpt lat="-6.965439" lon="-34.832996">
<ele>3.880000</ele>
<time>2018-08-21T19:46:50Z</time>
<name></name>
<desc></desc>
<sym>Waypoint</sym>
</wpt>
<wpt lat="-6.965470" lon="-34.833012">
<ele>3.280000</ele>
<time>2018-08-21T19:47:03Z</time>
<name></name>
<desc></desc>
<sym>Waypoint</sym>
</wpt>
<wpt lat="-6.965418" lon="-34.833008">
<ele>19.410000</ele>
<time>2018-08-21T19:47:12Z</time>
<name></name>
<desc></desc>
<sym>Waypoint</sym>
</wpt>
<trk>
<name>20180824-192101(1)</name>
<desc>Color:004000ff</desc>
<trkseg>
<trkpt lat="-7.180115" lon="-34.873775">
<ele>54.219997</ele>
<time>2018-07-27T18:04:33Z</time>
<speed>0.06</speed>
</trkpt>
<trkpt lat="-7.180116" lon="-34.873779">
<ele>54.799999</ele>
<time>2018-07-27T18:04:34Z</time>
<speed>0.00</speed>
</trkpt>
<trkpt lat="-7.180116" lon="-34.873779">
<ele>54.799999</ele>
<time>2018-07-27T18:04:35Z</time>
<speed>0.00</speed>
</trkpt>
<trkpt lat="-7.180116" lon="-34.873779">
<ele>54.799999</ele>
<time>2018-07-27T18:04:36Z</time>
<speed>0.00</speed>
</trkpt>
<trkpt lat="-7.180116" lon="-34.873779">
<ele>54.799999</ele>
<time>2018-07-27T18:04:37Z</time>
<speed>0.00</speed>
</trkpt>
<trkpt lat="-7.180116" lon="-34.873779">
<ele>54.799999</ele>
<time>2018-07-27T18:04:38Z</time>
<speed>0.00</speed>
</trkpt>
<trkpt lat="-7.180116" lon="-34.873779">
<ele>54.799999</ele>
<time>2018-07-27T18:04:39Z</time>
<speed>0.00</speed>
</trkpt>
<trkpt lat="-7.180116" lon="-34.873779">
<ele>54.799999</ele>
<time>2018-07-27T18:04:40Z</time>
<speed>0.00</speed>
</trkpt>
<trkpt lat="-7.180116" lon="-34.873779">
<ele>54.799999</ele>
<time>2018-07-27T18:04:41Z</time>
<speed>0.00</speed>
</trkpt>
<trkpt lat="-7.180116" lon="-34.873779">
<ele>54.799999</ele>
<time>2018-07-27T18:04:42Z</time>
<speed>0.00</speed>
</trkpt>
<trkpt lat="-7.180116" lon="-34.873779">
<ele>54.799999</ele>
<time>2018-07-27T18:04:43Z</time>
<speed>0.00</speed>
</trkpt>
<trkpt lat="-7.180116" lon="-34.873779">
<ele>54.799999</ele>
<time>2018-07-27T18:04:44Z</time>
<speed>0.00</speed>
</trkpt>
<trkpt lat="-7.180116" lon="-34.873779">
<ele>54.799999</ele>
<time>2018-07-27T18:04:45Z</time>
<speed>0.00</speed>
</trkpt>
<trkpt lat="-7.180116" lon="-34.873779">
<ele>54.799999</ele>
<time>2018-07-27T18:04:46Z</time>
<speed>0.00</speed>
</trkpt>
<trkpt lat="-7.180116" lon="-34.873779">
<ele>54.799999</ele>
<time>2018-07-27T18:04:47Z</time>
<speed>0.00</speed>
</trkpt>
<trkpt lat="-7.180116" lon="-34.873779">
<ele>54.799999</ele>
<time>2018-07-27T18:04:48Z</time>
<speed>0.00</speed>
</trkpt>
<trkpt lat="-7.180116" lon="-34.873779">
<ele>54.799999</ele>
<time>2018-07-27T18:04:49Z</time>
<speed>0.00</speed>
</trkpt>
<trkpt lat="-7.180116" lon="-34.873779">
<ele>54.799999</ele>
<time>2018-07-27T18:04:50Z</time>
<speed>0.00</speed>
</trkpt>
<trkpt lat="-7.180116" lon="-34.873779">
<ele>54.799999</ele>
<time>2018-07-27T18:04:51Z</time>
<speed>0.00</speed>
</trkpt>
<trkpt lat="-7.180116" lon="-34.873779">
<ele>54.799999</ele>
<time>2018-07-27T18:04:52Z</time>
<speed>0.00</speed>
</trkpt>
<trkpt lat="-7.180116" lon="-34.873779">
<ele>54.799999</ele>
<time>2018-07-27T18:04:53Z</time>
<speed>0.00</speed>
</trkpt>
<trkpt lat="-7.180116" lon="-34.873779">
<ele>54.799999</ele>
<time>2018-07-27T18:04:54Z</time>
<speed>0.00</speed>
</trkpt>
<trkpt lat="-7.180116" lon="-34.873779">
<ele>54.799999</ele>
<time>2018-07-27T18:04:55Z</time>
<speed>0.00</speed>
</trkpt>
<trkpt lat="-7.180116" lon="-34.873779">
<ele>54.799999</ele>
<time>2018-07-27T18:04:56Z</time>
<speed>0.00</speed>
</trkpt>
<trkpt lat="-7.180116" lon="-34.873779">
<ele>54.799999</ele>
<time>2018-07-27T18:04:57Z</time>
<speed>0.00</speed>
</trkpt>
<trkpt lat="-7.180116" lon="-34.873779">
<ele>54.799999</ele>
<time>2018-07-27T18:04:58Z</time>
<speed>0.00</speed>
</trkpt>
<trkpt lat="-7.180116" lon="-34.873779">
<ele>54.799999</ele>
<time>2018-07-27T18:04:59Z</time>
<speed>0.00</speed>
</trkpt>
<trkpt lat="-7.180116" lon="-34.873779">
<ele>54.799999</ele>
<time>2018-07-27T18:05:00Z</time>
<speed>0.00</speed>
</trkpt>
<trkpt lat="-7.180116" lon="-34.873779">
<ele>54.799999</ele>
<time>2018-07-27T18:05:01Z</time>
<speed>0.00</speed>
</trkpt>
<trkpt lat="-7.180116" lon="-34.873779">
<ele>54.799999</ele>
<time>2018-07-27T18:05:02Z</time>
<speed>0.00</speed>
</trkpt>
<trkpt lat="-7.180116" lon="-34.873779">
<ele>54.799999</ele>
<time>2018-07-27T18:05:03Z</time>
<speed>0.00</speed>
</trkpt>
<trkpt lat="-7.180116" lon="-34.873779">
<ele>54.799999</ele>
<time>2018-07-27T18:05:04Z</time>
<speed>0.00</speed>
</trkpt>
<trkpt lat="-7.180116" lon="-34.873779">
<ele>54.799999</ele>
<time>2018-07-27T18:05:05Z</time>
<speed>0.00</speed>
</trkpt>
<trkpt lat="-7.180116" lon="-34.873779">
<ele>54.799999</ele>
<time>2018-07-27T18:05:06Z</time>
<speed>0.00</speed>
</trkpt>
<trkpt lat="-7.180116" lon="-34.873779">
<ele>54.799999</ele>
<time>2018-07-27T18:05:07Z</time>
<speed>0.00</speed>
</trkpt>
<trkpt lat="-7.180116" lon="-34.873779">
<ele>54.799999</ele>
<time>2018-07-27T18:05:08Z</time>
<speed>0.00</speed>
</trkpt>
<trkpt lat="-7.180116" lon="-34.873779">
<ele>54.799999</ele>
<time>2018-07-27T18:05:09Z</time>
<speed>0.00</speed>
</trkpt>
<trkpt lat="-7.180116" lon="-34.873779">
<ele>54.799999</ele>
<time>2018-07-27T18:05:10Z</time>
<speed>0.00</speed>
</trkpt>
<trkpt lat="-7.180116" lon="-34.873779">
<ele>54.799999</ele>
<time>2018-07-27T18:05:11Z</time>
<speed>0.00</speed>
</trkpt>
<trkpt lat="-7.180116" lon="-34.873779">
<ele>54.799999</ele>
<time>2018-07-27T18:05:12Z</time>
<speed>0.00</speed>
</trkpt>
<trkpt lat="-7.180116" lon="-34.873779">
<ele>54.799999</ele>
<time>2018-07-27T18:05:13Z</time>
<speed>0.00</speed>
</trkpt>
<trkpt lat="-7.180116" lon="-34.873779">
<ele>54.799999</ele>
<time>2018-07-27T18:05:14Z</time>
<speed>0.00</speed>
</trkpt>
<trkpt lat="-7.180116" lon="-34.873779">
<ele>54.799999</ele>
<time>2018-07-27T18:05:15Z</time>
<speed>0.00</speed>
</trkpt>
<trkpt lat="-7.180116" lon="-34.873779">
<ele>54.799999</ele>
<time>2018-07-27T18:05:16Z</time>
<speed>0.00</speed>
</trkpt>
<trkpt lat="-7.180116" lon="-34.873779">
<ele>54.799999</ele>
<time>2018-07-27T18:05:17Z</time>
<speed>0.00</speed>
</trkpt>
<trkpt lat="-7.180116" lon="-34.873779">
<ele>54.799999</ele>
<time>2018-07-27T18:05:18Z</time>
<speed>0.00</speed>
</trkpt>
<trkpt lat="-7.180116" lon="-34.873779">
<ele>54.799999</ele>
<time>2018-07-27T18:05:19Z</time>
<speed>0.00</speed>
</trkpt>
<trkpt lat="-7.180116" lon="-34.873779">
<ele>54.799999</ele>
<time>2018-07-27T18:05:20Z</time>
<speed>0.00</speed>
</trkpt>
<trkpt lat="-7.180116" lon="-34.873779">
<ele>54.799999</ele>
<time>2018-07-27T18:05:21Z</time>
<speed>0.00</speed>
</trkpt>
<trkpt lat="-7.180116" lon="-34.873779">
<ele>54.799999</ele>
<time>2018-07-27T18:05:22Z</time>
<speed>0.00</speed>
</trkpt>
<trkpt lat="-7.180116" lon="-34.873779">
<ele>54.799999</ele>
<time>2018-07-27T18:05:23Z</time>
<speed>0.00</speed>
</trkpt>
<trkpt lat="-7.180116" lon="-34.873779">
<ele>54.799999</ele>
<time>2018-07-27T18:05:24Z</time>
<speed>0.00</speed>
</trkpt>
<trkpt lat="-7.180116" lon="-34.873779">
<ele>54.799999</ele>
<time>2018-07-27T18:05:25Z</time>
<speed>0.00</speed>
</trkpt>
<trkpt lat="-7.180116" lon="-34.873779">
<ele>54.799999</ele>
<time>2018-07-27T18:05:26Z</time>
<speed>0.00</speed>
</trkpt>
<trkpt lat="-7.180116" lon="-34.873779">
<ele>54.799999</ele>
<time>2018-07-27T18:05:27Z</time>
<speed>0.00</speed>
</trkpt>
<trkpt lat="-7.180116" lon="-34.873779">
<ele>54.799999</ele>
<time>2018-07-27T18:05:28Z</time>
<speed>0.00</speed>
</trkpt>
<trkpt lat="-7.180116" lon="-34.873779">
<ele>54.799999</ele>
<time>2018-07-27T18:05:29Z</time>
<speed>0.00</speed>
</trkpt>
<trkpt lat="-7.180116" lon="-34.873779">
<ele>54.799999</ele>
<time>2018-07-27T18:05:30Z</time>
<speed>0.00</speed>
</trkpt>
<trkpt lat="-7.180116" lon="-34.873779">
<ele>54.799999</ele>
<time>2018-07-27T18:05:31Z</time>
<speed>0.00</speed>
</trkpt>
<trkpt lat="-7.180116" lon="-34.873779">
<ele>54.799999</ele>
<time>2018-07-27T18:05:32Z</time>
<speed>0.00</speed>
</trkpt>
<trkpt lat="-7.180116" lon="-34.873779">
<ele>54.799999</ele>
<time>2018-07-27T18:05:33Z</time>
<speed>0.00</speed>
</trkpt>
<trkpt lat="-7.180116" lon="-34.873779">
<ele>54.799999</ele>
<time>2018-07-27T18:05:34Z</time>
<speed>0.00</speed>
</trkpt>
<trkpt lat="-7.180116" lon="-34.873779">
<ele>54.799999</ele>
<time>2018-07-27T18:05:35Z</time>
<speed>0.00</speed>
</trkpt>
<trkpt lat="-7.180116" lon="-34.873779">
<ele>54.799999</ele>
<time>2018-07-27T18:05:36Z</time>
<speed>0.00</speed>
</trkpt>
<trkpt lat="-7.180116" lon="-34.873779">
<ele>54.799999</ele>
<time>2018-07-27T18:05:37Z</time>
<speed>0.00</speed>
</trkpt>
<trkpt lat="-7.180116" lon="-34.873779">
<ele>54.799999</ele>
<time>2018-07-27T18:05:38Z</time>
<speed>0.00</speed>
</trkpt>
<trkpt lat="-7.180116" lon="-34.873779">
<ele>54.799999</ele>
<time>2018-07-27T18:05:39Z</time>
<speed>0.00</speed>
</trkpt>
<trkpt lat="-7.180116" lon="-34.873779">
<ele>54.799999</ele>
<time>2018-07-27T18:05:40Z</time>
<speed>0.00</speed>
</trkpt>
<trkpt lat="-7.180116" lon="-34.873779">
<ele>54.799999</ele>
<time>2018-07-27T18:05:42Z</time>
<speed>0.00</speed>
</trkpt>
<trkpt lat="-7.180116" lon="-34.873779">
<ele>54.799999</ele>
<time>2018-07-27T18:05:43Z</time>
<speed>0.00</speed>
</trkpt>
<trkpt lat="-7.180116" lon="-34.873779">
<ele>54.799999</ele>
<time>2018-07-27T18:05:44Z</time>
<speed>0.00</speed>
</trkpt>
<trkpt lat="-7.180116" lon="-34.873779">
<ele>54.799999</ele>
<time>2018-07-27T18:05:46Z</time>
<speed>0.00</speed>
</trkpt>
<trkpt lat="-7.180116" lon="-34.873779">
<ele>54.799999</ele>
<time>2018-07-27T18:05:47Z</time>
<speed>0.00</speed>
</trkpt>
<trkpt lat="-7.180116" lon="-34.873779">
<ele>54.799999</ele>
<time>2018-07-27T18:05:48Z</time>
<speed>0.00</speed>
</trkpt>
<trkpt lat="-7.180116" lon="-34.873779">
<ele>54.799999</ele>
<time>2018-07-27T18:05:49Z</time>
<speed>0.00</speed>
</trkpt>
<trkpt lat="-7.180116" lon="-34.873779">
<ele>54.799999</ele>
<time>2018-07-27T18:05:51Z</time>
<speed>0.00</speed>
</trkpt>
<trkpt lat="-7.180116" lon="-34.873779">
<ele>54.799999</ele>
<time>2018-07-27T18:05:52Z</time>
<speed>0.00</speed>
</trkpt>
<trkpt lat="-7.180116" lon="-34.873779">
<ele>54.799999</ele>
<time>2018-07-27T18:05:53Z</time>
<speed>0.00</speed>
</trkpt>
<trkpt lat="-7.180116" lon="-34.873779">
<ele>54.799999</ele>
<time>2018-07-27T18:05:54Z</time>
<speed>0.00</speed>
</trkpt>
<trkpt lat="-7.180116" lon="-34.873779">
<ele>54.799999</ele>
<time>2018-07-27T18:05:55Z</time>
<speed>0.00</speed>
</trkpt>
<trkpt lat="-7.180116" lon="-34.873779">
<ele>54.799999</ele>
<time>2018-07-27T18:05:56Z</time>
<speed>0.00</speed>
</trkpt>
<trkpt lat="-7.180116" lon="-34.873779">
<ele>54.799999</ele>
<time>2018-07-27T18:05:57Z</time>
<speed>0.00</speed>
</trkpt>
<trkpt lat="-7.180116" lon="-34.873779">
<ele>54.799999</ele>
<time>2018-07-27T18:05:58Z</time>
<speed>0.00</speed>
</trkpt>
<trkpt lat="-7.180116" lon="-34.873779">
<ele>54.799999</ele>
<time>2018-07-27T18:05:59Z</time>
<speed>0.00</speed>
</trkpt>
<trkpt lat="-7.180116" lon="-34.873779">
<ele>54.799999</ele>
<time>2018-07-27T18:06:00Z</time>
<speed>0.00</speed>
</trkpt>
<trkpt lat="-7.180116" lon="-34.873779">
<ele>54.799999</ele>
<time>2018-07-27T18:06:01Z</time>
<speed>0.00</speed>
</trkpt>
<trkpt lat="-7.180116" lon="-34.873779">
<ele>54.799999</ele>
<time>2018-07-27T18:06:02Z</time>
<speed>0.00</speed>
</trkpt>
<trkpt lat="-7.180116" lon="-34.873779">
<ele>54.799999</ele>
<time>2018-07-27T18:06:03Z</time>
<speed>0.00</speed>
</trkpt>
<trkpt lat="-7.180116" lon="-34.873779">
<ele>54.799999</ele>
<time>2018-07-27T18:06:04Z</time>
<speed>0.00</speed>
</trkpt>
<trkpt lat="-7.180116" lon="-34.873779">
<ele>54.799999</ele>
<time>2018-07-27T18:06:05Z</time>
<speed>0.00</speed>
</trkpt>
<trkpt lat="-7.180116" lon="-34.873779">
<ele>54.799999</ele>
<time>2018-07-27T18:06:06Z</time>
<speed>0.00</speed>
</trkpt>
<trkpt lat="-7.180116" lon="-34.873779">
<ele>54.799999</ele>
<time>2018-07-27T18:06:08Z</time>
<speed>0.00</speed>
</trkpt>
<trkpt lat="-7.180116" lon="-34.873779">
<ele>54.799999</ele>
<time>2018-07-27T18:06:09Z</time>
<speed>0.00</speed>
</trkpt>
<trkpt lat="-7.180116" lon="-34.873779">
<ele>54.799999</ele>
<time>2018-07-27T18:06:11Z</time>
<speed>0.00</speed>
</trkpt>
<trkpt lat="-7.180116" lon="-34.873779">
<ele>54.799999</ele>
<time>2018-07-27T18:06:12Z</time>
<speed>0.00</speed>
</trkpt>
<trkpt lat="-7.180116" lon="-34.873779">
<ele>54.799999</ele>
<time>2018-07-27T18:06:13Z</time>
<speed>0.00</speed>
</trkpt>
<trkpt lat="-7.180116" lon="-34.873779">
<ele>54.799999</ele>
<time>2018-07-27T18:06:14Z</time>
<speed>0.00</speed>
</trkpt>
<trkpt lat="-7.180116" lon="-34.873779">
<ele>54.799999</ele>
<time>2018-07-27T18:06:15Z</time>
<speed>0.00</speed>
</trkpt>
<trkpt lat="-7.180116" lon="-34.873779">
<ele>54.799999</ele>
<time>2018-07-27T18:06:16Z</time>
<speed>0.00</speed>
</trkpt>
<trkpt lat="-7.180116" lon="-34.873779">
<ele>54.799999</ele>
<time>2018-07-27T18:06:17Z</time>
<speed>0.00</speed>
</trkpt>
<trkpt lat="-7.180116" lon="-34.873779">
<ele>54.799999</ele>
<time>2018-07-27T18:06:18Z</time>
<speed>0.00</speed>
</trkpt>
<trkpt lat="-7.180116" lon="-34.873779">
<ele>54.799999</ele>
<time>2018-07-27T18:06:19Z</time>
<speed>0.00</speed>
</trkpt>
<trkpt lat="-7.180116" lon="-34.873779">
<ele>54.799999</ele>
<time>2018-07-27T18:06:20Z</time>
<speed>0.00</speed>
</trkpt>
<trkpt lat="-7.180116" lon="-34.873779">
<ele>54.799999</ele>
<time>2018-07-27T18:06:21Z</time>
<speed>0.00</speed>
</trkpt>
<trkpt lat="-7.180116" lon="-34.873779">
<ele>54.799999</ele>
<time>2018-07-27T18:06:22Z</time>
<speed>0.00</speed>
</trkpt>
<trkpt lat="-7.180116" lon="-34.873779">
<ele>54.799999</ele>
<time>2018-07-27T18:06:23Z</time>
<speed>0.00</speed>
</trkpt>
<trkpt lat="-7.180165" lon="-34.873726">
<ele>56.309998</ele>
<time>2018-07-27T18:06:24Z</time>
<speed>1.07</speed>
</trkpt>
<trkpt lat="-7.180163" lon="-34.873741">
<ele>56.660000</ele>
<time>2018-07-27T18:06:25Z</time>
<speed>1.40</speed>
</trkpt>
<trkpt lat="-7.180159" lon="-34.873768">
<ele>56.570000</ele>
<time>2018-07-27T18:06:28Z</time>
<speed>1.34</speed>
</trkpt>
<trkpt lat="-7.180155" lon="-34.873779">
<ele>56.549999</ele>
<time>2018-07-27T18:06:29Z</time>
<speed>1.30</speed>
</trkpt>
<trkpt lat="-7.180146" lon="-34.873798">
<ele>56.219997</ele>
<time>2018-07-27T18:06:30Z</time>
<speed>1.24</speed>
</trkpt>
<trkpt lat="-7.180141" lon="-34.873814">
<ele>56.360001</ele>
<time>2018-07-27T18:06:31Z</time>
<speed>1.31</speed>
</trkpt>
<trkpt lat="-7.180134" lon="-34.873829">
<ele>56.090000</ele>
<time>2018-07-27T18:06:32Z</time>
<speed>1.30</speed>
</trkpt>
<trkpt lat="-7.180128" lon="-34.873837">
<ele>56.099998</ele>
<time>2018-07-27T18:06:33Z</time>
<speed>1.11</speed>
</trkpt>
<trkpt lat="-7.180128" lon="-34.873852">
<ele>56.209999</ele>
<time>2018-07-27T18:06:34Z</time>
<speed>1.00</speed>
</trkpt>
<trkpt lat="-7.180129" lon="-34.873871">
<ele>56.139999</ele>
<time>2018-07-27T18:06:35Z</time>
<speed>0.20</speed>
</trkpt>
<trkpt lat="-7.180132" lon="-34.873878">
<ele>56.139999</ele>
<time>2018-07-27T18:06:36Z</time>
<speed>0.14</speed>
</trkpt>
<trkpt lat="-7.180132" lon="-34.873882">
<ele>55.980000</ele>
<time>2018-07-27T18:06:37Z</time>
<speed>0.00</speed>
</trkpt>
<trkpt lat="-7.180132" lon="-34.873882">
<ele>55.980000</ele>
<time>2018-07-27T18:06:38Z</time>
<speed>0.00</speed>
</trkpt>
<trkpt lat="-7.180132" lon="-34.873882">
<ele>55.980000</ele>
<time>2018-07-27T18:06:39Z</time>
<speed>0.00</speed>
</trkpt>
<trkpt lat="-7.180139" lon="-34.873898">
<ele>56.340000</ele>
<time>2018-07-27T18:06:40Z</time>
<speed>0.44</speed>
</trkpt>
<trkpt lat="-7.180147" lon="-34.873905">
<ele>55.709999</ele>
<time>2018-07-27T18:06:41Z</time>
<speed>0.24</speed>
</trkpt>
<trkpt lat="-7.180154" lon="-34.873913">
<ele>56.239998</ele>
<time>2018-07-27T18:06:44Z</time>
<speed>0.53</speed>
</trkpt>
<trkpt lat="-7.180161" lon="-34.873913">
<ele>56.849998</ele>
<time>2018-07-27T18:06:45Z</time>
<speed>0.45</speed>
</trkpt>
<trkpt lat="-7.180157" lon="-34.873909">
<ele>58.879997</ele>
<time>2018-07-27T18:06:46Z</time>
<speed>0.04</speed>
</trkpt>
<trkpt lat="-7.180157" lon="-34.873913">
<ele>60.449997</ele>
<time>2018-07-27T18:06:47Z</time>
<speed>0.06</speed>
</trkpt>
<trkpt lat="-7.180161" lon="-34.873913">
<ele>61.449997</ele>
<time>2018-07-27T18:06:48Z</time>
<speed>0.00</speed>
</trkpt>
<trkpt lat="-7.180161" lon="-34.873913">
<ele>61.449997</ele>
<time>2018-07-27T18:06:53Z</time>
<speed>0.00</speed>
</trkpt>
<trkpt lat="-7.180161" lon="-34.873913">
<ele>61.449997</ele>
<time>2018-07-27T18:06:54Z</time>
<speed>0.00</speed>
</trkpt>
<trkpt lat="-7.180161" lon="-34.873913">
<ele>61.449997</ele>
<time>2018-07-27T18:06:55Z</time>
<speed>0.00</speed>
</trkpt>
<trkpt lat="-7.180161" lon="-34.873913">
<ele>61.449997</ele>
<time>2018-07-27T18:06:56Z</time>
<speed>0.00</speed>
</trkpt>
<trkpt lat="-7.180161" lon="-34.873913">
<ele>61.449997</ele>
<time>2018-07-27T18:06:59Z</time>
<speed>0.00</speed>
</trkpt>
<trkpt lat="-7.180161" lon="-34.873913">
<ele>61.449997</ele>
<time>2018-07-27T18:07:00Z</time>
<speed>0.00</speed>
</trkpt>
</trkseg>
</trk>
<trk>
<name>20180824-192101(2)</name>
<desc>Color:004000ff</desc>
<trkseg>
<trkpt lat="-7.180187" lon="-34.873875">
<ele>49.020000</ele>
<time>2018-07-27T18:15:00Z</time>
<speed>0.00</speed>
</trkpt>
<trkpt lat="-7.180151" lon="-34.873863">
<ele>80.150002</ele>
<time>2018-07-27T18:20:09Z</time>
<speed>0.00</speed>
</trkpt>
<trkpt lat="-7.180117" lon="-34.873947">
<ele>55.939999</ele>
<time>2018-07-27T18:25:19Z</time>
<speed>0.00</speed>
</trkpt>
<trkpt lat="-7.180130" lon="-34.873821">
<ele>96.509995</ele>
<time>2018-07-27T18:30:28Z</time>
<speed>0.11</speed>
</trkpt>
<trkpt lat="-7.180229" lon="-34.873898">
<ele>77.779999</ele>
<time>2018-07-27T18:35:41Z</time>
<speed>0.00</speed>
</trkpt>
<trkpt lat="-7.180120" lon="-34.873905">
<ele>79.009995</ele>
<time>2018-07-27T18:40:50Z</time>
<speed>0.00</speed>
</trkpt>
<trkpt lat="-7.180170" lon="-34.873989">
<ele>74.199997</ele>
<time>2018-07-27T18:45:59Z</time>
<speed>0.00</speed>
</trkpt>
<trkpt lat="-7.180091" lon="-34.874004">
<ele>55.160000</ele>
<time>2018-07-27T18:51:06Z</time>
<speed>0.17</speed>
</trkpt>
<trkpt lat="-7.180118" lon="-34.874035">
<ele>52.139999</ele>
<time>2018-07-27T18:56:14Z</time>
<speed>0.00</speed>
</trkpt>
<trkpt lat="-7.180128" lon="-34.874023">
<ele>49.559998</ele>
<time>2018-07-27T19:01:31Z</time>
<speed>0.00</speed>
</trkpt>
<trkpt lat="-7.180168" lon="-34.873993">
<ele>67.330002</ele>
<time>2018-07-27T19:06:46Z</time>
<speed>0.15</speed>
</trkpt>
<trkpt lat="-7.180143" lon="-34.874096">
<ele>23.100000</ele>
<time>2018-07-27T19:12:02Z</time>
<speed>0.00</speed>
</trkpt>
<trkpt lat="-7.180129" lon="-34.874035">
<ele>65.229996</ele>
<time>2018-07-27T19:17:18Z</time>
<speed>0.00</speed>
</trkpt>
<trkpt lat="-7.180080" lon="-34.874001">
<ele>28.820000</ele>
<time>2018-07-27T19:22:34Z</time>
<speed>0.00</speed>
</trkpt>
<trkpt lat="-7.179999" lon="-34.874096">
<ele>-4.530000</ele>
<time>2018-07-27T19:27:49Z</time>
<speed>1.20</speed>
</trkpt>
<trkpt lat="-7.180064" lon="-34.874058">
<ele>30.809999</ele>
<time>2018-07-27T19:33:05Z</time>
<speed>0.00</speed>
</trkpt>
<trkpt lat="-7.180121" lon="-34.873974">
<ele>50.160000</ele>
<time>2018-07-27T19:38:21Z</time>
<speed>0.00</speed>
</trkpt>
<trkpt lat="-7.180071" lon="-34.874054">
<ele>62.480000</ele>
<time>2018-07-27T19:43:46Z</time>
<speed>0.24</speed>
</trkpt>
<trkpt lat="-7.180118" lon="-34.873768">
<ele>87.009995</ele>
<time>2018-07-27T19:49:02Z</time>
<speed>0.00</speed>
</trkpt>
<trkpt lat="-7.180101" lon="-34.873966">
<ele>70.739998</ele>
<time>2018-07-27T19:54:18Z</time>
<speed>0.00</speed>
</trkpt>
<trkpt lat="-7.180171" lon="-34.873917">
<ele>66.799995</ele>
<time>2018-07-27T19:59:37Z</time>
<speed>0.00</speed>
</trkpt>
<trkpt lat="-7.180150" lon="-34.873993">
<ele>50.360001</ele>
<time>2018-07-27T20:04:56Z</time>
<speed>0.00</speed>
</trkpt>
<trkpt lat="-7.180087" lon="-34.873859">
<ele>73.199997</ele>
<time>2018-07-27T20:10:14Z</time>
<speed>0.00</speed>
</trkpt>
<trkpt lat="-7.180093" lon="-34.873844">
<ele>61.809998</ele>
<time>2018-07-27T20:15:29Z</time>
<speed>0.00</speed>
</trkpt>
<trkpt lat="-7.180199" lon="-34.873913">
<ele>71.070000</ele>
<time>2018-07-27T20:20:45Z</time>
<speed>0.00</speed>
</trkpt>
<trkpt lat="-7.180142" lon="-34.873772">
<ele>73.709999</ele>
<time>2018-07-27T20:26:01Z</time>
<speed>0.00</speed>
</trkpt>
<trkpt lat="-7.179987" lon="-34.873959">
<ele>45.340000</ele>
<time>2018-07-27T20:31:17Z</time>
<speed>0.00</speed>
</trkpt>
<trkpt lat="-7.180204" lon="-34.873817">
<ele>53.750000</ele>
<time>2018-07-27T20:36:32Z</time>
<speed>0.67</speed>
</trkpt>
<trkpt lat="-7.180208" lon="-34.873775">
<ele>76.129997</ele>
<time>2018-07-27T20:42:08Z</time>
<speed>0.53</speed>
</trkpt>
<trkpt lat="-7.180235" lon="-34.873806">
<ele>77.379997</ele>
<time>2018-07-27T20:47:52Z</time>
<speed>0.25</speed>
</trkpt>
<trkpt lat="-7.180220" lon="-34.873737">
<ele>77.790001</ele>
<time>2018-07-27T20:54:31Z</time>
<speed>0.07</speed>
</trkpt>
<trkpt lat="-7.180112" lon="-34.873913">
<ele>73.349998</ele>
<time>2018-07-27T21:01:56Z</time>
<speed>0.38</speed>
</trkpt>
<trkpt lat="-7.180167" lon="-34.873833">
<ele>76.290001</ele>
<time>2018-07-27T21:08:48Z</time>
<speed>0.00</speed>
</trkpt>
<trkpt lat="-7.180097" lon="-34.873997">
<ele>41.590000</ele>
<time>2018-07-27T21:14:05Z</time>
<speed>0.00</speed>
</trkpt>
<trkpt lat="-7.180154" lon="-34.873753">
<ele>65.330002</ele>
<time>2018-07-27T21:19:22Z</time>
<speed>0.11</speed>
</trkpt>
<trkpt lat="-7.180040" lon="-34.873821">
<ele>29.059999</ele>
<time>2018-07-27T21:24:37Z</time>
<speed>0.00</speed>
</trkpt>
<trkpt lat="-7.180373" lon="-34.869259">
<ele>46.340000</ele>
<time>2018-07-27T21:29:53Z</time>
<speed>0.00</speed>
</trkpt>
<trkpt lat="-7.180947" lon="-34.877502">
<ele>57.889999</ele>
<time>2018-07-27T21:35:09Z</time>
<speed>6.53</speed>
</trkpt>
<trkpt lat="-7.178769" lon="-34.891392">
<ele>52.489998</ele>
<time>2018-07-27T21:40:24Z</time>
<speed>0.00</speed>
</trkpt>
<trkpt lat="-7.178768" lon="-34.891438">
<ele>79.029999</ele>
<time>2018-07-27T21:45:42Z</time>
<speed>0.00</speed>
</trkpt>
<trkpt lat="-7.178729" lon="-34.891483">
<ele>64.040001</ele>
<time>2018-07-27T21:50:59Z</time>
<speed>0.00</speed>
</trkpt>
<trkpt lat="-7.178809" lon="-34.891571">
<ele>39.930000</ele>
<time>2018-07-27T21:56:16Z</time>
<speed>0.00</speed>
</trkpt>
<trkpt lat="-7.178811" lon="-34.891224">
<ele>92.860001</ele>
<time>2018-07-27T22:01:39Z</time>
<speed>1.24</speed>
</trkpt>
<trkpt lat="-7.178615" lon="-34.891624">
<ele>35.809998</ele>
<time>2018-07-27T22:06:57Z</time>
<speed>1.70</speed>
</trkpt>
<trkpt lat="-7.178664" lon="-34.891510">
<ele>40.020000</ele>
<time>2018-07-27T22:12:43Z</time>
<speed>0.59</speed>
</trkpt>
<trkpt lat="-7.178747" lon="-34.891586">
<ele>34.809998</ele>
<time>2018-07-27T22:18:28Z</time>
<speed>0.68</speed>
</trkpt>
<trkpt lat="-7.178790" lon="-34.891541">
<ele>20.340000</ele>
<time>2018-07-27T22:26:00Z</time>
<speed>0.35</speed>
</trkpt>
<trkpt lat="-7.178771" lon="-34.891468">
<ele>48.660000</ele>
<time>2018-07-27T22:34:51Z</time>
<speed>0.00</speed>
</trkpt>
<trkpt lat="-7.178762" lon="-34.891449">
<ele>29.719999</ele>
<time>2018-07-27T22:40:12Z</time>
<speed>0.00</speed>
</trkpt>
<trkpt lat="-7.178873" lon="-34.891209">
<ele>60.609997</ele>
<time>2018-07-27T22:45:32Z</time>
<speed>0.00</speed>
</trkpt>
<trkpt lat="-7.178803" lon="-34.891518">
<ele>74.419998</ele>
<time>2018-07-27T22:50:50Z</time>
<speed>0.00</speed>
</trkpt>
<trkpt lat="-7.178725" lon="-34.891514">
<ele>12.210000</ele>
<time>2018-07-27T22:56:14Z</time>
<speed>0.00</speed>
</trkpt>
<trkpt lat="-7.178733" lon="-34.891647">
<ele>33.270000</ele>
<time>2018-07-27T23:01:41Z</time>
<speed>0.00</speed>
</trkpt>
<trkpt lat="-7.178708" lon="-34.891514">
<ele>59.289997</ele>
<time>2018-07-27T23:06:58Z</time>
<speed>0.49</speed>
</trkpt>
<trkpt lat="-7.178832" lon="-34.891651">
<ele>32.549999</ele>
<time>2018-07-27T23:12:29Z</time>
<speed>0.09</speed>
</trkpt>
<trkpt lat="-7.178565" lon="-34.891476">
<ele>25.100000</ele>
<time>2018-07-27T23:18:21Z</time>
<speed>1.17</speed>
</trkpt>
<trkpt lat="-7.178816" lon="-34.891579">
<ele>47.139999</ele>
<time>2018-07-27T23:27:26Z</time>
<speed>0.81</speed>
</trkpt>
<trkpt lat="-7.178839" lon="-34.891590">
<ele>30.619999</ele>
<time>2018-07-27T23:45:46Z</time>
<speed>0.00</speed>
</trkpt>
<trkpt lat="-7.178755" lon="-34.891663">
<ele>27.609999</ele>
<time>2018-07-27T23:51:07Z</time>
<speed>0.50</speed>
</trkpt>
<trkpt lat="-7.178813" lon="-34.891495">
<ele>44.149998</ele>
<time>2018-07-27T23:56:23Z</time>
<speed>0.00</speed>
</trkpt>
<trkpt lat="-7.178776" lon="-34.891663">
<ele>46.219997</ele>
<time>2018-07-28T00:03:51Z</time>
<speed>0.74</speed>
</trkpt>
<trkpt lat="-7.178574" lon="-34.890972">
<ele>62.969997</ele>
<time>2018-07-28T00:21:56Z</time>
<speed>0.83</speed>
</trkpt>
<trkpt lat="-7.178369" lon="-34.890976">
<ele>97.650002</ele>
<time>2018-07-28T00:46:37Z</time>
<speed>0.43</speed>
</trkpt>
<trkpt lat="-7.178712" lon="-34.891491">
<ele>95.930000</ele>
<time>2018-07-28T01:18:55Z</time>
<speed>0.40</speed>
</trkpt>
<trkpt lat="-7.178707" lon="-34.891441">
<ele>26.559999</ele>
<time>2018-07-28T01:58:22Z</time>
<speed>0.85</speed>
</trkpt>
<trkpt lat="-7.178707" lon="-34.891441">
<ele>26.559999</ele>
<time>2018-07-28T02:27:16Z</time>
<speed>0.85</speed>
</trkpt>
<trkpt lat="-7.178691" lon="-34.891556">
<ele>32.500000</ele>
<time>2018-07-28T02:50:31Z</time>
<speed>0.22</speed>
</trkpt>
</trkseg>
</trk>
<trk>
<name>20180824-192101(3)</name>
<desc>Color:004000ff</desc>
<trkseg>
<trkpt lat="-7.178836" lon="-34.891445">
<ele>59.430000</ele>
<time>2018-07-28T03:17:18Z</time>
<speed>0.37</speed>
</trkpt>
<trkpt lat="-7.178836" lon="-34.891445">
<ele>59.430000</ele>
<time>2018-07-28T03:45:49Z</time>
<speed>0.23</speed>
</trkpt>
<trkpt lat="-7.178743" lon="-34.891579">
<ele>23.029999</ele>
<time>2018-07-28T04:11:08Z</time>
<speed>0.44</speed>
</trkpt>
<trkpt lat="-7.178784" lon="-34.891495">
<ele>20.369999</ele>
<time>2018-07-28T04:37:45Z</time>
<speed>0.90</speed>
</trkpt>
<trkpt lat="-7.178936" lon="-34.891567">
<ele>-10.190000</ele>
<time>2018-07-28T05:03:20Z</time>
<speed>4.16</speed>
</trkpt>
<trkpt lat="-7.178782" lon="-34.891582">
<ele>21.340000</ele>
<time>2018-07-28T05:33:34Z</time>
<speed>0.00</speed>
</trkpt>
<trkpt lat="-7.178356" lon="-34.891617">
<ele>-52.610001</ele>
<time>2018-07-28T05:38:57Z</time>
<speed>0.00</speed>
</trkpt>
<trkpt lat="-7.178837" lon="-34.891609">
<ele>1.210000</ele>
<time>2018-07-28T05:44:13Z</time>
<speed>0.00</speed>
</trkpt>
<trkpt lat="-7.178692" lon="-34.891582">
<ele>9.870000</ele>
<time>2018-07-28T05:49:57Z</time>
<speed>0.12</speed>
</trkpt>
<trkpt lat="-7.178776" lon="-34.891514">
<ele>45.930000</ele>
<time>2018-07-28T06:02:50Z</time>
<speed>0.08</speed>
</trkpt>
<trkpt lat="-7.178747" lon="-34.891563">
<ele>20.650000</ele>
<time>2018-07-28T06:17:28Z</time>
<speed>0.27</speed>
</trkpt>
<trkpt lat="-7.178695" lon="-34.891579">
<ele>18.730000</ele>
<time>2018-07-28T06:31:54Z</time>
<speed>0.21</speed>
</trkpt>
<trkpt lat="-7.178809" lon="-34.891411">
<ele>77.339996</ele>
<time>2018-07-28T06:47:47Z</time>
<speed>0.46</speed>
</trkpt>
<trkpt lat="-7.178757" lon="-34.891449">
<ele>40.879997</ele>
<time>2018-07-28T07:00:37Z</time>
<speed>0.00</speed>
</trkpt>
<trkpt lat="-7.178850" lon="-34.891464">
<ele>73.769997</ele>
<time>2018-07-28T07:12:34Z</time>
<speed>0.11</speed>
</trkpt>
<trkpt lat="-7.178769" lon="-34.891502">
<ele>50.309998</ele>
<time>2018-07-28T07:26:30Z</time>
<speed>0.13</speed>
</trkpt>
<trkpt lat="-7.178769" lon="-34.891502">
<ele>50.309998</ele>
<time>2018-07-28T07:50:54Z</time>
<speed>0.13</speed>
</trkpt>
<trkpt lat="-7.178791" lon="-34.891506">
<ele>55.699997</ele>
<time>2018-07-28T07:56:46Z</time>
<speed>0.75</speed>
</trkpt>
<trkpt lat="-7.178735" lon="-34.891403">
<ele>50.860001</ele>
<time>2018-07-28T08:14:17Z</time>
<speed>2.32</speed>
</trkpt>
<trkpt lat="-7.178953" lon="-34.891685">
<ele>42.410000</ele>
<time>2018-07-28T08:32:22Z</time>
<speed>0.00</speed>
</trkpt>
<trkpt lat="-7.178789" lon="-34.891483">
<ele>51.299999</ele>
<time>2018-07-28T08:46:09Z</time>
<speed>0.34</speed>
</trkpt>
<trkpt lat="-7.178774" lon="-34.891624">
<ele>20.529999</ele>
<time>2018-07-28T08:59:17Z</time>
<speed>0.00</speed>
</trkpt>
<trkpt lat="-7.178687" lon="-34.891415">
<ele>44.209999</ele>
<time>2018-07-28T09:11:46Z</time>
<speed>2.80</speed>
</trkpt>
<trkpt lat="-7.178753" lon="-34.891472">
<ele>32.540001</ele>
<time>2018-07-28T09:17:31Z</time>
<speed>0.20</speed>
</trkpt>
<trkpt lat="-7.178946" lon="-34.891628">
<ele>24.330000</ele>
<time>2018-07-28T09:26:08Z</time>
<speed>4.19</speed>
</trkpt>
<trkpt lat="-7.178623" lon="-34.891499">
<ele>46.360001</ele>
<time>2018-07-28T09:37:07Z</time>
<speed>0.00</speed>
</trkpt>
<trkpt lat="-7.178737" lon="-34.891563">
<ele>24.490000</ele>
<time>2018-07-28T09:57:29Z</time>
<speed>0.07</speed>
</trkpt>
<trkpt lat="-7.178821" lon="-34.891579">
<ele>45.279999</ele>
<time>2018-07-28T10:19:06Z</time>
<speed>0.00</speed>
</trkpt>
<trkpt lat="-7.178727" lon="-34.891407">
<ele>93.869995</ele>
<time>2018-07-28T10:33:51Z</time>
<speed>0.00</speed>
</trkpt>
<trkpt lat="-7.108677" lon="-34.843266">
<ele>69.080002</ele>
<time>2018-07-28T10:49:09Z</time>
<speed>22.41</speed>
</trkpt>
<trkpt lat="-6.967677" lon="-34.832150">
<ele>-12.530000</ele>
<time>2018-07-28T11:07:36Z</time>
<speed>7.49</speed>
</trkpt>
<trkpt lat="-6.965312" lon="-34.832920">
<ele>135.479996</ele>
<time>2018-07-28T11:12:59Z</time>
<speed>0.31</speed>
</trkpt>
<trkpt lat="-6.966009" lon="-34.837120">
<ele>129.940002</ele>
<time>2018-07-28T11:26:55Z</time>
<speed>0.47</speed>
</trkpt>
<trkpt lat="-6.965065" lon="-34.833000">
<ele>-4.380000</ele>
<time>2018-07-28T11:43:16Z</time>
<speed>0.00</speed>
</trkpt>
<trkpt lat="-6.965055" lon="-34.833015">
<ele>3.550000</ele>
<time>2018-07-28T11:54:16Z</time>
<speed>0.00</speed>
</trkpt>
<trkpt lat="-6.965424" lon="-34.833046">
<ele>22.070000</ele>
<time>2018-07-28T12:02:24Z</time>
<speed>0.19</speed>
</trkpt>
<trkpt lat="-6.965604" lon="-34.833138">
<ele>-6.290000</ele>
<time>2018-07-28T12:24:15Z</time>
<speed>0.18</speed>
</trkpt>
<trkpt lat="-6.965749" lon="-34.833202">
<ele>4.580000</ele>
<time>2018-07-28T12:46:26Z</time>
<speed>0.44</speed>
</trkpt>
<trkpt lat="-6.965384" lon="-34.833035">
<ele>13.480000</ele>
<time>2018-07-28T13:01:33Z</time>
<speed>0.14</speed>
</trkpt>
<trkpt lat="-6.965458" lon="-34.833038">
<ele>10.360000</ele>
<time>2018-07-28T13:16:32Z</time>
<speed>0.00</speed>
</trkpt>
<trkpt lat="-6.965535" lon="-34.833027">
<ele>18.939999</ele>
<time>2018-07-28T13:21:41Z</time>
<speed>0.00</speed>
</trkpt>
<trkpt lat="-6.965487" lon="-34.832996">
<ele>30.629999</ele>
<time>2018-07-28T13:26:50Z</time>
<speed>0.00</speed>
</trkpt>
<trkpt lat="-6.965426" lon="-34.833023">
<ele>19.719999</ele>
<time>2018-07-28T13:32:00Z</time>
<speed>0.00</speed>
</trkpt>
<trkpt lat="-6.965375" lon="-34.832993">
<ele>24.900000</ele>
<time>2018-07-28T13:37:12Z</time>
<speed>0.00</speed>
</trkpt>
<trkpt lat="-6.965514" lon="-34.833046">
<ele>27.930000</ele>
<time>2018-07-28T13:42:22Z</time>
<speed>0.00</speed>
</trkpt>
<trkpt lat="-6.965534" lon="-34.833138">
<ele>20.049999</ele>
<time>2018-07-28T13:47:32Z</time>
<speed>0.00</speed>
</trkpt>
<trkpt lat="-6.965366" lon="-34.832939">
<ele>25.209999</ele>
<time>2018-07-28T13:52:42Z</time>
<speed>0.00</speed>
</trkpt>
<trkpt lat="-6.965350" lon="-34.833130">
<ele>8.960000</ele>
<time>2018-07-28T13:57:53Z</time>
<speed>0.00</speed>
</trkpt>
<trkpt lat="-6.965497" lon="-34.832985">
<ele>-22.980000</ele>
<time>2018-07-28T14:03:11Z</time>
<speed>0.19</speed>
</trkpt>
<trkpt lat="-6.965453" lon="-34.833035">
<ele>3.960000</ele>
<time>2018-07-28T14:08:22Z</time>
<speed>0.00</speed>
</trkpt>
<trkpt lat="-6.965507" lon="-34.833008">
<ele>-61.669998</ele>
<time>2018-07-28T14:13:48Z</time>
<speed>0.03</speed>
</trkpt>
<trkpt lat="-6.965525" lon="-34.833088">
<ele>10.070000</ele>
<time>2018-07-28T14:19:00Z</time>
<speed>0.00</speed>
</trkpt>
<trkpt lat="-6.965470" lon="-34.833000">
<ele>44.770000</ele>
<time>2018-07-28T14:24:17Z</time>
<speed>0.29</speed>
</trkpt>
<trkpt lat="-6.965470" lon="-34.832893">
<ele>113.040001</ele>
<time>2018-07-28T14:29:31Z</time>
<speed>0.00</speed>
</trkpt>
<trkpt lat="-6.965452" lon="-34.832962">
<ele>63.750000</ele>
<time>2018-07-28T14:34:42Z</time>
<speed>0.00</speed>
</trkpt>
<trkpt lat="-6.965394" lon="-34.832996">
<ele>50.619999</ele>
<time>2018-07-28T14:39:56Z</time>
<speed>0.00</speed>
</trkpt>
<trkpt lat="-6.965371" lon="-34.832970">
<ele>52.340000</ele>
<time>2018-07-28T14:45:21Z</time>
<speed>0.42</speed>
</trkpt>
<trkpt lat="-6.965339" lon="-34.832935">
<ele>60.930000</ele>
<time>2018-07-28T14:50:50Z</time>
<speed>0.21</speed>
</trkpt>
<trkpt lat="-6.965395" lon="-34.832966">
<ele>68.089996</ele>
<time>2018-07-28T14:56:18Z</time>
<speed>0.16</speed>
</trkpt>
<trkpt lat="-6.965492" lon="-34.833019">
<ele>20.379999</ele>
<time>2018-07-28T15:02:31Z</time>
<speed>0.35</speed>
</trkpt>
<trkpt lat="-6.965469" lon="-34.833065">
<ele>10.730000</ele>
<time>2018-07-28T15:09:01Z</time>
<speed>0.05</speed>
</trkpt>
<trkpt lat="-6.965487" lon="-34.833031">
<ele>5.130000</ele>
<time>2018-07-28T15:14:14Z</time>
<speed>0.00</speed>
</trkpt>
<trkpt lat="-6.965424" lon="-34.833027">
<ele>8.790000</ele>
<time>2018-07-28T15:19:25Z</time>
<speed>0.39</speed>
</trkpt>
<trkpt lat="-6.965551" lon="-34.832962">
<ele>23.680000</ele>
<time>2018-07-28T15:24:37Z</time>
<speed>0.00</speed>
</trkpt>
<trkpt lat="-6.965441" lon="-34.833004">
<ele>31.830000</ele>
<time>2018-07-28T15:29:48Z</time>
<speed>0.00</speed>
</trkpt>
<trkpt lat="-6.965523" lon="-34.833050">
<ele>-18.699999</ele>
<time>2018-07-28T15:34:59Z</time>
<speed>0.24</speed>
</trkpt>
<trkpt lat="-6.965416" lon="-34.833050">
<ele>-26.410000</ele>
<time>2018-07-28T15:40:11Z</time>
<speed>0.00</speed>
</trkpt>
<trkpt lat="-6.965445" lon="-34.833038">
<ele>14.960000</ele>
<time>2018-07-28T15:45:23Z</time>
<speed>0.00</speed>
</trkpt>
<trkpt lat="-6.965430" lon="-34.833080">
<ele>49.989998</ele>
<time>2018-07-28T15:50:37Z</time>
<speed>0.00</speed>
</trkpt>
<trkpt lat="-6.965407" lon="-34.833138">
<ele>85.589996</ele>
<time>2018-07-28T15:55:49Z</time>
<speed>0.00</speed>
</trkpt>
<trkpt lat="-6.965230" lon="-34.833199">
<ele>45.340000</ele>
<time>2018-07-28T16:01:12Z</time>
<speed>0.00</speed>
</trkpt>
<trkpt lat="-6.965335" lon="-34.833061">
<ele>55.829998</ele>
<time>2018-07-28T16:06:27Z</time>
<speed>0.00</speed>
</trkpt>
<trkpt lat="-6.965323" lon="-34.833088">
<ele>51.149998</ele>
<time>2018-07-28T16:11:46Z</time>
<speed>0.00</speed>
</trkpt>
<trkpt lat="-6.965367" lon="-34.833023">
<ele>69.500000</ele>
<time>2018-07-28T16:17:24Z</time>
<speed>0.41</speed>
</trkpt>
<trkpt lat="-6.965485" lon="-34.833012">
<ele>9.160000</ele>
<time>2018-07-28T16:23:04Z</time>
<speed>0.00</speed>
</trkpt>
<trkpt lat="-6.965491" lon="-34.833038">
<ele>17.330000</ele>
<time>2018-07-28T16:30:13Z</time>
<speed>0.00</speed>
</trkpt>
<trkpt lat="-6.965511" lon="-34.832977">
<ele>-0.180000</ele>
<time>2018-07-28T16:35:24Z</time>
<speed>0.00</speed>
</trkpt>
<trkpt lat="-6.965470" lon="-34.833019">
<ele>15.750000</ele>
<time>2018-07-28T16:40:35Z</time>
<speed>0.00</speed>
</trkpt>
<trkpt lat="-6.965432" lon="-34.833015">
<ele>15.080000</ele>
<time>2018-07-28T16:45:47Z</time>
<speed>0.00</speed>
</trkpt>
<trkpt lat="-6.965477" lon="-34.832996">
<ele>-0.580000</ele>
<time>2018-07-28T16:50:58Z</time>
<speed>0.00</speed>
</trkpt>
<trkpt lat="-6.965509" lon="-34.833015">
<ele>17.049999</ele>
<time>2018-07-28T16:56:10Z</time>
<speed>0.00</speed>
</trkpt>
<trkpt lat="-6.965471" lon="-34.832928">
<ele>11.320000</ele>
<time>2018-07-28T17:01:26Z</time>
<speed>0.00</speed>
</trkpt>
<trkpt lat="-6.965543" lon="-34.832970">
<ele>-6.120000</ele>
<time>2018-07-28T17:06:37Z</time>
<speed>0.00</speed>
</trkpt>
<trkpt lat="-6.965447" lon="-34.832996">
<ele>14.490000</ele>
<time>2018-07-28T17:11:47Z</time>
<speed>0.00</speed>
</trkpt>
<trkpt lat="-6.965476" lon="-34.832939">
<ele>14.360000</ele>
<time>2018-07-28T17:16:59Z</time>
<speed>0.00</speed>
</trkpt>
<trkpt lat="-6.965498" lon="-34.833042">
<ele>2.590000</ele>
<time>2018-07-28T17:22:11Z</time>
<speed>0.00</speed>
</trkpt>
<trkpt lat="-6.965563" lon="-34.833019">
<ele>3.240000</ele>
<time>2018-07-28T17:27:23Z</time>
<speed>0.00</speed>
</trkpt>
<trkpt lat="-6.965459" lon="-34.833012">
<ele>14.980000</ele>
<time>2018-07-28T17:32:34Z</time>
<speed>0.17</speed>
</trkpt>
<trkpt lat="-6.965502" lon="-34.833031">
<ele>11.230000</ele>
<time>2018-07-28T17:37:45Z</time>
<speed>0.11</speed>
</trkpt>
<trkpt lat="-6.965552" lon="-34.832920">
<ele>28.150000</ele>
<time>2018-07-28T17:42:58Z</time>
<speed>0.00</speed>
</trkpt>
<trkpt lat="-6.965472" lon="-34.832954">
<ele>6.290000</ele>
<time>2018-07-28T17:48:08Z</time>
<speed>0.00</speed>
</trkpt>
<trkpt lat="-6.965417" lon="-34.832989">
<ele>2.590000</ele>
<time>2018-07-28T17:53:19Z</time>
<speed>0.00</speed>
</trkpt>
<trkpt lat="-6.965487" lon="-34.832996">
<ele>1.600000</ele>
<time>2018-07-28T17:58:30Z</time>
<speed>0.00</speed>
</trkpt>
<trkpt lat="-6.965211" lon="-34.833126">
<ele>65.820000</ele>
<time>2018-07-28T18:04:17Z</time>
<speed>0.32</speed>
</trkpt>
<trkpt lat="-6.965328" lon="-34.833012">
<ele>28.070000</ele>
<time>2018-07-28T18:09:29Z</time>
<speed>0.00</speed>
</trkpt>
<trkpt lat="-6.965477" lon="-34.833065">
<ele>-11.080000</ele>
<time>2018-07-28T18:14:41Z</time>
<speed>0.00</speed>
</trkpt>
<trkpt lat="-6.965415" lon="-34.833046">
<ele>14.799999</ele>
<time>2018-07-28T18:19:53Z</time>
<speed>0.00</speed>
</trkpt>
<trkpt lat="-6.965470" lon="-34.833138">
<ele>9.830000</ele>
<time>2018-07-28T18:25:05Z</time>
<speed>0.00</speed>
</trkpt>
<trkpt lat="-6.965335" lon="-34.833008">
<ele>15.130000</ele>
<time>2018-07-28T18:30:16Z</time>
<speed>0.00</speed>
</trkpt>
<trkpt lat="-6.965373" lon="-34.833168">
<ele>-17.600000</ele>
<time>2018-07-28T18:35:27Z</time>
<speed>0.00</speed>
</trkpt>
<trkpt lat="-6.965446" lon="-34.832989">
<ele>26.010000</ele>
<time>2018-07-28T18:40:38Z</time>
<speed>0.00</speed>
</trkpt>
<trkpt lat="-6.965473" lon="-34.833000">
<ele>21.320000</ele>
<time>2018-07-28T18:45:49Z</time>
<speed>0.00</speed>
</trkpt>
<trkpt lat="-6.965398" lon="-34.833138">
<ele>31.980000</ele>
<time>2018-07-28T18:51:05Z</time>
<speed>0.99</speed>
</trkpt>
<trkpt lat="-6.965438" lon="-34.833004">
<ele>42.590000</ele>
<time>2018-07-28T18:56:17Z</time>
<speed>0.00</speed>
</trkpt>
<trkpt lat="-6.965607" lon="-34.832954">
<ele>31.340000</ele>
<time>2018-07-28T19:01:41Z</time>
<speed>0.31</speed>
</trkpt>
<trkpt lat="-6.965586" lon="-34.833099">
<ele>2.650000</ele>
<time>2018-07-28T19:06:52Z</time>
<speed>0.00</speed>
</trkpt>
<trkpt lat="-6.965517" lon="-34.832962">
<ele>7.980000</ele>
<time>2018-07-28T19:12:03Z</time>
<speed>0.00</speed>
</trkpt>
<trkpt lat="-6.965338" lon="-34.833275">
<ele>-4.320000</ele>
<time>2018-07-28T19:17:14Z</time>
<speed>0.00</speed>
</trkpt>
<trkpt lat="-6.965467" lon="-34.833195">
<ele>14.940000</ele>
<time>2018-07-28T19:22:25Z</time>
<speed>0.00</speed>
</trkpt>
<trkpt lat="-6.965381" lon="-34.832939">
<ele>1.760000</ele>
<time>2018-07-28T19:27:36Z</time>
<speed>4.89</speed>
</trkpt>
<trkpt lat="-6.965445" lon="-34.833103">
<ele>22.820000</ele>
<time>2018-07-28T19:33:02Z</time>
<speed>0.09</speed>
</trkpt>
<trkpt lat="-6.965443" lon="-34.833015">
<ele>7.780000</ele>
<time>2018-07-28T19:38:14Z</time>
<speed>0.00</speed>
</trkpt>
<trkpt lat="-6.965441" lon="-34.832996">
<ele>27.070000</ele>
<time>2018-07-28T19:43:24Z</time>
<speed>0.00</speed>
</trkpt>
<trkpt lat="-6.965413" lon="-34.832996">
<ele>15.660000</ele>
<time>2018-07-28T19:48:34Z</time>
<speed>0.00</speed>
</trkpt>
<trkpt lat="-6.965459" lon="-34.833145">
<ele>11.480000</ele>
<time>2018-07-28T19:53:44Z</time>
<speed>1.61</speed>
</trkpt>
<trkpt lat="-6.965462" lon="-34.832996">
<ele>7.640000</ele>
<time>2018-07-28T19:58:53Z</time>
<speed>0.24</speed>
</trkpt>
<trkpt lat="-6.965413" lon="-34.832897">
<ele>37.570000</ele>
<time>2018-07-28T20:04:13Z</time>
<speed>0.00</speed>
</trkpt>
<trkpt lat="-6.965478" lon="-34.832951">
<ele>1.670000</ele>
<time>2018-07-28T20:10:02Z</time>
<speed>0.12</speed>
</trkpt>
<trkpt lat="-6.965488" lon="-34.833008">
<ele>6.310000</ele>
<time>2018-07-28T20:15:21Z</time>
<speed>0.08</speed>
</trkpt>
<trkpt lat="-6.965518" lon="-34.832954">
<ele>2.690000</ele>
<time>2018-07-28T20:20:38Z</time>
<speed>0.33</speed>
</trkpt>
<trkpt lat="-6.965506" lon="-34.833038">
<ele>18.170000</ele>
<time>2018-07-28T20:25:55Z</time>
<speed>0.12</speed>
</trkpt>
<trkpt lat="-6.965432" lon="-34.832935">
<ele>23.269999</ele>
<time>2018-07-28T20:31:11Z</time>
<speed>0.02</speed>
</trkpt>
<trkpt lat="-6.965432" lon="-34.833069">
<ele>1.520000</ele>
<time>2018-07-28T20:36:28Z</time>
<speed>0.31</speed>
</trkpt>
<trkpt lat="-6.965455" lon="-34.833023">
<ele>42.869999</ele>
<time>2018-07-28T20:41:46Z</time>
<speed>0.00</speed>
</trkpt>
<trkpt lat="-6.965459" lon="-34.832939">
<ele>49.689999</ele>
<time>2018-07-28T20:47:04Z</time>
<speed>0.00</speed>
</trkpt>
<trkpt lat="-6.965314" lon="-34.833012">
<ele>36.250000</ele>
<time>2018-07-28T20:52:22Z</time>
<speed>0.00</speed>
</trkpt>
<trkpt lat="-6.965317" lon="-34.832973">
<ele>14.190000</ele>
<time>2018-07-28T20:57:39Z</time>
<speed>0.00</speed>
</trkpt>
<trkpt lat="-6.965431" lon="-34.832958">
<ele>-7.100000</ele>
<time>2018-07-28T21:03:02Z</time>
<speed>0.00</speed>
</trkpt>
<trkpt lat="-6.965474" lon="-34.832966">
<ele>0.070000</ele>
<time>2018-07-28T21:08:18Z</time>
<speed>0.44</speed>
</trkpt>
<trkpt lat="-6.965529" lon="-34.832996">
<ele>1.580000</ele>
<time>2018-07-28T21:13:35Z</time>
<speed>0.00</speed>
</trkpt>
<trkpt lat="-6.965463" lon="-34.832981">
<ele>9.990000</ele>
<time>2018-07-28T21:18:51Z</time>
<speed>0.00</speed>
</trkpt>
<trkpt lat="-6.965478" lon="-34.832970">
<ele>4.410000</ele>
<time>2018-07-28T21:24:07Z</time>
<speed>0.00</speed>
</trkpt>
<trkpt lat="-6.965402" lon="-34.833050">
<ele>0.970000</ele>
<time>2018-07-28T21:29:23Z</time>
<speed>0.27</speed>
</trkpt>
<trkpt lat="-6.965453" lon="-34.833015">
<ele>0.410000</ele>
<time>2018-07-28T21:34:40Z</time>
<speed>0.00</speed>
</trkpt>
<trkpt lat="-6.965527" lon="-34.833050">
<ele>0.870000</ele>
<time>2018-07-28T21:39:56Z</time>
<speed>0.28</speed>
</trkpt>
<trkpt lat="-6.965430" lon="-34.833012">
<ele>1.670000</ele>
<time>2018-07-28T21:45:15Z</time>
<speed>0.00</speed>
</trkpt>
<trkpt lat="-6.965379" lon="-34.833134">
<ele>39.049999</ele>
<time>2018-07-28T21:50:32Z</time>
<speed>0.00</speed>
</trkpt>
<trkpt lat="-6.965390" lon="-34.833111">
<ele>19.779999</ele>
<time>2018-07-28T21:55:48Z</time>
<speed>0.00</speed>
</trkpt>
<trkpt lat="-6.965413" lon="-34.833103">
<ele>26.549999</ele>
<time>2018-07-28T22:01:08Z</time>
<speed>0.00</speed>
</trkpt>
<trkpt lat="-6.965465" lon="-34.832954">
<ele>20.020000</ele>
<time>2018-07-28T22:06:24Z</time>
<speed>0.07</speed>
</trkpt>
<trkpt lat="-6.965444" lon="-34.832947">
<ele>15.120000</ele>
<time>2018-07-28T22:11:40Z</time>
<speed>0.00</speed>
</trkpt>
<trkpt lat="-6.965456" lon="-34.832958">
<ele>17.980000</ele>
<time>2018-07-28T22:16:57Z</time>
<speed>0.51</speed>
</trkpt>
<trkpt lat="-6.965534" lon="-34.832691">
<ele>37.599998</ele>
<time>2018-07-28T22:22:21Z</time>
<speed>1.16</speed>
</trkpt>
<trkpt lat="-6.965419" lon="-34.832958">
<ele>22.150000</ele>
<time>2018-07-28T22:27:42Z</time>
<speed>0.45</speed>
</trkpt>
<trkpt lat="-6.965497" lon="-34.832870">
<ele>-6.460000</ele>
<time>2018-07-28T22:32:59Z</time>
<speed>0.00</speed>
</trkpt>
<trkpt lat="-6.965539" lon="-34.832989">
<ele>35.040001</ele>
<time>2018-07-28T22:38:32Z</time>
<speed>0.12</speed>
</trkpt>
<trkpt lat="-6.965475" lon="-34.833023">
<ele>5.810000</ele>
<time>2018-07-28T22:43:48Z</time>
<speed>0.00</speed>
</trkpt>
<trkpt lat="-6.965465" lon="-34.832962">
<ele>16.109999</ele>
<time>2018-07-28T22:49:03Z</time>
<speed>0.27</speed>
</trkpt>
<trkpt lat="-6.965482" lon="-34.833000">
<ele>6.500000</ele>
<time>2018-07-28T22:54:19Z</time>
<speed>0.00</speed>
</trkpt>
<trkpt lat="-6.965462" lon="-34.832966">
<ele>10.610000</ele>
<time>2018-07-28T22:59:37Z</time>
<speed>0.00</speed>
</trkpt>
<trkpt lat="-6.965518" lon="-34.833038">
<ele>4.120000</ele>
<time>2018-07-28T23:04:54Z</time>
<speed>0.16</speed>
</trkpt>
<trkpt lat="-6.965464" lon="-34.833015">
<ele>8.630000</ele>
<time>2018-07-28T23:10:07Z</time>
<speed>0.16</speed>
</trkpt>
<trkpt lat="-6.965451" lon="-34.833019">
<ele>7.040000</ele>
<time>2018-07-28T23:15:24Z</time>
<speed>0.00</speed>
</trkpt>
<trkpt lat="-6.965467" lon="-34.832993">
<ele>24.840000</ele>
<time>2018-07-28T23:20:39Z</time>
<speed>0.00</speed>
</trkpt>
<trkpt lat="-6.965475" lon="-34.833084">
<ele>28.760000</ele>
<time>2018-07-28T23:25:55Z</time>
<speed>0.00</speed>
</trkpt>
<trkpt lat="-6.965445" lon="-34.832897">
<ele>10.330000</ele>
<time>2018-07-28T23:31:10Z</time>
<speed>0.20</speed>
</trkpt>
<trkpt lat="-6.965444" lon="-34.832966">
<ele>-1.300000</ele>
<time>2018-07-28T23:36:26Z</time>
<speed>0.00</speed>
</trkpt>
<trkpt lat="-6.965541" lon="-34.832985">
<ele>-9.450000</ele>
<time>2018-07-28T23:41:42Z</time>
<speed>0.00</speed>
</trkpt>
<trkpt lat="-6.965397" lon="-34.833096">
<ele>7.920000</ele>
<time>2018-07-28T23:46:58Z</time>
<speed>0.00</speed>
</trkpt>
<trkpt lat="-6.965439" lon="-34.832966">
<ele>21.420000</ele>
<time>2018-07-28T23:52:11Z</time>
<speed>0.01</speed>
</trkpt>
<trkpt lat="-6.965398" lon="-34.832897">
<ele>11.080000</ele>
<time>2018-07-28T23:57:28Z</time>
<speed>0.00</speed>
</trkpt>
<trkpt lat="-6.965476" lon="-34.833153">
<ele>8.360000</ele>
<time>2018-07-29T00:02:50Z</time>
<speed>0.00</speed>
</trkpt>
<trkpt lat="-6.965507" lon="-34.833115">
<ele>7.360000</ele>
<time>2018-07-29T00:08:28Z</time>
<speed>0.10</speed>
</trkpt>
<trkpt lat="-6.965466" lon="-34.833000">
<ele>-5.860000</ele>
<time>2018-07-29T00:13:45Z</time>
<speed>0.00</speed>
</trkpt>
<trkpt lat="-6.965506" lon="-34.833267">
<ele>16.230000</ele>
<time>2018-07-29T00:19:01Z</time>
<speed>0.00</speed>
</trkpt>
<trkpt lat="-6.965405" lon="-34.833134">
<ele>16.109999</ele>
<time>2018-07-29T00:24:26Z</time>
<speed>0.25</speed>
</trkpt>
<trkpt lat="-6.965474" lon="-34.833168">
<ele>9.790000</ele>
<time>2018-07-29T00:29:43Z</time>
<speed>0.00</speed>
</trkpt>
<trkpt lat="-6.965507" lon="-34.833241">
<ele>0.100000</ele>
<time>2018-07-29T00:35:00Z</time>
<speed>0.00</speed>
</trkpt>
<trkpt lat="-6.965418" lon="-34.832958">
<ele>25.359999</ele>
<time>2018-07-29T00:40:37Z</time>
<speed>0.84</speed>
</trkpt>
<trkpt lat="-6.965416" lon="-34.832932">
<ele>23.189999</ele>
<time>2018-07-29T00:45:54Z</time>
<speed>0.00</speed>
</trkpt>
<trkpt lat="-6.965405" lon="-34.832909">
<ele>6.400000</ele>
<time>2018-07-29T00:51:09Z</time>
<speed>0.00</speed>
</trkpt>
<trkpt lat="-6.965649" lon="-34.833233">
<ele>-22.379999</ele>
<time>2018-07-29T00:56:24Z</time>
<speed>0.00</speed>
</trkpt>
<trkpt lat="-6.965367" lon="-34.832806">
<ele>48.509998</ele>
<time>2018-07-29T01:01:49Z</time>
<speed>0.00</speed>
</trkpt>
<trkpt lat="-6.965412" lon="-34.832870">
<ele>26.639999</ele>
<time>2018-07-29T01:07:08Z</time>
<speed>0.00</speed>
</trkpt>
<trkpt lat="-6.965573" lon="-34.833157">
<ele>-26.480000</ele>
<time>2018-07-29T01:12:33Z</time>
<speed>0.28</speed>
</trkpt>
<trkpt lat="-6.965559" lon="-34.833179">
<ele>-25.269999</ele>
<time>2018-07-29T01:17:51Z</time>
<speed>0.00</speed>
</trkpt>
<trkpt lat="-6.965502" lon="-34.833172">
<ele>-25.090000</ele>
<time>2018-07-29T01:23:11Z</time>
<speed>0.16</speed>
</trkpt>
<trkpt lat="-6.965438" lon="-34.833111">
<ele>-1.550000</ele>
<time>2018-07-29T01:28:27Z</time>
<speed>0.00</speed>
</trkpt>
<trkpt lat="-6.965359" lon="-34.832901">
<ele>34.660000</ele>
<time>2018-07-29T01:33:56Z</time>
<speed>0.00</speed>
</trkpt>
<trkpt lat="-6.965443" lon="-34.833012">
<ele>27.019999</ele>
<time>2018-07-29T01:39:13Z</time>
<speed>0.00</speed>
</trkpt>
<trkpt lat="-6.965482" lon="-34.833126">
<ele>9.800000</ele>
<time>2018-07-29T01:44:29Z</time>
<speed>0.00</speed>
</trkpt>
<trkpt lat="-6.965367" lon="-34.832932">
<ele>27.949999</ele>
<time>2018-07-29T01:49:45Z</time>
<speed>0.00</speed>
</trkpt>
<trkpt lat="-6.965368" lon="-34.833183">
<ele>29.559999</ele>
<time>2018-07-29T01:55:23Z</time>
<speed>1.08</speed>
</trkpt>
<trkpt lat="-6.965443" lon="-34.833000">
<ele>20.850000</ele>
<time>2018-07-29T02:01:04Z</time>
<speed>0.08</speed>
</trkpt>
<trkpt lat="-6.965432" lon="-34.832989">
<ele>14.099999</ele>
<time>2018-07-29T02:07:19Z</time>
<speed>0.00</speed>
</trkpt>
<trkpt lat="-6.965479" lon="-34.832947">
<ele>0.750000</ele>
<time>2018-07-29T02:12:33Z</time>
<speed>0.08</speed>
</trkpt>
<trkpt lat="-6.965460" lon="-34.832993">
<ele>22.119999</ele>
<time>2018-07-29T02:17:48Z</time>
<speed>0.27</speed>
</trkpt>
<trkpt lat="-6.965508" lon="-34.833038">
<ele>13.450000</ele>
<time>2018-07-29T02:23:02Z</time>
<speed>0.00</speed>
</trkpt>
<trkpt lat="-6.965335" lon="-34.833099">
<ele>12.020000</ele>
<time>2018-07-29T02:28:18Z</time>
<speed>0.00</speed>
</trkpt>
<trkpt lat="-6.965416" lon="-34.833099">
<ele>-2.620000</ele>
<time>2018-07-29T02:33:32Z</time>
<speed>0.00</speed>
</trkpt>
<trkpt lat="-6.965442" lon="-34.833008">
<ele>-2.730000</ele>
<time>2018-07-29T02:38:47Z</time>
<speed>0.00</speed>
</trkpt>
<trkpt lat="-6.965481" lon="-34.833042">
<ele>-13.040000</ele>
<time>2018-07-29T02:44:02Z</time>
<speed>0.00</speed>
</trkpt>
<trkpt lat="-6.965380" lon="-34.832973">
<ele>-3.320000</ele>
<time>2018-07-29T02:49:17Z</time>
<speed>0.20</speed>
</trkpt>
<trkpt lat="-6.965471" lon="-34.833000">
<ele>7.210000</ele>
<time>2018-07-29T02:54:32Z</time>
<speed>0.00</speed>
</trkpt>
<trkpt lat="-6.965404" lon="-34.833263">
<ele>29.539999</ele>
<time>2018-07-29T02:59:50Z</time>
<speed>0.00</speed>
</trkpt>
</trkseg>
</trk>
<trk>
<name>20180824-192101(4)</name>
<desc>Color:004000ff</desc>
<trkseg>
<trkpt lat="-6.965489" lon="-34.833054">
<ele>18.090000</ele>
<time>2018-07-29T03:05:07Z</time>
<speed>0.00</speed>
</trkpt>
<trkpt lat="-6.965303" lon="-34.832951">
<ele>62.250000</ele>
<time>2018-07-29T03:10:22Z</time>
<speed>0.00</speed>
</trkpt>
<trkpt lat="-6.965462" lon="-34.833061">
<ele>8.179999</ele>
<time>2018-07-29T03:15:37Z</time>
<speed>0.00</speed>
</trkpt>
<trkpt lat="-6.965477" lon="-34.833012">
<ele>6.620000</ele>
<time>2018-07-29T03:20:52Z</time>
<speed>0.00</speed>
</trkpt>
<trkpt lat="-6.965425" lon="-34.832981">
<ele>-19.930000</ele>
<time>2018-07-29T03:26:08Z</time>
<speed>0.00</speed>
</trkpt>
<trkpt lat="-6.965409" lon="-34.833012">
<ele>0.820000</ele>
<time>2018-07-29T03:31:23Z</time>
<speed>0.00</speed>
</trkpt>
<trkpt lat="-6.965433" lon="-34.833019">
<ele>56.570000</ele>
<time>2018-07-29T03:36:38Z</time>
<speed>0.00</speed>
</trkpt>
<trkpt lat="-6.965369" lon="-34.833012">
<ele>4.280000</ele>
<time>2018-07-29T03:41:53Z</time>
<speed>0.00</speed>
</trkpt>
<trkpt lat="-6.965430" lon="-34.833061">
<ele>15.210000</ele>
<time>2018-07-29T03:47:09Z</time>
<speed>0.00</speed>
</trkpt>
<trkpt lat="-6.965435" lon="-34.833000">
<ele>16.299999</ele>
<time>2018-07-29T03:52:22Z</time>
<speed>0.10</speed>
</trkpt>
<trkpt lat="-6.965481" lon="-34.833023">
<ele>16.779999</ele>
<time>2018-07-29T03:57:38Z</time>
<speed>0.00</speed>
</trkpt>
<trkpt lat="-6.965441" lon="-34.832863">
<ele>25.709999</ele>
<time>2018-07-29T04:02:59Z</time>
<speed>0.29</speed>
</trkpt>
<trkpt lat="-6.965531" lon="-34.833008">
<ele>13.670000</ele>
<time>2018-07-29T04:08:14Z</time>
<speed>0.00</speed>
</trkpt>
<trkpt lat="-6.965463" lon="-34.833000">
<ele>6.130000</ele>
<time>2018-07-29T04:13:29Z</time>
<speed>0.00</speed>
</trkpt>
<trkpt lat="-6.965421" lon="-34.833046">
<ele>7.520000</ele>
<time>2018-07-29T04:18:45Z</time>
<speed>0.00</speed>
</trkpt>
<trkpt lat="-6.965410" lon="-34.833130">
<ele>23.469999</ele>
<time>2018-07-29T04:24:00Z</time>
<speed>0.00</speed>
</trkpt>
<trkpt lat="-6.965237" lon="-34.832447">
<ele>72.709999</ele>
<time>2018-07-29T04:29:15Z</time>
<speed>0.92</speed>
</trkpt>
<trkpt lat="-6.965240" lon="-34.833172">
<ele>34.320000</ele>
<time>2018-07-29T04:34:30Z</time>
<speed>0.00</speed>
</trkpt>
<trkpt lat="-6.965446" lon="-34.832996">
<ele>22.379999</ele>
<time>2018-07-29T04:39:44Z</time>
<speed>0.00</speed>
</trkpt>
<trkpt lat="-6.965437" lon="-34.833042">
<ele>16.980000</ele>
<time>2018-07-29T04:45:02Z</time>
<speed>0.00</speed>
</trkpt>
<trkpt lat="-6.965540" lon="-34.832981">
<ele>16.070000</ele>
<time>2018-07-29T04:50:18Z</time>
<speed>0.00</speed>
</trkpt>
<trkpt lat="-6.965601" lon="-34.832878">
<ele>-0.810000</ele>
<time>2018-07-29T04:55:33Z</time>
<speed>0.00</speed>
</trkpt>
<trkpt lat="-6.965425" lon="-34.833138">
<ele>20.320000</ele>
<time>2018-07-29T05:00:51Z</time>
<speed>0.00</speed>
</trkpt>
<trkpt lat="-6.965329" lon="-34.833199">
<ele>1.700000</ele>
<time>2018-07-29T05:06:06Z</time>
<speed>0.00</speed>
</trkpt>
<trkpt lat="-6.965634" lon="-34.832584">
<ele>10.730000</ele>
<time>2018-07-29T05:11:21Z</time>
<speed>0.00</speed>
</trkpt>
<trkpt lat="-6.965447" lon="-34.832909">
<ele>-11.730000</ele>
<time>2018-07-29T05:16:35Z</time>
<speed>0.00</speed>
</trkpt>
<trkpt lat="-6.965410" lon="-34.832973">
<ele>28.500000</ele>
<time>2018-07-29T05:22:21Z</time>
<speed>0.13</speed>
</trkpt>
<trkpt lat="-6.965439" lon="-34.833035">
<ele>11.160000</ele>
<time>2018-07-29T05:27:36Z</time>
<speed>0.00</speed>
</trkpt>
<trkpt lat="-6.965420" lon="-34.833027">
<ele>12.920000</ele>
<time>2018-07-29T05:32:50Z</time>
<speed>0.00</speed>
</trkpt>
<trkpt lat="-6.965425" lon="-34.833035">
<ele>6.920000</ele>
<time>2018-07-29T05:38:04Z</time>
<speed>0.03</speed>
</trkpt>
<trkpt lat="-6.965440" lon="-34.832981">
<ele>-2.620000</ele>
<time>2018-07-29T05:43:19Z</time>
<speed>0.00</speed>
</trkpt>
<trkpt lat="-6.965435" lon="-34.833027">
<ele>5.300000</ele>
<time>2018-07-29T05:48:34Z</time>
<speed>0.00</speed>
</trkpt>
<trkpt lat="-6.965407" lon="-34.833031">
<ele>8.730000</ele>
<time>2018-07-29T05:53:49Z</time>
<speed>0.00</speed>
</trkpt>
<trkpt lat="-6.965443" lon="-34.833103">
<ele>5.690000</ele>
<time>2018-07-29T05:59:05Z</time>
<speed>0.00</speed>
</trkpt>
<trkpt lat="-6.965390" lon="-34.832996">
<ele>32.110001</ele>
<time>2018-07-29T06:04:22Z</time>
<speed>0.00</speed>
</trkpt>
<trkpt lat="-6.965485" lon="-34.833038">
<ele>-0.930000</ele>
<time>2018-07-29T06:09:37Z</time>
<speed>0.00</speed>
</trkpt>
<trkpt lat="-6.965375" lon="-34.833046">
<ele>37.450001</ele>
<time>2018-07-29T06:14:51Z</time>
<speed>0.17</speed>
</trkpt>
<trkpt lat="-6.965349" lon="-34.833084">
<ele>27.660000</ele>
<time>2018-07-29T06:20:04Z</time>
<speed>0.26</speed>
</trkpt>
<trkpt lat="-6.965374" lon="-34.833126">
<ele>27.490000</ele>
<time>2018-07-29T06:25:18Z</time>
<speed>0.00</speed>
</trkpt>
<trkpt lat="-6.965397" lon="-34.833118">
<ele>23.570000</ele>
<time>2018-07-29T06:30:33Z</time>
<speed>0.00</speed>
</trkpt>
<trkpt lat="-6.965374" lon="-34.833096">
<ele>-15.309999</ele>
<time>2018-07-29T06:35:47Z</time>
<speed>0.00</speed>
</trkpt>
<trkpt lat="-6.965402" lon="-34.833092">
<ele>14.130000</ele>
<time>2018-07-29T06:41:01Z</time>
<speed>0.00</speed>
</trkpt>
<trkpt lat="-6.965392" lon="-34.833107">
<ele>16.730000</ele>
<time>2018-07-29T06:46:14Z</time>
<speed>0.10</speed>
</trkpt>
<trkpt lat="-6.965445" lon="-34.833042">
<ele>26.080000</ele>
<time>2018-07-29T06:51:29Z</time>
<speed>0.00</speed>
</trkpt>
<trkpt lat="-6.965485" lon="-34.833057">
<ele>24.359999</ele>
<time>2018-07-29T06:56:44Z</time>
<speed>0.00</speed>
</trkpt>
<trkpt lat="-6.965446" lon="-34.832882">
<ele>41.559998</ele>
<time>2018-07-29T07:02:05Z</time>
<speed>0.00</speed>
</trkpt>
<trkpt lat="-6.965473" lon="-34.833012">
<ele>-2.760000</ele>
<time>2018-07-29T07:07:19Z</time>
<speed>0.18</speed>
</trkpt>
<trkpt lat="-6.965475" lon="-34.833115">
<ele>18.410000</ele>
<time>2018-07-29T07:12:33Z</time>
<speed>0.00</speed>
</trkpt>
<trkpt lat="-6.965482" lon="-34.833042">
<ele>20.359999</ele>
<time>2018-07-29T07:17:47Z</time>
<speed>0.00</speed>
</trkpt>
<trkpt lat="-6.965478" lon="-34.833004">
<ele>30.389999</ele>
<time>2018-07-29T07:23:15Z</time>
<speed>0.71</speed>
</trkpt>
<trkpt lat="-6.965593" lon="-34.832951">
<ele>-2.520000</ele>
<time>2018-07-29T07:28:34Z</time>
<speed>0.00</speed>
</trkpt>
<trkpt lat="-6.965481" lon="-34.833088">
<ele>23.019999</ele>
<time>2018-07-29T07:33:48Z</time>
<speed>0.00</speed>
</trkpt>
<trkpt lat="-6.965425" lon="-34.833038">
<ele>12.630000</ele>
<time>2018-07-29T07:39:03Z</time>
<speed>0.00</speed>
</trkpt>
<trkpt lat="-6.965420" lon="-34.833054">
<ele>10.929999</ele>
<time>2018-07-29T07:44:17Z</time>
<speed>0.00</speed>
</trkpt>
<trkpt lat="-6.965334" lon="-34.833111">
<ele>30.289999</ele>
<time>2018-07-29T07:49:40Z</time>
<speed>0.22</speed>
</trkpt>
<trkpt lat="-6.965460" lon="-34.833023">
<ele>-10.160000</ele>
<time>2018-07-29T07:54:55Z</time>
<speed>0.00</speed>
</trkpt>
<trkpt lat="-6.965481" lon="-34.833134">
<ele>-6.340000</ele>
<time>2018-07-29T08:00:33Z</time>
<speed>0.24</speed>
</trkpt>
<trkpt lat="-6.965479" lon="-34.833031">
<ele>-11.509999</ele>
<time>2018-07-29T08:05:48Z</time>
<speed>0.58</speed>
</trkpt>
<trkpt lat="-6.965433" lon="-34.833084">
<ele>14.190000</ele>
<time>2018-07-29T08:11:02Z</time>
<speed>0.00</speed>
</trkpt>
<trkpt lat="-6.965491" lon="-34.832951">
<ele>-4.020000</ele>
<time>2018-07-29T08:16:18Z</time>
<speed>0.00</speed>
</trkpt>
<trkpt lat="-6.965399" lon="-34.833084">
<ele>19.490000</ele>
<time>2018-07-29T08:21:32Z</time>
<speed>0.00</speed>
</trkpt>
<trkpt lat="-6.965391" lon="-34.832901">
<ele>12.809999</ele>
<time>2018-07-29T08:26:47Z</time>
<speed>0.00</speed>
</trkpt>
<trkpt lat="-6.965391" lon="-34.833199">
<ele>15.429999</ele>
<time>2018-07-29T08:32:02Z</time>
<speed>0.47</speed>
</trkpt>
<trkpt lat="-6.965384" lon="-34.833023">
<ele>16.180000</ele>
<time>2018-07-29T08:37:16Z</time>
<speed>0.00</speed>
</trkpt>
<trkpt lat="-6.965496" lon="-34.833057">
<ele>-3.380000</ele>
<time>2018-07-29T08:42:31Z</time>
<speed>0.99</speed>
</trkpt>
<trkpt lat="-6.965446" lon="-34.833035">
<ele>2.560000</ele>
<time>2018-07-29T08:47:45Z</time>
<speed>0.08</speed>
</trkpt>
<trkpt lat="-6.965479" lon="-34.833019">
<ele>6.450000</ele>
<time>2018-07-29T08:53:00Z</time>
<speed>0.00</speed>
</trkpt>
<trkpt lat="-6.965637" lon="-34.832935">
<ele>-9.250000</ele>
<time>2018-07-29T08:58:17Z</time>
<speed>0.00</speed>
</trkpt>
<trkpt lat="-6.965463" lon="-34.832958">
<ele>27.330000</ele>
<time>2018-07-29T09:03:39Z</time>
<speed>0.42</speed>
</trkpt>
<trkpt lat="-6.965395" lon="-34.832939">
<ele>50.329998</ele>
<time>2018-07-29T09:08:54Z</time>
<speed>0.00</speed>
</trkpt>
<trkpt lat="-6.965500" lon="-34.833096">
<ele>17.340000</ele>
<time>2018-07-29T09:14:08Z</time>
<speed>0.00</speed>
</trkpt>
<trkpt lat="-6.965536" lon="-34.833115">
<ele>7.880000</ele>
<time>2018-07-29T09:19:22Z</time>
<speed>0.00</speed>
</trkpt>
<trkpt lat="-6.965497" lon="-34.832958">
<ele>0.290000</ele>
<time>2018-07-29T09:24:37Z</time>
<speed>0.00</speed>
</trkpt>
<trkpt lat="-6.965454" lon="-34.833023">
<ele>23.160000</ele>
<time>2018-07-29T09:29:51Z</time>
<speed>0.00</speed>
</trkpt>
<trkpt lat="-6.965457" lon="-34.833096">
<ele>-3.890000</ele>
<time>2018-07-29T09:35:07Z</time>
<speed>0.00</speed>
</trkpt>
<trkpt lat="-6.965441" lon="-34.833096">
<ele>3.020000</ele>
<time>2018-07-29T09:40:21Z</time>
<speed>0.00</speed>
</trkpt>
<trkpt lat="-6.965483" lon="-34.833004">
<ele>30.400000</ele>
<time>2018-07-29T09:45:36Z</time>
<speed>0.00</speed>
</trkpt>
<trkpt lat="-6.965448" lon="-34.833073">
<ele>5.560000</ele>
<time>2018-07-29T09:50:54Z</time>
<speed>0.00</speed>
</trkpt>
<trkpt lat="-6.965408" lon="-34.832893">
<ele>8.179999</ele>
<time>2018-07-29T09:56:09Z</time>
<speed>0.00</speed>
</trkpt>
<trkpt lat="-6.965518" lon="-34.833000">
<ele>15.440000</ele>
<time>2018-07-29T10:01:29Z</time>
<speed>0.00</speed>
</trkpt>
<trkpt lat="-6.965427" lon="-34.833061">
<ele>26.920000</ele>
<time>2018-07-29T10:06:43Z</time>
<speed>0.00</speed>
</trkpt>
<trkpt lat="-6.965385" lon="-34.833088">
<ele>20.340000</ele>
<time>2018-07-29T10:11:58Z</time>
<speed>0.00</speed>
</trkpt>
<trkpt lat="-6.965426" lon="-34.833015">
<ele>17.840000</ele>
<time>2018-07-29T10:17:13Z</time>
<speed>0.00</speed>
</trkpt>
<trkpt lat="-6.965466" lon="-34.833107">
<ele>12.500000</ele>
<time>2018-07-29T10:22:30Z</time>
<speed>0.00</speed>
</trkpt>
<trkpt lat="-6.965494" lon="-34.833008">
<ele>35.230000</ele>
<time>2018-07-29T10:27:45Z</time>
<speed>0.00</speed>
</trkpt>
<trkpt lat="-6.965479" lon="-34.832863">
<ele>4.450000</ele>
<time>2018-07-29T10:33:00Z</time>
<speed>0.84</speed>
</trkpt>
<trkpt lat="-6.965385" lon="-34.832851">
<ele>72.919998</ele>
<time>2018-07-29T10:38:15Z</time>
<speed>0.00</speed>
</trkpt>
<trkpt lat="-6.965377" lon="-34.832981">
<ele>25.400000</ele>
<time>2018-07-29T10:43:31Z</time>
<speed>0.00</speed>
</trkpt>
<trkpt lat="-6.965553" lon="-34.832912">
<ele>4.720000</ele>
<time>2018-07-29T10:48:46Z</time>
<speed>0.00</speed>
</trkpt>
<trkpt lat="-6.965404" lon="-34.832905">
<ele>28.570000</ele>
<time>2018-07-29T10:54:02Z</time>
<speed>0.00</speed>
</trkpt>
<trkpt lat="-6.965428" lon="-34.833012">
<ele>20.170000</ele>
<time>2018-07-29T10:59:21Z</time>
<speed>0.44</speed>
</trkpt>
<trkpt lat="-6.965481" lon="-34.833439">
<ele>9.880000</ele>
<time>2018-07-29T11:04:40Z</time>
<speed>0.00</speed>
</trkpt>
<trkpt lat="-6.965413" lon="-34.833046">
<ele>22.629999</ele>
<time>2018-07-29T11:09:56Z</time>
<speed>0.00</speed>
</trkpt>
<trkpt lat="-6.965425" lon="-34.833015">
<ele>24.639999</ele>
<time>2018-07-29T11:15:12Z</time>
<speed>0.00</speed>
</trkpt>
<trkpt lat="-6.965451" lon="-34.833015">
<ele>27.189999</ele>
<time>2018-07-29T11:20:28Z</time>
<speed>0.00</speed>
</trkpt>
<trkpt lat="-6.965396" lon="-34.832962">
<ele>40.419998</ele>
<time>2018-07-29T11:25:45Z</time>
<speed>0.00</speed>
</trkpt>
<trkpt lat="-6.965402" lon="-34.833092">
<ele>67.279999</ele>
<time>2018-07-29T11:31:02Z</time>
<speed>0.00</speed>
</trkpt>
<trkpt lat="-6.965478" lon="-34.832947">
<ele>17.940001</ele>
<time>2018-07-29T11:36:20Z</time>
<speed>0.00</speed>
</trkpt>
<trkpt lat="-6.965416" lon="-34.833061">
<ele>46.739998</ele>
<time>2018-07-29T11:41:36Z</time>
<speed>0.00</speed>
</trkpt>
<trkpt lat="-6.965541" lon="-34.833088">
<ele>-24.719999</ele>
<time>2018-07-29T11:47:20Z</time>
<speed>0.16</speed>
</trkpt>
<trkpt lat="-6.965482" lon="-34.833099">
<ele>66.199997</ele>
<time>2018-07-29T11:52:40Z</time>
<speed>0.00</speed>
</trkpt>
<trkpt lat="-6.965569" lon="-34.833179">
<ele>-9.849999</ele>
<time>2018-07-29T11:57:58Z</time>
<speed>0.00</speed>
</trkpt>
<trkpt lat="-6.965446" lon="-34.833035">
<ele>16.969999</ele>
<time>2018-07-29T12:03:53Z</time>
<speed>0.00</speed>
</trkpt>
<trkpt lat="-6.965430" lon="-34.833084">
<ele>29.619999</ele>
<time>2018-07-29T12:09:50Z</time>
<speed>0.00</speed>
</trkpt>
<trkpt lat="-6.965502" lon="-34.833092">
<ele>-6.020000</ele>
<time>2018-07-29T12:15:07Z</time>
<speed>0.00</speed>
</trkpt>
<trkpt lat="-6.965440" lon="-34.833000">
<ele>12.700000</ele>
<time>2018-07-29T12:20:23Z</time>
<speed>0.17</speed>
</trkpt>
<trkpt lat="-6.965462" lon="-34.833042">
<ele>-9.969999</ele>
<time>2018-07-29T12:25:40Z</time>
<speed>0.00</speed>
</trkpt>
<trkpt lat="-6.965508" lon="-34.833092">
<ele>-0.460000</ele>
<time>2018-07-29T12:30:59Z</time>
<speed>0.00</speed>
</trkpt>
<trkpt lat="-6.965328" lon="-34.832874">
<ele>31.849998</ele>
<time>2018-07-29T12:36:15Z</time>
<speed>0.09</speed>
</trkpt>
<trkpt lat="-6.965406" lon="-34.832951">
<ele>22.269999</ele>
<time>2018-07-29T12:41:33Z</time>
<speed>0.00</speed>
</trkpt>
<trkpt lat="-6.965367" lon="-34.833015">
<ele>28.320000</ele>
<time>2018-07-29T12:46:57Z</time>
<speed>0.00</speed>
</trkpt>
<trkpt lat="-6.965384" lon="-34.832897">
<ele>17.199999</ele>
<time>2018-07-29T12:52:15Z</time>
<speed>0.00</speed>
</trkpt>
<trkpt lat="-6.965363" lon="-34.832867">
<ele>4.240000</ele>
<time>2018-07-29T12:57:34Z</time>
<speed>0.00</speed>
</trkpt>
<trkpt lat="-6.965516" lon="-34.833202">
<ele>-22.150000</ele>
<time>2018-07-29T13:02:53Z</time>
<speed>0.00</speed>
</trkpt>
<trkpt lat="-6.965252" lon="-34.832558">
<ele>85.919998</ele>
<time>2018-07-29T13:08:09Z</time>
<speed>0.00</speed>
</trkpt>
<trkpt lat="-6.965487" lon="-34.833035">
<ele>11.759999</ele>
<time>2018-07-29T13:13:26Z</time>
<speed>0.00</speed>
</trkpt>
<trkpt lat="-6.965271" lon="-34.833035">
<ele>11.870000</ele>
<time>2018-07-29T13:18:45Z</time>
<speed>0.00</speed>
</trkpt>
<trkpt lat="-6.965470" lon="-34.832958">
<ele>20.199999</ele>
<time>2018-07-29T13:24:02Z</time>
<speed>0.00</speed>
</trkpt>
<trkpt lat="-6.965141" lon="-34.832565">
<ele>97.879997</ele>
<time>2018-07-29T13:29:19Z</time>
<speed>0.00</speed>
</trkpt>
<trkpt lat="-6.965330" lon="-34.832771">
<ele>63.779999</ele>
<time>2018-07-29T13:34:36Z</time>
<speed>0.00</speed>
</trkpt>
<trkpt lat="-6.965280" lon="-34.832581">
<ele>97.180000</ele>
<time>2018-07-29T13:40:01Z</time>
<speed>0.00</speed>
</trkpt>
<trkpt lat="-6.965109" lon="-34.832191">
<ele>225.349991</ele>
<time>2018-07-29T13:45:18Z</time>
<speed>0.00</speed>
</trkpt>
<trkpt lat="-6.965288" lon="-34.832767">
<ele>73.479996</ele>
<time>2018-07-29T13:50:55Z</time>
<speed>0.31</speed>
</trkpt>
<trkpt lat="-6.965435" lon="-34.833069">
<ele>19.840000</ele>
<time>2018-07-29T13:56:48Z</time>
<speed>0.00</speed>
</trkpt>
<trkpt lat="-6.965488" lon="-34.832897">
<ele>47.079998</ele>
<time>2018-07-29T14:02:05Z</time>
<speed>0.00</speed>
</trkpt>
<trkpt lat="-6.965476" lon="-34.832798">
<ele>106.949997</ele>
<time>2018-07-29T14:07:19Z</time>
<speed>0.00</speed>
</trkpt>
<trkpt lat="-6.965515" lon="-34.832901">
<ele>28.650000</ele>
<time>2018-07-29T14:12:34Z</time>
<speed>0.00</speed>
</trkpt>
<trkpt lat="-6.965672" lon="-34.832935">
<ele>12.620000</ele>
<time>2018-07-29T14:17:50Z</time>
<speed>1.32</speed>
</trkpt>
<trkpt lat="-6.965498" lon="-34.833004">
<ele>16.730000</ele>
<time>2018-07-29T14:23:05Z</time>
<speed>0.00</speed>
</trkpt>
<trkpt lat="-6.965523" lon="-34.832783">
<ele>99.019997</ele>
<time>2018-07-29T14:28:20Z</time>
<speed>0.00</speed>
</trkpt>
<trkpt lat="-6.965518" lon="-34.832748">
<ele>145.419998</ele>
<time>2018-07-29T14:33:36Z</time>
<speed>0.00</speed>
</trkpt>
<trkpt lat="-6.965367" lon="-34.833065">
<ele>38.180000</ele>
<time>2018-07-29T14:38:54Z</time>
<speed>0.00</speed>
</trkpt>
<trkpt lat="-6.965410" lon="-34.832924">
<ele>59.009998</ele>
<time>2018-07-29T14:44:10Z</time>
<speed>0.00</speed>
</trkpt>
<trkpt lat="-6.965341" lon="-34.832928">
<ele>68.049995</ele>
<time>2018-07-29T14:49:28Z</time>
<speed>0.00</speed>
</trkpt>
<trkpt lat="-6.965374" lon="-34.832848">
<ele>120.820000</ele>
<time>2018-07-29T14:54:46Z</time>
<speed>0.00</speed>
</trkpt>
<trkpt lat="-6.965591" lon="-34.833031">
<ele>-35.290001</ele>
<time>2018-07-29T15:00:08Z</time>
<speed>0.00</speed>
</trkpt>
<trkpt lat="-6.965404" lon="-34.833191">
<ele>-10.599999</ele>
<time>2018-07-29T15:05:23Z</time>
<speed>0.00</speed>
</trkpt>
<trkpt lat="-6.965432" lon="-34.832901">
<ele>94.680000</ele>
<time>2018-07-29T15:10:42Z</time>
<speed>0.00</speed>
</trkpt>
<trkpt lat="-6.965394" lon="-34.833015">
<ele>36.219997</ele>
<time>2018-07-29T15:15:54Z</time>
<speed>0.00</speed>
</trkpt>
<trkpt lat="-6.965483" lon="-34.832970">
<ele>26.410000</ele>
<time>2018-07-29T15:21:09Z</time>
<speed>0.00</speed>
</trkpt>
<trkpt lat="-6.965494" lon="-34.833023">
<ele>-6.790000</ele>
<time>2018-07-29T15:26:23Z</time>
<speed>0.00</speed>
</trkpt>
<trkpt lat="-6.965402" lon="-34.832996">
<ele>41.599998</ele>
<time>2018-07-29T15:31:37Z</time>
<speed>0.00</speed>
</trkpt>
<trkpt lat="-6.965373" lon="-34.833038">
<ele>47.660000</ele>
<time>2018-07-29T15:36:53Z</time>
<speed>0.00</speed>
</trkpt>
<trkpt lat="-6.965507" lon="-34.833019">
<ele>-47.899998</ele>
<time>2018-07-29T15:42:24Z</time>
<speed>0.51</speed>
</trkpt>
<trkpt lat="-6.965647" lon="-34.833115">
<ele>-53.840000</ele>
<time>2018-07-29T15:47:49Z</time>
<speed>0.17</speed>
</trkpt>
<trkpt lat="-6.965518" lon="-34.833164">
<ele>-49.660000</ele>
<time>2018-07-29T15:53:14Z</time>
<speed>0.57</speed>
</trkpt>
<trkpt lat="-6.965389" lon="-34.833172">
<ele>14.070000</ele>
<time>2018-07-29T15:58:43Z</time>
<speed>0.01</speed>
</trkpt>
<trkpt lat="-6.965488" lon="-34.833019">
<ele>5.770000</ele>
<time>2018-07-29T16:04:56Z</time>
<speed>0.09</speed>
</trkpt>
<trkpt lat="-6.965386" lon="-34.833042">
<ele>36.290001</ele>
<time>2018-07-29T16:12:24Z</time>
<speed>0.00</speed>
</trkpt>
<trkpt lat="-6.965516" lon="-34.833096">
<ele>38.950001</ele>
<time>2018-07-29T16:17:38Z</time>
<speed>0.00</speed>
</trkpt>
<trkpt lat="-6.965492" lon="-34.833023">
<ele>16.889999</ele>
<time>2018-07-29T16:22:52Z</time>
<speed>0.00</speed>
</trkpt>
<trkpt lat="-6.965492" lon="-34.832966">
<ele>-15.719999</ele>
<time>2018-07-29T16:28:04Z</time>
<speed>0.00</speed>
</trkpt>
<trkpt lat="-6.965317" lon="-34.832962">
<ele>27.129999</ele>
<time>2018-07-29T16:33:17Z</time>
<speed>0.00</speed>
</trkpt>
<trkpt lat="-6.965528" lon="-34.833069">
<ele>33.489998</ele>
<time>2018-07-29T16:38:29Z</time>
<speed>0.14</speed>
</trkpt>
<trkpt lat="-6.965422" lon="-34.832985">
<ele>4.230000</ele>
<time>2018-07-29T16:43:41Z</time>
<speed>0.00</speed>
</trkpt>
<trkpt lat="-6.965600" lon="-34.833027">
<ele>17.879999</ele>
<time>2018-07-29T16:48:54Z</time>
<speed>0.00</speed>
</trkpt>
<trkpt lat="-6.965485" lon="-34.833027">
<ele>10.920000</ele>
<time>2018-07-29T16:54:07Z</time>
<speed>0.00</speed>
</trkpt>
<trkpt lat="-6.965399" lon="-34.832954">
<ele>13.299999</ele>
<time>2018-07-29T16:59:23Z</time>
<speed>0.00</speed>
</trkpt>
<trkpt lat="-6.965384" lon="-34.832981">
<ele>13.620000</ele>
<time>2018-07-29T17:04:38Z</time>
<speed>0.28</speed>
</trkpt>
<trkpt lat="-6.965546" lon="-34.832996">
<ele>32.619999</ele>
<time>2018-07-29T17:10:12Z</time>
<speed>0.11</speed>
</trkpt>
<trkpt lat="-6.965434" lon="-34.833092">
<ele>36.480000</ele>
<time>2018-07-29T17:15:48Z</time>
<speed>0.20</speed>
</trkpt>
<trkpt lat="-6.965492" lon="-34.832977">
<ele>33.200001</ele>
<time>2018-07-29T17:21:41Z</time>
<speed>0.56</speed>
</trkpt>
<trkpt lat="-6.965459" lon="-34.833054">
<ele>12.840000</ele>
<time>2018-07-29T17:28:30Z</time>
<speed>0.03</speed>
</trkpt>
<trkpt lat="-6.965616" lon="-34.833179">
<ele>-29.330000</ele>
<time>2018-07-29T17:35:38Z</time>
<speed>0.00</speed>
</trkpt>
<trkpt lat="-6.965280" lon="-34.832886">
<ele>38.399998</ele>
<time>2018-07-29T17:40:51Z</time>
<speed>0.00</speed>
</trkpt>
<trkpt lat="-6.965576" lon="-34.833145">
<ele>-7.700000</ele>
<time>2018-07-29T17:46:04Z</time>
<speed>0.00</speed>
</trkpt>
<trkpt lat="-6.965423" lon="-34.833027">
<ele>-10.510000</ele>
<time>2018-07-29T17:51:17Z</time>
<speed>0.00</speed>
</trkpt>
<trkpt lat="-6.965404" lon="-34.833164">
<ele>-25.949999</ele>
<time>2018-07-29T17:56:30Z</time>
<speed>0.00</speed>
</trkpt>
<trkpt lat="-6.965450" lon="-34.832977">
<ele>10.070000</ele>
<time>2018-07-29T18:01:50Z</time>
<speed>0.17</speed>
</trkpt>
<trkpt lat="-6.965396" lon="-34.832947">
<ele>22.980000</ele>
<time>2018-07-29T18:07:02Z</time>
<speed>0.13</speed>
</trkpt>
<trkpt lat="-6.965345" lon="-34.832981">
<ele>22.090000</ele>
<time>2018-07-29T18:12:16Z</time>
<speed>0.00</speed>
</trkpt>
<trkpt lat="-6.965475" lon="-34.833080">
<ele>9.670000</ele>
<time>2018-07-29T18:17:27Z</time>
<speed>0.25</speed>
</trkpt>
<trkpt lat="-6.965408" lon="-34.833172">
<ele>4.960000</ele>
<time>2018-07-29T18:22:38Z</time>
<speed>0.19</speed>
</trkpt>
<trkpt lat="-6.965411" lon="-34.833035">
<ele>24.080000</ele>
<time>2018-07-29T18:27:48Z</time>
<speed>0.28</speed>
</trkpt>
<trkpt lat="-6.965413" lon="-34.833038">
<ele>10.599999</ele>
<time>2018-07-29T18:32:59Z</time>
<speed>0.00</speed>
</trkpt>
<trkpt lat="-6.965436" lon="-34.833061">
<ele>18.859999</ele>
<time>2018-07-29T18:38:10Z</time>
<speed>0.13</speed>
</trkpt>
<trkpt lat="-6.965401" lon="-34.833103">
<ele>22.000000</ele>
<time>2018-07-29T18:43:21Z</time>
<speed>0.00</speed>
</trkpt>
<trkpt lat="-6.965501" lon="-34.832848">
<ele>49.090000</ele>
<time>2018-07-29T18:48:32Z</time>
<speed>0.00</speed>
</trkpt>
<trkpt lat="-6.965501" lon="-34.833065">
<ele>48.430000</ele>
<time>2018-07-29T18:53:42Z</time>
<speed>0.00</speed>
</trkpt>
<trkpt lat="-6.965425" lon="-34.833008">
<ele>-3.740000</ele>
<time>2018-07-29T18:58:53Z</time>
<speed>0.00</speed>
</trkpt>
<trkpt lat="-6.965464" lon="-34.832970">
<ele>14.259999</ele>
<time>2018-07-29T19:04:10Z</time>
<speed>0.00</speed>
</trkpt>
<trkpt lat="-6.965559" lon="-34.832932">
<ele>34.059998</ele>
<time>2018-07-29T19:09:21Z</time>
<speed>0.00</speed>
</trkpt>
<trkpt lat="-6.965501" lon="-34.832993">
<ele>-6.080000</ele>
<time>2018-07-29T19:14:33Z</time>
<speed>0.00</speed>
</trkpt>
<trkpt lat="-6.965424" lon="-34.832966">
<ele>6.450000</ele>
<time>2018-07-29T19:19:45Z</time>
<speed>0.00</speed>
</trkpt>
<trkpt lat="-6.965477" lon="-34.833092">
<ele>3.290000</ele>
<time>2018-07-29T19:24:56Z</time>
<speed>0.00</speed>
</trkpt>
<trkpt lat="-6.965493" lon="-34.833046">
<ele>13.830000</ele>
<time>2018-07-29T19:30:15Z</time>
<speed>0.43</speed>
</trkpt>
<trkpt lat="-6.965461" lon="-34.832966">
<ele>13.730000</ele>
<time>2018-07-29T19:35:34Z</time>
<speed>0.21</speed>
</trkpt>
<trkpt lat="-6.965431" lon="-34.833092">
<ele>20.889999</ele>
<time>2018-07-29T19:40:46Z</time>
<speed>0.00</speed>
</trkpt>
<trkpt lat="-6.965415" lon="-34.832729">
<ele>25.019999</ele>
<time>2018-07-29T19:45:59Z</time>
<speed>0.00</speed>
</trkpt>
<trkpt lat="-6.965318" lon="-34.832771">
<ele>37.099998</ele>
<time>2018-07-29T19:51:17Z</time>
<speed>0.00</speed>
</trkpt>
<trkpt lat="-6.965446" lon="-34.833054">
<ele>6.410000</ele>
<time>2018-07-29T19:56:28Z</time>
<speed>0.00</speed>
</trkpt>
<trkpt lat="-6.965511" lon="-34.832958">
<ele>13.639999</ele>
<time>2018-07-29T20:02:02Z</time>
<speed>0.16</speed>
</trkpt>
<trkpt lat="-6.965500" lon="-34.833012">
<ele>-9.389999</ele>
<time>2018-07-29T20:07:13Z</time>
<speed>0.13</speed>
</trkpt>
<trkpt lat="-6.965365" lon="-34.832989">
<ele>12.849999</ele>
<time>2018-07-29T20:12:23Z</time>
<speed>0.00</speed>
</trkpt>
<trkpt lat="-6.965351" lon="-34.832924">
<ele>8.380000</ele>
<time>2018-07-29T20:17:36Z</time>
<speed>0.00</speed>
</trkpt>
<trkpt lat="-6.965594" lon="-34.833069">
<ele>17.520000</ele>
<time>2018-07-29T20:22:47Z</time>
<speed>0.00</speed>
</trkpt>
<trkpt lat="-6.965469" lon="-34.833000">
<ele>21.219999</ele>
<time>2018-07-29T20:27:54Z</time>
<speed>0.00</speed>
</trkpt>
<trkpt lat="-6.965476" lon="-34.833122">
<ele>-15.700000</ele>
<time>2018-07-29T20:33:04Z</time>
<speed>0.67</speed>
</trkpt>
<trkpt lat="-6.965345" lon="-34.832958">
<ele>16.590000</ele>
<time>2018-07-29T20:38:15Z</time>
<speed>0.00</speed>
</trkpt>
<trkpt lat="-6.965370" lon="-34.832897">
<ele>14.820000</ele>
<time>2018-07-29T20:43:29Z</time>
<speed>0.00</speed>
</trkpt>
<trkpt lat="-6.965549" lon="-34.832966">
<ele>-9.920000</ele>
<time>2018-07-29T20:48:39Z</time>
<speed>0.00</speed>
</trkpt>
<trkpt lat="-6.966005" lon="-34.833130">
<ele>-53.849998</ele>
<time>2018-07-29T20:54:05Z</time>
<speed>0.02</speed>
</trkpt>
<trkpt lat="-6.965587" lon="-34.833042">
<ele>15.630000</ele>
<time>2018-07-29T20:59:16Z</time>
<speed>0.00</speed>
</trkpt>
<trkpt lat="-6.965468" lon="-34.833015">
<ele>11.309999</ele>
<time>2018-07-29T21:04:37Z</time>
<speed>0.03</speed>
</trkpt>
<trkpt lat="-6.965476" lon="-34.832985">
<ele>4.080000</ele>
<time>2018-07-29T21:09:46Z</time>
<speed>0.00</speed>
</trkpt>
<trkpt lat="-6.965544" lon="-34.832958">
<ele>-9.059999</ele>
<time>2018-07-29T21:14:55Z</time>
<speed>0.00</speed>
</trkpt>
<trkpt lat="-6.965736" lon="-34.832970">
<ele>-26.080000</ele>
<time>2018-07-29T21:20:08Z</time>
<speed>0.00</speed>
</trkpt>
<trkpt lat="-6.965447" lon="-34.833054">
<ele>5.090000</ele>
<time>2018-07-29T21:25:18Z</time>
<speed>0.00</speed>
</trkpt>
<trkpt lat="-6.965783" lon="-34.833031">
<ele>-64.540001</ele>
<time>2018-07-29T21:30:33Z</time>
<speed>0.44</speed>
</trkpt>
<trkpt lat="-6.965530" lon="-34.833019">
<ele>-11.210000</ele>
<time>2018-07-29T21:35:50Z</time>
<speed>0.15</speed>
</trkpt>
<trkpt lat="-6.965569" lon="-34.832981">
<ele>-23.730000</ele>
<time>2018-07-29T21:41:00Z</time>
<speed>0.00</speed>
</trkpt>
<trkpt lat="-6.965307" lon="-34.833023">
<ele>32.169998</ele>
<time>2018-07-29T21:46:17Z</time>
<speed>0.45</speed>
</trkpt>
<trkpt lat="-6.965541" lon="-34.833115">
<ele>11.080000</ele>
<time>2018-07-29T21:51:25Z</time>
<speed>0.00</speed>
</trkpt>
<trkpt lat="-6.965401" lon="-34.833054">
<ele>7.740000</ele>
<time>2018-07-29T21:56:33Z</time>
<speed>0.00</speed>
</trkpt>
<trkpt lat="-6.965413" lon="-34.832905">
<ele>11.450000</ele>
<time>2018-07-29T22:01:49Z</time>
<speed>0.00</speed>
</trkpt>
<trkpt lat="-6.965386" lon="-34.832977">
<ele>19.379999</ele>
<time>2018-07-29T22:07:13Z</time>
<speed>0.35</speed>
</trkpt>
<trkpt lat="-6.965240" lon="-34.832916">
<ele>57.189999</ele>
<time>2018-07-29T22:12:45Z</time>
<speed>0.53</speed>
</trkpt>
<trkpt lat="-6.965479" lon="-34.833050">
<ele>15.719999</ele>
<time>2018-07-29T22:18:26Z</time>
<speed>0.28</speed>
</trkpt>
<trkpt lat="-6.965465" lon="-34.832943">
<ele>-10.559999</ele>
<time>2018-07-29T22:24:55Z</time>
<speed>0.17</speed>
</trkpt>
<trkpt lat="-6.965506" lon="-34.833096">
<ele>32.860001</ele>
<time>2018-07-29T22:33:07Z</time>
<speed>0.22</speed>
</trkpt>
<trkpt lat="-6.965467" lon="-34.833038">
<ele>20.850000</ele>
<time>2018-07-29T22:38:21Z</time>
<speed>0.00</speed>
</trkpt>
<trkpt lat="-6.965484" lon="-34.832962">
<ele>5.620000</ele>
<time>2018-07-29T22:43:40Z</time>
<speed>0.00</speed>
</trkpt>
<trkpt lat="-6.965465" lon="-34.832962">
<ele>19.539999</ele>
<time>2018-07-29T22:48:56Z</time>
<speed>0.12</speed>
</trkpt>
<trkpt lat="-6.965495" lon="-34.833019">
<ele>0.740000</ele>
<time>2018-07-29T22:54:12Z</time>
<speed>0.00</speed>
</trkpt>
<trkpt lat="-6.965473" lon="-34.832989">
<ele>6.310000</ele>
<time>2018-07-29T22:59:29Z</time>
<speed>0.00</speed>
</trkpt>
<trkpt lat="-6.965474" lon="-34.833126">
<ele>28.990000</ele>
<time>2018-07-29T23:04:47Z</time>
<speed>0.00</speed>
</trkpt>
<trkpt lat="-6.965488" lon="-34.832916">
<ele>17.820000</ele>
<time>2018-07-29T23:10:03Z</time>
<speed>0.08</speed>
</trkpt>
<trkpt lat="-6.965453" lon="-34.833023">
<ele>7.840000</ele>
<time>2018-07-29T23:15:18Z</time>
<speed>0.05</speed>
</trkpt>
<trkpt lat="-6.965491" lon="-34.833050">
<ele>32.200001</ele>
<time>2018-07-29T23:20:34Z</time>
<speed>0.00</speed>
</trkpt>
<trkpt lat="-6.965426" lon="-34.832966">
<ele>8.389999</ele>
<time>2018-07-29T23:25:49Z</time>
<speed>0.38</speed>
</trkpt>
<trkpt lat="-6.965390" lon="-34.832970">
<ele>14.889999</ele>
<time>2018-07-29T23:31:06Z</time>
<speed>0.00</speed>
</trkpt>
<trkpt lat="-6.965292" lon="-34.832893">
<ele>10.020000</ele>
<time>2018-07-29T23:36:27Z</time>
<speed>0.27</speed>
</trkpt>
<trkpt lat="-6.965464" lon="-34.833004">
<ele>-4.500000</ele>
<time>2018-07-29T23:41:44Z</time>
<speed>0.00</speed>
</trkpt>
<trkpt lat="-6.965434" lon="-34.832924">
<ele>7.590000</ele>
<time>2018-07-29T23:47:01Z</time>
<speed>0.00</speed>
</trkpt>
<trkpt lat="-6.965412" lon="-34.832977">
<ele>15.270000</ele>
<time>2018-07-29T23:52:18Z</time>
<speed>0.00</speed>
</trkpt>
<trkpt lat="-6.965453" lon="-34.833096">
<ele>14.860000</ele>
<time>2018-07-29T23:57:36Z</time>
<speed>0.00</speed>
</trkpt>
<trkpt lat="-6.965413" lon="-34.833179">
<ele>-4.500000</ele>
<time>2018-07-30T00:03:05Z</time>
<speed>0.00</speed>
</trkpt>
<trkpt lat="-6.965438" lon="-34.832886">
<ele>-9.160000</ele>
<time>2018-07-30T00:08:27Z</time>
<speed>0.22</speed>
</trkpt>
<trkpt lat="-6.965414" lon="-34.833179">
<ele>10.230000</ele>
<time>2018-07-30T00:13:47Z</time>
<speed>0.00</speed>
</trkpt>
<trkpt lat="-6.965433" lon="-34.832939">
<ele>-30.230000</ele>
<time>2018-07-30T00:19:11Z</time>
<speed>0.38</speed>
</trkpt>
<trkpt lat="-6.965446" lon="-34.833038">
<ele>2.950000</ele>
<time>2018-07-30T00:24:30Z</time>
<speed>0.00</speed>
</trkpt>
<trkpt lat="-6.965421" lon="-34.833031">
<ele>1.090000</ele>
<time>2018-07-30T00:30:02Z</time>
<speed>0.10</speed>
</trkpt>
<trkpt lat="-6.965336" lon="-34.833248">
<ele>59.649998</ele>
<time>2018-07-30T00:35:31Z</time>
<speed>4.42</speed>
</trkpt>
<trkpt lat="-6.965523" lon="-34.832844">
<ele>-68.769997</ele>
<time>2018-07-30T00:40:50Z</time>
<speed>0.00</speed>
</trkpt>
<trkpt lat="-6.965407" lon="-34.833065">
<ele>26.090000</ele>
<time>2018-07-30T00:46:10Z</time>
<speed>0.91</speed>
</trkpt>
<trkpt lat="-6.965598" lon="-34.832760">
<ele>-59.020000</ele>
<time>2018-07-30T00:51:28Z</time>
<speed>1.44</speed>
</trkpt>
<trkpt lat="-6.965542" lon="-34.832855">
<ele>-17.160000</ele>
<time>2018-07-30T00:56:54Z</time>
<speed>0.00</speed>
</trkpt>
<trkpt lat="-6.965518" lon="-34.832752">
<ele>-24.189999</ele>
<time>2018-07-30T01:02:16Z</time>
<speed>0.00</speed>
</trkpt>
<trkpt lat="-6.965584" lon="-34.833061">
<ele>-16.730000</ele>
<time>2018-07-30T01:07:33Z</time>
<speed>0.00</speed>
</trkpt>
<trkpt lat="-6.965281" lon="-34.832821">
<ele>48.700001</ele>
<time>2018-07-30T01:12:51Z</time>
<speed>0.00</speed>
</trkpt>
<trkpt lat="-6.965364" lon="-34.833054">
<ele>38.730000</ele>
<time>2018-07-30T01:18:08Z</time>
<speed>0.00</speed>
</trkpt>
<trkpt lat="-6.965458" lon="-34.833019">
<ele>12.849999</ele>
<time>2018-07-30T01:23:26Z</time>
<speed>0.00</speed>
</trkpt>
<trkpt lat="-6.965284" lon="-34.833160">
<ele>69.839996</ele>
<time>2018-07-30T01:28:48Z</time>
<speed>0.00</speed>
</trkpt>
<trkpt lat="-6.965442" lon="-34.832981">
<ele>8.190000</ele>
<time>2018-07-30T01:34:04Z</time>
<speed>0.00</speed>
</trkpt>
<trkpt lat="-6.965362" lon="-34.832966">
<ele>30.750000</ele>
<time>2018-07-30T01:39:19Z</time>
<speed>0.00</speed>
</trkpt>
<trkpt lat="-6.965409" lon="-34.832916">
<ele>11.580000</ele>
<time>2018-07-30T01:44:36Z</time>
<speed>0.00</speed>
</trkpt>
<trkpt lat="-6.965321" lon="-34.832813">
<ele>52.730000</ele>
<time>2018-07-30T01:49:59Z</time>
<speed>0.00</speed>
</trkpt>
<trkpt lat="-6.965372" lon="-34.832714">
<ele>21.260000</ele>
<time>2018-07-30T01:55:14Z</time>
<speed>0.00</speed>
</trkpt>
<trkpt lat="-6.965566" lon="-34.832954">
<ele>-10.800000</ele>
<time>2018-07-30T02:01:06Z</time>
<speed>0.20</speed>
</trkpt>
<trkpt lat="-6.965556" lon="-34.832882">
<ele>-11.950000</ele>
<time>2018-07-30T02:06:30Z</time>
<speed>0.51</speed>
</trkpt>
<trkpt lat="-6.965416" lon="-34.832920">
<ele>-4.240000</ele>
<time>2018-07-30T02:11:47Z</time>
<speed>0.00</speed>
</trkpt>
<trkpt lat="-6.965796" lon="-34.832939">
<ele>-80.279999</ele>
<time>2018-07-30T02:17:15Z</time>
<speed>0.00</speed>
</trkpt>
<trkpt lat="-6.965418" lon="-34.833046">
<ele>10.010000</ele>
<time>2018-07-30T02:22:31Z</time>
<speed>0.00</speed>
</trkpt>
<trkpt lat="-6.965421" lon="-34.833187">
<ele>4.260000</ele>
<time>2018-07-30T02:28:04Z</time>
<speed>0.16</speed>
</trkpt>
<trkpt lat="-6.965472" lon="-34.833069">
<ele>28.340000</ele>
<time>2018-07-30T02:33:26Z</time>
<speed>0.23</speed>
</trkpt>
<trkpt lat="-6.965446" lon="-34.833042">
<ele>34.559998</ele>
<time>2018-07-30T02:38:42Z</time>
<speed>0.00</speed>
</trkpt>
<trkpt lat="-6.965474" lon="-34.833149">
<ele>1.850000</ele>
<time>2018-07-30T02:44:10Z</time>
<speed>0.32</speed>
</trkpt>
<trkpt lat="-6.965433" lon="-34.833019">
<ele>37.029999</ele>
<time>2018-07-30T02:49:27Z</time>
<speed>0.00</speed>
</trkpt>
<trkpt lat="-6.965379" lon="-34.833031">
<ele>11.559999</ele>
<time>2018-07-30T02:54:57Z</time>
<speed>1.07</speed>
</trkpt>
</trkseg>
</trk>
<trk>
<name>20180824-192101(5)</name>
<desc>Color:004000ff</desc>
<trkseg>
<trkpt lat="-6.965513" lon="-34.833027">
<ele>47.029999</ele>
<time>2018-07-30T03:00:20Z</time>
<speed>0.00</speed>
</trkpt>
<trkpt lat="-6.965429" lon="-34.833065">
<ele>26.150000</ele>
<time>2018-07-30T03:05:36Z</time>
<speed>0.00</speed>
</trkpt>
<trkpt lat="-6.965243" lon="-34.833004">
<ele>18.279999</ele>
<time>2018-07-30T03:11:01Z</time>
<speed>0.00</speed>
</trkpt>
<trkpt lat="-6.965384" lon="-34.833035">
<ele>27.980000</ele>
<time>2018-07-30T03:16:18Z</time>
<speed>0.00</speed>
</trkpt>
<trkpt lat="-6.965367" lon="-34.833027">
<ele>-16.289999</ele>
<time>2018-07-30T03:21:37Z</time>
<speed>0.00</speed>
</trkpt>
<trkpt lat="-6.965441" lon="-34.833015">
<ele>20.910000</ele>
<time>2018-07-30T03:27:24Z</time>
<speed>0.04</speed>
</trkpt>
<trkpt lat="-6.965389" lon="-34.832996">
<ele>21.160000</ele>
<time>2018-07-30T03:33:21Z</time>
<speed>0.00</speed>
</trkpt>
<trkpt lat="-6.965476" lon="-34.833004">
<ele>18.830000</ele>
<time>2018-07-30T03:38:37Z</time>
<speed>0.00</speed>
</trkpt>
<trkpt lat="-6.965497" lon="-34.833042">
<ele>11.690000</ele>
<time>2018-07-30T03:43:53Z</time>
<speed>0.00</speed>
</trkpt>
<trkpt lat="-6.965418" lon="-34.832993">
<ele>0.260000</ele>
<time>2018-07-30T03:49:06Z</time>
<speed>0.16</speed>
</trkpt>
<trkpt lat="-6.965524" lon="-34.833149">
<ele>-2.930000</ele>
<time>2018-07-30T03:54:23Z</time>
<speed>0.00</speed>
</trkpt>
<trkpt lat="-6.965485" lon="-34.833004">
<ele>-9.090000</ele>
<time>2018-07-30T03:59:41Z</time>
<speed>0.06</speed>
</trkpt>
<trkpt lat="-6.965476" lon="-34.833126">
<ele>2.700000</ele>
<time>2018-07-30T04:04:59Z</time>
<speed>0.32</speed>
</trkpt>
<trkpt lat="-6.965548" lon="-34.833042">
<ele>11.639999</ele>
<time>2018-07-30T04:10:15Z</time>
<speed>0.00</speed>
</trkpt>
<trkpt lat="-6.965473" lon="-34.833050">
<ele>15.570000</ele>
<time>2018-07-30T04:15:30Z</time>
<speed>0.19</speed>
</trkpt>
<trkpt lat="-6.965530" lon="-34.833050">
<ele>-3.550000</ele>
<time>2018-07-30T04:20:45Z</time>
<speed>0.00</speed>
</trkpt>
<trkpt lat="-6.965530" lon="-34.833012">
<ele>21.500000</ele>
<time>2018-07-30T04:26:00Z</time>
<speed>0.00</speed>
</trkpt>
<trkpt lat="-6.965507" lon="-34.832993">
<ele>0.490000</ele>
<time>2018-07-30T04:31:14Z</time>
<speed>0.11</speed>
</trkpt>
<trkpt lat="-6.965442" lon="-34.832996">
<ele>19.959999</ele>
<time>2018-07-30T04:36:29Z</time>
<speed>0.00</speed>
</trkpt>
<trkpt lat="-6.965493" lon="-34.833035">
<ele>19.510000</ele>
<time>2018-07-30T04:41:43Z</time>
<speed>0.12</speed>
</trkpt>
<trkpt lat="-6.965512" lon="-34.832882">
<ele>19.770000</ele>
<time>2018-07-30T04:47:00Z</time>
<speed>0.02</speed>
</trkpt>
<trkpt lat="-6.965403" lon="-34.833012">
<ele>14.500000</ele>
<time>2018-07-30T04:52:16Z</time>
<speed>0.45</speed>
</trkpt>
<trkpt lat="-6.965463" lon="-34.833012">
<ele>24.500000</ele>
<time>2018-07-30T04:57:31Z</time>
<speed>0.23</speed>
</trkpt>
<trkpt lat="-6.965244" lon="-34.832970">
<ele>21.010000</ele>
<time>2018-07-30T05:02:55Z</time>
<speed>0.00</speed>
</trkpt>
<trkpt lat="-6.965382" lon="-34.832958">
<ele>17.609999</ele>
<time>2018-07-30T05:08:12Z</time>
<speed>0.00</speed>
</trkpt>
<trkpt lat="-6.965384" lon="-34.832825">
<ele>56.549999</ele>
<time>2018-07-30T05:13:28Z</time>
<speed>0.00</speed>
</trkpt>
<trkpt lat="-6.965383" lon="-34.832947">
<ele>15.099999</ele>
<time>2018-07-30T05:18:44Z</time>
<speed>0.00</speed>
</trkpt>
<trkpt lat="-6.965341" lon="-34.832962">
<ele>14.990000</ele>
<time>2018-07-30T05:23:59Z</time>
<speed>0.02</speed>
</trkpt>
<trkpt lat="-6.965432" lon="-34.832981">
<ele>38.529999</ele>
<time>2018-07-30T05:29:15Z</time>
<speed>0.00</speed>
</trkpt>
<trkpt lat="-6.965370" lon="-34.832973">
<ele>25.859999</ele>
<time>2018-07-30T05:34:31Z</time>
<speed>0.00</speed>
</trkpt>
<trkpt lat="-6.965463" lon="-34.832676">
<ele>46.009998</ele>
<time>2018-07-30T05:39:53Z</time>
<speed>0.00</speed>
</trkpt>
<trkpt lat="-6.965446" lon="-34.833031">
<ele>14.719999</ele>
<time>2018-07-30T05:45:09Z</time>
<speed>0.00</speed>
</trkpt>
<trkpt lat="-6.965424" lon="-34.832905">
<ele>54.570000</ele>
<time>2018-07-30T05:50:26Z</time>
<speed>0.00</speed>
</trkpt>
<trkpt lat="-6.965417" lon="-34.832958">
<ele>39.469997</ele>
<time>2018-07-30T05:55:47Z</time>
<speed>0.14</speed>
</trkpt>
<trkpt lat="-6.965375" lon="-34.833046">
<ele>23.449999</ele>
<time>2018-07-30T06:01:49Z</time>
<speed>0.43</speed>
</trkpt>
<trkpt lat="-6.965272" lon="-34.833027">
<ele>54.759998</ele>
<time>2018-07-30T06:08:04Z</time>
<speed>0.00</speed>
</trkpt>
<trkpt lat="-6.965423" lon="-34.833004">
<ele>27.150000</ele>
<time>2018-07-30T06:13:19Z</time>
<speed>0.00</speed>
</trkpt>
<trkpt lat="-6.965228" lon="-34.833214">
<ele>20.580000</ele>
<time>2018-07-30T06:18:35Z</time>
<speed>0.00</speed>
</trkpt>
<trkpt lat="-6.965438" lon="-34.833054">
<ele>24.549999</ele>
<time>2018-07-30T06:23:51Z</time>
<speed>0.00</speed>
</trkpt>
<trkpt lat="-6.965376" lon="-34.833038">
<ele>0.920000</ele>
<time>2018-07-30T06:29:07Z</time>
<speed>0.00</speed>
</trkpt>
<trkpt lat="-6.965433" lon="-34.833023">
<ele>21.709999</ele>
<time>2018-07-30T06:34:26Z</time>
<speed>0.01</speed>
</trkpt>
<trkpt lat="-6.965418" lon="-34.832985">
<ele>8.510000</ele>
<time>2018-07-30T06:39:42Z</time>
<speed>0.00</speed>
</trkpt>
<trkpt lat="-6.965466" lon="-34.832996">
<ele>21.320000</ele>
<time>2018-07-30T06:44:58Z</time>
<speed>0.00</speed>
</trkpt>
<trkpt lat="-6.965504" lon="-34.832947">
<ele>24.750000</ele>
<time>2018-07-30T06:50:14Z</time>
<speed>0.00</speed>
</trkpt>
<trkpt lat="-6.965476" lon="-34.833000">
<ele>12.730000</ele>
<time>2018-07-30T06:55:31Z</time>
<speed>0.21</speed>
</trkpt>
<trkpt lat="-6.965649" lon="-34.833241">
<ele>45.259998</ele>
<time>2018-07-30T07:00:48Z</time>
<speed>0.00</speed>
</trkpt>
<trkpt lat="-6.965403" lon="-34.832912">
<ele>20.039999</ele>
<time>2018-07-30T07:06:04Z</time>
<speed>0.46</speed>
</trkpt>
<trkpt lat="-6.965620" lon="-34.833042">
<ele>-0.880000</ele>
<time>2018-07-30T07:11:22Z</time>
<speed>0.00</speed>
</trkpt>
<trkpt lat="-6.965537" lon="-34.833057">
<ele>20.219999</ele>
<time>2018-07-30T07:16:40Z</time>
<speed>0.29</speed>
</trkpt>
<trkpt lat="-6.965380" lon="-34.833031">
<ele>24.309999</ele>
<time>2018-07-30T07:22:19Z</time>
<speed>0.28</speed>
</trkpt>
<trkpt lat="-6.965543" lon="-34.833420">
<ele>47.049999</ele>
<time>2018-07-30T07:27:54Z</time>
<speed>0.14</speed>
</trkpt>
<trkpt lat="-6.965298" lon="-34.833088">
<ele>32.849998</ele>
<time>2018-07-30T07:34:13Z</time>
<speed>0.41</speed>
</trkpt>
<trkpt lat="-6.965405" lon="-34.833057">
<ele>20.840000</ele>
<time>2018-07-30T07:41:25Z</time>
<speed>0.14</speed>
</trkpt>
<trkpt lat="-6.965491" lon="-34.833027">
<ele>12.790000</ele>
<time>2018-07-30T07:49:26Z</time>
<speed>0.07</speed>
</trkpt>
<trkpt lat="-6.965502" lon="-34.833126">
<ele>4.680000</ele>
<time>2018-07-30T07:57:55Z</time>
<speed>0.00</speed>
</trkpt>
<trkpt lat="-6.965455" lon="-34.833061">
<ele>-4.450000</ele>
<time>2018-07-30T08:03:13Z</time>
<speed>0.00</speed>
</trkpt>
<trkpt lat="-6.965453" lon="-34.833092">
<ele>10.900000</ele>
<time>2018-07-30T08:08:28Z</time>
<speed>0.00</speed>
</trkpt>
<trkpt lat="-6.965509" lon="-34.832977">
<ele>-2.280000</ele>
<time>2018-07-30T08:13:43Z</time>
<speed>0.00</speed>
</trkpt>
<trkpt lat="-6.965339" lon="-34.833042">
<ele>25.100000</ele>
<time>2018-07-30T08:18:58Z</time>
<speed>0.00</speed>
</trkpt>
<trkpt lat="-6.965330" lon="-34.832939">
<ele>32.139999</ele>
<time>2018-07-30T08:24:12Z</time>
<speed>0.00</speed>
</trkpt>
<trkpt lat="-6.965337" lon="-34.833115">
<ele>30.719999</ele>
<time>2018-07-30T08:29:26Z</time>
<speed>0.00</speed>
</trkpt>
<trkpt lat="-6.965371" lon="-34.833111">
<ele>20.219999</ele>
<time>2018-07-30T08:34:41Z</time>
<speed>0.00</speed>
</trkpt>
<trkpt lat="-6.965420" lon="-34.833008">
<ele>7.090000</ele>
<time>2018-07-30T08:39:55Z</time>
<speed>0.00</speed>
</trkpt>
<trkpt lat="-6.965443" lon="-34.832977">
<ele>13.650000</ele>
<time>2018-07-30T08:45:09Z</time>
<speed>0.25</speed>
</trkpt>
<trkpt lat="-6.965399" lon="-34.833065">
<ele>10.980000</ele>
<time>2018-07-30T08:50:24Z</time>
<speed>0.00</speed>
</trkpt>
<trkpt lat="-6.965412" lon="-34.833080">
<ele>15.820000</ele>
<time>2018-07-30T08:55:38Z</time>
<speed>0.00</speed>
</trkpt>
<trkpt lat="-6.965362" lon="-34.832912">
<ele>30.609999</ele>
<time>2018-07-30T09:00:56Z</time>
<speed>0.00</speed>
</trkpt>
<trkpt lat="-6.965448" lon="-34.833069">
<ele>3.730000</ele>
<time>2018-07-30T09:06:09Z</time>
<speed>0.00</speed>
</trkpt>
<trkpt lat="-6.965527" lon="-34.833118">
<ele>12.139999</ele>
<time>2018-07-30T09:11:24Z</time>
<speed>0.00</speed>
</trkpt>
<trkpt lat="-6.965590" lon="-34.832989">
<ele>-27.760000</ele>
<time>2018-07-30T09:16:37Z</time>
<speed>0.47</speed>
</trkpt>
<trkpt lat="-6.965566" lon="-34.832989">
<ele>-2.400000</ele>
<time>2018-07-30T09:21:51Z</time>
<speed>0.00</speed>
</trkpt>
<trkpt lat="-6.965476" lon="-34.832947">
<ele>6.740000</ele>
<time>2018-07-30T09:27:06Z</time>
<speed>0.00</speed>
</trkpt>
<trkpt lat="-6.965512" lon="-34.833096">
<ele>-6.840000</ele>
<time>2018-07-30T09:32:20Z</time>
<speed>0.00</speed>
</trkpt>
<trkpt lat="-6.965523" lon="-34.833191">
<ele>-2.570000</ele>
<time>2018-07-30T09:37:33Z</time>
<speed>0.69</speed>
</trkpt>
<trkpt lat="-6.965493" lon="-34.833092">
<ele>21.590000</ele>
<time>2018-07-30T09:42:46Z</time>
<speed>0.24</speed>
</trkpt>
<trkpt lat="-6.965456" lon="-34.833118">
<ele>7.560000</ele>
<time>2018-07-30T09:48:03Z</time>
<speed>0.00</speed>
</trkpt>
<trkpt lat="-6.965448" lon="-34.832993">
<ele>15.120000</ele>
<time>2018-07-30T09:53:17Z</time>
<speed>0.00</speed>
</trkpt>
<trkpt lat="-6.965403" lon="-34.833073">
<ele>43.869999</ele>
<time>2018-07-30T09:58:30Z</time>
<speed>0.23</speed>
</trkpt>
<trkpt lat="-6.965428" lon="-34.833031">
<ele>28.010000</ele>
<time>2018-07-30T10:04:21Z</time>
<speed>0.00</speed>
</trkpt>
<trkpt lat="-6.965549" lon="-34.832760">
<ele>-24.850000</ele>
<time>2018-07-30T10:09:42Z</time>
<speed>0.12</speed>
</trkpt>
<trkpt lat="-6.965426" lon="-34.832966">
<ele>-4.320000</ele>
<time>2018-07-30T10:14:58Z</time>
<speed>0.00</speed>
</trkpt>
<trkpt lat="-6.965382" lon="-34.833172">
<ele>27.170000</ele>
<time>2018-07-30T10:20:14Z</time>
<speed>0.00</speed>
</trkpt>
<trkpt lat="-6.965519" lon="-34.832958">
<ele>9.450000</ele>
<time>2018-07-30T10:25:35Z</time>
<speed>0.94</speed>
</trkpt>
<trkpt lat="-6.965564" lon="-34.832893">
<ele>-4.940000</ele>
<time>2018-07-30T10:30:50Z</time>
<speed>0.00</speed>
</trkpt>
<trkpt lat="-6.965617" lon="-34.832829">
<ele>-23.680000</ele>
<time>2018-07-30T10:36:06Z</time>
<speed>0.00</speed>
</trkpt>
<trkpt lat="-6.965419" lon="-34.833214">
<ele>31.219999</ele>
<time>2018-07-30T10:41:20Z</time>
<speed>0.00</speed>
</trkpt>
<trkpt lat="-6.965402" lon="-34.833096">
<ele>32.270000</ele>
<time>2018-07-30T10:46:34Z</time>
<speed>0.00</speed>
</trkpt>
<trkpt lat="-6.965440" lon="-34.833015">
<ele>24.389999</ele>
<time>2018-07-30T10:51:48Z</time>
<speed>0.00</speed>
</trkpt>
<trkpt lat="-6.965509" lon="-34.833031">
<ele>1.440000</ele>
<time>2018-07-30T10:57:02Z</time>
<speed>0.00</speed>
</trkpt>
<trkpt lat="-6.965384" lon="-34.833008">
<ele>27.480000</ele>
<time>2018-07-30T11:02:22Z</time>
<speed>0.00</speed>
</trkpt>
<trkpt lat="-6.965443" lon="-34.832989">
<ele>23.230000</ele>
<time>2018-07-30T11:07:37Z</time>
<speed>0.00</speed>
</trkpt>
<trkpt lat="-6.965435" lon="-34.833012">
<ele>15.570000</ele>
<time>2018-07-30T11:12:51Z</time>
<speed>0.00</speed>
</trkpt>
<trkpt lat="-6.965430" lon="-34.833076">
<ele>29.179998</ele>
<time>2018-07-30T11:18:06Z</time>
<speed>0.00</speed>
</trkpt>
<trkpt lat="-6.965444" lon="-34.833252">
<ele>-20.850000</ele>
<time>2018-07-30T11:23:41Z</time>
<speed>1.83</speed>
</trkpt>
<trkpt lat="-6.965440" lon="-34.832985">
<ele>22.859999</ele>
<time>2018-07-30T11:28:58Z</time>
<speed>0.00</speed>
</trkpt>
<trkpt lat="-6.965480" lon="-34.833042">
<ele>-9.059999</ele>
<time>2018-07-30T11:34:13Z</time>
<speed>0.00</speed>
</trkpt>
<trkpt lat="-6.965464" lon="-34.833004">
<ele>-10.760000</ele>
<time>2018-07-30T11:39:53Z</time>
<speed>0.41</speed>
</trkpt>
<trkpt lat="-6.965528" lon="-34.832973">
<ele>-4.090000</ele>
<time>2018-07-30T11:45:11Z</time>
<speed>0.00</speed>
</trkpt>
<trkpt lat="-6.965526" lon="-34.832970">
<ele>-13.620000</ele>
<time>2018-07-30T11:50:27Z</time>
<speed>0.00</speed>
</trkpt>
<trkpt lat="-6.965610" lon="-34.833138">
<ele>-16.090000</ele>
<time>2018-07-30T11:55:43Z</time>
<speed>0.00</speed>
</trkpt>
<trkpt lat="-6.965384" lon="-34.833370">
<ele>-42.899998</ele>
<time>2018-07-30T12:01:03Z</time>
<speed>1.87</speed>
</trkpt>
<trkpt lat="-6.965375" lon="-34.833050">
<ele>8.679999</ele>
<time>2018-07-30T12:06:21Z</time>
<speed>0.00</speed>
</trkpt>
<trkpt lat="-6.965383" lon="-34.833023">
<ele>23.670000</ele>
<time>2018-07-30T12:11:38Z</time>
<speed>0.00</speed>
</trkpt>
<trkpt lat="-6.965516" lon="-34.833057">
<ele>16.039999</ele>
<time>2018-07-30T12:16:54Z</time>
<speed>0.00</speed>
</trkpt>
<trkpt lat="-6.965494" lon="-34.832901">
<ele>15.210000</ele>
<time>2018-07-30T12:22:11Z</time>
<speed>0.00</speed>
</trkpt>
<trkpt lat="-6.965417" lon="-34.833046">
<ele>12.860000</ele>
<time>2018-07-30T12:27:28Z</time>
<speed>0.00</speed>
</trkpt>
<trkpt lat="-6.965145" lon="-34.832771">
<ele>57.889999</ele>
<time>2018-07-30T12:32:45Z</time>
<speed>0.00</speed>
</trkpt>
<trkpt lat="-6.965427" lon="-34.832874">
<ele>44.340000</ele>
<time>2018-07-30T12:38:03Z</time>
<speed>0.00</speed>
</trkpt>
<trkpt lat="-6.965436" lon="-34.833054">
<ele>17.340000</ele>
<time>2018-07-30T12:43:20Z</time>
<speed>0.00</speed>
</trkpt>
<trkpt lat="-6.965548" lon="-34.833027">
<ele>23.350000</ele>
<time>2018-07-30T12:48:39Z</time>
<speed>0.00</speed>
</trkpt>
<trkpt lat="-6.965211" lon="-34.832993">
<ele>-1.450000</ele>
<time>2018-07-30T12:53:57Z</time>
<speed>0.00</speed>
</trkpt>
<trkpt lat="-6.965127" lon="-34.832912">
<ele>42.329998</ele>
<time>2018-07-30T12:59:25Z</time>
<speed>0.25</speed>
</trkpt>
<trkpt lat="-6.965193" lon="-34.832947">
<ele>40.689999</ele>
<time>2018-07-30T13:05:00Z</time>
<speed>0.30</speed>
</trkpt>
<trkpt lat="-6.965661" lon="-34.833244">
<ele>16.410000</ele>
<time>2018-07-30T13:10:19Z</time>
<speed>0.00</speed>
</trkpt>
<trkpt lat="-6.965300" lon="-34.833015">
<ele>33.590000</ele>
<time>2018-07-30T13:15:37Z</time>
<speed>0.00</speed>
</trkpt>
<trkpt lat="-6.965514" lon="-34.833084">
<ele>10.630000</ele>
<time>2018-07-30T13:20:55Z</time>
<speed>0.00</speed>
</trkpt>
<trkpt lat="-6.965517" lon="-34.833046">
<ele>1.960000</ele>
<time>2018-07-30T13:26:24Z</time>
<speed>0.23</speed>
</trkpt>
<trkpt lat="-6.965413" lon="-34.833023">
<ele>22.990000</ele>
<time>2018-07-30T13:31:42Z</time>
<speed>0.00</speed>
</trkpt>
<trkpt lat="-6.965575" lon="-34.833130">
<ele>-12.309999</ele>
<time>2018-07-30T13:37:00Z</time>
<speed>0.00</speed>
</trkpt>
<trkpt lat="-6.965384" lon="-34.832989">
<ele>66.389999</ele>
<time>2018-07-30T13:42:31Z</time>
<speed>0.22</speed>
</trkpt>
<trkpt lat="-6.965395" lon="-34.833065">
<ele>2.370000</ele>
<time>2018-07-30T13:47:50Z</time>
<speed>0.00</speed>
</trkpt>
<trkpt lat="-6.965463" lon="-34.833046">
<ele>51.730000</ele>
<time>2018-07-30T13:53:09Z</time>
<speed>0.00</speed>
</trkpt>
<trkpt lat="-6.965323" lon="-34.832958">
<ele>11.469999</ele>
<time>2018-07-30T13:58:28Z</time>
<speed>0.00</speed>
</trkpt>
<trkpt lat="-6.965477" lon="-34.833015">
<ele>-4.940000</ele>
<time>2018-07-30T14:04:21Z</time>
<speed>0.25</speed>
</trkpt>
<trkpt lat="-6.965477" lon="-34.832882">
<ele>-46.529999</ele>
<time>2018-07-30T14:09:38Z</time>
<speed>0.00</speed>
</trkpt>
<trkpt lat="-6.965639" lon="-34.833099">
<ele>-72.400002</ele>
<time>2018-07-30T14:14:58Z</time>
<speed>0.00</speed>
</trkpt>
<trkpt lat="-6.965478" lon="-34.833038">
<ele>20.100000</ele>
<time>2018-07-30T14:20:15Z</time>
<speed>0.00</speed>
</trkpt>
<trkpt lat="-6.965423" lon="-34.833065">
<ele>23.430000</ele>
<time>2018-07-30T14:25:28Z</time>
<speed>0.30</speed>
</trkpt>
<trkpt lat="-6.965472" lon="-34.833004">
<ele>10.330000</ele>
<time>2018-07-30T14:30:41Z</time>
<speed>0.00</speed>
</trkpt>
<trkpt lat="-6.965409" lon="-34.833008">
<ele>44.559998</ele>
<time>2018-07-30T14:35:56Z</time>
<speed>0.00</speed>
</trkpt>
<trkpt lat="-6.965451" lon="-34.833000">
<ele>20.299999</ele>
<time>2018-07-30T14:41:13Z</time>
<speed>0.00</speed>
</trkpt>
<trkpt lat="-6.965511" lon="-34.832981">
<ele>-15.200000</ele>
<time>2018-07-30T14:46:28Z</time>
<speed>0.11</speed>
</trkpt>
<trkpt lat="-6.965431" lon="-34.832874">
<ele>34.279999</ele>
<time>2018-07-30T14:51:40Z</time>
<speed>0.00</speed>
</trkpt>
<trkpt lat="-6.965497" lon="-34.833206">
<ele>-32.559998</ele>
<time>2018-07-30T14:57:04Z</time>
<speed>0.75</speed>
</trkpt>
<trkpt lat="-6.965359" lon="-34.832832">
<ele>129.979996</ele>
<time>2018-07-30T15:02:25Z</time>
<speed>0.00</speed>
</trkpt>
<trkpt lat="-6.965524" lon="-34.833019">
<ele>4.010000</ele>
<time>2018-07-30T15:07:40Z</time>
<speed>0.00</speed>
</trkpt>
<trkpt lat="-6.965450" lon="-34.833004">
<ele>22.850000</ele>
<time>2018-07-30T15:12:52Z</time>
<speed>0.00</speed>
</trkpt>
<trkpt lat="-6.965418" lon="-34.833012">
<ele>40.469997</ele>
<time>2018-07-30T15:18:04Z</time>
<speed>0.00</speed>
</trkpt>
<trkpt lat="-6.965463" lon="-34.833096">
<ele>-18.609999</ele>
<time>2018-07-30T15:23:20Z</time>
<speed>0.00</speed>
</trkpt>
<trkpt lat="-6.965432" lon="-34.833015">
<ele>24.930000</ele>
<time>2018-07-30T15:28:33Z</time>
<speed>0.00</speed>
</trkpt>
<trkpt lat="-6.965446" lon="-34.833145">
<ele>-14.170000</ele>
<time>2018-07-30T15:33:47Z</time>
<speed>0.00</speed>
</trkpt>
<trkpt lat="-6.965485" lon="-34.833130">
<ele>-35.840000</ele>
<time>2018-07-30T15:39:15Z</time>
<speed>0.29</speed>
</trkpt>
<trkpt lat="-6.965511" lon="-34.833031">
<ele>22.799999</ele>
<time>2018-07-30T15:44:27Z</time>
<speed>0.00</speed>
</trkpt>
<trkpt lat="-6.965499" lon="-34.833050">
<ele>17.410000</ele>
<time>2018-07-30T15:50:01Z</time>
<speed>0.08</speed>
</trkpt>
<trkpt lat="-6.965466" lon="-34.832993">
<ele>4.070000</ele>
<time>2018-07-30T15:55:14Z</time>
<speed>0.00</speed>
</trkpt>
<trkpt lat="-6.965484" lon="-34.833023">
<ele>-1.050000</ele>
<time>2018-07-30T16:00:29Z</time>
<speed>0.00</speed>
</trkpt>
<trkpt lat="-6.965471" lon="-34.833065">
<ele>24.619999</ele>
<time>2018-07-30T16:05:40Z</time>
<speed>0.00</speed>
</trkpt>
<trkpt lat="-6.965497" lon="-34.832996">
<ele>12.410000</ele>
<time>2018-07-30T16:10:50Z</time>
<speed>0.03</speed>
</trkpt>
<trkpt lat="-6.965503" lon="-34.833015">
<ele>38.209999</ele>
<time>2018-07-30T16:16:01Z</time>
<speed>0.00</speed>
</trkpt>
<trkpt lat="-6.965477" lon="-34.832973">
<ele>15.250000</ele>
<time>2018-07-30T16:21:12Z</time>
<speed>0.00</speed>
</trkpt>
<trkpt lat="-6.965488" lon="-34.833015">
<ele>16.410000</ele>
<time>2018-07-30T16:26:23Z</time>
<speed>0.00</speed>
</trkpt>
<trkpt lat="-6.965483" lon="-34.833031">
<ele>33.709999</ele>
<time>2018-07-30T16:31:33Z</time>
<speed>0.04</speed>
</trkpt>
<trkpt lat="-6.965413" lon="-34.833027">
<ele>43.290001</ele>
<time>2018-07-30T16:36:44Z</time>
<speed>0.00</speed>
</trkpt>
<trkpt lat="-6.965492" lon="-34.832993">
<ele>33.309998</ele>
<time>2018-07-30T16:41:57Z</time>
<speed>0.05</speed>
</trkpt>
<trkpt lat="-6.965559" lon="-34.832901">
<ele>-3.660000</ele>
<time>2018-07-30T16:47:07Z</time>
<speed>0.11</speed>
</trkpt>
<trkpt lat="-6.965527" lon="-34.832970">
<ele>3.750000</ele>
<time>2018-07-30T16:52:17Z</time>
<speed>0.00</speed>
</trkpt>
<trkpt lat="-6.965484" lon="-34.833019">
<ele>12.710000</ele>
<time>2018-07-30T16:57:28Z</time>
<speed>0.00</speed>
</trkpt>
<trkpt lat="-6.965405" lon="-34.832977">
<ele>26.160000</ele>
<time>2018-07-30T17:02:44Z</time>
<speed>0.00</speed>
</trkpt>
<trkpt lat="-6.965456" lon="-34.832970">
<ele>16.160000</ele>
<time>2018-07-30T17:07:54Z</time>
<speed>0.38</speed>
</trkpt>
<trkpt lat="-6.965420" lon="-34.832977">
<ele>27.590000</ele>
<time>2018-07-30T17:13:05Z</time>
<speed>0.00</speed>
</trkpt>
<trkpt lat="-6.965415" lon="-34.833038">
<ele>6.750000</ele>
<time>2018-07-30T17:18:14Z</time>
<speed>0.00</speed>
</trkpt>
<trkpt lat="-6.965458" lon="-34.833023">
<ele>20.270000</ele>
<time>2018-07-30T17:23:24Z</time>
<speed>0.19</speed>
</trkpt>
<trkpt lat="-6.965473" lon="-34.832947">
<ele>10.429999</ele>
<time>2018-07-30T17:28:35Z</time>
<speed>0.00</speed>
</trkpt>
<trkpt lat="-6.965545" lon="-34.832874">
<ele>18.480000</ele>
<time>2018-07-30T17:33:46Z</time>
<speed>0.00</speed>
</trkpt>
<trkpt lat="-6.965395" lon="-34.832947">
<ele>2.970000</ele>
<time>2018-07-30T17:38:56Z</time>
<speed>0.00</speed>
</trkpt>
<trkpt lat="-6.965458" lon="-34.833073">
<ele>17.299999</ele>
<time>2018-07-30T17:44:07Z</time>
<speed>0.00</speed>
</trkpt>
<trkpt lat="-6.965350" lon="-34.833080">
<ele>-1.450000</ele>
<time>2018-07-30T17:49:18Z</time>
<speed>1.32</speed>
</trkpt>
<trkpt lat="-6.965563" lon="-34.832851">
<ele>40.139999</ele>
<time>2018-07-30T17:54:27Z</time>
<speed>0.25</speed>
</trkpt>
<trkpt lat="-6.965305" lon="-34.833134">
<ele>-8.349999</ele>
<time>2018-07-30T17:59:41Z</time>
<speed>0.00</speed>
</trkpt>
<trkpt lat="-6.965436" lon="-34.833172">
<ele>30.269999</ele>
<time>2018-07-30T18:05:38Z</time>
<speed>0.10</speed>
</trkpt>
<trkpt lat="-6.965429" lon="-34.833042">
<ele>5.130000</ele>
<time>2018-07-30T18:11:30Z</time>
<speed>0.11</speed>
</trkpt>
<trkpt lat="-6.965450" lon="-34.833122">
<ele>12.179999</ele>
<time>2018-07-30T18:18:37Z</time>
<speed>0.00</speed>
</trkpt>
<trkpt lat="-6.965421" lon="-34.832966">
<ele>0.900000</ele>
<time>2018-07-30T18:23:47Z</time>
<speed>0.33</speed>
</trkpt>
<trkpt lat="-6.965471" lon="-34.833076">
<ele>8.690000</ele>
<time>2018-07-30T18:28:57Z</time>
<speed>0.35</speed>
</trkpt>
<trkpt lat="-6.965463" lon="-34.833076">
<ele>3.620000</ele>
<time>2018-07-30T18:34:07Z</time>
<speed>0.00</speed>
</trkpt>
<trkpt lat="-6.965383" lon="-34.833111">
<ele>22.570000</ele>
<time>2018-07-30T18:39:17Z</time>
<speed>0.00</speed>
</trkpt>
<trkpt lat="-6.965438" lon="-34.833172">
<ele>22.240000</ele>
<time>2018-07-30T18:44:28Z</time>
<speed>0.00</speed>
</trkpt>
<trkpt lat="-6.965427" lon="-34.833103">
<ele>25.059999</ele>
<time>2018-07-30T18:49:38Z</time>
<speed>0.00</speed>
</trkpt>
<trkpt lat="-6.965491" lon="-34.833115">
<ele>21.709999</ele>
<time>2018-07-30T18:54:48Z</time>
<speed>0.10</speed>
</trkpt>
<trkpt lat="-6.965504" lon="-34.833019">
<ele>14.690000</ele>
<time>2018-07-30T18:59:59Z</time>
<speed>0.00</speed>
</trkpt>
<trkpt lat="-6.965349" lon="-34.833088">
<ele>38.680000</ele>
<time>2018-07-30T19:05:10Z</time>
<speed>1.21</speed>
</trkpt>
<trkpt lat="-6.965456" lon="-34.833057">
<ele>-4.010000</ele>
<time>2018-07-30T19:10:19Z</time>
<speed>0.64</speed>
</trkpt>
<trkpt lat="-6.965452" lon="-34.833004">
<ele>21.670000</ele>
<time>2018-07-30T19:15:28Z</time>
<speed>0.00</speed>
</trkpt>
<trkpt lat="-6.965476" lon="-34.833065">
<ele>0.900000</ele>
<time>2018-07-30T19:20:37Z</time>
<speed>0.60</speed>
</trkpt>
<trkpt lat="-6.965412" lon="-34.833115">
<ele>24.189999</ele>
<time>2018-07-30T19:25:47Z</time>
<speed>0.00</speed>
</trkpt>
<trkpt lat="-6.965312" lon="-34.833054">
<ele>28.180000</ele>
<time>2018-07-30T19:30:57Z</time>
<speed>0.00</speed>
</trkpt>
<trkpt lat="-6.965412" lon="-34.833042">
<ele>16.869999</ele>
<time>2018-07-30T19:36:06Z</time>
<speed>0.57</speed>
</trkpt>
<trkpt lat="-6.965437" lon="-34.832821">
<ele>20.109999</ele>
<time>2018-07-30T19:41:14Z</time>
<speed>0.00</speed>
</trkpt>
<trkpt lat="-6.965465" lon="-34.832756">
<ele>39.750000</ele>
<time>2018-07-30T19:46:24Z</time>
<speed>1.63</speed>
</trkpt>
<trkpt lat="-6.965467" lon="-34.833141">
<ele>-1.990000</ele>
<time>2018-07-30T19:51:33Z</time>
<speed>0.00</speed>
</trkpt>
<trkpt lat="-6.965427" lon="-34.833145">
<ele>-0.020000</ele>
<time>2018-07-30T19:56:45Z</time>
<speed>0.00</speed>
</trkpt>
<trkpt lat="-6.965481" lon="-34.833000">
<ele>4.330000</ele>
<time>2018-07-30T20:02:03Z</time>
<speed>0.00</speed>
</trkpt>
<trkpt lat="-6.965399" lon="-34.832859">
<ele>20.850000</ele>
<time>2018-07-30T20:07:21Z</time>
<speed>0.00</speed>
</trkpt>
<trkpt lat="-6.965422" lon="-34.832867">
<ele>11.840000</ele>
<time>2018-07-30T20:12:39Z</time>
<speed>0.00</speed>
</trkpt>
<trkpt lat="-6.965484" lon="-34.833199">
<ele>-18.520000</ele>
<time>2018-07-30T20:17:59Z</time>
<speed>0.00</speed>
</trkpt>
<trkpt lat="-6.965419" lon="-34.832939">
<ele>24.510000</ele>
<time>2018-07-30T20:23:16Z</time>
<speed>0.00</speed>
</trkpt>
<trkpt lat="-6.965434" lon="-34.833088">
<ele>1.470000</ele>
<time>2018-07-30T20:28:33Z</time>
<speed>0.00</speed>
</trkpt>
<trkpt lat="-6.965436" lon="-34.832996">
<ele>20.779999</ele>
<time>2018-07-30T20:33:51Z</time>
<speed>0.00</speed>
</trkpt>
<trkpt lat="-6.965485" lon="-34.832993">
<ele>9.190000</ele>
<time>2018-07-30T20:39:30Z</time>
<speed>0.19</speed>
</trkpt>
<trkpt lat="-6.965446" lon="-34.833000">
<ele>-0.420000</ele>
<time>2018-07-30T20:44:47Z</time>
<speed>0.00</speed>
</trkpt>
<trkpt lat="-6.965452" lon="-34.833084">
<ele>13.340000</ele>
<time>2018-07-30T20:50:03Z</time>
<speed>0.06</speed>
</trkpt>
<trkpt lat="-6.965393" lon="-34.833061">
<ele>40.500000</ele>
<time>2018-07-30T20:55:20Z</time>
<speed>0.00</speed>
</trkpt>
<trkpt lat="-6.965441" lon="-34.833042">
<ele>20.869999</ele>
<time>2018-07-30T21:00:38Z</time>
<speed>0.00</speed>
</trkpt>
<trkpt lat="-6.965482" lon="-34.832993">
<ele>2.070000</ele>
<time>2018-07-30T21:05:53Z</time>
<speed>0.10</speed>
</trkpt>
<trkpt lat="-6.965343" lon="-34.832985">
<ele>20.219999</ele>
<time>2018-07-30T21:11:10Z</time>
<speed>0.00</speed>
</trkpt>
<trkpt lat="-6.965346" lon="-34.833031">
<ele>37.860001</ele>
<time>2018-07-30T21:16:25Z</time>
<speed>0.00</speed>
</trkpt>
<trkpt lat="-6.965430" lon="-34.833027">
<ele>-2.410000</ele>
<time>2018-07-30T21:21:41Z</time>
<speed>0.00</speed>
</trkpt>
<trkpt lat="-6.965424" lon="-34.833080">
<ele>11.679999</ele>
<time>2018-07-30T21:26:57Z</time>
<speed>0.00</speed>
</trkpt>
<trkpt lat="-6.965471" lon="-34.833046">
<ele>8.820000</ele>
<time>2018-07-30T21:32:14Z</time>
<speed>0.20</speed>
</trkpt>
<trkpt lat="-6.965390" lon="-34.833118">
<ele>15.870000</ele>
<time>2018-07-30T21:37:30Z</time>
<speed>0.00</speed>
</trkpt>
<trkpt lat="-6.965471" lon="-34.833031">
<ele>12.320000</ele>
<time>2018-07-30T21:42:46Z</time>
<speed>0.00</speed>
</trkpt>
<trkpt lat="-6.965434" lon="-34.833012">
<ele>26.349998</ele>
<time>2018-07-30T21:48:02Z</time>
<speed>0.00</speed>
</trkpt>
<trkpt lat="-6.965453" lon="-34.833042">
<ele>5.540000</ele>
<time>2018-07-30T21:53:18Z</time>
<speed>0.00</speed>
</trkpt>
<trkpt lat="-6.965424" lon="-34.833046">
<ele>21.010000</ele>
<time>2018-07-30T21:58:32Z</time>
<speed>0.08</speed>
</trkpt>
<trkpt lat="-6.965660" lon="-34.832989">
<ele>-5.870000</ele>
<time>2018-07-30T22:03:54Z</time>
<speed>0.58</speed>
</trkpt>
<trkpt lat="-6.965589" lon="-34.832890">
<ele>49.289997</ele>
<time>2018-07-30T22:09:09Z</time>
<speed>0.00</speed>
</trkpt>
<trkpt lat="-6.965563" lon="-34.832924">
<ele>8.830000</ele>
<time>2018-07-30T22:14:27Z</time>
<speed>0.16</speed>
</trkpt>
<trkpt lat="-6.965522" lon="-34.832890">
<ele>3.600000</ele>
<time>2018-07-30T22:19:44Z</time>
<speed>0.00</speed>
</trkpt>
<trkpt lat="-6.965479" lon="-34.832989">
<ele>-0.610000</ele>
<time>2018-07-30T22:25:00Z</time>
<speed>0.00</speed>
</trkpt>
<trkpt lat="-6.966118" lon="-34.832893">
<ele>36.790001</ele>
<time>2018-07-30T22:30:21Z</time>
<speed>0.20</speed>
</trkpt>
<trkpt lat="-6.965452" lon="-34.833012">
<ele>7.130000</ele>
<time>2018-07-30T22:35:37Z</time>
<speed>0.00</speed>
</trkpt>
<trkpt lat="-6.965580" lon="-34.832962">
<ele>10.710000</ele>
<time>2018-07-30T22:40:53Z</time>
<speed>0.00</speed>
</trkpt>
<trkpt lat="-6.965385" lon="-34.832973">
<ele>15.219999</ele>
<time>2018-07-30T22:46:09Z</time>
<speed>0.00</speed>
</trkpt>
<trkpt lat="-6.965254" lon="-34.833054">
<ele>27.410000</ele>
<time>2018-07-30T22:51:26Z</time>
<speed>0.00</speed>
</trkpt>
<trkpt lat="-6.965425" lon="-34.833061">
<ele>8.110000</ele>
<time>2018-07-30T22:56:41Z</time>
<speed>0.00</speed>
</trkpt>
<trkpt lat="-6.965512" lon="-34.833035">
<ele>6.590000</ele>
<time>2018-07-30T23:02:02Z</time>
<speed>0.00</speed>
</trkpt>
<trkpt lat="-6.965267" lon="-34.833096">
<ele>16.859999</ele>
<time>2018-07-30T23:07:17Z</time>
<speed>0.00</speed>
</trkpt>
<trkpt lat="-6.965276" lon="-34.833073">
<ele>46.840000</ele>
<time>2018-07-30T23:12:47Z</time>
<speed>0.00</speed>
</trkpt>
<trkpt lat="-6.965394" lon="-34.833042">
<ele>11.400000</ele>
<time>2018-07-30T23:18:02Z</time>
<speed>0.00</speed>
</trkpt>
<trkpt lat="-6.965407" lon="-34.832958">
<ele>13.830000</ele>
<time>2018-07-30T23:23:48Z</time>
<speed>0.07</speed>
</trkpt>
<trkpt lat="-6.965376" lon="-34.833035">
<ele>47.980000</ele>
<time>2018-07-30T23:29:05Z</time>
<speed>0.22</speed>
</trkpt>
<trkpt lat="-6.965379" lon="-34.833057">
<ele>46.639999</ele>
<time>2018-07-30T23:34:23Z</time>
<speed>2.80</speed>
</trkpt>
<trkpt lat="-6.965414" lon="-34.833050">
<ele>27.109999</ele>
<time>2018-07-30T23:39:39Z</time>
<speed>0.00</speed>
</trkpt>
<trkpt lat="-6.965475" lon="-34.833015">
<ele>6.190000</ele>
<time>2018-07-30T23:44:54Z</time>
<speed>0.30</speed>
</trkpt>
<trkpt lat="-6.965609" lon="-34.832821">
<ele>-25.299999</ele>
<time>2018-07-30T23:50:13Z</time>
<speed>0.00</speed>
</trkpt>
<trkpt lat="-6.965416" lon="-34.833080">
<ele>27.699999</ele>
<time>2018-07-30T23:55:28Z</time>
<speed>0.00</speed>
</trkpt>
<trkpt lat="-6.965367" lon="-34.833088">
<ele>53.430000</ele>
<time>2018-07-31T00:00:50Z</time>
<speed>0.00</speed>
</trkpt>
<trkpt lat="-6.965414" lon="-34.833076">
<ele>33.340000</ele>
<time>2018-07-31T00:06:06Z</time>
<speed>0.00</speed>
</trkpt>
<trkpt lat="-6.965424" lon="-34.833153">
<ele>24.420000</ele>
<time>2018-07-31T00:11:21Z</time>
<speed>0.00</speed>
</trkpt>
<trkpt lat="-6.965391" lon="-34.833092">
<ele>39.559998</ele>
<time>2018-07-31T00:16:38Z</time>
<speed>0.00</speed>
</trkpt>
<trkpt lat="-6.965469" lon="-34.832920">
<ele>-13.460000</ele>
<time>2018-07-31T00:21:54Z</time>
<speed>0.00</speed>
</trkpt>
<trkpt lat="-6.965421" lon="-34.833096">
<ele>31.969999</ele>
<time>2018-07-31T00:27:09Z</time>
<speed>0.00</speed>
</trkpt>
<trkpt lat="-6.965457" lon="-34.833031">
<ele>10.030000</ele>
<time>2018-07-31T00:32:25Z</time>
<speed>0.00</speed>
</trkpt>
<trkpt lat="-6.965546" lon="-34.832966">
<ele>13.309999</ele>
<time>2018-07-31T00:37:40Z</time>
<speed>0.00</speed>
</trkpt>
<trkpt lat="-6.965467" lon="-34.833107">
<ele>-0.510000</ele>
<time>2018-07-31T00:42:55Z</time>
<speed>0.00</speed>
</trkpt>
<trkpt lat="-6.965528" lon="-34.832993">
<ele>-3.020000</ele>
<time>2018-07-31T00:48:10Z</time>
<speed>0.00</speed>
</trkpt>
<trkpt lat="-6.965527" lon="-34.833134">
<ele>43.989998</ele>
<time>2018-07-31T00:53:25Z</time>
<speed>0.47</speed>
</trkpt>
<trkpt lat="-6.965597" lon="-34.832905">
<ele>-16.070000</ele>
<time>2018-07-31T00:58:40Z</time>
<speed>0.00</speed>
</trkpt>
<trkpt lat="-6.965521" lon="-34.833027">
<ele>9.020000</ele>
<time>2018-07-31T01:04:02Z</time>
<speed>0.00</speed>
</trkpt>
<trkpt lat="-6.965519" lon="-34.833168">
<ele>-8.809999</ele>
<time>2018-07-31T01:09:17Z</time>
<speed>0.00</speed>
</trkpt>
<trkpt lat="-6.965333" lon="-34.832996">
<ele>37.849998</ele>
<time>2018-07-31T01:14:33Z</time>
<speed>0.00</speed>
</trkpt>
<trkpt lat="-6.965471" lon="-34.832966">
<ele>4.590000</ele>
<time>2018-07-31T01:19:50Z</time>
<speed>0.00</speed>
</trkpt>
<trkpt lat="-6.965383" lon="-34.833038">
<ele>32.899998</ele>
<time>2018-07-31T01:25:05Z</time>
<speed>0.00</speed>
</trkpt>
<trkpt lat="-6.965493" lon="-34.833027">
<ele>13.040000</ele>
<time>2018-07-31T01:30:19Z</time>
<speed>0.00</speed>
</trkpt>
<trkpt lat="-6.965497" lon="-34.833042">
<ele>8.740000</ele>
<time>2018-07-31T01:35:34Z</time>
<speed>0.00</speed>
</trkpt>
<trkpt lat="-6.965408" lon="-34.832962">
<ele>20.240000</ele>
<time>2018-07-31T01:40:49Z</time>
<speed>0.00</speed>
</trkpt>
<trkpt lat="-6.965486" lon="-34.833057">
<ele>4.190000</ele>
<time>2018-07-31T01:46:04Z</time>
<speed>0.00</speed>
</trkpt>
<trkpt lat="-6.965423" lon="-34.832993">
<ele>32.279999</ele>
<time>2018-07-31T01:51:19Z</time>
<speed>0.18</speed>
</trkpt>
<trkpt lat="-6.965463" lon="-34.832935">
<ele>11.300000</ele>
<time>2018-07-31T01:56:34Z</time>
<speed>0.00</speed>
</trkpt>
<trkpt lat="-6.965465" lon="-34.832874">
<ele>-11.330000</ele>
<time>2018-07-31T02:02:26Z</time>
<speed>0.11</speed>
</trkpt>
<trkpt lat="-6.965469" lon="-34.833073">
<ele>36.820000</ele>
<time>2018-07-31T02:07:43Z</time>
<speed>0.00</speed>
</trkpt>
<trkpt lat="-6.965467" lon="-34.833065">
<ele>11.940000</ele>
<time>2018-07-31T02:12:59Z</time>
<speed>0.00</speed>
</trkpt>
<trkpt lat="-6.965381" lon="-34.833046">
<ele>18.920000</ele>
<time>2018-07-31T02:18:14Z</time>
<speed>0.00</speed>
</trkpt>
<trkpt lat="-6.965408" lon="-34.832939">
<ele>-19.359999</ele>
<time>2018-07-31T02:23:30Z</time>
<speed>0.00</speed>
</trkpt>
<trkpt lat="-6.965337" lon="-34.833061">
<ele>8.830000</ele>
<time>2018-07-31T02:28:47Z</time>
<speed>0.00</speed>
</trkpt>
<trkpt lat="-6.965470" lon="-34.833073">
<ele>34.989998</ele>
<time>2018-07-31T02:34:02Z</time>
<speed>0.00</speed>
</trkpt>
<trkpt lat="-6.965440" lon="-34.832958">
<ele>4.260000</ele>
<time>2018-07-31T02:39:17Z</time>
<speed>0.00</speed>
</trkpt>
<trkpt lat="-6.965405" lon="-34.833004">
<ele>36.799999</ele>
<time>2018-07-31T02:44:33Z</time>
<speed>0.00</speed>
</trkpt>
<trkpt lat="-6.965422" lon="-34.833008">
<ele>12.280000</ele>
<time>2018-07-31T02:49:48Z</time>
<speed>0.09</speed>
</trkpt>
<trkpt lat="-6.965546" lon="-34.833073">
<ele>12.509999</ele>
<time>2018-07-31T02:55:06Z</time>
<speed>0.25</speed>
</trkpt>
</trkseg>
</trk>
<trk>
<name>20180824-192101(6)</name>
<desc>Color:004000ff</desc>
<trkseg>
<trkpt lat="-6.965344" lon="-34.833012">
<ele>11.889999</ele>
<time>2018-07-31T03:00:25Z</time>
<speed>0.00</speed>
</trkpt>
<trkpt lat="-6.965436" lon="-34.833019">
<ele>17.490000</ele>
<time>2018-07-31T03:05:43Z</time>
<speed>0.00</speed>
</trkpt>
<trkpt lat="-6.965476" lon="-34.833080">
<ele>-9.840000</ele>
<time>2018-07-31T03:11:00Z</time>
<speed>0.00</speed>
</trkpt>
<trkpt lat="-6.965421" lon="-34.833050">
<ele>12.170000</ele>
<time>2018-07-31T03:16:15Z</time>
<speed>0.00</speed>
</trkpt>
<trkpt lat="-6.965465" lon="-34.833248">
<ele>16.570000</ele>
<time>2018-07-31T03:21:30Z</time>
<speed>0.00</speed>
</trkpt>
<trkpt lat="-6.965378" lon="-34.833103">
<ele>-23.469999</ele>
<time>2018-07-31T03:26:45Z</time>
<speed>0.00</speed>
</trkpt>
<trkpt lat="-6.965512" lon="-34.833012">
<ele>8.220000</ele>
<time>2018-07-31T03:32:03Z</time>
<speed>0.00</speed>
</trkpt>
<trkpt lat="-6.965460" lon="-34.833042">
<ele>3.980000</ele>
<time>2018-07-31T03:37:18Z</time>
<speed>0.00</speed>
</trkpt>
<trkpt lat="-6.965470" lon="-34.833096">
<ele>-3.350000</ele>
<time>2018-07-31T03:42:34Z</time>
<speed>0.00</speed>
</trkpt>
<trkpt lat="-6.965496" lon="-34.832973">
<ele>-6.090000</ele>
<time>2018-07-31T03:47:50Z</time>
<speed>0.00</speed>
</trkpt>
<trkpt lat="-6.965457" lon="-34.833000">
<ele>10.719999</ele>
<time>2018-07-31T03:53:06Z</time>
<speed>0.00</speed>
</trkpt>
<trkpt lat="-6.965464" lon="-34.832993">
<ele>32.439999</ele>
<time>2018-07-31T03:58:22Z</time>
<speed>0.00</speed>
</trkpt>
<trkpt lat="-6.965522" lon="-34.833076">
<ele>8.820000</ele>
<time>2018-07-31T04:03:46Z</time>
<speed>0.00</speed>
</trkpt>
<trkpt lat="-6.965458" lon="-34.832939">
<ele>1.400000</ele>
<time>2018-07-31T04:09:04Z</time>
<speed>0.00</speed>
</trkpt>
<trkpt lat="-6.965395" lon="-34.833092">
<ele>12.550000</ele>
<time>2018-07-31T04:14:23Z</time>
<speed>0.00</speed>
</trkpt>
<trkpt lat="-6.965622" lon="-34.832893">
<ele>-12.080000</ele>
<time>2018-07-31T04:19:40Z</time>
<speed>0.00</speed>
</trkpt>
<trkpt lat="-6.965661" lon="-34.832821">
<ele>-57.029999</ele>
<time>2018-07-31T04:25:02Z</time>
<speed>0.00</speed>
</trkpt>
<trkpt lat="-6.965415" lon="-34.833092">
<ele>64.180000</ele>
<time>2018-07-31T04:30:24Z</time>
<speed>1.19</speed>
</trkpt>
<trkpt lat="-6.965593" lon="-34.832870">
<ele>-29.420000</ele>
<time>2018-07-31T04:35:41Z</time>
<speed>0.00</speed>
</trkpt>
<trkpt lat="-6.965425" lon="-34.833149">
<ele>58.879997</ele>
<time>2018-07-31T04:41:06Z</time>
<speed>0.00</speed>
</trkpt>
<trkpt lat="-6.965671" lon="-34.832874">
<ele>-44.939999</ele>
<time>2018-07-31T04:46:22Z</time>
<speed>0.00</speed>
</trkpt>
<trkpt lat="-6.965547" lon="-34.832878">
<ele>-13.380000</ele>
<time>2018-07-31T04:51:43Z</time>
<speed>0.00</speed>
</trkpt>
<trkpt lat="-6.965451" lon="-34.833183">
<ele>39.439999</ele>
<time>2018-07-31T04:57:29Z</time>
<speed>0.08</speed>
</trkpt>
<trkpt lat="-6.965399" lon="-34.832989">
<ele>23.590000</ele>
<time>2018-07-31T05:03:29Z</time>
<speed>0.00</speed>
</trkpt>
<trkpt lat="-6.965427" lon="-34.833069">
<ele>19.100000</ele>
<time>2018-07-31T05:08:48Z</time>
<speed>0.48</speed>
</trkpt>
<trkpt lat="-6.965352" lon="-34.832905">
<ele>5.490000</ele>
<time>2018-07-31T05:14:14Z</time>
<speed>0.04</speed>
</trkpt>
<trkpt lat="-6.965409" lon="-34.833027">
<ele>21.000000</ele>
<time>2018-07-31T05:19:32Z</time>
<speed>0.00</speed>
</trkpt>
<trkpt lat="-6.965425" lon="-34.833042">
<ele>11.920000</ele>
<time>2018-07-31T05:24:47Z</time>
<speed>0.00</speed>
</trkpt>
<trkpt lat="-6.965367" lon="-34.833008">
<ele>20.459999</ele>
<time>2018-07-31T05:30:02Z</time>
<speed>0.00</speed>
</trkpt>
<trkpt lat="-6.965448" lon="-34.832951">
<ele>-7.270000</ele>
<time>2018-07-31T05:35:17Z</time>
<speed>0.00</speed>
</trkpt>
<trkpt lat="-6.965384" lon="-34.833122">
<ele>13.360000</ele>
<time>2018-07-31T05:40:32Z</time>
<speed>0.00</speed>
</trkpt>
<trkpt lat="-6.965490" lon="-34.832966">
<ele>16.740000</ele>
<time>2018-07-31T05:45:48Z</time>
<speed>1.39</speed>
</trkpt>
<trkpt lat="-6.965605" lon="-34.833046">
<ele>4.920000</ele>
<time>2018-07-31T05:51:09Z</time>
<speed>0.76</speed>
</trkpt>
<trkpt lat="-6.965514" lon="-34.833115">
<ele>26.139999</ele>
<time>2018-07-31T05:56:26Z</time>
<speed>0.00</speed>
</trkpt>
<trkpt lat="-6.965423" lon="-34.833057">
<ele>14.340000</ele>
<time>2018-07-31T06:02:20Z</time>
<speed>0.11</speed>
</trkpt>
<trkpt lat="-6.965376" lon="-34.833046">
<ele>17.650000</ele>
<time>2018-07-31T06:07:35Z</time>
<speed>0.00</speed>
</trkpt>
<trkpt lat="-6.965395" lon="-34.833141">
<ele>35.279999</ele>
<time>2018-07-31T06:12:49Z</time>
<speed>0.00</speed>
</trkpt>
<trkpt lat="-6.965350" lon="-34.833221">
<ele>45.730000</ele>
<time>2018-07-31T06:18:04Z</time>
<speed>0.00</speed>
</trkpt>
<trkpt lat="-6.965464" lon="-34.833103">
<ele>29.929998</ele>
<time>2018-07-31T06:23:20Z</time>
<speed>0.00</speed>
</trkpt>
<trkpt lat="-6.965440" lon="-34.833042">
<ele>6.030000</ele>
<time>2018-07-31T06:28:35Z</time>
<speed>0.09</speed>
</trkpt>
<trkpt lat="-6.965409" lon="-34.833111">
<ele>2.060000</ele>
<time>2018-07-31T06:33:50Z</time>
<speed>0.00</speed>
</trkpt>
<trkpt lat="-6.965488" lon="-34.833183">
<ele>16.959999</ele>
<time>2018-07-31T06:39:05Z</time>
<speed>0.00</speed>
</trkpt>
<trkpt lat="-6.965424" lon="-34.833096">
<ele>26.029999</ele>
<time>2018-07-31T06:44:22Z</time>
<speed>0.47</speed>
</trkpt>
<trkpt lat="-6.965386" lon="-34.833004">
<ele>10.880000</ele>
<time>2018-07-31T06:49:38Z</time>
<speed>0.00</speed>
</trkpt>
<trkpt lat="-6.965436" lon="-34.832996">
<ele>13.240000</ele>
<time>2018-07-31T06:54:55Z</time>
<speed>0.00</speed>
</trkpt>
<trkpt lat="-6.965381" lon="-34.833099">
<ele>16.299999</ele>
<time>2018-07-31T07:00:26Z</time>
<speed>0.40</speed>
</trkpt>
<trkpt lat="-6.965408" lon="-34.833038">
<ele>7.770000</ele>
<time>2018-07-31T07:06:05Z</time>
<speed>0.00</speed>
</trkpt>
<trkpt lat="-6.965503" lon="-34.833019">
<ele>17.730000</ele>
<time>2018-07-31T07:11:21Z</time>
<speed>0.00</speed>
</trkpt>
<trkpt lat="-6.965486" lon="-34.832939">
<ele>0.740000</ele>
<time>2018-07-31T07:16:36Z</time>
<speed>0.28</speed>
</trkpt>
<trkpt lat="-6.965557" lon="-34.833084">
<ele>3.800000</ele>
<time>2018-07-31T07:22:05Z</time>
<speed>0.00</speed>
</trkpt>
<trkpt lat="-6.965473" lon="-34.832935">
<ele>2.360000</ele>
<time>2018-07-31T07:27:21Z</time>
<speed>0.00</speed>
</trkpt>
<trkpt lat="-6.965477" lon="-34.833141">
<ele>1.460000</ele>
<time>2018-07-31T07:32:36Z</time>
<speed>0.00</speed>
</trkpt>
<trkpt lat="-6.965479" lon="-34.833061">
<ele>10.309999</ele>
<time>2018-07-31T07:37:51Z</time>
<speed>0.00</speed>
</trkpt>
<trkpt lat="-6.965501" lon="-34.833027">
<ele>11.219999</ele>
<time>2018-07-31T07:43:12Z</time>
<speed>0.14</speed>
</trkpt>
<trkpt lat="-6.965434" lon="-34.833008">
<ele>33.709999</ele>
<time>2018-07-31T07:48:27Z</time>
<speed>0.43</speed>
</trkpt>
<trkpt lat="-6.965490" lon="-34.833305">
<ele>-2.220000</ele>
<time>2018-07-31T07:53:43Z</time>
<speed>0.00</speed>
</trkpt>
<trkpt lat="-6.965571" lon="-34.833294">
<ele>3.080000</ele>
<time>2018-07-31T07:58:58Z</time>
<speed>0.00</speed>
</trkpt>
<trkpt lat="-6.965572" lon="-34.833160">
<ele>-7.170000</ele>
<time>2018-07-31T08:04:15Z</time>
<speed>0.00</speed>
</trkpt>
<trkpt lat="-6.965495" lon="-34.833057">
<ele>3.330000</ele>
<time>2018-07-31T08:09:29Z</time>
<speed>0.00</speed>
</trkpt>
<trkpt lat="-6.965450" lon="-34.833073">
<ele>-5.750000</ele>
<time>2018-07-31T08:14:44Z</time>
<speed>0.00</speed>
</trkpt>
<trkpt lat="-6.965389" lon="-34.832855">
<ele>4.860000</ele>
<time>2018-07-31T08:20:10Z</time>
<speed>0.92</speed>
</trkpt>
<trkpt lat="-6.965489" lon="-34.833103">
<ele>14.969999</ele>
<time>2018-07-31T08:25:26Z</time>
<speed>0.00</speed>
</trkpt>
<trkpt lat="-6.965381" lon="-34.833015">
<ele>25.529999</ele>
<time>2018-07-31T08:30:41Z</time>
<speed>0.00</speed>
</trkpt>
<trkpt lat="-6.965651" lon="-34.832783">
<ele>-39.849998</ele>
<time>2018-07-31T08:36:01Z</time>
<speed>0.00</speed>
</trkpt>
<trkpt lat="-6.965352" lon="-34.832939">
<ele>28.519999</ele>
<time>2018-07-31T08:41:16Z</time>
<speed>0.00</speed>
</trkpt>
<trkpt lat="-6.965600" lon="-34.832890">
<ele>-26.769999</ele>
<time>2018-07-31T08:47:06Z</time>
<speed>0.00</speed>
</trkpt>
<trkpt lat="-6.965364" lon="-34.833115">
<ele>33.309998</ele>
<time>2018-07-31T08:52:41Z</time>
<speed>0.00</speed>
</trkpt>
<trkpt lat="-6.965424" lon="-34.832962">
<ele>36.719997</ele>
<time>2018-07-31T08:57:59Z</time>
<speed>0.00</speed>
</trkpt>
<trkpt lat="-6.965430" lon="-34.833122">
<ele>21.299999</ele>
<time>2018-07-31T09:03:17Z</time>
<speed>0.22</speed>
</trkpt>
<trkpt lat="-6.965394" lon="-34.833111">
<ele>40.070000</ele>
<time>2018-07-31T09:08:32Z</time>
<speed>0.00</speed>
</trkpt>
<trkpt lat="-6.965513" lon="-34.833015">
<ele>-0.510000</ele>
<time>2018-07-31T09:13:47Z</time>
<speed>0.00</speed>
</trkpt>
<trkpt lat="-6.965531" lon="-34.833057">
<ele>19.400000</ele>
<time>2018-07-31T09:19:04Z</time>
<speed>0.05</speed>
</trkpt>
<trkpt lat="-6.965521" lon="-34.832909">
<ele>-0.980000</ele>
<time>2018-07-31T09:24:21Z</time>
<speed>0.00</speed>
</trkpt>
<trkpt lat="-6.965480" lon="-34.833145">
<ele>-14.320000</ele>
<time>2018-07-31T09:29:37Z</time>
<speed>0.00</speed>
</trkpt>
<trkpt lat="-6.965488" lon="-34.833115">
<ele>9.070000</ele>
<time>2018-07-31T09:34:52Z</time>
<speed>0.00</speed>
</trkpt>
<trkpt lat="-6.965527" lon="-34.833309">
<ele>5.040000</ele>
<time>2018-07-31T09:40:10Z</time>
<speed>0.00</speed>
</trkpt>
<trkpt lat="-6.965487" lon="-34.833179">
<ele>25.549999</ele>
<time>2018-07-31T09:45:26Z</time>
<speed>0.00</speed>
</trkpt>
<trkpt lat="-6.965433" lon="-34.832939">
<ele>2.850000</ele>
<time>2018-07-31T09:50:40Z</time>
<speed>0.00</speed>
</trkpt>
<trkpt lat="-6.965467" lon="-34.832996">
<ele>11.900000</ele>
<time>2018-07-31T09:55:55Z</time>
<speed>0.00</speed>
</trkpt>
<trkpt lat="-6.965482" lon="-34.833042">
<ele>16.369999</ele>
<time>2018-07-31T10:01:30Z</time>
<speed>0.13</speed>
</trkpt>
<trkpt lat="-6.965591" lon="-34.833027">
<ele>-7.160000</ele>
<time>2018-07-31T10:06:47Z</time>
<speed>0.00</speed>
</trkpt>
<trkpt lat="-6.965537" lon="-34.833115">
<ele>6.290000</ele>
<time>2018-07-31T10:12:03Z</time>
<speed>0.00</speed>
</trkpt>
<trkpt lat="-6.965472" lon="-34.833057">
<ele>22.500000</ele>
<time>2018-07-31T10:17:18Z</time>
<speed>0.00</speed>
</trkpt>
<trkpt lat="-6.965538" lon="-34.833111">
<ele>45.289997</ele>
<time>2018-07-31T10:22:35Z</time>
<speed>0.00</speed>
</trkpt>
<trkpt lat="-6.965448" lon="-34.832954">
<ele>0.290000</ele>
<time>2018-07-31T10:27:51Z</time>
<speed>0.00</speed>
</trkpt>
<trkpt lat="-6.965450" lon="-34.832966">
<ele>25.080000</ele>
<time>2018-07-31T10:33:06Z</time>
<speed>0.00</speed>
</trkpt>
<trkpt lat="-6.965494" lon="-34.833115">
<ele>19.340000</ele>
<time>2018-07-31T10:38:28Z</time>
<speed>1.29</speed>
</trkpt>
<trkpt lat="-6.965410" lon="-34.833042">
<ele>25.580000</ele>
<time>2018-07-31T10:43:44Z</time>
<speed>0.00</speed>
</trkpt>
<trkpt lat="-6.965462" lon="-34.833076">
<ele>21.330000</ele>
<time>2018-07-31T10:49:01Z</time>
<speed>0.00</speed>
</trkpt>
<trkpt lat="-6.965426" lon="-34.833057">
<ele>18.969999</ele>
<time>2018-07-31T10:54:20Z</time>
<speed>0.00</speed>
</trkpt>
<trkpt lat="-6.965434" lon="-34.832954">
<ele>9.830000</ele>
<time>2018-07-31T10:59:40Z</time>
<speed>0.00</speed>
</trkpt>
<trkpt lat="-6.965314" lon="-34.832985">
<ele>47.189999</ele>
<time>2018-07-31T11:05:01Z</time>
<speed>1.30</speed>
</trkpt>
<trkpt lat="-6.965480" lon="-34.832993">
<ele>-15.299999</ele>
<time>2018-07-31T11:10:29Z</time>
<speed>0.21</speed>
</trkpt>
<trkpt lat="-6.965461" lon="-34.833118">
<ele>30.250000</ele>
<time>2018-07-31T11:15:54Z</time>
<speed>0.07</speed>
</trkpt>
<trkpt lat="-6.965421" lon="-34.833031">
<ele>31.019999</ele>
<time>2018-07-31T11:21:34Z</time>
<speed>0.18</speed>
</trkpt>
<trkpt lat="-6.965479" lon="-34.833042">
<ele>28.719999</ele>
<time>2018-07-31T11:26:54Z</time>
<speed>0.16</speed>
</trkpt>
<trkpt lat="-6.965462" lon="-34.833035">
<ele>32.290001</ele>
<time>2018-07-31T11:32:13Z</time>
<speed>0.10</speed>
</trkpt>
<trkpt lat="-6.965297" lon="-34.833122">
<ele>118.369995</ele>
<time>2018-07-31T11:37:37Z</time>
<speed>0.00</speed>
</trkpt>
<trkpt lat="-6.965540" lon="-34.832947">
<ele>3.520000</ele>
<time>2018-07-31T11:43:26Z</time>
<speed>0.18</speed>
</trkpt>
<trkpt lat="-6.965455" lon="-34.832985">
<ele>6.030000</ele>
<time>2018-07-31T11:49:43Z</time>
<speed>0.00</speed>
</trkpt>
<trkpt lat="-6.965472" lon="-34.833054">
<ele>3.550000</ele>
<time>2018-07-31T11:55:01Z</time>
<speed>0.00</speed>
</trkpt>
<trkpt lat="-6.965395" lon="-34.833065">
<ele>21.180000</ele>
<time>2018-07-31T12:00:21Z</time>
<speed>0.00</speed>
</trkpt>
<trkpt lat="-6.965389" lon="-34.833046">
<ele>-3.870000</ele>
<time>2018-07-31T12:05:31Z</time>
<speed>0.00</speed>
</trkpt>
<trkpt lat="-6.965433" lon="-34.833004">
<ele>26.070000</ele>
<time>2018-07-31T12:10:40Z</time>
<speed>0.00</speed>
</trkpt>
<trkpt lat="-6.965472" lon="-34.833035">
<ele>8.900000</ele>
<time>2018-07-31T12:15:48Z</time>
<speed>0.17</speed>
</trkpt>
<trkpt lat="-6.965420" lon="-34.833065">
<ele>5.350000</ele>
<time>2018-07-31T12:20:57Z</time>
<speed>0.00</speed>
</trkpt>
<trkpt lat="-6.965453" lon="-34.833057">
<ele>2.210000</ele>
<time>2018-07-31T12:26:06Z</time>
<speed>0.22</speed>
</trkpt>
<trkpt lat="-6.965350" lon="-34.832916">
<ele>24.609999</ele>
<time>2018-07-31T12:31:16Z</time>
<speed>0.00</speed>
</trkpt>
<trkpt lat="-6.965463" lon="-34.832973">
<ele>31.109999</ele>
<time>2018-07-31T12:36:26Z</time>
<speed>0.26</speed>
</trkpt>
<trkpt lat="-6.965435" lon="-34.833111">
<ele>70.939995</ele>
<time>2018-07-31T12:41:37Z</time>
<speed>0.00</speed>
</trkpt>
<trkpt lat="-6.965471" lon="-34.833103">
<ele>13.530000</ele>
<time>2018-07-31T12:46:47Z</time>
<speed>0.00</speed>
</trkpt>
<trkpt lat="-6.965526" lon="-34.833019">
<ele>14.270000</ele>
<time>2018-07-31T12:51:56Z</time>
<speed>0.43</speed>
</trkpt>
<trkpt lat="-6.965425" lon="-34.833122">
<ele>24.689999</ele>
<time>2018-07-31T12:57:07Z</time>
<speed>0.00</speed>
</trkpt>
<trkpt lat="-6.965502" lon="-34.833019">
<ele>6.220000</ele>
<time>2018-07-31T13:02:23Z</time>
<speed>0.00</speed>
</trkpt>
<trkpt lat="-6.965529" lon="-34.833008">
<ele>14.040000</ele>
<time>2018-07-31T13:07:34Z</time>
<speed>0.00</speed>
</trkpt>
<trkpt lat="-6.965271" lon="-34.832977">
<ele>36.630001</ele>
<time>2018-07-31T13:12:44Z</time>
<speed>0.20</speed>
</trkpt>
<trkpt lat="-6.965454" lon="-34.832985">
<ele>13.070000</ele>
<time>2018-07-31T13:17:54Z</time>
<speed>0.16</speed>
</trkpt>
<trkpt lat="-6.964618" lon="-34.832554">
<ele>6.530000</ele>
<time>2018-07-31T13:23:02Z</time>
<speed>0.00</speed>
</trkpt>
<trkpt lat="-6.964361" lon="-34.832443">
<ele>0.470000</ele>
<time>2018-07-31T13:28:18Z</time>
<speed>0.00</speed>
</trkpt>
<trkpt lat="-6.963965" lon="-34.828049">
<ele>13.710000</ele>
<time>2018-07-31T13:33:32Z</time>
<speed>2.49</speed>
</trkpt>
<trkpt lat="-6.966963" lon="-34.820976">
<ele>18.000000</ele>
<time>2018-07-31T13:38:46Z</time>
<speed>2.58</speed>
</trkpt>
<trkpt lat="-6.968727" lon="-34.815983">
<ele>11.300000</ele>
<time>2018-07-31T13:44:01Z</time>
<speed>0.00</speed>
</trkpt>
<trkpt lat="-6.969151" lon="-34.815826">
<ele>12.240000</ele>
<time>2018-07-31T13:49:13Z</time>
<speed>0.00</speed>
</trkpt>
<trkpt lat="-6.970033" lon="-34.815685">
<ele>15.179999</ele>
<time>2018-07-31T13:54:24Z</time>
<speed>0.66</speed>
</trkpt>
<trkpt lat="-6.970343" lon="-34.816166">
<ele>15.580000</ele>
<time>2018-07-31T13:55:59Z</time>
<speed>1.62</speed>
</trkpt>
<trkpt lat="-6.973337" lon="-34.816044">
<ele>31.779999</ele>
<time>2018-07-31T13:59:29Z</time>
<speed>0.00</speed>
</trkpt>
<trkpt lat="-6.975206" lon="-34.815826">
<ele>3.350000</ele>
<time>2018-07-31T14:06:14Z</time>
<speed>0.72</speed>
</trkpt>
<trkpt lat="-6.971179" lon="-34.817299">
<ele>8.889999</ele>
<time>2018-07-31T14:15:32Z</time>
<speed>2.72</speed>
</trkpt>
<trkpt lat="-6.962898" lon="-34.817623">
<ele>5.130000</ele>
<time>2018-07-31T14:21:23Z</time>
<speed>2.57</speed>
</trkpt>
<trkpt lat="-6.961720" lon="-34.817669">
<ele>4.430000</ele>
<time>2018-07-31T14:26:36Z</time>
<speed>0.00</speed>
</trkpt>
<trkpt lat="-6.961621" lon="-34.817741">
<ele>7.870000</ele>
<time>2018-07-31T14:27:27Z</time>
<speed>0.00</speed>
</trkpt>
<trkpt lat="-6.960870" lon="-34.818050">
<ele>31.849998</ele>
<time>2018-07-31T14:32:40Z</time>
<speed>0.00</speed>
</trkpt>
<trkpt lat="-6.959935" lon="-34.818588">
<ele>10.690000</ele>
<time>2018-07-31T14:37:52Z</time>
<speed>0.00</speed>
</trkpt>
<trkpt lat="-6.959006" lon="-34.819721">
<ele>-9.190000</ele>
<time>2018-07-31T14:43:06Z</time>
<speed>0.00</speed>
</trkpt>
<trkpt lat="-6.957612" lon="-34.821690">
<ele>2.220000</ele>
<time>2018-07-31T14:48:19Z</time>
<speed>2.40</speed>
</trkpt>
<trkpt lat="-6.959352" lon="-34.828651">
<ele>6.800000</ele>
<time>2018-07-31T14:53:33Z</time>
<speed>2.46</speed>
</trkpt>
<trkpt lat="-6.964061" lon="-34.832306">
<ele>5.680000</ele>
<time>2018-07-31T14:58:46Z</time>
<speed>0.00</speed>
</trkpt>
<trkpt lat="-6.964738" lon="-34.832699">
<ele>-3.170000</ele>
<time>2018-07-31T15:04:04Z</time>
<speed>0.00</speed>
</trkpt>
<trkpt lat="-6.965444" lon="-34.833054">
<ele>17.760000</ele>
<time>2018-07-31T15:09:18Z</time>
<speed>0.00</speed>
</trkpt>
<trkpt lat="-6.965515" lon="-34.832996">
<ele>7.040000</ele>
<time>2018-07-31T15:14:32Z</time>
<speed>0.00</speed>
</trkpt>
<trkpt lat="-6.965565" lon="-34.833031">
<ele>-43.250000</ele>
<time>2018-07-31T15:19:46Z</time>
<speed>0.00</speed>
</trkpt>
<trkpt lat="-6.965509" lon="-34.833050">
<ele>-1.760000</ele>
<time>2018-07-31T15:25:03Z</time>
<speed>0.14</speed>
</trkpt>
<trkpt lat="-6.965364" lon="-34.833115">
<ele>68.610001</ele>
<time>2018-07-31T15:30:17Z</time>
<speed>0.00</speed>
</trkpt>
<trkpt lat="-6.965420" lon="-34.833019">
<ele>42.329998</ele>
<time>2018-07-31T15:35:37Z</time>
<speed>0.27</speed>
</trkpt>
<trkpt lat="-6.965453" lon="-34.832996">
<ele>29.910000</ele>
<time>2018-07-31T15:40:50Z</time>
<speed>0.00</speed>
</trkpt>
<trkpt lat="-6.965296" lon="-34.833210">
<ele>35.889999</ele>
<time>2018-07-31T15:46:05Z</time>
<speed>0.00</speed>
</trkpt>
<trkpt lat="-6.965373" lon="-34.833080">
<ele>32.759998</ele>
<time>2018-07-31T15:51:39Z</time>
<speed>0.00</speed>
</trkpt>
<trkpt lat="-6.965444" lon="-34.833153">
<ele>23.920000</ele>
<time>2018-07-31T15:56:58Z</time>
<speed>0.00</speed>
</trkpt>
<trkpt lat="-6.965502" lon="-34.832981">
<ele>3.910000</ele>
<time>2018-07-31T16:02:18Z</time>
<speed>0.08</speed>
</trkpt>
<trkpt lat="-6.965759" lon="-34.832882">
<ele>-68.150002</ele>
<time>2018-07-31T16:07:41Z</time>
<speed>1.54</speed>
</trkpt>
<trkpt lat="-6.965347" lon="-34.833199">
<ele>83.129997</ele>
<time>2018-07-31T16:12:58Z</time>
<speed>0.53</speed>
</trkpt>
<trkpt lat="-6.965376" lon="-34.833145">
<ele>46.559998</ele>
<time>2018-07-31T16:18:14Z</time>
<speed>5.86</speed>
</trkpt>
<trkpt lat="-6.965719" lon="-34.832874">
<ele>-44.040001</ele>
<time>2018-07-31T16:23:32Z</time>
<speed>0.00</speed>
</trkpt>
<trkpt lat="-6.965492" lon="-34.833004">
<ele>4.800000</ele>
<time>2018-07-31T16:28:45Z</time>
<speed>0.52</speed>
</trkpt>
<trkpt lat="-6.965585" lon="-34.832806">
<ele>-8.970000</ele>
<time>2018-07-31T16:34:02Z</time>
<speed>0.38</speed>
</trkpt>
<trkpt lat="-6.965530" lon="-34.832943">
<ele>8.170000</ele>
<time>2018-07-31T16:39:16Z</time>
<speed>0.00</speed>
</trkpt>
<trkpt lat="-6.965512" lon="-34.832947">
<ele>17.080000</ele>
<time>2018-07-31T16:44:29Z</time>
<speed>0.00</speed>
</trkpt>
<trkpt lat="-6.965407" lon="-34.833069">
<ele>24.420000</ele>
<time>2018-07-31T16:49:43Z</time>
<speed>0.00</speed>
</trkpt>
<trkpt lat="-6.965486" lon="-34.833084">
<ele>-13.730000</ele>
<time>2018-07-31T16:54:56Z</time>
<speed>1.38</speed>
</trkpt>
<trkpt lat="-6.965541" lon="-34.832981">
<ele>25.019999</ele>
<time>2018-07-31T17:00:10Z</time>
<speed>0.00</speed>
</trkpt>
<trkpt lat="-6.965427" lon="-34.833000">
<ele>13.240000</ele>
<time>2018-07-31T17:05:23Z</time>
<speed>0.00</speed>
</trkpt>
<trkpt lat="-6.965483" lon="-34.833130">
<ele>10.150000</ele>
<time>2018-07-31T17:10:43Z</time>
<speed>0.53</speed>
</trkpt>
<trkpt lat="-6.965357" lon="-34.833282">
<ele>29.590000</ele>
<time>2018-07-31T17:15:58Z</time>
<speed>3.70</speed>
</trkpt>
<trkpt lat="-6.965233" lon="-34.833271">
<ele>-4.020000</ele>
<time>2018-07-31T17:21:09Z</time>
<speed>0.00</speed>
</trkpt>
<trkpt lat="-6.965471" lon="-34.833019">
<ele>11.330000</ele>
<time>2018-07-31T17:26:20Z</time>
<speed>0.00</speed>
</trkpt>
<trkpt lat="-6.965413" lon="-34.833141">
<ele>-1.690000</ele>
<time>2018-07-31T17:31:31Z</time>
<speed>0.00</speed>
</trkpt>
<trkpt lat="-6.965421" lon="-34.833080">
<ele>-15.190000</ele>
<time>2018-07-31T17:36:43Z</time>
<speed>0.00</speed>
</trkpt>
<trkpt lat="-6.965231" lon="-34.833370">
<ele>-5.130000</ele>
<time>2018-07-31T17:41:54Z</time>
<speed>0.44</speed>
</trkpt>
<trkpt lat="-6.965424" lon="-34.833233">
<ele>-2.920000</ele>
<time>2018-07-31T17:47:30Z</time>
<speed>0.00</speed>
</trkpt>
<trkpt lat="-6.965270" lon="-34.833340">
<ele>-5.830000</ele>
<time>2018-07-31T17:52:45Z</time>
<speed>0.00</speed>
</trkpt>
<trkpt lat="-6.965498" lon="-34.833389">
<ele>-31.150000</ele>
<time>2018-07-31T17:57:59Z</time>
<speed>0.00</speed>
</trkpt>
<trkpt lat="-6.965408" lon="-34.832935">
<ele>54.770000</ele>
<time>2018-07-31T18:03:50Z</time>
<speed>0.09</speed>
</trkpt>
<trkpt lat="-6.965421" lon="-34.832977">
<ele>20.820000</ele>
<time>2018-07-31T18:10:06Z</time>
<speed>0.00</speed>
</trkpt>
<trkpt lat="-6.965419" lon="-34.833019">
<ele>15.460000</ele>
<time>2018-07-31T18:15:46Z</time>
<speed>0.24</speed>
</trkpt>
<trkpt lat="-6.965420" lon="-34.833073">
<ele>19.150000</ele>
<time>2018-07-31T18:22:57Z</time>
<speed>0.84</speed>
</trkpt>
<trkpt lat="-6.965262" lon="-34.832817">
<ele>30.170000</ele>
<time>2018-07-31T18:31:42Z</time>
<speed>0.63</speed>
</trkpt>
<trkpt lat="-6.965364" lon="-34.832973">
<ele>32.270000</ele>
<time>2018-07-31T18:40:25Z</time>
<speed>0.24</speed>
</trkpt>
<trkpt lat="-6.965378" lon="-34.832901">
<ele>38.450001</ele>
<time>2018-07-31T18:49:29Z</time>
<speed>0.35</speed>
</trkpt>
<trkpt lat="-6.965453" lon="-34.833042">
<ele>14.179999</ele>
<time>2018-07-31T18:58:31Z</time>
<speed>0.18</speed>
</trkpt>
<trkpt lat="-6.965447" lon="-34.833069">
<ele>-6.470000</ele>
<time>2018-07-31T19:07:56Z</time>
<speed>0.79</speed>
</trkpt>
<trkpt lat="-6.965401" lon="-34.832989">
<ele>28.599998</ele>
<time>2018-07-31T19:13:07Z</time>
<speed>0.00</speed>
</trkpt>
<trkpt lat="-6.965362" lon="-34.832932">
<ele>22.340000</ele>
<time>2018-07-31T19:18:18Z</time>
<speed>0.00</speed>
</trkpt>
<trkpt lat="-6.965327" lon="-34.832878">
<ele>26.760000</ele>
<time>2018-07-31T19:23:29Z</time>
<speed>0.00</speed>
</trkpt>
<trkpt lat="-6.965469" lon="-34.832954">
<ele>27.410000</ele>
<time>2018-07-31T19:28:40Z</time>
<speed>0.00</speed>
</trkpt>
<trkpt lat="-6.965694" lon="-34.832870">
<ele>74.659996</ele>
<time>2018-07-31T19:33:51Z</time>
<speed>1.90</speed>
</trkpt>
<trkpt lat="-6.965744" lon="-34.832737">
<ele>67.470001</ele>
<time>2018-07-31T19:39:14Z</time>
<speed>0.72</speed>
</trkpt>
<trkpt lat="-6.965347" lon="-34.833015">
<ele>2.580000</ele>
<time>2018-07-31T19:44:25Z</time>
<speed>5.24</speed>
</trkpt>
<trkpt lat="-6.965467" lon="-34.833027">
<ele>11.370000</ele>
<time>2018-07-31T19:49:48Z</time>
<speed>0.00</speed>
</trkpt>
<trkpt lat="-6.965716" lon="-34.832764">
<ele>69.629997</ele>
<time>2018-07-31T19:55:01Z</time>
<speed>0.00</speed>
</trkpt>
<trkpt lat="-6.965672" lon="-34.833035">
<ele>4.740000</ele>
<time>2018-07-31T20:00:20Z</time>
<speed>0.00</speed>
</trkpt>
<trkpt lat="-6.965383" lon="-34.833012">
<ele>13.330000</ele>
<time>2018-07-31T20:06:01Z</time>
<speed>0.13</speed>
</trkpt>
<trkpt lat="-6.965443" lon="-34.832993">
<ele>-23.369999</ele>
<time>2018-07-31T20:11:51Z</time>
<speed>0.00</speed>
</trkpt>
<trkpt lat="-6.965399" lon="-34.833088">
<ele>-0.710000</ele>
<time>2018-07-31T20:17:01Z</time>
<speed>0.00</speed>
</trkpt>
<trkpt lat="-6.965516" lon="-34.833138">
<ele>23.269999</ele>
<time>2018-07-31T20:22:12Z</time>
<speed>0.00</speed>
</trkpt>
<trkpt lat="-6.965371" lon="-34.832989">
<ele>16.090000</ele>
<time>2018-07-31T20:27:23Z</time>
<speed>0.25</speed>
</trkpt>
<trkpt lat="-6.965454" lon="-34.833035">
<ele>14.780000</ele>
<time>2018-07-31T20:32:33Z</time>
<speed>0.31</speed>
</trkpt>
<trkpt lat="-6.965453" lon="-34.833092">
<ele>6.290000</ele>
<time>2018-07-31T20:37:43Z</time>
<speed>0.00</speed>
</trkpt>
<trkpt lat="-6.965471" lon="-34.833057">
<ele>17.199999</ele>
<time>2018-07-31T20:42:54Z</time>
<speed>0.00</speed>
</trkpt>
<trkpt lat="-6.965472" lon="-34.832947">
<ele>0.920000</ele>
<time>2018-07-31T20:48:04Z</time>
<speed>0.00</speed>
</trkpt>
<trkpt lat="-6.965463" lon="-34.832973">
<ele>22.859999</ele>
<time>2018-07-31T20:53:15Z</time>
<speed>0.00</speed>
</trkpt>
<trkpt lat="-6.965497" lon="-34.832985">
<ele>-2.210000</ele>
<time>2018-07-31T20:58:25Z</time>
<speed>0.00</speed>
</trkpt>
<trkpt lat="-6.965440" lon="-34.833019">
<ele>6.570000</ele>
<time>2018-07-31T21:03:40Z</time>
<speed>0.00</speed>
</trkpt>
<trkpt lat="-6.965440" lon="-34.833076">
<ele>31.609999</ele>
<time>2018-07-31T21:08:51Z</time>
<speed>0.00</speed>
</trkpt>
<trkpt lat="-6.965472" lon="-34.832890">
<ele>10.580000</ele>
<time>2018-07-31T21:14:01Z</time>
<speed>0.00</speed>
</trkpt>
<trkpt lat="-6.965430" lon="-34.833076">
<ele>10.670000</ele>
<time>2018-07-31T21:19:11Z</time>
<speed>0.00</speed>
</trkpt>
<trkpt lat="-6.965474" lon="-34.833000">
<ele>6.300000</ele>
<time>2018-07-31T21:24:20Z</time>
<speed>0.22</speed>
</trkpt>
<trkpt lat="-6.965475" lon="-34.832882">
<ele>-14.270000</ele>
<time>2018-07-31T21:29:29Z</time>
<speed>0.25</speed>
</trkpt>
<trkpt lat="-6.965438" lon="-34.833004">
<ele>14.410000</ele>
<time>2018-07-31T21:34:39Z</time>
<speed>0.00</speed>
</trkpt>
<trkpt lat="-6.965431" lon="-34.833027">
<ele>21.119999</ele>
<time>2018-07-31T21:39:50Z</time>
<speed>0.00</speed>
</trkpt>
<trkpt lat="-6.965421" lon="-34.833027">
<ele>20.350000</ele>
<time>2018-07-31T21:45:00Z</time>
<speed>0.00</speed>
</trkpt>
<trkpt lat="-6.965437" lon="-34.832989">
<ele>14.330000</ele>
<time>2018-07-31T21:50:09Z</time>
<speed>0.00</speed>
</trkpt>
<trkpt lat="-6.965543" lon="-34.833149">
<ele>-26.750000</ele>
<time>2018-07-31T21:55:19Z</time>
<speed>0.00</speed>
</trkpt>
<trkpt lat="-6.965450" lon="-34.833084">
<ele>36.130001</ele>
<time>2018-07-31T22:01:01Z</time>
<speed>0.30</speed>
</trkpt>
<trkpt lat="-6.965477" lon="-34.833042">
<ele>20.320000</ele>
<time>2018-07-31T22:06:12Z</time>
<speed>0.00</speed>
</trkpt>
<trkpt lat="-6.965446" lon="-34.832966">
<ele>13.000000</ele>
<time>2018-07-31T22:11:22Z</time>
<speed>0.00</speed>
</trkpt>
<trkpt lat="-6.965447" lon="-34.833050">
<ele>-2.490000</ele>
<time>2018-07-31T22:16:31Z</time>
<speed>0.10</speed>
</trkpt>
<trkpt lat="-6.965422" lon="-34.833008">
<ele>12.070000</ele>
<time>2018-07-31T22:21:40Z</time>
<speed>0.00</speed>
</trkpt>
<trkpt lat="-6.965457" lon="-34.832958">
<ele>23.109999</ele>
<time>2018-07-31T22:26:51Z</time>
<speed>0.00</speed>
</trkpt>
<trkpt lat="-6.965370" lon="-34.833035">
<ele>14.650000</ele>
<time>2018-07-31T22:32:00Z</time>
<speed>0.00</speed>
</trkpt>
<trkpt lat="-6.965336" lon="-34.833027">
<ele>33.849998</ele>
<time>2018-07-31T22:37:10Z</time>
<speed>0.00</speed>
</trkpt>
<trkpt lat="-6.965231" lon="-34.832935">
<ele>17.059999</ele>
<time>2018-07-31T22:42:20Z</time>
<speed>0.00</speed>
</trkpt>
<trkpt lat="-6.965466" lon="-34.832920">
<ele>-23.279999</ele>
<time>2018-07-31T22:47:30Z</time>
<speed>0.00</speed>
</trkpt>
<trkpt lat="-6.965532" lon="-34.832912">
<ele>-51.230000</ele>
<time>2018-07-31T22:52:40Z</time>
<speed>0.00</speed>
</trkpt>
<trkpt lat="-6.965357" lon="-34.833031">
<ele>36.619999</ele>
<time>2018-07-31T22:57:50Z</time>
<speed>0.00</speed>
</trkpt>
<trkpt lat="-6.965471" lon="-34.833042">
<ele>-10.510000</ele>
<time>2018-07-31T23:03:10Z</time>
<speed>0.00</speed>
</trkpt>
<trkpt lat="-6.965485" lon="-34.832958">
<ele>35.469997</ele>
<time>2018-07-31T23:08:37Z</time>
<speed>0.32</speed>
</trkpt>
<trkpt lat="-6.965460" lon="-34.833019">
<ele>15.040000</ele>
<time>2018-07-31T23:13:57Z</time>
<speed>0.00</speed>
</trkpt>
<trkpt lat="-6.965303" lon="-34.833157">
<ele>47.950001</ele>
<time>2018-07-31T23:19:35Z</time>
<speed>0.40</speed>
</trkpt>
<trkpt lat="-6.965496" lon="-34.833019">
<ele>5.110000</ele>
<time>2018-07-31T23:24:55Z</time>
<speed>0.00</speed>
</trkpt>
<trkpt lat="-6.965423" lon="-34.833023">
<ele>0.730000</ele>
<time>2018-07-31T23:30:18Z</time>
<speed>0.00</speed>
</trkpt>
<trkpt lat="-6.965460" lon="-34.833042">
<ele>11.530000</ele>
<time>2018-07-31T23:35:41Z</time>
<speed>0.26</speed>
</trkpt>
<trkpt lat="-6.965349" lon="-34.832813">
<ele>-52.239998</ele>
<time>2018-07-31T23:41:08Z</time>
<speed>0.16</speed>
</trkpt>
<trkpt lat="-6.965441" lon="-34.832905">
<ele>-46.910000</ele>
<time>2018-07-31T23:46:31Z</time>
<speed>0.00</speed>
</trkpt>
<trkpt lat="-6.965469" lon="-34.832947">
<ele>-13.559999</ele>
<time>2018-07-31T23:51:54Z</time>
<speed>0.17</speed>
</trkpt>
<trkpt lat="-6.965456" lon="-34.832836">
<ele>-66.430000</ele>
<time>2018-07-31T23:57:23Z</time>
<speed>0.00</speed>
</trkpt>
<trkpt lat="-6.965428" lon="-34.832920">
<ele>-95.430000</ele>
<time>2018-08-01T00:03:01Z</time>
<speed>0.40</speed>
</trkpt>
<trkpt lat="-6.965441" lon="-34.832920">
<ele>-21.189999</ele>
<time>2018-08-01T00:08:20Z</time>
<speed>0.00</speed>
</trkpt>
<trkpt lat="-6.965473" lon="-34.832966">
<ele>-24.990000</ele>
<time>2018-08-01T00:13:39Z</time>
<speed>0.00</speed>
</trkpt>
<trkpt lat="-6.965523" lon="-34.833118">
<ele>34.040001</ele>
<time>2018-08-01T00:18:56Z</time>
<speed>0.00</speed>
</trkpt>
<trkpt lat="-6.965478" lon="-34.833015">
<ele>12.090000</ele>
<time>2018-08-01T00:24:16Z</time>
<speed>0.00</speed>
</trkpt>
<trkpt lat="-6.965428" lon="-34.833038">
<ele>-3.440000</ele>
<time>2018-08-01T00:30:00Z</time>
<speed>0.62</speed>
</trkpt>
<trkpt lat="-6.965458" lon="-34.833012">
<ele>-6.770000</ele>
<time>2018-08-01T00:35:25Z</time>
<speed>0.38</speed>
</trkpt>
<trkpt lat="-6.965455" lon="-34.833012">
<ele>17.910000</ele>
<time>2018-08-01T00:40:45Z</time>
<speed>0.00</speed>
</trkpt>
<trkpt lat="-6.965447" lon="-34.833195">
<ele>4.780000</ele>
<time>2018-08-01T00:46:03Z</time>
<speed>0.00</speed>
</trkpt>
<trkpt lat="-6.965459" lon="-34.833012">
<ele>-6.680000</ele>
<time>2018-08-01T00:51:21Z</time>
<speed>0.00</speed>
</trkpt>
<trkpt lat="-6.965568" lon="-34.832958">
<ele>4.630000</ele>
<time>2018-08-01T00:56:46Z</time>
<speed>0.41</speed>
</trkpt>
<trkpt lat="-6.965409" lon="-34.832947">
<ele>-0.040000</ele>
<time>2018-08-01T01:02:09Z</time>
<speed>0.56</speed>
</trkpt>
<trkpt lat="-6.965350" lon="-34.833042">
<ele>-1.390000</ele>
<time>2018-08-01T01:07:25Z</time>
<speed>0.14</speed>
</trkpt>
<trkpt lat="-6.965432" lon="-34.833015">
<ele>-8.929999</ele>
<time>2018-08-01T01:12:44Z</time>
<speed>0.19</speed>
</trkpt>
<trkpt lat="-6.965419" lon="-34.833134">
<ele>22.299999</ele>
<time>2018-08-01T01:18:05Z</time>
<speed>0.16</speed>
</trkpt>
<trkpt lat="-6.965493" lon="-34.832890">
<ele>1.740000</ele>
<time>2018-08-01T01:23:30Z</time>
<speed>0.39</speed>
</trkpt>
<trkpt lat="-6.965464" lon="-34.832989">
<ele>-34.160000</ele>
<time>2018-08-01T01:28:58Z</time>
<speed>0.09</speed>
</trkpt>
<trkpt lat="-6.965405" lon="-34.833092">
<ele>6.500000</ele>
<time>2018-08-01T01:34:17Z</time>
<speed>0.10</speed>
</trkpt>
<trkpt lat="-6.965469" lon="-34.833035">
<ele>8.540000</ele>
<time>2018-08-01T01:39:35Z</time>
<speed>0.35</speed>
</trkpt>
<trkpt lat="-6.965400" lon="-34.833042">
<ele>21.609999</ele>
<time>2018-08-01T01:44:52Z</time>
<speed>0.51</speed>
</trkpt>
<trkpt lat="-6.965548" lon="-34.833031">
<ele>-12.400000</ele>
<time>2018-08-01T01:50:11Z</time>
<speed>0.11</speed>
</trkpt>
<trkpt lat="-6.965407" lon="-34.832985">
<ele>25.299999</ele>
<time>2018-08-01T01:55:47Z</time>
<speed>0.49</speed>
</trkpt>
<trkpt lat="-6.965764" lon="-34.833508">
<ele>-58.000000</ele>
<time>2018-08-01T02:01:47Z</time>
<speed>0.69</speed>
</trkpt>
<trkpt lat="-6.965426" lon="-34.833099">
<ele>13.639999</ele>
<time>2018-08-01T02:09:14Z</time>
<speed>0.00</speed>
</trkpt>
<trkpt lat="-6.965096" lon="-34.832371">
<ele>58.340000</ele>
<time>2018-08-01T02:16:52Z</time>
<speed>0.00</speed>
</trkpt>
<trkpt lat="-6.965404" lon="-34.832775">
<ele>36.779999</ele>
<time>2018-08-01T02:22:09Z</time>
<speed>0.00</speed>
</trkpt>
<trkpt lat="-6.965667" lon="-34.833168">
<ele>-22.869999</ele>
<time>2018-08-01T02:27:28Z</time>
<speed>0.00</speed>
</trkpt>
<trkpt lat="-6.965430" lon="-34.832954">
<ele>31.719999</ele>
<time>2018-08-01T02:32:45Z</time>
<speed>0.00</speed>
</trkpt>
<trkpt lat="-6.965387" lon="-34.832966">
<ele>24.590000</ele>
<time>2018-08-01T02:38:16Z</time>
<speed>0.32</speed>
</trkpt>
<trkpt lat="-6.965359" lon="-34.833015">
<ele>25.279999</ele>
<time>2018-08-01T02:43:33Z</time>
<speed>1.52</speed>
</trkpt>
<trkpt lat="-6.965531" lon="-34.833351">
<ele>4.160000</ele>
<time>2018-08-01T02:48:54Z</time>
<speed>0.00</speed>
</trkpt>
<trkpt lat="-6.965412" lon="-34.833012">
<ele>-19.789999</ele>
<time>2018-08-01T02:54:17Z</time>
<speed>0.00</speed>
</trkpt>
<trkpt lat="-6.965385" lon="-34.832954">
<ele>26.699999</ele>
<time>2018-08-01T02:59:37Z</time>
<speed>0.00</speed>
</trkpt>
</trkseg>
</trk>
<trk>
<name>20180824-192101(7)</name>
<desc>Color:004000ff</desc>
<trkseg>
<trkpt lat="-6.965522" lon="-34.833229">
<ele>-14.380000</ele>
<time>2018-08-01T03:04:57Z</time>
<speed>0.00</speed>
</trkpt>
<trkpt lat="-6.965328" lon="-34.832867">
<ele>33.680000</ele>
<time>2018-08-01T03:10:14Z</time>
<speed>0.00</speed>
</trkpt>
<trkpt lat="-6.965366" lon="-34.832870">
<ele>25.340000</ele>
<time>2018-08-01T03:15:31Z</time>
<speed>0.00</speed>
</trkpt>
<trkpt lat="-6.965555" lon="-34.833195">
<ele>3.340000</ele>
<time>2018-08-01T03:20:48Z</time>
<speed>0.00</speed>
</trkpt>
<trkpt lat="-6.965420" lon="-34.833046">
<ele>10.349999</ele>
<time>2018-08-01T03:26:19Z</time>
<speed>0.71</speed>
</trkpt>
<trkpt lat="-6.965402" lon="-34.832722">
<ele>-51.699997</ele>
<time>2018-08-01T03:31:36Z</time>
<speed>0.00</speed>
</trkpt>
<trkpt lat="-6.965558" lon="-34.833149">
<ele>11.420000</ele>
<time>2018-08-01T03:36:55Z</time>
<speed>0.00</speed>
</trkpt>
<trkpt lat="-6.965466" lon="-34.832779">
<ele>12.259999</ele>
<time>2018-08-01T03:42:12Z</time>
<speed>0.00</speed>
</trkpt>
<trkpt lat="-6.965517" lon="-34.833149">
<ele>4.300000</ele>
<time>2018-08-01T03:47:28Z</time>
<speed>0.00</speed>
</trkpt>
<trkpt lat="-6.965444" lon="-34.832932">
<ele>44.029999</ele>
<time>2018-08-01T03:52:45Z</time>
<speed>0.00</speed>
</trkpt>
<trkpt lat="-6.965441" lon="-34.833279">
<ele>27.090000</ele>
<time>2018-08-01T03:58:23Z</time>
<speed>0.95</speed>
</trkpt>
<trkpt lat="-6.965367" lon="-34.832958">
<ele>-0.260000</ele>
<time>2018-08-01T04:04:21Z</time>
<speed>0.00</speed>
</trkpt>
<trkpt lat="-6.965617" lon="-34.833038">
<ele>22.730000</ele>
<time>2018-08-01T04:11:16Z</time>
<speed>0.00</speed>
</trkpt>
<trkpt lat="-6.965590" lon="-34.833035">
<ele>11.960000</ele>
<time>2018-08-01T04:16:32Z</time>
<speed>0.00</speed>
</trkpt>
<trkpt lat="-6.965508" lon="-34.832943">
<ele>-12.420000</ele>
<time>2018-08-01T04:21:49Z</time>
<speed>0.00</speed>
</trkpt>
<trkpt lat="-6.965647" lon="-34.832993">
<ele>28.070000</ele>
<time>2018-08-01T04:27:05Z</time>
<speed>0.00</speed>
</trkpt>
<trkpt lat="-6.965067" lon="-34.833221">
<ele>30.420000</ele>
<time>2018-08-01T04:32:22Z</time>
<speed>0.12</speed>
</trkpt>
<trkpt lat="-6.965430" lon="-34.833000">
<ele>7.270000</ele>
<time>2018-08-01T04:37:37Z</time>
<speed>0.00</speed>
</trkpt>
<trkpt lat="-6.965468" lon="-34.833115">
<ele>25.269999</ele>
<time>2018-08-01T04:42:54Z</time>
<speed>0.00</speed>
</trkpt>
<trkpt lat="-6.965406" lon="-34.833019">
<ele>16.160000</ele>
<time>2018-08-01T04:48:09Z</time>
<speed>0.00</speed>
</trkpt>
<trkpt lat="-6.965387" lon="-34.832996">
<ele>11.480000</ele>
<time>2018-08-01T04:53:25Z</time>
<speed>0.00</speed>
</trkpt>
<trkpt lat="-6.965395" lon="-34.832970">
<ele>-3.230000</ele>
<time>2018-08-01T04:58:53Z</time>
<speed>0.53</speed>
</trkpt>
<trkpt lat="-6.965302" lon="-34.832806">
<ele>18.690001</ele>
<time>2018-08-01T05:04:16Z</time>
<speed>0.00</speed>
</trkpt>
<trkpt lat="-6.965293" lon="-34.832924">
<ele>17.900000</ele>
<time>2018-08-01T05:09:54Z</time>
<speed>0.24</speed>
</trkpt>
<trkpt lat="-6.965212" lon="-34.832592">
<ele>96.860001</ele>
<time>2018-08-01T05:16:01Z</time>
<speed>0.24</speed>
</trkpt>
<trkpt lat="-6.965352" lon="-34.833046">
<ele>-13.980000</ele>
<time>2018-08-01T05:24:56Z</time>
<speed>0.00</speed>
</trkpt>
<trkpt lat="-6.965825" lon="-34.833298">
<ele>-98.909996</ele>
<time>2018-08-01T05:30:25Z</time>
<speed>0.00</speed>
</trkpt>
<trkpt lat="-6.965569" lon="-34.833160">
<ele>-29.400000</ele>
<time>2018-08-01T05:37:24Z</time>
<speed>0.58</speed>
</trkpt>
<trkpt lat="-6.965467" lon="-34.832989">
<ele>7.060000</ele>
<time>2018-08-01T05:43:02Z</time>
<speed>0.32</speed>
</trkpt>
<trkpt lat="-6.965402" lon="-34.833069">
<ele>11.570000</ele>
<time>2018-08-01T05:49:56Z</time>
<speed>0.00</speed>
</trkpt>
<trkpt lat="-6.965415" lon="-34.833023">
<ele>-10.020000</ele>
<time>2018-08-01T05:55:12Z</time>
<speed>0.00</speed>
</trkpt>
<trkpt lat="-6.965424" lon="-34.833084">
<ele>14.530000</ele>
<time>2018-08-01T06:00:28Z</time>
<speed>0.24</speed>
</trkpt>
<trkpt lat="-6.965379" lon="-34.833057">
<ele>27.939999</ele>
<time>2018-08-01T06:05:42Z</time>
<speed>0.00</speed>
</trkpt>
<trkpt lat="-6.965466" lon="-34.833000">
<ele>21.840000</ele>
<time>2018-08-01T06:10:58Z</time>
<speed>0.00</speed>
</trkpt>
<trkpt lat="-6.965463" lon="-34.832993">
<ele>1.830000</ele>
<time>2018-08-01T06:16:13Z</time>
<speed>0.09</speed>
</trkpt>
<trkpt lat="-6.965363" lon="-34.832954">
<ele>23.809999</ele>
<time>2018-08-01T06:21:29Z</time>
<speed>0.00</speed>
</trkpt>
<trkpt lat="-6.965403" lon="-34.832973">
<ele>22.189999</ele>
<time>2018-08-01T06:26:45Z</time>
<speed>0.00</speed>
</trkpt>
<trkpt lat="-6.965435" lon="-34.833038">
<ele>11.509999</ele>
<time>2018-08-01T06:32:00Z</time>
<speed>0.24</speed>
</trkpt>
<trkpt lat="-6.965455" lon="-34.833096">
<ele>-5.670000</ele>
<time>2018-08-01T06:37:15Z</time>
<speed>0.00</speed>
</trkpt>
<trkpt lat="-6.965320" lon="-34.832970">
<ele>36.820000</ele>
<time>2018-08-01T06:42:32Z</time>
<speed>0.00</speed>
</trkpt>
<trkpt lat="-6.965408" lon="-34.833008">
<ele>12.830000</ele>
<time>2018-08-01T06:47:47Z</time>
<speed>0.00</speed>
</trkpt>
<trkpt lat="-6.965394" lon="-34.832710">
<ele>-3.450000</ele>
<time>2018-08-01T06:53:04Z</time>
<speed>0.00</speed>
</trkpt>
<trkpt lat="-6.965512" lon="-34.832806">
<ele>-15.790000</ele>
<time>2018-08-01T06:58:19Z</time>
<speed>0.00</speed>
</trkpt>
<trkpt lat="-6.965455" lon="-34.832909">
<ele>-23.469999</ele>
<time>2018-08-01T07:03:41Z</time>
<speed>0.55</speed>
</trkpt>
<trkpt lat="-6.965548" lon="-34.833088">
<ele>-20.299999</ele>
<time>2018-08-01T07:09:05Z</time>
<speed>0.39</speed>
</trkpt>
<trkpt lat="-6.965443" lon="-34.833012">
<ele>10.330000</ele>
<time>2018-08-01T07:14:22Z</time>
<speed>0.00</speed>
</trkpt>
<trkpt lat="-6.965333" lon="-34.832466">
<ele>6.910000</ele>
<time>2018-08-01T07:19:37Z</time>
<speed>0.00</speed>
</trkpt>
<trkpt lat="-6.965443" lon="-34.832947">
<ele>-16.549999</ele>
<time>2018-08-01T07:24:52Z</time>
<speed>0.00</speed>
</trkpt>
<trkpt lat="-6.965436" lon="-34.832886">
<ele>5.610000</ele>
<time>2018-08-01T07:30:07Z</time>
<speed>0.00</speed>
</trkpt>
<trkpt lat="-6.965342" lon="-34.832829">
<ele>0.500000</ele>
<time>2018-08-01T07:35:34Z</time>
<speed>0.17</speed>
</trkpt>
<trkpt lat="-6.965449" lon="-34.832981">
<ele>13.750000</ele>
<time>2018-08-01T07:40:50Z</time>
<speed>0.00</speed>
</trkpt>
<trkpt lat="-6.965410" lon="-34.833038">
<ele>0.730000</ele>
<time>2018-08-01T07:46:21Z</time>
<speed>0.20</speed>
</trkpt>
<trkpt lat="-6.965432" lon="-34.832954">
<ele>3.030000</ele>
<time>2018-08-01T07:51:35Z</time>
<speed>0.00</speed>
</trkpt>
<trkpt lat="-6.965465" lon="-34.833023">
<ele>-7.980000</ele>
<time>2018-08-01T07:57:04Z</time>
<speed>0.32</speed>
</trkpt>
<trkpt lat="-6.965539" lon="-34.833042">
<ele>-17.770000</ele>
<time>2018-08-01T08:02:56Z</time>
<speed>0.22</speed>
</trkpt>
<trkpt lat="-6.965032" lon="-34.832977">
<ele>99.799995</ele>
<time>2018-08-01T08:09:53Z</time>
<speed>0.00</speed>
</trkpt>
<trkpt lat="-6.965652" lon="-34.832909">
<ele>-69.879997</ele>
<time>2018-08-01T08:15:56Z</time>
<speed>0.29</speed>
</trkpt>
<trkpt lat="-6.965399" lon="-34.833038">
<ele>31.510000</ele>
<time>2018-08-01T08:25:17Z</time>
<speed>0.29</speed>
</trkpt>
<trkpt lat="-6.965353" lon="-34.833000">
<ele>39.459999</ele>
<time>2018-08-01T08:34:52Z</time>
<speed>0.22</speed>
</trkpt>
<trkpt lat="-6.965548" lon="-34.833046">
<ele>-33.279999</ele>
<time>2018-08-01T08:42:43Z</time>
<speed>0.00</speed>
</trkpt>
<trkpt lat="-6.965468" lon="-34.833004">
<ele>-4.820000</ele>
<time>2018-08-01T08:47:57Z</time>
<speed>1.40</speed>
</trkpt>
<trkpt lat="-6.965328" lon="-34.832981">
<ele>35.730000</ele>
<time>2018-08-01T08:53:18Z</time>
<speed>0.00</speed>
</trkpt>
<trkpt lat="-6.965311" lon="-34.833088">
<ele>33.149998</ele>
<time>2018-08-01T08:58:42Z</time>
<speed>0.41</speed>
</trkpt>
<trkpt lat="-6.965508" lon="-34.833107">
<ele>11.849999</ele>
<time>2018-08-01T09:04:12Z</time>
<speed>0.82</speed>
</trkpt>
<trkpt lat="-6.965813" lon="-34.833080">
<ele>-30.150000</ele>
<time>2018-08-01T09:09:55Z</time>
<speed>1.14</speed>
</trkpt>
<trkpt lat="-6.965700" lon="-34.833084">
<ele>-30.029999</ele>
<time>2018-08-01T09:15:18Z</time>
<speed>0.00</speed>
</trkpt>
<trkpt lat="-6.965556" lon="-34.833019">
<ele>6.220000</ele>
<time>2018-08-01T09:20:51Z</time>
<speed>0.52</speed>
</trkpt>
<trkpt lat="-6.965852" lon="-34.833000">
<ele>-48.779999</ele>
<time>2018-08-01T09:26:34Z</time>
<speed>1.20</speed>
</trkpt>
<trkpt lat="-6.965389" lon="-34.833031">
<ele>37.070000</ele>
<time>2018-08-01T09:32:20Z</time>
<speed>0.00</speed>
</trkpt>
<trkpt lat="-6.965298" lon="-34.833046">
<ele>32.599998</ele>
<time>2018-08-01T09:38:15Z</time>
<speed>0.71</speed>
</trkpt>
<trkpt lat="-6.965074" lon="-34.832966">
<ele>69.939995</ele>
<time>2018-08-01T09:44:52Z</time>
<speed>0.00</speed>
</trkpt>
<trkpt lat="-6.965475" lon="-34.832985">
<ele>5.180000</ele>
<time>2018-08-01T09:50:13Z</time>
<speed>0.00</speed>
</trkpt>
<trkpt lat="-6.965265" lon="-34.832954">
<ele>11.710000</ele>
<time>2018-08-01T09:56:10Z</time>
<speed>0.23</speed>
</trkpt>
<trkpt lat="-6.965681" lon="-34.832932">
<ele>-18.340000</ele>
<time>2018-08-01T10:05:04Z</time>
<speed>0.35</speed>
</trkpt>
<trkpt lat="-6.965514" lon="-34.833050">
<ele>22.260000</ele>
<time>2018-08-01T10:15:48Z</time>
<speed>0.00</speed>
</trkpt>
<trkpt lat="-6.965351" lon="-34.833080">
<ele>33.520000</ele>
<time>2018-08-01T10:21:02Z</time>
<speed>0.00</speed>
</trkpt>
<trkpt lat="-6.965292" lon="-34.833046">
<ele>42.509998</ele>
<time>2018-08-01T10:26:16Z</time>
<speed>0.00</speed>
</trkpt>
<trkpt lat="-6.965495" lon="-34.833035">
<ele>14.400000</ele>
<time>2018-08-01T10:31:30Z</time>
<speed>0.00</speed>
</trkpt>
<trkpt lat="-6.965306" lon="-34.833134">
<ele>0.920000</ele>
<time>2018-08-01T10:36:44Z</time>
<speed>0.00</speed>
</trkpt>
<trkpt lat="-6.965368" lon="-34.832989">
<ele>13.480000</ele>
<time>2018-08-01T10:42:00Z</time>
<speed>0.00</speed>
</trkpt>
<trkpt lat="-6.965521" lon="-34.832962">
<ele>-14.940000</ele>
<time>2018-08-01T10:47:14Z</time>
<speed>0.00</speed>
</trkpt>
<trkpt lat="-6.965448" lon="-34.833015">
<ele>7.010000</ele>
<time>2018-08-01T10:52:30Z</time>
<speed>0.00</speed>
</trkpt>
<trkpt lat="-6.965693" lon="-34.833031">
<ele>-46.689999</ele>
<time>2018-08-01T10:57:49Z</time>
<speed>0.51</speed>
</trkpt>
<trkpt lat="-6.965344" lon="-34.833027">
<ele>27.779999</ele>
<time>2018-08-01T11:03:11Z</time>
<speed>0.00</speed>
</trkpt>
<trkpt lat="-6.965428" lon="-34.832996">
<ele>15.480000</ele>
<time>2018-08-01T11:08:29Z</time>
<speed>0.00</speed>
</trkpt>
<trkpt lat="-6.965249" lon="-34.833111">
<ele>45.930000</ele>
<time>2018-08-01T11:13:59Z</time>
<speed>0.09</speed>
</trkpt>
<trkpt lat="-6.965428" lon="-34.833031">
<ele>-27.029999</ele>
<time>2018-08-01T11:19:30Z</time>
<speed>0.33</speed>
</trkpt>
<trkpt lat="-6.965430" lon="-34.833004">
<ele>-6.600000</ele>
<time>2018-08-01T11:24:47Z</time>
<speed>0.00</speed>
</trkpt>
<trkpt lat="-6.965466" lon="-34.833008">
<ele>-22.119999</ele>
<time>2018-08-01T11:30:03Z</time>
<speed>0.00</speed>
</trkpt>
<trkpt lat="-6.965466" lon="-34.833065">
<ele>22.039999</ele>
<time>2018-08-01T11:35:17Z</time>
<speed>0.00</speed>
</trkpt>
<trkpt lat="-6.965422" lon="-34.832993">
<ele>34.910000</ele>
<time>2018-08-01T11:40:31Z</time>
<speed>0.00</speed>
</trkpt>
<trkpt lat="-6.965457" lon="-34.832993">
<ele>26.969999</ele>
<time>2018-08-01T11:45:47Z</time>
<speed>0.00</speed>
</trkpt>
<trkpt lat="-6.965510" lon="-34.833092">
<ele>-15.740000</ele>
<time>2018-08-01T11:51:03Z</time>
<speed>0.00</speed>
</trkpt>
<trkpt lat="-6.965500" lon="-34.833073">
<ele>31.910000</ele>
<time>2018-08-01T11:56:19Z</time>
<speed>0.00</speed>
</trkpt>
<trkpt lat="-6.965352" lon="-34.833008">
<ele>41.689999</ele>
<time>2018-08-01T12:01:40Z</time>
<speed>0.00</speed>
</trkpt>
<trkpt lat="-6.965452" lon="-34.833069">
<ele>3.370000</ele>
<time>2018-08-01T12:06:57Z</time>
<speed>0.00</speed>
</trkpt>
<trkpt lat="-6.965443" lon="-34.833107">
<ele>-2.850000</ele>
<time>2018-08-01T12:12:12Z</time>
<speed>0.00</speed>
</trkpt>
<trkpt lat="-6.965567" lon="-34.832951">
<ele>-14.170000</ele>
<time>2018-08-01T12:17:38Z</time>
<speed>0.52</speed>
</trkpt>
<trkpt lat="-6.965447" lon="-34.833038">
<ele>10.670000</ele>
<time>2018-08-01T12:22:56Z</time>
<speed>0.19</speed>
</trkpt>
<trkpt lat="-6.965590" lon="-34.832874">
<ele>-16.359999</ele>
<time>2018-08-01T12:28:16Z</time>
<speed>0.00</speed>
</trkpt>
<trkpt lat="-6.965459" lon="-34.833008">
<ele>31.230000</ele>
<time>2018-08-01T12:33:33Z</time>
<speed>0.00</speed>
</trkpt>
<trkpt lat="-6.965361" lon="-34.833000">
<ele>40.559998</ele>
<time>2018-08-01T12:38:54Z</time>
<speed>0.00</speed>
</trkpt>
<trkpt lat="-6.965386" lon="-34.833042">
<ele>29.240000</ele>
<time>2018-08-01T12:44:15Z</time>
<speed>0.31</speed>
</trkpt>
<trkpt lat="-6.965433" lon="-34.833008">
<ele>49.969997</ele>
<time>2018-08-01T12:49:35Z</time>
<speed>0.00</speed>
</trkpt>
<trkpt lat="-6.965511" lon="-34.832970">
<ele>15.089999</ele>
<time>2018-08-01T12:54:55Z</time>
<speed>0.00</speed>
</trkpt>
<trkpt lat="-6.965212" lon="-34.833202">
<ele>142.190002</ele>
<time>2018-08-01T13:00:17Z</time>
<speed>5.32</speed>
</trkpt>
<trkpt lat="-6.965395" lon="-34.832928">
<ele>32.630001</ele>
<time>2018-08-01T13:05:39Z</time>
<speed>0.00</speed>
</trkpt>
<trkpt lat="-6.965618" lon="-34.833008">
<ele>-32.610001</ele>
<time>2018-08-01T13:10:59Z</time>
<speed>0.00</speed>
</trkpt>
<trkpt lat="-6.965563" lon="-34.833096">
<ele>-9.469999</ele>
<time>2018-08-01T13:16:17Z</time>
<speed>0.08</speed>
</trkpt>
<trkpt lat="-6.965554" lon="-34.833160">
<ele>16.420000</ele>
<time>2018-08-01T13:21:40Z</time>
<speed>0.00</speed>
</trkpt>
<trkpt lat="-6.965594" lon="-34.833035">
<ele>-49.139999</ele>
<time>2018-08-01T13:27:06Z</time>
<speed>0.00</speed>
</trkpt>
<trkpt lat="-6.965563" lon="-34.832867">
<ele>-6.530000</ele>
<time>2018-08-01T13:32:35Z</time>
<speed>0.57</speed>
</trkpt>
<trkpt lat="-6.965460" lon="-34.833115">
<ele>-10.790000</ele>
<time>2018-08-01T13:37:52Z</time>
<speed>0.78</speed>
</trkpt>
<trkpt lat="-6.965394" lon="-34.833233">
<ele>-2.870000</ele>
<time>2018-08-01T13:43:29Z</time>
<speed>0.19</speed>
</trkpt>
<trkpt lat="-6.965451" lon="-34.833019">
<ele>29.990000</ele>
<time>2018-08-01T13:49:24Z</time>
<speed>0.00</speed>
</trkpt>
<trkpt lat="-6.965617" lon="-34.833054">
<ele>-27.449999</ele>
<time>2018-08-01T13:54:39Z</time>
<speed>0.00</speed>
</trkpt>
<trkpt lat="-6.965449" lon="-34.833130">
<ele>-9.070000</ele>
<time>2018-08-01T14:00:17Z</time>
<speed>0.19</speed>
</trkpt>
<trkpt lat="-6.965486" lon="-34.832985">
<ele>-7.750000</ele>
<time>2018-08-01T14:06:12Z</time>
<speed>0.36</speed>
</trkpt>
<trkpt lat="-6.965469" lon="-34.833012">
<ele>8.460000</ele>
<time>2018-08-01T14:13:00Z</time>
<speed>0.09</speed>
</trkpt>
<trkpt lat="-6.965420" lon="-34.832954">
<ele>16.129999</ele>
<time>2018-08-01T14:19:52Z</time>
<speed>0.00</speed>
</trkpt>
<trkpt lat="-6.965464" lon="-34.832958">
<ele>16.020000</ele>
<time>2018-08-01T14:25:06Z</time>
<speed>0.00</speed>
</trkpt>
<trkpt lat="-6.965467" lon="-34.833000">
<ele>-8.639999</ele>
<time>2018-08-01T14:30:20Z</time>
<speed>0.21</speed>
</trkpt>
<trkpt lat="-6.965277" lon="-34.833054">
<ele>65.199997</ele>
<time>2018-08-01T14:35:35Z</time>
<speed>0.00</speed>
</trkpt>
<trkpt lat="-6.965365" lon="-34.833035">
<ele>45.239998</ele>
<time>2018-08-01T14:40:50Z</time>
<speed>0.00</speed>
</trkpt>
<trkpt lat="-6.965427" lon="-34.832954">
<ele>-12.009999</ele>
<time>2018-08-01T14:46:05Z</time>
<speed>0.00</speed>
</trkpt>
<trkpt lat="-6.965469" lon="-34.832977">
<ele>25.879999</ele>
<time>2018-08-01T14:51:23Z</time>
<speed>0.00</speed>
</trkpt>
<trkpt lat="-6.965447" lon="-34.832981">
<ele>11.440000</ele>
<time>2018-08-01T14:56:42Z</time>
<speed>0.23</speed>
</trkpt>
<trkpt lat="-6.965566" lon="-34.832954">
<ele>18.240000</ele>
<time>2018-08-01T15:02:05Z</time>
<speed>0.00</speed>
</trkpt>
<trkpt lat="-6.965418" lon="-34.833008">
<ele>0.500000</ele>
<time>2018-08-01T15:07:24Z</time>
<speed>0.00</speed>
</trkpt>
<trkpt lat="-6.965340" lon="-34.832993">
<ele>76.320000</ele>
<time>2018-08-01T15:12:39Z</time>
<speed>0.00</speed>
</trkpt>
<trkpt lat="-6.965443" lon="-34.833046">
<ele>-10.260000</ele>
<time>2018-08-01T15:18:00Z</time>
<speed>0.00</speed>
</trkpt>
<trkpt lat="-6.965511" lon="-34.833096">
<ele>-19.609999</ele>
<time>2018-08-01T15:23:18Z</time>
<speed>0.00</speed>
</trkpt>
<trkpt lat="-6.965454" lon="-34.833000">
<ele>38.299999</ele>
<time>2018-08-01T15:28:36Z</time>
<speed>0.00</speed>
</trkpt>
<trkpt lat="-6.965528" lon="-34.832962">
<ele>50.919998</ele>
<time>2018-08-01T15:33:57Z</time>
<speed>0.77</speed>
</trkpt>
<trkpt lat="-6.965449" lon="-34.833004">
<ele>48.070000</ele>
<time>2018-08-01T15:39:40Z</time>
<speed>0.17</speed>
</trkpt>
<trkpt lat="-6.965366" lon="-34.833050">
<ele>58.169998</ele>
<time>2018-08-01T15:45:23Z</time>
<speed>0.00</speed>
</trkpt>
<trkpt lat="-6.965486" lon="-34.833084">
<ele>40.110001</ele>
<time>2018-08-01T15:53:03Z</time>
<speed>0.00</speed>
</trkpt>
<trkpt lat="-6.965645" lon="-34.832878">
<ele>-78.779999</ele>
<time>2018-08-01T16:01:30Z</time>
<speed>0.00</speed>
</trkpt>
<trkpt lat="-6.965544" lon="-34.832924">
<ele>-25.430000</ele>
<time>2018-08-01T16:09:44Z</time>
<speed>0.00</speed>
</trkpt>
<trkpt lat="-6.965450" lon="-34.833065">
<ele>29.109999</ele>
<time>2018-08-01T16:15:05Z</time>
<speed>0.00</speed>
</trkpt>
<trkpt lat="-6.965513" lon="-34.833035">
<ele>-0.720000</ele>
<time>2018-08-01T16:20:21Z</time>
<speed>0.29</speed>
</trkpt>
<trkpt lat="-6.965256" lon="-34.833141">
<ele>7.760000</ele>
<time>2018-08-01T16:25:37Z</time>
<speed>0.00</speed>
</trkpt>
<trkpt lat="-6.965260" lon="-34.833057">
<ele>23.750000</ele>
<time>2018-08-01T16:30:54Z</time>
<speed>0.00</speed>
</trkpt>
<trkpt lat="-6.965510" lon="-34.832973">
<ele>19.189999</ele>
<time>2018-08-01T16:36:11Z</time>
<speed>0.00</speed>
</trkpt>
<trkpt lat="-6.965536" lon="-34.832935">
<ele>22.439999</ele>
<time>2018-08-01T16:41:29Z</time>
<speed>0.00</speed>
</trkpt>
<trkpt lat="-6.965376" lon="-34.833035">
<ele>33.189999</ele>
<time>2018-08-01T16:46:47Z</time>
<speed>0.00</speed>
</trkpt>
<trkpt lat="-6.965488" lon="-34.833057">
<ele>30.449999</ele>
<time>2018-08-01T16:52:09Z</time>
<speed>0.00</speed>
</trkpt>
<trkpt lat="-6.965589" lon="-34.832916">
<ele>16.469999</ele>
<time>2018-08-01T16:57:25Z</time>
<speed>0.18</speed>
</trkpt>
<trkpt lat="-6.965497" lon="-34.832993">
<ele>11.040000</ele>
<time>2018-08-01T17:02:47Z</time>
<speed>0.00</speed>
</trkpt>
<trkpt lat="-6.965376" lon="-34.833241">
<ele>12.000000</ele>
<time>2018-08-01T17:08:05Z</time>
<speed>0.00</speed>
</trkpt>
<trkpt lat="-6.965411" lon="-34.833080">
<ele>3.820000</ele>
<time>2018-08-01T17:13:25Z</time>
<speed>0.00</speed>
</trkpt>
<trkpt lat="-6.965432" lon="-34.833096">
<ele>27.449999</ele>
<time>2018-08-01T17:18:45Z</time>
<speed>0.00</speed>
</trkpt>
<trkpt lat="-6.965570" lon="-34.832882">
<ele>7.420000</ele>
<time>2018-08-01T17:24:02Z</time>
<speed>0.00</speed>
</trkpt>
<trkpt lat="-6.965415" lon="-34.833019">
<ele>14.349999</ele>
<time>2018-08-01T17:29:20Z</time>
<speed>0.48</speed>
</trkpt>
<trkpt lat="-6.965513" lon="-34.832962">
<ele>-9.250000</ele>
<time>2018-08-01T17:34:37Z</time>
<speed>0.70</speed>
</trkpt>
<trkpt lat="-6.965437" lon="-34.833046">
<ele>-1.230000</ele>
<time>2018-08-01T17:39:57Z</time>
<speed>0.00</speed>
</trkpt>
<trkpt lat="-6.965452" lon="-34.833061">
<ele>-5.780000</ele>
<time>2018-08-01T17:45:18Z</time>
<speed>1.31</speed>
</trkpt>
<trkpt lat="-6.965446" lon="-34.833096">
<ele>-0.900000</ele>
<time>2018-08-01T17:50:36Z</time>
<speed>0.00</speed>
</trkpt>
<trkpt lat="-6.965397" lon="-34.833244">
<ele>11.190000</ele>
<time>2018-08-01T17:56:02Z</time>
<speed>0.48</speed>
</trkpt>
<trkpt lat="-6.965785" lon="-34.833282">
<ele>27.189999</ele>
<time>2018-08-01T18:03:23Z</time>
<speed>0.37</speed>
</trkpt>
<trkpt lat="-6.965512" lon="-34.832924">
<ele>-5.250000</ele>
<time>2018-08-01T18:16:14Z</time>
<speed>0.71</speed>
</trkpt>
<trkpt lat="-6.965378" lon="-34.832928">
<ele>38.779999</ele>
<time>2018-08-01T18:21:32Z</time>
<speed>0.00</speed>
</trkpt>
<trkpt lat="-6.965548" lon="-34.833347">
<ele>7.240000</ele>
<time>2018-08-01T18:27:10Z</time>
<speed>0.17</speed>
</trkpt>
<trkpt lat="-6.965367" lon="-34.832970">
<ele>2.120000</ele>
<time>2018-08-01T18:36:21Z</time>
<speed>0.00</speed>
</trkpt>
<trkpt lat="-6.965397" lon="-34.833000">
<ele>32.599998</ele>
<time>2018-08-01T18:41:45Z</time>
<speed>0.35</speed>
</trkpt>
<trkpt lat="-6.965645" lon="-34.833241">
<ele>-11.960000</ele>
<time>2018-08-01T18:47:03Z</time>
<speed>0.16</speed>
</trkpt>
<trkpt lat="-6.965512" lon="-34.832779">
<ele>60.399998</ele>
<time>2018-08-01T18:52:29Z</time>
<speed>2.94</speed>
</trkpt>
<trkpt lat="-6.965461" lon="-34.833038">
<ele>20.480000</ele>
<time>2018-08-01T18:58:44Z</time>
<speed>0.00</speed>
</trkpt>
<trkpt lat="-6.965448" lon="-34.833031">
<ele>-1.450000</ele>
<time>2018-08-01T19:04:31Z</time>
<speed>0.20</speed>
</trkpt>
<trkpt lat="-6.965476" lon="-34.833076">
<ele>22.410000</ele>
<time>2018-08-01T19:09:49Z</time>
<speed>0.00</speed>
</trkpt>
<trkpt lat="-6.965405" lon="-34.832985">
<ele>6.450000</ele>
<time>2018-08-01T19:15:04Z</time>
<speed>0.12</speed>
</trkpt>
<trkpt lat="-6.965466" lon="-34.833061">
<ele>11.620000</ele>
<time>2018-08-01T19:20:20Z</time>
<speed>0.16</speed>
</trkpt>
<trkpt lat="-6.965437" lon="-34.832996">
<ele>15.049999</ele>
<time>2018-08-01T19:25:36Z</time>
<speed>0.15</speed>
</trkpt>
<trkpt lat="-6.965502" lon="-34.833004">
<ele>4.090000</ele>
<time>2018-08-01T19:30:52Z</time>
<speed>0.08</speed>
</trkpt>
<trkpt lat="-6.965408" lon="-34.833031">
<ele>24.699999</ele>
<time>2018-08-01T19:36:09Z</time>
<speed>0.00</speed>
</trkpt>
<trkpt lat="-6.965412" lon="-34.832981">
<ele>6.690000</ele>
<time>2018-08-01T19:41:25Z</time>
<speed>0.00</speed>
</trkpt>
<trkpt lat="-6.965474" lon="-34.832981">
<ele>8.480000</ele>
<time>2018-08-01T19:46:41Z</time>
<speed>0.06</speed>
</trkpt>
<trkpt lat="-6.965433" lon="-34.833015">
<ele>19.119999</ele>
<time>2018-08-01T19:51:56Z</time>
<speed>0.20</speed>
</trkpt>
<trkpt lat="-6.965568" lon="-34.833023">
<ele>10.150000</ele>
<time>2018-08-01T19:57:14Z</time>
<speed>0.00</speed>
</trkpt>
<trkpt lat="-6.965523" lon="-34.833000">
<ele>19.570000</ele>
<time>2018-08-01T20:02:35Z</time>
<speed>0.00</speed>
</trkpt>
<trkpt lat="-6.965338" lon="-34.832977">
<ele>-32.139999</ele>
<time>2018-08-01T20:07:52Z</time>
<speed>0.00</speed>
</trkpt>
<trkpt lat="-6.965394" lon="-34.832993">
<ele>16.230000</ele>
<time>2018-08-01T20:13:09Z</time>
<speed>0.00</speed>
</trkpt>
<trkpt lat="-6.965507" lon="-34.833000">
<ele>5.430000</ele>
<time>2018-08-01T20:18:28Z</time>
<speed>0.00</speed>
</trkpt>
<trkpt lat="-6.965451" lon="-34.832962">
<ele>4.610000</ele>
<time>2018-08-01T20:23:45Z</time>
<speed>0.00</speed>
</trkpt>
<trkpt lat="-6.965311" lon="-34.832958">
<ele>25.369999</ele>
<time>2018-08-01T20:29:08Z</time>
<speed>0.61</speed>
</trkpt>
<trkpt lat="-6.965441" lon="-34.833035">
<ele>8.200000</ele>
<time>2018-08-01T20:34:25Z</time>
<speed>0.00</speed>
</trkpt>
<trkpt lat="-6.965435" lon="-34.832993">
<ele>14.380000</ele>
<time>2018-08-01T20:39:56Z</time>
<speed>0.08</speed>
</trkpt>
<trkpt lat="-6.965555" lon="-34.833057">
<ele>1.080000</ele>
<time>2018-08-01T20:45:21Z</time>
<speed>0.15</speed>
</trkpt>
<trkpt lat="-6.965534" lon="-34.833023">
<ele>-18.859999</ele>
<time>2018-08-01T20:50:38Z</time>
<speed>0.00</speed>
</trkpt>
<trkpt lat="-6.965292" lon="-34.833012">
<ele>40.820000</ele>
<time>2018-08-01T20:55:54Z</time>
<speed>0.00</speed>
</trkpt>
<trkpt lat="-6.965536" lon="-34.832966">
<ele>-6.490000</ele>
<time>2018-08-01T21:01:14Z</time>
<speed>0.00</speed>
</trkpt>
<trkpt lat="-6.965441" lon="-34.833080">
<ele>20.750000</ele>
<time>2018-08-01T21:06:31Z</time>
<speed>0.00</speed>
</trkpt>
<trkpt lat="-6.965400" lon="-34.833015">
<ele>6.840000</ele>
<time>2018-08-01T21:11:48Z</time>
<speed>0.00</speed>
</trkpt>
<trkpt lat="-6.965494" lon="-34.833134">
<ele>11.570000</ele>
<time>2018-08-01T21:17:04Z</time>
<speed>0.00</speed>
</trkpt>
<trkpt lat="-6.965507" lon="-34.832794">
<ele>21.240000</ele>
<time>2018-08-01T21:22:20Z</time>
<speed>0.00</speed>
</trkpt>
<trkpt lat="-6.965730" lon="-34.833092">
<ele>-65.519997</ele>
<time>2018-08-01T21:27:59Z</time>
<speed>0.85</speed>
</trkpt>
<trkpt lat="-6.965412" lon="-34.833069">
<ele>15.389999</ele>
<time>2018-08-01T21:33:17Z</time>
<speed>0.00</speed>
</trkpt>
<trkpt lat="-6.965462" lon="-34.832966">
<ele>19.160000</ele>
<time>2018-08-01T21:38:34Z</time>
<speed>0.00</speed>
</trkpt>
<trkpt lat="-6.965453" lon="-34.832954">
<ele>-1.380000</ele>
<time>2018-08-01T21:43:50Z</time>
<speed>0.64</speed>
</trkpt>
<trkpt lat="-6.965473" lon="-34.833019">
<ele>7.020000</ele>
<time>2018-08-01T21:49:07Z</time>
<speed>0.00</speed>
</trkpt>
<trkpt lat="-6.965439" lon="-34.832947">
<ele>12.780000</ele>
<time>2018-08-01T21:54:23Z</time>
<speed>0.28</speed>
</trkpt>
<trkpt lat="-6.965472" lon="-34.832970">
<ele>11.440000</ele>
<time>2018-08-01T21:59:42Z</time>
<speed>0.00</speed>
</trkpt>
<trkpt lat="-6.965409" lon="-34.832882">
<ele>67.229996</ele>
<time>2018-08-01T22:05:01Z</time>
<speed>0.00</speed>
</trkpt>
<trkpt lat="-6.965487" lon="-34.833000">
<ele>9.530000</ele>
<time>2018-08-01T22:10:16Z</time>
<speed>0.00</speed>
</trkpt>
<trkpt lat="-6.965373" lon="-34.833050">
<ele>5.680000</ele>
<time>2018-08-01T22:15:32Z</time>
<speed>0.00</speed>
</trkpt>
<trkpt lat="-6.965380" lon="-34.833019">
<ele>-18.719999</ele>
<time>2018-08-01T22:20:50Z</time>
<speed>0.00</speed>
</trkpt>
<trkpt lat="-6.965617" lon="-34.833118">
<ele>-11.910000</ele>
<time>2018-08-01T22:26:08Z</time>
<speed>0.00</speed>
</trkpt>
<trkpt lat="-6.965286" lon="-34.833134">
<ele>-6.600000</ele>
<time>2018-08-01T22:31:24Z</time>
<speed>0.00</speed>
</trkpt>
<trkpt lat="-6.965117" lon="-34.833107">
<ele>41.879997</ele>
<time>2018-08-01T22:36:48Z</time>
<speed>0.00</speed>
</trkpt>
<trkpt lat="-6.965189" lon="-34.833214">
<ele>-36.950001</ele>
<time>2018-08-01T22:42:06Z</time>
<speed>0.00</speed>
</trkpt>
<trkpt lat="-6.965735" lon="-34.832851">
<ele>-15.790000</ele>
<time>2018-08-01T22:47:24Z</time>
<speed>0.30</speed>
</trkpt>
<trkpt lat="-6.965224" lon="-34.833092">
<ele>6.320000</ele>
<time>2018-08-01T22:52:48Z</time>
<speed>0.00</speed>
</trkpt>
<trkpt lat="-6.965511" lon="-34.832878">
<ele>16.709999</ele>
<time>2018-08-01T22:58:04Z</time>
<speed>0.00</speed>
</trkpt>
<trkpt lat="-6.965526" lon="-34.832985">
<ele>12.540000</ele>
<time>2018-08-01T23:03:27Z</time>
<speed>0.00</speed>
</trkpt>
<trkpt lat="-6.965402" lon="-34.833031">
<ele>19.590000</ele>
<time>2018-08-01T23:08:43Z</time>
<speed>0.00</speed>
</trkpt>
<trkpt lat="-6.965169" lon="-34.833057">
<ele>0.800000</ele>
<time>2018-08-01T23:13:59Z</time>
<speed>0.00</speed>
</trkpt>
<trkpt lat="-6.965089" lon="-34.833290">
<ele>74.580002</ele>
<time>2018-08-01T23:19:39Z</time>
<speed>0.12</speed>
</trkpt>
<trkpt lat="-6.965448" lon="-34.833057">
<ele>8.700000</ele>
<time>2018-08-01T23:25:00Z</time>
<speed>0.00</speed>
</trkpt>
<trkpt lat="-6.965466" lon="-34.833172">
<ele>34.480000</ele>
<time>2018-08-01T23:30:21Z</time>
<speed>0.00</speed>
</trkpt>
<trkpt lat="-6.965390" lon="-34.833134">
<ele>33.509998</ele>
<time>2018-08-01T23:35:40Z</time>
<speed>0.00</speed>
</trkpt>
<trkpt lat="-6.965705" lon="-34.832787">
<ele>-54.349998</ele>
<time>2018-08-01T23:41:01Z</time>
<speed>1.94</speed>
</trkpt>
<trkpt lat="-6.965520" lon="-34.832771">
<ele>-55.340000</ele>
<time>2018-08-01T23:46:26Z</time>
<speed>0.00</speed>
</trkpt>
<trkpt lat="-6.965472" lon="-34.832928">
<ele>-9.559999</ele>
<time>2018-08-01T23:51:47Z</time>
<speed>0.00</speed>
</trkpt>
<trkpt lat="-6.965716" lon="-34.832901">
<ele>-42.399998</ele>
<time>2018-08-01T23:57:05Z</time>
<speed>2.80</speed>
</trkpt>
<trkpt lat="-6.965625" lon="-34.832748">
<ele>-39.770000</ele>
<time>2018-08-02T00:03:23Z</time>
<speed>0.13</speed>
</trkpt>
<trkpt lat="-6.965319" lon="-34.833042">
<ele>38.639999</ele>
<time>2018-08-02T00:11:35Z</time>
<speed>0.11</speed>
</trkpt>
<trkpt lat="-6.965418" lon="-34.833046">
<ele>5.150000</ele>
<time>2018-08-02T00:20:24Z</time>
<speed>0.00</speed>
</trkpt>
<trkpt lat="-6.965419" lon="-34.832966">
<ele>15.830000</ele>
<time>2018-08-02T00:25:40Z</time>
<speed>0.00</speed>
</trkpt>
<trkpt lat="-6.965502" lon="-34.832897">
<ele>-1.920000</ele>
<time>2018-08-02T00:30:55Z</time>
<speed>0.00</speed>
</trkpt>
<trkpt lat="-6.965425" lon="-34.832981">
<ele>5.610000</ele>
<time>2018-08-02T00:36:11Z</time>
<speed>0.00</speed>
</trkpt>
<trkpt lat="-6.965465" lon="-34.833031">
<ele>15.589999</ele>
<time>2018-08-02T00:41:26Z</time>
<speed>0.06</speed>
</trkpt>
<trkpt lat="-6.965387" lon="-34.833122">
<ele>26.490000</ele>
<time>2018-08-02T00:46:42Z</time>
<speed>0.00</speed>
</trkpt>
<trkpt lat="-6.965413" lon="-34.833248">
<ele>5.950000</ele>
<time>2018-08-02T00:52:01Z</time>
<speed>0.00</speed>
</trkpt>
<trkpt lat="-6.965400" lon="-34.833000">
<ele>0.700000</ele>
<time>2018-08-02T00:57:16Z</time>
<speed>0.33</speed>
</trkpt>
<trkpt lat="-6.965429" lon="-34.833073">
<ele>1.490000</ele>
<time>2018-08-02T01:02:37Z</time>
<speed>0.14</speed>
</trkpt>
<trkpt lat="-6.965447" lon="-34.832981">
<ele>9.240000</ele>
<time>2018-08-02T01:07:53Z</time>
<speed>0.00</speed>
</trkpt>
<trkpt lat="-6.965435" lon="-34.833138">
<ele>15.230000</ele>
<time>2018-08-02T01:13:09Z</time>
<speed>0.00</speed>
</trkpt>
<trkpt lat="-6.965455" lon="-34.833015">
<ele>1.520000</ele>
<time>2018-08-02T01:18:26Z</time>
<speed>0.00</speed>
</trkpt>
<trkpt lat="-6.965506" lon="-34.832993">
<ele>19.920000</ele>
<time>2018-08-02T01:23:49Z</time>
<speed>0.20</speed>
</trkpt>
<trkpt lat="-6.965383" lon="-34.833027">
<ele>-8.300000</ele>
<time>2018-08-02T01:29:05Z</time>
<speed>0.00</speed>
</trkpt>
<trkpt lat="-6.965472" lon="-34.832951">
<ele>3.510000</ele>
<time>2018-08-02T01:34:20Z</time>
<speed>0.00</speed>
</trkpt>
<trkpt lat="-6.965438" lon="-34.833206">
<ele>38.090000</ele>
<time>2018-08-02T01:39:36Z</time>
<speed>0.00</speed>
</trkpt>
<trkpt lat="-6.965397" lon="-34.832916">
<ele>2.360000</ele>
<time>2018-08-02T01:44:51Z</time>
<speed>0.00</speed>
</trkpt>
<trkpt lat="-6.965407" lon="-34.832993">
<ele>27.730000</ele>
<time>2018-08-02T01:50:07Z</time>
<speed>0.00</speed>
</trkpt>
<trkpt lat="-6.965369" lon="-34.833008">
<ele>20.699999</ele>
<time>2018-08-02T01:55:22Z</time>
<speed>0.00</speed>
</trkpt>
<trkpt lat="-6.965448" lon="-34.833107">
<ele>-1.640000</ele>
<time>2018-08-02T02:00:40Z</time>
<speed>0.00</speed>
</trkpt>
<trkpt lat="-6.965446" lon="-34.833122">
<ele>15.049999</ele>
<time>2018-08-02T02:06:03Z</time>
<speed>0.07</speed>
</trkpt>
<trkpt lat="-6.965368" lon="-34.832657">
<ele>-5.300000</ele>
<time>2018-08-02T02:11:21Z</time>
<speed>0.00</speed>
</trkpt>
<trkpt lat="-6.965333" lon="-34.832546">
<ele>15.429999</ele>
<time>2018-08-02T02:16:43Z</time>
<speed>0.16</speed>
</trkpt>
<trkpt lat="-6.965471" lon="-34.833000">
<ele>2.940000</ele>
<time>2018-08-02T02:21:59Z</time>
<speed>0.00</speed>
</trkpt>
<trkpt lat="-6.965525" lon="-34.833057">
<ele>4.530000</ele>
<time>2018-08-02T02:27:16Z</time>
<speed>0.00</speed>
</trkpt>
<trkpt lat="-6.965419" lon="-34.832878">
<ele>35.630001</ele>
<time>2018-08-02T02:32:58Z</time>
<speed>0.09</speed>
</trkpt>
<trkpt lat="-6.965457" lon="-34.833103">
<ele>10.130000</ele>
<time>2018-08-02T02:38:32Z</time>
<speed>0.65</speed>
</trkpt>
<trkpt lat="-6.965401" lon="-34.832947">
<ele>-3.060000</ele>
<time>2018-08-02T02:44:48Z</time>
<speed>0.00</speed>
</trkpt>
<trkpt lat="-6.965463" lon="-34.832996">
<ele>-18.770000</ele>
<time>2018-08-02T02:50:04Z</time>
<speed>0.00</speed>
</trkpt>
<trkpt lat="-6.965393" lon="-34.833069">
<ele>27.039999</ele>
<time>2018-08-02T02:55:20Z</time>
<speed>0.00</speed>
</trkpt>
</trkseg>
</trk>
<trk>
<name>20180824-192101(8)</name>
<desc>Color:004000ff</desc>
<trkseg>
<trkpt lat="-6.965591" lon="-34.833153">
<ele>-76.159996</ele>
<time>2018-08-02T03:00:52Z</time>
<speed>0.12</speed>
</trkpt>
<trkpt lat="-6.965466" lon="-34.833157">
<ele>30.349998</ele>
<time>2018-08-02T03:06:08Z</time>
<speed>0.00</speed>
</trkpt>
<trkpt lat="-6.965420" lon="-34.833141">
<ele>21.330000</ele>
<time>2018-08-02T03:11:24Z</time>
<speed>0.19</speed>
</trkpt>
<trkpt lat="-6.965438" lon="-34.833164">
<ele>0.200000</ele>
<time>2018-08-02T03:16:41Z</time>
<speed>0.00</speed>
</trkpt>
<trkpt lat="-6.965427" lon="-34.833004">
<ele>17.709999</ele>
<time>2018-08-02T03:21:58Z</time>
<speed>0.00</speed>
</trkpt>
<trkpt lat="-6.965377" lon="-34.832966">
<ele>17.080000</ele>
<time>2018-08-02T03:27:13Z</time>
<speed>0.00</speed>
</trkpt>
<trkpt lat="-6.965464" lon="-34.832981">
<ele>6.140000</ele>
<time>2018-08-02T03:32:28Z</time>
<speed>0.00</speed>
</trkpt>
<trkpt lat="-6.965451" lon="-34.832874">
<ele>56.509998</ele>
<time>2018-08-02T03:37:44Z</time>
<speed>0.00</speed>
</trkpt>
<trkpt lat="-6.965494" lon="-34.833004">
<ele>26.619999</ele>
<time>2018-08-02T03:43:00Z</time>
<speed>0.00</speed>
</trkpt>
<trkpt lat="-6.965481" lon="-34.832985">
<ele>17.789999</ele>
<time>2018-08-02T03:48:16Z</time>
<speed>0.00</speed>
</trkpt>
<trkpt lat="-6.965468" lon="-34.833019">
<ele>9.860000</ele>
<time>2018-08-02T03:53:31Z</time>
<speed>0.00</speed>
</trkpt>
<trkpt lat="-6.965432" lon="-34.832935">
<ele>16.080000</ele>
<time>2018-08-02T03:58:48Z</time>
<speed>0.00</speed>
</trkpt>
<trkpt lat="-6.965552" lon="-34.833031">
<ele>12.490000</ele>
<time>2018-08-02T04:04:32Z</time>
<speed>0.24</speed>
</trkpt>
<trkpt lat="-6.965556" lon="-34.833004">
<ele>4.710000</ele>
<time>2018-08-02T04:09:49Z</time>
<speed>0.00</speed>
</trkpt>
<trkpt lat="-6.965524" lon="-34.832970">
<ele>-4.680000</ele>
<time>2018-08-02T04:15:04Z</time>
<speed>0.00</speed>
</trkpt>
<trkpt lat="-6.965535" lon="-34.832973">
<ele>-0.810000</ele>
<time>2018-08-02T04:20:20Z</time>
<speed>0.00</speed>
</trkpt>
<trkpt lat="-6.965475" lon="-34.833012">
<ele>6.320000</ele>
<time>2018-08-02T04:25:35Z</time>
<speed>0.00</speed>
</trkpt>
<trkpt lat="-6.965486" lon="-34.833027">
<ele>-6.050000</ele>
<time>2018-08-02T04:30:51Z</time>
<speed>0.00</speed>
</trkpt>
<trkpt lat="-6.965408" lon="-34.833076">
<ele>22.910000</ele>
<time>2018-08-02T04:36:07Z</time>
<speed>0.00</speed>
</trkpt>
<trkpt lat="-6.965500" lon="-34.833027">
<ele>2.090000</ele>
<time>2018-08-02T04:41:23Z</time>
<speed>0.00</speed>
</trkpt>
<trkpt lat="-6.965536" lon="-34.832935">
<ele>-4.970000</ele>
<time>2018-08-02T04:46:57Z</time>
<speed>0.42</speed>
</trkpt>
<trkpt lat="-6.965349" lon="-34.832928">
<ele>25.000000</ele>
<time>2018-08-02T04:52:30Z</time>
<speed>0.29</speed>
</trkpt>
<trkpt lat="-6.965582" lon="-34.833057">
<ele>-48.669998</ele>
<time>2018-08-02T04:57:48Z</time>
<speed>0.00</speed>
</trkpt>
<trkpt lat="-6.965551" lon="-34.833054">
<ele>-55.469997</ele>
<time>2018-08-02T05:03:23Z</time>
<speed>0.14</speed>
</trkpt>
<trkpt lat="-6.965456" lon="-34.833046">
<ele>25.350000</ele>
<time>2018-08-02T05:08:44Z</time>
<speed>0.00</speed>
</trkpt>
<trkpt lat="-6.965208" lon="-34.832893">
<ele>59.629997</ele>
<time>2018-08-02T05:14:06Z</time>
<speed>0.00</speed>
</trkpt>
<trkpt lat="-6.965383" lon="-34.833046">
<ele>8.440000</ele>
<time>2018-08-02T05:19:22Z</time>
<speed>0.00</speed>
</trkpt>
<trkpt lat="-6.965522" lon="-34.832886">
<ele>58.059998</ele>
<time>2018-08-02T05:24:41Z</time>
<speed>0.00</speed>
</trkpt>
<trkpt lat="-6.965519" lon="-34.832951">
<ele>1.810000</ele>
<time>2018-08-02T05:29:56Z</time>
<speed>0.00</speed>
</trkpt>
<trkpt lat="-6.965433" lon="-34.832966">
<ele>34.099998</ele>
<time>2018-08-02T05:35:11Z</time>
<speed>0.38</speed>
</trkpt>
<trkpt lat="-6.965482" lon="-34.832932">
<ele>-0.110000</ele>
<time>2018-08-02T05:40:27Z</time>
<speed>0.00</speed>
</trkpt>
<trkpt lat="-6.965403" lon="-34.833012">
<ele>18.549999</ele>
<time>2018-08-02T05:45:43Z</time>
<speed>0.37</speed>
</trkpt>
<trkpt lat="-6.965426" lon="-34.832943">
<ele>13.040000</ele>
<time>2018-08-02T05:50:58Z</time>
<speed>0.00</speed>
</trkpt>
<trkpt lat="-6.965473" lon="-34.833031">
<ele>8.210000</ele>
<time>2018-08-02T05:56:13Z</time>
<speed>0.00</speed>
</trkpt>
<trkpt lat="-6.965367" lon="-34.833050">
<ele>23.260000</ele>
<time>2018-08-02T06:01:34Z</time>
<speed>0.00</speed>
</trkpt>
<trkpt lat="-6.965540" lon="-34.833008">
<ele>11.290000</ele>
<time>2018-08-02T06:06:49Z</time>
<speed>0.23</speed>
</trkpt>
<trkpt lat="-6.965475" lon="-34.833130">
<ele>16.590000</ele>
<time>2018-08-02T06:12:04Z</time>
<speed>0.00</speed>
</trkpt>
<trkpt lat="-6.965410" lon="-34.832912">
<ele>14.420000</ele>
<time>2018-08-02T06:17:19Z</time>
<speed>0.00</speed>
</trkpt>
<trkpt lat="-6.965528" lon="-34.832989">
<ele>-0.350000</ele>
<time>2018-08-02T06:22:35Z</time>
<speed>0.00</speed>
</trkpt>
<trkpt lat="-6.965446" lon="-34.833004">
<ele>8.490000</ele>
<time>2018-08-02T06:27:51Z</time>
<speed>0.00</speed>
</trkpt>
<trkpt lat="-6.965420" lon="-34.832996">
<ele>-1.340000</ele>
<time>2018-08-02T06:33:07Z</time>
<speed>0.00</speed>
</trkpt>
<trkpt lat="-6.965498" lon="-34.833069">
<ele>-11.790000</ele>
<time>2018-08-02T06:38:26Z</time>
<speed>0.00</speed>
</trkpt>
<trkpt lat="-6.965491" lon="-34.832966">
<ele>-14.450000</ele>
<time>2018-08-02T06:43:42Z</time>
<speed>0.00</speed>
</trkpt>
<trkpt lat="-6.965509" lon="-34.832981">
<ele>-41.809998</ele>
<time>2018-08-02T06:48:57Z</time>
<speed>0.00</speed>
</trkpt>
<trkpt lat="-6.965400" lon="-34.833118">
<ele>5.020000</ele>
<time>2018-08-02T06:54:36Z</time>
<speed>0.00</speed>
</trkpt>
<trkpt lat="-6.965531" lon="-34.833073">
<ele>-21.480000</ele>
<time>2018-08-02T06:59:55Z</time>
<speed>0.00</speed>
</trkpt>
<trkpt lat="-6.965349" lon="-34.833038">
<ele>43.809998</ele>
<time>2018-08-02T07:05:16Z</time>
<speed>0.00</speed>
</trkpt>
<trkpt lat="-6.965424" lon="-34.833347">
<ele>10.320000</ele>
<time>2018-08-02T07:10:53Z</time>
<speed>0.22</speed>
</trkpt>
<trkpt lat="-6.965408" lon="-34.833057">
<ele>6.700000</ele>
<time>2018-08-02T07:16:09Z</time>
<speed>0.00</speed>
</trkpt>
<trkpt lat="-6.965475" lon="-34.833046">
<ele>-1.760000</ele>
<time>2018-08-02T07:21:25Z</time>
<speed>0.00</speed>
</trkpt>
<trkpt lat="-6.965423" lon="-34.833069">
<ele>10.960000</ele>
<time>2018-08-02T07:26:41Z</time>
<speed>0.00</speed>
</trkpt>
<trkpt lat="-6.965436" lon="-34.832905">
<ele>-8.570000</ele>
<time>2018-08-02T07:31:58Z</time>
<speed>0.00</speed>
</trkpt>
<trkpt lat="-6.965454" lon="-34.832794">
<ele>13.059999</ele>
<time>2018-08-02T07:37:13Z</time>
<speed>0.00</speed>
</trkpt>
<trkpt lat="-6.965472" lon="-34.833012">
<ele>-2.070000</ele>
<time>2018-08-02T07:42:50Z</time>
<speed>0.12</speed>
</trkpt>
<trkpt lat="-6.965423" lon="-34.832958">
<ele>-4.390000</ele>
<time>2018-08-02T07:48:06Z</time>
<speed>0.00</speed>
</trkpt>
<trkpt lat="-6.965465" lon="-34.832405">
<ele>26.990000</ele>
<time>2018-08-02T07:53:32Z</time>
<speed>0.68</speed>
</trkpt>
<trkpt lat="-6.965378" lon="-34.832714">
<ele>20.809999</ele>
<time>2018-08-02T07:58:55Z</time>
<speed>0.00</speed>
</trkpt>
<trkpt lat="-6.965590" lon="-34.832970">
<ele>39.629997</ele>
<time>2018-08-02T08:05:18Z</time>
<speed>0.73</speed>
</trkpt>
<trkpt lat="-6.965581" lon="-34.833035">
<ele>-4.750000</ele>
<time>2018-08-02T08:14:57Z</time>
<speed>0.46</speed>
</trkpt>
<trkpt lat="-6.965477" lon="-34.832981">
<ele>-2.970000</ele>
<time>2018-08-02T08:27:50Z</time>
<speed>0.22</speed>
</trkpt>
<trkpt lat="-6.965318" lon="-34.833035">
<ele>29.119999</ele>
<time>2018-08-02T08:38:55Z</time>
<speed>0.00</speed>
</trkpt>
<trkpt lat="-6.965510" lon="-34.833023">
<ele>-4.630000</ele>
<time>2018-08-02T08:44:17Z</time>
<speed>1.04</speed>
</trkpt>
<trkpt lat="-6.965520" lon="-34.833046">
<ele>17.529999</ele>
<time>2018-08-02T08:49:35Z</time>
<speed>0.00</speed>
</trkpt>
<trkpt lat="-6.965584" lon="-34.832809">
<ele>-72.430000</ele>
<time>2018-08-02T08:55:07Z</time>
<speed>0.54</speed>
</trkpt>
<trkpt lat="-6.965382" lon="-34.832954">
<ele>13.969999</ele>
<time>2018-08-02T09:02:05Z</time>
<speed>0.00</speed>
</trkpt>
<trkpt lat="-6.965557" lon="-34.832989">
<ele>-8.900000</ele>
<time>2018-08-02T09:07:28Z</time>
<speed>0.00</speed>
</trkpt>
<trkpt lat="-6.965438" lon="-34.832989">
<ele>31.459999</ele>
<time>2018-08-02T09:12:50Z</time>
<speed>0.23</speed>
</trkpt>
<trkpt lat="-6.965461" lon="-34.832962">
<ele>1.580000</ele>
<time>2018-08-02T09:18:05Z</time>
<speed>0.00</speed>
</trkpt>
<trkpt lat="-6.965492" lon="-34.833050">
<ele>3.980000</ele>
<time>2018-08-02T09:23:21Z</time>
<speed>0.00</speed>
</trkpt>
<trkpt lat="-6.965432" lon="-34.833008">
<ele>21.490000</ele>
<time>2018-08-02T09:28:36Z</time>
<speed>0.00</speed>
</trkpt>
<trkpt lat="-6.965496" lon="-34.833103">
<ele>11.920000</ele>
<time>2018-08-02T09:34:27Z</time>
<speed>0.35</speed>
</trkpt>
<trkpt lat="-6.965433" lon="-34.833008">
<ele>13.540000</ele>
<time>2018-08-02T09:40:01Z</time>
<speed>0.00</speed>
</trkpt>
<trkpt lat="-6.965470" lon="-34.833073">
<ele>-5.430000</ele>
<time>2018-08-02T09:45:16Z</time>
<speed>0.00</speed>
</trkpt>
<trkpt lat="-6.965376" lon="-34.832962">
<ele>61.369999</ele>
<time>2018-08-02T09:50:32Z</time>
<speed>0.00</speed>
</trkpt>
<trkpt lat="-6.965389" lon="-34.833065">
<ele>37.489998</ele>
<time>2018-08-02T09:55:47Z</time>
<speed>0.00</speed>
</trkpt>
<trkpt lat="-6.965488" lon="-34.833035">
<ele>16.109999</ele>
<time>2018-08-02T10:01:08Z</time>
<speed>0.00</speed>
</trkpt>
<trkpt lat="-6.965446" lon="-34.832783">
<ele>-10.429999</ele>
<time>2018-08-02T10:06:25Z</time>
<speed>0.00</speed>
</trkpt>
<trkpt lat="-6.965521" lon="-34.832985">
<ele>18.100000</ele>
<time>2018-08-02T10:11:40Z</time>
<speed>0.00</speed>
</trkpt>
<trkpt lat="-6.965385" lon="-34.833164">
<ele>36.009998</ele>
<time>2018-08-02T10:16:56Z</time>
<speed>0.00</speed>
</trkpt>
<trkpt lat="-6.965366" lon="-34.833134">
<ele>28.459999</ele>
<time>2018-08-02T10:22:12Z</time>
<speed>0.00</speed>
</trkpt>
<trkpt lat="-6.965477" lon="-34.833225">
<ele>21.209999</ele>
<time>2018-08-02T10:27:27Z</time>
<speed>0.00</speed>
</trkpt>
<trkpt lat="-6.965420" lon="-34.832542">
<ele>22.709999</ele>
<time>2018-08-02T10:32:43Z</time>
<speed>0.00</speed>
</trkpt>
<trkpt lat="-6.965387" lon="-34.832684">
<ele>-0.280000</ele>
<time>2018-08-02T10:38:06Z</time>
<speed>0.00</speed>
</trkpt>
<trkpt lat="-6.965448" lon="-34.833073">
<ele>-8.450000</ele>
<time>2018-08-02T10:43:25Z</time>
<speed>0.91</speed>
</trkpt>
<trkpt lat="-6.965329" lon="-34.833210">
<ele>19.889999</ele>
<time>2018-08-02T10:48:45Z</time>
<speed>0.00</speed>
</trkpt>
<trkpt lat="-6.965445" lon="-34.833008">
<ele>19.180000</ele>
<time>2018-08-02T10:54:04Z</time>
<speed>0.00</speed>
</trkpt>
<trkpt lat="-6.965444" lon="-34.833382">
<ele>-9.130000</ele>
<time>2018-08-02T10:59:32Z</time>
<speed>0.43</speed>
</trkpt>
<trkpt lat="-6.965422" lon="-34.832977">
<ele>25.959999</ele>
<time>2018-08-02T11:04:59Z</time>
<speed>0.00</speed>
</trkpt>
<trkpt lat="-6.965491" lon="-34.832962">
<ele>23.129999</ele>
<time>2018-08-02T11:10:32Z</time>
<speed>0.21</speed>
</trkpt>
<trkpt lat="-6.965495" lon="-34.832947">
<ele>5.370000</ele>
<time>2018-08-02T11:15:49Z</time>
<speed>0.00</speed>
</trkpt>
<trkpt lat="-6.965383" lon="-34.833042">
<ele>-21.699999</ele>
<time>2018-08-02T11:21:07Z</time>
<speed>0.00</speed>
</trkpt>
<trkpt lat="-6.965356" lon="-34.833054">
<ele>29.580000</ele>
<time>2018-08-02T11:26:25Z</time>
<speed>0.00</speed>
</trkpt>
<trkpt lat="-6.965512" lon="-34.833027">
<ele>-19.799999</ele>
<time>2018-08-02T11:31:40Z</time>
<speed>0.00</speed>
</trkpt>
<trkpt lat="-6.965430" lon="-34.833004">
<ele>37.770000</ele>
<time>2018-08-02T11:36:55Z</time>
<speed>0.00</speed>
</trkpt>
<trkpt lat="-6.965389" lon="-34.833008">
<ele>-7.950000</ele>
<time>2018-08-02T11:42:10Z</time>
<speed>0.00</speed>
</trkpt>
<trkpt lat="-6.965517" lon="-34.833080">
<ele>-5.750000</ele>
<time>2018-08-02T11:47:25Z</time>
<speed>0.00</speed>
</trkpt>
<trkpt lat="-6.965481" lon="-34.832939">
<ele>9.910000</ele>
<time>2018-08-02T11:52:40Z</time>
<speed>0.05</speed>
</trkpt>
<trkpt lat="-6.965507" lon="-34.832951">
<ele>2.370000</ele>
<time>2018-08-02T11:57:56Z</time>
<speed>0.00</speed>
</trkpt>
<trkpt lat="-6.965421" lon="-34.833023">
<ele>48.259998</ele>
<time>2018-08-02T12:03:15Z</time>
<speed>0.00</speed>
</trkpt>
<trkpt lat="-6.965447" lon="-34.833000">
<ele>4.530000</ele>
<time>2018-08-02T12:08:31Z</time>
<speed>0.00</speed>
</trkpt>
<trkpt lat="-6.965466" lon="-34.833012">
<ele>37.380001</ele>
<time>2018-08-02T12:13:49Z</time>
<speed>0.00</speed>
</trkpt>
<trkpt lat="-6.965687" lon="-34.833000">
<ele>-55.629997</ele>
<time>2018-08-02T12:19:19Z</time>
<speed>1.11</speed>
</trkpt>
<trkpt lat="-6.965393" lon="-34.832996">
<ele>26.980000</ele>
<time>2018-08-02T12:24:37Z</time>
<speed>0.02</speed>
</trkpt>
<trkpt lat="-6.965311" lon="-34.832901">
<ele>49.110001</ele>
<time>2018-08-02T12:30:02Z</time>
<speed>0.59</speed>
</trkpt>
<trkpt lat="-6.965610" lon="-34.833080">
<ele>-25.779999</ele>
<time>2018-08-02T12:35:23Z</time>
<speed>0.00</speed>
</trkpt>
<trkpt lat="-6.965447" lon="-34.833004">
<ele>-24.269999</ele>
<time>2018-08-02T12:40:39Z</time>
<speed>0.00</speed>
</trkpt>
<trkpt lat="-6.965492" lon="-34.833035">
<ele>19.250000</ele>
<time>2018-08-02T12:45:54Z</time>
<speed>0.00</speed>
</trkpt>
<trkpt lat="-6.965474" lon="-34.832973">
<ele>39.599998</ele>
<time>2018-08-02T12:51:10Z</time>
<speed>0.00</speed>
</trkpt>
<trkpt lat="-6.965380" lon="-34.832928">
<ele>89.680000</ele>
<time>2018-08-02T12:56:31Z</time>
<speed>0.05</speed>
</trkpt>
<trkpt lat="-6.965572" lon="-34.833004">
<ele>-8.520000</ele>
<time>2018-08-02T13:01:54Z</time>
<speed>0.00</speed>
</trkpt>
<trkpt lat="-6.965376" lon="-34.832890">
<ele>33.719997</ele>
<time>2018-08-02T13:07:13Z</time>
<speed>0.00</speed>
</trkpt>
<trkpt lat="-6.965461" lon="-34.833057">
<ele>12.830000</ele>
<time>2018-08-02T13:12:35Z</time>
<speed>0.85</speed>
</trkpt>
<trkpt lat="-6.965614" lon="-34.832985">
<ele>15.599999</ele>
<time>2018-08-02T13:18:12Z</time>
<speed>0.44</speed>
</trkpt>
<trkpt lat="-6.965504" lon="-34.832939">
<ele>19.529999</ele>
<time>2018-08-02T13:23:50Z</time>
<speed>0.35</speed>
</trkpt>
<trkpt lat="-6.965469" lon="-34.832954">
<ele>18.180000</ele>
<time>2018-08-02T13:30:28Z</time>
<speed>0.79</speed>
</trkpt>
<trkpt lat="-6.965638" lon="-34.833229">
<ele>-46.950001</ele>
<time>2018-08-02T13:37:46Z</time>
<speed>0.00</speed>
</trkpt>
<trkpt lat="-6.965518" lon="-34.833302">
<ele>-55.919998</ele>
<time>2018-08-02T13:43:15Z</time>
<speed>0.00</speed>
</trkpt>
<trkpt lat="-6.965330" lon="-34.833168">
<ele>-0.340000</ele>
<time>2018-08-02T13:49:35Z</time>
<speed>0.00</speed>
</trkpt>
<trkpt lat="-6.965540" lon="-34.833069">
<ele>2.470000</ele>
<time>2018-08-02T13:54:54Z</time>
<speed>0.00</speed>
</trkpt>
<trkpt lat="-6.965492" lon="-34.833027">
<ele>2.690000</ele>
<time>2018-08-02T14:01:17Z</time>
<speed>0.28</speed>
</trkpt>
<trkpt lat="-6.965481" lon="-34.833088">
<ele>-4.270000</ele>
<time>2018-08-02T14:11:34Z</time>
<speed>0.00</speed>
</trkpt>
<trkpt lat="-6.965252" lon="-34.833054">
<ele>21.039999</ele>
<time>2018-08-02T14:22:48Z</time>
<speed>0.00</speed>
</trkpt>
<trkpt lat="-6.965551" lon="-34.833298">
<ele>-11.070000</ele>
<time>2018-08-02T14:28:10Z</time>
<speed>0.00</speed>
</trkpt>
<trkpt lat="-6.965701" lon="-34.833382">
<ele>-35.919998</ele>
<time>2018-08-02T14:33:33Z</time>
<speed>0.53</speed>
</trkpt>
<trkpt lat="-6.965505" lon="-34.833111">
<ele>-16.549999</ele>
<time>2018-08-02T14:38:56Z</time>
<speed>0.00</speed>
</trkpt>
<trkpt lat="-6.965830" lon="-34.833275">
<ele>-53.289997</ele>
<time>2018-08-02T14:44:22Z</time>
<speed>0.79</speed>
</trkpt>
<trkpt lat="-6.965219" lon="-34.832691">
<ele>57.369999</ele>
<time>2018-08-02T14:50:24Z</time>
<speed>0.00</speed>
</trkpt>
<trkpt lat="-6.965584" lon="-34.832993">
<ele>-3.210000</ele>
<time>2018-08-02T14:55:47Z</time>
<speed>0.00</speed>
</trkpt>
<trkpt lat="-6.965750" lon="-34.833141">
<ele>35.989998</ele>
<time>2018-08-02T15:01:10Z</time>
<speed>0.00</speed>
</trkpt>
<trkpt lat="-6.965454" lon="-34.832970">
<ele>25.859999</ele>
<time>2018-08-02T15:06:29Z</time>
<speed>0.00</speed>
</trkpt>
<trkpt lat="-6.965497" lon="-34.833149">
<ele>-5.800000</ele>
<time>2018-08-02T15:11:46Z</time>
<speed>0.00</speed>
</trkpt>
<trkpt lat="-6.965522" lon="-34.833111">
<ele>-11.250000</ele>
<time>2018-08-02T15:17:08Z</time>
<speed>0.00</speed>
</trkpt>
<trkpt lat="-6.965009" lon="-34.832813">
<ele>40.980000</ele>
<time>2018-08-02T15:22:30Z</time>
<speed>0.00</speed>
</trkpt>
<trkpt lat="-6.965452" lon="-34.833000">
<ele>2.920000</ele>
<time>2018-08-02T15:27:50Z</time>
<speed>0.00</speed>
</trkpt>
<trkpt lat="-6.965446" lon="-34.832954">
<ele>-0.150000</ele>
<time>2018-08-02T15:33:07Z</time>
<speed>0.00</speed>
</trkpt>
<trkpt lat="-6.965477" lon="-34.832962">
<ele>20.980000</ele>
<time>2018-08-02T15:38:26Z</time>
<speed>0.00</speed>
</trkpt>
<trkpt lat="-6.965511" lon="-34.833248">
<ele>-2.720000</ele>
<time>2018-08-02T15:43:45Z</time>
<speed>2.87</speed>
</trkpt>
<trkpt lat="-6.965105" lon="-34.832390">
<ele>58.340000</ele>
<time>2018-08-02T15:49:08Z</time>
<speed>1.94</speed>
</trkpt>
<trkpt lat="-6.965345" lon="-34.832920">
<ele>36.509998</ele>
<time>2018-08-02T15:54:28Z</time>
<speed>0.46</speed>
</trkpt>
<trkpt lat="-6.965480" lon="-34.832928">
<ele>13.059999</ele>
<time>2018-08-02T15:59:49Z</time>
<speed>0.00</speed>
</trkpt>
<trkpt lat="-6.965494" lon="-34.832954">
<ele>4.340000</ele>
<time>2018-08-02T16:05:06Z</time>
<speed>0.00</speed>
</trkpt>
<trkpt lat="-6.965478" lon="-34.833168">
<ele>24.920000</ele>
<time>2018-08-02T16:10:17Z</time>
<speed>0.00</speed>
</trkpt>
<trkpt lat="-6.965443" lon="-34.832985">
<ele>35.139999</ele>
<time>2018-08-02T16:15:29Z</time>
<speed>0.00</speed>
</trkpt>
<trkpt lat="-6.965406" lon="-34.832939">
<ele>10.719999</ele>
<time>2018-08-02T16:20:44Z</time>
<speed>2.17</speed>
</trkpt>
<trkpt lat="-6.965327" lon="-34.832802">
<ele>41.139999</ele>
<time>2018-08-02T16:26:01Z</time>
<speed>0.00</speed>
</trkpt>
<trkpt lat="-6.965174" lon="-34.832611">
<ele>57.590000</ele>
<time>2018-08-02T16:31:11Z</time>
<speed>0.00</speed>
</trkpt>
<trkpt lat="-6.965503" lon="-34.833023">
<ele>6.560000</ele>
<time>2018-08-02T16:36:45Z</time>
<speed>0.93</speed>
</trkpt>
<trkpt lat="-6.965567" lon="-34.832966">
<ele>-20.619999</ele>
<time>2018-08-02T16:42:04Z</time>
<speed>0.00</speed>
</trkpt>
<trkpt lat="-6.965441" lon="-34.833015">
<ele>9.280000</ele>
<time>2018-08-02T16:47:33Z</time>
<speed>0.00</speed>
</trkpt>
<trkpt lat="-6.965566" lon="-34.833046">
<ele>13.040000</ele>
<time>2018-08-02T16:53:03Z</time>
<speed>0.18</speed>
</trkpt>
<trkpt lat="-6.965483" lon="-34.833088">
<ele>-4.530000</ele>
<time>2018-08-02T16:58:13Z</time>
<speed>0.00</speed>
</trkpt>
<trkpt lat="-6.965386" lon="-34.833042">
<ele>14.980000</ele>
<time>2018-08-02T17:03:29Z</time>
<speed>0.00</speed>
</trkpt>
<trkpt lat="-6.965663" lon="-34.833103">
<ele>-29.679998</ele>
<time>2018-08-02T17:08:41Z</time>
<speed>0.00</speed>
</trkpt>
<trkpt lat="-6.965311" lon="-34.833042">
<ele>16.119999</ele>
<time>2018-08-02T17:13:52Z</time>
<speed>0.00</speed>
</trkpt>
<trkpt lat="-6.965498" lon="-34.832855">
<ele>41.450001</ele>
<time>2018-08-02T17:19:02Z</time>
<speed>0.00</speed>
</trkpt>
<trkpt lat="-6.965432" lon="-34.833103">
<ele>-18.070000</ele>
<time>2018-08-02T17:24:12Z</time>
<speed>0.00</speed>
</trkpt>
<trkpt lat="-6.965351" lon="-34.833027">
<ele>28.500000</ele>
<time>2018-08-02T17:29:23Z</time>
<speed>0.00</speed>
</trkpt>
<trkpt lat="-6.965491" lon="-34.833015">
<ele>-20.549999</ele>
<time>2018-08-02T17:34:34Z</time>
<speed>0.00</speed>
</trkpt>
<trkpt lat="-6.965537" lon="-34.833004">
<ele>20.330000</ele>
<time>2018-08-02T17:39:45Z</time>
<speed>0.00</speed>
</trkpt>
<trkpt lat="-6.965372" lon="-34.832615">
<ele>61.239998</ele>
<time>2018-08-02T17:45:04Z</time>
<speed>0.55</speed>
</trkpt>
<trkpt lat="-6.965426" lon="-34.833031">
<ele>-17.410000</ele>
<time>2018-08-02T17:50:16Z</time>
<speed>0.00</speed>
</trkpt>
<trkpt lat="-6.965480" lon="-34.833084">
<ele>5.390000</ele>
<time>2018-08-02T17:55:26Z</time>
<speed>0.00</speed>
</trkpt>
<trkpt lat="-6.965421" lon="-34.833023">
<ele>0.050000</ele>
<time>2018-08-02T18:00:59Z</time>
<speed>0.13</speed>
</trkpt>
<trkpt lat="-6.965411" lon="-34.833073">
<ele>12.740000</ele>
<time>2018-08-02T18:06:24Z</time>
<speed>0.09</speed>
</trkpt>
<trkpt lat="-6.965525" lon="-34.832882">
<ele>-9.940000</ele>
<time>2018-08-02T18:11:51Z</time>
<speed>0.11</speed>
</trkpt>
<trkpt lat="-6.965439" lon="-34.832970">
<ele>30.389999</ele>
<time>2018-08-02T18:17:35Z</time>
<speed>0.12</speed>
</trkpt>
<trkpt lat="-6.965345" lon="-34.833202">
<ele>5.030000</ele>
<time>2018-08-02T18:23:55Z</time>
<speed>0.14</speed>
</trkpt>
<trkpt lat="-6.965429" lon="-34.833092">
<ele>9.849999</ele>
<time>2018-08-02T18:30:20Z</time>
<speed>0.24</speed>
</trkpt>
<trkpt lat="-6.965455" lon="-34.832966">
<ele>14.280000</ele>
<time>2018-08-02T18:37:06Z</time>
<speed>0.25</speed>
</trkpt>
<trkpt lat="-6.965347" lon="-34.833050">
<ele>15.830000</ele>
<time>2018-08-02T18:44:30Z</time>
<speed>0.22</speed>
</trkpt>
<trkpt lat="-6.965458" lon="-34.833008">
<ele>13.099999</ele>
<time>2018-08-02T18:52:31Z</time>
<speed>0.08</speed>
</trkpt>
<trkpt lat="-6.965538" lon="-34.833000">
<ele>-4.060000</ele>
<time>2018-08-02T18:57:40Z</time>
<speed>0.00</speed>
</trkpt>
<trkpt lat="-6.965496" lon="-34.832943">
<ele>7.090000</ele>
<time>2018-08-02T19:02:55Z</time>
<speed>0.00</speed>
</trkpt>
<trkpt lat="-6.965438" lon="-34.833027">
<ele>33.110001</ele>
<time>2018-08-02T19:08:04Z</time>
<speed>0.00</speed>
</trkpt>
<trkpt lat="-6.965451" lon="-34.832947">
<ele>0.890000</ele>
<time>2018-08-02T19:13:14Z</time>
<speed>0.00</speed>
</trkpt>
<trkpt lat="-6.965422" lon="-34.832912">
<ele>-9.469999</ele>
<time>2018-08-02T19:18:24Z</time>
<speed>0.00</speed>
</trkpt>
<trkpt lat="-6.965472" lon="-34.832970">
<ele>-1.320000</ele>
<time>2018-08-02T19:23:33Z</time>
<speed>0.00</speed>
</trkpt>
<trkpt lat="-6.965406" lon="-34.832973">
<ele>7.820000</ele>
<time>2018-08-02T19:28:43Z</time>
<speed>0.00</speed>
</trkpt>
<trkpt lat="-6.965420" lon="-34.832977">
<ele>18.600000</ele>
<time>2018-08-02T19:33:53Z</time>
<speed>0.00</speed>
</trkpt>
<trkpt lat="-6.965520" lon="-34.832996">
<ele>16.629999</ele>
<time>2018-08-02T19:39:03Z</time>
<speed>0.00</speed>
</trkpt>
<trkpt lat="-6.965502" lon="-34.833000">
<ele>6.060000</ele>
<time>2018-08-02T19:44:13Z</time>
<speed>0.00</speed>
</trkpt>
<trkpt lat="-6.965444" lon="-34.833000">
<ele>3.990000</ele>
<time>2018-08-02T19:49:21Z</time>
<speed>0.00</speed>
</trkpt>
<trkpt lat="-6.965673" lon="-34.832825">
<ele>-9.590000</ele>
<time>2018-08-02T19:54:30Z</time>
<speed>0.00</speed>
</trkpt>
<trkpt lat="-6.965602" lon="-34.832981">
<ele>18.049999</ele>
<time>2018-08-02T19:59:44Z</time>
<speed>0.00</speed>
</trkpt>
<trkpt lat="-6.965637" lon="-34.833004">
<ele>-21.639999</ele>
<time>2018-08-02T20:05:33Z</time>
<speed>0.00</speed>
</trkpt>
<trkpt lat="-6.965314" lon="-34.833015">
<ele>28.349998</ele>
<time>2018-08-02T20:10:52Z</time>
<speed>0.00</speed>
</trkpt>
<trkpt lat="-6.965390" lon="-34.833092">
<ele>36.079998</ele>
<time>2018-08-02T20:16:09Z</time>
<speed>0.29</speed>
</trkpt>
<trkpt lat="-6.965405" lon="-34.833012">
<ele>18.490000</ele>
<time>2018-08-02T20:21:26Z</time>
<speed>0.00</speed>
</trkpt>
<trkpt lat="-6.965581" lon="-34.832951">
<ele>-20.959999</ele>
<time>2018-08-02T20:26:45Z</time>
<speed>2.08</speed>
</trkpt>
<trkpt lat="-6.965521" lon="-34.832993">
<ele>-1.210000</ele>
<time>2018-08-02T20:32:02Z</time>
<speed>0.00</speed>
</trkpt>
<trkpt lat="-6.965750" lon="-34.832981">
<ele>-34.430000</ele>
<time>2018-08-02T20:37:21Z</time>
<speed>0.00</speed>
</trkpt>
<trkpt lat="-6.965468" lon="-34.833031">
<ele>32.349998</ele>
<time>2018-08-02T20:42:39Z</time>
<speed>0.00</speed>
</trkpt>
<trkpt lat="-6.965178" lon="-34.832954">
<ele>35.779999</ele>
<time>2018-08-02T20:47:57Z</time>
<speed>0.00</speed>
</trkpt>
<trkpt lat="-6.965727" lon="-34.833035">
<ele>-17.969999</ele>
<time>2018-08-02T20:53:16Z</time>
<speed>0.00</speed>
</trkpt>
<trkpt lat="-6.965384" lon="-34.833046">
<ele>35.579998</ele>
<time>2018-08-02T20:58:34Z</time>
<speed>0.00</speed>
</trkpt>
<trkpt lat="-6.965919" lon="-34.833008">
<ele>-61.689999</ele>
<time>2018-08-02T21:03:58Z</time>
<speed>0.00</speed>
</trkpt>
<trkpt lat="-6.965394" lon="-34.833088">
<ele>16.139999</ele>
<time>2018-08-02T21:09:15Z</time>
<speed>0.00</speed>
</trkpt>
<trkpt lat="-6.965302" lon="-34.833038">
<ele>41.680000</ele>
<time>2018-08-02T21:14:32Z</time>
<speed>0.39</speed>
</trkpt>
<trkpt lat="-6.965487" lon="-34.832905">
<ele>22.449999</ele>
<time>2018-08-02T21:19:49Z</time>
<speed>0.00</speed>
</trkpt>
<trkpt lat="-6.965448" lon="-34.833038">
<ele>21.820000</ele>
<time>2018-08-02T21:25:06Z</time>
<speed>0.00</speed>
</trkpt>
<trkpt lat="-6.965421" lon="-34.832993">
<ele>16.859999</ele>
<time>2018-08-02T21:30:24Z</time>
<speed>0.00</speed>
</trkpt>
<trkpt lat="-6.965452" lon="-34.832878">
<ele>45.360001</ele>
<time>2018-08-02T21:35:40Z</time>
<speed>0.00</speed>
</trkpt>
<trkpt lat="-6.965408" lon="-34.833004">
<ele>21.779999</ele>
<time>2018-08-02T21:40:57Z</time>
<speed>0.00</speed>
</trkpt>
<trkpt lat="-6.965529" lon="-34.832886">
<ele>2.860000</ele>
<time>2018-08-02T21:46:14Z</time>
<speed>0.00</speed>
</trkpt>
<trkpt lat="-6.965456" lon="-34.833179">
<ele>35.880001</ele>
<time>2018-08-02T21:51:31Z</time>
<speed>0.00</speed>
</trkpt>
<trkpt lat="-6.965419" lon="-34.833061">
<ele>28.379999</ele>
<time>2018-08-02T21:56:49Z</time>
<speed>0.01</speed>
</trkpt>
<trkpt lat="-6.965361" lon="-34.832962">
<ele>30.529999</ele>
<time>2018-08-02T22:02:24Z</time>
<speed>0.65</speed>
</trkpt>
<trkpt lat="-6.965470" lon="-34.833023">
<ele>3.460000</ele>
<time>2018-08-02T22:07:42Z</time>
<speed>0.47</speed>
</trkpt>
<trkpt lat="-6.965570" lon="-34.833473">
<ele>4.850000</ele>
<time>2018-08-02T22:13:22Z</time>
<speed>0.09</speed>
</trkpt>
<trkpt lat="-6.965415" lon="-34.832989">
<ele>-2.290000</ele>
<time>2018-08-02T22:19:03Z</time>
<speed>0.13</speed>
</trkpt>
<trkpt lat="-6.965437" lon="-34.832962">
<ele>-10.570000</ele>
<time>2018-08-02T22:25:20Z</time>
<speed>0.00</speed>
</trkpt>
<trkpt lat="-6.965420" lon="-34.833103">
<ele>5.580000</ele>
<time>2018-08-02T22:30:37Z</time>
<speed>0.00</speed>
</trkpt>
<trkpt lat="-6.965426" lon="-34.833069">
<ele>-18.010000</ele>
<time>2018-08-02T22:35:54Z</time>
<speed>0.00</speed>
</trkpt>
<trkpt lat="-6.965343" lon="-34.833118">
<ele>17.070000</ele>
<time>2018-08-02T22:41:11Z</time>
<speed>0.00</speed>
</trkpt>
<trkpt lat="-6.965397" lon="-34.833065">
<ele>0.100000</ele>
<time>2018-08-02T22:46:27Z</time>
<speed>0.00</speed>
</trkpt>
<trkpt lat="-6.965443" lon="-34.832943">
<ele>9.110000</ele>
<time>2018-08-02T22:51:45Z</time>
<speed>0.00</speed>
</trkpt>
<trkpt lat="-6.965412" lon="-34.833107">
<ele>-9.540000</ele>
<time>2018-08-02T22:57:06Z</time>
<speed>0.08</speed>
</trkpt>
<trkpt lat="-6.965481" lon="-34.833073">
<ele>12.969999</ele>
<time>2018-08-02T23:02:28Z</time>
<speed>0.00</speed>
</trkpt>
<trkpt lat="-6.965399" lon="-34.833134">
<ele>0.400000</ele>
<time>2018-08-02T23:07:45Z</time>
<speed>0.00</speed>
</trkpt>
<trkpt lat="-6.965535" lon="-34.833080">
<ele>36.889999</ele>
<time>2018-08-02T23:13:17Z</time>
<speed>0.06</speed>
</trkpt>
<trkpt lat="-6.965418" lon="-34.833054">
<ele>-17.199999</ele>
<time>2018-08-02T23:18:50Z</time>
<speed>0.10</speed>
</trkpt>
<trkpt lat="-6.965529" lon="-34.832893">
<ele>29.519999</ele>
<time>2018-08-02T23:24:21Z</time>
<speed>0.05</speed>
</trkpt>
<trkpt lat="-6.965457" lon="-34.833046">
<ele>10.380000</ele>
<time>2018-08-02T23:30:00Z</time>
<speed>0.10</speed>
</trkpt>
<trkpt lat="-6.965483" lon="-34.833069">
<ele>19.289999</ele>
<time>2018-08-02T23:36:35Z</time>
<speed>0.00</speed>
</trkpt>
<trkpt lat="-6.965462" lon="-34.832851">
<ele>-32.160000</ele>
<time>2018-08-02T23:41:51Z</time>
<speed>0.00</speed>
</trkpt>
<trkpt lat="-6.965449" lon="-34.832924">
<ele>-2.910000</ele>
<time>2018-08-02T23:47:07Z</time>
<speed>0.00</speed>
</trkpt>
<trkpt lat="-6.965376" lon="-34.832878">
<ele>12.780000</ele>
<time>2018-08-02T23:52:23Z</time>
<speed>0.00</speed>
</trkpt>
<trkpt lat="-6.965471" lon="-34.832870">
<ele>-12.610000</ele>
<time>2018-08-02T23:57:40Z</time>
<speed>0.00</speed>
</trkpt>
<trkpt lat="-6.965438" lon="-34.833111">
<ele>24.699999</ele>
<time>2018-08-03T00:03:03Z</time>
<speed>0.00</speed>
</trkpt>
<trkpt lat="-6.965487" lon="-34.832897">
<ele>1.520000</ele>
<time>2018-08-03T00:08:22Z</time>
<speed>0.00</speed>
</trkpt>
<trkpt lat="-6.965387" lon="-34.833065">
<ele>-27.910000</ele>
<time>2018-08-03T00:13:39Z</time>
<speed>0.00</speed>
</trkpt>
<trkpt lat="-6.965415" lon="-34.833073">
<ele>-6.830000</ele>
<time>2018-08-03T00:18:56Z</time>
<speed>0.00</speed>
</trkpt>
<trkpt lat="-6.965465" lon="-34.833084">
<ele>16.279999</ele>
<time>2018-08-03T00:24:12Z</time>
<speed>0.00</speed>
</trkpt>
<trkpt lat="-6.965428" lon="-34.832954">
<ele>10.630000</ele>
<time>2018-08-03T00:29:29Z</time>
<speed>0.00</speed>
</trkpt>
<trkpt lat="-6.965118" lon="-34.833359">
<ele>110.930000</ele>
<time>2018-08-03T00:35:12Z</time>
<speed>0.18</speed>
</trkpt>
<trkpt lat="-6.965646" lon="-34.832851">
<ele>-54.139999</ele>
<time>2018-08-03T00:40:38Z</time>
<speed>0.00</speed>
</trkpt>
<trkpt lat="-6.965368" lon="-34.833122">
<ele>36.709999</ele>
<time>2018-08-03T00:46:04Z</time>
<speed>0.00</speed>
</trkpt>
<trkpt lat="-6.965388" lon="-34.833000">
<ele>3.770000</ele>
<time>2018-08-03T00:51:25Z</time>
<speed>0.00</speed>
</trkpt>
<trkpt lat="-6.965406" lon="-34.833065">
<ele>11.910000</ele>
<time>2018-08-03T00:57:01Z</time>
<speed>0.48</speed>
</trkpt>
<trkpt lat="-6.965452" lon="-34.833023">
<ele>-2.090000</ele>
<time>2018-08-03T01:02:41Z</time>
<speed>0.24</speed>
</trkpt>
<trkpt lat="-6.965444" lon="-34.832962">
<ele>-8.260000</ele>
<time>2018-08-03T01:07:56Z</time>
<speed>0.14</speed>
</trkpt>
<trkpt lat="-6.965438" lon="-34.833004">
<ele>0.820000</ele>
<time>2018-08-03T01:13:13Z</time>
<speed>0.00</speed>
</trkpt>
<trkpt lat="-6.965325" lon="-34.833286">
<ele>18.240000</ele>
<time>2018-08-03T01:18:29Z</time>
<speed>0.00</speed>
</trkpt>
<trkpt lat="-6.965441" lon="-34.833076">
<ele>6.940000</ele>
<time>2018-08-03T01:23:45Z</time>
<speed>0.00</speed>
</trkpt>
<trkpt lat="-6.965432" lon="-34.832993">
<ele>-3.450000</ele>
<time>2018-08-03T01:29:00Z</time>
<speed>0.00</speed>
</trkpt>
<trkpt lat="-6.965488" lon="-34.833031">
<ele>16.940001</ele>
<time>2018-08-03T01:34:15Z</time>
<speed>0.00</speed>
</trkpt>
<trkpt lat="-6.965523" lon="-34.832977">
<ele>-22.980000</ele>
<time>2018-08-03T01:39:31Z</time>
<speed>0.00</speed>
</trkpt>
<trkpt lat="-6.965394" lon="-34.832962">
<ele>18.990000</ele>
<time>2018-08-03T01:44:50Z</time>
<speed>0.00</speed>
</trkpt>
<trkpt lat="-6.965415" lon="-34.833050">
<ele>8.490000</ele>
<time>2018-08-03T01:50:06Z</time>
<speed>0.00</speed>
</trkpt>
<trkpt lat="-6.965345" lon="-34.833084">
<ele>19.809999</ele>
<time>2018-08-03T01:55:21Z</time>
<speed>0.00</speed>
</trkpt>
<trkpt lat="-6.965440" lon="-34.833130">
<ele>20.400000</ele>
<time>2018-08-03T02:01:02Z</time>
<speed>0.04</speed>
</trkpt>
<trkpt lat="-6.965462" lon="-34.832970">
<ele>-0.220000</ele>
<time>2018-08-03T02:06:18Z</time>
<speed>0.31</speed>
</trkpt>
<trkpt lat="-6.965433" lon="-34.833050">
<ele>23.920000</ele>
<time>2018-08-03T02:11:33Z</time>
<speed>0.00</speed>
</trkpt>
<trkpt lat="-6.965446" lon="-34.833061">
<ele>31.879999</ele>
<time>2018-08-03T02:16:49Z</time>
<speed>0.00</speed>
</trkpt>
<trkpt lat="-6.965566" lon="-34.833153">
<ele>18.209999</ele>
<time>2018-08-03T02:22:05Z</time>
<speed>0.00</speed>
</trkpt>
<trkpt lat="-6.965518" lon="-34.833092">
<ele>27.910000</ele>
<time>2018-08-03T02:27:19Z</time>
<speed>0.00</speed>
</trkpt>
<trkpt lat="-6.965421" lon="-34.833046">
<ele>27.049999</ele>
<time>2018-08-03T02:32:35Z</time>
<speed>0.00</speed>
</trkpt>
<trkpt lat="-6.965428" lon="-34.833008">
<ele>18.309999</ele>
<time>2018-08-03T02:37:50Z</time>
<speed>0.00</speed>
</trkpt>
<trkpt lat="-6.965454" lon="-34.833027">
<ele>-47.820000</ele>
<time>2018-08-03T02:43:16Z</time>
<speed>0.15</speed>
</trkpt>
<trkpt lat="-6.965455" lon="-34.833004">
<ele>4.970000</ele>
<time>2018-08-03T02:48:32Z</time>
<speed>0.00</speed>
</trkpt>
<trkpt lat="-6.965374" lon="-34.832851">
<ele>-17.469999</ele>
<time>2018-08-03T02:53:47Z</time>
<speed>0.14</speed>
</trkpt>
<trkpt lat="-6.965432" lon="-34.833015">
<ele>2.900000</ele>
<time>2018-08-03T02:59:03Z</time>
<speed>0.00</speed>
</trkpt>
</trkseg>
</trk>
<trk>
<name>20180824-192101(9)</name>
<desc>Color:004000ff</desc>
<trkseg>
<trkpt lat="-6.965443" lon="-34.832989">
<ele>-1.280000</ele>
<time>2018-08-03T03:04:23Z</time>
<speed>0.00</speed>
</trkpt>
<trkpt lat="-6.965377" lon="-34.832912">
<ele>10.969999</ele>
<time>2018-08-03T03:09:39Z</time>
<speed>0.00</speed>
</trkpt>
<trkpt lat="-6.965406" lon="-34.833004">
<ele>18.539999</ele>
<time>2018-08-03T03:14:55Z</time>
<speed>0.00</speed>
</trkpt>
<trkpt lat="-6.965460" lon="-34.832893">
<ele>3.070000</ele>
<time>2018-08-03T03:20:11Z</time>
<speed>0.00</speed>
</trkpt>
<trkpt lat="-6.965459" lon="-34.833111">
<ele>26.730000</ele>
<time>2018-08-03T03:25:27Z</time>
<speed>0.00</speed>
</trkpt>
<trkpt lat="-6.965418" lon="-34.832973">
<ele>6.430000</ele>
<time>2018-08-03T03:30:43Z</time>
<speed>0.00</speed>
</trkpt>
<trkpt lat="-6.965533" lon="-34.833004">
<ele>30.969999</ele>
<time>2018-08-03T03:36:00Z</time>
<speed>0.00</speed>
</trkpt>
<trkpt lat="-6.965450" lon="-34.833057">
<ele>-18.650000</ele>
<time>2018-08-03T03:41:16Z</time>
<speed>0.00</speed>
</trkpt>
<trkpt lat="-6.965507" lon="-34.832977">
<ele>13.880000</ele>
<time>2018-08-03T03:46:32Z</time>
<speed>0.00</speed>
</trkpt>
<trkpt lat="-6.965446" lon="-34.832928">
<ele>19.689999</ele>
<time>2018-08-03T03:51:47Z</time>
<speed>0.00</speed>
</trkpt>
<trkpt lat="-6.965487" lon="-34.832989">
<ele>34.489998</ele>
<time>2018-08-03T03:57:04Z</time>
<speed>0.00</speed>
</trkpt>
<trkpt lat="-6.965440" lon="-34.833080">
<ele>10.880000</ele>
<time>2018-08-03T04:03:56Z</time>
<speed>0.14</speed>
</trkpt>
<trkpt lat="-6.965467" lon="-34.833027">
<ele>-1.170000</ele>
<time>2018-08-03T04:13:23Z</time>
<speed>0.00</speed>
</trkpt>
<trkpt lat="-6.965264" lon="-34.833145">
<ele>39.389999</ele>
<time>2018-08-03T04:18:46Z</time>
<speed>0.32</speed>
</trkpt>
<trkpt lat="-6.965529" lon="-34.833031">
<ele>7.440000</ele>
<time>2018-08-03T04:24:07Z</time>
<speed>0.82</speed>
</trkpt>
<trkpt lat="-6.965397" lon="-34.833084">
<ele>1.300000</ele>
<time>2018-08-03T04:29:23Z</time>
<speed>0.00</speed>
</trkpt>
<trkpt lat="-6.965347" lon="-34.833138">
<ele>40.980000</ele>
<time>2018-08-03T04:34:43Z</time>
<speed>0.06</speed>
</trkpt>
<trkpt lat="-6.965453" lon="-34.833126">
<ele>16.590000</ele>
<time>2018-08-03T04:39:59Z</time>
<speed>0.00</speed>
</trkpt>
<trkpt lat="-6.965348" lon="-34.833096">
<ele>16.949999</ele>
<time>2018-08-03T04:45:34Z</time>
<speed>0.18</speed>
</trkpt>
<trkpt lat="-6.965626" lon="-34.832897">
<ele>-28.559999</ele>
<time>2018-08-03T04:51:46Z</time>
<speed>0.19</speed>
</trkpt>
<trkpt lat="-6.965427" lon="-34.832935">
<ele>24.939999</ele>
<time>2018-08-03T04:57:28Z</time>
<speed>0.22</speed>
</trkpt>
<trkpt lat="-6.965482" lon="-34.832935">
<ele>-7.260000</ele>
<time>2018-08-03T05:03:18Z</time>
<speed>0.39</speed>
</trkpt>
<trkpt lat="-6.965401" lon="-34.833057">
<ele>25.889999</ele>
<time>2018-08-03T05:10:11Z</time>
<speed>0.00</speed>
</trkpt>
<trkpt lat="-6.965365" lon="-34.833061">
<ele>4.420000</ele>
<time>2018-08-03T05:15:27Z</time>
<speed>0.00</speed>
</trkpt>
<trkpt lat="-6.965517" lon="-34.833092">
<ele>11.040000</ele>
<time>2018-08-03T05:20:46Z</time>
<speed>0.28</speed>
</trkpt>
<trkpt lat="-6.965497" lon="-34.832943">
<ele>12.969999</ele>
<time>2018-08-03T05:26:02Z</time>
<speed>0.00</speed>
</trkpt>
<trkpt lat="-6.965419" lon="-34.833004">
<ele>3.700000</ele>
<time>2018-08-03T05:31:18Z</time>
<speed>0.00</speed>
</trkpt>
<trkpt lat="-6.965442" lon="-34.833015">
<ele>-35.139999</ele>
<time>2018-08-03T05:36:33Z</time>
<speed>0.00</speed>
</trkpt>
<trkpt lat="-6.965440" lon="-34.833149">
<ele>21.109999</ele>
<time>2018-08-03T05:41:50Z</time>
<speed>0.00</speed>
</trkpt>
<trkpt lat="-6.965405" lon="-34.832970">
<ele>9.139999</ele>
<time>2018-08-03T05:47:05Z</time>
<speed>0.28</speed>
</trkpt>
<trkpt lat="-6.965464" lon="-34.833057">
<ele>19.109999</ele>
<time>2018-08-03T05:52:20Z</time>
<speed>0.00</speed>
</trkpt>
<trkpt lat="-6.965415" lon="-34.833088">
<ele>22.580000</ele>
<time>2018-08-03T05:57:36Z</time>
<speed>0.00</speed>
</trkpt>
<trkpt lat="-6.965484" lon="-34.833172">
<ele>14.540000</ele>
<time>2018-08-03T06:02:59Z</time>
<speed>0.00</speed>
</trkpt>
<trkpt lat="-6.965451" lon="-34.833138">
<ele>11.020000</ele>
<time>2018-08-03T06:08:14Z</time>
<speed>0.00</speed>
</trkpt>
<trkpt lat="-6.965533" lon="-34.833099">
<ele>32.439999</ele>
<time>2018-08-03T06:13:35Z</time>
<speed>0.00</speed>
</trkpt>
<trkpt lat="-6.965556" lon="-34.833202">
<ele>15.980000</ele>
<time>2018-08-03T06:18:50Z</time>
<speed>0.00</speed>
</trkpt>
<trkpt lat="-6.965357" lon="-34.833038">
<ele>19.859999</ele>
<time>2018-08-03T06:24:06Z</time>
<speed>0.00</speed>
</trkpt>
<trkpt lat="-6.965485" lon="-34.833050">
<ele>4.220000</ele>
<time>2018-08-03T06:29:22Z</time>
<speed>0.16</speed>
</trkpt>
<trkpt lat="-6.965519" lon="-34.833160">
<ele>17.080000</ele>
<time>2018-08-03T06:34:37Z</time>
<speed>0.00</speed>
</trkpt>
<trkpt lat="-6.965504" lon="-34.833176">
<ele>1.580000</ele>
<time>2018-08-03T06:39:52Z</time>
<speed>0.00</speed>
</trkpt>
<trkpt lat="-6.965591" lon="-34.833447">
<ele>-18.109999</ele>
<time>2018-08-03T06:45:11Z</time>
<speed>0.52</speed>
</trkpt>
<trkpt lat="-6.965474" lon="-34.833115">
<ele>6.850000</ele>
<time>2018-08-03T06:50:25Z</time>
<speed>0.00</speed>
</trkpt>
<trkpt lat="-6.965565" lon="-34.832993">
<ele>-37.189999</ele>
<time>2018-08-03T06:55:43Z</time>
<speed>0.00</speed>
</trkpt>
<trkpt lat="-6.965513" lon="-34.833015">
<ele>20.869999</ele>
<time>2018-08-03T07:01:03Z</time>
<speed>0.00</speed>
</trkpt>
<trkpt lat="-6.965442" lon="-34.832905">
<ele>1.010000</ele>
<time>2018-08-03T07:06:18Z</time>
<speed>0.00</speed>
</trkpt>
<trkpt lat="-6.965549" lon="-34.833244">
<ele>-0.750000</ele>
<time>2018-08-03T07:11:33Z</time>
<speed>0.00</speed>
</trkpt>
<trkpt lat="-6.965382" lon="-34.832848">
<ele>-9.050000</ele>
<time>2018-08-03T07:16:48Z</time>
<speed>0.00</speed>
</trkpt>
<trkpt lat="-6.965408" lon="-34.832897">
<ele>10.370000</ele>
<time>2018-08-03T07:22:02Z</time>
<speed>0.00</speed>
</trkpt>
<trkpt lat="-6.965401" lon="-34.832993">
<ele>-3.170000</ele>
<time>2018-08-03T07:27:17Z</time>
<speed>0.00</speed>
</trkpt>
<trkpt lat="-6.965586" lon="-34.833237">
<ele>-6.240000</ele>
<time>2018-08-03T07:32:31Z</time>
<speed>0.00</speed>
</trkpt>
<trkpt lat="-6.965357" lon="-34.832993">
<ele>12.110000</ele>
<time>2018-08-03T07:37:47Z</time>
<speed>0.00</speed>
</trkpt>
<trkpt lat="-6.965456" lon="-34.833023">
<ele>-2.120000</ele>
<time>2018-08-03T07:43:10Z</time>
<speed>0.16</speed>
</trkpt>
<trkpt lat="-6.965349" lon="-34.832962">
<ele>9.040000</ele>
<time>2018-08-03T07:48:29Z</time>
<speed>1.49</speed>
</trkpt>
<trkpt lat="-6.965581" lon="-34.833191">
<ele>-1.270000</ele>
<time>2018-08-03T07:53:52Z</time>
<speed>0.68</speed>
</trkpt>
<trkpt lat="-6.965746" lon="-34.833096">
<ele>-9.570000</ele>
<time>2018-08-03T07:59:38Z</time>
<speed>0.49</speed>
</trkpt>
<trkpt lat="-6.965566" lon="-34.832920">
<ele>-12.710000</ele>
<time>2018-08-03T08:07:13Z</time>
<speed>0.53</speed>
</trkpt>
<trkpt lat="-6.965474" lon="-34.833035">
<ele>13.650000</ele>
<time>2018-08-03T08:20:58Z</time>
<speed>0.11</speed>
</trkpt>
<trkpt lat="-6.965401" lon="-34.833042">
<ele>9.380000</ele>
<time>2018-08-03T08:35:35Z</time>
<speed>0.02</speed>
</trkpt>
<trkpt lat="-6.965398" lon="-34.833015">
<ele>11.240000</ele>
<time>2018-08-03T08:47:35Z</time>
<speed>0.00</speed>
</trkpt>
<trkpt lat="-6.965563" lon="-34.832993">
<ele>-19.400000</ele>
<time>2018-08-03T08:52:52Z</time>
<speed>0.00</speed>
</trkpt>
<trkpt lat="-6.965528" lon="-34.832977">
<ele>-7.980000</ele>
<time>2018-08-03T08:58:06Z</time>
<speed>0.00</speed>
</trkpt>
<trkpt lat="-6.964725" lon="-34.832932">
<ele>107.689995</ele>
<time>2018-08-03T09:03:32Z</time>
<speed>0.91</speed>
</trkpt>
<trkpt lat="-6.965435" lon="-34.832996">
<ele>14.340000</ele>
<time>2018-08-03T09:08:48Z</time>
<speed>0.00</speed>
</trkpt>
<trkpt lat="-6.965370" lon="-34.832916">
<ele>26.510000</ele>
<time>2018-08-03T09:14:03Z</time>
<speed>0.00</speed>
</trkpt>
<trkpt lat="-6.965424" lon="-34.833031">
<ele>15.940000</ele>
<time>2018-08-03T09:19:19Z</time>
<speed>0.00</speed>
</trkpt>
<trkpt lat="-6.965405" lon="-34.833118">
<ele>25.879999</ele>
<time>2018-08-03T09:24:35Z</time>
<speed>3.20</speed>
</trkpt>
<trkpt lat="-6.965334" lon="-34.833057">
<ele>15.599999</ele>
<time>2018-08-03T09:29:50Z</time>
<speed>0.00</speed>
</trkpt>
<trkpt lat="-6.965450" lon="-34.833004">
<ele>20.980000</ele>
<time>2018-08-03T09:35:05Z</time>
<speed>0.00</speed>
</trkpt>
<trkpt lat="-6.965079" lon="-34.833073">
<ele>53.719997</ele>
<time>2018-08-03T09:40:19Z</time>
<speed>0.00</speed>
</trkpt>
<trkpt lat="-6.965574" lon="-34.833138">
<ele>-37.750000</ele>
<time>2018-08-03T09:45:40Z</time>
<speed>0.58</speed>
</trkpt>
<trkpt lat="-6.965200" lon="-34.833008">
<ele>63.689999</ele>
<time>2018-08-03T09:50:56Z</time>
<speed>0.00</speed>
</trkpt>
<trkpt lat="-6.965312" lon="-34.832996">
<ele>31.920000</ele>
<time>2018-08-03T09:56:11Z</time>
<speed>0.00</speed>
</trkpt>
<trkpt lat="-6.965449" lon="-34.833057">
<ele>10.200000</ele>
<time>2018-08-03T10:01:32Z</time>
<speed>0.00</speed>
</trkpt>
<trkpt lat="-6.965381" lon="-34.833042">
<ele>34.230000</ele>
<time>2018-08-03T10:06:47Z</time>
<speed>1.77</speed>
</trkpt>
<trkpt lat="-6.965387" lon="-34.833179">
<ele>37.040001</ele>
<time>2018-08-03T10:12:02Z</time>
<speed>0.00</speed>
</trkpt>
<trkpt lat="-6.965265" lon="-34.832947">
<ele>40.209999</ele>
<time>2018-08-03T10:17:17Z</time>
<speed>0.00</speed>
</trkpt>
<trkpt lat="-6.965483" lon="-34.832989">
<ele>24.740000</ele>
<time>2018-08-03T10:22:32Z</time>
<speed>0.00</speed>
</trkpt>
<trkpt lat="-6.965521" lon="-34.832893">
<ele>-9.590000</ele>
<time>2018-08-03T10:27:47Z</time>
<speed>0.00</speed>
</trkpt>
<trkpt lat="-6.965459" lon="-34.833076">
<ele>15.540000</ele>
<time>2018-08-03T10:33:05Z</time>
<speed>0.67</speed>
</trkpt>
<trkpt lat="-6.965515" lon="-34.832985">
<ele>-20.410000</ele>
<time>2018-08-03T10:38:29Z</time>
<speed>0.25</speed>
</trkpt>
<trkpt lat="-6.965483" lon="-34.833023">
<ele>-9.710000</ele>
<time>2018-08-03T10:43:52Z</time>
<speed>0.32</speed>
</trkpt>
<trkpt lat="-6.965448" lon="-34.833019">
<ele>-14.270000</ele>
<time>2018-08-03T10:49:09Z</time>
<speed>0.25</speed>
</trkpt>
<trkpt lat="-6.965414" lon="-34.832966">
<ele>-11.860000</ele>
<time>2018-08-03T10:54:27Z</time>
<speed>0.29</speed>
</trkpt>
<trkpt lat="-6.965342" lon="-34.832916">
<ele>45.879997</ele>
<time>2018-08-03T10:59:56Z</time>
<speed>0.38</speed>
</trkpt>
<trkpt lat="-6.965462" lon="-34.832977">
<ele>12.550000</ele>
<time>2018-08-03T11:05:32Z</time>
<speed>0.18</speed>
</trkpt>
<trkpt lat="-6.965537" lon="-34.832989">
<ele>-52.449997</ele>
<time>2018-08-03T11:10:50Z</time>
<speed>0.00</speed>
</trkpt>
<trkpt lat="-6.965389" lon="-34.833004">
<ele>-9.280000</ele>
<time>2018-08-03T11:16:11Z</time>
<speed>0.00</speed>
</trkpt>
<trkpt lat="-6.965363" lon="-34.832935">
<ele>-23.250000</ele>
<time>2018-08-03T11:21:29Z</time>
<speed>0.00</speed>
</trkpt>
<trkpt lat="-6.965495" lon="-34.833050">
<ele>-20.879999</ele>
<time>2018-08-03T11:26:47Z</time>
<speed>0.00</speed>
</trkpt>
<trkpt lat="-6.965478" lon="-34.832943">
<ele>10.830000</ele>
<time>2018-08-03T11:32:03Z</time>
<speed>0.00</speed>
</trkpt>
<trkpt lat="-6.965425" lon="-34.833008">
<ele>10.910000</ele>
<time>2018-08-03T11:37:21Z</time>
<speed>0.00</speed>
</trkpt>
<trkpt lat="-6.965299" lon="-34.832951">
<ele>81.589996</ele>
<time>2018-08-03T11:42:39Z</time>
<speed>0.00</speed>
</trkpt>
<trkpt lat="-6.965497" lon="-34.832993">
<ele>4.240000</ele>
<time>2018-08-03T11:47:55Z</time>
<speed>0.18</speed>
</trkpt>
<trkpt lat="-6.965492" lon="-34.832962">
<ele>4.420000</ele>
<time>2018-08-03T11:53:11Z</time>
<speed>0.00</speed>
</trkpt>
<trkpt lat="-6.965471" lon="-34.833031">
<ele>22.789999</ele>
<time>2018-08-03T11:58:30Z</time>
<speed>0.00</speed>
</trkpt>
<trkpt lat="-6.965432" lon="-34.832981">
<ele>20.549999</ele>
<time>2018-08-03T12:03:52Z</time>
<speed>0.00</speed>
</trkpt>
<trkpt lat="-6.965412" lon="-34.832935">
<ele>45.399998</ele>
<time>2018-08-03T12:09:11Z</time>
<speed>0.00</speed>
</trkpt>
<trkpt lat="-6.965448" lon="-34.833004">
<ele>0.000000</ele>
<time>2018-08-03T12:14:37Z</time>
<speed>0.45</speed>
</trkpt>
<trkpt lat="-6.965194" lon="-34.832882">
<ele>60.930000</ele>
<time>2018-08-03T12:20:04Z</time>
<speed>0.21</speed>
</trkpt>
<trkpt lat="-6.965188" lon="-34.832848">
<ele>61.039997</ele>
<time>2018-08-03T12:25:42Z</time>
<speed>0.32</speed>
</trkpt>
<trkpt lat="-6.965405" lon="-34.833015">
<ele>21.199999</ele>
<time>2018-08-03T12:31:18Z</time>
<speed>0.00</speed>
</trkpt>
<trkpt lat="-6.965329" lon="-34.832920">
<ele>20.850000</ele>
<time>2018-08-03T12:36:55Z</time>
<speed>0.49</speed>
</trkpt>
<trkpt lat="-6.965466" lon="-34.833054">
<ele>23.799999</ele>
<time>2018-08-03T12:42:33Z</time>
<speed>0.00</speed>
</trkpt>
<trkpt lat="-6.965471" lon="-34.832943">
<ele>22.549999</ele>
<time>2018-08-03T12:47:50Z</time>
<speed>0.00</speed>
</trkpt>
<trkpt lat="-6.965448" lon="-34.833050">
<ele>28.769999</ele>
<time>2018-08-03T12:53:34Z</time>
<speed>0.00</speed>
</trkpt>
<trkpt lat="-6.965278" lon="-34.832817">
<ele>60.539997</ele>
<time>2018-08-03T12:59:52Z</time>
<speed>0.00</speed>
</trkpt>
<trkpt lat="-6.965522" lon="-34.833054">
<ele>-1.440000</ele>
<time>2018-08-03T13:05:12Z</time>
<speed>0.00</speed>
</trkpt>
<trkpt lat="-6.965380" lon="-34.833015">
<ele>10.969999</ele>
<time>2018-08-03T13:10:29Z</time>
<speed>0.20</speed>
</trkpt>
<trkpt lat="-6.965381" lon="-34.832973">
<ele>36.939999</ele>
<time>2018-08-03T13:15:49Z</time>
<speed>0.00</speed>
</trkpt>
<trkpt lat="-6.965527" lon="-34.833046">
<ele>19.779999</ele>
<time>2018-08-03T13:21:07Z</time>
<speed>0.00</speed>
</trkpt>
<trkpt lat="-6.965559" lon="-34.833096">
<ele>6.010000</ele>
<time>2018-08-03T13:26:26Z</time>
<speed>0.00</speed>
</trkpt>
<trkpt lat="-6.965530" lon="-34.833229">
<ele>-68.900002</ele>
<time>2018-08-03T13:31:47Z</time>
<speed>0.00</speed>
</trkpt>
<trkpt lat="-6.965327" lon="-34.833115">
<ele>-25.309999</ele>
<time>2018-08-03T13:37:10Z</time>
<speed>0.00</speed>
</trkpt>
<trkpt lat="-6.965351" lon="-34.832932">
<ele>17.219999</ele>
<time>2018-08-03T13:42:29Z</time>
<speed>0.00</speed>
</trkpt>
<trkpt lat="-6.965517" lon="-34.833092">
<ele>-2.180000</ele>
<time>2018-08-03T13:47:50Z</time>
<speed>0.78</speed>
</trkpt>
<trkpt lat="-6.965552" lon="-34.832844">
<ele>76.509995</ele>
<time>2018-08-03T13:53:10Z</time>
<speed>0.00</speed>
</trkpt>
<trkpt lat="-6.965432" lon="-34.833164">
<ele>-53.579998</ele>
<time>2018-08-03T13:58:39Z</time>
<speed>0.00</speed>
</trkpt>
<trkpt lat="-6.965364" lon="-34.833153">
<ele>-41.599998</ele>
<time>2018-08-03T14:04:24Z</time>
<speed>0.18</speed>
</trkpt>
<trkpt lat="-6.965407" lon="-34.832939">
<ele>9.360000</ele>
<time>2018-08-03T14:10:19Z</time>
<speed>0.00</speed>
</trkpt>
<trkpt lat="-6.965400" lon="-34.832787">
<ele>128.550003</ele>
<time>2018-08-03T14:15:29Z</time>
<speed>0.00</speed>
</trkpt>
<trkpt lat="-6.965504" lon="-34.833088">
<ele>-68.229996</ele>
<time>2018-08-03T14:20:45Z</time>
<speed>0.00</speed>
</trkpt>
<trkpt lat="-6.965074" lon="-34.833042">
<ele>131.520004</ele>
<time>2018-08-03T14:26:01Z</time>
<speed>0.00</speed>
</trkpt>
<trkpt lat="-6.965466" lon="-34.833134">
<ele>-32.200001</ele>
<time>2018-08-03T14:31:18Z</time>
<speed>0.00</speed>
</trkpt>
<trkpt lat="-6.965548" lon="-34.833157">
<ele>-79.559998</ele>
<time>2018-08-03T14:36:41Z</time>
<speed>0.00</speed>
</trkpt>
<trkpt lat="-6.965514" lon="-34.833096">
<ele>-34.480000</ele>
<time>2018-08-03T14:42:20Z</time>
<speed>0.05</speed>
</trkpt>
<trkpt lat="-6.965482" lon="-34.833092">
<ele>-30.900000</ele>
<time>2018-08-03T14:49:14Z</time>
<speed>0.80</speed>
</trkpt>
<trkpt lat="-6.965377" lon="-34.833107">
<ele>8.389999</ele>
<time>2018-08-03T14:56:44Z</time>
<speed>0.00</speed>
</trkpt>
<trkpt lat="-6.965383" lon="-34.833149">
<ele>13.210000</ele>
<time>2018-08-03T15:02:28Z</time>
<speed>0.23</speed>
</trkpt>
<trkpt lat="-6.965381" lon="-34.833153">
<ele>8.750000</ele>
<time>2018-08-03T15:10:19Z</time>
<speed>0.69</speed>
</trkpt>
<trkpt lat="-6.965417" lon="-34.832939">
<ele>48.430000</ele>
<time>2018-08-03T15:19:26Z</time>
<speed>0.43</speed>
</trkpt>
<trkpt lat="-6.965430" lon="-34.832916">
<ele>13.380000</ele>
<time>2018-08-03T15:28:54Z</time>
<speed>0.19</speed>
</trkpt>
<trkpt lat="-6.965411" lon="-34.833008">
<ele>17.850000</ele>
<time>2018-08-03T15:38:52Z</time>
<speed>0.00</speed>
</trkpt>
<trkpt lat="-6.965515" lon="-34.833015">
<ele>-1.780000</ele>
<time>2018-08-03T15:44:03Z</time>
<speed>0.00</speed>
</trkpt>
<trkpt lat="-6.965438" lon="-34.833035">
<ele>57.750000</ele>
<time>2018-08-03T15:49:15Z</time>
<speed>0.00</speed>
</trkpt>
<trkpt lat="-6.965490" lon="-34.832981">
<ele>13.580000</ele>
<time>2018-08-03T15:54:25Z</time>
<speed>0.22</speed>
</trkpt>
<trkpt lat="-6.965563" lon="-34.832985">
<ele>2.370000</ele>
<time>2018-08-03T15:59:40Z</time>
<speed>0.00</speed>
</trkpt>
<trkpt lat="-6.965442" lon="-34.833073">
<ele>18.719999</ele>
<time>2018-08-03T16:04:54Z</time>
<speed>0.00</speed>
</trkpt>
<trkpt lat="-6.965429" lon="-34.832886">
<ele>20.549999</ele>
<time>2018-08-03T16:10:05Z</time>
<speed>0.00</speed>
</trkpt>
<trkpt lat="-6.965468" lon="-34.832989">
<ele>33.389999</ele>
<time>2018-08-03T16:15:15Z</time>
<speed>0.12</speed>
</trkpt>
<trkpt lat="-6.965477" lon="-34.833019">
<ele>36.320000</ele>
<time>2018-08-03T16:20:26Z</time>
<speed>0.00</speed>
</trkpt>
<trkpt lat="-6.965407" lon="-34.833092">
<ele>18.900000</ele>
<time>2018-08-03T16:25:38Z</time>
<speed>0.00</speed>
</trkpt>
<trkpt lat="-6.965537" lon="-34.832962">
<ele>11.750000</ele>
<time>2018-08-03T16:30:51Z</time>
<speed>0.00</speed>
</trkpt>
<trkpt lat="-6.965624" lon="-34.833076">
<ele>-30.119999</ele>
<time>2018-08-03T16:36:03Z</time>
<speed>0.00</speed>
</trkpt>
<trkpt lat="-6.965472" lon="-34.832985">
<ele>4.590000</ele>
<time>2018-08-03T16:41:15Z</time>
<speed>0.00</speed>
</trkpt>
<trkpt lat="-6.965420" lon="-34.832932">
<ele>52.699997</ele>
<time>2018-08-03T16:46:29Z</time>
<speed>0.00</speed>
</trkpt>
<trkpt lat="-6.965190" lon="-34.832714">
<ele>202.889999</ele>
<time>2018-08-03T16:51:46Z</time>
<speed>1.70</speed>
</trkpt>
<trkpt lat="-6.965285" lon="-34.833363">
<ele>182.889999</ele>
<time>2018-08-03T16:57:03Z</time>
<speed>1.70</speed>
</trkpt>
<trkpt lat="-6.965403" lon="-34.833397">
<ele>7.780000</ele>
<time>2018-08-03T17:02:25Z</time>
<speed>0.00</speed>
</trkpt>
<trkpt lat="-6.965400" lon="-34.833172">
<ele>47.709999</ele>
<time>2018-08-03T17:07:39Z</time>
<speed>0.00</speed>
</trkpt>
<trkpt lat="-6.965551" lon="-34.832809">
<ele>-7.200000</ele>
<time>2018-08-03T17:13:01Z</time>
<speed>0.00</speed>
</trkpt>
<trkpt lat="-6.965431" lon="-34.833084">
<ele>24.990000</ele>
<time>2018-08-03T17:18:32Z</time>
<speed>0.15</speed>
</trkpt>
<trkpt lat="-6.965522" lon="-34.833004">
<ele>-6.130000</ele>
<time>2018-08-03T17:23:43Z</time>
<speed>0.61</speed>
</trkpt>
<trkpt lat="-6.965461" lon="-34.833015">
<ele>-1.880000</ele>
<time>2018-08-03T17:28:54Z</time>
<speed>0.00</speed>
</trkpt>
<trkpt lat="-6.965529" lon="-34.832916">
<ele>2.680000</ele>
<time>2018-08-03T17:34:05Z</time>
<speed>0.00</speed>
</trkpt>
<trkpt lat="-6.965331" lon="-34.832882">
<ele>36.869999</ele>
<time>2018-08-03T17:39:15Z</time>
<speed>0.27</speed>
</trkpt>
<trkpt lat="-6.965446" lon="-34.833000">
<ele>-11.670000</ele>
<time>2018-08-03T17:44:29Z</time>
<speed>0.25</speed>
</trkpt>
<trkpt lat="-6.965497" lon="-34.833122">
<ele>8.110000</ele>
<time>2018-08-03T17:49:39Z</time>
<speed>0.00</speed>
</trkpt>
<trkpt lat="-6.965427" lon="-34.833050">
<ele>20.520000</ele>
<time>2018-08-03T17:54:50Z</time>
<speed>0.00</speed>
</trkpt>
<trkpt lat="-6.965321" lon="-34.832970">
<ele>8.940000</ele>
<time>2018-08-03T18:00:09Z</time>
<speed>0.00</speed>
</trkpt>
<trkpt lat="-6.965569" lon="-34.832993">
<ele>21.029999</ele>
<time>2018-08-03T18:05:25Z</time>
<speed>0.00</speed>
</trkpt>
<trkpt lat="-6.965305" lon="-34.832966">
<ele>25.260000</ele>
<time>2018-08-03T18:10:42Z</time>
<speed>0.00</speed>
</trkpt>
<trkpt lat="-6.965462" lon="-34.833031">
<ele>29.869999</ele>
<time>2018-08-03T18:16:02Z</time>
<speed>0.00</speed>
</trkpt>
<trkpt lat="-6.965247" lon="-34.833027">
<ele>16.139999</ele>
<time>2018-08-03T18:21:18Z</time>
<speed>2.89</speed>
</trkpt>
<trkpt lat="-6.965625" lon="-34.833202">
<ele>-11.830000</ele>
<time>2018-08-03T18:26:30Z</time>
<speed>0.00</speed>
</trkpt>
<trkpt lat="-6.965773" lon="-34.833370">
<ele>-34.340000</ele>
<time>2018-08-03T18:31:50Z</time>
<speed>0.49</speed>
</trkpt>
<trkpt lat="-6.965430" lon="-34.833149">
<ele>8.110000</ele>
<time>2018-08-03T18:37:00Z</time>
<speed>0.00</speed>
</trkpt>
<trkpt lat="-6.965447" lon="-34.833004">
<ele>25.869999</ele>
<time>2018-08-03T18:42:10Z</time>
<speed>0.00</speed>
</trkpt>
<trkpt lat="-6.965739" lon="-34.833210">
<ele>-14.960000</ele>
<time>2018-08-03T18:47:23Z</time>
<speed>0.00</speed>
</trkpt>
<trkpt lat="-6.965217" lon="-34.832844">
<ele>38.259998</ele>
<time>2018-08-03T18:52:33Z</time>
<speed>0.00</speed>
</trkpt>
<trkpt lat="-6.965464" lon="-34.832596">
<ele>68.639999</ele>
<time>2018-08-03T18:57:44Z</time>
<speed>0.53</speed>
</trkpt>
<trkpt lat="-6.965559" lon="-34.832985">
<ele>14.120000</ele>
<time>2018-08-03T19:03:04Z</time>
<speed>0.00</speed>
</trkpt>
<trkpt lat="-6.965491" lon="-34.833069">
<ele>9.420000</ele>
<time>2018-08-03T19:08:33Z</time>
<speed>1.03</speed>
</trkpt>
<trkpt lat="-6.965396" lon="-34.832817">
<ele>16.549999</ele>
<time>2018-08-03T19:13:44Z</time>
<speed>0.00</speed>
</trkpt>
<trkpt lat="-6.965391" lon="-34.833099">
<ele>5.740000</ele>
<time>2018-08-03T19:18:54Z</time>
<speed>0.00</speed>
</trkpt>
<trkpt lat="-6.965658" lon="-34.833153">
<ele>-23.340000</ele>
<time>2018-08-03T19:24:05Z</time>
<speed>0.00</speed>
</trkpt>
<trkpt lat="-6.965341" lon="-34.832630">
<ele>47.200001</ele>
<time>2018-08-03T19:29:16Z</time>
<speed>0.00</speed>
</trkpt>
<trkpt lat="-6.965466" lon="-34.833099">
<ele>-1.410000</ele>
<time>2018-08-03T19:34:32Z</time>
<speed>0.00</speed>
</trkpt>
<trkpt lat="-6.965469" lon="-34.833015">
<ele>19.039999</ele>
<time>2018-08-03T19:40:01Z</time>
<speed>0.03</speed>
</trkpt>
<trkpt lat="-6.965446" lon="-34.832966">
<ele>1.530000</ele>
<time>2018-08-03T19:45:13Z</time>
<speed>0.00</speed>
</trkpt>
<trkpt lat="-6.965341" lon="-34.832932">
<ele>-0.580000</ele>
<time>2018-08-03T19:50:23Z</time>
<speed>0.00</speed>
</trkpt>
<trkpt lat="-6.965657" lon="-34.833046">
<ele>14.200000</ele>
<time>2018-08-03T19:55:33Z</time>
<speed>0.00</speed>
</trkpt>
<trkpt lat="-6.965340" lon="-34.833046">
<ele>14.299999</ele>
<time>2018-08-03T20:00:51Z</time>
<speed>0.56</speed>
</trkpt>
<trkpt lat="-6.965312" lon="-34.832954">
<ele>-4.550000</ele>
<time>2018-08-03T20:06:14Z</time>
<speed>0.32</speed>
</trkpt>
<trkpt lat="-6.965728" lon="-34.832760">
<ele>-46.189999</ele>
<time>2018-08-03T20:11:42Z</time>
<speed>0.60</speed>
</trkpt>
<trkpt lat="-6.965468" lon="-34.832947">
<ele>-1.270000</ele>
<time>2018-08-03T20:16:54Z</time>
<speed>0.23</speed>
</trkpt>
<trkpt lat="-6.965373" lon="-34.832989">
<ele>20.059999</ele>
<time>2018-08-03T20:22:28Z</time>
<speed>0.52</speed>
</trkpt>
<trkpt lat="-6.965506" lon="-34.833015">
<ele>-1.730000</ele>
<time>2018-08-03T20:28:12Z</time>
<speed>0.21</speed>
</trkpt>
<trkpt lat="-6.965343" lon="-34.832985">
<ele>14.370000</ele>
<time>2018-08-03T20:34:56Z</time>
<speed>0.28</speed>
</trkpt>
<trkpt lat="-6.965340" lon="-34.832989">
<ele>44.379997</ele>
<time>2018-08-03T20:41:35Z</time>
<speed>0.48</speed>
</trkpt>
<trkpt lat="-6.965366" lon="-34.833050">
<ele>52.239998</ele>
<time>2018-08-03T20:48:52Z</time>
<speed>0.14</speed>
</trkpt>
<trkpt lat="-6.965554" lon="-34.833038">
<ele>4.380000</ele>
<time>2018-08-03T20:55:50Z</time>
<speed>0.33</speed>
</trkpt>
<trkpt lat="-6.965425" lon="-34.833138">
<ele>23.799999</ele>
<time>2018-08-03T21:02:57Z</time>
<speed>0.44</speed>
</trkpt>
<trkpt lat="-6.965331" lon="-34.833080">
<ele>39.259998</ele>
<time>2018-08-03T21:09:34Z</time>
<speed>0.40</speed>
</trkpt>
<trkpt lat="-6.965436" lon="-34.833004">
<ele>23.600000</ele>
<time>2018-08-03T21:14:54Z</time>
<speed>0.32</speed>
</trkpt>
<trkpt lat="-6.965521" lon="-34.833035">
<ele>-15.920000</ele>
<time>2018-08-03T21:20:25Z</time>
<speed>0.11</speed>
</trkpt>
<trkpt lat="-6.965449" lon="-34.832870">
<ele>12.670000</ele>
<time>2018-08-03T21:25:44Z</time>
<speed>0.13</speed>
</trkpt>
<trkpt lat="-6.965469" lon="-34.832989">
<ele>11.679999</ele>
<time>2018-08-03T21:31:01Z</time>
<speed>0.20</speed>
</trkpt>
<trkpt lat="-6.965387" lon="-34.832939">
<ele>24.269999</ele>
<time>2018-08-03T21:36:35Z</time>
<speed>0.10</speed>
</trkpt>
<trkpt lat="-6.965538" lon="-34.833004">
<ele>-19.580000</ele>
<time>2018-08-03T21:42:07Z</time>
<speed>0.07</speed>
</trkpt>
<trkpt lat="-6.965485" lon="-34.833031">
<ele>6.220000</ele>
<time>2018-08-03T21:47:58Z</time>
<speed>0.10</speed>
</trkpt>
<trkpt lat="-6.965437" lon="-34.833023">
<ele>14.170000</ele>
<time>2018-08-03T21:54:02Z</time>
<speed>0.14</speed>
</trkpt>
<trkpt lat="-6.965423" lon="-34.833019">
<ele>12.620000</ele>
<time>2018-08-03T22:01:18Z</time>
<speed>0.16</speed>
</trkpt>
<trkpt lat="-6.965440" lon="-34.833107">
<ele>6.310000</ele>
<time>2018-08-03T22:06:34Z</time>
<speed>0.00</speed>
</trkpt>
<trkpt lat="-6.965378" lon="-34.832970">
<ele>-12.099999</ele>
<time>2018-08-03T22:11:51Z</time>
<speed>0.00</speed>
</trkpt>
<trkpt lat="-6.965714" lon="-34.833725">
<ele>1.520000</ele>
<time>2018-08-03T22:17:08Z</time>
<speed>1.36</speed>
</trkpt>
<trkpt lat="-6.965417" lon="-34.833084">
<ele>2.700000</ele>
<time>2018-08-03T22:22:25Z</time>
<speed>0.00</speed>
</trkpt>
<trkpt lat="-6.965298" lon="-34.833042">
<ele>13.840000</ele>
<time>2018-08-03T22:27:42Z</time>
<speed>0.00</speed>
</trkpt>
<trkpt lat="-6.965338" lon="-34.833050">
<ele>4.600000</ele>
<time>2018-08-03T22:32:59Z</time>
<speed>0.00</speed>
</trkpt>
<trkpt lat="-6.965344" lon="-34.833061">
<ele>17.940001</ele>
<time>2018-08-03T22:38:15Z</time>
<speed>0.00</speed>
</trkpt>
<trkpt lat="-6.965370" lon="-34.832935">
<ele>13.969999</ele>
<time>2018-08-03T22:43:31Z</time>
<speed>0.00</speed>
</trkpt>
<trkpt lat="-6.965438" lon="-34.832966">
<ele>18.920000</ele>
<time>2018-08-03T22:48:48Z</time>
<speed>0.23</speed>
</trkpt>
<trkpt lat="-6.965418" lon="-34.832977">
<ele>5.270000</ele>
<time>2018-08-03T22:54:07Z</time>
<speed>0.00</speed>
</trkpt>
<trkpt lat="-6.965669" lon="-34.832905">
<ele>-9.590000</ele>
<time>2018-08-03T22:59:27Z</time>
<speed>0.00</speed>
</trkpt>
<trkpt lat="-6.965454" lon="-34.832916">
<ele>1.360000</ele>
<time>2018-08-03T23:05:22Z</time>
<speed>0.00</speed>
</trkpt>
<trkpt lat="-6.965487" lon="-34.833103">
<ele>43.000000</ele>
<time>2018-08-03T23:10:38Z</time>
<speed>0.25</speed>
</trkpt>
<trkpt lat="-6.965473" lon="-34.833004">
<ele>2.750000</ele>
<time>2018-08-03T23:15:54Z</time>
<speed>0.00</speed>
</trkpt>
<trkpt lat="-6.965469" lon="-34.833046">
<ele>12.710000</ele>
<time>2018-08-03T23:21:10Z</time>
<speed>0.00</speed>
</trkpt>
<trkpt lat="-6.965456" lon="-34.833164">
<ele>63.449997</ele>
<time>2018-08-03T23:26:26Z</time>
<speed>0.00</speed>
</trkpt>
<trkpt lat="-6.965477" lon="-34.832985">
<ele>30.199999</ele>
<time>2018-08-03T23:31:43Z</time>
<speed>0.00</speed>
</trkpt>
<trkpt lat="-6.965463" lon="-34.832932">
<ele>-8.800000</ele>
<time>2018-08-03T23:36:59Z</time>
<speed>0.28</speed>
</trkpt>
<trkpt lat="-6.965466" lon="-34.832874">
<ele>-52.340000</ele>
<time>2018-08-03T23:42:17Z</time>
<speed>0.00</speed>
</trkpt>
<trkpt lat="-6.965482" lon="-34.833019">
<ele>-8.260000</ele>
<time>2018-08-03T23:47:33Z</time>
<speed>1.65</speed>
</trkpt>
<trkpt lat="-6.965370" lon="-34.832962">
<ele>24.299999</ele>
<time>2018-08-03T23:52:51Z</time>
<speed>0.00</speed>
</trkpt>
<trkpt lat="-6.965430" lon="-34.833012">
<ele>29.119999</ele>
<time>2018-08-03T23:58:06Z</time>
<speed>0.00</speed>
</trkpt>
<trkpt lat="-6.965467" lon="-34.833046">
<ele>-2.530000</ele>
<time>2018-08-04T00:03:28Z</time>
<speed>0.00</speed>
</trkpt>
<trkpt lat="-6.965447" lon="-34.833057">
<ele>-6.260000</ele>
<time>2018-08-04T00:08:44Z</time>
<speed>0.05</speed>
</trkpt>
<trkpt lat="-6.965551" lon="-34.833111">
<ele>-5.770000</ele>
<time>2018-08-04T00:14:12Z</time>
<speed>0.24</speed>
</trkpt>
<trkpt lat="-6.965397" lon="-34.833061">
<ele>-3.450000</ele>
<time>2018-08-04T00:19:29Z</time>
<speed>0.00</speed>
</trkpt>
<trkpt lat="-6.965503" lon="-34.833138">
<ele>13.150000</ele>
<time>2018-08-04T00:24:45Z</time>
<speed>0.00</speed>
</trkpt>
<trkpt lat="-6.965424" lon="-34.832924">
<ele>-10.610000</ele>
<time>2018-08-04T00:30:01Z</time>
<speed>0.00</speed>
</trkpt>
<trkpt lat="-6.965533" lon="-34.833000">
<ele>13.429999</ele>
<time>2018-08-04T00:35:16Z</time>
<speed>0.00</speed>
</trkpt>
<trkpt lat="-6.965403" lon="-34.833050">
<ele>-0.940000</ele>
<time>2018-08-04T00:40:31Z</time>
<speed>0.00</speed>
</trkpt>
<trkpt lat="-6.965505" lon="-34.832993">
<ele>21.109999</ele>
<time>2018-08-04T00:45:47Z</time>
<speed>0.00</speed>
</trkpt>
<trkpt lat="-6.965411" lon="-34.832993">
<ele>3.740000</ele>
<time>2018-08-04T00:51:05Z</time>
<speed>0.35</speed>
</trkpt>
<trkpt lat="-6.965590" lon="-34.833046">
<ele>3.620000</ele>
<time>2018-08-04T00:56:22Z</time>
<speed>0.00</speed>
</trkpt>
<trkpt lat="-6.965468" lon="-34.832996">
<ele>-1.550000</ele>
<time>2018-08-04T01:01:43Z</time>
<speed>0.00</speed>
</trkpt>
<trkpt lat="-6.965486" lon="-34.832993">
<ele>-14.770000</ele>
<time>2018-08-04T01:06:58Z</time>
<speed>0.00</speed>
</trkpt>
<trkpt lat="-6.965326" lon="-34.833199">
<ele>0.790000</ele>
<time>2018-08-04T01:12:22Z</time>
<speed>0.63</speed>
</trkpt>
<trkpt lat="-6.965269" lon="-34.833191">
<ele>39.259998</ele>
<time>2018-08-04T01:17:38Z</time>
<speed>0.00</speed>
</trkpt>
<trkpt lat="-6.965374" lon="-34.833065">
<ele>16.609999</ele>
<time>2018-08-04T01:22:56Z</time>
<speed>0.00</speed>
</trkpt>
<trkpt lat="-6.965409" lon="-34.832932">
<ele>-22.269999</ele>
<time>2018-08-04T01:28:13Z</time>
<speed>0.00</speed>
</trkpt>
<trkpt lat="-6.965464" lon="-34.833004">
<ele>-3.410000</ele>
<time>2018-08-04T01:33:30Z</time>
<speed>0.00</speed>
</trkpt>
<trkpt lat="-6.965454" lon="-34.832920">
<ele>-15.520000</ele>
<time>2018-08-04T01:38:46Z</time>
<speed>0.00</speed>
</trkpt>
<trkpt lat="-6.965495" lon="-34.833130">
<ele>11.509999</ele>
<time>2018-08-04T01:44:11Z</time>
<speed>0.27</speed>
</trkpt>
<trkpt lat="-6.965386" lon="-34.833092">
<ele>14.770000</ele>
<time>2018-08-04T01:49:27Z</time>
<speed>0.00</speed>
</trkpt>
<trkpt lat="-6.965421" lon="-34.833096">
<ele>24.660000</ele>
<time>2018-08-04T01:54:42Z</time>
<speed>0.00</speed>
</trkpt>
<trkpt lat="-6.965459" lon="-34.832973">
<ele>-4.280000</ele>
<time>2018-08-04T02:00:32Z</time>
<speed>0.04</speed>
</trkpt>
<trkpt lat="-6.965446" lon="-34.832928">
<ele>-2.210000</ele>
<time>2018-08-04T02:05:51Z</time>
<speed>0.00</speed>
</trkpt>
<trkpt lat="-6.965463" lon="-34.833000">
<ele>1.970000</ele>
<time>2018-08-04T02:11:09Z</time>
<speed>0.00</speed>
</trkpt>
<trkpt lat="-6.965603" lon="-34.833031">
<ele>16.529999</ele>
<time>2018-08-04T02:16:30Z</time>
<speed>0.12</speed>
</trkpt>
<trkpt lat="-6.965535" lon="-34.833031">
<ele>-10.900000</ele>
<time>2018-08-04T02:21:52Z</time>
<speed>0.09</speed>
</trkpt>
<trkpt lat="-6.965437" lon="-34.832973">
<ele>-1.770000</ele>
<time>2018-08-04T02:27:30Z</time>
<speed>0.02</speed>
</trkpt>
<trkpt lat="-6.965442" lon="-34.833054">
<ele>23.779999</ele>
<time>2018-08-04T02:33:06Z</time>
<speed>0.00</speed>
</trkpt>
<trkpt lat="-6.965436" lon="-34.832878">
<ele>-18.650000</ele>
<time>2018-08-04T02:38:21Z</time>
<speed>0.00</speed>
</trkpt>
<trkpt lat="-6.965474" lon="-34.833096">
<ele>-22.850000</ele>
<time>2018-08-04T02:43:36Z</time>
<speed>0.00</speed>
</trkpt>
<trkpt lat="-6.965396" lon="-34.832920">
<ele>-8.460000</ele>
<time>2018-08-04T02:48:52Z</time>
<speed>0.00</speed>
</trkpt>
<trkpt lat="-6.965478" lon="-34.832954">
<ele>-5.990000</ele>
<time>2018-08-04T02:54:08Z</time>
<speed>0.00</speed>
</trkpt>
<trkpt lat="-6.965429" lon="-34.832970">
<ele>3.990000</ele>
<time>2018-08-04T02:59:27Z</time>
<speed>0.00</speed>
</trkpt>
</trkseg>
</trk>
<trk>
<name>20180824-192101(10)</name>
<desc>Color:004000ff</desc>
<trkseg>
<trkpt lat="-6.965498" lon="-34.832970">
<ele>-26.689999</ele>
<time>2018-08-04T03:04:46Z</time>
<speed>0.00</speed>
</trkpt>
<trkpt lat="-6.965527" lon="-34.833096">
<ele>31.289999</ele>
<time>2018-08-04T03:10:02Z</time>
<speed>0.00</speed>
</trkpt>
<trkpt lat="-6.965399" lon="-34.833035">
<ele>-4.300000</ele>
<time>2018-08-04T03:15:17Z</time>
<speed>0.00</speed>
</trkpt>
<trkpt lat="-6.965455" lon="-34.832981">
<ele>23.459999</ele>
<time>2018-08-04T03:20:35Z</time>
<speed>0.00</speed>
</trkpt>
<trkpt lat="-6.965458" lon="-34.832920">
<ele>13.540000</ele>
<time>2018-08-04T03:25:51Z</time>
<speed>0.00</speed>
</trkpt>
<trkpt lat="-6.965511" lon="-34.832905">
<ele>-39.950001</ele>
<time>2018-08-04T03:31:08Z</time>
<speed>0.00</speed>
</trkpt>
<trkpt lat="-6.965428" lon="-34.832981">
<ele>-3.720000</ele>
<time>2018-08-04T03:36:24Z</time>
<speed>0.00</speed>
</trkpt>
<trkpt lat="-6.965413" lon="-34.833019">
<ele>-4.370000</ele>
<time>2018-08-04T03:41:39Z</time>
<speed>0.00</speed>
</trkpt>
<trkpt lat="-6.965461" lon="-34.832989">
<ele>14.330000</ele>
<time>2018-08-04T03:46:54Z</time>
<speed>0.00</speed>
</trkpt>
<trkpt lat="-6.965523" lon="-34.833000">
<ele>-10.510000</ele>
<time>2018-08-04T03:52:11Z</time>
<speed>0.00</speed>
</trkpt>
<trkpt lat="-6.965602" lon="-34.832924">
<ele>33.669998</ele>
<time>2018-08-04T03:57:26Z</time>
<speed>0.00</speed>
</trkpt>
<trkpt lat="-6.965518" lon="-34.833015">
<ele>6.590000</ele>
<time>2018-08-04T04:02:48Z</time>
<speed>0.00</speed>
</trkpt>
<trkpt lat="-6.965429" lon="-34.833027">
<ele>16.690001</ele>
<time>2018-08-04T04:08:03Z</time>
<speed>0.00</speed>
</trkpt>
<trkpt lat="-6.965392" lon="-34.833096">
<ele>31.449999</ele>
<time>2018-08-04T04:13:20Z</time>
<speed>0.00</speed>
</trkpt>
<trkpt lat="-6.965477" lon="-34.832966">
<ele>-1.130000</ele>
<time>2018-08-04T04:18:35Z</time>
<speed>0.00</speed>
</trkpt>
<trkpt lat="-6.965443" lon="-34.833027">
<ele>8.950000</ele>
<time>2018-08-04T04:23:50Z</time>
<speed>0.00</speed>
</trkpt>
<trkpt lat="-6.965465" lon="-34.832870">
<ele>44.259998</ele>
<time>2018-08-04T04:29:14Z</time>
<speed>0.28</speed>
</trkpt>
<trkpt lat="-6.965427" lon="-34.833099">
<ele>4.210000</ele>
<time>2018-08-04T04:34:29Z</time>
<speed>0.00</speed>
</trkpt>
<trkpt lat="-6.965447" lon="-34.832981">
<ele>-2.680000</ele>
<time>2018-08-04T04:39:47Z</time>
<speed>0.00</speed>
</trkpt>
<trkpt lat="-6.965424" lon="-34.833042">
<ele>1.370000</ele>
<time>2018-08-04T04:45:02Z</time>
<speed>0.00</speed>
</trkpt>
<trkpt lat="-6.965551" lon="-34.832981">
<ele>-36.459999</ele>
<time>2018-08-04T04:50:17Z</time>
<speed>0.00</speed>
</trkpt>
<trkpt lat="-6.965200" lon="-34.833038">
<ele>-57.709999</ele>
<time>2018-08-04T04:56:02Z</time>
<speed>0.19</speed>
</trkpt>
<trkpt lat="-6.965197" lon="-34.833076">
<ele>-40.049999</ele>
<time>2018-08-04T05:01:26Z</time>
<speed>0.46</speed>
</trkpt>
<trkpt lat="-6.965382" lon="-34.832981">
<ele>5.800000</ele>
<time>2018-08-04T05:06:41Z</time>
<speed>0.00</speed>
</trkpt>
<trkpt lat="-6.965502" lon="-34.833000">
<ele>4.680000</ele>
<time>2018-08-04T05:11:57Z</time>
<speed>0.00</speed>
</trkpt>
<trkpt lat="-6.965599" lon="-34.833076">
<ele>1.160000</ele>
<time>2018-08-04T05:17:13Z</time>
<speed>0.00</speed>
</trkpt>
<trkpt lat="-6.965514" lon="-34.832981">
<ele>23.359999</ele>
<time>2018-08-04T05:22:28Z</time>
<speed>0.00</speed>
</trkpt>
<trkpt lat="-6.965448" lon="-34.832996">
<ele>-2.160000</ele>
<time>2018-08-04T05:27:44Z</time>
<speed>0.00</speed>
</trkpt>
<trkpt lat="-6.965438" lon="-34.832973">
<ele>-10.920000</ele>
<time>2018-08-04T05:33:00Z</time>
<speed>0.00</speed>
</trkpt>
<trkpt lat="-6.965474" lon="-34.832958">
<ele>15.599999</ele>
<time>2018-08-04T05:38:17Z</time>
<speed>0.00</speed>
</trkpt>
<trkpt lat="-6.965470" lon="-34.833019">
<ele>-1.430000</ele>
<time>2018-08-04T05:43:35Z</time>
<speed>0.00</speed>
</trkpt>
<trkpt lat="-6.965412" lon="-34.833019">
<ele>17.840000</ele>
<time>2018-08-04T05:48:50Z</time>
<speed>0.11</speed>
</trkpt>
<trkpt lat="-6.965407" lon="-34.833115">
<ele>23.719999</ele>
<time>2018-08-04T05:54:05Z</time>
<speed>0.00</speed>
</trkpt>
<trkpt lat="-6.965473" lon="-34.833099">
<ele>-19.709999</ele>
<time>2018-08-04T05:59:23Z</time>
<speed>0.00</speed>
</trkpt>
<trkpt lat="-6.965427" lon="-34.833023">
<ele>-2.910000</ele>
<time>2018-08-04T06:04:42Z</time>
<speed>0.00</speed>
</trkpt>
<trkpt lat="-6.965497" lon="-34.833092">
<ele>25.699999</ele>
<time>2018-08-04T06:10:07Z</time>
<speed>0.28</speed>
</trkpt>
<trkpt lat="-6.965454" lon="-34.833046">
<ele>10.349999</ele>
<time>2018-08-04T06:15:21Z</time>
<speed>0.00</speed>
</trkpt>
<trkpt lat="-6.965508" lon="-34.833172">
<ele>-9.260000</ele>
<time>2018-08-04T06:20:53Z</time>
<speed>0.40</speed>
</trkpt>
<trkpt lat="-6.965415" lon="-34.832954">
<ele>19.020000</ele>
<time>2018-08-04T06:26:08Z</time>
<speed>0.00</speed>
</trkpt>
<trkpt lat="-6.965486" lon="-34.833149">
<ele>-2.270000</ele>
<time>2018-08-04T06:31:29Z</time>
<speed>0.61</speed>
</trkpt>
<trkpt lat="-6.965483" lon="-34.833073">
<ele>-16.270000</ele>
<time>2018-08-04T06:36:45Z</time>
<speed>0.00</speed>
</trkpt>
<trkpt lat="-6.965517" lon="-34.833202">
<ele>-29.250000</ele>
<time>2018-08-04T06:42:10Z</time>
<speed>0.67</speed>
</trkpt>
<trkpt lat="-6.965569" lon="-34.833138">
<ele>0.310000</ele>
<time>2018-08-04T06:47:25Z</time>
<speed>0.00</speed>
</trkpt>
<trkpt lat="-6.965477" lon="-34.833023">
<ele>-2.390000</ele>
<time>2018-08-04T06:52:45Z</time>
<speed>0.00</speed>
</trkpt>
<trkpt lat="-6.965368" lon="-34.832985">
<ele>12.679999</ele>
<time>2018-08-04T06:58:32Z</time>
<speed>0.07</speed>
</trkpt>
<trkpt lat="-6.965270" lon="-34.832851">
<ele>16.969999</ele>
<time>2018-08-04T07:04:50Z</time>
<speed>0.00</speed>
</trkpt>
<trkpt lat="-6.965439" lon="-34.832996">
<ele>-2.540000</ele>
<time>2018-08-04T07:10:05Z</time>
<speed>0.00</speed>
</trkpt>
<trkpt lat="-6.965496" lon="-34.832874">
<ele>12.460000</ele>
<time>2018-08-04T07:15:20Z</time>
<speed>0.00</speed>
</trkpt>
<trkpt lat="-6.965331" lon="-34.833012">
<ele>-2.590000</ele>
<time>2018-08-04T07:20:35Z</time>
<speed>0.00</speed>
</trkpt>
<trkpt lat="-6.965481" lon="-34.833038">
<ele>12.700000</ele>
<time>2018-08-04T07:25:50Z</time>
<speed>0.00</speed>
</trkpt>
<trkpt lat="-6.965425" lon="-34.832989">
<ele>11.700000</ele>
<time>2018-08-04T07:31:04Z</time>
<speed>0.00</speed>
</trkpt>
<trkpt lat="-6.965367" lon="-34.832935">
<ele>14.469999</ele>
<time>2018-08-04T07:36:18Z</time>
<speed>0.00</speed>
</trkpt>
<trkpt lat="-6.965414" lon="-34.832993">
<ele>34.099998</ele>
<time>2018-08-04T07:41:33Z</time>
<speed>0.00</speed>
</trkpt>
<trkpt lat="-6.965442" lon="-34.832920">
<ele>9.330000</ele>
<time>2018-08-04T07:46:47Z</time>
<speed>0.19</speed>
</trkpt>
<trkpt lat="-6.965446" lon="-34.833061">
<ele>10.000000</ele>
<time>2018-08-04T07:52:02Z</time>
<speed>0.00</speed>
</trkpt>
<trkpt lat="-6.965510" lon="-34.833012">
<ele>6.970000</ele>
<time>2018-08-04T07:57:16Z</time>
<speed>0.00</speed>
</trkpt>
<trkpt lat="-6.965499" lon="-34.833031">
<ele>-15.910000</ele>
<time>2018-08-04T08:02:38Z</time>
<speed>0.00</speed>
</trkpt>
<trkpt lat="-6.965357" lon="-34.832794">
<ele>55.189999</ele>
<time>2018-08-04T08:07:55Z</time>
<speed>0.00</speed>
</trkpt>
<trkpt lat="-6.965335" lon="-34.832962">
<ele>7.280000</ele>
<time>2018-08-04T08:13:11Z</time>
<speed>0.00</speed>
</trkpt>
<trkpt lat="-6.965222" lon="-34.832935">
<ele>33.459999</ele>
<time>2018-08-04T08:18:53Z</time>
<speed>0.17</speed>
</trkpt>
<trkpt lat="-6.965100" lon="-34.832939">
<ele>53.500000</ele>
<time>2018-08-04T08:24:10Z</time>
<speed>0.00</speed>
</trkpt>
<trkpt lat="-6.965452" lon="-34.833035">
<ele>-4.210000</ele>
<time>2018-08-04T08:29:24Z</time>
<speed>0.00</speed>
</trkpt>
<trkpt lat="-6.965558" lon="-34.833004">
<ele>-21.260000</ele>
<time>2018-08-04T08:34:38Z</time>
<speed>0.33</speed>
</trkpt>
<trkpt lat="-6.965472" lon="-34.833008">
<ele>12.059999</ele>
<time>2018-08-04T08:39:52Z</time>
<speed>0.00</speed>
</trkpt>
<trkpt lat="-6.965576" lon="-34.833019">
<ele>-24.719999</ele>
<time>2018-08-04T08:45:06Z</time>
<speed>0.00</speed>
</trkpt>
<trkpt lat="-6.965744" lon="-34.832954">
<ele>-78.199997</ele>
<time>2018-08-04T08:50:33Z</time>
<speed>0.00</speed>
</trkpt>
<trkpt lat="-6.965528" lon="-34.833042">
<ele>3.060000</ele>
<time>2018-08-04T08:55:47Z</time>
<speed>0.00</speed>
</trkpt>
<trkpt lat="-6.965420" lon="-34.833076">
<ele>56.379997</ele>
<time>2018-08-04T09:01:04Z</time>
<speed>0.00</speed>
</trkpt>
<trkpt lat="-6.965550" lon="-34.832966">
<ele>-22.570000</ele>
<time>2018-08-04T09:06:19Z</time>
<speed>0.16</speed>
</trkpt>
<trkpt lat="-6.965349" lon="-34.833073">
<ele>53.199997</ele>
<time>2018-08-04T09:11:34Z</time>
<speed>0.00</speed>
</trkpt>
<trkpt lat="-6.965386" lon="-34.833324">
<ele>50.599998</ele>
<time>2018-08-04T09:16:52Z</time>
<speed>0.00</speed>
</trkpt>
<trkpt lat="-6.965426" lon="-34.832943">
<ele>11.150000</ele>
<time>2018-08-04T09:22:07Z</time>
<speed>0.00</speed>
</trkpt>
<trkpt lat="-6.965479" lon="-34.832920">
<ele>-1.870000</ele>
<time>2018-08-04T09:27:21Z</time>
<speed>0.00</speed>
</trkpt>
<trkpt lat="-6.965510" lon="-34.832932">
<ele>3.470000</ele>
<time>2018-08-04T09:32:47Z</time>
<speed>0.14</speed>
</trkpt>
<trkpt lat="-6.965477" lon="-34.832973">
<ele>-2.500000</ele>
<time>2018-08-04T09:38:00Z</time>
<speed>0.00</speed>
</trkpt>
<trkpt lat="-6.965448" lon="-34.832989">
<ele>1.310000</ele>
<time>2018-08-04T09:43:14Z</time>
<speed>0.00</speed>
</trkpt>
<trkpt lat="-6.965405" lon="-34.832893">
<ele>31.099998</ele>
<time>2018-08-04T09:48:28Z</time>
<speed>0.00</speed>
</trkpt>
<trkpt lat="-6.965436" lon="-34.832943">
<ele>-7.350000</ele>
<time>2018-08-04T09:53:42Z</time>
<speed>0.00</speed>
</trkpt>
<trkpt lat="-6.965376" lon="-34.833069">
<ele>25.250000</ele>
<time>2018-08-04T09:58:55Z</time>
<speed>0.00</speed>
</trkpt>
<trkpt lat="-6.965508" lon="-34.833035">
<ele>16.109999</ele>
<time>2018-08-04T10:04:33Z</time>
<speed>0.34</speed>
</trkpt>
<trkpt lat="-6.965459" lon="-34.832989">
<ele>-2.970000</ele>
<time>2018-08-04T10:09:47Z</time>
<speed>0.00</speed>
</trkpt>
<trkpt lat="-6.965519" lon="-34.832996">
<ele>21.029999</ele>
<time>2018-08-04T10:15:00Z</time>
<speed>0.00</speed>
</trkpt>
<trkpt lat="-6.965461" lon="-34.833008">
<ele>14.799999</ele>
<time>2018-08-04T10:20:16Z</time>
<speed>0.00</speed>
</trkpt>
<trkpt lat="-6.965448" lon="-34.832928">
<ele>8.550000</ele>
<time>2018-08-04T10:25:30Z</time>
<speed>0.00</speed>
</trkpt>
<trkpt lat="-6.965468" lon="-34.833015">
<ele>-13.460000</ele>
<time>2018-08-04T10:30:48Z</time>
<speed>0.00</speed>
</trkpt>
<trkpt lat="-6.965254" lon="-34.832958">
<ele>39.290001</ele>
<time>2018-08-04T10:36:27Z</time>
<speed>0.67</speed>
</trkpt>
<trkpt lat="-6.965515" lon="-34.833145">
<ele>6.390000</ele>
<time>2018-08-04T10:41:46Z</time>
<speed>0.09</speed>
</trkpt>
<trkpt lat="-6.965523" lon="-34.832996">
<ele>-15.070000</ele>
<time>2018-08-04T10:47:02Z</time>
<speed>0.00</speed>
</trkpt>
<trkpt lat="-6.965580" lon="-34.832985">
<ele>-52.360001</ele>
<time>2018-08-04T10:52:20Z</time>
<speed>0.42</speed>
</trkpt>
<trkpt lat="-6.965563" lon="-34.832943">
<ele>-52.759998</ele>
<time>2018-08-04T10:57:39Z</time>
<speed>0.86</speed>
</trkpt>
<trkpt lat="-6.965529" lon="-34.832928">
<ele>-18.850000</ele>
<time>2018-08-04T11:03:11Z</time>
<speed>0.00</speed>
</trkpt>
<trkpt lat="-6.965473" lon="-34.833023">
<ele>12.660000</ele>
<time>2018-08-04T11:08:52Z</time>
<speed>0.57</speed>
</trkpt>
<trkpt lat="-6.965440" lon="-34.833008">
<ele>-13.910000</ele>
<time>2018-08-04T11:15:51Z</time>
<speed>0.83</speed>
</trkpt>
<trkpt lat="-6.965734" lon="-34.833084">
<ele>-138.489990</ele>
<time>2018-08-04T11:24:16Z</time>
<speed>0.10</speed>
</trkpt>
<trkpt lat="-6.965496" lon="-34.833088">
<ele>9.920000</ele>
<time>2018-08-04T11:32:09Z</time>
<speed>0.84</speed>
</trkpt>
<trkpt lat="-6.965361" lon="-34.833015">
<ele>59.070000</ele>
<time>2018-08-04T11:37:26Z</time>
<speed>0.00</speed>
</trkpt>
<trkpt lat="-6.965390" lon="-34.832932">
<ele>45.139999</ele>
<time>2018-08-04T11:42:45Z</time>
<speed>0.00</speed>
</trkpt>
<trkpt lat="-6.965472" lon="-34.833057">
<ele>8.179999</ele>
<time>2018-08-04T11:48:01Z</time>
<speed>0.00</speed>
</trkpt>
<trkpt lat="-6.965442" lon="-34.833042">
<ele>38.559998</ele>
<time>2018-08-04T11:53:16Z</time>
<speed>0.00</speed>
</trkpt>
<trkpt lat="-6.965461" lon="-34.833134">
<ele>14.509999</ele>
<time>2018-08-04T11:58:31Z</time>
<speed>0.00</speed>
</trkpt>
<trkpt lat="-6.965568" lon="-34.833275">
<ele>-49.899998</ele>
<time>2018-08-04T12:04:23Z</time>
<speed>0.09</speed>
</trkpt>
<trkpt lat="-6.965441" lon="-34.833027">
<ele>-2.140000</ele>
<time>2018-08-04T12:09:41Z</time>
<speed>0.00</speed>
</trkpt>
<trkpt lat="-6.965472" lon="-34.833019">
<ele>22.469999</ele>
<time>2018-08-04T12:14:57Z</time>
<speed>0.00</speed>
</trkpt>
<trkpt lat="-6.965428" lon="-34.833054">
<ele>5.910000</ele>
<time>2018-08-04T12:20:13Z</time>
<speed>0.00</speed>
</trkpt>
<trkpt lat="-6.965422" lon="-34.832981">
<ele>13.830000</ele>
<time>2018-08-04T12:25:28Z</time>
<speed>0.00</speed>
</trkpt>
<trkpt lat="-6.965442" lon="-34.833012">
<ele>8.790000</ele>
<time>2018-08-04T12:30:45Z</time>
<speed>0.00</speed>
</trkpt>
<trkpt lat="-6.965439" lon="-34.832977">
<ele>13.110000</ele>
<time>2018-08-04T12:36:00Z</time>
<speed>0.00</speed>
</trkpt>
<trkpt lat="-6.965549" lon="-34.833061">
<ele>6.750000</ele>
<time>2018-08-04T12:41:16Z</time>
<speed>0.00</speed>
</trkpt>
<trkpt lat="-6.965626" lon="-34.833107">
<ele>5.060000</ele>
<time>2018-08-04T12:46:34Z</time>
<speed>0.00</speed>
</trkpt>
<trkpt lat="-6.965555" lon="-34.833057">
<ele>11.590000</ele>
<time>2018-08-04T12:51:51Z</time>
<speed>0.00</speed>
</trkpt>
<trkpt lat="-6.965631" lon="-34.833076">
<ele>22.289999</ele>
<time>2018-08-04T12:57:09Z</time>
<speed>0.00</speed>
</trkpt>
<trkpt lat="-6.965495" lon="-34.833038">
<ele>18.959999</ele>
<time>2018-08-04T13:02:29Z</time>
<speed>0.00</speed>
</trkpt>
<trkpt lat="-6.965481" lon="-34.833065">
<ele>10.410000</ele>
<time>2018-08-04T13:07:40Z</time>
<speed>0.00</speed>
</trkpt>
<trkpt lat="-6.965525" lon="-34.833084">
<ele>1.160000</ele>
<time>2018-08-04T13:12:51Z</time>
<speed>0.00</speed>
</trkpt>
<trkpt lat="-6.965506" lon="-34.833027">
<ele>3.820000</ele>
<time>2018-08-04T13:18:02Z</time>
<speed>0.00</speed>
</trkpt>
<trkpt lat="-6.965464" lon="-34.833054">
<ele>12.290000</ele>
<time>2018-08-04T13:23:13Z</time>
<speed>0.00</speed>
</trkpt>
<trkpt lat="-6.965433" lon="-34.833054">
<ele>18.730000</ele>
<time>2018-08-04T13:28:25Z</time>
<speed>0.00</speed>
</trkpt>
<trkpt lat="-6.965385" lon="-34.833027">
<ele>16.690001</ele>
<time>2018-08-04T13:33:37Z</time>
<speed>0.00</speed>
</trkpt>
<trkpt lat="-6.965471" lon="-34.833057">
<ele>33.360001</ele>
<time>2018-08-04T13:38:50Z</time>
<speed>0.00</speed>
</trkpt>
<trkpt lat="-6.965474" lon="-34.833046">
<ele>16.270000</ele>
<time>2018-08-04T13:44:02Z</time>
<speed>0.00</speed>
</trkpt>
<trkpt lat="-6.965375" lon="-34.832939">
<ele>44.379997</ele>
<time>2018-08-04T13:49:14Z</time>
<speed>0.37</speed>
</trkpt>
<trkpt lat="-6.965395" lon="-34.832977">
<ele>56.000000</ele>
<time>2018-08-04T13:54:26Z</time>
<speed>0.25</speed>
</trkpt>
<trkpt lat="-6.965392" lon="-34.833035">
<ele>2.550000</ele>
<time>2018-08-04T13:59:42Z</time>
<speed>0.00</speed>
</trkpt>
<trkpt lat="-6.965488" lon="-34.833027">
<ele>2.590000</ele>
<time>2018-08-04T14:04:57Z</time>
<speed>0.12</speed>
</trkpt>
<trkpt lat="-6.965491" lon="-34.833103">
<ele>2.130000</ele>
<time>2018-08-04T14:10:11Z</time>
<speed>0.29</speed>
</trkpt>
<trkpt lat="-6.965535" lon="-34.833008">
<ele>-26.080000</ele>
<time>2018-08-04T14:15:29Z</time>
<speed>0.00</speed>
</trkpt>
<trkpt lat="-6.965498" lon="-34.833050">
<ele>-8.860000</ele>
<time>2018-08-04T14:20:44Z</time>
<speed>0.41</speed>
</trkpt>
<trkpt lat="-6.965484" lon="-34.833084">
<ele>-10.400000</ele>
<time>2018-08-04T14:26:11Z</time>
<speed>0.47</speed>
</trkpt>
<trkpt lat="-6.965458" lon="-34.832996">
<ele>-22.939999</ele>
<time>2018-08-04T14:31:40Z</time>
<speed>0.07</speed>
</trkpt>
<trkpt lat="-6.965292" lon="-34.832943">
<ele>91.970001</ele>
<time>2018-08-04T14:37:07Z</time>
<speed>0.36</speed>
</trkpt>
<trkpt lat="-6.965441" lon="-34.832973">
<ele>37.910000</ele>
<time>2018-08-04T14:42:51Z</time>
<speed>0.15</speed>
</trkpt>
<trkpt lat="-6.965348" lon="-34.832947">
<ele>61.949997</ele>
<time>2018-08-04T14:48:37Z</time>
<speed>0.21</speed>
</trkpt>
<trkpt lat="-6.965463" lon="-34.832954">
<ele>32.849998</ele>
<time>2018-08-04T14:54:34Z</time>
<speed>0.48</speed>
</trkpt>
<trkpt lat="-6.965526" lon="-34.833008">
<ele>-11.330000</ele>
<time>2018-08-04T14:59:52Z</time>
<speed>0.14</speed>
</trkpt>
<trkpt lat="-6.965467" lon="-34.832970">
<ele>47.719997</ele>
<time>2018-08-04T15:05:12Z</time>
<speed>0.48</speed>
</trkpt>
<trkpt lat="-6.965427" lon="-34.832989">
<ele>66.369995</ele>
<time>2018-08-04T15:10:35Z</time>
<speed>0.78</speed>
</trkpt>
<trkpt lat="-6.965404" lon="-34.833008">
<ele>21.750000</ele>
<time>2018-08-04T15:16:20Z</time>
<speed>0.10</speed>
</trkpt>
<trkpt lat="-6.965422" lon="-34.832981">
<ele>28.619999</ele>
<time>2018-08-04T15:22:51Z</time>
<speed>0.03</speed>
</trkpt>
<trkpt lat="-6.965523" lon="-34.833019">
<ele>15.049999</ele>
<time>2018-08-04T15:28:04Z</time>
<speed>0.00</speed>
</trkpt>
<trkpt lat="-6.965514" lon="-34.832985">
<ele>-0.960000</ele>
<time>2018-08-04T15:33:16Z</time>
<speed>0.02</speed>
</trkpt>
<trkpt lat="-6.965513" lon="-34.833046">
<ele>13.240000</ele>
<time>2018-08-04T15:38:27Z</time>
<speed>0.14</speed>
</trkpt>
<trkpt lat="-6.965483" lon="-34.833046">
<ele>14.940000</ele>
<time>2018-08-04T15:43:40Z</time>
<speed>0.00</speed>
</trkpt>
<trkpt lat="-6.965453" lon="-34.833000">
<ele>14.380000</ele>
<time>2018-08-04T15:48:52Z</time>
<speed>0.18</speed>
</trkpt>
<trkpt lat="-6.965471" lon="-34.832993">
<ele>-4.950000</ele>
<time>2018-08-04T15:54:05Z</time>
<speed>0.00</speed>
</trkpt>
<trkpt lat="-6.965477" lon="-34.832943">
<ele>17.190001</ele>
<time>2018-08-04T15:59:20Z</time>
<speed>0.29</speed>
</trkpt>
<trkpt lat="-6.965176" lon="-34.832756">
<ele>77.689995</ele>
<time>2018-08-04T16:04:44Z</time>
<speed>0.38</speed>
</trkpt>
<trkpt lat="-6.965517" lon="-34.833027">
<ele>-0.800000</ele>
<time>2018-08-04T16:09:57Z</time>
<speed>0.00</speed>
</trkpt>
<trkpt lat="-6.965286" lon="-34.832962">
<ele>42.200001</ele>
<time>2018-08-04T16:15:12Z</time>
<speed>0.00</speed>
</trkpt>
<trkpt lat="-6.965315" lon="-34.832981">
<ele>29.660000</ele>
<time>2018-08-04T16:20:28Z</time>
<speed>0.00</speed>
</trkpt>
<trkpt lat="-6.965456" lon="-34.832989">
<ele>28.459999</ele>
<time>2018-08-04T16:25:43Z</time>
<speed>0.00</speed>
</trkpt>
<trkpt lat="-6.965279" lon="-34.832912">
<ele>48.829998</ele>
<time>2018-08-04T16:30:56Z</time>
<speed>0.00</speed>
</trkpt>
<trkpt lat="-6.965322" lon="-34.832973">
<ele>52.419998</ele>
<time>2018-08-04T16:36:09Z</time>
<speed>0.22</speed>
</trkpt>
<trkpt lat="-6.965466" lon="-34.832958">
<ele>21.279999</ele>
<time>2018-08-04T16:41:22Z</time>
<speed>0.00</speed>
</trkpt>
<trkpt lat="-6.965471" lon="-34.833008">
<ele>18.850000</ele>
<time>2018-08-04T16:46:35Z</time>
<speed>0.00</speed>
</trkpt>
<trkpt lat="-6.965514" lon="-34.832981">
<ele>24.840000</ele>
<time>2018-08-04T16:51:48Z</time>
<speed>0.00</speed>
</trkpt>
<trkpt lat="-6.965438" lon="-34.832939">
<ele>14.830000</ele>
<time>2018-08-04T16:57:01Z</time>
<speed>0.00</speed>
</trkpt>
<trkpt lat="-6.965421" lon="-34.832993">
<ele>26.990000</ele>
<time>2018-08-04T17:02:19Z</time>
<speed>0.00</speed>
</trkpt>
<trkpt lat="-6.965472" lon="-34.833057">
<ele>12.570000</ele>
<time>2018-08-04T17:07:32Z</time>
<speed>0.00</speed>
</trkpt>
<trkpt lat="-6.965450" lon="-34.832928">
<ele>12.670000</ele>
<time>2018-08-04T17:12:45Z</time>
<speed>0.00</speed>
</trkpt>
<trkpt lat="-6.965542" lon="-34.833099">
<ele>-13.540000</ele>
<time>2018-08-04T17:17:58Z</time>
<speed>0.00</speed>
</trkpt>
<trkpt lat="-6.965505" lon="-34.832981">
<ele>12.889999</ele>
<time>2018-08-04T17:23:12Z</time>
<speed>0.00</speed>
</trkpt>
<trkpt lat="-6.965364" lon="-34.832882">
<ele>41.680000</ele>
<time>2018-08-04T17:28:26Z</time>
<speed>0.00</speed>
</trkpt>
<trkpt lat="-6.965531" lon="-34.832733">
<ele>14.380000</ele>
<time>2018-08-04T17:34:04Z</time>
<speed>0.17</speed>
</trkpt>
<trkpt lat="-6.965403" lon="-34.833015">
<ele>9.389999</ele>
<time>2018-08-04T17:39:15Z</time>
<speed>0.13</speed>
</trkpt>
<trkpt lat="-6.965415" lon="-34.832973">
<ele>5.620000</ele>
<time>2018-08-04T17:44:28Z</time>
<speed>0.00</speed>
</trkpt>
<trkpt lat="-6.965504" lon="-34.833054">
<ele>29.490000</ele>
<time>2018-08-04T17:49:39Z</time>
<speed>0.24</speed>
</trkpt>
<trkpt lat="-6.965471" lon="-34.833035">
<ele>12.320000</ele>
<time>2018-08-04T17:54:51Z</time>
<speed>0.00</speed>
</trkpt>
<trkpt lat="-6.965524" lon="-34.833023">
<ele>2.430000</ele>
<time>2018-08-04T18:00:05Z</time>
<speed>0.00</speed>
</trkpt>
<trkpt lat="-6.965380" lon="-34.833061">
<ele>11.389999</ele>
<time>2018-08-04T18:05:17Z</time>
<speed>0.00</speed>
</trkpt>
<trkpt lat="-6.965338" lon="-34.833027">
<ele>18.840000</ele>
<time>2018-08-04T18:10:32Z</time>
<speed>0.00</speed>
</trkpt>
<trkpt lat="-6.965479" lon="-34.833088">
<ele>24.939999</ele>
<time>2018-08-04T18:15:45Z</time>
<speed>0.00</speed>
</trkpt>
<trkpt lat="-6.965486" lon="-34.833061">
<ele>22.010000</ele>
<time>2018-08-04T18:20:57Z</time>
<speed>0.00</speed>
</trkpt>
<trkpt lat="-6.965360" lon="-34.833080">
<ele>13.210000</ele>
<time>2018-08-04T18:26:08Z</time>
<speed>0.00</speed>
</trkpt>
<trkpt lat="-6.965422" lon="-34.833073">
<ele>9.670000</ele>
<time>2018-08-04T18:31:19Z</time>
<speed>0.49</speed>
</trkpt>
<trkpt lat="-6.965412" lon="-34.832993">
<ele>33.660000</ele>
<time>2018-08-04T18:36:30Z</time>
<speed>0.00</speed>
</trkpt>
<trkpt lat="-6.965356" lon="-34.833099">
<ele>19.260000</ele>
<time>2018-08-04T18:41:42Z</time>
<speed>0.23</speed>
</trkpt>
<trkpt lat="-6.965428" lon="-34.833061">
<ele>18.000000</ele>
<time>2018-08-04T18:46:55Z</time>
<speed>0.00</speed>
</trkpt>
<trkpt lat="-6.965473" lon="-34.833019">
<ele>20.449999</ele>
<time>2018-08-04T18:52:07Z</time>
<speed>0.00</speed>
</trkpt>
<trkpt lat="-6.965384" lon="-34.833118">
<ele>12.360000</ele>
<time>2018-08-04T18:57:19Z</time>
<speed>0.11</speed>
</trkpt>
<trkpt lat="-6.965539" lon="-34.832993">
<ele>15.599999</ele>
<time>2018-08-04T19:02:36Z</time>
<speed>0.43</speed>
</trkpt>
<trkpt lat="-6.965626" lon="-34.832951">
<ele>6.660000</ele>
<time>2018-08-04T19:07:54Z</time>
<speed>0.13</speed>
</trkpt>
<trkpt lat="-6.965396" lon="-34.833073">
<ele>39.570000</ele>
<time>2018-08-04T19:13:04Z</time>
<speed>0.43</speed>
</trkpt>
<trkpt lat="-6.965482" lon="-34.833038">
<ele>14.230000</ele>
<time>2018-08-04T19:18:14Z</time>
<speed>0.07</speed>
</trkpt>
<trkpt lat="-6.965417" lon="-34.833015">
<ele>13.509999</ele>
<time>2018-08-04T19:23:30Z</time>
<speed>0.19</speed>
</trkpt>
<trkpt lat="-6.965489" lon="-34.833027">
<ele>7.400000</ele>
<time>2018-08-04T19:29:02Z</time>
<speed>0.08</speed>
</trkpt>
<trkpt lat="-6.965446" lon="-34.833061">
<ele>14.790000</ele>
<time>2018-08-04T19:34:14Z</time>
<speed>0.00</speed>
</trkpt>
<trkpt lat="-6.965470" lon="-34.833023">
<ele>10.360000</ele>
<time>2018-08-04T19:39:24Z</time>
<speed>0.24</speed>
</trkpt>
<trkpt lat="-6.965532" lon="-34.832947">
<ele>-2.850000</ele>
<time>2018-08-04T19:44:34Z</time>
<speed>0.28</speed>
</trkpt>
<trkpt lat="-6.965446" lon="-34.833035">
<ele>42.329998</ele>
<time>2018-08-04T19:49:45Z</time>
<speed>0.00</speed>
</trkpt>
<trkpt lat="-6.965446" lon="-34.832993">
<ele>17.670000</ele>
<time>2018-08-04T19:54:55Z</time>
<speed>0.07</speed>
</trkpt>
<trkpt lat="-6.965453" lon="-34.833027">
<ele>13.460000</ele>
<time>2018-08-04T20:00:07Z</time>
<speed>0.00</speed>
</trkpt>
<trkpt lat="-6.965443" lon="-34.833057">
<ele>48.160000</ele>
<time>2018-08-04T20:05:16Z</time>
<speed>0.84</speed>
</trkpt>
<trkpt lat="-6.965414" lon="-34.833031">
<ele>9.590000</ele>
<time>2018-08-04T20:10:25Z</time>
<speed>0.00</speed>
</trkpt>
<trkpt lat="-6.965660" lon="-34.832802">
<ele>-28.129999</ele>
<time>2018-08-04T20:15:37Z</time>
<speed>0.00</speed>
</trkpt>
<trkpt lat="-6.965484" lon="-34.833015">
<ele>14.969999</ele>
<time>2018-08-04T20:20:45Z</time>
<speed>0.10</speed>
</trkpt>
<trkpt lat="-6.965447" lon="-34.833191">
<ele>39.969997</ele>
<time>2018-08-04T20:26:04Z</time>
<speed>0.43</speed>
</trkpt>
<trkpt lat="-6.965488" lon="-34.832989">
<ele>25.119999</ele>
<time>2018-08-04T20:31:14Z</time>
<speed>0.00</speed>
</trkpt>
<trkpt lat="-6.965333" lon="-34.833050">
<ele>27.559999</ele>
<time>2018-08-04T20:36:24Z</time>
<speed>0.00</speed>
</trkpt>
<trkpt lat="-6.965515" lon="-34.833054">
<ele>3.730000</ele>
<time>2018-08-04T20:41:35Z</time>
<speed>0.18</speed>
</trkpt>
<trkpt lat="-6.965450" lon="-34.833038">
<ele>19.230000</ele>
<time>2018-08-04T20:46:44Z</time>
<speed>0.00</speed>
</trkpt>
<trkpt lat="-6.965306" lon="-34.833080">
<ele>36.049999</ele>
<time>2018-08-04T20:51:54Z</time>
<speed>0.00</speed>
</trkpt>
<trkpt lat="-6.965436" lon="-34.833096">
<ele>13.330000</ele>
<time>2018-08-04T20:57:04Z</time>
<speed>0.00</speed>
</trkpt>
<trkpt lat="-6.965470" lon="-34.833004">
<ele>27.019999</ele>
<time>2018-08-04T21:02:23Z</time>
<speed>0.00</speed>
</trkpt>
<trkpt lat="-6.965428" lon="-34.833000">
<ele>21.570000</ele>
<time>2018-08-04T21:07:41Z</time>
<speed>0.00</speed>
</trkpt>
<trkpt lat="-6.965472" lon="-34.833023">
<ele>7.850000</ele>
<time>2018-08-04T21:12:59Z</time>
<speed>0.00</speed>
</trkpt>
<trkpt lat="-6.965461" lon="-34.832947">
<ele>17.539999</ele>
<time>2018-08-04T21:18:17Z</time>
<speed>0.00</speed>
</trkpt>
<trkpt lat="-6.965492" lon="-34.833088">
<ele>11.809999</ele>
<time>2018-08-04T21:23:33Z</time>
<speed>0.00</speed>
</trkpt>
<trkpt lat="-6.965374" lon="-34.833019">
<ele>22.619999</ele>
<time>2018-08-04T21:28:50Z</time>
<speed>0.00</speed>
</trkpt>
<trkpt lat="-6.965375" lon="-34.832951">
<ele>31.240000</ele>
<time>2018-08-04T21:34:07Z</time>
<speed>0.04</speed>
</trkpt>
<trkpt lat="-6.965477" lon="-34.833015">
<ele>24.449999</ele>
<time>2018-08-04T21:39:24Z</time>
<speed>0.00</speed>
</trkpt>
<trkpt lat="-6.965486" lon="-34.833050">
<ele>12.160000</ele>
<time>2018-08-04T21:44:40Z</time>
<speed>0.07</speed>
</trkpt>
<trkpt lat="-6.965483" lon="-34.832985">
<ele>-0.370000</ele>
<time>2018-08-04T21:49:56Z</time>
<speed>0.19</speed>
</trkpt>
<trkpt lat="-6.965466" lon="-34.833073">
<ele>-6.470000</ele>
<time>2018-08-04T21:55:26Z</time>
<speed>0.29</speed>
</trkpt>
<trkpt lat="-6.965434" lon="-34.833042">
<ele>4.500000</ele>
<time>2018-08-04T22:01:23Z</time>
<speed>0.26</speed>
</trkpt>
<trkpt lat="-6.965467" lon="-34.833008">
<ele>8.630000</ele>
<time>2018-08-04T22:07:20Z</time>
<speed>0.20</speed>
</trkpt>
<trkpt lat="-6.965465" lon="-34.833042">
<ele>-6.550000</ele>
<time>2018-08-04T22:12:49Z</time>
<speed>0.39</speed>
</trkpt>
<trkpt lat="-6.965518" lon="-34.832973">
<ele>29.859999</ele>
<time>2018-08-04T22:18:09Z</time>
<speed>0.19</speed>
</trkpt>
<trkpt lat="-6.965475" lon="-34.833244">
<ele>9.450000</ele>
<time>2018-08-04T22:23:40Z</time>
<speed>0.24</speed>
</trkpt>
<trkpt lat="-6.965342" lon="-34.833359">
<ele>24.439999</ele>
<time>2018-08-04T22:29:23Z</time>
<speed>0.03</speed>
</trkpt>
<trkpt lat="-6.965477" lon="-34.832981">
<ele>10.210000</ele>
<time>2018-08-04T22:36:30Z</time>
<speed>0.31</speed>
</trkpt>
<trkpt lat="-6.965491" lon="-34.833035">
<ele>5.580000</ele>
<time>2018-08-04T22:43:44Z</time>
<speed>0.00</speed>
</trkpt>
<trkpt lat="-6.965418" lon="-34.833073">
<ele>12.590000</ele>
<time>2018-08-04T22:49:01Z</time>
<speed>0.00</speed>
</trkpt>
<trkpt lat="-6.965348" lon="-34.833267">
<ele>3.510000</ele>
<time>2018-08-04T22:54:17Z</time>
<speed>0.00</speed>
</trkpt>
<trkpt lat="-6.965503" lon="-34.833107">
<ele>-20.010000</ele>
<time>2018-08-04T22:59:36Z</time>
<speed>0.00</speed>
</trkpt>
<trkpt lat="-6.965424" lon="-34.833088">
<ele>3.670000</ele>
<time>2018-08-04T23:05:12Z</time>
<speed>0.28</speed>
</trkpt>
<trkpt lat="-6.965482" lon="-34.832985">
<ele>-17.059999</ele>
<time>2018-08-04T23:10:30Z</time>
<speed>0.29</speed>
</trkpt>
<trkpt lat="-6.965449" lon="-34.832943">
<ele>-2.060000</ele>
<time>2018-08-04T23:16:03Z</time>
<speed>0.21</speed>
</trkpt>
<trkpt lat="-6.965456" lon="-34.832947">
<ele>11.300000</ele>
<time>2018-08-04T23:21:22Z</time>
<speed>0.19</speed>
</trkpt>
<trkpt lat="-6.965464" lon="-34.832966">
<ele>1.610000</ele>
<time>2018-08-04T23:26:59Z</time>
<speed>0.38</speed>
</trkpt>
<trkpt lat="-6.965503" lon="-34.832954">
<ele>13.849999</ele>
<time>2018-08-04T23:32:17Z</time>
<speed>0.16</speed>
</trkpt>
<trkpt lat="-6.965360" lon="-34.833012">
<ele>19.680000</ele>
<time>2018-08-04T23:37:33Z</time>
<speed>0.41</speed>
</trkpt>
<trkpt lat="-6.965364" lon="-34.833042">
<ele>36.980000</ele>
<time>2018-08-04T23:42:49Z</time>
<speed>0.00</speed>
</trkpt>
<trkpt lat="-6.965428" lon="-34.833046">
<ele>3.340000</ele>
<time>2018-08-04T23:48:05Z</time>
<speed>0.19</speed>
</trkpt>
<trkpt lat="-6.965400" lon="-34.833042">
<ele>17.609999</ele>
<time>2018-08-04T23:53:21Z</time>
<speed>0.00</speed>
</trkpt>
<trkpt lat="-6.965423" lon="-34.833042">
<ele>19.080000</ele>
<time>2018-08-04T23:58:38Z</time>
<speed>0.00</speed>
</trkpt>
<trkpt lat="-6.965600" lon="-34.833008">
<ele>-28.760000</ele>
<time>2018-08-05T00:03:59Z</time>
<speed>0.36</speed>
</trkpt>
<trkpt lat="-6.965472" lon="-34.833103">
<ele>17.709999</ele>
<time>2018-08-05T00:09:15Z</time>
<speed>0.17</speed>
</trkpt>
<trkpt lat="-6.965434" lon="-34.833061">
<ele>25.969999</ele>
<time>2018-08-05T00:14:31Z</time>
<speed>0.00</speed>
</trkpt>
<trkpt lat="-6.965458" lon="-34.833015">
<ele>-0.470000</ele>
<time>2018-08-05T00:19:47Z</time>
<speed>0.16</speed>
</trkpt>
<trkpt lat="-6.965429" lon="-34.833019">
<ele>11.469999</ele>
<time>2018-08-05T00:25:04Z</time>
<speed>0.30</speed>
</trkpt>
<trkpt lat="-6.965501" lon="-34.833004">
<ele>-4.080000</ele>
<time>2018-08-05T00:30:18Z</time>
<speed>0.33</speed>
</trkpt>
<trkpt lat="-6.965432" lon="-34.832977">
<ele>7.550000</ele>
<time>2018-08-05T00:35:31Z</time>
<speed>0.11</speed>
</trkpt>
<trkpt lat="-6.965479" lon="-34.832996">
<ele>15.980000</ele>
<time>2018-08-05T00:40:48Z</time>
<speed>0.00</speed>
</trkpt>
<trkpt lat="-6.965486" lon="-34.833042">
<ele>17.070000</ele>
<time>2018-08-05T00:46:03Z</time>
<speed>0.00</speed>
</trkpt>
<trkpt lat="-6.965456" lon="-34.833176">
<ele>35.639999</ele>
<time>2018-08-05T00:51:20Z</time>
<speed>0.00</speed>
</trkpt>
<trkpt lat="-6.965415" lon="-34.833069">
<ele>22.059999</ele>
<time>2018-08-05T00:56:36Z</time>
<speed>0.00</speed>
</trkpt>
<trkpt lat="-6.965452" lon="-34.832943">
<ele>9.000000</ele>
<time>2018-08-05T01:01:56Z</time>
<speed>0.06</speed>
</trkpt>
<trkpt lat="-6.965487" lon="-34.832981">
<ele>10.170000</ele>
<time>2018-08-05T01:07:12Z</time>
<speed>0.00</speed>
</trkpt>
<trkpt lat="-6.965546" lon="-34.832954">
<ele>19.520000</ele>
<time>2018-08-05T01:12:27Z</time>
<speed>0.00</speed>
</trkpt>
<trkpt lat="-6.965465" lon="-34.833019">
<ele>-4.200000</ele>
<time>2018-08-05T01:17:44Z</time>
<speed>0.00</speed>
</trkpt>
<trkpt lat="-6.965466" lon="-34.833054">
<ele>-3.260000</ele>
<time>2018-08-05T01:22:59Z</time>
<speed>0.00</speed>
</trkpt>
<trkpt lat="-6.965460" lon="-34.833076">
<ele>11.550000</ele>
<time>2018-08-05T01:28:15Z</time>
<speed>0.08</speed>
</trkpt>
<trkpt lat="-6.965485" lon="-34.833107">
<ele>13.270000</ele>
<time>2018-08-05T01:33:32Z</time>
<speed>0.00</speed>
</trkpt>
<trkpt lat="-6.965495" lon="-34.833012">
<ele>3.500000</ele>
<time>2018-08-05T01:38:46Z</time>
<speed>0.29</speed>
</trkpt>
<trkpt lat="-6.965444" lon="-34.833035">
<ele>-3.990000</ele>
<time>2018-08-05T01:44:03Z</time>
<speed>0.00</speed>
</trkpt>
<trkpt lat="-6.965413" lon="-34.832977">
<ele>13.620000</ele>
<time>2018-08-05T01:49:16Z</time>
<speed>0.12</speed>
</trkpt>
<trkpt lat="-6.965449" lon="-34.833015">
<ele>9.830000</ele>
<time>2018-08-05T01:54:32Z</time>
<speed>0.00</speed>
</trkpt>
<trkpt lat="-6.965452" lon="-34.833035">
<ele>13.170000</ele>
<time>2018-08-05T02:00:21Z</time>
<speed>0.17</speed>
</trkpt>
<trkpt lat="-6.965472" lon="-34.832993">
<ele>23.439999</ele>
<time>2018-08-05T02:05:38Z</time>
<speed>0.19</speed>
</trkpt>
<trkpt lat="-6.965502" lon="-34.832973">
<ele>-3.880000</ele>
<time>2018-08-05T02:10:54Z</time>
<speed>0.28</speed>
</trkpt>
<trkpt lat="-6.965512" lon="-34.833004">
<ele>-9.900000</ele>
<time>2018-08-05T02:16:14Z</time>
<speed>0.00</speed>
</trkpt>
<trkpt lat="-6.965455" lon="-34.833012">
<ele>17.670000</ele>
<time>2018-08-05T02:21:35Z</time>
<speed>0.00</speed>
</trkpt>
<trkpt lat="-6.965506" lon="-34.833042">
<ele>-2.880000</ele>
<time>2018-08-05T02:26:51Z</time>
<speed>0.00</speed>
</trkpt>
<trkpt lat="-6.965457" lon="-34.833023">
<ele>5.990000</ele>
<time>2018-08-05T02:32:07Z</time>
<speed>0.00</speed>
</trkpt>
<trkpt lat="-6.965401" lon="-34.832954">
<ele>45.049999</ele>
<time>2018-08-05T02:37:25Z</time>
<speed>0.00</speed>
</trkpt>
<trkpt lat="-6.965451" lon="-34.832996">
<ele>22.090000</ele>
<time>2018-08-05T02:42:40Z</time>
<speed>0.13</speed>
</trkpt>
<trkpt lat="-6.965456" lon="-34.833031">
<ele>40.570000</ele>
<time>2018-08-05T02:47:56Z</time>
<speed>0.00</speed>
</trkpt>
<trkpt lat="-6.965385" lon="-34.833019">
<ele>25.719999</ele>
<time>2018-08-05T02:53:11Z</time>
<speed>0.00</speed>
</trkpt>
<trkpt lat="-6.965466" lon="-34.833042">
<ele>11.580000</ele>
<time>2018-08-05T02:58:26Z</time>
<speed>0.00</speed>
</trkpt>
</trkseg>
</trk>
<trk>
<name>20180824-192101(11)</name>
<desc>Color:004000ff</desc>
<trkseg>
<trkpt lat="-6.965473" lon="-34.832996">
<ele>15.389999</ele>
<time>2018-08-05T03:03:46Z</time>
<speed>0.00</speed>
</trkpt>
<trkpt lat="-6.965452" lon="-34.833008">
<ele>7.090000</ele>
<time>2018-08-05T03:08:59Z</time>
<speed>0.04</speed>
</trkpt>
<trkpt lat="-6.965499" lon="-34.833008">
<ele>14.860000</ele>
<time>2018-08-05T03:14:15Z</time>
<speed>0.00</speed>
</trkpt>
<trkpt lat="-6.965433" lon="-34.832993">
<ele>15.610000</ele>
<time>2018-08-05T03:19:29Z</time>
<speed>0.13</speed>
</trkpt>
<trkpt lat="-6.965409" lon="-34.833092">
<ele>19.059999</ele>
<time>2018-08-05T03:24:45Z</time>
<speed>0.00</speed>
</trkpt>
<trkpt lat="-6.965454" lon="-34.832989">
<ele>-2.810000</ele>
<time>2018-08-05T03:30:02Z</time>
<speed>0.00</speed>
</trkpt>
<trkpt lat="-6.965466" lon="-34.832973">
<ele>10.020000</ele>
<time>2018-08-05T03:35:17Z</time>
<speed>0.00</speed>
</trkpt>
<trkpt lat="-6.965460" lon="-34.832977">
<ele>17.369999</ele>
<time>2018-08-05T03:40:33Z</time>
<speed>0.00</speed>
</trkpt>
<trkpt lat="-6.965452" lon="-34.833038">
<ele>3.910000</ele>
<time>2018-08-05T03:45:48Z</time>
<speed>0.12</speed>
</trkpt>
<trkpt lat="-6.965467" lon="-34.833015">
<ele>2.000000</ele>
<time>2018-08-05T03:51:02Z</time>
<speed>0.14</speed>
</trkpt>
<trkpt lat="-6.965440" lon="-34.833195">
<ele>20.529999</ele>
<time>2018-08-05T03:56:17Z</time>
<speed>0.00</speed>
</trkpt>
<trkpt lat="-6.965404" lon="-34.833092">
<ele>11.250000</ele>
<time>2018-08-05T04:01:37Z</time>
<speed>0.13</speed>
</trkpt>
<trkpt lat="-6.965638" lon="-34.832966">
<ele>-6.390000</ele>
<time>2018-08-05T04:06:53Z</time>
<speed>0.00</speed>
</trkpt>
<trkpt lat="-6.965506" lon="-34.833107">
<ele>6.840000</ele>
<time>2018-08-05T04:12:08Z</time>
<speed>0.00</speed>
</trkpt>
<trkpt lat="-6.965469" lon="-34.833000">
<ele>12.990000</ele>
<time>2018-08-05T04:17:23Z</time>
<speed>0.00</speed>
</trkpt>
<trkpt lat="-6.965422" lon="-34.833126">
<ele>4.160000</ele>
<time>2018-08-05T04:22:41Z</time>
<speed>0.14</speed>
</trkpt>
<trkpt lat="-6.965398" lon="-34.833023">
<ele>4.120000</ele>
<time>2018-08-05T04:27:58Z</time>
<speed>0.00</speed>
</trkpt>
<trkpt lat="-6.965450" lon="-34.833035">
<ele>9.820000</ele>
<time>2018-08-05T04:33:15Z</time>
<speed>0.00</speed>
</trkpt>
<trkpt lat="-6.965443" lon="-34.832989">
<ele>15.450000</ele>
<time>2018-08-05T04:38:32Z</time>
<speed>0.00</speed>
</trkpt>
<trkpt lat="-6.965403" lon="-34.832947">
<ele>14.750000</ele>
<time>2018-08-05T04:43:48Z</time>
<speed>0.00</speed>
</trkpt>
<trkpt lat="-6.965379" lon="-34.833038">
<ele>49.399998</ele>
<time>2018-08-05T04:49:04Z</time>
<speed>0.00</speed>
</trkpt>
<trkpt lat="-6.965420" lon="-34.832951">
<ele>2.940000</ele>
<time>2018-08-05T04:54:20Z</time>
<speed>0.00</speed>
</trkpt>
<trkpt lat="-6.965447" lon="-34.833061">
<ele>8.950000</ele>
<time>2018-08-05T04:59:44Z</time>
<speed>0.24</speed>
</trkpt>
<trkpt lat="-6.965466" lon="-34.833065">
<ele>-30.369999</ele>
<time>2018-08-05T05:05:03Z</time>
<speed>0.00</speed>
</trkpt>
<trkpt lat="-6.965437" lon="-34.833210">
<ele>-32.880001</ele>
<time>2018-08-05T05:10:21Z</time>
<speed>0.00</speed>
</trkpt>
<trkpt lat="-6.965422" lon="-34.833061">
<ele>10.090000</ele>
<time>2018-08-05T05:15:36Z</time>
<speed>0.00</speed>
</trkpt>
<trkpt lat="-6.965480" lon="-34.833000">
<ele>2.480000</ele>
<time>2018-08-05T05:20:51Z</time>
<speed>0.61</speed>
</trkpt>
<trkpt lat="-6.965439" lon="-34.832981">
<ele>37.930000</ele>
<time>2018-08-05T05:26:07Z</time>
<speed>0.00</speed>
</trkpt>
<trkpt lat="-6.965443" lon="-34.832962">
<ele>16.719999</ele>
<time>2018-08-05T05:31:21Z</time>
<speed>0.12</speed>
</trkpt>
<trkpt lat="-6.965476" lon="-34.832916">
<ele>14.190000</ele>
<time>2018-08-05T05:36:35Z</time>
<speed>0.00</speed>
</trkpt>
<trkpt lat="-6.965485" lon="-34.833214">
<ele>-12.410000</ele>
<time>2018-08-05T05:41:50Z</time>
<speed>0.00</speed>
</trkpt>
<trkpt lat="-6.965473" lon="-34.833107">
<ele>12.620000</ele>
<time>2018-08-05T05:47:04Z</time>
<speed>0.00</speed>
</trkpt>
<trkpt lat="-6.965359" lon="-34.833038">
<ele>33.509998</ele>
<time>2018-08-05T05:52:19Z</time>
<speed>0.00</speed>
</trkpt>
<trkpt lat="-6.965506" lon="-34.832897">
<ele>35.389999</ele>
<time>2018-08-05T05:57:34Z</time>
<speed>0.00</speed>
</trkpt>
<trkpt lat="-6.965486" lon="-34.833042">
<ele>8.849999</ele>
<time>2018-08-05T06:03:26Z</time>
<speed>0.17</speed>
</trkpt>
<trkpt lat="-6.965452" lon="-34.833004">
<ele>10.360000</ele>
<time>2018-08-05T06:08:41Z</time>
<speed>0.00</speed>
</trkpt>
<trkpt lat="-6.965451" lon="-34.833023">
<ele>10.190000</ele>
<time>2018-08-05T06:13:56Z</time>
<speed>0.00</speed>
</trkpt>
<trkpt lat="-6.965378" lon="-34.833138">
<ele>17.029999</ele>
<time>2018-08-05T06:19:11Z</time>
<speed>0.00</speed>
</trkpt>
<trkpt lat="-6.965529" lon="-34.833019">
<ele>18.740000</ele>
<time>2018-08-05T06:24:28Z</time>
<speed>0.00</speed>
</trkpt>
<trkpt lat="-6.965438" lon="-34.833061">
<ele>6.220000</ele>
<time>2018-08-05T06:29:47Z</time>
<speed>0.33</speed>
</trkpt>
<trkpt lat="-6.965481" lon="-34.833012">
<ele>-6.930000</ele>
<time>2018-08-05T06:35:03Z</time>
<speed>0.00</speed>
</trkpt>
<trkpt lat="-6.965433" lon="-34.833141">
<ele>18.660000</ele>
<time>2018-08-05T06:40:18Z</time>
<speed>0.00</speed>
</trkpt>
<trkpt lat="-6.965436" lon="-34.833042">
<ele>3.990000</ele>
<time>2018-08-05T06:45:33Z</time>
<speed>0.00</speed>
</trkpt>
<trkpt lat="-6.965456" lon="-34.833138">
<ele>7.640000</ele>
<time>2018-08-05T06:50:49Z</time>
<speed>0.00</speed>
</trkpt>
<trkpt lat="-6.965439" lon="-34.832985">
<ele>3.900000</ele>
<time>2018-08-05T06:56:04Z</time>
<speed>0.00</speed>
</trkpt>
<trkpt lat="-6.965408" lon="-34.833019">
<ele>14.020000</ele>
<time>2018-08-05T07:01:22Z</time>
<speed>0.00</speed>
</trkpt>
<trkpt lat="-6.965440" lon="-34.832989">
<ele>6.630000</ele>
<time>2018-08-05T07:06:36Z</time>
<speed>0.14</speed>
</trkpt>
<trkpt lat="-6.965458" lon="-34.832962">
<ele>11.440000</ele>
<time>2018-08-05T07:11:50Z</time>
<speed>0.00</speed>
</trkpt>
<trkpt lat="-6.965501" lon="-34.833027">
<ele>8.740000</ele>
<time>2018-08-05T07:17:04Z</time>
<speed>0.00</speed>
</trkpt>
<trkpt lat="-6.965406" lon="-34.832951">
<ele>2.880000</ele>
<time>2018-08-05T07:22:19Z</time>
<speed>0.00</speed>
</trkpt>
<trkpt lat="-6.965525" lon="-34.833099">
<ele>3.140000</ele>
<time>2018-08-05T07:27:33Z</time>
<speed>0.00</speed>
</trkpt>
<trkpt lat="-6.965455" lon="-34.833004">
<ele>20.820000</ele>
<time>2018-08-05T07:32:48Z</time>
<speed>0.00</speed>
</trkpt>
<trkpt lat="-6.965510" lon="-34.833038">
<ele>-12.599999</ele>
<time>2018-08-05T07:38:02Z</time>
<speed>0.23</speed>
</trkpt>
<trkpt lat="-6.965476" lon="-34.833134">
<ele>4.510000</ele>
<time>2018-08-05T07:43:16Z</time>
<speed>0.00</speed>
</trkpt>
<trkpt lat="-6.965463" lon="-34.832912">
<ele>-1.690000</ele>
<time>2018-08-05T07:48:31Z</time>
<speed>0.00</speed>
</trkpt>
<trkpt lat="-6.965422" lon="-34.832993">
<ele>21.119999</ele>
<time>2018-08-05T07:53:45Z</time>
<speed>0.00</speed>
</trkpt>
<trkpt lat="-6.965397" lon="-34.833000">
<ele>11.179999</ele>
<time>2018-08-05T07:59:01Z</time>
<speed>0.00</speed>
</trkpt>
<trkpt lat="-6.965478" lon="-34.833061">
<ele>2.860000</ele>
<time>2018-08-05T08:04:18Z</time>
<speed>0.00</speed>
</trkpt>
<trkpt lat="-6.965419" lon="-34.833004">
<ele>22.029999</ele>
<time>2018-08-05T08:09:33Z</time>
<speed>0.00</speed>
</trkpt>
<trkpt lat="-6.965458" lon="-34.833046">
<ele>6.430000</ele>
<time>2018-08-05T08:14:47Z</time>
<speed>0.00</speed>
</trkpt>
<trkpt lat="-6.965476" lon="-34.833038">
<ele>0.160000</ele>
<time>2018-08-05T08:20:01Z</time>
<speed>0.00</speed>
</trkpt>
<trkpt lat="-6.965466" lon="-34.832859">
<ele>14.259999</ele>
<time>2018-08-05T08:25:15Z</time>
<speed>0.00</speed>
</trkpt>
<trkpt lat="-6.965394" lon="-34.833015">
<ele>25.090000</ele>
<time>2018-08-05T08:30:29Z</time>
<speed>0.00</speed>
</trkpt>
<trkpt lat="-6.965381" lon="-34.833019">
<ele>31.189999</ele>
<time>2018-08-05T08:35:50Z</time>
<speed>0.00</speed>
</trkpt>
<trkpt lat="-6.965510" lon="-34.833050">
<ele>-5.340000</ele>
<time>2018-08-05T08:41:07Z</time>
<speed>0.00</speed>
</trkpt>
<trkpt lat="-6.965483" lon="-34.833065">
<ele>3.810000</ele>
<time>2018-08-05T08:46:30Z</time>
<speed>0.32</speed>
</trkpt>
<trkpt lat="-6.965541" lon="-34.832905">
<ele>12.740000</ele>
<time>2018-08-05T08:51:45Z</time>
<speed>0.00</speed>
</trkpt>
<trkpt lat="-6.965471" lon="-34.832951">
<ele>14.610000</ele>
<time>2018-08-05T08:57:00Z</time>
<speed>0.00</speed>
</trkpt>
<trkpt lat="-6.965492" lon="-34.833004">
<ele>7.270000</ele>
<time>2018-08-05T09:02:18Z</time>
<speed>0.00</speed>
</trkpt>
<trkpt lat="-6.965463" lon="-34.833118">
<ele>3.000000</ele>
<time>2018-08-05T09:07:33Z</time>
<speed>0.00</speed>
</trkpt>
<trkpt lat="-6.965473" lon="-34.832878">
<ele>10.200000</ele>
<time>2018-08-05T09:12:46Z</time>
<speed>0.00</speed>
</trkpt>
<trkpt lat="-6.965473" lon="-34.833248">
<ele>31.179998</ele>
<time>2018-08-05T09:18:04Z</time>
<speed>0.00</speed>
</trkpt>
<trkpt lat="-6.965511" lon="-34.833164">
<ele>-3.550000</ele>
<time>2018-08-05T09:23:20Z</time>
<speed>0.98</speed>
</trkpt>
<trkpt lat="-6.965521" lon="-34.833046">
<ele>22.750000</ele>
<time>2018-08-05T09:28:56Z</time>
<speed>0.53</speed>
</trkpt>
<trkpt lat="-6.965412" lon="-34.833187">
<ele>43.500000</ele>
<time>2018-08-05T09:34:17Z</time>
<speed>0.92</speed>
</trkpt>
<trkpt lat="-6.965478" lon="-34.832901">
<ele>11.530000</ele>
<time>2018-08-05T09:39:39Z</time>
<speed>0.58</speed>
</trkpt>
<trkpt lat="-6.965393" lon="-34.833138">
<ele>23.080000</ele>
<time>2018-08-05T09:45:02Z</time>
<speed>0.58</speed>
</trkpt>
<trkpt lat="-6.965495" lon="-34.833031">
<ele>26.969999</ele>
<time>2018-08-05T09:50:25Z</time>
<speed>0.64</speed>
</trkpt>
<trkpt lat="-6.965447" lon="-34.832802">
<ele>4.550000</ele>
<time>2018-08-05T09:55:48Z</time>
<speed>1.26</speed>
</trkpt>
<trkpt lat="-6.965472" lon="-34.833035">
<ele>14.710000</ele>
<time>2018-08-05T10:01:32Z</time>
<speed>0.05</speed>
</trkpt>
<trkpt lat="-6.965454" lon="-34.833057">
<ele>12.630000</ele>
<time>2018-08-05T10:08:05Z</time>
<speed>0.00</speed>
</trkpt>
<trkpt lat="-6.965469" lon="-34.833073">
<ele>17.330000</ele>
<time>2018-08-05T10:13:19Z</time>
<speed>0.20</speed>
</trkpt>
<trkpt lat="-6.965480" lon="-34.833069">
<ele>9.290000</ele>
<time>2018-08-05T10:18:34Z</time>
<speed>0.00</speed>
</trkpt>
<trkpt lat="-6.965446" lon="-34.832924">
<ele>35.309998</ele>
<time>2018-08-05T10:23:47Z</time>
<speed>0.31</speed>
</trkpt>
<trkpt lat="-6.965431" lon="-34.833088">
<ele>14.860000</ele>
<time>2018-08-05T10:29:03Z</time>
<speed>0.00</speed>
</trkpt>
<trkpt lat="-6.965433" lon="-34.833153">
<ele>35.619999</ele>
<time>2018-08-05T10:34:19Z</time>
<speed>0.00</speed>
</trkpt>
<trkpt lat="-6.965466" lon="-34.833096">
<ele>-3.340000</ele>
<time>2018-08-05T10:39:37Z</time>
<speed>0.00</speed>
</trkpt>
<trkpt lat="-6.965456" lon="-34.833008">
<ele>21.010000</ele>
<time>2018-08-05T10:44:53Z</time>
<speed>0.00</speed>
</trkpt>
<trkpt lat="-6.965464" lon="-34.833004">
<ele>9.719999</ele>
<time>2018-08-05T10:50:09Z</time>
<speed>0.20</speed>
</trkpt>
<trkpt lat="-6.965488" lon="-34.833023">
<ele>0.730000</ele>
<time>2018-08-05T10:55:26Z</time>
<speed>0.00</speed>
</trkpt>
<trkpt lat="-6.965416" lon="-34.833008">
<ele>41.799999</ele>
<time>2018-08-05T11:00:46Z</time>
<speed>0.00</speed>
</trkpt>
<trkpt lat="-6.965473" lon="-34.833122">
<ele>5.040000</ele>
<time>2018-08-05T11:06:04Z</time>
<speed>0.00</speed>
</trkpt>
<trkpt lat="-6.965459" lon="-34.833103">
<ele>19.559999</ele>
<time>2018-08-05T11:11:21Z</time>
<speed>0.00</speed>
</trkpt>
<trkpt lat="-6.965475" lon="-34.833061">
<ele>4.690000</ele>
<time>2018-08-05T11:16:39Z</time>
<speed>0.00</speed>
</trkpt>
<trkpt lat="-6.965464" lon="-34.833004">
<ele>18.010000</ele>
<time>2018-08-05T11:21:56Z</time>
<speed>0.00</speed>
</trkpt>
<trkpt lat="-6.965509" lon="-34.833038">
<ele>5.860000</ele>
<time>2018-08-05T11:27:14Z</time>
<speed>0.00</speed>
</trkpt>
<trkpt lat="-6.965549" lon="-34.832932">
<ele>5.580000</ele>
<time>2018-08-05T11:32:31Z</time>
<speed>0.00</speed>
</trkpt>
<trkpt lat="-6.965490" lon="-34.832973">
<ele>19.410000</ele>
<time>2018-08-05T11:37:48Z</time>
<speed>0.00</speed>
</trkpt>
<trkpt lat="-6.965514" lon="-34.832993">
<ele>-0.640000</ele>
<time>2018-08-05T11:43:05Z</time>
<speed>0.03</speed>
</trkpt>
<trkpt lat="-6.965463" lon="-34.833050">
<ele>20.439999</ele>
<time>2018-08-05T11:48:23Z</time>
<speed>0.43</speed>
</trkpt>
<trkpt lat="-6.965447" lon="-34.832916">
<ele>31.410000</ele>
<time>2018-08-05T11:53:40Z</time>
<speed>0.00</speed>
</trkpt>
<trkpt lat="-6.965528" lon="-34.833080">
<ele>9.870000</ele>
<time>2018-08-05T11:58:58Z</time>
<speed>0.11</speed>
</trkpt>
<trkpt lat="-6.965450" lon="-34.833019">
<ele>5.920000</ele>
<time>2018-08-05T12:04:13Z</time>
<speed>0.00</speed>
</trkpt>
<trkpt lat="-6.965373" lon="-34.833088">
<ele>16.430000</ele>
<time>2018-08-05T12:09:23Z</time>
<speed>0.00</speed>
</trkpt>
<trkpt lat="-6.965464" lon="-34.833031">
<ele>20.770000</ele>
<time>2018-08-05T12:14:33Z</time>
<speed>0.00</speed>
</trkpt>
<trkpt lat="-6.965492" lon="-34.832996">
<ele>26.789999</ele>
<time>2018-08-05T12:19:46Z</time>
<speed>0.00</speed>
</trkpt>
<trkpt lat="-6.965614" lon="-34.832970">
<ele>10.520000</ele>
<time>2018-08-05T12:24:57Z</time>
<speed>0.18</speed>
</trkpt>
<trkpt lat="-6.965351" lon="-34.833065">
<ele>-18.199999</ele>
<time>2018-08-05T12:30:10Z</time>
<speed>0.00</speed>
</trkpt>
<trkpt lat="-6.965435" lon="-34.833023">
<ele>3.620000</ele>
<time>2018-08-05T12:35:20Z</time>
<speed>0.00</speed>
</trkpt>
<trkpt lat="-6.965409" lon="-34.833149">
<ele>-20.559999</ele>
<time>2018-08-05T12:40:32Z</time>
<speed>0.00</speed>
</trkpt>
<trkpt lat="-6.965486" lon="-34.832962">
<ele>31.389999</ele>
<time>2018-08-05T12:45:44Z</time>
<speed>0.00</speed>
</trkpt>
<trkpt lat="-6.965452" lon="-34.833031">
<ele>33.160000</ele>
<time>2018-08-05T12:50:55Z</time>
<speed>0.00</speed>
</trkpt>
<trkpt lat="-6.965497" lon="-34.833092">
<ele>18.959999</ele>
<time>2018-08-05T12:56:07Z</time>
<speed>0.00</speed>
</trkpt>
<trkpt lat="-6.965487" lon="-34.833023">
<ele>-3.400000</ele>
<time>2018-08-05T13:01:25Z</time>
<speed>0.00</speed>
</trkpt>
<trkpt lat="-6.965414" lon="-34.832947">
<ele>22.379999</ele>
<time>2018-08-05T13:06:43Z</time>
<speed>0.00</speed>
</trkpt>
<trkpt lat="-6.965401" lon="-34.832951">
<ele>41.419998</ele>
<time>2018-08-05T13:11:55Z</time>
<speed>0.00</speed>
</trkpt>
<trkpt lat="-6.965499" lon="-34.833031">
<ele>26.639999</ele>
<time>2018-08-05T13:17:07Z</time>
<speed>0.20</speed>
</trkpt>
<trkpt lat="-6.965415" lon="-34.833019">
<ele>15.969999</ele>
<time>2018-08-05T13:22:29Z</time>
<speed>0.00</speed>
</trkpt>
<trkpt lat="-6.965483" lon="-34.833099">
<ele>17.699999</ele>
<time>2018-08-05T13:27:42Z</time>
<speed>0.00</speed>
</trkpt>
<trkpt lat="-6.965422" lon="-34.833027">
<ele>25.969999</ele>
<time>2018-08-05T13:32:54Z</time>
<speed>0.00</speed>
</trkpt>
<trkpt lat="-6.965450" lon="-34.833015">
<ele>13.750000</ele>
<time>2018-08-05T13:38:08Z</time>
<speed>0.00</speed>
</trkpt>
<trkpt lat="-6.965441" lon="-34.833000">
<ele>18.049999</ele>
<time>2018-08-05T13:43:21Z</time>
<speed>0.00</speed>
</trkpt>
<trkpt lat="-6.965481" lon="-34.833050">
<ele>2.540000</ele>
<time>2018-08-05T13:48:35Z</time>
<speed>0.00</speed>
</trkpt>
<trkpt lat="-6.965474" lon="-34.833145">
<ele>-7.800000</ele>
<time>2018-08-05T13:53:48Z</time>
<speed>0.26</speed>
</trkpt>
<trkpt lat="-6.965502" lon="-34.833111">
<ele>15.639999</ele>
<time>2018-08-05T13:59:01Z</time>
<speed>0.00</speed>
</trkpt>
<trkpt lat="-6.965475" lon="-34.833107">
<ele>18.600000</ele>
<time>2018-08-05T14:05:02Z</time>
<speed>0.05</speed>
</trkpt>
<trkpt lat="-6.965439" lon="-34.833023">
<ele>28.920000</ele>
<time>2018-08-05T14:11:02Z</time>
<speed>0.10</speed>
</trkpt>
<trkpt lat="-6.965478" lon="-34.833027">
<ele>43.410000</ele>
<time>2018-08-05T14:18:50Z</time>
<speed>0.00</speed>
</trkpt>
<trkpt lat="-6.965467" lon="-34.833061">
<ele>-2.920000</ele>
<time>2018-08-05T14:24:05Z</time>
<speed>0.13</speed>
</trkpt>
<trkpt lat="-6.965510" lon="-34.833065">
<ele>-16.270000</ele>
<time>2018-08-05T14:29:21Z</time>
<speed>0.19</speed>
</trkpt>
<trkpt lat="-6.965520" lon="-34.832966">
<ele>-13.410000</ele>
<time>2018-08-05T14:34:35Z</time>
<speed>0.00</speed>
</trkpt>
<trkpt lat="-6.965459" lon="-34.833015">
<ele>39.969997</ele>
<time>2018-08-05T14:39:48Z</time>
<speed>0.00</speed>
</trkpt>
<trkpt lat="-6.965465" lon="-34.832985">
<ele>-0.350000</ele>
<time>2018-08-05T14:45:01Z</time>
<speed>0.00</speed>
</trkpt>
<trkpt lat="-6.965495" lon="-34.832973">
<ele>-16.940001</ele>
<time>2018-08-05T14:50:14Z</time>
<speed>0.00</speed>
</trkpt>
<trkpt lat="-6.965525" lon="-34.832981">
<ele>-12.020000</ele>
<time>2018-08-05T14:55:25Z</time>
<speed>0.26</speed>
</trkpt>
<trkpt lat="-6.965466" lon="-34.832981">
<ele>16.109999</ele>
<time>2018-08-05T15:00:42Z</time>
<speed>0.00</speed>
</trkpt>
<trkpt lat="-6.965501" lon="-34.832981">
<ele>15.469999</ele>
<time>2018-08-05T15:05:56Z</time>
<speed>0.00</speed>
</trkpt>
<trkpt lat="-6.965413" lon="-34.832989">
<ele>36.889999</ele>
<time>2018-08-05T15:11:11Z</time>
<speed>0.00</speed>
</trkpt>
<trkpt lat="-6.965518" lon="-34.832993">
<ele>-4.470000</ele>
<time>2018-08-05T15:16:26Z</time>
<speed>0.17</speed>
</trkpt>
<trkpt lat="-6.965434" lon="-34.833035">
<ele>61.020000</ele>
<time>2018-08-05T15:21:42Z</time>
<speed>0.91</speed>
</trkpt>
<trkpt lat="-6.965476" lon="-34.832985">
<ele>30.449999</ele>
<time>2018-08-05T15:27:01Z</time>
<speed>0.88</speed>
</trkpt>
<trkpt lat="-6.965487" lon="-34.833031">
<ele>11.230000</ele>
<time>2018-08-05T15:32:31Z</time>
<speed>0.38</speed>
</trkpt>
<trkpt lat="-6.965489" lon="-34.833027">
<ele>1.050000</ele>
<time>2018-08-05T15:37:47Z</time>
<speed>0.00</speed>
</trkpt>
<trkpt lat="-6.965442" lon="-34.832985">
<ele>7.930000</ele>
<time>2018-08-05T15:43:00Z</time>
<speed>0.22</speed>
</trkpt>
<trkpt lat="-6.965486" lon="-34.833042">
<ele>26.980000</ele>
<time>2018-08-05T15:48:12Z</time>
<speed>0.03</speed>
</trkpt>
<trkpt lat="-6.965475" lon="-34.833004">
<ele>21.789999</ele>
<time>2018-08-05T15:53:24Z</time>
<speed>0.00</speed>
</trkpt>
<trkpt lat="-6.965414" lon="-34.833000">
<ele>26.379999</ele>
<time>2018-08-05T15:58:37Z</time>
<speed>0.33</speed>
</trkpt>
<trkpt lat="-6.965480" lon="-34.832993">
<ele>19.289999</ele>
<time>2018-08-05T16:03:56Z</time>
<speed>0.00</speed>
</trkpt>
<trkpt lat="-6.965430" lon="-34.833031">
<ele>22.080000</ele>
<time>2018-08-05T16:09:09Z</time>
<speed>0.12</speed>
</trkpt>
<trkpt lat="-6.965455" lon="-34.833012">
<ele>17.779999</ele>
<time>2018-08-05T16:14:23Z</time>
<speed>0.00</speed>
</trkpt>
<trkpt lat="-6.965420" lon="-34.833057">
<ele>21.580000</ele>
<time>2018-08-05T16:19:36Z</time>
<speed>0.00</speed>
</trkpt>
<trkpt lat="-6.965428" lon="-34.833050">
<ele>20.820000</ele>
<time>2018-08-05T16:24:49Z</time>
<speed>0.00</speed>
</trkpt>
<trkpt lat="-6.965439" lon="-34.833035">
<ele>1.920000</ele>
<time>2018-08-05T16:30:02Z</time>
<speed>0.00</speed>
</trkpt>
<trkpt lat="-6.965443" lon="-34.833054">
<ele>19.750000</ele>
<time>2018-08-05T16:35:16Z</time>
<speed>0.00</speed>
</trkpt>
<trkpt lat="-6.965430" lon="-34.833065">
<ele>29.320000</ele>
<time>2018-08-05T16:40:29Z</time>
<speed>0.00</speed>
</trkpt>
<trkpt lat="-6.965410" lon="-34.833130">
<ele>24.900000</ele>
<time>2018-08-05T16:45:43Z</time>
<speed>0.00</speed>
</trkpt>
<trkpt lat="-6.965474" lon="-34.833004">
<ele>25.400000</ele>
<time>2018-08-05T16:50:55Z</time>
<speed>0.22</speed>
</trkpt>
<trkpt lat="-6.965497" lon="-34.832951">
<ele>7.830000</ele>
<time>2018-08-05T16:56:10Z</time>
<speed>0.29</speed>
</trkpt>
<trkpt lat="-6.965451" lon="-34.833027">
<ele>21.580000</ele>
<time>2018-08-05T17:01:28Z</time>
<speed>0.00</speed>
</trkpt>
<trkpt lat="-6.965409" lon="-34.833046">
<ele>2.570000</ele>
<time>2018-08-05T17:06:42Z</time>
<speed>0.00</speed>
</trkpt>
<trkpt lat="-6.965453" lon="-34.833050">
<ele>16.440001</ele>
<time>2018-08-05T17:11:56Z</time>
<speed>0.00</speed>
</trkpt>
<trkpt lat="-6.965517" lon="-34.833023">
<ele>31.580000</ele>
<time>2018-08-05T17:17:10Z</time>
<speed>0.00</speed>
</trkpt>
<trkpt lat="-6.965375" lon="-34.833118">
<ele>-33.029999</ele>
<time>2018-08-05T17:22:23Z</time>
<speed>0.00</speed>
</trkpt>
<trkpt lat="-6.965450" lon="-34.832977">
<ele>10.210000</ele>
<time>2018-08-05T17:27:36Z</time>
<speed>0.00</speed>
</trkpt>
<trkpt lat="-6.965503" lon="-34.833015">
<ele>10.309999</ele>
<time>2018-08-05T17:32:50Z</time>
<speed>0.00</speed>
</trkpt>
<trkpt lat="-6.965565" lon="-34.832981">
<ele>10.130000</ele>
<time>2018-08-05T17:38:02Z</time>
<speed>0.00</speed>
</trkpt>
<trkpt lat="-6.965568" lon="-34.832905">
<ele>27.459999</ele>
<time>2018-08-05T17:43:15Z</time>
<speed>0.28</speed>
</trkpt>
<trkpt lat="-6.965480" lon="-34.833035">
<ele>27.349998</ele>
<time>2018-08-05T17:48:28Z</time>
<speed>0.00</speed>
</trkpt>
<trkpt lat="-6.965500" lon="-34.832924">
<ele>15.320000</ele>
<time>2018-08-05T17:53:41Z</time>
<speed>0.00</speed>
</trkpt>
<trkpt lat="-6.965426" lon="-34.832985">
<ele>6.840000</ele>
<time>2018-08-05T17:58:53Z</time>
<speed>0.00</speed>
</trkpt>
<trkpt lat="-6.965460" lon="-34.833069">
<ele>11.270000</ele>
<time>2018-08-05T18:04:32Z</time>
<speed>0.06</speed>
</trkpt>
<trkpt lat="-6.965471" lon="-34.832970">
<ele>15.200000</ele>
<time>2018-08-05T18:09:44Z</time>
<speed>0.26</speed>
</trkpt>
<trkpt lat="-6.965496" lon="-34.833061">
<ele>16.459999</ele>
<time>2018-08-05T18:14:56Z</time>
<speed>0.25</speed>
</trkpt>
<trkpt lat="-6.965473" lon="-34.833050">
<ele>5.750000</ele>
<time>2018-08-05T18:20:08Z</time>
<speed>0.00</speed>
</trkpt>
<trkpt lat="-6.965496" lon="-34.833012">
<ele>-1.440000</ele>
<time>2018-08-05T18:25:20Z</time>
<speed>0.11</speed>
</trkpt>
<trkpt lat="-6.965533" lon="-34.833084">
<ele>-3.450000</ele>
<time>2018-08-05T18:30:32Z</time>
<speed>0.00</speed>
</trkpt>
<trkpt lat="-6.965417" lon="-34.833042">
<ele>13.110000</ele>
<time>2018-08-05T18:35:44Z</time>
<speed>0.00</speed>
</trkpt>
<trkpt lat="-6.965491" lon="-34.833038">
<ele>4.280000</ele>
<time>2018-08-05T18:40:55Z</time>
<speed>0.00</speed>
</trkpt>
<trkpt lat="-6.965388" lon="-34.832989">
<ele>22.309999</ele>
<time>2018-08-05T18:46:06Z</time>
<speed>0.25</speed>
</trkpt>
<trkpt lat="-6.965431" lon="-34.833031">
<ele>9.200000</ele>
<time>2018-08-05T18:51:17Z</time>
<speed>0.00</speed>
</trkpt>
<trkpt lat="-6.965566" lon="-34.833221">
<ele>2.670000</ele>
<time>2018-08-05T18:56:28Z</time>
<speed>0.00</speed>
</trkpt>
<trkpt lat="-6.965455" lon="-34.832989">
<ele>20.389999</ele>
<time>2018-08-05T19:01:43Z</time>
<speed>0.00</speed>
</trkpt>
<trkpt lat="-6.965464" lon="-34.832882">
<ele>5.140000</ele>
<time>2018-08-05T19:06:55Z</time>
<speed>0.00</speed>
</trkpt>
<trkpt lat="-6.965461" lon="-34.832916">
<ele>25.709999</ele>
<time>2018-08-05T19:12:06Z</time>
<speed>0.13</speed>
</trkpt>
<trkpt lat="-6.965506" lon="-34.833065">
<ele>-1.150000</ele>
<time>2018-08-05T19:17:16Z</time>
<speed>0.00</speed>
</trkpt>
<trkpt lat="-6.965484" lon="-34.833088">
<ele>4.820000</ele>
<time>2018-08-05T19:22:27Z</time>
<speed>0.00</speed>
</trkpt>
<trkpt lat="-6.965476" lon="-34.833138">
<ele>-2.390000</ele>
<time>2018-08-05T19:27:38Z</time>
<speed>0.00</speed>
</trkpt>
<trkpt lat="-6.965601" lon="-34.833317">
<ele>-37.610001</ele>
<time>2018-08-05T19:32:49Z</time>
<speed>0.00</speed>
</trkpt>
<trkpt lat="-6.965425" lon="-34.832977">
<ele>12.770000</ele>
<time>2018-08-05T19:37:59Z</time>
<speed>0.26</speed>
</trkpt>
<trkpt lat="-6.965552" lon="-34.833080">
<ele>-11.880000</ele>
<time>2018-08-05T19:43:10Z</time>
<speed>0.00</speed>
</trkpt>
<trkpt lat="-6.965466" lon="-34.833088">
<ele>-6.700000</ele>
<time>2018-08-05T19:48:20Z</time>
<speed>0.00</speed>
</trkpt>
<trkpt lat="-6.965435" lon="-34.833065">
<ele>-5.870000</ele>
<time>2018-08-05T19:53:30Z</time>
<speed>0.15</speed>
</trkpt>
<trkpt lat="-6.965465" lon="-34.833050">
<ele>3.820000</ele>
<time>2018-08-05T19:58:41Z</time>
<speed>0.06</speed>
</trkpt>
<trkpt lat="-6.965427" lon="-34.833248">
<ele>-20.389999</ele>
<time>2018-08-05T20:03:58Z</time>
<speed>0.00</speed>
</trkpt>
<trkpt lat="-6.965481" lon="-34.832943">
<ele>1.290000</ele>
<time>2018-08-05T20:09:08Z</time>
<speed>0.00</speed>
</trkpt>
<trkpt lat="-6.965576" lon="-34.832935">
<ele>29.679998</ele>
<time>2018-08-05T20:14:18Z</time>
<speed>0.00</speed>
</trkpt>
<trkpt lat="-6.965546" lon="-34.833019">
<ele>-7.390000</ele>
<time>2018-08-05T20:19:54Z</time>
<speed>0.00</speed>
</trkpt>
<trkpt lat="-6.965444" lon="-34.833038">
<ele>6.260000</ele>
<time>2018-08-05T20:25:07Z</time>
<speed>0.00</speed>
</trkpt>
<trkpt lat="-6.965503" lon="-34.833073">
<ele>28.900000</ele>
<time>2018-08-05T20:30:17Z</time>
<speed>0.00</speed>
</trkpt>
<trkpt lat="-6.965430" lon="-34.833096">
<ele>34.549999</ele>
<time>2018-08-05T20:35:27Z</time>
<speed>0.00</speed>
</trkpt>
<trkpt lat="-6.965411" lon="-34.833042">
<ele>22.480000</ele>
<time>2018-08-05T20:40:37Z</time>
<speed>0.00</speed>
</trkpt>
<trkpt lat="-6.965415" lon="-34.833027">
<ele>8.720000</ele>
<time>2018-08-05T20:45:46Z</time>
<speed>0.24</speed>
</trkpt>
<trkpt lat="-6.965462" lon="-34.832920">
<ele>-1.790000</ele>
<time>2018-08-05T20:50:55Z</time>
<speed>0.30</speed>
</trkpt>
<trkpt lat="-6.965457" lon="-34.832973">
<ele>13.590000</ele>
<time>2018-08-05T20:56:05Z</time>
<speed>0.00</speed>
</trkpt>
<trkpt lat="-6.965409" lon="-34.833000">
<ele>31.529999</ele>
<time>2018-08-05T21:01:24Z</time>
<speed>0.00</speed>
</trkpt>
<trkpt lat="-6.965368" lon="-34.833027">
<ele>16.400000</ele>
<time>2018-08-05T21:06:41Z</time>
<speed>0.00</speed>
</trkpt>
<trkpt lat="-6.965431" lon="-34.833054">
<ele>14.820000</ele>
<time>2018-08-05T21:11:57Z</time>
<speed>0.00</speed>
</trkpt>
<trkpt lat="-6.965423" lon="-34.832928">
<ele>11.320000</ele>
<time>2018-08-05T21:17:14Z</time>
<speed>0.07</speed>
</trkpt>
<trkpt lat="-6.965510" lon="-34.833019">
<ele>19.980000</ele>
<time>2018-08-05T21:22:31Z</time>
<speed>0.35</speed>
</trkpt>
<trkpt lat="-6.965439" lon="-34.833061">
<ele>15.929999</ele>
<time>2018-08-05T21:27:45Z</time>
<speed>0.09</speed>
</trkpt>
<trkpt lat="-6.965460" lon="-34.833046">
<ele>22.350000</ele>
<time>2018-08-05T21:33:02Z</time>
<speed>0.00</speed>
</trkpt>
<trkpt lat="-6.965489" lon="-34.833149">
<ele>16.670000</ele>
<time>2018-08-05T21:38:18Z</time>
<speed>0.00</speed>
</trkpt>
<trkpt lat="-6.965489" lon="-34.832970">
<ele>-3.450000</ele>
<time>2018-08-05T21:43:34Z</time>
<speed>0.20</speed>
</trkpt>
<trkpt lat="-6.965460" lon="-34.833042">
<ele>2.550000</ele>
<time>2018-08-05T21:48:51Z</time>
<speed>0.00</speed>
</trkpt>
<trkpt lat="-6.965489" lon="-34.833027">
<ele>-13.080000</ele>
<time>2018-08-05T21:54:07Z</time>
<speed>0.23</speed>
</trkpt>
<trkpt lat="-6.965459" lon="-34.832943">
<ele>-2.650000</ele>
<time>2018-08-05T21:59:27Z</time>
<speed>0.00</speed>
</trkpt>
<trkpt lat="-6.965480" lon="-34.832973">
<ele>-1.060000</ele>
<time>2018-08-05T22:05:21Z</time>
<speed>0.09</speed>
</trkpt>
<trkpt lat="-6.965527" lon="-34.833118">
<ele>11.660000</ele>
<time>2018-08-05T22:10:39Z</time>
<speed>0.00</speed>
</trkpt>
<trkpt lat="-6.965451" lon="-34.833107">
<ele>31.879999</ele>
<time>2018-08-05T22:15:54Z</time>
<speed>0.00</speed>
</trkpt>
<trkpt lat="-6.965438" lon="-34.833031">
<ele>19.879999</ele>
<time>2018-08-05T22:21:10Z</time>
<speed>0.00</speed>
</trkpt>
<trkpt lat="-6.965474" lon="-34.832989">
<ele>10.030000</ele>
<time>2018-08-05T22:26:26Z</time>
<speed>0.07</speed>
</trkpt>
<trkpt lat="-6.965492" lon="-34.833004">
<ele>12.370000</ele>
<time>2018-08-05T22:31:41Z</time>
<speed>0.00</speed>
</trkpt>
<trkpt lat="-6.965451" lon="-34.833035">
<ele>8.860000</ele>
<time>2018-08-05T22:36:57Z</time>
<speed>0.00</speed>
</trkpt>
<trkpt lat="-6.965433" lon="-34.833088">
<ele>10.590000</ele>
<time>2018-08-05T22:42:12Z</time>
<speed>0.26</speed>
</trkpt>
<trkpt lat="-6.965538" lon="-34.833118">
<ele>-19.490000</ele>
<time>2018-08-05T22:47:29Z</time>
<speed>0.00</speed>
</trkpt>
<trkpt lat="-6.965487" lon="-34.833046">
<ele>15.679999</ele>
<time>2018-08-05T22:52:45Z</time>
<speed>0.19</speed>
</trkpt>
<trkpt lat="-6.965486" lon="-34.833019">
<ele>1.720000</ele>
<time>2018-08-05T22:58:01Z</time>
<speed>0.14</speed>
</trkpt>
<trkpt lat="-6.965412" lon="-34.833015">
<ele>15.170000</ele>
<time>2018-08-05T23:03:22Z</time>
<speed>0.00</speed>
</trkpt>
<trkpt lat="-6.965448" lon="-34.833069">
<ele>22.000000</ele>
<time>2018-08-05T23:08:40Z</time>
<speed>0.00</speed>
</trkpt>
<trkpt lat="-6.965458" lon="-34.833126">
<ele>14.469999</ele>
<time>2018-08-05T23:13:57Z</time>
<speed>0.00</speed>
</trkpt>
<trkpt lat="-6.965487" lon="-34.832966">
<ele>-0.170000</ele>
<time>2018-08-05T23:19:13Z</time>
<speed>0.07</speed>
</trkpt>
<trkpt lat="-6.965495" lon="-34.833008">
<ele>2.170000</ele>
<time>2018-08-05T23:24:29Z</time>
<speed>0.01</speed>
</trkpt>
<trkpt lat="-6.965475" lon="-34.832989">
<ele>6.110000</ele>
<time>2018-08-05T23:29:46Z</time>
<speed>0.00</speed>
</trkpt>
<trkpt lat="-6.965477" lon="-34.833080">
<ele>3.490000</ele>
<time>2018-08-05T23:35:04Z</time>
<speed>0.00</speed>
</trkpt>
<trkpt lat="-6.965456" lon="-34.832935">
<ele>24.639999</ele>
<time>2018-08-05T23:40:21Z</time>
<speed>0.00</speed>
</trkpt>
<trkpt lat="-6.965477" lon="-34.832973">
<ele>3.020000</ele>
<time>2018-08-05T23:45:37Z</time>
<speed>0.00</speed>
</trkpt>
<trkpt lat="-6.965434" lon="-34.832802">
<ele>22.990000</ele>
<time>2018-08-05T23:50:53Z</time>
<speed>0.00</speed>
</trkpt>
<trkpt lat="-6.965505" lon="-34.833057">
<ele>4.340000</ele>
<time>2018-08-05T23:56:10Z</time>
<speed>0.00</speed>
</trkpt>
<trkpt lat="-6.965558" lon="-34.833076">
<ele>10.240000</ele>
<time>2018-08-06T00:01:32Z</time>
<speed>0.35</speed>
</trkpt>
<trkpt lat="-6.965513" lon="-34.833027">
<ele>27.369999</ele>
<time>2018-08-06T00:06:48Z</time>
<speed>0.00</speed>
</trkpt>
<trkpt lat="-6.965401" lon="-34.833099">
<ele>11.440000</ele>
<time>2018-08-06T00:12:05Z</time>
<speed>0.00</speed>
</trkpt>
<trkpt lat="-6.965628" lon="-34.833042">
<ele>-10.510000</ele>
<time>2018-08-06T00:17:22Z</time>
<speed>0.00</speed>
</trkpt>
<trkpt lat="-6.965489" lon="-34.833054">
<ele>14.870000</ele>
<time>2018-08-06T00:22:38Z</time>
<speed>0.00</speed>
</trkpt>
<trkpt lat="-6.965429" lon="-34.832981">
<ele>27.809999</ele>
<time>2018-08-06T00:27:53Z</time>
<speed>0.15</speed>
</trkpt>
<trkpt lat="-6.965434" lon="-34.832993">
<ele>31.340000</ele>
<time>2018-08-06T00:33:09Z</time>
<speed>0.00</speed>
</trkpt>
<trkpt lat="-6.965333" lon="-34.833057">
<ele>35.570000</ele>
<time>2018-08-06T00:38:26Z</time>
<speed>0.31</speed>
</trkpt>
<trkpt lat="-6.965449" lon="-34.833164">
<ele>19.990000</ele>
<time>2018-08-06T00:43:43Z</time>
<speed>0.00</speed>
</trkpt>
<trkpt lat="-6.965284" lon="-34.833019">
<ele>45.509998</ele>
<time>2018-08-06T00:49:04Z</time>
<speed>0.00</speed>
</trkpt>
<trkpt lat="-6.965376" lon="-34.832912">
<ele>-23.680000</ele>
<time>2018-08-06T00:54:37Z</time>
<speed>0.24</speed>
</trkpt>
<trkpt lat="-6.965462" lon="-34.833023">
<ele>-5.110000</ele>
<time>2018-08-06T00:59:55Z</time>
<speed>0.00</speed>
</trkpt>
<trkpt lat="-6.965464" lon="-34.833084">
<ele>4.420000</ele>
<time>2018-08-06T01:05:14Z</time>
<speed>0.00</speed>
</trkpt>
<trkpt lat="-6.965461" lon="-34.833023">
<ele>41.070000</ele>
<time>2018-08-06T01:10:36Z</time>
<speed>0.00</speed>
</trkpt>
<trkpt lat="-6.965323" lon="-34.832954">
<ele>46.279999</ele>
<time>2018-08-06T01:15:54Z</time>
<speed>0.00</speed>
</trkpt>
<trkpt lat="-6.965411" lon="-34.833118">
<ele>13.429999</ele>
<time>2018-08-06T01:21:09Z</time>
<speed>0.00</speed>
</trkpt>
<trkpt lat="-6.965440" lon="-34.832977">
<ele>17.340000</ele>
<time>2018-08-06T01:26:44Z</time>
<speed>0.37</speed>
</trkpt>
<trkpt lat="-6.965448" lon="-34.833027">
<ele>21.240000</ele>
<time>2018-08-06T01:32:02Z</time>
<speed>0.00</speed>
</trkpt>
<trkpt lat="-6.965397" lon="-34.832901">
<ele>24.459999</ele>
<time>2018-08-06T01:37:18Z</time>
<speed>0.00</speed>
</trkpt>
<trkpt lat="-6.965512" lon="-34.833115">
<ele>-10.059999</ele>
<time>2018-08-06T01:42:35Z</time>
<speed>0.00</speed>
</trkpt>
<trkpt lat="-6.965381" lon="-34.832943">
<ele>31.510000</ele>
<time>2018-08-06T01:47:55Z</time>
<speed>0.00</speed>
</trkpt>
<trkpt lat="-6.965681" lon="-34.833492">
<ele>43.360001</ele>
<time>2018-08-06T01:53:18Z</time>
<speed>0.00</speed>
</trkpt>
<trkpt lat="-6.965540" lon="-34.833218">
<ele>-28.019999</ele>
<time>2018-08-06T01:58:43Z</time>
<speed>0.80</speed>
</trkpt>
<trkpt lat="-6.965468" lon="-34.833023">
<ele>12.559999</ele>
<time>2018-08-06T02:04:32Z</time>
<speed>0.03</speed>
</trkpt>
<trkpt lat="-6.965464" lon="-34.832989">
<ele>9.389999</ele>
<time>2018-08-06T02:10:08Z</time>
<speed>0.00</speed>
</trkpt>
<trkpt lat="-6.965496" lon="-34.833050">
<ele>-9.070000</ele>
<time>2018-08-06T02:15:24Z</time>
<speed>0.14</speed>
</trkpt>
<trkpt lat="-6.965474" lon="-34.832977">
<ele>1.900000</ele>
<time>2018-08-06T02:20:41Z</time>
<speed>0.00</speed>
</trkpt>
<trkpt lat="-6.965499" lon="-34.832977">
<ele>9.330000</ele>
<time>2018-08-06T02:25:55Z</time>
<speed>0.07</speed>
</trkpt>
<trkpt lat="-6.965436" lon="-34.832958">
<ele>18.080000</ele>
<time>2018-08-06T02:31:10Z</time>
<speed>0.00</speed>
</trkpt>
<trkpt lat="-6.965456" lon="-34.832970">
<ele>8.950000</ele>
<time>2018-08-06T02:36:26Z</time>
<speed>0.02</speed>
</trkpt>
<trkpt lat="-6.965497" lon="-34.833038">
<ele>2.360000</ele>
<time>2018-08-06T02:41:41Z</time>
<speed>0.00</speed>
</trkpt>
<trkpt lat="-6.965468" lon="-34.832985">
<ele>19.670000</ele>
<time>2018-08-06T02:46:56Z</time>
<speed>0.00</speed>
</trkpt>
<trkpt lat="-6.965478" lon="-34.832993">
<ele>16.289999</ele>
<time>2018-08-06T02:52:11Z</time>
<speed>0.11</speed>
</trkpt>
<trkpt lat="-6.965471" lon="-34.833000">
<ele>3.970000</ele>
<time>2018-08-06T02:57:26Z</time>
<speed>0.12</speed>
</trkpt>
</trkseg>
</trk>
<trk>
<name>20180824-192101(12)</name>
<desc>Color:004000ff</desc>
<trkseg>
<trkpt lat="-6.965460" lon="-34.833019">
<ele>-26.650000</ele>
<time>2018-08-06T03:02:47Z</time>
<speed>0.00</speed>
</trkpt>
<trkpt lat="-6.965510" lon="-34.832977">
<ele>25.590000</ele>
<time>2018-08-06T03:08:01Z</time>
<speed>0.33</speed>
</trkpt>
<trkpt lat="-6.965506" lon="-34.833038">
<ele>14.599999</ele>
<time>2018-08-06T03:13:17Z</time>
<speed>0.00</speed>
</trkpt>
<trkpt lat="-6.965433" lon="-34.833061">
<ele>17.320000</ele>
<time>2018-08-06T03:18:32Z</time>
<speed>0.00</speed>
</trkpt>
<trkpt lat="-6.965502" lon="-34.833035">
<ele>14.500000</ele>
<time>2018-08-06T03:23:47Z</time>
<speed>0.00</speed>
</trkpt>
<trkpt lat="-6.965512" lon="-34.832958">
<ele>-5.120000</ele>
<time>2018-08-06T03:29:02Z</time>
<speed>0.00</speed>
</trkpt>
<trkpt lat="-6.965492" lon="-34.832932">
<ele>17.990000</ele>
<time>2018-08-06T03:34:17Z</time>
<speed>0.00</speed>
</trkpt>
<trkpt lat="-6.965453" lon="-34.833050">
<ele>0.340000</ele>
<time>2018-08-06T03:39:32Z</time>
<speed>0.00</speed>
</trkpt>
<trkpt lat="-6.965463" lon="-34.833023">
<ele>9.550000</ele>
<time>2018-08-06T03:44:48Z</time>
<speed>0.00</speed>
</trkpt>
<trkpt lat="-6.965482" lon="-34.833084">
<ele>-12.860000</ele>
<time>2018-08-06T03:50:04Z</time>
<speed>0.00</speed>
</trkpt>
<trkpt lat="-6.965436" lon="-34.833092">
<ele>16.949999</ele>
<time>2018-08-06T03:55:19Z</time>
<speed>0.12</speed>
</trkpt>
<trkpt lat="-6.965442" lon="-34.833023">
<ele>24.689999</ele>
<time>2018-08-06T04:00:36Z</time>
<speed>0.00</speed>
</trkpt>
<trkpt lat="-6.965517" lon="-34.833084">
<ele>4.920000</ele>
<time>2018-08-06T04:05:50Z</time>
<speed>0.16</speed>
</trkpt>
<trkpt lat="-6.965471" lon="-34.832951">
<ele>31.859999</ele>
<time>2018-08-06T04:11:05Z</time>
<speed>0.00</speed>
</trkpt>
<trkpt lat="-6.965450" lon="-34.833004">
<ele>0.670000</ele>
<time>2018-08-06T04:16:21Z</time>
<speed>0.00</speed>
</trkpt>
<trkpt lat="-6.965530" lon="-34.833027">
<ele>12.450000</ele>
<time>2018-08-06T04:21:36Z</time>
<speed>2.16</speed>
</trkpt>
<trkpt lat="-6.965393" lon="-34.832939">
<ele>31.779999</ele>
<time>2018-08-06T04:26:50Z</time>
<speed>0.00</speed>
</trkpt>
<trkpt lat="-6.965449" lon="-34.833050">
<ele>16.289999</ele>
<time>2018-08-06T04:32:34Z</time>
<speed>0.20</speed>
</trkpt>
<trkpt lat="-6.965419" lon="-34.832985">
<ele>21.830000</ele>
<time>2018-08-06T04:37:51Z</time>
<speed>0.00</speed>
</trkpt>
<trkpt lat="-6.965440" lon="-34.833035">
<ele>7.870000</ele>
<time>2018-08-06T04:43:07Z</time>
<speed>0.00</speed>
</trkpt>
<trkpt lat="-6.965469" lon="-34.832996">
<ele>-6.200000</ele>
<time>2018-08-06T04:48:23Z</time>
<speed>0.00</speed>
</trkpt>
<trkpt lat="-6.965459" lon="-34.833038">
<ele>9.280000</ele>
<time>2018-08-06T04:54:02Z</time>
<speed>0.06</speed>
</trkpt>
<trkpt lat="-6.965450" lon="-34.833042">
<ele>17.420000</ele>
<time>2018-08-06T04:59:22Z</time>
<speed>0.00</speed>
</trkpt>
<trkpt lat="-6.965441" lon="-34.833046">
<ele>-3.660000</ele>
<time>2018-08-06T05:04:41Z</time>
<speed>0.00</speed>
</trkpt>
<trkpt lat="-6.965491" lon="-34.833015">
<ele>-0.350000</ele>
<time>2018-08-06T05:09:55Z</time>
<speed>0.14</speed>
</trkpt>
<trkpt lat="-6.965448" lon="-34.833031">
<ele>7.080000</ele>
<time>2018-08-06T05:15:09Z</time>
<speed>0.07</speed>
</trkpt>
<trkpt lat="-6.965475" lon="-34.833027">
<ele>6.180000</ele>
<time>2018-08-06T05:20:25Z</time>
<speed>0.00</speed>
</trkpt>
<trkpt lat="-6.965454" lon="-34.832996">
<ele>13.210000</ele>
<time>2018-08-06T05:25:40Z</time>
<speed>0.11</speed>
</trkpt>
<trkpt lat="-6.965446" lon="-34.833012">
<ele>14.860000</ele>
<time>2018-08-06T05:30:55Z</time>
<speed>0.17</speed>
</trkpt>
<trkpt lat="-6.965438" lon="-34.833080">
<ele>-0.390000</ele>
<time>2018-08-06T05:36:11Z</time>
<speed>0.00</speed>
</trkpt>
<trkpt lat="-6.965476" lon="-34.833031">
<ele>-1.810000</ele>
<time>2018-08-06T05:41:25Z</time>
<speed>0.01</speed>
</trkpt>
<trkpt lat="-6.965445" lon="-34.832970">
<ele>26.859999</ele>
<time>2018-08-06T05:46:41Z</time>
<speed>0.00</speed>
</trkpt>
<trkpt lat="-6.965442" lon="-34.832996">
<ele>17.270000</ele>
<time>2018-08-06T05:51:55Z</time>
<speed>0.00</speed>
</trkpt>
<trkpt lat="-6.965437" lon="-34.833019">
<ele>37.439999</ele>
<time>2018-08-06T05:57:12Z</time>
<speed>0.09</speed>
</trkpt>
<trkpt lat="-6.965454" lon="-34.833000">
<ele>11.639999</ele>
<time>2018-08-06T06:02:33Z</time>
<speed>0.00</speed>
</trkpt>
<trkpt lat="-6.965404" lon="-34.833038">
<ele>12.679999</ele>
<time>2018-08-06T06:07:46Z</time>
<speed>0.10</speed>
</trkpt>
<trkpt lat="-6.965464" lon="-34.832912">
<ele>15.570000</ele>
<time>2018-08-06T06:13:02Z</time>
<speed>0.00</speed>
</trkpt>
<trkpt lat="-6.965446" lon="-34.833054">
<ele>10.170000</ele>
<time>2018-08-06T06:18:18Z</time>
<speed>0.00</speed>
</trkpt>
<trkpt lat="-6.965511" lon="-34.833057">
<ele>21.160000</ele>
<time>2018-08-06T06:23:32Z</time>
<speed>0.00</speed>
</trkpt>
<trkpt lat="-6.965451" lon="-34.833080">
<ele>-38.160000</ele>
<time>2018-08-06T06:28:47Z</time>
<speed>0.00</speed>
</trkpt>
<trkpt lat="-6.965415" lon="-34.833153">
<ele>20.850000</ele>
<time>2018-08-06T06:34:02Z</time>
<speed>0.00</speed>
</trkpt>
<trkpt lat="-6.965452" lon="-34.833118">
<ele>15.770000</ele>
<time>2018-08-06T06:39:18Z</time>
<speed>0.00</speed>
</trkpt>
<trkpt lat="-6.965447" lon="-34.833027">
<ele>21.439999</ele>
<time>2018-08-06T06:44:34Z</time>
<speed>0.00</speed>
</trkpt>
<trkpt lat="-6.965472" lon="-34.833157">
<ele>35.869999</ele>
<time>2018-08-06T06:49:50Z</time>
<speed>0.00</speed>
</trkpt>
<trkpt lat="-6.965471" lon="-34.832958">
<ele>1.490000</ele>
<time>2018-08-06T06:55:05Z</time>
<speed>0.00</speed>
</trkpt>
<trkpt lat="-6.965460" lon="-34.832989">
<ele>6.400000</ele>
<time>2018-08-06T07:00:22Z</time>
<speed>0.00</speed>
</trkpt>
<trkpt lat="-6.965449" lon="-34.833035">
<ele>7.350000</ele>
<time>2018-08-06T07:05:36Z</time>
<speed>0.36</speed>
</trkpt>
<trkpt lat="-6.965414" lon="-34.833038">
<ele>24.500000</ele>
<time>2018-08-06T07:10:51Z</time>
<speed>0.00</speed>
</trkpt>
<trkpt lat="-6.965483" lon="-34.832981">
<ele>4.730000</ele>
<time>2018-08-06T07:16:08Z</time>
<speed>0.00</speed>
</trkpt>
<trkpt lat="-6.965209" lon="-34.833008">
<ele>41.649998</ele>
<time>2018-08-06T07:21:22Z</time>
<speed>0.00</speed>
</trkpt>
<trkpt lat="-6.965369" lon="-34.833015">
<ele>10.230000</ele>
<time>2018-08-06T07:26:38Z</time>
<speed>0.00</speed>
</trkpt>
<trkpt lat="-6.965439" lon="-34.833118">
<ele>61.779999</ele>
<time>2018-08-06T07:32:03Z</time>
<speed>0.27</speed>
</trkpt>
<trkpt lat="-6.965485" lon="-34.833038">
<ele>37.410000</ele>
<time>2018-08-06T07:37:21Z</time>
<speed>0.00</speed>
</trkpt>
<trkpt lat="-6.965564" lon="-34.833031">
<ele>-17.260000</ele>
<time>2018-08-06T07:42:50Z</time>
<speed>0.12</speed>
</trkpt>
<trkpt lat="-6.965436" lon="-34.833000">
<ele>5.970000</ele>
<time>2018-08-06T07:48:06Z</time>
<speed>0.00</speed>
</trkpt>
<trkpt lat="-6.965415" lon="-34.832912">
<ele>-11.330000</ele>
<time>2018-08-06T07:53:43Z</time>
<speed>0.58</speed>
</trkpt>
<trkpt lat="-6.965554" lon="-34.833210">
<ele>4.810000</ele>
<time>2018-08-06T07:59:21Z</time>
<speed>0.24</speed>
</trkpt>
<trkpt lat="-6.965482" lon="-34.833042">
<ele>2.490000</ele>
<time>2018-08-06T08:06:28Z</time>
<speed>0.14</speed>
</trkpt>
<trkpt lat="-6.965487" lon="-34.833168">
<ele>-2.310000</ele>
<time>2018-08-06T08:14:45Z</time>
<speed>0.05</speed>
</trkpt>
<trkpt lat="-6.965510" lon="-34.833000">
<ele>13.360000</ele>
<time>2018-08-06T08:23:52Z</time>
<speed>0.00</speed>
</trkpt>
<trkpt lat="-6.965412" lon="-34.832928">
<ele>-26.029999</ele>
<time>2018-08-06T08:29:09Z</time>
<speed>0.00</speed>
</trkpt>
<trkpt lat="-6.965480" lon="-34.833038">
<ele>2.680000</ele>
<time>2018-08-06T08:34:24Z</time>
<speed>0.00</speed>
</trkpt>
<trkpt lat="-6.965449" lon="-34.833042">
<ele>-8.380000</ele>
<time>2018-08-06T08:39:39Z</time>
<speed>1.61</speed>
</trkpt>
<trkpt lat="-6.965622" lon="-34.833046">
<ele>-24.709999</ele>
<time>2018-08-06T08:45:15Z</time>
<speed>0.00</speed>
</trkpt>
<trkpt lat="-6.965495" lon="-34.832966">
<ele>28.209999</ele>
<time>2018-08-06T08:51:10Z</time>
<speed>0.00</speed>
</trkpt>
<trkpt lat="-6.965442" lon="-34.832996">
<ele>10.469999</ele>
<time>2018-08-06T08:56:46Z</time>
<speed>0.21</speed>
</trkpt>
<trkpt lat="-6.965463" lon="-34.832874">
<ele>11.480000</ele>
<time>2018-08-06T09:02:55Z</time>
<speed>0.64</speed>
</trkpt>
<trkpt lat="-6.965527" lon="-34.832947">
<ele>6.990000</ele>
<time>2018-08-06T09:09:13Z</time>
<speed>0.38</speed>
</trkpt>
<trkpt lat="-6.965501" lon="-34.833015">
<ele>12.020000</ele>
<time>2018-08-06T09:15:44Z</time>
<speed>0.00</speed>
</trkpt>
<trkpt lat="-6.965433" lon="-34.832970">
<ele>22.059999</ele>
<time>2018-08-06T09:21:10Z</time>
<speed>0.18</speed>
</trkpt>
<trkpt lat="-6.965363" lon="-34.832962">
<ele>29.500000</ele>
<time>2018-08-06T09:26:44Z</time>
<speed>0.00</speed>
</trkpt>
<trkpt lat="-6.965508" lon="-34.833088">
<ele>7.520000</ele>
<time>2018-08-06T09:31:59Z</time>
<speed>0.00</speed>
</trkpt>
<trkpt lat="-6.965534" lon="-34.832932">
<ele>11.330000</ele>
<time>2018-08-06T09:37:14Z</time>
<speed>0.00</speed>
</trkpt>
<trkpt lat="-6.965270" lon="-34.832901">
<ele>47.649998</ele>
<time>2018-08-06T09:42:28Z</time>
<speed>0.00</speed>
</trkpt>
<trkpt lat="-6.965945" lon="-34.833134">
<ele>-36.270000</ele>
<time>2018-08-06T09:47:53Z</time>
<speed>0.13</speed>
</trkpt>
<trkpt lat="-6.965379" lon="-34.832996">
<ele>28.949999</ele>
<time>2018-08-06T09:53:07Z</time>
<speed>0.00</speed>
</trkpt>
<trkpt lat="-6.965351" lon="-34.832954">
<ele>27.090000</ele>
<time>2018-08-06T09:58:22Z</time>
<speed>0.00</speed>
</trkpt>
<trkpt lat="-6.966295" lon="-34.833584">
<ele>-82.059998</ele>
<time>2018-08-06T10:03:58Z</time>
<speed>1.38</speed>
</trkpt>
<trkpt lat="-6.965397" lon="-34.833038">
<ele>10.750000</ele>
<time>2018-08-06T10:09:30Z</time>
<speed>0.16</speed>
</trkpt>
<trkpt lat="-6.965481" lon="-34.833088">
<ele>6.120000</ele>
<time>2018-08-06T10:14:45Z</time>
<speed>0.00</speed>
</trkpt>
<trkpt lat="-6.965386" lon="-34.833015">
<ele>41.579998</ele>
<time>2018-08-06T10:19:59Z</time>
<speed>0.00</speed>
</trkpt>
<trkpt lat="-6.965427" lon="-34.833046">
<ele>30.090000</ele>
<time>2018-08-06T10:25:13Z</time>
<speed>0.03</speed>
</trkpt>
<trkpt lat="-6.965457" lon="-34.833057">
<ele>21.539999</ele>
<time>2018-08-06T10:30:27Z</time>
<speed>0.00</speed>
</trkpt>
<trkpt lat="-6.965467" lon="-34.833057">
<ele>14.679999</ele>
<time>2018-08-06T10:35:41Z</time>
<speed>0.00</speed>
</trkpt>
<trkpt lat="-6.965407" lon="-34.833027">
<ele>24.990000</ele>
<time>2018-08-06T10:40:56Z</time>
<speed>0.00</speed>
</trkpt>
<trkpt lat="-6.965519" lon="-34.832996">
<ele>-13.929999</ele>
<time>2018-08-06T10:46:11Z</time>
<speed>0.00</speed>
</trkpt>
<trkpt lat="-6.965482" lon="-34.832993">
<ele>-3.730000</ele>
<time>2018-08-06T10:51:26Z</time>
<speed>0.00</speed>
</trkpt>
<trkpt lat="-6.965525" lon="-34.833027">
<ele>2.000000</ele>
<time>2018-08-06T10:56:41Z</time>
<speed>0.00</speed>
</trkpt>
<trkpt lat="-6.965528" lon="-34.833015">
<ele>-3.920000</ele>
<time>2018-08-06T11:02:02Z</time>
<speed>0.00</speed>
</trkpt>
<trkpt lat="-6.965450" lon="-34.833046">
<ele>14.240000</ele>
<time>2018-08-06T11:07:17Z</time>
<speed>0.00</speed>
</trkpt>
<trkpt lat="-6.965502" lon="-34.833012">
<ele>2.570000</ele>
<time>2018-08-06T11:12:33Z</time>
<speed>0.00</speed>
</trkpt>
<trkpt lat="-6.965437" lon="-34.833019">
<ele>19.730000</ele>
<time>2018-08-06T11:17:49Z</time>
<speed>0.00</speed>
</trkpt>
<trkpt lat="-6.965564" lon="-34.832985">
<ele>-12.190000</ele>
<time>2018-08-06T11:23:05Z</time>
<speed>0.00</speed>
</trkpt>
<trkpt lat="-6.965542" lon="-34.833046">
<ele>7.310000</ele>
<time>2018-08-06T11:28:21Z</time>
<speed>0.00</speed>
</trkpt>
<trkpt lat="-6.965468" lon="-34.832947">
<ele>29.599998</ele>
<time>2018-08-06T11:33:38Z</time>
<speed>0.00</speed>
</trkpt>
<trkpt lat="-6.965516" lon="-34.833042">
<ele>8.540000</ele>
<time>2018-08-06T11:38:54Z</time>
<speed>0.00</speed>
</trkpt>
<trkpt lat="-6.965534" lon="-34.832947">
<ele>37.730000</ele>
<time>2018-08-06T11:44:11Z</time>
<speed>0.00</speed>
</trkpt>
<trkpt lat="-6.965496" lon="-34.832989">
<ele>10.210000</ele>
<time>2018-08-06T11:49:28Z</time>
<speed>0.00</speed>
</trkpt>
<trkpt lat="-6.965464" lon="-34.832951">
<ele>6.900000</ele>
<time>2018-08-06T11:54:44Z</time>
<speed>0.24</speed>
</trkpt>
<trkpt lat="-6.965441" lon="-34.833008">
<ele>8.190000</ele>
<time>2018-08-06T12:00:04Z</time>
<speed>0.00</speed>
</trkpt>
<trkpt lat="-6.965477" lon="-34.833004">
<ele>-12.610000</ele>
<time>2018-08-06T12:05:14Z</time>
<speed>0.06</speed>
</trkpt>
<trkpt lat="-6.965499" lon="-34.833027">
<ele>9.590000</ele>
<time>2018-08-06T12:10:24Z</time>
<speed>0.15</speed>
</trkpt>
<trkpt lat="-6.965520" lon="-34.833000">
<ele>10.530000</ele>
<time>2018-08-06T12:15:34Z</time>
<speed>0.21</speed>
</trkpt>
<trkpt lat="-6.965537" lon="-34.833000">
<ele>6.660000</ele>
<time>2018-08-06T12:20:43Z</time>
<speed>0.00</speed>
</trkpt>
<trkpt lat="-6.965435" lon="-34.832981">
<ele>7.800000</ele>
<time>2018-08-06T12:25:53Z</time>
<speed>0.00</speed>
</trkpt>
<trkpt lat="-6.965489" lon="-34.832989">
<ele>3.900000</ele>
<time>2018-08-06T12:31:02Z</time>
<speed>0.22</speed>
</trkpt>
<trkpt lat="-6.965580" lon="-34.833080">
<ele>20.660000</ele>
<time>2018-08-06T12:36:13Z</time>
<speed>0.00</speed>
</trkpt>
<trkpt lat="-6.965486" lon="-34.833069">
<ele>4.000000</ele>
<time>2018-08-06T12:41:25Z</time>
<speed>0.00</speed>
</trkpt>
<trkpt lat="-6.965432" lon="-34.832996">
<ele>29.629999</ele>
<time>2018-08-06T12:46:36Z</time>
<speed>0.16</speed>
</trkpt>
<trkpt lat="-6.965546" lon="-34.833054">
<ele>34.959999</ele>
<time>2018-08-06T12:51:48Z</time>
<speed>0.00</speed>
</trkpt>
<trkpt lat="-6.965561" lon="-34.833073">
<ele>6.310000</ele>
<time>2018-08-06T12:57:00Z</time>
<speed>0.00</speed>
</trkpt>
<trkpt lat="-6.965422" lon="-34.832943">
<ele>37.209999</ele>
<time>2018-08-06T13:02:16Z</time>
<speed>0.00</speed>
</trkpt>
<trkpt lat="-6.965487" lon="-34.833038">
<ele>22.129999</ele>
<time>2018-08-06T13:07:28Z</time>
<speed>0.00</speed>
</trkpt>
<trkpt lat="-6.965453" lon="-34.833054">
<ele>13.790000</ele>
<time>2018-08-06T13:12:40Z</time>
<speed>0.00</speed>
</trkpt>
<trkpt lat="-6.965468" lon="-34.833054">
<ele>17.039999</ele>
<time>2018-08-06T13:17:52Z</time>
<speed>0.00</speed>
</trkpt>
<trkpt lat="-6.965480" lon="-34.833122">
<ele>13.170000</ele>
<time>2018-08-06T13:23:05Z</time>
<speed>0.00</speed>
</trkpt>
<trkpt lat="-6.965463" lon="-34.833035">
<ele>23.359999</ele>
<time>2018-08-06T13:28:17Z</time>
<speed>0.04</speed>
</trkpt>
<trkpt lat="-6.965496" lon="-34.833073">
<ele>-5.120000</ele>
<time>2018-08-06T13:33:30Z</time>
<speed>0.00</speed>
</trkpt>
<trkpt lat="-6.965476" lon="-34.832977">
<ele>17.469999</ele>
<time>2018-08-06T13:38:43Z</time>
<speed>0.14</speed>
</trkpt>
<trkpt lat="-6.965552" lon="-34.833138">
<ele>2.720000</ele>
<time>2018-08-06T13:43:57Z</time>
<speed>0.59</speed>
</trkpt>
<trkpt lat="-6.965496" lon="-34.833153">
<ele>-7.260000</ele>
<time>2018-08-06T13:49:11Z</time>
<speed>0.00</speed>
</trkpt>
<trkpt lat="-6.965553" lon="-34.833019">
<ele>-37.879997</ele>
<time>2018-08-06T13:54:25Z</time>
<speed>0.00</speed>
</trkpt>
<trkpt lat="-6.965386" lon="-34.832935">
<ele>68.430000</ele>
<time>2018-08-06T13:59:43Z</time>
<speed>0.00</speed>
</trkpt>
<trkpt lat="-6.965464" lon="-34.833019">
<ele>9.750000</ele>
<time>2018-08-06T14:05:32Z</time>
<speed>0.09</speed>
</trkpt>
<trkpt lat="-6.965501" lon="-34.833019">
<ele>53.209999</ele>
<time>2018-08-06T14:10:46Z</time>
<speed>0.00</speed>
</trkpt>
<trkpt lat="-6.965490" lon="-34.832981">
<ele>25.990000</ele>
<time>2018-08-06T14:16:00Z</time>
<speed>0.00</speed>
</trkpt>
<trkpt lat="-6.965483" lon="-34.833084">
<ele>-5.660000</ele>
<time>2018-08-06T14:21:14Z</time>
<speed>0.00</speed>
</trkpt>
<trkpt lat="-6.965425" lon="-34.833008">
<ele>38.919998</ele>
<time>2018-08-06T14:26:29Z</time>
<speed>0.00</speed>
</trkpt>
<trkpt lat="-6.965494" lon="-34.833019">
<ele>16.049999</ele>
<time>2018-08-06T14:31:43Z</time>
<speed>0.00</speed>
</trkpt>
<trkpt lat="-6.965489" lon="-34.832977">
<ele>33.889999</ele>
<time>2018-08-06T14:36:57Z</time>
<speed>0.00</speed>
</trkpt>
<trkpt lat="-6.965473" lon="-34.832996">
<ele>19.330000</ele>
<time>2018-08-06T14:42:11Z</time>
<speed>0.04</speed>
</trkpt>
<trkpt lat="-6.965467" lon="-34.833050">
<ele>-23.180000</ele>
<time>2018-08-06T14:47:26Z</time>
<speed>0.00</speed>
</trkpt>
<trkpt lat="-6.965452" lon="-34.833038">
<ele>22.250000</ele>
<time>2018-08-06T14:52:40Z</time>
<speed>0.00</speed>
</trkpt>
<trkpt lat="-6.965455" lon="-34.833019">
<ele>27.539999</ele>
<time>2018-08-06T14:57:54Z</time>
<speed>0.00</speed>
</trkpt>
<trkpt lat="-6.965452" lon="-34.833042">
<ele>6.980000</ele>
<time>2018-08-06T15:03:12Z</time>
<speed>0.00</speed>
</trkpt>
<trkpt lat="-6.965544" lon="-34.832981">
<ele>-38.040001</ele>
<time>2018-08-06T15:08:27Z</time>
<speed>0.00</speed>
</trkpt>
<trkpt lat="-6.965441" lon="-34.833065">
<ele>34.309998</ele>
<time>2018-08-06T15:13:43Z</time>
<speed>0.00</speed>
</trkpt>
<trkpt lat="-6.965546" lon="-34.833023">
<ele>14.420000</ele>
<time>2018-08-06T15:18:59Z</time>
<speed>0.00</speed>
</trkpt>
<trkpt lat="-6.965347" lon="-34.833092">
<ele>71.709999</ele>
<time>2018-08-06T15:24:19Z</time>
<speed>0.22</speed>
</trkpt>
<trkpt lat="-6.965428" lon="-34.833019">
<ele>27.670000</ele>
<time>2018-08-06T15:29:34Z</time>
<speed>0.00</speed>
</trkpt>
<trkpt lat="-6.965496" lon="-34.833035">
<ele>-3.340000</ele>
<time>2018-08-06T15:34:50Z</time>
<speed>0.00</speed>
</trkpt>
<trkpt lat="-6.965528" lon="-34.832920">
<ele>-17.660000</ele>
<time>2018-08-06T15:40:09Z</time>
<speed>1.51</speed>
</trkpt>
<trkpt lat="-6.965437" lon="-34.833046">
<ele>10.830000</ele>
<time>2018-08-06T15:45:25Z</time>
<speed>0.00</speed>
</trkpt>
<trkpt lat="-6.965459" lon="-34.833015">
<ele>21.189999</ele>
<time>2018-08-06T15:50:40Z</time>
<speed>0.00</speed>
</trkpt>
<trkpt lat="-6.965491" lon="-34.832981">
<ele>-16.070000</ele>
<time>2018-08-06T15:55:54Z</time>
<speed>0.00</speed>
</trkpt>
<trkpt lat="-6.965584" lon="-34.833000">
<ele>-24.279999</ele>
<time>2018-08-06T16:01:12Z</time>
<speed>0.00</speed>
</trkpt>
<trkpt lat="-6.965307" lon="-34.833172">
<ele>44.160000</ele>
<time>2018-08-06T16:06:27Z</time>
<speed>0.00</speed>
</trkpt>
<trkpt lat="-6.965417" lon="-34.833061">
<ele>23.299999</ele>
<time>2018-08-06T16:11:42Z</time>
<speed>0.00</speed>
</trkpt>
<trkpt lat="-6.965536" lon="-34.832932">
<ele>-1.730000</ele>
<time>2018-08-06T16:16:56Z</time>
<speed>0.00</speed>
</trkpt>
<trkpt lat="-6.965500" lon="-34.832993">
<ele>5.610000</ele>
<time>2018-08-06T16:22:12Z</time>
<speed>0.00</speed>
</trkpt>
<trkpt lat="-6.965384" lon="-34.833141">
<ele>17.609999</ele>
<time>2018-08-06T16:27:26Z</time>
<speed>0.00</speed>
</trkpt>
<trkpt lat="-6.965493" lon="-34.833015">
<ele>15.469999</ele>
<time>2018-08-06T16:32:40Z</time>
<speed>0.00</speed>
</trkpt>
<trkpt lat="-6.965415" lon="-34.833061">
<ele>25.269999</ele>
<time>2018-08-06T16:37:54Z</time>
<speed>0.00</speed>
</trkpt>
<trkpt lat="-6.965429" lon="-34.833000">
<ele>25.889999</ele>
<time>2018-08-06T16:43:11Z</time>
<speed>0.00</speed>
</trkpt>
<trkpt lat="-6.965447" lon="-34.833065">
<ele>42.009998</ele>
<time>2018-08-06T16:48:25Z</time>
<speed>0.00</speed>
</trkpt>
<trkpt lat="-6.965623" lon="-34.832924">
<ele>11.650000</ele>
<time>2018-08-06T16:53:40Z</time>
<speed>0.00</speed>
</trkpt>
<trkpt lat="-6.965502" lon="-34.832958">
<ele>18.270000</ele>
<time>2018-08-06T16:58:58Z</time>
<speed>0.00</speed>
</trkpt>
<trkpt lat="-6.965566" lon="-34.832912">
<ele>25.629999</ele>
<time>2018-08-06T17:04:16Z</time>
<speed>0.00</speed>
</trkpt>
<trkpt lat="-6.965549" lon="-34.832947">
<ele>16.170000</ele>
<time>2018-08-06T17:09:30Z</time>
<speed>0.00</speed>
</trkpt>
<trkpt lat="-6.965410" lon="-34.833115">
<ele>19.910000</ele>
<time>2018-08-06T17:14:44Z</time>
<speed>0.83</speed>
</trkpt>
<trkpt lat="-6.965486" lon="-34.833061">
<ele>-3.270000</ele>
<time>2018-08-06T17:19:58Z</time>
<speed>0.00</speed>
</trkpt>
<trkpt lat="-6.965525" lon="-34.832935">
<ele>23.449999</ele>
<time>2018-08-06T17:25:12Z</time>
<speed>0.00</speed>
</trkpt>
<trkpt lat="-6.965493" lon="-34.832985">
<ele>16.480000</ele>
<time>2018-08-06T17:30:26Z</time>
<speed>0.00</speed>
</trkpt>
<trkpt lat="-6.965441" lon="-34.832993">
<ele>16.990000</ele>
<time>2018-08-06T17:36:00Z</time>
<speed>0.51</speed>
</trkpt>
<trkpt lat="-6.965421" lon="-34.833023">
<ele>19.270000</ele>
<time>2018-08-06T17:41:14Z</time>
<speed>0.30</speed>
</trkpt>
<trkpt lat="-6.965394" lon="-34.832882">
<ele>0.150000</ele>
<time>2018-08-06T17:46:28Z</time>
<speed>0.00</speed>
</trkpt>
<trkpt lat="-6.965465" lon="-34.833000">
<ele>11.420000</ele>
<time>2018-08-06T17:51:40Z</time>
<speed>0.00</speed>
</trkpt>
<trkpt lat="-6.965484" lon="-34.833031">
<ele>20.949999</ele>
<time>2018-08-06T17:56:53Z</time>
<speed>0.00</speed>
</trkpt>
<trkpt lat="-6.965451" lon="-34.833073">
<ele>11.889999</ele>
<time>2018-08-06T18:02:25Z</time>
<speed>0.00</speed>
</trkpt>
<trkpt lat="-6.965197" lon="-34.833000">
<ele>31.519999</ele>
<time>2018-08-06T18:07:52Z</time>
<speed>0.00</speed>
</trkpt>
<trkpt lat="-6.964448" lon="-34.832870">
<ele>78.049995</ele>
<time>2018-08-06T18:13:21Z</time>
<speed>0.00</speed>
</trkpt>
<trkpt lat="-6.965957" lon="-34.833221">
<ele>-32.099998</ele>
<time>2018-08-06T18:19:03Z</time>
<speed>0.00</speed>
</trkpt>
<trkpt lat="-6.965467" lon="-34.833096">
<ele>-2.850000</ele>
<time>2018-08-06T18:25:31Z</time>
<speed>0.12</speed>
</trkpt>
<trkpt lat="-6.965532" lon="-34.833088">
<ele>-0.290000</ele>
<time>2018-08-06T18:30:41Z</time>
<speed>0.03</speed>
</trkpt>
<trkpt lat="-6.965461" lon="-34.832985">
<ele>6.440000</ele>
<time>2018-08-06T18:35:53Z</time>
<speed>0.00</speed>
</trkpt>
<trkpt lat="-6.965446" lon="-34.833061">
<ele>20.160000</ele>
<time>2018-08-06T18:41:07Z</time>
<speed>0.00</speed>
</trkpt>
<trkpt lat="-6.965442" lon="-34.832939">
<ele>11.150000</ele>
<time>2018-08-06T18:46:19Z</time>
<speed>0.00</speed>
</trkpt>
<trkpt lat="-6.965430" lon="-34.833073">
<ele>16.980000</ele>
<time>2018-08-06T18:51:31Z</time>
<speed>0.00</speed>
</trkpt>
<trkpt lat="-6.965459" lon="-34.833115">
<ele>20.180000</ele>
<time>2018-08-06T18:56:50Z</time>
<speed>0.06</speed>
</trkpt>
<trkpt lat="-6.965333" lon="-34.833008">
<ele>27.289999</ele>
<time>2018-08-06T19:02:07Z</time>
<speed>0.00</speed>
</trkpt>
<trkpt lat="-6.965419" lon="-34.833012">
<ele>25.199999</ele>
<time>2018-08-06T19:07:19Z</time>
<speed>0.00</speed>
</trkpt>
<trkpt lat="-6.965442" lon="-34.832981">
<ele>25.490000</ele>
<time>2018-08-06T19:12:31Z</time>
<speed>0.00</speed>
</trkpt>
<trkpt lat="-6.965486" lon="-34.833118">
<ele>9.950000</ele>
<time>2018-08-06T19:17:43Z</time>
<speed>0.00</speed>
</trkpt>
<trkpt lat="-6.965652" lon="-34.833035">
<ele>-75.439995</ele>
<time>2018-08-06T19:23:09Z</time>
<speed>0.00</speed>
</trkpt>
<trkpt lat="-6.965413" lon="-34.833416">
<ele>-11.830000</ele>
<time>2018-08-06T19:28:24Z</time>
<speed>0.00</speed>
</trkpt>
<trkpt lat="-6.965434" lon="-34.833160">
<ele>1.120000</ele>
<time>2018-08-06T19:33:45Z</time>
<speed>0.00</speed>
</trkpt>
<trkpt lat="-6.965516" lon="-34.833080">
<ele>-3.240000</ele>
<time>2018-08-06T19:39:03Z</time>
<speed>0.00</speed>
</trkpt>
<trkpt lat="-6.965468" lon="-34.832676">
<ele>40.419998</ele>
<time>2018-08-06T19:44:28Z</time>
<speed>0.00</speed>
</trkpt>
<trkpt lat="-6.965395" lon="-34.832691">
<ele>47.879997</ele>
<time>2018-08-06T19:49:54Z</time>
<speed>0.00</speed>
</trkpt>
<trkpt lat="-6.965497" lon="-34.832943">
<ele>13.719999</ele>
<time>2018-08-06T19:55:19Z</time>
<speed>0.00</speed>
</trkpt>
<trkpt lat="-6.965460" lon="-34.833035">
<ele>11.050000</ele>
<time>2018-08-06T20:01:31Z</time>
<speed>0.00</speed>
</trkpt>
<trkpt lat="-6.965473" lon="-34.833035">
<ele>12.730000</ele>
<time>2018-08-06T20:07:59Z</time>
<speed>0.00</speed>
</trkpt>
<trkpt lat="-6.965531" lon="-34.832973">
<ele>-6.470000</ele>
<time>2018-08-06T20:13:08Z</time>
<speed>0.00</speed>
</trkpt>
<trkpt lat="-6.965496" lon="-34.833027">
<ele>13.740000</ele>
<time>2018-08-06T20:18:19Z</time>
<speed>0.00</speed>
</trkpt>
<trkpt lat="-6.965405" lon="-34.833027">
<ele>25.049999</ele>
<time>2018-08-06T20:23:29Z</time>
<speed>0.00</speed>
</trkpt>
<trkpt lat="-6.965377" lon="-34.833061">
<ele>26.099998</ele>
<time>2018-08-06T20:28:39Z</time>
<speed>0.00</speed>
</trkpt>
<trkpt lat="-6.965509" lon="-34.833054">
<ele>10.510000</ele>
<time>2018-08-06T20:33:49Z</time>
<speed>0.00</speed>
</trkpt>
<trkpt lat="-6.965482" lon="-34.833012">
<ele>19.299999</ele>
<time>2018-08-06T20:38:58Z</time>
<speed>0.00</speed>
</trkpt>
<trkpt lat="-6.965474" lon="-34.833027">
<ele>15.270000</ele>
<time>2018-08-06T20:44:08Z</time>
<speed>0.00</speed>
</trkpt>
<trkpt lat="-6.965444" lon="-34.833019">
<ele>5.990000</ele>
<time>2018-08-06T20:49:17Z</time>
<speed>0.00</speed>
</trkpt>
<trkpt lat="-6.965459" lon="-34.833031">
<ele>20.510000</ele>
<time>2018-08-06T20:54:26Z</time>
<speed>0.00</speed>
</trkpt>
<trkpt lat="-6.965465" lon="-34.833015">
<ele>20.289999</ele>
<time>2018-08-06T20:59:37Z</time>
<speed>0.16</speed>
</trkpt>
<trkpt lat="-6.965475" lon="-34.833023">
<ele>12.190000</ele>
<time>2018-08-06T21:04:51Z</time>
<speed>0.00</speed>
</trkpt>
<trkpt lat="-6.965446" lon="-34.833004">
<ele>0.550000</ele>
<time>2018-08-06T21:09:59Z</time>
<speed>0.25</speed>
</trkpt>
<trkpt lat="-6.965420" lon="-34.832958">
<ele>8.139999</ele>
<time>2018-08-06T21:15:08Z</time>
<speed>0.00</speed>
</trkpt>
<trkpt lat="-6.965409" lon="-34.832985">
<ele>18.010000</ele>
<time>2018-08-06T21:20:17Z</time>
<speed>0.00</speed>
</trkpt>
<trkpt lat="-6.965432" lon="-34.833004">
<ele>9.809999</ele>
<time>2018-08-06T21:25:25Z</time>
<speed>0.06</speed>
</trkpt>
<trkpt lat="-6.965436" lon="-34.833012">
<ele>20.020000</ele>
<time>2018-08-06T21:30:34Z</time>
<speed>0.00</speed>
</trkpt>
<trkpt lat="-6.965463" lon="-34.833031">
<ele>12.280000</ele>
<time>2018-08-06T21:35:44Z</time>
<speed>0.00</speed>
</trkpt>
<trkpt lat="-6.965443" lon="-34.833004">
<ele>3.100000</ele>
<time>2018-08-06T21:40:51Z</time>
<speed>0.00</speed>
</trkpt>
<trkpt lat="-6.965483" lon="-34.832996">
<ele>6.050000</ele>
<time>2018-08-06T21:46:00Z</time>
<speed>0.00</speed>
</trkpt>
<trkpt lat="-6.965415" lon="-34.833004">
<ele>13.599999</ele>
<time>2018-08-06T21:51:10Z</time>
<speed>0.00</speed>
</trkpt>
<trkpt lat="-6.965436" lon="-34.832958">
<ele>19.869999</ele>
<time>2018-08-06T21:56:20Z</time>
<speed>0.00</speed>
</trkpt>
<trkpt lat="-6.965462" lon="-34.832954">
<ele>3.170000</ele>
<time>2018-08-06T22:01:37Z</time>
<speed>0.00</speed>
</trkpt>
<trkpt lat="-6.965533" lon="-34.833054">
<ele>1.550000</ele>
<time>2018-08-06T22:06:53Z</time>
<speed>0.22</speed>
</trkpt>
<trkpt lat="-6.965444" lon="-34.833023">
<ele>21.559999</ele>
<time>2018-08-06T22:12:09Z</time>
<speed>0.09</speed>
</trkpt>
<trkpt lat="-6.965483" lon="-34.833031">
<ele>19.529999</ele>
<time>2018-08-06T22:17:27Z</time>
<speed>0.00</speed>
</trkpt>
<trkpt lat="-6.965491" lon="-34.833019">
<ele>16.109999</ele>
<time>2018-08-06T22:22:43Z</time>
<speed>0.00</speed>
</trkpt>
<trkpt lat="-6.965458" lon="-34.833015">
<ele>17.990000</ele>
<time>2018-08-06T22:27:58Z</time>
<speed>0.00</speed>
</trkpt>
<trkpt lat="-6.965405" lon="-34.832962">
<ele>16.760000</ele>
<time>2018-08-06T22:33:15Z</time>
<speed>0.00</speed>
</trkpt>
<trkpt lat="-6.965470" lon="-34.833000">
<ele>12.550000</ele>
<time>2018-08-06T22:38:30Z</time>
<speed>0.00</speed>
</trkpt>
<trkpt lat="-6.965576" lon="-34.833183">
<ele>-24.279999</ele>
<time>2018-08-06T22:43:47Z</time>
<speed>0.00</speed>
</trkpt>
<trkpt lat="-6.965469" lon="-34.833031">
<ele>12.770000</ele>
<time>2018-08-06T22:49:03Z</time>
<speed>0.00</speed>
</trkpt>
<trkpt lat="-6.965488" lon="-34.833019">
<ele>-3.570000</ele>
<time>2018-08-06T22:54:19Z</time>
<speed>0.16</speed>
</trkpt>
<trkpt lat="-6.965422" lon="-34.833004">
<ele>9.360000</ele>
<time>2018-08-06T22:59:37Z</time>
<speed>0.00</speed>
</trkpt>
<trkpt lat="-6.965466" lon="-34.833015">
<ele>-8.510000</ele>
<time>2018-08-06T23:04:55Z</time>
<speed>0.06</speed>
</trkpt>
<trkpt lat="-6.965477" lon="-34.833038">
<ele>15.549999</ele>
<time>2018-08-06T23:10:10Z</time>
<speed>0.00</speed>
</trkpt>
<trkpt lat="-6.965425" lon="-34.832954">
<ele>0.560000</ele>
<time>2018-08-06T23:15:25Z</time>
<speed>0.17</speed>
</trkpt>
<trkpt lat="-6.965508" lon="-34.833096">
<ele>3.460000</ele>
<time>2018-08-06T23:20:42Z</time>
<speed>0.00</speed>
</trkpt>
<trkpt lat="-6.965487" lon="-34.833004">
<ele>10.219999</ele>
<time>2018-08-06T23:25:59Z</time>
<speed>0.00</speed>
</trkpt>
<trkpt lat="-6.965549" lon="-34.833385">
<ele>52.139999</ele>
<time>2018-08-06T23:31:22Z</time>
<speed>0.38</speed>
</trkpt>
<trkpt lat="-6.965487" lon="-34.833046">
<ele>4.890000</ele>
<time>2018-08-06T23:36:40Z</time>
<speed>0.00</speed>
</trkpt>
<trkpt lat="-6.965475" lon="-34.833000">
<ele>-2.250000</ele>
<time>2018-08-06T23:41:56Z</time>
<speed>0.07</speed>
</trkpt>
<trkpt lat="-6.965450" lon="-34.832993">
<ele>17.070000</ele>
<time>2018-08-06T23:47:13Z</time>
<speed>0.00</speed>
</trkpt>
<trkpt lat="-6.965436" lon="-34.833015">
<ele>13.520000</ele>
<time>2018-08-06T23:52:29Z</time>
<speed>0.20</speed>
</trkpt>
<trkpt lat="-6.965493" lon="-34.833122">
<ele>26.910000</ele>
<time>2018-08-06T23:57:46Z</time>
<speed>0.00</speed>
</trkpt>
<trkpt lat="-6.965457" lon="-34.833061">
<ele>12.190000</ele>
<time>2018-08-07T00:03:39Z</time>
<speed>0.23</speed>
</trkpt>
<trkpt lat="-6.965467" lon="-34.833138">
<ele>0.200000</ele>
<time>2018-08-07T00:09:08Z</time>
<speed>0.23</speed>
</trkpt>
<trkpt lat="-6.965537" lon="-34.833023">
<ele>18.830000</ele>
<time>2018-08-07T00:14:58Z</time>
<speed>0.25</speed>
</trkpt>
<trkpt lat="-6.965482" lon="-34.832939">
<ele>-24.150000</ele>
<time>2018-08-07T00:20:47Z</time>
<speed>0.13</speed>
</trkpt>
<trkpt lat="-6.965429" lon="-34.832989">
<ele>19.680000</ele>
<time>2018-08-07T00:26:41Z</time>
<speed>0.25</speed>
</trkpt>
<trkpt lat="-6.965404" lon="-34.833061">
<ele>18.209999</ele>
<time>2018-08-07T00:31:57Z</time>
<speed>0.28</speed>
</trkpt>
<trkpt lat="-6.965422" lon="-34.833046">
<ele>20.869999</ele>
<time>2018-08-07T00:37:13Z</time>
<speed>0.11</speed>
</trkpt>
<trkpt lat="-6.965422" lon="-34.832989">
<ele>24.529999</ele>
<time>2018-08-07T00:42:42Z</time>
<speed>0.31</speed>
</trkpt>
<trkpt lat="-6.965432" lon="-34.832954">
<ele>19.740000</ele>
<time>2018-08-07T00:48:12Z</time>
<speed>0.08</speed>
</trkpt>
<trkpt lat="-6.965456" lon="-34.832935">
<ele>8.910000</ele>
<time>2018-08-07T00:53:28Z</time>
<speed>0.14</speed>
</trkpt>
<trkpt lat="-6.965463" lon="-34.832954">
<ele>21.469999</ele>
<time>2018-08-07T00:58:58Z</time>
<speed>0.65</speed>
</trkpt>
<trkpt lat="-6.965393" lon="-34.832767">
<ele>46.360001</ele>
<time>2018-08-07T01:04:30Z</time>
<speed>0.24</speed>
</trkpt>
<trkpt lat="-6.965513" lon="-34.833057">
<ele>-2.930000</ele>
<time>2018-08-07T01:09:59Z</time>
<speed>0.73</speed>
</trkpt>
<trkpt lat="-6.965477" lon="-34.833069">
<ele>17.100000</ele>
<time>2018-08-07T01:15:28Z</time>
<speed>0.52</speed>
</trkpt>
<trkpt lat="-6.965476" lon="-34.833103">
<ele>20.020000</ele>
<time>2018-08-07T01:21:38Z</time>
<speed>0.23</speed>
</trkpt>
<trkpt lat="-6.965427" lon="-34.832855">
<ele>-0.580000</ele>
<time>2018-08-07T01:28:06Z</time>
<speed>0.17</speed>
</trkpt>
<trkpt lat="-6.965312" lon="-34.832882">
<ele>28.309999</ele>
<time>2018-08-07T01:34:38Z</time>
<speed>0.03</speed>
</trkpt>
<trkpt lat="-6.965394" lon="-34.832935">
<ele>15.880000</ele>
<time>2018-08-07T01:41:06Z</time>
<speed>0.16</speed>
</trkpt>
<trkpt lat="-6.965453" lon="-34.833073">
<ele>13.590000</ele>
<time>2018-08-07T01:48:19Z</time>
<speed>0.35</speed>
</trkpt>
<trkpt lat="-6.965443" lon="-34.833122">
<ele>22.039999</ele>
<time>2018-08-07T01:55:49Z</time>
<speed>0.18</speed>
</trkpt>
<trkpt lat="-6.965476" lon="-34.832939">
<ele>9.139999</ele>
<time>2018-08-07T02:03:41Z</time>
<speed>0.24</speed>
</trkpt>
<trkpt lat="-6.965475" lon="-34.833057">
<ele>34.020000</ele>
<time>2018-08-07T02:11:10Z</time>
<speed>0.30</speed>
</trkpt>
<trkpt lat="-6.965478" lon="-34.833019">
<ele>21.779999</ele>
<time>2018-08-07T02:18:54Z</time>
<speed>0.36</speed>
</trkpt>
<trkpt lat="-6.965415" lon="-34.832767">
<ele>-27.769999</ele>
<time>2018-08-07T02:27:47Z</time>
<speed>0.31</speed>
</trkpt>
<trkpt lat="-6.965417" lon="-34.832783">
<ele>-2.540000</ele>
<time>2018-08-07T02:37:19Z</time>
<speed>0.52</speed>
</trkpt>
<trkpt lat="-6.965490" lon="-34.833134">
<ele>15.070000</ele>
<time>2018-08-07T02:46:50Z</time>
<speed>0.13</speed>
</trkpt>
<trkpt lat="-6.965495" lon="-34.832954">
<ele>22.609999</ele>
<time>2018-08-07T02:56:40Z</time>
<speed>0.03</speed>
</trkpt>
</trkseg>
</trk>
<trk>
<name>20180824-192101(13)</name>
<desc>Color:004000ff</desc>
<trkseg>
<trkpt lat="-6.965437" lon="-34.832954">
<ele>7.760000</ele>
<time>2018-08-07T03:06:24Z</time>
<speed>0.12</speed>
</trkpt>
<trkpt lat="-6.965440" lon="-34.833035">
<ele>28.170000</ele>
<time>2018-08-07T03:16:12Z</time>
<speed>0.00</speed>
</trkpt>
<trkpt lat="-6.965843" lon="-34.832962">
<ele>-38.329998</ele>
<time>2018-08-07T03:21:30Z</time>
<speed>0.00</speed>
</trkpt>
<trkpt lat="-6.965764" lon="-34.833046">
<ele>-17.940001</ele>
<time>2018-08-07T03:26:46Z</time>
<speed>0.00</speed>
</trkpt>
<trkpt lat="-6.965435" lon="-34.833008">
<ele>7.400000</ele>
<time>2018-08-07T03:32:02Z</time>
<speed>0.00</speed>
</trkpt>
<trkpt lat="-6.965491" lon="-34.833092">
<ele>7.300000</ele>
<time>2018-08-07T03:37:17Z</time>
<speed>0.00</speed>
</trkpt>
<trkpt lat="-6.965506" lon="-34.833061">
<ele>9.000000</ele>
<time>2018-08-07T03:42:33Z</time>
<speed>0.00</speed>
</trkpt>
<trkpt lat="-6.965271" lon="-34.833092">
<ele>39.730000</ele>
<time>2018-08-07T03:47:49Z</time>
<speed>0.00</speed>
</trkpt>
<trkpt lat="-6.965396" lon="-34.833038">
<ele>27.990000</ele>
<time>2018-08-07T03:53:06Z</time>
<speed>0.00</speed>
</trkpt>
<trkpt lat="-6.965585" lon="-34.833057">
<ele>-15.049999</ele>
<time>2018-08-07T03:58:23Z</time>
<speed>0.00</speed>
</trkpt>
<trkpt lat="-6.965506" lon="-34.833019">
<ele>8.050000</ele>
<time>2018-08-07T04:03:44Z</time>
<speed>0.00</speed>
</trkpt>
<trkpt lat="-6.965406" lon="-34.832985">
<ele>22.869999</ele>
<time>2018-08-07T04:09:00Z</time>
<speed>0.00</speed>
</trkpt>
<trkpt lat="-6.965402" lon="-34.833000">
<ele>21.070000</ele>
<time>2018-08-07T04:14:16Z</time>
<speed>0.00</speed>
</trkpt>
<trkpt lat="-6.965356" lon="-34.832920">
<ele>38.549999</ele>
<time>2018-08-07T04:19:32Z</time>
<speed>0.00</speed>
</trkpt>
<trkpt lat="-6.965370" lon="-34.832996">
<ele>-3.130000</ele>
<time>2018-08-07T04:25:07Z</time>
<speed>0.80</speed>
</trkpt>
<trkpt lat="-6.965423" lon="-34.832977">
<ele>1.000000</ele>
<time>2018-08-07T04:30:37Z</time>
<speed>0.12</speed>
</trkpt>
<trkpt lat="-6.965474" lon="-34.833057">
<ele>24.750000</ele>
<time>2018-08-07T04:36:27Z</time>
<speed>0.00</speed>
</trkpt>
<trkpt lat="-6.965459" lon="-34.833027">
<ele>11.800000</ele>
<time>2018-08-07T04:43:21Z</time>
<speed>0.00</speed>
</trkpt>
<trkpt lat="-6.965495" lon="-34.833042">
<ele>-7.940000</ele>
<time>2018-08-07T04:48:36Z</time>
<speed>0.00</speed>
</trkpt>
<trkpt lat="-6.965487" lon="-34.833023">
<ele>20.549999</ele>
<time>2018-08-07T04:53:51Z</time>
<speed>0.00</speed>
</trkpt>
<trkpt lat="-6.965468" lon="-34.833035">
<ele>2.460000</ele>
<time>2018-08-07T04:59:06Z</time>
<speed>0.00</speed>
</trkpt>
<trkpt lat="-6.965458" lon="-34.833084">
<ele>-9.770000</ele>
<time>2018-08-07T05:04:24Z</time>
<speed>0.13</speed>
</trkpt>
<trkpt lat="-6.965463" lon="-34.833008">
<ele>-1.620000</ele>
<time>2018-08-07T05:09:39Z</time>
<speed>0.06</speed>
</trkpt>
<trkpt lat="-6.965454" lon="-34.833065">
<ele>10.940000</ele>
<time>2018-08-07T05:14:53Z</time>
<speed>0.00</speed>
</trkpt>
<trkpt lat="-6.965473" lon="-34.832989">
<ele>2.630000</ele>
<time>2018-08-07T05:20:09Z</time>
<speed>0.00</speed>
</trkpt>
<trkpt lat="-6.965469" lon="-34.832989">
<ele>16.910000</ele>
<time>2018-08-07T05:25:24Z</time>
<speed>0.00</speed>
</trkpt>
<trkpt lat="-6.965423" lon="-34.833122">
<ele>19.770000</ele>
<time>2018-08-07T05:30:40Z</time>
<speed>0.00</speed>
</trkpt>
<trkpt lat="-6.965493" lon="-34.832977">
<ele>-7.560000</ele>
<time>2018-08-07T05:35:56Z</time>
<speed>0.00</speed>
</trkpt>
<trkpt lat="-6.965479" lon="-34.833015">
<ele>2.960000</ele>
<time>2018-08-07T05:41:11Z</time>
<speed>0.23</speed>
</trkpt>
<trkpt lat="-6.965523" lon="-34.832928">
<ele>12.290000</ele>
<time>2018-08-07T05:46:27Z</time>
<speed>0.00</speed>
</trkpt>
<trkpt lat="-6.965450" lon="-34.832996">
<ele>20.990000</ele>
<time>2018-08-07T05:51:43Z</time>
<speed>0.00</speed>
</trkpt>
<trkpt lat="-6.965516" lon="-34.833008">
<ele>0.560000</ele>
<time>2018-08-07T05:56:59Z</time>
<speed>0.00</speed>
</trkpt>
<trkpt lat="-6.965485" lon="-34.833065">
<ele>20.869999</ele>
<time>2018-08-07T06:02:18Z</time>
<speed>0.19</speed>
</trkpt>
<trkpt lat="-6.965470" lon="-34.832985">
<ele>8.650000</ele>
<time>2018-08-07T06:07:35Z</time>
<speed>0.25</speed>
</trkpt>
<trkpt lat="-6.965532" lon="-34.833027">
<ele>-3.470000</ele>
<time>2018-08-07T06:13:03Z</time>
<speed>0.32</speed>
</trkpt>
<trkpt lat="-6.965456" lon="-34.833099">
<ele>7.260000</ele>
<time>2018-08-07T06:18:21Z</time>
<speed>0.65</speed>
</trkpt>
<trkpt lat="-6.965488" lon="-34.833050">
<ele>-14.620000</ele>
<time>2018-08-07T06:24:04Z</time>
<speed>0.08</speed>
</trkpt>
<trkpt lat="-6.965590" lon="-34.833054">
<ele>1.390000</ele>
<time>2018-08-07T06:29:21Z</time>
<speed>0.00</speed>
</trkpt>
<trkpt lat="-6.965508" lon="-34.833035">
<ele>-3.180000</ele>
<time>2018-08-07T06:34:36Z</time>
<speed>0.00</speed>
</trkpt>
<trkpt lat="-6.965459" lon="-34.833000">
<ele>6.980000</ele>
<time>2018-08-07T06:39:50Z</time>
<speed>0.00</speed>
</trkpt>
<trkpt lat="-6.965439" lon="-34.833031">
<ele>10.510000</ele>
<time>2018-08-07T06:45:05Z</time>
<speed>0.00</speed>
</trkpt>
<trkpt lat="-6.965504" lon="-34.832924">
<ele>-10.719999</ele>
<time>2018-08-07T06:50:20Z</time>
<speed>0.00</speed>
</trkpt>
<trkpt lat="-6.965365" lon="-34.833031">
<ele>15.599999</ele>
<time>2018-08-07T06:55:34Z</time>
<speed>0.00</speed>
</trkpt>
<trkpt lat="-6.965444" lon="-34.832977">
<ele>4.880000</ele>
<time>2018-08-07T07:00:51Z</time>
<speed>0.12</speed>
</trkpt>
<trkpt lat="-6.965481" lon="-34.832912">
<ele>29.400000</ele>
<time>2018-08-07T07:06:05Z</time>
<speed>0.00</speed>
</trkpt>
<trkpt lat="-6.965495" lon="-34.833004">
<ele>-13.860000</ele>
<time>2018-08-07T07:11:19Z</time>
<speed>0.34</speed>
</trkpt>
<trkpt lat="-6.965462" lon="-34.833050">
<ele>9.220000</ele>
<time>2018-08-07T07:16:34Z</time>
<speed>0.00</speed>
</trkpt>
<trkpt lat="-6.965424" lon="-34.833080">
<ele>18.260000</ele>
<time>2018-08-07T07:21:49Z</time>
<speed>0.00</speed>
</trkpt>
<trkpt lat="-6.965465" lon="-34.833027">
<ele>24.900000</ele>
<time>2018-08-07T07:27:04Z</time>
<speed>0.00</speed>
</trkpt>
<trkpt lat="-6.965458" lon="-34.833012">
<ele>9.120000</ele>
<time>2018-08-07T07:32:19Z</time>
<speed>0.00</speed>
</trkpt>
<trkpt lat="-6.965463" lon="-34.833000">
<ele>3.170000</ele>
<time>2018-08-07T07:37:35Z</time>
<speed>0.00</speed>
</trkpt>
<trkpt lat="-6.965478" lon="-34.833054">
<ele>11.550000</ele>
<time>2018-08-07T07:42:49Z</time>
<speed>0.00</speed>
</trkpt>
<trkpt lat="-6.965494" lon="-34.833061">
<ele>9.809999</ele>
<time>2018-08-07T07:48:06Z</time>
<speed>0.00</speed>
</trkpt>
<trkpt lat="-6.965455" lon="-34.833191">
<ele>18.910000</ele>
<time>2018-08-07T07:53:23Z</time>
<speed>0.00</speed>
</trkpt>
<trkpt lat="-6.965454" lon="-34.833023">
<ele>7.550000</ele>
<time>2018-08-07T07:58:39Z</time>
<speed>0.00</speed>
</trkpt>
<trkpt lat="-6.965513" lon="-34.833023">
<ele>-19.199999</ele>
<time>2018-08-07T08:04:32Z</time>
<speed>0.44</speed>
</trkpt>
<trkpt lat="-6.965497" lon="-34.833176">
<ele>-7.190000</ele>
<time>2018-08-07T08:09:48Z</time>
<speed>0.00</speed>
</trkpt>
<trkpt lat="-6.965456" lon="-34.833019">
<ele>8.740000</ele>
<time>2018-08-07T08:15:01Z</time>
<speed>0.00</speed>
</trkpt>
<trkpt lat="-6.965457" lon="-34.832958">
<ele>7.630000</ele>
<time>2018-08-07T08:20:16Z</time>
<speed>0.00</speed>
</trkpt>
<trkpt lat="-6.965506" lon="-34.833084">
<ele>-3.960000</ele>
<time>2018-08-07T08:25:31Z</time>
<speed>0.00</speed>
</trkpt>
<trkpt lat="-6.965446" lon="-34.833092">
<ele>0.800000</ele>
<time>2018-08-07T08:30:46Z</time>
<speed>0.00</speed>
</trkpt>
<trkpt lat="-6.965508" lon="-34.833225">
<ele>-0.220000</ele>
<time>2018-08-07T08:36:02Z</time>
<speed>0.00</speed>
</trkpt>
<trkpt lat="-6.965514" lon="-34.833015">
<ele>0.680000</ele>
<time>2018-08-07T08:41:18Z</time>
<speed>0.00</speed>
</trkpt>
<trkpt lat="-6.965465" lon="-34.832989">
<ele>27.080000</ele>
<time>2018-08-07T08:46:36Z</time>
<speed>0.00</speed>
</trkpt>
<trkpt lat="-6.965522" lon="-34.832947">
<ele>9.590000</ele>
<time>2018-08-07T08:51:51Z</time>
<speed>0.00</speed>
</trkpt>
<trkpt lat="-6.965487" lon="-34.832985">
<ele>15.960000</ele>
<time>2018-08-07T08:57:05Z</time>
<speed>0.31</speed>
</trkpt>
<trkpt lat="-6.965462" lon="-34.832996">
<ele>10.200000</ele>
<time>2018-08-07T09:02:25Z</time>
<speed>0.00</speed>
</trkpt>
<trkpt lat="-6.965516" lon="-34.832916">
<ele>2.640000</ele>
<time>2018-08-07T09:07:40Z</time>
<speed>0.00</speed>
</trkpt>
<trkpt lat="-6.965455" lon="-34.832973">
<ele>22.020000</ele>
<time>2018-08-07T09:12:55Z</time>
<speed>0.43</speed>
</trkpt>
<trkpt lat="-6.965441" lon="-34.833015">
<ele>18.990000</ele>
<time>2018-08-07T09:18:13Z</time>
<speed>0.00</speed>
</trkpt>
<trkpt lat="-6.965449" lon="-34.832947">
<ele>25.439999</ele>
<time>2018-08-07T09:23:28Z</time>
<speed>0.00</speed>
</trkpt>
<trkpt lat="-6.965478" lon="-34.832977">
<ele>13.150000</ele>
<time>2018-08-07T09:28:45Z</time>
<speed>0.00</speed>
</trkpt>
<trkpt lat="-6.965478" lon="-34.832985">
<ele>1.720000</ele>
<time>2018-08-07T09:34:01Z</time>
<speed>0.40</speed>
</trkpt>
<trkpt lat="-6.965389" lon="-34.832760">
<ele>85.279999</ele>
<time>2018-08-07T09:39:17Z</time>
<speed>0.00</speed>
</trkpt>
<trkpt lat="-6.965503" lon="-34.833061">
<ele>18.160000</ele>
<time>2018-08-07T09:44:34Z</time>
<speed>0.00</speed>
</trkpt>
<trkpt lat="-6.965492" lon="-34.832935">
<ele>-4.230000</ele>
<time>2018-08-07T09:49:49Z</time>
<speed>0.00</speed>
</trkpt>
<trkpt lat="-6.965475" lon="-34.833118">
<ele>-3.640000</ele>
<time>2018-08-07T09:55:04Z</time>
<speed>0.50</speed>
</trkpt>
<trkpt lat="-6.965619" lon="-34.833000">
<ele>-11.790000</ele>
<time>2018-08-07T10:00:25Z</time>
<speed>0.00</speed>
</trkpt>
<trkpt lat="-6.965470" lon="-34.833080">
<ele>-3.240000</ele>
<time>2018-08-07T10:06:01Z</time>
<speed>0.17</speed>
</trkpt>
<trkpt lat="-6.965513" lon="-34.833008">
<ele>8.480000</ele>
<time>2018-08-07T10:11:18Z</time>
<speed>0.00</speed>
</trkpt>
<trkpt lat="-6.965436" lon="-34.833023">
<ele>40.239998</ele>
<time>2018-08-07T10:16:35Z</time>
<speed>0.00</speed>
</trkpt>
<trkpt lat="-6.965490" lon="-34.833042">
<ele>15.410000</ele>
<time>2018-08-07T10:21:52Z</time>
<speed>0.00</speed>
</trkpt>
<trkpt lat="-6.965474" lon="-34.832996">
<ele>4.310000</ele>
<time>2018-08-07T10:27:08Z</time>
<speed>0.16</speed>
</trkpt>
<trkpt lat="-6.965450" lon="-34.832996">
<ele>22.449999</ele>
<time>2018-08-07T10:32:24Z</time>
<speed>0.00</speed>
</trkpt>
<trkpt lat="-6.965476" lon="-34.832966">
<ele>15.320000</ele>
<time>2018-08-07T10:37:40Z</time>
<speed>0.10</speed>
</trkpt>
<trkpt lat="-6.965495" lon="-34.832966">
<ele>9.130000</ele>
<time>2018-08-07T10:42:56Z</time>
<speed>0.11</speed>
</trkpt>
<trkpt lat="-6.965487" lon="-34.832973">
<ele>-2.160000</ele>
<time>2018-08-07T10:48:12Z</time>
<speed>0.04</speed>
</trkpt>
<trkpt lat="-6.965422" lon="-34.833012">
<ele>39.029999</ele>
<time>2018-08-07T10:53:30Z</time>
<speed>0.04</speed>
</trkpt>
<trkpt lat="-6.965442" lon="-34.833027">
<ele>20.719999</ele>
<time>2018-08-07T10:58:49Z</time>
<speed>0.00</speed>
</trkpt>
<trkpt lat="-6.965504" lon="-34.832993">
<ele>8.030000</ele>
<time>2018-08-07T11:04:12Z</time>
<speed>0.00</speed>
</trkpt>
<trkpt lat="-6.965606" lon="-34.833038">
<ele>-39.279999</ele>
<time>2018-08-07T11:09:30Z</time>
<speed>0.00</speed>
</trkpt>
<trkpt lat="-6.965457" lon="-34.833019">
<ele>16.940001</ele>
<time>2018-08-07T11:14:47Z</time>
<speed>0.00</speed>
</trkpt>
<trkpt lat="-6.965454" lon="-34.832977">
<ele>32.320000</ele>
<time>2018-08-07T11:20:04Z</time>
<speed>0.00</speed>
</trkpt>
<trkpt lat="-6.965536" lon="-34.833038">
<ele>-8.770000</ele>
<time>2018-08-07T11:25:21Z</time>
<speed>0.08</speed>
</trkpt>
<trkpt lat="-6.965490" lon="-34.832897">
<ele>20.990000</ele>
<time>2018-08-07T11:30:39Z</time>
<speed>0.00</speed>
</trkpt>
<trkpt lat="-6.965562" lon="-34.833023">
<ele>4.810000</ele>
<time>2018-08-07T11:35:58Z</time>
<speed>0.00</speed>
</trkpt>
<trkpt lat="-6.965488" lon="-34.833057">
<ele>16.809999</ele>
<time>2018-08-07T11:41:16Z</time>
<speed>0.00</speed>
</trkpt>
<trkpt lat="-6.965492" lon="-34.832973">
<ele>28.250000</ele>
<time>2018-08-07T11:46:33Z</time>
<speed>0.00</speed>
</trkpt>
<trkpt lat="-6.965558" lon="-34.832905">
<ele>42.980000</ele>
<time>2018-08-07T11:51:51Z</time>
<speed>0.11</speed>
</trkpt>
<trkpt lat="-6.965484" lon="-34.832954">
<ele>6.640000</ele>
<time>2018-08-07T11:57:08Z</time>
<speed>0.00</speed>
</trkpt>
<trkpt lat="-6.965512" lon="-34.832970">
<ele>2.620000</ele>
<time>2018-08-07T12:02:27Z</time>
<speed>0.00</speed>
</trkpt>
<trkpt lat="-6.965479" lon="-34.833065">
<ele>-14.020000</ele>
<time>2018-08-07T12:07:39Z</time>
<speed>0.00</speed>
</trkpt>
<trkpt lat="-6.965443" lon="-34.833004">
<ele>37.840000</ele>
<time>2018-08-07T12:12:50Z</time>
<speed>0.00</speed>
</trkpt>
<trkpt lat="-6.965416" lon="-34.833000">
<ele>22.209999</ele>
<time>2018-08-07T12:18:01Z</time>
<speed>0.00</speed>
</trkpt>
<trkpt lat="-6.965525" lon="-34.833015">
<ele>16.430000</ele>
<time>2018-08-07T12:23:12Z</time>
<speed>0.00</speed>
</trkpt>
<trkpt lat="-6.965415" lon="-34.833000">
<ele>0.970000</ele>
<time>2018-08-07T12:28:23Z</time>
<speed>0.21</speed>
</trkpt>
<trkpt lat="-6.965394" lon="-34.833096">
<ele>-4.860000</ele>
<time>2018-08-07T12:33:35Z</time>
<speed>0.00</speed>
</trkpt>
<trkpt lat="-6.965583" lon="-34.833054">
<ele>13.429999</ele>
<time>2018-08-07T12:38:47Z</time>
<speed>0.00</speed>
</trkpt>
<trkpt lat="-6.965441" lon="-34.832989">
<ele>26.359999</ele>
<time>2018-08-07T12:43:59Z</time>
<speed>0.00</speed>
</trkpt>
<trkpt lat="-6.965641" lon="-34.833225">
<ele>12.770000</ele>
<time>2018-08-07T12:49:12Z</time>
<speed>0.00</speed>
</trkpt>
<trkpt lat="-6.965448" lon="-34.833019">
<ele>-1.890000</ele>
<time>2018-08-07T12:54:32Z</time>
<speed>0.32</speed>
</trkpt>
<trkpt lat="-6.965388" lon="-34.832935">
<ele>9.110000</ele>
<time>2018-08-07T12:59:48Z</time>
<speed>0.00</speed>
</trkpt>
<trkpt lat="-6.965518" lon="-34.833038">
<ele>4.290000</ele>
<time>2018-08-07T13:05:03Z</time>
<speed>0.00</speed>
</trkpt>
<trkpt lat="-6.965558" lon="-34.833115">
<ele>-3.000000</ele>
<time>2018-08-07T13:10:21Z</time>
<speed>0.00</speed>
</trkpt>
<trkpt lat="-6.965508" lon="-34.833073">
<ele>16.440001</ele>
<time>2018-08-07T13:15:52Z</time>
<speed>0.00</speed>
</trkpt>
<trkpt lat="-6.965459" lon="-34.833050">
<ele>-15.210000</ele>
<time>2018-08-07T13:21:04Z</time>
<speed>1.56</speed>
</trkpt>
<trkpt lat="-6.965652" lon="-34.833260">
<ele>16.949999</ele>
<time>2018-08-07T13:26:19Z</time>
<speed>0.00</speed>
</trkpt>
<trkpt lat="-6.965487" lon="-34.833050">
<ele>12.670000</ele>
<time>2018-08-07T13:31:30Z</time>
<speed>0.00</speed>
</trkpt>
<trkpt lat="-6.965460" lon="-34.833019">
<ele>31.500000</ele>
<time>2018-08-07T13:36:42Z</time>
<speed>0.00</speed>
</trkpt>
<trkpt lat="-6.965525" lon="-34.833099">
<ele>3.520000</ele>
<time>2018-08-07T13:42:24Z</time>
<speed>0.03</speed>
</trkpt>
<trkpt lat="-6.965449" lon="-34.833031">
<ele>-2.880000</ele>
<time>2018-08-07T13:47:37Z</time>
<speed>0.00</speed>
</trkpt>
<trkpt lat="-6.965487" lon="-34.832993">
<ele>6.990000</ele>
<time>2018-08-07T13:52:48Z</time>
<speed>0.02</speed>
</trkpt>
<trkpt lat="-6.965456" lon="-34.832989">
<ele>10.889999</ele>
<time>2018-08-07T13:58:00Z</time>
<speed>0.00</speed>
</trkpt>
<trkpt lat="-6.965495" lon="-34.833000">
<ele>11.290000</ele>
<time>2018-08-07T14:03:16Z</time>
<speed>0.00</speed>
</trkpt>
<trkpt lat="-6.965493" lon="-34.833015">
<ele>37.790001</ele>
<time>2018-08-07T14:08:28Z</time>
<speed>0.00</speed>
</trkpt>
<trkpt lat="-6.965431" lon="-34.833103">
<ele>-2.850000</ele>
<time>2018-08-07T14:13:41Z</time>
<speed>0.00</speed>
</trkpt>
<trkpt lat="-6.965460" lon="-34.833023">
<ele>21.920000</ele>
<time>2018-08-07T14:18:54Z</time>
<speed>0.00</speed>
</trkpt>
<trkpt lat="-6.965494" lon="-34.833023">
<ele>-12.170000</ele>
<time>2018-08-07T14:24:07Z</time>
<speed>0.00</speed>
</trkpt>
<trkpt lat="-6.965470" lon="-34.833019">
<ele>31.139999</ele>
<time>2018-08-07T14:29:20Z</time>
<speed>0.00</speed>
</trkpt>
<trkpt lat="-6.965533" lon="-34.833000">
<ele>-17.080000</ele>
<time>2018-08-07T14:34:34Z</time>
<speed>0.00</speed>
</trkpt>
<trkpt lat="-6.965479" lon="-34.833065">
<ele>-22.250000</ele>
<time>2018-08-07T14:39:48Z</time>
<speed>0.00</speed>
</trkpt>
<trkpt lat="-6.965514" lon="-34.833084">
<ele>-30.230000</ele>
<time>2018-08-07T14:45:02Z</time>
<speed>0.00</speed>
</trkpt>
<trkpt lat="-6.965527" lon="-34.832993">
<ele>-13.270000</ele>
<time>2018-08-07T14:50:20Z</time>
<speed>0.00</speed>
</trkpt>
<trkpt lat="-6.965448" lon="-34.833054">
<ele>30.510000</ele>
<time>2018-08-07T14:55:34Z</time>
<speed>0.00</speed>
</trkpt>
<trkpt lat="-6.965425" lon="-34.832985">
<ele>47.189999</ele>
<time>2018-08-07T15:00:51Z</time>
<speed>0.00</speed>
</trkpt>
<trkpt lat="-6.965530" lon="-34.832985">
<ele>4.430000</ele>
<time>2018-08-07T15:06:08Z</time>
<speed>0.85</speed>
</trkpt>
<trkpt lat="-6.965367" lon="-34.833035">
<ele>78.320000</ele>
<time>2018-08-07T15:11:26Z</time>
<speed>0.00</speed>
</trkpt>
<trkpt lat="-6.965572" lon="-34.833000">
<ele>-30.609999</ele>
<time>2018-08-07T15:16:56Z</time>
<speed>0.04</speed>
</trkpt>
<trkpt lat="-6.965490" lon="-34.832993">
<ele>2.340000</ele>
<time>2018-08-07T15:22:30Z</time>
<speed>0.21</speed>
</trkpt>
<trkpt lat="-6.965524" lon="-34.833035">
<ele>7.290000</ele>
<time>2018-08-07T15:28:03Z</time>
<speed>0.00</speed>
</trkpt>
<trkpt lat="-6.965463" lon="-34.833004">
<ele>2.710000</ele>
<time>2018-08-07T15:33:16Z</time>
<speed>0.00</speed>
</trkpt>
<trkpt lat="-6.965494" lon="-34.832993">
<ele>14.420000</ele>
<time>2018-08-07T15:38:29Z</time>
<speed>0.29</speed>
</trkpt>
<trkpt lat="-6.965508" lon="-34.832993">
<ele>9.969999</ele>
<time>2018-08-07T15:43:44Z</time>
<speed>0.00</speed>
</trkpt>
<trkpt lat="-6.965506" lon="-34.832996">
<ele>2.820000</ele>
<time>2018-08-07T15:48:58Z</time>
<speed>0.00</speed>
</trkpt>
<trkpt lat="-6.965559" lon="-34.832916">
<ele>-23.480000</ele>
<time>2018-08-07T15:54:12Z</time>
<speed>0.00</speed>
</trkpt>
<trkpt lat="-6.965480" lon="-34.833015">
<ele>11.300000</ele>
<time>2018-08-07T15:59:27Z</time>
<speed>0.00</speed>
</trkpt>
<trkpt lat="-6.965452" lon="-34.833012">
<ele>12.059999</ele>
<time>2018-08-07T16:04:43Z</time>
<speed>0.00</speed>
</trkpt>
<trkpt lat="-6.965449" lon="-34.833027">
<ele>15.339999</ele>
<time>2018-08-07T16:09:56Z</time>
<speed>0.00</speed>
</trkpt>
<trkpt lat="-6.965495" lon="-34.833019">
<ele>23.029999</ele>
<time>2018-08-07T16:15:11Z</time>
<speed>0.00</speed>
</trkpt>
<trkpt lat="-6.965449" lon="-34.833031">
<ele>22.049999</ele>
<time>2018-08-07T16:20:24Z</time>
<speed>0.00</speed>
</trkpt>
<trkpt lat="-6.965474" lon="-34.832970">
<ele>8.040000</ele>
<time>2018-08-07T16:25:37Z</time>
<speed>0.00</speed>
</trkpt>
<trkpt lat="-6.965480" lon="-34.833004">
<ele>13.910000</ele>
<time>2018-08-07T16:30:49Z</time>
<speed>0.04</speed>
</trkpt>
<trkpt lat="-6.965484" lon="-34.833027">
<ele>18.809999</ele>
<time>2018-08-07T16:36:03Z</time>
<speed>0.00</speed>
</trkpt>
<trkpt lat="-6.965450" lon="-34.833008">
<ele>22.660000</ele>
<time>2018-08-07T16:41:17Z</time>
<speed>0.00</speed>
</trkpt>
<trkpt lat="-6.965414" lon="-34.832890">
<ele>8.099999</ele>
<time>2018-08-07T16:46:30Z</time>
<speed>0.00</speed>
</trkpt>
<trkpt lat="-6.965464" lon="-34.832943">
<ele>28.799999</ele>
<time>2018-08-07T16:51:44Z</time>
<speed>0.00</speed>
</trkpt>
<trkpt lat="-6.965506" lon="-34.832981">
<ele>18.760000</ele>
<time>2018-08-07T16:56:57Z</time>
<speed>0.00</speed>
</trkpt>
<trkpt lat="-6.965477" lon="-34.833019">
<ele>10.580000</ele>
<time>2018-08-07T17:02:13Z</time>
<speed>0.00</speed>
</trkpt>
<trkpt lat="-6.965522" lon="-34.833057">
<ele>-13.950000</ele>
<time>2018-08-07T17:07:27Z</time>
<speed>0.00</speed>
</trkpt>
<trkpt lat="-6.965506" lon="-34.833191">
<ele>-14.270000</ele>
<time>2018-08-07T17:12:41Z</time>
<speed>0.00</speed>
</trkpt>
<trkpt lat="-6.965474" lon="-34.833035">
<ele>1.070000</ele>
<time>2018-08-07T17:17:55Z</time>
<speed>0.00</speed>
</trkpt>
<trkpt lat="-6.965501" lon="-34.832989">
<ele>5.610000</ele>
<time>2018-08-07T17:23:08Z</time>
<speed>0.00</speed>
</trkpt>
<trkpt lat="-6.965551" lon="-34.832882">
<ele>43.290001</ele>
<time>2018-08-07T17:28:21Z</time>
<speed>0.00</speed>
</trkpt>
<trkpt lat="-6.965413" lon="-34.833160">
<ele>-14.280000</ele>
<time>2018-08-07T17:33:34Z</time>
<speed>0.00</speed>
</trkpt>
<trkpt lat="-6.965535" lon="-34.832973">
<ele>39.279999</ele>
<time>2018-08-07T17:38:00Z</time>
<speed>0.00</speed>
</trkpt>
<trkpt lat="-6.965351" lon="-34.833252">
<ele>-55.419998</ele>
<time>2018-08-07T17:43:15Z</time>
<speed>0.00</speed>
</trkpt>
<trkpt lat="-6.965546" lon="-34.832657">
<ele>90.119995</ele>
<time>2018-08-07T17:48:29Z</time>
<speed>0.00</speed>
</trkpt>
<trkpt lat="-6.965618" lon="-34.832844">
<ele>41.610001</ele>
<time>2018-08-07T17:53:47Z</time>
<speed>1.52</speed>
</trkpt>
<trkpt lat="-6.965553" lon="-34.833179">
<ele>-18.719999</ele>
<time>2018-08-07T17:59:02Z</time>
<speed>0.00</speed>
</trkpt>
<trkpt lat="-6.965485" lon="-34.833015">
<ele>7.030000</ele>
<time>2018-08-07T18:04:50Z</time>
<speed>0.00</speed>
</trkpt>
<trkpt lat="-6.965449" lon="-34.833038">
<ele>22.760000</ele>
<time>2018-08-07T18:10:01Z</time>
<speed>0.00</speed>
</trkpt>
<trkpt lat="-6.965492" lon="-34.832943">
<ele>8.630000</ele>
<time>2018-08-07T18:15:13Z</time>
<speed>0.00</speed>
</trkpt>
<trkpt lat="-6.965500" lon="-34.832996">
<ele>25.189999</ele>
<time>2018-08-07T18:20:24Z</time>
<speed>0.00</speed>
</trkpt>
<trkpt lat="-6.965465" lon="-34.833023">
<ele>7.530000</ele>
<time>2018-08-07T18:25:34Z</time>
<speed>0.00</speed>
</trkpt>
<trkpt lat="-6.965459" lon="-34.833035">
<ele>20.590000</ele>
<time>2018-08-07T18:30:43Z</time>
<speed>0.00</speed>
</trkpt>
<trkpt lat="-6.965465" lon="-34.832973">
<ele>10.950000</ele>
<time>2018-08-07T18:35:53Z</time>
<speed>0.03</speed>
</trkpt>
<trkpt lat="-6.965486" lon="-34.833008">
<ele>14.000000</ele>
<time>2018-08-07T18:41:03Z</time>
<speed>0.00</speed>
</trkpt>
<trkpt lat="-6.965411" lon="-34.833012">
<ele>8.240000</ele>
<time>2018-08-07T18:46:13Z</time>
<speed>0.00</speed>
</trkpt>
<trkpt lat="-6.965456" lon="-34.833130">
<ele>18.959999</ele>
<time>2018-08-07T18:51:27Z</time>
<speed>0.00</speed>
</trkpt>
<trkpt lat="-6.965482" lon="-34.833015">
<ele>8.970000</ele>
<time>2018-08-07T18:56:39Z</time>
<speed>0.00</speed>
</trkpt>
<trkpt lat="-6.965651" lon="-34.833130">
<ele>12.920000</ele>
<time>2018-08-07T19:01:56Z</time>
<speed>0.00</speed>
</trkpt>
<trkpt lat="-6.965493" lon="-34.832947">
<ele>25.469999</ele>
<time>2018-08-07T19:07:06Z</time>
<speed>0.00</speed>
</trkpt>
<trkpt lat="-6.965568" lon="-34.833057">
<ele>15.240000</ele>
<time>2018-08-07T19:12:15Z</time>
<speed>0.00</speed>
</trkpt>
<trkpt lat="-6.965576" lon="-34.833027">
<ele>28.480000</ele>
<time>2018-08-07T19:17:25Z</time>
<speed>0.52</speed>
</trkpt>
<trkpt lat="-6.965350" lon="-34.832798">
<ele>0.550000</ele>
<time>2018-08-07T19:22:37Z</time>
<speed>0.00</speed>
</trkpt>
<trkpt lat="-6.965611" lon="-34.833057">
<ele>19.529999</ele>
<time>2018-08-07T19:27:48Z</time>
<speed>0.00</speed>
</trkpt>
<trkpt lat="-6.965333" lon="-34.832901">
<ele>-12.630000</ele>
<time>2018-08-07T19:32:59Z</time>
<speed>0.00</speed>
</trkpt>
<trkpt lat="-6.965902" lon="-34.833515">
<ele>39.090000</ele>
<time>2018-08-07T19:38:10Z</time>
<speed>0.00</speed>
</trkpt>
<trkpt lat="-6.965654" lon="-34.833138">
<ele>13.219999</ele>
<time>2018-08-07T19:43:23Z</time>
<speed>0.00</speed>
</trkpt>
<trkpt lat="-6.965448" lon="-34.832962">
<ele>12.770000</ele>
<time>2018-08-07T19:48:34Z</time>
<speed>0.00</speed>
</trkpt>
<trkpt lat="-6.965537" lon="-34.832993">
<ele>-6.950000</ele>
<time>2018-08-07T19:53:45Z</time>
<speed>0.00</speed>
</trkpt>
<trkpt lat="-6.965466" lon="-34.833050">
<ele>14.429999</ele>
<time>2018-08-07T19:59:02Z</time>
<speed>0.00</speed>
</trkpt>
<trkpt lat="-6.965752" lon="-34.833130">
<ele>-10.389999</ele>
<time>2018-08-07T20:04:34Z</time>
<speed>0.27</speed>
</trkpt>
<trkpt lat="-6.965931" lon="-34.833599">
<ele>5.180000</ele>
<time>2018-08-07T20:09:44Z</time>
<speed>0.00</speed>
</trkpt>
<trkpt lat="-6.965466" lon="-34.833092">
<ele>12.370000</ele>
<time>2018-08-07T20:14:55Z</time>
<speed>0.00</speed>
</trkpt>
<trkpt lat="-6.965522" lon="-34.833061">
<ele>-3.750000</ele>
<time>2018-08-07T20:20:06Z</time>
<speed>0.00</speed>
</trkpt>
<trkpt lat="-6.965241" lon="-34.832916">
<ele>38.489998</ele>
<time>2018-08-07T20:25:17Z</time>
<speed>0.00</speed>
</trkpt>
<trkpt lat="-6.965435" lon="-34.833118">
<ele>31.830000</ele>
<time>2018-08-07T20:30:28Z</time>
<speed>0.00</speed>
</trkpt>
<trkpt lat="-6.965437" lon="-34.833019">
<ele>9.469999</ele>
<time>2018-08-07T20:35:42Z</time>
<speed>0.21</speed>
</trkpt>
<trkpt lat="-6.965436" lon="-34.833069">
<ele>16.490000</ele>
<time>2018-08-07T20:40:53Z</time>
<speed>0.00</speed>
</trkpt>
<trkpt lat="-6.965489" lon="-34.833061">
<ele>8.840000</ele>
<time>2018-08-07T20:46:08Z</time>
<speed>0.00</speed>
</trkpt>
<trkpt lat="-6.965539" lon="-34.833019">
<ele>-0.650000</ele>
<time>2018-08-07T20:51:19Z</time>
<speed>0.00</speed>
</trkpt>
<trkpt lat="-6.965497" lon="-34.833046">
<ele>4.590000</ele>
<time>2018-08-07T20:56:29Z</time>
<speed>0.00</speed>
</trkpt>
<trkpt lat="-6.965657" lon="-34.832981">
<ele>-34.130001</ele>
<time>2018-08-07T21:01:44Z</time>
<speed>0.00</speed>
</trkpt>
<trkpt lat="-6.965655" lon="-34.833279">
<ele>-15.160000</ele>
<time>2018-08-07T21:06:55Z</time>
<speed>0.00</speed>
</trkpt>
<trkpt lat="-6.965487" lon="-34.832920">
<ele>-11.690000</ele>
<time>2018-08-07T21:12:05Z</time>
<speed>0.00</speed>
</trkpt>
<trkpt lat="-6.965456" lon="-34.832928">
<ele>49.039997</ele>
<time>2018-08-07T21:17:26Z</time>
<speed>0.76</speed>
</trkpt>
<trkpt lat="-6.965559" lon="-34.833122">
<ele>-10.860000</ele>
<time>2018-08-07T21:22:39Z</time>
<speed>0.41</speed>
</trkpt>
<trkpt lat="-6.965496" lon="-34.833042">
<ele>-20.869999</ele>
<time>2018-08-07T21:27:49Z</time>
<speed>0.00</speed>
</trkpt>
<trkpt lat="-6.965415" lon="-34.833126">
<ele>45.879997</ele>
<time>2018-08-07T21:32:58Z</time>
<speed>0.00</speed>
</trkpt>
<trkpt lat="-6.965520" lon="-34.833057">
<ele>16.670000</ele>
<time>2018-08-07T21:38:08Z</time>
<speed>0.00</speed>
</trkpt>
<trkpt lat="-6.965464" lon="-34.832962">
<ele>39.090000</ele>
<time>2018-08-07T21:43:18Z</time>
<speed>0.00</speed>
</trkpt>
<trkpt lat="-6.965414" lon="-34.833168">
<ele>29.709999</ele>
<time>2018-08-07T21:48:28Z</time>
<speed>0.00</speed>
</trkpt>
<trkpt lat="-6.965431" lon="-34.833050">
<ele>84.900002</ele>
<time>2018-08-07T21:53:37Z</time>
<speed>0.00</speed>
</trkpt>
<trkpt lat="-6.965467" lon="-34.832882">
<ele>48.930000</ele>
<time>2018-08-07T21:58:52Z</time>
<speed>0.00</speed>
</trkpt>
<trkpt lat="-6.965366" lon="-34.833061">
<ele>28.920000</ele>
<time>2018-08-07T22:04:32Z</time>
<speed>0.09</speed>
</trkpt>
<trkpt lat="-6.965363" lon="-34.833027">
<ele>36.020000</ele>
<time>2018-08-07T22:09:50Z</time>
<speed>0.10</speed>
</trkpt>
<trkpt lat="-6.965400" lon="-34.832981">
<ele>24.529999</ele>
<time>2018-08-07T22:15:06Z</time>
<speed>0.00</speed>
</trkpt>
<trkpt lat="-6.965523" lon="-34.833023">
<ele>3.060000</ele>
<time>2018-08-07T22:20:23Z</time>
<speed>0.00</speed>
</trkpt>
<trkpt lat="-6.965453" lon="-34.832973">
<ele>27.459999</ele>
<time>2018-08-07T22:25:39Z</time>
<speed>0.21</speed>
</trkpt>
<trkpt lat="-6.965457" lon="-34.833008">
<ele>16.170000</ele>
<time>2018-08-07T22:30:56Z</time>
<speed>0.22</speed>
</trkpt>
<trkpt lat="-6.965495" lon="-34.832981">
<ele>3.450000</ele>
<time>2018-08-07T22:36:13Z</time>
<speed>0.07</speed>
</trkpt>
<trkpt lat="-6.965321" lon="-34.832760">
<ele>10.010000</ele>
<time>2018-08-07T22:41:31Z</time>
<speed>0.00</speed>
</trkpt>
<trkpt lat="-6.965488" lon="-34.833096">
<ele>-1.300000</ele>
<time>2018-08-07T22:46:48Z</time>
<speed>0.00</speed>
</trkpt>
<trkpt lat="-6.965407" lon="-34.832954">
<ele>-18.279999</ele>
<time>2018-08-07T22:52:06Z</time>
<speed>0.23</speed>
</trkpt>
<trkpt lat="-6.965541" lon="-34.833038">
<ele>-28.420000</ele>
<time>2018-08-07T22:57:23Z</time>
<speed>0.25</speed>
</trkpt>
<trkpt lat="-6.965569" lon="-34.832928">
<ele>-19.699999</ele>
<time>2018-08-07T23:03:15Z</time>
<speed>0.15</speed>
</trkpt>
<trkpt lat="-6.965460" lon="-34.832985">
<ele>19.609999</ele>
<time>2018-08-07T23:08:49Z</time>
<speed>0.28</speed>
</trkpt>
<trkpt lat="-6.965339" lon="-34.833149">
<ele>37.649998</ele>
<time>2018-08-07T23:15:20Z</time>
<speed>0.40</speed>
</trkpt>
<trkpt lat="-6.965424" lon="-34.832935">
<ele>1.850000</ele>
<time>2018-08-07T23:22:57Z</time>
<speed>0.00</speed>
</trkpt>
<trkpt lat="-6.965648" lon="-34.832973">
<ele>-12.990000</ele>
<time>2018-08-07T23:28:16Z</time>
<speed>0.00</speed>
</trkpt>
<trkpt lat="-6.965359" lon="-34.833096">
<ele>25.939999</ele>
<time>2018-08-07T23:33:35Z</time>
<speed>0.00</speed>
</trkpt>
<trkpt lat="-6.965424" lon="-34.832981">
<ele>-19.820000</ele>
<time>2018-08-07T23:38:53Z</time>
<speed>0.00</speed>
</trkpt>
<trkpt lat="-6.965504" lon="-34.833031">
<ele>14.599999</ele>
<time>2018-08-07T23:44:09Z</time>
<speed>0.22</speed>
</trkpt>
<trkpt lat="-6.965429" lon="-34.833065">
<ele>32.910000</ele>
<time>2018-08-07T23:49:30Z</time>
<speed>0.00</speed>
</trkpt>
<trkpt lat="-6.965409" lon="-34.833019">
<ele>20.020000</ele>
<time>2018-08-07T23:54:46Z</time>
<speed>0.00</speed>
</trkpt>
<trkpt lat="-6.965586" lon="-34.832737">
<ele>-63.559998</ele>
<time>2018-08-08T00:00:06Z</time>
<speed>0.64</speed>
</trkpt>
<trkpt lat="-6.965524" lon="-34.833057">
<ele>6.220000</ele>
<time>2018-08-08T00:05:23Z</time>
<speed>0.00</speed>
</trkpt>
<trkpt lat="-6.965503" lon="-34.833008">
<ele>5.670000</ele>
<time>2018-08-08T00:10:40Z</time>
<speed>0.00</speed>
</trkpt>
<trkpt lat="-6.965499" lon="-34.833027">
<ele>8.090000</ele>
<time>2018-08-08T00:15:56Z</time>
<speed>0.00</speed>
</trkpt>
<trkpt lat="-6.965494" lon="-34.832970">
<ele>3.340000</ele>
<time>2018-08-08T00:21:17Z</time>
<speed>0.43</speed>
</trkpt>
<trkpt lat="-6.965479" lon="-34.833179">
<ele>13.230000</ele>
<time>2018-08-08T00:26:36Z</time>
<speed>0.00</speed>
</trkpt>
<trkpt lat="-6.965302" lon="-34.833023">
<ele>91.229996</ele>
<time>2018-08-08T00:31:53Z</time>
<speed>0.00</speed>
</trkpt>
<trkpt lat="-6.965495" lon="-34.833035">
<ele>0.180000</ele>
<time>2018-08-08T00:37:10Z</time>
<speed>0.00</speed>
</trkpt>
<trkpt lat="-6.965459" lon="-34.832924">
<ele>0.060000</ele>
<time>2018-08-08T00:42:27Z</time>
<speed>0.00</speed>
</trkpt>
<trkpt lat="-6.965520" lon="-34.832962">
<ele>-12.240000</ele>
<time>2018-08-08T00:47:43Z</time>
<speed>0.00</speed>
</trkpt>
<trkpt lat="-6.965477" lon="-34.833050">
<ele>16.609999</ele>
<time>2018-08-08T00:53:00Z</time>
<speed>0.00</speed>
</trkpt>
<trkpt lat="-6.965445" lon="-34.833004">
<ele>8.410000</ele>
<time>2018-08-08T00:58:16Z</time>
<speed>0.00</speed>
</trkpt>
<trkpt lat="-6.965443" lon="-34.833035">
<ele>14.980000</ele>
<time>2018-08-08T01:03:39Z</time>
<speed>0.00</speed>
</trkpt>
<trkpt lat="-6.965387" lon="-34.833076">
<ele>-14.080000</ele>
<time>2018-08-08T01:08:59Z</time>
<speed>0.39</speed>
</trkpt>
<trkpt lat="-6.965511" lon="-34.832989">
<ele>-21.080000</ele>
<time>2018-08-08T01:14:16Z</time>
<speed>0.00</speed>
</trkpt>
<trkpt lat="-6.965527" lon="-34.832882">
<ele>-27.680000</ele>
<time>2018-08-08T01:19:34Z</time>
<speed>0.00</speed>
</trkpt>
<trkpt lat="-6.965399" lon="-34.833118">
<ele>5.680000</ele>
<time>2018-08-08T01:24:51Z</time>
<speed>0.00</speed>
</trkpt>
<trkpt lat="-6.965459" lon="-34.833118">
<ele>-23.100000</ele>
<time>2018-08-08T01:30:08Z</time>
<speed>1.46</speed>
</trkpt>
<trkpt lat="-6.965471" lon="-34.833054">
<ele>28.809999</ele>
<time>2018-08-08T01:35:25Z</time>
<speed>0.00</speed>
</trkpt>
<trkpt lat="-6.965527" lon="-34.833138">
<ele>12.460000</ele>
<time>2018-08-08T01:40:45Z</time>
<speed>0.36</speed>
</trkpt>
<trkpt lat="-6.965311" lon="-34.833241">
<ele>-14.700000</ele>
<time>2018-08-08T01:46:09Z</time>
<speed>0.45</speed>
</trkpt>
<trkpt lat="-6.965405" lon="-34.833179">
<ele>39.619999</ele>
<time>2018-08-08T01:51:29Z</time>
<speed>0.00</speed>
</trkpt>
<trkpt lat="-6.965506" lon="-34.832962">
<ele>21.119999</ele>
<time>2018-08-08T01:56:45Z</time>
<speed>0.00</speed>
</trkpt>
<trkpt lat="-6.965483" lon="-34.833004">
<ele>52.299999</ele>
<time>2018-08-08T02:03:03Z</time>
<speed>0.12</speed>
</trkpt>
<trkpt lat="-6.965454" lon="-34.832958">
<ele>-8.599999</ele>
<time>2018-08-08T02:10:24Z</time>
<speed>0.33</speed>
</trkpt>
<trkpt lat="-6.965524" lon="-34.833004">
<ele>3.620000</ele>
<time>2018-08-08T02:19:32Z</time>
<speed>0.12</speed>
</trkpt>
<trkpt lat="-6.965439" lon="-34.833019">
<ele>14.880000</ele>
<time>2018-08-08T02:24:48Z</time>
<speed>0.07</speed>
</trkpt>
<trkpt lat="-6.965484" lon="-34.833069">
<ele>22.709999</ele>
<time>2018-08-08T02:30:06Z</time>
<speed>0.00</speed>
</trkpt>
<trkpt lat="-6.965415" lon="-34.832939">
<ele>-4.910000</ele>
<time>2018-08-08T02:35:23Z</time>
<speed>0.00</speed>
</trkpt>
<trkpt lat="-6.965446" lon="-34.833035">
<ele>21.910000</ele>
<time>2018-08-08T02:40:39Z</time>
<speed>0.00</speed>
</trkpt>
<trkpt lat="-6.965475" lon="-34.832973">
<ele>-6.930000</ele>
<time>2018-08-08T02:45:55Z</time>
<speed>0.00</speed>
</trkpt>
<trkpt lat="-6.965449" lon="-34.833000">
<ele>4.680000</ele>
<time>2018-08-08T02:51:12Z</time>
<speed>0.00</speed>
</trkpt>
<trkpt lat="-6.965537" lon="-34.833054">
<ele>-18.219999</ele>
<time>2018-08-08T02:56:28Z</time>
<speed>0.00</speed>
</trkpt>
</trkseg>
</trk>
<trk>
<name>20180824-192101(14)</name>
<desc>Color:004000ff</desc>
<trkseg>
<trkpt lat="-6.965483" lon="-34.833076">
<ele>7.200000</ele>
<time>2018-08-08T03:01:50Z</time>
<speed>0.00</speed>
</trkpt>
<trkpt lat="-6.965491" lon="-34.833073">
<ele>-35.059998</ele>
<time>2018-08-08T03:07:07Z</time>
<speed>0.00</speed>
</trkpt>
<trkpt lat="-6.965514" lon="-34.833019">
<ele>5.910000</ele>
<time>2018-08-08T03:12:23Z</time>
<speed>0.00</speed>
</trkpt>
<trkpt lat="-6.965493" lon="-34.833012">
<ele>14.250000</ele>
<time>2018-08-08T03:17:38Z</time>
<speed>0.21</speed>
</trkpt>
<trkpt lat="-6.965490" lon="-34.833023">
<ele>-53.520000</ele>
<time>2018-08-08T03:22:54Z</time>
<speed>0.00</speed>
</trkpt>
<trkpt lat="-6.965489" lon="-34.833061">
<ele>-12.170000</ele>
<time>2018-08-08T03:28:10Z</time>
<speed>0.00</speed>
</trkpt>
<trkpt lat="-6.965543" lon="-34.833008">
<ele>1.030000</ele>
<time>2018-08-08T03:33:25Z</time>
<speed>0.00</speed>
</trkpt>
<trkpt lat="-6.965424" lon="-34.833099">
<ele>-9.719999</ele>
<time>2018-08-08T03:38:41Z</time>
<speed>0.77</speed>
</trkpt>
<trkpt lat="-6.965373" lon="-34.832970">
<ele>10.990000</ele>
<time>2018-08-08T03:43:57Z</time>
<speed>0.00</speed>
</trkpt>
<trkpt lat="-6.965482" lon="-34.833004">
<ele>17.119999</ele>
<time>2018-08-08T03:49:13Z</time>
<speed>0.00</speed>
</trkpt>
<trkpt lat="-6.965464" lon="-34.832973">
<ele>16.520000</ele>
<time>2018-08-08T03:54:28Z</time>
<speed>0.00</speed>
</trkpt>
<trkpt lat="-6.965490" lon="-34.832996">
<ele>15.450000</ele>
<time>2018-08-08T03:59:45Z</time>
<speed>0.00</speed>
</trkpt>
<trkpt lat="-6.965488" lon="-34.833126">
<ele>-1.850000</ele>
<time>2018-08-08T04:05:02Z</time>
<speed>0.00</speed>
</trkpt>
<trkpt lat="-6.965404" lon="-34.832970">
<ele>27.469999</ele>
<time>2018-08-08T04:10:18Z</time>
<speed>0.00</speed>
</trkpt>
<trkpt lat="-6.965619" lon="-34.833183">
<ele>-38.829998</ele>
<time>2018-08-08T04:15:40Z</time>
<speed>0.02</speed>
</trkpt>
<trkpt lat="-6.965528" lon="-34.832973">
<ele>32.189999</ele>
<time>2018-08-08T04:21:11Z</time>
<speed>0.17</speed>
</trkpt>
<trkpt lat="-6.965456" lon="-34.832958">
<ele>-3.510000</ele>
<time>2018-08-08T04:26:31Z</time>
<speed>0.18</speed>
</trkpt>
<trkpt lat="-6.965455" lon="-34.832958">
<ele>16.150000</ele>
<time>2018-08-08T04:31:52Z</time>
<speed>0.00</speed>
</trkpt>
<trkpt lat="-6.965473" lon="-34.833138">
<ele>30.139999</ele>
<time>2018-08-08T04:37:08Z</time>
<speed>0.00</speed>
</trkpt>
<trkpt lat="-6.965493" lon="-34.833012">
<ele>35.439999</ele>
<time>2018-08-08T04:42:54Z</time>
<speed>0.17</speed>
</trkpt>
<trkpt lat="-6.965420" lon="-34.833046">
<ele>14.799999</ele>
<time>2018-08-08T04:48:32Z</time>
<speed>0.00</speed>
</trkpt>
<trkpt lat="-6.965443" lon="-34.833042">
<ele>6.150000</ele>
<time>2018-08-08T04:53:46Z</time>
<speed>0.00</speed>
</trkpt>
<trkpt lat="-6.965442" lon="-34.833073">
<ele>14.900000</ele>
<time>2018-08-08T04:59:00Z</time>
<speed>0.00</speed>
</trkpt>
<trkpt lat="-6.965428" lon="-34.832993">
<ele>18.639999</ele>
<time>2018-08-08T05:04:17Z</time>
<speed>0.00</speed>
</trkpt>
<trkpt lat="-6.965425" lon="-34.833042">
<ele>18.240000</ele>
<time>2018-08-08T05:09:31Z</time>
<speed>0.10</speed>
</trkpt>
<trkpt lat="-6.965510" lon="-34.833038">
<ele>18.430000</ele>
<time>2018-08-08T05:14:47Z</time>
<speed>0.00</speed>
</trkpt>
<trkpt lat="-6.965469" lon="-34.832893">
<ele>10.280000</ele>
<time>2018-08-08T05:20:02Z</time>
<speed>0.00</speed>
</trkpt>
<trkpt lat="-6.965543" lon="-34.833004">
<ele>-14.170000</ele>
<time>2018-08-08T05:25:18Z</time>
<speed>0.00</speed>
</trkpt>
<trkpt lat="-6.965491" lon="-34.833057">
<ele>-10.300000</ele>
<time>2018-08-08T05:30:34Z</time>
<speed>0.00</speed>
</trkpt>
<trkpt lat="-6.965643" lon="-34.833199">
<ele>-31.420000</ele>
<time>2018-08-08T05:35:50Z</time>
<speed>0.00</speed>
</trkpt>
<trkpt lat="-6.965436" lon="-34.833023">
<ele>18.699999</ele>
<time>2018-08-08T05:41:04Z</time>
<speed>0.00</speed>
</trkpt>
<trkpt lat="-6.965477" lon="-34.833080">
<ele>7.180000</ele>
<time>2018-08-08T05:46:19Z</time>
<speed>0.00</speed>
</trkpt>
<trkpt lat="-6.965459" lon="-34.832966">
<ele>25.740000</ele>
<time>2018-08-08T05:51:34Z</time>
<speed>0.00</speed>
</trkpt>
<trkpt lat="-6.965473" lon="-34.833023">
<ele>1.340000</ele>
<time>2018-08-08T05:56:48Z</time>
<speed>0.00</speed>
</trkpt>
<trkpt lat="-6.965614" lon="-34.833015">
<ele>-10.520000</ele>
<time>2018-08-08T06:02:08Z</time>
<speed>0.00</speed>
</trkpt>
<trkpt lat="-6.965329" lon="-34.832958">
<ele>41.059998</ele>
<time>2018-08-08T06:07:23Z</time>
<speed>0.00</speed>
</trkpt>
<trkpt lat="-6.965453" lon="-34.833057">
<ele>16.500000</ele>
<time>2018-08-08T06:12:37Z</time>
<speed>0.00</speed>
</trkpt>
<trkpt lat="-6.965432" lon="-34.832890">
<ele>52.820000</ele>
<time>2018-08-08T06:17:55Z</time>
<speed>0.67</speed>
</trkpt>
<trkpt lat="-6.965526" lon="-34.832951">
<ele>12.179999</ele>
<time>2018-08-08T06:23:10Z</time>
<speed>0.00</speed>
</trkpt>
<trkpt lat="-6.965624" lon="-34.832947">
<ele>76.869995</ele>
<time>2018-08-08T06:28:50Z</time>
<speed>0.23</speed>
</trkpt>
<trkpt lat="-6.965441" lon="-34.832954">
<ele>21.090000</ele>
<time>2018-08-08T06:34:19Z</time>
<speed>0.04</speed>
</trkpt>
<trkpt lat="-6.965371" lon="-34.833042">
<ele>128.729996</ele>
<time>2018-08-08T06:39:52Z</time>
<speed>0.18</speed>
</trkpt>
<trkpt lat="-6.965290" lon="-34.833073">
<ele>116.750000</ele>
<time>2018-08-08T06:46:08Z</time>
<speed>0.18</speed>
</trkpt>
<trkpt lat="-6.965474" lon="-34.833042">
<ele>-33.959999</ele>
<time>2018-08-08T06:53:18Z</time>
<speed>0.07</speed>
</trkpt>
<trkpt lat="-6.965463" lon="-34.833004">
<ele>-22.090000</ele>
<time>2018-08-08T07:00:59Z</time>
<speed>0.45</speed>
</trkpt>
<trkpt lat="-6.965494" lon="-34.833027">
<ele>11.910000</ele>
<time>2018-08-08T07:09:54Z</time>
<speed>0.76</speed>
</trkpt>
<trkpt lat="-6.965512" lon="-34.832977">
<ele>8.160000</ele>
<time>2018-08-08T07:19:21Z</time>
<speed>0.00</speed>
</trkpt>
<trkpt lat="-6.965458" lon="-34.832897">
<ele>7.850000</ele>
<time>2018-08-08T07:24:35Z</time>
<speed>0.00</speed>
</trkpt>
<trkpt lat="-6.965515" lon="-34.832954">
<ele>-5.960000</ele>
<time>2018-08-08T07:29:50Z</time>
<speed>0.00</speed>
</trkpt>
<trkpt lat="-6.965480" lon="-34.832802">
<ele>-8.210000</ele>
<time>2018-08-08T07:35:05Z</time>
<speed>0.00</speed>
</trkpt>
<trkpt lat="-6.965484" lon="-34.832897">
<ele>-8.820000</ele>
<time>2018-08-08T07:40:18Z</time>
<speed>0.27</speed>
</trkpt>
<trkpt lat="-6.965519" lon="-34.832897">
<ele>-11.240000</ele>
<time>2018-08-08T07:45:32Z</time>
<speed>0.18</speed>
</trkpt>
<trkpt lat="-6.965419" lon="-34.832970">
<ele>6.440000</ele>
<time>2018-08-08T07:50:46Z</time>
<speed>0.00</speed>
</trkpt>
<trkpt lat="-6.965475" lon="-34.832882">
<ele>-3.350000</ele>
<time>2018-08-08T07:56:00Z</time>
<speed>0.01</speed>
</trkpt>
<trkpt lat="-6.965110" lon="-34.833370">
<ele>32.410000</ele>
<time>2018-08-08T08:01:22Z</time>
<speed>1.74</speed>
</trkpt>
<trkpt lat="-6.965497" lon="-34.833038">
<ele>15.210000</ele>
<time>2018-08-08T08:06:38Z</time>
<speed>0.00</speed>
</trkpt>
<trkpt lat="-6.965495" lon="-34.832985">
<ele>0.090000</ele>
<time>2018-08-08T08:11:54Z</time>
<speed>0.00</speed>
</trkpt>
<trkpt lat="-6.965342" lon="-34.833004">
<ele>40.410000</ele>
<time>2018-08-08T08:17:18Z</time>
<speed>0.21</speed>
</trkpt>
<trkpt lat="-6.965408" lon="-34.833015">
<ele>8.599999</ele>
<time>2018-08-08T08:22:34Z</time>
<speed>0.00</speed>
</trkpt>
<trkpt lat="-6.965695" lon="-34.832970">
<ele>-44.369999</ele>
<time>2018-08-08T08:27:49Z</time>
<speed>0.00</speed>
</trkpt>
<trkpt lat="-6.965543" lon="-34.832981">
<ele>-14.740000</ele>
<time>2018-08-08T08:33:19Z</time>
<speed>0.05</speed>
</trkpt>
<trkpt lat="-6.965515" lon="-34.833004">
<ele>5.930000</ele>
<time>2018-08-08T08:38:33Z</time>
<speed>0.00</speed>
</trkpt>
<trkpt lat="-6.965563" lon="-34.833012">
<ele>-21.590000</ele>
<time>2018-08-08T08:43:48Z</time>
<speed>0.00</speed>
</trkpt>
<trkpt lat="-6.965533" lon="-34.832989">
<ele>-60.869999</ele>
<time>2018-08-08T08:49:15Z</time>
<speed>0.00</speed>
</trkpt>
<trkpt lat="-6.965417" lon="-34.833000">
<ele>8.740000</ele>
<time>2018-08-08T08:54:30Z</time>
<speed>0.00</speed>
</trkpt>
<trkpt lat="-6.965585" lon="-34.832973">
<ele>6.380000</ele>
<time>2018-08-08T08:59:47Z</time>
<speed>0.00</speed>
</trkpt>
<trkpt lat="-6.965511" lon="-34.833012">
<ele>5.740000</ele>
<time>2018-08-08T09:05:04Z</time>
<speed>0.00</speed>
</trkpt>
<trkpt lat="-6.965628" lon="-34.833138">
<ele>-5.840000</ele>
<time>2018-08-08T09:10:18Z</time>
<speed>0.00</speed>
</trkpt>
<trkpt lat="-6.965574" lon="-34.833164">
<ele>-17.180000</ele>
<time>2018-08-08T09:15:44Z</time>
<speed>0.57</speed>
</trkpt>
<trkpt lat="-6.965482" lon="-34.832958">
<ele>-22.519999</ele>
<time>2018-08-08T09:21:13Z</time>
<speed>0.22</speed>
</trkpt>
<trkpt lat="-6.965454" lon="-34.832954">
<ele>7.270000</ele>
<time>2018-08-08T09:26:28Z</time>
<speed>0.00</speed>
</trkpt>
<trkpt lat="-6.965487" lon="-34.832851">
<ele>1.260000</ele>
<time>2018-08-08T09:31:44Z</time>
<speed>0.00</speed>
</trkpt>
<trkpt lat="-6.965401" lon="-34.832958">
<ele>-4.070000</ele>
<time>2018-08-08T09:37:01Z</time>
<speed>0.00</speed>
</trkpt>
<trkpt lat="-6.965476" lon="-34.833061">
<ele>-12.590000</ele>
<time>2018-08-08T09:42:16Z</time>
<speed>0.00</speed>
</trkpt>
<trkpt lat="-6.965516" lon="-34.833069">
<ele>0.880000</ele>
<time>2018-08-08T09:47:30Z</time>
<speed>0.00</speed>
</trkpt>
<trkpt lat="-6.965494" lon="-34.833115">
<ele>39.889999</ele>
<time>2018-08-08T09:52:44Z</time>
<speed>0.00</speed>
</trkpt>
<trkpt lat="-6.965558" lon="-34.833244">
<ele>54.539997</ele>
<time>2018-08-08T09:57:59Z</time>
<speed>2.80</speed>
</trkpt>
<trkpt lat="-6.965418" lon="-34.833008">
<ele>16.170000</ele>
<time>2018-08-08T10:03:50Z</time>
<speed>0.11</speed>
</trkpt>
<trkpt lat="-6.965447" lon="-34.833061">
<ele>28.699999</ele>
<time>2018-08-08T10:09:06Z</time>
<speed>0.00</speed>
</trkpt>
<trkpt lat="-6.965420" lon="-34.833065">
<ele>53.949997</ele>
<time>2018-08-08T10:14:22Z</time>
<speed>0.00</speed>
</trkpt>
<trkpt lat="-6.965458" lon="-34.832985">
<ele>11.670000</ele>
<time>2018-08-08T10:19:36Z</time>
<speed>0.00</speed>
</trkpt>
<trkpt lat="-6.965262" lon="-34.833141">
<ele>102.399994</ele>
<time>2018-08-08T10:24:55Z</time>
<speed>0.00</speed>
</trkpt>
<trkpt lat="-6.965567" lon="-34.833004">
<ele>-24.109999</ele>
<time>2018-08-08T10:30:13Z</time>
<speed>0.00</speed>
</trkpt>
<trkpt lat="-6.965562" lon="-34.833012">
<ele>-31.590000</ele>
<time>2018-08-08T10:35:33Z</time>
<speed>0.24</speed>
</trkpt>
<trkpt lat="-6.965333" lon="-34.833019">
<ele>65.220001</ele>
<time>2018-08-08T10:40:48Z</time>
<speed>0.00</speed>
</trkpt>
<trkpt lat="-6.965530" lon="-34.833038">
<ele>-7.490000</ele>
<time>2018-08-08T10:46:07Z</time>
<speed>0.15</speed>
</trkpt>
<trkpt lat="-6.965477" lon="-34.833050">
<ele>-3.400000</ele>
<time>2018-08-08T10:51:27Z</time>
<speed>0.55</speed>
</trkpt>
<trkpt lat="-6.965382" lon="-34.833042">
<ele>45.849998</ele>
<time>2018-08-08T10:56:44Z</time>
<speed>0.00</speed>
</trkpt>
<trkpt lat="-6.965559" lon="-34.833031">
<ele>-40.000000</ele>
<time>2018-08-08T11:02:05Z</time>
<speed>0.00</speed>
</trkpt>
<trkpt lat="-6.965478" lon="-34.833080">
<ele>-6.740000</ele>
<time>2018-08-08T11:07:19Z</time>
<speed>0.00</speed>
</trkpt>
<trkpt lat="-6.965666" lon="-34.833035">
<ele>-6.240000</ele>
<time>2018-08-08T11:12:34Z</time>
<speed>0.00</speed>
</trkpt>
<trkpt lat="-6.965580" lon="-34.833004">
<ele>-0.210000</ele>
<time>2018-08-08T11:17:48Z</time>
<speed>0.00</speed>
</trkpt>
<trkpt lat="-6.965607" lon="-34.833000">
<ele>-16.359999</ele>
<time>2018-08-08T11:23:03Z</time>
<speed>0.00</speed>
</trkpt>
<trkpt lat="-6.965399" lon="-34.832920">
<ele>43.139999</ele>
<time>2018-08-08T11:28:18Z</time>
<speed>0.00</speed>
</trkpt>
<trkpt lat="-6.965455" lon="-34.833008">
<ele>4.720000</ele>
<time>2018-08-08T11:33:33Z</time>
<speed>0.11</speed>
</trkpt>
<trkpt lat="-6.965440" lon="-34.832989">
<ele>15.130000</ele>
<time>2018-08-08T11:38:46Z</time>
<speed>0.15</speed>
</trkpt>
<trkpt lat="-6.965577" lon="-34.833080">
<ele>-3.940000</ele>
<time>2018-08-08T11:44:07Z</time>
<speed>0.00</speed>
</trkpt>
<trkpt lat="-6.965514" lon="-34.833054">
<ele>1.700000</ele>
<time>2018-08-08T11:49:22Z</time>
<speed>0.00</speed>
</trkpt>
<trkpt lat="-6.965407" lon="-34.832901">
<ele>22.080000</ele>
<time>2018-08-08T11:54:36Z</time>
<speed>0.00</speed>
</trkpt>
<trkpt lat="-6.965555" lon="-34.833015">
<ele>19.900000</ele>
<time>2018-08-08T11:59:54Z</time>
<speed>0.46</speed>
</trkpt>
<trkpt lat="-6.965439" lon="-34.832985">
<ele>26.230000</ele>
<time>2018-08-08T12:05:11Z</time>
<speed>0.24</speed>
</trkpt>
<trkpt lat="-6.965386" lon="-34.832932">
<ele>18.600000</ele>
<time>2018-08-08T12:10:26Z</time>
<speed>0.00</speed>
</trkpt>
<trkpt lat="-6.965528" lon="-34.832996">
<ele>13.520000</ele>
<time>2018-08-08T12:15:43Z</time>
<speed>0.00</speed>
</trkpt>
<trkpt lat="-6.965436" lon="-34.832939">
<ele>-0.540000</ele>
<time>2018-08-08T12:20:59Z</time>
<speed>0.00</speed>
</trkpt>
<trkpt lat="-6.965450" lon="-34.833042">
<ele>13.610000</ele>
<time>2018-08-08T12:26:16Z</time>
<speed>0.38</speed>
</trkpt>
<trkpt lat="-6.965467" lon="-34.832973">
<ele>19.139999</ele>
<time>2018-08-08T12:31:33Z</time>
<speed>0.00</speed>
</trkpt>
<trkpt lat="-6.965583" lon="-34.832882">
<ele>36.349998</ele>
<time>2018-08-08T12:36:49Z</time>
<speed>0.00</speed>
</trkpt>
<trkpt lat="-6.965374" lon="-34.833160">
<ele>49.129997</ele>
<time>2018-08-08T12:42:19Z</time>
<speed>0.25</speed>
</trkpt>
[truncated: 463,262 more chars]
