# Supplementary material for: Critical areas for sea turtles in Northeast Brazil: a participatory approach for a data-poor context
Source: PeerJ. 2024 Mar 25;12:e17109. doi: 10.7717/peerj.17109 (PMC10977088; doi:10.7717/peerj.17109)
Supplement: Supplemental Information 5 [file peerj-12-17109-s005.zip › Route files/JA9_0808.gpx]

<?xml version="1.0" encoding="UTF-8" standalone="yes" ?>
<gpx creator="Mobile Action http://www.mobileaction.com/1.1" version="1.0" xmlns="http://www.topografix.com/GPX/1/0" xmlns:xsi="http://www.w3.org/2001/XMLSchema-instance" xsi:schemaLocation="http://www.topografix.com/GPX/1/0 http://www.topografix.com/GPX/1/0/gpx.xsd">
<wpt lat="-6.962922" lon="-34.832451">
<ele>3.980000</ele>
<time>2018-07-19T08:45:34Z</time>
<name></name>
<desc></desc>
<sym>Waypoint</sym>
</wpt>
<wpt lat="-6.959966" lon="-34.829906">
<ele>11.139999</ele>
<time>2018-07-19T08:57:27Z</time>
<name></name>
<desc></desc>
<sym>Waypoint</sym>
</wpt>
<wpt lat="-6.959936" lon="-34.829865">
<ele>13.599999</ele>
<time>2018-07-19T08:58:16Z</time>
<name></name>
<desc></desc>
<sym>Waypoint</sym>
</wpt>
<wpt lat="-6.961936" lon="-34.830662">
<ele>25.519999</ele>
<time>2018-07-19T09:22:40Z</time>
<name></name>
<desc></desc>
<sym>Waypoint</sym>
</wpt>
<wpt lat="-6.962705" lon="-34.830215">
<ele>-1.150000</ele>
<time>2018-07-19T09:28:48Z</time>
<name></name>
<desc></desc>
<sym>Waypoint</sym>
</wpt>
<wpt lat="-6.964064" lon="-34.833435">
<ele>-26.090000</ele>
<time>2018-07-19T10:34:22Z</time>
<name></name>
<desc></desc>
<sym>Waypoint</sym>
</wpt>
<wpt lat="-6.961604" lon="-34.831718">
<ele>5.050000</ele>
<time>2018-07-20T09:51:51Z</time>
<name></name>
<desc></desc>
<sym>Waypoint</sym>
</wpt>
<wpt lat="-6.961321" lon="-34.832691">
<ele>14.750000</ele>
<time>2018-07-20T10:31:27Z</time>
<name></name>
<desc></desc>
<sym>Waypoint</sym>
</wpt>
<wpt lat="-6.958559" lon="-34.831005">
<ele>-0.730000</ele>
<time>2018-07-21T09:11:43Z</time>
<name></name>
<desc></desc>
<sym>Waypoint</sym>
</wpt>
<wpt lat="-6.964128" lon="-34.833424">
<ele>-10.309999</ele>
<time>2018-07-21T09:46:58Z</time>
<name></name>
<desc></desc>
<sym>Waypoint</sym>
</wpt>
<wpt lat="-6.961772" lon="-34.833393">
<ele>6.660000</ele>
<time>2018-07-22T09:04:26Z</time>
<name></name>
<desc></desc>
<sym>Waypoint</sym>
</wpt>
<wpt lat="-6.958647" lon="-34.831284">
<ele>4.290000</ele>
<time>2018-07-22T09:50:50Z</time>
<name></name>
<desc></desc>
<sym>Waypoint</sym>
</wpt>
<wpt lat="-6.958662" lon="-34.831268">
<ele>5.630000</ele>
<time>2018-07-22T09:50:57Z</time>
<name></name>
<desc></desc>
<sym>Waypoint</sym>
</wpt>
<wpt lat="-6.960025" lon="-34.830956">
<ele>4.610000</ele>
<time>2018-07-22T10:12:33Z</time>
<name></name>
<desc></desc>
<sym>Waypoint</sym>
</wpt>
<wpt lat="-6.963147" lon="-34.832100">
<ele>11.219999</ele>
<time>2018-07-22T11:06:12Z</time>
<name></name>
<desc></desc>
<sym>Waypoint</sym>
</wpt>
<wpt lat="-6.963180" lon="-34.832157">
<ele>19.299999</ele>
<time>2018-07-22T11:06:27Z</time>
<name></name>
<desc></desc>
<sym>Waypoint</sym>
</wpt>
<wpt lat="-6.968674" lon="-34.834900">
<ele>-7.950000</ele>
<time>2018-07-22T11:49:13Z</time>
<name></name>
<desc></desc>
<sym>Waypoint</sym>
</wpt>
<wpt lat="-6.968716" lon="-34.835003">
<ele>19.580000</ele>
<time>2018-07-22T14:12:06Z</time>
<name></name>
<desc></desc>
<sym>Waypoint</sym>
</wpt>
<wpt lat="-6.964192" lon="-34.832191">
<ele>1.710000</ele>
<time>2018-07-11T07:43:44Z</time>
<name></name>
<desc></desc>
<sym>Waypoint</sym>
</wpt>
<wpt lat="-6.962909" lon="-34.833015">
<ele>16.529999</ele>
<time>2018-07-11T09:40:28Z</time>
<name></name>
<desc></desc>
<sym>Waypoint</sym>
</wpt>
<wpt lat="-6.964061" lon="-34.832699">
<ele>5.190000</ele>
<time>2018-07-11T10:00:35Z</time>
<name></name>
<desc></desc>
<sym>Waypoint</sym>
</wpt>
<wpt lat="-6.965837" lon="-34.833324">
<ele>-9.400000</ele>
<time>2018-07-11T10:17:21Z</time>
<name></name>
<desc></desc>
<sym>Waypoint</sym>
</wpt>
<wpt lat="-6.968798" lon="-34.834824">
<ele>14.540000</ele>
<time>2018-07-11T10:30:31Z</time>
<name></name>
<desc></desc>
<sym>Waypoint</sym>
</wpt>
<wpt lat="-6.968625" lon="-34.834839">
<ele>-0.700000</ele>
<time>2018-07-11T10:32:38Z</time>
<name></name>
<desc></desc>
<sym>Waypoint</sym>
</wpt>
<wpt lat="-6.968537" lon="-34.834896">
<ele>17.209999</ele>
<time>2018-07-12T07:46:11Z</time>
<name></name>
<desc></desc>
<sym>Waypoint</sym>
</wpt>
<wpt lat="-6.966873" lon="-34.834175">
<ele>36.459999</ele>
<time>2018-07-12T07:52:27Z</time>
<name></name>
<desc></desc>
<sym>Waypoint</sym>
</wpt>
<wpt lat="-6.964634" lon="-34.832512">
<ele>8.160000</ele>
<time>2018-07-12T08:20:05Z</time>
<name></name>
<desc></desc>
<sym>Waypoint</sym>
</wpt>
<wpt lat="-6.964406" lon="-34.832428">
<ele>2.650000</ele>
<time>2018-07-12T08:21:00Z</time>
<name></name>
<desc></desc>
<sym>Waypoint</sym>
</wpt>
<wpt lat="-6.963182" lon="-34.832481">
<ele>4.130000</ele>
<time>2018-07-12T08:41:23Z</time>
<name></name>
<desc></desc>
<sym>Waypoint</sym>
</wpt>
<wpt lat="-6.961647" lon="-34.831699">
<ele>22.180000</ele>
<time>2018-07-12T09:16:58Z</time>
<name></name>
<desc></desc>
<sym>Waypoint</sym>
</wpt>
<wpt lat="-7.171031" lon="-34.844830">
<ele>97.739998</ele>
<time>2018-07-13T14:25:38Z</time>
<name></name>
<desc></desc>
<sym>Waypoint</sym>
</wpt>
<wpt lat="-6.965074" lon="-34.832985">
<ele>4.490000</ele>
<time>2018-07-09T19:22:00Z</time>
<name></name>
<desc></desc>
<sym>Waypoint</sym>
</wpt>
<wpt lat="-6.965066" lon="-34.833073">
<ele>-3.550000</ele>
<time>2018-07-09T19:30:16Z</time>
<name></name>
<desc></desc>
<sym>Waypoint</sym>
</wpt>
<wpt lat="-6.965099" lon="-34.832966">
<ele>10.170000</ele>
<time>2018-07-09T19:38:54Z</time>
<name></name>
<desc></desc>
<sym>Waypoint</sym>
</wpt>
<wpt lat="-6.965426" lon="-34.833035">
<ele>13.130000</ele>
<time>2018-07-14T10:41:18Z</time>
<name></name>
<desc></desc>
<sym>Waypoint</sym>
</wpt>
<wpt lat="-6.962153" lon="-34.817410">
<ele>15.450000</ele>
<time>2018-07-14T12:00:05Z</time>
<name></name>
<desc></desc>
<sym>Waypoint</sym>
</wpt>
<wpt lat="-6.965107" lon="-34.833076">
<ele>16.959999</ele>
<time>2018-07-14T13:25:30Z</time>
<name></name>
<desc></desc>
<sym>Waypoint</sym>
</wpt>
<wpt lat="-6.965309" lon="-34.832863">
<ele>21.910000</ele>
<time>2018-07-14T13:39:07Z</time>
<name></name>
<desc></desc>
<sym>Waypoint</sym>
</wpt>
<wpt lat="-6.897177" lon="-34.675865">
<ele>10.460000</ele>
<time>2018-07-17T13:25:31Z</time>
<name></name>
<desc></desc>
<sym>Waypoint</sym>
</wpt>
<wpt lat="-6.897072" lon="-34.675884">
<ele>6.500000</ele>
<time>2018-07-17T13:25:46Z</time>
<name></name>
<desc></desc>
<sym>Waypoint</sym>
</wpt>
<wpt lat="-6.964505" lon="-34.686779">
<ele>2.400000</ele>
<time>2018-07-20T13:56:30Z</time>
<name></name>
<desc></desc>
<sym>Waypoint</sym>
</wpt>
<wpt lat="-6.871686" lon="-34.746506">
<ele>18.869999</ele>
<time>2018-07-24T15:40:02Z</time>
<name></name>
<desc></desc>
<sym>Waypoint</sym>
</wpt>
<wpt lat="-6.864068" lon="-34.747295">
<ele>-10.090000</ele>
<time>2018-07-24T20:46:49Z</time>
<name></name>
<desc></desc>
<sym>Waypoint</sym>
</wpt>
<wpt lat="-6.965551" lon="-34.833008">
<ele>-7.830000</ele>
<time>2018-07-09T18:37:44Z</time>
<name></name>
<desc></desc>
<sym>Waypoint</sym>
</wpt>
<wpt lat="-7.027369" lon="-34.689068">
<ele>-36.419998</ele>
<time>2018-07-26T14:38:19Z</time>
<name></name>
<desc></desc>
<sym>Waypoint</sym>
</wpt>
<wpt lat="-6.965115" lon="-34.833637">
<ele>13.259999</ele>
<time>2018-07-09T19:49:34Z</time>
<name></name>
<desc></desc>
<sym>Waypoint</sym>
</wpt>
<wpt lat="-6.966005" lon="-34.837135">
<ele>-4.920000</ele>
<time>2018-07-10T15:54:27Z</time>
<name></name>
<desc></desc>
<sym>Waypoint</sym>
</wpt>
<wpt lat="-6.965993" lon="-34.837105">
<ele>-0.080000</ele>
<time>2018-07-10T15:54:42Z</time>
<name></name>
<desc></desc>
<sym>Waypoint</sym>
</wpt>
<wpt lat="-7.301632" lon="-34.815693">
<ele>77.259995</ele>
<time>2018-07-23T18:23:33Z</time>
<name></name>
<desc></desc>
<sym>Waypoint</sym>
</wpt>
<wpt lat="-7.301625" lon="-34.815681">
<ele>70.949997</ele>
<time>2018-07-23T18:26:19Z</time>
<name></name>
<desc></desc>
<sym>Waypoint</sym>
</wpt>
<wpt lat="-7.301507" lon="-34.815815">
<ele>64.199997</ele>
<time>2018-07-25T10:56:12Z</time>
<name></name>
<desc></desc>
<sym>Waypoint</sym>
</wpt>
<wpt lat="-7.286762" lon="-34.768005">
<ele>12.280000</ele>
<time>2018-08-03T12:17:44Z</time>
<name></name>
<desc></desc>
<sym>Waypoint</sym>
</wpt>
<wpt lat="-7.178688" lon="-34.891468">
<ele>53.079998</ele>
<time>2018-07-29T14:26:37Z</time>
<name></name>
<desc></desc>
<sym>Waypoint</sym>
</wpt>
<wpt lat="-7.301440" lon="-34.815678">
<ele>84.820000</ele>
<time>2018-08-02T21:45:06Z</time>
<name></name>
<desc></desc>
<sym>Waypoint</sym>
</wpt>
<trk>
<name>20180729-105804(1)</name>
<desc>Color:004000ff</desc>
<trkseg>
<trkpt lat="-7.170630" lon="-34.844849">
<ele>39.669998</ele>
<time>2018-07-09T11:57:32Z</time>
<speed>0.00</speed>
</trkpt>
<trkpt lat="-7.170648" lon="-34.844734">
<ele>36.200001</ele>
<time>2018-07-09T11:57:37Z</time>
<speed>1.15</speed>
</trkpt>
<trkpt lat="-7.170655" lon="-34.844677">
<ele>38.209999</ele>
<time>2018-07-09T11:57:42Z</time>
<speed>1.03</speed>
</trkpt>
<trkpt lat="-7.170665" lon="-34.844639">
<ele>39.849998</ele>
<time>2018-07-09T11:57:47Z</time>
<speed>0.33</speed>
</trkpt>
<trkpt lat="-7.170615" lon="-34.844543">
<ele>17.070000</ele>
<time>2018-07-09T11:57:52Z</time>
<speed>0.97</speed>
</trkpt>
<trkpt lat="-7.170573" lon="-34.844509">
<ele>16.879999</ele>
<time>2018-07-09T11:57:57Z</time>
<speed>0.86</speed>
</trkpt>
<trkpt lat="-7.170544" lon="-34.844505">
<ele>18.799999</ele>
<time>2018-07-09T11:58:02Z</time>
<speed>0.48</speed>
</trkpt>
<trkpt lat="-7.170540" lon="-34.844505">
<ele>19.309999</ele>
<time>2018-07-09T11:58:07Z</time>
<speed>0.00</speed>
</trkpt>
<trkpt lat="-7.170540" lon="-34.844505">
<ele>19.309999</ele>
<time>2018-07-09T11:58:12Z</time>
<speed>0.00</speed>
</trkpt>
<trkpt lat="-7.170540" lon="-34.844505">
<ele>19.309999</ele>
<time>2018-07-09T11:58:17Z</time>
<speed>0.00</speed>
</trkpt>
<trkpt lat="-7.170540" lon="-34.844505">
<ele>19.309999</ele>
<time>2018-07-09T11:58:22Z</time>
<speed>0.00</speed>
</trkpt>
<trkpt lat="-7.170571" lon="-34.844517">
<ele>18.889999</ele>
<time>2018-07-09T11:58:27Z</time>
<speed>0.77</speed>
</trkpt>
<trkpt lat="-7.170546" lon="-34.844509">
<ele>19.369999</ele>
<time>2018-07-09T11:58:32Z</time>
<speed>0.49</speed>
</trkpt>
<trkpt lat="-7.170538" lon="-34.844521">
<ele>19.430000</ele>
<time>2018-07-09T11:58:37Z</time>
<speed>0.00</speed>
</trkpt>
<trkpt lat="-7.170526" lon="-34.844547">
<ele>19.809999</ele>
<time>2018-07-09T11:58:42Z</time>
<speed>0.58</speed>
</trkpt>
<trkpt lat="-7.170545" lon="-34.844585">
<ele>19.750000</ele>
<time>2018-07-09T11:58:47Z</time>
<speed>0.93</speed>
</trkpt>
<trkpt lat="-7.170553" lon="-34.844624">
<ele>19.730000</ele>
<time>2018-07-09T11:58:52Z</time>
<speed>1.00</speed>
</trkpt>
<trkpt lat="-7.170542" lon="-34.844753">
<ele>19.709999</ele>
<time>2018-07-09T11:59:08Z</time>
<speed>0.00</speed>
</trkpt>
<trkpt lat="-7.170542" lon="-34.844753">
<ele>19.709999</ele>
<time>2018-07-09T11:59:24Z</time>
<speed>0.00</speed>
</trkpt>
<trkpt lat="-7.170542" lon="-34.844753">
<ele>19.709999</ele>
<time>2018-07-09T11:59:40Z</time>
<speed>0.00</speed>
</trkpt>
<trkpt lat="-7.170665" lon="-34.844776">
<ele>92.110001</ele>
<time>2018-07-09T12:02:26Z</time>
<speed>0.00</speed>
</trkpt>
<trkpt lat="-7.170665" lon="-34.844776">
<ele>92.110001</ele>
<time>2018-07-09T12:02:31Z</time>
<speed>0.00</speed>
</trkpt>
<trkpt lat="-7.170665" lon="-34.844776">
<ele>92.110001</ele>
<time>2018-07-09T12:02:37Z</time>
<speed>0.00</speed>
</trkpt>
<trkpt lat="-7.170665" lon="-34.844776">
<ele>92.110001</ele>
<time>2018-07-09T12:02:42Z</time>
<speed>0.00</speed>
</trkpt>
<trkpt lat="-7.170765" lon="-34.844566">
<ele>30.349998</ele>
<time>2018-07-09T12:07:23Z</time>
<speed>0.63</speed>
</trkpt>
<trkpt lat="-7.170761" lon="-34.844650">
<ele>48.820000</ele>
<time>2018-07-09T12:07:28Z</time>
<speed>0.00</speed>
</trkpt>
<trkpt lat="-7.170761" lon="-34.844650">
<ele>48.820000</ele>
<time>2018-07-09T12:07:33Z</time>
<speed>0.00</speed>
</trkpt>
<trkpt lat="-7.170707" lon="-34.844635">
<ele>44.559998</ele>
<time>2018-07-09T12:07:38Z</time>
<speed>0.79</speed>
</trkpt>
<trkpt lat="-7.170676" lon="-34.844627">
<ele>43.660000</ele>
<time>2018-07-09T12:07:43Z</time>
<speed>0.83</speed>
</trkpt>
<trkpt lat="-7.170631" lon="-34.844601">
<ele>43.129997</ele>
<time>2018-07-09T12:07:48Z</time>
<speed>1.13</speed>
</trkpt>
<trkpt lat="-7.170638" lon="-34.844601">
<ele>42.700001</ele>
<time>2018-07-09T12:08:04Z</time>
<speed>0.00</speed>
</trkpt>
<trkpt lat="-7.170638" lon="-34.844601">
<ele>42.700001</ele>
<time>2018-07-09T12:08:20Z</time>
<speed>0.00</speed>
</trkpt>
<trkpt lat="-7.170638" lon="-34.844601">
<ele>42.700001</ele>
<time>2018-07-09T12:08:36Z</time>
<speed>0.00</speed>
</trkpt>
<trkpt lat="-7.170638" lon="-34.844601">
<ele>42.700001</ele>
<time>2018-07-09T12:08:52Z</time>
<speed>0.00</speed>
</trkpt>
<trkpt lat="-7.170703" lon="-34.844688">
<ele>55.090000</ele>
<time>2018-07-09T12:14:26Z</time>
<speed>0.00</speed>
</trkpt>
<trkpt lat="-7.170703" lon="-34.844688">
<ele>55.090000</ele>
<time>2018-07-09T12:14:27Z</time>
<speed>0.00</speed>
</trkpt>
<trkpt lat="-7.170703" lon="-34.844688">
<ele>55.090000</ele>
<time>2018-07-09T12:14:28Z</time>
<speed>0.00</speed>
</trkpt>
<trkpt lat="-7.170703" lon="-34.844688">
<ele>55.090000</ele>
<time>2018-07-09T12:14:29Z</time>
<speed>0.00</speed>
</trkpt>
<trkpt lat="-7.170703" lon="-34.844688">
<ele>55.090000</ele>
<time>2018-07-09T12:14:30Z</time>
<speed>0.00</speed>
</trkpt>
<trkpt lat="-7.170703" lon="-34.844688">
<ele>55.090000</ele>
<time>2018-07-09T12:14:31Z</time>
<speed>0.00</speed>
</trkpt>
<trkpt lat="-7.170703" lon="-34.844688">
<ele>55.090000</ele>
<time>2018-07-09T12:14:32Z</time>
<speed>0.00</speed>
</trkpt>
<trkpt lat="-7.170703" lon="-34.844688">
<ele>55.090000</ele>
<time>2018-07-09T12:14:33Z</time>
<speed>0.00</speed>
</trkpt>
<trkpt lat="-7.170703" lon="-34.844688">
<ele>55.090000</ele>
<time>2018-07-09T12:14:34Z</time>
<speed>0.00</speed>
</trkpt>
<trkpt lat="-7.170703" lon="-34.844688">
<ele>55.090000</ele>
<time>2018-07-09T12:14:35Z</time>
<speed>0.00</speed>
</trkpt>
<trkpt lat="-7.170703" lon="-34.844688">
<ele>55.090000</ele>
<time>2018-07-09T12:14:36Z</time>
<speed>0.00</speed>
</trkpt>
<trkpt lat="-7.170703" lon="-34.844688">
<ele>55.090000</ele>
<time>2018-07-09T12:14:38Z</time>
<speed>0.00</speed>
</trkpt>
<trkpt lat="-7.170703" lon="-34.844688">
<ele>55.090000</ele>
<time>2018-07-09T12:14:40Z</time>
<speed>0.00</speed>
</trkpt>
<trkpt lat="-7.170703" lon="-34.844688">
<ele>55.090000</ele>
<time>2018-07-09T12:14:41Z</time>
<speed>0.00</speed>
</trkpt>
<trkpt lat="-7.170703" lon="-34.844688">
<ele>55.090000</ele>
<time>2018-07-09T12:14:42Z</time>
<speed>0.00</speed>
</trkpt>
<trkpt lat="-7.170703" lon="-34.844688">
<ele>55.090000</ele>
<time>2018-07-09T12:14:43Z</time>
<speed>0.00</speed>
</trkpt>
<trkpt lat="-7.170703" lon="-34.844688">
<ele>55.090000</ele>
<time>2018-07-09T12:14:45Z</time>
<speed>0.00</speed>
</trkpt>
<trkpt lat="-7.170703" lon="-34.844688">
<ele>55.090000</ele>
<time>2018-07-09T12:14:46Z</time>
<speed>0.00</speed>
</trkpt>
<trkpt lat="-7.170703" lon="-34.844688">
<ele>55.090000</ele>
<time>2018-07-09T12:14:48Z</time>
<speed>0.00</speed>
</trkpt>
<trkpt lat="-7.170703" lon="-34.844688">
<ele>55.090000</ele>
<time>2018-07-09T12:14:49Z</time>
<speed>0.00</speed>
</trkpt>
<trkpt lat="-7.170703" lon="-34.844688">
<ele>55.090000</ele>
<time>2018-07-09T12:14:50Z</time>
<speed>0.00</speed>
</trkpt>
<trkpt lat="-7.170703" lon="-34.844688">
<ele>55.090000</ele>
<time>2018-07-09T12:14:51Z</time>
<speed>0.00</speed>
</trkpt>
<trkpt lat="-7.170703" lon="-34.844688">
<ele>55.090000</ele>
<time>2018-07-09T12:14:53Z</time>
<speed>0.00</speed>
</trkpt>
<trkpt lat="-7.170703" lon="-34.844688">
<ele>55.090000</ele>
<time>2018-07-09T12:14:55Z</time>
<speed>0.00</speed>
</trkpt>
<trkpt lat="-7.170703" lon="-34.844688">
<ele>55.090000</ele>
<time>2018-07-09T12:14:56Z</time>
<speed>0.00</speed>
</trkpt>
<trkpt lat="-7.170703" lon="-34.844688">
<ele>55.090000</ele>
<time>2018-07-09T12:14:57Z</time>
<speed>0.00</speed>
</trkpt>
<trkpt lat="-7.170703" lon="-34.844688">
<ele>55.090000</ele>
<time>2018-07-09T12:14:58Z</time>
<speed>0.00</speed>
</trkpt>
<trkpt lat="-7.170703" lon="-34.844688">
<ele>55.090000</ele>
<time>2018-07-09T12:15:00Z</time>
<speed>0.00</speed>
</trkpt>
<trkpt lat="-7.170703" lon="-34.844688">
<ele>55.090000</ele>
<time>2018-07-09T12:15:01Z</time>
<speed>0.00</speed>
</trkpt>
<trkpt lat="-7.170703" lon="-34.844688">
<ele>55.090000</ele>
<time>2018-07-09T12:15:02Z</time>
<speed>0.00</speed>
</trkpt>
<trkpt lat="-7.170703" lon="-34.844688">
<ele>55.090000</ele>
<time>2018-07-09T12:15:03Z</time>
<speed>0.00</speed>
</trkpt>
<trkpt lat="-7.170703" lon="-34.844688">
<ele>55.090000</ele>
<time>2018-07-09T12:15:04Z</time>
<speed>0.00</speed>
</trkpt>
<trkpt lat="-7.170703" lon="-34.844688">
<ele>55.090000</ele>
<time>2018-07-09T12:15:05Z</time>
<speed>0.00</speed>
</trkpt>
<trkpt lat="-7.170703" lon="-34.844688">
<ele>55.090000</ele>
<time>2018-07-09T12:15:06Z</time>
<speed>0.00</speed>
</trkpt>
<trkpt lat="-7.170703" lon="-34.844688">
<ele>55.090000</ele>
<time>2018-07-09T12:15:08Z</time>
<speed>0.00</speed>
</trkpt>
<trkpt lat="-7.170703" lon="-34.844688">
<ele>55.090000</ele>
<time>2018-07-09T12:15:10Z</time>
<speed>0.00</speed>
</trkpt>
<trkpt lat="-7.170703" lon="-34.844688">
<ele>55.090000</ele>
<time>2018-07-09T12:15:11Z</time>
<speed>0.00</speed>
</trkpt>
<trkpt lat="-7.170703" lon="-34.844688">
<ele>55.090000</ele>
<time>2018-07-09T12:15:12Z</time>
<speed>0.00</speed>
</trkpt>
<trkpt lat="-7.170703" lon="-34.844688">
<ele>55.090000</ele>
<time>2018-07-09T12:15:13Z</time>
<speed>0.00</speed>
</trkpt>
<trkpt lat="-7.170703" lon="-34.844688">
<ele>55.090000</ele>
<time>2018-07-09T12:15:15Z</time>
<speed>0.00</speed>
</trkpt>
<trkpt lat="-7.170703" lon="-34.844688">
<ele>55.090000</ele>
<time>2018-07-09T12:15:16Z</time>
<speed>0.00</speed>
</trkpt>
<trkpt lat="-7.170703" lon="-34.844688">
<ele>55.090000</ele>
<time>2018-07-09T12:15:17Z</time>
<speed>0.00</speed>
</trkpt>
<trkpt lat="-7.170703" lon="-34.844688">
<ele>55.090000</ele>
<time>2018-07-09T12:15:18Z</time>
<speed>0.00</speed>
</trkpt>
<trkpt lat="-7.170703" lon="-34.844688">
<ele>55.090000</ele>
<time>2018-07-09T12:15:20Z</time>
<speed>0.00</speed>
</trkpt>
<trkpt lat="-7.170703" lon="-34.844688">
<ele>55.090000</ele>
<time>2018-07-09T12:15:21Z</time>
<speed>0.00</speed>
</trkpt>
<trkpt lat="-7.170703" lon="-34.844688">
<ele>55.090000</ele>
<time>2018-07-09T12:15:22Z</time>
<speed>0.00</speed>
</trkpt>
<trkpt lat="-7.170703" lon="-34.844688">
<ele>55.090000</ele>
<time>2018-07-09T12:15:24Z</time>
<speed>0.00</speed>
</trkpt>
<trkpt lat="-7.170703" lon="-34.844688">
<ele>55.090000</ele>
<time>2018-07-09T12:15:25Z</time>
<speed>0.00</speed>
</trkpt>
<trkpt lat="-7.170703" lon="-34.844688">
<ele>55.090000</ele>
<time>2018-07-09T12:15:26Z</time>
<speed>0.00</speed>
</trkpt>
<trkpt lat="-7.170703" lon="-34.844688">
<ele>55.090000</ele>
<time>2018-07-09T12:15:27Z</time>
<speed>0.00</speed>
</trkpt>
<trkpt lat="-7.170773" lon="-34.844719">
<ele>17.449999</ele>
<time>2018-07-09T12:19:00Z</time>
<speed>0.00</speed>
</trkpt>
<trkpt lat="-7.170773" lon="-34.844719">
<ele>17.449999</ele>
<time>2018-07-09T12:19:01Z</time>
<speed>0.00</speed>
</trkpt>
<trkpt lat="-7.170654" lon="-34.844704">
<ele>25.209999</ele>
<time>2018-07-09T12:19:02Z</time>
<speed>1.73</speed>
</trkpt>
<trkpt lat="-7.170615" lon="-34.844696">
<ele>28.049999</ele>
<time>2018-07-09T12:19:03Z</time>
<speed>1.62</speed>
</trkpt>
<trkpt lat="-7.170590" lon="-34.844677">
<ele>29.349998</ele>
<time>2018-07-09T12:19:04Z</time>
<speed>2.25</speed>
</trkpt>
<trkpt lat="-7.170590" lon="-34.844658">
<ele>29.320000</ele>
<time>2018-07-09T12:19:05Z</time>
<speed>1.90</speed>
</trkpt>
<trkpt lat="-7.170589" lon="-34.844654">
<ele>28.740000</ele>
<time>2018-07-09T12:19:06Z</time>
<speed>1.22</speed>
</trkpt>
<trkpt lat="-7.170597" lon="-34.844639">
<ele>26.599998</ele>
<time>2018-07-09T12:19:07Z</time>
<speed>1.32</speed>
</trkpt>
<trkpt lat="-7.170601" lon="-34.844631">
<ele>24.289999</ele>
<time>2018-07-09T12:19:08Z</time>
<speed>1.09</speed>
</trkpt>
<trkpt lat="-7.170603" lon="-34.844624">
<ele>21.869999</ele>
<time>2018-07-09T12:19:09Z</time>
<speed>1.04</speed>
</trkpt>
<trkpt lat="-7.170602" lon="-34.844616">
<ele>20.340000</ele>
<time>2018-07-09T12:19:10Z</time>
<speed>0.89</speed>
</trkpt>
<trkpt lat="-7.170596" lon="-34.844604">
<ele>18.529999</ele>
<time>2018-07-09T12:19:11Z</time>
<speed>0.99</speed>
</trkpt>
<trkpt lat="-7.170606" lon="-34.844498">
<ele>-4.220000</ele>
<time>2018-07-09T12:19:23Z</time>
<speed>0.99</speed>
</trkpt>
<trkpt lat="-7.170634" lon="-34.844521">
<ele>-1.730000</ele>
<time>2018-07-09T12:19:35Z</time>
<speed>1.38</speed>
</trkpt>
<trkpt lat="-7.170643" lon="-34.844593">
<ele>7.890000</ele>
<time>2018-07-09T12:19:43Z</time>
<speed>0.72</speed>
</trkpt>
<trkpt lat="-7.170646" lon="-34.844597">
<ele>7.700000</ele>
<time>2018-07-09T12:19:44Z</time>
<speed>0.70</speed>
</trkpt>
<trkpt lat="-7.170683" lon="-34.844601">
<ele>3.270000</ele>
<time>2018-07-09T12:19:56Z</time>
<speed>0.50</speed>
</trkpt>
<trkpt lat="-7.170695" lon="-34.844593">
<ele>1.330000</ele>
<time>2018-07-09T12:20:08Z</time>
<speed>0.00</speed>
</trkpt>
<trkpt lat="-7.170695" lon="-34.844593">
<ele>1.330000</ele>
<time>2018-07-09T12:20:20Z</time>
<speed>0.00</speed>
</trkpt>
<trkpt lat="-7.170695" lon="-34.844593">
<ele>1.330000</ele>
<time>2018-07-09T12:20:32Z</time>
<speed>0.00</speed>
</trkpt>
</trkseg>
</trk>
<trk>
<name>20180729-104606(1)</name>
<desc>Color:004000ff</desc>
<trkseg>
<trkpt lat="-7.170571" lon="-34.844803">
<ele>52.230000</ele>
<time>2018-07-09T11:57:34Z</time>
<speed>1.57</speed>
</trkpt>
<trkpt lat="-7.170617" lon="-34.844707">
<ele>43.759998</ele>
<time>2018-07-09T11:57:39Z</time>
<speed>1.60</speed>
</trkpt>
<trkpt lat="-7.170673" lon="-34.844650">
<ele>44.160000</ele>
<time>2018-07-09T11:57:44Z</time>
<speed>1.05</speed>
</trkpt>
<trkpt lat="-7.170687" lon="-34.844612">
<ele>39.790001</ele>
<time>2018-07-09T11:57:49Z</time>
<speed>0.33</speed>
</trkpt>
<trkpt lat="-7.170640" lon="-34.844624">
<ele>39.450001</ele>
<time>2018-07-09T11:57:54Z</time>
<speed>0.24</speed>
</trkpt>
<trkpt lat="-7.170590" lon="-34.844627">
<ele>43.719997</ele>
<time>2018-07-09T11:57:59Z</time>
<speed>0.73</speed>
</trkpt>
<trkpt lat="-7.170580" lon="-34.844631">
<ele>42.739998</ele>
<time>2018-07-09T11:58:04Z</time>
<speed>0.12</speed>
</trkpt>
<trkpt lat="-7.170614" lon="-34.844639">
<ele>42.549999</ele>
<time>2018-07-09T11:58:09Z</time>
<speed>0.77</speed>
</trkpt>
<trkpt lat="-7.170603" lon="-34.844624">
<ele>42.040001</ele>
<time>2018-07-09T11:58:14Z</time>
<speed>0.20</speed>
</trkpt>
<trkpt lat="-7.170612" lon="-34.844620">
<ele>42.529999</ele>
<time>2018-07-09T11:58:19Z</time>
<speed>0.24</speed>
</trkpt>
<trkpt lat="-7.170591" lon="-34.844624">
<ele>43.719997</ele>
<time>2018-07-09T11:58:24Z</time>
<speed>0.50</speed>
</trkpt>
<trkpt lat="-7.170553" lon="-34.844624">
<ele>43.980000</ele>
<time>2018-07-09T11:58:30Z</time>
<speed>0.19</speed>
</trkpt>
<trkpt lat="-7.170568" lon="-34.844646">
<ele>43.700001</ele>
<time>2018-07-09T11:58:35Z</time>
<speed>0.61</speed>
</trkpt>
<trkpt lat="-7.170568" lon="-34.844635">
<ele>39.639999</ele>
<time>2018-07-09T11:58:40Z</time>
<speed>0.45</speed>
</trkpt>
<trkpt lat="-7.170590" lon="-34.844643">
<ele>36.750000</ele>
<time>2018-07-09T11:58:45Z</time>
<speed>0.60</speed>
</trkpt>
<trkpt lat="-7.170650" lon="-34.844593">
<ele>24.230000</ele>
<time>2018-07-09T11:59:01Z</time>
<speed>0.53</speed>
</trkpt>
<trkpt lat="-7.170658" lon="-34.844585">
<ele>23.150000</ele>
<time>2018-07-09T11:59:17Z</time>
<speed>0.00</speed>
</trkpt>
<trkpt lat="-7.170736" lon="-34.844662">
<ele>54.919998</ele>
<time>2018-07-09T12:02:30Z</time>
<speed>0.00</speed>
</trkpt>
<trkpt lat="-7.170736" lon="-34.844662">
<ele>54.919998</ele>
<time>2018-07-09T12:02:35Z</time>
<speed>0.00</speed>
</trkpt>
<trkpt lat="-7.170677" lon="-34.844654">
<ele>59.449997</ele>
<time>2018-07-09T12:02:42Z</time>
<speed>0.35</speed>
</trkpt>
<trkpt lat="-7.170670" lon="-34.844654">
<ele>60.500000</ele>
<time>2018-07-09T12:02:47Z</time>
<speed>0.00</speed>
</trkpt>
<trkpt lat="-7.170670" lon="-34.844654">
<ele>60.500000</ele>
<time>2018-07-09T12:02:52Z</time>
<speed>0.00</speed>
</trkpt>
<trkpt lat="-7.170670" lon="-34.844654">
<ele>60.500000</ele>
<time>2018-07-09T12:02:57Z</time>
<speed>0.00</speed>
</trkpt>
<trkpt lat="-7.170664" lon="-34.844681">
<ele>69.129997</ele>
<time>2018-07-09T12:03:01Z</time>
<speed>0.15</speed>
</trkpt>
<trkpt lat="-7.170321" lon="-34.844765">
<ele>38.570000</ele>
<time>2018-07-09T12:07:23Z</time>
<speed>0.59</speed>
</trkpt>
<trkpt lat="-7.170655" lon="-34.844662">
<ele>50.389999</ele>
<time>2018-07-09T12:07:28Z</time>
<speed>0.00</speed>
</trkpt>
<trkpt lat="-7.170787" lon="-34.844673">
<ele>40.070000</ele>
<time>2018-07-09T12:14:24Z</time>
<speed>0.00</speed>
</trkpt>
<trkpt lat="-7.170787" lon="-34.844673">
<ele>40.070000</ele>
<time>2018-07-09T12:14:25Z</time>
<speed>0.00</speed>
</trkpt>
<trkpt lat="-7.170787" lon="-34.844673">
<ele>40.070000</ele>
<time>2018-07-09T12:14:26Z</time>
<speed>0.00</speed>
</trkpt>
<trkpt lat="-7.170787" lon="-34.844673">
<ele>40.070000</ele>
<time>2018-07-09T12:14:27Z</time>
<speed>0.00</speed>
</trkpt>
<trkpt lat="-7.170787" lon="-34.844673">
<ele>40.070000</ele>
<time>2018-07-09T12:14:28Z</time>
<speed>0.00</speed>
</trkpt>
<trkpt lat="-7.170787" lon="-34.844673">
<ele>40.070000</ele>
<time>2018-07-09T12:14:29Z</time>
<speed>0.00</speed>
</trkpt>
<trkpt lat="-7.170787" lon="-34.844673">
<ele>40.070000</ele>
<time>2018-07-09T12:14:30Z</time>
<speed>0.00</speed>
</trkpt>
<trkpt lat="-7.170787" lon="-34.844673">
<ele>40.070000</ele>
<time>2018-07-09T12:14:31Z</time>
<speed>0.00</speed>
</trkpt>
<trkpt lat="-7.170787" lon="-34.844673">
<ele>40.070000</ele>
<time>2018-07-09T12:14:32Z</time>
<speed>0.00</speed>
</trkpt>
<trkpt lat="-7.170787" lon="-34.844673">
<ele>40.070000</ele>
<time>2018-07-09T12:14:33Z</time>
<speed>0.00</speed>
</trkpt>
<trkpt lat="-7.170787" lon="-34.844673">
<ele>40.070000</ele>
<time>2018-07-09T12:14:34Z</time>
<speed>0.00</speed>
</trkpt>
<trkpt lat="-7.170787" lon="-34.844673">
<ele>40.070000</ele>
<time>2018-07-09T12:14:35Z</time>
<speed>0.00</speed>
</trkpt>
<trkpt lat="-7.170787" lon="-34.844673">
<ele>40.070000</ele>
<time>2018-07-09T12:14:38Z</time>
<speed>0.00</speed>
</trkpt>
<trkpt lat="-7.170787" lon="-34.844673">
<ele>40.070000</ele>
<time>2018-07-09T12:14:39Z</time>
<speed>0.00</speed>
</trkpt>
<trkpt lat="-7.170787" lon="-34.844673">
<ele>40.070000</ele>
<time>2018-07-09T12:14:40Z</time>
<speed>0.00</speed>
</trkpt>
<trkpt lat="-7.170787" lon="-34.844673">
<ele>40.070000</ele>
<time>2018-07-09T12:14:41Z</time>
<speed>0.00</speed>
</trkpt>
<trkpt lat="-7.170787" lon="-34.844673">
<ele>40.070000</ele>
<time>2018-07-09T12:14:42Z</time>
<speed>0.00</speed>
</trkpt>
<trkpt lat="-7.170787" lon="-34.844673">
<ele>40.070000</ele>
<time>2018-07-09T12:14:44Z</time>
<speed>0.00</speed>
</trkpt>
<trkpt lat="-7.170787" lon="-34.844673">
<ele>40.070000</ele>
<time>2018-07-09T12:14:45Z</time>
<speed>0.00</speed>
</trkpt>
<trkpt lat="-7.170787" lon="-34.844673">
<ele>40.070000</ele>
<time>2018-07-09T12:14:47Z</time>
<speed>0.00</speed>
</trkpt>
<trkpt lat="-7.170787" lon="-34.844673">
<ele>40.070000</ele>
<time>2018-07-09T12:14:48Z</time>
<speed>0.00</speed>
</trkpt>
<trkpt lat="-7.170787" lon="-34.844673">
<ele>40.070000</ele>
<time>2018-07-09T12:14:50Z</time>
<speed>0.00</speed>
</trkpt>
<trkpt lat="-7.170787" lon="-34.844673">
<ele>40.070000</ele>
<time>2018-07-09T12:14:51Z</time>
<speed>0.00</speed>
</trkpt>
<trkpt lat="-7.170787" lon="-34.844673">
<ele>40.070000</ele>
<time>2018-07-09T12:14:52Z</time>
<speed>0.00</speed>
</trkpt>
<trkpt lat="-7.170787" lon="-34.844673">
<ele>40.070000</ele>
<time>2018-07-09T12:14:54Z</time>
<speed>0.00</speed>
</trkpt>
<trkpt lat="-7.170787" lon="-34.844673">
<ele>40.070000</ele>
<time>2018-07-09T12:14:55Z</time>
<speed>0.00</speed>
</trkpt>
<trkpt lat="-7.170787" lon="-34.844673">
<ele>40.070000</ele>
<time>2018-07-09T12:14:56Z</time>
<speed>0.00</speed>
</trkpt>
<trkpt lat="-7.170787" lon="-34.844673">
<ele>40.070000</ele>
<time>2018-07-09T12:14:57Z</time>
<speed>0.00</speed>
</trkpt>
<trkpt lat="-7.170787" lon="-34.844673">
<ele>40.070000</ele>
<time>2018-07-09T12:14:59Z</time>
<speed>0.00</speed>
</trkpt>
<trkpt lat="-7.170787" lon="-34.844673">
<ele>40.070000</ele>
<time>2018-07-09T12:15:00Z</time>
<speed>0.00</speed>
</trkpt>
<trkpt lat="-7.170787" lon="-34.844673">
<ele>40.070000</ele>
<time>2018-07-09T12:15:01Z</time>
<speed>0.00</speed>
</trkpt>
<trkpt lat="-7.170787" lon="-34.844673">
<ele>40.070000</ele>
<time>2018-07-09T12:15:02Z</time>
<speed>0.00</speed>
</trkpt>
<trkpt lat="-7.170787" lon="-34.844673">
<ele>40.070000</ele>
<time>2018-07-09T12:15:04Z</time>
<speed>0.00</speed>
</trkpt>
<trkpt lat="-7.170787" lon="-34.844673">
<ele>40.070000</ele>
<time>2018-07-09T12:15:05Z</time>
<speed>0.00</speed>
</trkpt>
<trkpt lat="-7.170787" lon="-34.844673">
<ele>40.070000</ele>
<time>2018-07-09T12:15:06Z</time>
<speed>0.00</speed>
</trkpt>
<trkpt lat="-7.170787" lon="-34.844673">
<ele>40.070000</ele>
<time>2018-07-09T12:15:07Z</time>
<speed>0.00</speed>
</trkpt>
<trkpt lat="-7.170787" lon="-34.844673">
<ele>40.070000</ele>
<time>2018-07-09T12:15:09Z</time>
<speed>0.00</speed>
</trkpt>
<trkpt lat="-7.170787" lon="-34.844673">
<ele>40.070000</ele>
<time>2018-07-09T12:15:10Z</time>
<speed>0.00</speed>
</trkpt>
<trkpt lat="-7.170787" lon="-34.844673">
<ele>40.070000</ele>
<time>2018-07-09T12:15:11Z</time>
<speed>0.00</speed>
</trkpt>
<trkpt lat="-7.170787" lon="-34.844673">
<ele>40.070000</ele>
<time>2018-07-09T12:15:12Z</time>
<speed>0.00</speed>
</trkpt>
<trkpt lat="-7.170787" lon="-34.844673">
<ele>40.070000</ele>
<time>2018-07-09T12:15:13Z</time>
<speed>0.00</speed>
</trkpt>
<trkpt lat="-7.170787" lon="-34.844673">
<ele>40.070000</ele>
<time>2018-07-09T12:15:14Z</time>
<speed>0.00</speed>
</trkpt>
<trkpt lat="-7.170787" lon="-34.844673">
<ele>40.070000</ele>
<time>2018-07-09T12:15:15Z</time>
<speed>0.00</speed>
</trkpt>
<trkpt lat="-7.170787" lon="-34.844673">
<ele>40.070000</ele>
<time>2018-07-09T12:15:16Z</time>
<speed>0.00</speed>
</trkpt>
<trkpt lat="-7.170656" lon="-34.844707">
<ele>61.359997</ele>
<time>2018-07-09T12:15:17Z</time>
<speed>0.30</speed>
</trkpt>
<trkpt lat="-7.170654" lon="-34.844707">
<ele>61.750000</ele>
<time>2018-07-09T12:15:19Z</time>
<speed>0.05</speed>
</trkpt>
<trkpt lat="-7.170653" lon="-34.844707">
<ele>62.090000</ele>
<time>2018-07-09T12:15:20Z</time>
<speed>0.09</speed>
</trkpt>
<trkpt lat="-7.170656" lon="-34.844707">
<ele>62.139999</ele>
<time>2018-07-09T12:15:21Z</time>
<speed>0.00</speed>
</trkpt>
<trkpt lat="-7.170656" lon="-34.844707">
<ele>62.139999</ele>
<time>2018-07-09T12:15:22Z</time>
<speed>0.00</speed>
</trkpt>
<trkpt lat="-7.170656" lon="-34.844707">
<ele>62.139999</ele>
<time>2018-07-09T12:15:24Z</time>
<speed>0.00</speed>
</trkpt>
<trkpt lat="-7.170656" lon="-34.844707">
<ele>62.139999</ele>
<time>2018-07-09T12:15:25Z</time>
<speed>0.00</speed>
</trkpt>
<trkpt lat="-7.170656" lon="-34.844707">
<ele>62.139999</ele>
<time>2018-07-09T12:15:26Z</time>
<speed>0.00</speed>
</trkpt>
<trkpt lat="-7.170656" lon="-34.844707">
<ele>62.139999</ele>
<time>2018-07-09T12:15:27Z</time>
<speed>0.00</speed>
</trkpt>
<trkpt lat="-7.170656" lon="-34.844707">
<ele>62.139999</ele>
<time>2018-07-09T12:15:29Z</time>
<speed>0.00</speed>
</trkpt>
<trkpt lat="-7.170656" lon="-34.844707">
<ele>62.139999</ele>
<time>2018-07-09T12:15:30Z</time>
<speed>0.00</speed>
</trkpt>
<trkpt lat="-7.170656" lon="-34.844707">
<ele>62.139999</ele>
<time>2018-07-09T12:15:31Z</time>
<speed>0.00</speed>
</trkpt>
<trkpt lat="-7.170656" lon="-34.844707">
<ele>62.139999</ele>
<time>2018-07-09T12:15:32Z</time>
<speed>0.00</speed>
</trkpt>
<trkpt lat="-7.170656" lon="-34.844707">
<ele>62.139999</ele>
<time>2018-07-09T12:15:33Z</time>
<speed>0.00</speed>
</trkpt>
<trkpt lat="-7.170656" lon="-34.844707">
<ele>62.139999</ele>
<time>2018-07-09T12:15:34Z</time>
<speed>0.00</speed>
</trkpt>
<trkpt lat="-7.170656" lon="-34.844707">
<ele>62.139999</ele>
<time>2018-07-09T12:15:36Z</time>
<speed>0.00</speed>
</trkpt>
<trkpt lat="-7.170656" lon="-34.844707">
<ele>62.139999</ele>
<time>2018-07-09T12:15:37Z</time>
<speed>0.00</speed>
</trkpt>
<trkpt lat="-7.170656" lon="-34.844707">
<ele>62.139999</ele>
<time>2018-07-09T12:15:39Z</time>
<speed>0.00</speed>
</trkpt>
<trkpt lat="-7.170656" lon="-34.844707">
<ele>62.139999</ele>
<time>2018-07-09T12:15:40Z</time>
<speed>0.00</speed>
</trkpt>
<trkpt lat="-7.170890" lon="-34.844738">
<ele>23.799999</ele>
<time>2018-07-09T12:19:21Z</time>
<speed>0.00</speed>
</trkpt>
</trkseg>
</trk>
<trk>
<name>20180723-164255(1)</name>
<desc>Color:004000ff</desc>
<trkseg>
<trkpt lat="-7.170736" lon="-34.844788">
<ele>116.110001</ele>
<time>2018-07-09T12:02:35Z</time>
<speed>0.25</speed>
</trkpt>
<trkpt lat="-7.170725" lon="-34.844772">
<ele>108.949997</ele>
<time>2018-07-09T12:02:40Z</time>
<speed>0.23</speed>
</trkpt>
<trkpt lat="-7.170694" lon="-34.844769">
<ele>100.489998</ele>
<time>2018-07-09T12:02:45Z</time>
<speed>0.21</speed>
</trkpt>
<trkpt lat="-7.170694" lon="-34.844769">
<ele>100.489998</ele>
<time>2018-07-09T12:08:42Z</time>
<speed>0.21</speed>
</trkpt>
<trkpt lat="-7.170658" lon="-34.844746">
<ele>66.220001</ele>
<time>2018-07-09T12:13:46Z</time>
<speed>0.00</speed>
</trkpt>
<trkpt lat="-7.170618" lon="-34.844715">
<ele>69.619995</ele>
<time>2018-07-09T12:13:47Z</time>
<speed>2.31</speed>
</trkpt>
<trkpt lat="-7.170615" lon="-34.844723">
<ele>72.500000</ele>
<time>2018-07-09T12:13:48Z</time>
<speed>1.77</speed>
</trkpt>
<trkpt lat="-7.170619" lon="-34.844730">
<ele>75.199997</ele>
<time>2018-07-09T12:13:49Z</time>
<speed>0.65</speed>
</trkpt>
<trkpt lat="-7.170624" lon="-34.844730">
<ele>75.909996</ele>
<time>2018-07-09T12:13:50Z</time>
<speed>0.19</speed>
</trkpt>
<trkpt lat="-7.170631" lon="-34.844734">
<ele>76.830002</ele>
<time>2018-07-09T12:13:51Z</time>
<speed>0.07</speed>
</trkpt>
<trkpt lat="-7.170636" lon="-34.844734">
<ele>75.979996</ele>
<time>2018-07-09T12:13:52Z</time>
<speed>0.00</speed>
</trkpt>
<trkpt lat="-7.170636" lon="-34.844734">
<ele>75.979996</ele>
<time>2018-07-09T12:13:53Z</time>
<speed>0.00</speed>
</trkpt>
<trkpt lat="-7.170636" lon="-34.844734">
<ele>75.979996</ele>
<time>2018-07-09T12:13:54Z</time>
<speed>0.00</speed>
</trkpt>
<trkpt lat="-7.170636" lon="-34.844734">
<ele>75.979996</ele>
<time>2018-07-09T12:13:55Z</time>
<speed>0.00</speed>
</trkpt>
<trkpt lat="-7.170636" lon="-34.844734">
<ele>75.979996</ele>
<time>2018-07-09T12:13:56Z</time>
<speed>0.00</speed>
</trkpt>
<trkpt lat="-7.170636" lon="-34.844734">
<ele>75.979996</ele>
<time>2018-07-09T12:13:57Z</time>
<speed>0.00</speed>
</trkpt>
<trkpt lat="-7.170636" lon="-34.844734">
<ele>75.979996</ele>
<time>2018-07-09T12:13:58Z</time>
<speed>0.00</speed>
</trkpt>
<trkpt lat="-7.170636" lon="-34.844734">
<ele>75.979996</ele>
<time>2018-07-09T12:13:59Z</time>
<speed>0.00</speed>
</trkpt>
<trkpt lat="-7.170636" lon="-34.844734">
<ele>75.979996</ele>
<time>2018-07-09T12:14:00Z</time>
<speed>0.00</speed>
</trkpt>
<trkpt lat="-7.170636" lon="-34.844734">
<ele>75.979996</ele>
<time>2018-07-09T12:14:01Z</time>
<speed>0.00</speed>
</trkpt>
<trkpt lat="-7.170636" lon="-34.844734">
<ele>75.979996</ele>
<time>2018-07-09T12:14:02Z</time>
<speed>0.00</speed>
</trkpt>
<trkpt lat="-7.170636" lon="-34.844734">
<ele>75.979996</ele>
<time>2018-07-09T12:14:03Z</time>
<speed>0.00</speed>
</trkpt>
<trkpt lat="-7.170636" lon="-34.844734">
<ele>75.979996</ele>
<time>2018-07-09T12:14:04Z</time>
<speed>0.00</speed>
</trkpt>
<trkpt lat="-7.170636" lon="-34.844734">
<ele>75.979996</ele>
<time>2018-07-09T12:14:05Z</time>
<speed>0.00</speed>
</trkpt>
<trkpt lat="-7.170636" lon="-34.844734">
<ele>75.979996</ele>
<time>2018-07-09T12:14:06Z</time>
<speed>0.00</speed>
</trkpt>
<trkpt lat="-7.170636" lon="-34.844734">
<ele>75.979996</ele>
<time>2018-07-09T12:14:07Z</time>
<speed>0.00</speed>
</trkpt>
<trkpt lat="-7.170636" lon="-34.844734">
<ele>75.979996</ele>
<time>2018-07-09T12:14:08Z</time>
<speed>0.00</speed>
</trkpt>
<trkpt lat="-7.170636" lon="-34.844734">
<ele>75.979996</ele>
<time>2018-07-09T12:14:09Z</time>
<speed>0.00</speed>
</trkpt>
<trkpt lat="-7.170636" lon="-34.844734">
<ele>75.979996</ele>
<time>2018-07-09T12:14:10Z</time>
<speed>0.00</speed>
</trkpt>
<trkpt lat="-7.170636" lon="-34.844734">
<ele>75.979996</ele>
<time>2018-07-09T12:14:11Z</time>
<speed>0.00</speed>
</trkpt>
<trkpt lat="-7.170636" lon="-34.844734">
<ele>75.979996</ele>
<time>2018-07-09T12:14:12Z</time>
<speed>0.00</speed>
</trkpt>
<trkpt lat="-7.170636" lon="-34.844734">
<ele>75.979996</ele>
<time>2018-07-09T12:14:13Z</time>
<speed>0.00</speed>
</trkpt>
<trkpt lat="-7.170636" lon="-34.844734">
<ele>75.979996</ele>
<time>2018-07-09T12:14:14Z</time>
<speed>0.00</speed>
</trkpt>
<trkpt lat="-7.170636" lon="-34.844734">
<ele>75.979996</ele>
<time>2018-07-09T12:14:15Z</time>
<speed>0.00</speed>
</trkpt>
<trkpt lat="-7.170636" lon="-34.844734">
<ele>75.979996</ele>
<time>2018-07-09T12:14:16Z</time>
<speed>0.00</speed>
</trkpt>
<trkpt lat="-7.170636" lon="-34.844734">
<ele>75.979996</ele>
<time>2018-07-09T12:14:17Z</time>
<speed>0.00</speed>
</trkpt>
<trkpt lat="-7.170636" lon="-34.844734">
<ele>75.979996</ele>
<time>2018-07-09T12:14:18Z</time>
<speed>0.00</speed>
</trkpt>
<trkpt lat="-7.170655" lon="-34.844681">
<ele>47.809998</ele>
<time>2018-07-09T12:14:19Z</time>
<speed>0.05</speed>
</trkpt>
<trkpt lat="-7.170655" lon="-34.844681">
<ele>47.730000</ele>
<time>2018-07-09T12:14:20Z</time>
<speed>0.00</speed>
</trkpt>
<trkpt lat="-7.170655" lon="-34.844681">
<ele>47.610001</ele>
<time>2018-07-09T12:14:21Z</time>
<speed>0.00</speed>
</trkpt>
<trkpt lat="-7.170655" lon="-34.844681">
<ele>47.489998</ele>
<time>2018-07-09T12:14:22Z</time>
<speed>0.00</speed>
</trkpt>
<trkpt lat="-7.170655" lon="-34.844681">
<ele>47.489998</ele>
<time>2018-07-09T12:14:23Z</time>
<speed>0.00</speed>
</trkpt>
<trkpt lat="-7.170655" lon="-34.844681">
<ele>47.489998</ele>
<time>2018-07-09T12:14:24Z</time>
<speed>0.00</speed>
</trkpt>
<trkpt lat="-7.170655" lon="-34.844681">
<ele>47.489998</ele>
<time>2018-07-09T12:14:25Z</time>
<speed>0.00</speed>
</trkpt>
<trkpt lat="-7.170655" lon="-34.844681">
<ele>47.489998</ele>
<time>2018-07-09T12:14:26Z</time>
<speed>0.00</speed>
</trkpt>
<trkpt lat="-7.170655" lon="-34.844681">
<ele>47.489998</ele>
<time>2018-07-09T12:14:27Z</time>
<speed>0.00</speed>
</trkpt>
<trkpt lat="-7.170655" lon="-34.844681">
<ele>47.489998</ele>
<time>2018-07-09T12:14:28Z</time>
<speed>0.00</speed>
</trkpt>
<trkpt lat="-7.170655" lon="-34.844681">
<ele>47.489998</ele>
<time>2018-07-09T12:14:29Z</time>
<speed>0.00</speed>
</trkpt>
<trkpt lat="-7.170655" lon="-34.844681">
<ele>47.489998</ele>
<time>2018-07-09T12:14:30Z</time>
<speed>0.00</speed>
</trkpt>
<trkpt lat="-7.170655" lon="-34.844681">
<ele>47.489998</ele>
<time>2018-07-09T12:14:31Z</time>
<speed>0.00</speed>
</trkpt>
<trkpt lat="-7.170655" lon="-34.844681">
<ele>47.489998</ele>
<time>2018-07-09T12:14:32Z</time>
<speed>0.00</speed>
</trkpt>
<trkpt lat="-7.170655" lon="-34.844681">
<ele>47.489998</ele>
<time>2018-07-09T12:14:33Z</time>
<speed>0.00</speed>
</trkpt>
<trkpt lat="-7.170655" lon="-34.844681">
<ele>47.489998</ele>
<time>2018-07-09T12:14:37Z</time>
<speed>0.00</speed>
</trkpt>
<trkpt lat="-7.170655" lon="-34.844681">
<ele>47.489998</ele>
<time>2018-07-09T12:14:38Z</time>
<speed>0.00</speed>
</trkpt>
<trkpt lat="-7.170655" lon="-34.844681">
<ele>47.489998</ele>
<time>2018-07-09T12:14:39Z</time>
<speed>0.00</speed>
</trkpt>
<trkpt lat="-7.170655" lon="-34.844681">
<ele>47.489998</ele>
<time>2018-07-09T12:14:40Z</time>
<speed>0.00</speed>
</trkpt>
<trkpt lat="-7.170655" lon="-34.844681">
<ele>47.489998</ele>
<time>2018-07-09T12:14:41Z</time>
<speed>0.00</speed>
</trkpt>
<trkpt lat="-7.170655" lon="-34.844681">
<ele>47.489998</ele>
<time>2018-07-09T12:14:42Z</time>
<speed>0.00</speed>
</trkpt>
<trkpt lat="-7.170655" lon="-34.844681">
<ele>47.489998</ele>
<time>2018-07-09T12:14:43Z</time>
<speed>0.00</speed>
</trkpt>
<trkpt lat="-7.170655" lon="-34.844681">
<ele>47.489998</ele>
<time>2018-07-09T12:14:45Z</time>
<speed>0.00</speed>
</trkpt>
<trkpt lat="-7.170655" lon="-34.844681">
<ele>47.489998</ele>
<time>2018-07-09T12:14:46Z</time>
<speed>0.00</speed>
</trkpt>
<trkpt lat="-7.170655" lon="-34.844681">
<ele>47.489998</ele>
<time>2018-07-09T12:14:48Z</time>
<speed>0.00</speed>
</trkpt>
<trkpt lat="-7.170655" lon="-34.844681">
<ele>47.489998</ele>
<time>2018-07-09T12:14:49Z</time>
<speed>0.00</speed>
</trkpt>
<trkpt lat="-7.170655" lon="-34.844681">
<ele>47.489998</ele>
<time>2018-07-09T12:14:50Z</time>
<speed>0.00</speed>
</trkpt>
<trkpt lat="-7.170683" lon="-34.844658">
<ele>46.939999</ele>
<time>2018-07-09T12:14:51Z</time>
<speed>0.29</speed>
</trkpt>
<trkpt lat="-7.170684" lon="-34.844662">
<ele>47.079998</ele>
<time>2018-07-09T12:14:53Z</time>
<speed>0.14</speed>
</trkpt>
<trkpt lat="-7.170685" lon="-34.844662">
<ele>47.160000</ele>
<time>2018-07-09T12:14:55Z</time>
<speed>0.00</speed>
</trkpt>
<trkpt lat="-7.170685" lon="-34.844662">
<ele>47.160000</ele>
<time>2018-07-09T12:14:56Z</time>
<speed>0.00</speed>
</trkpt>
<trkpt lat="-7.170685" lon="-34.844662">
<ele>47.160000</ele>
<time>2018-07-09T12:14:57Z</time>
<speed>0.00</speed>
</trkpt>
<trkpt lat="-7.170685" lon="-34.844662">
<ele>47.160000</ele>
<time>2018-07-09T12:14:58Z</time>
<speed>0.00</speed>
</trkpt>
<trkpt lat="-7.170685" lon="-34.844662">
<ele>47.160000</ele>
<time>2018-07-09T12:15:00Z</time>
<speed>0.00</speed>
</trkpt>
<trkpt lat="-7.170685" lon="-34.844662">
<ele>47.160000</ele>
<time>2018-07-09T12:15:01Z</time>
<speed>0.00</speed>
</trkpt>
<trkpt lat="-7.170685" lon="-34.844662">
<ele>47.160000</ele>
<time>2018-07-09T12:15:02Z</time>
<speed>0.00</speed>
</trkpt>
<trkpt lat="-7.170685" lon="-34.844662">
<ele>47.160000</ele>
<time>2018-07-09T12:15:03Z</time>
<speed>0.00</speed>
</trkpt>
<trkpt lat="-7.170685" lon="-34.844662">
<ele>47.160000</ele>
<time>2018-07-09T12:15:04Z</time>
<speed>0.00</speed>
</trkpt>
<trkpt lat="-7.170685" lon="-34.844662">
<ele>47.160000</ele>
<time>2018-07-09T12:15:05Z</time>
<speed>0.00</speed>
</trkpt>
<trkpt lat="-7.170685" lon="-34.844662">
<ele>47.160000</ele>
<time>2018-07-09T12:15:06Z</time>
<speed>0.00</speed>
</trkpt>
<trkpt lat="-7.170685" lon="-34.844662">
<ele>47.160000</ele>
<time>2018-07-09T12:15:09Z</time>
<speed>0.00</speed>
</trkpt>
<trkpt lat="-7.170685" lon="-34.844662">
<ele>47.160000</ele>
<time>2018-07-09T12:15:10Z</time>
<speed>0.00</speed>
</trkpt>
<trkpt lat="-7.170685" lon="-34.844662">
<ele>47.160000</ele>
<time>2018-07-09T12:15:11Z</time>
<speed>0.00</speed>
</trkpt>
<trkpt lat="-7.170685" lon="-34.844662">
<ele>47.160000</ele>
<time>2018-07-09T12:15:12Z</time>
<speed>0.00</speed>
</trkpt>
<trkpt lat="-7.170685" lon="-34.844662">
<ele>47.160000</ele>
<time>2018-07-09T12:15:14Z</time>
<speed>0.00</speed>
</trkpt>
<trkpt lat="-7.170685" lon="-34.844662">
<ele>47.160000</ele>
<time>2018-07-09T12:15:15Z</time>
<speed>0.00</speed>
</trkpt>
<trkpt lat="-7.170685" lon="-34.844662">
<ele>47.160000</ele>
<time>2018-07-09T12:15:16Z</time>
<speed>0.00</speed>
</trkpt>
<trkpt lat="-7.170685" lon="-34.844662">
<ele>47.160000</ele>
<time>2018-07-09T12:15:17Z</time>
<speed>0.00</speed>
</trkpt>
<trkpt lat="-7.170685" lon="-34.844662">
<ele>47.160000</ele>
<time>2018-07-09T12:15:18Z</time>
<speed>0.00</speed>
</trkpt>
<trkpt lat="-7.170685" lon="-34.844662">
<ele>47.160000</ele>
<time>2018-07-09T12:15:20Z</time>
<speed>0.00</speed>
</trkpt>
<trkpt lat="-7.170685" lon="-34.844662">
<ele>47.160000</ele>
<time>2018-07-09T12:15:21Z</time>
<speed>0.00</speed>
</trkpt>
<trkpt lat="-7.170685" lon="-34.844662">
<ele>47.160000</ele>
<time>2018-07-09T12:15:22Z</time>
<speed>0.00</speed>
</trkpt>
<trkpt lat="-7.170685" lon="-34.844662">
<ele>47.160000</ele>
<time>2018-07-09T12:15:23Z</time>
<speed>0.00</speed>
</trkpt>
<trkpt lat="-7.170685" lon="-34.844662">
<ele>47.160000</ele>
<time>2018-07-09T12:15:24Z</time>
<speed>0.00</speed>
</trkpt>
<trkpt lat="-7.170685" lon="-34.844662">
<ele>47.160000</ele>
<time>2018-07-09T12:15:27Z</time>
<speed>0.00</speed>
</trkpt>
<trkpt lat="-7.170685" lon="-34.844662">
<ele>47.160000</ele>
<time>2018-07-09T12:15:28Z</time>
<speed>0.00</speed>
</trkpt>
<trkpt lat="-7.170685" lon="-34.844662">
<ele>47.160000</ele>
<time>2018-07-09T12:15:29Z</time>
<speed>0.00</speed>
</trkpt>
<trkpt lat="-7.170685" lon="-34.844662">
<ele>47.160000</ele>
<time>2018-07-09T12:15:30Z</time>
<speed>0.00</speed>
</trkpt>
<trkpt lat="-7.170685" lon="-34.844662">
<ele>47.160000</ele>
<time>2018-07-09T12:15:31Z</time>
<speed>0.00</speed>
</trkpt>
<trkpt lat="-7.170685" lon="-34.844662">
<ele>47.160000</ele>
<time>2018-07-09T12:15:32Z</time>
<speed>0.00</speed>
</trkpt>
<trkpt lat="-7.170685" lon="-34.844662">
<ele>47.160000</ele>
<time>2018-07-09T12:15:33Z</time>
<speed>0.00</speed>
</trkpt>
<trkpt lat="-7.170685" lon="-34.844662">
<ele>47.160000</ele>
<time>2018-07-09T12:15:35Z</time>
<speed>0.00</speed>
</trkpt>
<trkpt lat="-7.170685" lon="-34.844662">
<ele>47.160000</ele>
<time>2018-07-09T12:15:36Z</time>
<speed>0.00</speed>
</trkpt>
<trkpt lat="-7.170685" lon="-34.844662">
<ele>47.160000</ele>
<time>2018-07-09T12:15:39Z</time>
<speed>0.00</speed>
</trkpt>
<trkpt lat="-7.170685" lon="-34.844662">
<ele>47.160000</ele>
<time>2018-07-09T12:15:40Z</time>
<speed>0.00</speed>
</trkpt>
<trkpt lat="-7.170685" lon="-34.844662">
<ele>47.160000</ele>
<time>2018-07-09T12:15:41Z</time>
<speed>0.00</speed>
</trkpt>
<trkpt lat="-7.170685" lon="-34.844662">
<ele>47.160000</ele>
<time>2018-07-09T12:15:42Z</time>
<speed>0.00</speed>
</trkpt>
<trkpt lat="-7.170685" lon="-34.844662">
<ele>47.160000</ele>
<time>2018-07-09T12:15:45Z</time>
<speed>0.00</speed>
</trkpt>
</trkseg>
</trk>
<trk>
<name>20180723-164255(2)</name>
<desc>Color:004000ff</desc>
<trkseg>
<trkpt lat="-7.170565" lon="-34.844677">
<ele>46.719997</ele>
<time>2018-07-09T12:26:34Z</time>
<speed>3.34</speed>
</trkpt>
<trkpt lat="-7.170705" lon="-34.844902">
<ele>81.939995</ele>
<time>2018-07-09T12:33:54Z</time>
<speed>0.00</speed>
</trkpt>
<trkpt lat="-7.170705" lon="-34.844902">
<ele>81.939995</ele>
<time>2018-07-09T17:57:45Z</time>
<speed>0.00</speed>
</trkpt>
<trkpt lat="-7.170519" lon="-34.841679">
<ele>36.950001</ele>
<time>2018-07-09T18:03:17Z</time>
<speed>4.34</speed>
</trkpt>
<trkpt lat="-7.167344" lon="-34.857189">
<ele>11.320000</ele>
<time>2018-07-09T18:08:42Z</time>
<speed>10.36</speed>
</trkpt>
<trkpt lat="-7.106777" lon="-34.843739">
<ele>-9.230000</ele>
<time>2018-07-09T18:16:37Z</time>
<speed>21.07</speed>
</trkpt>
<trkpt lat="-7.008990" lon="-34.830540">
<ele>-34.869999</ele>
<time>2018-07-09T18:28:02Z</time>
<speed>12.12</speed>
</trkpt>
<trkpt lat="-6.965537" lon="-34.833145">
<ele>-5.980000</ele>
<time>2018-07-09T18:38:58Z</time>
<speed>0.00</speed>
</trkpt>
<trkpt lat="-6.965571" lon="-34.832981">
<ele>-5.700000</ele>
<time>2018-07-09T18:44:08Z</time>
<speed>0.00</speed>
</trkpt>
<trkpt lat="-6.965571" lon="-34.832886">
<ele>-15.990000</ele>
<time>2018-07-09T18:49:20Z</time>
<speed>0.00</speed>
</trkpt>
<trkpt lat="-6.965409" lon="-34.833015">
<ele>-6.000000</ele>
<time>2018-07-09T18:54:36Z</time>
<speed>0.00</speed>
</trkpt>
<trkpt lat="-6.965458" lon="-34.833027">
<ele>7.320000</ele>
<time>2018-07-09T18:59:51Z</time>
<speed>0.00</speed>
</trkpt>
<trkpt lat="-6.965471" lon="-34.832867">
<ele>7.580000</ele>
<time>2018-07-09T19:05:16Z</time>
<speed>0.00</speed>
</trkpt>
<trkpt lat="-6.965133" lon="-34.832905">
<ele>-22.180000</ele>
<time>2018-07-09T19:10:28Z</time>
<speed>0.00</speed>
</trkpt>
<trkpt lat="-6.965026" lon="-34.833012">
<ele>-35.399998</ele>
<time>2018-07-09T19:15:41Z</time>
<speed>0.00</speed>
</trkpt>
<trkpt lat="-6.965130" lon="-34.832821">
<ele>25.609999</ele>
<time>2018-07-09T19:20:53Z</time>
<speed>0.00</speed>
</trkpt>
<trkpt lat="-6.965089" lon="-34.832726">
<ele>78.150002</ele>
<time>2018-07-09T19:26:07Z</time>
<speed>0.00</speed>
</trkpt>
<trkpt lat="-6.965074" lon="-34.832989">
<ele>-9.389999</ele>
<time>2018-07-09T19:31:24Z</time>
<speed>0.34</speed>
</trkpt>
<trkpt lat="-6.965240" lon="-34.832775">
<ele>40.500000</ele>
<time>2018-07-09T19:36:40Z</time>
<speed>0.00</speed>
</trkpt>
<trkpt lat="-6.965096" lon="-34.832897">
<ele>33.180000</ele>
<time>2018-07-09T19:41:55Z</time>
<speed>0.00</speed>
</trkpt>
<trkpt lat="-6.965045" lon="-34.832909">
<ele>17.670000</ele>
<time>2018-07-09T19:47:09Z</time>
<speed>0.08</speed>
</trkpt>
<trkpt lat="-6.964952" lon="-34.833015">
<ele>13.280000</ele>
<time>2018-07-09T19:52:29Z</time>
<speed>0.02</speed>
</trkpt>
<trkpt lat="-6.965761" lon="-34.833881">
<ele>54.549999</ele>
<time>2018-07-09T19:57:42Z</time>
<speed>0.00</speed>
</trkpt>
<trkpt lat="-6.967502" lon="-34.835293">
<ele>-15.130000</ele>
<time>2018-07-09T20:03:27Z</time>
<speed>0.51</speed>
</trkpt>
<trkpt lat="-6.967532" lon="-34.835205">
<ele>27.660000</ele>
<time>2018-07-09T20:08:57Z</time>
<speed>0.00</speed>
</trkpt>
<trkpt lat="-6.967482" lon="-34.835205">
<ele>14.940000</ele>
<time>2018-07-09T20:14:07Z</time>
<speed>0.00</speed>
</trkpt>
<trkpt lat="-6.967487" lon="-34.835163">
<ele>2.550000</ele>
<time>2018-07-09T20:19:18Z</time>
<speed>0.00</speed>
</trkpt>
<trkpt lat="-6.967425" lon="-34.835091">
<ele>20.420000</ele>
<time>2018-07-09T20:24:29Z</time>
<speed>0.00</speed>
</trkpt>
<trkpt lat="-6.967361" lon="-34.835419">
<ele>-23.559999</ele>
<time>2018-07-09T20:29:40Z</time>
<speed>0.00</speed>
</trkpt>
<trkpt lat="-6.967457" lon="-34.835136">
<ele>18.650000</ele>
<time>2018-07-09T20:34:50Z</time>
<speed>0.39</speed>
</trkpt>
<trkpt lat="-6.967406" lon="-34.835136">
<ele>26.619999</ele>
<time>2018-07-09T20:40:00Z</time>
<speed>0.00</speed>
</trkpt>
<trkpt lat="-6.967703" lon="-34.835777">
<ele>-43.610001</ele>
<time>2018-07-09T20:45:12Z</time>
<speed>0.00</speed>
</trkpt>
<trkpt lat="-6.967391" lon="-34.835205">
<ele>24.939999</ele>
<time>2018-07-09T20:50:32Z</time>
<speed>0.44</speed>
</trkpt>
<trkpt lat="-6.967477" lon="-34.835438">
<ele>8.110000</ele>
<time>2018-07-09T20:55:55Z</time>
<speed>0.00</speed>
</trkpt>
<trkpt lat="-6.967460" lon="-34.835194">
<ele>37.680000</ele>
<time>2018-07-09T21:01:06Z</time>
<speed>0.00</speed>
</trkpt>
<trkpt lat="-6.967438" lon="-34.835171">
<ele>51.849998</ele>
<time>2018-07-09T21:06:16Z</time>
<speed>1.49</speed>
</trkpt>
<trkpt lat="-6.967471" lon="-34.835487">
<ele>-27.789999</ele>
<time>2018-07-09T21:11:25Z</time>
<speed>1.45</speed>
</trkpt>
<trkpt lat="-6.967437" lon="-34.835236">
<ele>29.199999</ele>
<time>2018-07-09T21:16:40Z</time>
<speed>0.91</speed>
</trkpt>
<trkpt lat="-6.967528" lon="-34.835602">
<ele>-17.289999</ele>
<time>2018-07-09T21:21:50Z</time>
<speed>1.29</speed>
</trkpt>
<trkpt lat="-6.967596" lon="-34.835545">
<ele>-24.670000</ele>
<time>2018-07-09T21:27:08Z</time>
<speed>0.00</speed>
</trkpt>
<trkpt lat="-6.967602" lon="-34.835541">
<ele>-35.540001</ele>
<time>2018-07-09T21:32:20Z</time>
<speed>2.04</speed>
</trkpt>
<trkpt lat="-6.967552" lon="-34.835293">
<ele>33.169998</ele>
<time>2018-07-09T21:38:06Z</time>
<speed>0.00</speed>
</trkpt>
<trkpt lat="-6.967542" lon="-34.835190">
<ele>21.670000</ele>
<time>2018-07-09T21:43:35Z</time>
<speed>0.00</speed>
</trkpt>
<trkpt lat="-6.967359" lon="-34.835361">
<ele>11.330000</ele>
<time>2018-07-09T21:49:13Z</time>
<speed>0.25</speed>
</trkpt>
<trkpt lat="-6.967556" lon="-34.835182">
<ele>-6.120000</ele>
<time>2018-07-09T21:55:44Z</time>
<speed>0.21</speed>
</trkpt>
<trkpt lat="-6.967322" lon="-34.835339">
<ele>26.719999</ele>
<time>2018-07-09T22:04:34Z</time>
<speed>0.05</speed>
</trkpt>
<trkpt lat="-6.967311" lon="-34.835346">
<ele>24.119999</ele>
<time>2018-07-09T22:14:26Z</time>
<speed>0.95</speed>
</trkpt>
<trkpt lat="-6.967432" lon="-34.835331">
<ele>6.250000</ele>
<time>2018-07-09T22:25:02Z</time>
<speed>0.07</speed>
</trkpt>
<trkpt lat="-6.967532" lon="-34.835243">
<ele>23.029999</ele>
<time>2018-07-09T22:35:13Z</time>
<speed>0.00</speed>
</trkpt>
<trkpt lat="-6.967465" lon="-34.835281">
<ele>10.469999</ele>
<time>2018-07-09T22:40:30Z</time>
<speed>0.00</speed>
</trkpt>
<trkpt lat="-6.967523" lon="-34.835304">
<ele>1.550000</ele>
<time>2018-07-09T22:45:47Z</time>
<speed>0.07</speed>
</trkpt>
<trkpt lat="-6.967517" lon="-34.835217">
<ele>37.549999</ele>
<time>2018-07-09T22:51:06Z</time>
<speed>0.00</speed>
</trkpt>
<trkpt lat="-6.967419" lon="-34.835438">
<ele>9.500000</ele>
<time>2018-07-09T22:56:23Z</time>
<speed>1.28</speed>
</trkpt>
<trkpt lat="-6.967466" lon="-34.835304">
<ele>20.939999</ele>
<time>2018-07-09T23:01:47Z</time>
<speed>0.22</speed>
</trkpt>
<trkpt lat="-6.967567" lon="-34.835152">
<ele>1.440000</ele>
<time>2018-07-09T23:07:03Z</time>
<speed>0.00</speed>
</trkpt>
<trkpt lat="-6.967327" lon="-34.835403">
<ele>15.759999</ele>
<time>2018-07-09T23:12:22Z</time>
<speed>0.00</speed>
</trkpt>
<trkpt lat="-6.967656" lon="-34.835110">
<ele>62.590000</ele>
<time>2018-07-09T23:17:50Z</time>
<speed>0.00</speed>
</trkpt>
<trkpt lat="-6.967545" lon="-34.835060">
<ele>56.239998</ele>
<time>2018-07-09T23:23:07Z</time>
<speed>0.00</speed>
</trkpt>
<trkpt lat="-6.967419" lon="-34.835243">
<ele>20.109999</ele>
<time>2018-07-09T23:28:24Z</time>
<speed>0.00</speed>
</trkpt>
<trkpt lat="-6.967591" lon="-34.835381">
<ele>56.139999</ele>
<time>2018-07-09T23:33:41Z</time>
<speed>0.00</speed>
</trkpt>
<trkpt lat="-6.967502" lon="-34.835320">
<ele>18.730000</ele>
<time>2018-07-09T23:38:59Z</time>
<speed>0.19</speed>
</trkpt>
<trkpt lat="-6.967632" lon="-34.835350">
<ele>35.779999</ele>
<time>2018-07-09T23:44:23Z</time>
<speed>0.41</speed>
</trkpt>
<trkpt lat="-6.967459" lon="-34.835289">
<ele>9.520000</ele>
<time>2018-07-09T23:49:41Z</time>
<speed>0.00</speed>
</trkpt>
<trkpt lat="-6.967450" lon="-34.835335">
<ele>3.180000</ele>
<time>2018-07-09T23:54:58Z</time>
<speed>0.00</speed>
</trkpt>
<trkpt lat="-6.967478" lon="-34.835251">
<ele>13.250000</ele>
<time>2018-07-10T00:00:18Z</time>
<speed>0.20</speed>
</trkpt>
<trkpt lat="-6.967453" lon="-34.835415">
<ele>-0.510000</ele>
<time>2018-07-10T00:05:35Z</time>
<speed>0.00</speed>
</trkpt>
<trkpt lat="-6.967465" lon="-34.835331">
<ele>19.180000</ele>
<time>2018-07-10T00:11:10Z</time>
<speed>0.55</speed>
</trkpt>
<trkpt lat="-6.967499" lon="-34.835323">
<ele>7.650000</ele>
<time>2018-07-10T00:16:40Z</time>
<speed>0.52</speed>
</trkpt>
<trkpt lat="-6.967456" lon="-34.835320">
<ele>11.309999</ele>
<time>2018-07-10T00:22:12Z</time>
<speed>0.56</speed>
</trkpt>
<trkpt lat="-6.967430" lon="-34.835201">
<ele>23.910000</ele>
<time>2018-07-10T00:27:32Z</time>
<speed>0.00</speed>
</trkpt>
<trkpt lat="-6.967444" lon="-34.835232">
<ele>18.670000</ele>
<time>2018-07-10T00:33:02Z</time>
<speed>0.12</speed>
</trkpt>
<trkpt lat="-6.967470" lon="-34.835316">
<ele>8.210000</ele>
<time>2018-07-10T00:38:51Z</time>
<speed>0.23</speed>
</trkpt>
<trkpt lat="-6.967460" lon="-34.835274">
<ele>10.520000</ele>
<time>2018-07-10T00:46:06Z</time>
<speed>0.05</speed>
</trkpt>
<trkpt lat="-6.967457" lon="-34.835300">
<ele>14.610000</ele>
<time>2018-07-10T00:51:23Z</time>
<speed>0.12</speed>
</trkpt>
<trkpt lat="-6.967371" lon="-34.835255">
<ele>-11.150000</ele>
<time>2018-07-10T00:56:40Z</time>
<speed>0.00</speed>
</trkpt>
<trkpt lat="-6.967464" lon="-34.835331">
<ele>28.990000</ele>
<time>2018-07-10T01:02:03Z</time>
<speed>0.00</speed>
</trkpt>
<trkpt lat="-6.967506" lon="-34.835346">
<ele>-6.300000</ele>
<time>2018-07-10T01:07:21Z</time>
<speed>0.00</speed>
</trkpt>
<trkpt lat="-6.967497" lon="-34.835342">
<ele>4.500000</ele>
<time>2018-07-10T01:12:37Z</time>
<speed>0.20</speed>
</trkpt>
<trkpt lat="-6.967586" lon="-34.835327">
<ele>26.959999</ele>
<time>2018-07-10T01:17:55Z</time>
<speed>0.00</speed>
</trkpt>
<trkpt lat="-6.967461" lon="-34.835236">
<ele>23.529999</ele>
<time>2018-07-10T01:23:12Z</time>
<speed>0.00</speed>
</trkpt>
<trkpt lat="-6.967453" lon="-34.835258">
<ele>20.730000</ele>
<time>2018-07-10T01:28:28Z</time>
<speed>0.06</speed>
</trkpt>
<trkpt lat="-6.967466" lon="-34.835312">
<ele>-6.010000</ele>
<time>2018-07-10T01:33:45Z</time>
<speed>0.00</speed>
</trkpt>
<trkpt lat="-6.967513" lon="-34.835239">
<ele>15.639999</ele>
<time>2018-07-10T01:39:02Z</time>
<speed>0.00</speed>
</trkpt>
<trkpt lat="-6.967394" lon="-34.835354">
<ele>-8.610000</ele>
<time>2018-07-10T01:44:21Z</time>
<speed>0.00</speed>
</trkpt>
<trkpt lat="-6.967469" lon="-34.835300">
<ele>10.349999</ele>
<time>2018-07-10T01:49:38Z</time>
<speed>0.00</speed>
</trkpt>
<trkpt lat="-6.967484" lon="-34.835331">
<ele>2.290000</ele>
<time>2018-07-10T01:54:54Z</time>
<speed>0.00</speed>
</trkpt>
<trkpt lat="-6.967401" lon="-34.835453">
<ele>-20.410000</ele>
<time>2018-07-10T02:00:28Z</time>
<speed>0.64</speed>
</trkpt>
<trkpt lat="-6.967416" lon="-34.835445">
<ele>5.680000</ele>
<time>2018-07-10T02:05:46Z</time>
<speed>0.00</speed>
</trkpt>
<trkpt lat="-6.967384" lon="-34.835476">
<ele>-7.330000</ele>
<time>2018-07-10T02:11:03Z</time>
<speed>0.00</speed>
</trkpt>
<trkpt lat="-6.967498" lon="-34.835255">
<ele>23.449999</ele>
<time>2018-07-10T02:16:21Z</time>
<speed>0.00</speed>
</trkpt>
<trkpt lat="-6.967451" lon="-34.835365">
<ele>23.559999</ele>
<time>2018-07-10T02:21:40Z</time>
<speed>0.24</speed>
</trkpt>
<trkpt lat="-6.967492" lon="-34.835316">
<ele>23.400000</ele>
<time>2018-07-10T02:27:18Z</time>
<speed>0.39</speed>
</trkpt>
<trkpt lat="-6.967501" lon="-34.835308">
<ele>52.459999</ele>
<time>2018-07-10T02:32:51Z</time>
<speed>0.08</speed>
</trkpt>
<trkpt lat="-6.967536" lon="-34.835266">
<ele>55.899998</ele>
<time>2018-07-10T02:38:41Z</time>
<speed>0.15</speed>
</trkpt>
<trkpt lat="-6.967577" lon="-34.835339">
<ele>43.719997</ele>
<time>2018-07-10T02:44:50Z</time>
<speed>0.02</speed>
</trkpt>
<trkpt lat="-6.967506" lon="-34.835323">
<ele>14.820000</ele>
<time>2018-07-10T02:50:48Z</time>
<speed>0.27</speed>
</trkpt>
<trkpt lat="-6.967499" lon="-34.835361">
<ele>36.840000</ele>
<time>2018-07-10T02:56:19Z</time>
<speed>0.15</speed>
</trkpt>
</trkseg>
</trk>
<trk>
<name>20180729-105804(2)</name>
<desc>Color:004000ff</desc>
<trkseg>
<trkpt lat="-7.170591" lon="-34.844711">
<ele>54.709999</ele>
<time>2018-07-09T12:28:48Z</time>
<speed>0.00</speed>
</trkpt>
<trkpt lat="-7.170587" lon="-34.844959">
<ele>63.180000</ele>
<time>2018-07-09T12:29:50Z</time>
<speed>0.00</speed>
</trkpt>
<trkpt lat="-7.170847" lon="-34.844742">
<ele>-12.969999</ele>
<time>2018-07-09T12:35:06Z</time>
<speed>1.63</speed>
</trkpt>
<trkpt lat="-7.170847" lon="-34.844742">
<ele>-12.969999</ele>
<time>2018-07-09T12:45:38Z</time>
<speed>1.63</speed>
</trkpt>
<trkpt lat="-7.170936" lon="-34.844894">
<ele>-35.899998</ele>
<time>2018-07-09T12:51:41Z</time>
<speed>0.00</speed>
</trkpt>
<trkpt lat="-7.170787" lon="-34.844814">
<ele>37.320000</ele>
<time>2018-07-09T13:00:10Z</time>
<speed>1.55</speed>
</trkpt>
<trkpt lat="-7.170786" lon="-34.844646">
<ele>12.900000</ele>
<time>2018-07-09T13:10:17Z</time>
<speed>0.30</speed>
</trkpt>
<trkpt lat="-7.170723" lon="-34.844624">
<ele>-34.020000</ele>
<time>2018-07-09T13:19:26Z</time>
<speed>0.00</speed>
</trkpt>
<trkpt lat="-7.170723" lon="-34.844624">
<ele>-34.020000</ele>
<time>2018-07-09T13:33:44Z</time>
<speed>0.00</speed>
</trkpt>
<trkpt lat="-7.170662" lon="-34.844780">
<ele>110.829994</ele>
<time>2018-07-09T13:39:27Z</time>
<speed>0.15</speed>
</trkpt>
<trkpt lat="-7.170662" lon="-34.844780">
<ele>110.829994</ele>
<time>2018-07-09T13:47:34Z</time>
<speed>0.15</speed>
</trkpt>
<trkpt lat="-7.170889" lon="-34.845181">
<ele>113.040001</ele>
<time>2018-07-09T13:56:47Z</time>
<speed>0.00</speed>
</trkpt>
<trkpt lat="-7.170889" lon="-34.845181">
<ele>113.040001</ele>
<time>2018-07-09T14:21:57Z</time>
<speed>0.00</speed>
</trkpt>
<trkpt lat="-7.170805" lon="-34.845043">
<ele>110.409996</ele>
<time>2018-07-09T14:31:21Z</time>
<speed>0.00</speed>
</trkpt>
<trkpt lat="-7.170805" lon="-34.845043">
<ele>110.409996</ele>
<time>2018-07-09T15:11:19Z</time>
<speed>0.00</speed>
</trkpt>
<trkpt lat="-7.170728" lon="-34.844906">
<ele>92.489998</ele>
<time>2018-07-09T15:33:18Z</time>
<speed>0.54</speed>
</trkpt>
<trkpt lat="-7.170437" lon="-34.844349">
<ele>93.589996</ele>
<time>2018-07-09T15:38:52Z</time>
<speed>0.00</speed>
</trkpt>
<trkpt lat="-7.170437" lon="-34.844349">
<ele>93.589996</ele>
<time>2018-07-09T17:55:32Z</time>
<speed>0.00</speed>
</trkpt>
<trkpt lat="-7.170772" lon="-34.843987">
<ele>45.329998</ele>
<time>2018-07-09T18:02:24Z</time>
<speed>2.16</speed>
</trkpt>
<trkpt lat="-7.168213" lon="-34.853691">
<ele>26.160000</ele>
<time>2018-07-09T18:07:42Z</time>
<speed>10.34</speed>
</trkpt>
<trkpt lat="-7.134493" lon="-34.854156">
<ele>-13.870000</ele>
<time>2018-07-09T18:13:06Z</time>
<speed>20.24</speed>
</trkpt>
<trkpt lat="-7.088639" lon="-34.848476">
<ele>21.520000</ele>
<time>2018-07-09T18:18:30Z</time>
<speed>14.65</speed>
</trkpt>
<trkpt lat="-7.043527" lon="-34.846127">
<ele>-20.299999</ele>
<time>2018-07-09T18:23:51Z</time>
<speed>3.55</speed>
</trkpt>
<trkpt lat="-6.997862" lon="-34.828102">
<ele>-46.000000</ele>
<time>2018-07-09T18:29:31Z</time>
<speed>20.05</speed>
</trkpt>
<trkpt lat="-6.965603" lon="-34.833027">
<ele>6.640000</ele>
<time>2018-07-09T18:37:26Z</time>
<speed>0.17</speed>
</trkpt>
<trkpt lat="-6.965551" lon="-34.833008">
<ele>-7.830000</ele>
<time>2018-07-09T18:37:44Z</time>
<speed>0.10</speed>
</trkpt>
<trkpt lat="-6.965445" lon="-34.832954">
<ele>6.670000</ele>
<time>2018-07-09T18:43:00Z</time>
<speed>0.00</speed>
</trkpt>
</trkseg>
</trk>
<trk>
<name>20180729-104606(2)</name>
<desc>Color:004000ff</desc>
<trkseg>
<trkpt lat="-7.170719" lon="-34.844666">
<ele>49.840000</ele>
<time>2018-07-09T12:32:49Z</time>
<speed>0.50</speed>
</trkpt>
<trkpt lat="-7.170719" lon="-34.844666">
<ele>49.840000</ele>
<time>2018-07-09T12:39:26Z</time>
<speed>0.50</speed>
</trkpt>
<trkpt lat="-7.170887" lon="-34.844753">
<ele>3.960000</ele>
<time>2018-07-09T12:47:36Z</time>
<speed>0.92</speed>
</trkpt>
<trkpt lat="-7.170887" lon="-34.844753">
<ele>3.960000</ele>
<time>2018-07-09T13:53:49Z</time>
<speed>0.92</speed>
</trkpt>
<trkpt lat="-7.170434" lon="-34.844856">
<ele>46.169998</ele>
<time>2018-07-09T14:02:53Z</time>
<speed>0.59</speed>
</trkpt>
<trkpt lat="-7.170434" lon="-34.844856">
<ele>46.169998</ele>
<time>2018-07-09T14:08:17Z</time>
<speed>0.59</speed>
</trkpt>
<trkpt lat="-7.170608" lon="-34.844906">
<ele>104.839996</ele>
<time>2018-07-09T14:14:57Z</time>
<speed>0.00</speed>
</trkpt>
<trkpt lat="-7.170608" lon="-34.844906">
<ele>104.839996</ele>
<time>2018-07-09T16:38:40Z</time>
<speed>0.00</speed>
</trkpt>
<trkpt lat="-7.170607" lon="-34.844791">
<ele>0.450000</ele>
<time>2018-07-09T17:09:51Z</time>
<speed>0.38</speed>
</trkpt>
<trkpt lat="-7.170662" lon="-34.844971">
<ele>52.320000</ele>
<time>2018-07-09T17:15:36Z</time>
<speed>0.81</speed>
</trkpt>
<trkpt lat="-7.170662" lon="-34.844971">
<ele>52.320000</ele>
<time>2018-07-09T17:57:06Z</time>
<speed>0.81</speed>
</trkpt>
<trkpt lat="-7.170815" lon="-34.843285">
<ele>-15.490000</ele>
<time>2018-07-09T18:02:38Z</time>
<speed>2.01</speed>
</trkpt>
<trkpt lat="-7.169283" lon="-34.854668">
<ele>34.619999</ele>
<time>2018-07-09T18:07:55Z</time>
<speed>14.58</speed>
</trkpt>
<trkpt lat="-7.133070" lon="-34.853916">
<ele>-10.130000</ele>
<time>2018-07-09T18:13:13Z</time>
<speed>22.05</speed>
</trkpt>
<trkpt lat="-7.088487" lon="-34.848335">
<ele>-50.770000</ele>
<time>2018-07-09T18:18:33Z</time>
<speed>6.56</speed>
</trkpt>
<trkpt lat="-7.043420" lon="-34.846153">
<ele>-12.710000</ele>
<time>2018-07-09T18:23:53Z</time>
<speed>2.05</speed>
</trkpt>
<trkpt lat="-7.000701" lon="-34.828068">
<ele>-48.799999</ele>
<time>2018-07-09T18:29:15Z</time>
<speed>16.70</speed>
</trkpt>
<trkpt lat="-6.970619" lon="-34.830418">
<ele>-22.279999</ele>
<time>2018-07-09T18:34:33Z</time>
<speed>7.53</speed>
</trkpt>
<trkpt lat="-6.965570" lon="-34.833126">
<ele>-16.840000</ele>
<time>2018-07-09T18:39:51Z</time>
<speed>0.00</speed>
</trkpt>
<trkpt lat="-6.965467" lon="-34.832970">
<ele>-29.929998</ele>
<time>2018-07-09T18:45:10Z</time>
<speed>0.05</speed>
</trkpt>
<trkpt lat="-6.965558" lon="-34.832855">
<ele>-71.239998</ele>
<time>2018-07-09T18:50:31Z</time>
<speed>0.00</speed>
</trkpt>
<trkpt lat="-6.965482" lon="-34.832848">
<ele>-6.760000</ele>
<time>2018-07-09T18:55:51Z</time>
<speed>0.00</speed>
</trkpt>
<trkpt lat="-6.965379" lon="-34.832718">
<ele>17.980000</ele>
<time>2018-07-09T19:01:14Z</time>
<speed>0.00</speed>
</trkpt>
<trkpt lat="-6.965212" lon="-34.832859">
<ele>-7.130000</ele>
<time>2018-07-09T19:06:25Z</time>
<speed>0.00</speed>
</trkpt>
<trkpt lat="-6.965124" lon="-34.832760">
<ele>13.090000</ele>
<time>2018-07-09T19:11:36Z</time>
<speed>0.00</speed>
</trkpt>
<trkpt lat="-6.965126" lon="-34.832951">
<ele>7.240000</ele>
<time>2018-07-09T19:16:48Z</time>
<speed>0.11</speed>
</trkpt>
<trkpt lat="-6.965074" lon="-34.832985">
<ele>4.490000</ele>
<time>2018-07-09T19:22:00Z</time>
<speed>0.18</speed>
</trkpt>
<trkpt lat="-6.965113" lon="-34.832943">
<ele>11.830000</ele>
<time>2018-07-09T19:27:09Z</time>
<speed>0.00</speed>
</trkpt>
<trkpt lat="-6.965066" lon="-34.833073">
<ele>-3.550000</ele>
<time>2018-07-09T19:30:16Z</time>
<speed>0.00</speed>
</trkpt>
<trkpt lat="-6.965127" lon="-34.832947">
<ele>19.469999</ele>
<time>2018-07-09T19:35:25Z</time>
<speed>0.00</speed>
</trkpt>
</trkseg>
</trk>
<trk>
<name>20180729-105804(3)</name>
<desc>Color:004000ff</desc>
<trkseg>
<trkpt lat="-6.965424" lon="-34.832970">
<ele>2.420000</ele>
<time>2018-07-09T18:46:42Z</time>
<speed>0.16</speed>
</trkpt>
<trkpt lat="-6.965422" lon="-34.832756">
<ele>3.360000</ele>
<time>2018-07-09T18:55:07Z</time>
<speed>0.55</speed>
</trkpt>
<trkpt lat="-6.965417" lon="-34.833080">
<ele>5.640000</ele>
<time>2018-07-09T19:00:16Z</time>
<speed>0.00</speed>
</trkpt>
<trkpt lat="-6.965350" lon="-34.832943">
<ele>6.970000</ele>
<time>2018-07-09T19:05:27Z</time>
<speed>0.00</speed>
</trkpt>
<trkpt lat="-6.965055" lon="-34.833000">
<ele>13.400000</ele>
<time>2018-07-09T19:10:38Z</time>
<speed>0.00</speed>
</trkpt>
<trkpt lat="-6.965066" lon="-34.833050">
<ele>2.300000</ele>
<time>2018-07-09T19:15:47Z</time>
<speed>0.00</speed>
</trkpt>
<trkpt lat="-6.965065" lon="-34.832939">
<ele>5.800000</ele>
<time>2018-07-09T19:20:57Z</time>
<speed>0.00</speed>
</trkpt>
<trkpt lat="-6.965083" lon="-34.832821">
<ele>10.179999</ele>
<time>2018-07-09T19:26:08Z</time>
<speed>0.00</speed>
</trkpt>
<trkpt lat="-6.965093" lon="-34.832954">
<ele>22.100000</ele>
<time>2018-07-09T19:31:19Z</time>
<speed>0.00</speed>
</trkpt>
<trkpt lat="-6.965118" lon="-34.832825">
<ele>17.869999</ele>
<time>2018-07-09T19:36:30Z</time>
<speed>0.00</speed>
</trkpt>
<trkpt lat="-6.965143" lon="-34.833195">
<ele>19.949999</ele>
<time>2018-07-09T19:41:41Z</time>
<speed>0.00</speed>
</trkpt>
<trkpt lat="-6.965012" lon="-34.832989">
<ele>-4.820000</ele>
<time>2018-07-09T19:46:50Z</time>
<speed>0.00</speed>
</trkpt>
<trkpt lat="-6.965115" lon="-34.833637">
<ele>13.259999</ele>
<time>2018-07-09T19:49:34Z</time>
<speed>0.00</speed>
</trkpt>
<trkpt lat="-6.965940" lon="-34.835758">
<ele>12.570000</ele>
<time>2018-07-09T19:54:42Z</time>
<speed>0.00</speed>
</trkpt>
<trkpt lat="-6.965961" lon="-34.835815">
<ele>5.620000</ele>
<time>2018-07-09T19:59:53Z</time>
<speed>0.00</speed>
</trkpt>
<trkpt lat="-6.965992" lon="-34.835922">
<ele>3.940000</ele>
<time>2018-07-09T20:05:02Z</time>
<speed>0.00</speed>
</trkpt>
<trkpt lat="-6.965967" lon="-34.836552">
<ele>9.570000</ele>
<time>2018-07-09T20:10:11Z</time>
<speed>0.00</speed>
</trkpt>
<trkpt lat="-6.965950" lon="-34.836792">
<ele>55.379997</ele>
<time>2018-07-09T20:15:18Z</time>
<speed>0.00</speed>
</trkpt>
<trkpt lat="-6.965915" lon="-34.836948">
<ele>42.660000</ele>
<time>2018-07-09T20:20:54Z</time>
<speed>0.10</speed>
</trkpt>
<trkpt lat="-6.966020" lon="-34.837200">
<ele>23.369999</ele>
<time>2018-07-09T20:26:02Z</time>
<speed>0.15</speed>
</trkpt>
<trkpt lat="-6.965977" lon="-34.837128">
<ele>14.000000</ele>
<time>2018-07-09T20:31:11Z</time>
<speed>0.00</speed>
</trkpt>
<trkpt lat="-6.966043" lon="-34.837154">
<ele>25.959999</ele>
<time>2018-07-09T20:36:19Z</time>
<speed>0.00</speed>
</trkpt>
<trkpt lat="-6.966060" lon="-34.837112">
<ele>36.040001</ele>
<time>2018-07-09T20:41:26Z</time>
<speed>0.00</speed>
</trkpt>
<trkpt lat="-6.965936" lon="-34.837070">
<ele>21.930000</ele>
<time>2018-07-09T20:46:33Z</time>
<speed>0.02</speed>
</trkpt>
<trkpt lat="-6.965929" lon="-34.837055">
<ele>33.200001</ele>
<time>2018-07-09T20:51:41Z</time>
<speed>0.00</speed>
</trkpt>
<trkpt lat="-6.966063" lon="-34.837200">
<ele>41.379997</ele>
<time>2018-07-09T20:56:49Z</time>
<speed>0.00</speed>
</trkpt>
<trkpt lat="-6.965941" lon="-34.837154">
<ele>30.349998</ele>
<time>2018-07-09T21:01:56Z</time>
<speed>0.00</speed>
</trkpt>
<trkpt lat="-6.965922" lon="-34.837154">
<ele>7.910000</ele>
<time>2018-07-09T21:07:04Z</time>
<speed>0.00</speed>
</trkpt>
<trkpt lat="-6.965993" lon="-34.837204">
<ele>14.750000</ele>
<time>2018-07-09T21:12:10Z</time>
<speed>0.00</speed>
</trkpt>
<trkpt lat="-6.966006" lon="-34.837078">
<ele>18.020000</ele>
<time>2018-07-09T21:17:17Z</time>
<speed>0.00</speed>
</trkpt>
<trkpt lat="-6.966043" lon="-34.837193">
<ele>19.820000</ele>
<time>2018-07-09T21:22:24Z</time>
<speed>0.00</speed>
</trkpt>
<trkpt lat="-6.966056" lon="-34.837158">
<ele>20.490000</ele>
<time>2018-07-09T21:27:30Z</time>
<speed>0.00</speed>
</trkpt>
<trkpt lat="-6.965942" lon="-34.837189">
<ele>7.300000</ele>
<time>2018-07-09T21:32:36Z</time>
<speed>0.00</speed>
</trkpt>
<trkpt lat="-6.966053" lon="-34.837151">
<ele>14.450000</ele>
<time>2018-07-09T21:37:42Z</time>
<speed>0.00</speed>
</trkpt>
<trkpt lat="-6.966001" lon="-34.837181">
<ele>10.990000</ele>
<time>2018-07-09T21:42:50Z</time>
<speed>0.00</speed>
</trkpt>
<trkpt lat="-6.965951" lon="-34.837158">
<ele>18.209999</ele>
<time>2018-07-09T21:47:55Z</time>
<speed>0.00</speed>
</trkpt>
<trkpt lat="-6.965955" lon="-34.837078">
<ele>16.059999</ele>
<time>2018-07-09T21:53:00Z</time>
<speed>0.00</speed>
</trkpt>
<trkpt lat="-6.966005" lon="-34.837135">
<ele>-12.000000</ele>
<time>2018-07-09T21:58:07Z</time>
<speed>0.00</speed>
</trkpt>
<trkpt lat="-6.965970" lon="-34.837116">
<ele>20.369999</ele>
<time>2018-07-09T22:03:14Z</time>
<speed>0.00</speed>
</trkpt>
<trkpt lat="-6.966121" lon="-34.837097">
<ele>7.630000</ele>
<time>2018-07-09T22:08:23Z</time>
<speed>0.00</speed>
</trkpt>
<trkpt lat="-6.965856" lon="-34.837059">
<ele>14.950000</ele>
<time>2018-07-09T22:13:31Z</time>
<speed>0.00</speed>
</trkpt>
<trkpt lat="-6.966091" lon="-34.836815">
<ele>43.549999</ele>
<time>2018-07-09T22:18:39Z</time>
<speed>0.00</speed>
</trkpt>
<trkpt lat="-6.965796" lon="-34.837029">
<ele>37.980000</ele>
<time>2018-07-09T22:23:46Z</time>
<speed>0.00</speed>
</trkpt>
<trkpt lat="-6.965962" lon="-34.837078">
<ele>2.840000</ele>
<time>2018-07-09T22:28:53Z</time>
<speed>0.00</speed>
</trkpt>
<trkpt lat="-6.965981" lon="-34.837124">
<ele>8.220000</ele>
<time>2018-07-09T22:33:59Z</time>
<speed>0.00</speed>
</trkpt>
<trkpt lat="-6.965895" lon="-34.837063">
<ele>24.449999</ele>
<time>2018-07-09T22:39:05Z</time>
<speed>0.00</speed>
</trkpt>
<trkpt lat="-6.966016" lon="-34.837101">
<ele>2.040000</ele>
<time>2018-07-09T22:44:11Z</time>
<speed>0.00</speed>
</trkpt>
<trkpt lat="-6.966017" lon="-34.837086">
<ele>12.240000</ele>
<time>2018-07-09T22:49:17Z</time>
<speed>0.08</speed>
</trkpt>
<trkpt lat="-6.965899" lon="-34.837120">
<ele>4.030000</ele>
<time>2018-07-09T22:54:25Z</time>
<speed>0.00</speed>
</trkpt>
<trkpt lat="-6.965983" lon="-34.837124">
<ele>3.640000</ele>
<time>2018-07-09T22:59:34Z</time>
<speed>0.00</speed>
</trkpt>
<trkpt lat="-6.966048" lon="-34.837154">
<ele>-18.309999</ele>
<time>2018-07-09T23:04:41Z</time>
<speed>0.00</speed>
</trkpt>
<trkpt lat="-6.966028" lon="-34.837124">
<ele>17.029999</ele>
<time>2018-07-09T23:09:49Z</time>
<speed>0.00</speed>
</trkpt>
<trkpt lat="-6.966157" lon="-34.837040">
<ele>-27.400000</ele>
<time>2018-07-09T23:14:55Z</time>
<speed>0.67</speed>
</trkpt>
<trkpt lat="-6.965953" lon="-34.837227">
<ele>21.260000</ele>
<time>2018-07-09T23:20:02Z</time>
<speed>0.00</speed>
</trkpt>
<trkpt lat="-6.966030" lon="-34.837135">
<ele>-5.360000</ele>
<time>2018-07-09T23:25:09Z</time>
<speed>0.00</speed>
</trkpt>
<trkpt lat="-6.966035" lon="-34.837086">
<ele>-37.369999</ele>
<time>2018-07-09T23:30:16Z</time>
<speed>0.00</speed>
</trkpt>
<trkpt lat="-6.965973" lon="-34.837280">
<ele>-6.880000</ele>
<time>2018-07-09T23:35:23Z</time>
<speed>0.00</speed>
</trkpt>
<trkpt lat="-6.966041" lon="-34.836945">
<ele>42.369999</ele>
<time>2018-07-09T23:40:31Z</time>
<speed>0.00</speed>
</trkpt>
<trkpt lat="-6.966016" lon="-34.837082">
<ele>24.059999</ele>
<time>2018-07-09T23:45:39Z</time>
<speed>0.00</speed>
</trkpt>
<trkpt lat="-6.965936" lon="-34.837173">
<ele>35.320000</ele>
<time>2018-07-09T23:50:49Z</time>
<speed>0.44</speed>
</trkpt>
<trkpt lat="-6.965999" lon="-34.837093">
<ele>14.360000</ele>
<time>2018-07-09T23:56:00Z</time>
<speed>0.40</speed>
</trkpt>
<trkpt lat="-6.965996" lon="-34.837112">
<ele>6.900000</ele>
<time>2018-07-10T00:01:33Z</time>
<speed>0.08</speed>
</trkpt>
<trkpt lat="-6.965970" lon="-34.837135">
<ele>0.630000</ele>
<time>2018-07-10T00:06:42Z</time>
<speed>0.00</speed>
</trkpt>
<trkpt lat="-6.966056" lon="-34.837055">
<ele>10.990000</ele>
<time>2018-07-10T00:11:49Z</time>
<speed>0.26</speed>
</trkpt>
<trkpt lat="-6.966057" lon="-34.837070">
<ele>14.420000</ele>
<time>2018-07-10T00:16:56Z</time>
<speed>0.53</speed>
</trkpt>
<trkpt lat="-6.966863" lon="-34.837776">
<ele>209.789993</ele>
<time>2018-07-10T00:22:03Z</time>
<speed>0.00</speed>
</trkpt>
<trkpt lat="-6.965998" lon="-34.837120">
<ele>12.490000</ele>
<time>2018-07-10T00:27:09Z</time>
<speed>0.16</speed>
</trkpt>
<trkpt lat="-6.965992" lon="-34.837093">
<ele>10.590000</ele>
<time>2018-07-10T00:32:14Z</time>
<speed>0.00</speed>
</trkpt>
<trkpt lat="-6.966052" lon="-34.837082">
<ele>25.730000</ele>
<time>2018-07-10T00:37:22Z</time>
<speed>0.00</speed>
</trkpt>
<trkpt lat="-6.966207" lon="-34.837151">
<ele>49.539997</ele>
<time>2018-07-10T00:42:34Z</time>
<speed>0.00</speed>
</trkpt>
<trkpt lat="-6.966063" lon="-34.837132">
<ele>22.100000</ele>
<time>2018-07-10T00:47:54Z</time>
<speed>0.00</speed>
</trkpt>
<trkpt lat="-6.966372" lon="-34.837154">
<ele>68.680000</ele>
<time>2018-07-10T00:53:14Z</time>
<speed>0.00</speed>
</trkpt>
<trkpt lat="-6.966414" lon="-34.837055">
<ele>70.790001</ele>
<time>2018-07-10T00:58:26Z</time>
<speed>0.00</speed>
</trkpt>
<trkpt lat="-6.966711" lon="-34.837097">
<ele>121.750000</ele>
<time>2018-07-10T01:03:58Z</time>
<speed>0.00</speed>
</trkpt>
<trkpt lat="-6.966162" lon="-34.837105">
<ele>36.529999</ele>
<time>2018-07-10T01:09:49Z</time>
<speed>0.00</speed>
</trkpt>
<trkpt lat="-6.966029" lon="-34.837120">
<ele>-15.190000</ele>
<time>2018-07-10T01:17:02Z</time>
<speed>0.00</speed>
</trkpt>
<trkpt lat="-6.965834" lon="-34.837097">
<ele>-18.119999</ele>
<time>2018-07-10T01:24:08Z</time>
<speed>0.00</speed>
</trkpt>
<trkpt lat="-6.965905" lon="-34.836960">
<ele>8.849999</ele>
<time>2018-07-10T01:29:17Z</time>
<speed>0.00</speed>
</trkpt>
<trkpt lat="-6.966201" lon="-34.837132">
<ele>6.080000</ele>
<time>2018-07-10T01:34:24Z</time>
<speed>0.00</speed>
</trkpt>
<trkpt lat="-6.966109" lon="-34.837246">
<ele>3.520000</ele>
<time>2018-07-10T01:39:31Z</time>
<speed>0.00</speed>
</trkpt>
<trkpt lat="-6.965888" lon="-34.837181">
<ele>-26.250000</ele>
<time>2018-07-10T01:44:37Z</time>
<speed>0.00</speed>
</trkpt>
<trkpt lat="-6.966016" lon="-34.837147">
<ele>15.740000</ele>
<time>2018-07-10T01:49:44Z</time>
<speed>0.00</speed>
</trkpt>
<trkpt lat="-6.965979" lon="-34.837063">
<ele>31.389999</ele>
<time>2018-07-10T01:54:53Z</time>
<speed>0.54</speed>
</trkpt>
<trkpt lat="-6.965980" lon="-34.837208">
<ele>-23.879999</ele>
<time>2018-07-10T02:00:00Z</time>
<speed>0.00</speed>
</trkpt>
<trkpt lat="-6.965968" lon="-34.837234">
<ele>-1.000000</ele>
<time>2018-07-10T02:05:06Z</time>
<speed>0.00</speed>
</trkpt>
<trkpt lat="-6.965912" lon="-34.837402">
<ele>-20.770000</ele>
<time>2018-07-10T02:10:31Z</time>
<speed>0.13</speed>
</trkpt>
<trkpt lat="-6.966047" lon="-34.837261">
<ele>28.580000</ele>
<time>2018-07-10T02:15:45Z</time>
<speed>0.22</speed>
</trkpt>
<trkpt lat="-6.966068" lon="-34.837055">
<ele>28.529999</ele>
<time>2018-07-10T02:20:59Z</time>
<speed>0.22</speed>
</trkpt>
<trkpt lat="-6.966010" lon="-34.836887">
<ele>-44.439999</ele>
<time>2018-07-10T02:26:30Z</time>
<speed>0.18</speed>
</trkpt>
<trkpt lat="-6.965900" lon="-34.837139">
<ele>15.980000</ele>
<time>2018-07-10T02:32:15Z</time>
<speed>0.00</speed>
</trkpt>
<trkpt lat="-6.966033" lon="-34.837170">
<ele>35.950001</ele>
<time>2018-07-10T02:37:23Z</time>
<speed>0.00</speed>
</trkpt>
<trkpt lat="-6.965969" lon="-34.837105">
<ele>5.230000</ele>
<time>2018-07-10T02:42:29Z</time>
<speed>0.00</speed>
</trkpt>
<trkpt lat="-6.966072" lon="-34.837128">
<ele>21.000000</ele>
<time>2018-07-10T02:47:35Z</time>
<speed>0.00</speed>
</trkpt>
<trkpt lat="-6.965978" lon="-34.837116">
<ele>8.510000</ele>
<time>2018-07-10T02:52:43Z</time>
<speed>0.00</speed>
</trkpt>
<trkpt lat="-6.965937" lon="-34.837097">
<ele>4.610000</ele>
<time>2018-07-10T02:57:50Z</time>
<speed>0.00</speed>
</trkpt>
</trkseg>
</trk>
<trk>
<name>20180729-104606(3)</name>
<desc>Color:004000ff</desc>
<trkseg>
<trkpt lat="-6.965215" lon="-34.832859">
<ele>27.799999</ele>
<time>2018-07-09T19:38:03Z</time>
<speed>0.00</speed>
</trkpt>
<trkpt lat="-6.965099" lon="-34.832966">
<ele>10.170000</ele>
<time>2018-07-09T19:38:54Z</time>
<speed>0.19</speed>
</trkpt>
<trkpt lat="-6.965029" lon="-34.832996">
<ele>-0.760000</ele>
<time>2018-07-09T19:44:05Z</time>
<speed>1.87</speed>
</trkpt>
<trkpt lat="-6.965199" lon="-34.833439">
<ele>-1.500000</ele>
<time>2018-07-09T19:49:15Z</time>
<speed>1.43</speed>
</trkpt>
<trkpt lat="-6.965984" lon="-34.835747">
<ele>16.240000</ele>
<time>2018-07-09T19:54:26Z</time>
<speed>0.00</speed>
</trkpt>
<trkpt lat="-6.966047" lon="-34.835819">
<ele>3.470000</ele>
<time>2018-07-09T19:59:35Z</time>
<speed>0.00</speed>
</trkpt>
<trkpt lat="-6.966052" lon="-34.835808">
<ele>-5.080000</ele>
<time>2018-07-09T20:04:45Z</time>
<speed>0.00</speed>
</trkpt>
<trkpt lat="-6.965719" lon="-34.833145">
<ele>20.299999</ele>
<time>2018-07-09T20:09:54Z</time>
<speed>1.48</speed>
</trkpt>
<trkpt lat="-6.970341" lon="-34.830681">
<ele>-19.330000</ele>
<time>2018-07-09T20:15:04Z</time>
<speed>6.36</speed>
</trkpt>
<trkpt lat="-6.971688" lon="-34.833462">
<ele>-3.210000</ele>
<time>2018-07-09T20:20:14Z</time>
<speed>0.00</speed>
</trkpt>
<trkpt lat="-6.971596" lon="-34.833225">
<ele>33.869999</ele>
<time>2018-07-09T20:25:24Z</time>
<speed>0.00</speed>
</trkpt>
<trkpt lat="-6.975996" lon="-34.831482">
<ele>40.119999</ele>
<time>2018-07-09T20:30:33Z</time>
<speed>10.54</speed>
</trkpt>
<trkpt lat="-7.011147" lon="-34.831936">
<ele>11.550000</ele>
<time>2018-07-09T20:35:42Z</time>
<speed>16.34</speed>
</trkpt>
<trkpt lat="-7.046759" lon="-34.848030">
<ele>31.969999</ele>
<time>2018-07-09T20:40:51Z</time>
<speed>17.20</speed>
</trkpt>
<trkpt lat="-7.084919" lon="-34.848637">
<ele>37.540001</ele>
<time>2018-07-09T20:46:03Z</time>
<speed>11.56</speed>
</trkpt>
<trkpt lat="-7.118939" lon="-34.844913">
<ele>41.689999</ele>
<time>2018-07-09T20:51:16Z</time>
<speed>13.77</speed>
</trkpt>
<trkpt lat="-7.153099" lon="-34.854862">
<ele>40.180000</ele>
<time>2018-07-09T20:56:27Z</time>
<speed>15.37</speed>
</trkpt>
<trkpt lat="-7.166434" lon="-34.860500">
<ele>61.559998</ele>
<time>2018-07-09T21:01:38Z</time>
<speed>1.32</speed>
</trkpt>
<trkpt lat="-7.161829" lon="-34.842220">
<ele>66.879997</ele>
<time>2018-07-09T21:06:52Z</time>
<speed>3.06</speed>
</trkpt>
<trkpt lat="-7.170697" lon="-34.845169">
<ele>71.750000</ele>
<time>2018-07-09T21:12:17Z</time>
<speed>0.05</speed>
</trkpt>
</trkseg>
</trk>
<trk>
<name>20180723-164255(3)</name>
<desc>Color:004000ff</desc>
<trkseg>
<trkpt lat="-6.967478" lon="-34.835342">
<ele>22.480000</ele>
<time>2018-07-10T03:01:56Z</time>
<speed>0.26</speed>
</trkpt>
<trkpt lat="-6.967525" lon="-34.835224">
<ele>16.270000</ele>
<time>2018-07-10T03:08:25Z</time>
<speed>0.44</speed>
</trkpt>
<trkpt lat="-6.967455" lon="-34.835239">
<ele>7.620000</ele>
<time>2018-07-10T03:14:56Z</time>
<speed>0.26</speed>
</trkpt>
<trkpt lat="-6.967388" lon="-34.835228">
<ele>14.389999</ele>
<time>2018-07-10T03:21:31Z</time>
<speed>0.07</speed>
</trkpt>
<trkpt lat="-6.967434" lon="-34.835262">
<ele>9.440000</ele>
<time>2018-07-10T03:28:46Z</time>
<speed>0.14</speed>
</trkpt>
<trkpt lat="-6.967347" lon="-34.835220">
<ele>-8.179999</ele>
<time>2018-07-10T03:36:28Z</time>
<speed>0.11</speed>
</trkpt>
<trkpt lat="-6.967548" lon="-34.835293">
<ele>10.520000</ele>
<time>2018-07-10T03:45:01Z</time>
<speed>0.31</speed>
</trkpt>
<trkpt lat="-6.967495" lon="-34.835304">
<ele>17.150000</ele>
<time>2018-07-10T03:53:52Z</time>
<speed>0.00</speed>
</trkpt>
<trkpt lat="-6.967442" lon="-34.835213">
<ele>16.920000</ele>
<time>2018-07-10T03:59:21Z</time>
<speed>0.29</speed>
</trkpt>
<trkpt lat="-6.967451" lon="-34.835289">
<ele>5.290000</ele>
<time>2018-07-10T04:06:33Z</time>
<speed>0.35</speed>
</trkpt>
<trkpt lat="-6.967452" lon="-34.835217">
<ele>-1.840000</ele>
<time>2018-07-10T04:15:08Z</time>
<speed>0.00</speed>
</trkpt>
<trkpt lat="-6.967471" lon="-34.835258">
<ele>16.010000</ele>
<time>2018-07-10T04:20:24Z</time>
<speed>0.00</speed>
</trkpt>
<trkpt lat="-6.967499" lon="-34.835285">
<ele>17.600000</ele>
<time>2018-07-10T04:25:52Z</time>
<speed>0.21</speed>
</trkpt>
<trkpt lat="-6.967410" lon="-34.835228">
<ele>-5.290000</ele>
<time>2018-07-10T04:31:29Z</time>
<speed>0.00</speed>
</trkpt>
<trkpt lat="-6.967488" lon="-34.835304">
<ele>-2.780000</ele>
<time>2018-07-10T04:36:45Z</time>
<speed>0.00</speed>
</trkpt>
<trkpt lat="-6.967427" lon="-34.835266">
<ele>-27.010000</ele>
<time>2018-07-10T04:42:02Z</time>
<speed>0.00</speed>
</trkpt>
<trkpt lat="-6.967460" lon="-34.835300">
<ele>6.130000</ele>
<time>2018-07-10T04:47:19Z</time>
<speed>0.00</speed>
</trkpt>
<trkpt lat="-6.967430" lon="-34.835361">
<ele>15.009999</ele>
<time>2018-07-10T04:52:36Z</time>
<speed>0.00</speed>
</trkpt>
<trkpt lat="-6.967509" lon="-34.835285">
<ele>4.900000</ele>
<time>2018-07-10T04:57:53Z</time>
<speed>0.00</speed>
</trkpt>
<trkpt lat="-6.967557" lon="-34.835281">
<ele>48.770000</ele>
<time>2018-07-10T05:03:19Z</time>
<speed>0.00</speed>
</trkpt>
<trkpt lat="-6.967426" lon="-34.835320">
<ele>-11.830000</ele>
<time>2018-07-10T05:08:37Z</time>
<speed>0.00</speed>
</trkpt>
<trkpt lat="-6.967449" lon="-34.835304">
<ele>-26.099998</ele>
<time>2018-07-10T05:13:54Z</time>
<speed>0.00</speed>
</trkpt>
<trkpt lat="-6.967458" lon="-34.835327">
<ele>-4.160000</ele>
<time>2018-07-10T05:19:13Z</time>
<speed>0.21</speed>
</trkpt>
<trkpt lat="-6.967414" lon="-34.835403">
<ele>29.740000</ele>
<time>2018-07-10T05:24:34Z</time>
<speed>0.00</speed>
</trkpt>
<trkpt lat="-6.967503" lon="-34.835217">
<ele>35.020000</ele>
<time>2018-07-10T05:29:50Z</time>
<speed>0.00</speed>
</trkpt>
<trkpt lat="-6.967448" lon="-34.835304">
<ele>33.369999</ele>
<time>2018-07-10T05:35:27Z</time>
<speed>0.35</speed>
</trkpt>
<trkpt lat="-6.967486" lon="-34.835346">
<ele>18.889999</ele>
<time>2018-07-10T05:41:00Z</time>
<speed>0.29</speed>
</trkpt>
<trkpt lat="-6.967441" lon="-34.835323">
<ele>9.150000</ele>
<time>2018-07-10T05:46:37Z</time>
<speed>0.00</speed>
</trkpt>
<trkpt lat="-6.967447" lon="-34.835323">
<ele>15.270000</ele>
<time>2018-07-10T05:51:53Z</time>
<speed>0.00</speed>
</trkpt>
<trkpt lat="-6.967464" lon="-34.835297">
<ele>11.020000</ele>
<time>2018-07-10T05:57:09Z</time>
<speed>0.00</speed>
</trkpt>
<trkpt lat="-6.967489" lon="-34.835224">
<ele>4.980000</ele>
<time>2018-07-10T06:02:46Z</time>
<speed>0.21</speed>
</trkpt>
<trkpt lat="-6.967548" lon="-34.835346">
<ele>-7.390000</ele>
<time>2018-07-10T06:08:21Z</time>
<speed>0.04</speed>
</trkpt>
<trkpt lat="-6.967609" lon="-34.835476">
<ele>-26.820000</ele>
<time>2018-07-10T06:14:17Z</time>
<speed>0.32</speed>
</trkpt>
<trkpt lat="-6.967235" lon="-34.834980">
<ele>76.790001</ele>
<time>2018-07-10T06:21:26Z</time>
<speed>0.33</speed>
</trkpt>
<trkpt lat="-6.967505" lon="-34.835278">
<ele>23.559999</ele>
<time>2018-07-10T06:30:09Z</time>
<speed>0.16</speed>
</trkpt>
<trkpt lat="-6.967523" lon="-34.835163">
<ele>-35.540001</ele>
<time>2018-07-10T06:39:47Z</time>
<speed>0.36</speed>
</trkpt>
<trkpt lat="-6.967507" lon="-34.835274">
<ele>6.930000</ele>
<time>2018-07-10T06:48:16Z</time>
<speed>0.03</speed>
</trkpt>
<trkpt lat="-6.967484" lon="-34.835323">
<ele>32.299999</ele>
<time>2018-07-10T06:53:33Z</time>
<speed>0.07</speed>
</trkpt>
<trkpt lat="-6.967640" lon="-34.835312">
<ele>18.090000</ele>
<time>2018-07-10T06:59:13Z</time>
<speed>1.11</speed>
</trkpt>
<trkpt lat="-6.967496" lon="-34.835312">
<ele>10.550000</ele>
<time>2018-07-10T07:06:04Z</time>
<speed>0.19</speed>
</trkpt>
<trkpt lat="-6.967461" lon="-34.835350">
<ele>21.379999</ele>
<time>2018-07-10T07:13:19Z</time>
<speed>0.20</speed>
</trkpt>
<trkpt lat="-6.967472" lon="-34.835312">
<ele>-5.160000</ele>
<time>2018-07-10T07:18:36Z</time>
<speed>0.43</speed>
</trkpt>
<trkpt lat="-6.967548" lon="-34.835281">
<ele>1.170000</ele>
<time>2018-07-10T07:23:52Z</time>
<speed>0.43</speed>
</trkpt>
<trkpt lat="-6.967436" lon="-34.835289">
<ele>11.420000</ele>
<time>2018-07-10T07:29:11Z</time>
<speed>0.48</speed>
</trkpt>
<trkpt lat="-6.967505" lon="-34.835331">
<ele>20.359999</ele>
<time>2018-07-10T07:34:28Z</time>
<speed>0.26</speed>
</trkpt>
<trkpt lat="-6.967465" lon="-34.835281">
<ele>7.550000</ele>
<time>2018-07-10T07:39:45Z</time>
<speed>0.63</speed>
</trkpt>
<trkpt lat="-6.967398" lon="-34.835304">
<ele>18.090000</ele>
<time>2018-07-10T07:45:14Z</time>
<speed>0.44</speed>
</trkpt>
<trkpt lat="-6.967469" lon="-34.835281">
<ele>3.700000</ele>
<time>2018-07-10T07:51:02Z</time>
<speed>0.08</speed>
</trkpt>
<trkpt lat="-6.967445" lon="-34.835190">
<ele>2.210000</ele>
<time>2018-07-10T07:56:57Z</time>
<speed>0.00</speed>
</trkpt>
<trkpt lat="-6.967439" lon="-34.835236">
<ele>-8.210000</ele>
<time>2018-07-10T08:02:16Z</time>
<speed>0.00</speed>
</trkpt>
<trkpt lat="-6.967501" lon="-34.835293">
<ele>18.299999</ele>
<time>2018-07-10T08:07:31Z</time>
<speed>0.00</speed>
</trkpt>
<trkpt lat="-6.967389" lon="-34.835342">
<ele>-23.189999</ele>
<time>2018-07-10T08:12:47Z</time>
<speed>0.00</speed>
</trkpt>
<trkpt lat="-6.967488" lon="-34.835262">
<ele>0.410000</ele>
<time>2018-07-10T08:18:02Z</time>
<speed>0.00</speed>
</trkpt>
<trkpt lat="-6.967479" lon="-34.835320">
<ele>2.850000</ele>
<time>2018-07-10T08:23:18Z</time>
<speed>0.00</speed>
</trkpt>
<trkpt lat="-6.967487" lon="-34.835335">
<ele>20.689999</ele>
<time>2018-07-10T08:28:34Z</time>
<speed>0.00</speed>
</trkpt>
<trkpt lat="-6.967536" lon="-34.835369">
<ele>27.879999</ele>
<time>2018-07-10T08:33:50Z</time>
<speed>0.00</speed>
</trkpt>
<trkpt lat="-6.967466" lon="-34.835194">
<ele>31.269999</ele>
<time>2018-07-10T08:39:05Z</time>
<speed>0.00</speed>
</trkpt>
<trkpt lat="-6.967512" lon="-34.835300">
<ele>35.820000</ele>
<time>2018-07-10T08:44:19Z</time>
<speed>0.00</speed>
</trkpt>
<trkpt lat="-6.967487" lon="-34.835346">
<ele>12.960000</ele>
<time>2018-07-10T08:49:34Z</time>
<speed>0.00</speed>
</trkpt>
<trkpt lat="-6.967272" lon="-34.835262">
<ele>58.539997</ele>
<time>2018-07-10T08:54:49Z</time>
<speed>0.00</speed>
</trkpt>
<trkpt lat="-6.967461" lon="-34.835312">
<ele>33.029999</ele>
<time>2018-07-10T09:00:07Z</time>
<speed>0.00</speed>
</trkpt>
<trkpt lat="-6.967501" lon="-34.835304">
<ele>22.250000</ele>
<time>2018-07-10T09:05:22Z</time>
<speed>0.00</speed>
</trkpt>
<trkpt lat="-6.967387" lon="-34.835266">
<ele>11.920000</ele>
<time>2018-07-10T09:10:37Z</time>
<speed>0.00</speed>
</trkpt>
<trkpt lat="-6.967458" lon="-34.835361">
<ele>8.270000</ele>
<time>2018-07-10T09:15:57Z</time>
<speed>0.97</speed>
</trkpt>
<trkpt lat="-6.967503" lon="-34.835255">
<ele>9.200000</ele>
<time>2018-07-10T09:21:12Z</time>
<speed>0.00</speed>
</trkpt>
<trkpt lat="-6.967508" lon="-34.835308">
<ele>21.639999</ele>
<time>2018-07-10T09:26:27Z</time>
<speed>0.00</speed>
</trkpt>
<trkpt lat="-6.967621" lon="-34.835323">
<ele>-12.840000</ele>
<time>2018-07-10T09:31:43Z</time>
<speed>0.00</speed>
</trkpt>
<trkpt lat="-6.967515" lon="-34.835377">
<ele>16.320000</ele>
<time>2018-07-10T09:37:01Z</time>
<speed>0.00</speed>
</trkpt>
<trkpt lat="-6.967467" lon="-34.835274">
<ele>19.730000</ele>
<time>2018-07-10T09:42:45Z</time>
<speed>0.03</speed>
</trkpt>
<trkpt lat="-6.967657" lon="-34.835327">
<ele>-13.349999</ele>
<time>2018-07-10T09:48:30Z</time>
<speed>0.17</speed>
</trkpt>
<trkpt lat="-6.967454" lon="-34.835297">
<ele>18.459999</ele>
<time>2018-07-10T09:55:43Z</time>
<speed>0.00</speed>
</trkpt>
<trkpt lat="-6.967595" lon="-34.835384">
<ele>-15.530000</ele>
<time>2018-07-10T10:01:01Z</time>
<speed>0.00</speed>
</trkpt>
<trkpt lat="-6.967464" lon="-34.835293">
<ele>12.900000</ele>
<time>2018-07-10T10:06:17Z</time>
<speed>0.00</speed>
</trkpt>
<trkpt lat="-6.967434" lon="-34.835312">
<ele>26.320000</ele>
<time>2018-07-10T10:11:33Z</time>
<speed>0.00</speed>
</trkpt>
<trkpt lat="-6.967516" lon="-34.835297">
<ele>21.000000</ele>
<time>2018-07-10T10:16:56Z</time>
<speed>0.20</speed>
</trkpt>
<trkpt lat="-6.967552" lon="-34.835365">
<ele>-28.969999</ele>
<time>2018-07-10T10:22:16Z</time>
<speed>0.00</speed>
</trkpt>
<trkpt lat="-6.967419" lon="-34.835297">
<ele>24.580000</ele>
<time>2018-07-10T10:27:32Z</time>
<speed>0.00</speed>
</trkpt>
<trkpt lat="-6.967422" lon="-34.835308">
<ele>20.889999</ele>
<time>2018-07-10T10:32:48Z</time>
<speed>0.00</speed>
</trkpt>
<trkpt lat="-6.967464" lon="-34.835281">
<ele>21.039999</ele>
<time>2018-07-10T10:38:04Z</time>
<speed>0.00</speed>
</trkpt>
<trkpt lat="-6.967442" lon="-34.835289">
<ele>23.279999</ele>
<time>2018-07-10T10:43:21Z</time>
<speed>0.00</speed>
</trkpt>
<trkpt lat="-6.967480" lon="-34.835258">
<ele>-4.010000</ele>
<time>2018-07-10T10:48:37Z</time>
<speed>0.00</speed>
</trkpt>
<trkpt lat="-6.967397" lon="-34.835312">
<ele>13.160000</ele>
<time>2018-07-10T10:53:52Z</time>
<speed>0.00</speed>
</trkpt>
<trkpt lat="-6.967471" lon="-34.835331">
<ele>8.380000</ele>
<time>2018-07-10T10:59:08Z</time>
<speed>0.00</speed>
</trkpt>
<trkpt lat="-6.967471" lon="-34.835312">
<ele>5.750000</ele>
<time>2018-07-10T11:04:27Z</time>
<speed>0.00</speed>
</trkpt>
<trkpt lat="-6.967505" lon="-34.835358">
<ele>12.020000</ele>
<time>2018-07-10T11:09:42Z</time>
<speed>0.00</speed>
</trkpt>
<trkpt lat="-6.967504" lon="-34.835323">
<ele>-26.730000</ele>
<time>2018-07-10T11:14:59Z</time>
<speed>0.00</speed>
</trkpt>
<trkpt lat="-6.967524" lon="-34.835289">
<ele>18.789999</ele>
<time>2018-07-10T11:20:16Z</time>
<speed>0.00</speed>
</trkpt>
<trkpt lat="-6.967490" lon="-34.835388">
<ele>23.709999</ele>
<time>2018-07-10T11:25:31Z</time>
<speed>0.00</speed>
</trkpt>
<trkpt lat="-6.967504" lon="-34.835377">
<ele>9.620000</ele>
<time>2018-07-10T11:30:46Z</time>
<speed>0.00</speed>
</trkpt>
<trkpt lat="-6.967468" lon="-34.835331">
<ele>17.600000</ele>
<time>2018-07-10T11:36:01Z</time>
<speed>0.00</speed>
</trkpt>
<trkpt lat="-6.967432" lon="-34.835300">
<ele>11.420000</ele>
<time>2018-07-10T11:41:18Z</time>
<speed>0.00</speed>
</trkpt>
<trkpt lat="-6.967480" lon="-34.835270">
<ele>26.519999</ele>
<time>2018-07-10T11:46:34Z</time>
<speed>0.00</speed>
</trkpt>
<trkpt lat="-6.967558" lon="-34.835384">
<ele>-9.760000</ele>
<time>2018-07-10T11:51:50Z</time>
<speed>2.59</speed>
</trkpt>
<trkpt lat="-6.967545" lon="-34.835407">
<ele>5.050000</ele>
<time>2018-07-10T11:57:06Z</time>
<speed>0.00</speed>
</trkpt>
<trkpt lat="-6.967510" lon="-34.835297">
<ele>8.420000</ele>
<time>2018-07-10T12:03:03Z</time>
<speed>0.17</speed>
</trkpt>
<trkpt lat="-6.967556" lon="-34.835316">
<ele>-18.150000</ele>
<time>2018-07-10T12:08:20Z</time>
<speed>1.50</speed>
</trkpt>
<trkpt lat="-6.967430" lon="-34.835300">
<ele>18.100000</ele>
<time>2018-07-10T12:13:36Z</time>
<speed>0.27</speed>
</trkpt>
<trkpt lat="-6.967396" lon="-34.835209">
<ele>15.559999</ele>
<time>2018-07-10T12:18:52Z</time>
<speed>0.00</speed>
</trkpt>
<trkpt lat="-6.967504" lon="-34.835339">
<ele>23.219999</ele>
<time>2018-07-10T12:24:07Z</time>
<speed>0.17</speed>
</trkpt>
<trkpt lat="-6.967515" lon="-34.835327">
<ele>22.760000</ele>
<time>2018-07-10T12:29:27Z</time>
<speed>0.00</speed>
</trkpt>
<trkpt lat="-6.967530" lon="-34.835327">
<ele>11.370000</ele>
<time>2018-07-10T12:34:44Z</time>
<speed>0.00</speed>
</trkpt>
<trkpt lat="-6.967650" lon="-34.835369">
<ele>4.130000</ele>
<time>2018-07-10T12:40:02Z</time>
<speed>0.00</speed>
</trkpt>
<trkpt lat="-6.967492" lon="-34.835316">
<ele>9.960000</ele>
<time>2018-07-10T12:45:17Z</time>
<speed>0.00</speed>
</trkpt>
<trkpt lat="-6.967427" lon="-34.835323">
<ele>5.980000</ele>
<time>2018-07-10T12:50:33Z</time>
<speed>0.00</speed>
</trkpt>
<trkpt lat="-6.967507" lon="-34.835316">
<ele>2.780000</ele>
<time>2018-07-10T12:55:48Z</time>
<speed>0.00</speed>
</trkpt>
<trkpt lat="-6.967483" lon="-34.835316">
<ele>8.710000</ele>
<time>2018-07-10T13:01:32Z</time>
<speed>0.00</speed>
</trkpt>
<trkpt lat="-6.967488" lon="-34.835331">
<ele>-6.140000</ele>
<time>2018-07-10T13:06:49Z</time>
<speed>0.00</speed>
</trkpt>
<trkpt lat="-6.967567" lon="-34.835339">
<ele>-3.760000</ele>
<time>2018-07-10T13:12:07Z</time>
<speed>0.00</speed>
</trkpt>
<trkpt lat="-6.967406" lon="-34.835491">
<ele>-46.309998</ele>
<time>2018-07-10T13:17:24Z</time>
<speed>0.00</speed>
</trkpt>
<trkpt lat="-6.967434" lon="-34.835369">
<ele>-35.029999</ele>
<time>2018-07-10T13:22:40Z</time>
<speed>0.00</speed>
</trkpt>
<trkpt lat="-6.967457" lon="-34.835285">
<ele>12.990000</ele>
<time>2018-07-10T13:27:56Z</time>
<speed>0.00</speed>
</trkpt>
<trkpt lat="-6.967516" lon="-34.835365">
<ele>-1.160000</ele>
<time>2018-07-10T13:33:12Z</time>
<speed>0.00</speed>
</trkpt>
<trkpt lat="-6.967502" lon="-34.835304">
<ele>15.059999</ele>
<time>2018-07-10T13:38:28Z</time>
<speed>1.80</speed>
</trkpt>
<trkpt lat="-6.967519" lon="-34.835354">
<ele>6.890000</ele>
<time>2018-07-10T13:43:43Z</time>
<speed>0.00</speed>
</trkpt>
<trkpt lat="-6.967489" lon="-34.835300">
<ele>8.820000</ele>
<time>2018-07-10T13:48:58Z</time>
<speed>0.00</speed>
</trkpt>
<trkpt lat="-6.967523" lon="-34.835297">
<ele>17.410000</ele>
<time>2018-07-10T13:54:14Z</time>
<speed>0.00</speed>
</trkpt>
<trkpt lat="-6.967470" lon="-34.835281">
<ele>13.520000</ele>
<time>2018-07-10T13:59:32Z</time>
<speed>0.00</speed>
</trkpt>
<trkpt lat="-6.967462" lon="-34.835300">
<ele>18.279999</ele>
<time>2018-07-10T14:04:51Z</time>
<speed>0.00</speed>
</trkpt>
<trkpt lat="-6.967340" lon="-34.835087">
<ele>40.489998</ele>
<time>2018-07-10T14:10:07Z</time>
<speed>1.42</speed>
</trkpt>
<trkpt lat="-6.967350" lon="-34.835289">
<ele>-32.750000</ele>
<time>2018-07-10T14:15:27Z</time>
<speed>0.00</speed>
</trkpt>
<trkpt lat="-6.967551" lon="-34.835354">
<ele>-2.210000</ele>
<time>2018-07-10T14:20:43Z</time>
<speed>0.00</speed>
</trkpt>
<trkpt lat="-6.967452" lon="-34.835335">
<ele>17.760000</ele>
<time>2018-07-10T14:25:59Z</time>
<speed>0.00</speed>
</trkpt>
<trkpt lat="-6.967440" lon="-34.835270">
<ele>8.710000</ele>
<time>2018-07-10T14:31:16Z</time>
<speed>0.00</speed>
</trkpt>
<trkpt lat="-6.967474" lon="-34.835281">
<ele>10.410000</ele>
<time>2018-07-10T14:36:35Z</time>
<speed>0.00</speed>
</trkpt>
<trkpt lat="-6.967739" lon="-34.835617">
<ele>-64.369995</ele>
<time>2018-07-10T14:42:04Z</time>
<speed>0.35</speed>
</trkpt>
<trkpt lat="-6.967488" lon="-34.835262">
<ele>19.160000</ele>
<time>2018-07-10T14:47:48Z</time>
<speed>0.11</speed>
</trkpt>
<trkpt lat="-6.967516" lon="-34.835327">
<ele>-3.100000</ele>
<time>2018-07-10T14:53:44Z</time>
<speed>0.16</speed>
</trkpt>
<trkpt lat="-6.967463" lon="-34.835243">
<ele>-11.639999</ele>
<time>2018-07-10T14:59:00Z</time>
<speed>1.73</speed>
</trkpt>
<trkpt lat="-6.967577" lon="-34.835484">
<ele>-13.530000</ele>
<time>2018-07-10T15:04:17Z</time>
<speed>0.00</speed>
</trkpt>
<trkpt lat="-6.967330" lon="-34.835159">
<ele>30.010000</ele>
<time>2018-07-10T15:09:33Z</time>
<speed>0.02</speed>
</trkpt>
<trkpt lat="-6.967454" lon="-34.835289">
<ele>17.219999</ele>
<time>2018-07-10T15:14:50Z</time>
<speed>0.86</speed>
</trkpt>
<trkpt lat="-6.967509" lon="-34.835346">
<ele>9.690000</ele>
<time>2018-07-10T15:20:05Z</time>
<speed>0.00</speed>
</trkpt>
<trkpt lat="-6.967407" lon="-34.835274">
<ele>13.090000</ele>
<time>2018-07-10T15:25:20Z</time>
<speed>0.00</speed>
</trkpt>
<trkpt lat="-6.967634" lon="-34.835480">
<ele>-23.299999</ele>
<time>2018-07-10T15:30:36Z</time>
<speed>0.00</speed>
</trkpt>
<trkpt lat="-6.967489" lon="-34.835155">
<ele>8.559999</ele>
<time>2018-07-10T15:35:53Z</time>
<speed>0.00</speed>
</trkpt>
<trkpt lat="-6.967601" lon="-34.835358">
<ele>-3.400000</ele>
<time>2018-07-10T15:41:09Z</time>
<speed>0.00</speed>
</trkpt>
<trkpt lat="-6.967515" lon="-34.835339">
<ele>9.300000</ele>
<time>2018-07-10T15:46:24Z</time>
<speed>0.00</speed>
</trkpt>
<trkpt lat="-6.967455" lon="-34.835190">
<ele>18.059999</ele>
<time>2018-07-10T15:51:39Z</time>
<speed>0.35</speed>
</trkpt>
<trkpt lat="-6.967453" lon="-34.835308">
<ele>7.360000</ele>
<time>2018-07-10T15:56:54Z</time>
<speed>2.96</speed>
</trkpt>
<trkpt lat="-6.967535" lon="-34.835251">
<ele>21.660000</ele>
<time>2018-07-10T16:02:13Z</time>
<speed>0.00</speed>
</trkpt>
<trkpt lat="-6.967547" lon="-34.835392">
<ele>14.009999</ele>
<time>2018-07-10T16:07:47Z</time>
<speed>0.19</speed>
</trkpt>
<trkpt lat="-6.967447" lon="-34.835251">
<ele>18.590000</ele>
<time>2018-07-10T16:13:26Z</time>
<speed>0.17</speed>
</trkpt>
<trkpt lat="-6.967570" lon="-34.835316">
<ele>15.230000</ele>
<time>2018-07-10T16:19:03Z</time>
<speed>0.36</speed>
</trkpt>
<trkpt lat="-6.967533" lon="-34.835281">
<ele>19.070000</ele>
<time>2018-07-10T16:25:19Z</time>
<speed>0.00</speed>
</trkpt>
<trkpt lat="-6.967480" lon="-34.835300">
<ele>12.400000</ele>
<time>2018-07-10T16:30:35Z</time>
<speed>0.00</speed>
</trkpt>
<trkpt lat="-6.967515" lon="-34.835266">
<ele>17.400000</ele>
<time>2018-07-10T16:35:51Z</time>
<speed>0.00</speed>
</trkpt>
<trkpt lat="-6.967532" lon="-34.835293">
<ele>13.090000</ele>
<time>2018-07-10T16:41:07Z</time>
<speed>0.00</speed>
</trkpt>
<trkpt lat="-6.967461" lon="-34.835243">
<ele>9.099999</ele>
<time>2018-07-10T16:46:21Z</time>
<speed>0.00</speed>
</trkpt>
<trkpt lat="-6.967467" lon="-34.835392">
<ele>-2.610000</ele>
<time>2018-07-10T16:51:37Z</time>
<speed>0.00</speed>
</trkpt>
<trkpt lat="-6.967493" lon="-34.835262">
<ele>18.459999</ele>
<time>2018-07-10T16:56:51Z</time>
<speed>0.09</speed>
</trkpt>
<trkpt lat="-6.967436" lon="-34.835304">
<ele>-0.470000</ele>
<time>2018-07-10T17:02:14Z</time>
<speed>0.00</speed>
</trkpt>
<trkpt lat="-6.967541" lon="-34.835232">
<ele>-19.859999</ele>
<time>2018-07-10T17:07:31Z</time>
<speed>0.00</speed>
</trkpt>
<trkpt lat="-6.967554" lon="-34.835228">
<ele>8.300000</ele>
<time>2018-07-10T17:12:55Z</time>
<speed>0.00</speed>
</trkpt>
<trkpt lat="-6.967453" lon="-34.835251">
<ele>12.969999</ele>
<time>2018-07-10T17:18:11Z</time>
<speed>0.00</speed>
</trkpt>
<trkpt lat="-6.967454" lon="-34.835323">
<ele>28.980000</ele>
<time>2018-07-10T17:23:40Z</time>
<speed>0.06</speed>
</trkpt>
<trkpt lat="-6.967440" lon="-34.835300">
<ele>-21.340000</ele>
<time>2018-07-10T17:29:00Z</time>
<speed>0.41</speed>
</trkpt>
<trkpt lat="-6.967510" lon="-34.835274">
<ele>-6.650000</ele>
<time>2018-07-10T17:34:17Z</time>
<speed>0.00</speed>
</trkpt>
<trkpt lat="-6.967510" lon="-34.835300">
<ele>40.840000</ele>
<time>2018-07-10T17:39:33Z</time>
<speed>0.00</speed>
</trkpt>
<trkpt lat="-6.967568" lon="-34.835320">
<ele>-11.300000</ele>
<time>2018-07-10T17:44:51Z</time>
<speed>0.00</speed>
</trkpt>
<trkpt lat="-6.967437" lon="-34.835442">
<ele>40.169998</ele>
<time>2018-07-10T17:50:21Z</time>
<speed>0.31</speed>
</trkpt>
<trkpt lat="-6.967604" lon="-34.835129">
<ele>-28.580000</ele>
<time>2018-07-10T17:55:54Z</time>
<speed>0.97</speed>
</trkpt>
<trkpt lat="-6.967496" lon="-34.835213">
<ele>-16.809999</ele>
<time>2018-07-10T18:01:59Z</time>
<speed>0.09</speed>
</trkpt>
<trkpt lat="-6.967395" lon="-34.835411">
<ele>39.849998</ele>
<time>2018-07-10T18:10:38Z</time>
<speed>0.07</speed>
</trkpt>
<trkpt lat="-6.967511" lon="-34.835289">
<ele>28.299999</ele>
<time>2018-07-10T18:20:34Z</time>
<speed>0.16</speed>
</trkpt>
<trkpt lat="-6.967489" lon="-34.835285">
<ele>0.220000</ele>
<time>2018-07-10T18:30:02Z</time>
<speed>0.00</speed>
</trkpt>
<trkpt lat="-6.967370" lon="-34.835514">
<ele>48.160000</ele>
<time>2018-07-10T18:35:18Z</time>
<speed>0.00</speed>
</trkpt>
<trkpt lat="-6.967376" lon="-34.835445">
<ele>20.689999</ele>
<time>2018-07-10T18:40:34Z</time>
<speed>0.00</speed>
</trkpt>
<trkpt lat="-6.967481" lon="-34.835308">
<ele>20.080000</ele>
<time>2018-07-10T18:46:02Z</time>
<speed>0.27</speed>
</trkpt>
<trkpt lat="-6.967431" lon="-34.835308">
<ele>-0.500000</ele>
<time>2018-07-10T18:51:45Z</time>
<speed>0.23</speed>
</trkpt>
<trkpt lat="-6.967429" lon="-34.835407">
<ele>1.790000</ele>
<time>2018-07-10T18:57:01Z</time>
<speed>0.00</speed>
</trkpt>
<trkpt lat="-6.967594" lon="-34.835194">
<ele>6.020000</ele>
<time>2018-07-10T19:02:23Z</time>
<speed>0.00</speed>
</trkpt>
<trkpt lat="-6.967565" lon="-34.835236">
<ele>13.549999</ele>
<time>2018-07-10T19:07:41Z</time>
<speed>0.00</speed>
</trkpt>
<trkpt lat="-6.967433" lon="-34.835331">
<ele>3.410000</ele>
<time>2018-07-10T19:13:03Z</time>
<speed>0.19</speed>
</trkpt>
<trkpt lat="-6.967529" lon="-34.835163">
<ele>8.550000</ele>
<time>2018-07-10T19:18:42Z</time>
<speed>0.19</speed>
</trkpt>
<trkpt lat="-6.967700" lon="-34.835217">
<ele>63.419998</ele>
<time>2018-07-10T19:24:22Z</time>
<speed>0.18</speed>
</trkpt>
<trkpt lat="-6.967523" lon="-34.835224">
<ele>10.130000</ele>
<time>2018-07-10T19:31:17Z</time>
<speed>0.14</speed>
</trkpt>
<trkpt lat="-6.967470" lon="-34.835239">
<ele>8.270000</ele>
<time>2018-07-10T19:39:02Z</time>
<speed>0.13</speed>
</trkpt>
<trkpt lat="-6.967464" lon="-34.835331">
<ele>-1.810000</ele>
<time>2018-07-10T19:47:51Z</time>
<speed>0.00</speed>
</trkpt>
<trkpt lat="-6.967514" lon="-34.835217">
<ele>22.439999</ele>
<time>2018-07-10T19:53:08Z</time>
<speed>0.00</speed>
</trkpt>
<trkpt lat="-6.967442" lon="-34.835320">
<ele>0.470000</ele>
<time>2018-07-10T19:58:29Z</time>
<speed>0.19</speed>
</trkpt>
<trkpt lat="-6.967472" lon="-34.835251">
<ele>24.779999</ele>
<time>2018-07-10T20:03:51Z</time>
<speed>0.00</speed>
</trkpt>
<trkpt lat="-6.967443" lon="-34.835312">
<ele>3.510000</ele>
<time>2018-07-10T20:09:10Z</time>
<speed>0.00</speed>
</trkpt>
<trkpt lat="-6.967467" lon="-34.835403">
<ele>2.360000</ele>
<time>2018-07-10T20:14:30Z</time>
<speed>0.00</speed>
</trkpt>
<trkpt lat="-6.967468" lon="-34.835205">
<ele>11.190000</ele>
<time>2018-07-10T20:20:14Z</time>
<speed>0.36</speed>
</trkpt>
<trkpt lat="-6.967465" lon="-34.835358">
<ele>3.710000</ele>
<time>2018-07-10T20:26:18Z</time>
<speed>0.31</speed>
</trkpt>
<trkpt lat="-6.967426" lon="-34.835331">
<ele>15.120000</ele>
<time>2018-07-10T20:32:15Z</time>
<speed>0.00</speed>
</trkpt>
<trkpt lat="-6.967504" lon="-34.835175">
<ele>31.939999</ele>
<time>2018-07-10T20:37:36Z</time>
<speed>0.58</speed>
</trkpt>
<trkpt lat="-6.967369" lon="-34.835140">
<ele>-79.180000</ele>
<time>2018-07-10T20:43:09Z</time>
<speed>1.29</speed>
</trkpt>
<trkpt lat="-6.968657" lon="-34.834675">
<ele>10.150000</ele>
<time>2018-07-10T20:48:32Z</time>
<speed>1.24</speed>
</trkpt>
<trkpt lat="-6.968600" lon="-34.834835">
<ele>49.789997</ele>
<time>2018-07-10T20:54:02Z</time>
<speed>0.22</speed>
</trkpt>
<trkpt lat="-6.968667" lon="-34.834827">
<ele>64.290001</ele>
<time>2018-07-10T21:00:14Z</time>
<speed>0.03</speed>
</trkpt>
<trkpt lat="-6.968732" lon="-34.834988">
<ele>-57.660000</ele>
<time>2018-07-10T21:07:08Z</time>
<speed>0.58</speed>
</trkpt>
<trkpt lat="-6.968634" lon="-34.834740">
<ele>15.309999</ele>
<time>2018-07-10T21:14:28Z</time>
<speed>0.16</speed>
</trkpt>
<trkpt lat="-6.968622" lon="-34.834873">
<ele>3.420000</ele>
<time>2018-07-10T21:23:18Z</time>
<speed>0.19</speed>
</trkpt>
<trkpt lat="-6.968637" lon="-34.834900">
<ele>2.120000</ele>
<time>2018-07-10T21:32:34Z</time>
<speed>0.00</speed>
</trkpt>
<trkpt lat="-6.968602" lon="-34.834866">
<ele>2.230000</ele>
<time>2018-07-10T21:42:01Z</time>
<speed>0.00</speed>
</trkpt>
<trkpt lat="-6.968632" lon="-34.834793">
<ele>17.480000</ele>
<time>2018-07-10T21:47:14Z</time>
<speed>0.00</speed>
</trkpt>
<trkpt lat="-6.968616" lon="-34.834770">
<ele>17.119999</ele>
<time>2018-07-10T21:52:29Z</time>
<speed>0.00</speed>
</trkpt>
<trkpt lat="-6.968578" lon="-34.834789">
<ele>30.439999</ele>
<time>2018-07-10T21:57:43Z</time>
<speed>0.00</speed>
</trkpt>
<trkpt lat="-6.968649" lon="-34.834885">
<ele>8.050000</ele>
<time>2018-07-10T22:03:31Z</time>
<speed>0.17</speed>
</trkpt>
<trkpt lat="-6.968708" lon="-34.834965">
<ele>-37.899998</ele>
<time>2018-07-10T22:09:36Z</time>
<speed>0.10</speed>
</trkpt>
<trkpt lat="-6.968664" lon="-34.834835">
<ele>-17.809999</ele>
<time>2018-07-10T22:17:28Z</time>
<speed>0.28</speed>
</trkpt>
<trkpt lat="-6.968596" lon="-34.834648">
<ele>23.600000</ele>
<time>2018-07-10T22:25:42Z</time>
<speed>0.31</speed>
</trkpt>
<trkpt lat="-6.968632" lon="-34.835056">
<ele>-10.040000</ele>
<time>2018-07-10T22:34:13Z</time>
<speed>0.75</speed>
</trkpt>
<trkpt lat="-6.968577" lon="-34.834911">
<ele>29.660000</ele>
<time>2018-07-10T22:43:09Z</time>
<speed>0.06</speed>
</trkpt>
<trkpt lat="-6.968476" lon="-34.835232">
<ele>-7.500000</ele>
<time>2018-07-10T22:52:50Z</time>
<speed>0.07</speed>
</trkpt>
<trkpt lat="-6.968627" lon="-34.834972">
<ele>37.329998</ele>
<time>2018-07-10T23:04:02Z</time>
<speed>0.33</speed>
</trkpt>
<trkpt lat="-6.968634" lon="-34.834679">
<ele>22.189999</ele>
<time>2018-07-10T23:15:39Z</time>
<speed>0.10</speed>
</trkpt>
<trkpt lat="-6.968545" lon="-34.834797">
<ele>12.080000</ele>
<time>2018-07-10T23:25:44Z</time>
<speed>0.00</speed>
</trkpt>
<trkpt lat="-6.968483" lon="-34.834797">
<ele>28.080000</ele>
<time>2018-07-10T23:31:13Z</time>
<speed>0.51</speed>
</trkpt>
<trkpt lat="-6.968560" lon="-34.834801">
<ele>49.770000</ele>
<time>2018-07-10T23:39:16Z</time>
<speed>0.33</speed>
</trkpt>
<trkpt lat="-6.968755" lon="-34.834702">
<ele>53.399998</ele>
<time>2018-07-10T23:50:04Z</time>
<speed>0.45</speed>
</trkpt>
<trkpt lat="-6.968717" lon="-34.834866">
<ele>10.530000</ele>
<time>2018-07-11T00:01:29Z</time>
<speed>0.22</speed>
</trkpt>
<trkpt lat="-6.968607" lon="-34.834854">
<ele>18.359999</ele>
<time>2018-07-11T00:11:36Z</time>
<speed>0.00</speed>
</trkpt>
<trkpt lat="-6.968485" lon="-34.834461">
<ele>17.990000</ele>
<time>2018-07-11T00:17:18Z</time>
<speed>0.31</speed>
</trkpt>
<trkpt lat="-6.968628" lon="-34.834854">
<ele>13.980000</ele>
<time>2018-07-11T00:25:31Z</time>
<speed>0.17</speed>
</trkpt>
<trkpt lat="-6.968579" lon="-34.834785">
<ele>15.210000</ele>
<time>2018-07-11T00:34:19Z</time>
<speed>0.00</speed>
</trkpt>
<trkpt lat="-6.968660" lon="-34.834785">
<ele>9.330000</ele>
<time>2018-07-11T00:39:34Z</time>
<speed>0.00</speed>
</trkpt>
<trkpt lat="-6.968752" lon="-34.834759">
<ele>39.649998</ele>
<time>2018-07-11T00:45:02Z</time>
<speed>0.14</speed>
</trkpt>
<trkpt lat="-6.968592" lon="-34.834805">
<ele>3.120000</ele>
<time>2018-07-11T00:50:38Z</time>
<speed>0.32</speed>
</trkpt>
<trkpt lat="-6.968599" lon="-34.834858">
<ele>-0.950000</ele>
<time>2018-07-11T00:55:52Z</time>
<speed>0.61</speed>
</trkpt>
<trkpt lat="-6.968658" lon="-34.834839">
<ele>5.210000</ele>
<time>2018-07-11T01:01:23Z</time>
<speed>0.27</speed>
</trkpt>
<trkpt lat="-6.968652" lon="-34.834743">
<ele>2.760000</ele>
<time>2018-07-11T01:06:53Z</time>
<speed>0.09</speed>
</trkpt>
<trkpt lat="-6.968683" lon="-34.835117">
<ele>-21.490000</ele>
<time>2018-07-11T01:12:30Z</time>
<speed>0.70</speed>
</trkpt>
<trkpt lat="-6.968617" lon="-34.834805">
<ele>18.520000</ele>
<time>2018-07-11T01:19:01Z</time>
<speed>0.11</speed>
</trkpt>
<trkpt lat="-6.968605" lon="-34.834808">
<ele>14.520000</ele>
<time>2018-07-11T01:25:54Z</time>
<speed>0.00</speed>
</trkpt>
<trkpt lat="-6.968538" lon="-34.834892">
<ele>2.990000</ele>
<time>2018-07-11T01:31:08Z</time>
<speed>0.00</speed>
</trkpt>
<trkpt lat="-6.968558" lon="-34.835064">
<ele>-2.300000</ele>
<time>2018-07-11T01:36:45Z</time>
<speed>0.24</speed>
</trkpt>
<trkpt lat="-6.968664" lon="-34.834812">
<ele>20.600000</ele>
<time>2018-07-11T01:42:28Z</time>
<speed>0.42</speed>
</trkpt>
<trkpt lat="-6.968617" lon="-34.834816">
<ele>-2.190000</ele>
<time>2018-07-11T01:48:21Z</time>
<speed>0.00</speed>
</trkpt>
<trkpt lat="-6.968584" lon="-34.835022">
<ele>-3.140000</ele>
<time>2018-07-11T01:53:42Z</time>
<speed>0.00</speed>
</trkpt>
<trkpt lat="-6.968596" lon="-34.834858">
<ele>-6.260000</ele>
<time>2018-07-11T01:59:04Z</time>
<speed>0.00</speed>
</trkpt>
<trkpt lat="-6.968592" lon="-34.834896">
<ele>-3.610000</ele>
<time>2018-07-11T02:04:36Z</time>
<speed>0.08</speed>
</trkpt>
<trkpt lat="-6.968413" lon="-34.835072">
<ele>-103.379997</ele>
<time>2018-07-11T02:10:03Z</time>
<speed>0.00</speed>
</trkpt>
<trkpt lat="-6.968633" lon="-34.834717">
<ele>32.520000</ele>
<time>2018-07-11T02:15:49Z</time>
<speed>0.45</speed>
</trkpt>
<trkpt lat="-6.968565" lon="-34.834862">
<ele>34.790001</ele>
<time>2018-07-11T02:22:09Z</time>
<speed>1.64</speed>
</trkpt>
<trkpt lat="-6.968562" lon="-34.834785">
<ele>52.439999</ele>
<time>2018-07-11T02:29:47Z</time>
<speed>0.36</speed>
</trkpt>
<trkpt lat="-6.968616" lon="-34.834705">
<ele>36.750000</ele>
<time>2018-07-11T02:38:11Z</time>
<speed>0.12</speed>
</trkpt>
<trkpt lat="-6.968758" lon="-34.834633">
<ele>35.910000</ele>
<time>2018-07-11T02:47:07Z</time>
<speed>0.42</speed>
</trkpt>
<trkpt lat="-6.968563" lon="-34.834698">
<ele>19.359999</ele>
<time>2018-07-11T02:58:07Z</time>
<speed>0.08</speed>
</trkpt>
</trkseg>
</trk>
<trk>
<name>20180729-105804(4)</name>
<desc>Color:004000ff</desc>
<trkseg>
<trkpt lat="-6.965979" lon="-34.837158">
<ele>20.529999</ele>
<time>2018-07-10T03:03:00Z</time>
<speed>0.14</speed>
</trkpt>
<trkpt lat="-6.965912" lon="-34.837097">
<ele>19.139999</ele>
<time>2018-07-10T03:08:14Z</time>
<speed>0.33</speed>
</trkpt>
<trkpt lat="-6.965963" lon="-34.837158">
<ele>44.559998</ele>
<time>2018-07-10T03:13:22Z</time>
<speed>0.00</speed>
</trkpt>
<trkpt lat="-6.965970" lon="-34.837143">
<ele>25.439999</ele>
<time>2018-07-10T03:18:29Z</time>
<speed>0.00</speed>
</trkpt>
<trkpt lat="-6.965994" lon="-34.837070">
<ele>3.560000</ele>
<time>2018-07-10T03:23:35Z</time>
<speed>0.00</speed>
</trkpt>
<trkpt lat="-6.965923" lon="-34.836994">
<ele>13.880000</ele>
<time>2018-07-10T03:28:41Z</time>
<speed>0.00</speed>
</trkpt>
<trkpt lat="-6.965961" lon="-34.837036">
<ele>7.110000</ele>
<time>2018-07-10T03:34:01Z</time>
<speed>0.12</speed>
</trkpt>
<trkpt lat="-6.966021" lon="-34.837112">
<ele>15.130000</ele>
<time>2018-07-10T03:39:06Z</time>
<speed>0.05</speed>
</trkpt>
<trkpt lat="-6.966034" lon="-34.837185">
<ele>15.500000</ele>
<time>2018-07-10T03:44:13Z</time>
<speed>0.00</speed>
</trkpt>
<trkpt lat="-6.965988" lon="-34.837200">
<ele>7.340000</ele>
<time>2018-07-10T03:49:19Z</time>
<speed>0.00</speed>
</trkpt>
<trkpt lat="-6.966018" lon="-34.837082">
<ele>12.719999</ele>
<time>2018-07-10T03:54:24Z</time>
<speed>0.12</speed>
</trkpt>
<trkpt lat="-6.966000" lon="-34.837173">
<ele>36.119999</ele>
<time>2018-07-10T03:59:31Z</time>
<speed>0.38</speed>
</trkpt>
<trkpt lat="-6.965939" lon="-34.837234">
<ele>10.510000</ele>
<time>2018-07-10T04:05:01Z</time>
<speed>0.25</speed>
</trkpt>
<trkpt lat="-6.965975" lon="-34.837105">
<ele>-5.950000</ele>
<time>2018-07-10T04:10:08Z</time>
<speed>0.11</speed>
</trkpt>
<trkpt lat="-6.965975" lon="-34.837162">
<ele>11.960000</ele>
<time>2018-07-10T04:15:14Z</time>
<speed>0.00</speed>
</trkpt>
<trkpt lat="-6.966025" lon="-34.837105">
<ele>8.880000</ele>
<time>2018-07-10T04:20:18Z</time>
<speed>0.06</speed>
</trkpt>
<trkpt lat="-6.966032" lon="-34.837101">
<ele>11.190000</ele>
<time>2018-07-10T04:25:24Z</time>
<speed>0.00</speed>
</trkpt>
<trkpt lat="-6.965988" lon="-34.837227">
<ele>-0.660000</ele>
<time>2018-07-10T04:30:30Z</time>
<speed>0.00</speed>
</trkpt>
<trkpt lat="-6.965978" lon="-34.837151">
<ele>3.480000</ele>
<time>2018-07-10T04:35:36Z</time>
<speed>0.00</speed>
</trkpt>
<trkpt lat="-6.965961" lon="-34.837124">
<ele>-4.390000</ele>
<time>2018-07-10T04:40:43Z</time>
<speed>0.00</speed>
</trkpt>
<trkpt lat="-6.965985" lon="-34.837101">
<ele>11.059999</ele>
<time>2018-07-10T04:45:49Z</time>
<speed>0.00</speed>
</trkpt>
<trkpt lat="-6.965959" lon="-34.837128">
<ele>1.470000</ele>
<time>2018-07-10T04:50:56Z</time>
<speed>0.00</speed>
</trkpt>
<trkpt lat="-6.966063" lon="-34.837070">
<ele>35.959999</ele>
<time>2018-07-10T04:56:02Z</time>
<speed>0.00</speed>
</trkpt>
<trkpt lat="-6.966033" lon="-34.837147">
<ele>6.520000</ele>
<time>2018-07-10T05:01:09Z</time>
<speed>0.00</speed>
</trkpt>
<trkpt lat="-6.966023" lon="-34.837086">
<ele>12.330000</ele>
<time>2018-07-10T05:06:15Z</time>
<speed>0.00</speed>
</trkpt>
<trkpt lat="-6.966044" lon="-34.837074">
<ele>40.849998</ele>
<time>2018-07-10T05:11:21Z</time>
<speed>0.05</speed>
</trkpt>
<trkpt lat="-6.966017" lon="-34.837151">
<ele>11.030000</ele>
<time>2018-07-10T05:16:26Z</time>
<speed>0.12</speed>
</trkpt>
<trkpt lat="-6.966037" lon="-34.837109">
<ele>5.740000</ele>
<time>2018-07-10T05:21:33Z</time>
<speed>0.26</speed>
</trkpt>
<trkpt lat="-6.966100" lon="-34.837078">
<ele>5.990000</ele>
<time>2018-07-10T05:26:39Z</time>
<speed>0.00</speed>
</trkpt>
<trkpt lat="-6.965897" lon="-34.837151">
<ele>14.110000</ele>
<time>2018-07-10T05:31:44Z</time>
<speed>0.86</speed>
</trkpt>
<trkpt lat="-6.966017" lon="-34.836895">
<ele>10.440000</ele>
<time>2018-07-10T05:36:52Z</time>
<speed>0.00</speed>
</trkpt>
<trkpt lat="-6.966031" lon="-34.837040">
<ele>-28.180000</ele>
<time>2018-07-10T05:42:02Z</time>
<speed>0.00</speed>
</trkpt>
<trkpt lat="-6.966173" lon="-34.836964">
<ele>-93.349998</ele>
<time>2018-07-10T05:47:25Z</time>
<speed>0.14</speed>
</trkpt>
<trkpt lat="-6.966069" lon="-34.837116">
<ele>-6.760000</ele>
<time>2018-07-10T05:52:58Z</time>
<speed>0.06</speed>
</trkpt>
<trkpt lat="-6.966030" lon="-34.836998">
<ele>11.620000</ele>
<time>2018-07-10T05:58:47Z</time>
<speed>1.46</speed>
</trkpt>
<trkpt lat="-6.966278" lon="-34.836842">
<ele>-40.860001</ele>
<time>2018-07-10T06:04:02Z</time>
<speed>0.00</speed>
</trkpt>
<trkpt lat="-6.965906" lon="-34.837162">
<ele>33.939999</ele>
<time>2018-07-10T06:09:08Z</time>
<speed>0.00</speed>
</trkpt>
<trkpt lat="-6.966200" lon="-34.836800">
<ele>-66.059998</ele>
<time>2018-07-10T06:14:27Z</time>
<speed>0.65</speed>
</trkpt>
<trkpt lat="-6.966002" lon="-34.837032">
<ele>2.300000</ele>
<time>2018-07-10T06:19:48Z</time>
<speed>0.08</speed>
</trkpt>
<trkpt lat="-6.966216" lon="-34.836884">
<ele>-36.349998</ele>
<time>2018-07-10T06:25:54Z</time>
<speed>0.00</speed>
</trkpt>
<trkpt lat="-6.966024" lon="-34.836922">
<ele>8.070000</ele>
<time>2018-07-10T06:31:25Z</time>
<speed>0.10</speed>
</trkpt>
<trkpt lat="-6.965955" lon="-34.837093">
<ele>7.000000</ele>
<time>2018-07-10T06:38:02Z</time>
<speed>0.12</speed>
</trkpt>
<trkpt lat="-6.965944" lon="-34.837116">
<ele>-10.960000</ele>
<time>2018-07-10T06:44:43Z</time>
<speed>0.00</speed>
</trkpt>
<trkpt lat="-6.966021" lon="-34.837093">
<ele>6.680000</ele>
<time>2018-07-10T06:49:48Z</time>
<speed>0.00</speed>
</trkpt>
<trkpt lat="-6.966033" lon="-34.837109">
<ele>8.170000</ele>
<time>2018-07-10T06:54:53Z</time>
<speed>0.00</speed>
</trkpt>
<trkpt lat="-6.965947" lon="-34.837135">
<ele>6.840000</ele>
<time>2018-07-10T07:00:01Z</time>
<speed>0.00</speed>
</trkpt>
<trkpt lat="-6.965984" lon="-34.837147">
<ele>-20.090000</ele>
<time>2018-07-10T07:05:07Z</time>
<speed>0.00</speed>
</trkpt>
<trkpt lat="-6.966016" lon="-34.837109">
<ele>28.900000</ele>
<time>2018-07-10T07:10:12Z</time>
<speed>0.00</speed>
</trkpt>
<trkpt lat="-6.965879" lon="-34.837215">
<ele>-27.719999</ele>
<time>2018-07-10T07:15:17Z</time>
<speed>0.00</speed>
</trkpt>
<trkpt lat="-6.965906" lon="-34.836987">
<ele>47.029999</ele>
<time>2018-07-10T07:20:24Z</time>
<speed>0.00</speed>
</trkpt>
<trkpt lat="-6.965970" lon="-34.837112">
<ele>21.199999</ele>
<time>2018-07-10T07:25:30Z</time>
<speed>0.00</speed>
</trkpt>
<trkpt lat="-6.965952" lon="-34.837120">
<ele>3.200000</ele>
<time>2018-07-10T07:30:35Z</time>
<speed>0.00</speed>
</trkpt>
<trkpt lat="-6.965950" lon="-34.837009">
<ele>45.410000</ele>
<time>2018-07-10T07:35:41Z</time>
<speed>0.00</speed>
</trkpt>
<trkpt lat="-6.966027" lon="-34.837082">
<ele>17.799999</ele>
<time>2018-07-10T07:40:46Z</time>
<speed>0.00</speed>
</trkpt>
<trkpt lat="-6.966021" lon="-34.836922">
<ele>22.769999</ele>
<time>2018-07-10T07:45:51Z</time>
<speed>0.00</speed>
</trkpt>
<trkpt lat="-6.965990" lon="-34.837181">
<ele>-0.340000</ele>
<time>2018-07-10T07:51:16Z</time>
<speed>0.07</speed>
</trkpt>
<trkpt lat="-6.966041" lon="-34.837013">
<ele>14.500000</ele>
<time>2018-07-10T07:56:25Z</time>
<speed>0.00</speed>
</trkpt>
<trkpt lat="-6.966022" lon="-34.836987">
<ele>13.719999</ele>
<time>2018-07-10T08:01:44Z</time>
<speed>0.48</speed>
</trkpt>
<trkpt lat="-6.966033" lon="-34.837173">
<ele>0.130000</ele>
<time>2018-07-10T08:07:02Z</time>
<speed>0.60</speed>
</trkpt>
<trkpt lat="-6.965954" lon="-34.837128">
<ele>8.070000</ele>
<time>2018-07-10T08:12:19Z</time>
<speed>0.30</speed>
</trkpt>
<trkpt lat="-6.966012" lon="-34.837166">
<ele>6.830000</ele>
<time>2018-07-10T08:17:39Z</time>
<speed>0.18</speed>
</trkpt>
<trkpt lat="-6.966074" lon="-34.837276">
<ele>0.600000</ele>
<time>2018-07-10T08:23:56Z</time>
<speed>0.38</speed>
</trkpt>
<trkpt lat="-6.965962" lon="-34.837181">
<ele>4.580000</ele>
<time>2018-07-10T08:31:50Z</time>
<speed>0.00</speed>
</trkpt>
<trkpt lat="-6.965987" lon="-34.837109">
<ele>5.330000</ele>
<time>2018-07-10T08:36:55Z</time>
<speed>0.00</speed>
</trkpt>
<trkpt lat="-6.965988" lon="-34.837147">
<ele>22.469999</ele>
<time>2018-07-10T08:42:01Z</time>
<speed>0.00</speed>
</trkpt>
<trkpt lat="-6.966010" lon="-34.837070">
<ele>14.770000</ele>
<time>2018-07-10T08:47:05Z</time>
<speed>0.00</speed>
</trkpt>
<trkpt lat="-6.966048" lon="-34.837078">
<ele>15.139999</ele>
<time>2018-07-10T08:52:10Z</time>
<speed>0.00</speed>
</trkpt>
<trkpt lat="-6.966000" lon="-34.837105">
<ele>12.599999</ele>
<time>2018-07-10T08:57:13Z</time>
<speed>0.16</speed>
</trkpt>
<trkpt lat="-6.965961" lon="-34.837296">
<ele>11.700000</ele>
<time>2018-07-10T09:02:18Z</time>
<speed>0.00</speed>
</trkpt>
<trkpt lat="-6.965979" lon="-34.837147">
<ele>15.259999</ele>
<time>2018-07-10T09:07:26Z</time>
<speed>0.00</speed>
</trkpt>
<trkpt lat="-6.965983" lon="-34.837162">
<ele>13.770000</ele>
<time>2018-07-10T09:12:30Z</time>
<speed>0.84</speed>
</trkpt>
<trkpt lat="-6.965989" lon="-34.837349">
<ele>-3.380000</ele>
<time>2018-07-10T09:17:36Z</time>
<speed>0.00</speed>
</trkpt>
<trkpt lat="-6.966052" lon="-34.837193">
<ele>16.090000</ele>
<time>2018-07-10T09:22:41Z</time>
<speed>0.63</speed>
</trkpt>
<trkpt lat="-6.966063" lon="-34.837044">
<ele>10.610000</ele>
<time>2018-07-10T09:27:46Z</time>
<speed>0.00</speed>
</trkpt>
<trkpt lat="-6.965908" lon="-34.836945">
<ele>37.250000</ele>
<time>2018-07-10T09:32:51Z</time>
<speed>1.52</speed>
</trkpt>
<trkpt lat="-6.965947" lon="-34.837128">
<ele>6.400000</ele>
<time>2018-07-10T09:37:56Z</time>
<speed>0.00</speed>
</trkpt>
<trkpt lat="-6.965995" lon="-34.836987">
<ele>7.060000</ele>
<time>2018-07-10T09:43:00Z</time>
<speed>0.00</speed>
</trkpt>
<trkpt lat="-6.966026" lon="-34.837063">
<ele>36.559998</ele>
<time>2018-07-10T09:48:04Z</time>
<speed>0.00</speed>
</trkpt>
<trkpt lat="-6.966025" lon="-34.837063">
<ele>15.660000</ele>
<time>2018-07-10T09:53:10Z</time>
<speed>0.00</speed>
</trkpt>
<trkpt lat="-6.966022" lon="-34.836971">
<ele>67.099998</ele>
<time>2018-07-10T09:58:30Z</time>
<speed>0.09</speed>
</trkpt>
<trkpt lat="-6.965985" lon="-34.837135">
<ele>6.210000</ele>
<time>2018-07-10T10:03:36Z</time>
<speed>0.00</speed>
</trkpt>
<trkpt lat="-6.966038" lon="-34.836884">
<ele>43.250000</ele>
<time>2018-07-10T10:08:40Z</time>
<speed>0.05</speed>
</trkpt>
<trkpt lat="-6.965998" lon="-34.836964">
<ele>39.119999</ele>
<time>2018-07-10T10:13:46Z</time>
<speed>0.00</speed>
</trkpt>
<trkpt lat="-6.965933" lon="-34.837082">
<ele>9.530000</ele>
<time>2018-07-10T10:18:51Z</time>
<speed>0.00</speed>
</trkpt>
<trkpt lat="-6.965990" lon="-34.837120">
<ele>20.510000</ele>
<time>2018-07-10T10:23:56Z</time>
<speed>0.00</speed>
</trkpt>
<trkpt lat="-6.966002" lon="-34.837208">
<ele>-7.190000</ele>
<time>2018-07-10T10:29:14Z</time>
<speed>0.17</speed>
</trkpt>
<trkpt lat="-6.966005" lon="-34.837067">
<ele>10.309999</ele>
<time>2018-07-10T10:34:32Z</time>
<speed>0.00</speed>
</trkpt>
<trkpt lat="-6.965991" lon="-34.837166">
<ele>17.389999</ele>
<time>2018-07-10T10:39:59Z</time>
<speed>0.66</speed>
</trkpt>
<trkpt lat="-6.966069" lon="-34.837055">
<ele>13.070000</ele>
<time>2018-07-10T10:45:37Z</time>
<speed>0.00</speed>
</trkpt>
<trkpt lat="-6.965987" lon="-34.837032">
<ele>35.380001</ele>
<time>2018-07-10T10:51:51Z</time>
<speed>0.00</speed>
</trkpt>
<trkpt lat="-6.966038" lon="-34.837040">
<ele>27.650000</ele>
<time>2018-07-10T10:57:57Z</time>
<speed>0.00</speed>
</trkpt>
<trkpt lat="-6.965937" lon="-34.837383">
<ele>-6.440000</ele>
<time>2018-07-10T11:03:02Z</time>
<speed>0.00</speed>
</trkpt>
<trkpt lat="-6.966008" lon="-34.837059">
<ele>15.710000</ele>
<time>2018-07-10T11:08:07Z</time>
<speed>0.00</speed>
</trkpt>
<trkpt lat="-6.966039" lon="-34.837219">
<ele>1.820000</ele>
<time>2018-07-10T11:13:12Z</time>
<speed>0.00</speed>
</trkpt>
<trkpt lat="-6.965985" lon="-34.837013">
<ele>24.859999</ele>
<time>2018-07-10T11:18:17Z</time>
<speed>0.00</speed>
</trkpt>
<trkpt lat="-6.966049" lon="-34.837082">
<ele>23.779999</ele>
<time>2018-07-10T11:23:22Z</time>
<speed>0.00</speed>
</trkpt>
<trkpt lat="-6.966053" lon="-34.837040">
<ele>23.139999</ele>
<time>2018-07-10T11:28:27Z</time>
<speed>0.00</speed>
</trkpt>
<trkpt lat="-6.966071" lon="-34.837051">
<ele>20.650000</ele>
<time>2018-07-10T11:33:31Z</time>
<speed>0.00</speed>
</trkpt>
<trkpt lat="-6.966078" lon="-34.836987">
<ele>34.200001</ele>
<time>2018-07-10T11:38:35Z</time>
<speed>0.14</speed>
</trkpt>
<trkpt lat="-6.965961" lon="-34.837143">
<ele>18.779999</ele>
<time>2018-07-10T11:43:39Z</time>
<speed>0.60</speed>
</trkpt>
<trkpt lat="-6.965979" lon="-34.837143">
<ele>30.949999</ele>
<time>2018-07-10T11:48:57Z</time>
<speed>0.00</speed>
</trkpt>
<trkpt lat="-6.966003" lon="-34.837135">
<ele>25.510000</ele>
<time>2018-07-10T11:54:30Z</time>
<speed>0.05</speed>
</trkpt>
<trkpt lat="-6.965989" lon="-34.837109">
<ele>13.420000</ele>
<time>2018-07-10T11:59:54Z</time>
<speed>0.00</speed>
</trkpt>
<trkpt lat="-6.965965" lon="-34.837124">
<ele>22.350000</ele>
<time>2018-07-10T12:04:57Z</time>
<speed>0.26</speed>
</trkpt>
<trkpt lat="-6.965972" lon="-34.837189">
<ele>2.740000</ele>
<time>2018-07-10T12:10:02Z</time>
<speed>0.00</speed>
</trkpt>
<trkpt lat="-6.965997" lon="-34.837151">
<ele>19.910000</ele>
<time>2018-07-10T12:15:06Z</time>
<speed>0.00</speed>
</trkpt>
<trkpt lat="-6.966041" lon="-34.837173">
<ele>-7.550000</ele>
<time>2018-07-10T12:20:11Z</time>
<speed>0.00</speed>
</trkpt>
<trkpt lat="-6.965986" lon="-34.837135">
<ele>14.990000</ele>
<time>2018-07-10T12:25:15Z</time>
<speed>0.05</speed>
</trkpt>
<trkpt lat="-6.965992" lon="-34.837132">
<ele>7.990000</ele>
<time>2018-07-10T12:30:19Z</time>
<speed>0.00</speed>
</trkpt>
<trkpt lat="-6.966001" lon="-34.837139">
<ele>15.000000</ele>
<time>2018-07-10T12:35:23Z</time>
<speed>0.00</speed>
</trkpt>
<trkpt lat="-6.965941" lon="-34.837143">
<ele>26.010000</ele>
<time>2018-07-10T12:40:27Z</time>
<speed>0.00</speed>
</trkpt>
<trkpt lat="-6.966011" lon="-34.837128">
<ele>11.500000</ele>
<time>2018-07-10T12:45:32Z</time>
<speed>0.00</speed>
</trkpt>
<trkpt lat="-6.965997" lon="-34.837120">
<ele>13.099999</ele>
<time>2018-07-10T12:50:36Z</time>
<speed>0.18</speed>
</trkpt>
<trkpt lat="-6.966078" lon="-34.837173">
<ele>-31.279999</ele>
<time>2018-07-10T12:55:41Z</time>
<speed>0.00</speed>
</trkpt>
<trkpt lat="-6.965999" lon="-34.837185">
<ele>6.860000</ele>
<time>2018-07-10T13:00:45Z</time>
<speed>0.00</speed>
</trkpt>
<trkpt lat="-6.966002" lon="-34.837158">
<ele>10.550000</ele>
<time>2018-07-10T13:05:50Z</time>
<speed>0.00</speed>
</trkpt>
<trkpt lat="-6.965986" lon="-34.837093">
<ele>18.730000</ele>
<time>2018-07-10T13:10:54Z</time>
<speed>0.00</speed>
</trkpt>
<trkpt lat="-6.966027" lon="-34.837143">
<ele>8.270000</ele>
<time>2018-07-10T13:15:59Z</time>
<speed>0.00</speed>
</trkpt>
<trkpt lat="-6.965870" lon="-34.837151">
<ele>9.780000</ele>
<time>2018-07-10T13:21:04Z</time>
<speed>0.00</speed>
</trkpt>
<trkpt lat="-6.965937" lon="-34.837109">
<ele>5.360000</ele>
<time>2018-07-10T13:26:08Z</time>
<speed>0.00</speed>
</trkpt>
<trkpt lat="-6.965916" lon="-34.837067">
<ele>22.219999</ele>
<time>2018-07-10T13:31:12Z</time>
<speed>0.00</speed>
</trkpt>
<trkpt lat="-6.965986" lon="-34.837120">
<ele>9.940000</ele>
<time>2018-07-10T13:36:18Z</time>
<speed>0.00</speed>
</trkpt>
<trkpt lat="-6.965914" lon="-34.837158">
<ele>7.640000</ele>
<time>2018-07-10T13:41:23Z</time>
<speed>0.76</speed>
</trkpt>
<trkpt lat="-6.965919" lon="-34.837120">
<ele>-5.450000</ele>
<time>2018-07-10T13:46:27Z</time>
<speed>0.00</speed>
</trkpt>
<trkpt lat="-6.965975" lon="-34.836857">
<ele>14.570000</ele>
<time>2018-07-10T13:51:31Z</time>
<speed>0.00</speed>
</trkpt>
<trkpt lat="-6.966046" lon="-34.837074">
<ele>15.920000</ele>
<time>2018-07-10T13:56:36Z</time>
<speed>0.00</speed>
</trkpt>
<trkpt lat="-6.965987" lon="-34.837101">
<ele>12.759999</ele>
<time>2018-07-10T14:02:03Z</time>
<speed>0.11</speed>
</trkpt>
<trkpt lat="-6.966026" lon="-34.837132">
<ele>11.170000</ele>
<time>2018-07-10T14:07:09Z</time>
<speed>0.00</speed>
</trkpt>
<trkpt lat="-6.965955" lon="-34.837078">
<ele>12.650000</ele>
<time>2018-07-10T14:12:13Z</time>
<speed>0.00</speed>
</trkpt>
<trkpt lat="-6.966005" lon="-34.837105">
<ele>8.730000</ele>
<time>2018-07-10T14:17:16Z</time>
<speed>0.27</speed>
</trkpt>
<trkpt lat="-6.966008" lon="-34.837093">
<ele>11.530000</ele>
<time>2018-07-10T14:22:21Z</time>
<speed>0.00</speed>
</trkpt>
<trkpt lat="-6.966206" lon="-34.837193">
<ele>24.150000</ele>
<time>2018-07-10T14:27:26Z</time>
<speed>0.00</speed>
</trkpt>
<trkpt lat="-6.966026" lon="-34.837109">
<ele>8.190000</ele>
<time>2018-07-10T14:32:29Z</time>
<speed>0.05</speed>
</trkpt>
<trkpt lat="-6.965971" lon="-34.837093">
<ele>18.000000</ele>
<time>2018-07-10T14:37:34Z</time>
<speed>0.00</speed>
</trkpt>
<trkpt lat="-6.965953" lon="-34.837139">
<ele>12.889999</ele>
<time>2018-07-10T14:42:39Z</time>
<speed>0.00</speed>
</trkpt>
<trkpt lat="-6.965995" lon="-34.837093">
<ele>21.449999</ele>
<time>2018-07-10T14:47:44Z</time>
<speed>0.00</speed>
</trkpt>
<trkpt lat="-6.965998" lon="-34.837032">
<ele>17.359999</ele>
<time>2018-07-10T14:52:50Z</time>
<speed>0.00</speed>
</trkpt>
<trkpt lat="-6.966007" lon="-34.837120">
<ele>12.290000</ele>
<time>2018-07-10T14:57:55Z</time>
<speed>0.00</speed>
</trkpt>
<trkpt lat="-6.965994" lon="-34.837158">
<ele>8.429999</ele>
<time>2018-07-10T15:03:01Z</time>
<speed>0.00</speed>
</trkpt>
<trkpt lat="-6.965966" lon="-34.837105">
<ele>-25.180000</ele>
<time>2018-07-10T15:08:06Z</time>
<speed>0.00</speed>
</trkpt>
<trkpt lat="-6.965991" lon="-34.837215">
<ele>-20.209999</ele>
<time>2018-07-10T15:13:11Z</time>
<speed>0.00</speed>
</trkpt>
<trkpt lat="-6.966011" lon="-34.837170">
<ele>7.000000</ele>
<time>2018-07-10T15:18:17Z</time>
<speed>0.00</speed>
</trkpt>
<trkpt lat="-6.965969" lon="-34.837215">
<ele>28.330000</ele>
<time>2018-07-10T15:23:22Z</time>
<speed>0.00</speed>
</trkpt>
<trkpt lat="-6.966005" lon="-34.837158">
<ele>36.509998</ele>
<time>2018-07-10T15:28:29Z</time>
<speed>0.00</speed>
</trkpt>
<trkpt lat="-6.966008" lon="-34.837086">
<ele>18.039999</ele>
<time>2018-07-10T15:33:34Z</time>
<speed>0.00</speed>
</trkpt>
<trkpt lat="-6.965979" lon="-34.837093">
<ele>-20.939999</ele>
<time>2018-07-10T15:38:40Z</time>
<speed>0.00</speed>
</trkpt>
<trkpt lat="-6.965979" lon="-34.837070">
<ele>-2.420000</ele>
<time>2018-07-10T15:43:47Z</time>
<speed>0.00</speed>
</trkpt>
<trkpt lat="-6.965936" lon="-34.837101">
<ele>11.800000</ele>
<time>2018-07-10T15:48:55Z</time>
<speed>0.00</speed>
</trkpt>
<trkpt lat="-6.965959" lon="-34.837078">
<ele>10.870000</ele>
<time>2018-07-10T15:54:01Z</time>
<speed>0.00</speed>
</trkpt>
<trkpt lat="-6.966005" lon="-34.837135">
<ele>-4.920000</ele>
<time>2018-07-10T15:54:27Z</time>
<speed>0.42</speed>
</trkpt>
<trkpt lat="-6.965993" lon="-34.837105">
<ele>-0.080000</ele>
<time>2018-07-10T15:54:42Z</time>
<speed>0.19</speed>
</trkpt>
<trkpt lat="-6.966028" lon="-34.837124">
<ele>-7.400000</ele>
<time>2018-07-10T15:59:51Z</time>
<speed>0.00</speed>
</trkpt>
<trkpt lat="-6.965962" lon="-34.837044">
<ele>26.760000</ele>
<time>2018-07-10T16:05:03Z</time>
<speed>0.00</speed>
</trkpt>
<trkpt lat="-6.965982" lon="-34.837170">
<ele>25.699999</ele>
<time>2018-07-10T16:10:10Z</time>
<speed>0.00</speed>
</trkpt>
<trkpt lat="-6.966044" lon="-34.837200">
<ele>-35.660000</ele>
<time>2018-07-10T16:15:21Z</time>
<speed>0.00</speed>
</trkpt>
<trkpt lat="-6.965750" lon="-34.836800">
<ele>191.429993</ele>
<time>2018-07-10T16:20:32Z</time>
<speed>0.00</speed>
</trkpt>
<trkpt lat="-6.965962" lon="-34.837101">
<ele>14.559999</ele>
<time>2018-07-10T16:25:43Z</time>
<speed>0.00</speed>
</trkpt>
<trkpt lat="-6.965989" lon="-34.837132">
<ele>25.689999</ele>
<time>2018-07-10T16:30:52Z</time>
<speed>0.00</speed>
</trkpt>
<trkpt lat="-6.965993" lon="-34.837112">
<ele>50.939999</ele>
<time>2018-07-10T16:36:15Z</time>
<speed>0.10</speed>
</trkpt>
<trkpt lat="-6.965972" lon="-34.837143">
<ele>13.469999</ele>
<time>2018-07-10T16:41:22Z</time>
<speed>0.00</speed>
</trkpt>
<trkpt lat="-6.966057" lon="-34.837067">
<ele>9.630000</ele>
<time>2018-07-10T16:46:49Z</time>
<speed>0.45</speed>
</trkpt>
<trkpt lat="-6.966028" lon="-34.837093">
<ele>10.230000</ele>
<time>2018-07-10T16:52:18Z</time>
<speed>0.58</speed>
</trkpt>
<trkpt lat="-6.966012" lon="-34.837082">
<ele>-0.320000</ele>
<time>2018-07-10T16:58:59Z</time>
<speed>0.18</speed>
</trkpt>
<trkpt lat="-6.965923" lon="-34.836933">
<ele>35.320000</ele>
<time>2018-07-10T17:04:05Z</time>
<speed>0.00</speed>
</trkpt>
<trkpt lat="-6.966012" lon="-34.837074">
<ele>-17.900000</ele>
<time>2018-07-10T17:09:32Z</time>
<speed>0.18</speed>
</trkpt>
<trkpt lat="-6.966005" lon="-34.837105">
<ele>0.190000</ele>
<time>2018-07-10T17:14:57Z</time>
<speed>0.00</speed>
</trkpt>
<trkpt lat="-6.965990" lon="-34.837093">
<ele>12.009999</ele>
<time>2018-07-10T17:20:03Z</time>
<speed>0.00</speed>
</trkpt>
<trkpt lat="-6.966026" lon="-34.837078">
<ele>23.400000</ele>
<time>2018-07-10T17:25:09Z</time>
<speed>0.00</speed>
</trkpt>
<trkpt lat="-6.966015" lon="-34.837055">
<ele>-2.090000</ele>
<time>2018-07-10T17:30:15Z</time>
<speed>0.00</speed>
</trkpt>
<trkpt lat="-6.966001" lon="-34.837135">
<ele>-4.250000</ele>
<time>2018-07-10T17:35:21Z</time>
<speed>0.00</speed>
</trkpt>
<trkpt lat="-6.966095" lon="-34.837029">
<ele>2.030000</ele>
<time>2018-07-10T17:40:27Z</time>
<speed>0.00</speed>
</trkpt>
<trkpt lat="-6.966038" lon="-34.837082">
<ele>10.889999</ele>
<time>2018-07-10T17:45:32Z</time>
<speed>0.00</speed>
</trkpt>
<trkpt lat="-6.966029" lon="-34.837055">
<ele>2.650000</ele>
<time>2018-07-10T17:50:36Z</time>
<speed>0.08</speed>
</trkpt>
<trkpt lat="-6.965992" lon="-34.837063">
<ele>6.330000</ele>
<time>2018-07-10T17:55:42Z</time>
<speed>0.00</speed>
</trkpt>
<trkpt lat="-6.966015" lon="-34.837105">
<ele>0.560000</ele>
<time>2018-07-10T18:00:47Z</time>
<speed>0.00</speed>
</trkpt>
<trkpt lat="-6.966007" lon="-34.837120">
<ele>26.779999</ele>
<time>2018-07-10T18:05:52Z</time>
<speed>0.20</speed>
</trkpt>
<trkpt lat="-6.966028" lon="-34.837082">
<ele>0.990000</ele>
<time>2018-07-10T18:10:57Z</time>
<speed>0.08</speed>
</trkpt>
<trkpt lat="-6.966004" lon="-34.837097">
<ele>9.559999</ele>
<time>2018-07-10T18:16:01Z</time>
<speed>0.00</speed>
</trkpt>
<trkpt lat="-6.965930" lon="-34.837097">
<ele>-7.630000</ele>
<time>2018-07-10T18:21:06Z</time>
<speed>0.31</speed>
</trkpt>
<trkpt lat="-6.966018" lon="-34.837097">
<ele>23.219999</ele>
<time>2018-07-10T18:26:12Z</time>
<speed>0.00</speed>
</trkpt>
<trkpt lat="-6.965936" lon="-34.837070">
<ele>2.310000</ele>
<time>2018-07-10T18:31:18Z</time>
<speed>0.00</speed>
</trkpt>
<trkpt lat="-6.965884" lon="-34.837063">
<ele>13.139999</ele>
<time>2018-07-10T18:36:24Z</time>
<speed>0.00</speed>
</trkpt>
<trkpt lat="-6.965953" lon="-34.837105">
<ele>8.309999</ele>
<time>2018-07-10T18:41:28Z</time>
<speed>0.00</speed>
</trkpt>
<trkpt lat="-6.965996" lon="-34.837120">
<ele>-0.730000</ele>
<time>2018-07-10T18:46:33Z</time>
<speed>0.20</speed>
</trkpt>
<trkpt lat="-6.966023" lon="-34.837132">
<ele>-0.930000</ele>
<time>2018-07-10T18:51:38Z</time>
<speed>0.00</speed>
</trkpt>
<trkpt lat="-6.965968" lon="-34.837135">
<ele>18.580000</ele>
<time>2018-07-10T18:56:41Z</time>
<speed>0.25</speed>
</trkpt>
<trkpt lat="-6.965927" lon="-34.837128">
<ele>19.559999</ele>
<time>2018-07-10T19:01:44Z</time>
<speed>0.12</speed>
</trkpt>
<trkpt lat="-6.966009" lon="-34.837097">
<ele>5.500000</ele>
<time>2018-07-10T19:06:48Z</time>
<speed>0.14</speed>
</trkpt>
<trkpt lat="-6.965980" lon="-34.837116">
<ele>18.359999</ele>
<time>2018-07-10T19:11:53Z</time>
<speed>0.00</speed>
</trkpt>
<trkpt lat="-6.965949" lon="-34.837139">
<ele>-4.400000</ele>
<time>2018-07-10T19:16:58Z</time>
<speed>0.00</speed>
</trkpt>
<trkpt lat="-6.966055" lon="-34.837124">
<ele>-2.000000</ele>
<time>2018-07-10T19:22:04Z</time>
<speed>0.00</speed>
</trkpt>
<trkpt lat="-6.966050" lon="-34.837132">
<ele>20.719999</ele>
<time>2018-07-10T19:27:22Z</time>
<speed>0.02</speed>
</trkpt>
<trkpt lat="-6.966048" lon="-34.837017">
<ele>23.309999</ele>
<time>2018-07-10T19:32:28Z</time>
<speed>0.00</speed>
</trkpt>
<trkpt lat="-6.965680" lon="-34.837288">
<ele>-50.450001</ele>
<time>2018-07-10T19:38:05Z</time>
<speed>0.21</speed>
</trkpt>
<trkpt lat="-6.965789" lon="-34.837212">
<ele>-40.090000</ele>
<time>2018-07-10T19:43:24Z</time>
<speed>0.76</speed>
</trkpt>
<trkpt lat="-6.965999" lon="-34.837120">
<ele>22.570000</ele>
<time>2018-07-10T19:49:44Z</time>
<speed>0.00</speed>
</trkpt>
<trkpt lat="-6.965936" lon="-34.837170">
<ele>23.619999</ele>
<time>2018-07-10T19:54:49Z</time>
<speed>0.00</speed>
</trkpt>
<trkpt lat="-6.966014" lon="-34.837151">
<ele>14.969999</ele>
<time>2018-07-10T20:00:31Z</time>
<speed>0.21</speed>
</trkpt>
<trkpt lat="-6.966050" lon="-34.837120">
<ele>1.140000</ele>
<time>2018-07-10T20:07:20Z</time>
<speed>0.19</speed>
</trkpt>
<trkpt lat="-6.965978" lon="-34.837078">
<ele>14.759999</ele>
<time>2018-07-10T20:15:32Z</time>
<speed>0.00</speed>
</trkpt>
<trkpt lat="-6.966025" lon="-34.836971">
<ele>37.570000</ele>
<time>2018-07-10T20:20:54Z</time>
<speed>1.19</speed>
</trkpt>
<trkpt lat="-6.965950" lon="-34.837181">
<ele>27.650000</ele>
<time>2018-07-10T20:27:51Z</time>
<speed>0.00</speed>
</trkpt>
<trkpt lat="-6.966012" lon="-34.837093">
<ele>22.020000</ele>
<time>2018-07-10T20:32:57Z</time>
<speed>0.00</speed>
</trkpt>
<trkpt lat="-6.965960" lon="-34.837109">
<ele>11.010000</ele>
<time>2018-07-10T20:38:04Z</time>
<speed>0.00</speed>
</trkpt>
<trkpt lat="-6.965959" lon="-34.837147">
<ele>6.240000</ele>
<time>2018-07-10T20:43:11Z</time>
<speed>0.00</speed>
</trkpt>
<trkpt lat="-6.965882" lon="-34.837456">
<ele>-15.240000</ele>
<time>2018-07-10T20:48:16Z</time>
<speed>0.00</speed>
</trkpt>
<trkpt lat="-6.965998" lon="-34.837139">
<ele>25.480000</ele>
<time>2018-07-10T20:53:21Z</time>
<speed>0.00</speed>
</trkpt>
<trkpt lat="-6.965980" lon="-34.837158">
<ele>7.930000</ele>
<time>2018-07-10T20:58:25Z</time>
<speed>0.00</speed>
</trkpt>
<trkpt lat="-6.966011" lon="-34.837097">
<ele>26.609999</ele>
<time>2018-07-10T21:03:29Z</time>
<speed>0.00</speed>
</trkpt>
<trkpt lat="-6.965881" lon="-34.836811">
<ele>4.490000</ele>
<time>2018-07-10T21:08:57Z</time>
<speed>0.25</speed>
</trkpt>
<trkpt lat="-6.966036" lon="-34.837162">
<ele>15.270000</ele>
<time>2018-07-10T21:14:02Z</time>
<speed>0.00</speed>
</trkpt>
<trkpt lat="-6.965962" lon="-34.837105">
<ele>31.809999</ele>
<time>2018-07-10T21:19:06Z</time>
<speed>0.00</speed>
</trkpt>
<trkpt lat="-6.966063" lon="-34.837143">
<ele>13.620000</ele>
<time>2018-07-10T21:24:10Z</time>
<speed>0.00</speed>
</trkpt>
<trkpt lat="-6.966063" lon="-34.837101">
<ele>23.000000</ele>
<time>2018-07-10T21:29:32Z</time>
<speed>0.40</speed>
</trkpt>
<trkpt lat="-6.965980" lon="-34.837162">
<ele>5.550000</ele>
<time>2018-07-10T21:34:37Z</time>
<speed>0.00</speed>
</trkpt>
<trkpt lat="-6.966008" lon="-34.837090">
<ele>8.300000</ele>
<time>2018-07-10T21:39:41Z</time>
<speed>0.17</speed>
</trkpt>
<trkpt lat="-6.966055" lon="-34.837036">
<ele>31.529999</ele>
<time>2018-07-10T21:44:45Z</time>
<speed>0.00</speed>
</trkpt>
<trkpt lat="-6.966186" lon="-34.837009">
<ele>32.090000</ele>
<time>2018-07-10T21:49:50Z</time>
<speed>0.00</speed>
</trkpt>
<trkpt lat="-6.965940" lon="-34.837143">
<ele>11.559999</ele>
<time>2018-07-10T21:54:53Z</time>
<speed>0.00</speed>
</trkpt>
<trkpt lat="-6.966054" lon="-34.837128">
<ele>11.950000</ele>
<time>2018-07-10T21:59:57Z</time>
<speed>0.21</speed>
</trkpt>
<trkpt lat="-6.966126" lon="-34.837093">
<ele>10.710000</ele>
<time>2018-07-10T22:05:01Z</time>
<speed>0.00</speed>
</trkpt>
<trkpt lat="-6.966017" lon="-34.837128">
<ele>6.170000</ele>
<time>2018-07-10T22:10:05Z</time>
<speed>0.00</speed>
</trkpt>
<trkpt lat="-6.965926" lon="-34.837112">
<ele>28.490000</ele>
<time>2018-07-10T22:15:15Z</time>
<speed>1.44</speed>
</trkpt>
<trkpt lat="-6.966011" lon="-34.837097">
<ele>18.600000</ele>
<time>2018-07-10T22:20:19Z</time>
<speed>0.00</speed>
</trkpt>
<trkpt lat="-6.965926" lon="-34.837128">
<ele>14.960000</ele>
<time>2018-07-10T22:25:24Z</time>
<speed>0.00</speed>
</trkpt>
<trkpt lat="-6.965939" lon="-34.837093">
<ele>34.419998</ele>
<time>2018-07-10T22:30:29Z</time>
<speed>0.00</speed>
</trkpt>
<trkpt lat="-6.965994" lon="-34.837158">
<ele>10.830000</ele>
<time>2018-07-10T22:35:34Z</time>
<speed>0.00</speed>
</trkpt>
<trkpt lat="-6.965969" lon="-34.837093">
<ele>3.860000</ele>
<time>2018-07-10T22:40:39Z</time>
<speed>0.00</speed>
</trkpt>
<trkpt lat="-6.965941" lon="-34.837090">
<ele>7.540000</ele>
<time>2018-07-10T22:45:43Z</time>
<speed>0.00</speed>
</trkpt>
<trkpt lat="-6.965909" lon="-34.837143">
<ele>-2.600000</ele>
<time>2018-07-10T22:50:49Z</time>
<speed>0.00</speed>
</trkpt>
<trkpt lat="-6.965926" lon="-34.837158">
<ele>7.920000</ele>
<time>2018-07-10T22:55:55Z</time>
<speed>0.00</speed>
</trkpt>
<trkpt lat="-6.965945" lon="-34.837048">
<ele>26.189999</ele>
<time>2018-07-10T23:00:59Z</time>
<speed>0.00</speed>
</trkpt>
<trkpt lat="-6.965952" lon="-34.837029">
<ele>2.240000</ele>
<time>2018-07-10T23:06:13Z</time>
<speed>0.00</speed>
</trkpt>
<trkpt lat="-6.966006" lon="-34.837132">
<ele>-7.520000</ele>
<time>2018-07-10T23:11:18Z</time>
<speed>0.00</speed>
</trkpt>
<trkpt lat="-6.966048" lon="-34.837082">
<ele>20.119999</ele>
<time>2018-07-10T23:16:49Z</time>
<speed>0.47</speed>
</trkpt>
<trkpt lat="-6.966085" lon="-34.837105">
<ele>21.879999</ele>
<time>2018-07-10T23:22:08Z</time>
<speed>0.36</speed>
</trkpt>
<trkpt lat="-6.966020" lon="-34.837151">
<ele>9.900000</ele>
<time>2018-07-10T23:27:52Z</time>
<speed>0.00</speed>
</trkpt>
<trkpt lat="-6.966008" lon="-34.837246">
<ele>-45.410000</ele>
<time>2018-07-10T23:32:59Z</time>
<speed>0.00</speed>
</trkpt>
<trkpt lat="-6.966092" lon="-34.837109">
<ele>27.939999</ele>
<time>2018-07-10T23:38:10Z</time>
<speed>0.00</speed>
</trkpt>
<trkpt lat="-6.966095" lon="-34.837257">
<ele>-8.110000</ele>
<time>2018-07-10T23:43:19Z</time>
<speed>0.00</speed>
</trkpt>
<trkpt lat="-6.966117" lon="-34.837166">
<ele>1.660000</ele>
<time>2018-07-10T23:48:46Z</time>
<speed>0.17</speed>
</trkpt>
<trkpt lat="-6.966166" lon="-34.837181">
<ele>24.070000</ele>
<time>2018-07-10T23:54:20Z</time>
<speed>0.12</speed>
</trkpt>
<trkpt lat="-6.966099" lon="-34.837128">
<ele>13.490000</ele>
<time>2018-07-11T00:03:32Z</time>
<speed>0.00</speed>
</trkpt>
<trkpt lat="-6.966084" lon="-34.837139">
<ele>3.250000</ele>
<time>2018-07-11T00:18:22Z</time>
<speed>0.00</speed>
</trkpt>
<trkpt lat="-6.966118" lon="-34.837196">
<ele>30.549999</ele>
<time>2018-07-11T00:23:35Z</time>
<speed>0.75</speed>
</trkpt>
<trkpt lat="-6.966060" lon="-34.837067">
<ele>5.040000</ele>
<time>2018-07-11T00:28:41Z</time>
<speed>0.00</speed>
</trkpt>
<trkpt lat="-6.966108" lon="-34.837208">
<ele>11.130000</ele>
<time>2018-07-11T00:33:47Z</time>
<speed>0.00</speed>
</trkpt>
<trkpt lat="-6.966108" lon="-34.837162">
<ele>-6.520000</ele>
<time>2018-07-11T00:39:22Z</time>
<speed>0.45</speed>
</trkpt>
<trkpt lat="-6.966069" lon="-34.837093">
<ele>-22.269999</ele>
<time>2018-07-11T00:47:49Z</time>
<speed>0.02</speed>
</trkpt>
<trkpt lat="-6.966024" lon="-34.837151">
<ele>-41.160000</ele>
<time>2018-07-11T00:57:57Z</time>
<speed>0.00</speed>
</trkpt>
<trkpt lat="-6.966062" lon="-34.837109">
<ele>59.270000</ele>
<time>2018-07-11T01:03:06Z</time>
<speed>0.00</speed>
</trkpt>
<trkpt lat="-6.966096" lon="-34.837200">
<ele>16.359999</ele>
<time>2018-07-11T01:08:14Z</time>
<speed>0.00</speed>
</trkpt>
<trkpt lat="-6.966064" lon="-34.837151">
<ele>16.010000</ele>
<time>2018-07-11T01:13:24Z</time>
<speed>0.00</speed>
</trkpt>
<trkpt lat="-6.966153" lon="-34.837315">
<ele>47.399998</ele>
<time>2018-07-11T01:18:33Z</time>
<speed>0.00</speed>
</trkpt>
<trkpt lat="-6.966091" lon="-34.836941">
<ele>-31.549999</ele>
<time>2018-07-11T01:23:43Z</time>
<speed>0.00</speed>
</trkpt>
<trkpt lat="-6.966084" lon="-34.837128">
<ele>-14.380000</ele>
<time>2018-07-11T01:28:51Z</time>
<speed>0.00</speed>
</trkpt>
<trkpt lat="-6.966422" lon="-34.836666">
<ele>232.799988</ele>
<time>2018-07-11T01:34:11Z</time>
<speed>0.13</speed>
</trkpt>
<trkpt lat="-6.966002" lon="-34.837215">
<ele>10.940000</ele>
<time>2018-07-11T01:39:19Z</time>
<speed>0.00</speed>
</trkpt>
<trkpt lat="-6.966125" lon="-34.837200">
<ele>-6.640000</ele>
<time>2018-07-11T01:44:31Z</time>
<speed>0.31</speed>
</trkpt>
<trkpt lat="-6.966078" lon="-34.837048">
<ele>16.010000</ele>
<time>2018-07-11T01:49:50Z</time>
<speed>0.23</speed>
</trkpt>
<trkpt lat="-6.966057" lon="-34.837158">
<ele>11.400000</ele>
<time>2018-07-11T01:55:09Z</time>
<speed>0.52</speed>
</trkpt>
<trkpt lat="-6.965997" lon="-34.837425">
<ele>-8.450000</ele>
<time>2018-07-11T02:00:25Z</time>
<speed>0.20</speed>
</trkpt>
<trkpt lat="-6.966111" lon="-34.837208">
<ele>15.139999</ele>
<time>2018-07-11T02:05:45Z</time>
<speed>0.10</speed>
</trkpt>
<trkpt lat="-6.966051" lon="-34.837128">
<ele>8.010000</ele>
<time>2018-07-11T02:11:40Z</time>
<speed>0.12</speed>
</trkpt>
<trkpt lat="-6.966034" lon="-34.836983">
<ele>3.700000</ele>
<time>2018-07-11T02:18:23Z</time>
<speed>0.91</speed>
</trkpt>
<trkpt lat="-6.966045" lon="-34.837154">
<ele>11.860000</ele>
<time>2018-07-11T02:26:17Z</time>
<speed>0.00</speed>
</trkpt>
<trkpt lat="-6.966073" lon="-34.837162">
<ele>13.020000</ele>
<time>2018-07-11T02:31:22Z</time>
<speed>0.00</speed>
</trkpt>
<trkpt lat="-6.966028" lon="-34.837154">
<ele>-2.150000</ele>
<time>2018-07-11T02:36:28Z</time>
<speed>0.00</speed>
</trkpt>
<trkpt lat="-6.966079" lon="-34.837154">
<ele>6.590000</ele>
<time>2018-07-11T02:41:35Z</time>
<speed>0.00</speed>
</trkpt>
<trkpt lat="-6.966086" lon="-34.837143">
<ele>-1.990000</ele>
<time>2018-07-11T02:46:44Z</time>
<speed>0.00</speed>
</trkpt>
<trkpt lat="-6.966137" lon="-34.837189">
<ele>-0.130000</ele>
<time>2018-07-11T02:51:49Z</time>
<speed>0.00</speed>
</trkpt>
<trkpt lat="-6.965934" lon="-34.837173">
<ele>16.119999</ele>
<time>2018-07-11T02:56:55Z</time>
<speed>0.00</speed>
</trkpt>
</trkseg>
</trk>
<trk>
<name>20180729-105804(5)</name>
<desc>Color:004000ff</desc>
<trkseg>
<trkpt lat="-6.966097" lon="-34.837032">
<ele>-25.930000</ele>
<time>2018-07-11T03:02:23Z</time>
<speed>1.03</speed>
</trkpt>
<trkpt lat="-6.966077" lon="-34.837116">
<ele>9.500000</ele>
<time>2018-07-11T03:07:51Z</time>
<speed>0.23</speed>
</trkpt>
<trkpt lat="-6.965952" lon="-34.837070">
<ele>19.260000</ele>
<time>2018-07-11T03:13:36Z</time>
<speed>0.00</speed>
</trkpt>
<trkpt lat="-6.966036" lon="-34.837086">
<ele>10.530000</ele>
<time>2018-07-11T03:18:44Z</time>
<speed>0.20</speed>
</trkpt>
<trkpt lat="-6.966160" lon="-34.837105">
<ele>-4.030000</ele>
<time>2018-07-11T03:23:50Z</time>
<speed>0.00</speed>
</trkpt>
<trkpt lat="-6.966129" lon="-34.837086">
<ele>-11.639999</ele>
<time>2018-07-11T03:28:56Z</time>
<speed>0.00</speed>
</trkpt>
<trkpt lat="-6.966132" lon="-34.837082">
<ele>4.650000</ele>
<time>2018-07-11T03:34:01Z</time>
<speed>0.00</speed>
</trkpt>
<trkpt lat="-6.966094" lon="-34.837166">
<ele>8.120000</ele>
<time>2018-07-11T03:39:31Z</time>
<speed>0.15</speed>
</trkpt>
<trkpt lat="-6.966039" lon="-34.837170">
<ele>2.070000</ele>
<time>2018-07-11T03:44:37Z</time>
<speed>0.00</speed>
</trkpt>
<trkpt lat="-6.966102" lon="-34.837162">
<ele>-5.150000</ele>
<time>2018-07-11T03:49:42Z</time>
<speed>0.00</speed>
</trkpt>
<trkpt lat="-6.966120" lon="-34.837135">
<ele>-2.310000</ele>
<time>2018-07-11T03:54:46Z</time>
<speed>0.00</speed>
</trkpt>
<trkpt lat="-6.965938" lon="-34.837242">
<ele>-19.959999</ele>
<time>2018-07-11T03:59:52Z</time>
<speed>0.00</speed>
</trkpt>
<trkpt lat="-6.966105" lon="-34.837093">
<ele>15.839999</ele>
<time>2018-07-11T04:04:57Z</time>
<speed>0.00</speed>
</trkpt>
<trkpt lat="-6.966056" lon="-34.837143">
<ele>5.720000</ele>
<time>2018-07-11T04:10:39Z</time>
<speed>0.38</speed>
</trkpt>
<trkpt lat="-6.966131" lon="-34.837303">
<ele>16.180000</ele>
<time>2018-07-11T04:16:22Z</time>
<speed>0.12</speed>
</trkpt>
<trkpt lat="-6.966032" lon="-34.837097">
<ele>19.199999</ele>
<time>2018-07-11T04:23:23Z</time>
<speed>0.00</speed>
</trkpt>
<trkpt lat="-6.966196" lon="-34.837231">
<ele>1.030000</ele>
<time>2018-07-11T04:28:58Z</time>
<speed>0.09</speed>
</trkpt>
<trkpt lat="-6.966051" lon="-34.837009">
<ele>3.450000</ele>
<time>2018-07-11T04:36:02Z</time>
<speed>0.22</speed>
</trkpt>
<trkpt lat="-6.966109" lon="-34.837059">
<ele>11.630000</ele>
<time>2018-07-11T04:43:56Z</time>
<speed>0.00</speed>
</trkpt>
<trkpt lat="-6.966064" lon="-34.837063">
<ele>13.590000</ele>
<time>2018-07-11T04:49:01Z</time>
<speed>0.00</speed>
</trkpt>
<trkpt lat="-6.966052" lon="-34.837017">
<ele>21.500000</ele>
<time>2018-07-11T04:54:07Z</time>
<speed>0.00</speed>
</trkpt>
<trkpt lat="-6.966031" lon="-34.837139">
<ele>3.220000</ele>
<time>2018-07-11T04:59:16Z</time>
<speed>0.41</speed>
</trkpt>
<trkpt lat="-6.965942" lon="-34.837101">
<ele>-20.029999</ele>
<time>2018-07-11T05:04:22Z</time>
<speed>0.00</speed>
</trkpt>
<trkpt lat="-6.966147" lon="-34.837086">
<ele>26.879999</ele>
<time>2018-07-11T05:09:30Z</time>
<speed>0.00</speed>
</trkpt>
<trkpt lat="-6.966138" lon="-34.837200">
<ele>-5.350000</ele>
<time>2018-07-11T05:14:36Z</time>
<speed>0.85</speed>
</trkpt>
<trkpt lat="-6.966004" lon="-34.837219">
<ele>-24.750000</ele>
<time>2018-07-11T05:19:52Z</time>
<speed>0.51</speed>
</trkpt>
<trkpt lat="-6.966105" lon="-34.837154">
<ele>31.510000</ele>
<time>2018-07-11T05:24:59Z</time>
<speed>0.00</speed>
</trkpt>
<trkpt lat="-6.966040" lon="-34.837067">
<ele>53.739998</ele>
<time>2018-07-11T05:30:07Z</time>
<speed>0.19</speed>
</trkpt>
<trkpt lat="-6.966092" lon="-34.837078">
<ele>29.889999</ele>
<time>2018-07-11T05:35:34Z</time>
<speed>0.09</speed>
</trkpt>
<trkpt lat="-6.966061" lon="-34.837124">
<ele>11.219999</ele>
<time>2018-07-11T05:40:46Z</time>
<speed>0.00</speed>
</trkpt>
<trkpt lat="-6.965988" lon="-34.837101">
<ele>4.570000</ele>
<time>2018-07-11T05:45:55Z</time>
<speed>0.00</speed>
</trkpt>
<trkpt lat="-6.966084" lon="-34.837227">
<ele>-14.460000</ele>
<time>2018-07-11T05:51:02Z</time>
<speed>0.00</speed>
</trkpt>
<trkpt lat="-6.966043" lon="-34.837219">
<ele>-26.019999</ele>
<time>2018-07-11T05:56:13Z</time>
<speed>0.56</speed>
</trkpt>
<trkpt lat="-6.966067" lon="-34.837128">
<ele>18.059999</ele>
<time>2018-07-11T06:01:24Z</time>
<speed>0.00</speed>
</trkpt>
<trkpt lat="-6.966082" lon="-34.837112">
<ele>28.090000</ele>
<time>2018-07-11T06:06:34Z</time>
<speed>0.00</speed>
</trkpt>
<trkpt lat="-6.966128" lon="-34.837116">
<ele>-1.530000</ele>
<time>2018-07-11T06:12:05Z</time>
<speed>0.34</speed>
</trkpt>
<trkpt lat="-6.966059" lon="-34.836987">
<ele>33.059998</ele>
<time>2018-07-11T06:18:00Z</time>
<speed>0.00</speed>
</trkpt>
<trkpt lat="-6.966030" lon="-34.837090">
<ele>30.689999</ele>
<time>2018-07-11T06:24:10Z</time>
<speed>0.14</speed>
</trkpt>
<trkpt lat="-6.966010" lon="-34.837048">
<ele>26.760000</ele>
<time>2018-07-11T06:31:20Z</time>
<speed>0.28</speed>
</trkpt>
<trkpt lat="-6.966033" lon="-34.837132">
<ele>-0.630000</ele>
<time>2018-07-11T06:40:20Z</time>
<speed>0.15</speed>
</trkpt>
<trkpt lat="-6.966096" lon="-34.837273">
<ele>28.519999</ele>
<time>2018-07-11T06:49:36Z</time>
<speed>0.00</speed>
</trkpt>
<trkpt lat="-6.966115" lon="-34.837124">
<ele>2.230000</ele>
<time>2018-07-11T06:54:45Z</time>
<speed>0.00</speed>
</trkpt>
<trkpt lat="-6.966165" lon="-34.837311">
<ele>-53.770000</ele>
<time>2018-07-11T06:59:56Z</time>
<speed>0.43</speed>
</trkpt>
<trkpt lat="-6.966338" lon="-34.837189">
<ele>-86.650002</ele>
<time>2018-07-11T07:05:15Z</time>
<speed>0.00</speed>
</trkpt>
<trkpt lat="-6.965872" lon="-34.837132">
<ele>46.700001</ele>
<time>2018-07-11T07:11:20Z</time>
<speed>0.00</speed>
</trkpt>
<trkpt lat="-6.966018" lon="-34.837124">
<ele>25.849998</ele>
<time>2018-07-11T07:16:35Z</time>
<speed>0.00</speed>
</trkpt>
<trkpt lat="-6.966073" lon="-34.837101">
<ele>6.880000</ele>
<time>2018-07-11T07:21:41Z</time>
<speed>0.00</speed>
</trkpt>
<trkpt lat="-6.966192" lon="-34.836994">
<ele>8.960000</ele>
<time>2018-07-11T07:26:46Z</time>
<speed>0.00</speed>
</trkpt>
<trkpt lat="-6.966007" lon="-34.837059">
<ele>39.049999</ele>
<time>2018-07-11T07:32:06Z</time>
<speed>0.46</speed>
</trkpt>
<trkpt lat="-6.966228" lon="-34.837090">
<ele>32.880001</ele>
<time>2018-07-11T07:37:15Z</time>
<speed>0.00</speed>
</trkpt>
<trkpt lat="-6.965977" lon="-34.837193">
<ele>-7.500000</ele>
<time>2018-07-11T07:42:50Z</time>
<speed>0.12</speed>
</trkpt>
<trkpt lat="-6.966052" lon="-34.837181">
<ele>-6.040000</ele>
<time>2018-07-11T07:48:53Z</time>
<speed>0.00</speed>
</trkpt>
<trkpt lat="-6.966038" lon="-34.837116">
<ele>24.959999</ele>
<time>2018-07-11T07:54:00Z</time>
<speed>0.00</speed>
</trkpt>
<trkpt lat="-6.966041" lon="-34.837204">
<ele>2.950000</ele>
<time>2018-07-11T07:59:15Z</time>
<speed>0.00</speed>
</trkpt>
<trkpt lat="-6.966066" lon="-34.837143">
<ele>35.239998</ele>
<time>2018-07-11T08:04:28Z</time>
<speed>0.00</speed>
</trkpt>
<trkpt lat="-6.966023" lon="-34.837273">
<ele>-10.200000</ele>
<time>2018-07-11T08:10:02Z</time>
<speed>0.45</speed>
</trkpt>
<trkpt lat="-6.965989" lon="-34.837078">
<ele>21.100000</ele>
<time>2018-07-11T08:16:43Z</time>
<speed>0.00</speed>
</trkpt>
<trkpt lat="-6.966039" lon="-34.837101">
<ele>68.729996</ele>
<time>2018-07-11T08:21:57Z</time>
<speed>0.00</speed>
</trkpt>
<trkpt lat="-6.966009" lon="-34.837090">
<ele>25.289999</ele>
<time>2018-07-11T08:27:08Z</time>
<speed>0.00</speed>
</trkpt>
<trkpt lat="-6.966075" lon="-34.837158">
<ele>0.980000</ele>
<time>2018-07-11T08:32:23Z</time>
<speed>0.13</speed>
</trkpt>
<trkpt lat="-6.966118" lon="-34.837048">
<ele>80.199997</ele>
<time>2018-07-11T08:37:35Z</time>
<speed>0.66</speed>
</trkpt>
<trkpt lat="-6.966087" lon="-34.837120">
<ele>51.649998</ele>
<time>2018-07-11T08:42:45Z</time>
<speed>0.00</speed>
</trkpt>
<trkpt lat="-6.966161" lon="-34.837246">
<ele>57.809998</ele>
<time>2018-07-11T08:47:55Z</time>
<speed>0.00</speed>
</trkpt>
<trkpt lat="-6.966080" lon="-34.837158">
<ele>-4.720000</ele>
<time>2018-07-11T08:53:01Z</time>
<speed>0.00</speed>
</trkpt>
<trkpt lat="-6.966038" lon="-34.837158">
<ele>-10.740000</ele>
<time>2018-07-11T08:58:06Z</time>
<speed>0.00</speed>
</trkpt>
<trkpt lat="-6.966071" lon="-34.837185">
<ele>7.620000</ele>
<time>2018-07-11T09:03:10Z</time>
<speed>0.00</speed>
</trkpt>
<trkpt lat="-6.966041" lon="-34.837158">
<ele>-5.260000</ele>
<time>2018-07-11T09:08:15Z</time>
<speed>0.00</speed>
</trkpt>
<trkpt lat="-6.966007" lon="-34.837219">
<ele>-54.239998</ele>
<time>2018-07-11T09:13:24Z</time>
<speed>0.00</speed>
</trkpt>
<trkpt lat="-6.966034" lon="-34.837135">
<ele>-8.160000</ele>
<time>2018-07-11T09:18:31Z</time>
<speed>0.00</speed>
</trkpt>
<trkpt lat="-6.966132" lon="-34.837063">
<ele>26.490000</ele>
<time>2018-07-11T09:23:36Z</time>
<speed>0.00</speed>
</trkpt>
<trkpt lat="-6.966149" lon="-34.837265">
<ele>3.770000</ele>
<time>2018-07-11T09:28:40Z</time>
<speed>0.00</speed>
</trkpt>
<trkpt lat="-6.966067" lon="-34.837120">
<ele>18.549999</ele>
<time>2018-07-11T09:33:44Z</time>
<speed>0.00</speed>
</trkpt>
<trkpt lat="-6.966100" lon="-34.837044">
<ele>19.029999</ele>
<time>2018-07-11T09:39:10Z</time>
<speed>0.26</speed>
</trkpt>
<trkpt lat="-6.966075" lon="-34.837132">
<ele>4.980000</ele>
<time>2018-07-11T09:44:15Z</time>
<speed>0.00</speed>
</trkpt>
<trkpt lat="-6.966072" lon="-34.837200">
<ele>3.330000</ele>
<time>2018-07-11T09:49:19Z</time>
<speed>0.00</speed>
</trkpt>
<trkpt lat="-6.966031" lon="-34.837246">
<ele>-49.730000</ele>
<time>2018-07-11T09:54:27Z</time>
<speed>0.00</speed>
</trkpt>
<trkpt lat="-6.966068" lon="-34.837143">
<ele>1.210000</ele>
<time>2018-07-11T10:00:02Z</time>
<speed>0.17</speed>
</trkpt>
<trkpt lat="-6.966070" lon="-34.837128">
<ele>16.230000</ele>
<time>2018-07-11T10:05:11Z</time>
<speed>0.00</speed>
</trkpt>
<trkpt lat="-6.966081" lon="-34.837196">
<ele>7.260000</ele>
<time>2018-07-11T10:10:15Z</time>
<speed>0.16</speed>
</trkpt>
<trkpt lat="-6.966033" lon="-34.837067">
<ele>12.820000</ele>
<time>2018-07-11T10:15:20Z</time>
<speed>0.00</speed>
</trkpt>
<trkpt lat="-6.966078" lon="-34.837158">
<ele>0.660000</ele>
<time>2018-07-11T10:20:24Z</time>
<speed>0.00</speed>
</trkpt>
<trkpt lat="-6.966115" lon="-34.837204">
<ele>-5.420000</ele>
<time>2018-07-11T10:25:29Z</time>
<speed>0.00</speed>
</trkpt>
<trkpt lat="-6.966044" lon="-34.837162">
<ele>-6.340000</ele>
<time>2018-07-11T10:30:33Z</time>
<speed>0.00</speed>
</trkpt>
<trkpt lat="-6.966082" lon="-34.837093">
<ele>37.259998</ele>
<time>2018-07-11T10:35:43Z</time>
<speed>0.00</speed>
</trkpt>
<trkpt lat="-6.966217" lon="-34.837074">
<ele>82.449997</ele>
<time>2018-07-11T10:40:50Z</time>
<speed>0.00</speed>
</trkpt>
<trkpt lat="-6.966128" lon="-34.837101">
<ele>41.340000</ele>
<time>2018-07-11T10:45:55Z</time>
<speed>0.00</speed>
</trkpt>
<trkpt lat="-6.966035" lon="-34.837173">
<ele>1.490000</ele>
<time>2018-07-11T10:51:00Z</time>
<speed>0.00</speed>
</trkpt>
<trkpt lat="-6.966059" lon="-34.837246">
<ele>5.170000</ele>
<time>2018-07-11T10:56:07Z</time>
<speed>0.00</speed>
</trkpt>
<trkpt lat="-6.966048" lon="-34.837143">
<ele>18.080000</ele>
<time>2018-07-11T11:01:12Z</time>
<speed>0.00</speed>
</trkpt>
<trkpt lat="-6.966114" lon="-34.837151">
<ele>24.250000</ele>
<time>2018-07-11T11:06:17Z</time>
<speed>0.00</speed>
</trkpt>
<trkpt lat="-6.966063" lon="-34.837132">
<ele>1.720000</ele>
<time>2018-07-11T11:11:33Z</time>
<speed>0.13</speed>
</trkpt>
<trkpt lat="-6.966025" lon="-34.837059">
<ele>48.289997</ele>
<time>2018-07-11T11:16:44Z</time>
<speed>0.79</speed>
</trkpt>
<trkpt lat="-6.966076" lon="-34.837208">
<ele>9.900000</ele>
<time>2018-07-11T11:21:48Z</time>
<speed>0.00</speed>
</trkpt>
<trkpt lat="-6.966035" lon="-34.837143">
<ele>-12.440000</ele>
<time>2018-07-11T11:26:57Z</time>
<speed>0.28</speed>
</trkpt>
<trkpt lat="-6.966075" lon="-34.837215">
<ele>6.340000</ele>
<time>2018-07-11T11:32:01Z</time>
<speed>0.00</speed>
</trkpt>
<trkpt lat="-6.966090" lon="-34.837196">
<ele>16.379999</ele>
<time>2018-07-11T11:37:22Z</time>
<speed>0.22</speed>
</trkpt>
<trkpt lat="-6.966114" lon="-34.837250">
<ele>20.670000</ele>
<time>2018-07-11T11:42:35Z</time>
<speed>0.09</speed>
</trkpt>
<trkpt lat="-6.966037" lon="-34.837208">
<ele>1.250000</ele>
<time>2018-07-11T11:47:39Z</time>
<speed>0.00</speed>
</trkpt>
<trkpt lat="-6.966089" lon="-34.837250">
<ele>4.090000</ele>
<time>2018-07-11T11:52:44Z</time>
<speed>0.00</speed>
</trkpt>
<trkpt lat="-6.966032" lon="-34.837170">
<ele>17.340000</ele>
<time>2018-07-11T11:57:58Z</time>
<speed>0.42</speed>
</trkpt>
<trkpt lat="-6.966130" lon="-34.837246">
<ele>0.760000</ele>
<time>2018-07-11T12:03:03Z</time>
<speed>0.00</speed>
</trkpt>
<trkpt lat="-6.966105" lon="-34.837162">
<ele>14.860000</ele>
<time>2018-07-11T12:08:09Z</time>
<speed>0.00</speed>
</trkpt>
<trkpt lat="-6.966181" lon="-34.837223">
<ele>22.340000</ele>
<time>2018-07-11T12:13:13Z</time>
<speed>0.00</speed>
</trkpt>
<trkpt lat="-6.966130" lon="-34.837021">
<ele>13.110000</ele>
<time>2018-07-11T12:18:17Z</time>
<speed>0.00</speed>
</trkpt>
<trkpt lat="-6.966075" lon="-34.837231">
<ele>14.650000</ele>
<time>2018-07-11T12:23:24Z</time>
<speed>0.00</speed>
</trkpt>
<trkpt lat="-6.966040" lon="-34.837109">
<ele>10.230000</ele>
<time>2018-07-11T12:28:31Z</time>
<speed>0.00</speed>
</trkpt>
<trkpt lat="-6.966055" lon="-34.837193">
<ele>58.849998</ele>
<time>2018-07-11T12:33:51Z</time>
<speed>0.13</speed>
</trkpt>
<trkpt lat="-6.966083" lon="-34.837181">
<ele>11.830000</ele>
<time>2018-07-11T12:38:59Z</time>
<speed>0.00</speed>
</trkpt>
<trkpt lat="-6.966067" lon="-34.837063">
<ele>3.240000</ele>
<time>2018-07-11T12:44:04Z</time>
<speed>0.00</speed>
</trkpt>
<trkpt lat="-6.966204" lon="-34.837112">
<ele>23.330000</ele>
<time>2018-07-11T12:49:41Z</time>
<speed>0.25</speed>
</trkpt>
<trkpt lat="-6.966113" lon="-34.837212">
<ele>3.370000</ele>
<time>2018-07-11T12:55:32Z</time>
<speed>0.26</speed>
</trkpt>
<trkpt lat="-6.966122" lon="-34.837223">
<ele>-4.720000</ele>
<time>2018-07-11T13:02:50Z</time>
<speed>0.43</speed>
</trkpt>
<trkpt lat="-6.966089" lon="-34.837196">
<ele>5.960000</ele>
<time>2018-07-11T13:07:56Z</time>
<speed>0.00</speed>
</trkpt>
<trkpt lat="-6.966174" lon="-34.837219">
<ele>8.530000</ele>
<time>2018-07-11T13:13:00Z</time>
<speed>0.00</speed>
</trkpt>
<trkpt lat="-6.966214" lon="-34.837250">
<ele>11.370000</ele>
<time>2018-07-11T13:18:05Z</time>
<speed>0.00</speed>
</trkpt>
<trkpt lat="-6.966030" lon="-34.837036">
<ele>20.949999</ele>
<time>2018-07-11T13:23:09Z</time>
<speed>0.66</speed>
</trkpt>
<trkpt lat="-6.966045" lon="-34.837116">
<ele>14.520000</ele>
<time>2018-07-11T13:28:13Z</time>
<speed>0.00</speed>
</trkpt>
<trkpt lat="-6.966163" lon="-34.837151">
<ele>24.059999</ele>
<time>2018-07-11T13:33:27Z</time>
<speed>1.16</speed>
</trkpt>
<trkpt lat="-6.966197" lon="-34.837311">
<ele>0.350000</ele>
<time>2018-07-11T13:38:54Z</time>
<speed>0.29</speed>
</trkpt>
<trkpt lat="-6.966116" lon="-34.837246">
<ele>2.760000</ele>
<time>2018-07-11T13:44:01Z</time>
<speed>0.00</speed>
</trkpt>
<trkpt lat="-6.966139" lon="-34.837246">
<ele>10.880000</ele>
<time>2018-07-11T13:49:05Z</time>
<speed>0.00</speed>
</trkpt>
<trkpt lat="-6.966089" lon="-34.837147">
<ele>20.160000</ele>
<time>2018-07-11T13:54:10Z</time>
<speed>0.00</speed>
</trkpt>
<trkpt lat="-6.966058" lon="-34.837059">
<ele>26.840000</ele>
<time>2018-07-11T13:59:31Z</time>
<speed>0.12</speed>
</trkpt>
<trkpt lat="-6.966083" lon="-34.837204">
<ele>3.880000</ele>
<time>2018-07-11T14:04:37Z</time>
<speed>0.00</speed>
</trkpt>
<trkpt lat="-6.965999" lon="-34.836876">
<ele>45.379997</ele>
<time>2018-07-11T14:09:42Z</time>
<speed>0.00</speed>
</trkpt>
<trkpt lat="-6.966107" lon="-34.837124">
<ele>21.080000</ele>
<time>2018-07-11T14:14:46Z</time>
<speed>0.00</speed>
</trkpt>
<trkpt lat="-6.966181" lon="-34.837093">
<ele>-9.710000</ele>
<time>2018-07-11T14:20:13Z</time>
<speed>0.51</speed>
</trkpt>
<trkpt lat="-6.965984" lon="-34.837276">
<ele>-27.969999</ele>
<time>2018-07-11T14:25:40Z</time>
<speed>0.22</speed>
</trkpt>
<trkpt lat="-6.966064" lon="-34.837223">
<ele>41.379997</ele>
<time>2018-07-11T14:31:45Z</time>
<speed>0.00</speed>
</trkpt>
<trkpt lat="-6.966013" lon="-34.837070">
<ele>41.719997</ele>
<time>2018-07-11T14:37:20Z</time>
<speed>0.30</speed>
</trkpt>
<trkpt lat="-6.965990" lon="-34.837059">
<ele>63.520000</ele>
<time>2018-07-11T14:44:18Z</time>
<speed>0.00</speed>
</trkpt>
<trkpt lat="-6.966140" lon="-34.837193">
<ele>10.969999</ele>
<time>2018-07-11T14:49:25Z</time>
<speed>0.00</speed>
</trkpt>
<trkpt lat="-6.966104" lon="-34.837212">
<ele>2.370000</ele>
<time>2018-07-11T14:54:33Z</time>
<speed>0.00</speed>
</trkpt>
<trkpt lat="-6.966072" lon="-34.837189">
<ele>41.459999</ele>
<time>2018-07-11T14:59:43Z</time>
<speed>0.36</speed>
</trkpt>
<trkpt lat="-6.966078" lon="-34.837208">
<ele>14.309999</ele>
<time>2018-07-11T15:04:50Z</time>
<speed>0.00</speed>
</trkpt>
<trkpt lat="-6.966115" lon="-34.837166">
<ele>12.460000</ele>
<time>2018-07-11T15:09:58Z</time>
<speed>0.96</speed>
</trkpt>
<trkpt lat="-6.966093" lon="-34.837223">
<ele>7.900000</ele>
<time>2018-07-11T15:15:08Z</time>
<speed>0.90</speed>
</trkpt>
<trkpt lat="-6.966063" lon="-34.837219">
<ele>13.360000</ele>
<time>2018-07-11T15:20:18Z</time>
<speed>0.32</speed>
</trkpt>
<trkpt lat="-6.966233" lon="-34.837273">
<ele>-35.340000</ele>
<time>2018-07-11T15:25:32Z</time>
<speed>0.00</speed>
</trkpt>
<trkpt lat="-6.966073" lon="-34.837227">
<ele>13.340000</ele>
<time>2018-07-11T15:31:02Z</time>
<speed>0.38</speed>
</trkpt>
<trkpt lat="-6.966123" lon="-34.837234">
<ele>15.809999</ele>
<time>2018-07-11T15:36:45Z</time>
<speed>0.00</speed>
</trkpt>
<trkpt lat="-6.966044" lon="-34.837044">
<ele>22.609999</ele>
<time>2018-07-11T15:41:50Z</time>
<speed>0.00</speed>
</trkpt>
<trkpt lat="-6.966092" lon="-34.837097">
<ele>11.860000</ele>
<time>2018-07-11T15:46:54Z</time>
<speed>0.00</speed>
</trkpt>
<trkpt lat="-6.966079" lon="-34.837101">
<ele>40.189999</ele>
<time>2018-07-11T15:51:59Z</time>
<speed>0.00</speed>
</trkpt>
<trkpt lat="-6.966163" lon="-34.837067">
<ele>11.120000</ele>
<time>2018-07-11T15:57:05Z</time>
<speed>1.32</speed>
</trkpt>
<trkpt lat="-6.966115" lon="-34.837357">
<ele>20.969999</ele>
<time>2018-07-11T16:02:30Z</time>
<speed>0.15</speed>
</trkpt>
<trkpt lat="-6.966060" lon="-34.837265">
<ele>11.690000</ele>
<time>2018-07-11T16:07:37Z</time>
<speed>0.00</speed>
</trkpt>
<trkpt lat="-6.966044" lon="-34.837105">
<ele>19.830000</ele>
<time>2018-07-11T16:12:43Z</time>
<speed>0.00</speed>
</trkpt>
<trkpt lat="-6.966047" lon="-34.837086">
<ele>7.850000</ele>
<time>2018-07-11T16:17:49Z</time>
<speed>0.00</speed>
</trkpt>
<trkpt lat="-6.966102" lon="-34.837093">
<ele>21.039999</ele>
<time>2018-07-11T16:22:55Z</time>
<speed>1.21</speed>
</trkpt>
<trkpt lat="-6.965930" lon="-34.836864">
<ele>8.849999</ele>
<time>2018-07-11T16:28:01Z</time>
<speed>0.00</speed>
</trkpt>
<trkpt lat="-6.966012" lon="-34.837166">
<ele>-4.510000</ele>
<time>2018-07-11T16:33:16Z</time>
<speed>0.53</speed>
</trkpt>
<trkpt lat="-6.966107" lon="-34.837429">
<ele>14.960000</ele>
<time>2018-07-11T16:38:25Z</time>
<speed>0.00</speed>
</trkpt>
<trkpt lat="-6.966043" lon="-34.837097">
<ele>6.790000</ele>
<time>2018-07-11T16:43:36Z</time>
<speed>0.92</speed>
</trkpt>
<trkpt lat="-6.966015" lon="-34.836746">
<ele>38.500000</ele>
<time>2018-07-11T16:48:48Z</time>
<speed>0.00</speed>
</trkpt>
<trkpt lat="-6.965933" lon="-34.836319">
<ele>37.619999</ele>
<time>2018-07-11T16:54:44Z</time>
<speed>0.19</speed>
</trkpt>
<trkpt lat="-6.966087" lon="-34.836864">
<ele>30.789999</ele>
<time>2018-07-11T17:02:18Z</time>
<speed>0.17</speed>
</trkpt>
<trkpt lat="-6.966121" lon="-34.837017">
<ele>1.690000</ele>
<time>2018-07-11T17:12:18Z</time>
<speed>0.36</speed>
</trkpt>
<trkpt lat="-6.966161" lon="-34.837040">
<ele>-31.519999</ele>
<time>2018-07-11T17:22:31Z</time>
<speed>0.00</speed>
</trkpt>
<trkpt lat="-6.966139" lon="-34.837090">
<ele>-5.640000</ele>
<time>2018-07-11T17:28:01Z</time>
<speed>0.32</speed>
</trkpt>
<trkpt lat="-6.966000" lon="-34.837143">
<ele>-3.920000</ele>
<time>2018-07-11T17:36:20Z</time>
<speed>0.36</speed>
</trkpt>
<trkpt lat="-6.966043" lon="-34.837067">
<ele>-21.689999</ele>
<time>2018-07-11T17:41:28Z</time>
<speed>0.00</speed>
</trkpt>
<trkpt lat="-6.966070" lon="-34.837109">
<ele>-15.130000</ele>
<time>2018-07-11T17:46:37Z</time>
<speed>0.00</speed>
</trkpt>
<trkpt lat="-6.966057" lon="-34.837132">
<ele>28.660000</ele>
<time>2018-07-11T17:51:43Z</time>
<speed>0.00</speed>
</trkpt>
<trkpt lat="-6.966067" lon="-34.837120">
<ele>23.789999</ele>
<time>2018-07-11T17:56:50Z</time>
<speed>0.00</speed>
</trkpt>
<trkpt lat="-6.966086" lon="-34.837181">
<ele>9.690000</ele>
<time>2018-07-11T18:01:58Z</time>
<speed>0.00</speed>
</trkpt>
<trkpt lat="-6.966069" lon="-34.837158">
<ele>26.719999</ele>
<time>2018-07-11T18:07:07Z</time>
<speed>0.32</speed>
</trkpt>
<trkpt lat="-6.966110" lon="-34.837177">
<ele>9.580000</ele>
<time>2018-07-11T18:12:14Z</time>
<speed>0.00</speed>
</trkpt>
<trkpt lat="-6.966113" lon="-34.837093">
<ele>17.359999</ele>
<time>2018-07-11T18:17:21Z</time>
<speed>0.00</speed>
</trkpt>
<trkpt lat="-6.966029" lon="-34.837234">
<ele>24.920000</ele>
<time>2018-07-11T18:22:28Z</time>
<speed>0.00</speed>
</trkpt>
<trkpt lat="-6.966016" lon="-34.837063">
<ele>38.070000</ele>
<time>2018-07-11T18:27:35Z</time>
<speed>0.00</speed>
</trkpt>
<trkpt lat="-6.966122" lon="-34.837154">
<ele>17.879999</ele>
<time>2018-07-11T18:32:42Z</time>
<speed>0.00</speed>
</trkpt>
<trkpt lat="-6.966034" lon="-34.837036">
<ele>25.420000</ele>
<time>2018-07-11T18:37:53Z</time>
<speed>0.45</speed>
</trkpt>
<trkpt lat="-6.966062" lon="-34.837051">
<ele>17.619999</ele>
<time>2018-07-11T18:43:01Z</time>
<speed>0.00</speed>
</trkpt>
<trkpt lat="-6.966089" lon="-34.837124">
<ele>15.570000</ele>
<time>2018-07-11T18:48:10Z</time>
<speed>0.00</speed>
</trkpt>
<trkpt lat="-6.966129" lon="-34.837139">
<ele>14.530000</ele>
<time>2018-07-11T18:53:18Z</time>
<speed>0.00</speed>
</trkpt>
<trkpt lat="-6.965971" lon="-34.837223">
<ele>-16.330000</ele>
<time>2018-07-11T18:58:25Z</time>
<speed>0.00</speed>
</trkpt>
<trkpt lat="-6.966139" lon="-34.837135">
<ele>26.000000</ele>
<time>2018-07-11T19:03:34Z</time>
<speed>0.00</speed>
</trkpt>
<trkpt lat="-6.966105" lon="-34.837128">
<ele>20.279999</ele>
<time>2018-07-11T19:08:42Z</time>
<speed>0.00</speed>
</trkpt>
<trkpt lat="-6.965966" lon="-34.837189">
<ele>-21.350000</ele>
<time>2018-07-11T19:13:49Z</time>
<speed>0.00</speed>
</trkpt>
<trkpt lat="-6.966050" lon="-34.837132">
<ele>4.240000</ele>
<time>2018-07-11T19:19:09Z</time>
<speed>0.08</speed>
</trkpt>
<trkpt lat="-6.966041" lon="-34.837124">
<ele>-4.330000</ele>
<time>2018-07-11T19:25:04Z</time>
<speed>0.13</speed>
</trkpt>
<trkpt lat="-6.966047" lon="-34.837162">
<ele>5.290000</ele>
<time>2018-07-11T19:32:35Z</time>
<speed>0.63</speed>
</trkpt>
<trkpt lat="-6.966121" lon="-34.837074">
<ele>21.510000</ele>
<time>2018-07-11T19:40:20Z</time>
<speed>0.43</speed>
</trkpt>
<trkpt lat="-6.966057" lon="-34.837204">
<ele>4.940000</ele>
<time>2018-07-11T19:45:35Z</time>
<speed>0.39</speed>
</trkpt>
<trkpt lat="-6.966018" lon="-34.837036">
<ele>9.599999</ele>
<time>2018-07-11T19:51:38Z</time>
<speed>0.00</speed>
</trkpt>
<trkpt lat="-6.966025" lon="-34.837177">
<ele>-2.090000</ele>
<time>2018-07-11T19:56:49Z</time>
<speed>0.65</speed>
</trkpt>
<trkpt lat="-6.966076" lon="-34.837158">
<ele>19.240000</ele>
<time>2018-07-11T20:03:24Z</time>
<speed>0.15</speed>
</trkpt>
<trkpt lat="-6.966078" lon="-34.836937">
<ele>44.389999</ele>
<time>2018-07-11T20:14:32Z</time>
<speed>0.00</speed>
</trkpt>
<trkpt lat="-6.966011" lon="-34.837101">
<ele>-11.809999</ele>
<time>2018-07-11T20:19:42Z</time>
<speed>0.00</speed>
</trkpt>
<trkpt lat="-6.966062" lon="-34.837215">
<ele>-22.139999</ele>
<time>2018-07-11T20:24:53Z</time>
<speed>0.08</speed>
</trkpt>
<trkpt lat="-6.966108" lon="-34.837204">
<ele>33.209999</ele>
<time>2018-07-11T20:30:02Z</time>
<speed>0.00</speed>
</trkpt>
<trkpt lat="-6.965980" lon="-34.837051">
<ele>-7.640000</ele>
<time>2018-07-11T20:35:11Z</time>
<speed>0.00</speed>
</trkpt>
<trkpt lat="-6.966028" lon="-34.837009">
<ele>32.259998</ele>
<time>2018-07-11T20:40:19Z</time>
<speed>0.00</speed>
</trkpt>
<trkpt lat="-6.966085" lon="-34.837166">
<ele>-22.410000</ele>
<time>2018-07-11T20:45:55Z</time>
<speed>0.19</speed>
</trkpt>
<trkpt lat="-6.966199" lon="-34.837029">
<ele>61.329998</ele>
<time>2018-07-11T20:52:38Z</time>
<speed>0.00</speed>
</trkpt>
<trkpt lat="-6.966094" lon="-34.837101">
<ele>18.109999</ele>
<time>2018-07-11T20:57:45Z</time>
<speed>0.00</speed>
</trkpt>
<trkpt lat="-6.966061" lon="-34.837063">
<ele>34.579998</ele>
<time>2018-07-11T21:02:52Z</time>
<speed>6.88</speed>
</trkpt>
<trkpt lat="-6.966105" lon="-34.837193">
<ele>8.210000</ele>
<time>2018-07-11T21:08:01Z</time>
<speed>0.00</speed>
</trkpt>
<trkpt lat="-6.966084" lon="-34.837208">
<ele>-1.310000</ele>
<time>2018-07-11T21:13:08Z</time>
<speed>0.00</speed>
</trkpt>
<trkpt lat="-6.966080" lon="-34.837170">
<ele>19.340000</ele>
<time>2018-07-11T21:18:22Z</time>
<speed>0.77</speed>
</trkpt>
<trkpt lat="-6.966182" lon="-34.837154">
<ele>39.820000</ele>
<time>2018-07-11T21:23:29Z</time>
<speed>0.00</speed>
</trkpt>
<trkpt lat="-6.966114" lon="-34.837044">
<ele>28.230000</ele>
<time>2018-07-11T21:28:35Z</time>
<speed>0.00</speed>
</trkpt>
<trkpt lat="-6.966176" lon="-34.836990">
<ele>43.329998</ele>
<time>2018-07-11T21:33:41Z</time>
<speed>0.00</speed>
</trkpt>
<trkpt lat="-6.966016" lon="-34.837334">
<ele>13.380000</ele>
<time>2018-07-11T21:38:49Z</time>
<speed>0.00</speed>
</trkpt>
<trkpt lat="-6.965983" lon="-34.837231">
<ele>8.910000</ele>
<time>2018-07-11T21:43:55Z</time>
<speed>0.00</speed>
</trkpt>
<trkpt lat="-6.966114" lon="-34.837120">
<ele>13.809999</ele>
<time>2018-07-11T21:49:01Z</time>
<speed>0.00</speed>
</trkpt>
<trkpt lat="-6.966263" lon="-34.836742">
<ele>58.399998</ele>
<time>2018-07-11T21:54:08Z</time>
<speed>0.00</speed>
</trkpt>
<trkpt lat="-6.966256" lon="-34.836884">
<ele>49.680000</ele>
<time>2018-07-11T21:59:15Z</time>
<speed>0.00</speed>
</trkpt>
<trkpt lat="-6.966188" lon="-34.837002">
<ele>31.389999</ele>
<time>2018-07-11T22:04:21Z</time>
<speed>0.00</speed>
</trkpt>
<trkpt lat="-6.965909" lon="-34.837360">
<ele>5.290000</ele>
<time>2018-07-11T22:09:28Z</time>
<speed>1.36</speed>
</trkpt>
<trkpt lat="-6.966390" lon="-34.836742">
<ele>66.930000</ele>
<time>2018-07-11T22:14:42Z</time>
<speed>0.00</speed>
</trkpt>
<trkpt lat="-6.966063" lon="-34.837196">
<ele>23.119999</ele>
<time>2018-07-11T22:19:49Z</time>
<speed>0.00</speed>
</trkpt>
<trkpt lat="-6.966141" lon="-34.837063">
<ele>10.639999</ele>
<time>2018-07-11T22:24:56Z</time>
<speed>0.00</speed>
</trkpt>
<trkpt lat="-6.965991" lon="-34.837212">
<ele>-2.260000</ele>
<time>2018-07-11T22:30:04Z</time>
<speed>0.00</speed>
</trkpt>
<trkpt lat="-6.966072" lon="-34.837055">
<ele>9.880000</ele>
<time>2018-07-11T22:35:12Z</time>
<speed>0.00</speed>
</trkpt>
<trkpt lat="-6.965844" lon="-34.837555">
<ele>-13.440000</ele>
<time>2018-07-11T22:40:21Z</time>
<speed>0.00</speed>
</trkpt>
<trkpt lat="-6.966137" lon="-34.837109">
<ele>14.440000</ele>
<time>2018-07-11T22:45:38Z</time>
<speed>0.76</speed>
</trkpt>
<trkpt lat="-6.966061" lon="-34.837154">
<ele>31.119999</ele>
<time>2018-07-11T22:51:01Z</time>
<speed>0.26</speed>
</trkpt>
<trkpt lat="-6.966062" lon="-34.837128">
<ele>16.379999</ele>
<time>2018-07-11T22:56:08Z</time>
<speed>0.00</speed>
</trkpt>
<trkpt lat="-6.966079" lon="-34.837109">
<ele>23.109999</ele>
<time>2018-07-11T23:01:15Z</time>
<speed>0.00</speed>
</trkpt>
<trkpt lat="-6.966050" lon="-34.837162">
<ele>-10.330000</ele>
<time>2018-07-11T23:06:21Z</time>
<speed>0.00</speed>
</trkpt>
<trkpt lat="-6.966070" lon="-34.837196">
<ele>13.759999</ele>
<time>2018-07-11T23:11:27Z</time>
<speed>0.00</speed>
</trkpt>
<trkpt lat="-6.966255" lon="-34.837143">
<ele>53.500000</ele>
<time>2018-07-11T23:16:34Z</time>
<speed>0.00</speed>
</trkpt>
<trkpt lat="-6.966055" lon="-34.837105">
<ele>17.250000</ele>
<time>2018-07-11T23:21:40Z</time>
<speed>0.20</speed>
</trkpt>
<trkpt lat="-6.966072" lon="-34.837139">
<ele>9.429999</ele>
<time>2018-07-11T23:26:47Z</time>
<speed>0.00</speed>
</trkpt>
<trkpt lat="-6.966083" lon="-34.837124">
<ele>5.390000</ele>
<time>2018-07-11T23:31:54Z</time>
<speed>0.00</speed>
</trkpt>
<trkpt lat="-6.966053" lon="-34.837032">
<ele>11.960000</ele>
<time>2018-07-11T23:37:02Z</time>
<speed>0.00</speed>
</trkpt>
<trkpt lat="-6.966061" lon="-34.837002">
<ele>10.059999</ele>
<time>2018-07-11T23:42:30Z</time>
<speed>0.41</speed>
</trkpt>
<trkpt lat="-6.966045" lon="-34.837040">
<ele>16.139999</ele>
<time>2018-07-11T23:47:36Z</time>
<speed>0.00</speed>
</trkpt>
<trkpt lat="-6.966023" lon="-34.837093">
<ele>4.700000</ele>
<time>2018-07-11T23:52:42Z</time>
<speed>0.00</speed>
</trkpt>
<trkpt lat="-6.966100" lon="-34.837215">
<ele>-2.160000</ele>
<time>2018-07-11T23:57:49Z</time>
<speed>0.00</speed>
</trkpt>
<trkpt lat="-6.966007" lon="-34.837074">
<ele>1.910000</ele>
<time>2018-07-12T00:02:55Z</time>
<speed>0.00</speed>
</trkpt>
<trkpt lat="-6.965987" lon="-34.836899">
<ele>30.650000</ele>
<time>2018-07-12T00:08:03Z</time>
<speed>0.00</speed>
</trkpt>
<trkpt lat="-6.966002" lon="-34.836964">
<ele>17.969999</ele>
<time>2018-07-12T00:13:10Z</time>
<speed>0.00</speed>
</trkpt>
<trkpt lat="-6.966039" lon="-34.837082">
<ele>19.100000</ele>
<time>2018-07-12T00:18:17Z</time>
<speed>0.00</speed>
</trkpt>
<trkpt lat="-6.966053" lon="-34.837208">
<ele>9.790000</ele>
<time>2018-07-12T00:23:26Z</time>
<speed>0.00</speed>
</trkpt>
<trkpt lat="-6.966034" lon="-34.837051">
<ele>9.349999</ele>
<time>2018-07-12T00:28:36Z</time>
<speed>0.00</speed>
</trkpt>
<trkpt lat="-6.966200" lon="-34.837337">
<ele>-3.670000</ele>
<time>2018-07-12T00:33:44Z</time>
<speed>0.00</speed>
</trkpt>
<trkpt lat="-6.966228" lon="-34.837212">
<ele>-14.210000</ele>
<time>2018-07-12T00:39:12Z</time>
<speed>0.22</speed>
</trkpt>
<trkpt lat="-6.966003" lon="-34.836849">
<ele>32.739998</ele>
<time>2018-07-12T00:44:42Z</time>
<speed>0.27</speed>
</trkpt>
<trkpt lat="-6.966010" lon="-34.836826">
<ele>42.200001</ele>
<time>2018-07-12T00:51:07Z</time>
<speed>0.36</speed>
</trkpt>
<trkpt lat="-6.966174" lon="-34.837734">
<ele>-33.719997</ele>
<time>2018-07-12T00:58:12Z</time>
<speed>0.30</speed>
</trkpt>
<trkpt lat="-6.966116" lon="-34.837173">
<ele>10.270000</ele>
<time>2018-07-12T01:06:11Z</time>
<speed>0.33</speed>
</trkpt>
<trkpt lat="-6.966113" lon="-34.837372">
<ele>15.490000</ele>
<time>2018-07-12T01:14:48Z</time>
<speed>0.19</speed>
</trkpt>
<trkpt lat="-6.966082" lon="-34.837132">
<ele>10.690000</ele>
<time>2018-07-12T01:24:14Z</time>
<speed>0.32</speed>
</trkpt>
<trkpt lat="-6.966010" lon="-34.837158">
<ele>15.589999</ele>
<time>2018-07-12T01:35:38Z</time>
<speed>0.00</speed>
</trkpt>
<trkpt lat="-6.966080" lon="-34.837151">
<ele>14.130000</ele>
<time>2018-07-12T01:40:50Z</time>
<speed>0.15</speed>
</trkpt>
<trkpt lat="-6.966078" lon="-34.837177">
<ele>1.520000</ele>
<time>2018-07-12T01:46:11Z</time>
<speed>0.07</speed>
</trkpt>
<trkpt lat="-6.966038" lon="-34.837204">
<ele>-12.460000</ele>
<time>2018-07-12T01:54:01Z</time>
<speed>0.39</speed>
</trkpt>
<trkpt lat="-6.966074" lon="-34.837158">
<ele>-40.570000</ele>
<time>2018-07-12T02:03:38Z</time>
<speed>0.17</speed>
</trkpt>
<trkpt lat="-6.966052" lon="-34.837215">
<ele>16.119999</ele>
<time>2018-07-12T02:22:10Z</time>
<speed>0.19</speed>
</trkpt>
<trkpt lat="-6.966067" lon="-34.837124">
<ele>18.939999</ele>
<time>2018-07-12T02:40:55Z</time>
<speed>0.20</speed>
</trkpt>
<trkpt lat="-6.966049" lon="-34.837219">
<ele>24.969999</ele>
<time>2018-07-12T02:53:56Z</time>
<speed>0.17</speed>
</trkpt>
</trkseg>
</trk>
<trk>
<name>20180723-164255(4)</name>
<desc>Color:004000ff</desc>
<trkseg>
<trkpt lat="-6.968565" lon="-34.834652">
<ele>40.340000</ele>
<time>2018-07-11T03:10:35Z</time>
<speed>0.10</speed>
</trkpt>
<trkpt lat="-6.968565" lon="-34.834652">
<ele>40.340000</ele>
<time>2018-07-11T03:26:50Z</time>
<speed>0.02</speed>
</trkpt>
<trkpt lat="-6.968590" lon="-34.834797">
<ele>7.260000</ele>
<time>2018-07-11T03:44:02Z</time>
<speed>0.18</speed>
</trkpt>
<trkpt lat="-6.968590" lon="-34.834934">
<ele>5.640000</ele>
<time>2018-07-11T03:59:49Z</time>
<speed>0.13</speed>
</trkpt>
<trkpt lat="-6.968607" lon="-34.834930">
<ele>8.540000</ele>
<time>2018-07-11T04:18:50Z</time>
<speed>0.17</speed>
</trkpt>
<trkpt lat="-6.968588" lon="-34.834827">
<ele>9.130000</ele>
<time>2018-07-11T04:34:39Z</time>
<speed>0.31</speed>
</trkpt>
<trkpt lat="-6.968676" lon="-34.834728">
<ele>7.100000</ele>
<time>2018-07-11T04:48:53Z</time>
<speed>0.45</speed>
</trkpt>
<trkpt lat="-6.968590" lon="-34.834820">
<ele>-6.700000</ele>
<time>2018-07-11T05:04:58Z</time>
<speed>0.00</speed>
</trkpt>
<trkpt lat="-6.968579" lon="-34.834774">
<ele>9.860000</ele>
<time>2018-07-11T05:19:09Z</time>
<speed>0.00</speed>
</trkpt>
<trkpt lat="-6.968563" lon="-34.834785">
<ele>23.660000</ele>
<time>2018-07-11T05:24:25Z</time>
<speed>0.00</speed>
</trkpt>
<trkpt lat="-6.968599" lon="-34.834808">
<ele>7.350000</ele>
<time>2018-07-11T05:29:57Z</time>
<speed>0.10</speed>
</trkpt>
<trkpt lat="-6.968519" lon="-34.834724">
<ele>42.419998</ele>
<time>2018-07-11T05:38:11Z</time>
<speed>0.11</speed>
</trkpt>
<trkpt lat="-6.968432" lon="-34.834576">
<ele>40.709999</ele>
<time>2018-07-11T05:46:02Z</time>
<speed>0.00</speed>
</trkpt>
<trkpt lat="-6.968626" lon="-34.834980">
<ele>5.700000</ele>
<time>2018-07-11T05:51:44Z</time>
<speed>0.13</speed>
</trkpt>
<trkpt lat="-6.968741" lon="-34.835018">
<ele>-28.529999</ele>
<time>2018-07-11T06:00:19Z</time>
<speed>0.56</speed>
</trkpt>
<trkpt lat="-6.968665" lon="-34.834900">
<ele>-7.320000</ele>
<time>2018-07-11T06:09:32Z</time>
<speed>0.16</speed>
</trkpt>
<trkpt lat="-6.968510" lon="-34.834743">
<ele>31.309999</ele>
<time>2018-07-11T06:18:18Z</time>
<speed>0.00</speed>
</trkpt>
<trkpt lat="-6.968625" lon="-34.834808">
<ele>1.050000</ele>
<time>2018-07-11T06:23:44Z</time>
<speed>0.10</speed>
</trkpt>
<trkpt lat="-6.968632" lon="-34.834896">
<ele>11.010000</ele>
<time>2018-07-11T06:30:53Z</time>
<speed>0.00</speed>
</trkpt>
<trkpt lat="-6.968561" lon="-34.834869">
<ele>-15.809999</ele>
<time>2018-07-11T06:36:35Z</time>
<speed>0.66</speed>
</trkpt>
<trkpt lat="-6.968623" lon="-34.834793">
<ele>-4.760000</ele>
<time>2018-07-11T06:43:32Z</time>
<speed>0.00</speed>
</trkpt>
<trkpt lat="-6.968633" lon="-34.834877">
<ele>30.459999</ele>
<time>2018-07-11T06:51:01Z</time>
<speed>0.00</speed>
</trkpt>
<trkpt lat="-6.968723" lon="-34.834732">
<ele>26.099998</ele>
<time>2018-07-11T06:56:36Z</time>
<speed>0.27</speed>
</trkpt>
<trkpt lat="-6.968629" lon="-34.834866">
<ele>21.049999</ele>
<time>2018-07-11T07:02:56Z</time>
<speed>0.00</speed>
</trkpt>
<trkpt lat="-6.968626" lon="-34.834782">
<ele>-7.460000</ele>
<time>2018-07-11T07:08:16Z</time>
<speed>0.00</speed>
</trkpt>
<trkpt lat="-6.968578" lon="-34.834785">
<ele>-14.480000</ele>
<time>2018-07-11T07:13:30Z</time>
<speed>0.00</speed>
</trkpt>
<trkpt lat="-6.968766" lon="-34.834846">
<ele>34.340000</ele>
<time>2018-07-11T07:18:44Z</time>
<speed>0.00</speed>
</trkpt>
<trkpt lat="-6.966428" lon="-34.833958">
<ele>-0.460000</ele>
<time>2018-07-11T07:23:59Z</time>
<speed>1.18</speed>
</trkpt>
<trkpt lat="-6.965073" lon="-34.833057">
<ele>-14.469999</ele>
<time>2018-07-11T07:29:16Z</time>
<speed>0.00</speed>
</trkpt>
<trkpt lat="-6.964937" lon="-34.832901">
<ele>8.830000</ele>
<time>2018-07-11T07:34:33Z</time>
<speed>0.00</speed>
</trkpt>
<trkpt lat="-6.964393" lon="-34.832649">
<ele>3.570000</ele>
<time>2018-07-11T07:39:50Z</time>
<speed>0.00</speed>
</trkpt>
<trkpt lat="-6.964192" lon="-34.832191">
<ele>1.710000</ele>
<time>2018-07-11T07:43:44Z</time>
<speed>0.00</speed>
</trkpt>
<trkpt lat="-6.964708" lon="-34.832474">
<ele>1.830000</ele>
<time>2018-07-11T07:49:02Z</time>
<speed>0.00</speed>
</trkpt>
<trkpt lat="-6.963294" lon="-34.832199">
<ele>-3.540000</ele>
<time>2018-07-11T07:54:18Z</time>
<speed>0.00</speed>
</trkpt>
<trkpt lat="-6.961996" lon="-34.831535">
<ele>4.920000</ele>
<time>2018-07-11T07:59:37Z</time>
<speed>0.60</speed>
</trkpt>
<trkpt lat="-6.960719" lon="-34.831444">
<ele>-1.380000</ele>
<time>2018-07-11T08:04:57Z</time>
<speed>0.34</speed>
</trkpt>
<trkpt lat="-6.960323" lon="-34.832184">
<ele>-6.580000</ele>
<time>2018-07-11T08:10:14Z</time>
<speed>0.00</speed>
</trkpt>
<trkpt lat="-6.960275" lon="-34.832058">
<ele>26.840000</ele>
<time>2018-07-11T08:15:32Z</time>
<speed>0.60</speed>
</trkpt>
</trkseg>
</trk>
<trk>
<name>20180723-164255(5)</name>
<desc>Color:004000ff</desc>
<trkseg>
<trkpt lat="-6.960826" lon="-34.831318">
<ele>7.190000</ele>
<time>2018-07-11T08:56:13Z</time>
<speed>0.21</speed>
</trkpt>
<trkpt lat="-6.961350" lon="-34.831432">
<ele>4.700000</ele>
<time>2018-07-11T09:03:49Z</time>
<speed>0.26</speed>
</trkpt>
<trkpt lat="-6.961697" lon="-34.831448">
<ele>9.010000</ele>
<time>2018-07-11T09:14:27Z</time>
<speed>0.22</speed>
</trkpt>
<trkpt lat="-6.962181" lon="-34.832359">
<ele>17.350000</ele>
<time>2018-07-11T09:28:10Z</time>
<speed>0.62</speed>
</trkpt>
<trkpt lat="-6.962909" lon="-34.833015">
<ele>16.529999</ele>
<time>2018-07-11T09:40:28Z</time>
<speed>0.05</speed>
</trkpt>
<trkpt lat="-6.964133" lon="-34.832726">
<ele>15.230000</ele>
<time>2018-07-11T09:57:22Z</time>
<speed>0.33</speed>
</trkpt>
<trkpt lat="-6.964061" lon="-34.832699">
<ele>5.190000</ele>
<time>2018-07-11T10:00:35Z</time>
<speed>0.21</speed>
</trkpt>
<trkpt lat="-6.965294" lon="-34.833000">
<ele>10.040000</ele>
<time>2018-07-11T10:13:32Z</time>
<speed>0.53</speed>
</trkpt>
<trkpt lat="-6.965837" lon="-34.833324">
<ele>-9.400000</ele>
<time>2018-07-11T10:17:21Z</time>
<speed>0.48</speed>
</trkpt>
<trkpt lat="-6.968684" lon="-34.834282">
<ele>-12.550000</ele>
<time>2018-07-11T10:28:21Z</time>
<speed>0.72</speed>
</trkpt>
<trkpt lat="-6.968798" lon="-34.834824">
<ele>14.540000</ele>
<time>2018-07-11T10:30:31Z</time>
<speed>0.40</speed>
</trkpt>
<trkpt lat="-6.968625" lon="-34.834839">
<ele>-0.700000</ele>
<time>2018-07-11T10:32:38Z</time>
<speed>1.27</speed>
</trkpt>
<trkpt lat="-6.968627" lon="-34.834858">
<ele>8.650000</ele>
<time>2018-07-11T10:38:02Z</time>
<speed>0.44</speed>
</trkpt>
<trkpt lat="-6.968599" lon="-34.834827">
<ele>13.230000</ele>
<time>2018-07-11T10:44:30Z</time>
<speed>0.24</speed>
</trkpt>
<trkpt lat="-6.968639" lon="-34.834827">
<ele>8.990000</ele>
<time>2018-07-11T10:51:23Z</time>
<speed>0.00</speed>
</trkpt>
<trkpt lat="-6.968621" lon="-34.834770">
<ele>4.730000</ele>
<time>2018-07-11T10:56:37Z</time>
<speed>0.00</speed>
</trkpt>
<trkpt lat="-6.968632" lon="-34.834808">
<ele>0.280000</ele>
<time>2018-07-11T11:01:57Z</time>
<speed>0.00</speed>
</trkpt>
<trkpt lat="-6.968623" lon="-34.834812">
<ele>10.719999</ele>
<time>2018-07-11T11:07:12Z</time>
<speed>0.00</speed>
</trkpt>
<trkpt lat="-6.968642" lon="-34.834805">
<ele>11.490000</ele>
<time>2018-07-11T11:12:25Z</time>
<speed>0.00</speed>
</trkpt>
<trkpt lat="-6.968673" lon="-34.834782">
<ele>3.840000</ele>
<time>2018-07-11T11:17:39Z</time>
<speed>0.00</speed>
</trkpt>
<trkpt lat="-6.968647" lon="-34.834846">
<ele>4.700000</ele>
<time>2018-07-11T11:22:52Z</time>
<speed>0.00</speed>
</trkpt>
<trkpt lat="-6.968580" lon="-34.834904">
<ele>39.709999</ele>
<time>2018-07-11T11:28:07Z</time>
<speed>0.00</speed>
</trkpt>
<trkpt lat="-6.968635" lon="-34.834858">
<ele>14.530000</ele>
<time>2018-07-11T11:33:22Z</time>
<speed>0.00</speed>
</trkpt>
<trkpt lat="-6.968607" lon="-34.834919">
<ele>52.090000</ele>
<time>2018-07-11T11:38:38Z</time>
<speed>0.00</speed>
</trkpt>
<trkpt lat="-6.968595" lon="-34.834778">
<ele>15.250000</ele>
<time>2018-07-11T11:43:52Z</time>
<speed>0.00</speed>
</trkpt>
<trkpt lat="-6.968642" lon="-34.834789">
<ele>16.500000</ele>
<time>2018-07-11T11:49:07Z</time>
<speed>1.10</speed>
</trkpt>
<trkpt lat="-6.968639" lon="-34.834816">
<ele>11.020000</ele>
<time>2018-07-11T11:54:22Z</time>
<speed>0.00</speed>
</trkpt>
<trkpt lat="-6.968636" lon="-34.834900">
<ele>19.840000</ele>
<time>2018-07-11T12:00:02Z</time>
<speed>0.26</speed>
</trkpt>
<trkpt lat="-6.968620" lon="-34.834862">
<ele>23.439999</ele>
<time>2018-07-11T12:05:20Z</time>
<speed>0.00</speed>
</trkpt>
<trkpt lat="-6.968609" lon="-34.834942">
<ele>-12.270000</ele>
<time>2018-07-11T12:10:51Z</time>
<speed>0.60</speed>
</trkpt>
<trkpt lat="-6.968615" lon="-34.834690">
<ele>83.470001</ele>
<time>2018-07-11T12:16:09Z</time>
<speed>0.00</speed>
</trkpt>
<trkpt lat="-6.968698" lon="-34.834969">
<ele>18.340000</ele>
<time>2018-07-11T12:21:27Z</time>
<speed>0.00</speed>
</trkpt>
<trkpt lat="-6.968671" lon="-34.834904">
<ele>20.029999</ele>
<time>2018-07-11T12:26:41Z</time>
<speed>1.64</speed>
</trkpt>
<trkpt lat="-6.968615" lon="-34.834862">
<ele>17.590000</ele>
<time>2018-07-11T12:32:18Z</time>
<speed>0.16</speed>
</trkpt>
<trkpt lat="-6.968672" lon="-34.834839">
<ele>-1.910000</ele>
<time>2018-07-11T12:37:33Z</time>
<speed>0.00</speed>
</trkpt>
<trkpt lat="-6.968620" lon="-34.834846">
<ele>3.940000</ele>
<time>2018-07-11T12:43:10Z</time>
<speed>0.12</speed>
</trkpt>
<trkpt lat="-6.968549" lon="-34.834641">
<ele>-18.250000</ele>
<time>2018-07-11T12:48:49Z</time>
<speed>0.13</speed>
</trkpt>
<trkpt lat="-6.968587" lon="-34.834801">
<ele>-9.660000</ele>
<time>2018-07-11T12:56:30Z</time>
<speed>0.29</speed>
</trkpt>
<trkpt lat="-6.968663" lon="-34.834812">
<ele>11.040000</ele>
<time>2018-07-11T13:04:28Z</time>
<speed>0.00</speed>
</trkpt>
<trkpt lat="-6.968122" lon="-34.834389">
<ele>16.859999</ele>
<time>2018-07-11T13:09:44Z</time>
<speed>0.00</speed>
</trkpt>
<trkpt lat="-6.966985" lon="-34.834564">
<ele>28.180000</ele>
<time>2018-07-11T13:15:02Z</time>
<speed>0.00</speed>
</trkpt>
<trkpt lat="-6.965183" lon="-34.833317">
<ele>5.860000</ele>
<time>2018-07-11T13:20:21Z</time>
<speed>0.00</speed>
</trkpt>
<trkpt lat="-6.964054" lon="-34.832920">
<ele>12.940000</ele>
<time>2018-07-11T13:25:41Z</time>
<speed>0.00</speed>
</trkpt>
<trkpt lat="-6.963545" lon="-34.831844">
<ele>7.140000</ele>
<time>2018-07-11T13:31:03Z</time>
<speed>0.00</speed>
</trkpt>
<trkpt lat="-6.962507" lon="-34.830997">
<ele>2.930000</ele>
<time>2018-07-11T13:36:26Z</time>
<speed>0.00</speed>
</trkpt>
<trkpt lat="-6.962072" lon="-34.831409">
<ele>15.429999</ele>
<time>2018-07-11T13:41:47Z</time>
<speed>0.82</speed>
</trkpt>
<trkpt lat="-6.961651" lon="-34.831959">
<ele>18.770000</ele>
<time>2018-07-11T13:47:06Z</time>
<speed>0.00</speed>
</trkpt>
<trkpt lat="-6.961335" lon="-34.832333">
<ele>6.980000</ele>
<time>2018-07-11T13:52:24Z</time>
<speed>0.87</speed>
</trkpt>
<trkpt lat="-6.961103" lon="-34.832813">
<ele>-7.430000</ele>
<time>2018-07-11T13:57:42Z</time>
<speed>0.08</speed>
</trkpt>
<trkpt lat="-6.961055" lon="-34.833218">
<ele>10.469999</ele>
<time>2018-07-11T14:03:00Z</time>
<speed>0.00</speed>
</trkpt>
<trkpt lat="-6.962529" lon="-34.833183">
<ele>3.150000</ele>
<time>2018-07-11T14:08:10Z</time>
<speed>0.00</speed>
</trkpt>
<trkpt lat="-6.962811" lon="-34.832844">
<ele>9.719999</ele>
<time>2018-07-11T14:13:33Z</time>
<speed>0.53</speed>
</trkpt>
<trkpt lat="-6.962829" lon="-34.832954">
<ele>7.180000</ele>
<time>2018-07-11T14:18:45Z</time>
<speed>0.22</speed>
</trkpt>
<trkpt lat="-6.963972" lon="-34.832745">
<ele>14.660000</ele>
<time>2018-07-11T14:24:04Z</time>
<speed>1.23</speed>
</trkpt>
<trkpt lat="-6.964223" lon="-34.832321">
<ele>26.260000</ele>
<time>2018-07-11T14:29:49Z</time>
<speed>0.45</speed>
</trkpt>
<trkpt lat="-6.964286" lon="-34.831783">
<ele>22.959999</ele>
<time>2018-07-11T14:36:14Z</time>
<speed>0.80</speed>
</trkpt>
<trkpt lat="-6.965481" lon="-34.832897">
<ele>23.340000</ele>
<time>2018-07-11T14:41:26Z</time>
<speed>0.00</speed>
</trkpt>
<trkpt lat="-6.967035" lon="-34.834606">
<ele>8.320000</ele>
<time>2018-07-11T14:46:39Z</time>
<speed>0.00</speed>
</trkpt>
<trkpt lat="-6.968273" lon="-34.834431">
<ele>46.570000</ele>
<time>2018-07-11T14:51:54Z</time>
<speed>0.00</speed>
</trkpt>
<trkpt lat="-6.969188" lon="-34.835182">
<ele>-54.779999</ele>
<time>2018-07-11T14:57:16Z</time>
<speed>0.62</speed>
</trkpt>
<trkpt lat="-6.968729" lon="-34.834991">
<ele>-9.179999</ele>
<time>2018-07-11T15:02:35Z</time>
<speed>1.23</speed>
</trkpt>
<trkpt lat="-6.968686" lon="-34.834923">
<ele>-0.100000</ele>
<time>2018-07-11T15:07:47Z</time>
<speed>0.00</speed>
</trkpt>
<trkpt lat="-6.968752" lon="-34.834965">
<ele>4.080000</ele>
<time>2018-07-11T15:12:59Z</time>
<speed>0.00</speed>
</trkpt>
<trkpt lat="-6.968555" lon="-34.834782">
<ele>-0.700000</ele>
<time>2018-07-11T15:18:16Z</time>
<speed>0.00</speed>
</trkpt>
<trkpt lat="-6.968699" lon="-34.834984">
<ele>4.200000</ele>
<time>2018-07-11T15:23:41Z</time>
<speed>0.00</speed>
</trkpt>
<trkpt lat="-6.968616" lon="-34.834797">
<ele>19.279999</ele>
<time>2018-07-11T15:28:52Z</time>
<speed>0.00</speed>
</trkpt>
<trkpt lat="-6.968627" lon="-34.834801">
<ele>22.350000</ele>
<time>2018-07-11T15:34:03Z</time>
<speed>0.00</speed>
</trkpt>
<trkpt lat="-6.968576" lon="-34.834827">
<ele>8.530000</ele>
<time>2018-07-11T15:39:14Z</time>
<speed>0.00</speed>
</trkpt>
<trkpt lat="-6.968668" lon="-34.834976">
<ele>8.700000</ele>
<time>2018-07-11T15:44:30Z</time>
<speed>0.67</speed>
</trkpt>
<trkpt lat="-6.968582" lon="-34.834816">
<ele>5.600000</ele>
<time>2018-07-11T15:49:40Z</time>
<speed>0.00</speed>
</trkpt>
<trkpt lat="-6.968662" lon="-34.834915">
<ele>7.790000</ele>
<time>2018-07-11T15:54:50Z</time>
<speed>0.00</speed>
</trkpt>
<trkpt lat="-6.968631" lon="-34.834908">
<ele>11.280000</ele>
<time>2018-07-11T16:00:32Z</time>
<speed>0.37</speed>
</trkpt>
<trkpt lat="-6.968622" lon="-34.834908">
<ele>20.260000</ele>
<time>2018-07-11T16:05:43Z</time>
<speed>0.00</speed>
</trkpt>
<trkpt lat="-6.968619" lon="-34.834839">
<ele>13.090000</ele>
<time>2018-07-11T16:10:53Z</time>
<speed>0.00</speed>
</trkpt>
<trkpt lat="-6.968617" lon="-34.834896">
<ele>6.710000</ele>
<time>2018-07-11T16:16:03Z</time>
<speed>0.00</speed>
</trkpt>
<trkpt lat="-6.968638" lon="-34.834869">
<ele>12.900000</ele>
<time>2018-07-11T16:21:11Z</time>
<speed>0.00</speed>
</trkpt>
<trkpt lat="-6.968630" lon="-34.834930">
<ele>17.619999</ele>
<time>2018-07-11T16:26:21Z</time>
<speed>0.00</speed>
</trkpt>
<trkpt lat="-6.968596" lon="-34.834736">
<ele>9.809999</ele>
<time>2018-07-11T16:31:32Z</time>
<speed>0.00</speed>
</trkpt>
<trkpt lat="-6.968688" lon="-34.835091">
<ele>20.219999</ele>
<time>2018-07-11T16:36:42Z</time>
<speed>0.00</speed>
</trkpt>
<trkpt lat="-6.968661" lon="-34.834625">
<ele>26.219999</ele>
<time>2018-07-11T16:41:54Z</time>
<speed>0.00</speed>
</trkpt>
<trkpt lat="-6.968635" lon="-34.834663">
<ele>13.929999</ele>
<time>2018-07-11T16:47:11Z</time>
<speed>0.00</speed>
</trkpt>
<trkpt lat="-6.968689" lon="-34.835072">
<ele>4.900000</ele>
<time>2018-07-11T16:52:22Z</time>
<speed>0.37</speed>
</trkpt>
<trkpt lat="-6.968667" lon="-34.834663">
<ele>26.490000</ele>
<time>2018-07-11T16:57:33Z</time>
<speed>0.00</speed>
</trkpt>
<trkpt lat="-6.968683" lon="-34.834938">
<ele>12.309999</ele>
<time>2018-07-11T17:02:49Z</time>
<speed>0.34</speed>
</trkpt>
<trkpt lat="-6.968651" lon="-34.834888">
<ele>11.240000</ele>
<time>2018-07-11T17:08:00Z</time>
<speed>0.00</speed>
</trkpt>
<trkpt lat="-6.968981" lon="-34.835445">
<ele>-18.750000</ele>
<time>2018-07-11T17:13:18Z</time>
<speed>2.68</speed>
</trkpt>
<trkpt lat="-6.968721" lon="-34.835194">
<ele>-24.920000</ele>
<time>2018-07-11T17:18:52Z</time>
<speed>0.80</speed>
</trkpt>
<trkpt lat="-6.968571" lon="-34.834713">
<ele>12.780000</ele>
<time>2018-07-11T17:24:27Z</time>
<speed>0.76</speed>
</trkpt>
<trkpt lat="-6.968633" lon="-34.834854">
<ele>22.400000</ele>
<time>2018-07-11T17:31:25Z</time>
<speed>0.08</speed>
</trkpt>
<trkpt lat="-6.968625" lon="-34.834862">
<ele>-9.260000</ele>
<time>2018-07-11T17:39:09Z</time>
<speed>0.00</speed>
</trkpt>
<trkpt lat="-6.968616" lon="-34.834816">
<ele>14.530000</ele>
<time>2018-07-11T17:44:20Z</time>
<speed>0.00</speed>
</trkpt>
<trkpt lat="-6.968618" lon="-34.834846">
<ele>1.080000</ele>
<time>2018-07-11T17:49:30Z</time>
<speed>0.00</speed>
</trkpt>
<trkpt lat="-6.968654" lon="-34.834755">
<ele>23.590000</ele>
<time>2018-07-11T17:54:38Z</time>
<speed>0.00</speed>
</trkpt>
<trkpt lat="-6.968598" lon="-34.834946">
<ele>28.230000</ele>
<time>2018-07-11T17:59:51Z</time>
<speed>0.00</speed>
</trkpt>
<trkpt lat="-6.968672" lon="-34.834785">
<ele>2.090000</ele>
<time>2018-07-11T18:05:03Z</time>
<speed>0.00</speed>
</trkpt>
<trkpt lat="-6.968701" lon="-34.834576">
<ele>-16.090000</ele>
<time>2018-07-11T18:10:13Z</time>
<speed>1.45</speed>
</trkpt>
<trkpt lat="-6.968600" lon="-34.834930">
<ele>14.920000</ele>
<time>2018-07-11T18:15:22Z</time>
<speed>0.00</speed>
</trkpt>
<trkpt lat="-6.968641" lon="-34.834759">
<ele>-7.190000</ele>
<time>2018-07-11T18:20:54Z</time>
<speed>0.25</speed>
</trkpt>
<trkpt lat="-6.968620" lon="-34.834980">
<ele>25.369999</ele>
<time>2018-07-11T18:26:04Z</time>
<speed>0.00</speed>
</trkpt>
<trkpt lat="-6.968607" lon="-34.834946">
<ele>29.719999</ele>
<time>2018-07-11T18:31:33Z</time>
<speed>0.63</speed>
</trkpt>
<trkpt lat="-6.968678" lon="-34.834816">
<ele>15.450000</ele>
<time>2018-07-11T18:36:45Z</time>
<speed>0.00</speed>
</trkpt>
<trkpt lat="-6.968691" lon="-34.834816">
<ele>15.309999</ele>
<time>2018-07-11T18:41:55Z</time>
<speed>0.00</speed>
</trkpt>
<trkpt lat="-6.968626" lon="-34.834835">
<ele>3.160000</ele>
<time>2018-07-11T18:47:05Z</time>
<speed>0.00</speed>
</trkpt>
<trkpt lat="-6.968588" lon="-34.834911">
<ele>-1.320000</ele>
<time>2018-07-11T18:52:14Z</time>
<speed>0.28</speed>
</trkpt>
<trkpt lat="-6.968592" lon="-34.834888">
<ele>14.559999</ele>
<time>2018-07-11T18:57:23Z</time>
<speed>0.00</speed>
</trkpt>
<trkpt lat="-6.968632" lon="-34.834789">
<ele>11.700000</ele>
<time>2018-07-11T19:02:43Z</time>
<speed>0.19</speed>
</trkpt>
<trkpt lat="-6.968572" lon="-34.834831">
<ele>6.110000</ele>
<time>2018-07-11T19:08:02Z</time>
<speed>0.00</speed>
</trkpt>
<trkpt lat="-6.968574" lon="-34.834881">
<ele>1.850000</ele>
<time>2018-07-11T19:13:19Z</time>
<speed>0.00</speed>
</trkpt>
<trkpt lat="-6.968656" lon="-34.834747">
<ele>24.969999</ele>
<time>2018-07-11T19:18:37Z</time>
<speed>0.00</speed>
</trkpt>
<trkpt lat="-6.968681" lon="-34.834785">
<ele>15.990000</ele>
<time>2018-07-11T19:23:54Z</time>
<speed>0.35</speed>
</trkpt>
<trkpt lat="-6.968617" lon="-34.834820">
<ele>2.250000</ele>
<time>2018-07-11T19:29:11Z</time>
<speed>0.00</speed>
</trkpt>
<trkpt lat="-6.968526" lon="-34.834934">
<ele>2.820000</ele>
<time>2018-07-11T19:34:28Z</time>
<speed>0.00</speed>
</trkpt>
<trkpt lat="-6.968613" lon="-34.834831">
<ele>10.240000</ele>
<time>2018-07-11T19:39:47Z</time>
<speed>0.00</speed>
</trkpt>
<trkpt lat="-6.968620" lon="-34.834827">
<ele>16.969999</ele>
<time>2018-07-11T19:45:05Z</time>
<speed>0.00</speed>
</trkpt>
<trkpt lat="-6.968654" lon="-34.834808">
<ele>16.580000</ele>
<time>2018-07-11T19:50:22Z</time>
<speed>0.05</speed>
</trkpt>
<trkpt lat="-6.968663" lon="-34.834766">
<ele>9.870000</ele>
<time>2018-07-11T19:55:39Z</time>
<speed>0.00</speed>
</trkpt>
<trkpt lat="-6.968616" lon="-34.834770">
<ele>2.490000</ele>
<time>2018-07-11T20:01:32Z</time>
<speed>0.10</speed>
</trkpt>
<trkpt lat="-6.968633" lon="-34.834789">
<ele>6.910000</ele>
<time>2018-07-11T20:06:48Z</time>
<speed>0.38</speed>
</trkpt>
<trkpt lat="-6.968647" lon="-34.834873">
<ele>15.520000</ele>
<time>2018-07-11T20:12:04Z</time>
<speed>0.09</speed>
</trkpt>
<trkpt lat="-6.968611" lon="-34.834827">
<ele>13.110000</ele>
<time>2018-07-11T20:17:21Z</time>
<speed>0.00</speed>
</trkpt>
<trkpt lat="-6.968598" lon="-34.834808">
<ele>25.359999</ele>
<time>2018-07-11T20:22:41Z</time>
<speed>0.00</speed>
</trkpt>
<trkpt lat="-6.968605" lon="-34.834820">
<ele>-1.110000</ele>
<time>2018-07-11T20:27:58Z</time>
<speed>0.00</speed>
</trkpt>
<trkpt lat="-6.968606" lon="-34.834801">
<ele>18.320000</ele>
<time>2018-07-11T20:33:13Z</time>
<speed>0.18</speed>
</trkpt>
<trkpt lat="-6.968626" lon="-34.834827">
<ele>29.779999</ele>
<time>2018-07-11T20:38:30Z</time>
<speed>0.00</speed>
</trkpt>
<trkpt lat="-6.968630" lon="-34.834908">
<ele>6.110000</ele>
<time>2018-07-11T20:43:47Z</time>
<speed>0.00</speed>
</trkpt>
<trkpt lat="-6.968632" lon="-34.834812">
<ele>11.410000</ele>
<time>2018-07-11T20:49:04Z</time>
<speed>0.00</speed>
</trkpt>
<trkpt lat="-6.968614" lon="-34.834885">
<ele>5.280000</ele>
<time>2018-07-11T20:54:21Z</time>
<speed>0.00</speed>
</trkpt>
<trkpt lat="-6.968606" lon="-34.834797">
<ele>8.770000</ele>
<time>2018-07-11T20:59:40Z</time>
<speed>0.00</speed>
</trkpt>
<trkpt lat="-6.968622" lon="-34.834820">
<ele>20.990000</ele>
<time>2018-07-11T21:05:00Z</time>
<speed>0.00</speed>
</trkpt>
<trkpt lat="-6.968571" lon="-34.834782">
<ele>28.689999</ele>
<time>2018-07-11T21:10:17Z</time>
<speed>0.00</speed>
</trkpt>
<trkpt lat="-6.968618" lon="-34.834789">
<ele>17.020000</ele>
<time>2018-07-11T21:15:33Z</time>
<speed>0.00</speed>
</trkpt>
<trkpt lat="-6.968620" lon="-34.834827">
<ele>23.469999</ele>
<time>2018-07-11T21:20:49Z</time>
<speed>0.00</speed>
</trkpt>
<trkpt lat="-6.968617" lon="-34.834820">
<ele>24.139999</ele>
<time>2018-07-11T21:26:06Z</time>
<speed>0.27</speed>
</trkpt>
<trkpt lat="-6.968625" lon="-34.835087">
<ele>6.030000</ele>
<time>2018-07-11T21:31:23Z</time>
<speed>0.00</speed>
</trkpt>
<trkpt lat="-6.968616" lon="-34.835041">
<ele>33.709999</ele>
<time>2018-07-11T21:36:38Z</time>
<speed>0.41</speed>
</trkpt>
<trkpt lat="-6.968641" lon="-34.834873">
<ele>22.330000</ele>
<time>2018-07-11T21:42:09Z</time>
<speed>0.45</speed>
</trkpt>
<trkpt lat="-6.968593" lon="-34.834846">
<ele>20.529999</ele>
<time>2018-07-11T21:47:25Z</time>
<speed>0.00</speed>
</trkpt>
<trkpt lat="-6.968585" lon="-34.834919">
<ele>17.760000</ele>
<time>2018-07-11T21:52:41Z</time>
<speed>0.00</speed>
</trkpt>
<trkpt lat="-6.968585" lon="-34.834705">
<ele>38.840000</ele>
<time>2018-07-11T21:58:03Z</time>
<speed>0.35</speed>
</trkpt>
<trkpt lat="-6.968581" lon="-34.834888">
<ele>28.639999</ele>
<time>2018-07-11T22:03:25Z</time>
<speed>0.00</speed>
</trkpt>
<trkpt lat="-6.968612" lon="-34.834736">
<ele>53.959999</ele>
<time>2018-07-11T22:08:44Z</time>
<speed>0.00</speed>
</trkpt>
<trkpt lat="-6.968646" lon="-34.834801">
<ele>12.429999</ele>
<time>2018-07-11T22:14:00Z</time>
<speed>0.00</speed>
</trkpt>
<trkpt lat="-6.968579" lon="-34.834717">
<ele>30.769999</ele>
<time>2018-07-11T22:19:16Z</time>
<speed>0.00</speed>
</trkpt>
<trkpt lat="-6.968598" lon="-34.834934">
<ele>-21.459999</ele>
<time>2018-07-11T22:24:32Z</time>
<speed>0.00</speed>
</trkpt>
<trkpt lat="-6.968625" lon="-34.834835">
<ele>13.759999</ele>
<time>2018-07-11T22:30:51Z</time>
<speed>0.06</speed>
</trkpt>
<trkpt lat="-6.968723" lon="-34.834793">
<ele>-34.630001</ele>
<time>2018-07-11T22:38:04Z</time>
<speed>0.00</speed>
</trkpt>
<trkpt lat="-6.968562" lon="-34.834957">
<ele>37.849998</ele>
<time>2018-07-11T22:43:21Z</time>
<speed>0.00</speed>
</trkpt>
<trkpt lat="-6.968594" lon="-34.834896">
<ele>41.059998</ele>
<time>2018-07-11T22:48:40Z</time>
<speed>0.00</speed>
</trkpt>
<trkpt lat="-6.968594" lon="-34.834873">
<ele>20.990000</ele>
<time>2018-07-11T22:53:57Z</time>
<speed>0.00</speed>
</trkpt>
<trkpt lat="-6.968644" lon="-34.834995">
<ele>7.080000</ele>
<time>2018-07-11T22:59:13Z</time>
<speed>0.00</speed>
</trkpt>
<trkpt lat="-6.968622" lon="-34.834885">
<ele>24.129999</ele>
<time>2018-07-11T23:04:38Z</time>
<speed>0.25</speed>
</trkpt>
<trkpt lat="-6.968597" lon="-34.834854">
<ele>44.079998</ele>
<time>2018-07-11T23:09:53Z</time>
<speed>0.00</speed>
</trkpt>
<trkpt lat="-6.968630" lon="-34.834820">
<ele>26.209999</ele>
<time>2018-07-11T23:15:09Z</time>
<speed>0.00</speed>
</trkpt>
<trkpt lat="-6.968577" lon="-34.834850">
<ele>-12.700000</ele>
<time>2018-07-11T23:20:26Z</time>
<speed>0.00</speed>
</trkpt>
<trkpt lat="-6.968518" lon="-34.834656">
<ele>35.980000</ele>
<time>2018-07-11T23:25:42Z</time>
<speed>0.00</speed>
</trkpt>
<trkpt lat="-6.968580" lon="-34.834747">
<ele>32.779999</ele>
<time>2018-07-11T23:30:59Z</time>
<speed>0.00</speed>
</trkpt>
<trkpt lat="-6.968841" lon="-34.834614">
<ele>72.430000</ele>
<time>2018-07-11T23:36:21Z</time>
<speed>0.00</speed>
</trkpt>
<trkpt lat="-6.968570" lon="-34.834793">
<ele>-10.790000</ele>
<time>2018-07-11T23:41:40Z</time>
<speed>0.00</speed>
</trkpt>
<trkpt lat="-6.968617" lon="-34.834923">
<ele>8.210000</ele>
<time>2018-07-11T23:46:57Z</time>
<speed>0.00</speed>
</trkpt>
<trkpt lat="-6.968666" lon="-34.834969">
<ele>43.119999</ele>
<time>2018-07-11T23:52:14Z</time>
<speed>0.00</speed>
</trkpt>
<trkpt lat="-6.968680" lon="-34.834850">
<ele>27.619999</ele>
<time>2018-07-11T23:57:53Z</time>
<speed>0.20</speed>
</trkpt>
<trkpt lat="-6.968642" lon="-34.834881">
<ele>17.750000</ele>
<time>2018-07-12T00:03:51Z</time>
<speed>0.08</speed>
</trkpt>
<trkpt lat="-6.968640" lon="-34.834888">
<ele>8.590000</ele>
<time>2018-07-12T00:10:43Z</time>
<speed>0.00</speed>
</trkpt>
<trkpt lat="-6.968610" lon="-34.834702">
<ele>11.370000</ele>
<time>2018-07-12T00:16:12Z</time>
<speed>0.19</speed>
</trkpt>
<trkpt lat="-6.968637" lon="-34.834797">
<ele>13.940000</ele>
<time>2018-07-12T00:21:55Z</time>
<speed>0.44</speed>
</trkpt>
<trkpt lat="-6.968628" lon="-34.834782">
<ele>14.009999</ele>
<time>2018-07-12T00:27:12Z</time>
<speed>0.25</speed>
</trkpt>
<trkpt lat="-6.968614" lon="-34.834709">
<ele>0.710000</ele>
<time>2018-07-12T00:32:27Z</time>
<speed>0.07</speed>
</trkpt>
<trkpt lat="-6.968585" lon="-34.834602">
<ele>14.000000</ele>
<time>2018-07-12T00:38:08Z</time>
<speed>0.21</speed>
</trkpt>
<trkpt lat="-6.968650" lon="-34.834759">
<ele>22.279999</ele>
<time>2018-07-12T00:44:04Z</time>
<speed>0.31</speed>
</trkpt>
<trkpt lat="-6.968676" lon="-34.834843">
<ele>7.560000</ele>
<time>2018-07-12T00:49:19Z</time>
<speed>0.14</speed>
</trkpt>
<trkpt lat="-6.968616" lon="-34.834873">
<ele>6.020000</ele>
<time>2018-07-12T00:54:49Z</time>
<speed>0.10</speed>
</trkpt>
<trkpt lat="-6.968627" lon="-34.834797">
<ele>16.869999</ele>
<time>2018-07-12T01:00:21Z</time>
<speed>0.17</speed>
</trkpt>
<trkpt lat="-6.968670" lon="-34.834888">
<ele>16.279999</ele>
<time>2018-07-12T01:05:53Z</time>
<speed>0.11</speed>
</trkpt>
<trkpt lat="-6.968677" lon="-34.834736">
<ele>19.340000</ele>
<time>2018-07-12T01:11:44Z</time>
<speed>0.20</speed>
</trkpt>
<trkpt lat="-6.968629" lon="-34.834568">
<ele>29.429998</ele>
<time>2018-07-12T01:18:14Z</time>
<speed>0.23</speed>
</trkpt>
<trkpt lat="-6.968693" lon="-34.835075">
<ele>3.230000</ele>
<time>2018-07-12T01:25:48Z</time>
<speed>0.13</speed>
</trkpt>
<trkpt lat="-6.968575" lon="-34.834778">
<ele>-3.970000</ele>
<time>2018-07-12T01:35:39Z</time>
<speed>0.37</speed>
</trkpt>
<trkpt lat="-6.968657" lon="-34.834904">
<ele>-1.680000</ele>
<time>2018-07-12T01:40:56Z</time>
<speed>0.00</speed>
</trkpt>
<trkpt lat="-6.968588" lon="-34.834900">
<ele>8.520000</ele>
<time>2018-07-12T01:46:12Z</time>
<speed>0.06</speed>
</trkpt>
<trkpt lat="-6.968574" lon="-34.834938">
<ele>23.029999</ele>
<time>2018-07-12T01:51:28Z</time>
<speed>0.10</speed>
</trkpt>
<trkpt lat="-6.965259" lon="-34.830040">
<ele>551.519958</ele>
<time>2018-07-12T01:56:50Z</time>
<speed>2.15</speed>
</trkpt>
<trkpt lat="-6.968631" lon="-34.834896">
<ele>15.049999</ele>
<time>2018-07-12T02:02:11Z</time>
<speed>0.00</speed>
</trkpt>
<trkpt lat="-6.968633" lon="-34.834919">
<ele>-9.520000</ele>
<time>2018-07-12T02:07:28Z</time>
<speed>0.00</speed>
</trkpt>
<trkpt lat="-6.968628" lon="-34.834862">
<ele>14.589999</ele>
<time>2018-07-12T02:12:45Z</time>
<speed>0.00</speed>
</trkpt>
<trkpt lat="-6.968604" lon="-34.834797">
<ele>30.490000</ele>
<time>2018-07-12T02:18:02Z</time>
<speed>0.00</speed>
</trkpt>
<trkpt lat="-6.968541" lon="-34.834866">
<ele>37.450001</ele>
<time>2018-07-12T02:23:26Z</time>
<speed>0.22</speed>
</trkpt>
<trkpt lat="-6.968494" lon="-34.834641">
<ele>15.130000</ele>
<time>2018-07-12T02:28:42Z</time>
<speed>0.00</speed>
</trkpt>
<trkpt lat="-6.968573" lon="-34.834743">
<ele>7.550000</ele>
<time>2018-07-12T02:33:58Z</time>
<speed>0.00</speed>
</trkpt>
<trkpt lat="-6.968592" lon="-34.834969">
<ele>-4.400000</ele>
<time>2018-07-12T02:39:15Z</time>
<speed>0.00</speed>
</trkpt>
<trkpt lat="-6.968591" lon="-34.834839">
<ele>8.309999</ele>
<time>2018-07-12T02:44:31Z</time>
<speed>0.00</speed>
</trkpt>
<trkpt lat="-6.968590" lon="-34.834770">
<ele>18.789999</ele>
<time>2018-07-12T02:49:47Z</time>
<speed>0.00</speed>
</trkpt>
<trkpt lat="-6.968519" lon="-34.834724">
<ele>29.820000</ele>
<time>2018-07-12T02:55:03Z</time>
<speed>0.00</speed>
</trkpt>
</trkseg>
</trk>
<trk>
<name>20180723-164255(6)</name>
<desc>Color:004000ff</desc>
<trkseg>
<trkpt lat="-6.968524" lon="-34.834751">
<ele>-4.030000</ele>
<time>2018-07-12T03:00:34Z</time>
<speed>0.21</speed>
</trkpt>
<trkpt lat="-6.968559" lon="-34.834820">
<ele>3.420000</ele>
<time>2018-07-12T03:05:51Z</time>
<speed>0.00</speed>
</trkpt>
<trkpt lat="-6.968580" lon="-34.834789">
<ele>24.459999</ele>
<time>2018-07-12T03:11:07Z</time>
<speed>0.00</speed>
</trkpt>
<trkpt lat="-6.968517" lon="-34.834793">
<ele>35.230000</ele>
<time>2018-07-12T03:16:31Z</time>
<speed>0.19</speed>
</trkpt>
<trkpt lat="-6.968825" lon="-34.835068">
<ele>-24.549999</ele>
<time>2018-07-12T03:21:47Z</time>
<speed>0.00</speed>
</trkpt>
<trkpt lat="-6.968679" lon="-34.835022">
<ele>1.220000</ele>
<time>2018-07-12T03:27:03Z</time>
<speed>0.00</speed>
</trkpt>
<trkpt lat="-6.968565" lon="-34.834820">
<ele>18.990000</ele>
<time>2018-07-12T03:32:19Z</time>
<speed>0.00</speed>
</trkpt>
<trkpt lat="-6.968583" lon="-34.834961">
<ele>23.629999</ele>
<time>2018-07-12T03:37:35Z</time>
<speed>0.00</speed>
</trkpt>
<trkpt lat="-6.968778" lon="-34.835121">
<ele>8.410000</ele>
<time>2018-07-12T03:42:51Z</time>
<speed>0.00</speed>
</trkpt>
<trkpt lat="-6.968791" lon="-34.835148">
<ele>15.559999</ele>
<time>2018-07-12T03:48:12Z</time>
<speed>0.00</speed>
</trkpt>
<trkpt lat="-6.968612" lon="-34.834717">
<ele>27.500000</ele>
<time>2018-07-12T03:53:30Z</time>
<speed>0.00</speed>
</trkpt>
<trkpt lat="-6.968791" lon="-34.835255">
<ele>9.969999</ele>
<time>2018-07-12T03:59:08Z</time>
<speed>0.01</speed>
</trkpt>
<trkpt lat="-6.968781" lon="-34.834812">
<ele>53.809998</ele>
<time>2018-07-12T04:05:41Z</time>
<speed>0.18</speed>
</trkpt>
<trkpt lat="-6.968546" lon="-34.834915">
<ele>4.160000</ele>
<time>2018-07-12T04:16:28Z</time>
<speed>0.11</speed>
</trkpt>
<trkpt lat="-6.968546" lon="-34.834824">
<ele>-8.990000</ele>
<time>2018-07-12T04:28:00Z</time>
<speed>0.14</speed>
</trkpt>
<trkpt lat="-6.968612" lon="-34.834885">
<ele>26.269999</ele>
<time>2018-07-12T04:38:06Z</time>
<speed>0.00</speed>
</trkpt>
<trkpt lat="-6.968629" lon="-34.834866">
<ele>13.500000</ele>
<time>2018-07-12T04:43:21Z</time>
<speed>0.00</speed>
</trkpt>
<trkpt lat="-6.968571" lon="-34.834896">
<ele>1.210000</ele>
<time>2018-07-12T04:48:37Z</time>
<speed>1.24</speed>
</trkpt>
<trkpt lat="-6.968654" lon="-34.834766">
<ele>23.059999</ele>
<time>2018-07-12T04:53:53Z</time>
<speed>0.00</speed>
</trkpt>
<trkpt lat="-6.968654" lon="-34.834743">
<ele>21.100000</ele>
<time>2018-07-12T04:59:11Z</time>
<speed>0.00</speed>
</trkpt>
<trkpt lat="-6.968623" lon="-34.834755">
<ele>15.469999</ele>
<time>2018-07-12T05:04:37Z</time>
<speed>0.57</speed>
</trkpt>
<trkpt lat="-6.968610" lon="-34.834942">
<ele>3.270000</ele>
<time>2018-07-12T05:09:58Z</time>
<speed>0.00</speed>
</trkpt>
<trkpt lat="-6.968656" lon="-34.834991">
<ele>2.400000</ele>
<time>2018-07-12T05:15:27Z</time>
<speed>0.00</speed>
</trkpt>
<trkpt lat="-6.968611" lon="-34.834808">
<ele>21.740000</ele>
<time>2018-07-12T05:21:11Z</time>
<speed>0.04</speed>
</trkpt>
<trkpt lat="-6.968612" lon="-34.834965">
<ele>-1.380000</ele>
<time>2018-07-12T05:27:54Z</time>
<speed>0.04</speed>
</trkpt>
<trkpt lat="-6.968722" lon="-34.834801">
<ele>32.500000</ele>
<time>2018-07-12T05:35:44Z</time>
<speed>0.00</speed>
</trkpt>
<trkpt lat="-6.968691" lon="-34.835022">
<ele>2.510000</ele>
<time>2018-07-12T05:41:01Z</time>
<speed>0.54</speed>
</trkpt>
<trkpt lat="-6.968619" lon="-34.834759">
<ele>19.449999</ele>
<time>2018-07-12T05:46:17Z</time>
<speed>0.00</speed>
</trkpt>
<trkpt lat="-6.968699" lon="-34.834908">
<ele>6.920000</ele>
<time>2018-07-12T05:51:36Z</time>
<speed>0.00</speed>
</trkpt>
<trkpt lat="-6.968604" lon="-34.834652">
<ele>23.459999</ele>
<time>2018-07-12T05:57:01Z</time>
<speed>1.15</speed>
</trkpt>
<trkpt lat="-6.968879" lon="-34.835026">
<ele>-14.099999</ele>
<time>2018-07-12T06:02:32Z</time>
<speed>0.14</speed>
</trkpt>
<trkpt lat="-6.968779" lon="-34.835075">
<ele>-24.660000</ele>
<time>2018-07-12T06:08:16Z</time>
<speed>0.40</speed>
</trkpt>
<trkpt lat="-6.968717" lon="-34.835026">
<ele>1.090000</ele>
<time>2018-07-12T06:15:13Z</time>
<speed>0.00</speed>
</trkpt>
<trkpt lat="-6.968596" lon="-34.834770">
<ele>14.080000</ele>
<time>2018-07-12T06:24:02Z</time>
<speed>0.23</speed>
</trkpt>
<trkpt lat="-6.968588" lon="-34.834778">
<ele>-1.570000</ele>
<time>2018-07-12T06:46:18Z</time>
<speed>0.09</speed>
</trkpt>
<trkpt lat="-6.968622" lon="-34.834766">
<ele>28.389999</ele>
<time>2018-07-12T07:09:03Z</time>
<speed>0.00</speed>
</trkpt>
<trkpt lat="-6.968584" lon="-34.834820">
<ele>33.020000</ele>
<time>2018-07-12T07:14:25Z</time>
<speed>0.15</speed>
</trkpt>
<trkpt lat="-6.968576" lon="-34.834835">
<ele>30.820000</ele>
<time>2018-07-12T07:28:04Z</time>
<speed>0.00</speed>
</trkpt>
<trkpt lat="-6.968583" lon="-34.834892">
<ele>4.350000</ele>
<time>2018-07-12T07:33:39Z</time>
<speed>0.21</speed>
</trkpt>
<trkpt lat="-6.968537" lon="-34.834896">
<ele>17.209999</ele>
<time>2018-07-12T07:46:11Z</time>
<speed>0.35</speed>
</trkpt>
<trkpt lat="-6.966873" lon="-34.834175">
<ele>36.459999</ele>
<time>2018-07-12T07:52:27Z</time>
<speed>1.39</speed>
</trkpt>
<trkpt lat="-6.965120" lon="-34.832920">
<ele>2.210000</ele>
<time>2018-07-12T07:57:50Z</time>
<speed>0.00</speed>
</trkpt>
<trkpt lat="-6.965038" lon="-34.832962">
<ele>11.139999</ele>
<time>2018-07-12T08:03:32Z</time>
<speed>0.65</speed>
</trkpt>
<trkpt lat="-6.964810" lon="-34.832584">
<ele>12.960000</ele>
<time>2018-07-12T08:15:37Z</time>
<speed>0.43</speed>
</trkpt>
<trkpt lat="-6.964634" lon="-34.832512">
<ele>8.160000</ele>
<time>2018-07-12T08:20:05Z</time>
<speed>0.43</speed>
</trkpt>
<trkpt lat="-6.964406" lon="-34.832428">
<ele>2.650000</ele>
<time>2018-07-12T08:21:00Z</time>
<speed>0.66</speed>
</trkpt>
<trkpt lat="-6.964045" lon="-34.832100">
<ele>-3.760000</ele>
<time>2018-07-12T08:26:27Z</time>
<speed>0.86</speed>
</trkpt>
<trkpt lat="-6.964417" lon="-34.832504">
<ele>11.580000</ele>
<time>2018-07-12T08:34:45Z</time>
<speed>1.50</speed>
</trkpt>
<trkpt lat="-6.963561" lon="-34.832760">
<ele>-2.080000</ele>
<time>2018-07-12T08:39:56Z</time>
<speed>0.84</speed>
</trkpt>
<trkpt lat="-6.963182" lon="-34.832481">
<ele>4.130000</ele>
<time>2018-07-12T08:41:23Z</time>
<speed>0.36</speed>
</trkpt>
<trkpt lat="-6.961810" lon="-34.831913">
<ele>9.070000</ele>
<time>2018-07-12T08:46:49Z</time>
<speed>0.89</speed>
</trkpt>
<trkpt lat="-6.960617" lon="-34.832165">
<ele>25.469999</ele>
<time>2018-07-12T08:52:26Z</time>
<speed>0.59</speed>
</trkpt>
<trkpt lat="-6.960917" lon="-34.832260">
<ele>30.609999</ele>
<time>2018-07-12T08:59:07Z</time>
<speed>0.95</speed>
</trkpt>
<trkpt lat="-6.961363" lon="-34.831982">
<ele>23.590000</ele>
<time>2018-07-12T09:08:50Z</time>
<speed>0.16</speed>
</trkpt>
<trkpt lat="-6.961647" lon="-34.831699">
<ele>22.180000</ele>
<time>2018-07-12T09:16:58Z</time>
<speed>0.55</speed>
</trkpt>
<trkpt lat="-6.962074" lon="-34.831318">
<ele>18.129999</ele>
<time>2018-07-12T09:27:51Z</time>
<speed>0.10</speed>
</trkpt>
<trkpt lat="-6.968620" lon="-34.834843">
<ele>17.400000</ele>
<time>2018-07-12T11:27:04Z</time>
<speed>0.08</speed>
</trkpt>
<trkpt lat="-6.968577" lon="-34.834774">
<ele>-29.580000</ele>
<time>2018-07-12T11:33:29Z</time>
<speed>0.13</speed>
</trkpt>
<trkpt lat="-6.968601" lon="-34.834835">
<ele>10.610000</ele>
<time>2018-07-12T12:31:33Z</time>
<speed>0.02</speed>
</trkpt>
<trkpt lat="-6.968598" lon="-34.834850">
<ele>11.719999</ele>
<time>2018-07-12T13:17:17Z</time>
<speed>0.00</speed>
</trkpt>
<trkpt lat="-6.968676" lon="-34.834854">
<ele>10.190000</ele>
<time>2018-07-12T13:56:03Z</time>
<speed>0.46</speed>
</trkpt>
<trkpt lat="-6.968706" lon="-34.834892">
<ele>18.859999</ele>
<time>2018-07-12T14:26:20Z</time>
<speed>0.28</speed>
</trkpt>
<trkpt lat="-6.968571" lon="-34.834801">
<ele>40.529999</ele>
<time>2018-07-12T14:51:35Z</time>
<speed>0.44</speed>
</trkpt>
<trkpt lat="-6.968580" lon="-34.834850">
<ele>10.120000</ele>
<time>2018-07-12T15:11:03Z</time>
<speed>0.47</speed>
</trkpt>
<trkpt lat="-6.968603" lon="-34.834808">
<ele>22.059999</ele>
<time>2018-07-12T15:26:23Z</time>
<speed>0.00</speed>
</trkpt>
<trkpt lat="-6.968627" lon="-34.834854">
<ele>36.719997</ele>
<time>2018-07-12T15:31:40Z</time>
<speed>0.17</speed>
</trkpt>
<trkpt lat="-6.968542" lon="-34.834770">
<ele>-15.969999</ele>
<time>2018-07-12T15:36:58Z</time>
<speed>0.02</speed>
</trkpt>
<trkpt lat="-6.968612" lon="-34.834816">
<ele>19.699999</ele>
<time>2018-07-12T15:42:16Z</time>
<speed>0.00</speed>
</trkpt>
<trkpt lat="-6.968681" lon="-34.834824">
<ele>14.719999</ele>
<time>2018-07-12T15:47:32Z</time>
<speed>0.00</speed>
</trkpt>
<trkpt lat="-6.968660" lon="-34.834911">
<ele>25.629999</ele>
<time>2018-07-12T15:52:49Z</time>
<speed>0.00</speed>
</trkpt>
<trkpt lat="-6.968664" lon="-34.834885">
<ele>22.619999</ele>
<time>2018-07-12T15:58:07Z</time>
<speed>0.00</speed>
</trkpt>
<trkpt lat="-6.968660" lon="-34.834877">
<ele>24.779999</ele>
<time>2018-07-12T16:03:28Z</time>
<speed>0.00</speed>
</trkpt>
<trkpt lat="-6.968619" lon="-34.834789">
<ele>23.689999</ele>
<time>2018-07-12T16:08:47Z</time>
<speed>0.00</speed>
</trkpt>
<trkpt lat="-6.968632" lon="-34.834869">
<ele>19.199999</ele>
<time>2018-07-12T16:14:04Z</time>
<speed>0.00</speed>
</trkpt>
<trkpt lat="-6.968588" lon="-34.834827">
<ele>23.670000</ele>
<time>2018-07-12T16:19:23Z</time>
<speed>0.00</speed>
</trkpt>
<trkpt lat="-6.968670" lon="-34.834877">
<ele>29.420000</ele>
<time>2018-07-12T16:24:42Z</time>
<speed>0.60</speed>
</trkpt>
<trkpt lat="-6.968547" lon="-34.834763">
<ele>17.809999</ele>
<time>2018-07-12T16:30:08Z</time>
<speed>0.29</speed>
</trkpt>
<trkpt lat="-6.968650" lon="-34.834862">
<ele>24.209999</ele>
<time>2018-07-12T16:35:30Z</time>
<speed>0.00</speed>
</trkpt>
<trkpt lat="-6.968597" lon="-34.834877">
<ele>-6.070000</ele>
<time>2018-07-12T16:40:47Z</time>
<speed>0.00</speed>
</trkpt>
<trkpt lat="-6.968616" lon="-34.834820">
<ele>18.199999</ele>
<time>2018-07-12T16:46:08Z</time>
<speed>0.09</speed>
</trkpt>
<trkpt lat="-6.968651" lon="-34.834820">
<ele>38.450001</ele>
<time>2018-07-12T16:51:27Z</time>
<speed>0.07</speed>
</trkpt>
<trkpt lat="-6.968567" lon="-34.834763">
<ele>-33.889999</ele>
<time>2018-07-12T16:56:51Z</time>
<speed>0.00</speed>
</trkpt>
<trkpt lat="-6.968595" lon="-34.834766">
<ele>19.660000</ele>
<time>2018-07-12T17:02:16Z</time>
<speed>0.34</speed>
</trkpt>
<trkpt lat="-6.968629" lon="-34.834751">
<ele>18.020000</ele>
<time>2018-07-12T17:07:36Z</time>
<speed>0.66</speed>
</trkpt>
<trkpt lat="-6.968714" lon="-34.834663">
<ele>-59.619999</ele>
<time>2018-07-12T17:13:10Z</time>
<speed>0.16</speed>
</trkpt>
<trkpt lat="-6.968697" lon="-34.834816">
<ele>-10.429999</ele>
<time>2018-07-12T17:18:41Z</time>
<speed>0.25</speed>
</trkpt>
<trkpt lat="-6.968575" lon="-34.835052">
<ele>19.930000</ele>
<time>2018-07-12T17:24:27Z</time>
<speed>0.21</speed>
</trkpt>
<trkpt lat="-6.968639" lon="-34.834785">
<ele>-1.720000</ele>
<time>2018-07-12T17:31:16Z</time>
<speed>0.16</speed>
</trkpt>
<trkpt lat="-6.968649" lon="-34.834812">
<ele>2.600000</ele>
<time>2018-07-12T17:38:44Z</time>
<speed>0.23</speed>
</trkpt>
<trkpt lat="-6.968598" lon="-34.834824">
<ele>3.300000</ele>
<time>2018-07-12T17:46:05Z</time>
<speed>0.13</speed>
</trkpt>
<trkpt lat="-6.968576" lon="-34.834766">
<ele>44.110001</ele>
<time>2018-07-12T17:53:58Z</time>
<speed>0.00</speed>
</trkpt>
<trkpt lat="-6.968577" lon="-34.834946">
<ele>2.670000</ele>
<time>2018-07-12T17:59:16Z</time>
<speed>0.00</speed>
</trkpt>
<trkpt lat="-6.968635" lon="-34.834728">
<ele>6.070000</ele>
<time>2018-07-12T18:05:02Z</time>
<speed>0.36</speed>
</trkpt>
<trkpt lat="-6.968645" lon="-34.834846">
<ele>32.820000</ele>
<time>2018-07-12T18:11:38Z</time>
<speed>0.02</speed>
</trkpt>
<trkpt lat="-6.968530" lon="-34.834934">
<ele>57.000000</ele>
<time>2018-07-12T18:16:57Z</time>
<speed>0.00</speed>
</trkpt>
<trkpt lat="-6.968395" lon="-34.834824">
<ele>82.830002</ele>
<time>2018-07-12T18:22:30Z</time>
<speed>1.24</speed>
</trkpt>
<trkpt lat="-6.968596" lon="-34.834751">
<ele>12.940000</ele>
<time>2018-07-12T18:28:06Z</time>
<speed>0.00</speed>
</trkpt>
<trkpt lat="-6.968590" lon="-34.834892">
<ele>23.850000</ele>
<time>2018-07-12T18:33:23Z</time>
<speed>0.00</speed>
</trkpt>
<trkpt lat="-6.968716" lon="-34.834892">
<ele>21.939999</ele>
<time>2018-07-12T18:38:55Z</time>
<speed>0.08</speed>
</trkpt>
<trkpt lat="-6.968603" lon="-34.834919">
<ele>17.289999</ele>
<time>2018-07-12T18:44:11Z</time>
<speed>0.00</speed>
</trkpt>
<trkpt lat="-6.968665" lon="-34.834839">
<ele>19.100000</ele>
<time>2018-07-12T18:49:29Z</time>
<speed>0.17</speed>
</trkpt>
<trkpt lat="-6.968596" lon="-34.834976">
<ele>-14.420000</ele>
<time>2018-07-12T18:54:45Z</time>
<speed>0.00</speed>
</trkpt>
<trkpt lat="-6.968524" lon="-34.834839">
<ele>-1.760000</ele>
<time>2018-07-12T19:00:03Z</time>
<speed>0.00</speed>
</trkpt>
<trkpt lat="-6.968660" lon="-34.834862">
<ele>2.150000</ele>
<time>2018-07-12T19:05:20Z</time>
<speed>0.00</speed>
</trkpt>
<trkpt lat="-6.968629" lon="-34.834721">
<ele>23.209999</ele>
<time>2018-07-12T19:10:51Z</time>
<speed>0.26</speed>
</trkpt>
<trkpt lat="-6.968588" lon="-34.834686">
<ele>14.020000</ele>
<time>2018-07-12T19:16:24Z</time>
<speed>0.10</speed>
</trkpt>
<trkpt lat="-6.968593" lon="-34.834911">
<ele>1.090000</ele>
<time>2018-07-12T19:21:53Z</time>
<speed>0.40</speed>
</trkpt>
<trkpt lat="-6.968581" lon="-34.834999">
<ele>-4.240000</ele>
<time>2018-07-12T19:27:30Z</time>
<speed>0.41</speed>
</trkpt>
<trkpt lat="-6.968614" lon="-34.834816">
<ele>4.230000</ele>
<time>2018-07-12T19:33:24Z</time>
<speed>0.28</speed>
</trkpt>
<trkpt lat="-6.968605" lon="-34.834797">
<ele>10.240000</ele>
<time>2018-07-12T19:38:41Z</time>
<speed>0.00</speed>
</trkpt>
<trkpt lat="-6.968613" lon="-34.834885">
<ele>7.900000</ele>
<time>2018-07-12T19:43:57Z</time>
<speed>0.00</speed>
</trkpt>
<trkpt lat="-6.968637" lon="-34.834873">
<ele>13.259999</ele>
<time>2018-07-12T19:49:14Z</time>
<speed>0.00</speed>
</trkpt>
<trkpt lat="-6.968587" lon="-34.834827">
<ele>-11.950000</ele>
<time>2018-07-12T19:54:30Z</time>
<speed>0.00</speed>
</trkpt>
<trkpt lat="-6.968591" lon="-34.834919">
<ele>4.030000</ele>
<time>2018-07-12T19:59:49Z</time>
<speed>0.00</speed>
</trkpt>
<trkpt lat="-6.968574" lon="-34.834908">
<ele>-11.070000</ele>
<time>2018-07-12T20:05:09Z</time>
<speed>0.00</speed>
</trkpt>
<trkpt lat="-6.968649" lon="-34.834805">
<ele>12.090000</ele>
<time>2018-07-12T20:10:26Z</time>
<speed>0.00</speed>
</trkpt>
<trkpt lat="-6.968572" lon="-34.834827">
<ele>6.550000</ele>
<time>2018-07-12T20:15:42Z</time>
<speed>0.00</speed>
</trkpt>
<trkpt lat="-6.968600" lon="-34.834846">
<ele>33.430000</ele>
<time>2018-07-12T20:20:57Z</time>
<speed>0.00</speed>
</trkpt>
<trkpt lat="-6.968598" lon="-34.834911">
<ele>-7.700000</ele>
<time>2018-07-12T20:26:13Z</time>
<speed>0.00</speed>
</trkpt>
<trkpt lat="-6.968597" lon="-34.834904">
<ele>20.250000</ele>
<time>2018-07-12T20:31:29Z</time>
<speed>0.00</speed>
</trkpt>
<trkpt lat="-6.968619" lon="-34.834785">
<ele>27.099998</ele>
<time>2018-07-12T20:36:45Z</time>
<speed>0.00</speed>
</trkpt>
<trkpt lat="-6.968596" lon="-34.834854">
<ele>-0.430000</ele>
<time>2018-07-12T20:42:01Z</time>
<speed>0.00</speed>
</trkpt>
<trkpt lat="-6.968635" lon="-34.834831">
<ele>43.939999</ele>
<time>2018-07-12T20:47:17Z</time>
<speed>0.00</speed>
</trkpt>
<trkpt lat="-6.968659" lon="-34.834850">
<ele>30.869999</ele>
<time>2018-07-12T20:52:33Z</time>
<speed>0.00</speed>
</trkpt>
<trkpt lat="-6.968687" lon="-34.834747">
<ele>27.930000</ele>
<time>2018-07-12T20:57:49Z</time>
<speed>0.00</speed>
</trkpt>
<trkpt lat="-6.968613" lon="-34.834991">
<ele>0.410000</ele>
<time>2018-07-12T21:03:10Z</time>
<speed>0.00</speed>
</trkpt>
<trkpt lat="-6.968636" lon="-34.834831">
<ele>14.799999</ele>
<time>2018-07-12T21:08:26Z</time>
<speed>0.00</speed>
</trkpt>
<trkpt lat="-6.968637" lon="-34.834797">
<ele>10.880000</ele>
<time>2018-07-12T21:13:42Z</time>
<speed>0.00</speed>
</trkpt>
<trkpt lat="-6.968524" lon="-34.834885">
<ele>9.460000</ele>
<time>2018-07-12T21:18:59Z</time>
<speed>0.00</speed>
</trkpt>
<trkpt lat="-6.968507" lon="-34.834957">
<ele>-3.640000</ele>
<time>2018-07-12T21:24:15Z</time>
<speed>1.38</speed>
</trkpt>
<trkpt lat="-6.968771" lon="-34.834557">
<ele>61.309998</ele>
<time>2018-07-12T21:29:40Z</time>
<speed>0.00</speed>
</trkpt>
<trkpt lat="-6.968519" lon="-34.834858">
<ele>6.560000</ele>
<time>2018-07-12T21:35:04Z</time>
<speed>0.00</speed>
</trkpt>
<trkpt lat="-6.968670" lon="-34.834850">
<ele>3.480000</ele>
<time>2018-07-12T21:40:49Z</time>
<speed>0.07</speed>
</trkpt>
<trkpt lat="-6.968653" lon="-34.834759">
<ele>29.119999</ele>
<time>2018-07-12T21:46:26Z</time>
<speed>0.00</speed>
</trkpt>
<trkpt lat="-6.968638" lon="-34.834896">
<ele>28.160000</ele>
<time>2018-07-12T21:52:24Z</time>
<speed>0.16</speed>
</trkpt>
<trkpt lat="-6.968623" lon="-34.834827">
<ele>3.570000</ele>
<time>2018-07-12T21:59:35Z</time>
<speed>0.00</speed>
</trkpt>
<trkpt lat="-6.968644" lon="-34.834885">
<ele>18.010000</ele>
<time>2018-07-12T22:05:06Z</time>
<speed>0.69</speed>
</trkpt>
<trkpt lat="-6.968654" lon="-34.834801">
<ele>6.860000</ele>
<time>2018-07-12T22:11:11Z</time>
<speed>0.71</speed>
</trkpt>
<trkpt lat="-6.968499" lon="-34.834717">
<ele>-21.959999</ele>
<time>2018-07-12T22:18:33Z</time>
<speed>1.08</speed>
</trkpt>
<trkpt lat="-6.968605" lon="-34.834801">
<ele>21.650000</ele>
<time>2018-07-12T22:26:04Z</time>
<speed>0.42</speed>
</trkpt>
<trkpt lat="-6.968640" lon="-34.834862">
<ele>24.430000</ele>
<time>2018-07-12T22:31:32Z</time>
<speed>0.08</speed>
</trkpt>
<trkpt lat="-6.968688" lon="-34.834648">
<ele>32.349998</ele>
<time>2018-07-12T22:37:28Z</time>
<speed>0.00</speed>
</trkpt>
<trkpt lat="-6.968646" lon="-34.834866">
<ele>16.400000</ele>
<time>2018-07-12T22:43:02Z</time>
<speed>0.10</speed>
</trkpt>
<trkpt lat="-6.968594" lon="-34.834930">
<ele>16.990000</ele>
<time>2018-07-12T22:48:47Z</time>
<speed>0.33</speed>
</trkpt>
<trkpt lat="-6.968561" lon="-34.834957">
<ele>21.879999</ele>
<time>2018-07-12T22:55:02Z</time>
<speed>0.00</speed>
</trkpt>
<trkpt lat="-6.968574" lon="-34.835014">
<ele>17.879999</ele>
<time>2018-07-12T23:00:34Z</time>
<speed>0.81</speed>
</trkpt>
<trkpt lat="-6.968606" lon="-34.834789">
<ele>3.720000</ele>
<time>2018-07-12T23:06:09Z</time>
<speed>0.00</speed>
</trkpt>
<trkpt lat="-6.968591" lon="-34.834732">
<ele>12.830000</ele>
<time>2018-07-12T23:11:26Z</time>
<speed>0.00</speed>
</trkpt>
<trkpt lat="-6.968629" lon="-34.834846">
<ele>12.290000</ele>
<time>2018-07-12T23:16:40Z</time>
<speed>0.00</speed>
</trkpt>
<trkpt lat="-6.968556" lon="-34.834858">
<ele>29.369999</ele>
<time>2018-07-12T23:22:09Z</time>
<speed>0.12</speed>
</trkpt>
<trkpt lat="-6.968645" lon="-34.834969">
<ele>18.690001</ele>
<time>2018-07-12T23:27:26Z</time>
<speed>0.00</speed>
</trkpt>
<trkpt lat="-6.968549" lon="-34.834759">
<ele>21.189999</ele>
<time>2018-07-12T23:32:42Z</time>
<speed>0.00</speed>
</trkpt>
<trkpt lat="-6.968565" lon="-34.834923">
<ele>33.450001</ele>
<time>2018-07-12T23:37:57Z</time>
<speed>0.00</speed>
</trkpt>
<trkpt lat="-6.968638" lon="-34.834766">
<ele>7.350000</ele>
<time>2018-07-12T23:43:11Z</time>
<speed>0.00</speed>
</trkpt>
<trkpt lat="-6.968623" lon="-34.834808">
<ele>25.070000</ele>
<time>2018-07-12T23:48:26Z</time>
<speed>0.00</speed>
</trkpt>
<trkpt lat="-6.968584" lon="-34.834885">
<ele>11.219999</ele>
<time>2018-07-12T23:54:00Z</time>
<speed>0.32</speed>
</trkpt>
<trkpt lat="-6.968615" lon="-34.834717">
<ele>9.610000</ele>
<time>2018-07-12T23:59:19Z</time>
<speed>0.00</speed>
</trkpt>
<trkpt lat="-6.968705" lon="-34.834843">
<ele>6.930000</ele>
<time>2018-07-13T00:04:37Z</time>
<speed>0.00</speed>
</trkpt>
<trkpt lat="-6.968721" lon="-34.834846">
<ele>16.879999</ele>
<time>2018-07-13T00:09:52Z</time>
<speed>0.00</speed>
</trkpt>
<trkpt lat="-6.968696" lon="-34.834778">
<ele>23.910000</ele>
<time>2018-07-13T00:15:22Z</time>
<speed>0.26</speed>
</trkpt>
<trkpt lat="-6.968632" lon="-34.834843">
<ele>7.470000</ele>
<time>2018-07-13T00:20:37Z</time>
<speed>0.00</speed>
</trkpt>
<trkpt lat="-6.968582" lon="-34.834930">
<ele>-0.250000</ele>
<time>2018-07-13T00:25:51Z</time>
<speed>0.00</speed>
</trkpt>
<trkpt lat="-6.968557" lon="-34.834793">
<ele>19.170000</ele>
<time>2018-07-13T00:31:06Z</time>
<speed>0.00</speed>
</trkpt>
<trkpt lat="-6.968628" lon="-34.834721">
<ele>20.760000</ele>
<time>2018-07-13T00:36:35Z</time>
<speed>0.72</speed>
</trkpt>
<trkpt lat="-6.968586" lon="-34.834801">
<ele>9.960000</ele>
<time>2018-07-13T00:42:04Z</time>
<speed>0.16</speed>
</trkpt>
<trkpt lat="-6.968657" lon="-34.834808">
<ele>4.160000</ele>
<time>2018-07-13T00:48:56Z</time>
<speed>0.12</speed>
</trkpt>
<trkpt lat="-6.968617" lon="-34.834805">
<ele>4.870000</ele>
<time>2018-07-13T01:01:09Z</time>
<speed>0.21</speed>
</trkpt>
<trkpt lat="-6.968637" lon="-34.834927">
<ele>10.330000</ele>
<time>2018-07-13T01:14:48Z</time>
<speed>0.00</speed>
</trkpt>
<trkpt lat="-6.968615" lon="-34.834808">
<ele>8.580000</ele>
<time>2018-07-13T01:20:03Z</time>
<speed>0.00</speed>
</trkpt>
<trkpt lat="-6.968612" lon="-34.834724">
<ele>36.969997</ele>
<time>2018-07-13T01:25:18Z</time>
<speed>0.00</speed>
</trkpt>
<trkpt lat="-6.968625" lon="-34.834812">
<ele>-10.870000</ele>
<time>2018-07-13T01:30:34Z</time>
<speed>0.00</speed>
</trkpt>
<trkpt lat="-6.968578" lon="-34.834988">
<ele>-0.540000</ele>
<time>2018-07-13T01:35:51Z</time>
<speed>0.00</speed>
</trkpt>
<trkpt lat="-6.968594" lon="-34.834808">
<ele>6.370000</ele>
<time>2018-07-13T01:41:06Z</time>
<speed>0.00</speed>
</trkpt>
<trkpt lat="-6.968613" lon="-34.834904">
<ele>-10.440000</ele>
<time>2018-07-13T01:46:21Z</time>
<speed>0.00</speed>
</trkpt>
<trkpt lat="-6.968583" lon="-34.834885">
<ele>-0.590000</ele>
<time>2018-07-13T01:51:36Z</time>
<speed>0.00</speed>
</trkpt>
<trkpt lat="-6.968632" lon="-34.834896">
<ele>5.130000</ele>
<time>2018-07-13T01:56:51Z</time>
<speed>0.13</speed>
</trkpt>
<trkpt lat="-6.968601" lon="-34.834820">
<ele>28.189999</ele>
<time>2018-07-13T02:02:18Z</time>
<speed>0.00</speed>
</trkpt>
<trkpt lat="-6.968618" lon="-34.834827">
<ele>27.289999</ele>
<time>2018-07-13T02:07:55Z</time>
<speed>0.37</speed>
</trkpt>
<trkpt lat="-6.968612" lon="-34.834797">
<ele>23.439999</ele>
<time>2018-07-13T02:13:13Z</time>
<speed>0.18</speed>
</trkpt>
<trkpt lat="-6.968624" lon="-34.834827">
<ele>15.099999</ele>
<time>2018-07-13T02:18:42Z</time>
<speed>0.17</speed>
</trkpt>
<trkpt lat="-6.968589" lon="-34.834793">
<ele>15.490000</ele>
<time>2018-07-13T02:24:09Z</time>
<speed>0.09</speed>
</trkpt>
<trkpt lat="-6.968678" lon="-34.834858">
<ele>49.709999</ele>
<time>2018-07-13T02:29:25Z</time>
<speed>0.43</speed>
</trkpt>
<trkpt lat="-6.968623" lon="-34.834881">
<ele>12.020000</ele>
<time>2018-07-13T02:34:55Z</time>
<speed>0.30</speed>
</trkpt>
<trkpt lat="-6.968688" lon="-34.834946">
<ele>76.900002</ele>
<time>2018-07-13T02:40:25Z</time>
<speed>0.03</speed>
</trkpt>
<trkpt lat="-6.968574" lon="-34.834866">
<ele>64.790001</ele>
<time>2018-07-13T02:46:34Z</time>
<speed>0.19</speed>
</trkpt>
<trkpt lat="-6.968526" lon="-34.834812">
<ele>21.129999</ele>
<time>2018-07-13T02:53:07Z</time>
<speed>0.25</speed>
</trkpt>
</trkseg>
</trk>
<trk>
<name>20180729-105804(6)</name>
<desc>Color:004000ff</desc>
<trkseg>
<trkpt lat="-6.965970" lon="-34.837021">
<ele>-9.559999</ele>
<time>2018-07-12T03:06:53Z</time>
<speed>0.13</speed>
</trkpt>
<trkpt lat="-6.965970" lon="-34.837021">
<ele>-9.559999</ele>
<time>2018-07-12T03:18:20Z</time>
<speed>0.12</speed>
</trkpt>
<trkpt lat="-6.966063" lon="-34.837173">
<ele>16.760000</ele>
<time>2018-07-12T03:30:00Z</time>
<speed>0.03</speed>
</trkpt>
<trkpt lat="-6.966202" lon="-34.837330">
<ele>-7.770000</ele>
<time>2018-07-12T03:41:26Z</time>
<speed>0.00</speed>
</trkpt>
<trkpt lat="-6.966103" lon="-34.837040">
<ele>-10.070000</ele>
<time>2018-07-12T03:46:32Z</time>
<speed>0.00</speed>
</trkpt>
<trkpt lat="-6.966129" lon="-34.837074">
<ele>6.290000</ele>
<time>2018-07-12T03:51:41Z</time>
<speed>0.00</speed>
</trkpt>
<trkpt lat="-6.966087" lon="-34.837135">
<ele>14.530000</ele>
<time>2018-07-12T03:56:46Z</time>
<speed>0.38</speed>
</trkpt>
<trkpt lat="-6.966037" lon="-34.837040">
<ele>17.680000</ele>
<time>2018-07-12T04:02:00Z</time>
<speed>0.00</speed>
</trkpt>
<trkpt lat="-6.966165" lon="-34.837368">
<ele>-14.570000</ele>
<time>2018-07-12T04:07:06Z</time>
<speed>0.00</speed>
</trkpt>
<trkpt lat="-6.966072" lon="-34.837093">
<ele>23.559999</ele>
<time>2018-07-12T04:12:12Z</time>
<speed>0.00</speed>
</trkpt>
<trkpt lat="-6.966092" lon="-34.837048">
<ele>27.980000</ele>
<time>2018-07-12T04:17:37Z</time>
<speed>0.42</speed>
</trkpt>
<trkpt lat="-6.966057" lon="-34.837128">
<ele>19.959999</ele>
<time>2018-07-12T04:23:08Z</time>
<speed>0.63</speed>
</trkpt>
<trkpt lat="-6.966097" lon="-34.837074">
<ele>23.180000</ele>
<time>2018-07-12T04:28:53Z</time>
<speed>0.00</speed>
</trkpt>
<trkpt lat="-6.966435" lon="-34.836956">
<ele>-32.469997</ele>
<time>2018-07-12T04:34:08Z</time>
<speed>0.00</speed>
</trkpt>
<trkpt lat="-6.966030" lon="-34.837147">
<ele>18.279999</ele>
<time>2018-07-12T04:39:14Z</time>
<speed>0.00</speed>
</trkpt>
<trkpt lat="-6.966074" lon="-34.837132">
<ele>2.960000</ele>
<time>2018-07-12T04:44:20Z</time>
<speed>0.00</speed>
</trkpt>
<trkpt lat="-6.966039" lon="-34.837093">
<ele>5.640000</ele>
<time>2018-07-12T04:49:26Z</time>
<speed>0.00</speed>
</trkpt>
<trkpt lat="-6.966091" lon="-34.837112">
<ele>5.340000</ele>
<time>2018-07-12T04:54:52Z</time>
<speed>0.35</speed>
</trkpt>
<trkpt lat="-6.966006" lon="-34.837219">
<ele>-17.920000</ele>
<time>2018-07-12T05:00:04Z</time>
<speed>2.32</speed>
</trkpt>
<trkpt lat="-6.966234" lon="-34.837040">
<ele>34.459999</ele>
<time>2018-07-12T05:05:11Z</time>
<speed>0.00</speed>
</trkpt>
<trkpt lat="-6.966182" lon="-34.837242">
<ele>32.480000</ele>
<time>2018-07-12T05:10:20Z</time>
<speed>0.00</speed>
</trkpt>
<trkpt lat="-6.966194" lon="-34.837036">
<ele>0.520000</ele>
<time>2018-07-12T05:15:54Z</time>
<speed>0.96</speed>
</trkpt>
<trkpt lat="-6.966091" lon="-34.837162">
<ele>-1.370000</ele>
<time>2018-07-12T05:21:20Z</time>
<speed>0.00</speed>
</trkpt>
<trkpt lat="-6.966036" lon="-34.837070">
<ele>-8.300000</ele>
<time>2018-07-12T05:26:27Z</time>
<speed>0.00</speed>
</trkpt>
<trkpt lat="-6.965962" lon="-34.837166">
<ele>22.760000</ele>
<time>2018-07-12T05:31:33Z</time>
<speed>0.00</speed>
</trkpt>
<trkpt lat="-6.966183" lon="-34.837147">
<ele>18.520000</ele>
<time>2018-07-12T05:36:52Z</time>
<speed>0.37</speed>
</trkpt>
<trkpt lat="-6.966116" lon="-34.837139">
<ele>4.930000</ele>
<time>2018-07-12T05:41:58Z</time>
<speed>0.00</speed>
</trkpt>
<trkpt lat="-6.966029" lon="-34.837147">
<ele>15.190000</ele>
<time>2018-07-12T05:47:04Z</time>
<speed>0.00</speed>
</trkpt>
<trkpt lat="-6.966000" lon="-34.837181">
<ele>2.670000</ele>
<time>2018-07-12T05:52:12Z</time>
<speed>0.00</speed>
</trkpt>
<trkpt lat="-6.966187" lon="-34.837128">
<ele>60.649998</ele>
<time>2018-07-12T05:57:22Z</time>
<speed>0.00</speed>
</trkpt>
<trkpt lat="-6.966162" lon="-34.837132">
<ele>3.290000</ele>
<time>2018-07-12T06:03:22Z</time>
<speed>0.01</speed>
</trkpt>
<trkpt lat="-6.965967" lon="-34.837128">
<ele>43.879997</ele>
<time>2018-07-12T06:10:37Z</time>
<speed>0.35</speed>
</trkpt>
<trkpt lat="-6.966138" lon="-34.837303">
<ele>-18.619999</ele>
<time>2018-07-12T06:19:01Z</time>
<speed>0.40</speed>
</trkpt>
<trkpt lat="-6.966087" lon="-34.837185">
<ele>9.400000</ele>
<time>2018-07-12T06:27:45Z</time>
<speed>0.34</speed>
</trkpt>
<trkpt lat="-6.966112" lon="-34.837189">
<ele>-35.149998</ele>
<time>2018-07-12T06:39:12Z</time>
<speed>0.43</speed>
</trkpt>
<trkpt lat="-6.966009" lon="-34.837173">
<ele>10.510000</ele>
<time>2018-07-12T06:55:54Z</time>
<speed>0.00</speed>
</trkpt>
<trkpt lat="-6.966019" lon="-34.837181">
<ele>40.980000</ele>
<time>2018-07-12T07:01:00Z</time>
<speed>0.00</speed>
</trkpt>
<trkpt lat="-6.966099" lon="-34.837219">
<ele>46.219997</ele>
<time>2018-07-12T07:06:05Z</time>
<speed>0.00</speed>
</trkpt>
<trkpt lat="-6.965912" lon="-34.837215">
<ele>64.500000</ele>
<time>2018-07-12T07:11:23Z</time>
<speed>0.55</speed>
</trkpt>
<trkpt lat="-6.966090" lon="-34.837082">
<ele>3.020000</ele>
<time>2018-07-12T07:18:23Z</time>
<speed>0.11</speed>
</trkpt>
<trkpt lat="-6.966187" lon="-34.837070">
<ele>-1.390000</ele>
<time>2018-07-12T07:23:32Z</time>
<speed>1.69</speed>
</trkpt>
<trkpt lat="-6.966094" lon="-34.837181">
<ele>2.000000</ele>
<time>2018-07-12T07:28:40Z</time>
<speed>0.00</speed>
</trkpt>
<trkpt lat="-6.966094" lon="-34.837330">
<ele>3.650000</ele>
<time>2018-07-12T07:33:59Z</time>
<speed>0.33</speed>
</trkpt>
<trkpt lat="-6.966132" lon="-34.837009">
<ele>32.299999</ele>
<time>2018-07-12T07:39:35Z</time>
<speed>0.24</speed>
</trkpt>
<trkpt lat="-6.966208" lon="-34.837116">
<ele>23.170000</ele>
<time>2018-07-12T07:45:38Z</time>
<speed>0.39</speed>
</trkpt>
<trkpt lat="-6.966057" lon="-34.837181">
<ele>20.520000</ele>
<time>2018-07-12T07:50:45Z</time>
<speed>0.00</speed>
</trkpt>
<trkpt lat="-6.965984" lon="-34.837166">
<ele>15.589999</ele>
<time>2018-07-12T07:55:52Z</time>
<speed>0.00</speed>
</trkpt>
<trkpt lat="-6.966131" lon="-34.837219">
<ele>8.720000</ele>
<time>2018-07-12T08:00:58Z</time>
<speed>1.04</speed>
</trkpt>
<trkpt lat="-6.965991" lon="-34.837143">
<ele>19.949999</ele>
<time>2018-07-12T08:06:04Z</time>
<speed>0.00</speed>
</trkpt>
<trkpt lat="-6.965942" lon="-34.836933">
<ele>27.580000</ele>
<time>2018-07-12T08:11:08Z</time>
<speed>0.00</speed>
</trkpt>
<trkpt lat="-6.966012" lon="-34.837154">
<ele>-6.270000</ele>
<time>2018-07-12T08:16:13Z</time>
<speed>0.00</speed>
</trkpt>
<trkpt lat="-6.966051" lon="-34.837204">
<ele>-1.520000</ele>
<time>2018-07-12T08:21:18Z</time>
<speed>0.00</speed>
</trkpt>
<trkpt lat="-6.966041" lon="-34.837181">
<ele>24.529999</ele>
<time>2018-07-12T08:26:24Z</time>
<speed>0.00</speed>
</trkpt>
<trkpt lat="-6.966167" lon="-34.836971">
<ele>18.770000</ele>
<time>2018-07-12T08:31:33Z</time>
<speed>0.51</speed>
</trkpt>
<trkpt lat="-6.966041" lon="-34.837154">
<ele>22.719999</ele>
<time>2018-07-12T08:36:38Z</time>
<speed>0.00</speed>
</trkpt>
<trkpt lat="-6.966109" lon="-34.837101">
<ele>-0.070000</ele>
<time>2018-07-12T08:41:44Z</time>
<speed>0.24</speed>
</trkpt>
<trkpt lat="-6.966069" lon="-34.837162">
<ele>44.809998</ele>
<time>2018-07-12T08:47:01Z</time>
<speed>0.00</speed>
</trkpt>
<trkpt lat="-6.966042" lon="-34.837078">
<ele>17.250000</ele>
<time>2018-07-12T08:52:06Z</time>
<speed>0.74</speed>
</trkpt>
<trkpt lat="-6.966097" lon="-34.837173">
<ele>24.889999</ele>
<time>2018-07-12T08:57:12Z</time>
<speed>0.00</speed>
</trkpt>
<trkpt lat="-6.966053" lon="-34.837109">
<ele>25.430000</ele>
<time>2018-07-12T09:02:18Z</time>
<speed>0.00</speed>
</trkpt>
<trkpt lat="-6.966124" lon="-34.837112">
<ele>44.009998</ele>
<time>2018-07-12T09:07:33Z</time>
<speed>0.25</speed>
</trkpt>
<trkpt lat="-6.966073" lon="-34.837112">
<ele>11.690000</ele>
<time>2018-07-12T09:12:39Z</time>
<speed>0.00</speed>
</trkpt>
<trkpt lat="-6.966073" lon="-34.837166">
<ele>36.680000</ele>
<time>2018-07-12T09:17:45Z</time>
<speed>0.00</speed>
</trkpt>
<trkpt lat="-6.966054" lon="-34.837147">
<ele>33.840000</ele>
<time>2018-07-12T09:22:51Z</time>
<speed>0.00</speed>
</trkpt>
<trkpt lat="-6.966096" lon="-34.837013">
<ele>55.829998</ele>
<time>2018-07-12T09:27:57Z</time>
<speed>0.00</speed>
</trkpt>
<trkpt lat="-6.966076" lon="-34.837280">
<ele>21.559999</ele>
<time>2018-07-12T09:33:02Z</time>
<speed>0.00</speed>
</trkpt>
<trkpt lat="-6.966141" lon="-34.837051">
<ele>29.000000</ele>
<time>2018-07-12T09:38:07Z</time>
<speed>0.00</speed>
</trkpt>
<trkpt lat="-6.966104" lon="-34.837154">
<ele>16.139999</ele>
<time>2018-07-12T09:43:13Z</time>
<speed>0.00</speed>
</trkpt>
<trkpt lat="-6.966177" lon="-34.837280">
<ele>77.900002</ele>
<time>2018-07-12T09:48:18Z</time>
<speed>1.01</speed>
</trkpt>
<trkpt lat="-6.966132" lon="-34.837135">
<ele>34.680000</ele>
<time>2018-07-12T09:53:25Z</time>
<speed>0.00</speed>
</trkpt>
<trkpt lat="-6.966105" lon="-34.837219">
<ele>26.230000</ele>
<time>2018-07-12T09:58:31Z</time>
<speed>0.00</speed>
</trkpt>
<trkpt lat="-6.966114" lon="-34.837212">
<ele>28.650000</ele>
<time>2018-07-12T10:05:17Z</time>
<speed>0.28</speed>
</trkpt>
<trkpt lat="-6.966148" lon="-34.837200">
<ele>23.529999</ele>
<time>2018-07-12T10:15:45Z</time>
<speed>0.17</speed>
</trkpt>
<trkpt lat="-6.966011" lon="-34.837059">
<ele>14.380000</ele>
<time>2018-07-12T10:27:56Z</time>
<speed>0.16</speed>
</trkpt>
<trkpt lat="-6.966084" lon="-34.837093">
<ele>44.279999</ele>
<time>2018-07-12T10:38:56Z</time>
<speed>0.05</speed>
</trkpt>
<trkpt lat="-6.966147" lon="-34.837132">
<ele>15.660000</ele>
<time>2018-07-12T10:51:35Z</time>
<speed>0.00</speed>
</trkpt>
<trkpt lat="-6.966035" lon="-34.837143">
<ele>14.540000</ele>
<time>2018-07-12T10:56:46Z</time>
<speed>0.00</speed>
</trkpt>
<trkpt lat="-6.966109" lon="-34.837101">
<ele>-0.510000</ele>
<time>2018-07-12T11:02:01Z</time>
<speed>0.00</speed>
</trkpt>
<trkpt lat="-6.966052" lon="-34.837135">
<ele>24.859999</ele>
<time>2018-07-12T11:09:55Z</time>
<speed>0.00</speed>
</trkpt>
<trkpt lat="-6.966148" lon="-34.837151">
<ele>41.660000</ele>
<time>2018-07-12T11:15:03Z</time>
<speed>0.00</speed>
</trkpt>
<trkpt lat="-6.966113" lon="-34.837139">
<ele>26.260000</ele>
<time>2018-07-12T11:20:08Z</time>
<speed>0.00</speed>
</trkpt>
<trkpt lat="-6.966125" lon="-34.837250">
<ele>33.149998</ele>
<time>2018-07-12T11:25:28Z</time>
<speed>0.32</speed>
</trkpt>
<trkpt lat="-6.966089" lon="-34.837093">
<ele>4.090000</ele>
<time>2018-07-12T11:30:37Z</time>
<speed>0.00</speed>
</trkpt>
<trkpt lat="-6.966125" lon="-34.837215">
<ele>17.049999</ele>
<time>2018-07-12T11:35:43Z</time>
<speed>0.00</speed>
</trkpt>
<trkpt lat="-6.966026" lon="-34.837086">
<ele>1.190000</ele>
<time>2018-07-12T11:40:49Z</time>
<speed>0.00</speed>
</trkpt>
<trkpt lat="-6.966122" lon="-34.837151">
<ele>24.809999</ele>
<time>2018-07-12T11:45:54Z</time>
<speed>0.00</speed>
</trkpt>
<trkpt lat="-6.966078" lon="-34.837170">
<ele>14.179999</ele>
<time>2018-07-12T11:50:59Z</time>
<speed>0.00</speed>
</trkpt>
<trkpt lat="-6.966168" lon="-34.837234">
<ele>40.540001</ele>
<time>2018-07-12T11:56:04Z</time>
<speed>0.00</speed>
</trkpt>
<trkpt lat="-6.966065" lon="-34.837151">
<ele>-6.690000</ele>
<time>2018-07-12T12:01:12Z</time>
<speed>0.00</speed>
</trkpt>
<trkpt lat="-6.966122" lon="-34.837181">
<ele>2.830000</ele>
<time>2018-07-12T12:06:17Z</time>
<speed>0.00</speed>
</trkpt>
<trkpt lat="-6.966110" lon="-34.837311">
<ele>27.900000</ele>
<time>2018-07-12T12:11:28Z</time>
<speed>0.00</speed>
</trkpt>
<trkpt lat="-6.965910" lon="-34.836880">
<ele>12.259999</ele>
<time>2018-07-12T12:16:47Z</time>
<speed>0.13</speed>
</trkpt>
<trkpt lat="-6.966045" lon="-34.837006">
<ele>25.660000</ele>
<time>2018-07-12T12:22:16Z</time>
<speed>0.02</speed>
</trkpt>
<trkpt lat="-6.966045" lon="-34.837166">
<ele>4.910000</ele>
<time>2018-07-12T12:28:05Z</time>
<speed>0.15</speed>
</trkpt>
<trkpt lat="-6.966061" lon="-34.837032">
<ele>-0.950000</ele>
<time>2018-07-12T12:35:04Z</time>
<speed>0.00</speed>
</trkpt>
<trkpt lat="-6.966239" lon="-34.837360">
<ele>38.879997</ele>
<time>2018-07-12T12:40:14Z</time>
<speed>0.00</speed>
</trkpt>
<trkpt lat="-6.966058" lon="-34.837116">
<ele>32.049999</ele>
<time>2018-07-12T12:45:42Z</time>
<speed>0.19</speed>
</trkpt>
<trkpt lat="-6.966272" lon="-34.837418">
<ele>21.799999</ele>
<time>2018-07-12T12:52:00Z</time>
<speed>0.84</speed>
</trkpt>
<trkpt lat="-6.966112" lon="-34.837051">
<ele>28.459999</ele>
<time>2018-07-12T12:59:01Z</time>
<speed>0.59</speed>
</trkpt>
<trkpt lat="-6.966163" lon="-34.837208">
<ele>-12.259999</ele>
<time>2018-07-12T13:06:19Z</time>
<speed>0.00</speed>
</trkpt>
<trkpt lat="-6.966100" lon="-34.836998">
<ele>37.639999</ele>
<time>2018-07-12T13:11:27Z</time>
<speed>0.00</speed>
</trkpt>
<trkpt lat="-6.966084" lon="-34.837082">
<ele>5.120000</ele>
<time>2018-07-12T13:16:32Z</time>
<speed>0.00</speed>
</trkpt>
<trkpt lat="-6.966131" lon="-34.837227">
<ele>-6.340000</ele>
<time>2018-07-12T13:21:38Z</time>
<speed>0.00</speed>
</trkpt>
<trkpt lat="-6.966072" lon="-34.837132">
<ele>4.270000</ele>
<time>2018-07-12T13:26:53Z</time>
<speed>0.97</speed>
</trkpt>
<trkpt lat="-6.966115" lon="-34.837090">
<ele>25.539999</ele>
<time>2018-07-12T13:32:05Z</time>
<speed>0.87</speed>
</trkpt>
<trkpt lat="-6.966031" lon="-34.837025">
<ele>3.670000</ele>
<time>2018-07-12T13:37:23Z</time>
<speed>0.00</speed>
</trkpt>
<trkpt lat="-6.966078" lon="-34.837139">
<ele>14.240000</ele>
<time>2018-07-12T13:42:29Z</time>
<speed>0.00</speed>
</trkpt>
<trkpt lat="-6.966012" lon="-34.837151">
<ele>15.660000</ele>
<time>2018-07-12T13:47:40Z</time>
<speed>0.00</speed>
</trkpt>
<trkpt lat="-6.965970" lon="-34.837082">
<ele>-8.599999</ele>
<time>2018-07-12T13:52:48Z</time>
<speed>0.00</speed>
</trkpt>
<trkpt lat="-6.966045" lon="-34.837074">
<ele>13.429999</ele>
<time>2018-07-12T13:58:28Z</time>
<speed>0.00</speed>
</trkpt>
<trkpt lat="-6.966157" lon="-34.837173">
<ele>17.930000</ele>
<time>2018-07-12T14:04:12Z</time>
<speed>0.00</speed>
</trkpt>
<trkpt lat="-6.966082" lon="-34.837051">
<ele>31.099998</ele>
<time>2018-07-12T14:09:20Z</time>
<speed>0.42</speed>
</trkpt>
<trkpt lat="-6.966119" lon="-34.837250">
<ele>-6.720000</ele>
<time>2018-07-12T14:14:25Z</time>
<speed>0.00</speed>
</trkpt>
<trkpt lat="-6.966030" lon="-34.837208">
<ele>1.660000</ele>
<time>2018-07-12T14:19:32Z</time>
<speed>0.00</speed>
</trkpt>
<trkpt lat="-6.966139" lon="-34.837158">
<ele>9.480000</ele>
<time>2018-07-12T14:24:41Z</time>
<speed>0.00</speed>
</trkpt>
<trkpt lat="-6.966019" lon="-34.837181">
<ele>26.529999</ele>
<time>2018-07-12T14:29:52Z</time>
<speed>0.00</speed>
</trkpt>
<trkpt lat="-6.966081" lon="-34.837284">
<ele>-28.039999</ele>
<time>2018-07-12T14:35:04Z</time>
<speed>0.73</speed>
</trkpt>
<trkpt lat="-6.966239" lon="-34.837296">
<ele>-10.270000</ele>
<time>2018-07-12T14:40:32Z</time>
<speed>0.25</speed>
</trkpt>
<trkpt lat="-6.966105" lon="-34.837116">
<ele>15.429999</ele>
<time>2018-07-12T14:45:38Z</time>
<speed>0.00</speed>
</trkpt>
<trkpt lat="-6.966017" lon="-34.837128">
<ele>35.079998</ele>
<time>2018-07-12T14:50:48Z</time>
<speed>0.29</speed>
</trkpt>
<trkpt lat="-6.966077" lon="-34.837128">
<ele>23.289999</ele>
<time>2018-07-12T14:55:57Z</time>
<speed>1.88</speed>
</trkpt>
<trkpt lat="-6.966003" lon="-34.837082">
<ele>32.279999</ele>
<time>2018-07-12T15:01:03Z</time>
<speed>0.00</speed>
</trkpt>
<trkpt lat="-6.966125" lon="-34.837158">
<ele>0.040000</ele>
<time>2018-07-12T15:06:09Z</time>
<speed>0.00</speed>
</trkpt>
<trkpt lat="-6.965989" lon="-34.837147">
<ele>48.430000</ele>
<time>2018-07-12T15:11:15Z</time>
<speed>1.57</speed>
</trkpt>
<trkpt lat="-6.966125" lon="-34.837132">
<ele>0.410000</ele>
<time>2018-07-12T15:16:22Z</time>
<speed>0.00</speed>
</trkpt>
<trkpt lat="-6.965991" lon="-34.837112">
<ele>18.770000</ele>
<time>2018-07-12T15:21:29Z</time>
<speed>0.00</speed>
</trkpt>
<trkpt lat="-6.965999" lon="-34.836819">
<ele>53.509998</ele>
<time>2018-07-12T15:26:37Z</time>
<speed>1.14</speed>
</trkpt>
<trkpt lat="-6.966125" lon="-34.837086">
<ele>27.849998</ele>
<time>2018-07-12T15:31:42Z</time>
<speed>0.00</speed>
</trkpt>
<trkpt lat="-6.966126" lon="-34.837379">
<ele>18.480000</ele>
<time>2018-07-12T15:36:49Z</time>
<speed>0.34</speed>
</trkpt>
<trkpt lat="-6.966068" lon="-34.837002">
<ele>21.020000</ele>
<time>2018-07-12T15:41:55Z</time>
<speed>0.00</speed>
</trkpt>
<trkpt lat="-6.966083" lon="-34.837154">
<ele>30.369999</ele>
<time>2018-07-12T15:47:02Z</time>
<speed>0.00</speed>
</trkpt>
<trkpt lat="-6.966125" lon="-34.837139">
<ele>18.299999</ele>
<time>2018-07-12T15:52:07Z</time>
<speed>0.00</speed>
</trkpt>
<trkpt lat="-6.966225" lon="-34.837067">
<ele>-10.020000</ele>
<time>2018-07-12T15:57:18Z</time>
<speed>2.73</speed>
</trkpt>
<trkpt lat="-6.966066" lon="-34.837029">
<ele>8.389999</ele>
<time>2018-07-12T16:02:55Z</time>
<speed>0.14</speed>
</trkpt>
<trkpt lat="-6.966029" lon="-34.837086">
<ele>4.280000</ele>
<time>2018-07-12T16:08:02Z</time>
<speed>0.00</speed>
</trkpt>
<trkpt lat="-6.966039" lon="-34.837265">
<ele>24.100000</ele>
<time>2018-07-12T16:13:09Z</time>
<speed>0.00</speed>
</trkpt>
<trkpt lat="-6.966068" lon="-34.837158">
<ele>29.039999</ele>
<time>2018-07-12T16:18:15Z</time>
<speed>0.00</speed>
</trkpt>
<trkpt lat="-6.966057" lon="-34.837051">
<ele>-8.530000</ele>
<time>2018-07-12T16:23:23Z</time>
<speed>0.00</speed>
</trkpt>
<trkpt lat="-6.966054" lon="-34.837162">
<ele>15.849999</ele>
<time>2018-07-12T16:28:29Z</time>
<speed>0.00</speed>
</trkpt>
<trkpt lat="-6.965998" lon="-34.837288">
<ele>-0.760000</ele>
<time>2018-07-12T16:33:35Z</time>
<speed>0.00</speed>
</trkpt>
<trkpt lat="-6.966068" lon="-34.837074">
<ele>25.459999</ele>
<time>2018-07-12T16:38:43Z</time>
<speed>0.00</speed>
</trkpt>
<trkpt lat="-6.966140" lon="-34.837116">
<ele>13.429999</ele>
<time>2018-07-12T16:43:49Z</time>
<speed>0.00</speed>
</trkpt>
<trkpt lat="-6.966146" lon="-34.837097">
<ele>14.549999</ele>
<time>2018-07-12T16:48:55Z</time>
<speed>0.00</speed>
</trkpt>
<trkpt lat="-6.966078" lon="-34.837059">
<ele>37.730000</ele>
<time>2018-07-12T16:54:03Z</time>
<speed>0.00</speed>
</trkpt>
<trkpt lat="-6.966038" lon="-34.836933">
<ele>25.809999</ele>
<time>2018-07-12T16:59:16Z</time>
<speed>0.87</speed>
</trkpt>
<trkpt lat="-6.966104" lon="-34.837215">
<ele>-7.100000</ele>
<time>2018-07-12T17:04:26Z</time>
<speed>0.46</speed>
</trkpt>
<trkpt lat="-6.966166" lon="-34.837082">
<ele>-30.760000</ele>
<time>2018-07-12T17:09:34Z</time>
<speed>0.11</speed>
</trkpt>
<trkpt lat="-6.966130" lon="-34.837154">
<ele>-21.309999</ele>
<time>2018-07-12T17:14:44Z</time>
<speed>0.00</speed>
</trkpt>
<trkpt lat="-6.966007" lon="-34.837189">
<ele>17.020000</ele>
<time>2018-07-12T17:19:53Z</time>
<speed>0.00</speed>
</trkpt>
<trkpt lat="-6.966270" lon="-34.837036">
<ele>-9.230000</ele>
<time>2018-07-12T17:24:59Z</time>
<speed>0.00</speed>
</trkpt>
<trkpt lat="-6.966033" lon="-34.837151">
<ele>-59.039997</ele>
<time>2018-07-12T17:30:20Z</time>
<speed>0.42</speed>
</trkpt>
<trkpt lat="-6.966088" lon="-34.837154">
<ele>13.650000</ele>
<time>2018-07-12T17:35:29Z</time>
<speed>0.00</speed>
</trkpt>
<trkpt lat="-6.965987" lon="-34.836948">
<ele>19.219999</ele>
<time>2018-07-12T17:40:58Z</time>
<speed>0.32</speed>
</trkpt>
<trkpt lat="-6.966090" lon="-34.837097">
<ele>37.029999</ele>
<time>2018-07-12T17:46:09Z</time>
<speed>0.30</speed>
</trkpt>
<trkpt lat="-6.966097" lon="-34.837048">
<ele>35.790001</ele>
<time>2018-07-12T17:51:16Z</time>
<speed>0.00</speed>
</trkpt>
<trkpt lat="-6.966025" lon="-34.837139">
<ele>46.930000</ele>
<time>2018-07-12T17:56:38Z</time>
<speed>0.05</speed>
</trkpt>
<trkpt lat="-6.965877" lon="-34.837055">
<ele>60.250000</ele>
<time>2018-07-12T18:02:29Z</time>
<speed>0.52</speed>
</trkpt>
<trkpt lat="-6.965967" lon="-34.837063">
<ele>49.289997</ele>
<time>2018-07-12T18:10:53Z</time>
<speed>0.17</speed>
</trkpt>
<trkpt lat="-6.965908" lon="-34.837097">
<ele>50.610001</ele>
<time>2018-07-12T18:20:39Z</time>
<speed>0.09</speed>
</trkpt>
<trkpt lat="-6.965937" lon="-34.836983">
<ele>57.379997</ele>
<time>2018-07-12T18:29:56Z</time>
<speed>0.48</speed>
</trkpt>
<trkpt lat="-6.966019" lon="-34.837143">
<ele>23.350000</ele>
<time>2018-07-12T18:39:11Z</time>
<speed>0.00</speed>
</trkpt>
<trkpt lat="-6.966062" lon="-34.837135">
<ele>36.279999</ele>
<time>2018-07-12T18:44:29Z</time>
<speed>0.39</speed>
</trkpt>
<trkpt lat="-6.966112" lon="-34.837105">
<ele>2.720000</ele>
<time>2018-07-12T18:51:46Z</time>
<speed>0.40</speed>
</trkpt>
<trkpt lat="-6.966069" lon="-34.837158">
<ele>10.510000</ele>
<time>2018-07-12T19:00:01Z</time>
<speed>0.11</speed>
</trkpt>
<trkpt lat="-6.966074" lon="-34.837166">
<ele>17.230000</ele>
<time>2018-07-12T19:07:58Z</time>
<speed>0.00</speed>
</trkpt>
<trkpt lat="-6.966113" lon="-34.837093">
<ele>15.589999</ele>
<time>2018-07-12T19:13:04Z</time>
<speed>0.00</speed>
</trkpt>
<trkpt lat="-6.966144" lon="-34.837067">
<ele>18.609999</ele>
<time>2018-07-12T19:18:11Z</time>
<speed>0.00</speed>
</trkpt>
<trkpt lat="-6.966093" lon="-34.837093">
<ele>7.530000</ele>
<time>2018-07-12T19:23:17Z</time>
<speed>0.00</speed>
</trkpt>
<trkpt lat="-6.966088" lon="-34.837093">
<ele>6.750000</ele>
<time>2018-07-12T19:28:23Z</time>
<speed>0.00</speed>
</trkpt>
<trkpt lat="-6.966091" lon="-34.837147">
<ele>-9.639999</ele>
<time>2018-07-12T19:33:29Z</time>
<speed>0.00</speed>
</trkpt>
<trkpt lat="-6.966106" lon="-34.837219">
<ele>6.330000</ele>
<time>2018-07-12T19:38:44Z</time>
<speed>0.33</speed>
</trkpt>
<trkpt lat="-6.966055" lon="-34.837196">
<ele>22.100000</ele>
<time>2018-07-12T19:44:12Z</time>
<speed>0.04</speed>
</trkpt>
<trkpt lat="-6.966017" lon="-34.837090">
<ele>23.330000</ele>
<time>2018-07-12T19:49:42Z</time>
<speed>0.31</speed>
</trkpt>
<trkpt lat="-6.966040" lon="-34.837162">
<ele>16.400000</ele>
<time>2018-07-12T19:56:02Z</time>
<speed>0.21</speed>
</trkpt>
<trkpt lat="-6.966097" lon="-34.837158">
<ele>34.880001</ele>
<time>2018-07-12T20:02:27Z</time>
<speed>0.00</speed>
</trkpt>
<trkpt lat="-6.966098" lon="-34.837135">
<ele>38.169998</ele>
<time>2018-07-12T20:07:36Z</time>
<speed>0.30</speed>
</trkpt>
<trkpt lat="-6.966007" lon="-34.837181">
<ele>-20.119999</ele>
<time>2018-07-12T20:12:46Z</time>
<speed>1.91</speed>
</trkpt>
<trkpt lat="-6.966119" lon="-34.837173">
<ele>31.969999</ele>
<time>2018-07-12T20:17:55Z</time>
<speed>0.00</speed>
</trkpt>
<trkpt lat="-6.966175" lon="-34.837162">
<ele>1.800000</ele>
<time>2018-07-12T20:23:03Z</time>
<speed>0.00</speed>
</trkpt>
<trkpt lat="-6.966095" lon="-34.837200">
<ele>-0.770000</ele>
<time>2018-07-12T20:28:32Z</time>
<speed>0.31</speed>
</trkpt>
<trkpt lat="-6.966027" lon="-34.837135">
<ele>0.720000</ele>
<time>2018-07-12T20:34:02Z</time>
<speed>0.29</speed>
</trkpt>
<trkpt lat="-6.966115" lon="-34.837109">
<ele>26.160000</ele>
<time>2018-07-12T20:40:30Z</time>
<speed>0.05</speed>
</trkpt>
<trkpt lat="-6.966008" lon="-34.837055">
<ele>79.729996</ele>
<time>2018-07-12T20:45:42Z</time>
<speed>0.32</speed>
</trkpt>
<trkpt lat="-6.966044" lon="-34.837059">
<ele>43.049999</ele>
<time>2018-07-12T20:50:52Z</time>
<speed>0.00</speed>
</trkpt>
<trkpt lat="-6.966066" lon="-34.836967">
<ele>36.349998</ele>
<time>2018-07-12T20:56:13Z</time>
<speed>0.10</speed>
</trkpt>
<trkpt lat="-6.966135" lon="-34.837257">
<ele>-15.110000</ele>
<time>2018-07-12T21:01:21Z</time>
<speed>0.00</speed>
</trkpt>
<trkpt lat="-6.966079" lon="-34.837086">
<ele>28.980000</ele>
<time>2018-07-12T21:06:28Z</time>
<speed>0.00</speed>
</trkpt>
<trkpt lat="-6.966110" lon="-34.837109">
<ele>20.900000</ele>
<time>2018-07-12T21:11:35Z</time>
<speed>0.00</speed>
</trkpt>
<trkpt lat="-6.966019" lon="-34.837112">
<ele>8.510000</ele>
<time>2018-07-12T21:16:43Z</time>
<speed>0.00</speed>
</trkpt>
<trkpt lat="-6.966083" lon="-34.837101">
<ele>7.320000</ele>
<time>2018-07-12T21:21:54Z</time>
<speed>0.00</speed>
</trkpt>
<trkpt lat="-6.966076" lon="-34.837093">
<ele>28.599998</ele>
<time>2018-07-12T21:27:33Z</time>
<speed>0.07</speed>
</trkpt>
<trkpt lat="-6.966074" lon="-34.837086">
<ele>35.559998</ele>
<time>2018-07-12T21:33:00Z</time>
<speed>0.00</speed>
</trkpt>
<trkpt lat="-6.966069" lon="-34.837086">
<ele>17.920000</ele>
<time>2018-07-12T21:38:07Z</time>
<speed>0.00</speed>
</trkpt>
<trkpt lat="-6.966123" lon="-34.837135">
<ele>21.879999</ele>
<time>2018-07-12T21:43:14Z</time>
<speed>0.00</speed>
</trkpt>
<trkpt lat="-6.966055" lon="-34.837128">
<ele>8.970000</ele>
<time>2018-07-12T21:48:20Z</time>
<speed>0.00</speed>
</trkpt>
<trkpt lat="-6.966103" lon="-34.836861">
<ele>36.840000</ele>
<time>2018-07-12T21:53:28Z</time>
<speed>0.00</speed>
</trkpt>
<trkpt lat="-6.966312" lon="-34.837055">
<ele>43.950001</ele>
<time>2018-07-12T21:58:34Z</time>
<speed>0.00</speed>
</trkpt>
<trkpt lat="-6.966129" lon="-34.837132">
<ele>5.890000</ele>
<time>2018-07-12T22:03:41Z</time>
<speed>0.00</speed>
</trkpt>
<trkpt lat="-6.966163" lon="-34.837162">
<ele>-0.270000</ele>
<time>2018-07-12T22:08:48Z</time>
<speed>0.00</speed>
</trkpt>
<trkpt lat="-6.966069" lon="-34.837154">
<ele>16.459999</ele>
<time>2018-07-12T22:13:55Z</time>
<speed>0.00</speed>
</trkpt>
<trkpt lat="-6.966010" lon="-34.837215">
<ele>2.300000</ele>
<time>2018-07-12T22:19:01Z</time>
<speed>0.00</speed>
</trkpt>
<trkpt lat="-6.966009" lon="-34.837204">
<ele>-3.180000</ele>
<time>2018-07-12T22:24:07Z</time>
<speed>0.00</speed>
</trkpt>
<trkpt lat="-6.966045" lon="-34.837105">
<ele>22.170000</ele>
<time>2018-07-12T22:29:13Z</time>
<speed>0.00</speed>
</trkpt>
<trkpt lat="-6.965951" lon="-34.837120">
<ele>3.590000</ele>
<time>2018-07-12T22:34:20Z</time>
<speed>0.00</speed>
</trkpt>
<trkpt lat="-6.966112" lon="-34.837040">
<ele>35.889999</ele>
<time>2018-07-12T22:39:26Z</time>
<speed>0.00</speed>
</trkpt>
<trkpt lat="-6.966081" lon="-34.837093">
<ele>11.179999</ele>
<time>2018-07-12T22:44:32Z</time>
<speed>0.00</speed>
</trkpt>
<trkpt lat="-6.966117" lon="-34.837086">
<ele>18.350000</ele>
<time>2018-07-12T22:49:38Z</time>
<speed>0.11</speed>
</trkpt>
<trkpt lat="-6.966098" lon="-34.837078">
<ele>53.579998</ele>
<time>2018-07-12T22:54:44Z</time>
<speed>0.00</speed>
</trkpt>
<trkpt lat="-6.966019" lon="-34.837120">
<ele>-20.969999</ele>
<time>2018-07-12T22:59:53Z</time>
<speed>0.00</speed>
</trkpt>
<trkpt lat="-6.966039" lon="-34.837147">
<ele>5.090000</ele>
<time>2018-07-12T23:04:59Z</time>
<speed>0.00</speed>
</trkpt>
<trkpt lat="-6.966070" lon="-34.837181">
<ele>8.050000</ele>
<time>2018-07-12T23:10:10Z</time>
<speed>0.00</speed>
</trkpt>
<trkpt lat="-6.966113" lon="-34.837082">
<ele>18.209999</ele>
<time>2018-07-12T23:15:15Z</time>
<speed>0.07</speed>
</trkpt>
<trkpt lat="-6.966091" lon="-34.837158">
<ele>10.679999</ele>
<time>2018-07-12T23:20:22Z</time>
<speed>0.00</speed>
</trkpt>
<trkpt lat="-6.966087" lon="-34.837105">
<ele>14.420000</ele>
<time>2018-07-12T23:25:29Z</time>
<speed>0.00</speed>
</trkpt>
<trkpt lat="-6.966084" lon="-34.837070">
<ele>21.730000</ele>
<time>2018-07-12T23:30:41Z</time>
<speed>0.18</speed>
</trkpt>
<trkpt lat="-6.966073" lon="-34.837055">
<ele>13.460000</ele>
<time>2018-07-12T23:35:47Z</time>
<speed>0.00</speed>
</trkpt>
<trkpt lat="-6.966113" lon="-34.837139">
<ele>22.900000</ele>
<time>2018-07-12T23:40:52Z</time>
<speed>0.00</speed>
</trkpt>
<trkpt lat="-6.966057" lon="-34.837173">
<ele>16.230000</ele>
<time>2018-07-12T23:45:58Z</time>
<speed>0.00</speed>
</trkpt>
<trkpt lat="-6.966006" lon="-34.837135">
<ele>-20.910000</ele>
<time>2018-07-12T23:51:15Z</time>
<speed>0.00</speed>
</trkpt>
<trkpt lat="-6.966022" lon="-34.837116">
<ele>-12.559999</ele>
<time>2018-07-12T23:56:22Z</time>
<speed>0.00</speed>
</trkpt>
<trkpt lat="-6.966030" lon="-34.837074">
<ele>-9.570000</ele>
<time>2018-07-13T00:02:54Z</time>
<speed>0.45</speed>
</trkpt>
<trkpt lat="-6.966027" lon="-34.836998">
<ele>-13.780000</ele>
<time>2018-07-13T00:12:56Z</time>
<speed>0.15</speed>
</trkpt>
<trkpt lat="-6.965971" lon="-34.837009">
<ele>-7.800000</ele>
<time>2018-07-13T00:24:55Z</time>
<speed>0.00</speed>
</trkpt>
<trkpt lat="-6.966123" lon="-34.837116">
<ele>14.730000</ele>
<time>2018-07-13T00:30:02Z</time>
<speed>0.00</speed>
</trkpt>
<trkpt lat="-6.966033" lon="-34.837048">
<ele>-21.039999</ele>
<time>2018-07-13T00:35:08Z</time>
<speed>0.00</speed>
</trkpt>
<trkpt lat="-6.966032" lon="-34.837048">
<ele>10.639999</ele>
<time>2018-07-13T00:40:15Z</time>
<speed>0.00</speed>
</trkpt>
<trkpt lat="-6.966036" lon="-34.837086">
<ele>16.449999</ele>
<time>2018-07-13T00:45:21Z</time>
<speed>0.00</speed>
</trkpt>
<trkpt lat="-6.966037" lon="-34.837120">
<ele>9.559999</ele>
<time>2018-07-13T00:50:26Z</time>
<speed>0.00</speed>
</trkpt>
<trkpt lat="-6.966093" lon="-34.837261">
<ele>9.940000</ele>
<time>2018-07-13T00:55:32Z</time>
<speed>0.00</speed>
</trkpt>
<trkpt lat="-6.965999" lon="-34.837082">
<ele>10.580000</ele>
<time>2018-07-13T01:00:38Z</time>
<speed>0.00</speed>
</trkpt>
<trkpt lat="-6.966050" lon="-34.837196">
<ele>16.910000</ele>
<time>2018-07-13T01:05:43Z</time>
<speed>0.00</speed>
</trkpt>
<trkpt lat="-6.966011" lon="-34.837120">
<ele>20.900000</ele>
<time>2018-07-13T01:10:47Z</time>
<speed>0.00</speed>
</trkpt>
<trkpt lat="-6.966179" lon="-34.837376">
<ele>2.000000</ele>
<time>2018-07-13T01:15:54Z</time>
<speed>0.00</speed>
</trkpt>
<trkpt lat="-6.966021" lon="-34.837296">
<ele>17.990000</ele>
<time>2018-07-13T01:20:59Z</time>
<speed>0.00</speed>
</trkpt>
<trkpt lat="-6.965966" lon="-34.836967">
<ele>23.080000</ele>
<time>2018-07-13T01:26:04Z</time>
<speed>0.00</speed>
</trkpt>
<trkpt lat="-6.966088" lon="-34.837048">
<ele>4.840000</ele>
<time>2018-07-13T01:31:09Z</time>
<speed>0.00</speed>
</trkpt>
<trkpt lat="-6.966087" lon="-34.837177">
<ele>18.600000</ele>
<time>2018-07-13T01:36:14Z</time>
<speed>0.00</speed>
</trkpt>
<trkpt lat="-6.966108" lon="-34.837193">
<ele>2.670000</ele>
<time>2018-07-13T01:41:28Z</time>
<speed>1.36</speed>
</trkpt>
<trkpt lat="-6.966030" lon="-34.837078">
<ele>8.540000</ele>
<time>2018-07-13T01:46:34Z</time>
<speed>0.00</speed>
</trkpt>
<trkpt lat="-6.966095" lon="-34.837044">
<ele>5.300000</ele>
<time>2018-07-13T01:51:42Z</time>
<speed>1.18</speed>
</trkpt>
<trkpt lat="-6.965961" lon="-34.837006">
<ele>35.639999</ele>
<time>2018-07-13T01:57:00Z</time>
<speed>0.00</speed>
</trkpt>
<trkpt lat="-6.965664" lon="-34.836155">
<ele>82.159996</ele>
<time>2018-07-13T02:02:31Z</time>
<speed>0.37</speed>
</trkpt>
<trkpt lat="-6.966108" lon="-34.837048">
<ele>37.130001</ele>
<time>2018-07-13T02:07:56Z</time>
<speed>0.00</speed>
</trkpt>
<trkpt lat="-6.966043" lon="-34.837090">
<ele>-3.910000</ele>
<time>2018-07-13T02:13:02Z</time>
<speed>0.00</speed>
</trkpt>
<trkpt lat="-6.966088" lon="-34.837189">
<ele>-1.260000</ele>
<time>2018-07-13T02:18:09Z</time>
<speed>0.37</speed>
</trkpt>
<trkpt lat="-6.966092" lon="-34.837227">
<ele>10.610000</ele>
<time>2018-07-13T02:23:15Z</time>
<speed>0.00</speed>
</trkpt>
<trkpt lat="-6.966097" lon="-34.837181">
<ele>-7.510000</ele>
<time>2018-07-13T02:28:21Z</time>
<speed>0.00</speed>
</trkpt>
<trkpt lat="-6.966068" lon="-34.837162">
<ele>28.320000</ele>
<time>2018-07-13T02:33:40Z</time>
<speed>0.07</speed>
</trkpt>
<trkpt lat="-6.966017" lon="-34.837154">
<ele>-28.150000</ele>
<time>2018-07-13T02:38:46Z</time>
<speed>0.00</speed>
</trkpt>
<trkpt lat="-6.966081" lon="-34.837231">
<ele>-9.250000</ele>
<time>2018-07-13T02:43:52Z</time>
<speed>0.00</speed>
</trkpt>
<trkpt lat="-6.966134" lon="-34.837105">
<ele>21.730000</ele>
<time>2018-07-13T02:48:57Z</time>
<speed>0.00</speed>
</trkpt>
<trkpt lat="-6.966091" lon="-34.837147">
<ele>19.369999</ele>
<time>2018-07-13T02:54:05Z</time>
<speed>0.00</speed>
</trkpt>
<trkpt lat="-6.966076" lon="-34.837124">
<ele>17.170000</ele>
<time>2018-07-13T02:59:36Z</time>
<speed>0.39</speed>
</trkpt>
</trkseg>
</trk>
<trk>
<name>20180813-001307(1)</name>
<desc>Color:004000ff</desc>
<trkseg>
<trkpt lat="-7.170760" lon="-34.844742">
<ele>49.820000</ele>
<time>2018-07-12T15:54:40Z</time>
<speed>0.07</speed>
</trkpt>
<trkpt lat="-7.170759" lon="-34.844742">
<ele>49.899998</ele>
<time>2018-07-12T15:54:41Z</time>
<speed>0.05</speed>
</trkpt>
<trkpt lat="-7.170759" lon="-34.844742">
<ele>49.799999</ele>
<time>2018-07-12T15:54:42Z</time>
<speed>0.14</speed>
</trkpt>
<trkpt lat="-7.170731" lon="-34.844673">
<ele>37.279999</ele>
<time>2018-07-12T15:58:01Z</time>
<speed>0.23</speed>
</trkpt>
<trkpt lat="-7.170732" lon="-34.844727">
<ele>50.020000</ele>
<time>2018-07-12T15:58:02Z</time>
<speed>0.34</speed>
</trkpt>
<trkpt lat="-7.170748" lon="-34.844749">
<ele>44.250000</ele>
<time>2018-07-12T15:58:03Z</time>
<speed>0.38</speed>
</trkpt>
<trkpt lat="-7.170633" lon="-34.844727">
<ele>53.939999</ele>
<time>2018-07-12T15:58:05Z</time>
<speed>0.79</speed>
</trkpt>
<trkpt lat="-7.170752" lon="-34.844769">
<ele>59.039997</ele>
<time>2018-07-12T15:58:06Z</time>
<speed>0.33</speed>
</trkpt>
<trkpt lat="-7.170714" lon="-34.844723">
<ele>67.820000</ele>
<time>2018-07-12T15:58:07Z</time>
<speed>0.33</speed>
</trkpt>
<trkpt lat="-7.170712" lon="-34.844692">
<ele>58.469997</ele>
<time>2018-07-12T15:58:08Z</time>
<speed>0.09</speed>
</trkpt>
<trkpt lat="-7.170762" lon="-34.844765">
<ele>52.709999</ele>
<time>2018-07-12T15:58:09Z</time>
<speed>0.54</speed>
</trkpt>
<trkpt lat="-7.170815" lon="-34.844772">
<ele>50.549999</ele>
<time>2018-07-12T15:58:10Z</time>
<speed>0.60</speed>
</trkpt>
<trkpt lat="-7.170762" lon="-34.844757">
<ele>63.829998</ele>
<time>2018-07-12T15:58:12Z</time>
<speed>0.13</speed>
</trkpt>
<trkpt lat="-7.170731" lon="-34.844746">
<ele>68.089996</ele>
<time>2018-07-12T15:58:13Z</time>
<speed>0.26</speed>
</trkpt>
<trkpt lat="-7.170743" lon="-34.844753">
<ele>63.299999</ele>
<time>2018-07-12T15:58:14Z</time>
<speed>0.01</speed>
</trkpt>
<trkpt lat="-7.170751" lon="-34.844753">
<ele>62.989998</ele>
<time>2018-07-12T15:58:15Z</time>
<speed>0.46</speed>
</trkpt>
<trkpt lat="-7.170768" lon="-34.844761">
<ele>61.709999</ele>
<time>2018-07-12T15:58:16Z</time>
<speed>0.18</speed>
</trkpt>
<trkpt lat="-7.170773" lon="-34.844761">
<ele>61.579998</ele>
<time>2018-07-12T15:58:17Z</time>
<speed>0.31</speed>
</trkpt>
<trkpt lat="-7.170772" lon="-34.844765">
<ele>62.509998</ele>
<time>2018-07-12T15:58:18Z</time>
<speed>0.32</speed>
</trkpt>
<trkpt lat="-7.170767" lon="-34.844765">
<ele>63.609997</ele>
<time>2018-07-12T15:58:19Z</time>
<speed>0.32</speed>
</trkpt>
<trkpt lat="-7.170726" lon="-34.844765">
<ele>71.610001</ele>
<time>2018-07-12T15:58:36Z</time>
<speed>0.00</speed>
</trkpt>
<trkpt lat="-7.170726" lon="-34.844765">
<ele>71.610001</ele>
<time>2018-07-12T15:58:48Z</time>
<speed>0.00</speed>
</trkpt>
<trkpt lat="-7.170726" lon="-34.844765">
<ele>71.610001</ele>
<time>2018-07-12T15:59:00Z</time>
<speed>0.00</speed>
</trkpt>
<trkpt lat="-7.170726" lon="-34.844765">
<ele>71.610001</ele>
<time>2018-07-12T15:59:12Z</time>
<speed>0.00</speed>
</trkpt>
</trkseg>
</trk>
<trk>
<name>20180723-164255(7)</name>
<desc>Color:004000ff</desc>
<trkseg>
<trkpt lat="-6.968484" lon="-34.834667">
<ele>9.150000</ele>
<time>2018-07-13T03:00:01Z</time>
<speed>0.14</speed>
</trkpt>
<trkpt lat="-6.968626" lon="-34.834877">
<ele>29.469999</ele>
<time>2018-07-13T03:07:13Z</time>
<speed>0.00</speed>
</trkpt>
<trkpt lat="-6.968619" lon="-34.834919">
<ele>23.980000</ele>
<time>2018-07-13T03:12:30Z</time>
<speed>0.00</speed>
</trkpt>
<trkpt lat="-6.968528" lon="-34.834682">
<ele>9.690000</ele>
<time>2018-07-13T03:18:00Z</time>
<speed>0.01</speed>
</trkpt>
<trkpt lat="-6.968667" lon="-34.834835">
<ele>25.400000</ele>
<time>2018-07-13T03:23:35Z</time>
<speed>0.00</speed>
</trkpt>
<trkpt lat="-6.968605" lon="-34.834862">
<ele>-7.850000</ele>
<time>2018-07-13T03:28:49Z</time>
<speed>0.00</speed>
</trkpt>
<trkpt lat="-6.968683" lon="-34.834866">
<ele>14.040000</ele>
<time>2018-07-13T03:34:04Z</time>
<speed>0.00</speed>
</trkpt>
<trkpt lat="-6.968642" lon="-34.834824">
<ele>11.830000</ele>
<time>2018-07-13T03:39:18Z</time>
<speed>0.00</speed>
</trkpt>
<trkpt lat="-6.968603" lon="-34.834805">
<ele>11.550000</ele>
<time>2018-07-13T03:44:32Z</time>
<speed>0.00</speed>
</trkpt>
<trkpt lat="-6.968580" lon="-34.834766">
<ele>7.550000</ele>
<time>2018-07-13T03:49:46Z</time>
<speed>0.00</speed>
</trkpt>
<trkpt lat="-6.968580" lon="-34.834774">
<ele>2.880000</ele>
<time>2018-07-13T03:55:00Z</time>
<speed>0.00</speed>
</trkpt>
<trkpt lat="-6.968544" lon="-34.834839">
<ele>11.210000</ele>
<time>2018-07-13T04:00:18Z</time>
<speed>0.18</speed>
</trkpt>
<trkpt lat="-6.968649" lon="-34.834835">
<ele>23.369999</ele>
<time>2018-07-13T04:05:32Z</time>
<speed>0.31</speed>
</trkpt>
<trkpt lat="-6.968599" lon="-34.834824">
<ele>17.869999</ele>
<time>2018-07-13T04:11:01Z</time>
<speed>0.24</speed>
</trkpt>
<trkpt lat="-6.968621" lon="-34.834854">
<ele>20.020000</ele>
<time>2018-07-13T04:16:16Z</time>
<speed>0.43</speed>
</trkpt>
<trkpt lat="-6.968567" lon="-34.834835">
<ele>21.379999</ele>
<time>2018-07-13T04:21:46Z</time>
<speed>0.15</speed>
</trkpt>
<trkpt lat="-6.968646" lon="-34.834827">
<ele>26.219999</ele>
<time>2018-07-13T04:27:14Z</time>
<speed>0.12</speed>
</trkpt>
<trkpt lat="-6.968615" lon="-34.834877">
<ele>17.389999</ele>
<time>2018-07-13T04:32:28Z</time>
<speed>0.30</speed>
</trkpt>
<trkpt lat="-6.968626" lon="-34.834816">
<ele>10.010000</ele>
<time>2018-07-13T04:37:55Z</time>
<speed>0.71</speed>
</trkpt>
<trkpt lat="-6.968556" lon="-34.834877">
<ele>11.120000</ele>
<time>2018-07-13T04:43:31Z</time>
<speed>0.06</speed>
</trkpt>
<trkpt lat="-6.968622" lon="-34.834827">
<ele>12.370000</ele>
<time>2018-07-13T04:49:27Z</time>
<speed>0.00</speed>
</trkpt>
<trkpt lat="-6.968632" lon="-34.834793">
<ele>8.160000</ele>
<time>2018-07-13T04:54:48Z</time>
<speed>0.00</speed>
</trkpt>
<trkpt lat="-6.968608" lon="-34.834881">
<ele>18.260000</ele>
<time>2018-07-13T05:00:05Z</time>
<speed>0.00</speed>
</trkpt>
<trkpt lat="-6.968674" lon="-34.834656">
<ele>45.869999</ele>
<time>2018-07-13T05:05:22Z</time>
<speed>0.00</speed>
</trkpt>
<trkpt lat="-6.968615" lon="-34.834717">
<ele>22.859999</ele>
<time>2018-07-13T05:10:36Z</time>
<speed>0.00</speed>
</trkpt>
<trkpt lat="-6.968602" lon="-34.834858">
<ele>21.289999</ele>
<time>2018-07-13T05:15:52Z</time>
<speed>0.00</speed>
</trkpt>
<trkpt lat="-6.968628" lon="-34.834740">
<ele>26.420000</ele>
<time>2018-07-13T05:21:07Z</time>
<speed>0.00</speed>
</trkpt>
<trkpt lat="-6.968594" lon="-34.834976">
<ele>-7.860000</ele>
<time>2018-07-13T05:26:21Z</time>
<speed>0.00</speed>
</trkpt>
<trkpt lat="-6.968612" lon="-34.834862">
<ele>14.250000</ele>
<time>2018-07-13T05:31:37Z</time>
<speed>0.10</speed>
</trkpt>
<trkpt lat="-6.968672" lon="-34.834824">
<ele>21.400000</ele>
<time>2018-07-13T05:36:51Z</time>
<speed>0.00</speed>
</trkpt>
<trkpt lat="-6.968669" lon="-34.834778">
<ele>-27.719999</ele>
<time>2018-07-13T05:42:06Z</time>
<speed>0.00</speed>
</trkpt>
<trkpt lat="-6.968668" lon="-34.834858">
<ele>17.650000</ele>
<time>2018-07-13T05:47:21Z</time>
<speed>0.00</speed>
</trkpt>
<trkpt lat="-6.968641" lon="-34.834869">
<ele>11.460000</ele>
<time>2018-07-13T05:52:35Z</time>
<speed>0.00</speed>
</trkpt>
<trkpt lat="-6.968616" lon="-34.834858">
<ele>20.539999</ele>
<time>2018-07-13T05:57:50Z</time>
<speed>0.00</speed>
</trkpt>
<trkpt lat="-6.968571" lon="-34.834858">
<ele>23.059999</ele>
<time>2018-07-13T06:03:11Z</time>
<speed>0.00</speed>
</trkpt>
<trkpt lat="-6.968609" lon="-34.834812">
<ele>8.500000</ele>
<time>2018-07-13T06:08:25Z</time>
<speed>0.00</speed>
</trkpt>
<trkpt lat="-6.968632" lon="-34.834835">
<ele>5.990000</ele>
<time>2018-07-13T06:13:39Z</time>
<speed>0.00</speed>
</trkpt>
<trkpt lat="-6.968602" lon="-34.834831">
<ele>13.860000</ele>
<time>2018-07-13T06:18:53Z</time>
<speed>0.00</speed>
</trkpt>
<trkpt lat="-6.968587" lon="-34.834755">
<ele>-4.330000</ele>
<time>2018-07-13T06:24:07Z</time>
<speed>0.00</speed>
</trkpt>
<trkpt lat="-6.968608" lon="-34.834793">
<ele>36.290001</ele>
<time>2018-07-13T06:29:38Z</time>
<speed>0.06</speed>
</trkpt>
<trkpt lat="-6.968631" lon="-34.834843">
<ele>-0.120000</ele>
<time>2018-07-13T06:35:06Z</time>
<speed>0.31</speed>
</trkpt>
<trkpt lat="-6.968634" lon="-34.834805">
<ele>15.110000</ele>
<time>2018-07-13T06:40:32Z</time>
<speed>0.21</speed>
</trkpt>
<trkpt lat="-6.968623" lon="-34.834881">
<ele>21.350000</ele>
<time>2018-07-13T06:46:01Z</time>
<speed>0.01</speed>
</trkpt>
<trkpt lat="-6.968628" lon="-34.834839">
<ele>-7.110000</ele>
<time>2018-07-13T06:51:57Z</time>
<speed>0.53</speed>
</trkpt>
<trkpt lat="-6.968596" lon="-34.834614">
<ele>-20.080000</ele>
<time>2018-07-13T06:58:51Z</time>
<speed>0.05</speed>
</trkpt>
<trkpt lat="-6.968637" lon="-34.834900">
<ele>11.509999</ele>
<time>2018-07-13T07:06:40Z</time>
<speed>0.33</speed>
</trkpt>
<trkpt lat="-6.968586" lon="-34.835030">
<ele>9.620000</ele>
<time>2018-07-13T07:14:28Z</time>
<speed>0.19</speed>
</trkpt>
<trkpt lat="-6.968579" lon="-34.834793">
<ele>8.940000</ele>
<time>2018-07-13T07:22:58Z</time>
<speed>0.07</speed>
</trkpt>
<trkpt lat="-6.968631" lon="-34.834885">
<ele>13.040000</ele>
<time>2018-07-13T07:32:42Z</time>
<speed>0.00</speed>
</trkpt>
<trkpt lat="-6.968601" lon="-34.834698">
<ele>6.010000</ele>
<time>2018-07-13T07:37:56Z</time>
<speed>0.00</speed>
</trkpt>
<trkpt lat="-6.968639" lon="-34.834763">
<ele>28.959999</ele>
<time>2018-07-13T07:43:10Z</time>
<speed>0.00</speed>
</trkpt>
<trkpt lat="-6.968669" lon="-34.834976">
<ele>14.849999</ele>
<time>2018-07-13T07:48:32Z</time>
<speed>0.24</speed>
</trkpt>
<trkpt lat="-6.968606" lon="-34.834843">
<ele>8.780000</ele>
<time>2018-07-13T07:53:47Z</time>
<speed>0.00</speed>
</trkpt>
<trkpt lat="-6.968599" lon="-34.834927">
<ele>-1.270000</ele>
<time>2018-07-13T07:59:03Z</time>
<speed>0.00</speed>
</trkpt>
<trkpt lat="-6.968651" lon="-34.834820">
<ele>9.580000</ele>
<time>2018-07-13T08:04:49Z</time>
<speed>0.05</speed>
</trkpt>
<trkpt lat="-6.968429" lon="-34.834927">
<ele>14.370000</ele>
<time>2018-07-13T08:10:55Z</time>
<speed>0.81</speed>
</trkpt>
<trkpt lat="-6.968666" lon="-34.834866">
<ele>36.750000</ele>
<time>2018-07-13T08:16:48Z</time>
<speed>0.22</speed>
</trkpt>
<trkpt lat="-6.968630" lon="-34.834881">
<ele>10.380000</ele>
<time>2018-07-13T08:22:15Z</time>
<speed>0.39</speed>
</trkpt>
<trkpt lat="-6.968599" lon="-34.834869">
<ele>54.299999</ele>
<time>2018-07-13T08:27:32Z</time>
<speed>0.18</speed>
</trkpt>
<trkpt lat="-6.968538" lon="-34.834820">
<ele>12.170000</ele>
<time>2018-07-13T08:32:48Z</time>
<speed>0.14</speed>
</trkpt>
<trkpt lat="-6.968586" lon="-34.834854">
<ele>-9.610000</ele>
<time>2018-07-13T08:38:14Z</time>
<speed>0.63</speed>
</trkpt>
<trkpt lat="-6.968580" lon="-34.834900">
<ele>8.650000</ele>
<time>2018-07-13T08:43:39Z</time>
<speed>0.49</speed>
</trkpt>
<trkpt lat="-6.968556" lon="-34.834808">
<ele>22.250000</ele>
<time>2018-07-13T08:49:07Z</time>
<speed>0.52</speed>
</trkpt>
<trkpt lat="-6.968359" lon="-34.834755">
<ele>11.690000</ele>
<time>2018-07-13T08:54:36Z</time>
<speed>0.88</speed>
</trkpt>
<trkpt lat="-6.968642" lon="-34.834873">
<ele>17.180000</ele>
<time>2018-07-13T09:00:26Z</time>
<speed>0.18</speed>
</trkpt>
<trkpt lat="-6.968579" lon="-34.834774">
<ele>28.779999</ele>
<time>2018-07-13T09:06:33Z</time>
<speed>0.33</speed>
</trkpt>
<trkpt lat="-6.968292" lon="-34.834812">
<ele>35.829998</ele>
<time>2018-07-13T09:12:48Z</time>
<speed>0.46</speed>
</trkpt>
<trkpt lat="-6.968587" lon="-34.834866">
<ele>19.520000</ele>
<time>2018-07-13T09:20:02Z</time>
<speed>0.39</speed>
</trkpt>
<trkpt lat="-6.968557" lon="-34.834885">
<ele>28.199999</ele>
<time>2018-07-13T09:27:52Z</time>
<speed>0.00</speed>
</trkpt>
<trkpt lat="-6.968544" lon="-34.834862">
<ele>41.840000</ele>
<time>2018-07-13T09:33:07Z</time>
<speed>0.00</speed>
</trkpt>
<trkpt lat="-6.968740" lon="-34.834869">
<ele>-10.580000</ele>
<time>2018-07-13T09:38:32Z</time>
<speed>1.59</speed>
</trkpt>
<trkpt lat="-6.968565" lon="-34.834854">
<ele>34.599998</ele>
<time>2018-07-13T09:43:47Z</time>
<speed>0.00</speed>
</trkpt>
<trkpt lat="-6.968503" lon="-34.834839">
<ele>40.200001</ele>
<time>2018-07-13T09:49:11Z</time>
<speed>0.00</speed>
</trkpt>
<trkpt lat="-6.968670" lon="-34.834843">
<ele>-6.170000</ele>
<time>2018-07-13T09:54:26Z</time>
<speed>0.00</speed>
</trkpt>
<trkpt lat="-6.968581" lon="-34.834789">
<ele>21.770000</ele>
<time>2018-07-13T09:59:44Z</time>
<speed>0.00</speed>
</trkpt>
<trkpt lat="-6.968696" lon="-34.834843">
<ele>-3.680000</ele>
<time>2018-07-13T10:05:01Z</time>
<speed>0.00</speed>
</trkpt>
<trkpt lat="-6.968532" lon="-34.834805">
<ele>34.189999</ele>
<time>2018-07-13T10:10:16Z</time>
<speed>0.00</speed>
</trkpt>
<trkpt lat="-6.968704" lon="-34.834778">
<ele>0.480000</ele>
<time>2018-07-13T10:15:31Z</time>
<speed>0.00</speed>
</trkpt>
<trkpt lat="-6.968558" lon="-34.834824">
<ele>30.160000</ele>
<time>2018-07-13T10:20:45Z</time>
<speed>0.00</speed>
</trkpt>
<trkpt lat="-6.968612" lon="-34.834763">
<ele>60.509998</ele>
<time>2018-07-13T10:26:00Z</time>
<speed>0.00</speed>
</trkpt>
<trkpt lat="-6.968616" lon="-34.834766">
<ele>10.360000</ele>
<time>2018-07-13T10:31:14Z</time>
<speed>0.00</speed>
</trkpt>
<trkpt lat="-6.968604" lon="-34.834778">
<ele>9.679999</ele>
<time>2018-07-13T10:36:29Z</time>
<speed>0.00</speed>
</trkpt>
<trkpt lat="-6.968617" lon="-34.834904">
<ele>12.580000</ele>
<time>2018-07-13T10:41:44Z</time>
<speed>0.00</speed>
</trkpt>
<trkpt lat="-6.968619" lon="-34.834820">
<ele>31.080000</ele>
<time>2018-07-13T10:46:59Z</time>
<speed>0.00</speed>
</trkpt>
<trkpt lat="-6.968627" lon="-34.834812">
<ele>9.139999</ele>
<time>2018-07-13T10:52:13Z</time>
<speed>0.00</speed>
</trkpt>
<trkpt lat="-6.968613" lon="-34.834797">
<ele>16.510000</ele>
<time>2018-07-13T10:57:25Z</time>
<speed>0.19</speed>
</trkpt>
<trkpt lat="-6.968593" lon="-34.834797">
<ele>18.510000</ele>
<time>2018-07-13T11:02:46Z</time>
<speed>0.00</speed>
</trkpt>
<trkpt lat="-6.968628" lon="-34.834862">
<ele>12.710000</ele>
<time>2018-07-13T11:08:00Z</time>
<speed>0.00</speed>
</trkpt>
<trkpt lat="-6.968583" lon="-34.834888">
<ele>25.439999</ele>
<time>2018-07-13T11:13:15Z</time>
<speed>0.00</speed>
</trkpt>
<trkpt lat="-6.968586" lon="-34.834862">
<ele>27.320000</ele>
<time>2018-07-13T11:18:31Z</time>
<speed>0.00</speed>
</trkpt>
<trkpt lat="-6.968596" lon="-34.834690">
<ele>15.230000</ele>
<time>2018-07-13T11:23:46Z</time>
<speed>0.00</speed>
</trkpt>
<trkpt lat="-6.968560" lon="-34.834759">
<ele>22.330000</ele>
<time>2018-07-13T11:29:01Z</time>
<speed>0.00</speed>
</trkpt>
<trkpt lat="-6.968615" lon="-34.834808">
<ele>8.580000</ele>
<time>2018-07-13T11:34:16Z</time>
<speed>0.00</speed>
</trkpt>
<trkpt lat="-6.968519" lon="-34.834820">
<ele>11.990000</ele>
<time>2018-07-13T11:39:32Z</time>
<speed>0.00</speed>
</trkpt>
<trkpt lat="-6.968529" lon="-34.834785">
<ele>17.389999</ele>
<time>2018-07-13T11:44:48Z</time>
<speed>0.00</speed>
</trkpt>
<trkpt lat="-6.968607" lon="-34.834904">
<ele>23.830000</ele>
<time>2018-07-13T11:50:04Z</time>
<speed>0.00</speed>
</trkpt>
<trkpt lat="-6.968587" lon="-34.834843">
<ele>25.580000</ele>
<time>2018-07-13T11:55:21Z</time>
<speed>0.00</speed>
</trkpt>
<trkpt lat="-6.968670" lon="-34.834770">
<ele>6.530000</ele>
<time>2018-07-13T12:02:20Z</time>
<speed>0.19</speed>
</trkpt>
<trkpt lat="-6.968576" lon="-34.834812">
<ele>28.019999</ele>
<time>2018-07-13T12:12:55Z</time>
<speed>0.11</speed>
</trkpt>
<trkpt lat="-6.968581" lon="-34.834846">
<ele>27.010000</ele>
<time>2018-07-13T12:25:51Z</time>
<speed>0.14</speed>
</trkpt>
<trkpt lat="-6.968586" lon="-34.834866">
<ele>16.320000</ele>
<time>2018-07-13T12:36:58Z</time>
<speed>0.00</speed>
</trkpt>
<trkpt lat="-6.968554" lon="-34.834850">
<ele>25.750000</ele>
<time>2018-07-13T12:42:16Z</time>
<speed>0.00</speed>
</trkpt>
<trkpt lat="-6.968673" lon="-34.834843">
<ele>11.790000</ele>
<time>2018-07-13T12:47:33Z</time>
<speed>0.00</speed>
</trkpt>
<trkpt lat="-6.968591" lon="-34.834835">
<ele>5.090000</ele>
<time>2018-07-13T12:52:49Z</time>
<speed>0.05</speed>
</trkpt>
<trkpt lat="-6.968580" lon="-34.834816">
<ele>3.760000</ele>
<time>2018-07-13T12:58:06Z</time>
<speed>0.00</speed>
</trkpt>
<trkpt lat="-6.968649" lon="-34.834824">
<ele>1.520000</ele>
<time>2018-07-13T13:03:29Z</time>
<speed>0.00</speed>
</trkpt>
<trkpt lat="-6.968655" lon="-34.834797">
<ele>29.099998</ele>
<time>2018-07-13T13:08:47Z</time>
<speed>0.00</speed>
</trkpt>
<trkpt lat="-6.968678" lon="-34.834805">
<ele>10.950000</ele>
<time>2018-07-13T13:14:05Z</time>
<speed>0.00</speed>
</trkpt>
<trkpt lat="-6.968556" lon="-34.834827">
<ele>7.260000</ele>
<time>2018-07-13T13:19:23Z</time>
<speed>0.00</speed>
</trkpt>
<trkpt lat="-6.968532" lon="-34.834854">
<ele>36.880001</ele>
<time>2018-07-13T13:24:41Z</time>
<speed>0.00</speed>
</trkpt>
<trkpt lat="-6.968606" lon="-34.834877">
<ele>8.040000</ele>
<time>2018-07-13T13:30:03Z</time>
<speed>0.00</speed>
</trkpt>
<trkpt lat="-6.968603" lon="-34.834835">
<ele>10.170000</ele>
<time>2018-07-13T13:35:24Z</time>
<speed>0.00</speed>
</trkpt>
<trkpt lat="-6.968501" lon="-34.834831">
<ele>9.740000</ele>
<time>2018-07-13T13:40:45Z</time>
<speed>1.33</speed>
</trkpt>
<trkpt lat="-6.968621" lon="-34.834850">
<ele>-2.760000</ele>
<time>2018-07-13T13:46:04Z</time>
<speed>0.00</speed>
</trkpt>
<trkpt lat="-6.968627" lon="-34.834827">
<ele>26.709999</ele>
<time>2018-07-13T13:51:23Z</time>
<speed>0.00</speed>
</trkpt>
<trkpt lat="-6.968725" lon="-34.834854">
<ele>25.139999</ele>
<time>2018-07-13T13:56:43Z</time>
<speed>0.00</speed>
</trkpt>
<trkpt lat="-6.968751" lon="-34.834877">
<ele>26.689999</ele>
<time>2018-07-13T14:02:05Z</time>
<speed>0.00</speed>
</trkpt>
<trkpt lat="-6.968709" lon="-34.834934">
<ele>-0.090000</ele>
<time>2018-07-13T14:07:16Z</time>
<speed>0.00</speed>
</trkpt>
<trkpt lat="-6.968763" lon="-34.834896">
<ele>25.459999</ele>
<time>2018-07-13T14:12:27Z</time>
<speed>0.00</speed>
</trkpt>
<trkpt lat="-6.968729" lon="-34.834915">
<ele>19.939999</ele>
<time>2018-07-13T14:17:40Z</time>
<speed>0.00</speed>
</trkpt>
<trkpt lat="-6.968623" lon="-34.834801">
<ele>-0.360000</ele>
<time>2018-07-13T14:22:58Z</time>
<speed>0.00</speed>
</trkpt>
<trkpt lat="-6.968500" lon="-34.834778">
<ele>35.399998</ele>
<time>2018-07-13T14:28:13Z</time>
<speed>0.32</speed>
</trkpt>
<trkpt lat="-6.968616" lon="-34.834900">
<ele>12.230000</ele>
<time>2018-07-13T14:33:24Z</time>
<speed>0.00</speed>
</trkpt>
<trkpt lat="-6.968768" lon="-34.834957">
<ele>40.110001</ele>
<time>2018-07-13T14:38:46Z</time>
<speed>0.00</speed>
</trkpt>
<trkpt lat="-6.968665" lon="-34.834827">
<ele>26.150000</ele>
<time>2018-07-13T14:44:01Z</time>
<speed>0.00</speed>
</trkpt>
<trkpt lat="-6.968688" lon="-34.834892">
<ele>4.510000</ele>
<time>2018-07-13T14:49:14Z</time>
<speed>0.00</speed>
</trkpt>
<trkpt lat="-6.968531" lon="-34.834721">
<ele>11.670000</ele>
<time>2018-07-13T14:54:26Z</time>
<speed>0.00</speed>
</trkpt>
<trkpt lat="-6.968564" lon="-34.834763">
<ele>47.899998</ele>
<time>2018-07-13T15:00:04Z</time>
<speed>0.16</speed>
</trkpt>
<trkpt lat="-6.968657" lon="-34.834900">
<ele>10.820000</ele>
<time>2018-07-13T15:05:17Z</time>
<speed>0.00</speed>
</trkpt>
<trkpt lat="-6.968628" lon="-34.834850">
<ele>18.910000</ele>
<time>2018-07-13T15:10:31Z</time>
<speed>0.00</speed>
</trkpt>
<trkpt lat="-6.968594" lon="-34.834785">
<ele>-26.599998</ele>
<time>2018-07-13T15:15:43Z</time>
<speed>1.48</speed>
</trkpt>
<trkpt lat="-6.968572" lon="-34.834770">
<ele>13.400000</ele>
<time>2018-07-13T15:21:24Z</time>
<speed>0.06</speed>
</trkpt>
<trkpt lat="-6.968606" lon="-34.834839">
<ele>23.510000</ele>
<time>2018-07-13T15:26:37Z</time>
<speed>0.00</speed>
</trkpt>
<trkpt lat="-6.968607" lon="-34.834797">
<ele>35.770000</ele>
<time>2018-07-13T15:31:48Z</time>
<speed>0.00</speed>
</trkpt>
<trkpt lat="-6.968629" lon="-34.834824">
<ele>10.429999</ele>
<time>2018-07-13T15:36:58Z</time>
<speed>0.00</speed>
</trkpt>
<trkpt lat="-6.968621" lon="-34.834877">
<ele>7.830000</ele>
<time>2018-07-13T15:42:08Z</time>
<speed>0.00</speed>
</trkpt>
<trkpt lat="-6.968643" lon="-34.834812">
<ele>-5.850000</ele>
<time>2018-07-13T15:47:20Z</time>
<speed>0.00</speed>
</trkpt>
<trkpt lat="-6.968650" lon="-34.834763">
<ele>7.150000</ele>
<time>2018-07-13T15:52:31Z</time>
<speed>0.00</speed>
</trkpt>
<trkpt lat="-6.968560" lon="-34.834827">
<ele>3.940000</ele>
<time>2018-07-13T15:57:42Z</time>
<speed>0.00</speed>
</trkpt>
<trkpt lat="-6.968674" lon="-34.834854">
<ele>28.680000</ele>
<time>2018-07-13T16:02:57Z</time>
<speed>0.00</speed>
</trkpt>
<trkpt lat="-6.968675" lon="-34.834812">
<ele>18.080000</ele>
<time>2018-07-13T16:08:09Z</time>
<speed>0.00</speed>
</trkpt>
<trkpt lat="-6.968622" lon="-34.834824">
<ele>24.480000</ele>
<time>2018-07-13T16:13:20Z</time>
<speed>0.18</speed>
</trkpt>
<trkpt lat="-6.968596" lon="-34.834835">
<ele>26.939999</ele>
<time>2018-07-13T16:18:32Z</time>
<speed>0.07</speed>
</trkpt>
<trkpt lat="-6.968627" lon="-34.834881">
<ele>23.059999</ele>
<time>2018-07-13T16:23:44Z</time>
<speed>0.00</speed>
</trkpt>
<trkpt lat="-6.968649" lon="-34.834835">
<ele>14.150000</ele>
<time>2018-07-13T16:28:55Z</time>
<speed>0.00</speed>
</trkpt>
<trkpt lat="-6.968619" lon="-34.834846">
<ele>17.650000</ele>
<time>2018-07-13T16:34:07Z</time>
<speed>0.00</speed>
</trkpt>
<trkpt lat="-6.968699" lon="-34.834827">
<ele>12.219999</ele>
<time>2018-07-13T16:39:19Z</time>
<speed>0.00</speed>
</trkpt>
<trkpt lat="-6.968551" lon="-34.834843">
<ele>36.500000</ele>
<time>2018-07-13T16:44:31Z</time>
<speed>0.00</speed>
</trkpt>
<trkpt lat="-6.968569" lon="-34.834824">
<ele>-12.000000</ele>
<time>2018-07-13T16:49:45Z</time>
<speed>0.00</speed>
</trkpt>
<trkpt lat="-6.968634" lon="-34.834869">
<ele>20.049999</ele>
<time>2018-07-13T16:54:57Z</time>
<speed>0.00</speed>
</trkpt>
<trkpt lat="-6.968614" lon="-34.834900">
<ele>19.850000</ele>
<time>2018-07-13T17:00:11Z</time>
<speed>0.00</speed>
</trkpt>
<trkpt lat="-6.968614" lon="-34.834816">
<ele>27.049999</ele>
<time>2018-07-13T17:05:23Z</time>
<speed>0.46</speed>
</trkpt>
<trkpt lat="-6.968632" lon="-34.834805">
<ele>6.210000</ele>
<time>2018-07-13T17:10:36Z</time>
<speed>0.25</speed>
</trkpt>
<trkpt lat="-6.968681" lon="-34.834660">
<ele>10.139999</ele>
<time>2018-07-13T17:15:49Z</time>
<speed>0.00</speed>
</trkpt>
<trkpt lat="-6.968669" lon="-34.834816">
<ele>-1.070000</ele>
<time>2018-07-13T17:21:14Z</time>
<speed>0.46</speed>
</trkpt>
<trkpt lat="-6.968626" lon="-34.834850">
<ele>6.680000</ele>
<time>2018-07-13T17:26:28Z</time>
<speed>0.12</speed>
</trkpt>
<trkpt lat="-6.968562" lon="-34.834896">
<ele>27.309999</ele>
<time>2018-07-13T17:31:53Z</time>
<speed>0.27</speed>
</trkpt>
<trkpt lat="-6.968637" lon="-34.834881">
<ele>7.190000</ele>
<time>2018-07-13T17:37:05Z</time>
<speed>0.00</speed>
</trkpt>
<trkpt lat="-6.968462" lon="-34.835041">
<ele>49.889999</ele>
<time>2018-07-13T17:42:19Z</time>
<speed>3.07</speed>
</trkpt>
<trkpt lat="-6.968607" lon="-34.834873">
<ele>12.590000</ele>
<time>2018-07-13T17:47:34Z</time>
<speed>0.31</speed>
</trkpt>
<trkpt lat="-6.968703" lon="-34.834637">
<ele>-15.610000</ele>
<time>2018-07-13T17:52:48Z</time>
<speed>0.00</speed>
</trkpt>
<trkpt lat="-6.968621" lon="-34.834885">
<ele>7.940000</ele>
<time>2018-07-13T17:58:02Z</time>
<speed>0.00</speed>
</trkpt>
<trkpt lat="-6.968588" lon="-34.834808">
<ele>12.759999</ele>
<time>2018-07-13T18:04:03Z</time>
<speed>0.06</speed>
</trkpt>
<trkpt lat="-6.968605" lon="-34.834877">
<ele>15.429999</ele>
<time>2018-07-13T18:10:11Z</time>
<speed>0.00</speed>
</trkpt>
<trkpt lat="-6.968632" lon="-34.834812">
<ele>-1.740000</ele>
<time>2018-07-13T18:15:22Z</time>
<speed>0.00</speed>
</trkpt>
<trkpt lat="-6.968597" lon="-34.834831">
<ele>-6.870000</ele>
<time>2018-07-13T18:20:33Z</time>
<speed>0.16</speed>
</trkpt>
<trkpt lat="-6.968668" lon="-34.834873">
<ele>4.730000</ele>
<time>2018-07-13T18:25:44Z</time>
<speed>0.00</speed>
</trkpt>
<trkpt lat="-6.968607" lon="-34.834805">
<ele>-5.900000</ele>
<time>2018-07-13T18:30:56Z</time>
<speed>0.00</speed>
</trkpt>
<trkpt lat="-6.968635" lon="-34.834820">
<ele>19.309999</ele>
<time>2018-07-13T18:36:07Z</time>
<speed>0.00</speed>
</trkpt>
<trkpt lat="-6.968592" lon="-34.834827">
<ele>14.500000</ele>
<time>2018-07-13T18:41:19Z</time>
<speed>0.00</speed>
</trkpt>
<trkpt lat="-6.968626" lon="-34.834743">
<ele>15.259999</ele>
<time>2018-07-13T18:46:32Z</time>
<speed>0.10</speed>
</trkpt>
<trkpt lat="-6.968616" lon="-34.834812">
<ele>7.300000</ele>
<time>2018-07-13T18:51:53Z</time>
<speed>0.32</speed>
</trkpt>
<trkpt lat="-6.968636" lon="-34.834770">
<ele>21.320000</ele>
<time>2018-07-13T18:57:06Z</time>
<speed>0.69</speed>
</trkpt>
<trkpt lat="-6.968622" lon="-34.834770">
<ele>6.030000</ele>
<time>2018-07-13T19:02:22Z</time>
<speed>0.00</speed>
</trkpt>
<trkpt lat="-6.968604" lon="-34.834755">
<ele>4.790000</ele>
<time>2018-07-13T19:07:32Z</time>
<speed>0.23</speed>
</trkpt>
<trkpt lat="-6.968723" lon="-34.834892">
<ele>57.410000</ele>
<time>2018-07-13T19:12:46Z</time>
<speed>0.00</speed>
</trkpt>
<trkpt lat="-6.968660" lon="-34.834797">
<ele>23.510000</ele>
<time>2018-07-13T19:17:56Z</time>
<speed>0.00</speed>
</trkpt>
<trkpt lat="-6.968640" lon="-34.834778">
<ele>0.690000</ele>
<time>2018-07-13T19:23:07Z</time>
<speed>0.00</speed>
</trkpt>
<trkpt lat="-6.968593" lon="-34.834717">
<ele>-10.660000</ele>
<time>2018-07-13T19:28:18Z</time>
<speed>0.00</speed>
</trkpt>
<trkpt lat="-6.968642" lon="-34.834827">
<ele>15.080000</ele>
<time>2018-07-13T19:33:29Z</time>
<speed>0.00</speed>
</trkpt>
<trkpt lat="-6.968626" lon="-34.834824">
<ele>18.449999</ele>
<time>2018-07-13T19:38:40Z</time>
<speed>0.00</speed>
</trkpt>
<trkpt lat="-6.968607" lon="-34.834820">
<ele>-1.870000</ele>
<time>2018-07-13T19:43:50Z</time>
<speed>0.00</speed>
</trkpt>
<trkpt lat="-6.968610" lon="-34.834831">
<ele>-8.570000</ele>
<time>2018-07-13T19:49:02Z</time>
<speed>0.00</speed>
</trkpt>
<trkpt lat="-6.968571" lon="-34.834877">
<ele>-33.369999</ele>
<time>2018-07-13T19:54:17Z</time>
<speed>0.00</speed>
</trkpt>
<trkpt lat="-6.968621" lon="-34.834862">
<ele>2.680000</ele>
<time>2018-07-13T19:59:56Z</time>
<speed>0.35</speed>
</trkpt>
<trkpt lat="-6.968640" lon="-34.834827">
<ele>10.059999</ele>
<time>2018-07-13T20:05:31Z</time>
<speed>0.10</speed>
</trkpt>
<trkpt lat="-6.968633" lon="-34.834866">
<ele>13.020000</ele>
<time>2018-07-13T20:11:57Z</time>
<speed>0.00</speed>
</trkpt>
<trkpt lat="-6.968570" lon="-34.834888">
<ele>-33.410000</ele>
<time>2018-07-13T20:17:06Z</time>
<speed>0.00</speed>
</trkpt>
<trkpt lat="-6.968608" lon="-34.834824">
<ele>16.109999</ele>
<time>2018-07-13T20:22:16Z</time>
<speed>0.00</speed>
</trkpt>
<trkpt lat="-6.968631" lon="-34.834778">
<ele>12.200000</ele>
<time>2018-07-13T20:27:27Z</time>
<speed>0.00</speed>
</trkpt>
<trkpt lat="-6.968614" lon="-34.834896">
<ele>4.550000</ele>
<time>2018-07-13T20:32:36Z</time>
<speed>0.13</speed>
</trkpt>
<trkpt lat="-6.968667" lon="-34.834805">
<ele>36.250000</ele>
<time>2018-07-13T20:37:46Z</time>
<speed>0.00</speed>
</trkpt>
<trkpt lat="-6.968694" lon="-34.834740">
<ele>38.250000</ele>
<time>2018-07-13T20:42:56Z</time>
<speed>0.00</speed>
</trkpt>
<trkpt lat="-6.968618" lon="-34.834843">
<ele>18.770000</ele>
<time>2018-07-13T20:48:04Z</time>
<speed>0.10</speed>
</trkpt>
<trkpt lat="-6.968664" lon="-34.834827">
<ele>14.870000</ele>
<time>2018-07-13T20:53:12Z</time>
<speed>0.00</speed>
</trkpt>
<trkpt lat="-6.968607" lon="-34.834923">
<ele>11.800000</ele>
<time>2018-07-13T20:58:21Z</time>
<speed>0.00</speed>
</trkpt>
<trkpt lat="-6.968603" lon="-34.834839">
<ele>10.639999</ele>
<time>2018-07-13T21:03:40Z</time>
<speed>0.22</speed>
</trkpt>
<trkpt lat="-6.968686" lon="-34.834942">
<ele>-6.040000</ele>
<time>2018-07-13T21:08:57Z</time>
<speed>0.00</speed>
</trkpt>
<trkpt lat="-6.968604" lon="-34.834835">
<ele>12.290000</ele>
<time>2018-07-13T21:14:13Z</time>
<speed>0.00</speed>
</trkpt>
<trkpt lat="-6.968629" lon="-34.834801">
<ele>21.410000</ele>
<time>2018-07-13T21:19:29Z</time>
<speed>0.00</speed>
</trkpt>
<trkpt lat="-6.968646" lon="-34.834858">
<ele>9.830000</ele>
<time>2018-07-13T21:24:45Z</time>
<speed>0.00</speed>
</trkpt>
<trkpt lat="-6.968755" lon="-34.834820">
<ele>31.760000</ele>
<time>2018-07-13T21:30:16Z</time>
<speed>0.32</speed>
</trkpt>
<trkpt lat="-6.968530" lon="-34.834709">
<ele>51.559998</ele>
<time>2018-07-13T21:35:33Z</time>
<speed>0.00</speed>
</trkpt>
<trkpt lat="-6.968584" lon="-34.834911">
<ele>1.170000</ele>
<time>2018-07-13T21:40:50Z</time>
<speed>0.00</speed>
</trkpt>
<trkpt lat="-6.968647" lon="-34.834915">
<ele>6.180000</ele>
<time>2018-07-13T21:46:07Z</time>
<speed>0.00</speed>
</trkpt>
<trkpt lat="-6.968602" lon="-34.834846">
<ele>26.010000</ele>
<time>2018-07-13T21:51:28Z</time>
<speed>0.14</speed>
</trkpt>
<trkpt lat="-6.968562" lon="-34.834629">
<ele>13.469999</ele>
<time>2018-07-13T21:56:44Z</time>
<speed>0.00</speed>
</trkpt>
<trkpt lat="-6.968655" lon="-34.834816">
<ele>6.180000</ele>
<time>2018-07-13T22:02:06Z</time>
<speed>0.00</speed>
</trkpt>
<trkpt lat="-6.968758" lon="-34.834824">
<ele>-34.709999</ele>
<time>2018-07-13T22:07:22Z</time>
<speed>0.00</speed>
</trkpt>
<trkpt lat="-6.968611" lon="-34.834885">
<ele>17.500000</ele>
<time>2018-07-13T22:12:38Z</time>
<speed>0.00</speed>
</trkpt>
<trkpt lat="-6.968734" lon="-34.834679">
<ele>33.029999</ele>
<time>2018-07-13T22:18:02Z</time>
<speed>0.72</speed>
</trkpt>
<trkpt lat="-6.968554" lon="-34.835098">
<ele>-20.109999</ele>
<time>2018-07-13T22:23:20Z</time>
<speed>0.00</speed>
</trkpt>
<trkpt lat="-6.968554" lon="-34.835194">
<ele>-21.379999</ele>
<time>2018-07-13T22:28:38Z</time>
<speed>0.00</speed>
</trkpt>
<trkpt lat="-6.968486" lon="-34.835251">
<ele>-32.439999</ele>
<time>2018-07-13T22:33:55Z</time>
<speed>0.00</speed>
</trkpt>
<trkpt lat="-6.968447" lon="-34.835255">
<ele>-55.119999</ele>
<time>2018-07-13T22:39:12Z</time>
<speed>0.00</speed>
</trkpt>
<trkpt lat="-6.968544" lon="-34.835209">
<ele>-3.440000</ele>
<time>2018-07-13T22:44:47Z</time>
<speed>0.83</speed>
</trkpt>
<trkpt lat="-6.968583" lon="-34.834923">
<ele>16.379999</ele>
<time>2018-07-13T22:50:05Z</time>
<speed>0.00</speed>
</trkpt>
<trkpt lat="-6.968577" lon="-34.834965">
<ele>14.830000</ele>
<time>2018-07-13T22:55:24Z</time>
<speed>0.00</speed>
</trkpt>
<trkpt lat="-6.968607" lon="-34.834816">
<ele>13.840000</ele>
<time>2018-07-13T23:01:02Z</time>
<speed>0.00</speed>
</trkpt>
<trkpt lat="-6.968611" lon="-34.834743">
<ele>13.590000</ele>
<time>2018-07-13T23:06:19Z</time>
<speed>0.00</speed>
</trkpt>
<trkpt lat="-6.968426" lon="-34.834648">
<ele>27.830000</ele>
<time>2018-07-13T23:11:35Z</time>
<speed>0.00</speed>
</trkpt>
<trkpt lat="-6.968613" lon="-34.834850">
<ele>19.029999</ele>
<time>2018-07-13T23:16:49Z</time>
<speed>0.27</speed>
</trkpt>
<trkpt lat="-6.968605" lon="-34.834755">
<ele>15.429999</ele>
<time>2018-07-13T23:22:05Z</time>
<speed>0.11</speed>
</trkpt>
<trkpt lat="-6.968618" lon="-34.834755">
<ele>25.010000</ele>
<time>2018-07-13T23:27:31Z</time>
<speed>0.06</speed>
</trkpt>
<trkpt lat="-6.968547" lon="-34.834892">
<ele>13.179999</ele>
<time>2018-07-13T23:32:54Z</time>
<speed>0.00</speed>
</trkpt>
<trkpt lat="-6.968609" lon="-34.835041">
<ele>-22.369999</ele>
<time>2018-07-13T23:38:12Z</time>
<speed>0.00</speed>
</trkpt>
<trkpt lat="-6.968663" lon="-34.834862">
<ele>19.680000</ele>
<time>2018-07-13T23:43:28Z</time>
<speed>0.00</speed>
</trkpt>
<trkpt lat="-6.968482" lon="-34.835190">
<ele>-58.039997</ele>
<time>2018-07-13T23:48:57Z</time>
<speed>0.09</speed>
</trkpt>
<trkpt lat="-6.968668" lon="-34.834766">
<ele>24.580000</ele>
<time>2018-07-13T23:54:13Z</time>
<speed>0.00</speed>
</trkpt>
<trkpt lat="-6.968665" lon="-34.834900">
<ele>16.520000</ele>
<time>2018-07-13T23:59:33Z</time>
<speed>0.00</speed>
</trkpt>
<trkpt lat="-6.968601" lon="-34.834827">
<ele>7.350000</ele>
<time>2018-07-14T00:05:27Z</time>
<speed>0.09</speed>
</trkpt>
<trkpt lat="-6.968626" lon="-34.834835">
<ele>16.440001</ele>
<time>2018-07-14T00:11:23Z</time>
<speed>0.00</speed>
</trkpt>
<trkpt lat="-6.968638" lon="-34.834782">
<ele>12.639999</ele>
<time>2018-07-14T00:16:38Z</time>
<speed>0.24</speed>
</trkpt>
<trkpt lat="-6.968575" lon="-34.834911">
<ele>-6.770000</ele>
<time>2018-07-14T00:21:53Z</time>
<speed>0.00</speed>
</trkpt>
<trkpt lat="-6.968628" lon="-34.834770">
<ele>9.710000</ele>
<time>2018-07-14T00:27:08Z</time>
<speed>0.00</speed>
</trkpt>
<trkpt lat="-6.968591" lon="-34.834820">
<ele>11.010000</ele>
<time>2018-07-14T00:32:24Z</time>
<speed>0.00</speed>
</trkpt>
<trkpt lat="-6.968636" lon="-34.834816">
<ele>11.730000</ele>
<time>2018-07-14T00:37:39Z</time>
<speed>0.00</speed>
</trkpt>
<trkpt lat="-6.968697" lon="-34.834820">
<ele>11.150000</ele>
<time>2018-07-14T00:42:55Z</time>
<speed>0.95</speed>
</trkpt>
<trkpt lat="-6.968625" lon="-34.834747">
<ele>5.980000</ele>
<time>2018-07-14T00:48:10Z</time>
<speed>0.00</speed>
</trkpt>
<trkpt lat="-6.968617" lon="-34.834782">
<ele>25.629999</ele>
<time>2018-07-14T00:53:26Z</time>
<speed>0.19</speed>
</trkpt>
<trkpt lat="-6.968631" lon="-34.834843">
<ele>-1.640000</ele>
<time>2018-07-14T00:58:43Z</time>
<speed>0.00</speed>
</trkpt>
<trkpt lat="-6.968644" lon="-34.834873">
<ele>21.480000</ele>
<time>2018-07-14T01:04:04Z</time>
<speed>0.00</speed>
</trkpt>
<trkpt lat="-6.968580" lon="-34.834923">
<ele>7.550000</ele>
<time>2018-07-14T01:09:20Z</time>
<speed>0.00</speed>
</trkpt>
<trkpt lat="-6.968660" lon="-34.834778">
<ele>13.400000</ele>
<time>2018-07-14T01:14:34Z</time>
<speed>0.10</speed>
</trkpt>
<trkpt lat="-6.968610" lon="-34.834820">
<ele>-5.310000</ele>
<time>2018-07-14T01:19:49Z</time>
<speed>0.14</speed>
</trkpt>
<trkpt lat="-6.968574" lon="-34.834885">
<ele>-3.860000</ele>
<time>2018-07-14T01:25:06Z</time>
<speed>0.00</speed>
</trkpt>
<trkpt lat="-6.968523" lon="-34.834812">
<ele>4.010000</ele>
<time>2018-07-14T01:30:25Z</time>
<speed>0.00</speed>
</trkpt>
<trkpt lat="-6.968616" lon="-34.834808">
<ele>5.680000</ele>
<time>2018-07-14T01:35:41Z</time>
<speed>0.00</speed>
</trkpt>
<trkpt lat="-6.968547" lon="-34.834969">
<ele>-15.900000</ele>
<time>2018-07-14T01:40:57Z</time>
<speed>0.00</speed>
</trkpt>
<trkpt lat="-6.968601" lon="-34.834785">
<ele>24.939999</ele>
<time>2018-07-14T01:46:13Z</time>
<speed>0.00</speed>
</trkpt>
<trkpt lat="-6.968662" lon="-34.834881">
<ele>27.939999</ele>
<time>2018-07-14T01:51:35Z</time>
<speed>0.00</speed>
</trkpt>
<trkpt lat="-6.968604" lon="-34.834785">
<ele>44.329998</ele>
<time>2018-07-14T01:57:05Z</time>
<speed>0.15</speed>
</trkpt>
<trkpt lat="-6.968651" lon="-34.834881">
<ele>36.090000</ele>
<time>2018-07-14T02:02:29Z</time>
<speed>0.18</speed>
</trkpt>
<trkpt lat="-6.968571" lon="-34.834869">
<ele>13.969999</ele>
<time>2018-07-14T02:08:00Z</time>
<speed>0.16</speed>
</trkpt>
<trkpt lat="-6.968532" lon="-34.834816">
<ele>-18.389999</ele>
<time>2018-07-14T02:13:17Z</time>
<speed>0.00</speed>
</trkpt>
<trkpt lat="-6.968573" lon="-34.834751">
<ele>-0.950000</ele>
<time>2018-07-14T02:18:33Z</time>
<speed>0.00</speed>
</trkpt>
<trkpt lat="-6.968605" lon="-34.834820">
<ele>-11.660000</ele>
<time>2018-07-14T02:23:49Z</time>
<speed>0.00</speed>
</trkpt>
<trkpt lat="-6.968565" lon="-34.834839">
<ele>-10.690000</ele>
<time>2018-07-14T02:29:05Z</time>
<speed>0.00</speed>
</trkpt>
<trkpt lat="-6.968587" lon="-34.834812">
<ele>-4.370000</ele>
<time>2018-07-14T02:34:21Z</time>
<speed>0.00</speed>
</trkpt>
<trkpt lat="-6.968641" lon="-34.834896">
<ele>40.239998</ele>
<time>2018-07-14T02:39:38Z</time>
<speed>0.00</speed>
</trkpt>
<trkpt lat="-6.968607" lon="-34.834789">
<ele>3.540000</ele>
<time>2018-07-14T02:44:54Z</time>
<speed>0.00</speed>
</trkpt>
<trkpt lat="-6.968553" lon="-34.834908">
<ele>10.190000</ele>
<time>2018-07-14T02:50:10Z</time>
<speed>0.00</speed>
</trkpt>
<trkpt lat="-6.968635" lon="-34.834820">
<ele>2.510000</ele>
<time>2018-07-14T02:55:27Z</time>
<speed>0.00</speed>
</trkpt>
</trkseg>
</trk>
<trk>
<name>20180729-105804(7)</name>
<desc>Color:004000ff</desc>
<trkseg>
<trkpt lat="-6.966055" lon="-34.837242">
<ele>6.370000</ele>
<time>2018-07-13T03:04:41Z</time>
<speed>0.00</speed>
</trkpt>
<trkpt lat="-6.966014" lon="-34.837151">
<ele>11.070000</ele>
<time>2018-07-13T03:09:46Z</time>
<speed>0.00</speed>
</trkpt>
<trkpt lat="-6.966048" lon="-34.836983">
<ele>7.900000</ele>
<time>2018-07-13T03:14:54Z</time>
<speed>0.00</speed>
</trkpt>
<trkpt lat="-6.966017" lon="-34.836987">
<ele>-2.470000</ele>
<time>2018-07-13T03:20:00Z</time>
<speed>0.00</speed>
</trkpt>
<trkpt lat="-6.966104" lon="-34.837223">
<ele>0.240000</ele>
<time>2018-07-13T03:25:05Z</time>
<speed>0.00</speed>
</trkpt>
<trkpt lat="-6.966034" lon="-34.836960">
<ele>22.680000</ele>
<time>2018-07-13T03:30:11Z</time>
<speed>0.00</speed>
</trkpt>
<trkpt lat="-6.966085" lon="-34.836990">
<ele>23.109999</ele>
<time>2018-07-13T03:35:19Z</time>
<speed>0.00</speed>
</trkpt>
<trkpt lat="-6.965998" lon="-34.836941">
<ele>18.400000</ele>
<time>2018-07-13T03:40:25Z</time>
<speed>0.00</speed>
</trkpt>
<trkpt lat="-6.966155" lon="-34.837090">
<ele>8.960000</ele>
<time>2018-07-13T03:45:31Z</time>
<speed>0.00</speed>
</trkpt>
<trkpt lat="-6.966133" lon="-34.837254">
<ele>-13.210000</ele>
<time>2018-07-13T03:50:38Z</time>
<speed>0.00</speed>
</trkpt>
<trkpt lat="-6.966114" lon="-34.837147">
<ele>13.969999</ele>
<time>2018-07-13T03:55:48Z</time>
<speed>0.00</speed>
</trkpt>
<trkpt lat="-6.966066" lon="-34.837158">
<ele>15.330000</ele>
<time>2018-07-13T04:01:33Z</time>
<speed>0.16</speed>
</trkpt>
<trkpt lat="-6.966070" lon="-34.837387">
<ele>38.590000</ele>
<time>2018-07-13T04:07:33Z</time>
<speed>0.29</speed>
</trkpt>
<trkpt lat="-6.966004" lon="-34.836800">
<ele>22.529999</ele>
<time>2018-07-13T04:14:28Z</time>
<speed>0.27</speed>
</trkpt>
<trkpt lat="-6.966075" lon="-34.837349">
<ele>-23.269999</ele>
<time>2018-07-13T04:22:31Z</time>
<speed>0.24</speed>
</trkpt>
<trkpt lat="-6.966109" lon="-34.837170">
<ele>-2.470000</ele>
<time>2018-07-13T04:36:23Z</time>
<speed>0.00</speed>
</trkpt>
<trkpt lat="-6.966043" lon="-34.837181">
<ele>-11.410000</ele>
<time>2018-07-13T04:41:29Z</time>
<speed>0.00</speed>
</trkpt>
<trkpt lat="-6.966039" lon="-34.837158">
<ele>-5.580000</ele>
<time>2018-07-13T04:46:35Z</time>
<speed>0.00</speed>
</trkpt>
<trkpt lat="-6.966016" lon="-34.837151">
<ele>-24.289999</ele>
<time>2018-07-13T04:51:41Z</time>
<speed>0.00</speed>
</trkpt>
<trkpt lat="-6.966071" lon="-34.837227">
<ele>-6.630000</ele>
<time>2018-07-13T04:56:47Z</time>
<speed>0.00</speed>
</trkpt>
<trkpt lat="-6.966033" lon="-34.837124">
<ele>-0.040000</ele>
<time>2018-07-13T05:01:58Z</time>
<speed>0.00</speed>
</trkpt>
<trkpt lat="-6.966105" lon="-34.837128">
<ele>25.219999</ele>
<time>2018-07-13T05:07:04Z</time>
<speed>0.00</speed>
</trkpt>
<trkpt lat="-6.966110" lon="-34.837242">
<ele>-3.700000</ele>
<time>2018-07-13T05:12:09Z</time>
<speed>0.00</speed>
</trkpt>
<trkpt lat="-6.966099" lon="-34.837147">
<ele>19.949999</ele>
<time>2018-07-13T05:17:15Z</time>
<speed>0.21</speed>
</trkpt>
<trkpt lat="-6.966091" lon="-34.837112">
<ele>38.980000</ele>
<time>2018-07-13T05:22:26Z</time>
<speed>0.06</speed>
</trkpt>
<trkpt lat="-6.966086" lon="-34.837212">
<ele>-8.460000</ele>
<time>2018-07-13T05:27:34Z</time>
<speed>0.00</speed>
</trkpt>
<trkpt lat="-6.966107" lon="-34.837097">
<ele>57.719997</ele>
<time>2018-07-13T05:32:54Z</time>
<speed>0.14</speed>
</trkpt>
<trkpt lat="-6.966167" lon="-34.837162">
<ele>6.610000</ele>
<time>2018-07-13T05:38:01Z</time>
<speed>0.00</speed>
</trkpt>
<trkpt lat="-6.966049" lon="-34.837128">
<ele>23.109999</ele>
<time>2018-07-13T05:43:08Z</time>
<speed>0.00</speed>
</trkpt>
<trkpt lat="-6.966025" lon="-34.837147">
<ele>19.109999</ele>
<time>2018-07-13T05:48:15Z</time>
<speed>0.00</speed>
</trkpt>
<trkpt lat="-6.966041" lon="-34.837082">
<ele>37.790001</ele>
<time>2018-07-13T05:53:21Z</time>
<speed>0.00</speed>
</trkpt>
<trkpt lat="-6.965952" lon="-34.837090">
<ele>31.199999</ele>
<time>2018-07-13T05:58:26Z</time>
<speed>0.00</speed>
</trkpt>
<trkpt lat="-6.965822" lon="-34.837135">
<ele>63.119999</ele>
<time>2018-07-13T06:03:36Z</time>
<speed>0.48</speed>
</trkpt>
<trkpt lat="-6.965984" lon="-34.837105">
<ele>15.520000</ele>
<time>2018-07-13T06:08:45Z</time>
<speed>0.00</speed>
</trkpt>
<trkpt lat="-6.966119" lon="-34.837231">
<ele>-3.600000</ele>
<time>2018-07-13T06:13:52Z</time>
<speed>0.00</speed>
</trkpt>
<trkpt lat="-6.966099" lon="-34.837177">
<ele>-8.700000</ele>
<time>2018-07-13T06:19:01Z</time>
<speed>0.00</speed>
</trkpt>
<trkpt lat="-6.966378" lon="-34.837322">
<ele>-53.559998</ele>
<time>2018-07-13T06:24:44Z</time>
<speed>0.12</speed>
</trkpt>
<trkpt lat="-6.966124" lon="-34.837162">
<ele>-34.969997</ele>
<time>2018-07-13T06:30:33Z</time>
<speed>0.00</speed>
</trkpt>
<trkpt lat="-6.965826" lon="-34.837032">
<ele>33.980000</ele>
<time>2018-07-13T06:35:40Z</time>
<speed>0.00</speed>
</trkpt>
<trkpt lat="-6.965844" lon="-34.837116">
<ele>147.629990</ele>
<time>2018-07-13T06:41:12Z</time>
<speed>1.00</speed>
</trkpt>
<trkpt lat="-6.966176" lon="-34.837196">
<ele>-42.389999</ele>
<time>2018-07-13T06:47:38Z</time>
<speed>0.00</speed>
</trkpt>
<trkpt lat="-6.966132" lon="-34.837360">
<ele>-87.369995</ele>
<time>2018-07-13T06:52:57Z</time>
<speed>0.00</speed>
</trkpt>
<trkpt lat="-6.966060" lon="-34.837139">
<ele>20.439999</ele>
<time>2018-07-13T06:58:22Z</time>
<speed>0.08</speed>
</trkpt>
<trkpt lat="-6.966097" lon="-34.837147">
<ele>10.380000</ele>
<time>2018-07-13T07:03:28Z</time>
<speed>0.00</speed>
</trkpt>
<trkpt lat="-6.966008" lon="-34.837181">
<ele>39.239998</ele>
<time>2018-07-13T07:08:33Z</time>
<speed>0.00</speed>
</trkpt>
<trkpt lat="-6.966035" lon="-34.837105">
<ele>14.849999</ele>
<time>2018-07-13T07:14:06Z</time>
<speed>0.21</speed>
</trkpt>
<trkpt lat="-6.966208" lon="-34.837093">
<ele>-13.490000</ele>
<time>2018-07-13T07:19:31Z</time>
<speed>0.00</speed>
</trkpt>
<trkpt lat="-6.966042" lon="-34.837086">
<ele>-10.889999</ele>
<time>2018-07-13T07:24:38Z</time>
<speed>0.00</speed>
</trkpt>
<trkpt lat="-6.966366" lon="-34.837009">
<ele>94.339996</ele>
<time>2018-07-13T07:29:44Z</time>
<speed>0.00</speed>
</trkpt>
<trkpt lat="-6.966097" lon="-34.837170">
<ele>4.100000</ele>
<time>2018-07-13T07:34:49Z</time>
<speed>0.00</speed>
</trkpt>
<trkpt lat="-6.966053" lon="-34.837116">
<ele>-3.330000</ele>
<time>2018-07-13T07:39:57Z</time>
<speed>0.34</speed>
</trkpt>
<trkpt lat="-6.966075" lon="-34.837105">
<ele>23.369999</ele>
<time>2018-07-13T07:45:04Z</time>
<speed>0.19</speed>
</trkpt>
<trkpt lat="-6.965985" lon="-34.837135">
<ele>32.450001</ele>
<time>2018-07-13T07:50:14Z</time>
<speed>0.00</speed>
</trkpt>
<trkpt lat="-6.965995" lon="-34.837021">
<ele>36.320000</ele>
<time>2018-07-13T07:55:20Z</time>
<speed>0.00</speed>
</trkpt>
<trkpt lat="-6.966009" lon="-34.837162">
<ele>16.400000</ele>
<time>2018-07-13T08:00:55Z</time>
<speed>0.09</speed>
</trkpt>
<trkpt lat="-6.966068" lon="-34.837154">
<ele>20.990000</ele>
<time>2018-07-13T08:06:02Z</time>
<speed>0.00</speed>
</trkpt>
<trkpt lat="-6.966035" lon="-34.837063">
<ele>4.900000</ele>
<time>2018-07-13T08:11:07Z</time>
<speed>0.00</speed>
</trkpt>
<trkpt lat="-6.966141" lon="-34.837170">
<ele>25.840000</ele>
<time>2018-07-13T08:16:12Z</time>
<speed>0.00</speed>
</trkpt>
<trkpt lat="-6.966059" lon="-34.837151">
<ele>27.139999</ele>
<time>2018-07-13T08:21:18Z</time>
<speed>0.00</speed>
</trkpt>
<trkpt lat="-6.966061" lon="-34.837059">
<ele>4.230000</ele>
<time>2018-07-13T08:26:23Z</time>
<speed>0.00</speed>
</trkpt>
<trkpt lat="-6.966042" lon="-34.837177">
<ele>16.750000</ele>
<time>2018-07-13T08:31:28Z</time>
<speed>0.00</speed>
</trkpt>
<trkpt lat="-6.966165" lon="-34.837345">
<ele>49.039997</ele>
<time>2018-07-13T08:36:33Z</time>
<speed>0.00</speed>
</trkpt>
<trkpt lat="-6.966116" lon="-34.837219">
<ele>26.590000</ele>
<time>2018-07-13T08:41:38Z</time>
<speed>0.00</speed>
</trkpt>
<trkpt lat="-6.966040" lon="-34.837158">
<ele>23.189999</ele>
<time>2018-07-13T08:46:43Z</time>
<speed>0.00</speed>
</trkpt>
<trkpt lat="-6.966126" lon="-34.837135">
<ele>4.080000</ele>
<time>2018-07-13T08:51:47Z</time>
<speed>0.00</speed>
</trkpt>
<trkpt lat="-6.966127" lon="-34.837223">
<ele>-3.320000</ele>
<time>2018-07-13T08:56:52Z</time>
<speed>0.00</speed>
</trkpt>
<trkpt lat="-6.966096" lon="-34.837135">
<ele>20.199999</ele>
<time>2018-07-13T09:01:57Z</time>
<speed>0.42</speed>
</trkpt>
<trkpt lat="-6.966087" lon="-34.837116">
<ele>28.240000</ele>
<time>2018-07-13T09:07:02Z</time>
<speed>0.00</speed>
</trkpt>
<trkpt lat="-6.966056" lon="-34.837132">
<ele>41.480000</ele>
<time>2018-07-13T09:12:07Z</time>
<speed>0.00</speed>
</trkpt>
<trkpt lat="-6.966059" lon="-34.837158">
<ele>19.119999</ele>
<time>2018-07-13T09:17:12Z</time>
<speed>0.00</speed>
</trkpt>
<trkpt lat="-6.966105" lon="-34.837215">
<ele>18.830000</ele>
<time>2018-07-13T09:22:17Z</time>
<speed>0.00</speed>
</trkpt>
<trkpt lat="-6.966063" lon="-34.837231">
<ele>36.540001</ele>
<time>2018-07-13T09:27:21Z</time>
<speed>0.00</speed>
</trkpt>
<trkpt lat="-6.966151" lon="-34.837173">
<ele>7.130000</ele>
<time>2018-07-13T09:32:26Z</time>
<speed>0.00</speed>
</trkpt>
<trkpt lat="-6.966108" lon="-34.837193">
<ele>6.120000</ele>
<time>2018-07-13T09:37:30Z</time>
<speed>0.25</speed>
</trkpt>
<trkpt lat="-6.966119" lon="-34.837132">
<ele>-0.930000</ele>
<time>2018-07-13T09:42:36Z</time>
<speed>0.00</speed>
</trkpt>
<trkpt lat="-6.966012" lon="-34.837143">
<ele>42.540001</ele>
<time>2018-07-13T09:47:42Z</time>
<speed>0.00</speed>
</trkpt>
<trkpt lat="-6.966035" lon="-34.837044">
<ele>11.770000</ele>
<time>2018-07-13T09:52:47Z</time>
<speed>0.00</speed>
</trkpt>
<trkpt lat="-6.966089" lon="-34.837036">
<ele>25.809999</ele>
<time>2018-07-13T09:57:53Z</time>
<speed>0.00</speed>
</trkpt>
<trkpt lat="-6.966101" lon="-34.837162">
<ele>6.780000</ele>
<time>2018-07-13T10:03:32Z</time>
<speed>0.00</speed>
</trkpt>
<trkpt lat="-6.966068" lon="-34.837170">
<ele>12.700000</ele>
<time>2018-07-13T10:08:39Z</time>
<speed>0.00</speed>
</trkpt>
<trkpt lat="-6.966165" lon="-34.837185">
<ele>-3.110000</ele>
<time>2018-07-13T10:13:44Z</time>
<speed>0.00</speed>
</trkpt>
<trkpt lat="-6.966087" lon="-34.837151">
<ele>-2.550000</ele>
<time>2018-07-13T10:18:59Z</time>
<speed>4.78</speed>
</trkpt>
<trkpt lat="-6.966066" lon="-34.837154">
<ele>-1.780000</ele>
<time>2018-07-13T10:24:04Z</time>
<speed>0.00</speed>
</trkpt>
<trkpt lat="-6.966137" lon="-34.837288">
<ele>-36.969997</ele>
<time>2018-07-13T10:29:12Z</time>
<speed>0.00</speed>
</trkpt>
<trkpt lat="-6.966193" lon="-34.837032">
<ele>78.459999</ele>
<time>2018-07-13T10:34:21Z</time>
<speed>0.00</speed>
</trkpt>
<trkpt lat="-6.966050" lon="-34.837063">
<ele>12.700000</ele>
<time>2018-07-13T10:39:27Z</time>
<speed>0.00</speed>
</trkpt>
<trkpt lat="-6.966137" lon="-34.837151">
<ele>30.719999</ele>
<time>2018-07-13T10:45:03Z</time>
<speed>0.41</speed>
</trkpt>
<trkpt lat="-6.966109" lon="-34.837116">
<ele>34.079998</ele>
<time>2018-07-13T10:50:08Z</time>
<speed>0.00</speed>
</trkpt>
<trkpt lat="-6.966014" lon="-34.837101">
<ele>-1.320000</ele>
<time>2018-07-13T10:55:13Z</time>
<speed>0.19</speed>
</trkpt>
<trkpt lat="-6.966076" lon="-34.837112">
<ele>22.299999</ele>
<time>2018-07-13T11:00:22Z</time>
<speed>0.00</speed>
</trkpt>
<trkpt lat="-6.966077" lon="-34.837181">
<ele>16.299999</ele>
<time>2018-07-13T11:05:26Z</time>
<speed>0.00</speed>
</trkpt>
<trkpt lat="-6.966031" lon="-34.837238">
<ele>8.840000</ele>
<time>2018-07-13T11:10:32Z</time>
<speed>0.00</speed>
</trkpt>
<trkpt lat="-6.966077" lon="-34.837143">
<ele>9.719999</ele>
<time>2018-07-13T11:15:37Z</time>
<speed>0.18</speed>
</trkpt>
<trkpt lat="-6.966115" lon="-34.837231">
<ele>22.010000</ele>
<time>2018-07-13T11:20:41Z</time>
<speed>0.00</speed>
</trkpt>
<trkpt lat="-6.966114" lon="-34.837139">
<ele>22.209999</ele>
<time>2018-07-13T11:25:46Z</time>
<speed>0.00</speed>
</trkpt>
<trkpt lat="-6.966063" lon="-34.837215">
<ele>12.990000</ele>
<time>2018-07-13T11:30:58Z</time>
<speed>1.16</speed>
</trkpt>
<trkpt lat="-6.966134" lon="-34.836987">
<ele>22.779999</ele>
<time>2018-07-13T11:36:02Z</time>
<speed>0.72</speed>
</trkpt>
<trkpt lat="-6.966042" lon="-34.837151">
<ele>15.410000</ele>
<time>2018-07-13T11:41:06Z</time>
<speed>0.00</speed>
</trkpt>
<trkpt lat="-6.966254" lon="-34.837437">
<ele>40.950001</ele>
<time>2018-07-13T11:46:10Z</time>
<speed>0.00</speed>
</trkpt>
<trkpt lat="-6.966002" lon="-34.837341">
<ele>-4.360000</ele>
<time>2018-07-13T11:51:17Z</time>
<speed>0.77</speed>
</trkpt>
<trkpt lat="-6.966177" lon="-34.837360">
<ele>7.220000</ele>
<time>2018-07-13T11:56:25Z</time>
<speed>0.00</speed>
</trkpt>
<trkpt lat="-6.966060" lon="-34.837135">
<ele>1.000000</ele>
<time>2018-07-13T12:01:30Z</time>
<speed>0.00</speed>
</trkpt>
<trkpt lat="-6.966037" lon="-34.837135">
<ele>5.010000</ele>
<time>2018-07-13T12:06:35Z</time>
<speed>0.00</speed>
</trkpt>
<trkpt lat="-6.966052" lon="-34.837257">
<ele>12.469999</ele>
<time>2018-07-13T12:11:48Z</time>
<speed>0.00</speed>
</trkpt>
<trkpt lat="-6.966140" lon="-34.837135">
<ele>68.900002</ele>
<time>2018-07-13T12:16:55Z</time>
<speed>0.00</speed>
</trkpt>
<trkpt lat="-6.966027" lon="-34.837132">
<ele>22.730000</ele>
<time>2018-07-13T12:22:07Z</time>
<speed>0.25</speed>
</trkpt>
<trkpt lat="-6.966042" lon="-34.837078">
<ele>44.789997</ele>
<time>2018-07-13T12:27:30Z</time>
<speed>0.09</speed>
</trkpt>
<trkpt lat="-6.966335" lon="-34.837276">
<ele>-62.759998</ele>
<time>2018-07-13T12:32:50Z</time>
<speed>1.02</speed>
</trkpt>
<trkpt lat="-6.966193" lon="-34.837219">
<ele>-19.660000</ele>
<time>2018-07-13T12:37:57Z</time>
<speed>1.18</speed>
</trkpt>
<trkpt lat="-6.966043" lon="-34.837139">
<ele>40.649998</ele>
<time>2018-07-13T12:43:05Z</time>
<speed>0.00</speed>
</trkpt>
<trkpt lat="-6.966165" lon="-34.837204">
<ele>-19.090000</ele>
<time>2018-07-13T12:48:13Z</time>
<speed>0.00</speed>
</trkpt>
<trkpt lat="-6.965981" lon="-34.837017">
<ele>42.570000</ele>
<time>2018-07-13T12:53:18Z</time>
<speed>0.00</speed>
</trkpt>
<trkpt lat="-6.966065" lon="-34.837105">
<ele>26.480000</ele>
<time>2018-07-13T12:58:35Z</time>
<speed>0.25</speed>
</trkpt>
<trkpt lat="-6.966039" lon="-34.837128">
<ele>24.740000</ele>
<time>2018-07-13T13:04:00Z</time>
<speed>1.00</speed>
</trkpt>
<trkpt lat="-6.966068" lon="-34.837147">
<ele>19.400000</ele>
<time>2018-07-13T13:09:42Z</time>
<speed>0.00</speed>
</trkpt>
<trkpt lat="-6.966112" lon="-34.837143">
<ele>13.210000</ele>
<time>2018-07-13T13:14:48Z</time>
<speed>0.00</speed>
</trkpt>
<trkpt lat="-6.966049" lon="-34.837112">
<ele>14.440000</ele>
<time>2018-07-13T13:19:52Z</time>
<speed>0.00</speed>
</trkpt>
<trkpt lat="-6.966061" lon="-34.837124">
<ele>27.420000</ele>
<time>2018-07-13T13:24:57Z</time>
<speed>0.00</speed>
</trkpt>
<trkpt lat="-6.966115" lon="-34.837151">
<ele>9.010000</ele>
<time>2018-07-13T13:29:59Z</time>
<speed>0.50</speed>
</trkpt>
<trkpt lat="-6.966064" lon="-34.837116">
<ele>19.760000</ele>
<time>2018-07-13T13:35:06Z</time>
<speed>0.67</speed>
</trkpt>
<trkpt lat="-6.966083" lon="-34.837021">
<ele>34.559998</ele>
<time>2018-07-13T13:40:11Z</time>
<speed>0.00</speed>
</trkpt>
<trkpt lat="-6.966094" lon="-34.837120">
<ele>20.740000</ele>
<time>2018-07-13T13:45:16Z</time>
<speed>0.00</speed>
</trkpt>
<trkpt lat="-6.966085" lon="-34.837120">
<ele>20.359999</ele>
<time>2018-07-13T13:50:20Z</time>
<speed>0.61</speed>
</trkpt>
<trkpt lat="-6.966044" lon="-34.837040">
<ele>27.590000</ele>
<time>2018-07-13T13:55:24Z</time>
<speed>0.00</speed>
</trkpt>
<trkpt lat="-6.966138" lon="-34.837124">
<ele>18.320000</ele>
<time>2018-07-13T14:00:28Z</time>
<speed>0.00</speed>
</trkpt>
<trkpt lat="-6.966097" lon="-34.837135">
<ele>18.730000</ele>
<time>2018-07-13T14:05:33Z</time>
<speed>0.00</speed>
</trkpt>
<trkpt lat="-6.966080" lon="-34.837273">
<ele>-15.650000</ele>
<time>2018-07-13T14:10:38Z</time>
<speed>0.00</speed>
</trkpt>
<trkpt lat="-6.966028" lon="-34.837196">
<ele>2.100000</ele>
<time>2018-07-13T14:15:44Z</time>
<speed>0.00</speed>
</trkpt>
<trkpt lat="-6.966274" lon="-34.837494">
<ele>-38.619999</ele>
<time>2018-07-13T14:20:53Z</time>
<speed>0.09</speed>
</trkpt>
<trkpt lat="-6.966071" lon="-34.837109">
<ele>11.050000</ele>
<time>2018-07-13T14:26:33Z</time>
<speed>0.28</speed>
</trkpt>
<trkpt lat="-6.966080" lon="-34.837193">
<ele>1.620000</ele>
<time>2018-07-13T14:31:40Z</time>
<speed>0.00</speed>
</trkpt>
<trkpt lat="-6.966062" lon="-34.837112">
<ele>3.070000</ele>
<time>2018-07-13T14:36:46Z</time>
<speed>0.00</speed>
</trkpt>
<trkpt lat="-6.966110" lon="-34.837158">
<ele>15.830000</ele>
<time>2018-07-13T14:41:51Z</time>
<speed>0.00</speed>
</trkpt>
<trkpt lat="-6.966102" lon="-34.837109">
<ele>-1.860000</ele>
<time>2018-07-13T14:46:57Z</time>
<speed>1.57</speed>
</trkpt>
<trkpt lat="-6.966099" lon="-34.837162">
<ele>14.940000</ele>
<time>2018-07-13T14:52:02Z</time>
<speed>0.52</speed>
</trkpt>
<trkpt lat="-6.966179" lon="-34.837227">
<ele>-22.260000</ele>
<time>2018-07-13T14:57:09Z</time>
<speed>0.00</speed>
</trkpt>
<trkpt lat="-6.966149" lon="-34.837223">
<ele>-10.900000</ele>
<time>2018-07-13T15:02:15Z</time>
<speed>0.00</speed>
</trkpt>
<trkpt lat="-6.966040" lon="-34.837147">
<ele>6.180000</ele>
<time>2018-07-13T15:07:22Z</time>
<speed>0.00</speed>
</trkpt>
<trkpt lat="-6.966129" lon="-34.837170">
<ele>11.270000</ele>
<time>2018-07-13T15:12:28Z</time>
<speed>0.00</speed>
</trkpt>
<trkpt lat="-6.966115" lon="-34.837223">
<ele>5.250000</ele>
<time>2018-07-13T15:17:33Z</time>
<speed>0.00</speed>
</trkpt>
<trkpt lat="-6.966066" lon="-34.837158">
<ele>28.449999</ele>
<time>2018-07-13T15:22:38Z</time>
<speed>0.00</speed>
</trkpt>
<trkpt lat="-6.966122" lon="-34.837242">
<ele>24.400000</ele>
<time>2018-07-13T15:27:43Z</time>
<speed>0.00</speed>
</trkpt>
<trkpt lat="-6.966062" lon="-34.837189">
<ele>24.660000</ele>
<time>2018-07-13T15:32:49Z</time>
<speed>0.00</speed>
</trkpt>
<trkpt lat="-6.966110" lon="-34.837189">
<ele>11.969999</ele>
<time>2018-07-13T15:37:54Z</time>
<speed>0.00</speed>
</trkpt>
<trkpt lat="-6.966024" lon="-34.837112">
<ele>21.600000</ele>
<time>2018-07-13T15:42:58Z</time>
<speed>0.16</speed>
</trkpt>
<trkpt lat="-6.966046" lon="-34.837143">
<ele>14.440000</ele>
<time>2018-07-13T15:48:02Z</time>
<speed>0.00</speed>
</trkpt>
<trkpt lat="-6.966079" lon="-34.837112">
<ele>13.130000</ele>
<time>2018-07-13T15:53:07Z</time>
<speed>0.00</speed>
</trkpt>
<trkpt lat="-6.966035" lon="-34.837116">
<ele>22.309999</ele>
<time>2018-07-13T15:58:11Z</time>
<speed>0.00</speed>
</trkpt>
<trkpt lat="-6.966156" lon="-34.837132">
<ele>17.430000</ele>
<time>2018-07-13T16:03:23Z</time>
<speed>0.37</speed>
</trkpt>
<trkpt lat="-6.966025" lon="-34.837143">
<ele>10.240000</ele>
<time>2018-07-13T16:08:29Z</time>
<speed>0.00</speed>
</trkpt>
<trkpt lat="-6.966050" lon="-34.837154">
<ele>15.549999</ele>
<time>2018-07-13T16:13:33Z</time>
<speed>0.00</speed>
</trkpt>
<trkpt lat="-6.966035" lon="-34.837147">
<ele>5.700000</ele>
<time>2018-07-13T16:18:38Z</time>
<speed>0.45</speed>
</trkpt>
<trkpt lat="-6.966067" lon="-34.837086">
<ele>12.730000</ele>
<time>2018-07-13T16:23:43Z</time>
<speed>0.00</speed>
</trkpt>
<trkpt lat="-6.966057" lon="-34.837162">
<ele>4.180000</ele>
<time>2018-07-13T16:28:48Z</time>
<speed>0.00</speed>
</trkpt>
<trkpt lat="-6.966602" lon="-34.837013">
<ele>121.459999</ele>
<time>2018-07-13T16:33:59Z</time>
<speed>0.59</speed>
</trkpt>
<trkpt lat="-6.966029" lon="-34.836945">
<ele>21.920000</ele>
<time>2018-07-13T16:39:07Z</time>
<speed>0.00</speed>
</trkpt>
<trkpt lat="-6.966089" lon="-34.837055">
<ele>5.400000</ele>
<time>2018-07-13T16:44:13Z</time>
<speed>0.00</speed>
</trkpt>
<trkpt lat="-6.966137" lon="-34.837048">
<ele>22.709999</ele>
<time>2018-07-13T16:49:19Z</time>
<speed>0.17</speed>
</trkpt>
<trkpt lat="-6.966084" lon="-34.837250">
<ele>11.290000</ele>
<time>2018-07-13T16:54:24Z</time>
<speed>0.00</speed>
</trkpt>
<trkpt lat="-6.966081" lon="-34.837265">
<ele>11.139999</ele>
<time>2018-07-13T16:59:52Z</time>
<speed>0.44</speed>
</trkpt>
<trkpt lat="-6.966214" lon="-34.837090">
<ele>-84.790001</ele>
<time>2018-07-13T17:05:33Z</time>
<speed>0.31</speed>
</trkpt>
<trkpt lat="-6.966093" lon="-34.837162">
<ele>-16.619999</ele>
<time>2018-07-13T17:12:15Z</time>
<speed>0.00</speed>
</trkpt>
<trkpt lat="-6.966165" lon="-34.837177">
<ele>14.809999</ele>
<time>2018-07-13T17:17:21Z</time>
<speed>0.00</speed>
</trkpt>
<trkpt lat="-6.966079" lon="-34.837208">
<ele>22.689999</ele>
<time>2018-07-13T17:22:27Z</time>
<speed>0.00</speed>
</trkpt>
<trkpt lat="-6.966155" lon="-34.837067">
<ele>-18.660000</ele>
<time>2018-07-13T17:27:38Z</time>
<speed>0.56</speed>
</trkpt>
<trkpt lat="-6.966093" lon="-34.837219">
<ele>4.410000</ele>
<time>2018-07-13T17:32:46Z</time>
<speed>0.00</speed>
</trkpt>
<trkpt lat="-6.966011" lon="-34.836945">
<ele>18.830000</ele>
<time>2018-07-13T17:37:55Z</time>
<speed>0.00</speed>
</trkpt>
<trkpt lat="-6.966063" lon="-34.837044">
<ele>27.619999</ele>
<time>2018-07-13T17:43:04Z</time>
<speed>0.00</speed>
</trkpt>
<trkpt lat="-6.965961" lon="-34.837078">
<ele>34.250000</ele>
<time>2018-07-13T17:48:12Z</time>
<speed>0.00</speed>
</trkpt>
<trkpt lat="-6.966104" lon="-34.837231">
<ele>-12.639999</ele>
<time>2018-07-13T17:53:23Z</time>
<speed>0.00</speed>
</trkpt>
<trkpt lat="-6.966104" lon="-34.837284">
<ele>-26.480000</ele>
<time>2018-07-13T17:58:31Z</time>
<speed>0.00</speed>
</trkpt>
<trkpt lat="-6.966096" lon="-34.837151">
<ele>1.270000</ele>
<time>2018-07-13T18:04:02Z</time>
<speed>0.05</speed>
</trkpt>
<trkpt lat="-6.966090" lon="-34.837139">
<ele>7.690000</ele>
<time>2018-07-13T18:09:10Z</time>
<speed>0.00</speed>
</trkpt>
<trkpt lat="-6.966074" lon="-34.837112">
<ele>14.660000</ele>
<time>2018-07-13T18:14:17Z</time>
<speed>0.00</speed>
</trkpt>
<trkpt lat="-6.966112" lon="-34.837063">
<ele>27.709999</ele>
<time>2018-07-13T18:19:25Z</time>
<speed>0.00</speed>
</trkpt>
<trkpt lat="-6.966075" lon="-34.837189">
<ele>-5.020000</ele>
<time>2018-07-13T18:24:31Z</time>
<speed>0.00</speed>
</trkpt>
<trkpt lat="-6.966094" lon="-34.837135">
<ele>14.500000</ele>
<time>2018-07-13T18:29:53Z</time>
<speed>0.08</speed>
</trkpt>
<trkpt lat="-6.966125" lon="-34.837158">
<ele>25.900000</ele>
<time>2018-07-13T18:35:22Z</time>
<speed>0.38</speed>
</trkpt>
<trkpt lat="-6.966002" lon="-34.837109">
<ele>2.870000</ele>
<time>2018-07-13T18:40:52Z</time>
<speed>0.00</speed>
</trkpt>
<trkpt lat="-6.966249" lon="-34.836945">
<ele>80.099998</ele>
<time>2018-07-13T18:46:05Z</time>
<speed>0.00</speed>
</trkpt>
<trkpt lat="-6.966075" lon="-34.837078">
<ele>22.269999</ele>
<time>2018-07-13T18:51:16Z</time>
<speed>0.00</speed>
</trkpt>
<trkpt lat="-6.966127" lon="-34.837124">
<ele>24.410000</ele>
<time>2018-07-13T18:56:24Z</time>
<speed>0.00</speed>
</trkpt>
<trkpt lat="-6.966068" lon="-34.837105">
<ele>23.869999</ele>
<time>2018-07-13T19:02:00Z</time>
<speed>0.12</speed>
</trkpt>
<trkpt lat="-6.966112" lon="-34.837242">
<ele>-9.360000</ele>
<time>2018-07-13T19:07:44Z</time>
<speed>0.00</speed>
</trkpt>
<trkpt lat="-6.966128" lon="-34.837116">
<ele>4.010000</ele>
<time>2018-07-13T19:12:49Z</time>
<speed>0.00</speed>
</trkpt>
<trkpt lat="-6.966074" lon="-34.837101">
<ele>3.780000</ele>
<time>2018-07-13T19:17:55Z</time>
<speed>0.00</speed>
</trkpt>
<trkpt lat="-6.966090" lon="-34.837143">
<ele>3.960000</ele>
<time>2018-07-13T19:23:00Z</time>
<speed>0.08</speed>
</trkpt>
<trkpt lat="-6.966053" lon="-34.837215">
<ele>-10.790000</ele>
<time>2018-07-13T19:28:07Z</time>
<speed>0.00</speed>
</trkpt>
<trkpt lat="-6.966119" lon="-34.837189">
<ele>-2.900000</ele>
<time>2018-07-13T19:33:14Z</time>
<speed>0.00</speed>
</trkpt>
<trkpt lat="-6.965977" lon="-34.837173">
<ele>-20.449999</ele>
<time>2018-07-13T19:38:21Z</time>
<speed>0.00</speed>
</trkpt>
<trkpt lat="-6.966049" lon="-34.837070">
<ele>12.270000</ele>
<time>2018-07-13T19:43:27Z</time>
<speed>0.12</speed>
</trkpt>
<trkpt lat="-6.966128" lon="-34.837040">
<ele>-4.270000</ele>
<time>2018-07-13T19:48:34Z</time>
<speed>0.00</speed>
</trkpt>
<trkpt lat="-6.966110" lon="-34.837147">
<ele>37.559998</ele>
<time>2018-07-13T19:53:47Z</time>
<speed>0.00</speed>
</trkpt>
<trkpt lat="-6.966136" lon="-34.837044">
<ele>27.289999</ele>
<time>2018-07-13T19:59:11Z</time>
<speed>0.32</speed>
</trkpt>
<trkpt lat="-6.966123" lon="-34.837051">
<ele>26.980000</ele>
<time>2018-07-13T20:04:46Z</time>
<speed>0.35</speed>
</trkpt>
<trkpt lat="-6.966121" lon="-34.836987">
<ele>21.510000</ele>
<time>2018-07-13T20:11:11Z</time>
<speed>0.21</speed>
</trkpt>
<trkpt lat="-6.966066" lon="-34.837326">
<ele>-21.299999</ele>
<time>2018-07-13T20:18:40Z</time>
<speed>0.12</speed>
</trkpt>
<trkpt lat="-6.966030" lon="-34.837112">
<ele>-10.150000</ele>
<time>2018-07-13T20:26:58Z</time>
<speed>0.00</speed>
</trkpt>
<trkpt lat="-6.966080" lon="-34.837139">
<ele>12.880000</ele>
<time>2018-07-13T20:32:07Z</time>
<speed>0.00</speed>
</trkpt>
<trkpt lat="-6.966050" lon="-34.837173">
<ele>7.510000</ele>
<time>2018-07-13T20:37:14Z</time>
<speed>0.00</speed>
</trkpt>
<trkpt lat="-6.966064" lon="-34.837505">
<ele>-25.580000</ele>
<time>2018-07-13T20:42:47Z</time>
<speed>0.24</speed>
</trkpt>
<trkpt lat="-6.966045" lon="-34.836479">
<ele>83.889999</ele>
<time>2018-07-13T20:49:31Z</time>
<speed>0.78</speed>
</trkpt>
<trkpt lat="-6.966089" lon="-34.837151">
<ele>15.370000</ele>
<time>2018-07-13T20:57:09Z</time>
<speed>0.00</speed>
</trkpt>
<trkpt lat="-6.966066" lon="-34.837132">
<ele>20.770000</ele>
<time>2018-07-13T21:02:16Z</time>
<speed>0.00</speed>
</trkpt>
<trkpt lat="-6.966040" lon="-34.837120">
<ele>28.299999</ele>
<time>2018-07-13T21:07:23Z</time>
<speed>1.87</speed>
</trkpt>
<trkpt lat="-6.966017" lon="-34.837360">
<ele>27.750000</ele>
<time>2018-07-13T21:12:30Z</time>
<speed>0.00</speed>
</trkpt>
<trkpt lat="-6.966061" lon="-34.837074">
<ele>31.240000</ele>
<time>2018-07-13T21:17:36Z</time>
<speed>0.00</speed>
</trkpt>
<trkpt lat="-6.966214" lon="-34.836967">
<ele>49.669998</ele>
<time>2018-07-13T21:22:51Z</time>
<speed>0.00</speed>
</trkpt>
<trkpt lat="-6.966041" lon="-34.837101">
<ele>30.209999</ele>
<time>2018-07-13T21:28:25Z</time>
<speed>0.07</speed>
</trkpt>
<trkpt lat="-6.966034" lon="-34.837063">
<ele>17.299999</ele>
<time>2018-07-13T21:34:01Z</time>
<speed>0.46</speed>
</trkpt>
<trkpt lat="-6.966141" lon="-34.837013">
<ele>31.519999</ele>
<time>2018-07-13T21:39:30Z</time>
<speed>0.00</speed>
</trkpt>
<trkpt lat="-6.966078" lon="-34.837025">
<ele>37.180000</ele>
<time>2018-07-13T21:44:37Z</time>
<speed>0.00</speed>
</trkpt>
<trkpt lat="-6.966136" lon="-34.836926">
<ele>30.809999</ele>
<time>2018-07-13T21:49:45Z</time>
<speed>0.00</speed>
</trkpt>
<trkpt lat="-6.966110" lon="-34.837173">
<ele>6.270000</ele>
<time>2018-07-13T21:54:52Z</time>
<speed>0.00</speed>
</trkpt>
<trkpt lat="-6.966096" lon="-34.837128">
<ele>33.070000</ele>
<time>2018-07-13T22:00:14Z</time>
<speed>0.23</speed>
</trkpt>
<trkpt lat="-6.965940" lon="-34.837105">
<ele>19.619999</ele>
<time>2018-07-13T22:05:23Z</time>
<speed>0.00</speed>
</trkpt>
<trkpt lat="-6.965973" lon="-34.837265">
<ele>5.700000</ele>
<time>2018-07-13T22:10:30Z</time>
<speed>0.00</speed>
</trkpt>
<trkpt lat="-6.966020" lon="-34.837204">
<ele>3.810000</ele>
<time>2018-07-13T22:15:37Z</time>
<speed>0.00</speed>
</trkpt>
<trkpt lat="-6.966044" lon="-34.837166">
<ele>11.200000</ele>
<time>2018-07-13T22:20:53Z</time>
<speed>1.02</speed>
</trkpt>
<trkpt lat="-6.966057" lon="-34.837021">
<ele>18.379999</ele>
<time>2018-07-13T22:25:59Z</time>
<speed>0.00</speed>
</trkpt>
<trkpt lat="-6.966039" lon="-34.837189">
<ele>14.420000</ele>
<time>2018-07-13T22:31:13Z</time>
<speed>0.00</speed>
</trkpt>
<trkpt lat="-6.966164" lon="-34.836903">
<ele>29.570000</ele>
<time>2018-07-13T22:36:20Z</time>
<speed>0.00</speed>
</trkpt>
<trkpt lat="-6.966062" lon="-34.837105">
<ele>11.120000</ele>
<time>2018-07-13T22:41:26Z</time>
<speed>1.59</speed>
</trkpt>
<trkpt lat="-6.966050" lon="-34.837326">
<ele>2.330000</ele>
<time>2018-07-13T22:46:41Z</time>
<speed>0.36</speed>
</trkpt>
<trkpt lat="-6.965970" lon="-34.837418">
<ele>3.560000</ele>
<time>2018-07-13T22:51:50Z</time>
<speed>0.24</speed>
</trkpt>
<trkpt lat="-6.965994" lon="-34.837246">
<ele>-1.160000</ele>
<time>2018-07-13T22:57:00Z</time>
<speed>1.29</speed>
</trkpt>
<trkpt lat="-6.966049" lon="-34.837082">
<ele>6.420000</ele>
<time>2018-07-13T23:02:11Z</time>
<speed>0.00</speed>
</trkpt>
<trkpt lat="-6.966058" lon="-34.837143">
<ele>7.620000</ele>
<time>2018-07-13T23:07:48Z</time>
<speed>0.04</speed>
</trkpt>
<trkpt lat="-6.966035" lon="-34.837132">
<ele>-4.790000</ele>
<time>2018-07-13T23:13:32Z</time>
<speed>0.32</speed>
</trkpt>
<trkpt lat="-6.966072" lon="-34.837154">
<ele>17.119999</ele>
<time>2018-07-13T23:18:38Z</time>
<speed>0.12</speed>
</trkpt>
<trkpt lat="-6.966094" lon="-34.837147">
<ele>16.230000</ele>
<time>2018-07-13T23:23:44Z</time>
<speed>0.00</speed>
</trkpt>
<trkpt lat="-6.966055" lon="-34.837097">
<ele>8.059999</ele>
<time>2018-07-13T23:28:50Z</time>
<speed>0.02</speed>
</trkpt>
<trkpt lat="-6.966000" lon="-34.837212">
<ele>8.070000</ele>
<time>2018-07-13T23:33:58Z</time>
<speed>0.00</speed>
</trkpt>
<trkpt lat="-6.966017" lon="-34.837090">
<ele>-10.770000</ele>
<time>2018-07-13T23:39:07Z</time>
<speed>0.00</speed>
</trkpt>
<trkpt lat="-6.966044" lon="-34.837109">
<ele>6.320000</ele>
<time>2018-07-13T23:44:13Z</time>
<speed>0.00</speed>
</trkpt>
<trkpt lat="-6.966094" lon="-34.837132">
<ele>-23.769999</ele>
<time>2018-07-13T23:49:28Z</time>
<speed>0.23</speed>
</trkpt>
<trkpt lat="-6.966022" lon="-34.837109">
<ele>2.160000</ele>
<time>2018-07-13T23:54:34Z</time>
<speed>0.00</speed>
</trkpt>
<trkpt lat="-6.966062" lon="-34.837059">
<ele>12.920000</ele>
<time>2018-07-14T00:00:00Z</time>
<speed>0.23</speed>
</trkpt>
<trkpt lat="-6.966105" lon="-34.837154">
<ele>12.610000</ele>
<time>2018-07-14T00:05:07Z</time>
<speed>0.17</speed>
</trkpt>
<trkpt lat="-6.966091" lon="-34.837063">
<ele>-1.800000</ele>
<time>2018-07-14T00:10:13Z</time>
<speed>0.00</speed>
</trkpt>
<trkpt lat="-6.966119" lon="-34.837189">
<ele>24.930000</ele>
<time>2018-07-14T00:15:18Z</time>
<speed>0.00</speed>
</trkpt>
<trkpt lat="-6.966053" lon="-34.837101">
<ele>17.830000</ele>
<time>2018-07-14T00:20:23Z</time>
<speed>0.55</speed>
</trkpt>
<trkpt lat="-6.966153" lon="-34.837250">
<ele>9.349999</ele>
<time>2018-07-14T00:25:30Z</time>
<speed>0.00</speed>
</trkpt>
<trkpt lat="-6.966068" lon="-34.837070">
<ele>2.080000</ele>
<time>2018-07-14T00:30:35Z</time>
<speed>0.41</speed>
</trkpt>
<trkpt lat="-6.966022" lon="-34.837067">
<ele>-2.600000</ele>
<time>2018-07-14T00:35:41Z</time>
<speed>0.00</speed>
</trkpt>
<trkpt lat="-6.965949" lon="-34.836792">
<ele>24.650000</ele>
<time>2018-07-14T00:40:47Z</time>
<speed>0.00</speed>
</trkpt>
<trkpt lat="-6.966183" lon="-34.837250">
<ele>32.919998</ele>
<time>2018-07-14T00:45:52Z</time>
<speed>0.00</speed>
</trkpt>
<trkpt lat="-6.966035" lon="-34.837086">
<ele>26.000000</ele>
<time>2018-07-14T00:50:56Z</time>
<speed>0.34</speed>
</trkpt>
<trkpt lat="-6.966092" lon="-34.837139">
<ele>15.580000</ele>
<time>2018-07-14T00:56:00Z</time>
<speed>0.00</speed>
</trkpt>
<trkpt lat="-6.966025" lon="-34.837013">
<ele>11.920000</ele>
<time>2018-07-14T01:01:05Z</time>
<speed>0.00</speed>
</trkpt>
<trkpt lat="-6.966049" lon="-34.837147">
<ele>11.070000</ele>
<time>2018-07-14T01:06:09Z</time>
<speed>0.30</speed>
</trkpt>
<trkpt lat="-6.966053" lon="-34.837120">
<ele>9.510000</ele>
<time>2018-07-14T01:11:15Z</time>
<speed>1.32</speed>
</trkpt>
<trkpt lat="-6.966061" lon="-34.837067">
<ele>-10.630000</ele>
<time>2018-07-14T01:16:21Z</time>
<speed>1.36</speed>
</trkpt>
<trkpt lat="-6.965933" lon="-34.836784">
<ele>30.429998</ele>
<time>2018-07-14T01:21:28Z</time>
<speed>0.00</speed>
</trkpt>
<trkpt lat="-6.966069" lon="-34.837170">
<ele>6.890000</ele>
<time>2018-07-14T01:26:34Z</time>
<speed>0.00</speed>
</trkpt>
<trkpt lat="-6.966111" lon="-34.837196">
<ele>10.590000</ele>
<time>2018-07-14T01:31:40Z</time>
<speed>0.00</speed>
</trkpt>
<trkpt lat="-6.966070" lon="-34.837120">
<ele>19.539999</ele>
<time>2018-07-14T01:36:55Z</time>
<speed>0.58</speed>
</trkpt>
<trkpt lat="-6.966256" lon="-34.837273">
<ele>-28.309999</ele>
<time>2018-07-14T01:42:03Z</time>
<speed>0.00</speed>
</trkpt>
<trkpt lat="-6.966068" lon="-34.837193">
<ele>13.440000</ele>
<time>2018-07-14T01:47:31Z</time>
<speed>0.15</speed>
</trkpt>
<trkpt lat="-6.966048" lon="-34.837120">
<ele>12.110000</ele>
<time>2018-07-14T01:52:39Z</time>
<speed>0.00</speed>
</trkpt>
<trkpt lat="-6.966073" lon="-34.837090">
<ele>6.210000</ele>
<time>2018-07-14T01:57:45Z</time>
<speed>0.00</speed>
</trkpt>
<trkpt lat="-6.966121" lon="-34.837090">
<ele>20.420000</ele>
<time>2018-07-14T02:02:50Z</time>
<speed>0.25</speed>
</trkpt>
<trkpt lat="-6.966067" lon="-34.837120">
<ele>18.490000</ele>
<time>2018-07-14T02:07:57Z</time>
<speed>0.00</speed>
</trkpt>
<trkpt lat="-6.966017" lon="-34.837204">
<ele>23.070000</ele>
<time>2018-07-14T02:13:03Z</time>
<speed>0.00</speed>
</trkpt>
<trkpt lat="-6.966043" lon="-34.837204">
<ele>35.009998</ele>
<time>2018-07-14T02:18:08Z</time>
<speed>0.00</speed>
</trkpt>
<trkpt lat="-6.966076" lon="-34.837177">
<ele>6.290000</ele>
<time>2018-07-14T02:23:15Z</time>
<speed>0.00</speed>
</trkpt>
<trkpt lat="-6.966022" lon="-34.837181">
<ele>23.850000</ele>
<time>2018-07-14T02:28:20Z</time>
<speed>0.00</speed>
</trkpt>
<trkpt lat="-6.966039" lon="-34.837154">
<ele>8.420000</ele>
<time>2018-07-14T02:33:26Z</time>
<speed>0.00</speed>
</trkpt>
<trkpt lat="-6.966058" lon="-34.837166">
<ele>-0.670000</ele>
<time>2018-07-14T02:38:32Z</time>
<speed>0.00</speed>
</trkpt>
<trkpt lat="-6.966091" lon="-34.837154">
<ele>29.990000</ele>
<time>2018-07-14T02:43:39Z</time>
<speed>0.00</speed>
</trkpt>
<trkpt lat="-6.966030" lon="-34.837120">
<ele>-4.480000</ele>
<time>2018-07-14T02:48:46Z</time>
<speed>0.00</speed>
</trkpt>
<trkpt lat="-6.966041" lon="-34.837063">
<ele>11.780000</ele>
<time>2018-07-14T02:53:51Z</time>
<speed>0.00</speed>
</trkpt>
<trkpt lat="-6.966011" lon="-34.837116">
<ele>18.549999</ele>
<time>2018-07-14T02:58:56Z</time>
<speed>0.00</speed>
</trkpt>
</trkseg>
</trk>
<trk>
<name>20180727-145541(1)</name>
<desc>Color:004000ff</desc>
<trkseg>
<trkpt lat="-7.170498" lon="-34.844471">
<ele>125.159996</ele>
<time>2018-07-13T13:30:30Z</time>
<speed>0.09</speed>
</trkpt>
<trkpt lat="-7.170498" lon="-34.844471">
<ele>125.159996</ele>
<time>2018-07-13T13:39:51Z</time>
<speed>0.09</speed>
</trkpt>
<trkpt lat="-7.170584" lon="-34.844673">
<ele>54.590000</ele>
<time>2018-07-13T13:42:29Z</time>
<speed>0.29</speed>
</trkpt>
<trkpt lat="-7.170587" lon="-34.844677">
<ele>54.439999</ele>
<time>2018-07-13T13:42:30Z</time>
<speed>0.11</speed>
</trkpt>
<trkpt lat="-7.170584" lon="-34.844677">
<ele>55.059998</ele>
<time>2018-07-13T13:42:31Z</time>
<speed>0.14</speed>
</trkpt>
<trkpt lat="-7.170585" lon="-34.844681">
<ele>55.039997</ele>
<time>2018-07-13T13:42:32Z</time>
<speed>0.12</speed>
</trkpt>
<trkpt lat="-7.170590" lon="-34.844685">
<ele>54.309998</ele>
<time>2018-07-13T13:42:33Z</time>
<speed>0.02</speed>
</trkpt>
<trkpt lat="-7.170592" lon="-34.844685">
<ele>54.039997</ele>
<time>2018-07-13T13:42:34Z</time>
<speed>0.16</speed>
</trkpt>
<trkpt lat="-7.170596" lon="-34.844692">
<ele>53.779999</ele>
<time>2018-07-13T13:42:35Z</time>
<speed>0.05</speed>
</trkpt>
<trkpt lat="-7.170600" lon="-34.844696">
<ele>53.509998</ele>
<time>2018-07-13T13:42:36Z</time>
<speed>0.10</speed>
</trkpt>
<trkpt lat="-7.170603" lon="-34.844704">
<ele>53.169998</ele>
<time>2018-07-13T13:42:37Z</time>
<speed>0.08</speed>
</trkpt>
<trkpt lat="-7.170603" lon="-34.844704">
<ele>53.160000</ele>
<time>2018-07-13T13:42:38Z</time>
<speed>0.06</speed>
</trkpt>
<trkpt lat="-7.170606" lon="-34.844707">
<ele>52.829998</ele>
<time>2018-07-13T13:42:39Z</time>
<speed>0.10</speed>
</trkpt>
<trkpt lat="-7.170606" lon="-34.844707">
<ele>52.840000</ele>
<time>2018-07-13T13:42:40Z</time>
<speed>0.10</speed>
</trkpt>
<trkpt lat="-7.170609" lon="-34.844715">
<ele>52.529999</ele>
<time>2018-07-13T13:42:41Z</time>
<speed>0.09</speed>
</trkpt>
<trkpt lat="-7.170613" lon="-34.844723">
<ele>52.230000</ele>
<time>2018-07-13T13:42:42Z</time>
<speed>0.13</speed>
</trkpt>
<trkpt lat="-7.170617" lon="-34.844730">
<ele>52.039997</ele>
<time>2018-07-13T13:42:43Z</time>
<speed>0.32</speed>
</trkpt>
<trkpt lat="-7.170618" lon="-34.844730">
<ele>52.000000</ele>
<time>2018-07-13T13:42:44Z</time>
<speed>0.17</speed>
</trkpt>
<trkpt lat="-7.170619" lon="-34.844734">
<ele>51.789997</ele>
<time>2018-07-13T13:42:45Z</time>
<speed>0.12</speed>
</trkpt>
<trkpt lat="-7.170622" lon="-34.844738">
<ele>51.480000</ele>
<time>2018-07-13T13:42:46Z</time>
<speed>0.05</speed>
</trkpt>
<trkpt lat="-7.170625" lon="-34.844742">
<ele>51.129997</ele>
<time>2018-07-13T13:42:47Z</time>
<speed>0.08</speed>
</trkpt>
<trkpt lat="-7.170631" lon="-34.844749">
<ele>50.759998</ele>
<time>2018-07-13T13:42:48Z</time>
<speed>0.20</speed>
</trkpt>
<trkpt lat="-7.170633" lon="-34.844719">
<ele>17.100000</ele>
<time>2018-07-13T14:01:39Z</time>
<speed>0.00</speed>
</trkpt>
<trkpt lat="-7.170633" lon="-34.844719">
<ele>17.100000</ele>
<time>2018-07-13T14:01:40Z</time>
<speed>0.00</speed>
</trkpt>
<trkpt lat="-7.170633" lon="-34.844719">
<ele>17.100000</ele>
<time>2018-07-13T14:01:41Z</time>
<speed>0.00</speed>
</trkpt>
<trkpt lat="-7.170680" lon="-34.844746">
<ele>56.379997</ele>
<time>2018-07-13T14:03:33Z</time>
<speed>2.47</speed>
</trkpt>
</trkseg>
</trk>
<trk>
<name>20180727-145541(2)</name>
<desc>Color:004000ff</desc>
<trkseg>
<trkpt lat="-7.170680" lon="-34.844746">
<ele>56.379997</ele>
<time>2018-07-13T14:17:29Z</time>
<speed>2.47</speed>
</trkpt>
<trkpt lat="-7.170696" lon="-34.844810">
<ele>117.549995</ele>
<time>2018-07-13T14:23:26Z</time>
<speed>0.00</speed>
</trkpt>
<trkpt lat="-7.171031" lon="-34.844830">
<ele>97.739998</ele>
<time>2018-07-13T14:25:38Z</time>
<speed>0.82</speed>
</trkpt>
<trkpt lat="-7.170722" lon="-34.844688">
<ele>16.709999</ele>
<time>2018-07-13T14:30:42Z</time>
<speed>0.00</speed>
</trkpt>
<trkpt lat="-7.170722" lon="-34.844688">
<ele>16.709999</ele>
<time>2018-07-13T14:35:47Z</time>
<speed>0.00</speed>
</trkpt>
<trkpt lat="-7.170798" lon="-34.844761">
<ele>38.379997</ele>
<time>2018-07-13T14:40:57Z</time>
<speed>1.01</speed>
</trkpt>
<trkpt lat="-7.170717" lon="-34.844448">
<ele>12.170000</ele>
<time>2018-07-13T14:46:43Z</time>
<speed>1.50</speed>
</trkpt>
<trkpt lat="-7.170659" lon="-34.844769">
<ele>61.989998</ele>
<time>2018-07-13T14:55:57Z</time>
<speed>0.00</speed>
</trkpt>
<trkpt lat="-7.170636" lon="-34.844593">
<ele>55.230000</ele>
<time>2018-07-13T15:12:23Z</time>
<speed>0.00</speed>
</trkpt>
<trkpt lat="-7.170636" lon="-34.844593">
<ele>55.230000</ele>
<time>2018-07-13T15:55:11Z</time>
<speed>0.00</speed>
</trkpt>
<trkpt lat="-7.170600" lon="-34.844933">
<ele>23.969999</ele>
<time>2018-07-13T16:26:00Z</time>
<speed>0.74</speed>
</trkpt>
<trkpt lat="-7.170494" lon="-34.844627">
<ele>-7.620000</ele>
<time>2018-07-13T16:31:34Z</time>
<speed>1.26</speed>
</trkpt>
<trkpt lat="-7.170494" lon="-34.844627">
<ele>-7.620000</ele>
<time>2018-07-13T17:07:18Z</time>
<speed>1.26</speed>
</trkpt>
<trkpt lat="-7.170465" lon="-34.845375">
<ele>163.789993</ele>
<time>2018-07-13T17:53:58Z</time>
<speed>0.00</speed>
</trkpt>
</trkseg>
</trk>
<trk>
<name>20180723-164255(8)</name>
<desc>Color:004000ff</desc>
<trkseg>
<trkpt lat="-6.968612" lon="-34.834862">
<ele>22.850000</ele>
<time>2018-07-14T03:00:45Z</time>
<speed>0.00</speed>
</trkpt>
<trkpt lat="-6.968613" lon="-34.834946">
<ele>35.139999</ele>
<time>2018-07-14T03:06:01Z</time>
<speed>0.00</speed>
</trkpt>
<trkpt lat="-6.968604" lon="-34.834827">
<ele>12.610000</ele>
<time>2018-07-14T03:11:17Z</time>
<speed>0.00</speed>
</trkpt>
<trkpt lat="-6.968570" lon="-34.834793">
<ele>9.870000</ele>
<time>2018-07-14T03:16:41Z</time>
<speed>0.44</speed>
</trkpt>
<trkpt lat="-6.968619" lon="-34.834824">
<ele>15.660000</ele>
<time>2018-07-14T03:21:56Z</time>
<speed>0.00</speed>
</trkpt>
<trkpt lat="-6.968637" lon="-34.834892">
<ele>4.670000</ele>
<time>2018-07-14T03:27:11Z</time>
<speed>0.00</speed>
</trkpt>
<trkpt lat="-6.968608" lon="-34.834900">
<ele>-1.460000</ele>
<time>2018-07-14T03:32:26Z</time>
<speed>0.00</speed>
</trkpt>
<trkpt lat="-6.968507" lon="-34.834793">
<ele>-5.080000</ele>
<time>2018-07-14T03:37:54Z</time>
<speed>0.16</speed>
</trkpt>
<trkpt lat="-6.968554" lon="-34.834763">
<ele>26.330000</ele>
<time>2018-07-14T03:43:11Z</time>
<speed>0.00</speed>
</trkpt>
<trkpt lat="-6.968617" lon="-34.834820">
<ele>8.980000</ele>
<time>2018-07-14T03:48:26Z</time>
<speed>0.19</speed>
</trkpt>
<trkpt lat="-6.968554" lon="-34.834812">
<ele>17.350000</ele>
<time>2018-07-14T03:53:47Z</time>
<speed>0.21</speed>
</trkpt>
<trkpt lat="-6.968675" lon="-34.834736">
<ele>19.309999</ele>
<time>2018-07-14T03:59:02Z</time>
<speed>0.57</speed>
</trkpt>
<trkpt lat="-6.968561" lon="-34.834888">
<ele>33.180000</ele>
<time>2018-07-14T04:04:50Z</time>
<speed>0.20</speed>
</trkpt>
<trkpt lat="-6.968640" lon="-34.834831">
<ele>10.750000</ele>
<time>2018-07-14T04:10:05Z</time>
<speed>0.30</speed>
</trkpt>
<trkpt lat="-6.968541" lon="-34.834763">
<ele>21.639999</ele>
<time>2018-07-14T04:15:20Z</time>
<speed>0.00</speed>
</trkpt>
<trkpt lat="-6.968605" lon="-34.834755">
<ele>39.559998</ele>
<time>2018-07-14T04:20:36Z</time>
<speed>0.00</speed>
</trkpt>
<trkpt lat="-6.968616" lon="-34.834843">
<ele>18.320000</ele>
<time>2018-07-14T04:25:51Z</time>
<speed>0.00</speed>
</trkpt>
<trkpt lat="-6.968634" lon="-34.834839">
<ele>7.770000</ele>
<time>2018-07-14T04:31:06Z</time>
<speed>0.00</speed>
</trkpt>
<trkpt lat="-6.968544" lon="-34.834934">
<ele>4.400000</ele>
<time>2018-07-14T04:36:21Z</time>
<speed>0.00</speed>
</trkpt>
<trkpt lat="-6.968588" lon="-34.834877">
<ele>15.160000</ele>
<time>2018-07-14T04:41:35Z</time>
<speed>0.05</speed>
</trkpt>
<trkpt lat="-6.968626" lon="-34.834839">
<ele>31.980000</ele>
<time>2018-07-14T04:46:50Z</time>
<speed>0.00</speed>
</trkpt>
<trkpt lat="-6.968679" lon="-34.834797">
<ele>23.309999</ele>
<time>2018-07-14T04:52:06Z</time>
<speed>0.00</speed>
</trkpt>
<trkpt lat="-6.968534" lon="-34.834991">
<ele>-11.080000</ele>
<time>2018-07-14T04:57:21Z</time>
<speed>0.00</speed>
</trkpt>
<trkpt lat="-6.968670" lon="-34.834793">
<ele>13.420000</ele>
<time>2018-07-14T05:02:43Z</time>
<speed>0.00</speed>
</trkpt>
<trkpt lat="-6.968640" lon="-34.834740">
<ele>26.539999</ele>
<time>2018-07-14T05:08:01Z</time>
<speed>0.00</speed>
</trkpt>
<trkpt lat="-6.968689" lon="-34.834728">
<ele>4.870000</ele>
<time>2018-07-14T05:13:15Z</time>
<speed>2.72</speed>
</trkpt>
<trkpt lat="-6.968668" lon="-34.834812">
<ele>22.500000</ele>
<time>2018-07-14T05:18:33Z</time>
<speed>0.17</speed>
</trkpt>
<trkpt lat="-6.968622" lon="-34.834778">
<ele>34.919998</ele>
<time>2018-07-14T05:24:03Z</time>
<speed>0.31</speed>
</trkpt>
<trkpt lat="-6.968605" lon="-34.834831">
<ele>5.570000</ele>
<time>2018-07-14T05:30:43Z</time>
<speed>0.33</speed>
</trkpt>
<trkpt lat="-6.968720" lon="-34.834824">
<ele>46.730000</ele>
<time>2018-07-14T05:41:09Z</time>
<speed>0.39</speed>
</trkpt>
<trkpt lat="-6.968616" lon="-34.834850">
<ele>19.320000</ele>
<time>2018-07-14T05:46:26Z</time>
<speed>0.05</speed>
</trkpt>
<trkpt lat="-6.968555" lon="-34.834858">
<ele>-2.570000</ele>
<time>2018-07-14T05:51:54Z</time>
<speed>0.17</speed>
</trkpt>
<trkpt lat="-6.968610" lon="-34.834858">
<ele>14.630000</ele>
<time>2018-07-14T05:59:06Z</time>
<speed>0.08</speed>
</trkpt>
<trkpt lat="-6.968667" lon="-34.834881">
<ele>39.230000</ele>
<time>2018-07-14T06:04:26Z</time>
<speed>0.24</speed>
</trkpt>
<trkpt lat="-6.968607" lon="-34.834824">
<ele>20.080000</ele>
<time>2018-07-14T06:09:42Z</time>
<speed>0.08</speed>
</trkpt>
<trkpt lat="-6.968606" lon="-34.834824">
<ele>16.449999</ele>
<time>2018-07-14T06:14:58Z</time>
<speed>0.04</speed>
</trkpt>
<trkpt lat="-6.968592" lon="-34.834827">
<ele>-2.410000</ele>
<time>2018-07-14T06:20:17Z</time>
<speed>0.03</speed>
</trkpt>
<trkpt lat="-6.968552" lon="-34.834751">
<ele>17.119999</ele>
<time>2018-07-14T06:25:44Z</time>
<speed>0.32</speed>
</trkpt>
<trkpt lat="-6.968606" lon="-34.834892">
<ele>9.920000</ele>
<time>2018-07-14T06:31:05Z</time>
<speed>0.51</speed>
</trkpt>
<trkpt lat="-6.968589" lon="-34.834797">
<ele>-1.660000</ele>
<time>2018-07-14T06:36:19Z</time>
<speed>0.63</speed>
</trkpt>
<trkpt lat="-6.968591" lon="-34.834854">
<ele>9.849999</ele>
<time>2018-07-14T06:41:47Z</time>
<speed>0.14</speed>
</trkpt>
<trkpt lat="-6.968635" lon="-34.834812">
<ele>1.240000</ele>
<time>2018-07-14T06:47:15Z</time>
<speed>0.69</speed>
</trkpt>
<trkpt lat="-6.968596" lon="-34.834999">
<ele>35.759998</ele>
<time>2018-07-14T06:52:52Z</time>
<speed>0.20</speed>
</trkpt>
<trkpt lat="-6.968582" lon="-34.835018">
<ele>27.670000</ele>
<time>2018-07-14T06:59:00Z</time>
<speed>0.44</speed>
</trkpt>
<trkpt lat="-6.968601" lon="-34.834824">
<ele>5.680000</ele>
<time>2018-07-14T07:05:34Z</time>
<speed>0.05</speed>
</trkpt>
<trkpt lat="-6.968606" lon="-34.834911">
<ele>11.170000</ele>
<time>2018-07-14T07:11:02Z</time>
<speed>0.13</speed>
</trkpt>
<trkpt lat="-6.968591" lon="-34.834785">
<ele>9.170000</ele>
<time>2018-07-14T07:16:31Z</time>
<speed>0.47</speed>
</trkpt>
<trkpt lat="-6.968602" lon="-34.834789">
<ele>5.780000</ele>
<time>2018-07-14T07:22:37Z</time>
<speed>0.28</speed>
</trkpt>
<trkpt lat="-6.968578" lon="-34.834919">
<ele>-5.050000</ele>
<time>2018-07-14T07:29:03Z</time>
<speed>0.13</speed>
</trkpt>
<trkpt lat="-6.968629" lon="-34.834805">
<ele>5.690000</ele>
<time>2018-07-14T07:35:53Z</time>
<speed>0.08</speed>
</trkpt>
<trkpt lat="-6.968637" lon="-34.834866">
<ele>36.899998</ele>
<time>2018-07-14T07:43:37Z</time>
<speed>0.20</speed>
</trkpt>
<trkpt lat="-6.968631" lon="-34.834816">
<ele>23.990000</ele>
<time>2018-07-14T07:52:05Z</time>
<speed>0.00</speed>
</trkpt>
<trkpt lat="-6.968621" lon="-34.834820">
<ele>0.410000</ele>
<time>2018-07-14T07:57:19Z</time>
<speed>0.00</speed>
</trkpt>
<trkpt lat="-6.968602" lon="-34.834812">
<ele>2.710000</ele>
<time>2018-07-14T08:02:40Z</time>
<speed>0.26</speed>
</trkpt>
<trkpt lat="-6.968683" lon="-34.834820">
<ele>21.240000</ele>
<time>2018-07-14T08:07:55Z</time>
<speed>0.56</speed>
</trkpt>
<trkpt lat="-6.968633" lon="-34.834873">
<ele>19.889999</ele>
<time>2018-07-14T08:13:08Z</time>
<speed>0.12</speed>
</trkpt>
<trkpt lat="-6.968672" lon="-34.834824">
<ele>16.000000</ele>
<time>2018-07-14T08:18:33Z</time>
<speed>0.35</speed>
</trkpt>
<trkpt lat="-6.968667" lon="-34.834839">
<ele>17.900000</ele>
<time>2018-07-14T08:23:53Z</time>
<speed>0.51</speed>
</trkpt>
<trkpt lat="-6.968650" lon="-34.834812">
<ele>10.900000</ele>
<time>2018-07-14T08:29:07Z</time>
<speed>0.16</speed>
</trkpt>
<trkpt lat="-6.968699" lon="-34.834904">
<ele>2.080000</ele>
<time>2018-07-14T08:34:24Z</time>
<speed>0.58</speed>
</trkpt>
<trkpt lat="-6.968578" lon="-34.834816">
<ele>16.219999</ele>
<time>2018-07-14T08:39:39Z</time>
<speed>0.40</speed>
</trkpt>
<trkpt lat="-6.968701" lon="-34.834915">
<ele>8.150000</ele>
<time>2018-07-14T08:45:08Z</time>
<speed>0.72</speed>
</trkpt>
<trkpt lat="-6.968641" lon="-34.834850">
<ele>20.730000</ele>
<time>2018-07-14T08:50:56Z</time>
<speed>0.02</speed>
</trkpt>
<trkpt lat="-6.968614" lon="-34.834835">
<ele>20.070000</ele>
<time>2018-07-14T08:57:26Z</time>
<speed>0.00</speed>
</trkpt>
<trkpt lat="-6.968646" lon="-34.834835">
<ele>7.800000</ele>
<time>2018-07-14T09:02:44Z</time>
<speed>0.00</speed>
</trkpt>
<trkpt lat="-6.968598" lon="-34.834805">
<ele>12.509999</ele>
<time>2018-07-14T09:07:57Z</time>
<speed>0.00</speed>
</trkpt>
<trkpt lat="-6.968549" lon="-34.834785">
<ele>9.710000</ele>
<time>2018-07-14T09:13:25Z</time>
<speed>0.19</speed>
</trkpt>
<trkpt lat="-6.968626" lon="-34.834854">
<ele>14.139999</ele>
<time>2018-07-14T09:18:36Z</time>
<speed>0.19</speed>
</trkpt>
<trkpt lat="-6.968619" lon="-34.834812">
<ele>20.119999</ele>
<time>2018-07-14T09:23:48Z</time>
<speed>0.14</speed>
</trkpt>
<trkpt lat="-6.968713" lon="-34.834797">
<ele>3.110000</ele>
<time>2018-07-14T09:29:01Z</time>
<speed>0.00</speed>
</trkpt>
<trkpt lat="-6.968546" lon="-34.834831">
<ele>12.330000</ele>
<time>2018-07-14T09:34:14Z</time>
<speed>0.00</speed>
</trkpt>
<trkpt lat="-6.968616" lon="-34.834824">
<ele>18.949999</ele>
<time>2018-07-14T09:39:26Z</time>
<speed>0.00</speed>
</trkpt>
<trkpt lat="-6.968600" lon="-34.834873">
<ele>9.309999</ele>
<time>2018-07-14T09:44:41Z</time>
<speed>0.52</speed>
</trkpt>
<trkpt lat="-6.968534" lon="-34.834816">
<ele>23.369999</ele>
<time>2018-07-14T09:49:54Z</time>
<speed>0.00</speed>
</trkpt>
<trkpt lat="-6.968565" lon="-34.834805">
<ele>2.960000</ele>
<time>2018-07-14T09:55:08Z</time>
<speed>3.01</speed>
</trkpt>
<trkpt lat="-6.968606" lon="-34.834858">
<ele>13.620000</ele>
<time>2018-07-14T10:00:38Z</time>
<speed>0.08</speed>
</trkpt>
<trkpt lat="-6.968579" lon="-34.834805">
<ele>20.250000</ele>
<time>2018-07-14T10:05:53Z</time>
<speed>0.05</speed>
</trkpt>
<trkpt lat="-6.968661" lon="-34.834766">
<ele>22.379999</ele>
<time>2018-07-14T10:11:22Z</time>
<speed>0.02</speed>
</trkpt>
<trkpt lat="-6.968509" lon="-34.834732">
<ele>70.330002</ele>
<time>2018-07-14T10:16:52Z</time>
<speed>0.11</speed>
</trkpt>
<trkpt lat="-6.968588" lon="-34.834816">
<ele>20.900000</ele>
<time>2018-07-14T10:22:19Z</time>
<speed>0.24</speed>
</trkpt>
<trkpt lat="-6.968616" lon="-34.834839">
<ele>12.250000</ele>
<time>2018-07-14T10:27:51Z</time>
<speed>0.11</speed>
</trkpt>
<trkpt lat="-6.968648" lon="-34.834846">
<ele>-7.520000</ele>
<time>2018-07-14T10:34:30Z</time>
<speed>0.07</speed>
</trkpt>
<trkpt lat="-6.968639" lon="-34.834843">
<ele>2.820000</ele>
<time>2018-07-14T10:42:00Z</time>
<speed>0.00</speed>
</trkpt>
<trkpt lat="-6.968604" lon="-34.834835">
<ele>17.990000</ele>
<time>2018-07-14T10:47:15Z</time>
<speed>0.00</speed>
</trkpt>
<trkpt lat="-6.968567" lon="-34.834812">
<ele>-5.700000</ele>
<time>2018-07-14T10:52:29Z</time>
<speed>0.00</speed>
</trkpt>
<trkpt lat="-6.968579" lon="-34.834850">
<ele>23.699999</ele>
<time>2018-07-14T10:57:43Z</time>
<speed>0.00</speed>
</trkpt>
<trkpt lat="-6.968587" lon="-34.834854">
<ele>19.469999</ele>
<time>2018-07-14T11:03:01Z</time>
<speed>0.00</speed>
</trkpt>
<trkpt lat="-6.968590" lon="-34.834831">
<ele>13.450000</ele>
<time>2018-07-14T11:08:16Z</time>
<speed>0.00</speed>
</trkpt>
<trkpt lat="-6.968563" lon="-34.834846">
<ele>44.139999</ele>
<time>2018-07-14T11:13:32Z</time>
<speed>0.08</speed>
</trkpt>
<trkpt lat="-6.968612" lon="-34.834782">
<ele>25.369999</ele>
<time>2018-07-14T11:18:46Z</time>
<speed>0.00</speed>
</trkpt>
<trkpt lat="-6.968625" lon="-34.834732">
<ele>15.599999</ele>
<time>2018-07-14T11:23:59Z</time>
<speed>0.00</speed>
</trkpt>
<trkpt lat="-6.968656" lon="-34.834839">
<ele>35.910000</ele>
<time>2018-07-14T11:29:14Z</time>
<speed>0.00</speed>
</trkpt>
<trkpt lat="-6.968565" lon="-34.834835">
<ele>32.219997</ele>
<time>2018-07-14T11:34:28Z</time>
<speed>0.05</speed>
</trkpt>
<trkpt lat="-6.968654" lon="-34.834927">
<ele>32.230000</ele>
<time>2018-07-14T11:39:43Z</time>
<speed>0.00</speed>
</trkpt>
<trkpt lat="-6.968577" lon="-34.834812">
<ele>26.619999</ele>
<time>2018-07-14T11:44:59Z</time>
<speed>0.00</speed>
</trkpt>
<trkpt lat="-6.968601" lon="-34.834824">
<ele>22.889999</ele>
<time>2018-07-14T11:50:15Z</time>
<speed>0.00</speed>
</trkpt>
<trkpt lat="-6.968582" lon="-34.834778">
<ele>13.030000</ele>
<time>2018-07-14T11:55:31Z</time>
<speed>0.00</speed>
</trkpt>
<trkpt lat="-6.968546" lon="-34.834774">
<ele>-0.560000</ele>
<time>2018-07-14T12:01:12Z</time>
<speed>0.04</speed>
</trkpt>
<trkpt lat="-6.968645" lon="-34.834839">
<ele>1.020000</ele>
<time>2018-07-14T12:06:59Z</time>
<speed>0.34</speed>
</trkpt>
<trkpt lat="-6.968591" lon="-34.834885">
<ele>23.469999</ele>
<time>2018-07-14T12:13:33Z</time>
<speed>1.88</speed>
</trkpt>
<trkpt lat="-6.968576" lon="-34.834793">
<ele>10.050000</ele>
<time>2018-07-14T12:19:03Z</time>
<speed>0.15</speed>
</trkpt>
<trkpt lat="-6.968634" lon="-34.834835">
<ele>-4.070000</ele>
<time>2018-07-14T12:24:41Z</time>
<speed>0.16</speed>
</trkpt>
<trkpt lat="-6.968640" lon="-34.834827">
<ele>19.920000</ele>
<time>2018-07-14T12:29:56Z</time>
<speed>0.00</speed>
</trkpt>
<trkpt lat="-6.968782" lon="-34.834854">
<ele>33.750000</ele>
<time>2018-07-14T12:35:12Z</time>
<speed>0.00</speed>
</trkpt>
<trkpt lat="-6.968552" lon="-34.834751">
<ele>26.510000</ele>
<time>2018-07-14T12:40:28Z</time>
<speed>0.00</speed>
</trkpt>
<trkpt lat="-6.968613" lon="-34.834820">
<ele>19.520000</ele>
<time>2018-07-14T12:45:44Z</time>
<speed>0.00</speed>
</trkpt>
<trkpt lat="-6.968518" lon="-34.834801">
<ele>20.129999</ele>
<time>2018-07-14T12:51:00Z</time>
<speed>0.00</speed>
</trkpt>
<trkpt lat="-6.968597" lon="-34.834808">
<ele>9.880000</ele>
<time>2018-07-14T12:56:16Z</time>
<speed>0.00</speed>
</trkpt>
<trkpt lat="-6.968592" lon="-34.834808">
<ele>7.450000</ele>
<time>2018-07-14T13:01:39Z</time>
<speed>0.00</speed>
</trkpt>
<trkpt lat="-6.968515" lon="-34.834778">
<ele>13.679999</ele>
<time>2018-07-14T13:06:55Z</time>
<speed>0.00</speed>
</trkpt>
<trkpt lat="-6.968571" lon="-34.834820">
<ele>18.039999</ele>
<time>2018-07-14T13:12:13Z</time>
<speed>0.00</speed>
</trkpt>
<trkpt lat="-6.968550" lon="-34.834740">
<ele>17.670000</ele>
<time>2018-07-14T13:17:30Z</time>
<speed>0.00</speed>
</trkpt>
<trkpt lat="-6.968619" lon="-34.834824">
<ele>15.070000</ele>
<time>2018-07-14T13:23:09Z</time>
<speed>0.01</speed>
</trkpt>
<trkpt lat="-6.968614" lon="-34.834839">
<ele>21.900000</ele>
<time>2018-07-14T13:28:43Z</time>
<speed>0.15</speed>
</trkpt>
<trkpt lat="-6.968640" lon="-34.834927">
<ele>6.610000</ele>
<time>2018-07-14T13:34:20Z</time>
<speed>0.01</speed>
</trkpt>
<trkpt lat="-6.968569" lon="-34.834805">
<ele>15.820000</ele>
<time>2018-07-14T13:40:18Z</time>
<speed>0.00</speed>
</trkpt>
<trkpt lat="-6.968500" lon="-34.834621">
<ele>51.250000</ele>
<time>2018-07-14T13:45:59Z</time>
<speed>0.16</speed>
</trkpt>
<trkpt lat="-6.968605" lon="-34.834740">
<ele>30.840000</ele>
<time>2018-07-14T13:52:11Z</time>
<speed>0.91</speed>
</trkpt>
<trkpt lat="-6.968667" lon="-34.834923">
<ele>12.380000</ele>
<time>2018-07-14T13:59:18Z</time>
<speed>0.21</speed>
</trkpt>
<trkpt lat="-6.968661" lon="-34.834816">
<ele>30.900000</ele>
<time>2018-07-14T14:07:08Z</time>
<speed>0.00</speed>
</trkpt>
<trkpt lat="-6.968615" lon="-34.834671">
<ele>-8.150000</ele>
<time>2018-07-14T14:12:23Z</time>
<speed>0.43</speed>
</trkpt>
<trkpt lat="-6.968758" lon="-34.834991">
<ele>27.519999</ele>
<time>2018-07-14T14:18:00Z</time>
<speed>0.08</speed>
</trkpt>
<trkpt lat="-6.968638" lon="-34.834938">
<ele>42.129997</ele>
<time>2018-07-14T14:25:07Z</time>
<speed>0.00</speed>
</trkpt>
<trkpt lat="-6.968644" lon="-34.834801">
<ele>29.139999</ele>
<time>2018-07-14T14:30:18Z</time>
<speed>0.00</speed>
</trkpt>
<trkpt lat="-6.968595" lon="-34.834656">
<ele>1.620000</ele>
<time>2018-07-14T14:35:29Z</time>
<speed>0.00</speed>
</trkpt>
<trkpt lat="-6.968620" lon="-34.834866">
<ele>13.240000</ele>
<time>2018-07-14T14:40:40Z</time>
<speed>0.00</speed>
</trkpt>
<trkpt lat="-6.968648" lon="-34.834850">
<ele>13.210000</ele>
<time>2018-07-14T14:45:51Z</time>
<speed>0.00</speed>
</trkpt>
<trkpt lat="-6.968591" lon="-34.834755">
<ele>16.469999</ele>
<time>2018-07-14T14:51:02Z</time>
<speed>0.00</speed>
</trkpt>
<trkpt lat="-6.968681" lon="-34.834896">
<ele>14.730000</ele>
<time>2018-07-14T14:56:16Z</time>
<speed>0.00</speed>
</trkpt>
<trkpt lat="-6.968637" lon="-34.834888">
<ele>9.690000</ele>
<time>2018-07-14T15:01:33Z</time>
<speed>0.00</speed>
</trkpt>
<trkpt lat="-6.968595" lon="-34.835033">
<ele>19.900000</ele>
<time>2018-07-14T15:06:44Z</time>
<speed>0.00</speed>
</trkpt>
<trkpt lat="-6.968625" lon="-34.834690">
<ele>6.960000</ele>
<time>2018-07-14T15:11:56Z</time>
<speed>0.00</speed>
</trkpt>
<trkpt lat="-6.968597" lon="-34.834755">
<ele>21.680000</ele>
<time>2018-07-14T15:17:08Z</time>
<speed>0.00</speed>
</trkpt>
<trkpt lat="-6.968561" lon="-34.834557">
<ele>2.990000</ele>
<time>2018-07-14T15:22:20Z</time>
<speed>0.00</speed>
</trkpt>
<trkpt lat="-6.968621" lon="-34.834824">
<ele>22.769999</ele>
<time>2018-07-14T15:27:32Z</time>
<speed>0.00</speed>
</trkpt>
<trkpt lat="-6.968611" lon="-34.834816">
<ele>18.430000</ele>
<time>2018-07-14T15:32:43Z</time>
<speed>0.42</speed>
</trkpt>
<trkpt lat="-6.968614" lon="-34.834892">
<ele>4.950000</ele>
<time>2018-07-14T15:37:55Z</time>
<speed>0.00</speed>
</trkpt>
<trkpt lat="-6.968641" lon="-34.834927">
<ele>19.760000</ele>
<time>2018-07-14T15:43:08Z</time>
<speed>0.00</speed>
</trkpt>
<trkpt lat="-6.968612" lon="-34.834705">
<ele>9.200000</ele>
<time>2018-07-14T15:48:21Z</time>
<speed>0.00</speed>
</trkpt>
<trkpt lat="-6.968621" lon="-34.834953">
<ele>12.770000</ele>
<time>2018-07-14T15:53:34Z</time>
<speed>0.00</speed>
</trkpt>
<trkpt lat="-6.968601" lon="-34.834724">
<ele>6.040000</ele>
<time>2018-07-14T15:58:47Z</time>
<speed>0.00</speed>
</trkpt>
<trkpt lat="-6.968647" lon="-34.834854">
<ele>10.059999</ele>
<time>2018-07-14T16:04:05Z</time>
<speed>0.00</speed>
</trkpt>
<trkpt lat="-6.968619" lon="-34.834793">
<ele>16.219999</ele>
<time>2018-07-14T16:09:24Z</time>
<speed>0.00</speed>
</trkpt>
<trkpt lat="-6.968678" lon="-34.835133">
<ele>28.099998</ele>
<time>2018-07-14T16:14:43Z</time>
<speed>0.00</speed>
</trkpt>
<trkpt lat="-6.968641" lon="-34.834919">
<ele>14.150000</ele>
<time>2018-07-14T16:20:02Z</time>
<speed>0.00</speed>
</trkpt>
<trkpt lat="-6.968719" lon="-34.834946">
<ele>23.920000</ele>
<time>2018-07-14T16:25:20Z</time>
<speed>0.00</speed>
</trkpt>
<trkpt lat="-6.968610" lon="-34.834660">
<ele>12.610000</ele>
<time>2018-07-14T16:30:38Z</time>
<speed>0.00</speed>
</trkpt>
<trkpt lat="-6.968682" lon="-34.834927">
<ele>10.840000</ele>
<time>2018-07-14T16:35:57Z</time>
<speed>0.00</speed>
</trkpt>
<trkpt lat="-6.968785" lon="-34.835312">
<ele>19.420000</ele>
<time>2018-07-14T16:41:15Z</time>
<speed>0.00</speed>
</trkpt>
<trkpt lat="-6.968673" lon="-34.835037">
<ele>-9.469999</ele>
<time>2018-07-14T16:46:33Z</time>
<speed>4.25</speed>
</trkpt>
<trkpt lat="-6.968636" lon="-34.834896">
<ele>18.760000</ele>
<time>2018-07-14T16:51:59Z</time>
<speed>0.00</speed>
</trkpt>
<trkpt lat="-6.968626" lon="-34.834888">
<ele>19.129999</ele>
<time>2018-07-14T16:57:25Z</time>
<speed>0.00</speed>
</trkpt>
<trkpt lat="-6.968655" lon="-34.834934">
<ele>9.830000</ele>
<time>2018-07-14T17:02:56Z</time>
<speed>1.26</speed>
</trkpt>
<trkpt lat="-6.968894" lon="-34.835392">
<ele>-31.570000</ele>
<time>2018-07-14T17:08:45Z</time>
<speed>0.00</speed>
</trkpt>
<trkpt lat="-6.968629" lon="-34.834892">
<ele>49.689999</ele>
<time>2018-07-14T17:15:26Z</time>
<speed>0.00</speed>
</trkpt>
<trkpt lat="-6.968652" lon="-34.834774">
<ele>2.160000</ele>
<time>2018-07-14T17:23:13Z</time>
<speed>0.00</speed>
</trkpt>
<trkpt lat="-6.968602" lon="-34.834858">
<ele>21.279999</ele>
<time>2018-07-14T17:28:29Z</time>
<speed>5.71</speed>
</trkpt>
<trkpt lat="-6.968639" lon="-34.834885">
<ele>6.030000</ele>
<time>2018-07-14T17:33:42Z</time>
<speed>0.00</speed>
</trkpt>
<trkpt lat="-6.968638" lon="-34.834850">
<ele>41.139999</ele>
<time>2018-07-14T17:38:56Z</time>
<speed>0.00</speed>
</trkpt>
<trkpt lat="-6.968863" lon="-34.834667">
<ele>-34.899998</ele>
<time>2018-07-14T17:44:11Z</time>
<speed>0.51</speed>
</trkpt>
<trkpt lat="-6.968620" lon="-34.834862">
<ele>11.230000</ele>
<time>2018-07-14T17:49:23Z</time>
<speed>0.00</speed>
</trkpt>
<trkpt lat="-6.968600" lon="-34.834858">
<ele>22.559999</ele>
<time>2018-07-14T17:54:35Z</time>
<speed>0.00</speed>
</trkpt>
<trkpt lat="-6.968618" lon="-34.834805">
<ele>10.580000</ele>
<time>2018-07-14T17:59:53Z</time>
<speed>0.00</speed>
</trkpt>
<trkpt lat="-6.968577" lon="-34.834892">
<ele>19.879999</ele>
<time>2018-07-14T18:05:08Z</time>
<speed>0.00</speed>
</trkpt>
<trkpt lat="-6.968697" lon="-34.834736">
<ele>6.980000</ele>
<time>2018-07-14T18:10:21Z</time>
<speed>0.00</speed>
</trkpt>
<trkpt lat="-6.968663" lon="-34.834873">
<ele>25.080000</ele>
<time>2018-07-14T18:15:33Z</time>
<speed>0.00</speed>
</trkpt>
<trkpt lat="-6.968682" lon="-34.834778">
<ele>-15.299999</ele>
<time>2018-07-14T18:20:45Z</time>
<speed>0.00</speed>
</trkpt>
<trkpt lat="-6.968603" lon="-34.834908">
<ele>22.900000</ele>
<time>2018-07-14T18:25:58Z</time>
<speed>0.00</speed>
</trkpt>
<trkpt lat="-6.968714" lon="-34.834854">
<ele>31.090000</ele>
<time>2018-07-14T18:31:09Z</time>
<speed>0.00</speed>
</trkpt>
<trkpt lat="-6.968676" lon="-34.834846">
<ele>31.189999</ele>
<time>2018-07-14T18:36:25Z</time>
<speed>0.00</speed>
</trkpt>
<trkpt lat="-6.968650" lon="-34.834915">
<ele>8.630000</ele>
<time>2018-07-14T18:41:36Z</time>
<speed>0.00</speed>
</trkpt>
<trkpt lat="-6.968727" lon="-34.834652">
<ele>5.070000</ele>
<time>2018-07-14T18:46:47Z</time>
<speed>0.00</speed>
</trkpt>
<trkpt lat="-6.968653" lon="-34.834816">
<ele>31.769999</ele>
<time>2018-07-14T18:51:59Z</time>
<speed>0.00</speed>
</trkpt>
<trkpt lat="-6.968725" lon="-34.834671">
<ele>9.929999</ele>
<time>2018-07-14T18:57:12Z</time>
<speed>0.00</speed>
</trkpt>
<trkpt lat="-6.968578" lon="-34.834919">
<ele>24.629999</ele>
<time>2018-07-14T19:02:57Z</time>
<speed>0.61</speed>
</trkpt>
<trkpt lat="-6.968391" lon="-34.835155">
<ele>5.850000</ele>
<time>2018-07-14T19:08:31Z</time>
<speed>0.16</speed>
</trkpt>
<trkpt lat="-6.968583" lon="-34.834835">
<ele>7.270000</ele>
<time>2018-07-14T19:14:39Z</time>
<speed>0.14</speed>
</trkpt>
<trkpt lat="-6.968679" lon="-34.834759">
<ele>18.459999</ele>
<time>2018-07-14T19:19:50Z</time>
<speed>0.00</speed>
</trkpt>
<trkpt lat="-6.968673" lon="-34.834686">
<ele>13.259999</ele>
<time>2018-07-14T19:25:02Z</time>
<speed>0.00</speed>
</trkpt>
<trkpt lat="-6.968668" lon="-34.834785">
<ele>16.049999</ele>
<time>2018-07-14T19:30:13Z</time>
<speed>0.00</speed>
</trkpt>
<trkpt lat="-6.968651" lon="-34.834766">
<ele>33.299999</ele>
<time>2018-07-14T19:35:23Z</time>
<speed>0.22</speed>
</trkpt>
<trkpt lat="-6.968720" lon="-34.834709">
<ele>58.779999</ele>
<time>2018-07-14T19:40:36Z</time>
<speed>0.00</speed>
</trkpt>
<trkpt lat="-6.968685" lon="-34.834702">
<ele>29.420000</ele>
<time>2018-07-14T19:45:47Z</time>
<speed>0.00</speed>
</trkpt>
<trkpt lat="-6.968611" lon="-34.834808">
<ele>21.840000</ele>
<time>2018-07-14T19:50:57Z</time>
<speed>0.00</speed>
</trkpt>
<trkpt lat="-6.968650" lon="-34.834797">
<ele>30.119999</ele>
<time>2018-07-14T19:56:07Z</time>
<speed>0.00</speed>
</trkpt>
<trkpt lat="-6.968660" lon="-34.834759">
<ele>21.619999</ele>
<time>2018-07-14T20:01:44Z</time>
<speed>0.09</speed>
</trkpt>
<trkpt lat="-6.968637" lon="-34.834858">
<ele>-11.400000</ele>
<time>2018-07-14T20:06:55Z</time>
<speed>0.00</speed>
</trkpt>
<trkpt lat="-6.968650" lon="-34.834835">
<ele>-11.020000</ele>
<time>2018-07-14T20:12:06Z</time>
<speed>0.00</speed>
</trkpt>
<trkpt lat="-6.968646" lon="-34.834789">
<ele>36.410000</ele>
<time>2018-07-14T20:17:17Z</time>
<speed>0.00</speed>
</trkpt>
<trkpt lat="-6.968529" lon="-34.834854">
<ele>42.599998</ele>
<time>2018-07-14T20:22:30Z</time>
<speed>0.00</speed>
</trkpt>
<trkpt lat="-6.968609" lon="-34.834904">
<ele>-4.650000</ele>
<time>2018-07-14T20:28:02Z</time>
<speed>0.59</speed>
</trkpt>
<trkpt lat="-6.968612" lon="-34.834904">
<ele>5.450000</ele>
<time>2018-07-14T20:33:14Z</time>
<speed>0.00</speed>
</trkpt>
<trkpt lat="-6.968621" lon="-34.834797">
<ele>26.789999</ele>
<time>2018-07-14T20:38:24Z</time>
<speed>0.00</speed>
</trkpt>
<trkpt lat="-6.968606" lon="-34.834732">
<ele>30.150000</ele>
<time>2018-07-14T20:43:35Z</time>
<speed>0.00</speed>
</trkpt>
<trkpt lat="-6.968667" lon="-34.834747">
<ele>27.160000</ele>
<time>2018-07-14T20:48:59Z</time>
<speed>0.30</speed>
</trkpt>
<trkpt lat="-6.968637" lon="-34.834850">
<ele>20.279999</ele>
<time>2018-07-14T20:54:23Z</time>
<speed>0.84</speed>
</trkpt>
<trkpt lat="-6.968595" lon="-34.834816">
<ele>16.230000</ele>
<time>2018-07-14T20:59:36Z</time>
<speed>0.32</speed>
</trkpt>
<trkpt lat="-6.968661" lon="-34.834820">
<ele>15.330000</ele>
<time>2018-07-14T21:05:20Z</time>
<speed>0.11</speed>
</trkpt>
<trkpt lat="-6.968641" lon="-34.834904">
<ele>5.970000</ele>
<time>2018-07-14T21:11:26Z</time>
<speed>0.00</speed>
</trkpt>
<trkpt lat="-6.968664" lon="-34.834797">
<ele>13.110000</ele>
<time>2018-07-14T21:16:35Z</time>
<speed>0.00</speed>
</trkpt>
<trkpt lat="-6.968603" lon="-34.834812">
<ele>19.260000</ele>
<time>2018-07-14T21:21:43Z</time>
<speed>0.00</speed>
</trkpt>
<trkpt lat="-6.968688" lon="-34.834888">
<ele>6.060000</ele>
<time>2018-07-14T21:26:52Z</time>
<speed>0.00</speed>
</trkpt>
<trkpt lat="-6.968667" lon="-34.834904">
<ele>14.190000</ele>
<time>2018-07-14T21:32:00Z</time>
<speed>0.00</speed>
</trkpt>
<trkpt lat="-6.968614" lon="-34.834831">
<ele>9.990000</ele>
<time>2018-07-14T21:37:08Z</time>
<speed>0.00</speed>
</trkpt>
<trkpt lat="-6.968661" lon="-34.834869">
<ele>3.900000</ele>
<time>2018-07-14T21:42:17Z</time>
<speed>0.00</speed>
</trkpt>
<trkpt lat="-6.968593" lon="-34.834831">
<ele>2.250000</ele>
<time>2018-07-14T21:47:26Z</time>
<speed>0.24</speed>
</trkpt>
<trkpt lat="-6.968607" lon="-34.834885">
<ele>7.520000</ele>
<time>2018-07-14T21:52:34Z</time>
<speed>0.00</speed>
</trkpt>
<trkpt lat="-6.968668" lon="-34.834877">
<ele>-7.620000</ele>
<time>2018-07-14T21:57:45Z</time>
<speed>0.00</speed>
</trkpt>
<trkpt lat="-6.968519" lon="-34.834862">
<ele>33.989998</ele>
<time>2018-07-14T22:03:05Z</time>
<speed>0.00</speed>
</trkpt>
<trkpt lat="-6.968627" lon="-34.834949">
<ele>-45.759998</ele>
<time>2018-07-14T22:08:38Z</time>
<speed>0.37</speed>
</trkpt>
<trkpt lat="-6.968567" lon="-34.834862">
<ele>38.480000</ele>
<time>2018-07-14T22:13:57Z</time>
<speed>0.00</speed>
</trkpt>
<trkpt lat="-6.968575" lon="-34.834904">
<ele>23.289999</ele>
<time>2018-07-14T22:19:15Z</time>
<speed>0.00</speed>
</trkpt>
<trkpt lat="-6.968602" lon="-34.834908">
<ele>19.250000</ele>
<time>2018-07-14T22:24:32Z</time>
<speed>0.00</speed>
</trkpt>
<trkpt lat="-6.968511" lon="-34.835121">
<ele>-17.400000</ele>
<time>2018-07-14T22:30:17Z</time>
<speed>0.02</speed>
</trkpt>
<trkpt lat="-6.968740" lon="-34.834511">
<ele>23.930000</ele>
<time>2018-07-14T22:36:20Z</time>
<speed>0.22</speed>
</trkpt>
<trkpt lat="-6.968625" lon="-34.834873">
<ele>2.720000</ele>
<time>2018-07-14T22:44:32Z</time>
<speed>0.00</speed>
</trkpt>
<trkpt lat="-6.968612" lon="-34.834854">
<ele>13.150000</ele>
<time>2018-07-14T22:49:49Z</time>
<speed>0.00</speed>
</trkpt>
<trkpt lat="-6.968590" lon="-34.834827">
<ele>14.990000</ele>
<time>2018-07-14T22:55:06Z</time>
<speed>0.00</speed>
</trkpt>
<trkpt lat="-6.968671" lon="-34.834881">
<ele>9.559999</ele>
<time>2018-07-14T23:00:55Z</time>
<speed>0.10</speed>
</trkpt>
<trkpt lat="-6.968528" lon="-34.834816">
<ele>24.750000</ele>
<time>2018-07-14T23:06:52Z</time>
<speed>0.00</speed>
</trkpt>
<trkpt lat="-6.968613" lon="-34.834770">
<ele>18.600000</ele>
<time>2018-07-14T23:12:10Z</time>
<speed>0.00</speed>
</trkpt>
<trkpt lat="-6.968636" lon="-34.834877">
<ele>1.320000</ele>
<time>2018-07-14T23:17:26Z</time>
<speed>0.00</speed>
</trkpt>
<trkpt lat="-6.968650" lon="-34.834797">
<ele>18.070000</ele>
<time>2018-07-14T23:22:45Z</time>
<speed>0.27</speed>
</trkpt>
<trkpt lat="-6.968564" lon="-34.834854">
<ele>19.490000</ele>
<time>2018-07-14T23:28:02Z</time>
<speed>0.00</speed>
</trkpt>
<trkpt lat="-6.968688" lon="-34.835022">
<ele>32.790001</ele>
<time>2018-07-14T23:33:18Z</time>
<speed>0.00</speed>
</trkpt>
<trkpt lat="-6.968753" lon="-34.834942">
<ele>31.660000</ele>
<time>2018-07-14T23:38:49Z</time>
<speed>0.26</speed>
</trkpt>
<trkpt lat="-6.968638" lon="-34.834839">
<ele>9.889999</ele>
<time>2018-07-14T23:44:06Z</time>
<speed>0.00</speed>
</trkpt>
<trkpt lat="-6.968616" lon="-34.834591">
<ele>26.539999</ele>
<time>2018-07-14T23:49:23Z</time>
<speed>0.00</speed>
</trkpt>
<trkpt lat="-6.968620" lon="-34.834820">
<ele>16.449999</ele>
<time>2018-07-14T23:54:41Z</time>
<speed>0.00</speed>
</trkpt>
<trkpt lat="-6.968680" lon="-34.834904">
<ele>4.000000</ele>
<time>2018-07-15T00:00:22Z</time>
<speed>0.16</speed>
</trkpt>
<trkpt lat="-6.968571" lon="-34.834835">
<ele>0.220000</ele>
<time>2018-07-15T00:06:07Z</time>
<speed>0.16</speed>
</trkpt>
<trkpt lat="-6.968625" lon="-34.834808">
<ele>26.189999</ele>
<time>2018-07-15T00:12:40Z</time>
<speed>0.19</speed>
</trkpt>
<trkpt lat="-6.968547" lon="-34.834751">
<ele>18.559999</ele>
<time>2018-07-15T00:18:07Z</time>
<speed>0.18</speed>
</trkpt>
<trkpt lat="-6.968569" lon="-34.834747">
<ele>16.709999</ele>
<time>2018-07-15T00:23:24Z</time>
<speed>0.22</speed>
</trkpt>
<trkpt lat="-6.968587" lon="-34.834774">
<ele>11.219999</ele>
<time>2018-07-15T00:29:26Z</time>
<speed>0.00</speed>
</trkpt>
<trkpt lat="-6.968587" lon="-34.834759">
<ele>5.140000</ele>
<time>2018-07-15T00:36:39Z</time>
<speed>0.00</speed>
</trkpt>
<trkpt lat="-6.968621" lon="-34.834766">
<ele>9.370000</ele>
<time>2018-07-15T00:41:56Z</time>
<speed>0.00</speed>
</trkpt>
<trkpt lat="-6.968623" lon="-34.834793">
<ele>18.199999</ele>
<time>2018-07-15T00:47:13Z</time>
<speed>0.25</speed>
</trkpt>
<trkpt lat="-6.968635" lon="-34.834850">
<ele>16.160000</ele>
<time>2018-07-15T00:52:29Z</time>
<speed>0.00</speed>
</trkpt>
<trkpt lat="-6.968683" lon="-34.834850">
<ele>9.870000</ele>
<time>2018-07-15T00:57:45Z</time>
<speed>0.00</speed>
</trkpt>
<trkpt lat="-6.968666" lon="-34.834705">
<ele>14.960000</ele>
<time>2018-07-15T01:03:07Z</time>
<speed>0.00</speed>
</trkpt>
<trkpt lat="-6.968473" lon="-34.834759">
<ele>-21.279999</ele>
<time>2018-07-15T01:08:53Z</time>
<speed>0.45</speed>
</trkpt>
<trkpt lat="-6.968597" lon="-34.834789">
<ele>13.190000</ele>
<time>2018-07-15T01:14:14Z</time>
<speed>0.00</speed>
</trkpt>
<trkpt lat="-6.968619" lon="-34.834881">
<ele>9.710000</ele>
<time>2018-07-15T01:19:31Z</time>
<speed>0.00</speed>
</trkpt>
<trkpt lat="-6.968594" lon="-34.834839">
<ele>-2.430000</ele>
<time>2018-07-15T01:24:46Z</time>
<speed>0.00</speed>
</trkpt>
<trkpt lat="-6.968683" lon="-34.834873">
<ele>0.200000</ele>
<time>2018-07-15T01:30:03Z</time>
<speed>0.00</speed>
</trkpt>
<trkpt lat="-6.968630" lon="-34.834919">
<ele>-10.620000</ele>
<time>2018-07-15T01:35:19Z</time>
<speed>0.00</speed>
</trkpt>
<trkpt lat="-6.968573" lon="-34.834801">
<ele>20.830000</ele>
<time>2018-07-15T01:40:35Z</time>
<speed>0.00</speed>
</trkpt>
<trkpt lat="-6.968568" lon="-34.834648">
<ele>30.049999</ele>
<time>2018-07-15T01:45:56Z</time>
<speed>0.00</speed>
</trkpt>
<trkpt lat="-6.968620" lon="-34.834942">
<ele>-9.719999</ele>
<time>2018-07-15T01:51:14Z</time>
<speed>0.00</speed>
</trkpt>
<trkpt lat="-6.968531" lon="-34.834724">
<ele>42.149998</ele>
<time>2018-07-15T01:56:37Z</time>
<speed>0.00</speed>
</trkpt>
<trkpt lat="-6.968598" lon="-34.834808">
<ele>38.389999</ele>
<time>2018-07-15T02:02:20Z</time>
<speed>0.68</speed>
</trkpt>
<trkpt lat="-6.968578" lon="-34.834740">
<ele>37.380001</ele>
<time>2018-07-15T02:07:59Z</time>
<speed>0.62</speed>
</trkpt>
<trkpt lat="-6.968590" lon="-34.834785">
<ele>20.639999</ele>
<time>2018-07-15T02:14:31Z</time>
<speed>0.11</speed>
</trkpt>
<trkpt lat="-6.968614" lon="-34.834850">
<ele>24.029999</ele>
<time>2018-07-15T02:21:19Z</time>
<speed>0.02</speed>
</trkpt>
<trkpt lat="-6.968604" lon="-34.834858">
<ele>0.590000</ele>
<time>2018-07-15T02:27:54Z</time>
<speed>0.00</speed>
</trkpt>
<trkpt lat="-6.968557" lon="-34.834854">
<ele>19.760000</ele>
<time>2018-07-15T02:33:22Z</time>
<speed>0.60</speed>
</trkpt>
<trkpt lat="-6.968589" lon="-34.834850">
<ele>-1.900000</ele>
<time>2018-07-15T02:38:59Z</time>
<speed>0.00</speed>
</trkpt>
<trkpt lat="-6.968553" lon="-34.834816">
<ele>21.660000</ele>
<time>2018-07-15T02:44:14Z</time>
<speed>0.00</speed>
</trkpt>
<trkpt lat="-6.968687" lon="-34.834854">
<ele>2.040000</ele>
<time>2018-07-15T02:49:30Z</time>
<speed>0.00</speed>
</trkpt>
<trkpt lat="-6.968651" lon="-34.834949">
<ele>19.180000</ele>
<time>2018-07-15T02:54:46Z</time>
<speed>0.00</speed>
</trkpt>
</trkseg>
</trk>
<trk>
<name>20180729-105804(8)</name>
<desc>Color:004000ff</desc>
<trkseg>
<trkpt lat="-6.966021" lon="-34.837082">
<ele>0.450000</ele>
<time>2018-07-14T03:04:00Z</time>
<speed>0.00</speed>
</trkpt>
<trkpt lat="-6.966061" lon="-34.837242">
<ele>-2.470000</ele>
<time>2018-07-14T03:09:07Z</time>
<speed>0.00</speed>
</trkpt>
<trkpt lat="-6.966012" lon="-34.837059">
<ele>15.089999</ele>
<time>2018-07-14T03:14:11Z</time>
<speed>0.14</speed>
</trkpt>
<trkpt lat="-6.966033" lon="-34.837048">
<ele>-1.210000</ele>
<time>2018-07-14T03:19:17Z</time>
<speed>0.00</speed>
</trkpt>
<trkpt lat="-6.966111" lon="-34.837036">
<ele>29.949999</ele>
<time>2018-07-14T03:24:22Z</time>
<speed>0.00</speed>
</trkpt>
<trkpt lat="-6.966063" lon="-34.837070">
<ele>1.690000</ele>
<time>2018-07-14T03:29:27Z</time>
<speed>0.00</speed>
</trkpt>
<trkpt lat="-6.966087" lon="-34.837215">
<ele>5.650000</ele>
<time>2018-07-14T03:34:34Z</time>
<speed>0.00</speed>
</trkpt>
<trkpt lat="-6.966104" lon="-34.837112">
<ele>-11.570000</ele>
<time>2018-07-14T03:39:40Z</time>
<speed>0.00</speed>
</trkpt>
<trkpt lat="-6.966055" lon="-34.837215">
<ele>57.529999</ele>
<time>2018-07-14T03:44:45Z</time>
<speed>0.00</speed>
</trkpt>
<trkpt lat="-6.966114" lon="-34.837139">
<ele>17.389999</ele>
<time>2018-07-14T03:49:49Z</time>
<speed>0.34</speed>
</trkpt>
<trkpt lat="-6.966086" lon="-34.837135">
<ele>18.660000</ele>
<time>2018-07-14T03:54:55Z</time>
<speed>0.00</speed>
</trkpt>
<trkpt lat="-6.966087" lon="-34.837208">
<ele>10.080000</ele>
<time>2018-07-14T04:00:36Z</time>
<speed>0.29</speed>
</trkpt>
<trkpt lat="-6.966051" lon="-34.837021">
<ele>9.910000</ele>
<time>2018-07-14T04:06:02Z</time>
<speed>0.15</speed>
</trkpt>
<trkpt lat="-6.966010" lon="-34.837044">
<ele>27.760000</ele>
<time>2018-07-14T04:12:22Z</time>
<speed>0.00</speed>
</trkpt>
<trkpt lat="-6.965974" lon="-34.837128">
<ele>17.770000</ele>
<time>2018-07-14T04:17:27Z</time>
<speed>0.00</speed>
</trkpt>
<trkpt lat="-6.966117" lon="-34.837200">
<ele>-10.800000</ele>
<time>2018-07-14T04:22:34Z</time>
<speed>0.00</speed>
</trkpt>
<trkpt lat="-6.966022" lon="-34.837143">
<ele>-13.610000</ele>
<time>2018-07-14T04:27:39Z</time>
<speed>0.00</speed>
</trkpt>
<trkpt lat="-6.966126" lon="-34.837101">
<ele>13.160000</ele>
<time>2018-07-14T04:32:46Z</time>
<speed>0.00</speed>
</trkpt>
<trkpt lat="-6.965980" lon="-34.837078">
<ele>-8.900000</ele>
<time>2018-07-14T04:37:52Z</time>
<speed>0.00</speed>
</trkpt>
<trkpt lat="-6.965984" lon="-34.837082">
<ele>-5.430000</ele>
<time>2018-07-14T04:42:58Z</time>
<speed>0.00</speed>
</trkpt>
<trkpt lat="-6.966056" lon="-34.837078">
<ele>5.520000</ele>
<time>2018-07-14T04:48:03Z</time>
<speed>0.00</speed>
</trkpt>
<trkpt lat="-6.966026" lon="-34.837189">
<ele>2.240000</ele>
<time>2018-07-14T04:53:10Z</time>
<speed>0.00</speed>
</trkpt>
<trkpt lat="-6.966184" lon="-34.837074">
<ele>60.849998</ele>
<time>2018-07-14T04:58:19Z</time>
<speed>0.00</speed>
</trkpt>
<trkpt lat="-6.966153" lon="-34.837112">
<ele>59.500000</ele>
<time>2018-07-14T05:03:25Z</time>
<speed>0.00</speed>
</trkpt>
<trkpt lat="-6.966084" lon="-34.837154">
<ele>3.260000</ele>
<time>2018-07-14T05:08:31Z</time>
<speed>0.00</speed>
</trkpt>
<trkpt lat="-6.966114" lon="-34.837082">
<ele>19.459999</ele>
<time>2018-07-14T05:13:36Z</time>
<speed>0.22</speed>
</trkpt>
<trkpt lat="-6.965975" lon="-34.837059">
<ele>-4.640000</ele>
<time>2018-07-14T05:18:43Z</time>
<speed>0.00</speed>
</trkpt>
<trkpt lat="-6.966075" lon="-34.837101">
<ele>17.350000</ele>
<time>2018-07-14T05:23:49Z</time>
<speed>0.00</speed>
</trkpt>
<trkpt lat="-6.966093" lon="-34.837151">
<ele>28.820000</ele>
<time>2018-07-14T05:28:54Z</time>
<speed>0.00</speed>
</trkpt>
<trkpt lat="-6.966069" lon="-34.837154">
<ele>-3.280000</ele>
<time>2018-07-14T05:34:01Z</time>
<speed>0.00</speed>
</trkpt>
<trkpt lat="-6.966059" lon="-34.837109">
<ele>12.500000</ele>
<time>2018-07-14T05:39:07Z</time>
<speed>0.00</speed>
</trkpt>
<trkpt lat="-6.966048" lon="-34.837238">
<ele>4.080000</ele>
<time>2018-07-14T05:44:16Z</time>
<speed>0.00</speed>
</trkpt>
<trkpt lat="-6.966080" lon="-34.837097">
<ele>24.570000</ele>
<time>2018-07-14T05:49:21Z</time>
<speed>0.00</speed>
</trkpt>
<trkpt lat="-6.966062" lon="-34.837109">
<ele>28.539999</ele>
<time>2018-07-14T05:54:30Z</time>
<speed>0.00</speed>
</trkpt>
<trkpt lat="-6.966032" lon="-34.837292">
<ele>-3.100000</ele>
<time>2018-07-14T05:59:40Z</time>
<speed>0.22</speed>
</trkpt>
<trkpt lat="-6.966088" lon="-34.837154">
<ele>-18.680000</ele>
<time>2018-07-14T06:04:46Z</time>
<speed>0.00</speed>
</trkpt>
<trkpt lat="-6.966094" lon="-34.837116">
<ele>19.699999</ele>
<time>2018-07-14T06:09:53Z</time>
<speed>0.00</speed>
</trkpt>
<trkpt lat="-6.966025" lon="-34.837139">
<ele>56.520000</ele>
<time>2018-07-14T06:15:14Z</time>
<speed>0.39</speed>
</trkpt>
<trkpt lat="-6.965972" lon="-34.837288">
<ele>-15.200000</ele>
<time>2018-07-14T06:20:20Z</time>
<speed>0.00</speed>
</trkpt>
<trkpt lat="-6.965992" lon="-34.837105">
<ele>32.259998</ele>
<time>2018-07-14T06:25:38Z</time>
<speed>0.54</speed>
</trkpt>
<trkpt lat="-6.966060" lon="-34.837090">
<ele>27.490000</ele>
<time>2018-07-14T06:31:02Z</time>
<speed>0.43</speed>
</trkpt>
<trkpt lat="-6.965796" lon="-34.836967">
<ele>-30.170000</ele>
<time>2018-07-14T06:36:34Z</time>
<speed>1.32</speed>
</trkpt>
<trkpt lat="-6.966070" lon="-34.837048">
<ele>56.219997</ele>
<time>2018-07-14T06:41:39Z</time>
<speed>0.00</speed>
</trkpt>
<trkpt lat="-6.966031" lon="-34.837078">
<ele>32.540001</ele>
<time>2018-07-14T06:46:49Z</time>
<speed>0.00</speed>
</trkpt>
<trkpt lat="-6.966028" lon="-34.837139">
<ele>4.020000</ele>
<time>2018-07-14T06:51:55Z</time>
<speed>0.00</speed>
</trkpt>
<trkpt lat="-6.966074" lon="-34.837112">
<ele>6.720000</ele>
<time>2018-07-14T06:57:01Z</time>
<speed>0.00</speed>
</trkpt>
<trkpt lat="-6.966033" lon="-34.837124">
<ele>11.059999</ele>
<time>2018-07-14T07:02:06Z</time>
<speed>0.00</speed>
</trkpt>
<trkpt lat="-6.966083" lon="-34.836960">
<ele>-19.869999</ele>
<time>2018-07-14T07:07:13Z</time>
<speed>0.00</speed>
</trkpt>
<trkpt lat="-6.966048" lon="-34.837097">
<ele>22.600000</ele>
<time>2018-07-14T07:12:19Z</time>
<speed>0.00</speed>
</trkpt>
<trkpt lat="-6.966106" lon="-34.837147">
<ele>35.930000</ele>
<time>2018-07-14T07:17:30Z</time>
<speed>0.00</speed>
</trkpt>
<trkpt lat="-6.965994" lon="-34.837139">
<ele>9.040000</ele>
<time>2018-07-14T07:22:36Z</time>
<speed>0.00</speed>
</trkpt>
<trkpt lat="-6.966122" lon="-34.837173">
<ele>3.460000</ele>
<time>2018-07-14T07:27:41Z</time>
<speed>0.00</speed>
</trkpt>
<trkpt lat="-6.966145" lon="-34.837067">
<ele>35.930000</ele>
<time>2018-07-14T07:32:47Z</time>
<speed>0.00</speed>
</trkpt>
<trkpt lat="-6.966067" lon="-34.837128">
<ele>10.860000</ele>
<time>2018-07-14T07:37:57Z</time>
<speed>0.00</speed>
</trkpt>
<trkpt lat="-6.966078" lon="-34.837093">
<ele>28.129999</ele>
<time>2018-07-14T07:43:02Z</time>
<speed>1.20</speed>
</trkpt>
<trkpt lat="-6.966199" lon="-34.836933">
<ele>45.450001</ele>
<time>2018-07-14T07:48:09Z</time>
<speed>0.00</speed>
</trkpt>
<trkpt lat="-6.966071" lon="-34.837097">
<ele>10.400000</ele>
<time>2018-07-14T07:53:18Z</time>
<speed>0.00</speed>
</trkpt>
<trkpt lat="-6.966125" lon="-34.836998">
<ele>7.130000</ele>
<time>2018-07-14T07:58:23Z</time>
<speed>0.00</speed>
</trkpt>
<trkpt lat="-6.966007" lon="-34.837261">
<ele>6.320000</ele>
<time>2018-07-14T08:03:55Z</time>
<speed>0.25</speed>
</trkpt>
<trkpt lat="-6.966087" lon="-34.837166">
<ele>4.720000</ele>
<time>2018-07-14T08:09:02Z</time>
<speed>0.00</speed>
</trkpt>
<trkpt lat="-6.966091" lon="-34.837158">
<ele>16.779999</ele>
<time>2018-07-14T08:14:07Z</time>
<speed>0.00</speed>
</trkpt>
<trkpt lat="-6.966105" lon="-34.837166">
<ele>24.719999</ele>
<time>2018-07-14T08:19:12Z</time>
<speed>0.00</speed>
</trkpt>
<trkpt lat="-6.966054" lon="-34.837166">
<ele>11.420000</ele>
<time>2018-07-14T08:24:17Z</time>
<speed>0.00</speed>
</trkpt>
<trkpt lat="-6.966098" lon="-34.837250">
<ele>20.789999</ele>
<time>2018-07-14T08:29:22Z</time>
<speed>0.00</speed>
</trkpt>
<trkpt lat="-6.966099" lon="-34.837200">
<ele>26.449999</ele>
<time>2018-07-14T08:34:26Z</time>
<speed>0.36</speed>
</trkpt>
<trkpt lat="-6.966103" lon="-34.837132">
<ele>23.779999</ele>
<time>2018-07-14T08:39:30Z</time>
<speed>0.00</speed>
</trkpt>
<trkpt lat="-6.966057" lon="-34.837086">
<ele>14.620000</ele>
<time>2018-07-14T08:44:34Z</time>
<speed>0.00</speed>
</trkpt>
<trkpt lat="-6.966085" lon="-34.837162">
<ele>14.870000</ele>
<time>2018-07-14T08:49:39Z</time>
<speed>0.00</speed>
</trkpt>
<trkpt lat="-6.966109" lon="-34.837189">
<ele>13.950000</ele>
<time>2018-07-14T08:54:43Z</time>
<speed>0.00</speed>
</trkpt>
<trkpt lat="-6.966085" lon="-34.837219">
<ele>18.219999</ele>
<time>2018-07-14T08:59:48Z</time>
<speed>0.00</speed>
</trkpt>
<trkpt lat="-6.966001" lon="-34.837036">
<ele>27.320000</ele>
<time>2018-07-14T09:04:54Z</time>
<speed>0.00</speed>
</trkpt>
<trkpt lat="-6.966181" lon="-34.837383">
<ele>51.110001</ele>
<time>2018-07-14T09:10:00Z</time>
<speed>0.00</speed>
</trkpt>
<trkpt lat="-6.966175" lon="-34.837345">
<ele>34.250000</ele>
<time>2018-07-14T09:15:13Z</time>
<speed>0.40</speed>
</trkpt>
<trkpt lat="-6.965994" lon="-34.837021">
<ele>41.090000</ele>
<time>2018-07-14T09:20:25Z</time>
<speed>0.88</speed>
</trkpt>
<trkpt lat="-6.966183" lon="-34.837315">
<ele>33.639999</ele>
<time>2018-07-14T09:25:39Z</time>
<speed>0.19</speed>
</trkpt>
<trkpt lat="-6.966042" lon="-34.837063">
<ele>25.070000</ele>
<time>2018-07-14T09:30:53Z</time>
<speed>0.63</speed>
</trkpt>
<trkpt lat="-6.966153" lon="-34.837315">
<ele>0.030000</ele>
<time>2018-07-14T09:36:00Z</time>
<speed>0.00</speed>
</trkpt>
<trkpt lat="-6.966008" lon="-34.837009">
<ele>19.279999</ele>
<time>2018-07-14T09:41:08Z</time>
<speed>1.29</speed>
</trkpt>
<trkpt lat="-6.966749" lon="-34.838264">
<ele>-80.750000</ele>
<time>2018-07-14T09:46:25Z</time>
<speed>0.64</speed>
</trkpt>
<trkpt lat="-6.965948" lon="-34.837070">
<ele>11.259999</ele>
<time>2018-07-14T09:51:32Z</time>
<speed>0.50</speed>
</trkpt>
<trkpt lat="-6.966079" lon="-34.837040">
<ele>14.030000</ele>
<time>2018-07-14T09:56:42Z</time>
<speed>0.39</speed>
</trkpt>
<trkpt lat="-6.966066" lon="-34.837067">
<ele>8.110000</ele>
<time>2018-07-14T10:02:20Z</time>
<speed>0.20</speed>
</trkpt>
<trkpt lat="-6.966125" lon="-34.837299">
<ele>-16.969999</ele>
<time>2018-07-14T10:08:22Z</time>
<speed>0.00</speed>
</trkpt>
<trkpt lat="-6.966001" lon="-34.837097">
<ele>28.439999</ele>
<time>2018-07-14T10:13:26Z</time>
<speed>0.00</speed>
</trkpt>
<trkpt lat="-6.966023" lon="-34.837132">
<ele>-1.510000</ele>
<time>2018-07-14T10:18:31Z</time>
<speed>0.00</speed>
</trkpt>
<trkpt lat="-6.965980" lon="-34.837170">
<ele>16.980000</ele>
<time>2018-07-14T10:23:38Z</time>
<speed>0.00</speed>
</trkpt>
<trkpt lat="-6.966151" lon="-34.837154">
<ele>17.270000</ele>
<time>2018-07-14T10:28:43Z</time>
<speed>0.00</speed>
</trkpt>
<trkpt lat="-6.966147" lon="-34.837093">
<ele>6.380000</ele>
<time>2018-07-14T10:33:47Z</time>
<speed>0.00</speed>
</trkpt>
<trkpt lat="-6.966092" lon="-34.837135">
<ele>-13.549999</ele>
<time>2018-07-14T10:38:52Z</time>
<speed>0.00</speed>
</trkpt>
<trkpt lat="-6.966106" lon="-34.837151">
<ele>2.800000</ele>
<time>2018-07-14T10:43:56Z</time>
<speed>0.50</speed>
</trkpt>
<trkpt lat="-6.966054" lon="-34.837097">
<ele>-14.849999</ele>
<time>2018-07-14T10:49:00Z</time>
<speed>0.00</speed>
</trkpt>
<trkpt lat="-6.966040" lon="-34.837139">
<ele>11.090000</ele>
<time>2018-07-14T10:54:04Z</time>
<speed>0.00</speed>
</trkpt>
<trkpt lat="-6.966091" lon="-34.837162">
<ele>21.139999</ele>
<time>2018-07-14T10:59:08Z</time>
<speed>0.00</speed>
</trkpt>
<trkpt lat="-6.966102" lon="-34.837166">
<ele>-7.900000</ele>
<time>2018-07-14T11:04:15Z</time>
<speed>0.00</speed>
</trkpt>
<trkpt lat="-6.966131" lon="-34.837231">
<ele>42.419998</ele>
<time>2018-07-14T11:09:19Z</time>
<speed>0.00</speed>
</trkpt>
<trkpt lat="-6.966063" lon="-34.837135">
<ele>9.920000</ele>
<time>2018-07-14T11:14:23Z</time>
<speed>0.00</speed>
</trkpt>
<trkpt lat="-6.966122" lon="-34.837116">
<ele>19.150000</ele>
<time>2018-07-14T11:19:26Z</time>
<speed>0.00</speed>
</trkpt>
<trkpt lat="-6.966130" lon="-34.837177">
<ele>-3.100000</ele>
<time>2018-07-14T11:24:31Z</time>
<speed>0.00</speed>
</trkpt>
<trkpt lat="-6.966039" lon="-34.837132">
<ele>2.780000</ele>
<time>2018-07-14T11:29:36Z</time>
<speed>0.00</speed>
</trkpt>
<trkpt lat="-6.966041" lon="-34.837132">
<ele>15.320000</ele>
<time>2018-07-14T11:34:50Z</time>
<speed>0.42</speed>
</trkpt>
<trkpt lat="-6.966061" lon="-34.837170">
<ele>21.949999</ele>
<time>2018-07-14T11:39:54Z</time>
<speed>0.00</speed>
</trkpt>
<trkpt lat="-6.966076" lon="-34.837257">
<ele>13.280000</ele>
<time>2018-07-14T11:44:58Z</time>
<speed>0.00</speed>
</trkpt>
<trkpt lat="-6.966063" lon="-34.837040">
<ele>2.530000</ele>
<time>2018-07-14T11:50:02Z</time>
<speed>0.00</speed>
</trkpt>
<trkpt lat="-6.966018" lon="-34.837166">
<ele>-11.429999</ele>
<time>2018-07-14T11:55:07Z</time>
<speed>0.00</speed>
</trkpt>
<trkpt lat="-6.966021" lon="-34.837086">
<ele>-30.490000</ele>
<time>2018-07-14T12:00:12Z</time>
<speed>0.00</speed>
</trkpt>
<trkpt lat="-6.966148" lon="-34.837292">
<ele>23.959999</ele>
<time>2018-07-14T12:05:17Z</time>
<speed>0.00</speed>
</trkpt>
<trkpt lat="-6.966152" lon="-34.837204">
<ele>-4.500000</ele>
<time>2018-07-14T12:10:55Z</time>
<speed>0.13</speed>
</trkpt>
<trkpt lat="-6.965995" lon="-34.837070">
<ele>48.430000</ele>
<time>2018-07-14T12:16:02Z</time>
<speed>0.00</speed>
</trkpt>
<trkpt lat="-6.966056" lon="-34.837135">
<ele>33.880001</ele>
<time>2018-07-14T12:21:08Z</time>
<speed>0.01</speed>
</trkpt>
<trkpt lat="-6.966092" lon="-34.837158">
<ele>1.360000</ele>
<time>2018-07-14T12:26:13Z</time>
<speed>0.00</speed>
</trkpt>
<trkpt lat="-6.966082" lon="-34.837101">
<ele>6.720000</ele>
<time>2018-07-14T12:31:17Z</time>
<speed>0.00</speed>
</trkpt>
<trkpt lat="-6.966065" lon="-34.837078">
<ele>30.549999</ele>
<time>2018-07-14T12:36:20Z</time>
<speed>0.00</speed>
</trkpt>
<trkpt lat="-6.966056" lon="-34.837124">
<ele>23.510000</ele>
<time>2018-07-14T12:41:25Z</time>
<speed>0.00</speed>
</trkpt>
<trkpt lat="-6.966066" lon="-34.837132">
<ele>16.160000</ele>
<time>2018-07-14T12:46:29Z</time>
<speed>0.27</speed>
</trkpt>
<trkpt lat="-6.966109" lon="-34.837059">
<ele>28.039999</ele>
<time>2018-07-14T12:51:32Z</time>
<speed>0.02</speed>
</trkpt>
<trkpt lat="-6.966101" lon="-34.837109">
<ele>14.290000</ele>
<time>2018-07-14T12:56:35Z</time>
<speed>0.36</speed>
</trkpt>
<trkpt lat="-6.966014" lon="-34.837105">
<ele>5.850000</ele>
<time>2018-07-14T13:01:41Z</time>
<speed>0.00</speed>
</trkpt>
<trkpt lat="-6.966086" lon="-34.837132">
<ele>20.330000</ele>
<time>2018-07-14T13:06:46Z</time>
<speed>0.00</speed>
</trkpt>
<trkpt lat="-6.966055" lon="-34.837151">
<ele>4.130000</ele>
<time>2018-07-14T13:11:50Z</time>
<speed>0.00</speed>
</trkpt>
<trkpt lat="-6.966074" lon="-34.837139">
<ele>12.099999</ele>
<time>2018-07-14T13:16:54Z</time>
<speed>0.00</speed>
</trkpt>
<trkpt lat="-6.966109" lon="-34.837074">
<ele>40.399998</ele>
<time>2018-07-14T13:21:59Z</time>
<speed>0.00</speed>
</trkpt>
<trkpt lat="-6.966043" lon="-34.837082">
<ele>14.410000</ele>
<time>2018-07-14T13:27:03Z</time>
<speed>0.00</speed>
</trkpt>
<trkpt lat="-6.965973" lon="-34.837006">
<ele>29.619999</ele>
<time>2018-07-14T13:32:08Z</time>
<speed>0.00</speed>
</trkpt>
<trkpt lat="-6.966114" lon="-34.837124">
<ele>24.889999</ele>
<time>2018-07-14T13:37:13Z</time>
<speed>0.05</speed>
</trkpt>
<trkpt lat="-6.965861" lon="-34.837067">
<ele>7.470000</ele>
<time>2018-07-14T13:42:20Z</time>
<speed>0.00</speed>
</trkpt>
<trkpt lat="-6.966107" lon="-34.837128">
<ele>35.040001</ele>
<time>2018-07-14T13:47:32Z</time>
<speed>0.43</speed>
</trkpt>
<trkpt lat="-6.966115" lon="-34.837177">
<ele>17.639999</ele>
<time>2018-07-14T13:52:36Z</time>
<speed>0.00</speed>
</trkpt>
<trkpt lat="-6.965806" lon="-34.837086">
<ele>18.639999</ele>
<time>2018-07-14T13:57:42Z</time>
<speed>0.00</speed>
</trkpt>
<trkpt lat="-6.966065" lon="-34.837067">
<ele>18.230000</ele>
<time>2018-07-14T14:02:52Z</time>
<speed>0.00</speed>
</trkpt>
<trkpt lat="-6.966080" lon="-34.837101">
<ele>20.350000</ele>
<time>2018-07-14T14:08:14Z</time>
<speed>0.31</speed>
</trkpt>
<trkpt lat="-6.966208" lon="-34.837017">
<ele>76.059998</ele>
<time>2018-07-14T14:13:27Z</time>
<speed>0.69</speed>
</trkpt>
<trkpt lat="-6.966074" lon="-34.837147">
<ele>29.400000</ele>
<time>2018-07-14T14:19:04Z</time>
<speed>0.00</speed>
</trkpt>
<trkpt lat="-6.966088" lon="-34.837196">
<ele>5.270000</ele>
<time>2018-07-14T14:24:50Z</time>
<speed>0.53</speed>
</trkpt>
<trkpt lat="-6.966052" lon="-34.837044">
<ele>17.180000</ele>
<time>2018-07-14T14:29:57Z</time>
<speed>0.00</speed>
</trkpt>
<trkpt lat="-6.966054" lon="-34.837223">
<ele>-1.700000</ele>
<time>2018-07-14T14:35:04Z</time>
<speed>0.00</speed>
</trkpt>
<trkpt lat="-6.966089" lon="-34.837132">
<ele>27.730000</ele>
<time>2018-07-14T14:40:11Z</time>
<speed>0.00</speed>
</trkpt>
<trkpt lat="-6.966035" lon="-34.837116">
<ele>5.160000</ele>
<time>2018-07-14T14:45:17Z</time>
<speed>0.00</speed>
</trkpt>
<trkpt lat="-6.966006" lon="-34.837139">
<ele>50.820000</ele>
<time>2018-07-14T14:50:23Z</time>
<speed>0.00</speed>
</trkpt>
<trkpt lat="-6.965975" lon="-34.837132">
<ele>33.649998</ele>
<time>2018-07-14T14:55:28Z</time>
<speed>0.00</speed>
</trkpt>
<trkpt lat="-6.965909" lon="-34.837006">
<ele>59.349998</ele>
<time>2018-07-14T15:00:37Z</time>
<speed>0.18</speed>
</trkpt>
<trkpt lat="-6.965979" lon="-34.837234">
<ele>48.820000</ele>
<time>2018-07-14T15:05:43Z</time>
<speed>0.00</speed>
</trkpt>
<trkpt lat="-6.966035" lon="-34.837208">
<ele>23.689999</ele>
<time>2018-07-14T15:10:53Z</time>
<speed>0.00</speed>
</trkpt>
<trkpt lat="-6.965944" lon="-34.837093">
<ele>36.130001</ele>
<time>2018-07-14T15:16:03Z</time>
<speed>0.00</speed>
</trkpt>
<trkpt lat="-6.965782" lon="-34.837086">
<ele>74.470001</ele>
<time>2018-07-14T15:21:10Z</time>
<speed>0.00</speed>
</trkpt>
<trkpt lat="-6.965926" lon="-34.837158">
<ele>34.969997</ele>
<time>2018-07-14T15:26:16Z</time>
<speed>0.00</speed>
</trkpt>
<trkpt lat="-6.965807" lon="-34.837372">
<ele>78.869995</ele>
<time>2018-07-14T15:31:24Z</time>
<speed>0.21</speed>
</trkpt>
<trkpt lat="-6.965940" lon="-34.837189">
<ele>29.670000</ele>
<time>2018-07-14T15:36:30Z</time>
<speed>1.40</speed>
</trkpt>
<trkpt lat="-6.966025" lon="-34.837078">
<ele>22.510000</ele>
<time>2018-07-14T15:41:35Z</time>
<speed>0.00</speed>
</trkpt>
<trkpt lat="-6.965940" lon="-34.837147">
<ele>24.059999</ele>
<time>2018-07-14T15:46:40Z</time>
<speed>0.00</speed>
</trkpt>
<trkpt lat="-6.966215" lon="-34.837025">
<ele>-21.770000</ele>
<time>2018-07-14T15:51:48Z</time>
<speed>0.00</speed>
</trkpt>
<trkpt lat="-6.965961" lon="-34.837238">
<ele>44.829998</ele>
<time>2018-07-14T15:57:01Z</time>
<speed>0.00</speed>
</trkpt>
<trkpt lat="-6.966041" lon="-34.837204">
<ele>37.119999</ele>
<time>2018-07-14T16:02:30Z</time>
<speed>0.25</speed>
</trkpt>
<trkpt lat="-6.966040" lon="-34.837109">
<ele>11.380000</ele>
<time>2018-07-14T16:07:36Z</time>
<speed>0.21</speed>
</trkpt>
<trkpt lat="-6.966063" lon="-34.837078">
<ele>5.510000</ele>
<time>2018-07-14T16:12:41Z</time>
<speed>0.00</speed>
</trkpt>
<trkpt lat="-6.966029" lon="-34.837051">
<ele>1.740000</ele>
<time>2018-07-14T16:17:46Z</time>
<speed>0.00</speed>
</trkpt>
<trkpt lat="-6.966043" lon="-34.837017">
<ele>32.489998</ele>
<time>2018-07-14T16:22:52Z</time>
<speed>0.00</speed>
</trkpt>
<trkpt lat="-6.966076" lon="-34.837261">
<ele>20.969999</ele>
<time>2018-07-14T16:28:00Z</time>
<speed>0.00</speed>
</trkpt>
<trkpt lat="-6.966051" lon="-34.837135">
<ele>10.420000</ele>
<time>2018-07-14T16:33:05Z</time>
<speed>0.00</speed>
</trkpt>
<trkpt lat="-6.966033" lon="-34.837250">
<ele>16.160000</ele>
<time>2018-07-14T16:38:11Z</time>
<speed>0.00</speed>
</trkpt>
<trkpt lat="-6.966028" lon="-34.837173">
<ele>14.360000</ele>
<time>2018-07-14T16:43:17Z</time>
<speed>0.00</speed>
</trkpt>
<trkpt lat="-6.966058" lon="-34.837170">
<ele>0.030000</ele>
<time>2018-07-14T16:48:23Z</time>
<speed>0.00</speed>
</trkpt>
<trkpt lat="-6.966121" lon="-34.837009">
<ele>25.529999</ele>
<time>2018-07-14T16:53:30Z</time>
<speed>0.00</speed>
</trkpt>
<trkpt lat="-6.966080" lon="-34.837223">
<ele>3.190000</ele>
<time>2018-07-14T16:58:38Z</time>
<speed>0.00</speed>
</trkpt>
<trkpt lat="-6.966126" lon="-34.837067">
<ele>5.740000</ele>
<time>2018-07-14T17:03:45Z</time>
<speed>0.12</speed>
</trkpt>
<trkpt lat="-6.966097" lon="-34.837193">
<ele>11.580000</ele>
<time>2018-07-14T17:08:53Z</time>
<speed>0.36</speed>
</trkpt>
<trkpt lat="-6.966166" lon="-34.837132">
<ele>59.949997</ele>
<time>2018-07-14T17:14:12Z</time>
<speed>0.23</speed>
</trkpt>
<trkpt lat="-6.966081" lon="-34.837154">
<ele>11.059999</ele>
<time>2018-07-14T17:19:22Z</time>
<speed>0.00</speed>
</trkpt>
<trkpt lat="-6.966079" lon="-34.837132">
<ele>27.219999</ele>
<time>2018-07-14T17:25:03Z</time>
<speed>0.25</speed>
</trkpt>
<trkpt lat="-6.966138" lon="-34.837124">
<ele>3.260000</ele>
<time>2018-07-14T17:31:08Z</time>
<speed>0.00</speed>
</trkpt>
<trkpt lat="-6.966103" lon="-34.837055">
<ele>17.639999</ele>
<time>2018-07-14T17:36:29Z</time>
<speed>0.22</speed>
</trkpt>
<trkpt lat="-6.966070" lon="-34.837147">
<ele>9.580000</ele>
<time>2018-07-14T17:41:37Z</time>
<speed>0.38</speed>
</trkpt>
<trkpt lat="-6.966083" lon="-34.837162">
<ele>4.810000</ele>
<time>2018-07-14T17:46:44Z</time>
<speed>0.11</speed>
</trkpt>
<trkpt lat="-6.966040" lon="-34.837177">
<ele>7.110000</ele>
<time>2018-07-14T17:51:50Z</time>
<speed>0.00</speed>
</trkpt>
<trkpt lat="-6.966065" lon="-34.837158">
<ele>3.720000</ele>
<time>2018-07-14T17:56:56Z</time>
<speed>0.19</speed>
</trkpt>
<trkpt lat="-6.966099" lon="-34.837128">
<ele>23.879999</ele>
<time>2018-07-14T18:02:02Z</time>
<speed>0.00</speed>
</trkpt>
<trkpt lat="-6.966124" lon="-34.837170">
<ele>-4.920000</ele>
<time>2018-07-14T18:07:08Z</time>
<speed>0.00</speed>
</trkpt>
<trkpt lat="-6.966125" lon="-34.837193">
<ele>-19.070000</ele>
<time>2018-07-14T18:12:16Z</time>
<speed>0.00</speed>
</trkpt>
<trkpt lat="-6.966157" lon="-34.837189">
<ele>-16.600000</ele>
<time>2018-07-14T18:17:22Z</time>
<speed>0.00</speed>
</trkpt>
<trkpt lat="-6.966152" lon="-34.837219">
<ele>-2.310000</ele>
<time>2018-07-14T18:22:29Z</time>
<speed>0.00</speed>
</trkpt>
<trkpt lat="-6.966004" lon="-34.837257">
<ele>-2.610000</ele>
<time>2018-07-14T18:27:35Z</time>
<speed>0.00</speed>
</trkpt>
<trkpt lat="-6.966068" lon="-34.837273">
<ele>16.590000</ele>
<time>2018-07-14T18:32:51Z</time>
<speed>0.90</speed>
</trkpt>
<trkpt lat="-6.965906" lon="-34.837284">
<ele>48.639999</ele>
<time>2018-07-14T18:38:20Z</time>
<speed>0.46</speed>
</trkpt>
<trkpt lat="-6.965995" lon="-34.837208">
<ele>4.610000</ele>
<time>2018-07-14T18:43:29Z</time>
<speed>0.15</speed>
</trkpt>
<trkpt lat="-6.965967" lon="-34.837303">
<ele>-21.719999</ele>
<time>2018-07-14T18:48:44Z</time>
<speed>0.41</speed>
</trkpt>
<trkpt lat="-6.966002" lon="-34.837204">
<ele>8.660000</ele>
<time>2018-07-14T18:54:05Z</time>
<speed>0.11</speed>
</trkpt>
<trkpt lat="-6.966044" lon="-34.837177">
<ele>0.830000</ele>
<time>2018-07-14T18:59:25Z</time>
<speed>0.34</speed>
</trkpt>
<trkpt lat="-6.966085" lon="-34.837177">
<ele>10.040000</ele>
<time>2018-07-14T19:05:03Z</time>
<speed>0.35</speed>
</trkpt>
<trkpt lat="-6.966026" lon="-34.837212">
<ele>-12.090000</ele>
<time>2018-07-14T19:10:43Z</time>
<speed>0.13</speed>
</trkpt>
<trkpt lat="-6.966130" lon="-34.836998">
<ele>23.689999</ele>
<time>2018-07-14T19:16:52Z</time>
<speed>0.29</speed>
</trkpt>
<trkpt lat="-6.966111" lon="-34.837128">
<ele>4.830000</ele>
<time>2018-07-14T19:22:13Z</time>
<speed>0.10</speed>
</trkpt>
<trkpt lat="-6.966063" lon="-34.837189">
<ele>7.700000</ele>
<time>2018-07-14T19:27:54Z</time>
<speed>0.14</speed>
</trkpt>
<trkpt lat="-6.966032" lon="-34.837200">
<ele>11.490000</ele>
<time>2018-07-14T19:34:20Z</time>
<speed>0.73</speed>
</trkpt>
<trkpt lat="-6.966064" lon="-34.837151">
<ele>-6.520000</ele>
<time>2018-07-14T19:41:34Z</time>
<speed>0.10</speed>
</trkpt>
<trkpt lat="-6.966151" lon="-34.836975">
<ele>42.669998</ele>
<time>2018-07-14T19:48:50Z</time>
<speed>0.49</speed>
</trkpt>
<trkpt lat="-6.966050" lon="-34.837189">
<ele>-0.630000</ele>
<time>2018-07-14T19:56:05Z</time>
<speed>0.04</speed>
</trkpt>
<trkpt lat="-6.966078" lon="-34.837090">
<ele>35.090000</ele>
<time>2018-07-14T20:04:54Z</time>
<speed>0.63</speed>
</trkpt>
<trkpt lat="-6.966096" lon="-34.837357">
<ele>-21.209999</ele>
<time>2018-07-14T20:13:30Z</time>
<speed>0.92</speed>
</trkpt>
<trkpt lat="-6.966096" lon="-34.837051">
<ele>32.520000</ele>
<time>2018-07-14T20:21:52Z</time>
<speed>0.00</speed>
</trkpt>
<trkpt lat="-6.966011" lon="-34.837120">
<ele>22.809999</ele>
<time>2018-07-14T20:27:02Z</time>
<speed>0.00</speed>
</trkpt>
<trkpt lat="-6.966054" lon="-34.837135">
<ele>11.040000</ele>
<time>2018-07-14T20:32:09Z</time>
<speed>0.00</speed>
</trkpt>
<trkpt lat="-6.966103" lon="-34.837029">
<ele>28.980000</ele>
<time>2018-07-14T20:37:16Z</time>
<speed>0.00</speed>
</trkpt>
<trkpt lat="-6.966089" lon="-34.837173">
<ele>15.270000</ele>
<time>2018-07-14T20:42:23Z</time>
<speed>0.00</speed>
</trkpt>
<trkpt lat="-6.966068" lon="-34.837036">
<ele>41.559998</ele>
<time>2018-07-14T20:47:30Z</time>
<speed>0.00</speed>
</trkpt>
<trkpt lat="-6.966060" lon="-34.837109">
<ele>22.629999</ele>
<time>2018-07-14T20:52:37Z</time>
<speed>0.00</speed>
</trkpt>
<trkpt lat="-6.966034" lon="-34.837147">
<ele>-0.280000</ele>
<time>2018-07-14T20:57:44Z</time>
<speed>0.00</speed>
</trkpt>
<trkpt lat="-6.966039" lon="-34.837181">
<ele>-8.349999</ele>
<time>2018-07-14T21:02:51Z</time>
<speed>0.00</speed>
</trkpt>
<trkpt lat="-6.966057" lon="-34.837070">
<ele>6.140000</ele>
<time>2018-07-14T21:07:58Z</time>
<speed>0.00</speed>
</trkpt>
<trkpt lat="-6.966023" lon="-34.837170">
<ele>1.320000</ele>
<time>2018-07-14T21:13:05Z</time>
<speed>0.00</speed>
</trkpt>
<trkpt lat="-6.966120" lon="-34.837158">
<ele>7.410000</ele>
<time>2018-07-14T21:18:12Z</time>
<speed>0.00</speed>
</trkpt>
<trkpt lat="-6.966134" lon="-34.837059">
<ele>17.760000</ele>
<time>2018-07-14T21:23:19Z</time>
<speed>0.00</speed>
</trkpt>
<trkpt lat="-6.966152" lon="-34.837013">
<ele>32.259998</ele>
<time>2018-07-14T21:28:26Z</time>
<speed>0.00</speed>
</trkpt>
<trkpt lat="-6.966081" lon="-34.836979">
<ele>16.000000</ele>
<time>2018-07-14T21:33:33Z</time>
<speed>0.00</speed>
</trkpt>
<trkpt lat="-6.966279" lon="-34.836876">
<ele>38.020000</ele>
<time>2018-07-14T21:38:42Z</time>
<speed>0.00</speed>
</trkpt>
<trkpt lat="-6.966406" lon="-34.836594">
<ele>86.169998</ele>
<time>2018-07-14T21:43:52Z</time>
<speed>0.00</speed>
</trkpt>
<trkpt lat="-6.966046" lon="-34.837147">
<ele>16.320000</ele>
<time>2018-07-14T21:49:30Z</time>
<speed>0.15</speed>
</trkpt>
<trkpt lat="-6.966060" lon="-34.837177">
<ele>12.460000</ele>
<time>2018-07-14T21:54:38Z</time>
<speed>0.17</speed>
</trkpt>
<trkpt lat="-6.966086" lon="-34.837170">
<ele>-1.170000</ele>
<time>2018-07-14T21:59:45Z</time>
<speed>0.00</speed>
</trkpt>
<trkpt lat="-6.966093" lon="-34.837143">
<ele>24.879999</ele>
<time>2018-07-14T22:04:51Z</time>
<speed>0.00</speed>
</trkpt>
<trkpt lat="-6.966147" lon="-34.837116">
<ele>5.910000</ele>
<time>2018-07-14T22:09:57Z</time>
<speed>0.00</speed>
</trkpt>
<trkpt lat="-6.966049" lon="-34.837139">
<ele>-3.530000</ele>
<time>2018-07-14T22:15:05Z</time>
<speed>0.00</speed>
</trkpt>
<trkpt lat="-6.966057" lon="-34.837173">
<ele>15.570000</ele>
<time>2018-07-14T22:20:11Z</time>
<speed>0.00</speed>
</trkpt>
<trkpt lat="-6.966119" lon="-34.837200">
<ele>1.110000</ele>
<time>2018-07-14T22:25:17Z</time>
<speed>0.00</speed>
</trkpt>
<trkpt lat="-6.966108" lon="-34.837227">
<ele>12.950000</ele>
<time>2018-07-14T22:30:24Z</time>
<speed>0.00</speed>
</trkpt>
<trkpt lat="-6.965995" lon="-34.837204">
<ele>9.860000</ele>
<time>2018-07-14T22:35:31Z</time>
<speed>0.00</speed>
</trkpt>
<trkpt lat="-6.966106" lon="-34.837151">
<ele>18.779999</ele>
<time>2018-07-14T22:40:37Z</time>
<speed>0.23</speed>
</trkpt>
<trkpt lat="-6.966050" lon="-34.837074">
<ele>13.940000</ele>
<time>2018-07-14T22:45:43Z</time>
<speed>0.00</speed>
</trkpt>
<trkpt lat="-6.966119" lon="-34.837170">
<ele>21.289999</ele>
<time>2018-07-14T22:50:50Z</time>
<speed>0.00</speed>
</trkpt>
<trkpt lat="-6.966102" lon="-34.837147">
<ele>24.660000</ele>
<time>2018-07-14T22:55:57Z</time>
<speed>0.00</speed>
</trkpt>
<trkpt lat="-6.966022" lon="-34.837177">
<ele>5.480000</ele>
<time>2018-07-14T23:01:03Z</time>
<speed>0.14</speed>
</trkpt>
<trkpt lat="-6.966114" lon="-34.837208">
<ele>0.500000</ele>
<time>2018-07-14T23:06:09Z</time>
<speed>0.00</speed>
</trkpt>
<trkpt lat="-6.966016" lon="-34.837185">
<ele>10.630000</ele>
<time>2018-07-14T23:11:16Z</time>
<speed>0.00</speed>
</trkpt>
<trkpt lat="-6.966037" lon="-34.837215">
<ele>-1.120000</ele>
<time>2018-07-14T23:16:22Z</time>
<speed>0.00</speed>
</trkpt>
<trkpt lat="-6.966075" lon="-34.837246">
<ele>-1.420000</ele>
<time>2018-07-14T23:21:29Z</time>
<speed>0.09</speed>
</trkpt>
<trkpt lat="-6.966044" lon="-34.837162">
<ele>21.309999</ele>
<time>2018-07-14T23:26:36Z</time>
<speed>0.00</speed>
</trkpt>
<trkpt lat="-6.966048" lon="-34.837162">
<ele>30.639999</ele>
<time>2018-07-14T23:31:43Z</time>
<speed>0.00</speed>
</trkpt>
<trkpt lat="-6.966072" lon="-34.837189">
<ele>11.940000</ele>
<time>2018-07-14T23:36:49Z</time>
<speed>0.00</speed>
</trkpt>
<trkpt lat="-6.966096" lon="-34.837025">
<ele>-4.790000</ele>
<time>2018-07-14T23:41:57Z</time>
<speed>0.00</speed>
</trkpt>
<trkpt lat="-6.966061" lon="-34.837219">
<ele>-11.650000</ele>
<time>2018-07-14T23:47:04Z</time>
<speed>0.00</speed>
</trkpt>
<trkpt lat="-6.966084" lon="-34.837284">
<ele>-3.680000</ele>
<time>2018-07-14T23:52:11Z</time>
<speed>0.00</speed>
</trkpt>
<trkpt lat="-6.966043" lon="-34.836979">
<ele>53.590000</ele>
<time>2018-07-14T23:57:18Z</time>
<speed>1.43</speed>
</trkpt>
<trkpt lat="-6.966058" lon="-34.837166">
<ele>-8.809999</ele>
<time>2018-07-15T00:04:09Z</time>
<speed>0.24</speed>
</trkpt>
<trkpt lat="-6.965978" lon="-34.837097">
<ele>2.130000</ele>
<time>2018-07-15T00:14:41Z</time>
<speed>0.53</speed>
</trkpt>
<trkpt lat="-6.966045" lon="-34.837196">
<ele>10.000000</ele>
<time>2018-07-15T00:27:02Z</time>
<speed>0.26</speed>
</trkpt>
<trkpt lat="-6.965989" lon="-34.837143">
<ele>0.040000</ele>
<time>2018-07-15T00:36:50Z</time>
<speed>0.00</speed>
</trkpt>
<trkpt lat="-6.966029" lon="-34.837101">
<ele>0.410000</ele>
<time>2018-07-15T00:41:56Z</time>
<speed>0.14</speed>
</trkpt>
<trkpt lat="-6.966041" lon="-34.837116">
<ele>7.200000</ele>
<time>2018-07-15T00:47:02Z</time>
<speed>0.32</speed>
</trkpt>
<trkpt lat="-6.966007" lon="-34.837170">
<ele>5.150000</ele>
<time>2018-07-15T00:52:09Z</time>
<speed>0.00</speed>
</trkpt>
<trkpt lat="-6.966068" lon="-34.837132">
<ele>8.760000</ele>
<time>2018-07-15T00:57:15Z</time>
<speed>0.00</speed>
</trkpt>
<trkpt lat="-6.966094" lon="-34.837170">
<ele>23.969999</ele>
<time>2018-07-15T01:02:23Z</time>
<speed>0.00</speed>
</trkpt>
<trkpt lat="-6.966086" lon="-34.837261">
<ele>-6.130000</ele>
<time>2018-07-15T01:07:30Z</time>
<speed>0.00</speed>
</trkpt>
</trkseg>
</trk>
<trk>
<name>20180729-104606(4)</name>
<desc>Color:004000ff</desc>
<trkseg>
<trkpt lat="-7.170422" lon="-34.869343">
<ele>67.629997</ele>
<time>2018-07-14T08:49:53Z</time>
<speed>0.05</speed>
</trkpt>
<trkpt lat="-7.170422" lon="-34.869343">
<ele>67.629997</ele>
<time>2018-07-14T09:29:23Z</time>
<speed>5.88</speed>
</trkpt>
<trkpt lat="-7.177439" lon="-34.879795">
<ele>61.579998</ele>
<time>2018-07-14T09:34:29Z</time>
<speed>9.42</speed>
</trkpt>
<trkpt lat="-7.178833" lon="-34.891506">
<ele>29.269999</ele>
<time>2018-07-14T09:39:33Z</time>
<speed>0.16</speed>
</trkpt>
<trkpt lat="-7.180178" lon="-34.879707">
<ele>74.059998</ele>
<time>2018-07-14T09:44:41Z</time>
[truncated: 1,576,582 more chars]
