# Supplementary material for: Critical areas for sea turtles in Northeast Brazil: a participatory approach for a data-poor context
Source: PeerJ. 2024 Mar 25;12:e17109. doi: 10.7717/peerj.17109 (PMC10977088; doi:10.7717/peerj.17109)
Supplement: Supplemental Information 5 [file peerj-12-17109-s005.zip › Route files/PE6_3108.gpx]

<?xml version="1.0" encoding="UTF-8" standalone="yes" ?>
<gpx creator="Mobile Action http://www.mobileaction.com/1.1" version="1.0" xmlns="http://www.topografix.com/GPX/1/0" xmlns:xsi="http://www.w3.org/2001/XMLSchema-instance" xsi:schemaLocation="http://www.topografix.com/GPX/1/0 http://www.topografix.com/GPX/1/0/gpx.xsd">
<wpt lat="-7.301440" lon="-34.815678">
<ele>84.820000</ele>
<time>2018-08-02T21:45:06Z</time>
<name></name>
<desc></desc>
<sym>Waypoint</sym>
</wpt>
<wpt lat="-7.286762" lon="-34.768005">
<ele>12.280000</ele>
<time>2018-08-03T12:17:44Z</time>
<name></name>
<desc></desc>
<sym>Waypoint</sym>
</wpt>
<wpt lat="-6.965535" lon="-34.832973">
<ele>39.279999</ele>
<time>2018-08-07T17:38:00Z</time>
<name></name>
<desc></desc>
<sym>Waypoint</sym>
</wpt>
<wpt lat="-6.965439" lon="-34.832615">
<ele>35.270000</ele>
<time>2018-08-13T19:32:36Z</time>
<name></name>
<desc></desc>
<sym>Waypoint</sym>
</wpt>
<wpt lat="-6.958429" lon="-34.829437">
<ele>-12.389999</ele>
<time>2018-08-14T13:21:12Z</time>
<name></name>
<desc></desc>
<sym>Waypoint</sym>
</wpt>
<wpt lat="-6.960164" lon="-34.829735">
<ele>-5.350000</ele>
<time>2018-08-14T13:41:30Z</time>
<name></name>
<desc></desc>
<sym>Waypoint</sym>
</wpt>
<wpt lat="-7.165008" lon="-34.796295">
<ele>9.080000</ele>
<time>2018-08-15T13:13:43Z</time>
<name></name>
<desc></desc>
<sym>Waypoint</sym>
</wpt>
<wpt lat="-6.959703" lon="-34.830410">
<ele>6.280000</ele>
<time>2018-08-20T09:15:27Z</time>
<name></name>
<desc></desc>
<sym>Waypoint</sym>
</wpt>
<wpt lat="-6.959647" lon="-34.830360">
<ele>9.429999</ele>
<time>2018-08-20T09:15:36Z</time>
<name></name>
<desc></desc>
<sym>Waypoint</sym>
</wpt>
<wpt lat="-6.958624" lon="-34.830273">
<ele>-1.390000</ele>
<time>2018-08-20T09:36:50Z</time>
<name></name>
<desc></desc>
<sym>Waypoint</sym>
</wpt>
<wpt lat="-6.959360" lon="-34.831821">
<ele>2.460000</ele>
<time>2018-08-20T09:45:30Z</time>
<name></name>
<desc></desc>
<sym>Waypoint</sym>
</wpt>
<wpt lat="-6.964287" lon="-34.833317">
<ele>5.260000</ele>
<time>2018-08-20T11:05:01Z</time>
<name></name>
<desc></desc>
<sym>Waypoint</sym>
</wpt>
<wpt lat="-6.957980" lon="-34.828434">
<ele>-0.840000</ele>
<time>2018-08-20T19:19:35Z</time>
<name></name>
<desc></desc>
<sym>Waypoint</sym>
</wpt>
<wpt lat="-6.964086" lon="-34.832310">
<ele>-4.780000</ele>
<time>2018-08-20T19:44:41Z</time>
<name></name>
<desc></desc>
<sym>Waypoint</sym>
</wpt>
<wpt lat="-6.964057" lon="-34.832348">
<ele>-1.430000</ele>
<time>2018-08-20T19:44:51Z</time>
<name></name>
<desc></desc>
<sym>Waypoint</sym>
</wpt>
<wpt lat="-6.960758" lon="-34.830456">
<ele>-3.940000</ele>
<time>2018-08-21T19:03:14Z</time>
<name></name>
<desc></desc>
<sym>Waypoint</sym>
</wpt>
<wpt lat="-6.959392" lon="-34.829178">
<ele>-1.810000</ele>
<time>2018-08-21T19:13:24Z</time>
<name></name>
<desc></desc>
<sym>Waypoint</sym>
</wpt>
<wpt lat="-6.958219" lon="-34.830341">
<ele>1.790000</ele>
<time>2018-08-21T19:18:28Z</time>
<name></name>
<desc></desc>
<sym>Waypoint</sym>
</wpt>
<wpt lat="-6.958350" lon="-34.830776">
<ele>12.559999</ele>
<time>2018-08-21T19:18:48Z</time>
<name></name>
<desc></desc>
<sym>Waypoint</sym>
</wpt>
<wpt lat="-6.964244" lon="-34.832314">
<ele>32.230000</ele>
<time>2018-08-21T19:36:19Z</time>
<name></name>
<desc></desc>
<sym>Waypoint</sym>
</wpt>
<wpt lat="-6.964335" lon="-34.832291">
<ele>5.160000</ele>
<time>2018-08-21T19:36:37Z</time>
<name></name>
<desc></desc>
<sym>Waypoint</sym>
</wpt>
<wpt lat="-6.964274" lon="-34.832310">
<ele>-0.050000</ele>
<time>2018-08-21T19:37:18Z</time>
<name></name>
<desc></desc>
<sym>Waypoint</sym>
</wpt>
<wpt lat="-6.964270" lon="-34.832294">
<ele>0.820000</ele>
<time>2018-08-21T19:37:30Z</time>
<name></name>
<desc></desc>
<sym>Waypoint</sym>
</wpt>
<wpt lat="-6.964274" lon="-34.832314">
<ele>-5.390000</ele>
<time>2018-08-21T19:37:39Z</time>
<name></name>
<desc></desc>
<sym>Waypoint</sym>
</wpt>
<wpt lat="-6.964252" lon="-34.832302">
<ele>4.140000</ele>
<time>2018-08-21T19:37:53Z</time>
<name></name>
<desc></desc>
<sym>Waypoint</sym>
</wpt>
<wpt lat="-6.964279" lon="-34.832230">
<ele>4.150000</ele>
<time>2018-08-21T19:39:14Z</time>
<name></name>
<desc></desc>
<sym>Waypoint</sym>
</wpt>
<wpt lat="-6.965439" lon="-34.832996">
<ele>3.880000</ele>
<time>2018-08-21T19:46:50Z</time>
<name></name>
<desc></desc>
<sym>Waypoint</sym>
</wpt>
<wpt lat="-6.965470" lon="-34.833012">
<ele>3.280000</ele>
<time>2018-08-21T19:47:03Z</time>
<name></name>
<desc></desc>
<sym>Waypoint</sym>
</wpt>
<wpt lat="-6.965418" lon="-34.833008">
<ele>19.410000</ele>
<time>2018-08-21T19:47:12Z</time>
<name></name>
<desc></desc>
<sym>Waypoint</sym>
</wpt>
<wpt lat="-6.963150" lon="-34.832748">
<ele>40.290001</ele>
<time>2018-08-22T13:23:04Z</time>
<name></name>
<desc></desc>
<sym>Waypoint</sym>
</wpt>
<wpt lat="-7.284574" lon="-34.800449">
<ele>5.450000</ele>
<time>2018-08-31T12:00:01Z</time>
<name></name>
<desc></desc>
<sym>Waypoint</sym>
</wpt>
<wpt lat="-7.284582" lon="-34.800400">
<ele>6.840000</ele>
<time>2018-08-31T12:01:48Z</time>
<name></name>
<desc></desc>
<sym>Waypoint</sym>
</wpt>
<wpt lat="-7.284660" lon="-34.800388">
<ele>7.170000</ele>
<time>2018-08-31T12:06:21Z</time>
<name></name>
<desc></desc>
<sym>Waypoint</sym>
</wpt>
<wpt lat="-7.278359" lon="-34.800976">
<ele>-2.060000</ele>
<time>2018-08-31T12:10:14Z</time>
<name></name>
<desc></desc>
<sym>Waypoint</sym>
</wpt>
<trk>
<name>20180827-155021(483)</name>
<desc>Color:004000ff</desc>
<trkseg>
<trkpt lat="-6.968574" lon="-34.834881">
<ele>9.650000</ele>
<time>2018-08-01T03:02:05Z</time>
<speed>0.00</speed>
</trkpt>
<trkpt lat="-6.968599" lon="-34.834866">
<ele>7.050000</ele>
<time>2018-08-01T03:07:19Z</time>
<speed>0.00</speed>
</trkpt>
<trkpt lat="-6.968574" lon="-34.834873">
<ele>-0.740000</ele>
<time>2018-08-01T03:12:36Z</time>
<speed>0.00</speed>
</trkpt>
<trkpt lat="-6.968624" lon="-34.834770">
<ele>7.160000</ele>
<time>2018-08-01T03:17:53Z</time>
<speed>0.00</speed>
</trkpt>
<trkpt lat="-6.968620" lon="-34.834816">
<ele>12.730000</ele>
<time>2018-08-01T03:23:09Z</time>
<speed>0.00</speed>
</trkpt>
<trkpt lat="-6.968610" lon="-34.834820">
<ele>16.279999</ele>
<time>2018-08-01T03:28:26Z</time>
<speed>0.00</speed>
</trkpt>
<trkpt lat="-6.968663" lon="-34.834755">
<ele>42.259998</ele>
<time>2018-08-01T03:33:44Z</time>
<speed>0.00</speed>
</trkpt>
<trkpt lat="-6.968669" lon="-34.834812">
<ele>10.750000</ele>
<time>2018-08-01T03:38:59Z</time>
<speed>0.00</speed>
</trkpt>
<trkpt lat="-6.968586" lon="-34.834988">
<ele>-13.250000</ele>
<time>2018-08-01T03:44:15Z</time>
<speed>0.00</speed>
</trkpt>
<trkpt lat="-6.968647" lon="-34.834934">
<ele>-3.430000</ele>
<time>2018-08-01T03:49:31Z</time>
<speed>0.00</speed>
</trkpt>
<trkpt lat="-6.968642" lon="-34.834938">
<ele>-10.099999</ele>
<time>2018-08-01T03:54:53Z</time>
<speed>0.28</speed>
</trkpt>
<trkpt lat="-6.968656" lon="-34.834801">
<ele>5.730000</ele>
<time>2018-08-01T04:00:11Z</time>
<speed>0.00</speed>
</trkpt>
<trkpt lat="-6.968604" lon="-34.834801">
<ele>20.410000</ele>
<time>2018-08-01T04:05:27Z</time>
<speed>0.00</speed>
</trkpt>
<trkpt lat="-6.968614" lon="-34.834736">
<ele>18.059999</ele>
<time>2018-08-01T04:10:57Z</time>
<speed>0.35</speed>
</trkpt>
<trkpt lat="-6.968701" lon="-34.834949">
<ele>-14.049999</ele>
<time>2018-08-01T04:16:14Z</time>
<speed>0.00</speed>
</trkpt>
<trkpt lat="-6.968607" lon="-34.834831">
<ele>11.200000</ele>
<time>2018-08-01T04:21:30Z</time>
<speed>0.00</speed>
</trkpt>
<trkpt lat="-6.968693" lon="-34.835030">
<ele>-14.780000</ele>
<time>2018-08-01T04:26:46Z</time>
<speed>0.00</speed>
</trkpt>
<trkpt lat="-6.968588" lon="-34.834869">
<ele>10.820000</ele>
<time>2018-08-01T04:32:10Z</time>
<speed>0.41</speed>
</trkpt>
<trkpt lat="-6.968545" lon="-34.834717">
<ele>39.340000</ele>
<time>2018-08-01T04:37:34Z</time>
<speed>0.10</speed>
</trkpt>
<trkpt lat="-6.968554" lon="-34.834782">
<ele>17.139999</ele>
<time>2018-08-01T04:42:55Z</time>
<speed>0.00</speed>
</trkpt>
<trkpt lat="-6.968667" lon="-34.834949">
<ele>-7.250000</ele>
<time>2018-08-01T04:48:24Z</time>
<speed>0.37</speed>
</trkpt>
<trkpt lat="-6.968598" lon="-34.834888">
<ele>16.299999</ele>
<time>2018-08-01T04:54:01Z</time>
<speed>0.07</speed>
</trkpt>
<trkpt lat="-6.968587" lon="-34.834835">
<ele>7.430000</ele>
<time>2018-08-01T04:59:39Z</time>
<speed>0.00</speed>
</trkpt>
<trkpt lat="-6.968651" lon="-34.834831">
<ele>27.939999</ele>
<time>2018-08-01T05:04:58Z</time>
<speed>0.00</speed>
</trkpt>
<trkpt lat="-6.968561" lon="-34.834858">
<ele>31.160000</ele>
<time>2018-08-01T05:10:13Z</time>
<speed>0.00</speed>
</trkpt>
<trkpt lat="-6.968622" lon="-34.834812">
<ele>-1.260000</ele>
<time>2018-08-01T05:15:28Z</time>
<speed>0.00</speed>
</trkpt>
<trkpt lat="-6.968600" lon="-34.834843">
<ele>33.849998</ele>
<time>2018-08-01T05:20:42Z</time>
<speed>0.09</speed>
</trkpt>
<trkpt lat="-6.968618" lon="-34.834839">
<ele>5.690000</ele>
<time>2018-08-01T05:25:58Z</time>
<speed>0.00</speed>
</trkpt>
<trkpt lat="-6.968674" lon="-34.834793">
<ele>8.480000</ele>
<time>2018-08-01T05:31:14Z</time>
<speed>0.00</speed>
</trkpt>
<trkpt lat="-6.968612" lon="-34.834835">
<ele>11.580000</ele>
<time>2018-08-01T05:36:29Z</time>
<speed>0.14</speed>
</trkpt>
<trkpt lat="-6.968584" lon="-34.834881">
<ele>36.110001</ele>
<time>2018-08-01T05:41:44Z</time>
<speed>0.00</speed>
</trkpt>
<trkpt lat="-6.968616" lon="-34.834877">
<ele>8.070000</ele>
<time>2018-08-01T05:46:58Z</time>
<speed>0.00</speed>
</trkpt>
<trkpt lat="-6.968616" lon="-34.834858">
<ele>1.670000</ele>
<time>2018-08-01T05:52:11Z</time>
<speed>0.08</speed>
</trkpt>
<trkpt lat="-6.968678" lon="-34.834839">
<ele>10.420000</ele>
<time>2018-08-01T05:57:27Z</time>
<speed>0.00</speed>
</trkpt>
<trkpt lat="-6.968614" lon="-34.834850">
<ele>13.950000</ele>
<time>2018-08-01T06:02:46Z</time>
<speed>0.00</speed>
</trkpt>
<trkpt lat="-6.968641" lon="-34.834839">
<ele>10.300000</ele>
<time>2018-08-01T06:08:02Z</time>
<speed>0.00</speed>
</trkpt>
<trkpt lat="-6.968620" lon="-34.834843">
<ele>15.549999</ele>
<time>2018-08-01T06:13:16Z</time>
<speed>0.00</speed>
</trkpt>
<trkpt lat="-6.968611" lon="-34.834812">
<ele>19.209999</ele>
<time>2018-08-01T06:18:32Z</time>
<speed>0.00</speed>
</trkpt>
<trkpt lat="-6.968638" lon="-34.834900">
<ele>3.620000</ele>
<time>2018-08-01T06:23:47Z</time>
<speed>0.25</speed>
</trkpt>
<trkpt lat="-6.968653" lon="-34.834869">
<ele>-3.490000</ele>
<time>2018-08-01T06:29:03Z</time>
<speed>0.00</speed>
</trkpt>
<trkpt lat="-6.968658" lon="-34.834877">
<ele>19.500000</ele>
<time>2018-08-01T06:34:18Z</time>
<speed>0.00</speed>
</trkpt>
<trkpt lat="-6.968632" lon="-34.834839">
<ele>17.010000</ele>
<time>2018-08-01T06:39:31Z</time>
<speed>0.09</speed>
</trkpt>
<trkpt lat="-6.968632" lon="-34.834843">
<ele>21.369999</ele>
<time>2018-08-01T06:44:47Z</time>
<speed>0.00</speed>
</trkpt>
<trkpt lat="-6.968655" lon="-34.834766">
<ele>2.930000</ele>
<time>2018-08-01T06:50:05Z</time>
<speed>0.02</speed>
</trkpt>
<trkpt lat="-6.968623" lon="-34.834892">
<ele>43.299999</ele>
<time>2018-08-01T06:55:20Z</time>
<speed>0.00</speed>
</trkpt>
<trkpt lat="-6.968600" lon="-34.834854">
<ele>6.360000</ele>
<time>2018-08-01T07:00:43Z</time>
<speed>0.00</speed>
</trkpt>
<trkpt lat="-6.968686" lon="-34.834869">
<ele>0.040000</ele>
<time>2018-08-01T07:06:02Z</time>
<speed>0.00</speed>
</trkpt>
<trkpt lat="-6.968625" lon="-34.834824">
<ele>-15.389999</ele>
<time>2018-08-01T07:11:20Z</time>
<speed>0.06</speed>
</trkpt>
<trkpt lat="-6.968601" lon="-34.834778">
<ele>30.859999</ele>
<time>2018-08-01T07:16:36Z</time>
<speed>0.00</speed>
</trkpt>
<trkpt lat="-6.968593" lon="-34.834969">
<ele>53.180000</ele>
<time>2018-08-01T07:21:57Z</time>
<speed>0.00</speed>
</trkpt>
<trkpt lat="-6.968628" lon="-34.834919">
<ele>41.610001</ele>
<time>2018-08-01T07:27:15Z</time>
<speed>0.00</speed>
</trkpt>
<trkpt lat="-6.968645" lon="-34.834858">
<ele>-3.490000</ele>
<time>2018-08-01T07:32:29Z</time>
<speed>0.00</speed>
</trkpt>
<trkpt lat="-6.968630" lon="-34.834793">
<ele>5.710000</ele>
<time>2018-08-01T07:37:44Z</time>
<speed>0.00</speed>
</trkpt>
<trkpt lat="-6.968572" lon="-34.834812">
<ele>6.450000</ele>
<time>2018-08-01T07:43:05Z</time>
<speed>0.00</speed>
</trkpt>
<trkpt lat="-6.968688" lon="-34.834854">
<ele>14.809999</ele>
<time>2018-08-01T07:48:27Z</time>
<speed>0.00</speed>
</trkpt>
<trkpt lat="-6.968622" lon="-34.834789">
<ele>-4.890000</ele>
<time>2018-08-01T07:53:47Z</time>
<speed>0.00</speed>
</trkpt>
<trkpt lat="-6.968600" lon="-34.834934">
<ele>20.939999</ele>
<time>2018-08-01T07:59:03Z</time>
<speed>0.00</speed>
</trkpt>
<trkpt lat="-6.968616" lon="-34.834789">
<ele>21.330000</ele>
<time>2018-08-01T08:07:13Z</time>
<speed>0.59</speed>
</trkpt>
<trkpt lat="-6.968664" lon="-34.834732">
<ele>21.000000</ele>
<time>2018-08-01T08:24:26Z</time>
<speed>0.70</speed>
</trkpt>
<trkpt lat="-6.968605" lon="-34.834908">
<ele>21.779999</ele>
<time>2018-08-01T08:42:56Z</time>
<speed>0.53</speed>
</trkpt>
<trkpt lat="-6.968637" lon="-34.834785">
<ele>17.379999</ele>
<time>2018-08-01T08:56:14Z</time>
<speed>0.18</speed>
</trkpt>
<trkpt lat="-6.968643" lon="-34.834835">
<ele>32.709999</ele>
<time>2018-08-01T09:10:30Z</time>
<speed>0.06</speed>
</trkpt>
<trkpt lat="-6.968633" lon="-34.834812">
<ele>13.549999</ele>
<time>2018-08-01T09:21:30Z</time>
<speed>0.21</speed>
</trkpt>
<trkpt lat="-6.968701" lon="-34.834908">
<ele>47.480000</ele>
<time>2018-08-01T09:32:17Z</time>
<speed>0.00</speed>
</trkpt>
<trkpt lat="-6.968613" lon="-34.834827">
<ele>26.160000</ele>
<time>2018-08-01T09:37:32Z</time>
<speed>0.00</speed>
</trkpt>
<trkpt lat="-6.968651" lon="-34.834843">
<ele>28.889999</ele>
<time>2018-08-01T09:42:51Z</time>
<speed>0.00</speed>
</trkpt>
<trkpt lat="-6.968693" lon="-34.834927">
<ele>54.000000</ele>
<time>2018-08-01T09:48:07Z</time>
<speed>0.00</speed>
</trkpt>
<trkpt lat="-6.968630" lon="-34.834881">
<ele>17.510000</ele>
<time>2018-08-01T09:53:21Z</time>
<speed>0.00</speed>
</trkpt>
<trkpt lat="-6.968610" lon="-34.834953">
<ele>69.089996</ele>
<time>2018-08-01T09:58:40Z</time>
<speed>0.00</speed>
</trkpt>
<trkpt lat="-6.968584" lon="-34.834927">
<ele>-55.709999</ele>
<time>2018-08-01T10:04:03Z</time>
<speed>1.08</speed>
</trkpt>
<trkpt lat="-6.968630" lon="-34.834858">
<ele>7.740000</ele>
<time>2018-08-01T10:09:17Z</time>
<speed>0.00</speed>
</trkpt>
<trkpt lat="-6.968596" lon="-34.834805">
<ele>19.590000</ele>
<time>2018-08-01T10:14:32Z</time>
<speed>0.00</speed>
</trkpt>
<trkpt lat="-6.968584" lon="-34.834812">
<ele>23.990000</ele>
<time>2018-08-01T10:19:48Z</time>
<speed>0.00</speed>
</trkpt>
<trkpt lat="-6.968588" lon="-34.834885">
<ele>15.370000</ele>
<time>2018-08-01T10:25:03Z</time>
<speed>0.00</speed>
</trkpt>
<trkpt lat="-6.968566" lon="-34.834862">
<ele>19.100000</ele>
<time>2018-08-01T10:30:17Z</time>
<speed>0.51</speed>
</trkpt>
<trkpt lat="-6.968645" lon="-34.834866">
<ele>14.000000</ele>
<time>2018-08-01T10:35:36Z</time>
<speed>0.78</speed>
</trkpt>
<trkpt lat="-6.968585" lon="-34.834831">
<ele>9.429999</ele>
<time>2018-08-01T10:40:52Z</time>
<speed>0.00</speed>
</trkpt>
<trkpt lat="-6.968681" lon="-34.834991">
<ele>19.209999</ele>
<time>2018-08-01T10:46:06Z</time>
<speed>0.00</speed>
</trkpt>
<trkpt lat="-6.968470" lon="-34.834785">
<ele>12.380000</ele>
<time>2018-08-01T10:51:26Z</time>
<speed>0.44</speed>
</trkpt>
<trkpt lat="-6.968647" lon="-34.834858">
<ele>1.170000</ele>
<time>2018-08-01T10:57:03Z</time>
<speed>0.20</speed>
</trkpt>
<trkpt lat="-6.968583" lon="-34.834812">
<ele>-11.270000</ele>
<time>2018-08-01T11:02:24Z</time>
<speed>0.00</speed>
</trkpt>
<trkpt lat="-6.968596" lon="-34.834873">
<ele>-1.710000</ele>
<time>2018-08-01T11:08:01Z</time>
<speed>0.08</speed>
</trkpt>
<trkpt lat="-6.968758" lon="-34.834854">
<ele>-20.820000</ele>
<time>2018-08-01T11:13:17Z</time>
<speed>0.00</speed>
</trkpt>
<trkpt lat="-6.968693" lon="-34.834797">
<ele>14.349999</ele>
<time>2018-08-01T11:18:32Z</time>
<speed>0.00</speed>
</trkpt>
<trkpt lat="-6.968710" lon="-34.834843">
<ele>7.800000</ele>
<time>2018-08-01T11:23:47Z</time>
<speed>0.00</speed>
</trkpt>
<trkpt lat="-6.968540" lon="-34.834820">
<ele>20.010000</ele>
<time>2018-08-01T11:29:01Z</time>
<speed>0.00</speed>
</trkpt>
<trkpt lat="-6.968606" lon="-34.834896">
<ele>-1.320000</ele>
<time>2018-08-01T11:34:16Z</time>
<speed>0.00</speed>
</trkpt>
<trkpt lat="-6.968609" lon="-34.834877">
<ele>16.850000</ele>
<time>2018-08-01T11:39:31Z</time>
<speed>0.00</speed>
</trkpt>
<trkpt lat="-6.968613" lon="-34.834805">
<ele>-1.670000</ele>
<time>2018-08-01T11:44:45Z</time>
<speed>0.00</speed>
</trkpt>
<trkpt lat="-6.968627" lon="-34.834789">
<ele>5.000000</ele>
<time>2018-08-01T11:49:59Z</time>
<speed>0.00</speed>
</trkpt>
<trkpt lat="-6.968537" lon="-34.834816">
<ele>17.529999</ele>
<time>2018-08-01T11:55:15Z</time>
<speed>0.41</speed>
</trkpt>
<trkpt lat="-6.968618" lon="-34.834820">
<ele>14.150000</ele>
<time>2018-08-01T12:01:01Z</time>
<speed>0.10</speed>
</trkpt>
<trkpt lat="-6.968619" lon="-34.834778">
<ele>28.189999</ele>
<time>2018-08-01T12:06:16Z</time>
<speed>0.00</speed>
</trkpt>
<trkpt lat="-6.968694" lon="-34.834816">
<ele>7.430000</ele>
<time>2018-08-01T12:11:31Z</time>
<speed>0.00</speed>
</trkpt>
<trkpt lat="-6.968612" lon="-34.834705">
<ele>22.949999</ele>
<time>2018-08-01T12:16:55Z</time>
<speed>0.15</speed>
</trkpt>
<trkpt lat="-6.968610" lon="-34.834801">
<ele>21.180000</ele>
<time>2018-08-01T12:22:12Z</time>
<speed>1.21</speed>
</trkpt>
<trkpt lat="-6.968591" lon="-34.834820">
<ele>14.120000</ele>
<time>2018-08-01T12:27:26Z</time>
<speed>0.00</speed>
</trkpt>
<trkpt lat="-6.968649" lon="-34.834820">
<ele>23.809999</ele>
<time>2018-08-01T12:32:47Z</time>
<speed>0.00</speed>
</trkpt>
<trkpt lat="-6.968667" lon="-34.834858">
<ele>20.580000</ele>
<time>2018-08-01T12:38:23Z</time>
<speed>0.65</speed>
</trkpt>
<trkpt lat="-6.968678" lon="-34.834938">
<ele>8.320000</ele>
<time>2018-08-01T12:43:40Z</time>
<speed>0.00</speed>
</trkpt>
<trkpt lat="-6.968592" lon="-34.834713">
<ele>41.809998</ele>
<time>2018-08-01T12:49:00Z</time>
<speed>0.00</speed>
</trkpt>
<trkpt lat="-6.968609" lon="-34.834824">
<ele>11.360000</ele>
<time>2018-08-01T12:54:43Z</time>
<speed>0.11</speed>
</trkpt>
<trkpt lat="-6.968616" lon="-34.834858">
<ele>12.590000</ele>
<time>2018-08-01T13:01:33Z</time>
<speed>0.75</speed>
</trkpt>
<trkpt lat="-6.968668" lon="-34.834846">
<ele>27.039999</ele>
<time>2018-08-01T13:09:49Z</time>
<speed>0.00</speed>
</trkpt>
<trkpt lat="-6.968706" lon="-34.834751">
<ele>30.400000</ele>
<time>2018-08-01T13:17:23Z</time>
<speed>0.00</speed>
</trkpt>
<trkpt lat="-6.968596" lon="-34.834938">
<ele>-14.450000</ele>
<time>2018-08-01T13:22:42Z</time>
<speed>0.00</speed>
</trkpt>
<trkpt lat="-6.968552" lon="-34.835033">
<ele>-12.219999</ele>
<time>2018-08-01T13:28:02Z</time>
<speed>0.00</speed>
</trkpt>
<trkpt lat="-6.968563" lon="-34.834805">
<ele>3.510000</ele>
<time>2018-08-01T13:33:23Z</time>
<speed>0.12</speed>
</trkpt>
<trkpt lat="-6.968563" lon="-34.834705">
<ele>4.380000</ele>
<time>2018-08-01T13:38:46Z</time>
<speed>0.00</speed>
</trkpt>
<trkpt lat="-6.968628" lon="-34.834862">
<ele>36.419998</ele>
<time>2018-08-01T13:44:11Z</time>
<speed>0.00</speed>
</trkpt>
<trkpt lat="-6.968639" lon="-34.834812">
<ele>41.059998</ele>
<time>2018-08-01T13:49:26Z</time>
<speed>0.00</speed>
</trkpt>
<trkpt lat="-6.968648" lon="-34.834812">
<ele>30.779999</ele>
<time>2018-08-01T13:54:44Z</time>
<speed>0.00</speed>
</trkpt>
<trkpt lat="-6.968614" lon="-34.834782">
<ele>21.270000</ele>
<time>2018-08-01T14:00:06Z</time>
<speed>0.68</speed>
</trkpt>
<trkpt lat="-6.968650" lon="-34.834946">
<ele>-53.719997</ele>
<time>2018-08-01T14:05:28Z</time>
<speed>0.00</speed>
</trkpt>
<trkpt lat="-6.968630" lon="-34.834824">
<ele>17.039999</ele>
<time>2018-08-01T14:10:48Z</time>
<speed>0.00</speed>
</trkpt>
<trkpt lat="-6.968650" lon="-34.834843">
<ele>41.000000</ele>
<time>2018-08-01T14:16:11Z</time>
<speed>0.00</speed>
</trkpt>
<trkpt lat="-6.968637" lon="-34.834732">
<ele>40.660000</ele>
<time>2018-08-01T14:21:48Z</time>
<speed>0.30</speed>
</trkpt>
<trkpt lat="-6.968613" lon="-34.834797">
<ele>34.790001</ele>
<time>2018-08-01T14:27:26Z</time>
<speed>0.70</speed>
</trkpt>
<trkpt lat="-6.968607" lon="-34.834755">
<ele>34.770000</ele>
<time>2018-08-01T14:34:22Z</time>
<speed>0.63</speed>
</trkpt>
<trkpt lat="-6.968598" lon="-34.834858">
<ele>23.820000</ele>
<time>2018-08-01T14:41:56Z</time>
<speed>0.51</speed>
</trkpt>
<trkpt lat="-6.968696" lon="-34.834969">
<ele>-33.840000</ele>
<time>2018-08-01T14:49:54Z</time>
<speed>0.00</speed>
</trkpt>
<trkpt lat="-6.968684" lon="-34.834831">
<ele>5.430000</ele>
<time>2018-08-01T14:55:38Z</time>
<speed>0.18</speed>
</trkpt>
<trkpt lat="-6.968805" lon="-34.834892">
<ele>-32.439999</ele>
<time>2018-08-01T15:03:41Z</time>
<speed>0.00</speed>
</trkpt>
<trkpt lat="-6.968319" lon="-34.834682">
<ele>125.219994</ele>
<time>2018-08-01T15:09:03Z</time>
<speed>0.26</speed>
</trkpt>
<trkpt lat="-6.968659" lon="-34.834877">
<ele>-20.080000</ele>
<time>2018-08-01T15:14:23Z</time>
<speed>1.76</speed>
</trkpt>
<trkpt lat="-6.968607" lon="-34.834923">
<ele>26.590000</ele>
<time>2018-08-01T15:20:09Z</time>
<speed>0.32</speed>
</trkpt>
<trkpt lat="-6.968622" lon="-34.834808">
<ele>23.789999</ele>
<time>2018-08-01T15:27:07Z</time>
<speed>0.00</speed>
</trkpt>
<trkpt lat="-6.968646" lon="-34.834740">
<ele>18.480000</ele>
<time>2018-08-01T15:32:27Z</time>
<speed>0.00</speed>
</trkpt>
<trkpt lat="-6.968681" lon="-34.834782">
<ele>13.000000</ele>
<time>2018-08-01T15:37:45Z</time>
<speed>0.00</speed>
</trkpt>
<trkpt lat="-6.968574" lon="-34.834858">
<ele>12.420000</ele>
<time>2018-08-01T15:43:04Z</time>
<speed>0.00</speed>
</trkpt>
<trkpt lat="-6.968586" lon="-34.834778">
<ele>19.830000</ele>
<time>2018-08-01T15:48:46Z</time>
<speed>0.00</speed>
</trkpt>
<trkpt lat="-6.968606" lon="-34.834812">
<ele>16.260000</ele>
<time>2018-08-01T15:54:22Z</time>
<speed>0.00</speed>
</trkpt>
<trkpt lat="-6.968555" lon="-34.834885">
<ele>-5.410000</ele>
<time>2018-08-01T15:59:44Z</time>
<speed>0.00</speed>
</trkpt>
<trkpt lat="-6.968573" lon="-34.834946">
<ele>-35.469997</ele>
<time>2018-08-01T16:05:40Z</time>
<speed>0.14</speed>
</trkpt>
<trkpt lat="-6.968599" lon="-34.834801">
<ele>25.570000</ele>
<time>2018-08-01T16:12:18Z</time>
<speed>0.00</speed>
</trkpt>
<trkpt lat="-6.968596" lon="-34.834850">
<ele>37.180000</ele>
<time>2018-08-01T16:17:35Z</time>
<speed>0.00</speed>
</trkpt>
<trkpt lat="-6.968645" lon="-34.834858">
<ele>8.580000</ele>
<time>2018-08-01T16:23:26Z</time>
<speed>0.00</speed>
</trkpt>
<trkpt lat="-6.968647" lon="-34.834904">
<ele>2.670000</ele>
<time>2018-08-01T16:30:21Z</time>
<speed>0.00</speed>
</trkpt>
<trkpt lat="-6.968586" lon="-34.834808">
<ele>11.349999</ele>
<time>2018-08-01T16:35:43Z</time>
<speed>0.34</speed>
</trkpt>
<trkpt lat="-6.968578" lon="-34.834782">
<ele>36.029999</ele>
<time>2018-08-01T16:41:02Z</time>
<speed>0.00</speed>
</trkpt>
<trkpt lat="-6.968607" lon="-34.834862">
<ele>-4.890000</ele>
<time>2018-08-01T16:46:20Z</time>
<speed>0.13</speed>
</trkpt>
<trkpt lat="-6.968710" lon="-34.834927">
<ele>-25.529999</ele>
<time>2018-08-01T16:51:40Z</time>
<speed>0.30</speed>
</trkpt>
<trkpt lat="-6.968684" lon="-34.834858">
<ele>0.480000</ele>
<time>2018-08-01T16:56:59Z</time>
<speed>0.00</speed>
</trkpt>
<trkpt lat="-6.968594" lon="-34.834877">
<ele>-3.840000</ele>
<time>2018-08-01T17:02:17Z</time>
<speed>0.00</speed>
</trkpt>
<trkpt lat="-6.968603" lon="-34.834900">
<ele>-1.670000</ele>
<time>2018-08-01T17:07:28Z</time>
<speed>0.00</speed>
</trkpt>
<trkpt lat="-6.968598" lon="-34.834793">
<ele>8.840000</ele>
<time>2018-08-01T17:12:38Z</time>
<speed>0.00</speed>
</trkpt>
<trkpt lat="-6.968623" lon="-34.834923">
<ele>4.180000</ele>
<time>2018-08-01T17:17:48Z</time>
<speed>0.00</speed>
</trkpt>
<trkpt lat="-6.968653" lon="-34.834831">
<ele>5.960000</ele>
<time>2018-08-01T17:22:58Z</time>
<speed>0.00</speed>
</trkpt>
<trkpt lat="-6.968579" lon="-34.834808">
<ele>16.520000</ele>
<time>2018-08-01T17:28:12Z</time>
<speed>0.77</speed>
</trkpt>
<trkpt lat="-6.968715" lon="-34.834873">
<ele>19.869999</ele>
<time>2018-08-01T17:33:24Z</time>
<speed>0.00</speed>
</trkpt>
<trkpt lat="-6.968939" lon="-34.834805">
<ele>52.219997</ele>
<time>2018-08-01T17:38:43Z</time>
<speed>0.95</speed>
</trkpt>
<trkpt lat="-6.968584" lon="-34.834770">
<ele>25.439999</ele>
<time>2018-08-01T17:43:54Z</time>
<speed>0.00</speed>
</trkpt>
<trkpt lat="-6.968693" lon="-34.834774">
<ele>25.769999</ele>
<time>2018-08-01T17:50:54Z</time>
<speed>0.25</speed>
</trkpt>
<trkpt lat="-6.968752" lon="-34.834797">
<ele>35.059998</ele>
<time>2018-08-01T18:02:36Z</time>
<speed>0.12</speed>
</trkpt>
<trkpt lat="-6.968672" lon="-34.834728">
<ele>19.059999</ele>
<time>2018-08-01T18:08:02Z</time>
<speed>0.17</speed>
</trkpt>
<trkpt lat="-6.968607" lon="-34.834774">
<ele>13.650000</ele>
<time>2018-08-01T18:17:00Z</time>
<speed>0.10</speed>
</trkpt>
<trkpt lat="-6.968682" lon="-34.834866">
<ele>22.389999</ele>
<time>2018-08-01T18:27:17Z</time>
<speed>0.25</speed>
</trkpt>
<trkpt lat="-6.968677" lon="-34.834839">
<ele>20.730000</ele>
<time>2018-08-01T18:36:18Z</time>
<speed>0.27</speed>
</trkpt>
<trkpt lat="-6.968712" lon="-34.834599">
<ele>22.660000</ele>
<time>2018-08-01T18:46:16Z</time>
<speed>1.18</speed>
</trkpt>
<trkpt lat="-6.968635" lon="-34.834835">
<ele>27.529999</ele>
<time>2018-08-01T18:56:22Z</time>
<speed>0.00</speed>
</trkpt>
<trkpt lat="-6.968683" lon="-34.834820">
<ele>32.880001</ele>
<time>2018-08-01T19:06:09Z</time>
<speed>1.49</speed>
</trkpt>
<trkpt lat="-6.968657" lon="-34.835072">
<ele>-16.959999</ele>
<time>2018-08-01T19:11:19Z</time>
<speed>0.00</speed>
</trkpt>
<trkpt lat="-6.968606" lon="-34.834885">
<ele>1.580000</ele>
<time>2018-08-01T19:16:29Z</time>
<speed>0.00</speed>
</trkpt>
<trkpt lat="-6.968515" lon="-34.834850">
<ele>2.060000</ele>
<time>2018-08-01T19:21:39Z</time>
<speed>0.00</speed>
</trkpt>
<trkpt lat="-6.968666" lon="-34.834835">
<ele>15.440000</ele>
<time>2018-08-01T19:27:04Z</time>
<speed>0.41</speed>
</trkpt>
<trkpt lat="-6.968581" lon="-34.834682">
<ele>26.510000</ele>
<time>2018-08-01T19:32:34Z</time>
<speed>1.80</speed>
</trkpt>
<trkpt lat="-6.968636" lon="-34.834713">
<ele>-0.010000</ele>
<time>2018-08-01T19:38:23Z</time>
<speed>0.00</speed>
</trkpt>
<trkpt lat="-6.968607" lon="-34.834827">
<ele>-6.630000</ele>
<time>2018-08-01T19:43:32Z</time>
<speed>0.00</speed>
</trkpt>
<trkpt lat="-6.968570" lon="-34.834808">
<ele>14.500000</ele>
<time>2018-08-01T19:48:41Z</time>
<speed>0.00</speed>
</trkpt>
<trkpt lat="-6.968520" lon="-34.834785">
<ele>20.570000</ele>
<time>2018-08-01T19:54:05Z</time>
<speed>0.00</speed>
</trkpt>
<trkpt lat="-6.968660" lon="-34.834911">
<ele>-3.370000</ele>
<time>2018-08-01T19:59:18Z</time>
<speed>0.00</speed>
</trkpt>
<trkpt lat="-6.968242" lon="-34.834465">
<ele>102.269997</ele>
<time>2018-08-01T20:04:44Z</time>
<speed>0.00</speed>
</trkpt>
<trkpt lat="-6.968780" lon="-34.835098">
<ele>-49.110001</ele>
<time>2018-08-01T20:10:30Z</time>
<speed>1.09</speed>
</trkpt>
<trkpt lat="-6.968686" lon="-34.834911">
<ele>-10.660000</ele>
<time>2018-08-01T20:16:56Z</time>
<speed>1.06</speed>
</trkpt>
<trkpt lat="-6.968539" lon="-34.834774">
<ele>20.410000</ele>
<time>2018-08-01T20:24:11Z</time>
<speed>0.00</speed>
</trkpt>
<trkpt lat="-6.968658" lon="-34.834778">
<ele>26.150000</ele>
<time>2018-08-01T20:29:31Z</time>
<speed>0.00</speed>
</trkpt>
<trkpt lat="-6.968666" lon="-34.834957">
<ele>-21.949999</ele>
<time>2018-08-01T20:34:52Z</time>
<speed>0.00</speed>
</trkpt>
<trkpt lat="-6.968643" lon="-34.834919">
<ele>-9.520000</ele>
<time>2018-08-01T20:40:38Z</time>
<speed>0.57</speed>
</trkpt>
<trkpt lat="-6.968656" lon="-34.834610">
<ele>39.389999</ele>
<time>2018-08-01T20:47:08Z</time>
<speed>0.00</speed>
</trkpt>
<trkpt lat="-6.968684" lon="-34.834663">
<ele>34.980000</ele>
<time>2018-08-01T20:54:43Z</time>
<speed>0.38</speed>
</trkpt>
<trkpt lat="-6.968641" lon="-34.834770">
<ele>11.650000</ele>
<time>2018-08-01T21:02:50Z</time>
<speed>0.52</speed>
</trkpt>
<trkpt lat="-6.968556" lon="-34.835072">
<ele>-39.649998</ele>
<time>2018-08-01T21:11:44Z</time>
<speed>0.34</speed>
</trkpt>
<trkpt lat="-6.968565" lon="-34.834892">
<ele>6.180000</ele>
<time>2018-08-01T21:20:16Z</time>
<speed>0.00</speed>
</trkpt>
<trkpt lat="-6.968514" lon="-34.835182">
<ele>9.510000</ele>
<time>2018-08-01T21:25:35Z</time>
<speed>0.00</speed>
</trkpt>
<trkpt lat="-6.968656" lon="-34.834721">
<ele>15.429999</ele>
<time>2018-08-01T21:30:56Z</time>
<speed>1.57</speed>
</trkpt>
<trkpt lat="-6.968627" lon="-34.834709">
<ele>15.330000</ele>
<time>2018-08-01T21:36:17Z</time>
<speed>0.00</speed>
</trkpt>
<trkpt lat="-6.968750" lon="-34.834568">
<ele>37.329998</ele>
<time>2018-08-01T21:41:34Z</time>
<speed>0.00</speed>
</trkpt>
<trkpt lat="-6.968559" lon="-34.834923">
<ele>5.860000</ele>
<time>2018-08-01T21:47:04Z</time>
<speed>0.00</speed>
</trkpt>
<trkpt lat="-6.968620" lon="-34.834774">
<ele>10.400000</ele>
<time>2018-08-01T21:52:23Z</time>
<speed>0.00</speed>
</trkpt>
<trkpt lat="-6.968591" lon="-34.834774">
<ele>18.830000</ele>
<time>2018-08-01T21:58:00Z</time>
<speed>0.11</speed>
</trkpt>
<trkpt lat="-6.968587" lon="-34.834930">
<ele>9.179999</ele>
<time>2018-08-01T22:03:26Z</time>
<speed>0.00</speed>
</trkpt>
<trkpt lat="-6.968564" lon="-34.834751">
<ele>37.399998</ele>
<time>2018-08-01T22:08:44Z</time>
<speed>1.75</speed>
</trkpt>
<trkpt lat="-6.968723" lon="-34.834660">
<ele>25.459999</ele>
<time>2018-08-01T22:14:23Z</time>
<speed>0.22</speed>
</trkpt>
<trkpt lat="-6.968585" lon="-34.834789">
<ele>4.740000</ele>
<time>2018-08-01T22:19:59Z</time>
<speed>0.00</speed>
</trkpt>
<trkpt lat="-6.968624" lon="-34.834850">
<ele>2.350000</ele>
<time>2018-08-01T22:25:15Z</time>
<speed>0.00</speed>
</trkpt>
<trkpt lat="-6.968615" lon="-34.834709">
<ele>6.110000</ele>
<time>2018-08-01T22:30:54Z</time>
<speed>0.09</speed>
</trkpt>
<trkpt lat="-6.968626" lon="-34.834877">
<ele>-13.620000</ele>
<time>2018-08-01T22:36:30Z</time>
<speed>0.00</speed>
</trkpt>
<trkpt lat="-6.968670" lon="-34.834797">
<ele>-3.790000</ele>
<time>2018-08-01T22:42:14Z</time>
<speed>0.75</speed>
</trkpt>
<trkpt lat="-6.968501" lon="-34.834637">
<ele>1.630000</ele>
<time>2018-08-01T22:48:38Z</time>
<speed>0.24</speed>
</trkpt>
<trkpt lat="-6.968652" lon="-34.835068">
<ele>-0.430000</ele>
<time>2018-08-01T22:56:50Z</time>
<speed>0.00</speed>
</trkpt>
<trkpt lat="-6.968559" lon="-34.834972">
<ele>7.370000</ele>
<time>2018-08-01T23:02:45Z</time>
<speed>0.28</speed>
</trkpt>
<trkpt lat="-6.968582" lon="-34.834602">
<ele>33.469997</ele>
<time>2018-08-01T23:10:40Z</time>
<speed>0.00</speed>
</trkpt>
<trkpt lat="-6.968656" lon="-34.834881">
<ele>10.540000</ele>
<time>2018-08-01T23:16:28Z</time>
<speed>1.08</speed>
</trkpt>
<trkpt lat="-6.968544" lon="-34.834759">
<ele>-5.000000</ele>
<time>2018-08-01T23:24:49Z</time>
<speed>0.22</speed>
</trkpt>
<trkpt lat="-6.968615" lon="-34.834839">
<ele>16.609999</ele>
<time>2018-08-01T23:34:19Z</time>
<speed>0.00</speed>
</trkpt>
<trkpt lat="-6.968639" lon="-34.834808">
<ele>3.400000</ele>
<time>2018-08-01T23:39:38Z</time>
<speed>1.67</speed>
</trkpt>
<trkpt lat="-6.970235" lon="-34.834675">
<ele>207.649994</ele>
<time>2018-08-01T23:44:55Z</time>
<speed>2.50</speed>
</trkpt>
<trkpt lat="-6.968555" lon="-34.834869">
<ele>0.170000</ele>
<time>2018-08-01T23:50:19Z</time>
<speed>0.00</speed>
</trkpt>
<trkpt lat="-6.968658" lon="-34.834759">
<ele>23.619999</ele>
<time>2018-08-01T23:55:38Z</time>
<speed>0.00</speed>
</trkpt>
<trkpt lat="-6.968674" lon="-34.834782">
<ele>9.760000</ele>
<time>2018-08-02T00:01:33Z</time>
<speed>0.00</speed>
</trkpt>
<trkpt lat="-6.968645" lon="-34.834881">
<ele>-1.900000</ele>
<time>2018-08-02T00:08:14Z</time>
<speed>0.00</speed>
</trkpt>
<trkpt lat="-6.968615" lon="-34.834805">
<ele>8.639999</ele>
<time>2018-08-02T00:13:35Z</time>
<speed>0.52</speed>
</trkpt>
<trkpt lat="-6.968637" lon="-34.834854">
<ele>-3.680000</ele>
<time>2018-08-02T00:18:54Z</time>
<speed>0.00</speed>
</trkpt>
<trkpt lat="-6.968542" lon="-34.834877">
<ele>-10.120000</ele>
<time>2018-08-02T00:24:10Z</time>
<speed>0.00</speed>
</trkpt>
<trkpt lat="-6.968599" lon="-34.834797">
<ele>-18.629999</ele>
<time>2018-08-02T00:29:54Z</time>
<speed>0.15</speed>
</trkpt>
<trkpt lat="-6.968666" lon="-34.834766">
<ele>-7.350000</ele>
<time>2018-08-02T00:36:11Z</time>
<speed>0.49</speed>
</trkpt>
<trkpt lat="-6.968614" lon="-34.834854">
<ele>-7.610000</ele>
<time>2018-08-02T00:43:45Z</time>
<speed>0.11</speed>
</trkpt>
<trkpt lat="-6.968530" lon="-34.834835">
<ele>-9.070000</ele>
<time>2018-08-02T00:51:41Z</time>
<speed>0.13</speed>
</trkpt>
<trkpt lat="-6.968616" lon="-34.834915">
<ele>-5.250000</ele>
<time>2018-08-02T00:57:05Z</time>
<speed>0.44</speed>
</trkpt>
<trkpt lat="-6.968569" lon="-34.834660">
<ele>10.870000</ele>
<time>2018-08-02T01:03:20Z</time>
<speed>0.14</speed>
</trkpt>
<trkpt lat="-6.968627" lon="-34.834835">
<ele>36.829998</ele>
<time>2018-08-02T01:11:13Z</time>
<speed>0.15</speed>
</trkpt>
<trkpt lat="-6.968639" lon="-34.834869">
<ele>20.549999</ele>
<time>2018-08-02T01:20:03Z</time>
<speed>0.00</speed>
</trkpt>
<trkpt lat="-6.968607" lon="-34.834869">
<ele>7.320000</ele>
<time>2018-08-02T01:28:56Z</time>
<speed>0.00</speed>
</trkpt>
<trkpt lat="-6.968616" lon="-34.834930">
<ele>29.349998</ele>
<time>2018-08-02T01:34:14Z</time>
<speed>0.00</speed>
</trkpt>
<trkpt lat="-6.968543" lon="-34.834854">
<ele>29.129999</ele>
<time>2018-08-02T01:39:31Z</time>
<speed>0.00</speed>
</trkpt>
<trkpt lat="-6.968588" lon="-34.834778">
<ele>-6.550000</ele>
<time>2018-08-02T01:44:47Z</time>
<speed>0.00</speed>
</trkpt>
<trkpt lat="-6.968731" lon="-34.834713">
<ele>18.910000</ele>
<time>2018-08-02T01:50:04Z</time>
<speed>0.00</speed>
</trkpt>
<trkpt lat="-6.968586" lon="-34.834881">
<ele>6.340000</ele>
<time>2018-08-02T01:55:27Z</time>
<speed>0.00</speed>
</trkpt>
<trkpt lat="-6.968634" lon="-34.834942">
<ele>-11.059999</ele>
<time>2018-08-02T02:00:47Z</time>
<speed>0.00</speed>
</trkpt>
<trkpt lat="-6.968634" lon="-34.834850">
<ele>19.949999</ele>
<time>2018-08-02T02:06:03Z</time>
<speed>0.00</speed>
</trkpt>
<trkpt lat="-6.968559" lon="-34.834782">
<ele>-18.240000</ele>
<time>2018-08-02T02:11:19Z</time>
<speed>0.00</speed>
</trkpt>
<trkpt lat="-6.968718" lon="-34.835011">
<ele>32.980000</ele>
<time>2018-08-02T02:16:35Z</time>
<speed>0.00</speed>
</trkpt>
<trkpt lat="-6.968629" lon="-34.834888">
<ele>0.330000</ele>
<time>2018-08-02T02:21:50Z</time>
<speed>0.00</speed>
</trkpt>
<trkpt lat="-6.968630" lon="-34.834831">
<ele>21.170000</ele>
<time>2018-08-02T02:27:28Z</time>
<speed>0.09</speed>
</trkpt>
<trkpt lat="-6.968609" lon="-34.834808">
<ele>23.500000</ele>
<time>2018-08-02T02:32:58Z</time>
<speed>0.14</speed>
</trkpt>
<trkpt lat="-6.968602" lon="-34.834835">
<ele>11.790000</ele>
<time>2018-08-02T02:38:28Z</time>
<speed>0.33</speed>
</trkpt>
<trkpt lat="-6.968554" lon="-34.834740">
<ele>26.059999</ele>
<time>2018-08-02T02:43:59Z</time>
<speed>0.46</speed>
</trkpt>
<trkpt lat="-6.968615" lon="-34.834824">
<ele>4.680000</ele>
<time>2018-08-02T02:50:15Z</time>
<speed>0.26</speed>
</trkpt>
<trkpt lat="-6.968601" lon="-34.834877">
<ele>5.490000</ele>
<time>2018-08-02T02:58:01Z</time>
<speed>0.12</speed>
</trkpt>
</trkseg>
</trk>
<trk>
<name>20180819-155137(326)</name>
<desc>Color:004000ff</desc>
<trkseg>
<trkpt lat="-6.968574" lon="-34.834881">
<ele>9.650000</ele>
<time>2018-08-01T03:02:05Z</time>
<speed>0.00</speed>
</trkpt>
<trkpt lat="-6.968599" lon="-34.834866">
<ele>7.050000</ele>
<time>2018-08-01T03:07:19Z</time>
<speed>0.00</speed>
</trkpt>
<trkpt lat="-6.968574" lon="-34.834873">
<ele>-0.740000</ele>
<time>2018-08-01T03:12:36Z</time>
<speed>0.00</speed>
</trkpt>
<trkpt lat="-6.968624" lon="-34.834770">
<ele>7.160000</ele>
<time>2018-08-01T03:17:53Z</time>
<speed>0.00</speed>
</trkpt>
<trkpt lat="-6.968620" lon="-34.834816">
<ele>12.730000</ele>
<time>2018-08-01T03:23:09Z</time>
<speed>0.00</speed>
</trkpt>
<trkpt lat="-6.968610" lon="-34.834820">
<ele>16.279999</ele>
<time>2018-08-01T03:28:26Z</time>
<speed>0.00</speed>
</trkpt>
<trkpt lat="-6.968663" lon="-34.834755">
<ele>42.259998</ele>
<time>2018-08-01T03:33:44Z</time>
<speed>0.00</speed>
</trkpt>
<trkpt lat="-6.968669" lon="-34.834812">
<ele>10.750000</ele>
<time>2018-08-01T03:38:59Z</time>
<speed>0.00</speed>
</trkpt>
<trkpt lat="-6.968586" lon="-34.834988">
<ele>-13.250000</ele>
<time>2018-08-01T03:44:15Z</time>
<speed>0.00</speed>
</trkpt>
<trkpt lat="-6.968647" lon="-34.834934">
<ele>-3.430000</ele>
<time>2018-08-01T03:49:31Z</time>
<speed>0.00</speed>
</trkpt>
<trkpt lat="-6.968642" lon="-34.834938">
<ele>-10.099999</ele>
<time>2018-08-01T03:54:53Z</time>
<speed>0.28</speed>
</trkpt>
<trkpt lat="-6.968656" lon="-34.834801">
<ele>5.730000</ele>
<time>2018-08-01T04:00:11Z</time>
<speed>0.00</speed>
</trkpt>
<trkpt lat="-6.968604" lon="-34.834801">
<ele>20.410000</ele>
<time>2018-08-01T04:05:27Z</time>
<speed>0.00</speed>
</trkpt>
<trkpt lat="-6.968614" lon="-34.834736">
<ele>18.059999</ele>
<time>2018-08-01T04:10:57Z</time>
<speed>0.35</speed>
</trkpt>
<trkpt lat="-6.968701" lon="-34.834949">
<ele>-14.049999</ele>
<time>2018-08-01T04:16:14Z</time>
<speed>0.00</speed>
</trkpt>
<trkpt lat="-6.968607" lon="-34.834831">
<ele>11.200000</ele>
<time>2018-08-01T04:21:30Z</time>
<speed>0.00</speed>
</trkpt>
<trkpt lat="-6.968693" lon="-34.835030">
<ele>-14.780000</ele>
<time>2018-08-01T04:26:46Z</time>
<speed>0.00</speed>
</trkpt>
<trkpt lat="-6.968588" lon="-34.834869">
<ele>10.820000</ele>
<time>2018-08-01T04:32:10Z</time>
<speed>0.41</speed>
</trkpt>
<trkpt lat="-6.968545" lon="-34.834717">
<ele>39.340000</ele>
<time>2018-08-01T04:37:34Z</time>
<speed>0.10</speed>
</trkpt>
<trkpt lat="-6.968554" lon="-34.834782">
<ele>17.139999</ele>
<time>2018-08-01T04:42:55Z</time>
<speed>0.00</speed>
</trkpt>
<trkpt lat="-6.968667" lon="-34.834949">
<ele>-7.250000</ele>
<time>2018-08-01T04:48:24Z</time>
<speed>0.37</speed>
</trkpt>
<trkpt lat="-6.968598" lon="-34.834888">
<ele>16.299999</ele>
<time>2018-08-01T04:54:01Z</time>
<speed>0.07</speed>
</trkpt>
<trkpt lat="-6.968587" lon="-34.834835">
<ele>7.430000</ele>
<time>2018-08-01T04:59:39Z</time>
<speed>0.00</speed>
</trkpt>
<trkpt lat="-6.968651" lon="-34.834831">
<ele>27.939999</ele>
<time>2018-08-01T05:04:58Z</time>
<speed>0.00</speed>
</trkpt>
<trkpt lat="-6.968561" lon="-34.834858">
<ele>31.160000</ele>
<time>2018-08-01T05:10:13Z</time>
<speed>0.00</speed>
</trkpt>
<trkpt lat="-6.968622" lon="-34.834812">
<ele>-1.260000</ele>
<time>2018-08-01T05:15:28Z</time>
<speed>0.00</speed>
</trkpt>
<trkpt lat="-6.968600" lon="-34.834843">
<ele>33.849998</ele>
<time>2018-08-01T05:20:42Z</time>
<speed>0.09</speed>
</trkpt>
<trkpt lat="-6.968618" lon="-34.834839">
<ele>5.690000</ele>
<time>2018-08-01T05:25:58Z</time>
<speed>0.00</speed>
</trkpt>
<trkpt lat="-6.968674" lon="-34.834793">
<ele>8.480000</ele>
<time>2018-08-01T05:31:14Z</time>
<speed>0.00</speed>
</trkpt>
<trkpt lat="-6.968612" lon="-34.834835">
<ele>11.580000</ele>
<time>2018-08-01T05:36:29Z</time>
<speed>0.14</speed>
</trkpt>
<trkpt lat="-6.968584" lon="-34.834881">
<ele>36.110001</ele>
<time>2018-08-01T05:41:44Z</time>
<speed>0.00</speed>
</trkpt>
<trkpt lat="-6.968616" lon="-34.834877">
<ele>8.070000</ele>
<time>2018-08-01T05:46:58Z</time>
<speed>0.00</speed>
</trkpt>
<trkpt lat="-6.968616" lon="-34.834858">
<ele>1.670000</ele>
<time>2018-08-01T05:52:11Z</time>
<speed>0.08</speed>
</trkpt>
<trkpt lat="-6.968678" lon="-34.834839">
<ele>10.420000</ele>
<time>2018-08-01T05:57:27Z</time>
<speed>0.00</speed>
</trkpt>
<trkpt lat="-6.968614" lon="-34.834850">
<ele>13.950000</ele>
<time>2018-08-01T06:02:46Z</time>
<speed>0.00</speed>
</trkpt>
<trkpt lat="-6.968641" lon="-34.834839">
<ele>10.300000</ele>
<time>2018-08-01T06:08:02Z</time>
<speed>0.00</speed>
</trkpt>
<trkpt lat="-6.968620" lon="-34.834843">
<ele>15.549999</ele>
<time>2018-08-01T06:13:16Z</time>
<speed>0.00</speed>
</trkpt>
<trkpt lat="-6.968611" lon="-34.834812">
<ele>19.209999</ele>
<time>2018-08-01T06:18:32Z</time>
<speed>0.00</speed>
</trkpt>
<trkpt lat="-6.968638" lon="-34.834900">
<ele>3.620000</ele>
<time>2018-08-01T06:23:47Z</time>
<speed>0.25</speed>
</trkpt>
<trkpt lat="-6.968653" lon="-34.834869">
<ele>-3.490000</ele>
<time>2018-08-01T06:29:03Z</time>
<speed>0.00</speed>
</trkpt>
<trkpt lat="-6.968658" lon="-34.834877">
<ele>19.500000</ele>
<time>2018-08-01T06:34:18Z</time>
<speed>0.00</speed>
</trkpt>
<trkpt lat="-6.968632" lon="-34.834839">
<ele>17.010000</ele>
<time>2018-08-01T06:39:31Z</time>
<speed>0.09</speed>
</trkpt>
<trkpt lat="-6.968632" lon="-34.834843">
<ele>21.369999</ele>
<time>2018-08-01T06:44:47Z</time>
<speed>0.00</speed>
</trkpt>
<trkpt lat="-6.968655" lon="-34.834766">
<ele>2.930000</ele>
<time>2018-08-01T06:50:05Z</time>
<speed>0.02</speed>
</trkpt>
<trkpt lat="-6.968623" lon="-34.834892">
<ele>43.299999</ele>
<time>2018-08-01T06:55:20Z</time>
<speed>0.00</speed>
</trkpt>
<trkpt lat="-6.968600" lon="-34.834854">
<ele>6.360000</ele>
<time>2018-08-01T07:00:43Z</time>
<speed>0.00</speed>
</trkpt>
<trkpt lat="-6.968686" lon="-34.834869">
<ele>0.040000</ele>
<time>2018-08-01T07:06:02Z</time>
<speed>0.00</speed>
</trkpt>
<trkpt lat="-6.968625" lon="-34.834824">
<ele>-15.389999</ele>
<time>2018-08-01T07:11:20Z</time>
<speed>0.06</speed>
</trkpt>
<trkpt lat="-6.968601" lon="-34.834778">
<ele>30.859999</ele>
<time>2018-08-01T07:16:36Z</time>
<speed>0.00</speed>
</trkpt>
<trkpt lat="-6.968593" lon="-34.834969">
<ele>53.180000</ele>
<time>2018-08-01T07:21:57Z</time>
<speed>0.00</speed>
</trkpt>
<trkpt lat="-6.968628" lon="-34.834919">
<ele>41.610001</ele>
<time>2018-08-01T07:27:15Z</time>
<speed>0.00</speed>
</trkpt>
<trkpt lat="-6.968645" lon="-34.834858">
<ele>-3.490000</ele>
<time>2018-08-01T07:32:29Z</time>
<speed>0.00</speed>
</trkpt>
<trkpt lat="-6.968630" lon="-34.834793">
<ele>5.710000</ele>
<time>2018-08-01T07:37:44Z</time>
<speed>0.00</speed>
</trkpt>
<trkpt lat="-6.968572" lon="-34.834812">
<ele>6.450000</ele>
<time>2018-08-01T07:43:05Z</time>
<speed>0.00</speed>
</trkpt>
<trkpt lat="-6.968688" lon="-34.834854">
<ele>14.809999</ele>
<time>2018-08-01T07:48:27Z</time>
<speed>0.00</speed>
</trkpt>
<trkpt lat="-6.968622" lon="-34.834789">
<ele>-4.890000</ele>
<time>2018-08-01T07:53:47Z</time>
<speed>0.00</speed>
</trkpt>
<trkpt lat="-6.968600" lon="-34.834934">
<ele>20.939999</ele>
<time>2018-08-01T07:59:03Z</time>
<speed>0.00</speed>
</trkpt>
<trkpt lat="-6.968616" lon="-34.834789">
<ele>21.330000</ele>
<time>2018-08-01T08:07:13Z</time>
<speed>0.59</speed>
</trkpt>
<trkpt lat="-6.968664" lon="-34.834732">
<ele>21.000000</ele>
<time>2018-08-01T08:24:26Z</time>
<speed>0.70</speed>
</trkpt>
<trkpt lat="-6.968605" lon="-34.834908">
<ele>21.779999</ele>
<time>2018-08-01T08:42:56Z</time>
<speed>0.53</speed>
</trkpt>
<trkpt lat="-6.968637" lon="-34.834785">
<ele>17.379999</ele>
<time>2018-08-01T08:56:14Z</time>
<speed>0.18</speed>
</trkpt>
<trkpt lat="-6.968643" lon="-34.834835">
<ele>32.709999</ele>
<time>2018-08-01T09:10:30Z</time>
<speed>0.06</speed>
</trkpt>
<trkpt lat="-6.968633" lon="-34.834812">
<ele>13.549999</ele>
<time>2018-08-01T09:21:30Z</time>
<speed>0.21</speed>
</trkpt>
<trkpt lat="-6.968701" lon="-34.834908">
<ele>47.480000</ele>
<time>2018-08-01T09:32:17Z</time>
<speed>0.00</speed>
</trkpt>
<trkpt lat="-6.968613" lon="-34.834827">
<ele>26.160000</ele>
<time>2018-08-01T09:37:32Z</time>
<speed>0.00</speed>
</trkpt>
<trkpt lat="-6.968651" lon="-34.834843">
<ele>28.889999</ele>
<time>2018-08-01T09:42:51Z</time>
<speed>0.00</speed>
</trkpt>
<trkpt lat="-6.968693" lon="-34.834927">
<ele>54.000000</ele>
<time>2018-08-01T09:48:07Z</time>
<speed>0.00</speed>
</trkpt>
<trkpt lat="-6.968630" lon="-34.834881">
<ele>17.510000</ele>
<time>2018-08-01T09:53:21Z</time>
<speed>0.00</speed>
</trkpt>
<trkpt lat="-6.968610" lon="-34.834953">
<ele>69.089996</ele>
<time>2018-08-01T09:58:40Z</time>
<speed>0.00</speed>
</trkpt>
<trkpt lat="-6.968584" lon="-34.834927">
<ele>-55.709999</ele>
<time>2018-08-01T10:04:03Z</time>
<speed>1.08</speed>
</trkpt>
<trkpt lat="-6.968630" lon="-34.834858">
<ele>7.740000</ele>
<time>2018-08-01T10:09:17Z</time>
<speed>0.00</speed>
</trkpt>
<trkpt lat="-6.968596" lon="-34.834805">
<ele>19.590000</ele>
<time>2018-08-01T10:14:32Z</time>
<speed>0.00</speed>
</trkpt>
<trkpt lat="-6.968584" lon="-34.834812">
<ele>23.990000</ele>
<time>2018-08-01T10:19:48Z</time>
<speed>0.00</speed>
</trkpt>
<trkpt lat="-6.968588" lon="-34.834885">
<ele>15.370000</ele>
<time>2018-08-01T10:25:03Z</time>
<speed>0.00</speed>
</trkpt>
<trkpt lat="-6.968566" lon="-34.834862">
<ele>19.100000</ele>
<time>2018-08-01T10:30:17Z</time>
<speed>0.51</speed>
</trkpt>
<trkpt lat="-6.968645" lon="-34.834866">
<ele>14.000000</ele>
<time>2018-08-01T10:35:36Z</time>
<speed>0.78</speed>
</trkpt>
<trkpt lat="-6.968585" lon="-34.834831">
<ele>9.429999</ele>
<time>2018-08-01T10:40:52Z</time>
<speed>0.00</speed>
</trkpt>
<trkpt lat="-6.968681" lon="-34.834991">
<ele>19.209999</ele>
<time>2018-08-01T10:46:06Z</time>
<speed>0.00</speed>
</trkpt>
<trkpt lat="-6.968470" lon="-34.834785">
<ele>12.380000</ele>
<time>2018-08-01T10:51:26Z</time>
<speed>0.44</speed>
</trkpt>
<trkpt lat="-6.968647" lon="-34.834858">
<ele>1.170000</ele>
<time>2018-08-01T10:57:03Z</time>
<speed>0.20</speed>
</trkpt>
<trkpt lat="-6.968583" lon="-34.834812">
<ele>-11.270000</ele>
<time>2018-08-01T11:02:24Z</time>
<speed>0.00</speed>
</trkpt>
<trkpt lat="-6.968596" lon="-34.834873">
<ele>-1.710000</ele>
<time>2018-08-01T11:08:01Z</time>
<speed>0.08</speed>
</trkpt>
<trkpt lat="-6.968758" lon="-34.834854">
<ele>-20.820000</ele>
<time>2018-08-01T11:13:17Z</time>
<speed>0.00</speed>
</trkpt>
<trkpt lat="-6.968693" lon="-34.834797">
<ele>14.349999</ele>
<time>2018-08-01T11:18:32Z</time>
<speed>0.00</speed>
</trkpt>
<trkpt lat="-6.968710" lon="-34.834843">
<ele>7.800000</ele>
<time>2018-08-01T11:23:47Z</time>
<speed>0.00</speed>
</trkpt>
<trkpt lat="-6.968540" lon="-34.834820">
<ele>20.010000</ele>
<time>2018-08-01T11:29:01Z</time>
<speed>0.00</speed>
</trkpt>
<trkpt lat="-6.968606" lon="-34.834896">
<ele>-1.320000</ele>
<time>2018-08-01T11:34:16Z</time>
<speed>0.00</speed>
</trkpt>
<trkpt lat="-6.968609" lon="-34.834877">
<ele>16.850000</ele>
<time>2018-08-01T11:39:31Z</time>
<speed>0.00</speed>
</trkpt>
<trkpt lat="-6.968613" lon="-34.834805">
<ele>-1.670000</ele>
<time>2018-08-01T11:44:45Z</time>
<speed>0.00</speed>
</trkpt>
<trkpt lat="-6.968627" lon="-34.834789">
<ele>5.000000</ele>
<time>2018-08-01T11:49:59Z</time>
<speed>0.00</speed>
</trkpt>
<trkpt lat="-6.968537" lon="-34.834816">
<ele>17.529999</ele>
<time>2018-08-01T11:55:15Z</time>
<speed>0.41</speed>
</trkpt>
<trkpt lat="-6.968618" lon="-34.834820">
<ele>14.150000</ele>
<time>2018-08-01T12:01:01Z</time>
<speed>0.10</speed>
</trkpt>
<trkpt lat="-6.968619" lon="-34.834778">
<ele>28.189999</ele>
<time>2018-08-01T12:06:16Z</time>
<speed>0.00</speed>
</trkpt>
<trkpt lat="-6.968694" lon="-34.834816">
<ele>7.430000</ele>
<time>2018-08-01T12:11:31Z</time>
<speed>0.00</speed>
</trkpt>
<trkpt lat="-6.968612" lon="-34.834705">
<ele>22.949999</ele>
<time>2018-08-01T12:16:55Z</time>
<speed>0.15</speed>
</trkpt>
<trkpt lat="-6.968610" lon="-34.834801">
<ele>21.180000</ele>
<time>2018-08-01T12:22:12Z</time>
<speed>1.21</speed>
</trkpt>
<trkpt lat="-6.968591" lon="-34.834820">
<ele>14.120000</ele>
<time>2018-08-01T12:27:26Z</time>
<speed>0.00</speed>
</trkpt>
<trkpt lat="-6.968649" lon="-34.834820">
<ele>23.809999</ele>
<time>2018-08-01T12:32:47Z</time>
<speed>0.00</speed>
</trkpt>
<trkpt lat="-6.968667" lon="-34.834858">
<ele>20.580000</ele>
<time>2018-08-01T12:38:23Z</time>
<speed>0.65</speed>
</trkpt>
<trkpt lat="-6.968678" lon="-34.834938">
<ele>8.320000</ele>
<time>2018-08-01T12:43:40Z</time>
<speed>0.00</speed>
</trkpt>
<trkpt lat="-6.968592" lon="-34.834713">
<ele>41.809998</ele>
<time>2018-08-01T12:49:00Z</time>
<speed>0.00</speed>
</trkpt>
<trkpt lat="-6.968609" lon="-34.834824">
<ele>11.360000</ele>
<time>2018-08-01T12:54:43Z</time>
<speed>0.11</speed>
</trkpt>
<trkpt lat="-6.968616" lon="-34.834858">
<ele>12.590000</ele>
<time>2018-08-01T13:01:33Z</time>
<speed>0.75</speed>
</trkpt>
<trkpt lat="-6.968668" lon="-34.834846">
<ele>27.039999</ele>
<time>2018-08-01T13:09:49Z</time>
<speed>0.00</speed>
</trkpt>
<trkpt lat="-6.968706" lon="-34.834751">
<ele>30.400000</ele>
<time>2018-08-01T13:17:23Z</time>
<speed>0.00</speed>
</trkpt>
<trkpt lat="-6.968596" lon="-34.834938">
<ele>-14.450000</ele>
<time>2018-08-01T13:22:42Z</time>
<speed>0.00</speed>
</trkpt>
<trkpt lat="-6.968552" lon="-34.835033">
<ele>-12.219999</ele>
<time>2018-08-01T13:28:02Z</time>
<speed>0.00</speed>
</trkpt>
<trkpt lat="-6.968563" lon="-34.834805">
<ele>3.510000</ele>
<time>2018-08-01T13:33:23Z</time>
<speed>0.12</speed>
</trkpt>
<trkpt lat="-6.968563" lon="-34.834705">
<ele>4.380000</ele>
<time>2018-08-01T13:38:46Z</time>
<speed>0.00</speed>
</trkpt>
<trkpt lat="-6.968628" lon="-34.834862">
<ele>36.419998</ele>
<time>2018-08-01T13:44:11Z</time>
<speed>0.00</speed>
</trkpt>
<trkpt lat="-6.968639" lon="-34.834812">
<ele>41.059998</ele>
<time>2018-08-01T13:49:26Z</time>
<speed>0.00</speed>
</trkpt>
<trkpt lat="-6.968648" lon="-34.834812">
<ele>30.779999</ele>
<time>2018-08-01T13:54:44Z</time>
<speed>0.00</speed>
</trkpt>
<trkpt lat="-6.968614" lon="-34.834782">
<ele>21.270000</ele>
<time>2018-08-01T14:00:06Z</time>
<speed>0.68</speed>
</trkpt>
<trkpt lat="-6.968650" lon="-34.834946">
<ele>-53.719997</ele>
<time>2018-08-01T14:05:28Z</time>
<speed>0.00</speed>
</trkpt>
<trkpt lat="-6.968630" lon="-34.834824">
<ele>17.039999</ele>
<time>2018-08-01T14:10:48Z</time>
<speed>0.00</speed>
</trkpt>
<trkpt lat="-6.968650" lon="-34.834843">
<ele>41.000000</ele>
<time>2018-08-01T14:16:11Z</time>
<speed>0.00</speed>
</trkpt>
<trkpt lat="-6.968637" lon="-34.834732">
<ele>40.660000</ele>
<time>2018-08-01T14:21:48Z</time>
<speed>0.30</speed>
</trkpt>
<trkpt lat="-6.968613" lon="-34.834797">
<ele>34.790001</ele>
<time>2018-08-01T14:27:26Z</time>
<speed>0.70</speed>
</trkpt>
<trkpt lat="-6.968607" lon="-34.834755">
<ele>34.770000</ele>
<time>2018-08-01T14:34:22Z</time>
<speed>0.63</speed>
</trkpt>
<trkpt lat="-6.968598" lon="-34.834858">
<ele>23.820000</ele>
<time>2018-08-01T14:41:56Z</time>
<speed>0.51</speed>
</trkpt>
<trkpt lat="-6.968696" lon="-34.834969">
<ele>-33.840000</ele>
<time>2018-08-01T14:49:54Z</time>
<speed>0.00</speed>
</trkpt>
<trkpt lat="-6.968684" lon="-34.834831">
<ele>5.430000</ele>
<time>2018-08-01T14:55:38Z</time>
<speed>0.18</speed>
</trkpt>
<trkpt lat="-6.968805" lon="-34.834892">
<ele>-32.439999</ele>
<time>2018-08-01T15:03:41Z</time>
<speed>0.00</speed>
</trkpt>
<trkpt lat="-6.968319" lon="-34.834682">
<ele>125.219994</ele>
<time>2018-08-01T15:09:03Z</time>
<speed>0.26</speed>
</trkpt>
<trkpt lat="-6.968659" lon="-34.834877">
<ele>-20.080000</ele>
<time>2018-08-01T15:14:23Z</time>
<speed>1.76</speed>
</trkpt>
<trkpt lat="-6.968607" lon="-34.834923">
<ele>26.590000</ele>
<time>2018-08-01T15:20:09Z</time>
<speed>0.32</speed>
</trkpt>
<trkpt lat="-6.968622" lon="-34.834808">
<ele>23.789999</ele>
<time>2018-08-01T15:27:07Z</time>
<speed>0.00</speed>
</trkpt>
<trkpt lat="-6.968646" lon="-34.834740">
<ele>18.480000</ele>
<time>2018-08-01T15:32:27Z</time>
<speed>0.00</speed>
</trkpt>
<trkpt lat="-6.968681" lon="-34.834782">
<ele>13.000000</ele>
<time>2018-08-01T15:37:45Z</time>
<speed>0.00</speed>
</trkpt>
<trkpt lat="-6.968574" lon="-34.834858">
<ele>12.420000</ele>
<time>2018-08-01T15:43:04Z</time>
<speed>0.00</speed>
</trkpt>
<trkpt lat="-6.968586" lon="-34.834778">
<ele>19.830000</ele>
<time>2018-08-01T15:48:46Z</time>
<speed>0.00</speed>
</trkpt>
<trkpt lat="-6.968606" lon="-34.834812">
<ele>16.260000</ele>
<time>2018-08-01T15:54:22Z</time>
<speed>0.00</speed>
</trkpt>
<trkpt lat="-6.968555" lon="-34.834885">
<ele>-5.410000</ele>
<time>2018-08-01T15:59:44Z</time>
<speed>0.00</speed>
</trkpt>
<trkpt lat="-6.968573" lon="-34.834946">
<ele>-35.469997</ele>
<time>2018-08-01T16:05:40Z</time>
<speed>0.14</speed>
</trkpt>
<trkpt lat="-6.968599" lon="-34.834801">
<ele>25.570000</ele>
<time>2018-08-01T16:12:18Z</time>
<speed>0.00</speed>
</trkpt>
<trkpt lat="-6.968596" lon="-34.834850">
<ele>37.180000</ele>
<time>2018-08-01T16:17:35Z</time>
<speed>0.00</speed>
</trkpt>
<trkpt lat="-6.968645" lon="-34.834858">
<ele>8.580000</ele>
<time>2018-08-01T16:23:26Z</time>
<speed>0.00</speed>
</trkpt>
<trkpt lat="-6.968647" lon="-34.834904">
<ele>2.670000</ele>
<time>2018-08-01T16:30:21Z</time>
<speed>0.00</speed>
</trkpt>
<trkpt lat="-6.968586" lon="-34.834808">
<ele>11.349999</ele>
<time>2018-08-01T16:35:43Z</time>
<speed>0.34</speed>
</trkpt>
<trkpt lat="-6.968578" lon="-34.834782">
<ele>36.029999</ele>
<time>2018-08-01T16:41:02Z</time>
<speed>0.00</speed>
</trkpt>
<trkpt lat="-6.968607" lon="-34.834862">
<ele>-4.890000</ele>
<time>2018-08-01T16:46:20Z</time>
<speed>0.13</speed>
</trkpt>
<trkpt lat="-6.968710" lon="-34.834927">
<ele>-25.529999</ele>
<time>2018-08-01T16:51:40Z</time>
<speed>0.30</speed>
</trkpt>
<trkpt lat="-6.968684" lon="-34.834858">
<ele>0.480000</ele>
<time>2018-08-01T16:56:59Z</time>
<speed>0.00</speed>
</trkpt>
<trkpt lat="-6.968594" lon="-34.834877">
<ele>-3.840000</ele>
<time>2018-08-01T17:02:17Z</time>
<speed>0.00</speed>
</trkpt>
<trkpt lat="-6.968603" lon="-34.834900">
<ele>-1.670000</ele>
<time>2018-08-01T17:07:28Z</time>
<speed>0.00</speed>
</trkpt>
<trkpt lat="-6.968598" lon="-34.834793">
<ele>8.840000</ele>
<time>2018-08-01T17:12:38Z</time>
<speed>0.00</speed>
</trkpt>
<trkpt lat="-6.968623" lon="-34.834923">
<ele>4.180000</ele>
<time>2018-08-01T17:17:48Z</time>
<speed>0.00</speed>
</trkpt>
<trkpt lat="-6.968653" lon="-34.834831">
<ele>5.960000</ele>
<time>2018-08-01T17:22:58Z</time>
<speed>0.00</speed>
</trkpt>
<trkpt lat="-6.968579" lon="-34.834808">
<ele>16.520000</ele>
<time>2018-08-01T17:28:12Z</time>
<speed>0.77</speed>
</trkpt>
<trkpt lat="-6.968715" lon="-34.834873">
<ele>19.869999</ele>
<time>2018-08-01T17:33:24Z</time>
<speed>0.00</speed>
</trkpt>
<trkpt lat="-6.968939" lon="-34.834805">
<ele>52.219997</ele>
<time>2018-08-01T17:38:43Z</time>
<speed>0.95</speed>
</trkpt>
<trkpt lat="-6.968584" lon="-34.834770">
<ele>25.439999</ele>
<time>2018-08-01T17:43:54Z</time>
<speed>0.00</speed>
</trkpt>
<trkpt lat="-6.968693" lon="-34.834774">
<ele>25.769999</ele>
<time>2018-08-01T17:50:54Z</time>
<speed>0.25</speed>
</trkpt>
<trkpt lat="-6.968752" lon="-34.834797">
<ele>35.059998</ele>
<time>2018-08-01T18:02:36Z</time>
<speed>0.12</speed>
</trkpt>
<trkpt lat="-6.968672" lon="-34.834728">
<ele>19.059999</ele>
<time>2018-08-01T18:08:02Z</time>
<speed>0.17</speed>
</trkpt>
<trkpt lat="-6.968607" lon="-34.834774">
<ele>13.650000</ele>
<time>2018-08-01T18:17:00Z</time>
<speed>0.10</speed>
</trkpt>
<trkpt lat="-6.968682" lon="-34.834866">
<ele>22.389999</ele>
<time>2018-08-01T18:27:17Z</time>
<speed>0.25</speed>
</trkpt>
<trkpt lat="-6.968677" lon="-34.834839">
<ele>20.730000</ele>
<time>2018-08-01T18:36:18Z</time>
<speed>0.27</speed>
</trkpt>
<trkpt lat="-6.968712" lon="-34.834599">
<ele>22.660000</ele>
<time>2018-08-01T18:46:16Z</time>
<speed>1.18</speed>
</trkpt>
<trkpt lat="-6.968635" lon="-34.834835">
<ele>27.529999</ele>
<time>2018-08-01T18:56:22Z</time>
<speed>0.00</speed>
</trkpt>
<trkpt lat="-6.968683" lon="-34.834820">
<ele>32.880001</ele>
<time>2018-08-01T19:06:09Z</time>
<speed>1.49</speed>
</trkpt>
<trkpt lat="-6.968657" lon="-34.835072">
<ele>-16.959999</ele>
<time>2018-08-01T19:11:19Z</time>
<speed>0.00</speed>
</trkpt>
<trkpt lat="-6.968606" lon="-34.834885">
<ele>1.580000</ele>
<time>2018-08-01T19:16:29Z</time>
<speed>0.00</speed>
</trkpt>
<trkpt lat="-6.968515" lon="-34.834850">
<ele>2.060000</ele>
<time>2018-08-01T19:21:39Z</time>
<speed>0.00</speed>
</trkpt>
<trkpt lat="-6.968666" lon="-34.834835">
<ele>15.440000</ele>
<time>2018-08-01T19:27:04Z</time>
<speed>0.41</speed>
</trkpt>
<trkpt lat="-6.968581" lon="-34.834682">
<ele>26.510000</ele>
<time>2018-08-01T19:32:34Z</time>
<speed>1.80</speed>
</trkpt>
<trkpt lat="-6.968636" lon="-34.834713">
<ele>-0.010000</ele>
<time>2018-08-01T19:38:23Z</time>
<speed>0.00</speed>
</trkpt>
<trkpt lat="-6.968607" lon="-34.834827">
<ele>-6.630000</ele>
<time>2018-08-01T19:43:32Z</time>
<speed>0.00</speed>
</trkpt>
<trkpt lat="-6.968570" lon="-34.834808">
<ele>14.500000</ele>
<time>2018-08-01T19:48:41Z</time>
<speed>0.00</speed>
</trkpt>
<trkpt lat="-6.968520" lon="-34.834785">
<ele>20.570000</ele>
<time>2018-08-01T19:54:05Z</time>
<speed>0.00</speed>
</trkpt>
<trkpt lat="-6.968660" lon="-34.834911">
<ele>-3.370000</ele>
<time>2018-08-01T19:59:18Z</time>
<speed>0.00</speed>
</trkpt>
<trkpt lat="-6.968242" lon="-34.834465">
<ele>102.269997</ele>
<time>2018-08-01T20:04:44Z</time>
<speed>0.00</speed>
</trkpt>
<trkpt lat="-6.968780" lon="-34.835098">
<ele>-49.110001</ele>
<time>2018-08-01T20:10:30Z</time>
<speed>1.09</speed>
</trkpt>
<trkpt lat="-6.968686" lon="-34.834911">
<ele>-10.660000</ele>
<time>2018-08-01T20:16:56Z</time>
<speed>1.06</speed>
</trkpt>
<trkpt lat="-6.968539" lon="-34.834774">
<ele>20.410000</ele>
<time>2018-08-01T20:24:11Z</time>
<speed>0.00</speed>
</trkpt>
<trkpt lat="-6.968658" lon="-34.834778">
<ele>26.150000</ele>
<time>2018-08-01T20:29:31Z</time>
<speed>0.00</speed>
</trkpt>
<trkpt lat="-6.968666" lon="-34.834957">
<ele>-21.949999</ele>
<time>2018-08-01T20:34:52Z</time>
<speed>0.00</speed>
</trkpt>
<trkpt lat="-6.968643" lon="-34.834919">
<ele>-9.520000</ele>
<time>2018-08-01T20:40:38Z</time>
<speed>0.57</speed>
</trkpt>
<trkpt lat="-6.968656" lon="-34.834610">
<ele>39.389999</ele>
<time>2018-08-01T20:47:08Z</time>
<speed>0.00</speed>
</trkpt>
<trkpt lat="-6.968684" lon="-34.834663">
<ele>34.980000</ele>
<time>2018-08-01T20:54:43Z</time>
<speed>0.38</speed>
</trkpt>
<trkpt lat="-6.968641" lon="-34.834770">
<ele>11.650000</ele>
<time>2018-08-01T21:02:50Z</time>
<speed>0.52</speed>
</trkpt>
<trkpt lat="-6.968556" lon="-34.835072">
<ele>-39.649998</ele>
<time>2018-08-01T21:11:44Z</time>
<speed>0.34</speed>
</trkpt>
<trkpt lat="-6.968565" lon="-34.834892">
<ele>6.180000</ele>
<time>2018-08-01T21:20:16Z</time>
<speed>0.00</speed>
</trkpt>
<trkpt lat="-6.968514" lon="-34.835182">
<ele>9.510000</ele>
<time>2018-08-01T21:25:35Z</time>
<speed>0.00</speed>
</trkpt>
<trkpt lat="-6.968656" lon="-34.834721">
<ele>15.429999</ele>
<time>2018-08-01T21:30:56Z</time>
<speed>1.57</speed>
</trkpt>
<trkpt lat="-6.968627" lon="-34.834709">
<ele>15.330000</ele>
<time>2018-08-01T21:36:17Z</time>
<speed>0.00</speed>
</trkpt>
<trkpt lat="-6.968750" lon="-34.834568">
<ele>37.329998</ele>
<time>2018-08-01T21:41:34Z</time>
<speed>0.00</speed>
</trkpt>
<trkpt lat="-6.968559" lon="-34.834923">
<ele>5.860000</ele>
<time>2018-08-01T21:47:04Z</time>
<speed>0.00</speed>
</trkpt>
<trkpt lat="-6.968620" lon="-34.834774">
<ele>10.400000</ele>
<time>2018-08-01T21:52:23Z</time>
<speed>0.00</speed>
</trkpt>
<trkpt lat="-6.968591" lon="-34.834774">
<ele>18.830000</ele>
<time>2018-08-01T21:58:00Z</time>
<speed>0.11</speed>
</trkpt>
<trkpt lat="-6.968587" lon="-34.834930">
<ele>9.179999</ele>
<time>2018-08-01T22:03:26Z</time>
<speed>0.00</speed>
</trkpt>
<trkpt lat="-6.968564" lon="-34.834751">
<ele>37.399998</ele>
<time>2018-08-01T22:08:44Z</time>
<speed>1.75</speed>
</trkpt>
<trkpt lat="-6.968723" lon="-34.834660">
<ele>25.459999</ele>
<time>2018-08-01T22:14:23Z</time>
<speed>0.22</speed>
</trkpt>
<trkpt lat="-6.968585" lon="-34.834789">
<ele>4.740000</ele>
<time>2018-08-01T22:19:59Z</time>
<speed>0.00</speed>
</trkpt>
<trkpt lat="-6.968624" lon="-34.834850">
<ele>2.350000</ele>
<time>2018-08-01T22:25:15Z</time>
<speed>0.00</speed>
</trkpt>
<trkpt lat="-6.968615" lon="-34.834709">
<ele>6.110000</ele>
<time>2018-08-01T22:30:54Z</time>
<speed>0.09</speed>
</trkpt>
<trkpt lat="-6.968626" lon="-34.834877">
<ele>-13.620000</ele>
<time>2018-08-01T22:36:30Z</time>
<speed>0.00</speed>
</trkpt>
<trkpt lat="-6.968670" lon="-34.834797">
<ele>-3.790000</ele>
<time>2018-08-01T22:42:14Z</time>
<speed>0.75</speed>
</trkpt>
<trkpt lat="-6.968501" lon="-34.834637">
<ele>1.630000</ele>
<time>2018-08-01T22:48:38Z</time>
<speed>0.24</speed>
</trkpt>
<trkpt lat="-6.968652" lon="-34.835068">
<ele>-0.430000</ele>
<time>2018-08-01T22:56:50Z</time>
<speed>0.00</speed>
</trkpt>
<trkpt lat="-6.968559" lon="-34.834972">
<ele>7.370000</ele>
<time>2018-08-01T23:02:45Z</time>
<speed>0.28</speed>
</trkpt>
<trkpt lat="-6.968582" lon="-34.834602">
<ele>33.469997</ele>
<time>2018-08-01T23:10:40Z</time>
<speed>0.00</speed>
</trkpt>
<trkpt lat="-6.968656" lon="-34.834881">
<ele>10.540000</ele>
<time>2018-08-01T23:16:28Z</time>
<speed>1.08</speed>
</trkpt>
<trkpt lat="-6.968544" lon="-34.834759">
<ele>-5.000000</ele>
<time>2018-08-01T23:24:49Z</time>
<speed>0.22</speed>
</trkpt>
<trkpt lat="-6.968615" lon="-34.834839">
<ele>16.609999</ele>
<time>2018-08-01T23:34:19Z</time>
<speed>0.00</speed>
</trkpt>
<trkpt lat="-6.968639" lon="-34.834808">
<ele>3.400000</ele>
<time>2018-08-01T23:39:38Z</time>
<speed>1.67</speed>
</trkpt>
<trkpt lat="-6.970235" lon="-34.834675">
<ele>207.649994</ele>
<time>2018-08-01T23:44:55Z</time>
<speed>2.50</speed>
</trkpt>
<trkpt lat="-6.968555" lon="-34.834869">
<ele>0.170000</ele>
<time>2018-08-01T23:50:19Z</time>
<speed>0.00</speed>
</trkpt>
<trkpt lat="-6.968658" lon="-34.834759">
<ele>23.619999</ele>
<time>2018-08-01T23:55:38Z</time>
<speed>0.00</speed>
</trkpt>
<trkpt lat="-6.968674" lon="-34.834782">
<ele>9.760000</ele>
<time>2018-08-02T00:01:33Z</time>
<speed>0.00</speed>
</trkpt>
<trkpt lat="-6.968645" lon="-34.834881">
<ele>-1.900000</ele>
<time>2018-08-02T00:08:14Z</time>
<speed>0.00</speed>
</trkpt>
<trkpt lat="-6.968615" lon="-34.834805">
<ele>8.639999</ele>
<time>2018-08-02T00:13:35Z</time>
<speed>0.52</speed>
</trkpt>
<trkpt lat="-6.968637" lon="-34.834854">
<ele>-3.680000</ele>
<time>2018-08-02T00:18:54Z</time>
<speed>0.00</speed>
</trkpt>
<trkpt lat="-6.968542" lon="-34.834877">
<ele>-10.120000</ele>
<time>2018-08-02T00:24:10Z</time>
<speed>0.00</speed>
</trkpt>
<trkpt lat="-6.968599" lon="-34.834797">
<ele>-18.629999</ele>
<time>2018-08-02T00:29:54Z</time>
<speed>0.15</speed>
</trkpt>
<trkpt lat="-6.968666" lon="-34.834766">
<ele>-7.350000</ele>
<time>2018-08-02T00:36:11Z</time>
<speed>0.49</speed>
</trkpt>
<trkpt lat="-6.968614" lon="-34.834854">
<ele>-7.610000</ele>
<time>2018-08-02T00:43:45Z</time>
<speed>0.11</speed>
</trkpt>
<trkpt lat="-6.968530" lon="-34.834835">
<ele>-9.070000</ele>
<time>2018-08-02T00:51:41Z</time>
<speed>0.13</speed>
</trkpt>
<trkpt lat="-6.968616" lon="-34.834915">
<ele>-5.250000</ele>
<time>2018-08-02T00:57:05Z</time>
<speed>0.44</speed>
</trkpt>
<trkpt lat="-6.968569" lon="-34.834660">
<ele>10.870000</ele>
<time>2018-08-02T01:03:20Z</time>
<speed>0.14</speed>
</trkpt>
<trkpt lat="-6.968627" lon="-34.834835">
<ele>36.829998</ele>
<time>2018-08-02T01:11:13Z</time>
<speed>0.15</speed>
</trkpt>
<trkpt lat="-6.968639" lon="-34.834869">
<ele>20.549999</ele>
<time>2018-08-02T01:20:03Z</time>
<speed>0.00</speed>
</trkpt>
<trkpt lat="-6.968607" lon="-34.834869">
<ele>7.320000</ele>
<time>2018-08-02T01:28:56Z</time>
<speed>0.00</speed>
</trkpt>
<trkpt lat="-6.968616" lon="-34.834930">
<ele>29.349998</ele>
<time>2018-08-02T01:34:14Z</time>
<speed>0.00</speed>
</trkpt>
<trkpt lat="-6.968543" lon="-34.834854">
<ele>29.129999</ele>
<time>2018-08-02T01:39:31Z</time>
<speed>0.00</speed>
</trkpt>
<trkpt lat="-6.968588" lon="-34.834778">
<ele>-6.550000</ele>
<time>2018-08-02T01:44:47Z</time>
<speed>0.00</speed>
</trkpt>
<trkpt lat="-6.968731" lon="-34.834713">
<ele>18.910000</ele>
<time>2018-08-02T01:50:04Z</time>
<speed>0.00</speed>
</trkpt>
<trkpt lat="-6.968586" lon="-34.834881">
<ele>6.340000</ele>
<time>2018-08-02T01:55:27Z</time>
<speed>0.00</speed>
</trkpt>
<trkpt lat="-6.968634" lon="-34.834942">
<ele>-11.059999</ele>
<time>2018-08-02T02:00:47Z</time>
<speed>0.00</speed>
</trkpt>
<trkpt lat="-6.968634" lon="-34.834850">
<ele>19.949999</ele>
<time>2018-08-02T02:06:03Z</time>
<speed>0.00</speed>
</trkpt>
<trkpt lat="-6.968559" lon="-34.834782">
<ele>-18.240000</ele>
<time>2018-08-02T02:11:19Z</time>
<speed>0.00</speed>
</trkpt>
<trkpt lat="-6.968718" lon="-34.835011">
<ele>32.980000</ele>
<time>2018-08-02T02:16:35Z</time>
<speed>0.00</speed>
</trkpt>
<trkpt lat="-6.968629" lon="-34.834888">
<ele>0.330000</ele>
<time>2018-08-02T02:21:50Z</time>
<speed>0.00</speed>
</trkpt>
<trkpt lat="-6.968630" lon="-34.834831">
<ele>21.170000</ele>
<time>2018-08-02T02:27:28Z</time>
<speed>0.09</speed>
</trkpt>
<trkpt lat="-6.968609" lon="-34.834808">
<ele>23.500000</ele>
<time>2018-08-02T02:32:58Z</time>
<speed>0.14</speed>
</trkpt>
<trkpt lat="-6.968602" lon="-34.834835">
<ele>11.790000</ele>
<time>2018-08-02T02:38:28Z</time>
<speed>0.33</speed>
</trkpt>
<trkpt lat="-6.968554" lon="-34.834740">
<ele>26.059999</ele>
<time>2018-08-02T02:43:59Z</time>
<speed>0.46</speed>
</trkpt>
<trkpt lat="-6.968615" lon="-34.834824">
<ele>4.680000</ele>
<time>2018-08-02T02:50:15Z</time>
<speed>0.26</speed>
</trkpt>
<trkpt lat="-6.968601" lon="-34.834877">
<ele>5.490000</ele>
<time>2018-08-02T02:58:01Z</time>
<speed>0.12</speed>
</trkpt>
</trkseg>
</trk>
<trk>
<name>20180827-155021(486)</name>
<desc>Color:004000ff</desc>
<trkseg>
<trkpt lat="-7.282832" lon="-34.803043">
<ele>19.469999</ele>
<time>2018-08-01T03:02:31Z</time>
<speed>0.00</speed>
</trkpt>
<trkpt lat="-7.282775" lon="-34.803024">
<ele>24.189999</ele>
<time>2018-08-01T03:07:45Z</time>
<speed>0.19</speed>
</trkpt>
<trkpt lat="-7.282829" lon="-34.803028">
<ele>8.559999</ele>
<time>2018-08-01T03:12:59Z</time>
<speed>0.08</speed>
</trkpt>
<trkpt lat="-7.282801" lon="-34.803051">
<ele>15.809999</ele>
<time>2018-08-01T03:18:31Z</time>
<speed>0.12</speed>
</trkpt>
<trkpt lat="-7.282791" lon="-34.803059">
<ele>13.299999</ele>
<time>2018-08-01T03:23:44Z</time>
<speed>0.00</speed>
</trkpt>
<trkpt lat="-7.282752" lon="-34.803066">
<ele>-22.219999</ele>
<time>2018-08-01T03:28:57Z</time>
<speed>0.00</speed>
</trkpt>
<trkpt lat="-7.282784" lon="-34.803032">
<ele>9.340000</ele>
<time>2018-08-01T03:34:09Z</time>
<speed>0.00</speed>
</trkpt>
<trkpt lat="-7.282838" lon="-34.803005">
<ele>6.900000</ele>
<time>2018-08-01T03:39:22Z</time>
<speed>0.00</speed>
</trkpt>
<trkpt lat="-7.282779" lon="-34.802998">
<ele>16.279999</ele>
<time>2018-08-01T03:44:34Z</time>
<speed>0.00</speed>
</trkpt>
<trkpt lat="-7.282806" lon="-34.803028">
<ele>12.080000</ele>
<time>2018-08-01T03:49:46Z</time>
<speed>0.16</speed>
</trkpt>
<trkpt lat="-7.282741" lon="-34.803005">
<ele>17.949999</ele>
<time>2018-08-01T03:54:59Z</time>
<speed>0.00</speed>
</trkpt>
<trkpt lat="-7.282808" lon="-34.803024">
<ele>8.940000</ele>
<time>2018-08-01T04:00:15Z</time>
<speed>0.00</speed>
</trkpt>
<trkpt lat="-7.282736" lon="-34.802925">
<ele>21.920000</ele>
<time>2018-08-01T04:05:34Z</time>
<speed>0.11</speed>
</trkpt>
<trkpt lat="-7.282892" lon="-34.803001">
<ele>14.110000</ele>
<time>2018-08-01T04:10:47Z</time>
<speed>0.00</speed>
</trkpt>
<trkpt lat="-7.282919" lon="-34.802998">
<ele>7.560000</ele>
<time>2018-08-01T04:16:04Z</time>
<speed>0.00</speed>
</trkpt>
<trkpt lat="-7.282919" lon="-34.802994">
<ele>14.929999</ele>
<time>2018-08-01T04:21:16Z</time>
<speed>0.00</speed>
</trkpt>
<trkpt lat="-7.282849" lon="-34.802994">
<ele>12.000000</ele>
<time>2018-08-01T04:26:29Z</time>
<speed>0.00</speed>
</trkpt>
<trkpt lat="-7.282885" lon="-34.803036">
<ele>7.070000</ele>
<time>2018-08-01T04:31:42Z</time>
<speed>0.00</speed>
</trkpt>
<trkpt lat="-7.282771" lon="-34.803051">
<ele>2.720000</ele>
<time>2018-08-01T04:36:56Z</time>
<speed>0.00</speed>
</trkpt>
<trkpt lat="-7.282780" lon="-34.803127">
<ele>-17.559999</ele>
<time>2018-08-01T04:42:09Z</time>
<speed>0.00</speed>
</trkpt>
<trkpt lat="-7.282770" lon="-34.803020">
<ele>21.490000</ele>
<time>2018-08-01T04:47:22Z</time>
<speed>0.00</speed>
</trkpt>
<trkpt lat="-7.282858" lon="-34.803062">
<ele>-5.170000</ele>
<time>2018-08-01T04:53:03Z</time>
<speed>0.32</speed>
</trkpt>
<trkpt lat="-7.282856" lon="-34.803040">
<ele>17.670000</ele>
<time>2018-08-01T04:58:19Z</time>
<speed>0.00</speed>
</trkpt>
<trkpt lat="-7.282787" lon="-34.803020">
<ele>20.949999</ele>
<time>2018-08-01T05:03:38Z</time>
<speed>0.00</speed>
</trkpt>
<trkpt lat="-7.282834" lon="-34.803005">
<ele>39.669998</ele>
<time>2018-08-01T05:08:56Z</time>
<speed>0.00</speed>
</trkpt>
<trkpt lat="-7.282768" lon="-34.803013">
<ele>22.439999</ele>
<time>2018-08-01T05:14:09Z</time>
<speed>0.11</speed>
</trkpt>
<trkpt lat="-7.282831" lon="-34.803055">
<ele>-3.840000</ele>
<time>2018-08-01T05:19:23Z</time>
<speed>0.00</speed>
</trkpt>
<trkpt lat="-7.282780" lon="-34.803009">
<ele>30.580000</ele>
<time>2018-08-01T05:24:35Z</time>
<speed>0.00</speed>
</trkpt>
<trkpt lat="-7.282781" lon="-34.803013">
<ele>26.139999</ele>
<time>2018-08-01T05:29:49Z</time>
<speed>0.00</speed>
</trkpt>
<trkpt lat="-7.282901" lon="-34.803047">
<ele>-11.969999</ele>
<time>2018-08-01T05:35:02Z</time>
<speed>0.00</speed>
</trkpt>
<trkpt lat="-7.282835" lon="-34.803074">
<ele>3.830000</ele>
<time>2018-08-01T05:40:15Z</time>
<speed>0.13</speed>
</trkpt>
<trkpt lat="-7.282814" lon="-34.803036">
<ele>15.530000</ele>
<time>2018-08-01T05:45:29Z</time>
<speed>0.00</speed>
</trkpt>
<trkpt lat="-7.282848" lon="-34.803009">
<ele>7.990000</ele>
<time>2018-08-01T05:50:43Z</time>
<speed>0.00</speed>
</trkpt>
<trkpt lat="-7.282780" lon="-34.803078">
<ele>-17.809999</ele>
<time>2018-08-01T05:55:57Z</time>
<speed>0.00</speed>
</trkpt>
<trkpt lat="-7.282870" lon="-34.803024">
<ele>21.730000</ele>
<time>2018-08-01T06:01:13Z</time>
<speed>0.11</speed>
</trkpt>
<trkpt lat="-7.282784" lon="-34.802994">
<ele>20.500000</ele>
<time>2018-08-01T06:06:40Z</time>
<speed>0.13</speed>
</trkpt>
<trkpt lat="-7.282842" lon="-34.803013">
<ele>9.410000</ele>
<time>2018-08-01T06:12:07Z</time>
<speed>0.28</speed>
</trkpt>
<trkpt lat="-7.282801" lon="-34.803032">
<ele>32.020000</ele>
<time>2018-08-01T06:17:35Z</time>
<speed>0.19</speed>
</trkpt>
<trkpt lat="-7.282796" lon="-34.803017">
<ele>2.090000</ele>
<time>2018-08-01T06:23:19Z</time>
<speed>0.17</speed>
</trkpt>
<trkpt lat="-7.282796" lon="-34.802994">
<ele>13.349999</ele>
<time>2018-08-01T06:29:54Z</time>
<speed>0.00</speed>
</trkpt>
<trkpt lat="-7.282846" lon="-34.803074">
<ele>20.990000</ele>
<time>2018-08-01T06:35:09Z</time>
<speed>0.00</speed>
</trkpt>
<trkpt lat="-7.282811" lon="-34.803070">
<ele>24.779999</ele>
<time>2018-08-01T06:40:25Z</time>
<speed>0.00</speed>
</trkpt>
<trkpt lat="-7.282806" lon="-34.803070">
<ele>12.700000</ele>
<time>2018-08-01T06:45:40Z</time>
<speed>0.00</speed>
</trkpt>
<trkpt lat="-7.282729" lon="-34.803059">
<ele>17.760000</ele>
<time>2018-08-01T06:50:55Z</time>
<speed>0.29</speed>
</trkpt>
<trkpt lat="-7.282794" lon="-34.803082">
<ele>4.520000</ele>
<time>2018-08-01T06:56:10Z</time>
<speed>0.00</speed>
</trkpt>
<trkpt lat="-7.282858" lon="-34.803123">
<ele>-8.460000</ele>
<time>2018-08-01T07:01:31Z</time>
<speed>0.00</speed>
</trkpt>
<trkpt lat="-7.282827" lon="-34.803066">
<ele>9.050000</ele>
<time>2018-08-01T07:06:47Z</time>
<speed>0.00</speed>
</trkpt>
<trkpt lat="-7.282793" lon="-34.803036">
<ele>-5.060000</ele>
<time>2018-08-01T07:12:03Z</time>
<speed>0.00</speed>
</trkpt>
<trkpt lat="-7.282870" lon="-34.803013">
<ele>8.030000</ele>
<time>2018-08-01T07:17:18Z</time>
<speed>0.00</speed>
</trkpt>
<trkpt lat="-7.282827" lon="-34.803043">
<ele>17.279999</ele>
<time>2018-08-01T07:22:33Z</time>
<speed>0.00</speed>
</trkpt>
<trkpt lat="-7.282873" lon="-34.803055">
<ele>11.080000</ele>
<time>2018-08-01T07:27:51Z</time>
<speed>0.00</speed>
</trkpt>
<trkpt lat="-7.282771" lon="-34.803074">
<ele>21.139999</ele>
<time>2018-08-01T07:33:06Z</time>
<speed>0.00</speed>
</trkpt>
<trkpt lat="-7.282811" lon="-34.802990">
<ele>26.869999</ele>
<time>2018-08-01T07:38:37Z</time>
<speed>0.16</speed>
</trkpt>
<trkpt lat="-7.282704" lon="-34.802780">
<ele>5.130000</ele>
<time>2018-08-01T07:44:06Z</time>
<speed>0.40</speed>
</trkpt>
<trkpt lat="-7.282733" lon="-34.803207">
<ele>35.930000</ele>
<time>2018-08-01T07:49:24Z</time>
<speed>0.00</speed>
</trkpt>
<trkpt lat="-7.282723" lon="-34.803078">
<ele>25.219999</ele>
<time>2018-08-01T07:55:01Z</time>
<speed>0.12</speed>
</trkpt>
<trkpt lat="-7.282800" lon="-34.803047">
<ele>9.420000</ele>
<time>2018-08-01T08:00:23Z</time>
<speed>0.00</speed>
</trkpt>
<trkpt lat="-7.282793" lon="-34.802975">
<ele>15.179999</ele>
<time>2018-08-01T08:05:40Z</time>
<speed>0.00</speed>
</trkpt>
<trkpt lat="-7.282746" lon="-34.802975">
<ele>15.730000</ele>
<time>2018-08-01T08:10:57Z</time>
<speed>0.00</speed>
</trkpt>
<trkpt lat="-7.283040" lon="-34.803059">
<ele>-20.020000</ele>
<time>2018-08-01T08:16:14Z</time>
<speed>0.00</speed>
</trkpt>
<trkpt lat="-7.282828" lon="-34.803051">
<ele>13.860000</ele>
<time>2018-08-01T08:21:31Z</time>
<speed>0.00</speed>
</trkpt>
<trkpt lat="-7.282782" lon="-34.803047">
<ele>15.700000</ele>
<time>2018-08-01T08:26:49Z</time>
<speed>0.00</speed>
</trkpt>
<trkpt lat="-7.282856" lon="-34.803032">
<ele>20.449999</ele>
<time>2018-08-01T08:32:06Z</time>
<speed>0.00</speed>
</trkpt>
<trkpt lat="-7.282961" lon="-34.802864">
<ele>-41.079998</ele>
<time>2018-08-01T08:37:23Z</time>
<speed>0.00</speed>
</trkpt>
<trkpt lat="-7.282744" lon="-34.803020">
<ele>28.709999</ele>
<time>2018-08-01T08:42:40Z</time>
<speed>0.00</speed>
</trkpt>
<trkpt lat="-7.282873" lon="-34.803024">
<ele>9.730000</ele>
<time>2018-08-01T08:47:57Z</time>
<speed>0.00</speed>
</trkpt>
<trkpt lat="-7.282796" lon="-34.803066">
<ele>16.949999</ele>
<time>2018-08-01T08:53:14Z</time>
<speed>0.00</speed>
</trkpt>
<trkpt lat="-7.282615" lon="-34.802967">
<ele>20.639999</ele>
<time>2018-08-01T08:59:12Z</time>
<speed>0.09</speed>
</trkpt>
<trkpt lat="-7.282819" lon="-34.803040">
<ele>16.359999</ele>
<time>2018-08-01T09:04:47Z</time>
<speed>0.00</speed>
</trkpt>
<trkpt lat="-7.282857" lon="-34.802979">
<ele>13.360000</ele>
<time>2018-08-01T09:09:52Z</time>
<speed>0.00</speed>
</trkpt>
<trkpt lat="-7.282777" lon="-34.803085">
<ele>11.460000</ele>
<time>2018-08-01T09:14:57Z</time>
<speed>0.00</speed>
</trkpt>
<trkpt lat="-7.282826" lon="-34.803085">
<ele>7.230000</ele>
<time>2018-08-01T09:20:02Z</time>
<speed>0.60</speed>
</trkpt>
<trkpt lat="-7.282784" lon="-34.803047">
<ele>21.799999</ele>
<time>2018-08-01T09:25:08Z</time>
<speed>0.00</speed>
</trkpt>
<trkpt lat="-7.282765" lon="-34.803127">
<ele>23.789999</ele>
<time>2018-08-01T09:30:14Z</time>
<speed>0.00</speed>
</trkpt>
<trkpt lat="-7.282760" lon="-34.803013">
<ele>18.180000</ele>
<time>2018-08-01T09:35:20Z</time>
<speed>0.00</speed>
</trkpt>
<trkpt lat="-7.282863" lon="-34.802826">
<ele>4.940000</ele>
<time>2018-08-01T09:40:26Z</time>
<speed>0.00</speed>
</trkpt>
<trkpt lat="-7.282784" lon="-34.803093">
<ele>19.740000</ele>
<time>2018-08-01T09:45:32Z</time>
<speed>0.00</speed>
</trkpt>
<trkpt lat="-7.282830" lon="-34.802982">
<ele>3.060000</ele>
<time>2018-08-01T09:50:37Z</time>
<speed>0.00</speed>
</trkpt>
<trkpt lat="-7.282826" lon="-34.802975">
<ele>7.120000</ele>
<time>2018-08-01T09:55:42Z</time>
<speed>0.00</speed>
</trkpt>
<trkpt lat="-7.282826" lon="-34.802975">
<ele>7.120000</ele>
<time>2018-08-01T10:04:57Z</time>
<speed>0.00</speed>
</trkpt>
<trkpt lat="-7.282804" lon="-34.803020">
<ele>16.750000</ele>
<time>2018-08-01T10:27:27Z</time>
<speed>0.63</speed>
</trkpt>
<trkpt lat="-7.282907" lon="-34.802929">
<ele>-8.120000</ele>
<time>2018-08-01T10:52:18Z</time>
<speed>0.00</speed>
</trkpt>
<trkpt lat="-7.282818" lon="-34.803066">
<ele>17.180000</ele>
<time>2018-08-01T11:08:24Z</time>
<speed>0.48</speed>
</trkpt>
<trkpt lat="-7.282789" lon="-34.803066">
<ele>25.480000</ele>
<time>2018-08-01T11:24:59Z</time>
<speed>0.00</speed>
</trkpt>
<trkpt lat="-7.282820" lon="-34.803123">
<ele>15.469999</ele>
<time>2018-08-01T11:36:54Z</time>
<speed>0.00</speed>
</trkpt>
<trkpt lat="-7.282829" lon="-34.802994">
<ele>8.500000</ele>
<time>2018-08-01T11:42:14Z</time>
<speed>0.00</speed>
</trkpt>
<trkpt lat="-7.282774" lon="-34.803097">
<ele>21.570000</ele>
<time>2018-08-01T11:47:35Z</time>
<speed>0.00</speed>
</trkpt>
<trkpt lat="-7.282701" lon="-34.803135">
<ele>21.850000</ele>
<time>2018-08-01T11:53:17Z</time>
<speed>0.25</speed>
</trkpt>
<trkpt lat="-7.282845" lon="-34.803059">
<ele>12.690000</ele>
<time>2018-08-01T11:58:59Z</time>
<speed>0.00</speed>
</trkpt>
<trkpt lat="-7.282749" lon="-34.803078">
<ele>19.529999</ele>
<time>2018-08-01T12:04:31Z</time>
<speed>0.39</speed>
</trkpt>
<trkpt lat="-7.282805" lon="-34.803051">
<ele>12.139999</ele>
<time>2018-08-01T12:09:40Z</time>
<speed>0.16</speed>
</trkpt>
<trkpt lat="-7.282877" lon="-34.803085">
<ele>-0.600000</ele>
<time>2018-08-01T12:14:49Z</time>
<speed>0.00</speed>
</trkpt>
<trkpt lat="-7.282797" lon="-34.803108">
<ele>5.800000</ele>
<time>2018-08-01T12:19:59Z</time>
<speed>0.00</speed>
</trkpt>
<trkpt lat="-7.282803" lon="-34.803043">
<ele>2.820000</ele>
<time>2018-08-01T12:25:10Z</time>
<speed>0.00</speed>
</trkpt>
<trkpt lat="-7.282866" lon="-34.803062">
<ele>15.250000</ele>
<time>2018-08-01T12:30:20Z</time>
<speed>0.00</speed>
</trkpt>
<trkpt lat="-7.282861" lon="-34.803036">
<ele>22.100000</ele>
<time>2018-08-01T12:35:32Z</time>
<speed>0.00</speed>
</trkpt>
<trkpt lat="-7.282813" lon="-34.803150">
<ele>10.650000</ele>
<time>2018-08-01T12:40:41Z</time>
<speed>0.00</speed>
</trkpt>
<trkpt lat="-7.282783" lon="-34.803009">
<ele>0.100000</ele>
<time>2018-08-01T12:45:55Z</time>
<speed>0.00</speed>
</trkpt>
<trkpt lat="-7.282821" lon="-34.803032">
<ele>22.359999</ele>
<time>2018-08-01T12:51:04Z</time>
<speed>0.56</speed>
</trkpt>
<trkpt lat="-7.282806" lon="-34.802986">
<ele>25.309999</ele>
<time>2018-08-01T12:56:15Z</time>
<speed>0.00</speed>
</trkpt>
<trkpt lat="-7.282891" lon="-34.803143">
<ele>51.779999</ele>
<time>2018-08-01T13:01:50Z</time>
<speed>0.42</speed>
</trkpt>
<trkpt lat="-7.282779" lon="-34.803001">
<ele>-13.400000</ele>
<time>2018-08-01T13:07:09Z</time>
<speed>0.00</speed>
</trkpt>
<trkpt lat="-7.282933" lon="-34.803062">
<ele>15.070000</ele>
<time>2018-08-01T13:12:23Z</time>
<speed>1.78</speed>
</trkpt>
<trkpt lat="-7.282811" lon="-34.802944">
<ele>0.860000</ele>
<time>2018-08-01T13:17:36Z</time>
<speed>0.00</speed>
</trkpt>
<trkpt lat="-7.282840" lon="-34.803051">
<ele>12.910000</ele>
<time>2018-08-01T13:22:47Z</time>
<speed>0.00</speed>
</trkpt>
<trkpt lat="-7.282786" lon="-34.802994">
<ele>14.750000</ele>
<time>2018-08-01T13:28:00Z</time>
<speed>0.00</speed>
</trkpt>
<trkpt lat="-7.282831" lon="-34.803059">
<ele>49.239998</ele>
<time>2018-08-01T13:33:18Z</time>
<speed>0.48</speed>
</trkpt>
<trkpt lat="-7.282771" lon="-34.802986">
<ele>11.210000</ele>
<time>2018-08-01T13:38:32Z</time>
<speed>0.00</speed>
</trkpt>
<trkpt lat="-7.282834" lon="-34.803001">
<ele>-9.490000</ele>
<time>2018-08-01T13:43:45Z</time>
<speed>0.00</speed>
</trkpt>
<trkpt lat="-7.282819" lon="-34.803009">
<ele>-13.759999</ele>
<time>2018-08-01T13:49:16Z</time>
<speed>0.07</speed>
</trkpt>
<trkpt lat="-7.282863" lon="-34.803089">
<ele>-1.160000</ele>
<time>2018-08-01T13:54:32Z</time>
<speed>0.64</speed>
</trkpt>
<trkpt lat="-7.282912" lon="-34.803043">
<ele>2.610000</ele>
<time>2018-08-01T14:00:20Z</time>
<speed>0.33</speed>
</trkpt>
<trkpt lat="-7.282901" lon="-34.803028">
<ele>9.960000</ele>
<time>2018-08-01T14:06:14Z</time>
<speed>0.00</speed>
</trkpt>
<trkpt lat="-7.282787" lon="-34.803074">
<ele>33.969997</ele>
<time>2018-08-01T14:11:28Z</time>
<speed>0.00</speed>
</trkpt>
<trkpt lat="-7.282957" lon="-34.802959">
<ele>-5.170000</ele>
<time>2018-08-01T14:16:43Z</time>
<speed>0.03</speed>
</trkpt>
<trkpt lat="-7.282768" lon="-34.803066">
<ele>28.139999</ele>
<time>2018-08-01T14:21:58Z</time>
<speed>7.86</speed>
</trkpt>
<trkpt lat="-7.282819" lon="-34.802998">
<ele>27.519999</ele>
<time>2018-08-01T14:27:12Z</time>
<speed>0.36</speed>
</trkpt>
<trkpt lat="-7.282724" lon="-34.803135">
<ele>32.119999</ele>
<time>2018-08-01T14:32:30Z</time>
<speed>0.00</speed>
</trkpt>
<trkpt lat="-7.282831" lon="-34.803089">
<ele>-1.570000</ele>
<time>2018-08-01T14:37:44Z</time>
<speed>0.00</speed>
</trkpt>
<trkpt lat="-7.282865" lon="-34.803055">
<ele>3.490000</ele>
<time>2018-08-01T14:42:57Z</time>
<speed>0.00</speed>
</trkpt>
<trkpt lat="-7.282786" lon="-34.803078">
<ele>25.639999</ele>
<time>2018-08-01T14:48:11Z</time>
<speed>0.00</speed>
</trkpt>
<trkpt lat="-7.282891" lon="-34.803013">
<ele>4.350000</ele>
<time>2018-08-01T14:53:26Z</time>
<speed>0.00</speed>
</trkpt>
<trkpt lat="-7.282808" lon="-34.803097">
<ele>20.049999</ele>
<time>2018-08-01T14:58:45Z</time>
<speed>0.00</speed>
</trkpt>
<trkpt lat="-7.282751" lon="-34.803185">
<ele>35.759998</ele>
<time>2018-08-01T15:04:51Z</time>
<speed>0.11</speed>
</trkpt>
<trkpt lat="-7.282945" lon="-34.802883">
<ele>-20.070000</ele>
<time>2018-08-01T15:11:05Z</time>
<speed>1.76</speed>
</trkpt>
<trkpt lat="-7.282883" lon="-34.803066">
<ele>38.820000</ele>
<time>2018-08-01T15:16:56Z</time>
<speed>0.99</speed>
</trkpt>
<trkpt lat="-7.282834" lon="-34.803047">
<ele>35.329998</ele>
<time>2018-08-01T15:23:51Z</time>
<speed>0.00</speed>
</trkpt>
<trkpt lat="-7.282799" lon="-34.803158">
<ele>12.500000</ele>
<time>2018-08-01T15:29:09Z</time>
<speed>0.00</speed>
</trkpt>
<trkpt lat="-7.282803" lon="-34.803143">
<ele>8.550000</ele>
<time>2018-08-01T15:34:30Z</time>
<speed>0.00</speed>
</trkpt>
<trkpt lat="-7.282925" lon="-34.802616">
<ele>34.549999</ele>
<time>2018-08-01T15:39:50Z</time>
<speed>1.71</speed>
</trkpt>
<trkpt lat="-7.282848" lon="-34.803062">
<ele>21.250000</ele>
<time>2018-08-01T15:45:16Z</time>
<speed>0.00</speed>
</trkpt>
<trkpt lat="-7.282891" lon="-34.803024">
<ele>22.379999</ele>
<time>2018-08-01T15:51:02Z</time>
<speed>0.35</speed>
</trkpt>
<trkpt lat="-7.282765" lon="-34.803043">
<ele>9.590000</ele>
<time>2018-08-01T15:57:16Z</time>
<speed>0.90</speed>
</trkpt>
<trkpt lat="-7.282938" lon="-34.803230">
<ele>-87.570000</ele>
<time>2018-08-01T16:04:25Z</time>
<speed>0.00</speed>
</trkpt>
<trkpt lat="-7.282819" lon="-34.802971">
<ele>25.039999</ele>
<time>2018-08-01T16:10:37Z</time>
<speed>0.07</speed>
</trkpt>
<trkpt lat="-7.282807" lon="-34.803059">
<ele>2.550000</ele>
<time>2018-08-01T16:17:52Z</time>
<speed>0.04</speed>
</trkpt>
<trkpt lat="-7.282888" lon="-34.803051">
<ele>8.000000</ele>
<time>2018-08-01T16:24:49Z</time>
<speed>0.20</speed>
</trkpt>
<trkpt lat="-7.282911" lon="-34.802910">
<ele>-3.760000</ele>
<time>2018-08-01T16:32:21Z</time>
<speed>0.00</speed>
</trkpt>
<trkpt lat="-7.282775" lon="-34.803143">
<ele>-13.170000</ele>
<time>2018-08-01T16:37:55Z</time>
<speed>0.20</speed>
</trkpt>
<trkpt lat="-7.282917" lon="-34.802864">
<ele>35.739998</ele>
<time>2018-08-01T16:45:29Z</time>
<speed>0.06</speed>
</trkpt>
<trkpt lat="-7.282798" lon="-34.803078">
<ele>3.560000</ele>
<time>2018-08-01T16:53:41Z</time>
<speed>0.00</speed>
</trkpt>
<trkpt lat="-7.282811" lon="-34.803123">
<ele>2.860000</ele>
<time>2018-08-01T16:59:23Z</time>
<speed>0.13</speed>
</trkpt>
<trkpt lat="-7.282843" lon="-34.803085">
<ele>22.059999</ele>
<time>2018-08-01T17:06:40Z</time>
<speed>0.00</speed>
</trkpt>
<trkpt lat="-7.282810" lon="-34.803066">
<ele>4.770000</ele>
<time>2018-08-01T17:11:53Z</time>
<speed>0.00</speed>
</trkpt>
<trkpt lat="-7.282839" lon="-34.803089">
<ele>3.110000</ele>
<time>2018-08-01T17:17:06Z</time>
<speed>0.00</speed>
</trkpt>
<trkpt lat="-7.282870" lon="-34.802948">
<ele>23.930000</ele>
<time>2018-08-01T17:22:21Z</time>
<speed>0.00</speed>
</trkpt>
<trkpt lat="-7.282720" lon="-34.803131">
<ele>-2.910000</ele>
<time>2018-08-01T17:27:46Z</time>
<speed>0.00</speed>
</trkpt>
<trkpt lat="-7.282809" lon="-34.803070">
<ele>27.519999</ele>
<time>2018-08-01T17:33:31Z</time>
<speed>0.12</speed>
</trkpt>
<trkpt lat="-7.282743" lon="-34.803112">
<ele>32.549999</ele>
<time>2018-08-01T17:39:49Z</time>
<speed>0.00</speed>
</trkpt>
<trkpt lat="-7.282846" lon="-34.803051">
<ele>16.049999</ele>
<time>2018-08-01T17:45:05Z</time>
<speed>0.00</speed>
</trkpt>
<trkpt lat="-7.282811" lon="-34.803055">
<ele>12.000000</ele>
<time>2018-08-01T17:50:21Z</time>
<speed>0.00</speed>
</trkpt>
<trkpt lat="-7.282813" lon="-34.803066">
<ele>-6.470000</ele>
<time>2018-08-01T17:55:41Z</time>
<speed>0.00</speed>
</trkpt>
<trkpt lat="-7.282780" lon="-34.803089">
<ele>4.310000</ele>
<time>2018-08-01T18:01:04Z</time>
<speed>0.00</speed>
</trkpt>
<trkpt lat="-7.282856" lon="-34.802937">
<ele>42.829998</ele>
<time>2018-08-01T18:06:30Z</time>
<speed>0.00</speed>
</trkpt>
<trkpt lat="-7.282798" lon="-34.803009">
<ele>53.539997</ele>
<time>2018-08-01T18:11:50Z</time>
<speed>0.00</speed>
</trkpt>
<trkpt lat="-7.282802" lon="-34.803123">
<ele>-19.240000</ele>
<time>2018-08-01T18:17:14Z</time>
<speed>0.06</speed>
</trkpt>
<trkpt lat="-7.282817" lon="-34.803272">
<ele>-48.439999</ele>
<time>2018-08-01T18:22:45Z</time>
<speed>0.00</speed>
</trkpt>
<trkpt lat="-7.282835" lon="-34.803139">
<ele>-14.710000</ele>
<time>2018-08-01T18:28:07Z</time>
<speed>1.00</speed>
</trkpt>
<trkpt lat="-7.282768" lon="-34.802998">
<ele>-7.650000</ele>
<time>2018-08-01T18:33:31Z</time>
<speed>3.14</speed>
</trkpt>
<trkpt lat="-7.282811" lon="-34.803143">
<ele>13.309999</ele>
<time>2018-08-01T18:38:54Z</time>
<speed>0.00</speed>
</trkpt>
<trkpt lat="-7.282850" lon="-34.803013">
<ele>32.410000</ele>
<time>2018-08-01T18:44:14Z</time>
<speed>0.00</speed>
</trkpt>
<trkpt lat="-7.282923" lon="-34.802887">
<ele>67.739998</ele>
<time>2018-08-01T18:49:36Z</time>
<speed>0.00</speed>
</trkpt>
<trkpt lat="-7.282850" lon="-34.803005">
<ele>28.699999</ele>
<time>2018-08-01T18:54:57Z</time>
<speed>0.00</speed>
</trkpt>
<trkpt lat="-7.282795" lon="-34.803104">
<ele>-1.420000</ele>
<time>2018-08-01T19:00:51Z</time>
<speed>0.12</speed>
</trkpt>
<trkpt lat="-7.282816" lon="-34.803082">
<ele>27.099998</ele>
<time>2018-08-01T19:06:06Z</time>
<speed>0.00</speed>
</trkpt>
<trkpt lat="-7.282788" lon="-34.803024">
<ele>-2.550000</ele>
<time>2018-08-01T19:11:24Z</time>
<speed>1.02</speed>
</trkpt>
<trkpt lat="-7.282828" lon="-34.802994">
<ele>20.139999</ele>
<time>2018-08-01T19:16:38Z</time>
<speed>0.00</speed>
</trkpt>
<trkpt lat="-7.282827" lon="-34.803009">
<ele>-8.139999</ele>
<time>2018-08-01T19:21:53Z</time>
<speed>0.00</speed>
</trkpt>
<trkpt lat="-7.282813" lon="-34.802979">
<ele>21.809999</ele>
<time>2018-08-01T19:27:08Z</time>
<speed>0.00</speed>
</trkpt>
<trkpt lat="-7.282865" lon="-34.803013">
<ele>27.930000</ele>
<time>2018-08-01T19:32:23Z</time>
<speed>0.00</speed>
</trkpt>
<trkpt lat="-7.282807" lon="-34.802860">
<ele>22.340000</ele>
<time>2018-08-01T19:37:38Z</time>
<speed>0.00</speed>
</trkpt>
<trkpt lat="-7.282832" lon="-34.803040">
<ele>14.150000</ele>
<time>2018-08-01T19:42:56Z</time>
<speed>0.00</speed>
</trkpt>
<trkpt lat="-7.282808" lon="-34.803040">
<ele>18.199999</ele>
<time>2018-08-01T19:48:11Z</time>
<speed>0.00</speed>
</trkpt>
<trkpt lat="-7.282959" lon="-34.803108">
<ele>-0.620000</ele>
<time>2018-08-01T19:53:27Z</time>
<speed>0.00</speed>
</trkpt>
<trkpt lat="-7.282644" lon="-34.802879">
<ele>57.980000</ele>
<time>2018-08-01T19:58:43Z</time>
<speed>0.00</speed>
</trkpt>
</trkseg>
</trk>
<trk>
<name>20180819-155137(328)</name>
<desc>Color:004000ff</desc>
<trkseg>
<trkpt lat="-7.282832" lon="-34.803043">
<ele>19.469999</ele>
<time>2018-08-01T03:02:31Z</time>
<speed>0.00</speed>
</trkpt>
<trkpt lat="-7.282775" lon="-34.803024">
<ele>24.189999</ele>
<time>2018-08-01T03:07:45Z</time>
<speed>0.19</speed>
</trkpt>
<trkpt lat="-7.282829" lon="-34.803028">
<ele>8.559999</ele>
<time>2018-08-01T03:12:59Z</time>
<speed>0.08</speed>
</trkpt>
<trkpt lat="-7.282801" lon="-34.803051">
<ele>15.809999</ele>
<time>2018-08-01T03:18:31Z</time>
<speed>0.12</speed>
</trkpt>
<trkpt lat="-7.282791" lon="-34.803059">
<ele>13.299999</ele>
<time>2018-08-01T03:23:44Z</time>
<speed>0.00</speed>
</trkpt>
<trkpt lat="-7.282752" lon="-34.803066">
<ele>-22.219999</ele>
<time>2018-08-01T03:28:57Z</time>
<speed>0.00</speed>
</trkpt>
<trkpt lat="-7.282784" lon="-34.803032">
<ele>9.340000</ele>
<time>2018-08-01T03:34:09Z</time>
<speed>0.00</speed>
</trkpt>
<trkpt lat="-7.282838" lon="-34.803005">
<ele>6.900000</ele>
<time>2018-08-01T03:39:22Z</time>
<speed>0.00</speed>
</trkpt>
<trkpt lat="-7.282779" lon="-34.802998">
<ele>16.279999</ele>
<time>2018-08-01T03:44:34Z</time>
<speed>0.00</speed>
</trkpt>
<trkpt lat="-7.282806" lon="-34.803028">
<ele>12.080000</ele>
<time>2018-08-01T03:49:46Z</time>
<speed>0.16</speed>
</trkpt>
<trkpt lat="-7.282741" lon="-34.803005">
<ele>17.949999</ele>
<time>2018-08-01T03:54:59Z</time>
<speed>0.00</speed>
</trkpt>
<trkpt lat="-7.282808" lon="-34.803024">
<ele>8.940000</ele>
<time>2018-08-01T04:00:15Z</time>
<speed>0.00</speed>
</trkpt>
<trkpt lat="-7.282736" lon="-34.802925">
<ele>21.920000</ele>
<time>2018-08-01T04:05:34Z</time>
<speed>0.11</speed>
</trkpt>
<trkpt lat="-7.282892" lon="-34.803001">
<ele>14.110000</ele>
<time>2018-08-01T04:10:47Z</time>
<speed>0.00</speed>
</trkpt>
<trkpt lat="-7.282919" lon="-34.802998">
<ele>7.560000</ele>
<time>2018-08-01T04:16:04Z</time>
<speed>0.00</speed>
</trkpt>
<trkpt lat="-7.282919" lon="-34.802994">
<ele>14.929999</ele>
<time>2018-08-01T04:21:16Z</time>
<speed>0.00</speed>
</trkpt>
<trkpt lat="-7.282849" lon="-34.802994">
<ele>12.000000</ele>
<time>2018-08-01T04:26:29Z</time>
<speed>0.00</speed>
</trkpt>
<trkpt lat="-7.282885" lon="-34.803036">
<ele>7.070000</ele>
<time>2018-08-01T04:31:42Z</time>
<speed>0.00</speed>
</trkpt>
<trkpt lat="-7.282771" lon="-34.803051">
<ele>2.720000</ele>
<time>2018-08-01T04:36:56Z</time>
<speed>0.00</speed>
</trkpt>
<trkpt lat="-7.282780" lon="-34.803127">
<ele>-17.559999</ele>
<time>2018-08-01T04:42:09Z</time>
<speed>0.00</speed>
</trkpt>
<trkpt lat="-7.282770" lon="-34.803020">
<ele>21.490000</ele>
<time>2018-08-01T04:47:22Z</time>
<speed>0.00</speed>
</trkpt>
<trkpt lat="-7.282858" lon="-34.803062">
<ele>-5.170000</ele>
<time>2018-08-01T04:53:03Z</time>
<speed>0.32</speed>
</trkpt>
<trkpt lat="-7.282856" lon="-34.803040">
<ele>17.670000</ele>
<time>2018-08-01T04:58:19Z</time>
<speed>0.00</speed>
</trkpt>
<trkpt lat="-7.282787" lon="-34.803020">
<ele>20.949999</ele>
<time>2018-08-01T05:03:38Z</time>
<speed>0.00</speed>
</trkpt>
<trkpt lat="-7.282834" lon="-34.803005">
<ele>39.669998</ele>
<time>2018-08-01T05:08:56Z</time>
<speed>0.00</speed>
</trkpt>
<trkpt lat="-7.282768" lon="-34.803013">
<ele>22.439999</ele>
<time>2018-08-01T05:14:09Z</time>
<speed>0.11</speed>
</trkpt>
<trkpt lat="-7.282831" lon="-34.803055">
<ele>-3.840000</ele>
<time>2018-08-01T05:19:23Z</time>
<speed>0.00</speed>
</trkpt>
<trkpt lat="-7.282780" lon="-34.803009">
<ele>30.580000</ele>
<time>2018-08-01T05:24:35Z</time>
<speed>0.00</speed>
</trkpt>
<trkpt lat="-7.282781" lon="-34.803013">
<ele>26.139999</ele>
<time>2018-08-01T05:29:49Z</time>
<speed>0.00</speed>
</trkpt>
<trkpt lat="-7.282901" lon="-34.803047">
<ele>-11.969999</ele>
<time>2018-08-01T05:35:02Z</time>
<speed>0.00</speed>
</trkpt>
<trkpt lat="-7.282835" lon="-34.803074">
<ele>3.830000</ele>
<time>2018-08-01T05:40:15Z</time>
<speed>0.13</speed>
</trkpt>
<trkpt lat="-7.282814" lon="-34.803036">
<ele>15.530000</ele>
<time>2018-08-01T05:45:29Z</time>
<speed>0.00</speed>
</trkpt>
<trkpt lat="-7.282848" lon="-34.803009">
<ele>7.990000</ele>
<time>2018-08-01T05:50:43Z</time>
<speed>0.00</speed>
</trkpt>
<trkpt lat="-7.282780" lon="-34.803078">
<ele>-17.809999</ele>
<time>2018-08-01T05:55:57Z</time>
<speed>0.00</speed>
</trkpt>
<trkpt lat="-7.282870" lon="-34.803024">
<ele>21.730000</ele>
<time>2018-08-01T06:01:13Z</time>
<speed>0.11</speed>
</trkpt>
<trkpt lat="-7.282784" lon="-34.802994">
<ele>20.500000</ele>
<time>2018-08-01T06:06:40Z</time>
<speed>0.13</speed>
</trkpt>
<trkpt lat="-7.282842" lon="-34.803013">
<ele>9.410000</ele>
<time>2018-08-01T06:12:07Z</time>
<speed>0.28</speed>
</trkpt>
<trkpt lat="-7.282801" lon="-34.803032">
<ele>32.020000</ele>
<time>2018-08-01T06:17:35Z</time>
<speed>0.19</speed>
</trkpt>
<trkpt lat="-7.282796" lon="-34.803017">
<ele>2.090000</ele>
<time>2018-08-01T06:23:19Z</time>
<speed>0.17</speed>
</trkpt>
<trkpt lat="-7.282796" lon="-34.802994">
<ele>13.349999</ele>
<time>2018-08-01T06:29:54Z</time>
<speed>0.00</speed>
</trkpt>
<trkpt lat="-7.282846" lon="-34.803074">
<ele>20.990000</ele>
<time>2018-08-01T06:35:09Z</time>
<speed>0.00</speed>
</trkpt>
<trkpt lat="-7.282811" lon="-34.803070">
<ele>24.779999</ele>
<time>2018-08-01T06:40:25Z</time>
<speed>0.00</speed>
</trkpt>
<trkpt lat="-7.282806" lon="-34.803070">
<ele>12.700000</ele>
<time>2018-08-01T06:45:40Z</time>
<speed>0.00</speed>
</trkpt>
<trkpt lat="-7.282729" lon="-34.803059">
<ele>17.760000</ele>
<time>2018-08-01T06:50:55Z</time>
<speed>0.29</speed>
</trkpt>
<trkpt lat="-7.282794" lon="-34.803082">
<ele>4.520000</ele>
<time>2018-08-01T06:56:10Z</time>
<speed>0.00</speed>
</trkpt>
<trkpt lat="-7.282858" lon="-34.803123">
<ele>-8.460000</ele>
<time>2018-08-01T07:01:31Z</time>
<speed>0.00</speed>
</trkpt>
<trkpt lat="-7.282827" lon="-34.803066">
<ele>9.050000</ele>
<time>2018-08-01T07:06:47Z</time>
<speed>0.00</speed>
</trkpt>
<trkpt lat="-7.282793" lon="-34.803036">
<ele>-5.060000</ele>
<time>2018-08-01T07:12:03Z</time>
<speed>0.00</speed>
</trkpt>
<trkpt lat="-7.282870" lon="-34.803013">
<ele>8.030000</ele>
<time>2018-08-01T07:17:18Z</time>
<speed>0.00</speed>
</trkpt>
<trkpt lat="-7.282827" lon="-34.803043">
<ele>17.279999</ele>
<time>2018-08-01T07:22:33Z</time>
<speed>0.00</speed>
</trkpt>
<trkpt lat="-7.282873" lon="-34.803055">
<ele>11.080000</ele>
<time>2018-08-01T07:27:51Z</time>
<speed>0.00</speed>
</trkpt>
<trkpt lat="-7.282771" lon="-34.803074">
<ele>21.139999</ele>
<time>2018-08-01T07:33:06Z</time>
<speed>0.00</speed>
</trkpt>
<trkpt lat="-7.282811" lon="-34.802990">
<ele>26.869999</ele>
<time>2018-08-01T07:38:37Z</time>
<speed>0.16</speed>
</trkpt>
<trkpt lat="-7.282704" lon="-34.802780">
<ele>5.130000</ele>
<time>2018-08-01T07:44:06Z</time>
<speed>0.40</speed>
</trkpt>
<trkpt lat="-7.282733" lon="-34.803207">
<ele>35.930000</ele>
<time>2018-08-01T07:49:24Z</time>
<speed>0.00</speed>
</trkpt>
<trkpt lat="-7.282723" lon="-34.803078">
<ele>25.219999</ele>
<time>2018-08-01T07:55:01Z</time>
<speed>0.12</speed>
</trkpt>
<trkpt lat="-7.282800" lon="-34.803047">
<ele>9.420000</ele>
<time>2018-08-01T08:00:23Z</time>
<speed>0.00</speed>
</trkpt>
<trkpt lat="-7.282793" lon="-34.802975">
<ele>15.179999</ele>
<time>2018-08-01T08:05:40Z</time>
<speed>0.00</speed>
</trkpt>
<trkpt lat="-7.282746" lon="-34.802975">
<ele>15.730000</ele>
<time>2018-08-01T08:10:57Z</time>
<speed>0.00</speed>
</trkpt>
<trkpt lat="-7.283040" lon="-34.803059">
<ele>-20.020000</ele>
<time>2018-08-01T08:16:14Z</time>
<speed>0.00</speed>
</trkpt>
<trkpt lat="-7.282828" lon="-34.803051">
<ele>13.860000</ele>
<time>2018-08-01T08:21:31Z</time>
<speed>0.00</speed>
</trkpt>
<trkpt lat="-7.282782" lon="-34.803047">
<ele>15.700000</ele>
<time>2018-08-01T08:26:49Z</time>
<speed>0.00</speed>
</trkpt>
<trkpt lat="-7.282856" lon="-34.803032">
<ele>20.449999</ele>
<time>2018-08-01T08:32:06Z</time>
<speed>0.00</speed>
</trkpt>
<trkpt lat="-7.282961" lon="-34.802864">
<ele>-41.079998</ele>
<time>2018-08-01T08:37:23Z</time>
<speed>0.00</speed>
</trkpt>
<trkpt lat="-7.282744" lon="-34.803020">
<ele>28.709999</ele>
<time>2018-08-01T08:42:40Z</time>
<speed>0.00</speed>
</trkpt>
<trkpt lat="-7.282873" lon="-34.803024">
<ele>9.730000</ele>
<time>2018-08-01T08:47:57Z</time>
<speed>0.00</speed>
</trkpt>
<trkpt lat="-7.282796" lon="-34.803066">
<ele>16.949999</ele>
<time>2018-08-01T08:53:14Z</time>
<speed>0.00</speed>
</trkpt>
<trkpt lat="-7.282615" lon="-34.802967">
<ele>20.639999</ele>
<time>2018-08-01T08:59:12Z</time>
<speed>0.09</speed>
</trkpt>
<trkpt lat="-7.282819" lon="-34.803040">
<ele>16.359999</ele>
<time>2018-08-01T09:04:47Z</time>
<speed>0.00</speed>
</trkpt>
<trkpt lat="-7.282857" lon="-34.802979">
<ele>13.360000</ele>
<time>2018-08-01T09:09:52Z</time>
<speed>0.00</speed>
</trkpt>
<trkpt lat="-7.282777" lon="-34.803085">
<ele>11.460000</ele>
<time>2018-08-01T09:14:57Z</time>
<speed>0.00</speed>
</trkpt>
<trkpt lat="-7.282826" lon="-34.803085">
<ele>7.230000</ele>
<time>2018-08-01T09:20:02Z</time>
<speed>0.60</speed>
</trkpt>
<trkpt lat="-7.282784" lon="-34.803047">
<ele>21.799999</ele>
<time>2018-08-01T09:25:08Z</time>
<speed>0.00</speed>
</trkpt>
<trkpt lat="-7.282765" lon="-34.803127">
<ele>23.789999</ele>
<time>2018-08-01T09:30:14Z</time>
<speed>0.00</speed>
</trkpt>
<trkpt lat="-7.282760" lon="-34.803013">
<ele>18.180000</ele>
<time>2018-08-01T09:35:20Z</time>
<speed>0.00</speed>
</trkpt>
<trkpt lat="-7.282863" lon="-34.802826">
<ele>4.940000</ele>
<time>2018-08-01T09:40:26Z</time>
<speed>0.00</speed>
</trkpt>
<trkpt lat="-7.282784" lon="-34.803093">
<ele>19.740000</ele>
<time>2018-08-01T09:45:32Z</time>
<speed>0.00</speed>
</trkpt>
<trkpt lat="-7.282830" lon="-34.802982">
<ele>3.060000</ele>
<time>2018-08-01T09:50:37Z</time>
<speed>0.00</speed>
</trkpt>
<trkpt lat="-7.282826" lon="-34.802975">
<ele>7.120000</ele>
<time>2018-08-01T09:55:42Z</time>
<speed>0.00</speed>
</trkpt>
<trkpt lat="-7.282826" lon="-34.802975">
<ele>7.120000</ele>
<time>2018-08-01T10:04:57Z</time>
<speed>0.00</speed>
</trkpt>
<trkpt lat="-7.282804" lon="-34.803020">
<ele>16.750000</ele>
<time>2018-08-01T10:27:27Z</time>
<speed>0.63</speed>
</trkpt>
<trkpt lat="-7.282907" lon="-34.802929">
<ele>-8.120000</ele>
<time>2018-08-01T10:52:18Z</time>
<speed>0.00</speed>
</trkpt>
<trkpt lat="-7.282818" lon="-34.803066">
<ele>17.180000</ele>
<time>2018-08-01T11:08:24Z</time>
<speed>0.48</speed>
</trkpt>
<trkpt lat="-7.282789" lon="-34.803066">
<ele>25.480000</ele>
<time>2018-08-01T11:24:59Z</time>
<speed>0.00</speed>
</trkpt>
<trkpt lat="-7.282820" lon="-34.803123">
<ele>15.469999</ele>
<time>2018-08-01T11:36:54Z</time>
<speed>0.00</speed>
</trkpt>
<trkpt lat="-7.282829" lon="-34.802994">
<ele>8.500000</ele>
<time>2018-08-01T11:42:14Z</time>
<speed>0.00</speed>
</trkpt>
<trkpt lat="-7.282774" lon="-34.803097">
<ele>21.570000</ele>
<time>2018-08-01T11:47:35Z</time>
<speed>0.00</speed>
</trkpt>
<trkpt lat="-7.282701" lon="-34.803135">
<ele>21.850000</ele>
<time>2018-08-01T11:53:17Z</time>
<speed>0.25</speed>
</trkpt>
<trkpt lat="-7.282845" lon="-34.803059">
<ele>12.690000</ele>
<time>2018-08-01T11:58:59Z</time>
<speed>0.00</speed>
</trkpt>
<trkpt lat="-7.282749" lon="-34.803078">
<ele>19.529999</ele>
<time>2018-08-01T12:04:31Z</time>
<speed>0.39</speed>
</trkpt>
<trkpt lat="-7.282805" lon="-34.803051">
<ele>12.139999</ele>
<time>2018-08-01T12:09:40Z</time>
<speed>0.16</speed>
</trkpt>
<trkpt lat="-7.282877" lon="-34.803085">
<ele>-0.600000</ele>
<time>2018-08-01T12:14:49Z</time>
<speed>0.00</speed>
</trkpt>
<trkpt lat="-7.282797" lon="-34.803108">
<ele>5.800000</ele>
<time>2018-08-01T12:19:59Z</time>
<speed>0.00</speed>
</trkpt>
<trkpt lat="-7.282803" lon="-34.803043">
<ele>2.820000</ele>
<time>2018-08-01T12:25:10Z</time>
<speed>0.00</speed>
</trkpt>
<trkpt lat="-7.282866" lon="-34.803062">
<ele>15.250000</ele>
<time>2018-08-01T12:30:20Z</time>
<speed>0.00</speed>
</trkpt>
<trkpt lat="-7.282861" lon="-34.803036">
<ele>22.100000</ele>
<time>2018-08-01T12:35:32Z</time>
<speed>0.00</speed>
</trkpt>
<trkpt lat="-7.282813" lon="-34.803150">
<ele>10.650000</ele>
<time>2018-08-01T12:40:41Z</time>
<speed>0.00</speed>
</trkpt>
<trkpt lat="-7.282783" lon="-34.803009">
<ele>0.100000</ele>
<time>2018-08-01T12:45:55Z</time>
<speed>0.00</speed>
</trkpt>
<trkpt lat="-7.282821" lon="-34.803032">
<ele>22.359999</ele>
<time>2018-08-01T12:51:04Z</time>
<speed>0.56</speed>
</trkpt>
<trkpt lat="-7.282806" lon="-34.802986">
<ele>25.309999</ele>
<time>2018-08-01T12:56:15Z</time>
<speed>0.00</speed>
</trkpt>
<trkpt lat="-7.282891" lon="-34.803143">
<ele>51.779999</ele>
<time>2018-08-01T13:01:50Z</time>
<speed>0.42</speed>
</trkpt>
<trkpt lat="-7.282779" lon="-34.803001">
<ele>-13.400000</ele>
<time>2018-08-01T13:07:09Z</time>
<speed>0.00</speed>
</trkpt>
<trkpt lat="-7.282933" lon="-34.803062">
<ele>15.070000</ele>
<time>2018-08-01T13:12:23Z</time>
<speed>1.78</speed>
</trkpt>
<trkpt lat="-7.282811" lon="-34.802944">
<ele>0.860000</ele>
<time>2018-08-01T13:17:36Z</time>
<speed>0.00</speed>
</trkpt>
<trkpt lat="-7.282840" lon="-34.803051">
<ele>12.910000</ele>
<time>2018-08-01T13:22:47Z</time>
<speed>0.00</speed>
</trkpt>
<trkpt lat="-7.282786" lon="-34.802994">
<ele>14.750000</ele>
<time>2018-08-01T13:28:00Z</time>
<speed>0.00</speed>
</trkpt>
<trkpt lat="-7.282831" lon="-34.803059">
<ele>49.239998</ele>
<time>2018-08-01T13:33:18Z</time>
<speed>0.48</speed>
</trkpt>
<trkpt lat="-7.282771" lon="-34.802986">
<ele>11.210000</ele>
<time>2018-08-01T13:38:32Z</time>
<speed>0.00</speed>
</trkpt>
<trkpt lat="-7.282834" lon="-34.803001">
<ele>-9.490000</ele>
<time>2018-08-01T13:43:45Z</time>
<speed>0.00</speed>
</trkpt>
<trkpt lat="-7.282819" lon="-34.803009">
<ele>-13.759999</ele>
<time>2018-08-01T13:49:16Z</time>
<speed>0.07</speed>
</trkpt>
<trkpt lat="-7.282863" lon="-34.803089">
<ele>-1.160000</ele>
<time>2018-08-01T13:54:32Z</time>
<speed>0.64</speed>
</trkpt>
<trkpt lat="-7.282912" lon="-34.803043">
<ele>2.610000</ele>
<time>2018-08-01T14:00:20Z</time>
<speed>0.33</speed>
</trkpt>
<trkpt lat="-7.282901" lon="-34.803028">
<ele>9.960000</ele>
<time>2018-08-01T14:06:14Z</time>
<speed>0.00</speed>
</trkpt>
<trkpt lat="-7.282787" lon="-34.803074">
<ele>33.969997</ele>
<time>2018-08-01T14:11:28Z</time>
<speed>0.00</speed>
</trkpt>
<trkpt lat="-7.282957" lon="-34.802959">
<ele>-5.170000</ele>
<time>2018-08-01T14:16:43Z</time>
<speed>0.03</speed>
</trkpt>
<trkpt lat="-7.282768" lon="-34.803066">
<ele>28.139999</ele>
<time>2018-08-01T14:21:58Z</time>
<speed>7.86</speed>
</trkpt>
<trkpt lat="-7.282819" lon="-34.802998">
<ele>27.519999</ele>
<time>2018-08-01T14:27:12Z</time>
<speed>0.36</speed>
</trkpt>
<trkpt lat="-7.282724" lon="-34.803135">
<ele>32.119999</ele>
<time>2018-08-01T14:32:30Z</time>
<speed>0.00</speed>
</trkpt>
<trkpt lat="-7.282831" lon="-34.803089">
<ele>-1.570000</ele>
<time>2018-08-01T14:37:44Z</time>
<speed>0.00</speed>
</trkpt>
<trkpt lat="-7.282865" lon="-34.803055">
<ele>3.490000</ele>
<time>2018-08-01T14:42:57Z</time>
<speed>0.00</speed>
</trkpt>
<trkpt lat="-7.282786" lon="-34.803078">
<ele>25.639999</ele>
<time>2018-08-01T14:48:11Z</time>
<speed>0.00</speed>
</trkpt>
<trkpt lat="-7.282891" lon="-34.803013">
<ele>4.350000</ele>
<time>2018-08-01T14:53:26Z</time>
<speed>0.00</speed>
</trkpt>
<trkpt lat="-7.282808" lon="-34.803097">
<ele>20.049999</ele>
<time>2018-08-01T14:58:45Z</time>
<speed>0.00</speed>
</trkpt>
<trkpt lat="-7.282751" lon="-34.803185">
<ele>35.759998</ele>
<time>2018-08-01T15:04:51Z</time>
<speed>0.11</speed>
</trkpt>
<trkpt lat="-7.282945" lon="-34.802883">
<ele>-20.070000</ele>
<time>2018-08-01T15:11:05Z</time>
<speed>1.76</speed>
</trkpt>
<trkpt lat="-7.282883" lon="-34.803066">
<ele>38.820000</ele>
<time>2018-08-01T15:16:56Z</time>
<speed>0.99</speed>
</trkpt>
<trkpt lat="-7.282834" lon="-34.803047">
<ele>35.329998</ele>
<time>2018-08-01T15:23:51Z</time>
<speed>0.00</speed>
</trkpt>
<trkpt lat="-7.282799" lon="-34.803158">
<ele>12.500000</ele>
<time>2018-08-01T15:29:09Z</time>
<speed>0.00</speed>
</trkpt>
<trkpt lat="-7.282803" lon="-34.803143">
<ele>8.550000</ele>
<time>2018-08-01T15:34:30Z</time>
<speed>0.00</speed>
</trkpt>
<trkpt lat="-7.282925" lon="-34.802616">
<ele>34.549999</ele>
<time>2018-08-01T15:39:50Z</time>
<speed>1.71</speed>
</trkpt>
<trkpt lat="-7.282848" lon="-34.803062">
<ele>21.250000</ele>
<time>2018-08-01T15:45:16Z</time>
<speed>0.00</speed>
</trkpt>
<trkpt lat="-7.282891" lon="-34.803024">
<ele>22.379999</ele>
<time>2018-08-01T15:51:02Z</time>
<speed>0.35</speed>
</trkpt>
<trkpt lat="-7.282765" lon="-34.803043">
<ele>9.590000</ele>
<time>2018-08-01T15:57:16Z</time>
<speed>0.90</speed>
</trkpt>
<trkpt lat="-7.282938" lon="-34.803230">
<ele>-87.570000</ele>
<time>2018-08-01T16:04:25Z</time>
<speed>0.00</speed>
</trkpt>
<trkpt lat="-7.282819" lon="-34.802971">
<ele>25.039999</ele>
<time>2018-08-01T16:10:37Z</time>
<speed>0.07</speed>
</trkpt>
<trkpt lat="-7.282807" lon="-34.803059">
<ele>2.550000</ele>
<time>2018-08-01T16:17:52Z</time>
<speed>0.04</speed>
</trkpt>
<trkpt lat="-7.282888" lon="-34.803051">
<ele>8.000000</ele>
<time>2018-08-01T16:24:49Z</time>
<speed>0.20</speed>
</trkpt>
<trkpt lat="-7.282911" lon="-34.802910">
<ele>-3.760000</ele>
<time>2018-08-01T16:32:21Z</time>
<speed>0.00</speed>
</trkpt>
<trkpt lat="-7.282775" lon="-34.803143">
<ele>-13.170000</ele>
<time>2018-08-01T16:37:55Z</time>
<speed>0.20</speed>
</trkpt>
<trkpt lat="-7.282917" lon="-34.802864">
<ele>35.739998</ele>
<time>2018-08-01T16:45:29Z</time>
<speed>0.06</speed>
</trkpt>
<trkpt lat="-7.282798" lon="-34.803078">
<ele>3.560000</ele>
<time>2018-08-01T16:53:41Z</time>
<speed>0.00</speed>
</trkpt>
<trkpt lat="-7.282811" lon="-34.803123">
<ele>2.860000</ele>
<time>2018-08-01T16:59:23Z</time>
<speed>0.13</speed>
</trkpt>
<trkpt lat="-7.282843" lon="-34.803085">
<ele>22.059999</ele>
<time>2018-08-01T17:06:40Z</time>
<speed>0.00</speed>
</trkpt>
<trkpt lat="-7.282810" lon="-34.803066">
<ele>4.770000</ele>
<time>2018-08-01T17:11:53Z</time>
<speed>0.00</speed>
</trkpt>
<trkpt lat="-7.282839" lon="-34.803089">
<ele>3.110000</ele>
<time>2018-08-01T17:17:06Z</time>
<speed>0.00</speed>
</trkpt>
<trkpt lat="-7.282870" lon="-34.802948">
<ele>23.930000</ele>
<time>2018-08-01T17:22:21Z</time>
<speed>0.00</speed>
</trkpt>
<trkpt lat="-7.282720" lon="-34.803131">
<ele>-2.910000</ele>
<time>2018-08-01T17:27:46Z</time>
<speed>0.00</speed>
</trkpt>
<trkpt lat="-7.282809" lon="-34.803070">
<ele>27.519999</ele>
<time>2018-08-01T17:33:31Z</time>
<speed>0.12</speed>
</trkpt>
<trkpt lat="-7.282743" lon="-34.803112">
<ele>32.549999</ele>
<time>2018-08-01T17:39:49Z</time>
<speed>0.00</speed>
</trkpt>
<trkpt lat="-7.282846" lon="-34.803051">
<ele>16.049999</ele>
<time>2018-08-01T17:45:05Z</time>
<speed>0.00</speed>
</trkpt>
<trkpt lat="-7.282811" lon="-34.803055">
<ele>12.000000</ele>
<time>2018-08-01T17:50:21Z</time>
<speed>0.00</speed>
</trkpt>
<trkpt lat="-7.282813" lon="-34.803066">
<ele>-6.470000</ele>
<time>2018-08-01T17:55:41Z</time>
<speed>0.00</speed>
</trkpt>
<trkpt lat="-7.282780" lon="-34.803089">
<ele>4.310000</ele>
<time>2018-08-01T18:01:04Z</time>
<speed>0.00</speed>
</trkpt>
<trkpt lat="-7.282856" lon="-34.802937">
<ele>42.829998</ele>
<time>2018-08-01T18:06:30Z</time>
<speed>0.00</speed>
</trkpt>
<trkpt lat="-7.282798" lon="-34.803009">
<ele>53.539997</ele>
<time>2018-08-01T18:11:50Z</time>
<speed>0.00</speed>
</trkpt>
<trkpt lat="-7.282802" lon="-34.803123">
<ele>-19.240000</ele>
<time>2018-08-01T18:17:14Z</time>
<speed>0.06</speed>
</trkpt>
<trkpt lat="-7.282817" lon="-34.803272">
<ele>-48.439999</ele>
<time>2018-08-01T18:22:45Z</time>
<speed>0.00</speed>
</trkpt>
<trkpt lat="-7.282835" lon="-34.803139">
<ele>-14.710000</ele>
<time>2018-08-01T18:28:07Z</time>
<speed>1.00</speed>
</trkpt>
<trkpt lat="-7.282768" lon="-34.802998">
<ele>-7.650000</ele>
<time>2018-08-01T18:33:31Z</time>
<speed>3.14</speed>
</trkpt>
<trkpt lat="-7.282811" lon="-34.803143">
<ele>13.309999</ele>
<time>2018-08-01T18:38:54Z</time>
<speed>0.00</speed>
</trkpt>
<trkpt lat="-7.282850" lon="-34.803013">
<ele>32.410000</ele>
<time>2018-08-01T18:44:14Z</time>
<speed>0.00</speed>
</trkpt>
<trkpt lat="-7.282923" lon="-34.802887">
<ele>67.739998</ele>
<time>2018-08-01T18:49:36Z</time>
<speed>0.00</speed>
</trkpt>
<trkpt lat="-7.282850" lon="-34.803005">
<ele>28.699999</ele>
<time>2018-08-01T18:54:57Z</time>
<speed>0.00</speed>
</trkpt>
<trkpt lat="-7.282795" lon="-34.803104">
<ele>-1.420000</ele>
<time>2018-08-01T19:00:51Z</time>
<speed>0.12</speed>
</trkpt>
<trkpt lat="-7.282816" lon="-34.803082">
<ele>27.099998</ele>
<time>2018-08-01T19:06:06Z</time>
<speed>0.00</speed>
</trkpt>
<trkpt lat="-7.282788" lon="-34.803024">
<ele>-2.550000</ele>
<time>2018-08-01T19:11:24Z</time>
<speed>1.02</speed>
</trkpt>
<trkpt lat="-7.282828" lon="-34.802994">
<ele>20.139999</ele>
<time>2018-08-01T19:16:38Z</time>
<speed>0.00</speed>
</trkpt>
<trkpt lat="-7.282827" lon="-34.803009">
<ele>-8.139999</ele>
<time>2018-08-01T19:21:53Z</time>
<speed>0.00</speed>
</trkpt>
<trkpt lat="-7.282813" lon="-34.802979">
<ele>21.809999</ele>
<time>2018-08-01T19:27:08Z</time>
<speed>0.00</speed>
</trkpt>
<trkpt lat="-7.282865" lon="-34.803013">
<ele>27.930000</ele>
<time>2018-08-01T19:32:23Z</time>
<speed>0.00</speed>
</trkpt>
<trkpt lat="-7.282807" lon="-34.802860">
<ele>22.340000</ele>
<time>2018-08-01T19:37:38Z</time>
<speed>0.00</speed>
</trkpt>
<trkpt lat="-7.282832" lon="-34.803040">
<ele>14.150000</ele>
<time>2018-08-01T19:42:56Z</time>
<speed>0.00</speed>
</trkpt>
<trkpt lat="-7.282808" lon="-34.803040">
<ele>18.199999</ele>
<time>2018-08-01T19:48:11Z</time>
<speed>0.00</speed>
</trkpt>
<trkpt lat="-7.282959" lon="-34.803108">
<ele>-0.620000</ele>
<time>2018-08-01T19:53:27Z</time>
<speed>0.00</speed>
</trkpt>
<trkpt lat="-7.282644" lon="-34.802879">
<ele>57.980000</ele>
<time>2018-08-01T19:58:43Z</time>
<speed>0.00</speed>
</trkpt>
</trkseg>
</trk>
<trk>
<name>20180831-145401(22)</name>
<desc>Color:004000ff</desc>
<trkseg>
<trkpt lat="-7.165135" lon="-34.796825">
<ele>22.129999</ele>
<time>2018-08-01T03:04:48Z</time>
<speed>0.00</speed>
</trkpt>
<trkpt lat="-7.165157" lon="-34.796852">
<ele>28.279999</ele>
<time>2018-08-01T03:10:02Z</time>
<speed>0.21</speed>
</trkpt>
<trkpt lat="-7.165183" lon="-34.796837">
<ele>29.160000</ele>
<time>2018-08-01T03:15:11Z</time>
<speed>0.00</speed>
</trkpt>
<trkpt lat="-7.165203" lon="-34.796928">
<ele>32.919998</ele>
<time>2018-08-01T03:20:21Z</time>
<speed>0.00</speed>
</trkpt>
<trkpt lat="-7.165193" lon="-34.796837">
<ele>18.980000</ele>
<time>2018-08-01T03:25:31Z</time>
<speed>0.00</speed>
</trkpt>
<trkpt lat="-7.165172" lon="-34.796886">
<ele>37.250000</ele>
<time>2018-08-01T03:30:41Z</time>
<speed>0.00</speed>
</trkpt>
<trkpt lat="-7.165218" lon="-34.797062">
<ele>-24.660000</ele>
<time>2018-08-01T03:35:52Z</time>
<speed>0.00</speed>
</trkpt>
<trkpt lat="-7.165344" lon="-34.796635">
<ele>82.360001</ele>
<time>2018-08-01T03:41:25Z</time>
<speed>5.41</speed>
</trkpt>
<trkpt lat="-7.165190" lon="-34.797047">
<ele>21.520000</ele>
<time>2018-08-01T03:46:41Z</time>
<speed>0.00</speed>
</trkpt>
<trkpt lat="-7.165169" lon="-34.796864">
<ele>18.100000</ele>
<time>2018-08-01T03:51:52Z</time>
<speed>0.00</speed>
</trkpt>
<trkpt lat="-7.165146" lon="-34.796963">
<ele>-4.270000</ele>
<time>2018-08-01T03:57:06Z</time>
<speed>1.09</speed>
</trkpt>
<trkpt lat="-7.165116" lon="-34.796864">
<ele>20.449999</ele>
<time>2018-08-01T04:02:57Z</time>
<speed>0.12</speed>
</trkpt>
<trkpt lat="-7.165169" lon="-34.796928">
<ele>40.309998</ele>
<time>2018-08-01T04:08:11Z</time>
<speed>0.00</speed>
</trkpt>
<trkpt lat="-7.165193" lon="-34.796959">
<ele>-6.710000</ele>
<time>2018-08-01T04:13:25Z</time>
<speed>0.00</speed>
</trkpt>
<trkpt lat="-7.165190" lon="-34.796886">
<ele>22.359999</ele>
<time>2018-08-01T04:18:38Z</time>
<speed>0.00</speed>
</trkpt>
<trkpt lat="-7.165177" lon="-34.796974">
<ele>10.960000</ele>
<time>2018-08-01T04:23:50Z</time>
<speed>0.00</speed>
</trkpt>
<trkpt lat="-7.165276" lon="-34.797020">
<ele>38.139999</ele>
<time>2018-08-01T04:29:03Z</time>
<speed>0.00</speed>
</trkpt>
<trkpt lat="-7.165236" lon="-34.796967">
<ele>16.029999</ele>
<time>2018-08-01T04:34:17Z</time>
<speed>0.00</speed>
</trkpt>
<trkpt lat="-7.165362" lon="-34.796955">
<ele>-6.970000</ele>
<time>2018-08-01T04:39:33Z</time>
<speed>0.03</speed>
</trkpt>
<trkpt lat="-7.165282" lon="-34.796989">
<ele>10.270000</ele>
<time>2018-08-01T04:44:47Z</time>
<speed>0.00</speed>
</trkpt>
<trkpt lat="-7.165133" lon="-34.796944">
<ele>-27.059999</ele>
<time>2018-08-01T04:50:02Z</time>
<speed>0.00</speed>
</trkpt>
<trkpt lat="-7.165232" lon="-34.796906">
<ele>-12.120000</ele>
<time>2018-08-01T04:55:16Z</time>
<speed>0.00</speed>
</trkpt>
<trkpt lat="-7.165236" lon="-34.797001">
<ele>53.230000</ele>
<time>2018-08-01T05:00:34Z</time>
<speed>0.00</speed>
</trkpt>
<trkpt lat="-7.165283" lon="-34.797001">
<ele>80.589996</ele>
<time>2018-08-01T05:05:50Z</time>
<speed>0.00</speed>
</trkpt>
<trkpt lat="-7.165012" lon="-34.797016">
<ele>-26.500000</ele>
<time>2018-08-01T05:11:05Z</time>
<speed>0.00</speed>
</trkpt>
<trkpt lat="-7.165296" lon="-34.796810">
<ele>53.439999</ele>
<time>2018-08-01T05:16:20Z</time>
<speed>0.00</speed>
</trkpt>
<trkpt lat="-7.165170" lon="-34.796989">
<ele>31.570000</ele>
<time>2018-08-01T05:21:46Z</time>
<speed>0.42</speed>
</trkpt>
<trkpt lat="-7.165134" lon="-34.796913">
<ele>5.130000</ele>
<time>2018-08-01T05:27:03Z</time>
<speed>0.00</speed>
</trkpt>
<trkpt lat="-7.165266" lon="-34.796940">
<ele>-18.340000</ele>
<time>2018-08-01T05:32:19Z</time>
<speed>0.00</speed>
</trkpt>
<trkpt lat="-7.165199" lon="-34.796928">
<ele>20.740000</ele>
<time>2018-08-01T05:37:35Z</time>
<speed>0.00</speed>
</trkpt>
<trkpt lat="-7.165180" lon="-34.796844">
<ele>35.869999</ele>
<time>2018-08-01T05:42:51Z</time>
<speed>0.00</speed>
</trkpt>
<trkpt lat="-7.165223" lon="-34.796951">
<ele>11.210000</ele>
<time>2018-08-01T05:48:07Z</time>
<speed>0.00</speed>
</trkpt>
<trkpt lat="-7.165187" lon="-34.796856">
<ele>3.110000</ele>
<time>2018-08-01T05:53:24Z</time>
<speed>0.00</speed>
</trkpt>
<trkpt lat="-7.165197" lon="-34.796917">
<ele>-2.530000</ele>
<time>2018-08-01T05:58:40Z</time>
<speed>0.17</speed>
</trkpt>
<trkpt lat="-7.165140" lon="-34.796860">
<ele>39.489998</ele>
<time>2018-08-01T06:03:56Z</time>
<speed>0.05</speed>
</trkpt>
<trkpt lat="-7.165240" lon="-34.796967">
<ele>-11.309999</ele>
<time>2018-08-01T06:09:08Z</time>
<speed>0.00</speed>
</trkpt>
<trkpt lat="-7.165194" lon="-34.796791">
<ele>29.439999</ele>
<time>2018-08-01T06:14:20Z</time>
<speed>0.00</speed>
</trkpt>
<trkpt lat="-7.165212" lon="-34.797031">
<ele>-41.079998</ele>
<time>2018-08-01T06:19:33Z</time>
<speed>0.00</speed>
</trkpt>
<trkpt lat="-7.165186" lon="-34.796883">
<ele>11.530000</ele>
<time>2018-08-01T06:24:46Z</time>
<speed>0.00</speed>
</trkpt>
<trkpt lat="-7.165268" lon="-34.796864">
<ele>18.049999</ele>
<time>2018-08-01T06:30:14Z</time>
<speed>0.13</speed>
</trkpt>
<trkpt lat="-7.165133" lon="-34.796947">
<ele>-12.139999</ele>
<time>2018-08-01T06:35:42Z</time>
<speed>0.33</speed>
</trkpt>
<trkpt lat="-7.165125" lon="-34.796936">
<ele>-0.500000</ele>
<time>2018-08-01T06:41:14Z</time>
<speed>0.18</speed>
</trkpt>
<trkpt lat="-7.164979" lon="-34.797134">
<ele>-82.239998</ele>
<time>2018-08-01T06:46:46Z</time>
<speed>0.93</speed>
</trkpt>
<trkpt lat="-7.165171" lon="-34.796967">
<ele>-19.260000</ele>
<time>2018-08-01T06:53:02Z</time>
<speed>0.08</speed>
</trkpt>
<trkpt lat="-7.165203" lon="-34.796883">
<ele>39.820000</ele>
<time>2018-08-01T06:58:20Z</time>
<speed>0.21</speed>
</trkpt>
<trkpt lat="-7.165210" lon="-34.796906">
<ele>-38.799999</ele>
<time>2018-08-01T07:04:02Z</time>
<speed>0.12</speed>
</trkpt>
<trkpt lat="-7.165157" lon="-34.796970">
<ele>-41.520000</ele>
<time>2018-08-01T07:09:23Z</time>
<speed>0.00</speed>
</trkpt>
<trkpt lat="-7.165236" lon="-34.797073">
<ele>28.199999</ele>
<time>2018-08-01T07:14:42Z</time>
<speed>0.00</speed>
</trkpt>
<trkpt lat="-7.165185" lon="-34.797031">
<ele>16.490000</ele>
<time>2018-08-01T07:20:02Z</time>
<speed>0.00</speed>
</trkpt>
<trkpt lat="-7.165174" lon="-34.797047">
<ele>-27.580000</ele>
<time>2018-08-01T07:25:24Z</time>
<speed>0.00</speed>
</trkpt>
<trkpt lat="-7.165165" lon="-34.796909">
<ele>50.119999</ele>
<time>2018-08-01T07:30:43Z</time>
<speed>0.00</speed>
</trkpt>
<trkpt lat="-7.165233" lon="-34.796722">
<ele>32.709999</ele>
<time>2018-08-01T07:36:04Z</time>
<speed>0.00</speed>
</trkpt>
<trkpt lat="-7.165211" lon="-34.796967">
<ele>16.430000</ele>
<time>2018-08-01T07:41:24Z</time>
<speed>0.00</speed>
</trkpt>
<trkpt lat="-7.165146" lon="-34.796890">
<ele>-57.349998</ele>
<time>2018-08-01T07:46:50Z</time>
<speed>0.00</speed>
</trkpt>
<trkpt lat="-7.165177" lon="-34.796963">
<ele>13.990000</ele>
<time>2018-08-01T07:52:11Z</time>
<speed>0.00</speed>
</trkpt>
<trkpt lat="-7.165154" lon="-34.796890">
<ele>-26.939999</ele>
<time>2018-08-01T07:57:33Z</time>
<speed>0.00</speed>
</trkpt>
<trkpt lat="-7.165380" lon="-34.797119">
<ele>-60.189999</ele>
<time>2018-08-01T08:03:05Z</time>
<speed>0.31</speed>
</trkpt>
<trkpt lat="-7.165326" lon="-34.796768">
<ele>56.750000</ele>
<time>2018-08-01T08:08:23Z</time>
<speed>0.00</speed>
</trkpt>
<trkpt lat="-7.165622" lon="-34.797024">
<ele>85.779999</ele>
<time>2018-08-01T08:14:00Z</time>
<speed>0.15</speed>
</trkpt>
<trkpt lat="-7.165058" lon="-34.796833">
<ele>-7.120000</ele>
<time>2018-08-01T08:19:32Z</time>
<speed>0.00</speed>
</trkpt>
<trkpt lat="-7.165193" lon="-34.796917">
<ele>9.639999</ele>
<time>2018-08-01T08:24:44Z</time>
<speed>0.00</speed>
</trkpt>
<trkpt lat="-7.165171" lon="-34.796894">
<ele>12.530000</ele>
<time>2018-08-01T08:29:55Z</time>
<speed>0.00</speed>
</trkpt>
<trkpt lat="-7.165167" lon="-34.796974">
<ele>-14.429999</ele>
<time>2018-08-01T08:35:07Z</time>
<speed>0.00</speed>
</trkpt>
<trkpt lat="-7.165125" lon="-34.796917">
<ele>-6.190000</ele>
<time>2018-08-01T08:40:19Z</time>
<speed>0.11</speed>
</trkpt>
<trkpt lat="-7.165242" lon="-34.797005">
<ele>31.679998</ele>
<time>2018-08-01T08:45:33Z</time>
<speed>0.00</speed>
</trkpt>
<trkpt lat="-7.165187" lon="-34.797001">
<ele>-14.670000</ele>
<time>2018-08-01T08:50:45Z</time>
<speed>0.00</speed>
</trkpt>
<trkpt lat="-7.165204" lon="-34.796894">
<ele>16.400000</ele>
<time>2018-08-01T08:55:59Z</time>
<speed>0.00</speed>
</trkpt>
<trkpt lat="-7.165206" lon="-34.796909">
<ele>14.309999</ele>
<time>2018-08-01T09:01:15Z</time>
<speed>0.00</speed>
</trkpt>
<trkpt lat="-7.165204" lon="-34.796921">
<ele>15.309999</ele>
<time>2018-08-01T09:06:21Z</time>
<speed>0.00</speed>
</trkpt>
<trkpt lat="-7.165139" lon="-34.796951">
<ele>-7.550000</ele>
<time>2018-08-01T09:11:27Z</time>
<speed>0.00</speed>
</trkpt>
<trkpt lat="-7.165150" lon="-34.796906">
<ele>23.449999</ele>
<time>2018-08-01T09:16:35Z</time>
<speed>0.00</speed>
</trkpt>
<trkpt lat="-7.165133" lon="-34.796925">
<ele>7.360000</ele>
<time>2018-08-01T09:21:42Z</time>
<speed>0.00</speed>
</trkpt>
<trkpt lat="-7.165191" lon="-34.796963">
<ele>-1.520000</ele>
<time>2018-08-01T09:26:49Z</time>
<speed>0.00</speed>
</trkpt>
<trkpt lat="-7.165183" lon="-34.796940">
<ele>19.789999</ele>
<time>2018-08-01T09:31:57Z</time>
<speed>0.00</speed>
</trkpt>
<trkpt lat="-7.165125" lon="-34.796951">
<ele>11.160000</ele>
<time>2018-08-01T09:37:06Z</time>
<speed>0.00</speed>
</trkpt>
<trkpt lat="-7.165263" lon="-34.796986">
<ele>-7.810000</ele>
<time>2018-08-01T09:42:16Z</time>
<speed>0.00</speed>
</trkpt>
<trkpt lat="-7.165132" lon="-34.796944">
<ele>11.509999</ele>
<time>2018-08-01T09:47:25Z</time>
<speed>0.00</speed>
</trkpt>
<trkpt lat="-7.165172" lon="-34.796829">
<ele>2.870000</ele>
<time>2018-08-01T09:52:39Z</time>
<speed>0.43</speed>
</trkpt>
<trkpt lat="-7.165075" lon="-34.796959">
<ele>49.129997</ele>
<time>2018-08-01T09:57:52Z</time>
<speed>0.00</speed>
</trkpt>
<trkpt lat="-7.165109" lon="-34.796841">
<ele>27.449999</ele>
<time>2018-08-01T10:03:08Z</time>
<speed>0.00</speed>
</trkpt>
<trkpt lat="-7.165180" lon="-34.796906">
<ele>27.969999</ele>
<time>2018-08-01T10:08:17Z</time>
<speed>0.53</speed>
</trkpt>
<trkpt lat="-7.165143" lon="-34.796936">
<ele>32.930000</ele>
<time>2018-08-01T10:13:34Z</time>
<speed>0.50</speed>
</trkpt>
<trkpt lat="-7.165115" lon="-34.796776">
<ele>60.859997</ele>
<time>2018-08-01T10:18:46Z</time>
<speed>0.00</speed>
</trkpt>
<trkpt lat="-7.165291" lon="-34.797039">
<ele>-48.219997</ele>
<time>2018-08-01T10:24:00Z</time>
<speed>0.00</speed>
</trkpt>
<trkpt lat="-7.165225" lon="-34.796932">
<ele>-3.240000</ele>
<time>2018-08-01T10:29:15Z</time>
<speed>0.00</speed>
</trkpt>
<trkpt lat="-7.165186" lon="-34.796947">
<ele>17.809999</ele>
<time>2018-08-01T10:34:30Z</time>
<speed>0.00</speed>
</trkpt>
<trkpt lat="-7.165196" lon="-34.796982">
<ele>19.830000</ele>
<time>2018-08-01T10:39:47Z</time>
<speed>0.00</speed>
</trkpt>
<trkpt lat="-7.165225" lon="-34.796852">
<ele>7.500000</ele>
<time>2018-08-01T10:45:04Z</time>
<speed>0.00</speed>
</trkpt>
<trkpt lat="-7.165236" lon="-34.796875">
<ele>18.260000</ele>
<time>2018-08-01T10:50:23Z</time>
<speed>0.00</speed>
</trkpt>
<trkpt lat="-7.165193" lon="-34.796879">
<ele>17.420000</ele>
<time>2018-08-01T10:55:42Z</time>
<speed>0.00</speed>
</trkpt>
<trkpt lat="-7.165156" lon="-34.796921">
<ele>-21474804.000000</ele>
<time>2018-08-01T11:01:05Z</time>
<speed>0.00</speed>
</trkpt>
</trkseg>
</trk>
<trk>
<name>20180827-155021(489)</name>
<desc>Color:004000ff</desc>
<trkseg>
<trkpt lat="-7.165135" lon="-34.796825">
<ele>22.129999</ele>
<time>2018-08-01T03:04:48Z</time>
<speed>0.00</speed>
</trkpt>
<trkpt lat="-7.165157" lon="-34.796852">
<ele>28.279999</ele>
<time>2018-08-01T03:10:02Z</time>
<speed>0.21</speed>
</trkpt>
<trkpt lat="-7.165183" lon="-34.796837">
<ele>29.160000</ele>
<time>2018-08-01T03:15:11Z</time>
<speed>0.00</speed>
</trkpt>
<trkpt lat="-7.165203" lon="-34.796928">
<ele>32.919998</ele>
<time>2018-08-01T03:20:21Z</time>
<speed>0.00</speed>
</trkpt>
<trkpt lat="-7.165193" lon="-34.796837">
<ele>18.980000</ele>
<time>2018-08-01T03:25:31Z</time>
<speed>0.00</speed>
</trkpt>
<trkpt lat="-7.165172" lon="-34.796886">
<ele>37.250000</ele>
<time>2018-08-01T03:30:41Z</time>
<speed>0.00</speed>
</trkpt>
<trkpt lat="-7.165218" lon="-34.797062">
<ele>-24.660000</ele>
<time>2018-08-01T03:35:52Z</time>
<speed>0.00</speed>
</trkpt>
<trkpt lat="-7.165344" lon="-34.796635">
<ele>82.360001</ele>
<time>2018-08-01T03:41:25Z</time>
<speed>5.41</speed>
</trkpt>
<trkpt lat="-7.165190" lon="-34.797047">
<ele>21.520000</ele>
<time>2018-08-01T03:46:41Z</time>
<speed>0.00</speed>
</trkpt>
<trkpt lat="-7.165169" lon="-34.796864">
<ele>18.100000</ele>
<time>2018-08-01T03:51:52Z</time>
<speed>0.00</speed>
</trkpt>
<trkpt lat="-7.165146" lon="-34.796963">
<ele>-4.270000</ele>
<time>2018-08-01T03:57:06Z</time>
<speed>1.09</speed>
</trkpt>
<trkpt lat="-7.165116" lon="-34.796864">
<ele>20.449999</ele>
<time>2018-08-01T04:02:57Z</time>
<speed>0.12</speed>
</trkpt>
<trkpt lat="-7.165169" lon="-34.796928">
<ele>40.309998</ele>
<time>2018-08-01T04:08:11Z</time>
<speed>0.00</speed>
</trkpt>
<trkpt lat="-7.165193" lon="-34.796959">
<ele>-6.710000</ele>
<time>2018-08-01T04:13:25Z</time>
<speed>0.00</speed>
</trkpt>
<trkpt lat="-7.165190" lon="-34.796886">
<ele>22.359999</ele>
<time>2018-08-01T04:18:38Z</time>
<speed>0.00</speed>
</trkpt>
<trkpt lat="-7.165177" lon="-34.796974">
<ele>10.960000</ele>
<time>2018-08-01T04:23:50Z</time>
<speed>0.00</speed>
</trkpt>
<trkpt lat="-7.165276" lon="-34.797020">
<ele>38.139999</ele>
<time>2018-08-01T04:29:03Z</time>
<speed>0.00</speed>
</trkpt>
<trkpt lat="-7.165236" lon="-34.796967">
<ele>16.029999</ele>
<time>2018-08-01T04:34:17Z</time>
<speed>0.00</speed>
</trkpt>
<trkpt lat="-7.165362" lon="-34.796955">
<ele>-6.970000</ele>
<time>2018-08-01T04:39:33Z</time>
<speed>0.03</speed>
</trkpt>
<trkpt lat="-7.165282" lon="-34.796989">
<ele>10.270000</ele>
<time>2018-08-01T04:44:47Z</time>
<speed>0.00</speed>
</trkpt>
<trkpt lat="-7.165133" lon="-34.796944">
<ele>-27.059999</ele>
<time>2018-08-01T04:50:02Z</time>
<speed>0.00</speed>
</trkpt>
<trkpt lat="-7.165232" lon="-34.796906">
<ele>-12.120000</ele>
<time>2018-08-01T04:55:16Z</time>
<speed>0.00</speed>
</trkpt>
<trkpt lat="-7.165236" lon="-34.797001">
<ele>53.230000</ele>
<time>2018-08-01T05:00:34Z</time>
<speed>0.00</speed>
</trkpt>
<trkpt lat="-7.165283" lon="-34.797001">
<ele>80.589996</ele>
<time>2018-08-01T05:05:50Z</time>
<speed>0.00</speed>
</trkpt>
<trkpt lat="-7.165012" lon="-34.797016">
<ele>-26.500000</ele>
<time>2018-08-01T05:11:05Z</time>
<speed>0.00</speed>
</trkpt>
<trkpt lat="-7.165296" lon="-34.796810">
<ele>53.439999</ele>
<time>2018-08-01T05:16:20Z</time>
<speed>0.00</speed>
</trkpt>
<trkpt lat="-7.165170" lon="-34.796989">
<ele>31.570000</ele>
<time>2018-08-01T05:21:46Z</time>
<speed>0.42</speed>
</trkpt>
<trkpt lat="-7.165134" lon="-34.796913">
<ele>5.130000</ele>
<time>2018-08-01T05:27:03Z</time>
<speed>0.00</speed>
</trkpt>
<trkpt lat="-7.165266" lon="-34.796940">
<ele>-18.340000</ele>
<time>2018-08-01T05:32:19Z</time>
<speed>0.00</speed>
</trkpt>
<trkpt lat="-7.165199" lon="-34.796928">
<ele>20.740000</ele>
<time>2018-08-01T05:37:35Z</time>
<speed>0.00</speed>
</trkpt>
<trkpt lat="-7.165180" lon="-34.796844">
<ele>35.869999</ele>
<time>2018-08-01T05:42:51Z</time>
<speed>0.00</speed>
</trkpt>
<trkpt lat="-7.165223" lon="-34.796951">
<ele>11.210000</ele>
<time>2018-08-01T05:48:07Z</time>
<speed>0.00</speed>
</trkpt>
<trkpt lat="-7.165187" lon="-34.796856">
<ele>3.110000</ele>
<time>2018-08-01T05:53:24Z</time>
<speed>0.00</speed>
</trkpt>
<trkpt lat="-7.165197" lon="-34.796917">
<ele>-2.530000</ele>
<time>2018-08-01T05:58:40Z</time>
<speed>0.17</speed>
</trkpt>
<trkpt lat="-7.165140" lon="-34.796860">
<ele>39.489998</ele>
<time>2018-08-01T06:03:56Z</time>
<speed>0.05</speed>
</trkpt>
<trkpt lat="-7.165240" lon="-34.796967">
<ele>-11.309999</ele>
<time>2018-08-01T06:09:08Z</time>
<speed>0.00</speed>
</trkpt>
<trkpt lat="-7.165194" lon="-34.796791">
<ele>29.439999</ele>
<time>2018-08-01T06:14:20Z</time>
<speed>0.00</speed>
</trkpt>
<trkpt lat="-7.165212" lon="-34.797031">
<ele>-41.079998</ele>
<time>2018-08-01T06:19:33Z</time>
<speed>0.00</speed>
</trkpt>
<trkpt lat="-7.165186" lon="-34.796883">
<ele>11.530000</ele>
<time>2018-08-01T06:24:46Z</time>
<speed>0.00</speed>
</trkpt>
<trkpt lat="-7.165268" lon="-34.796864">
<ele>18.049999</ele>
<time>2018-08-01T06:30:14Z</time>
<speed>0.13</speed>
</trkpt>
<trkpt lat="-7.165133" lon="-34.796947">
<ele>-12.139999</ele>
<time>2018-08-01T06:35:42Z</time>
<speed>0.33</speed>
</trkpt>
<trkpt lat="-7.165125" lon="-34.796936">
<ele>-0.500000</ele>
<time>2018-08-01T06:41:14Z</time>
<speed>0.18</speed>
</trkpt>
<trkpt lat="-7.164979" lon="-34.797134">
<ele>-82.239998</ele>
<time>2018-08-01T06:46:46Z</time>
<speed>0.93</speed>
</trkpt>
<trkpt lat="-7.165171" lon="-34.796967">
<ele>-19.260000</ele>
<time>2018-08-01T06:53:02Z</time>
<speed>0.08</speed>
</trkpt>
<trkpt lat="-7.165203" lon="-34.796883">
<ele>39.820000</ele>
<time>2018-08-01T06:58:20Z</time>
<speed>0.21</speed>
</trkpt>
<trkpt lat="-7.165210" lon="-34.796906">
<ele>-38.799999</ele>
<time>2018-08-01T07:04:02Z</time>
<speed>0.12</speed>
</trkpt>
<trkpt lat="-7.165157" lon="-34.796970">
<ele>-41.520000</ele>
<time>2018-08-01T07:09:23Z</time>
<speed>0.00</speed>
</trkpt>
<trkpt lat="-7.165236" lon="-34.797073">
<ele>28.199999</ele>
<time>2018-08-01T07:14:42Z</time>
<speed>0.00</speed>
</trkpt>
<trkpt lat="-7.165185" lon="-34.797031">
<ele>16.490000</ele>
<time>2018-08-01T07:20:02Z</time>
<speed>0.00</speed>
</trkpt>
<trkpt lat="-7.165174" lon="-34.797047">
<ele>-27.580000</ele>
<time>2018-08-01T07:25:24Z</time>
<speed>0.00</speed>
</trkpt>
<trkpt lat="-7.165165" lon="-34.796909">
<ele>50.119999</ele>
<time>2018-08-01T07:30:43Z</time>
<speed>0.00</speed>
</trkpt>
<trkpt lat="-7.165233" lon="-34.796722">
<ele>32.709999</ele>
<time>2018-08-01T07:36:04Z</time>
<speed>0.00</speed>
</trkpt>
<trkpt lat="-7.165211" lon="-34.796967">
<ele>16.430000</ele>
<time>2018-08-01T07:41:24Z</time>
<speed>0.00</speed>
</trkpt>
<trkpt lat="-7.165146" lon="-34.796890">
<ele>-57.349998</ele>
<time>2018-08-01T07:46:50Z</time>
<speed>0.00</speed>
</trkpt>
<trkpt lat="-7.165177" lon="-34.796963">
<ele>13.990000</ele>
<time>2018-08-01T07:52:11Z</time>
<speed>0.00</speed>
</trkpt>
<trkpt lat="-7.165154" lon="-34.796890">
<ele>-26.939999</ele>
<time>2018-08-01T07:57:33Z</time>
<speed>0.00</speed>
</trkpt>
<trkpt lat="-7.165380" lon="-34.797119">
<ele>-60.189999</ele>
<time>2018-08-01T08:03:05Z</time>
<speed>0.31</speed>
</trkpt>
<trkpt lat="-7.165326" lon="-34.796768">
<ele>56.750000</ele>
<time>2018-08-01T08:08:23Z</time>
<speed>0.00</speed>
</trkpt>
<trkpt lat="-7.165622" lon="-34.797024">
<ele>85.779999</ele>
<time>2018-08-01T08:14:00Z</time>
<speed>0.15</speed>
</trkpt>
<trkpt lat="-7.165058" lon="-34.796833">
<ele>-7.120000</ele>
<time>2018-08-01T08:19:32Z</time>
<speed>0.00</speed>
</trkpt>
<trkpt lat="-7.165193" lon="-34.796917">
<ele>9.639999</ele>
<time>2018-08-01T08:24:44Z</time>
<speed>0.00</speed>
</trkpt>
<trkpt lat="-7.165171" lon="-34.796894">
<ele>12.530000</ele>
<time>2018-08-01T08:29:55Z</time>
<speed>0.00</speed>
</trkpt>
<trkpt lat="-7.165167" lon="-34.796974">
<ele>-14.429999</ele>
<time>2018-08-01T08:35:07Z</time>
<speed>0.00</speed>
</trkpt>
<trkpt lat="-7.165125" lon="-34.796917">
<ele>-6.190000</ele>
<time>2018-08-01T08:40:19Z</time>
<speed>0.11</speed>
</trkpt>
<trkpt lat="-7.165242" lon="-34.797005">
<ele>31.679998</ele>
<time>2018-08-01T08:45:33Z</time>
<speed>0.00</speed>
</trkpt>
<trkpt lat="-7.165187" lon="-34.797001">
<ele>-14.670000</ele>
<time>2018-08-01T08:50:45Z</time>
<speed>0.00</speed>
</trkpt>
<trkpt lat="-7.165204" lon="-34.796894">
<ele>16.400000</ele>
<time>2018-08-01T08:55:59Z</time>
<speed>0.00</speed>
</trkpt>
<trkpt lat="-7.165206" lon="-34.796909">
<ele>14.309999</ele>
<time>2018-08-01T09:01:15Z</time>
<speed>0.00</speed>
</trkpt>
<trkpt lat="-7.165204" lon="-34.796921">
<ele>15.309999</ele>
<time>2018-08-01T09:06:21Z</time>
<speed>0.00</speed>
</trkpt>
<trkpt lat="-7.165139" lon="-34.796951">
<ele>-7.550000</ele>
<time>2018-08-01T09:11:27Z</time>
<speed>0.00</speed>
</trkpt>
<trkpt lat="-7.165150" lon="-34.796906">
<ele>23.449999</ele>
<time>2018-08-01T09:16:35Z</time>
<speed>0.00</speed>
</trkpt>
<trkpt lat="-7.165133" lon="-34.796925">
<ele>7.360000</ele>
<time>2018-08-01T09:21:42Z</time>
<speed>0.00</speed>
</trkpt>
<trkpt lat="-7.165191" lon="-34.796963">
<ele>-1.520000</ele>
<time>2018-08-01T09:26:49Z</time>
<speed>0.00</speed>
</trkpt>
<trkpt lat="-7.165183" lon="-34.796940">
<ele>19.789999</ele>
<time>2018-08-01T09:31:57Z</time>
<speed>0.00</speed>
</trkpt>
<trkpt lat="-7.165125" lon="-34.796951">
<ele>11.160000</ele>
<time>2018-08-01T09:37:06Z</time>
<speed>0.00</speed>
</trkpt>
<trkpt lat="-7.165263" lon="-34.796986">
<ele>-7.810000</ele>
<time>2018-08-01T09:42:16Z</time>
<speed>0.00</speed>
</trkpt>
<trkpt lat="-7.165132" lon="-34.796944">
<ele>11.509999</ele>
<time>2018-08-01T09:47:25Z</time>
<speed>0.00</speed>
</trkpt>
<trkpt lat="-7.165172" lon="-34.796829">
<ele>2.870000</ele>
<time>2018-08-01T09:52:39Z</time>
<speed>0.43</speed>
</trkpt>
<trkpt lat="-7.165075" lon="-34.796959">
<ele>49.129997</ele>
<time>2018-08-01T09:57:52Z</time>
<speed>0.00</speed>
</trkpt>
<trkpt lat="-7.165109" lon="-34.796841">
<ele>27.449999</ele>
<time>2018-08-01T10:03:08Z</time>
<speed>0.00</speed>
</trkpt>
<trkpt lat="-7.165180" lon="-34.796906">
<ele>27.969999</ele>
<time>2018-08-01T10:08:17Z</time>
<speed>0.53</speed>
</trkpt>
<trkpt lat="-7.165143" lon="-34.796936">
<ele>32.930000</ele>
<time>2018-08-01T10:13:34Z</time>
<speed>0.50</speed>
</trkpt>
<trkpt lat="-7.165115" lon="-34.796776">
<ele>60.859997</ele>
<time>2018-08-01T10:18:46Z</time>
<speed>0.00</speed>
</trkpt>
<trkpt lat="-7.165291" lon="-34.797039">
<ele>-48.219997</ele>
<time>2018-08-01T10:24:00Z</time>
<speed>0.00</speed>
</trkpt>
<trkpt lat="-7.165225" lon="-34.796932">
<ele>-3.240000</ele>
<time>2018-08-01T10:29:15Z</time>
<speed>0.00</speed>
</trkpt>
<trkpt lat="-7.165186" lon="-34.796947">
<ele>17.809999</ele>
<time>2018-08-01T10:34:30Z</time>
<speed>0.00</speed>
</trkpt>
<trkpt lat="-7.165196" lon="-34.796982">
<ele>19.830000</ele>
<time>2018-08-01T10:39:47Z</time>
<speed>0.00</speed>
</trkpt>
<trkpt lat="-7.165225" lon="-34.796852">
<ele>7.500000</ele>
<time>2018-08-01T10:45:04Z</time>
<speed>0.00</speed>
</trkpt>
<trkpt lat="-7.165236" lon="-34.796875">
<ele>18.260000</ele>
<time>2018-08-01T10:50:23Z</time>
<speed>0.00</speed>
</trkpt>
<trkpt lat="-7.165193" lon="-34.796879">
<ele>17.420000</ele>
<time>2018-08-01T10:55:42Z</time>
<speed>0.00</speed>
</trkpt>
<trkpt lat="-7.165156" lon="-34.796921">
<ele>-21474804.000000</ele>
<time>2018-08-01T11:01:05Z</time>
<speed>0.00</speed>
</trkpt>
</trkseg>
</trk>
<trk>
<name>20180819-155137(330)</name>
<desc>Color:004000ff</desc>
<trkseg>
<trkpt lat="-7.165135" lon="-34.796825">
<ele>22.129999</ele>
<time>2018-08-01T03:04:48Z</time>
<speed>0.00</speed>
</trkpt>
<trkpt lat="-7.165157" lon="-34.796852">
<ele>28.279999</ele>
<time>2018-08-01T03:10:02Z</time>
<speed>0.21</speed>
</trkpt>
<trkpt lat="-7.165183" lon="-34.796837">
<ele>29.160000</ele>
<time>2018-08-01T03:15:11Z</time>
<speed>0.00</speed>
</trkpt>
<trkpt lat="-7.165203" lon="-34.796928">
<ele>32.919998</ele>
<time>2018-08-01T03:20:21Z</time>
<speed>0.00</speed>
</trkpt>
<trkpt lat="-7.165193" lon="-34.796837">
<ele>18.980000</ele>
<time>2018-08-01T03:25:31Z</time>
<speed>0.00</speed>
</trkpt>
<trkpt lat="-7.165172" lon="-34.796886">
<ele>37.250000</ele>
<time>2018-08-01T03:30:41Z</time>
<speed>0.00</speed>
</trkpt>
<trkpt lat="-7.165218" lon="-34.797062">
<ele>-24.660000</ele>
<time>2018-08-01T03:35:52Z</time>
<speed>0.00</speed>
</trkpt>
<trkpt lat="-7.165344" lon="-34.796635">
<ele>82.360001</ele>
<time>2018-08-01T03:41:25Z</time>
<speed>5.41</speed>
</trkpt>
<trkpt lat="-7.165190" lon="-34.797047">
<ele>21.520000</ele>
<time>2018-08-01T03:46:41Z</time>
<speed>0.00</speed>
</trkpt>
<trkpt lat="-7.165169" lon="-34.796864">
<ele>18.100000</ele>
<time>2018-08-01T03:51:52Z</time>
<speed>0.00</speed>
</trkpt>
<trkpt lat="-7.165146" lon="-34.796963">
<ele>-4.270000</ele>
<time>2018-08-01T03:57:06Z</time>
<speed>1.09</speed>
</trkpt>
<trkpt lat="-7.165116" lon="-34.796864">
<ele>20.449999</ele>
<time>2018-08-01T04:02:57Z</time>
<speed>0.12</speed>
</trkpt>
<trkpt lat="-7.165169" lon="-34.796928">
<ele>40.309998</ele>
<time>2018-08-01T04:08:11Z</time>
<speed>0.00</speed>
</trkpt>
<trkpt lat="-7.165193" lon="-34.796959">
<ele>-6.710000</ele>
<time>2018-08-01T04:13:25Z</time>
<speed>0.00</speed>
</trkpt>
<trkpt lat="-7.165190" lon="-34.796886">
<ele>22.359999</ele>
<time>2018-08-01T04:18:38Z</time>
<speed>0.00</speed>
</trkpt>
<trkpt lat="-7.165177" lon="-34.796974">
<ele>10.960000</ele>
<time>2018-08-01T04:23:50Z</time>
<speed>0.00</speed>
</trkpt>
<trkpt lat="-7.165276" lon="-34.797020">
<ele>38.139999</ele>
<time>2018-08-01T04:29:03Z</time>
<speed>0.00</speed>
</trkpt>
<trkpt lat="-7.165236" lon="-34.796967">
<ele>16.029999</ele>
<time>2018-08-01T04:34:17Z</time>
<speed>0.00</speed>
</trkpt>
<trkpt lat="-7.165362" lon="-34.796955">
<ele>-6.970000</ele>
<time>2018-08-01T04:39:33Z</time>
<speed>0.03</speed>
</trkpt>
<trkpt lat="-7.165282" lon="-34.796989">
<ele>10.270000</ele>
<time>2018-08-01T04:44:47Z</time>
<speed>0.00</speed>
</trkpt>
<trkpt lat="-7.165133" lon="-34.796944">
<ele>-27.059999</ele>
<time>2018-08-01T04:50:02Z</time>
<speed>0.00</speed>
</trkpt>
<trkpt lat="-7.165232" lon="-34.796906">
<ele>-12.120000</ele>
<time>2018-08-01T04:55:16Z</time>
<speed>0.00</speed>
</trkpt>
<trkpt lat="-7.165236" lon="-34.797001">
<ele>53.230000</ele>
<time>2018-08-01T05:00:34Z</time>
<speed>0.00</speed>
</trkpt>
<trkpt lat="-7.165283" lon="-34.797001">
<ele>80.589996</ele>
<time>2018-08-01T05:05:50Z</time>
<speed>0.00</speed>
</trkpt>
<trkpt lat="-7.165012" lon="-34.797016">
<ele>-26.500000</ele>
<time>2018-08-01T05:11:05Z</time>
<speed>0.00</speed>
</trkpt>
<trkpt lat="-7.165296" lon="-34.796810">
<ele>53.439999</ele>
<time>2018-08-01T05:16:20Z</time>
<speed>0.00</speed>
</trkpt>
<trkpt lat="-7.165170" lon="-34.796989">
<ele>31.570000</ele>
<time>2018-08-01T05:21:46Z</time>
<speed>0.42</speed>
</trkpt>
<trkpt lat="-7.165134" lon="-34.796913">
<ele>5.130000</ele>
<time>2018-08-01T05:27:03Z</time>
<speed>0.00</speed>
</trkpt>
<trkpt lat="-7.165266" lon="-34.796940">
<ele>-18.340000</ele>
<time>2018-08-01T05:32:19Z</time>
<speed>0.00</speed>
</trkpt>
<trkpt lat="-7.165199" lon="-34.796928">
<ele>20.740000</ele>
<time>2018-08-01T05:37:35Z</time>
<speed>0.00</speed>
</trkpt>
<trkpt lat="-7.165180" lon="-34.796844">
<ele>35.869999</ele>
<time>2018-08-01T05:42:51Z</time>
<speed>0.00</speed>
</trkpt>
<trkpt lat="-7.165223" lon="-34.796951">
<ele>11.210000</ele>
<time>2018-08-01T05:48:07Z</time>
<speed>0.00</speed>
</trkpt>
<trkpt lat="-7.165187" lon="-34.796856">
<ele>3.110000</ele>
<time>2018-08-01T05:53:24Z</time>
<speed>0.00</speed>
</trkpt>
<trkpt lat="-7.165197" lon="-34.796917">
<ele>-2.530000</ele>
<time>2018-08-01T05:58:40Z</time>
<speed>0.17</speed>
</trkpt>
<trkpt lat="-7.165140" lon="-34.796860">
<ele>39.489998</ele>
<time>2018-08-01T06:03:56Z</time>
<speed>0.05</speed>
</trkpt>
<trkpt lat="-7.165240" lon="-34.796967">
<ele>-11.309999</ele>
<time>2018-08-01T06:09:08Z</time>
<speed>0.00</speed>
</trkpt>
<trkpt lat="-7.165194" lon="-34.796791">
<ele>29.439999</ele>
<time>2018-08-01T06:14:20Z</time>
<speed>0.00</speed>
</trkpt>
<trkpt lat="-7.165212" lon="-34.797031">
<ele>-41.079998</ele>
<time>2018-08-01T06:19:33Z</time>
<speed>0.00</speed>
</trkpt>
<trkpt lat="-7.165186" lon="-34.796883">
<ele>11.530000</ele>
<time>2018-08-01T06:24:46Z</time>
<speed>0.00</speed>
</trkpt>
<trkpt lat="-7.165268" lon="-34.796864">
<ele>18.049999</ele>
<time>2018-08-01T06:30:14Z</time>
<speed>0.13</speed>
</trkpt>
<trkpt lat="-7.165133" lon="-34.796947">
<ele>-12.139999</ele>
<time>2018-08-01T06:35:42Z</time>
<speed>0.33</speed>
</trkpt>
<trkpt lat="-7.165125" lon="-34.796936">
<ele>-0.500000</ele>
<time>2018-08-01T06:41:14Z</time>
<speed>0.18</speed>
</trkpt>
<trkpt lat="-7.164979" lon="-34.797134">
<ele>-82.239998</ele>
<time>2018-08-01T06:46:46Z</time>
<speed>0.93</speed>
</trkpt>
<trkpt lat="-7.165171" lon="-34.796967">
<ele>-19.260000</ele>
<time>2018-08-01T06:53:02Z</time>
<speed>0.08</speed>
</trkpt>
<trkpt lat="-7.165203" lon="-34.796883">
<ele>39.820000</ele>
<time>2018-08-01T06:58:20Z</time>
<speed>0.21</speed>
</trkpt>
<trkpt lat="-7.165210" lon="-34.796906">
<ele>-38.799999</ele>
<time>2018-08-01T07:04:02Z</time>
<speed>0.12</speed>
</trkpt>
<trkpt lat="-7.165157" lon="-34.796970">
<ele>-41.520000</ele>
<time>2018-08-01T07:09:23Z</time>
<speed>0.00</speed>
</trkpt>
<trkpt lat="-7.165236" lon="-34.797073">
<ele>28.199999</ele>
<time>2018-08-01T07:14:42Z</time>
<speed>0.00</speed>
</trkpt>
<trkpt lat="-7.165185" lon="-34.797031">
<ele>16.490000</ele>
<time>2018-08-01T07:20:02Z</time>
<speed>0.00</speed>
</trkpt>
<trkpt lat="-7.165174" lon="-34.797047">
<ele>-27.580000</ele>
<time>2018-08-01T07:25:24Z</time>
<speed>0.00</speed>
</trkpt>
<trkpt lat="-7.165165" lon="-34.796909">
<ele>50.119999</ele>
<time>2018-08-01T07:30:43Z</time>
<speed>0.00</speed>
</trkpt>
<trkpt lat="-7.165233" lon="-34.796722">
<ele>32.709999</ele>
<time>2018-08-01T07:36:04Z</time>
<speed>0.00</speed>
</trkpt>
<trkpt lat="-7.165211" lon="-34.796967">
<ele>16.430000</ele>
<time>2018-08-01T07:41:24Z</time>
<speed>0.00</speed>
</trkpt>
<trkpt lat="-7.165146" lon="-34.796890">
<ele>-57.349998</ele>
<time>2018-08-01T07:46:50Z</time>
<speed>0.00</speed>
</trkpt>
<trkpt lat="-7.165177" lon="-34.796963">
<ele>13.990000</ele>
<time>2018-08-01T07:52:11Z</time>
<speed>0.00</speed>
</trkpt>
<trkpt lat="-7.165154" lon="-34.796890">
<ele>-26.939999</ele>
<time>2018-08-01T07:57:33Z</time>
<speed>0.00</speed>
</trkpt>
<trkpt lat="-7.165380" lon="-34.797119">
<ele>-60.189999</ele>
<time>2018-08-01T08:03:05Z</time>
<speed>0.31</speed>
</trkpt>
<trkpt lat="-7.165326" lon="-34.796768">
<ele>56.750000</ele>
<time>2018-08-01T08:08:23Z</time>
<speed>0.00</speed>
</trkpt>
<trkpt lat="-7.165622" lon="-34.797024">
<ele>85.779999</ele>
<time>2018-08-01T08:14:00Z</time>
<speed>0.15</speed>
</trkpt>
<trkpt lat="-7.165058" lon="-34.796833">
<ele>-7.120000</ele>
<time>2018-08-01T08:19:32Z</time>
<speed>0.00</speed>
</trkpt>
<trkpt lat="-7.165193" lon="-34.796917">
<ele>9.639999</ele>
<time>2018-08-01T08:24:44Z</time>
<speed>0.00</speed>
</trkpt>
<trkpt lat="-7.165171" lon="-34.796894">
<ele>12.530000</ele>
<time>2018-08-01T08:29:55Z</time>
<speed>0.00</speed>
</trkpt>
<trkpt lat="-7.165167" lon="-34.796974">
<ele>-14.429999</ele>
<time>2018-08-01T08:35:07Z</time>
<speed>0.00</speed>
</trkpt>
<trkpt lat="-7.165125" lon="-34.796917">
<ele>-6.190000</ele>
<time>2018-08-01T08:40:19Z</time>
<speed>0.11</speed>
</trkpt>
<trkpt lat="-7.165242" lon="-34.797005">
<ele>31.679998</ele>
<time>2018-08-01T08:45:33Z</time>
<speed>0.00</speed>
</trkpt>
<trkpt lat="-7.165187" lon="-34.797001">
<ele>-14.670000</ele>
<time>2018-08-01T08:50:45Z</time>
<speed>0.00</speed>
</trkpt>
<trkpt lat="-7.165204" lon="-34.796894">
<ele>16.400000</ele>
<time>2018-08-01T08:55:59Z</time>
<speed>0.00</speed>
</trkpt>
<trkpt lat="-7.165206" lon="-34.796909">
<ele>14.309999</ele>
<time>2018-08-01T09:01:15Z</time>
<speed>0.00</speed>
</trkpt>
<trkpt lat="-7.165204" lon="-34.796921">
<ele>15.309999</ele>
<time>2018-08-01T09:06:21Z</time>
<speed>0.00</speed>
</trkpt>
<trkpt lat="-7.165139" lon="-34.796951">
<ele>-7.550000</ele>
<time>2018-08-01T09:11:27Z</time>
<speed>0.00</speed>
</trkpt>
<trkpt lat="-7.165150" lon="-34.796906">
<ele>23.449999</ele>
<time>2018-08-01T09:16:35Z</time>
<speed>0.00</speed>
</trkpt>
<trkpt lat="-7.165133" lon="-34.796925">
<ele>7.360000</ele>
<time>2018-08-01T09:21:42Z</time>
<speed>0.00</speed>
</trkpt>
<trkpt lat="-7.165191" lon="-34.796963">
<ele>-1.520000</ele>
<time>2018-08-01T09:26:49Z</time>
<speed>0.00</speed>
</trkpt>
<trkpt lat="-7.165183" lon="-34.796940">
<ele>19.789999</ele>
<time>2018-08-01T09:31:57Z</time>
<speed>0.00</speed>
</trkpt>
<trkpt lat="-7.165125" lon="-34.796951">
<ele>11.160000</ele>
<time>2018-08-01T09:37:06Z</time>
<speed>0.00</speed>
</trkpt>
<trkpt lat="-7.165263" lon="-34.796986">
<ele>-7.810000</ele>
<time>2018-08-01T09:42:16Z</time>
<speed>0.00</speed>
</trkpt>
<trkpt lat="-7.165132" lon="-34.796944">
<ele>11.509999</ele>
<time>2018-08-01T09:47:25Z</time>
<speed>0.00</speed>
</trkpt>
<trkpt lat="-7.165172" lon="-34.796829">
<ele>2.870000</ele>
<time>2018-08-01T09:52:39Z</time>
<speed>0.43</speed>
</trkpt>
<trkpt lat="-7.165075" lon="-34.796959">
<ele>49.129997</ele>
<time>2018-08-01T09:57:52Z</time>
<speed>0.00</speed>
</trkpt>
<trkpt lat="-7.165109" lon="-34.796841">
<ele>27.449999</ele>
<time>2018-08-01T10:03:08Z</time>
<speed>0.00</speed>
</trkpt>
<trkpt lat="-7.165180" lon="-34.796906">
<ele>27.969999</ele>
<time>2018-08-01T10:08:17Z</time>
<speed>0.53</speed>
</trkpt>
<trkpt lat="-7.165143" lon="-34.796936">
<ele>32.930000</ele>
<time>2018-08-01T10:13:34Z</time>
<speed>0.50</speed>
</trkpt>
<trkpt lat="-7.165115" lon="-34.796776">
<ele>60.859997</ele>
<time>2018-08-01T10:18:46Z</time>
<speed>0.00</speed>
</trkpt>
<trkpt lat="-7.165291" lon="-34.797039">
<ele>-48.219997</ele>
<time>2018-08-01T10:24:00Z</time>
<speed>0.00</speed>
</trkpt>
<trkpt lat="-7.165225" lon="-34.796932">
<ele>-3.240000</ele>
<time>2018-08-01T10:29:15Z</time>
<speed>0.00</speed>
</trkpt>
<trkpt lat="-7.165186" lon="-34.796947">
<ele>17.809999</ele>
<time>2018-08-01T10:34:30Z</time>
<speed>0.00</speed>
</trkpt>
<trkpt lat="-7.165196" lon="-34.796982">
<ele>19.830000</ele>
<time>2018-08-01T10:39:47Z</time>
<speed>0.00</speed>
</trkpt>
<trkpt lat="-7.165225" lon="-34.796852">
<ele>7.500000</ele>
<time>2018-08-01T10:45:04Z</time>
<speed>0.00</speed>
</trkpt>
<trkpt lat="-7.165236" lon="-34.796875">
<ele>18.260000</ele>
<time>2018-08-01T10:50:23Z</time>
<speed>0.00</speed>
</trkpt>
<trkpt lat="-7.165193" lon="-34.796879">
<ele>17.420000</ele>
<time>2018-08-01T10:55:42Z</time>
<speed>0.00</speed>
</trkpt>
<trkpt lat="-7.165156" lon="-34.796921">
<ele>-21474804.000000</ele>
<time>2018-08-01T11:01:05Z</time>
<speed>0.00</speed>
</trkpt>
</trkseg>
</trk>
<trk>
<name>20180824-192101(7)</name>
<desc>Color:004000ff</desc>
<trkseg>
<trkpt lat="-6.965522" lon="-34.833229">
<ele>-14.380000</ele>
<time>2018-08-01T03:04:57Z</time>
<speed>0.00</speed>
</trkpt>
<trkpt lat="-6.965328" lon="-34.832867">
<ele>33.680000</ele>
<time>2018-08-01T03:10:14Z</time>
<speed>0.00</speed>
</trkpt>
<trkpt lat="-6.965366" lon="-34.832870">
<ele>25.340000</ele>
<time>2018-08-01T03:15:31Z</time>
<speed>0.00</speed>
</trkpt>
<trkpt lat="-6.965555" lon="-34.833195">
<ele>3.340000</ele>
<time>2018-08-01T03:20:48Z</time>
<speed>0.00</speed>
</trkpt>
<trkpt lat="-6.965420" lon="-34.833046">
<ele>10.349999</ele>
<time>2018-08-01T03:26:19Z</time>
<speed>0.71</speed>
</trkpt>
<trkpt lat="-6.965402" lon="-34.832722">
<ele>-51.699997</ele>
<time>2018-08-01T03:31:36Z</time>
<speed>0.00</speed>
</trkpt>
<trkpt lat="-6.965558" lon="-34.833149">
<ele>11.420000</ele>
<time>2018-08-01T03:36:55Z</time>
<speed>0.00</speed>
</trkpt>
<trkpt lat="-6.965466" lon="-34.832779">
<ele>12.259999</ele>
<time>2018-08-01T03:42:12Z</time>
<speed>0.00</speed>
</trkpt>
<trkpt lat="-6.965517" lon="-34.833149">
<ele>4.300000</ele>
<time>2018-08-01T03:47:28Z</time>
<speed>0.00</speed>
</trkpt>
<trkpt lat="-6.965444" lon="-34.832932">
<ele>44.029999</ele>
<time>2018-08-01T03:52:45Z</time>
<speed>0.00</speed>
</trkpt>
<trkpt lat="-6.965441" lon="-34.833279">
<ele>27.090000</ele>
<time>2018-08-01T03:58:23Z</time>
<speed>0.95</speed>
</trkpt>
<trkpt lat="-6.965367" lon="-34.832958">
<ele>-0.260000</ele>
<time>2018-08-01T04:04:21Z</time>
<speed>0.00</speed>
</trkpt>
<trkpt lat="-6.965617" lon="-34.833038">
<ele>22.730000</ele>
<time>2018-08-01T04:11:16Z</time>
<speed>0.00</speed>
</trkpt>
<trkpt lat="-6.965590" lon="-34.833035">
<ele>11.960000</ele>
<time>2018-08-01T04:16:32Z</time>
<speed>0.00</speed>
</trkpt>
<trkpt lat="-6.965508" lon="-34.832943">
<ele>-12.420000</ele>
<time>2018-08-01T04:21:49Z</time>
<speed>0.00</speed>
</trkpt>
<trkpt lat="-6.965647" lon="-34.832993">
<ele>28.070000</ele>
<time>2018-08-01T04:27:05Z</time>
<speed>0.00</speed>
</trkpt>
<trkpt lat="-6.965067" lon="-34.833221">
<ele>30.420000</ele>
<time>2018-08-01T04:32:22Z</time>
<speed>0.12</speed>
</trkpt>
<trkpt lat="-6.965430" lon="-34.833000">
<ele>7.270000</ele>
<time>2018-08-01T04:37:37Z</time>
<speed>0.00</speed>
</trkpt>
<trkpt lat="-6.965468" lon="-34.833115">
<ele>25.269999</ele>
<time>2018-08-01T04:42:54Z</time>
<speed>0.00</speed>
</trkpt>
<trkpt lat="-6.965406" lon="-34.833019">
<ele>16.160000</ele>
<time>2018-08-01T04:48:09Z</time>
<speed>0.00</speed>
</trkpt>
<trkpt lat="-6.965387" lon="-34.832996">
<ele>11.480000</ele>
<time>2018-08-01T04:53:25Z</time>
<speed>0.00</speed>
</trkpt>
<trkpt lat="-6.965395" lon="-34.832970">
<ele>-3.230000</ele>
<time>2018-08-01T04:58:53Z</time>
<speed>0.53</speed>
</trkpt>
<trkpt lat="-6.965302" lon="-34.832806">
<ele>18.690001</ele>
<time>2018-08-01T05:04:16Z</time>
<speed>0.00</speed>
</trkpt>
<trkpt lat="-6.965293" lon="-34.832924">
<ele>17.900000</ele>
<time>2018-08-01T05:09:54Z</time>
<speed>0.24</speed>
</trkpt>
<trkpt lat="-6.965212" lon="-34.832592">
<ele>96.860001</ele>
<time>2018-08-01T05:16:01Z</time>
<speed>0.24</speed>
</trkpt>
<trkpt lat="-6.965352" lon="-34.833046">
<ele>-13.980000</ele>
<time>2018-08-01T05:24:56Z</time>
<speed>0.00</speed>
</trkpt>
<trkpt lat="-6.965825" lon="-34.833298">
<ele>-98.909996</ele>
<time>2018-08-01T05:30:25Z</time>
<speed>0.00</speed>
</trkpt>
<trkpt lat="-6.965569" lon="-34.833160">
<ele>-29.400000</ele>
<time>2018-08-01T05:37:24Z</time>
<speed>0.58</speed>
</trkpt>
<trkpt lat="-6.965467" lon="-34.832989">
<ele>7.060000</ele>
<time>2018-08-01T05:43:02Z</time>
<speed>0.32</speed>
</trkpt>
<trkpt lat="-6.965402" lon="-34.833069">
<ele>11.570000</ele>
<time>2018-08-01T05:49:56Z</time>
<speed>0.00</speed>
</trkpt>
<trkpt lat="-6.965415" lon="-34.833023">
<ele>-10.020000</ele>
<time>2018-08-01T05:55:12Z</time>
<speed>0.00</speed>
</trkpt>
<trkpt lat="-6.965424" lon="-34.833084">
<ele>14.530000</ele>
<time>2018-08-01T06:00:28Z</time>
<speed>0.24</speed>
</trkpt>
<trkpt lat="-6.965379" lon="-34.833057">
<ele>27.939999</ele>
<time>2018-08-01T06:05:42Z</time>
<speed>0.00</speed>
</trkpt>
<trkpt lat="-6.965466" lon="-34.833000">
<ele>21.840000</ele>
<time>2018-08-01T06:10:58Z</time>
<speed>0.00</speed>
</trkpt>
<trkpt lat="-6.965463" lon="-34.832993">
<ele>1.830000</ele>
<time>2018-08-01T06:16:13Z</time>
<speed>0.09</speed>
</trkpt>
<trkpt lat="-6.965363" lon="-34.832954">
<ele>23.809999</ele>
<time>2018-08-01T06:21:29Z</time>
<speed>0.00</speed>
</trkpt>
<trkpt lat="-6.965403" lon="-34.832973">
<ele>22.189999</ele>
<time>2018-08-01T06:26:45Z</time>
<speed>0.00</speed>
</trkpt>
<trkpt lat="-6.965435" lon="-34.833038">
<ele>11.509999</ele>
<time>2018-08-01T06:32:00Z</time>
<speed>0.24</speed>
</trkpt>
<trkpt lat="-6.965455" lon="-34.833096">
<ele>-5.670000</ele>
<time>2018-08-01T06:37:15Z</time>
<speed>0.00</speed>
</trkpt>
<trkpt lat="-6.965320" lon="-34.832970">
<ele>36.820000</ele>
<time>2018-08-01T06:42:32Z</time>
<speed>0.00</speed>
</trkpt>
<trkpt lat="-6.965408" lon="-34.833008">
<ele>12.830000</ele>
<time>2018-08-01T06:47:47Z</time>
<speed>0.00</speed>
</trkpt>
<trkpt lat="-6.965394" lon="-34.832710">
<ele>-3.450000</ele>
<time>2018-08-01T06:53:04Z</time>
<speed>0.00</speed>
</trkpt>
<trkpt lat="-6.965512" lon="-34.832806">
<ele>-15.790000</ele>
<time>2018-08-01T06:58:19Z</time>
<speed>0.00</speed>
</trkpt>
<trkpt lat="-6.965455" lon="-34.832909">
<ele>-23.469999</ele>
<time>2018-08-01T07:03:41Z</time>
<speed>0.55</speed>
</trkpt>
<trkpt lat="-6.965548" lon="-34.833088">
<ele>-20.299999</ele>
<time>2018-08-01T07:09:05Z</time>
<speed>0.39</speed>
</trkpt>
<trkpt lat="-6.965443" lon="-34.833012">
<ele>10.330000</ele>
<time>2018-08-01T07:14:22Z</time>
<speed>0.00</speed>
</trkpt>
<trkpt lat="-6.965333" lon="-34.832466">
<ele>6.910000</ele>
<time>2018-08-01T07:19:37Z</time>
<speed>0.00</speed>
</trkpt>
<trkpt lat="-6.965443" lon="-34.832947">
<ele>-16.549999</ele>
<time>2018-08-01T07:24:52Z</time>
<speed>0.00</speed>
</trkpt>
<trkpt lat="-6.965436" lon="-34.832886">
<ele>5.610000</ele>
<time>2018-08-01T07:30:07Z</time>
<speed>0.00</speed>
</trkpt>
<trkpt lat="-6.965342" lon="-34.832829">
<ele>0.500000</ele>
<time>2018-08-01T07:35:34Z</time>
<speed>0.17</speed>
</trkpt>
<trkpt lat="-6.965449" lon="-34.832981">
<ele>13.750000</ele>
<time>2018-08-01T07:40:50Z</time>
<speed>0.00</speed>
</trkpt>
<trkpt lat="-6.965410" lon="-34.833038">
<ele>0.730000</ele>
<time>2018-08-01T07:46:21Z</time>
<speed>0.20</speed>
</trkpt>
<trkpt lat="-6.965432" lon="-34.832954">
<ele>3.030000</ele>
<time>2018-08-01T07:51:35Z</time>
<speed>0.00</speed>
</trkpt>
<trkpt lat="-6.965465" lon="-34.833023">
<ele>-7.980000</ele>
<time>2018-08-01T07:57:04Z</time>
<speed>0.32</speed>
</trkpt>
<trkpt lat="-6.965539" lon="-34.833042">
<ele>-17.770000</ele>
<time>2018-08-01T08:02:56Z</time>
<speed>0.22</speed>
</trkpt>
<trkpt lat="-6.965032" lon="-34.832977">
<ele>99.799995</ele>
<time>2018-08-01T08:09:53Z</time>
<speed>0.00</speed>
</trkpt>
<trkpt lat="-6.965652" lon="-34.832909">
<ele>-69.879997</ele>
<time>2018-08-01T08:15:56Z</time>
<speed>0.29</speed>
</trkpt>
<trkpt lat="-6.965399" lon="-34.833038">
<ele>31.510000</ele>
<time>2018-08-01T08:25:17Z</time>
<speed>0.29</speed>
</trkpt>
<trkpt lat="-6.965353" lon="-34.833000">
<ele>39.459999</ele>
<time>2018-08-01T08:34:52Z</time>
<speed>0.22</speed>
</trkpt>
<trkpt lat="-6.965548" lon="-34.833046">
<ele>-33.279999</ele>
<time>2018-08-01T08:42:43Z</time>
<speed>0.00</speed>
</trkpt>
<trkpt lat="-6.965468" lon="-34.833004">
<ele>-4.820000</ele>
<time>2018-08-01T08:47:57Z</time>
<speed>1.40</speed>
</trkpt>
<trkpt lat="-6.965328" lon="-34.832981">
<ele>35.730000</ele>
<time>2018-08-01T08:53:18Z</time>
<speed>0.00</speed>
</trkpt>
<trkpt lat="-6.965311" lon="-34.833088">
<ele>33.149998</ele>
<time>2018-08-01T08:58:42Z</time>
<speed>0.41</speed>
</trkpt>
<trkpt lat="-6.965508" lon="-34.833107">
<ele>11.849999</ele>
<time>2018-08-01T09:04:12Z</time>
<speed>0.82</speed>
</trkpt>
<trkpt lat="-6.965813" lon="-34.833080">
<ele>-30.150000</ele>
<time>2018-08-01T09:09:55Z</time>
<speed>1.14</speed>
</trkpt>
<trkpt lat="-6.965700" lon="-34.833084">
<ele>-30.029999</ele>
<time>2018-08-01T09:15:18Z</time>
<speed>0.00</speed>
</trkpt>
<trkpt lat="-6.965556" lon="-34.833019">
<ele>6.220000</ele>
<time>2018-08-01T09:20:51Z</time>
<speed>0.52</speed>
</trkpt>
<trkpt lat="-6.965852" lon="-34.833000">
<ele>-48.779999</ele>
<time>2018-08-01T09:26:34Z</time>
<speed>1.20</speed>
</trkpt>
<trkpt lat="-6.965389" lon="-34.833031">
<ele>37.070000</ele>
<time>2018-08-01T09:32:20Z</time>
<speed>0.00</speed>
</trkpt>
<trkpt lat="-6.965298" lon="-34.833046">
<ele>32.599998</ele>
<time>2018-08-01T09:38:15Z</time>
<speed>0.71</speed>
</trkpt>
<trkpt lat="-6.965074" lon="-34.832966">
<ele>69.939995</ele>
<time>2018-08-01T09:44:52Z</time>
<speed>0.00</speed>
</trkpt>
<trkpt lat="-6.965475" lon="-34.832985">
<ele>5.180000</ele>
<time>2018-08-01T09:50:13Z</time>
<speed>0.00</speed>
</trkpt>
<trkpt lat="-6.965265" lon="-34.832954">
<ele>11.710000</ele>
<time>2018-08-01T09:56:10Z</time>
<speed>0.23</speed>
</trkpt>
<trkpt lat="-6.965681" lon="-34.832932">
<ele>-18.340000</ele>
<time>2018-08-01T10:05:04Z</time>
<speed>0.35</speed>
</trkpt>
<trkpt lat="-6.965514" lon="-34.833050">
<ele>22.260000</ele>
<time>2018-08-01T10:15:48Z</time>
<speed>0.00</speed>
</trkpt>
<trkpt lat="-6.965351" lon="-34.833080">
<ele>33.520000</ele>
<time>2018-08-01T10:21:02Z</time>
<speed>0.00</speed>
</trkpt>
<trkpt lat="-6.965292" lon="-34.833046">
<ele>42.509998</ele>
<time>2018-08-01T10:26:16Z</time>
<speed>0.00</speed>
</trkpt>
<trkpt lat="-6.965495" lon="-34.833035">
<ele>14.400000</ele>
<time>2018-08-01T10:31:30Z</time>
<speed>0.00</speed>
</trkpt>
<trkpt lat="-6.965306" lon="-34.833134">
<ele>0.920000</ele>
<time>2018-08-01T10:36:44Z</time>
<speed>0.00</speed>
</trkpt>
<trkpt lat="-6.965368" lon="-34.832989">
<ele>13.480000</ele>
<time>2018-08-01T10:42:00Z</time>
<speed>0.00</speed>
</trkpt>
<trkpt lat="-6.965521" lon="-34.832962">
<ele>-14.940000</ele>
<time>2018-08-01T10:47:14Z</time>
<speed>0.00</speed>
</trkpt>
<trkpt lat="-6.965448" lon="-34.833015">
<ele>7.010000</ele>
<time>2018-08-01T10:52:30Z</time>
<speed>0.00</speed>
</trkpt>
<trkpt lat="-6.965693" lon="-34.833031">
<ele>-46.689999</ele>
<time>2018-08-01T10:57:49Z</time>
<speed>0.51</speed>
</trkpt>
<trkpt lat="-6.965344" lon="-34.833027">
<ele>27.779999</ele>
<time>2018-08-01T11:03:11Z</time>
<speed>0.00</speed>
</trkpt>
<trkpt lat="-6.965428" lon="-34.832996">
<ele>15.480000</ele>
<time>2018-08-01T11:08:29Z</time>
<speed>0.00</speed>
</trkpt>
<trkpt lat="-6.965249" lon="-34.833111">
<ele>45.930000</ele>
<time>2018-08-01T11:13:59Z</time>
<speed>0.09</speed>
</trkpt>
<trkpt lat="-6.965428" lon="-34.833031">
<ele>-27.029999</ele>
<time>2018-08-01T11:19:30Z</time>
<speed>0.33</speed>
</trkpt>
<trkpt lat="-6.965430" lon="-34.833004">
<ele>-6.600000</ele>
<time>2018-08-01T11:24:47Z</time>
<speed>0.00</speed>
</trkpt>
<trkpt lat="-6.965466" lon="-34.833008">
<ele>-22.119999</ele>
<time>2018-08-01T11:30:03Z</time>
<speed>0.00</speed>
</trkpt>
<trkpt lat="-6.965466" lon="-34.833065">
<ele>22.039999</ele>
<time>2018-08-01T11:35:17Z</time>
<speed>0.00</speed>
</trkpt>
<trkpt lat="-6.965422" lon="-34.832993">
<ele>34.910000</ele>
<time>2018-08-01T11:40:31Z</time>
<speed>0.00</speed>
</trkpt>
<trkpt lat="-6.965457" lon="-34.832993">
<ele>26.969999</ele>
<time>2018-08-01T11:45:47Z</time>
<speed>0.00</speed>
</trkpt>
<trkpt lat="-6.965510" lon="-34.833092">
<ele>-15.740000</ele>
<time>2018-08-01T11:51:03Z</time>
<speed>0.00</speed>
</trkpt>
<trkpt lat="-6.965500" lon="-34.833073">
<ele>31.910000</ele>
<time>2018-08-01T11:56:19Z</time>
<speed>0.00</speed>
</trkpt>
<trkpt lat="-6.965352" lon="-34.833008">
<ele>41.689999</ele>
<time>2018-08-01T12:01:40Z</time>
<speed>0.00</speed>
</trkpt>
<trkpt lat="-6.965452" lon="-34.833069">
<ele>3.370000</ele>
<time>2018-08-01T12:06:57Z</time>
<speed>0.00</speed>
</trkpt>
<trkpt lat="-6.965443" lon="-34.833107">
<ele>-2.850000</ele>
<time>2018-08-01T12:12:12Z</time>
<speed>0.00</speed>
</trkpt>
<trkpt lat="-6.965567" lon="-34.832951">
<ele>-14.170000</ele>
<time>2018-08-01T12:17:38Z</time>
<speed>0.52</speed>
</trkpt>
<trkpt lat="-6.965447" lon="-34.833038">
<ele>10.670000</ele>
<time>2018-08-01T12:22:56Z</time>
<speed>0.19</speed>
</trkpt>
<trkpt lat="-6.965590" lon="-34.832874">
<ele>-16.359999</ele>
<time>2018-08-01T12:28:16Z</time>
<speed>0.00</speed>
</trkpt>
<trkpt lat="-6.965459" lon="-34.833008">
<ele>31.230000</ele>
<time>2018-08-01T12:33:33Z</time>
<speed>0.00</speed>
</trkpt>
<trkpt lat="-6.965361" lon="-34.833000">
<ele>40.559998</ele>
<time>2018-08-01T12:38:54Z</time>
<speed>0.00</speed>
</trkpt>
<trkpt lat="-6.965386" lon="-34.833042">
<ele>29.240000</ele>
<time>2018-08-01T12:44:15Z</time>
<speed>0.31</speed>
</trkpt>
<trkpt lat="-6.965433" lon="-34.833008">
<ele>49.969997</ele>
<time>2018-08-01T12:49:35Z</time>
<speed>0.00</speed>
</trkpt>
<trkpt lat="-6.965511" lon="-34.832970">
<ele>15.089999</ele>
<time>2018-08-01T12:54:55Z</time>
<speed>0.00</speed>
</trkpt>
<trkpt lat="-6.965212" lon="-34.833202">
<ele>142.190002</ele>
<time>2018-08-01T13:00:17Z</time>
<speed>5.32</speed>
</trkpt>
<trkpt lat="-6.965395" lon="-34.832928">
<ele>32.630001</ele>
<time>2018-08-01T13:05:39Z</time>
<speed>0.00</speed>
</trkpt>
<trkpt lat="-6.965618" lon="-34.833008">
<ele>-32.610001</ele>
<time>2018-08-01T13:10:59Z</time>
<speed>0.00</speed>
</trkpt>
<trkpt lat="-6.965563" lon="-34.833096">
<ele>-9.469999</ele>
<time>2018-08-01T13:16:17Z</time>
<speed>0.08</speed>
</trkpt>
<trkpt lat="-6.965554" lon="-34.833160">
<ele>16.420000</ele>
<time>2018-08-01T13:21:40Z</time>
<speed>0.00</speed>
</trkpt>
<trkpt lat="-6.965594" lon="-34.833035">
<ele>-49.139999</ele>
<time>2018-08-01T13:27:06Z</time>
<speed>0.00</speed>
</trkpt>
<trkpt lat="-6.965563" lon="-34.832867">
<ele>-6.530000</ele>
<time>2018-08-01T13:32:35Z</time>
<speed>0.57</speed>
</trkpt>
<trkpt lat="-6.965460" lon="-34.833115">
<ele>-10.790000</ele>
<time>2018-08-01T13:37:52Z</time>
<speed>0.78</speed>
</trkpt>
<trkpt lat="-6.965394" lon="-34.833233">
<ele>-2.870000</ele>
<time>2018-08-01T13:43:29Z</time>
<speed>0.19</speed>
</trkpt>
<trkpt lat="-6.965451" lon="-34.833019">
<ele>29.990000</ele>
<time>2018-08-01T13:49:24Z</time>
<speed>0.00</speed>
</trkpt>
<trkpt lat="-6.965617" lon="-34.833054">
<ele>-27.449999</ele>
<time>2018-08-01T13:54:39Z</time>
<speed>0.00</speed>
</trkpt>
<trkpt lat="-6.965449" lon="-34.833130">
<ele>-9.070000</ele>
<time>2018-08-01T14:00:17Z</time>
<speed>0.19</speed>
</trkpt>
<trkpt lat="-6.965486" lon="-34.832985">
<ele>-7.750000</ele>
<time>2018-08-01T14:06:12Z</time>
<speed>0.36</speed>
</trkpt>
<trkpt lat="-6.965469" lon="-34.833012">
<ele>8.460000</ele>
<time>2018-08-01T14:13:00Z</time>
<speed>0.09</speed>
</trkpt>
<trkpt lat="-6.965420" lon="-34.832954">
<ele>16.129999</ele>
<time>2018-08-01T14:19:52Z</time>
<speed>0.00</speed>
</trkpt>
<trkpt lat="-6.965464" lon="-34.832958">
<ele>16.020000</ele>
<time>2018-08-01T14:25:06Z</time>
<speed>0.00</speed>
</trkpt>
<trkpt lat="-6.965467" lon="-34.833000">
<ele>-8.639999</ele>
<time>2018-08-01T14:30:20Z</time>
<speed>0.21</speed>
</trkpt>
<trkpt lat="-6.965277" lon="-34.833054">
<ele>65.199997</ele>
<time>2018-08-01T14:35:35Z</time>
<speed>0.00</speed>
</trkpt>
<trkpt lat="-6.965365" lon="-34.833035">
<ele>45.239998</ele>
<time>2018-08-01T14:40:50Z</time>
<speed>0.00</speed>
</trkpt>
<trkpt lat="-6.965427" lon="-34.832954">
<ele>-12.009999</ele>
<time>2018-08-01T14:46:05Z</time>
<speed>0.00</speed>
</trkpt>
<trkpt lat="-6.965469" lon="-34.832977">
<ele>25.879999</ele>
<time>2018-08-01T14:51:23Z</time>
<speed>0.00</speed>
</trkpt>
<trkpt lat="-6.965447" lon="-34.832981">
<ele>11.440000</ele>
<time>2018-08-01T14:56:42Z</time>
<speed>0.23</speed>
</trkpt>
<trkpt lat="-6.965566" lon="-34.832954">
<ele>18.240000</ele>
<time>2018-08-01T15:02:05Z</time>
<speed>0.00</speed>
</trkpt>
<trkpt lat="-6.965418" lon="-34.833008">
<ele>0.500000</ele>
<time>2018-08-01T15:07:24Z</time>
<speed>0.00</speed>
</trkpt>
<trkpt lat="-6.965340" lon="-34.832993">
<ele>76.320000</ele>
<time>2018-08-01T15:12:39Z</time>
<speed>0.00</speed>
</trkpt>
<trkpt lat="-6.965443" lon="-34.833046">
<ele>-10.260000</ele>
<time>2018-08-01T15:18:00Z</time>
<speed>0.00</speed>
</trkpt>
<trkpt lat="-6.965511" lon="-34.833096">
<ele>-19.609999</ele>
<time>2018-08-01T15:23:18Z</time>
<speed>0.00</speed>
</trkpt>
<trkpt lat="-6.965454" lon="-34.833000">
<ele>38.299999</ele>
<time>2018-08-01T15:28:36Z</time>
<speed>0.00</speed>
</trkpt>
<trkpt lat="-6.965528" lon="-34.832962">
<ele>50.919998</ele>
<time>2018-08-01T15:33:57Z</time>
<speed>0.77</speed>
</trkpt>
<trkpt lat="-6.965449" lon="-34.833004">
<ele>48.070000</ele>
<time>2018-08-01T15:39:40Z</time>
<speed>0.17</speed>
</trkpt>
<trkpt lat="-6.965366" lon="-34.833050">
<ele>58.169998</ele>
<time>2018-08-01T15:45:23Z</time>
<speed>0.00</speed>
</trkpt>
<trkpt lat="-6.965486" lon="-34.833084">
<ele>40.110001</ele>
<time>2018-08-01T15:53:03Z</time>
<speed>0.00</speed>
</trkpt>
<trkpt lat="-6.965645" lon="-34.832878">
<ele>-78.779999</ele>
<time>2018-08-01T16:01:30Z</time>
<speed>0.00</speed>
</trkpt>
<trkpt lat="-6.965544" lon="-34.832924">
<ele>-25.430000</ele>
<time>2018-08-01T16:09:44Z</time>
<speed>0.00</speed>
</trkpt>
<trkpt lat="-6.965450" lon="-34.833065">
<ele>29.109999</ele>
<time>2018-08-01T16:15:05Z</time>
<speed>0.00</speed>
</trkpt>
<trkpt lat="-6.965513" lon="-34.833035">
<ele>-0.720000</ele>
<time>2018-08-01T16:20:21Z</time>
<speed>0.29</speed>
</trkpt>
<trkpt lat="-6.965256" lon="-34.833141">
<ele>7.760000</ele>
<time>2018-08-01T16:25:37Z</time>
<speed>0.00</speed>
</trkpt>
<trkpt lat="-6.965260" lon="-34.833057">
<ele>23.750000</ele>
<time>2018-08-01T16:30:54Z</time>
<speed>0.00</speed>
</trkpt>
<trkpt lat="-6.965510" lon="-34.832973">
<ele>19.189999</ele>
<time>2018-08-01T16:36:11Z</time>
<speed>0.00</speed>
</trkpt>
<trkpt lat="-6.965536" lon="-34.832935">
<ele>22.439999</ele>
<time>2018-08-01T16:41:29Z</time>
<speed>0.00</speed>
</trkpt>
<trkpt lat="-6.965376" lon="-34.833035">
<ele>33.189999</ele>
<time>2018-08-01T16:46:47Z</time>
<speed>0.00</speed>
</trkpt>
<trkpt lat="-6.965488" lon="-34.833057">
<ele>30.449999</ele>
<time>2018-08-01T16:52:09Z</time>
<speed>0.00</speed>
</trkpt>
<trkpt lat="-6.965589" lon="-34.832916">
<ele>16.469999</ele>
<time>2018-08-01T16:57:25Z</time>
<speed>0.18</speed>
</trkpt>
<trkpt lat="-6.965497" lon="-34.832993">
<ele>11.040000</ele>
<time>2018-08-01T17:02:47Z</time>
<speed>0.00</speed>
</trkpt>
<trkpt lat="-6.965376" lon="-34.833241">
<ele>12.000000</ele>
<time>2018-08-01T17:08:05Z</time>
<speed>0.00</speed>
</trkpt>
<trkpt lat="-6.965411" lon="-34.833080">
<ele>3.820000</ele>
<time>2018-08-01T17:13:25Z</time>
<speed>0.00</speed>
</trkpt>
<trkpt lat="-6.965432" lon="-34.833096">
<ele>27.449999</ele>
<time>2018-08-01T17:18:45Z</time>
<speed>0.00</speed>
</trkpt>
<trkpt lat="-6.965570" lon="-34.832882">
<ele>7.420000</ele>
<time>2018-08-01T17:24:02Z</time>
<speed>0.00</speed>
</trkpt>
<trkpt lat="-6.965415" lon="-34.833019">
<ele>14.349999</ele>
<time>2018-08-01T17:29:20Z</time>
<speed>0.48</speed>
</trkpt>
<trkpt lat="-6.965513" lon="-34.832962">
<ele>-9.250000</ele>
<time>2018-08-01T17:34:37Z</time>
<speed>0.70</speed>
</trkpt>
<trkpt lat="-6.965437" lon="-34.833046">
<ele>-1.230000</ele>
<time>2018-08-01T17:39:57Z</time>
<speed>0.00</speed>
</trkpt>
<trkpt lat="-6.965452" lon="-34.833061">
<ele>-5.780000</ele>
<time>2018-08-01T17:45:18Z</time>
<speed>1.31</speed>
</trkpt>
<trkpt lat="-6.965446" lon="-34.833096">
<ele>-0.900000</ele>
<time>2018-08-01T17:50:36Z</time>
<speed>0.00</speed>
</trkpt>
<trkpt lat="-6.965397" lon="-34.833244">
<ele>11.190000</ele>
<time>2018-08-01T17:56:02Z</time>
<speed>0.48</speed>
</trkpt>
<trkpt lat="-6.965785" lon="-34.833282">
<ele>27.189999</ele>
<time>2018-08-01T18:03:23Z</time>
<speed>0.37</speed>
</trkpt>
<trkpt lat="-6.965512" lon="-34.832924">
<ele>-5.250000</ele>
<time>2018-08-01T18:16:14Z</time>
<speed>0.71</speed>
</trkpt>
<trkpt lat="-6.965378" lon="-34.832928">
<ele>38.779999</ele>
<time>2018-08-01T18:21:32Z</time>
<speed>0.00</speed>
</trkpt>
<trkpt lat="-6.965548" lon="-34.833347">
<ele>7.240000</ele>
<time>2018-08-01T18:27:10Z</time>
<speed>0.17</speed>
</trkpt>
<trkpt lat="-6.965367" lon="-34.832970">
<ele>2.120000</ele>
<time>2018-08-01T18:36:21Z</time>
<speed>0.00</speed>
</trkpt>
<trkpt lat="-6.965397" lon="-34.833000">
<ele>32.599998</ele>
<time>2018-08-01T18:41:45Z</time>
<speed>0.35</speed>
</trkpt>
<trkpt lat="-6.965645" lon="-34.833241">
<ele>-11.960000</ele>
<time>2018-08-01T18:47:03Z</time>
<speed>0.16</speed>
</trkpt>
<trkpt lat="-6.965512" lon="-34.832779">
<ele>60.399998</ele>
<time>2018-08-01T18:52:29Z</time>
<speed>2.94</speed>
</trkpt>
<trkpt lat="-6.965461" lon="-34.833038">
<ele>20.480000</ele>
<time>2018-08-01T18:58:44Z</time>
<speed>0.00</speed>
</trkpt>
<trkpt lat="-6.965448" lon="-34.833031">
<ele>-1.450000</ele>
<time>2018-08-01T19:04:31Z</time>
<speed>0.20</speed>
</trkpt>
<trkpt lat="-6.965476" lon="-34.833076">
<ele>22.410000</ele>
<time>2018-08-01T19:09:49Z</time>
<speed>0.00</speed>
</trkpt>
<trkpt lat="-6.965405" lon="-34.832985">
<ele>6.450000</ele>
<time>2018-08-01T19:15:04Z</time>
<speed>0.12</speed>
</trkpt>
<trkpt lat="-6.965466" lon="-34.833061">
<ele>11.620000</ele>
<time>2018-08-01T19:20:20Z</time>
<speed>0.16</speed>
</trkpt>
<trkpt lat="-6.965437" lon="-34.832996">
<ele>15.049999</ele>
<time>2018-08-01T19:25:36Z</time>
<speed>0.15</speed>
</trkpt>
<trkpt lat="-6.965502" lon="-34.833004">
<ele>4.090000</ele>
<time>2018-08-01T19:30:52Z</time>
<speed>0.08</speed>
</trkpt>
<trkpt lat="-6.965408" lon="-34.833031">
<ele>24.699999</ele>
<time>2018-08-01T19:36:09Z</time>
<speed>0.00</speed>
</trkpt>
<trkpt lat="-6.965412" lon="-34.832981">
<ele>6.690000</ele>
<time>2018-08-01T19:41:25Z</time>
<speed>0.00</speed>
</trkpt>
<trkpt lat="-6.965474" lon="-34.832981">
<ele>8.480000</ele>
<time>2018-08-01T19:46:41Z</time>
<speed>0.06</speed>
</trkpt>
<trkpt lat="-6.965433" lon="-34.833015">
<ele>19.119999</ele>
<time>2018-08-01T19:51:56Z</time>
<speed>0.20</speed>
</trkpt>
<trkpt lat="-6.965568" lon="-34.833023">
<ele>10.150000</ele>
<time>2018-08-01T19:57:14Z</time>
<speed>0.00</speed>
</trkpt>
<trkpt lat="-6.965523" lon="-34.833000">
<ele>19.570000</ele>
<time>2018-08-01T20:02:35Z</time>
<speed>0.00</speed>
</trkpt>
<trkpt lat="-6.965338" lon="-34.832977">
<ele>-32.139999</ele>
<time>2018-08-01T20:07:52Z</time>
<speed>0.00</speed>
</trkpt>
<trkpt lat="-6.965394" lon="-34.832993">
<ele>16.230000</ele>
<time>2018-08-01T20:13:09Z</time>
<speed>0.00</speed>
</trkpt>
<trkpt lat="-6.965507" lon="-34.833000">
<ele>5.430000</ele>
<time>2018-08-01T20:18:28Z</time>
<speed>0.00</speed>
</trkpt>
<trkpt lat="-6.965451" lon="-34.832962">
<ele>4.610000</ele>
<time>2018-08-01T20:23:45Z</time>
<speed>0.00</speed>
</trkpt>
<trkpt lat="-6.965311" lon="-34.832958">
<ele>25.369999</ele>
<time>2018-08-01T20:29:08Z</time>
<speed>0.61</speed>
</trkpt>
<trkpt lat="-6.965441" lon="-34.833035">
<ele>8.200000</ele>
<time>2018-08-01T20:34:25Z</time>
<speed>0.00</speed>
</trkpt>
<trkpt lat="-6.965435" lon="-34.832993">
<ele>14.380000</ele>
<time>2018-08-01T20:39:56Z</time>
<speed>0.08</speed>
</trkpt>
<trkpt lat="-6.965555" lon="-34.833057">
<ele>1.080000</ele>
<time>2018-08-01T20:45:21Z</time>
<speed>0.15</speed>
</trkpt>
<trkpt lat="-6.965534" lon="-34.833023">
<ele>-18.859999</ele>
<time>2018-08-01T20:50:38Z</time>
<speed>0.00</speed>
</trkpt>
<trkpt lat="-6.965292" lon="-34.833012">
<ele>40.820000</ele>
<time>2018-08-01T20:55:54Z</time>
<speed>0.00</speed>
</trkpt>
<trkpt lat="-6.965536" lon="-34.832966">
<ele>-6.490000</ele>
<time>2018-08-01T21:01:14Z</time>
<speed>0.00</speed>
</trkpt>
<trkpt lat="-6.965441" lon="-34.833080">
<ele>20.750000</ele>
<time>2018-08-01T21:06:31Z</time>
<speed>0.00</speed>
</trkpt>
<trkpt lat="-6.965400" lon="-34.833015">
<ele>6.840000</ele>
<time>2018-08-01T21:11:48Z</time>
<speed>0.00</speed>
</trkpt>
<trkpt lat="-6.965494" lon="-34.833134">
<ele>11.570000</ele>
<time>2018-08-01T21:17:04Z</time>
<speed>0.00</speed>
</trkpt>
<trkpt lat="-6.965507" lon="-34.832794">
<ele>21.240000</ele>
<time>2018-08-01T21:22:20Z</time>
<speed>0.00</speed>
</trkpt>
<trkpt lat="-6.965730" lon="-34.833092">
<ele>-65.519997</ele>
<time>2018-08-01T21:27:59Z</time>
<speed>0.85</speed>
</trkpt>
<trkpt lat="-6.965412" lon="-34.833069">
<ele>15.389999</ele>
<time>2018-08-01T21:33:17Z</time>
<speed>0.00</speed>
</trkpt>
<trkpt lat="-6.965462" lon="-34.832966">
<ele>19.160000</ele>
<time>2018-08-01T21:38:34Z</time>
<speed>0.00</speed>
</trkpt>
<trkpt lat="-6.965453" lon="-34.832954">
<ele>-1.380000</ele>
<time>2018-08-01T21:43:50Z</time>
<speed>0.64</speed>
</trkpt>
<trkpt lat="-6.965473" lon="-34.833019">
<ele>7.020000</ele>
<time>2018-08-01T21:49:07Z</time>
<speed>0.00</speed>
</trkpt>
<trkpt lat="-6.965439" lon="-34.832947">
<ele>12.780000</ele>
<time>2018-08-01T21:54:23Z</time>
<speed>0.28</speed>
</trkpt>
<trkpt lat="-6.965472" lon="-34.832970">
<ele>11.440000</ele>
<time>2018-08-01T21:59:42Z</time>
<speed>0.00</speed>
</trkpt>
<trkpt lat="-6.965409" lon="-34.832882">
<ele>67.229996</ele>
<time>2018-08-01T22:05:01Z</time>
<speed>0.00</speed>
</trkpt>
<trkpt lat="-6.965487" lon="-34.833000">
<ele>9.530000</ele>
<time>2018-08-01T22:10:16Z</time>
<speed>0.00</speed>
</trkpt>
<trkpt lat="-6.965373" lon="-34.833050">
<ele>5.680000</ele>
<time>2018-08-01T22:15:32Z</time>
<speed>0.00</speed>
</trkpt>
<trkpt lat="-6.965380" lon="-34.833019">
<ele>-18.719999</ele>
<time>2018-08-01T22:20:50Z</time>
<speed>0.00</speed>
</trkpt>
<trkpt lat="-6.965617" lon="-34.833118">
<ele>-11.910000</ele>
<time>2018-08-01T22:26:08Z</time>
<speed>0.00</speed>
</trkpt>
<trkpt lat="-6.965286" lon="-34.833134">
<ele>-6.600000</ele>
<time>2018-08-01T22:31:24Z</time>
<speed>0.00</speed>
</trkpt>
<trkpt lat="-6.965117" lon="-34.833107">
<ele>41.879997</ele>
<time>2018-08-01T22:36:48Z</time>
<speed>0.00</speed>
</trkpt>
<trkpt lat="-6.965189" lon="-34.833214">
<ele>-36.950001</ele>
<time>2018-08-01T22:42:06Z</time>
<speed>0.00</speed>
</trkpt>
<trkpt lat="-6.965735" lon="-34.832851">
<ele>-15.790000</ele>
<time>2018-08-01T22:47:24Z</time>
<speed>0.30</speed>
</trkpt>
<trkpt lat="-6.965224" lon="-34.833092">
<ele>6.320000</ele>
<time>2018-08-01T22:52:48Z</time>
<speed>0.00</speed>
</trkpt>
<trkpt lat="-6.965511" lon="-34.832878">
<ele>16.709999</ele>
<time>2018-08-01T22:58:04Z</time>
<speed>0.00</speed>
</trkpt>
<trkpt lat="-6.965526" lon="-34.832985">
<ele>12.540000</ele>
<time>2018-08-01T23:03:27Z</time>
<speed>0.00</speed>
</trkpt>
<trkpt lat="-6.965402" lon="-34.833031">
<ele>19.590000</ele>
<time>2018-08-01T23:08:43Z</time>
<speed>0.00</speed>
</trkpt>
<trkpt lat="-6.965169" lon="-34.833057">
<ele>0.800000</ele>
<time>2018-08-01T23:13:59Z</time>
<speed>0.00</speed>
</trkpt>
<trkpt lat="-6.965089" lon="-34.833290">
<ele>74.580002</ele>
<time>2018-08-01T23:19:39Z</time>
<speed>0.12</speed>
</trkpt>
<trkpt lat="-6.965448" lon="-34.833057">
<ele>8.700000</ele>
<time>2018-08-01T23:25:00Z</time>
<speed>0.00</speed>
</trkpt>
<trkpt lat="-6.965466" lon="-34.833172">
<ele>34.480000</ele>
<time>2018-08-01T23:30:21Z</time>
<speed>0.00</speed>
</trkpt>
<trkpt lat="-6.965390" lon="-34.833134">
<ele>33.509998</ele>
<time>2018-08-01T23:35:40Z</time>
<speed>0.00</speed>
</trkpt>
<trkpt lat="-6.965705" lon="-34.832787">
<ele>-54.349998</ele>
<time>2018-08-01T23:41:01Z</time>
<speed>1.94</speed>
</trkpt>
<trkpt lat="-6.965520" lon="-34.832771">
<ele>-55.340000</ele>
<time>2018-08-01T23:46:26Z</time>
<speed>0.00</speed>
</trkpt>
<trkpt lat="-6.965472" lon="-34.832928">
<ele>-9.559999</ele>
<time>2018-08-01T23:51:47Z</time>
<speed>0.00</speed>
</trkpt>
<trkpt lat="-6.965716" lon="-34.832901">
<ele>-42.399998</ele>
<time>2018-08-01T23:57:05Z</time>
<speed>2.80</speed>
</trkpt>
<trkpt lat="-6.965625" lon="-34.832748">
<ele>-39.770000</ele>
<time>2018-08-02T00:03:23Z</time>
<speed>0.13</speed>
</trkpt>
<trkpt lat="-6.965319" lon="-34.833042">
<ele>38.639999</ele>
<time>2018-08-02T00:11:35Z</time>
<speed>0.11</speed>
</trkpt>
<trkpt lat="-6.965418" lon="-34.833046">
<ele>5.150000</ele>
<time>2018-08-02T00:20:24Z</time>
<speed>0.00</speed>
</trkpt>
<trkpt lat="-6.965419" lon="-34.832966">
<ele>15.830000</ele>
<time>2018-08-02T00:25:40Z</time>
<speed>0.00</speed>
</trkpt>
<trkpt lat="-6.965502" lon="-34.832897">
<ele>-1.920000</ele>
<time>2018-08-02T00:30:55Z</time>
<speed>0.00</speed>
</trkpt>
<trkpt lat="-6.965425" lon="-34.832981">
<ele>5.610000</ele>
<time>2018-08-02T00:36:11Z</time>
<speed>0.00</speed>
</trkpt>
<trkpt lat="-6.965465" lon="-34.833031">
<ele>15.589999</ele>
<time>2018-08-02T00:41:26Z</time>
<speed>0.06</speed>
</trkpt>
<trkpt lat="-6.965387" lon="-34.833122">
<ele>26.490000</ele>
<time>2018-08-02T00:46:42Z</time>
<speed>0.00</speed>
</trkpt>
<trkpt lat="-6.965413" lon="-34.833248">
<ele>5.950000</ele>
<time>2018-08-02T00:52:01Z</time>
<speed>0.00</speed>
</trkpt>
<trkpt lat="-6.965400" lon="-34.833000">
<ele>0.700000</ele>
<time>2018-08-02T00:57:16Z</time>
<speed>0.33</speed>
</trkpt>
<trkpt lat="-6.965429" lon="-34.833073">
<ele>1.490000</ele>
<time>2018-08-02T01:02:37Z</time>
<speed>0.14</speed>
</trkpt>
<trkpt lat="-6.965447" lon="-34.832981">
<ele>9.240000</ele>
<time>2018-08-02T01:07:53Z</time>
<speed>0.00</speed>
</trkpt>
<trkpt lat="-6.965435" lon="-34.833138">
<ele>15.230000</ele>
<time>2018-08-02T01:13:09Z</time>
<speed>0.00</speed>
</trkpt>
<trkpt lat="-6.965455" lon="-34.833015">
<ele>1.520000</ele>
<time>2018-08-02T01:18:26Z</time>
<speed>0.00</speed>
</trkpt>
<trkpt lat="-6.965506" lon="-34.832993">
<ele>19.920000</ele>
<time>2018-08-02T01:23:49Z</time>
<speed>0.20</speed>
</trkpt>
<trkpt lat="-6.965383" lon="-34.833027">
<ele>-8.300000</ele>
<time>2018-08-02T01:29:05Z</time>
<speed>0.00</speed>
</trkpt>
<trkpt lat="-6.965472" lon="-34.832951">
<ele>3.510000</ele>
<time>2018-08-02T01:34:20Z</time>
<speed>0.00</speed>
</trkpt>
<trkpt lat="-6.965438" lon="-34.833206">
<ele>38.090000</ele>
<time>2018-08-02T01:39:36Z</time>
<speed>0.00</speed>
</trkpt>
<trkpt lat="-6.965397" lon="-34.832916">
<ele>2.360000</ele>
<time>2018-08-02T01:44:51Z</time>
<speed>0.00</speed>
</trkpt>
<trkpt lat="-6.965407" lon="-34.832993">
<ele>27.730000</ele>
<time>2018-08-02T01:50:07Z</time>
<speed>0.00</speed>
</trkpt>
<trkpt lat="-6.965369" lon="-34.833008">
<ele>20.699999</ele>
<time>2018-08-02T01:55:22Z</time>
<speed>0.00</speed>
</trkpt>
<trkpt lat="-6.965448" lon="-34.833107">
<ele>-1.640000</ele>
<time>2018-08-02T02:00:40Z</time>
<speed>0.00</speed>
</trkpt>
<trkpt lat="-6.965446" lon="-34.833122">
<ele>15.049999</ele>
<time>2018-08-02T02:06:03Z</time>
<speed>0.07</speed>
</trkpt>
<trkpt lat="-6.965368" lon="-34.832657">
<ele>-5.300000</ele>
<time>2018-08-02T02:11:21Z</time>
<speed>0.00</speed>
</trkpt>
<trkpt lat="-6.965333" lon="-34.832546">
<ele>15.429999</ele>
<time>2018-08-02T02:16:43Z</time>
<speed>0.16</speed>
</trkpt>
<trkpt lat="-6.965471" lon="-34.833000">
<ele>2.940000</ele>
<time>2018-08-02T02:21:59Z</time>
<speed>0.00</speed>
</trkpt>
<trkpt lat="-6.965525" lon="-34.833057">
<ele>4.530000</ele>
<time>2018-08-02T02:27:16Z</time>
<speed>0.00</speed>
</trkpt>
<trkpt lat="-6.965419" lon="-34.832878">
<ele>35.630001</ele>
<time>2018-08-02T02:32:58Z</time>
<speed>0.09</speed>
</trkpt>
<trkpt lat="-6.965457" lon="-34.833103">
<ele>10.130000</ele>
<time>2018-08-02T02:38:32Z</time>
<speed>0.65</speed>
</trkpt>
<trkpt lat="-6.965401" lon="-34.832947">
<ele>-3.060000</ele>
<time>2018-08-02T02:44:48Z</time>
<speed>0.00</speed>
</trkpt>
<trkpt lat="-6.965463" lon="-34.832996">
<ele>-18.770000</ele>
<time>2018-08-02T02:50:04Z</time>
<speed>0.00</speed>
</trkpt>
<trkpt lat="-6.965393" lon="-34.833069">
<ele>27.039999</ele>
<time>2018-08-02T02:55:20Z</time>
<speed>0.00</speed>
</trkpt>
</trkseg>
</trk>
<trk>
<name>20180827-155021(492)</name>
<desc>Color:004000ff</desc>
<trkseg>
<trkpt lat="-7.301502" lon="-34.815632">
<ele>23.840000</ele>
<time>2018-08-01T03:06:57Z</time>
<speed>0.10</speed>
</trkpt>
<trkpt lat="-7.301502" lon="-34.815632">
<ele>23.840000</ele>
<time>2018-08-01T03:20:18Z</time>
<speed>0.46</speed>
</trkpt>
<trkpt lat="-7.301417" lon="-34.815876">
<ele>79.699997</ele>
<time>2018-08-01T03:32:52Z</time>
<speed>0.00</speed>
</trkpt>
<trkpt lat="-7.301459" lon="-34.815826">
<ele>57.070000</ele>
<time>2018-08-01T03:38:12Z</time>
<speed>1.19</speed>
</trkpt>
<trkpt lat="-7.301411" lon="-34.815727">
<ele>68.339996</ele>
<time>2018-08-01T03:46:22Z</time>
<speed>0.39</speed>
</trkpt>
<trkpt lat="-7.301515" lon="-34.815918">
<ele>56.349998</ele>
<time>2018-08-01T03:51:37Z</time>
<speed>0.00</speed>
</trkpt>
<trkpt lat="-7.301471" lon="-34.815727">
<ele>70.860001</ele>
<time>2018-08-01T03:56:50Z</time>
<speed>0.00</speed>
</trkpt>
<trkpt lat="-7.301498" lon="-34.815762">
<ele>58.379997</ele>
<time>2018-08-01T04:02:30Z</time>
<speed>0.26</speed>
</trkpt>
<trkpt lat="-7.301640" lon="-34.815636">
<ele>30.299999</ele>
<time>2018-08-01T04:09:11Z</time>
<speed>0.13</speed>
</trkpt>
<trkpt lat="-7.301504" lon="-34.815731">
<ele>71.139999</ele>
<time>2018-08-01T04:16:35Z</time>
<speed>0.14</speed>
</trkpt>
<trkpt lat="-7.301476" lon="-34.815689">
<ele>84.709999</ele>
<time>2018-08-01T04:25:31Z</time>
<speed>0.33</speed>
</trkpt>
<trkpt lat="-7.301443" lon="-34.815762">
<ele>61.889999</ele>
<time>2018-08-01T04:33:56Z</time>
<speed>0.07</speed>
</trkpt>
<trkpt lat="-7.301471" lon="-34.815708">
<ele>81.449997</ele>
<time>2018-08-01T04:39:19Z</time>
<speed>0.62</speed>
</trkpt>
<trkpt lat="-7.301413" lon="-34.815712">
<ele>75.650002</ele>
<time>2018-08-01T04:45:41Z</time>
<speed>0.21</speed>
</trkpt>
<trkpt lat="-7.301475" lon="-34.815872">
<ele>67.680000</ele>
<time>2018-08-01T04:52:22Z</time>
<speed>0.47</speed>
</trkpt>
<trkpt lat="-7.301321" lon="-34.815689">
<ele>84.900002</ele>
<time>2018-08-01T04:59:25Z</time>
<speed>0.25</speed>
</trkpt>
<trkpt lat="-7.301468" lon="-34.815746">
<ele>45.869999</ele>
<time>2018-08-01T05:07:59Z</time>
<speed>0.21</speed>
</trkpt>
<trkpt lat="-7.301557" lon="-34.815773">
<ele>101.489998</ele>
<time>2018-08-01T05:13:13Z</time>
<speed>0.00</speed>
</trkpt>
<trkpt lat="-7.301486" lon="-34.815819">
<ele>88.129997</ele>
<time>2018-08-01T05:18:30Z</time>
<speed>0.13</speed>
</trkpt>
<trkpt lat="-7.301526" lon="-34.815765">
<ele>78.839996</ele>
<time>2018-08-01T05:23:49Z</time>
<speed>0.00</speed>
</trkpt>
<trkpt lat="-7.301508" lon="-34.815685">
<ele>78.739998</ele>
<time>2018-08-01T05:29:01Z</time>
<speed>0.00</speed>
</trkpt>
<trkpt lat="-7.301525" lon="-34.815739">
<ele>49.570000</ele>
<time>2018-08-01T05:34:19Z</time>
<speed>0.30</speed>
</trkpt>
<trkpt lat="-7.301499" lon="-34.815735">
<ele>48.369999</ele>
<time>2018-08-01T05:39:32Z</time>
<speed>0.00</speed>
</trkpt>
<trkpt lat="-7.301487" lon="-34.815857">
<ele>59.730000</ele>
<time>2018-08-01T05:44:44Z</time>
<speed>0.00</speed>
</trkpt>
<trkpt lat="-7.301460" lon="-34.815704">
<ele>72.150002</ele>
<time>2018-08-01T05:49:57Z</time>
<speed>0.00</speed>
</trkpt>
<trkpt lat="-7.301470" lon="-34.815689">
<ele>60.709999</ele>
<time>2018-08-01T05:55:09Z</time>
<speed>0.00</speed>
</trkpt>
<trkpt lat="-7.301474" lon="-34.815765">
<ele>47.230000</ele>
<time>2018-08-01T06:00:24Z</time>
<speed>0.00</speed>
</trkpt>
<trkpt lat="-7.301428" lon="-34.815746">
<ele>69.029999</ele>
<time>2018-08-01T06:05:35Z</time>
<speed>0.00</speed>
</trkpt>
<trkpt lat="-7.301460" lon="-34.815773">
<ele>66.199997</ele>
<time>2018-08-01T06:10:45Z</time>
<speed>0.00</speed>
</trkpt>
<trkpt lat="-7.301485" lon="-34.815784">
<ele>40.090000</ele>
<time>2018-08-01T06:15:56Z</time>
<speed>0.00</speed>
</trkpt>
<trkpt lat="-7.301542" lon="-34.815876">
<ele>62.109997</ele>
<time>2018-08-01T06:21:09Z</time>
<speed>0.64</speed>
</trkpt>
<trkpt lat="-7.301506" lon="-34.815704">
<ele>57.829998</ele>
<time>2018-08-01T06:26:21Z</time>
<speed>0.00</speed>
</trkpt>
<trkpt lat="-7.301525" lon="-34.815739">
<ele>59.770000</ele>
<time>2018-08-01T06:31:32Z</time>
<speed>0.00</speed>
</trkpt>
<trkpt lat="-7.301399" lon="-34.815735">
<ele>63.180000</ele>
<time>2018-08-01T06:36:44Z</time>
<speed>0.00</speed>
</trkpt>
<trkpt lat="-7.301550" lon="-34.815788">
<ele>38.829998</ele>
<time>2018-08-01T06:41:56Z</time>
<speed>0.00</speed>
</trkpt>
<trkpt lat="-7.301553" lon="-34.815777">
<ele>59.090000</ele>
<time>2018-08-01T06:47:08Z</time>
<speed>0.00</speed>
</trkpt>
<trkpt lat="-7.301473" lon="-34.815754">
<ele>55.949997</ele>
<time>2018-08-01T06:52:35Z</time>
<speed>0.24</speed>
</trkpt>
<trkpt lat="-7.301445" lon="-34.815712">
<ele>54.079998</ele>
<time>2018-08-01T06:57:48Z</time>
<speed>0.19</speed>
</trkpt>
<trkpt lat="-7.301435" lon="-34.815720">
<ele>74.320000</ele>
<time>2018-08-01T07:03:07Z</time>
<speed>0.14</speed>
</trkpt>
<trkpt lat="-7.301508" lon="-34.815788">
<ele>84.169998</ele>
<time>2018-08-01T07:08:20Z</time>
<speed>0.08</speed>
</trkpt>
<trkpt lat="-7.301363" lon="-34.815739">
<ele>99.159996</ele>
<time>2018-08-01T07:13:47Z</time>
<speed>0.21</speed>
</trkpt>
<trkpt lat="-7.301393" lon="-34.815735">
<ele>88.529999</ele>
<time>2018-08-01T07:19:02Z</time>
<speed>0.09</speed>
</trkpt>
<trkpt lat="-7.301439" lon="-34.815727">
<ele>71.059998</ele>
<time>2018-08-01T07:24:25Z</time>
<speed>0.36</speed>
</trkpt>
<trkpt lat="-7.301541" lon="-34.815750">
<ele>56.399998</ele>
<time>2018-08-01T07:29:39Z</time>
<speed>0.24</speed>
</trkpt>
<trkpt lat="-7.301481" lon="-34.815716">
<ele>57.660000</ele>
<time>2018-08-01T07:35:48Z</time>
<speed>0.13</speed>
</trkpt>
<trkpt lat="-7.301439" lon="-34.815720">
<ele>71.250000</ele>
<time>2018-08-01T07:44:23Z</time>
<speed>0.30</speed>
</trkpt>
<trkpt lat="-7.301332" lon="-34.815746">
<ele>99.089996</ele>
<time>2018-08-01T07:55:02Z</time>
<speed>0.07</speed>
</trkpt>
<trkpt lat="-7.301396" lon="-34.815811">
<ele>73.099998</ele>
<time>2018-08-01T08:04:29Z</time>
<speed>0.00</speed>
</trkpt>
<trkpt lat="-7.301525" lon="-34.815735">
<ele>67.470001</ele>
<time>2018-08-01T08:09:41Z</time>
<speed>0.00</speed>
</trkpt>
<trkpt lat="-7.301472" lon="-34.815781">
<ele>66.930000</ele>
<time>2018-08-01T08:15:11Z</time>
<speed>0.17</speed>
</trkpt>
<trkpt lat="-7.301373" lon="-34.815868">
<ele>104.409996</ele>
<time>2018-08-01T08:21:50Z</time>
<speed>0.00</speed>
</trkpt>
<trkpt lat="-7.301385" lon="-34.815807">
<ele>92.639999</ele>
<time>2018-08-01T08:28:45Z</time>
<speed>1.24</speed>
</trkpt>
<trkpt lat="-7.301534" lon="-34.815670">
<ele>61.029999</ele>
<time>2018-08-01T08:35:30Z</time>
<speed>0.15</speed>
</trkpt>
<trkpt lat="-7.301513" lon="-34.815739">
<ele>67.419998</ele>
<time>2018-08-01T08:41:59Z</time>
<speed>0.00</speed>
</trkpt>
<trkpt lat="-7.301445" lon="-34.815910">
<ele>51.649998</ele>
<time>2018-08-01T08:47:09Z</time>
<speed>0.00</speed>
</trkpt>
<trkpt lat="-7.301513" lon="-34.815796">
<ele>70.589996</ele>
<time>2018-08-01T08:52:21Z</time>
<speed>0.00</speed>
</trkpt>
<trkpt lat="-7.301573" lon="-34.815754">
<ele>55.000000</ele>
<time>2018-08-01T08:57:31Z</time>
<speed>0.41</speed>
</trkpt>
<trkpt lat="-7.301506" lon="-34.815762">
<ele>68.220001</ele>
<time>2018-08-01T09:02:46Z</time>
<speed>0.00</speed>
</trkpt>
<trkpt lat="-7.301344" lon="-34.815815">
<ele>81.259995</ele>
<time>2018-08-01T09:07:57Z</time>
<speed>0.00</speed>
</trkpt>
<trkpt lat="-7.301582" lon="-34.815739">
<ele>39.599998</ele>
<time>2018-08-01T09:13:07Z</time>
<speed>0.39</speed>
</trkpt>
<trkpt lat="-7.301601" lon="-34.815769">
<ele>56.029999</ele>
<time>2018-08-01T09:18:18Z</time>
<speed>0.00</speed>
</trkpt>
<trkpt lat="-7.301507" lon="-34.815773">
<ele>49.410000</ele>
<time>2018-08-01T09:23:28Z</time>
<speed>0.00</speed>
</trkpt>
<trkpt lat="-7.301436" lon="-34.815746">
<ele>76.570000</ele>
<time>2018-08-01T09:28:39Z</time>
<speed>0.00</speed>
</trkpt>
<trkpt lat="-7.301510" lon="-34.815742">
<ele>39.849998</ele>
<time>2018-08-01T09:33:50Z</time>
<speed>0.00</speed>
</trkpt>
<trkpt lat="-7.301425" lon="-34.815792">
<ele>79.099998</ele>
<time>2018-08-01T09:39:01Z</time>
<speed>0.00</speed>
</trkpt>
<trkpt lat="-7.301647" lon="-34.815716">
<ele>34.630001</ele>
<time>2018-08-01T09:44:12Z</time>
<speed>0.00</speed>
</trkpt>
<trkpt lat="-7.301434" lon="-34.815723">
<ele>62.669998</ele>
<time>2018-08-01T09:49:23Z</time>
<speed>0.00</speed>
</trkpt>
<trkpt lat="-7.301494" lon="-34.815815">
<ele>33.759998</ele>
<time>2018-08-01T09:54:34Z</time>
<speed>0.00</speed>
</trkpt>
<trkpt lat="-7.301491" lon="-34.815773">
<ele>47.410000</ele>
<time>2018-08-01T10:00:08Z</time>
<speed>0.54</speed>
</trkpt>
<trkpt lat="-7.301317" lon="-34.815685">
<ele>84.839996</ele>
<time>2018-08-01T10:05:28Z</time>
<speed>0.62</speed>
</trkpt>
<trkpt lat="-7.301465" lon="-34.815731">
<ele>68.419998</ele>
<time>2018-08-01T10:10:42Z</time>
<speed>0.00</speed>
</trkpt>
<trkpt lat="-7.301374" lon="-34.815735">
<ele>76.930000</ele>
<time>2018-08-01T10:15:54Z</time>
<speed>0.00</speed>
</trkpt>
<trkpt lat="-7.301345" lon="-34.815731">
<ele>88.129997</ele>
<time>2018-08-01T10:21:06Z</time>
<speed>0.00</speed>
</trkpt>
<trkpt lat="-7.301454" lon="-34.815765">
<ele>72.799995</ele>
<time>2018-08-01T10:26:21Z</time>
<speed>0.00</speed>
</trkpt>
<trkpt lat="-7.301423" lon="-34.815750">
<ele>77.320000</ele>
<time>2018-08-01T10:31:36Z</time>
<speed>0.00</speed>
</trkpt>
<trkpt lat="-7.301438" lon="-34.815720">
<ele>80.970001</ele>
<time>2018-08-01T10:36:52Z</time>
<speed>0.00</speed>
</trkpt>
<trkpt lat="-7.301456" lon="-34.815659">
<ele>83.299995</ele>
<time>2018-08-01T10:42:13Z</time>
<speed>0.00</speed>
</trkpt>
<trkpt lat="-7.301460" lon="-34.815712">
<ele>71.669998</ele>
<time>2018-08-01T10:47:35Z</time>
<speed>0.00</speed>
</trkpt>
<trkpt lat="-7.301807" lon="-34.815758">
<ele>-36.719997</ele>
<time>2018-08-01T10:52:57Z</time>
<speed>0.00</speed>
</trkpt>
<trkpt lat="-7.301454" lon="-34.815735">
<ele>67.709999</ele>
<time>2018-08-01T10:58:30Z</time>
<speed>0.00</speed>
</trkpt>
<trkpt lat="-7.301494" lon="-34.815742">
<ele>68.799995</ele>
<time>2018-08-01T11:05:12Z</time>
<speed>0.00</speed>
</trkpt>
<trkpt lat="-7.301433" lon="-34.815742">
<ele>66.790001</ele>
<time>2018-08-01T11:13:23Z</time>
<speed>0.00</speed>
</trkpt>
<trkpt lat="-7.301470" lon="-34.815765">
<ele>70.769997</ele>
<time>2018-08-01T11:22:08Z</time>
<speed>0.86</speed>
</trkpt>
<trkpt lat="-7.301358" lon="-34.815811">
<ele>77.830002</ele>
<time>2018-08-01T11:27:18Z</time>
<speed>0.00</speed>
</trkpt>
<trkpt lat="-7.301436" lon="-34.815739">
<ele>76.279999</ele>
<time>2018-08-01T11:32:31Z</time>
<speed>0.00</speed>
</trkpt>
<trkpt lat="-7.301462" lon="-34.815781">
<ele>65.279999</ele>
<time>2018-08-01T11:37:42Z</time>
<speed>0.00</speed>
</trkpt>
<trkpt lat="-7.301494" lon="-34.815739">
<ele>75.500000</ele>
<time>2018-08-01T11:42:54Z</time>
<speed>0.00</speed>
</trkpt>
<trkpt lat="-7.301414" lon="-34.815681">
<ele>70.330002</ele>
<time>2018-08-01T11:48:05Z</time>
<speed>0.00</speed>
</trkpt>
<trkpt lat="-7.301460" lon="-34.815777">
<ele>64.699997</ele>
<time>2018-08-01T11:53:17Z</time>
<speed>0.00</speed>
</trkpt>
<trkpt lat="-7.301515" lon="-34.815777">
<ele>55.759998</ele>
<time>2018-08-01T11:58:27Z</time>
<speed>0.00</speed>
</trkpt>
<trkpt lat="-7.301528" lon="-34.815777">
<ele>56.969997</ele>
<time>2018-08-01T12:03:45Z</time>
<speed>0.00</speed>
</trkpt>
<trkpt lat="-7.301450" lon="-34.815796">
<ele>57.379997</ele>
<time>2018-08-01T12:08:58Z</time>
<speed>0.00</speed>
</trkpt>
<trkpt lat="-7.301372" lon="-34.815819">
<ele>78.059998</ele>
<time>2018-08-01T12:14:14Z</time>
<speed>0.00</speed>
</trkpt>
<trkpt lat="-7.301394" lon="-34.815674">
<ele>97.009995</ele>
<time>2018-08-01T12:19:29Z</time>
<speed>0.00</speed>
</trkpt>
<trkpt lat="-7.301641" lon="-34.815830">
<ele>23.359999</ele>
<time>2018-08-01T12:24:44Z</time>
<speed>1.14</speed>
</trkpt>
<trkpt lat="-7.301449" lon="-34.815788">
<ele>56.090000</ele>
<time>2018-08-01T12:30:00Z</time>
<speed>0.00</speed>
</trkpt>
<trkpt lat="-7.301460" lon="-34.815758">
<ele>56.299999</ele>
<time>2018-08-01T12:35:14Z</time>
<speed>0.00</speed>
</trkpt>
<trkpt lat="-7.301433" lon="-34.815742">
<ele>68.729996</ele>
<time>2018-08-01T12:40:27Z</time>
<speed>0.00</speed>
</trkpt>
<trkpt lat="-7.301459" lon="-34.815689">
<ele>76.610001</ele>
<time>2018-08-01T12:45:41Z</time>
<speed>0.00</speed>
</trkpt>
<trkpt lat="-7.301466" lon="-34.815815">
<ele>62.949997</ele>
<time>2018-08-01T12:50:54Z</time>
<speed>0.00</speed>
</trkpt>
<trkpt lat="-7.301509" lon="-34.815804">
<ele>59.309998</ele>
<time>2018-08-01T12:56:08Z</time>
<speed>0.00</speed>
</trkpt>
<trkpt lat="-7.301465" lon="-34.815735">
<ele>69.939995</ele>
<time>2018-08-01T13:01:27Z</time>
<speed>0.00</speed>
</trkpt>
<trkpt lat="-7.301348" lon="-34.815578">
<ele>102.879997</ele>
<time>2018-08-01T13:06:42Z</time>
<speed>0.00</speed>
</trkpt>
<trkpt lat="-7.301500" lon="-34.815731">
<ele>76.900002</ele>
<time>2018-08-01T13:12:13Z</time>
<speed>0.15</speed>
</trkpt>
<trkpt lat="-7.301487" lon="-34.815815">
<ele>84.339996</ele>
<time>2018-08-01T13:18:06Z</time>
<speed>0.46</speed>
</trkpt>
<trkpt lat="-7.301504" lon="-34.815697">
<ele>82.639999</ele>
<time>2018-08-01T13:24:42Z</time>
<speed>0.13</speed>
</trkpt>
<trkpt lat="-7.301475" lon="-34.815716">
<ele>67.189995</ele>
<time>2018-08-01T13:32:30Z</time>
<speed>0.00</speed>
</trkpt>
<trkpt lat="-7.301489" lon="-34.815727">
<ele>78.680000</ele>
<time>2018-08-01T13:37:44Z</time>
<speed>0.00</speed>
</trkpt>
<trkpt lat="-7.301502" lon="-34.815742">
<ele>46.270000</ele>
<time>2018-08-01T13:42:58Z</time>
<speed>0.00</speed>
</trkpt>
<trkpt lat="-7.301464" lon="-34.815754">
<ele>50.549999</ele>
<time>2018-08-01T13:48:18Z</time>
<speed>0.20</speed>
</trkpt>
<trkpt lat="-7.301520" lon="-34.815754">
<ele>89.479996</ele>
<time>2018-08-01T13:53:33Z</time>
<speed>0.00</speed>
</trkpt>
<trkpt lat="-7.301542" lon="-34.815773">
<ele>66.229996</ele>
<time>2018-08-01T13:58:47Z</time>
<speed>0.00</speed>
</trkpt>
<trkpt lat="-7.301393" lon="-34.815742">
<ele>83.470001</ele>
<time>2018-08-01T14:04:39Z</time>
<speed>0.07</speed>
</trkpt>
<trkpt lat="-7.301476" lon="-34.815739">
<ele>74.330002</ele>
<time>2018-08-01T14:10:17Z</time>
<speed>0.79</speed>
</trkpt>
<trkpt lat="-7.301443" lon="-34.815605">
<ele>60.799999</ele>
<time>2018-08-01T14:17:20Z</time>
<speed>1.48</speed>
</trkpt>
<trkpt lat="-7.301462" lon="-34.815773">
<ele>59.049999</ele>
<time>2018-08-01T14:25:23Z</time>
<speed>0.17</speed>
</trkpt>
<trkpt lat="-7.301540" lon="-34.815838">
<ele>63.459999</ele>
<time>2018-08-01T14:33:58Z</time>
<speed>0.35</speed>
</trkpt>
<trkpt lat="-7.301544" lon="-34.815708">
<ele>37.649998</ele>
<time>2018-08-01T14:42:54Z</time>
<speed>0.17</speed>
</trkpt>
<trkpt lat="-7.301459" lon="-34.815712">
<ele>41.899998</ele>
<time>2018-08-01T14:53:38Z</time>
<speed>1.19</speed>
</trkpt>
<trkpt lat="-7.301466" lon="-34.815777">
<ele>72.979996</ele>
<time>2018-08-01T15:07:03Z</time>
<speed>0.00</speed>
</trkpt>
<trkpt lat="-7.301455" lon="-34.815731">
<ele>72.369995</ele>
<time>2018-08-01T15:20:19Z</time>
<speed>0.00</speed>
</trkpt>
<trkpt lat="-7.301546" lon="-34.815788">
<ele>68.769997</ele>
<time>2018-08-01T15:25:33Z</time>
<speed>0.00</speed>
</trkpt>
<trkpt lat="-7.301550" lon="-34.815666">
<ele>61.619999</ele>
<time>2018-08-01T15:30:48Z</time>
<speed>0.00</speed>
</trkpt>
<trkpt lat="-7.301487" lon="-34.815693">
<ele>63.539997</ele>
<time>2018-08-01T15:36:00Z</time>
<speed>0.00</speed>
</trkpt>
<trkpt lat="-7.301493" lon="-34.815693">
<ele>74.229996</ele>
<time>2018-08-01T15:41:11Z</time>
<speed>0.17</speed>
</trkpt>
<trkpt lat="-7.301518" lon="-34.815739">
<ele>64.430000</ele>
<time>2018-08-01T15:46:26Z</time>
<speed>0.00</speed>
</trkpt>
<trkpt lat="-7.301458" lon="-34.815735">
<ele>71.269997</ele>
<time>2018-08-01T15:51:40Z</time>
<speed>0.00</speed>
</trkpt>
<trkpt lat="-7.301524" lon="-34.815704">
<ele>64.570000</ele>
<time>2018-08-01T15:56:53Z</time>
<speed>0.00</speed>
</trkpt>
<trkpt lat="-7.301510" lon="-34.815708">
<ele>74.849998</ele>
<time>2018-08-01T16:02:12Z</time>
<speed>0.00</speed>
</trkpt>
<trkpt lat="-7.301551" lon="-34.815735">
<ele>51.939999</ele>
<time>2018-08-01T16:07:26Z</time>
<speed>0.00</speed>
</trkpt>
<trkpt lat="-7.301454" lon="-34.815620">
<ele>92.199997</ele>
<time>2018-08-01T16:12:42Z</time>
<speed>0.00</speed>
</trkpt>
<trkpt lat="-7.301559" lon="-34.815723">
<ele>72.419998</ele>
<time>2018-08-01T16:17:57Z</time>
<speed>0.00</speed>
</trkpt>
<trkpt lat="-7.301476" lon="-34.815754">
<ele>87.689995</ele>
<time>2018-08-01T16:23:12Z</time>
<speed>0.00</speed>
</trkpt>
<trkpt lat="-7.301556" lon="-34.815731">
<ele>71.919998</ele>
<time>2018-08-01T16:28:26Z</time>
<speed>0.00</speed>
</trkpt>
<trkpt lat="-7.301532" lon="-34.815727">
<ele>69.279999</ele>
<time>2018-08-01T16:33:41Z</time>
<speed>0.00</speed>
</trkpt>
<trkpt lat="-7.301511" lon="-34.815662">
<ele>82.299995</ele>
<time>2018-08-01T16:38:59Z</time>
<speed>0.00</speed>
</trkpt>
<trkpt lat="-7.301565" lon="-34.815651">
<ele>110.269997</ele>
<time>2018-08-01T16:44:19Z</time>
<speed>0.03</speed>
</trkpt>
<trkpt lat="-7.301545" lon="-34.815659">
<ele>80.040001</ele>
<time>2018-08-01T16:49:37Z</time>
<speed>0.70</speed>
</trkpt>
<trkpt lat="-7.301481" lon="-34.815739">
<ele>74.169998</ele>
<time>2018-08-01T16:54:57Z</time>
<speed>1.34</speed>
</trkpt>
<trkpt lat="-7.301518" lon="-34.815762">
<ele>53.230000</ele>
<time>2018-08-01T17:00:31Z</time>
<speed>0.11</speed>
</trkpt>
<trkpt lat="-7.301543" lon="-34.815758">
<ele>36.410000</ele>
<time>2018-08-01T17:05:44Z</time>
<speed>0.25</speed>
</trkpt>
<trkpt lat="-7.301467" lon="-34.815712">
<ele>70.099998</ele>
<time>2018-08-01T17:10:54Z</time>
<speed>0.00</speed>
</trkpt>
<trkpt lat="-7.301649" lon="-34.815781">
<ele>38.250000</ele>
<time>2018-08-01T17:16:06Z</time>
<speed>0.00</speed>
</trkpt>
<trkpt lat="-7.301529" lon="-34.815731">
<ele>70.169998</ele>
<time>2018-08-01T17:21:15Z</time>
<speed>0.00</speed>
</trkpt>
<trkpt lat="-7.301562" lon="-34.815769">
<ele>58.799999</ele>
<time>2018-08-01T17:26:25Z</time>
<speed>0.00</speed>
</trkpt>
<trkpt lat="-7.301524" lon="-34.815746">
<ele>58.180000</ele>
<time>2018-08-01T17:31:34Z</time>
<speed>0.26</speed>
</trkpt>
<trkpt lat="-7.301528" lon="-34.815727">
<ele>66.040001</ele>
<time>2018-08-01T17:36:45Z</time>
<speed>0.00</speed>
</trkpt>
<trkpt lat="-7.301616" lon="-34.815720">
<ele>53.840000</ele>
<time>2018-08-01T17:41:55Z</time>
<speed>0.00</speed>
</trkpt>
<trkpt lat="-7.301616" lon="-34.815784">
<ele>56.410000</ele>
<time>2018-08-01T17:47:04Z</time>
<speed>0.31</speed>
</trkpt>
<trkpt lat="-7.301542" lon="-34.815670">
<ele>69.439995</ele>
<time>2018-08-01T17:52:15Z</time>
<speed>0.00</speed>
</trkpt>
<trkpt lat="-7.301452" lon="-34.815807">
<ele>51.279999</ele>
<time>2018-08-01T17:57:26Z</time>
<speed>0.00</speed>
</trkpt>
<trkpt lat="-7.301548" lon="-34.815613">
<ele>66.150002</ele>
<time>2018-08-01T18:03:00Z</time>
<speed>0.20</speed>
</trkpt>
<trkpt lat="-7.301509" lon="-34.815807">
<ele>65.959999</ele>
<time>2018-08-01T18:08:12Z</time>
<speed>0.00</speed>
</trkpt>
<trkpt lat="-7.301502" lon="-34.815628">
<ele>85.360001</ele>
<time>2018-08-01T18:13:26Z</time>
<speed>0.00</speed>
</trkpt>
<trkpt lat="-7.301330" lon="-34.815720">
<ele>76.529999</ele>
<time>2018-08-01T18:18:40Z</time>
<speed>0.00</speed>
</trkpt>
<trkpt lat="-7.301475" lon="-34.815880">
<ele>70.409996</ele>
<time>2018-08-01T18:24:00Z</time>
<speed>1.15</speed>
</trkpt>
<trkpt lat="-7.301537" lon="-34.815971">
<ele>13.889999</ele>
<time>2018-08-01T18:29:12Z</time>
<speed>0.00</speed>
</trkpt>
<trkpt lat="-7.301517" lon="-34.815788">
<ele>71.169998</ele>
<time>2018-08-01T18:34:32Z</time>
<speed>0.28</speed>
</trkpt>
<trkpt lat="-7.301476" lon="-34.815796">
<ele>56.840000</ele>
<time>2018-08-01T18:39:44Z</time>
<speed>0.00</speed>
</trkpt>
<trkpt lat="-7.301467" lon="-34.815632">
<ele>88.459999</ele>
<time>2018-08-01T18:44:55Z</time>
<speed>0.00</speed>
</trkpt>
<trkpt lat="-7.301460" lon="-34.815765">
<ele>76.580002</ele>
<time>2018-08-01T18:50:08Z</time>
<speed>0.00</speed>
</trkpt>
<trkpt lat="-7.301531" lon="-34.815742">
<ele>69.290001</ele>
<time>2018-08-01T18:55:21Z</time>
<speed>0.00</speed>
</trkpt>
<trkpt lat="-7.301538" lon="-34.815693">
<ele>70.269997</ele>
<time>2018-08-01T19:00:36Z</time>
<speed>0.00</speed>
</trkpt>
<trkpt lat="-7.301472" lon="-34.815750">
<ele>58.629997</ele>
<time>2018-08-01T19:05:48Z</time>
<speed>0.00</speed>
</trkpt>
<trkpt lat="-7.301499" lon="-34.815960">
<ele>73.799995</ele>
<time>2018-08-01T19:11:02Z</time>
<speed>0.00</speed>
</trkpt>
<trkpt lat="-7.301475" lon="-34.815731">
<ele>69.150002</ele>
<time>2018-08-01T19:16:20Z</time>
<speed>0.00</speed>
</trkpt>
<trkpt lat="-7.301531" lon="-34.815990">
<ele>41.399998</ele>
<time>2018-08-01T19:21:38Z</time>
<speed>0.00</speed>
</trkpt>
<trkpt lat="-7.301523" lon="-34.816208">
<ele>20.719999</ele>
<time>2018-08-01T19:26:55Z</time>
<speed>0.00</speed>
</trkpt>
<trkpt lat="-7.301495" lon="-34.815460">
<ele>92.049995</ele>
<time>2018-08-01T19:32:11Z</time>
<speed>0.00</speed>
</trkpt>
<trkpt lat="-7.301457" lon="-34.815567">
<ele>63.930000</ele>
<time>2018-08-01T19:37:31Z</time>
<speed>0.77</speed>
</trkpt>
<trkpt lat="-7.301495" lon="-34.815765">
<ele>24.820000</ele>
<time>2018-08-01T19:42:43Z</time>
<speed>0.00</speed>
</trkpt>
<trkpt lat="-7.301485" lon="-34.815804">
<ele>58.219997</ele>
<time>2018-08-01T19:47:55Z</time>
<speed>0.37</speed>
</trkpt>
<trkpt lat="-7.301219" lon="-34.815636">
<ele>110.129997</ele>
<time>2018-08-01T19:53:41Z</time>
<speed>0.09</speed>
</trkpt>
<trkpt lat="-7.301651" lon="-34.816013">
<ele>23.519999</ele>
<time>2018-08-01T19:59:13Z</time>
<speed>0.13</speed>
</trkpt>
<trkpt lat="-7.301441" lon="-34.815575">
<ele>54.230000</ele>
<time>2018-08-01T20:04:54Z</time>
<speed>0.28</speed>
</trkpt>
<trkpt lat="-7.301419" lon="-34.815498">
<ele>88.509995</ele>
<time>2018-08-01T20:10:45Z</time>
<speed>0.00</speed>
</trkpt>
<trkpt lat="-7.301477" lon="-34.815670">
<ele>65.639999</ele>
<time>2018-08-01T20:15:57Z</time>
<speed>0.00</speed>
</trkpt>
<trkpt lat="-7.301581" lon="-34.815788">
<ele>60.139999</ele>
<time>2018-08-01T20:21:39Z</time>
<speed>0.15</speed>
</trkpt>
<trkpt lat="-7.301512" lon="-34.815723">
<ele>60.570000</ele>
<time>2018-08-01T20:27:49Z</time>
<speed>0.00</speed>
</trkpt>
<trkpt lat="-7.301463" lon="-34.815674">
<ele>67.080002</ele>
<time>2018-08-01T20:33:02Z</time>
<speed>0.00</speed>
</trkpt>
<trkpt lat="-7.301494" lon="-34.815903">
<ele>119.949997</ele>
<time>2018-08-01T20:38:15Z</time>
<speed>0.00</speed>
</trkpt>
<trkpt lat="-7.301498" lon="-34.815788">
<ele>66.820000</ele>
<time>2018-08-01T20:43:27Z</time>
<speed>0.10</speed>
</trkpt>
<trkpt lat="-7.301487" lon="-34.815826">
<ele>80.559998</ele>
<time>2018-08-01T20:48:54Z</time>
<speed>0.29</speed>
</trkpt>
<trkpt lat="-7.301498" lon="-34.815815">
<ele>85.779999</ele>
<time>2018-08-01T20:54:07Z</time>
<speed>0.00</speed>
</trkpt>
<trkpt lat="-7.301447" lon="-34.815800">
<ele>69.540001</ele>
<time>2018-08-01T20:59:21Z</time>
<speed>0.00</speed>
</trkpt>
<trkpt lat="-7.301494" lon="-34.815800">
<ele>60.500000</ele>
<time>2018-08-01T21:04:36Z</time>
<speed>0.00</speed>
</trkpt>
<trkpt lat="-7.301483" lon="-34.815926">
<ele>101.250000</ele>
<time>2018-08-01T21:09:49Z</time>
<speed>0.00</speed>
</trkpt>
<trkpt lat="-7.301495" lon="-34.815723">
<ele>54.689999</ele>
<time>2018-08-01T21:15:03Z</time>
<speed>0.00</speed>
</trkpt>
<trkpt lat="-7.301522" lon="-34.815701">
<ele>50.349998</ele>
<time>2018-08-01T21:20:16Z</time>
<speed>0.00</speed>
</trkpt>
<trkpt lat="-7.301199" lon="-34.815731">
<ele>89.949997</ele>
<time>2018-08-01T21:25:55Z</time>
<speed>0.15</speed>
</trkpt>
<trkpt lat="-7.301480" lon="-34.815701">
<ele>62.869999</ele>
<time>2018-08-01T21:31:09Z</time>
<speed>0.00</speed>
</trkpt>
<trkpt lat="-7.301477" lon="-34.815712">
<ele>64.809998</ele>
<time>2018-08-01T21:36:21Z</time>
<speed>0.15</speed>
</trkpt>
<trkpt lat="-7.301466" lon="-34.815739">
<ele>63.369999</ele>
<time>2018-08-01T21:41:34Z</time>
<speed>0.00</speed>
</trkpt>
<trkpt lat="-7.301388" lon="-34.815746">
<ele>72.519997</ele>
<time>2018-08-01T21:46:47Z</time>
<speed>0.00</speed>
</trkpt>
<trkpt lat="-7.301487" lon="-34.815853">
<ele>56.509998</ele>
<time>2018-08-01T21:51:59Z</time>
<speed>0.24</speed>
</trkpt>
<trkpt lat="-7.301406" lon="-34.815937">
<ele>56.219997</ele>
<time>2018-08-01T21:57:36Z</time>
<speed>0.28</speed>
</trkpt>
<trkpt lat="-7.301511" lon="-34.815647">
<ele>63.629997</ele>
<time>2018-08-01T22:03:09Z</time>
<speed>0.12</speed>
</trkpt>
<trkpt lat="-7.301471" lon="-34.815990">
<ele>73.959999</ele>
<time>2018-08-01T22:08:57Z</time>
<speed>0.44</speed>
</trkpt>
<trkpt lat="-7.301501" lon="-34.815861">
<ele>65.049995</ele>
<time>2018-08-01T22:14:32Z</time>
<speed>0.09</speed>
</trkpt>
<trkpt lat="-7.301486" lon="-34.815735">
<ele>70.029999</ele>
<time>2018-08-01T22:19:58Z</time>
<speed>0.11</speed>
</trkpt>
<trkpt lat="-7.301501" lon="-34.815823">
<ele>29.889999</ele>
<time>2018-08-01T22:25:25Z</time>
<speed>0.05</speed>
</trkpt>
<trkpt lat="-7.301416" lon="-34.815697">
<ele>68.290001</ele>
<time>2018-08-01T22:31:29Z</time>
<speed>0.11</speed>
</trkpt>
<trkpt lat="-7.301468" lon="-34.815689">
<ele>64.129997</ele>
<time>2018-08-01T22:37:53Z</time>
<speed>0.30</speed>
</trkpt>
<trkpt lat="-7.301389" lon="-34.815693">
<ele>77.830002</ele>
<time>2018-08-01T22:44:35Z</time>
<speed>0.34</speed>
</trkpt>
<trkpt lat="-7.301473" lon="-34.815853">
<ele>51.610001</ele>
<time>2018-08-01T22:51:02Z</time>
<speed>0.35</speed>
</trkpt>
<trkpt lat="-7.301511" lon="-34.815735">
<ele>54.029999</ele>
<time>2018-08-01T22:57:54Z</time>
<speed>0.21</speed>
</trkpt>
<trkpt lat="-7.301492" lon="-34.815773">
<ele>71.799995</ele>
<time>2018-08-01T23:05:39Z</time>
<speed>0.16</speed>
</trkpt>
<trkpt lat="-7.301464" lon="-34.815746">
<ele>62.349998</ele>
<time>2018-08-01T23:15:09Z</time>
<speed>0.18</speed>
</trkpt>
<trkpt lat="-7.301497" lon="-34.815720">
<ele>56.180000</ele>
<time>2018-08-01T23:26:21Z</time>
<speed>0.03</speed>
</trkpt>
<trkpt lat="-7.301754" lon="-34.815960">
<ele>19.209999</ele>
<time>2018-08-01T23:36:53Z</time>
<speed>0.06</speed>
</trkpt>
<trkpt lat="-7.301476" lon="-34.815689">
<ele>66.540001</ele>
<time>2018-08-01T23:46:01Z</time>
<speed>0.24</speed>
</trkpt>
<trkpt lat="-7.301570" lon="-34.815697">
<ele>43.279999</ele>
<time>2018-08-01T23:51:28Z</time>
<speed>0.70</speed>
</trkpt>
<trkpt lat="-7.301655" lon="-34.815582">
<ele>42.980000</ele>
<time>2018-08-01T23:59:54Z</time>
<speed>0.21</speed>
</trkpt>
<trkpt lat="-7.301554" lon="-34.815727">
<ele>54.320000</ele>
<time>2018-08-02T00:11:13Z</time>
<speed>0.00</speed>
</trkpt>
<trkpt lat="-7.301577" lon="-34.815693">
<ele>54.459999</ele>
<time>2018-08-02T00:16:46Z</time>
<speed>0.33</speed>
</trkpt>
<trkpt lat="-7.301454" lon="-34.815666">
<ele>62.459999</ele>
<time>2018-08-02T00:25:10Z</time>
<speed>0.00</speed>
</trkpt>
<trkpt lat="-7.301510" lon="-34.815754">
<ele>30.449999</ele>
<time>2018-08-02T00:30:23Z</time>
<speed>0.00</speed>
</trkpt>
<trkpt lat="-7.301506" lon="-34.815643">
<ele>28.199999</ele>
<time>2018-08-02T00:35:35Z</time>
<speed>0.00</speed>
</trkpt>
<trkpt lat="-7.301485" lon="-34.815708">
<ele>53.379997</ele>
<time>2018-08-02T00:40:47Z</time>
<speed>0.00</speed>
</trkpt>
<trkpt lat="-7.301506" lon="-34.815727">
<ele>49.439999</ele>
<time>2018-08-02T00:45:59Z</time>
<speed>0.00</speed>
</trkpt>
<trkpt lat="-7.301564" lon="-34.815754">
<ele>48.879997</ele>
<time>2018-08-02T00:51:54Z</time>
<speed>0.29</speed>
</trkpt>
<trkpt lat="-7.301665" lon="-34.815739">
<ele>48.840000</ele>
<time>2018-08-02T00:58:06Z</time>
<speed>0.45</speed>
</trkpt>
<trkpt lat="-7.301433" lon="-34.815731">
<ele>65.519997</ele>
<time>2018-08-02T01:06:00Z</time>
<speed>0.16</speed>
</trkpt>
<trkpt lat="-7.301502" lon="-34.815769">
<ele>60.199997</ele>
<time>2018-08-02T01:13:36Z</time>
<speed>0.25</speed>
</trkpt>
<trkpt lat="-7.301579" lon="-34.815807">
<ele>46.099998</ele>
<time>2018-08-02T01:20:52Z</time>
<speed>0.09</speed>
</trkpt>
<trkpt lat="-7.301479" lon="-34.815815">
<ele>59.629997</ele>
<time>2018-08-02T01:27:10Z</time>
<speed>0.32</speed>
</trkpt>
<trkpt lat="-7.301526" lon="-34.815853">
<ele>52.079998</ele>
<time>2018-08-02T01:33:28Z</time>
<speed>0.70</speed>
</trkpt>
<trkpt lat="-7.301476" lon="-34.815853">
<ele>54.349998</ele>
<time>2018-08-02T01:39:27Z</time>
<speed>0.71</speed>
</trkpt>
<trkpt lat="-7.301501" lon="-34.815697">
<ele>55.680000</ele>
<time>2018-08-02T01:45:37Z</time>
<speed>0.00</speed>
</trkpt>
<trkpt lat="-7.301434" lon="-34.815598">
<ele>108.399994</ele>
<time>2018-08-02T01:50:50Z</time>
<speed>0.00</speed>
</trkpt>
<trkpt lat="-7.301465" lon="-34.815769">
<ele>34.349998</ele>
<time>2018-08-02T01:56:01Z</time>
<speed>0.00</speed>
</trkpt>
<trkpt lat="-7.301325" lon="-34.815754">
<ele>35.110001</ele>
<time>2018-08-02T02:01:45Z</time>
<speed>0.45</speed>
</trkpt>
<trkpt lat="-7.301456" lon="-34.816044">
<ele>36.189999</ele>
<time>2018-08-02T02:07:37Z</time>
<speed>0.31</speed>
</trkpt>
<trkpt lat="-7.301355" lon="-34.815128">
<ele>182.539993</ele>
<time>2018-08-02T02:15:25Z</time>
<speed>0.00</speed>
</trkpt>
<trkpt lat="-7.301401" lon="-34.815620">
<ele>98.169998</ele>
<time>2018-08-02T02:20:41Z</time>
<speed>0.92</speed>
</trkpt>
<trkpt lat="-7.301374" lon="-34.815758">
<ele>38.419998</ele>
<time>2018-08-02T02:26:16Z</time>
<speed>0.43</speed>
</trkpt>
<trkpt lat="-7.301475" lon="-34.815746">
<ele>39.110001</ele>
<time>2018-08-02T02:32:43Z</time>
<speed>0.15</speed>
</trkpt>
<trkpt lat="-7.301404" lon="-34.815674">
<ele>59.559998</ele>
<time>2018-08-02T02:39:40Z</time>
<speed>0.15</speed>
</trkpt>
<trkpt lat="-7.301441" lon="-34.815701">
<ele>33.049999</ele>
<time>2018-08-02T02:48:07Z</time>
<speed>0.36</speed>
</trkpt>
<trkpt lat="-7.301575" lon="-34.815823">
<ele>47.239998</ele>
<time>2018-08-02T02:57:37Z</time>
<speed>0.12</speed>
</trkpt>
</trkseg>
</trk>
<trk>
<name>20180819-155137(332)</name>
<desc>Color:004000ff</desc>
<trkseg>
<trkpt lat="-7.301502" lon="-34.815632">
<ele>23.840000</ele>
<time>2018-08-01T03:06:57Z</time>
<speed>0.10</speed>
</trkpt>
<trkpt lat="-7.301502" lon="-34.815632">
<ele>23.840000</ele>
<time>2018-08-01T03:20:18Z</time>
<speed>0.46</speed>
</trkpt>
<trkpt lat="-7.301417" lon="-34.815876">
<ele>79.699997</ele>
<time>2018-08-01T03:32:52Z</time>
<speed>0.00</speed>
</trkpt>
<trkpt lat="-7.301459" lon="-34.815826">
<ele>57.070000</ele>
<time>2018-08-01T03:38:12Z</time>
<speed>1.19</speed>
</trkpt>
<trkpt lat="-7.301411" lon="-34.815727">
<ele>68.339996</ele>
<time>2018-08-01T03:46:22Z</time>
<speed>0.39</speed>
</trkpt>
<trkpt lat="-7.301515" lon="-34.815918">
<ele>56.349998</ele>
<time>2018-08-01T03:51:37Z</time>
<speed>0.00</speed>
</trkpt>
<trkpt lat="-7.301471" lon="-34.815727">
<ele>70.860001</ele>
<time>2018-08-01T03:56:50Z</time>
<speed>0.00</speed>
</trkpt>
<trkpt lat="-7.301498" lon="-34.815762">
<ele>58.379997</ele>
<time>2018-08-01T04:02:30Z</time>
<speed>0.26</speed>
</trkpt>
<trkpt lat="-7.301640" lon="-34.815636">
<ele>30.299999</ele>
<time>2018-08-01T04:09:11Z</time>
<speed>0.13</speed>
</trkpt>
<trkpt lat="-7.301504" lon="-34.815731">
<ele>71.139999</ele>
<time>2018-08-01T04:16:35Z</time>
<speed>0.14</speed>
</trkpt>
<trkpt lat="-7.301476" lon="-34.815689">
<ele>84.709999</ele>
<time>2018-08-01T04:25:31Z</time>
<speed>0.33</speed>
</trkpt>
<trkpt lat="-7.301443" lon="-34.815762">
<ele>61.889999</ele>
<time>2018-08-01T04:33:56Z</time>
<speed>0.07</speed>
</trkpt>
<trkpt lat="-7.301471" lon="-34.815708">
<ele>81.449997</ele>
<time>2018-08-01T04:39:19Z</time>
<speed>0.62</speed>
</trkpt>
<trkpt lat="-7.301413" lon="-34.815712">
<ele>75.650002</ele>
<time>2018-08-01T04:45:41Z</time>
<speed>0.21</speed>
</trkpt>
<trkpt lat="-7.301475" lon="-34.815872">
<ele>67.680000</ele>
<time>2018-08-01T04:52:22Z</time>
<speed>0.47</speed>
</trkpt>
<trkpt lat="-7.301321" lon="-34.815689">
<ele>84.900002</ele>
<time>2018-08-01T04:59:25Z</time>
<speed>0.25</speed>
</trkpt>
<trkpt lat="-7.301468" lon="-34.815746">
<ele>45.869999</ele>
<time>2018-08-01T05:07:59Z</time>
<speed>0.21</speed>
</trkpt>
<trkpt lat="-7.301557" lon="-34.815773">
<ele>101.489998</ele>
<time>2018-08-01T05:13:13Z</time>
<speed>0.00</speed>
</trkpt>
<trkpt lat="-7.301486" lon="-34.815819">
<ele>88.129997</ele>
<time>2018-08-01T05:18:30Z</time>
<speed>0.13</speed>
</trkpt>
<trkpt lat="-7.301526" lon="-34.815765">
<ele>78.839996</ele>
<time>2018-08-01T05:23:49Z</time>
<speed>0.00</speed>
</trkpt>
<trkpt lat="-7.301508" lon="-34.815685">
<ele>78.739998</ele>
<time>2018-08-01T05:29:01Z</time>
<speed>0.00</speed>
</trkpt>
<trkpt lat="-7.301525" lon="-34.815739">
<ele>49.570000</ele>
<time>2018-08-01T05:34:19Z</time>
<speed>0.30</speed>
</trkpt>
<trkpt lat="-7.301499" lon="-34.815735">
<ele>48.369999</ele>
<time>2018-08-01T05:39:32Z</time>
<speed>0.00</speed>
</trkpt>
<trkpt lat="-7.301487" lon="-34.815857">
<ele>59.730000</ele>
<time>2018-08-01T05:44:44Z</time>
<speed>0.00</speed>
</trkpt>
<trkpt lat="-7.301460" lon="-34.815704">
<ele>72.150002</ele>
<time>2018-08-01T05:49:57Z</time>
<speed>0.00</speed>
</trkpt>
<trkpt lat="-7.301470" lon="-34.815689">
<ele>60.709999</ele>
<time>2018-08-01T05:55:09Z</time>
<speed>0.00</speed>
</trkpt>
<trkpt lat="-7.301474" lon="-34.815765">
<ele>47.230000</ele>
<time>2018-08-01T06:00:24Z</time>
<speed>0.00</speed>
</trkpt>
<trkpt lat="-7.301428" lon="-34.815746">
<ele>69.029999</ele>
<time>2018-08-01T06:05:35Z</time>
<speed>0.00</speed>
</trkpt>
<trkpt lat="-7.301460" lon="-34.815773">
<ele>66.199997</ele>
<time>2018-08-01T06:10:45Z</time>
<speed>0.00</speed>
</trkpt>
<trkpt lat="-7.301485" lon="-34.815784">
<ele>40.090000</ele>
<time>2018-08-01T06:15:56Z</time>
<speed>0.00</speed>
</trkpt>
<trkpt lat="-7.301542" lon="-34.815876">
<ele>62.109997</ele>
<time>2018-08-01T06:21:09Z</time>
<speed>0.64</speed>
</trkpt>
<trkpt lat="-7.301506" lon="-34.815704">
<ele>57.829998</ele>
<time>2018-08-01T06:26:21Z</time>
<speed>0.00</speed>
</trkpt>
<trkpt lat="-7.301525" lon="-34.815739">
<ele>59.770000</ele>
<time>2018-08-01T06:31:32Z</time>
<speed>0.00</speed>
</trkpt>
<trkpt lat="-7.301399" lon="-34.815735">
<ele>63.180000</ele>
<time>2018-08-01T06:36:44Z</time>
<speed>0.00</speed>
</trkpt>
<trkpt lat="-7.301550" lon="-34.815788">
<ele>38.829998</ele>
<time>2018-08-01T06:41:56Z</time>
<speed>0.00</speed>
</trkpt>
<trkpt lat="-7.301553" lon="-34.815777">
<ele>59.090000</ele>
<time>2018-08-01T06:47:08Z</time>
<speed>0.00</speed>
</trkpt>
<trkpt lat="-7.301473" lon="-34.815754">
<ele>55.949997</ele>
<time>2018-08-01T06:52:35Z</time>
<speed>0.24</speed>
</trkpt>
<trkpt lat="-7.301445" lon="-34.815712">
<ele>54.079998</ele>
<time>2018-08-01T06:57:48Z</time>
<speed>0.19</speed>
</trkpt>
<trkpt lat="-7.301435" lon="-34.815720">
<ele>74.320000</ele>
<time>2018-08-01T07:03:07Z</time>
<speed>0.14</speed>
</trkpt>
<trkpt lat="-7.301508" lon="-34.815788">
<ele>84.169998</ele>
<time>2018-08-01T07:08:20Z</time>
<speed>0.08</speed>
</trkpt>
<trkpt lat="-7.301363" lon="-34.815739">
<ele>99.159996</ele>
<time>2018-08-01T07:13:47Z</time>
<speed>0.21</speed>
</trkpt>
<trkpt lat="-7.301393" lon="-34.815735">
<ele>88.529999</ele>
<time>2018-08-01T07:19:02Z</time>
<speed>0.09</speed>
</trkpt>
<trkpt lat="-7.301439" lon="-34.815727">
<ele>71.059998</ele>
<time>2018-08-01T07:24:25Z</time>
<speed>0.36</speed>
</trkpt>
<trkpt lat="-7.301541" lon="-34.815750">
<ele>56.399998</ele>
<time>2018-08-01T07:29:39Z</time>
<speed>0.24</speed>
</trkpt>
<trkpt lat="-7.301481" lon="-34.815716">
<ele>57.660000</ele>
<time>2018-08-01T07:35:48Z</time>
<speed>0.13</speed>
</trkpt>
<trkpt lat="-7.301439" lon="-34.815720">
<ele>71.250000</ele>
<time>2018-08-01T07:44:23Z</time>
<speed>0.30</speed>
</trkpt>
<trkpt lat="-7.301332" lon="-34.815746">
<ele>99.089996</ele>
<time>2018-08-01T07:55:02Z</time>
<speed>0.07</speed>
</trkpt>
<trkpt lat="-7.301396" lon="-34.815811">
<ele>73.099998</ele>
<time>2018-08-01T08:04:29Z</time>
<speed>0.00</speed>
</trkpt>
<trkpt lat="-7.301525" lon="-34.815735">
<ele>67.470001</ele>
<time>2018-08-01T08:09:41Z</time>
<speed>0.00</speed>
</trkpt>
<trkpt lat="-7.301472" lon="-34.815781">
<ele>66.930000</ele>
<time>2018-08-01T08:15:11Z</time>
<speed>0.17</speed>
</trkpt>
<trkpt lat="-7.301373" lon="-34.815868">
<ele>104.409996</ele>
<time>2018-08-01T08:21:50Z</time>
<speed>0.00</speed>
</trkpt>
<trkpt lat="-7.301385" lon="-34.815807">
<ele>92.639999</ele>
<time>2018-08-01T08:28:45Z</time>
<speed>1.24</speed>
</trkpt>
<trkpt lat="-7.301534" lon="-34.815670">
<ele>61.029999</ele>
<time>2018-08-01T08:35:30Z</time>
<speed>0.15</speed>
</trkpt>
<trkpt lat="-7.301513" lon="-34.815739">
<ele>67.419998</ele>
<time>2018-08-01T08:41:59Z</time>
<speed>0.00</speed>
</trkpt>
<trkpt lat="-7.301445" lon="-34.815910">
<ele>51.649998</ele>
<time>2018-08-01T08:47:09Z</time>
<speed>0.00</speed>
</trkpt>
<trkpt lat="-7.301513" lon="-34.815796">
<ele>70.589996</ele>
<time>2018-08-01T08:52:21Z</time>
<speed>0.00</speed>
</trkpt>
<trkpt lat="-7.301573" lon="-34.815754">
<ele>55.000000</ele>
<time>2018-08-01T08:57:31Z</time>
<speed>0.41</speed>
</trkpt>
<trkpt lat="-7.301506" lon="-34.815762">
<ele>68.220001</ele>
<time>2018-08-01T09:02:46Z</time>
<speed>0.00</speed>
</trkpt>
<trkpt lat="-7.301344" lon="-34.815815">
<ele>81.259995</ele>
<time>2018-08-01T09:07:57Z</time>
<speed>0.00</speed>
</trkpt>
<trkpt lat="-7.301582" lon="-34.815739">
<ele>39.599998</ele>
<time>2018-08-01T09:13:07Z</time>
<speed>0.39</speed>
</trkpt>
<trkpt lat="-7.301601" lon="-34.815769">
<ele>56.029999</ele>
<time>2018-08-01T09:18:18Z</time>
<speed>0.00</speed>
</trkpt>
<trkpt lat="-7.301507" lon="-34.815773">
<ele>49.410000</ele>
<time>2018-08-01T09:23:28Z</time>
<speed>0.00</speed>
</trkpt>
<trkpt lat="-7.301436" lon="-34.815746">
<ele>76.570000</ele>
<time>2018-08-01T09:28:39Z</time>
<speed>0.00</speed>
</trkpt>
<trkpt lat="-7.301510" lon="-34.815742">
<ele>39.849998</ele>
<time>2018-08-01T09:33:50Z</time>
<speed>0.00</speed>
</trkpt>
<trkpt lat="-7.301425" lon="-34.815792">
<ele>79.099998</ele>
<time>2018-08-01T09:39:01Z</time>
<speed>0.00</speed>
</trkpt>
<trkpt lat="-7.301647" lon="-34.815716">
<ele>34.630001</ele>
<time>2018-08-01T09:44:12Z</time>
<speed>0.00</speed>
</trkpt>
<trkpt lat="-7.301434" lon="-34.815723">
<ele>62.669998</ele>
<time>2018-08-01T09:49:23Z</time>
<speed>0.00</speed>
</trkpt>
<trkpt lat="-7.301494" lon="-34.815815">
<ele>33.759998</ele>
<time>2018-08-01T09:54:34Z</time>
<speed>0.00</speed>
</trkpt>
<trkpt lat="-7.301491" lon="-34.815773">
<ele>47.410000</ele>
<time>2018-08-01T10:00:08Z</time>
<speed>0.54</speed>
</trkpt>
<trkpt lat="-7.301317" lon="-34.815685">
<ele>84.839996</ele>
<time>2018-08-01T10:05:28Z</time>
<speed>0.62</speed>
</trkpt>
<trkpt lat="-7.301465" lon="-34.815731">
<ele>68.419998</ele>
<time>2018-08-01T10:10:42Z</time>
<speed>0.00</speed>
</trkpt>
<trkpt lat="-7.301374" lon="-34.815735">
<ele>76.930000</ele>
<time>2018-08-01T10:15:54Z</time>
<speed>0.00</speed>
</trkpt>
<trkpt lat="-7.301345" lon="-34.815731">
<ele>88.129997</ele>
<time>2018-08-01T10:21:06Z</time>
<speed>0.00</speed>
</trkpt>
<trkpt lat="-7.301454" lon="-34.815765">
<ele>72.799995</ele>
<time>2018-08-01T10:26:21Z</time>
<speed>0.00</speed>
</trkpt>
<trkpt lat="-7.301423" lon="-34.815750">
<ele>77.320000</ele>
<time>2018-08-01T10:31:36Z</time>
<speed>0.00</speed>
</trkpt>
<trkpt lat="-7.301438" lon="-34.815720">
<ele>80.970001</ele>
<time>2018-08-01T10:36:52Z</time>
<speed>0.00</speed>
</trkpt>
<trkpt lat="-7.301456" lon="-34.815659">
<ele>83.299995</ele>
<time>2018-08-01T10:42:13Z</time>
<speed>0.00</speed>
</trkpt>
<trkpt lat="-7.301460" lon="-34.815712">
<ele>71.669998</ele>
<time>2018-08-01T10:47:35Z</time>
<speed>0.00</speed>
</trkpt>
<trkpt lat="-7.301807" lon="-34.815758">
<ele>-36.719997</ele>
<time>2018-08-01T10:52:57Z</time>
<speed>0.00</speed>
</trkpt>
<trkpt lat="-7.301454" lon="-34.815735">
<ele>67.709999</ele>
<time>2018-08-01T10:58:30Z</time>
<speed>0.00</speed>
</trkpt>
<trkpt lat="-7.301494" lon="-34.815742">
<ele>68.799995</ele>
<time>2018-08-01T11:05:12Z</time>
<speed>0.00</speed>
</trkpt>
<trkpt lat="-7.301433" lon="-34.815742">
<ele>66.790001</ele>
<time>2018-08-01T11:13:23Z</time>
<speed>0.00</speed>
</trkpt>
<trkpt lat="-7.301470" lon="-34.815765">
<ele>70.769997</ele>
<time>2018-08-01T11:22:08Z</time>
<speed>0.86</speed>
</trkpt>
<trkpt lat="-7.301358" lon="-34.815811">
<ele>77.830002</ele>
<time>2018-08-01T11:27:18Z</time>
<speed>0.00</speed>
</trkpt>
<trkpt lat="-7.301436" lon="-34.815739">
<ele>76.279999</ele>
<time>2018-08-01T11:32:31Z</time>
<speed>0.00</speed>
</trkpt>
<trkpt lat="-7.301462" lon="-34.815781">
<ele>65.279999</ele>
<time>2018-08-01T11:37:42Z</time>
<speed>0.00</speed>
</trkpt>
<trkpt lat="-7.301494" lon="-34.815739">
<ele>75.500000</ele>
<time>2018-08-01T11:42:54Z</time>
<speed>0.00</speed>
</trkpt>
<trkpt lat="-7.301414" lon="-34.815681">
<ele>70.330002</ele>
<time>2018-08-01T11:48:05Z</time>
<speed>0.00</speed>
</trkpt>
<trkpt lat="-7.301460" lon="-34.815777">
<ele>64.699997</ele>
<time>2018-08-01T11:53:17Z</time>
<speed>0.00</speed>
</trkpt>
<trkpt lat="-7.301515" lon="-34.815777">
<ele>55.759998</ele>
<time>2018-08-01T11:58:27Z</time>
<speed>0.00</speed>
</trkpt>
<trkpt lat="-7.301528" lon="-34.815777">
<ele>56.969997</ele>
<time>2018-08-01T12:03:45Z</time>
<speed>0.00</speed>
</trkpt>
<trkpt lat="-7.301450" lon="-34.815796">
<ele>57.379997</ele>
<time>2018-08-01T12:08:58Z</time>
<speed>0.00</speed>
</trkpt>
<trkpt lat="-7.301372" lon="-34.815819">
<ele>78.059998</ele>
<time>2018-08-01T12:14:14Z</time>
<speed>0.00</speed>
</trkpt>
<trkpt lat="-7.301394" lon="-34.815674">
<ele>97.009995</ele>
<time>2018-08-01T12:19:29Z</time>
<speed>0.00</speed>
</trkpt>
<trkpt lat="-7.301641" lon="-34.815830">
<ele>23.359999</ele>
<time>2018-08-01T12:24:44Z</time>
<speed>1.14</speed>
</trkpt>
<trkpt lat="-7.301449" lon="-34.815788">
<ele>56.090000</ele>
<time>2018-08-01T12:30:00Z</time>
<speed>0.00</speed>
</trkpt>
<trkpt lat="-7.301460" lon="-34.815758">
<ele>56.299999</ele>
<time>2018-08-01T12:35:14Z</time>
<speed>0.00</speed>
</trkpt>
<trkpt lat="-7.301433" lon="-34.815742">
<ele>68.729996</ele>
<time>2018-08-01T12:40:27Z</time>
<speed>0.00</speed>
</trkpt>
<trkpt lat="-7.301459" lon="-34.815689">
<ele>76.610001</ele>
<time>2018-08-01T12:45:41Z</time>
<speed>0.00</speed>
</trkpt>
<trkpt lat="-7.301466" lon="-34.815815">
<ele>62.949997</ele>
<time>2018-08-01T12:50:54Z</time>
<speed>0.00</speed>
</trkpt>
<trkpt lat="-7.301509" lon="-34.815804">
<ele>59.309998</ele>
<time>2018-08-01T12:56:08Z</time>
<speed>0.00</speed>
</trkpt>
<trkpt lat="-7.301465" lon="-34.815735">
<ele>69.939995</ele>
<time>2018-08-01T13:01:27Z</time>
<speed>0.00</speed>
</trkpt>
<trkpt lat="-7.301348" lon="-34.815578">
<ele>102.879997</ele>
<time>2018-08-01T13:06:42Z</time>
<speed>0.00</speed>
</trkpt>
<trkpt lat="-7.301500" lon="-34.815731">
<ele>76.900002</ele>
<time>2018-08-01T13:12:13Z</time>
<speed>0.15</speed>
</trkpt>
<trkpt lat="-7.301487" lon="-34.815815">
<ele>84.339996</ele>
<time>2018-08-01T13:18:06Z</time>
<speed>0.46</speed>
</trkpt>
<trkpt lat="-7.301504" lon="-34.815697">
<ele>82.639999</ele>
<time>2018-08-01T13:24:42Z</time>
<speed>0.13</speed>
</trkpt>
<trkpt lat="-7.301475" lon="-34.815716">
<ele>67.189995</ele>
<time>2018-08-01T13:32:30Z</time>
<speed>0.00</speed>
</trkpt>
<trkpt lat="-7.301489" lon="-34.815727">
<ele>78.680000</ele>
<time>2018-08-01T13:37:44Z</time>
<speed>0.00</speed>
</trkpt>
<trkpt lat="-7.301502" lon="-34.815742">
<ele>46.270000</ele>
<time>2018-08-01T13:42:58Z</time>
<speed>0.00</speed>
</trkpt>
<trkpt lat="-7.301464" lon="-34.815754">
<ele>50.549999</ele>
<time>2018-08-01T13:48:18Z</time>
<speed>0.20</speed>
</trkpt>
<trkpt lat="-7.301520" lon="-34.815754">
<ele>89.479996</ele>
<time>2018-08-01T13:53:33Z</time>
<speed>0.00</speed>
</trkpt>
<trkpt lat="-7.301542" lon="-34.815773">
<ele>66.229996</ele>
<time>2018-08-01T13:58:47Z</time>
<speed>0.00</speed>
</trkpt>
<trkpt lat="-7.301393" lon="-34.815742">
<ele>83.470001</ele>
<time>2018-08-01T14:04:39Z</time>
<speed>0.07</speed>
</trkpt>
<trkpt lat="-7.301476" lon="-34.815739">
<ele>74.330002</ele>
<time>2018-08-01T14:10:17Z</time>
<speed>0.79</speed>
</trkpt>
<trkpt lat="-7.301443" lon="-34.815605">
<ele>60.799999</ele>
<time>2018-08-01T14:17:20Z</time>
<speed>1.48</speed>
</trkpt>
<trkpt lat="-7.301462" lon="-34.815773">
<ele>59.049999</ele>
<time>2018-08-01T14:25:23Z</time>
<speed>0.17</speed>
</trkpt>
<trkpt lat="-7.301540" lon="-34.815838">
<ele>63.459999</ele>
<time>2018-08-01T14:33:58Z</time>
<speed>0.35</speed>
</trkpt>
<trkpt lat="-7.301544" lon="-34.815708">
<ele>37.649998</ele>
<time>2018-08-01T14:42:54Z</time>
<speed>0.17</speed>
</trkpt>
<trkpt lat="-7.301459" lon="-34.815712">
<ele>41.899998</ele>
<time>2018-08-01T14:53:38Z</time>
<speed>1.19</speed>
</trkpt>
<trkpt lat="-7.301466" lon="-34.815777">
<ele>72.979996</ele>
<time>2018-08-01T15:07:03Z</time>
<speed>0.00</speed>
</trkpt>
<trkpt lat="-7.301455" lon="-34.815731">
<ele>72.369995</ele>
<time>2018-08-01T15:20:19Z</time>
<speed>0.00</speed>
</trkpt>
<trkpt lat="-7.301546" lon="-34.815788">
<ele>68.769997</ele>
<time>2018-08-01T15:25:33Z</time>
<speed>0.00</speed>
</trkpt>
<trkpt lat="-7.301550" lon="-34.815666">
<ele>61.619999</ele>
<time>2018-08-01T15:30:48Z</time>
<speed>0.00</speed>
</trkpt>
<trkpt lat="-7.301487" lon="-34.815693">
<ele>63.539997</ele>
<time>2018-08-01T15:36:00Z</time>
<speed>0.00</speed>
</trkpt>
<trkpt lat="-7.301493" lon="-34.815693">
<ele>74.229996</ele>
<time>2018-08-01T15:41:11Z</time>
<speed>0.17</speed>
</trkpt>
<trkpt lat="-7.301518" lon="-34.815739">
<ele>64.430000</ele>
<time>2018-08-01T15:46:26Z</time>
<speed>0.00</speed>
</trkpt>
<trkpt lat="-7.301458" lon="-34.815735">
<ele>71.269997</ele>
<time>2018-08-01T15:51:40Z</time>
<speed>0.00</speed>
</trkpt>
<trkpt lat="-7.301524" lon="-34.815704">
<ele>64.570000</ele>
<time>2018-08-01T15:56:53Z</time>
<speed>0.00</speed>
</trkpt>
<trkpt lat="-7.301510" lon="-34.815708">
<ele>74.849998</ele>
<time>2018-08-01T16:02:12Z</time>
<speed>0.00</speed>
</trkpt>
<trkpt lat="-7.301551" lon="-34.815735">
<ele>51.939999</ele>
<time>2018-08-01T16:07:26Z</time>
<speed>0.00</speed>
</trkpt>
<trkpt lat="-7.301454" lon="-34.815620">
<ele>92.199997</ele>
<time>2018-08-01T16:12:42Z</time>
<speed>0.00</speed>
</trkpt>
<trkpt lat="-7.301559" lon="-34.815723">
<ele>72.419998</ele>
<time>2018-08-01T16:17:57Z</time>
<speed>0.00</speed>
</trkpt>
<trkpt lat="-7.301476" lon="-34.815754">
<ele>87.689995</ele>
<time>2018-08-01T16:23:12Z</time>
<speed>0.00</speed>
</trkpt>
<trkpt lat="-7.301556" lon="-34.815731">
<ele>71.919998</ele>
<time>2018-08-01T16:28:26Z</time>
<speed>0.00</speed>
</trkpt>
<trkpt lat="-7.301532" lon="-34.815727">
<ele>69.279999</ele>
<time>2018-08-01T16:33:41Z</time>
<speed>0.00</speed>
</trkpt>
<trkpt lat="-7.301511" lon="-34.815662">
<ele>82.299995</ele>
<time>2018-08-01T16:38:59Z</time>
<speed>0.00</speed>
</trkpt>
<trkpt lat="-7.301565" lon="-34.815651">
<ele>110.269997</ele>
<time>2018-08-01T16:44:19Z</time>
<speed>0.03</speed>
</trkpt>
<trkpt lat="-7.301545" lon="-34.815659">
<ele>80.040001</ele>
<time>2018-08-01T16:49:37Z</time>
<speed>0.70</speed>
</trkpt>
<trkpt lat="-7.301481" lon="-34.815739">
<ele>74.169998</ele>
<time>2018-08-01T16:54:57Z</time>
<speed>1.34</speed>
</trkpt>
<trkpt lat="-7.301518" lon="-34.815762">
<ele>53.230000</ele>
<time>2018-08-01T17:00:31Z</time>
<speed>0.11</speed>
</trkpt>
<trkpt lat="-7.301543" lon="-34.815758">
<ele>36.410000</ele>
<time>2018-08-01T17:05:44Z</time>
<speed>0.25</speed>
</trkpt>
<trkpt lat="-7.301467" lon="-34.815712">
<ele>70.099998</ele>
<time>2018-08-01T17:10:54Z</time>
<speed>0.00</speed>
</trkpt>
<trkpt lat="-7.301649" lon="-34.815781">
<ele>38.250000</ele>
<time>2018-08-01T17:16:06Z</time>
<speed>0.00</speed>
</trkpt>
<trkpt lat="-7.301529" lon="-34.815731">
<ele>70.169998</ele>
<time>2018-08-01T17:21:15Z</time>
<speed>0.00</speed>
</trkpt>
<trkpt lat="-7.301562" lon="-34.815769">
<ele>58.799999</ele>
<time>2018-08-01T17:26:25Z</time>
<speed>0.00</speed>
</trkpt>
<trkpt lat="-7.301524" lon="-34.815746">
<ele>58.180000</ele>
<time>2018-08-01T17:31:34Z</time>
<speed>0.26</speed>
</trkpt>
<trkpt lat="-7.301528" lon="-34.815727">
<ele>66.040001</ele>
<time>2018-08-01T17:36:45Z</time>
<speed>0.00</speed>
</trkpt>
<trkpt lat="-7.301616" lon="-34.815720">
<ele>53.840000</ele>
<time>2018-08-01T17:41:55Z</time>
<speed>0.00</speed>
</trkpt>
<trkpt lat="-7.301616" lon="-34.815784">
<ele>56.410000</ele>
<time>2018-08-01T17:47:04Z</time>
<speed>0.31</speed>
</trkpt>
<trkpt lat="-7.301542" lon="-34.815670">
<ele>69.439995</ele>
<time>2018-08-01T17:52:15Z</time>
<speed>0.00</speed>
</trkpt>
<trkpt lat="-7.301452" lon="-34.815807">
<ele>51.279999</ele>
<time>2018-08-01T17:57:26Z</time>
<speed>0.00</speed>
</trkpt>
<trkpt lat="-7.301548" lon="-34.815613">
<ele>66.150002</ele>
<time>2018-08-01T18:03:00Z</time>
<speed>0.20</speed>
</trkpt>
<trkpt lat="-7.301509" lon="-34.815807">
<ele>65.959999</ele>
<time>2018-08-01T18:08:12Z</time>
<speed>0.00</speed>
</trkpt>
<trkpt lat="-7.301502" lon="-34.815628">
<ele>85.360001</ele>
<time>2018-08-01T18:13:26Z</time>
<speed>0.00</speed>
</trkpt>
<trkpt lat="-7.301330" lon="-34.815720">
<ele>76.529999</ele>
<time>2018-08-01T18:18:40Z</time>
<speed>0.00</speed>
</trkpt>
<trkpt lat="-7.301475" lon="-34.815880">
<ele>70.409996</ele>
<time>2018-08-01T18:24:00Z</time>
<speed>1.15</speed>
</trkpt>
<trkpt lat="-7.301537" lon="-34.815971">
<ele>13.889999</ele>
<time>2018-08-01T18:29:12Z</time>
<speed>0.00</speed>
</trkpt>
<trkpt lat="-7.301517" lon="-34.815788">
<ele>71.169998</ele>
<time>2018-08-01T18:34:32Z</time>
<speed>0.28</speed>
</trkpt>
<trkpt lat="-7.301476" lon="-34.815796">
<ele>56.840000</ele>
<time>2018-08-01T18:39:44Z</time>
<speed>0.00</speed>
</trkpt>
<trkpt lat="-7.301467" lon="-34.815632">
<ele>88.459999</ele>
<time>2018-08-01T18:44:55Z</time>
<speed>0.00</speed>
</trkpt>
<trkpt lat="-7.301460" lon="-34.815765">
<ele>76.580002</ele>
<time>2018-08-01T18:50:08Z</time>
<speed>0.00</speed>
</trkpt>
<trkpt lat="-7.301531" lon="-34.815742">
<ele>69.290001</ele>
<time>2018-08-01T18:55:21Z</time>
<speed>0.00</speed>
</trkpt>
<trkpt lat="-7.301538" lon="-34.815693">
<ele>70.269997</ele>
<time>2018-08-01T19:00:36Z</time>
<speed>0.00</speed>
</trkpt>
<trkpt lat="-7.301472" lon="-34.815750">
<ele>58.629997</ele>
<time>2018-08-01T19:05:48Z</time>
<speed>0.00</speed>
</trkpt>
<trkpt lat="-7.301499" lon="-34.815960">
<ele>73.799995</ele>
<time>2018-08-01T19:11:02Z</time>
<speed>0.00</speed>
</trkpt>
<trkpt lat="-7.301475" lon="-34.815731">
<ele>69.150002</ele>
<time>2018-08-01T19:16:20Z</time>
<speed>0.00</speed>
</trkpt>
<trkpt lat="-7.301531" lon="-34.815990">
<ele>41.399998</ele>
<time>2018-08-01T19:21:38Z</time>
<speed>0.00</speed>
</trkpt>
<trkpt lat="-7.301523" lon="-34.816208">
<ele>20.719999</ele>
<time>2018-08-01T19:26:55Z</time>
<speed>0.00</speed>
</trkpt>
<trkpt lat="-7.301495" lon="-34.815460">
<ele>92.049995</ele>
<time>2018-08-01T19:32:11Z</time>
<speed>0.00</speed>
</trkpt>
<trkpt lat="-7.301457" lon="-34.815567">
<ele>63.930000</ele>
<time>2018-08-01T19:37:31Z</time>
<speed>0.77</speed>
</trkpt>
<trkpt lat="-7.301495" lon="-34.815765">
<ele>24.820000</ele>
<time>2018-08-01T19:42:43Z</time>
<speed>0.00</speed>
</trkpt>
<trkpt lat="-7.301485" lon="-34.815804">
<ele>58.219997</ele>
<time>2018-08-01T19:47:55Z</time>
<speed>0.37</speed>
</trkpt>
<trkpt lat="-7.301219" lon="-34.815636">
<ele>110.129997</ele>
<time>2018-08-01T19:53:41Z</time>
<speed>0.09</speed>
</trkpt>
<trkpt lat="-7.301651" lon="-34.816013">
<ele>23.519999</ele>
<time>2018-08-01T19:59:13Z</time>
<speed>0.13</speed>
</trkpt>
<trkpt lat="-7.301441" lon="-34.815575">
<ele>54.230000</ele>
<time>2018-08-01T20:04:54Z</time>
<speed>0.28</speed>
</trkpt>
<trkpt lat="-7.301419" lon="-34.815498">
<ele>88.509995</ele>
<time>2018-08-01T20:10:45Z</time>
<speed>0.00</speed>
</trkpt>
<trkpt lat="-7.301477" lon="-34.815670">
<ele>65.639999</ele>
<time>2018-08-01T20:15:57Z</time>
<speed>0.00</speed>
</trkpt>
<trkpt lat="-7.301581" lon="-34.815788">
<ele>60.139999</ele>
<time>2018-08-01T20:21:39Z</time>
<speed>0.15</speed>
</trkpt>
<trkpt lat="-7.301512" lon="-34.815723">
<ele>60.570000</ele>
<time>2018-08-01T20:27:49Z</time>
<speed>0.00</speed>
</trkpt>
<trkpt lat="-7.301463" lon="-34.815674">
<ele>67.080002</ele>
<time>2018-08-01T20:33:02Z</time>
<speed>0.00</speed>
</trkpt>
<trkpt lat="-7.301494" lon="-34.815903">
<ele>119.949997</ele>
<time>2018-08-01T20:38:15Z</time>
<speed>0.00</speed>
</trkpt>
<trkpt lat="-7.301498" lon="-34.815788">
<ele>66.820000</ele>
<time>2018-08-01T20:43:27Z</time>
<speed>0.10</speed>
</trkpt>
<trkpt lat="-7.301487" lon="-34.815826">
<ele>80.559998</ele>
<time>2018-08-01T20:48:54Z</time>
<speed>0.29</speed>
</trkpt>
<trkpt lat="-7.301498" lon="-34.815815">
<ele>85.779999</ele>
<time>2018-08-01T20:54:07Z</time>
<speed>0.00</speed>
</trkpt>
<trkpt lat="-7.301447" lon="-34.815800">
<ele>69.540001</ele>
<time>2018-08-01T20:59:21Z</time>
<speed>0.00</speed>
</trkpt>
<trkpt lat="-7.301494" lon="-34.815800">
<ele>60.500000</ele>
<time>2018-08-01T21:04:36Z</time>
<speed>0.00</speed>
</trkpt>
<trkpt lat="-7.301483" lon="-34.815926">
<ele>101.250000</ele>
<time>2018-08-01T21:09:49Z</time>
<speed>0.00</speed>
</trkpt>
<trkpt lat="-7.301495" lon="-34.815723">
<ele>54.689999</ele>
<time>2018-08-01T21:15:03Z</time>
<speed>0.00</speed>
</trkpt>
<trkpt lat="-7.301522" lon="-34.815701">
<ele>50.349998</ele>
<time>2018-08-01T21:20:16Z</time>
<speed>0.00</speed>
</trkpt>
<trkpt lat="-7.301199" lon="-34.815731">
<ele>89.949997</ele>
<time>2018-08-01T21:25:55Z</time>
<speed>0.15</speed>
</trkpt>
<trkpt lat="-7.301480" lon="-34.815701">
<ele>62.869999</ele>
<time>2018-08-01T21:31:09Z</time>
<speed>0.00</speed>
</trkpt>
<trkpt lat="-7.301477" lon="-34.815712">
<ele>64.809998</ele>
<time>2018-08-01T21:36:21Z</time>
<speed>0.15</speed>
</trkpt>
<trkpt lat="-7.301466" lon="-34.815739">
<ele>63.369999</ele>
<time>2018-08-01T21:41:34Z</time>
<speed>0.00</speed>
</trkpt>
<trkpt lat="-7.301388" lon="-34.815746">
<ele>72.519997</ele>
<time>2018-08-01T21:46:47Z</time>
<speed>0.00</speed>
</trkpt>
<trkpt lat="-7.301487" lon="-34.815853">
<ele>56.509998</ele>
<time>2018-08-01T21:51:59Z</time>
<speed>0.24</speed>
</trkpt>
<trkpt lat="-7.301406" lon="-34.815937">
<ele>56.219997</ele>
<time>2018-08-01T21:57:36Z</time>
<speed>0.28</speed>
</trkpt>
<trkpt lat="-7.301511" lon="-34.815647">
<ele>63.629997</ele>
<time>2018-08-01T22:03:09Z</time>
<speed>0.12</speed>
</trkpt>
<trkpt lat="-7.301471" lon="-34.815990">
<ele>73.959999</ele>
<time>2018-08-01T22:08:57Z</time>
<speed>0.44</speed>
</trkpt>
<trkpt lat="-7.301501" lon="-34.815861">
<ele>65.049995</ele>
<time>2018-08-01T22:14:32Z</time>
<speed>0.09</speed>
</trkpt>
<trkpt lat="-7.301486" lon="-34.815735">
<ele>70.029999</ele>
<time>2018-08-01T22:19:58Z</time>
<speed>0.11</speed>
</trkpt>
<trkpt lat="-7.301501" lon="-34.815823">
<ele>29.889999</ele>
<time>2018-08-01T22:25:25Z</time>
<speed>0.05</speed>
</trkpt>
<trkpt lat="-7.301416" lon="-34.815697">
<ele>68.290001</ele>
<time>2018-08-01T22:31:29Z</time>
<speed>0.11</speed>
</trkpt>
<trkpt lat="-7.301468" lon="-34.815689">
<ele>64.129997</ele>
<time>2018-08-01T22:37:53Z</time>
<speed>0.30</speed>
</trkpt>
<trkpt lat="-7.301389" lon="-34.815693">
<ele>77.830002</ele>
<time>2018-08-01T22:44:35Z</time>
<speed>0.34</speed>
</trkpt>
<trkpt lat="-7.301473" lon="-34.815853">
<ele>51.610001</ele>
<time>2018-08-01T22:51:02Z</time>
<speed>0.35</speed>
</trkpt>
<trkpt lat="-7.301511" lon="-34.815735">
<ele>54.029999</ele>
<time>2018-08-01T22:57:54Z</time>
<speed>0.21</speed>
</trkpt>
<trkpt lat="-7.301492" lon="-34.815773">
<ele>71.799995</ele>
<time>2018-08-01T23:05:39Z</time>
<speed>0.16</speed>
</trkpt>
<trkpt lat="-7.301464" lon="-34.815746">
<ele>62.349998</ele>
<time>2018-08-01T23:15:09Z</time>
<speed>0.18</speed>
</trkpt>
<trkpt lat="-7.301497" lon="-34.815720">
<ele>56.180000</ele>
<time>2018-08-01T23:26:21Z</time>
<speed>0.03</speed>
</trkpt>
<trkpt lat="-7.301754" lon="-34.815960">
<ele>19.209999</ele>
<time>2018-08-01T23:36:53Z</time>
<speed>0.06</speed>
</trkpt>
<trkpt lat="-7.301476" lon="-34.815689">
<ele>66.540001</ele>
<time>2018-08-01T23:46:01Z</time>
<speed>0.24</speed>
</trkpt>
<trkpt lat="-7.301570" lon="-34.815697">
<ele>43.279999</ele>
<time>2018-08-01T23:51:28Z</time>
<speed>0.70</speed>
</trkpt>
<trkpt lat="-7.301655" lon="-34.815582">
<ele>42.980000</ele>
<time>2018-08-01T23:59:54Z</time>
<speed>0.21</speed>
</trkpt>
<trkpt lat="-7.301554" lon="-34.815727">
<ele>54.320000</ele>
<time>2018-08-02T00:11:13Z</time>
<speed>0.00</speed>
</trkpt>
<trkpt lat="-7.301577" lon="-34.815693">
<ele>54.459999</ele>
<time>2018-08-02T00:16:46Z</time>
<speed>0.33</speed>
</trkpt>
<trkpt lat="-7.301454" lon="-34.815666">
<ele>62.459999</ele>
<time>2018-08-02T00:25:10Z</time>
<speed>0.00</speed>
</trkpt>
<trkpt lat="-7.301510" lon="-34.815754">
<ele>30.449999</ele>
<time>2018-08-02T00:30:23Z</time>
<speed>0.00</speed>
</trkpt>
<trkpt lat="-7.301506" lon="-34.815643">
<ele>28.199999</ele>
<time>2018-08-02T00:35:35Z</time>
<speed>0.00</speed>
</trkpt>
<trkpt lat="-7.301485" lon="-34.815708">
<ele>53.379997</ele>
<time>2018-08-02T00:40:47Z</time>
<speed>0.00</speed>
</trkpt>
<trkpt lat="-7.301506" lon="-34.815727">
<ele>49.439999</ele>
<time>2018-08-02T00:45:59Z</time>
<speed>0.00</speed>
</trkpt>
<trkpt lat="-7.301564" lon="-34.815754">
<ele>48.879997</ele>
<time>2018-08-02T00:51:54Z</time>
<speed>0.29</speed>
</trkpt>
<trkpt lat="-7.301665" lon="-34.815739">
<ele>48.840000</ele>
<time>2018-08-02T00:58:06Z</time>
<speed>0.45</speed>
</trkpt>
<trkpt lat="-7.301433" lon="-34.815731">
<ele>65.519997</ele>
<time>2018-08-02T01:06:00Z</time>
<speed>0.16</speed>
</trkpt>
<trkpt lat="-7.301502" lon="-34.815769">
<ele>60.199997</ele>
<time>2018-08-02T01:13:36Z</time>
<speed>0.25</speed>
</trkpt>
<trkpt lat="-7.301579" lon="-34.815807">
<ele>46.099998</ele>
<time>2018-08-02T01:20:52Z</time>
<speed>0.09</speed>
</trkpt>
<trkpt lat="-7.301479" lon="-34.815815">
<ele>59.629997</ele>
<time>2018-08-02T01:27:10Z</time>
<speed>0.32</speed>
</trkpt>
<trkpt lat="-7.301526" lon="-34.815853">
<ele>52.079998</ele>
<time>2018-08-02T01:33:28Z</time>
<speed>0.70</speed>
</trkpt>
<trkpt lat="-7.301476" lon="-34.815853">
<ele>54.349998</ele>
<time>2018-08-02T01:39:27Z</time>
<speed>0.71</speed>
</trkpt>
<trkpt lat="-7.301501" lon="-34.815697">
<ele>55.680000</ele>
<time>2018-08-02T01:45:37Z</time>
<speed>0.00</speed>
</trkpt>
<trkpt lat="-7.301434" lon="-34.815598">
<ele>108.399994</ele>
<time>2018-08-02T01:50:50Z</time>
<speed>0.00</speed>
</trkpt>
<trkpt lat="-7.301465" lon="-34.815769">
<ele>34.349998</ele>
<time>2018-08-02T01:56:01Z</time>
<speed>0.00</speed>
</trkpt>
<trkpt lat="-7.301325" lon="-34.815754">
<ele>35.110001</ele>
<time>2018-08-02T02:01:45Z</time>
<speed>0.45</speed>
</trkpt>
<trkpt lat="-7.301456" lon="-34.816044">
<ele>36.189999</ele>
<time>2018-08-02T02:07:37Z</time>
<speed>0.31</speed>
</trkpt>
<trkpt lat="-7.301355" lon="-34.815128">
<ele>182.539993</ele>
<time>2018-08-02T02:15:25Z</time>
<speed>0.00</speed>
</trkpt>
<trkpt lat="-7.301401" lon="-34.815620">
<ele>98.169998</ele>
<time>2018-08-02T02:20:41Z</time>
<speed>0.92</speed>
</trkpt>
<trkpt lat="-7.301374" lon="-34.815758">
<ele>38.419998</ele>
<time>2018-08-02T02:26:16Z</time>
<speed>0.43</speed>
</trkpt>
<trkpt lat="-7.301475" lon="-34.815746">
<ele>39.110001</ele>
<time>2018-08-02T02:32:43Z</time>
<speed>0.15</speed>
</trkpt>
<trkpt lat="-7.301404" lon="-34.815674">
<ele>59.559998</ele>
<time>2018-08-02T02:39:40Z</time>
<speed>0.15</speed>
</trkpt>
<trkpt lat="-7.301441" lon="-34.815701">
<ele>33.049999</ele>
<time>2018-08-02T02:48:07Z</time>
<speed>0.36</speed>
</trkpt>
<trkpt lat="-7.301575" lon="-34.815823">
<ele>47.239998</ele>
<time>2018-08-02T02:57:37Z</time>
<speed>0.12</speed>
</trkpt>
</trkseg>
</trk>
<trk>
<name>20180819-154643(84)</name>
<desc>Color:004000ff</desc>
<trkseg>
<trkpt lat="-7.301502" lon="-34.815632">
<ele>23.840000</ele>
<time>2018-08-01T03:06:57Z</time>
<speed>0.10</speed>
</trkpt>
<trkpt lat="-7.301502" lon="-34.815632">
<ele>23.840000</ele>
<time>2018-08-01T03:20:18Z</time>
<speed>0.46</speed>
</trkpt>
<trkpt lat="-7.301417" lon="-34.815876">
<ele>79.699997</ele>
<time>2018-08-01T03:32:52Z</time>
<speed>0.00</speed>
</trkpt>
<trkpt lat="-7.301459" lon="-34.815826">
<ele>57.070000</ele>
<time>2018-08-01T03:38:12Z</time>
<speed>1.19</speed>
</trkpt>
<trkpt lat="-7.301411" lon="-34.815727">
<ele>68.339996</ele>
<time>2018-08-01T03:46:22Z</time>
<speed>0.39</speed>
</trkpt>
<trkpt lat="-7.301515" lon="-34.815918">
<ele>56.349998</ele>
<time>2018-08-01T03:51:37Z</time>
<speed>0.00</speed>
</trkpt>
<trkpt lat="-7.301471" lon="-34.815727">
<ele>70.860001</ele>
<time>2018-08-01T03:56:50Z</time>
<speed>0.00</speed>
</trkpt>
<trkpt lat="-7.301498" lon="-34.815762">
<ele>58.379997</ele>
<time>2018-08-01T04:02:30Z</time>
<speed>0.26</speed>
</trkpt>
<trkpt lat="-7.301640" lon="-34.815636">
<ele>30.299999</ele>
<time>2018-08-01T04:09:11Z</time>
<speed>0.13</speed>
</trkpt>
<trkpt lat="-7.301504" lon="-34.815731">
<ele>71.139999</ele>
<time>2018-08-01T04:16:35Z</time>
<speed>0.14</speed>
</trkpt>
<trkpt lat="-7.301476" lon="-34.815689">
<ele>84.709999</ele>
<time>2018-08-01T04:25:31Z</time>
<speed>0.33</speed>
</trkpt>
<trkpt lat="-7.301443" lon="-34.815762">
<ele>61.889999</ele>
<time>2018-08-01T04:33:56Z</time>
<speed>0.07</speed>
</trkpt>
<trkpt lat="-7.301471" lon="-34.815708">
<ele>81.449997</ele>
<time>2018-08-01T04:39:19Z</time>
<speed>0.62</speed>
</trkpt>
<trkpt lat="-7.301413" lon="-34.815712">
<ele>75.650002</ele>
<time>2018-08-01T04:45:41Z</time>
<speed>0.21</speed>
</trkpt>
<trkpt lat="-7.301475" lon="-34.815872">
<ele>67.680000</ele>
<time>2018-08-01T04:52:22Z</time>
<speed>0.47</speed>
</trkpt>
<trkpt lat="-7.301321" lon="-34.815689">
<ele>84.900002</ele>
<time>2018-08-01T04:59:25Z</time>
<speed>0.25</speed>
</trkpt>
<trkpt lat="-7.301468" lon="-34.815746">
<ele>45.869999</ele>
<time>2018-08-01T05:07:59Z</time>
<speed>0.21</speed>
</trkpt>
<trkpt lat="-7.301557" lon="-34.815773">
<ele>101.489998</ele>
<time>2018-08-01T05:13:13Z</time>
<speed>0.00</speed>
</trkpt>
<trkpt lat="-7.301486" lon="-34.815819">
<ele>88.129997</ele>
<time>2018-08-01T05:18:30Z</time>
<speed>0.13</speed>
</trkpt>
<trkpt lat="-7.301526" lon="-34.815765">
<ele>78.839996</ele>
<time>2018-08-01T05:23:49Z</time>
<speed>0.00</speed>
</trkpt>
<trkpt lat="-7.301508" lon="-34.815685">
<ele>78.739998</ele>
<time>2018-08-01T05:29:01Z</time>
<speed>0.00</speed>
</trkpt>
<trkpt lat="-7.301525" lon="-34.815739">
<ele>49.570000</ele>
<time>2018-08-01T05:34:19Z</time>
<speed>0.30</speed>
</trkpt>
<trkpt lat="-7.301499" lon="-34.815735">
<ele>48.369999</ele>
<time>2018-08-01T05:39:32Z</time>
<speed>0.00</speed>
</trkpt>
<trkpt lat="-7.301487" lon="-34.815857">
<ele>59.730000</ele>
<time>2018-08-01T05:44:44Z</time>
<speed>0.00</speed>
</trkpt>
<trkpt lat="-7.301460" lon="-34.815704">
<ele>72.150002</ele>
<time>2018-08-01T05:49:57Z</time>
<speed>0.00</speed>
</trkpt>
<trkpt lat="-7.301470" lon="-34.815689">
<ele>60.709999</ele>
<time>2018-08-01T05:55:09Z</time>
<speed>0.00</speed>
</trkpt>
<trkpt lat="-7.301474" lon="-34.815765">
<ele>47.230000</ele>
<time>2018-08-01T06:00:24Z</time>
<speed>0.00</speed>
</trkpt>
<trkpt lat="-7.301428" lon="-34.815746">
<ele>69.029999</ele>
<time>2018-08-01T06:05:35Z</time>
<speed>0.00</speed>
</trkpt>
<trkpt lat="-7.301460" lon="-34.815773">
<ele>66.199997</ele>
<time>2018-08-01T06:10:45Z</time>
<speed>0.00</speed>
</trkpt>
<trkpt lat="-7.301485" lon="-34.815784">
<ele>40.090000</ele>
<time>2018-08-01T06:15:56Z</time>
<speed>0.00</speed>
</trkpt>
<trkpt lat="-7.301542" lon="-34.815876">
<ele>62.109997</ele>
<time>2018-08-01T06:21:09Z</time>
<speed>0.64</speed>
</trkpt>
<trkpt lat="-7.301506" lon="-34.815704">
<ele>57.829998</ele>
<time>2018-08-01T06:26:21Z</time>
<speed>0.00</speed>
</trkpt>
<trkpt lat="-7.301525" lon="-34.815739">
<ele>59.770000</ele>
<time>2018-08-01T06:31:32Z</time>
<speed>0.00</speed>
</trkpt>
<trkpt lat="-7.301399" lon="-34.815735">
<ele>63.180000</ele>
<time>2018-08-01T06:36:44Z</time>
<speed>0.00</speed>
</trkpt>
<trkpt lat="-7.301550" lon="-34.815788">
<ele>38.829998</ele>
<time>2018-08-01T06:41:56Z</time>
<speed>0.00</speed>
</trkpt>
<trkpt lat="-7.301553" lon="-34.815777">
<ele>59.090000</ele>
<time>2018-08-01T06:47:08Z</time>
<speed>0.00</speed>
</trkpt>
<trkpt lat="-7.301473" lon="-34.815754">
<ele>55.949997</ele>
<time>2018-08-01T06:52:35Z</time>
<speed>0.24</speed>
</trkpt>
<trkpt lat="-7.301445" lon="-34.815712">
<ele>54.079998</ele>
<time>2018-08-01T06:57:48Z</time>
<speed>0.19</speed>
</trkpt>
<trkpt lat="-7.301435" lon="-34.815720">
<ele>74.320000</ele>
<time>2018-08-01T07:03:07Z</time>
<speed>0.14</speed>
</trkpt>
<trkpt lat="-7.301508" lon="-34.815788">
<ele>84.169998</ele>
<time>2018-08-01T07:08:20Z</time>
<speed>0.08</speed>
</trkpt>
<trkpt lat="-7.301363" lon="-34.815739">
<ele>99.159996</ele>
<time>2018-08-01T07:13:47Z</time>
<speed>0.21</speed>
</trkpt>
<trkpt lat="-7.301393" lon="-34.815735">
<ele>88.529999</ele>
<time>2018-08-01T07:19:02Z</time>
<speed>0.09</speed>
</trkpt>
<trkpt lat="-7.301439" lon="-34.815727">
<ele>71.059998</ele>
<time>2018-08-01T07:24:25Z</time>
<speed>0.36</speed>
</trkpt>
<trkpt lat="-7.301541" lon="-34.815750">
<ele>56.399998</ele>
<time>2018-08-01T07:29:39Z</time>
<speed>0.24</speed>
</trkpt>
<trkpt lat="-7.301481" lon="-34.815716">
<ele>57.660000</ele>
<time>2018-08-01T07:35:48Z</time>
<speed>0.13</speed>
</trkpt>
<trkpt lat="-7.301439" lon="-34.815720">
<ele>71.250000</ele>
<time>2018-08-01T07:44:23Z</time>
<speed>0.30</speed>
</trkpt>
<trkpt lat="-7.301332" lon="-34.815746">
<ele>99.089996</ele>
<time>2018-08-01T07:55:02Z</time>
<speed>0.07</speed>
</trkpt>
<trkpt lat="-7.301396" lon="-34.815811">
<ele>73.099998</ele>
<time>2018-08-01T08:04:29Z</time>
<speed>0.00</speed>
</trkpt>
<trkpt lat="-7.301525" lon="-34.815735">
<ele>67.470001</ele>
<time>2018-08-01T08:09:41Z</time>
<speed>0.00</speed>
</trkpt>
<trkpt lat="-7.301472" lon="-34.815781">
<ele>66.930000</ele>
<time>2018-08-01T08:15:11Z</time>
<speed>0.17</speed>
</trkpt>
<trkpt lat="-7.301373" lon="-34.815868">
<ele>104.409996</ele>
<time>2018-08-01T08:21:50Z</time>
<speed>0.00</speed>
</trkpt>
<trkpt lat="-7.301385" lon="-34.815807">
<ele>92.639999</ele>
<time>2018-08-01T08:28:45Z</time>
<speed>1.24</speed>
</trkpt>
<trkpt lat="-7.301534" lon="-34.815670">
<ele>61.029999</ele>
<time>2018-08-01T08:35:30Z</time>
<speed>0.15</speed>
</trkpt>
<trkpt lat="-7.301513" lon="-34.815739">
<ele>67.419998</ele>
<time>2018-08-01T08:41:59Z</time>
<speed>0.00</speed>
</trkpt>
<trkpt lat="-7.301445" lon="-34.815910">
<ele>51.649998</ele>
<time>2018-08-01T08:47:09Z</time>
<speed>0.00</speed>
</trkpt>
<trkpt lat="-7.301513" lon="-34.815796">
<ele>70.589996</ele>
<time>2018-08-01T08:52:21Z</time>
<speed>0.00</speed>
</trkpt>
<trkpt lat="-7.301573" lon="-34.815754">
<ele>55.000000</ele>
<time>2018-08-01T08:57:31Z</time>
<speed>0.41</speed>
</trkpt>
<trkpt lat="-7.301506" lon="-34.815762">
<ele>68.220001</ele>
<time>2018-08-01T09:02:46Z</time>
<speed>0.00</speed>
</trkpt>
<trkpt lat="-7.301344" lon="-34.815815">
<ele>81.259995</ele>
<time>2018-08-01T09:07:57Z</time>
<speed>0.00</speed>
</trkpt>
<trkpt lat="-7.301582" lon="-34.815739">
<ele>39.599998</ele>
<time>2018-08-01T09:13:07Z</time>
<speed>0.39</speed>
</trkpt>
<trkpt lat="-7.301601" lon="-34.815769">
<ele>56.029999</ele>
<time>2018-08-01T09:18:18Z</time>
<speed>0.00</speed>
</trkpt>
<trkpt lat="-7.301507" lon="-34.815773">
<ele>49.410000</ele>
<time>2018-08-01T09:23:28Z</time>
<speed>0.00</speed>
</trkpt>
<trkpt lat="-7.301436" lon="-34.815746">
<ele>76.570000</ele>
<time>2018-08-01T09:28:39Z</time>
<speed>0.00</speed>
</trkpt>
<trkpt lat="-7.301510" lon="-34.815742">
<ele>39.849998</ele>
<time>2018-08-01T09:33:50Z</time>
<speed>0.00</speed>
</trkpt>
<trkpt lat="-7.301425" lon="-34.815792">
<ele>79.099998</ele>
<time>2018-08-01T09:39:01Z</time>
<speed>0.00</speed>
</trkpt>
<trkpt lat="-7.301647" lon="-34.815716">
<ele>34.630001</ele>
<time>2018-08-01T09:44:12Z</time>
<speed>0.00</speed>
</trkpt>
<trkpt lat="-7.301434" lon="-34.815723">
<ele>62.669998</ele>
<time>2018-08-01T09:49:23Z</time>
<speed>0.00</speed>
</trkpt>
<trkpt lat="-7.301494" lon="-34.815815">
<ele>33.759998</ele>
<time>2018-08-01T09:54:34Z</time>
<speed>0.00</speed>
</trkpt>
<trkpt lat="-7.301491" lon="-34.815773">
<ele>47.410000</ele>
<time>2018-08-01T10:00:08Z</time>
<speed>0.54</speed>
</trkpt>
<trkpt lat="-7.301317" lon="-34.815685">
<ele>84.839996</ele>
<time>2018-08-01T10:05:28Z</time>
<speed>0.62</speed>
</trkpt>
<trkpt lat="-7.301465" lon="-34.815731">
<ele>68.419998</ele>
<time>2018-08-01T10:10:42Z</time>
<speed>0.00</speed>
</trkpt>
<trkpt lat="-7.301374" lon="-34.815735">
<ele>76.930000</ele>
<time>2018-08-01T10:15:54Z</time>
<speed>0.00</speed>
</trkpt>
<trkpt lat="-7.301345" lon="-34.815731">
<ele>88.129997</ele>
<time>2018-08-01T10:21:06Z</time>
<speed>0.00</speed>
</trkpt>
<trkpt lat="-7.301454" lon="-34.815765">
<ele>72.799995</ele>
<time>2018-08-01T10:26:21Z</time>
<speed>0.00</speed>
</trkpt>
<trkpt lat="-7.301423" lon="-34.815750">
<ele>77.320000</ele>
<time>2018-08-01T10:31:36Z</time>
<speed>0.00</speed>
</trkpt>
<trkpt lat="-7.301438" lon="-34.815720">
<ele>80.970001</ele>
<time>2018-08-01T10:36:52Z</time>
<speed>0.00</speed>
</trkpt>
<trkpt lat="-7.301456" lon="-34.815659">
<ele>83.299995</ele>
<time>2018-08-01T10:42:13Z</time>
<speed>0.00</speed>
</trkpt>
<trkpt lat="-7.301460" lon="-34.815712">
<ele>71.669998</ele>
<time>2018-08-01T10:47:35Z</time>
<speed>0.00</speed>
</trkpt>
<trkpt lat="-7.301807" lon="-34.815758">
<ele>-36.719997</ele>
<time>2018-08-01T10:52:57Z</time>
<speed>0.00</speed>
</trkpt>
<trkpt lat="-7.301454" lon="-34.815735">
<ele>67.709999</ele>
<time>2018-08-01T10:58:30Z</time>
<speed>0.00</speed>
</trkpt>
<trkpt lat="-7.301494" lon="-34.815742">
<ele>68.799995</ele>
<time>2018-08-01T11:05:12Z</time>
<speed>0.00</speed>
</trkpt>
<trkpt lat="-7.301433" lon="-34.815742">
<ele>66.790001</ele>
<time>2018-08-01T11:13:23Z</time>
<speed>0.00</speed>
</trkpt>
<trkpt lat="-7.301470" lon="-34.815765">
<ele>70.769997</ele>
<time>2018-08-01T11:22:08Z</time>
<speed>0.86</speed>
</trkpt>
<trkpt lat="-7.301358" lon="-34.815811">
<ele>77.830002</ele>
<time>2018-08-01T11:27:18Z</time>
<speed>0.00</speed>
</trkpt>
<trkpt lat="-7.301436" lon="-34.815739">
<ele>76.279999</ele>
<time>2018-08-01T11:32:31Z</time>
<speed>0.00</speed>
</trkpt>
<trkpt lat="-7.301462" lon="-34.815781">
<ele>65.279999</ele>
<time>2018-08-01T11:37:42Z</time>
<speed>0.00</speed>
</trkpt>
<trkpt lat="-7.301494" lon="-34.815739">
<ele>75.500000</ele>
<time>2018-08-01T11:42:54Z</time>
<speed>0.00</speed>
</trkpt>
<trkpt lat="-7.301414" lon="-34.815681">
<ele>70.330002</ele>
<time>2018-08-01T11:48:05Z</time>
<speed>0.00</speed>
</trkpt>
<trkpt lat="-7.301460" lon="-34.815777">
<ele>64.699997</ele>
<time>2018-08-01T11:53:17Z</time>
<speed>0.00</speed>
</trkpt>
<trkpt lat="-7.301515" lon="-34.815777">
<ele>55.759998</ele>
<time>2018-08-01T11:58:27Z</time>
<speed>0.00</speed>
</trkpt>
<trkpt lat="-7.301528" lon="-34.815777">
<ele>56.969997</ele>
<time>2018-08-01T12:03:45Z</time>
<speed>0.00</speed>
</trkpt>
<trkpt lat="-7.301450" lon="-34.815796">
<ele>57.379997</ele>
<time>2018-08-01T12:08:58Z</time>
<speed>0.00</speed>
</trkpt>
<trkpt lat="-7.301372" lon="-34.815819">
<ele>78.059998</ele>
<time>2018-08-01T12:14:14Z</time>
<speed>0.00</speed>
</trkpt>
<trkpt lat="-7.301394" lon="-34.815674">
<ele>97.009995</ele>
<time>2018-08-01T12:19:29Z</time>
<speed>0.00</speed>
</trkpt>
<trkpt lat="-7.301641" lon="-34.815830">
<ele>23.359999</ele>
<time>2018-08-01T12:24:44Z</time>
<speed>1.14</speed>
</trkpt>
<trkpt lat="-7.301449" lon="-34.815788">
<ele>56.090000</ele>
<time>2018-08-01T12:30:00Z</time>
<speed>0.00</speed>
</trkpt>
<trkpt lat="-7.301460" lon="-34.815758">
<ele>56.299999</ele>
<time>2018-08-01T12:35:14Z</time>
<speed>0.00</speed>
</trkpt>
<trkpt lat="-7.301433" lon="-34.815742">
<ele>68.729996</ele>
<time>2018-08-01T12:40:27Z</time>
<speed>0.00</speed>
</trkpt>
<trkpt lat="-7.301459" lon="-34.815689">
<ele>76.610001</ele>
<time>2018-08-01T12:45:41Z</time>
<speed>0.00</speed>
</trkpt>
<trkpt lat="-7.301466" lon="-34.815815">
<ele>62.949997</ele>
<time>2018-08-01T12:50:54Z</time>
<speed>0.00</speed>
</trkpt>
<trkpt lat="-7.301509" lon="-34.815804">
<ele>59.309998</ele>
<time>2018-08-01T12:56:08Z</time>
<speed>0.00</speed>
</trkpt>
<trkpt lat="-7.301465" lon="-34.815735">
<ele>69.939995</ele>
<time>2018-08-01T13:01:27Z</time>
<speed>0.00</speed>
</trkpt>
<trkpt lat="-7.301348" lon="-34.815578">
<ele>102.879997</ele>
<time>2018-08-01T13:06:42Z</time>
<speed>0.00</speed>
</trkpt>
<trkpt lat="-7.301500" lon="-34.815731">
<ele>76.900002</ele>
<time>2018-08-01T13:12:13Z</time>
<speed>0.15</speed>
</trkpt>
<trkpt lat="-7.301487" lon="-34.815815">
<ele>84.339996</ele>
<time>2018-08-01T13:18:06Z</time>
<speed>0.46</speed>
</trkpt>
<trkpt lat="-7.301504" lon="-34.815697">
<ele>82.639999</ele>
<time>2018-08-01T13:24:42Z</time>
<speed>0.13</speed>
</trkpt>
<trkpt lat="-7.301475" lon="-34.815716">
<ele>67.189995</ele>
<time>2018-08-01T13:32:30Z</time>
<speed>0.00</speed>
</trkpt>
<trkpt lat="-7.301489" lon="-34.815727">
<ele>78.680000</ele>
<time>2018-08-01T13:37:44Z</time>
<speed>0.00</speed>
</trkpt>
<trkpt lat="-7.301502" lon="-34.815742">
<ele>46.270000</ele>
<time>2018-08-01T13:42:58Z</time>
<speed>0.00</speed>
</trkpt>
<trkpt lat="-7.301464" lon="-34.815754">
<ele>50.549999</ele>
<time>2018-08-01T13:48:18Z</time>
<speed>0.20</speed>
</trkpt>
<trkpt lat="-7.301520" lon="-34.815754">
<ele>89.479996</ele>
<time>2018-08-01T13:53:33Z</time>
<speed>0.00</speed>
</trkpt>
<trkpt lat="-7.301542" lon="-34.815773">
<ele>66.229996</ele>
<time>2018-08-01T13:58:47Z</time>
<speed>0.00</speed>
</trkpt>
<trkpt lat="-7.301393" lon="-34.815742">
<ele>83.470001</ele>
<time>2018-08-01T14:04:39Z</time>
<speed>0.07</speed>
</trkpt>
<trkpt lat="-7.301476" lon="-34.815739">
<ele>74.330002</ele>
<time>2018-08-01T14:10:17Z</time>
<speed>0.79</speed>
</trkpt>
<trkpt lat="-7.301443" lon="-34.815605">
<ele>60.799999</ele>
<time>2018-08-01T14:17:20Z</time>
<speed>1.48</speed>
</trkpt>
<trkpt lat="-7.301462" lon="-34.815773">
<ele>59.049999</ele>
<time>2018-08-01T14:25:23Z</time>
<speed>0.17</speed>
</trkpt>
<trkpt lat="-7.301540" lon="-34.815838">
<ele>63.459999</ele>
<time>2018-08-01T14:33:58Z</time>
<speed>0.35</speed>
</trkpt>
<trkpt lat="-7.301544" lon="-34.815708">
<ele>37.649998</ele>
<time>2018-08-01T14:42:54Z</time>
<speed>0.17</speed>
</trkpt>
<trkpt lat="-7.301459" lon="-34.815712">
<ele>41.899998</ele>
<time>2018-08-01T14:53:38Z</time>
<speed>1.19</speed>
</trkpt>
<trkpt lat="-7.301466" lon="-34.815777">
<ele>72.979996</ele>
<time>2018-08-01T15:07:03Z</time>
<speed>0.00</speed>
</trkpt>
<trkpt lat="-7.301455" lon="-34.815731">
<ele>72.369995</ele>
<time>2018-08-01T15:20:19Z</time>
<speed>0.00</speed>
</trkpt>
<trkpt lat="-7.301546" lon="-34.815788">
<ele>68.769997</ele>
<time>2018-08-01T15:25:33Z</time>
<speed>0.00</speed>
</trkpt>
<trkpt lat="-7.301550" lon="-34.815666">
<ele>61.619999</ele>
<time>2018-08-01T15:30:48Z</time>
<speed>0.00</speed>
</trkpt>
<trkpt lat="-7.301487" lon="-34.815693">
<ele>63.539997</ele>
<time>2018-08-01T15:36:00Z</time>
<speed>0.00</speed>
</trkpt>
<trkpt lat="-7.301493" lon="-34.815693">
<ele>74.229996</ele>
<time>2018-08-01T15:41:11Z</time>
<speed>0.17</speed>
</trkpt>
<trkpt lat="-7.301518" lon="-34.815739">
<ele>64.430000</ele>
<time>2018-08-01T15:46:26Z</time>
<speed>0.00</speed>
</trkpt>
<trkpt lat="-7.301458" lon="-34.815735">
<ele>71.269997</ele>
<time>2018-08-01T15:51:40Z</time>
<speed>0.00</speed>
</trkpt>
<trkpt lat="-7.301524" lon="-34.815704">
<ele>64.570000</ele>
<time>2018-08-01T15:56:53Z</time>
<speed>0.00</speed>
</trkpt>
<trkpt lat="-7.301510" lon="-34.815708">
<ele>74.849998</ele>
<time>2018-08-01T16:02:12Z</time>
<speed>0.00</speed>
</trkpt>
<trkpt lat="-7.301551" lon="-34.815735">
<ele>51.939999</ele>
<time>2018-08-01T16:07:26Z</time>
<speed>0.00</speed>
</trkpt>
<trkpt lat="-7.301454" lon="-34.815620">
<ele>92.199997</ele>
<time>2018-08-01T16:12:42Z</time>
<speed>0.00</speed>
</trkpt>
<trkpt lat="-7.301559" lon="-34.815723">
<ele>72.419998</ele>
<time>2018-08-01T16:17:57Z</time>
<speed>0.00</speed>
</trkpt>
<trkpt lat="-7.301476" lon="-34.815754">
<ele>87.689995</ele>
<time>2018-08-01T16:23:12Z</time>
<speed>0.00</speed>
</trkpt>
<trkpt lat="-7.301556" lon="-34.815731">
<ele>71.919998</ele>
<time>2018-08-01T16:28:26Z</time>
<speed>0.00</speed>
</trkpt>
<trkpt lat="-7.301532" lon="-34.815727">
<ele>69.279999</ele>
<time>2018-08-01T16:33:41Z</time>
<speed>0.00</speed>
</trkpt>
<trkpt lat="-7.301511" lon="-34.815662">
<ele>82.299995</ele>
<time>2018-08-01T16:38:59Z</time>
<speed>0.00</speed>
</trkpt>
<trkpt lat="-7.301565" lon="-34.815651">
<ele>110.269997</ele>
<time>2018-08-01T16:44:19Z</time>
<speed>0.03</speed>
</trkpt>
<trkpt lat="-7.301545" lon="-34.815659">
<ele>80.040001</ele>
<time>2018-08-01T16:49:37Z</time>
<speed>0.70</speed>
</trkpt>
<trkpt lat="-7.301481" lon="-34.815739">
<ele>74.169998</ele>
<time>2018-08-01T16:54:57Z</time>
<speed>1.34</speed>
</trkpt>
<trkpt lat="-7.301518" lon="-34.815762">
<ele>53.230000</ele>
<time>2018-08-01T17:00:31Z</time>
<speed>0.11</speed>
</trkpt>
<trkpt lat="-7.301543" lon="-34.815758">
<ele>36.410000</ele>
<time>2018-08-01T17:05:44Z</time>
<speed>0.25</speed>
</trkpt>
<trkpt lat="-7.301467" lon="-34.815712">
<ele>70.099998</ele>
<time>2018-08-01T17:10:54Z</time>
<speed>0.00</speed>
</trkpt>
<trkpt lat="-7.301649" lon="-34.815781">
<ele>38.250000</ele>
<time>2018-08-01T17:16:06Z</time>
<speed>0.00</speed>
</trkpt>
<trkpt lat="-7.301529" lon="-34.815731">
<ele>70.169998</ele>
<time>2018-08-01T17:21:15Z</time>
<speed>0.00</speed>
</trkpt>
<trkpt lat="-7.301562" lon="-34.815769">
<ele>58.799999</ele>
<time>2018-08-01T17:26:25Z</time>
<speed>0.00</speed>
</trkpt>
<trkpt lat="-7.301524" lon="-34.815746">
<ele>58.180000</ele>
<time>2018-08-01T17:31:34Z</time>
<speed>0.26</speed>
</trkpt>
<trkpt lat="-7.301528" lon="-34.815727">
<ele>66.040001</ele>
<time>2018-08-01T17:36:45Z</time>
<speed>0.00</speed>
</trkpt>
<trkpt lat="-7.301616" lon="-34.815720">
<ele>53.840000</ele>
<time>2018-08-01T17:41:55Z</time>
<speed>0.00</speed>
</trkpt>
<trkpt lat="-7.301616" lon="-34.815784">
<ele>56.410000</ele>
<time>2018-08-01T17:47:04Z</time>
<speed>0.31</speed>
</trkpt>
<trkpt lat="-7.301542" lon="-34.815670">
<ele>69.439995</ele>
<time>2018-08-01T17:52:15Z</time>
<speed>0.00</speed>
</trkpt>
<trkpt lat="-7.301452" lon="-34.815807">
<ele>51.279999</ele>
<time>2018-08-01T17:57:26Z</time>
<speed>0.00</speed>
</trkpt>
<trkpt lat="-7.301548" lon="-34.815613">
<ele>66.150002</ele>
<time>2018-08-01T18:03:00Z</time>
<speed>0.20</speed>
</trkpt>
<trkpt lat="-7.301509" lon="-34.815807">
<ele>65.959999</ele>
<time>2018-08-01T18:08:12Z</time>
<speed>0.00</speed>
</trkpt>
<trkpt lat="-7.301502" lon="-34.815628">
<ele>85.360001</ele>
<time>2018-08-01T18:13:26Z</time>
<speed>0.00</speed>
</trkpt>
<trkpt lat="-7.301330" lon="-34.815720">
<ele>76.529999</ele>
<time>2018-08-01T18:18:40Z</time>
<speed>0.00</speed>
</trkpt>
<trkpt lat="-7.301475" lon="-34.815880">
<ele>70.409996</ele>
<time>2018-08-01T18:24:00Z</time>
<speed>1.15</speed>
</trkpt>
<trkpt lat="-7.301537" lon="-34.815971">
<ele>13.889999</ele>
<time>2018-08-01T18:29:12Z</time>
<speed>0.00</speed>
</trkpt>
<trkpt lat="-7.301517" lon="-34.815788">
<ele>71.169998</ele>
<time>2018-08-01T18:34:32Z</time>
<speed>0.28</speed>
</trkpt>
<trkpt lat="-7.301476" lon="-34.815796">
<ele>56.840000</ele>
<time>2018-08-01T18:39:44Z</time>
<speed>0.00</speed>
</trkpt>
<trkpt lat="-7.301467" lon="-34.815632">
<ele>88.459999</ele>
<time>2018-08-01T18:44:55Z</time>
<speed>0.00</speed>
</trkpt>
<trkpt lat="-7.301460" lon="-34.815765">
<ele>76.580002</ele>
<time>2018-08-01T18:50:08Z</time>
<speed>0.00</speed>
</trkpt>
<trkpt lat="-7.301531" lon="-34.815742">
<ele>69.290001</ele>
<time>2018-08-01T18:55:21Z</time>
<speed>0.00</speed>
</trkpt>
<trkpt lat="-7.301538" lon="-34.815693">
<ele>70.269997</ele>
<time>2018-08-01T19:00:36Z</time>
<speed>0.00</speed>
</trkpt>
<trkpt lat="-7.301472" lon="-34.815750">
<ele>58.629997</ele>
<time>2018-08-01T19:05:48Z</time>
<speed>0.00</speed>
</trkpt>
<trkpt lat="-7.301499" lon="-34.815960">
<ele>73.799995</ele>
<time>2018-08-01T19:11:02Z</time>
<speed>0.00</speed>
</trkpt>
<trkpt lat="-7.301475" lon="-34.815731">
<ele>69.150002</ele>
<time>2018-08-01T19:16:20Z</time>
<speed>0.00</speed>
</trkpt>
<trkpt lat="-7.301531" lon="-34.815990">
<ele>41.399998</ele>
<time>2018-08-01T19:21:38Z</time>
<speed>0.00</speed>
</trkpt>
<trkpt lat="-7.301523" lon="-34.816208">
<ele>20.719999</ele>
<time>2018-08-01T19:26:55Z</time>
<speed>0.00</speed>
</trkpt>
<trkpt lat="-7.301495" lon="-34.815460">
<ele>92.049995</ele>
<time>2018-08-01T19:32:11Z</time>
<speed>0.00</speed>
</trkpt>
<trkpt lat="-7.301457" lon="-34.815567">
<ele>63.930000</ele>
<time>2018-08-01T19:37:31Z</time>
<speed>0.77</speed>
</trkpt>
<trkpt lat="-7.301495" lon="-34.815765">
<ele>24.820000</ele>
<time>2018-08-01T19:42:43Z</time>
<speed>0.00</speed>
</trkpt>
<trkpt lat="-7.301485" lon="-34.815804">
<ele>58.219997</ele>
<time>2018-08-01T19:47:55Z</time>
<speed>0.37</speed>
</trkpt>
<trkpt lat="-7.301219" lon="-34.815636">
<ele>110.129997</ele>
<time>2018-08-01T19:53:41Z</time>
<speed>0.09</speed>
</trkpt>
<trkpt lat="-7.301651" lon="-34.816013">
<ele>23.519999</ele>
<time>2018-08-01T19:59:13Z</time>
<speed>0.13</speed>
</trkpt>
<trkpt lat="-7.301441" lon="-34.815575">
<ele>54.230000</ele>
<time>2018-08-01T20:04:54Z</time>
<speed>0.28</speed>
</trkpt>
<trkpt lat="-7.301419" lon="-34.815498">
<ele>88.509995</ele>
<time>2018-08-01T20:10:45Z</time>
<speed>0.00</speed>
</trkpt>
<trkpt lat="-7.301477" lon="-34.815670">
<ele>65.639999</ele>
<time>2018-08-01T20:15:57Z</time>
<speed>0.00</speed>
</trkpt>
<trkpt lat="-7.301581" lon="-34.815788">
<ele>60.139999</ele>
<time>2018-08-01T20:21:39Z</time>
<speed>0.15</speed>
</trkpt>
<trkpt lat="-7.301512" lon="-34.815723">
<ele>60.570000</ele>
<time>2018-08-01T20:27:49Z</time>
<speed>0.00</speed>
</trkpt>
<trkpt lat="-7.301463" lon="-34.815674">
<ele>67.080002</ele>
<time>2018-08-01T20:33:02Z</time>
<speed>0.00</speed>
</trkpt>
<trkpt lat="-7.301494" lon="-34.815903">
<ele>119.949997</ele>
<time>2018-08-01T20:38:15Z</time>
<speed>0.00</speed>
</trkpt>
<trkpt lat="-7.301498" lon="-34.815788">
<ele>66.820000</ele>
<time>2018-08-01T20:43:27Z</time>
<speed>0.10</speed>
</trkpt>
<trkpt lat="-7.301487" lon="-34.815826">
<ele>80.559998</ele>
<time>2018-08-01T20:48:54Z</time>
<speed>0.29</speed>
</trkpt>
<trkpt lat="-7.301498" lon="-34.815815">
<ele>85.779999</ele>
<time>2018-08-01T20:54:07Z</time>
<speed>0.00</speed>
</trkpt>
<trkpt lat="-7.301447" lon="-34.815800">
<ele>69.540001</ele>
<time>2018-08-01T20:59:21Z</time>
<speed>0.00</speed>
</trkpt>
<trkpt lat="-7.301494" lon="-34.815800">
<ele>60.500000</ele>
<time>2018-08-01T21:04:36Z</time>
<speed>0.00</speed>
</trkpt>
<trkpt lat="-7.301483" lon="-34.815926">
<ele>101.250000</ele>
<time>2018-08-01T21:09:49Z</time>
<speed>0.00</speed>
</trkpt>
<trkpt lat="-7.301495" lon="-34.815723">
<ele>54.689999</ele>
<time>2018-08-01T21:15:03Z</time>
<speed>0.00</speed>
</trkpt>
<trkpt lat="-7.301522" lon="-34.815701">
<ele>50.349998</ele>
<time>2018-08-01T21:20:16Z</time>
<speed>0.00</speed>
</trkpt>
<trkpt lat="-7.301199" lon="-34.815731">
<ele>89.949997</ele>
<time>2018-08-01T21:25:55Z</time>
<speed>0.15</speed>
</trkpt>
<trkpt lat="-7.301480" lon="-34.815701">
<ele>62.869999</ele>
<time>2018-08-01T21:31:09Z</time>
<speed>0.00</speed>
</trkpt>
<trkpt lat="-7.301477" lon="-34.815712">
<ele>64.809998</ele>
<time>2018-08-01T21:36:21Z</time>
<speed>0.15</speed>
</trkpt>
<trkpt lat="-7.301466" lon="-34.815739">
<ele>63.369999</ele>
<time>2018-08-01T21:41:34Z</time>
<speed>0.00</speed>
</trkpt>
<trkpt lat="-7.301388" lon="-34.815746">
<ele>72.519997</ele>
<time>2018-08-01T21:46:47Z</time>
<speed>0.00</speed>
</trkpt>
<trkpt lat="-7.301487" lon="-34.815853">
<ele>56.509998</ele>
<time>2018-08-01T21:51:59Z</time>
<speed>0.24</speed>
</trkpt>
<trkpt lat="-7.301406" lon="-34.815937">
<ele>56.219997</ele>
<time>2018-08-01T21:57:36Z</time>
<speed>0.28</speed>
</trkpt>
<trkpt lat="-7.301511" lon="-34.815647">
<ele>63.629997</ele>
<time>2018-08-01T22:03:09Z</time>
<speed>0.12</speed>
</trkpt>
<trkpt lat="-7.301471" lon="-34.815990">
<ele>73.959999</ele>
<time>2018-08-01T22:08:57Z</time>
<speed>0.44</speed>
</trkpt>
<trkpt lat="-7.301501" lon="-34.815861">
<ele>65.049995</ele>
<time>2018-08-01T22:14:32Z</time>
<speed>0.09</speed>
</trkpt>
<trkpt lat="-7.301486" lon="-34.815735">
<ele>70.029999</ele>
<time>2018-08-01T22:19:58Z</time>
<speed>0.11</speed>
</trkpt>
<trkpt lat="-7.301501" lon="-34.815823">
<ele>29.889999</ele>
<time>2018-08-01T22:25:25Z</time>
<speed>0.05</speed>
</trkpt>
<trkpt lat="-7.301416" lon="-34.815697">
<ele>68.290001</ele>
<time>2018-08-01T22:31:29Z</time>
<speed>0.11</speed>
</trkpt>
<trkpt lat="-7.301468" lon="-34.815689">
<ele>64.129997</ele>
<time>2018-08-01T22:37:53Z</time>
<speed>0.30</speed>
</trkpt>
<trkpt lat="-7.301389" lon="-34.815693">
<ele>77.830002</ele>
<time>2018-08-01T22:44:35Z</time>
<speed>0.34</speed>
</trkpt>
<trkpt lat="-7.301473" lon="-34.815853">
<ele>51.610001</ele>
<time>2018-08-01T22:51:02Z</time>
<speed>0.35</speed>
</trkpt>
<trkpt lat="-7.301511" lon="-34.815735">
<ele>54.029999</ele>
<time>2018-08-01T22:57:54Z</time>
<speed>0.21</speed>
</trkpt>
<trkpt lat="-7.301492" lon="-34.815773">
<ele>71.799995</ele>
<time>2018-08-01T23:05:39Z</time>
<speed>0.16</speed>
</trkpt>
<trkpt lat="-7.301464" lon="-34.815746">
<ele>62.349998</ele>
<time>2018-08-01T23:15:09Z</time>
<speed>0.18</speed>
</trkpt>
<trkpt lat="-7.301497" lon="-34.815720">
<ele>56.180000</ele>
<time>2018-08-01T23:26:21Z</time>
<speed>0.03</speed>
</trkpt>
<trkpt lat="-7.301754" lon="-34.815960">
<ele>19.209999</ele>
<time>2018-08-01T23:36:53Z</time>
<speed>0.06</speed>
</trkpt>
<trkpt lat="-7.301476" lon="-34.815689">
<ele>66.540001</ele>
<time>2018-08-01T23:46:01Z</time>
<speed>0.24</speed>
</trkpt>
<trkpt lat="-7.301570" lon="-34.815697">
<ele>43.279999</ele>
<time>2018-08-01T23:51:28Z</time>
<speed>0.70</speed>
</trkpt>
<trkpt lat="-7.301655" lon="-34.815582">
<ele>42.980000</ele>
<time>2018-08-01T23:59:54Z</time>
<speed>0.21</speed>
</trkpt>
<trkpt lat="-7.301554" lon="-34.815727">
<ele>54.320000</ele>
<time>2018-08-02T00:11:13Z</time>
<speed>0.00</speed>
</trkpt>
<trkpt lat="-7.301577" lon="-34.815693">
<ele>54.459999</ele>
<time>2018-08-02T00:16:46Z</time>
<speed>0.33</speed>
</trkpt>
<trkpt lat="-7.301454" lon="-34.815666">
<ele>62.459999</ele>
<time>2018-08-02T00:25:10Z</time>
<speed>0.00</speed>
</trkpt>
<trkpt lat="-7.301510" lon="-34.815754">
<ele>30.449999</ele>
<time>2018-08-02T00:30:23Z</time>
<speed>0.00</speed>
</trkpt>
<trkpt lat="-7.301506" lon="-34.815643">
<ele>28.199999</ele>
<time>2018-08-02T00:35:35Z</time>
<speed>0.00</speed>
</trkpt>
<trkpt lat="-7.301485" lon="-34.815708">
<ele>53.379997</ele>
<time>2018-08-02T00:40:47Z</time>
<speed>0.00</speed>
</trkpt>
<trkpt lat="-7.301506" lon="-34.815727">
<ele>49.439999</ele>
<time>2018-08-02T00:45:59Z</time>
<speed>0.00</speed>
</trkpt>
<trkpt lat="-7.301564" lon="-34.815754">
<ele>48.879997</ele>
<time>2018-08-02T00:51:54Z</time>
<speed>0.29</speed>
</trkpt>
<trkpt lat="-7.301665" lon="-34.815739">
<ele>48.840000</ele>
<time>2018-08-02T00:58:06Z</time>
<speed>0.45</speed>
</trkpt>
<trkpt lat="-7.301433" lon="-34.815731">
<ele>65.519997</ele>
<time>2018-08-02T01:06:00Z</time>
<speed>0.16</speed>
</trkpt>
<trkpt lat="-7.301502" lon="-34.815769">
<ele>60.199997</ele>
<time>2018-08-02T01:13:36Z</time>
<speed>0.25</speed>
</trkpt>
<trkpt lat="-7.301579" lon="-34.815807">
<ele>46.099998</ele>
<time>2018-08-02T01:20:52Z</time>
<speed>0.09</speed>
</trkpt>
<trkpt lat="-7.301479" lon="-34.815815">
<ele>59.629997</ele>
<time>2018-08-02T01:27:10Z</time>
<speed>0.32</speed>
</trkpt>
<trkpt lat="-7.301526" lon="-34.815853">
<ele>52.079998</ele>
<time>2018-08-02T01:33:28Z</time>
<speed>0.70</speed>
</trkpt>
<trkpt lat="-7.301476" lon="-34.815853">
<ele>54.349998</ele>
<time>2018-08-02T01:39:27Z</time>
<speed>0.71</speed>
</trkpt>
<trkpt lat="-7.301501" lon="-34.815697">
<ele>55.680000</ele>
<time>2018-08-02T01:45:37Z</time>
<speed>0.00</speed>
</trkpt>
<trkpt lat="-7.301434" lon="-34.815598">
<ele>108.399994</ele>
<time>2018-08-02T01:50:50Z</time>
<speed>0.00</speed>
</trkpt>
<trkpt lat="-7.301465" lon="-34.815769">
<ele>34.349998</ele>
<time>2018-08-02T01:56:01Z</time>
<speed>0.00</speed>
</trkpt>
<trkpt lat="-7.301325" lon="-34.815754">
<ele>35.110001</ele>
<time>2018-08-02T02:01:45Z</time>
<speed>0.45</speed>
</trkpt>
<trkpt lat="-7.301456" lon="-34.816044">
<ele>36.189999</ele>
<time>2018-08-02T02:07:37Z</time>
<speed>0.31</speed>
</trkpt>
<trkpt lat="-7.301355" lon="-34.815128">
<ele>182.539993</ele>
<time>2018-08-02T02:15:25Z</time>
<speed>0.00</speed>
</trkpt>
<trkpt lat="-7.301401" lon="-34.815620">
<ele>98.169998</ele>
<time>2018-08-02T02:20:41Z</time>
<speed>0.92</speed>
</trkpt>
<trkpt lat="-7.301374" lon="-34.815758">
<ele>38.419998</ele>
<time>2018-08-02T02:26:16Z</time>
<speed>0.43</speed>
</trkpt>
<trkpt lat="-7.301475" lon="-34.815746">
<ele>39.110001</ele>
<time>2018-08-02T02:32:43Z</time>
<speed>0.15</speed>
</trkpt>
<trkpt lat="-7.301404" lon="-34.815674">
<ele>59.559998</ele>
<time>2018-08-02T02:39:40Z</time>
<speed>0.15</speed>
</trkpt>
<trkpt lat="-7.301441" lon="-34.815701">
<ele>33.049999</ele>
<time>2018-08-02T02:48:07Z</time>
<speed>0.36</speed>
</trkpt>
<trkpt lat="-7.301575" lon="-34.815823">
<ele>47.239998</ele>
<time>2018-08-02T02:57:37Z</time>
<speed>0.12</speed>
</trkpt>
</trkseg>
</trk>
<trk>
<name>20180819-154402(84)</name>
<desc>Color:004000ff</desc>
<trkseg>
<trkpt lat="-7.301502" lon="-34.815632">
<ele>23.840000</ele>
<time>2018-08-01T03:06:57Z</time>
<speed>0.10</speed>
</trkpt>
<trkpt lat="-7.301502" lon="-34.815632">
<ele>23.840000</ele>
<time>2018-08-01T03:20:18Z</time>
<speed>0.46</speed>
</trkpt>
<trkpt lat="-7.301417" lon="-34.815876">
<ele>79.699997</ele>
<time>2018-08-01T03:32:52Z</time>
<speed>0.00</speed>
</trkpt>
<trkpt lat="-7.301459" lon="-34.815826">
<ele>57.070000</ele>
<time>2018-08-01T03:38:12Z</time>
<speed>1.19</speed>
</trkpt>
<trkpt lat="-7.301411" lon="-34.815727">
<ele>68.339996</ele>
<time>2018-08-01T03:46:22Z</time>
<speed>0.39</speed>
</trkpt>
<trkpt lat="-7.301515" lon="-34.815918">
<ele>56.349998</ele>
<time>2018-08-01T03:51:37Z</time>
<speed>0.00</speed>
</trkpt>
<trkpt lat="-7.301471" lon="-34.815727">
<ele>70.860001</ele>
<time>2018-08-01T03:56:50Z</time>
<speed>0.00</speed>
</trkpt>
<trkpt lat="-7.301498" lon="-34.815762">
<ele>58.379997</ele>
<time>2018-08-01T04:02:30Z</time>
<speed>0.26</speed>
</trkpt>
<trkpt lat="-7.301640" lon="-34.815636">
<ele>30.299999</ele>
<time>2018-08-01T04:09:11Z</time>
<speed>0.13</speed>
</trkpt>
<trkpt lat="-7.301504" lon="-34.815731">
<ele>71.139999</ele>
<time>2018-08-01T04:16:35Z</time>
<speed>0.14</speed>
</trkpt>
<trkpt lat="-7.301476" lon="-34.815689">
<ele>84.709999</ele>
<time>2018-08-01T04:25:31Z</time>
<speed>0.33</speed>
</trkpt>
<trkpt lat="-7.301443" lon="-34.815762">
<ele>61.889999</ele>
<time>2018-08-01T04:33:56Z</time>
<speed>0.07</speed>
</trkpt>
<trkpt lat="-7.301471" lon="-34.815708">
<ele>81.449997</ele>
<time>2018-08-01T04:39:19Z</time>
<speed>0.62</speed>
</trkpt>
<trkpt lat="-7.301413" lon="-34.815712">
<ele>75.650002</ele>
<time>2018-08-01T04:45:41Z</time>
<speed>0.21</speed>
</trkpt>
<trkpt lat="-7.301475" lon="-34.815872">
<ele>67.680000</ele>
<time>2018-08-01T04:52:22Z</time>
<speed>0.47</speed>
</trkpt>
<trkpt lat="-7.301321" lon="-34.815689">
<ele>84.900002</ele>
<time>2018-08-01T04:59:25Z</time>
<speed>0.25</speed>
</trkpt>
<trkpt lat="-7.301468" lon="-34.815746">
<ele>45.869999</ele>
<time>2018-08-01T05:07:59Z</time>
<speed>0.21</speed>
</trkpt>
<trkpt lat="-7.301557" lon="-34.815773">
<ele>101.489998</ele>
<time>2018-08-01T05:13:13Z</time>
<speed>0.00</speed>
</trkpt>
<trkpt lat="-7.301486" lon="-34.815819">
<ele>88.129997</ele>
<time>2018-08-01T05:18:30Z</time>
<speed>0.13</speed>
</trkpt>
<trkpt lat="-7.301526" lon="-34.815765">
<ele>78.839996</ele>
<time>2018-08-01T05:23:49Z</time>
<speed>0.00</speed>
</trkpt>
<trkpt lat="-7.301508" lon="-34.815685">
<ele>78.739998</ele>
<time>2018-08-01T05:29:01Z</time>
<speed>0.00</speed>
</trkpt>
<trkpt lat="-7.301525" lon="-34.815739">
<ele>49.570000</ele>
<time>2018-08-01T05:34:19Z</time>
<speed>0.30</speed>
</trkpt>
<trkpt lat="-7.301499" lon="-34.815735">
<ele>48.369999</ele>
<time>2018-08-01T05:39:32Z</time>
<speed>0.00</speed>
</trkpt>
<trkpt lat="-7.301487" lon="-34.815857">
<ele>59.730000</ele>
<time>2018-08-01T05:44:44Z</time>
<speed>0.00</speed>
</trkpt>
<trkpt lat="-7.301460" lon="-34.815704">
<ele>72.150002</ele>
<time>2018-08-01T05:49:57Z</time>
<speed>0.00</speed>
</trkpt>
<trkpt lat="-7.301470" lon="-34.815689">
<ele>60.709999</ele>
<time>2018-08-01T05:55:09Z</time>
<speed>0.00</speed>
</trkpt>
<trkpt lat="-7.301474" lon="-34.815765">
<ele>47.230000</ele>
<time>2018-08-01T06:00:24Z</time>
<speed>0.00</speed>
</trkpt>
<trkpt lat="-7.301428" lon="-34.815746">
<ele>69.029999</ele>
<time>2018-08-01T06:05:35Z</time>
<speed>0.00</speed>
</trkpt>
<trkpt lat="-7.301460" lon="-34.815773">
<ele>66.199997</ele>
<time>2018-08-01T06:10:45Z</time>
<speed>0.00</speed>
</trkpt>
<trkpt lat="-7.301485" lon="-34.815784">
<ele>40.090000</ele>
<time>2018-08-01T06:15:56Z</time>
<speed>0.00</speed>
</trkpt>
<trkpt lat="-7.301542" lon="-34.815876">
<ele>62.109997</ele>
<time>2018-08-01T06:21:09Z</time>
<speed>0.64</speed>
</trkpt>
<trkpt lat="-7.301506" lon="-34.815704">
<ele>57.829998</ele>
<time>2018-08-01T06:26:21Z</time>
<speed>0.00</speed>
</trkpt>
<trkpt lat="-7.301525" lon="-34.815739">
<ele>59.770000</ele>
<time>2018-08-01T06:31:32Z</time>
<speed>0.00</speed>
</trkpt>
<trkpt lat="-7.301399" lon="-34.815735">
<ele>63.180000</ele>
<time>2018-08-01T06:36:44Z</time>
<speed>0.00</speed>
</trkpt>
<trkpt lat="-7.301550" lon="-34.815788">
<ele>38.829998</ele>
<time>2018-08-01T06:41:56Z</time>
<speed>0.00</speed>
</trkpt>
<trkpt lat="-7.301553" lon="-34.815777">
<ele>59.090000</ele>
<time>2018-08-01T06:47:08Z</time>
<speed>0.00</speed>
</trkpt>
<trkpt lat="-7.301473" lon="-34.815754">
<ele>55.949997</ele>
<time>2018-08-01T06:52:35Z</time>
<speed>0.24</speed>
</trkpt>
<trkpt lat="-7.301445" lon="-34.815712">
<ele>54.079998</ele>
<time>2018-08-01T06:57:48Z</time>
<speed>0.19</speed>
</trkpt>
<trkpt lat="-7.301435" lon="-34.815720">
<ele>74.320000</ele>
<time>2018-08-01T07:03:07Z</time>
<speed>0.14</speed>
</trkpt>
<trkpt lat="-7.301508" lon="-34.815788">
<ele>84.169998</ele>
<time>2018-08-01T07:08:20Z</time>
<speed>0.08</speed>
</trkpt>
<trkpt lat="-7.301363" lon="-34.815739">
<ele>99.159996</ele>
<time>2018-08-01T07:13:47Z</time>
<speed>0.21</speed>
</trkpt>
<trkpt lat="-7.301393" lon="-34.815735">
<ele>88.529999</ele>
<time>2018-08-01T07:19:02Z</time>
<speed>0.09</speed>
</trkpt>
<trkpt lat="-7.301439" lon="-34.815727">
<ele>71.059998</ele>
<time>2018-08-01T07:24:25Z</time>
<speed>0.36</speed>
</trkpt>
<trkpt lat="-7.301541" lon="-34.815750">
<ele>56.399998</ele>
<time>2018-08-01T07:29:39Z</time>
<speed>0.24</speed>
</trkpt>
<trkpt lat="-7.301481" lon="-34.815716">
<ele>57.660000</ele>
<time>2018-08-01T07:35:48Z</time>
<speed>0.13</speed>
</trkpt>
<trkpt lat="-7.301439" lon="-34.815720">
<ele>71.250000</ele>
<time>2018-08-01T07:44:23Z</time>
<speed>0.30</speed>
</trkpt>
<trkpt lat="-7.301332" lon="-34.815746">
<ele>99.089996</ele>
<time>2018-08-01T07:55:02Z</time>
<speed>0.07</speed>
</trkpt>
<trkpt lat="-7.301396" lon="-34.815811">
<ele>73.099998</ele>
<time>2018-08-01T08:04:29Z</time>
<speed>0.00</speed>
</trkpt>
<trkpt lat="-7.301525" lon="-34.815735">
<ele>67.470001</ele>
<time>2018-08-01T08:09:41Z</time>
<speed>0.00</speed>
</trkpt>
<trkpt lat="-7.301472" lon="-34.815781">
<ele>66.930000</ele>
<time>2018-08-01T08:15:11Z</time>
<speed>0.17</speed>
</trkpt>
<trkpt lat="-7.301373" lon="-34.815868">
<ele>104.409996</ele>
<time>2018-08-01T08:21:50Z</time>
<speed>0.00</speed>
</trkpt>
<trkpt lat="-7.301385" lon="-34.815807">
<ele>92.639999</ele>
<time>2018-08-01T08:28:45Z</time>
<speed>1.24</speed>
</trkpt>
<trkpt lat="-7.301534" lon="-34.815670">
<ele>61.029999</ele>
<time>2018-08-01T08:35:30Z</time>
<speed>0.15</speed>
</trkpt>
<trkpt lat="-7.301513" lon="-34.815739">
<ele>67.419998</ele>
<time>2018-08-01T08:41:59Z</time>
<speed>0.00</speed>
</trkpt>
<trkpt lat="-7.301445" lon="-34.815910">
<ele>51.649998</ele>
<time>2018-08-01T08:47:09Z</time>
<speed>0.00</speed>
</trkpt>
<trkpt lat="-7.301513" lon="-34.815796">
<ele>70.589996</ele>
<time>2018-08-01T08:52:21Z</time>
<speed>0.00</speed>
</trkpt>
<trkpt lat="-7.301573" lon="-34.815754">
<ele>55.000000</ele>
<time>2018-08-01T08:57:31Z</time>
<speed>0.41</speed>
</trkpt>
<trkpt lat="-7.301506" lon="-34.815762">
<ele>68.220001</ele>
<time>2018-08-01T09:02:46Z</time>
<speed>0.00</speed>
</trkpt>
<trkpt lat="-7.301344" lon="-34.815815">
<ele>81.259995</ele>
<time>2018-08-01T09:07:57Z</time>
<speed>0.00</speed>
</trkpt>
<trkpt lat="-7.301582" lon="-34.815739">
<ele>39.599998</ele>
<time>2018-08-01T09:13:07Z</time>
<speed>0.39</speed>
</trkpt>
<trkpt lat="-7.301601" lon="-34.815769">
<ele>56.029999</ele>
<time>2018-08-01T09:18:18Z</time>
<speed>0.00</speed>
</trkpt>
<trkpt lat="-7.301507" lon="-34.815773">
<ele>49.410000</ele>
<time>2018-08-01T09:23:28Z</time>
<speed>0.00</speed>
</trkpt>
<trkpt lat="-7.301436" lon="-34.815746">
<ele>76.570000</ele>
<time>2018-08-01T09:28:39Z</time>
<speed>0.00</speed>
</trkpt>
<trkpt lat="-7.301510" lon="-34.815742">
<ele>39.849998</ele>
<time>2018-08-01T09:33:50Z</time>
<speed>0.00</speed>
</trkpt>
<trkpt lat="-7.301425" lon="-34.815792">
<ele>79.099998</ele>
<time>2018-08-01T09:39:01Z</time>
<speed>0.00</speed>
</trkpt>
<trkpt lat="-7.301647" lon="-34.815716">
<ele>34.630001</ele>
<time>2018-08-01T09:44:12Z</time>
<speed>0.00</speed>
</trkpt>
<trkpt lat="-7.301434" lon="-34.815723">
<ele>62.669998</ele>
<time>2018-08-01T09:49:23Z</time>
<speed>0.00</speed>
</trkpt>
<trkpt lat="-7.301494" lon="-34.815815">
<ele>33.759998</ele>
<time>2018-08-01T09:54:34Z</time>
<speed>0.00</speed>
</trkpt>
<trkpt lat="-7.301491" lon="-34.815773">
<ele>47.410000</ele>
<time>2018-08-01T10:00:08Z</time>
<speed>0.54</speed>
</trkpt>
<trkpt lat="-7.301317" lon="-34.815685">
<ele>84.839996</ele>
<time>2018-08-01T10:05:28Z</time>
<speed>0.62</speed>
</trkpt>
<trkpt lat="-7.301465" lon="-34.815731">
<ele>68.419998</ele>
<time>2018-08-01T10:10:42Z</time>
<speed>0.00</speed>
</trkpt>
<trkpt lat="-7.301374" lon="-34.815735">
<ele>76.930000</ele>
<time>2018-08-01T10:15:54Z</time>
<speed>0.00</speed>
</trkpt>
<trkpt lat="-7.301345" lon="-34.815731">
<ele>88.129997</ele>
<time>2018-08-01T10:21:06Z</time>
<speed>0.00</speed>
</trkpt>
<trkpt lat="-7.301454" lon="-34.815765">
<ele>72.799995</ele>
<time>2018-08-01T10:26:21Z</time>
<speed>0.00</speed>
</trkpt>
<trkpt lat="-7.301423" lon="-34.815750">
<ele>77.320000</ele>
<time>2018-08-01T10:31:36Z</time>
<speed>0.00</speed>
</trkpt>
<trkpt lat="-7.301438" lon="-34.815720">
<ele>80.970001</ele>
<time>2018-08-01T10:36:52Z</time>
<speed>0.00</speed>
</trkpt>
<trkpt lat="-7.301456" lon="-34.815659">
<ele>83.299995</ele>
<time>2018-08-01T10:42:13Z</time>
<speed>0.00</speed>
</trkpt>
<trkpt lat="-7.301460" lon="-34.815712">
<ele>71.669998</ele>
<time>2018-08-01T10:47:35Z</time>
<speed>0.00</speed>
</trkpt>
<trkpt lat="-7.301807" lon="-34.815758">
<ele>-36.719997</ele>
<time>2018-08-01T10:52:57Z</time>
<speed>0.00</speed>
</trkpt>
<trkpt lat="-7.301454" lon="-34.815735">
<ele>67.709999</ele>
<time>2018-08-01T10:58:30Z</time>
<speed>0.00</speed>
</trkpt>
<trkpt lat="-7.301494" lon="-34.815742">
<ele>68.799995</ele>
<time>2018-08-01T11:05:12Z</time>
<speed>0.00</speed>
</trkpt>
<trkpt lat="-7.301433" lon="-34.815742">
<ele>66.790001</ele>
<time>2018-08-01T11:13:23Z</time>
<speed>0.00</speed>
</trkpt>
<trkpt lat="-7.301470" lon="-34.815765">
<ele>70.769997</ele>
<time>2018-08-01T11:22:08Z</time>
<speed>0.86</speed>
</trkpt>
<trkpt lat="-7.301358" lon="-34.815811">
<ele>77.830002</ele>
<time>2018-08-01T11:27:18Z</time>
<speed>0.00</speed>
</trkpt>
<trkpt lat="-7.301436" lon="-34.815739">
<ele>76.279999</ele>
<time>2018-08-01T11:32:31Z</time>
<speed>0.00</speed>
</trkpt>
<trkpt lat="-7.301462" lon="-34.815781">
<ele>65.279999</ele>
<time>2018-08-01T11:37:42Z</time>
<speed>0.00</speed>
</trkpt>
<trkpt lat="-7.301494" lon="-34.815739">
<ele>75.500000</ele>
<time>2018-08-01T11:42:54Z</time>
<speed>0.00</speed>
</trkpt>
<trkpt lat="-7.301414" lon="-34.815681">
<ele>70.330002</ele>
<time>2018-08-01T11:48:05Z</time>
<speed>0.00</speed>
</trkpt>
<trkpt lat="-7.301460" lon="-34.815777">
<ele>64.699997</ele>
<time>2018-08-01T11:53:17Z</time>
<speed>0.00</speed>
</trkpt>
<trkpt lat="-7.301515" lon="-34.815777">
<ele>55.759998</ele>
<time>2018-08-01T11:58:27Z</time>
<speed>0.00</speed>
</trkpt>
<trkpt lat="-7.301528" lon="-34.815777">
<ele>56.969997</ele>
<time>2018-08-01T12:03:45Z</time>
<speed>0.00</speed>
</trkpt>
<trkpt lat="-7.301450" lon="-34.815796">
<ele>57.379997</ele>
<time>2018-08-01T12:08:58Z</time>
<speed>0.00</speed>
</trkpt>
<trkpt lat="-7.301372" lon="-34.815819">
<ele>78.059998</ele>
<time>2018-08-01T12:14:14Z</time>
<speed>0.00</speed>
</trkpt>
<trkpt lat="-7.301394" lon="-34.815674">
<ele>97.009995</ele>
<time>2018-08-01T12:19:29Z</time>
<speed>0.00</speed>
</trkpt>
<trkpt lat="-7.301641" lon="-34.815830">
<ele>23.359999</ele>
<time>2018-08-01T12:24:44Z</time>
<speed>1.14</speed>
</trkpt>
<trkpt lat="-7.301449" lon="-34.815788">
<ele>56.090000</ele>
<time>2018-08-01T12:30:00Z</time>
<speed>0.00</speed>
</trkpt>
<trkpt lat="-7.301460" lon="-34.815758">
<ele>56.299999</ele>
<time>2018-08-01T12:35:14Z</time>
<speed>0.00</speed>
</trkpt>
<trkpt lat="-7.301433" lon="-34.815742">
<ele>68.729996</ele>
<time>2018-08-01T12:40:27Z</time>
<speed>0.00</speed>
</trkpt>
<trkpt lat="-7.301459" lon="-34.815689">
<ele>76.610001</ele>
<time>2018-08-01T12:45:41Z</time>
<speed>0.00</speed>
</trkpt>
<trkpt lat="-7.301466" lon="-34.815815">
<ele>62.949997</ele>
<time>2018-08-01T12:50:54Z</time>
<speed>0.00</speed>
</trkpt>
<trkpt lat="-7.301509" lon="-34.815804">
<ele>59.309998</ele>
<time>2018-08-01T12:56:08Z</time>
<speed>0.00</speed>
</trkpt>
<trkpt lat="-7.301465" lon="-34.815735">
<ele>69.939995</ele>
<time>2018-08-01T13:01:27Z</time>
<speed>0.00</speed>
</trkpt>
<trkpt lat="-7.301348" lon="-34.815578">
<ele>102.879997</ele>
<time>2018-08-01T13:06:42Z</time>
<speed>0.00</speed>
</trkpt>
<trkpt lat="-7.301500" lon="-34.815731">
<ele>76.900002</ele>
<time>2018-08-01T13:12:13Z</time>
<speed>0.15</speed>
</trkpt>
<trkpt lat="-7.301487" lon="-34.815815">
<ele>84.339996</ele>
<time>2018-08-01T13:18:06Z</time>
<speed>0.46</speed>
</trkpt>
<trkpt lat="-7.301504" lon="-34.815697">
<ele>82.639999</ele>
<time>2018-08-01T13:24:42Z</time>
<speed>0.13</speed>
</trkpt>
<trkpt lat="-7.301475" lon="-34.815716">
<ele>67.189995</ele>
<time>2018-08-01T13:32:30Z</time>
<speed>0.00</speed>
</trkpt>
<trkpt lat="-7.301489" lon="-34.815727">
<ele>78.680000</ele>
<time>2018-08-01T13:37:44Z</time>
<speed>0.00</speed>
</trkpt>
<trkpt lat="-7.301502" lon="-34.815742">
<ele>46.270000</ele>
<time>2018-08-01T13:42:58Z</time>
<speed>0.00</speed>
</trkpt>
<trkpt lat="-7.301464" lon="-34.815754">
<ele>50.549999</ele>
<time>2018-08-01T13:48:18Z</time>
<speed>0.20</speed>
</trkpt>
<trkpt lat="-7.301520" lon="-34.815754">
<ele>89.479996</ele>
<time>2018-08-01T13:53:33Z</time>
<speed>0.00</speed>
</trkpt>
<trkpt lat="-7.301542" lon="-34.815773">
<ele>66.229996</ele>
<time>2018-08-01T13:58:47Z</time>
<speed>0.00</speed>
</trkpt>
<trkpt lat="-7.301393" lon="-34.815742">
<ele>83.470001</ele>
<time>2018-08-01T14:04:39Z</time>
<speed>0.07</speed>
</trkpt>
<trkpt lat="-7.301476" lon="-34.815739">
<ele>74.330002</ele>
<time>2018-08-01T14:10:17Z</time>
<speed>0.79</speed>
</trkpt>
<trkpt lat="-7.301443" lon="-34.815605">
<ele>60.799999</ele>
<time>2018-08-01T14:17:20Z</time>
<speed>1.48</speed>
</trkpt>
<trkpt lat="-7.301462" lon="-34.815773">
<ele>59.049999</ele>
<time>2018-08-01T14:25:23Z</time>
<speed>0.17</speed>
</trkpt>
<trkpt lat="-7.301540" lon="-34.815838">
<ele>63.459999</ele>
<time>2018-08-01T14:33:58Z</time>
<speed>0.35</speed>
</trkpt>
<trkpt lat="-7.301544" lon="-34.815708">
<ele>37.649998</ele>
<time>2018-08-01T14:42:54Z</time>
<speed>0.17</speed>
</trkpt>
<trkpt lat="-7.301459" lon="-34.815712">
<ele>41.899998</ele>
<time>2018-08-01T14:53:38Z</time>
<speed>1.19</speed>
</trkpt>
<trkpt lat="-7.301466" lon="-34.815777">
<ele>72.979996</ele>
<time>2018-08-01T15:07:03Z</time>
<speed>0.00</speed>
</trkpt>
<trkpt lat="-7.301455" lon="-34.815731">
<ele>72.369995</ele>
<time>2018-08-01T15:20:19Z</time>
<speed>0.00</speed>
</trkpt>
<trkpt lat="-7.301546" lon="-34.815788">
<ele>68.769997</ele>
<time>2018-08-01T15:25:33Z</time>
<speed>0.00</speed>
</trkpt>
<trkpt lat="-7.301550" lon="-34.815666">
<ele>61.619999</ele>
<time>2018-08-01T15:30:48Z</time>
<speed>0.00</speed>
</trkpt>
<trkpt lat="-7.301487" lon="-34.815693">
<ele>63.539997</ele>
<time>2018-08-01T15:36:00Z</time>
<speed>0.00</speed>
</trkpt>
<trkpt lat="-7.301493" lon="-34.815693">
<ele>74.229996</ele>
<time>2018-08-01T15:41:11Z</time>
<speed>0.17</speed>
</trkpt>
<trkpt lat="-7.301518" lon="-34.815739">
<ele>64.430000</ele>
<time>2018-08-01T15:46:26Z</time>
<speed>0.00</speed>
</trkpt>
<trkpt lat="-7.301458" lon="-34.815735">
<ele>71.269997</ele>
<time>2018-08-01T15:51:40Z</time>
<speed>0.00</speed>
</trkpt>
<trkpt lat="-7.301524" lon="-34.815704">
<ele>64.570000</ele>
<time>2018-08-01T15:56:53Z</time>
<speed>0.00</speed>
</trkpt>
<trkpt lat="-7.301510" lon="-34.815708">
<ele>74.849998</ele>
<time>2018-08-01T16:02:12Z</time>
<speed>0.00</speed>
</trkpt>
<trkpt lat="-7.301551" lon="-34.815735">
<ele>51.939999</ele>
<time>2018-08-01T16:07:26Z</time>
<speed>0.00</speed>
</trkpt>
<trkpt lat="-7.301454" lon="-34.815620">
<ele>92.199997</ele>
<time>2018-08-01T16:12:42Z</time>
<speed>0.00</speed>
</trkpt>
<trkpt lat="-7.301559" lon="-34.815723">
<ele>72.419998</ele>
<time>2018-08-01T16:17:57Z</time>
<speed>0.00</speed>
</trkpt>
<trkpt lat="-7.301476" lon="-34.815754">
<ele>87.689995</ele>
<time>2018-08-01T16:23:12Z</time>
<speed>0.00</speed>
</trkpt>
<trkpt lat="-7.301556" lon="-34.815731">
<ele>71.919998</ele>
<time>2018-08-01T16:28:26Z</time>
<speed>0.00</speed>
</trkpt>
<trkpt lat="-7.301532" lon="-34.815727">
<ele>69.279999</ele>
<time>2018-08-01T16:33:41Z</time>
<speed>0.00</speed>
</trkpt>
<trkpt lat="-7.301511" lon="-34.815662">
<ele>82.299995</ele>
<time>2018-08-01T16:38:59Z</time>
<speed>0.00</speed>
</trkpt>
<trkpt lat="-7.301565" lon="-34.815651">
<ele>110.269997</ele>
<time>2018-08-01T16:44:19Z</time>
<speed>0.03</speed>
</trkpt>
<trkpt lat="-7.301545" lon="-34.815659">
<ele>80.040001</ele>
<time>2018-08-01T16:49:37Z</time>
<speed>0.70</speed>
</trkpt>
<trkpt lat="-7.301481" lon="-34.815739">
<ele>74.169998</ele>
<time>2018-08-01T16:54:57Z</time>
<speed>1.34</speed>
</trkpt>
<trkpt lat="-7.301518" lon="-34.815762">
<ele>53.230000</ele>
<time>2018-08-01T17:00:31Z</time>
<speed>0.11</speed>
</trkpt>
<trkpt lat="-7.301543" lon="-34.815758">
<ele>36.410000</ele>
<time>2018-08-01T17:05:44Z</time>
<speed>0.25</speed>
</trkpt>
<trkpt lat="-7.301467" lon="-34.815712">
<ele>70.099998</ele>
<time>2018-08-01T17:10:54Z</time>
<speed>0.00</speed>
</trkpt>
<trkpt lat="-7.301649" lon="-34.815781">
<ele>38.250000</ele>
<time>2018-08-01T17:16:06Z</time>
<speed>0.00</speed>
</trkpt>
<trkpt lat="-7.301529" lon="-34.815731">
<ele>70.169998</ele>
<time>2018-08-01T17:21:15Z</time>
<speed>0.00</speed>
</trkpt>
<trkpt lat="-7.301562" lon="-34.815769">
<ele>58.799999</ele>
<time>2018-08-01T17:26:25Z</time>
<speed>0.00</speed>
</trkpt>
<trkpt lat="-7.301524" lon="-34.815746">
<ele>58.180000</ele>
<time>2018-08-01T17:31:34Z</time>
<speed>0.26</speed>
</trkpt>
<trkpt lat="-7.301528" lon="-34.815727">
<ele>66.040001</ele>
<time>2018-08-01T17:36:45Z</time>
<speed>0.00</speed>
</trkpt>
<trkpt lat="-7.301616" lon="-34.815720">
<ele>53.840000</ele>
<time>2018-08-01T17:41:55Z</time>
<speed>0.00</speed>
</trkpt>
<trkpt lat="-7.301616" lon="-34.815784">
<ele>56.410000</ele>
<time>2018-08-01T17:47:04Z</time>
<speed>0.31</speed>
</trkpt>
<trkpt lat="-7.301542" lon="-34.815670">
<ele>69.439995</ele>
<time>2018-08-01T17:52:15Z</time>
<speed>0.00</speed>
</trkpt>
<trkpt lat="-7.301452" lon="-34.815807">
<ele>51.279999</ele>
<time>2018-08-01T17:57:26Z</time>
<speed>0.00</speed>
</trkpt>
<trkpt lat="-7.301548" lon="-34.815613">
<ele>66.150002</ele>
<time>2018-08-01T18:03:00Z</time>
<speed>0.20</speed>
</trkpt>
<trkpt lat="-7.301509" lon="-34.815807">
<ele>65.959999</ele>
<time>2018-08-01T18:08:12Z</time>
<speed>0.00</speed>
</trkpt>
<trkpt lat="-7.301502" lon="-34.815628">
<ele>85.360001</ele>
<time>2018-08-01T18:13:26Z</time>
<speed>0.00</speed>
</trkpt>
<trkpt lat="-7.301330" lon="-34.815720">
<ele>76.529999</ele>
<time>2018-08-01T18:18:40Z</time>
<speed>0.00</speed>
</trkpt>
<trkpt lat="-7.301475" lon="-34.815880">
<ele>70.409996</ele>
<time>2018-08-01T18:24:00Z</time>
<speed>1.15</speed>
</trkpt>
<trkpt lat="-7.301537" lon="-34.815971">
<ele>13.889999</ele>
<time>2018-08-01T18:29:12Z</time>
<speed>0.00</speed>
</trkpt>
<trkpt lat="-7.301517" lon="-34.815788">
<ele>71.169998</ele>
<time>2018-08-01T18:34:32Z</time>
<speed>0.28</speed>
</trkpt>
<trkpt lat="-7.301476" lon="-34.815796">
<ele>56.840000</ele>
<time>2018-08-01T18:39:44Z</time>
<speed>0.00</speed>
</trkpt>
<trkpt lat="-7.301467" lon="-34.815632">
<ele>88.459999</ele>
<time>2018-08-01T18:44:55Z</time>
<speed>0.00</speed>
</trkpt>
<trkpt lat="-7.301460" lon="-34.815765">
<ele>76.580002</ele>
<time>2018-08-01T18:50:08Z</time>
<speed>0.00</speed>
</trkpt>
<trkpt lat="-7.301531" lon="-34.815742">
<ele>69.290001</ele>
<time>2018-08-01T18:55:21Z</time>
<speed>0.00</speed>
</trkpt>
<trkpt lat="-7.301538" lon="-34.815693">
<ele>70.269997</ele>
<time>2018-08-01T19:00:36Z</time>
<speed>0.00</speed>
</trkpt>
<trkpt lat="-7.301472" lon="-34.815750">
<ele>58.629997</ele>
<time>2018-08-01T19:05:48Z</time>
<speed>0.00</speed>
</trkpt>
<trkpt lat="-7.301499" lon="-34.815960">
<ele>73.799995</ele>
<time>2018-08-01T19:11:02Z</time>
<speed>0.00</speed>
</trkpt>
<trkpt lat="-7.301475" lon="-34.815731">
<ele>69.150002</ele>
<time>2018-08-01T19:16:20Z</time>
<speed>0.00</speed>
</trkpt>
<trkpt lat="-7.301531" lon="-34.815990">
<ele>41.399998</ele>
<time>2018-08-01T19:21:38Z</time>
<speed>0.00</speed>
</trkpt>
<trkpt lat="-7.301523" lon="-34.816208">
<ele>20.719999</ele>
<time>2018-08-01T19:26:55Z</time>
<speed>0.00</speed>
</trkpt>
<trkpt lat="-7.301495" lon="-34.815460">
<ele>92.049995</ele>
<time>2018-08-01T19:32:11Z</time>
<speed>0.00</speed>
</trkpt>
<trkpt lat="-7.301457" lon="-34.815567">
<ele>63.930000</ele>
<time>2018-08-01T19:37:31Z</time>
<speed>0.77</speed>
</trkpt>
<trkpt lat="-7.301495" lon="-34.815765">
<ele>24.820000</ele>
<time>2018-08-01T19:42:43Z</time>
<speed>0.00</speed>
</trkpt>
<trkpt lat="-7.301485" lon="-34.815804">
<ele>58.219997</ele>
<time>2018-08-01T19:47:55Z</time>
<speed>0.37</speed>
</trkpt>
<trkpt lat="-7.301219" lon="-34.815636">
<ele>110.129997</ele>
<time>2018-08-01T19:53:41Z</time>
<speed>0.09</speed>
</trkpt>
<trkpt lat="-7.301651" lon="-34.816013">
<ele>23.519999</ele>
<time>2018-08-01T19:59:13Z</time>
<speed>0.13</speed>
</trkpt>
<trkpt lat="-7.301441" lon="-34.815575">
<ele>54.230000</ele>
<time>2018-08-01T20:04:54Z</time>
<speed>0.28</speed>
</trkpt>
<trkpt lat="-7.301419" lon="-34.815498">
<ele>88.509995</ele>
<time>2018-08-01T20:10:45Z</time>
<speed>0.00</speed>
</trkpt>
<trkpt lat="-7.301477" lon="-34.815670">
<ele>65.639999</ele>
<time>2018-08-01T20:15:57Z</time>
<speed>0.00</speed>
</trkpt>
<trkpt lat="-7.301581" lon="-34.815788">
<ele>60.139999</ele>
<time>2018-08-01T20:21:39Z</time>
<speed>0.15</speed>
</trkpt>
<trkpt lat="-7.301512" lon="-34.815723">
<ele>60.570000</ele>
<time>2018-08-01T20:27:49Z</time>
<speed>0.00</speed>
</trkpt>
<trkpt lat="-7.301463" lon="-34.815674">
<ele>67.080002</ele>
<time>2018-08-01T20:33:02Z</time>
<speed>0.00</speed>
</trkpt>
<trkpt lat="-7.301494" lon="-34.815903">
<ele>119.949997</ele>
<time>2018-08-01T20:38:15Z</time>
<speed>0.00</speed>
</trkpt>
<trkpt lat="-7.301498" lon="-34.815788">
<ele>66.820000</ele>
<time>2018-08-01T20:43:27Z</time>
<speed>0.10</speed>
</trkpt>
<trkpt lat="-7.301487" lon="-34.815826">
<ele>80.559998</ele>
<time>2018-08-01T20:48:54Z</time>
<speed>0.29</speed>
</trkpt>
<trkpt lat="-7.301498" lon="-34.815815">
<ele>85.779999</ele>
<time>2018-08-01T20:54:07Z</time>
<speed>0.00</speed>
</trkpt>
<trkpt lat="-7.301447" lon="-34.815800">
<ele>69.540001</ele>
<time>2018-08-01T20:59:21Z</time>
<speed>0.00</speed>
</trkpt>
<trkpt lat="-7.301494" lon="-34.815800">
<ele>60.500000</ele>
<time>2018-08-01T21:04:36Z</time>
<speed>0.00</speed>
</trkpt>
<trkpt lat="-7.301483" lon="-34.815926">
<ele>101.250000</ele>
<time>2018-08-01T21:09:49Z</time>
<speed>0.00</speed>
</trkpt>
<trkpt lat="-7.301495" lon="-34.815723">
<ele>54.689999</ele>
<time>2018-08-01T21:15:03Z</time>
<speed>0.00</speed>
</trkpt>
<trkpt lat="-7.301522" lon="-34.815701">
<ele>50.349998</ele>
<time>2018-08-01T21:20:16Z</time>
<speed>0.00</speed>
</trkpt>
<trkpt lat="-7.301199" lon="-34.815731">
<ele>89.949997</ele>
<time>2018-08-01T21:25:55Z</time>
<speed>0.15</speed>
</trkpt>
<trkpt lat="-7.301480" lon="-34.815701">
<ele>62.869999</ele>
<time>2018-08-01T21:31:09Z</time>
<speed>0.00</speed>
</trkpt>
<trkpt lat="-7.301477" lon="-34.815712">
<ele>64.809998</ele>
<time>2018-08-01T21:36:21Z</time>
<speed>0.15</speed>
</trkpt>
<trkpt lat="-7.301466" lon="-34.815739">
<ele>63.369999</ele>
<time>2018-08-01T21:41:34Z</time>
<speed>0.00</speed>
</trkpt>
<trkpt lat="-7.301388" lon="-34.815746">
<ele>72.519997</ele>
<time>2018-08-01T21:46:47Z</time>
<speed>0.00</speed>
</trkpt>
<trkpt lat="-7.301487" lon="-34.815853">
<ele>56.509998</ele>
<time>2018-08-01T21:51:59Z</time>
<speed>0.24</speed>
</trkpt>
<trkpt lat="-7.301406" lon="-34.815937">
<ele>56.219997</ele>
<time>2018-08-01T21:57:36Z</time>
<speed>0.28</speed>
</trkpt>
<trkpt lat="-7.301511" lon="-34.815647">
<ele>63.629997</ele>
<time>2018-08-01T22:03:09Z</time>
<speed>0.12</speed>
</trkpt>
<trkpt lat="-7.301471" lon="-34.815990">
<ele>73.959999</ele>
<time>2018-08-01T22:08:57Z</time>
<speed>0.44</speed>
</trkpt>
<trkpt lat="-7.301501" lon="-34.815861">
<ele>65.049995</ele>
<time>2018-08-01T22:14:32Z</time>
<speed>0.09</speed>
</trkpt>
<trkpt lat="-7.301486" lon="-34.815735">
<ele>70.029999</ele>
<time>2018-08-01T22:19:58Z</time>
<speed>0.11</speed>
</trkpt>
<trkpt lat="-7.301501" lon="-34.815823">
<ele>29.889999</ele>
<time>2018-08-01T22:25:25Z</time>
<speed>0.05</speed>
</trkpt>
<trkpt lat="-7.301416" lon="-34.815697">
<ele>68.290001</ele>
<time>2018-08-01T22:31:29Z</time>
<speed>0.11</speed>
</trkpt>
<trkpt lat="-7.301468" lon="-34.815689">
<ele>64.129997</ele>
<time>2018-08-01T22:37:53Z</time>
<speed>0.30</speed>
</trkpt>
<trkpt lat="-7.301389" lon="-34.815693">
<ele>77.830002</ele>
<time>2018-08-01T22:44:35Z</time>
<speed>0.34</speed>
</trkpt>
<trkpt lat="-7.301473" lon="-34.815853">
<ele>51.610001</ele>
<time>2018-08-01T22:51:02Z</time>
<speed>0.35</speed>
</trkpt>
<trkpt lat="-7.301511" lon="-34.815735">
<ele>54.029999</ele>
<time>2018-08-01T22:57:54Z</time>
<speed>0.21</speed>
</trkpt>
<trkpt lat="-7.301492" lon="-34.815773">
<ele>71.799995</ele>
<time>2018-08-01T23:05:39Z</time>
<speed>0.16</speed>
</trkpt>
<trkpt lat="-7.301464" lon="-34.815746">
<ele>62.349998</ele>
<time>2018-08-01T23:15:09Z</time>
<speed>0.18</speed>
</trkpt>
<trkpt lat="-7.301497" lon="-34.815720">
<ele>56.180000</ele>
<time>2018-08-01T23:26:21Z</time>
<speed>0.03</speed>
</trkpt>
<trkpt lat="-7.301754" lon="-34.815960">
<ele>19.209999</ele>
<time>2018-08-01T23:36:53Z</time>
<speed>0.06</speed>
</trkpt>
<trkpt lat="-7.301476" lon="-34.815689">
<ele>66.540001</ele>
<time>2018-08-01T23:46:01Z</time>
<speed>0.24</speed>
</trkpt>
<trkpt lat="-7.301570" lon="-34.815697">
<ele>43.279999</ele>
<time>2018-08-01T23:51:28Z</time>
<speed>0.70</speed>
</trkpt>
<trkpt lat="-7.301655" lon="-34.815582">
<ele>42.980000</ele>
<time>2018-08-01T23:59:54Z</time>
<speed>0.21</speed>
</trkpt>
<trkpt lat="-7.301554" lon="-34.815727">
<ele>54.320000</ele>
<time>2018-08-02T00:11:13Z</time>
<speed>0.00</speed>
</trkpt>
<trkpt lat="-7.301577" lon="-34.815693">
<ele>54.459999</ele>
<time>2018-08-02T00:16:46Z</time>
<speed>0.33</speed>
</trkpt>
<trkpt lat="-7.301454" lon="-34.815666">
<ele>62.459999</ele>
<time>2018-08-02T00:25:10Z</time>
<speed>0.00</speed>
</trkpt>
<trkpt lat="-7.301510" lon="-34.815754">
<ele>30.449999</ele>
<time>2018-08-02T00:30:23Z</time>
<speed>0.00</speed>
</trkpt>
<trkpt lat="-7.301506" lon="-34.815643">
<ele>28.199999</ele>
<time>2018-08-02T00:35:35Z</time>
<speed>0.00</speed>
</trkpt>
<trkpt lat="-7.301485" lon="-34.815708">
<ele>53.379997</ele>
<time>2018-08-02T00:40:47Z</time>
<speed>0.00</speed>
</trkpt>
<trkpt lat="-7.301506" lon="-34.815727">
<ele>49.439999</ele>
<time>2018-08-02T00:45:59Z</time>
<speed>0.00</speed>
</trkpt>
<trkpt lat="-7.301564" lon="-34.815754">
<ele>48.879997</ele>
<time>2018-08-02T00:51:54Z</time>
<speed>0.29</speed>
</trkpt>
<trkpt lat="-7.301665" lon="-34.815739">
<ele>48.840000</ele>
<time>2018-08-02T00:58:06Z</time>
<speed>0.45</speed>
</trkpt>
<trkpt lat="-7.301433" lon="-34.815731">
<ele>65.519997</ele>
<time>2018-08-02T01:06:00Z</time>
<speed>0.16</speed>
</trkpt>
<trkpt lat="-7.301502" lon="-34.815769">
<ele>60.199997</ele>
<time>2018-08-02T01:13:36Z</time>
<speed>0.25</speed>
</trkpt>
<trkpt lat="-7.301579" lon="-34.815807">
<ele>46.099998</ele>
<time>2018-08-02T01:20:52Z</time>
<speed>0.09</speed>
</trkpt>
<trkpt lat="-7.301479" lon="-34.815815">
<ele>59.629997</ele>
<time>2018-08-02T01:27:10Z</time>
<speed>0.32</speed>
</trkpt>
<trkpt lat="-7.301526" lon="-34.815853">
<ele>52.079998</ele>
<time>2018-08-02T01:33:28Z</time>
<speed>0.70</speed>
</trkpt>
<trkpt lat="-7.301476" lon="-34.815853">
<ele>54.349998</ele>
<time>2018-08-02T01:39:27Z</time>
<speed>0.71</speed>
</trkpt>
<trkpt lat="-7.301501" lon="-34.815697">
<ele>55.680000</ele>
<time>2018-08-02T01:45:37Z</time>
<speed>0.00</speed>
</trkpt>
<trkpt lat="-7.301434" lon="-34.815598">
<ele>108.399994</ele>
<time>2018-08-02T01:50:50Z</time>
<speed>0.00</speed>
</trkpt>
<trkpt lat="-7.301465" lon="-34.815769">
<ele>34.349998</ele>
<time>2018-08-02T01:56:01Z</time>
<speed>0.00</speed>
</trkpt>
<trkpt lat="-7.301325" lon="-34.815754">
<ele>35.110001</ele>
<time>2018-08-02T02:01:45Z</time>
<speed>0.45</speed>
</trkpt>
<trkpt lat="-7.301456" lon="-34.816044">
<ele>36.189999</ele>
<time>2018-08-02T02:07:37Z</time>
<speed>0.31</speed>
</trkpt>
<trkpt lat="-7.301355" lon="-34.815128">
<ele>182.539993</ele>
<time>2018-08-02T02:15:25Z</time>
<speed>0.00</speed>
</trkpt>
<trkpt lat="-7.301401" lon="-34.815620">
<ele>98.169998</ele>
<time>2018-08-02T02:20:41Z</time>
<speed>0.92</speed>
</trkpt>
<trkpt lat="-7.301374" lon="-34.815758">
<ele>38.419998</ele>
<time>2018-08-02T02:26:16Z</time>
<speed>0.43</speed>
</trkpt>
<trkpt lat="-7.301475" lon="-34.815746">
<ele>39.110001</ele>
<time>2018-08-02T02:32:43Z</time>
<speed>0.15</speed>
</trkpt>
<trkpt lat="-7.301404" lon="-34.815674">
<ele>59.559998</ele>
<time>2018-08-02T02:39:40Z</time>
<speed>0.15</speed>
</trkpt>
<trkpt lat="-7.301441" lon="-34.815701">
<ele>33.049999</ele>
<time>2018-08-02T02:48:07Z</time>
<speed>0.36</speed>
</trkpt>
<trkpt lat="-7.301575" lon="-34.815823">
<ele>47.239998</ele>
<time>2018-08-02T02:57:37Z</time>
<speed>0.12</speed>
</trkpt>
</trkseg>
</trk>
<trk>
<name>20180824-192101(8)</name>
<desc>Color:004000ff</desc>
<trkseg>
<trkpt lat="-6.965591" lon="-34.833153">
<ele>-76.159996</ele>
<time>2018-08-02T03:00:52Z</time>
<speed>0.12</speed>
</trkpt>
<trkpt lat="-6.965466" lon="-34.833157">
<ele>30.349998</ele>
<time>2018-08-02T03:06:08Z</time>
<speed>0.00</speed>
</trkpt>
<trkpt lat="-6.965420" lon="-34.833141">
<ele>21.330000</ele>
<time>2018-08-02T03:11:24Z</time>
<speed>0.19</speed>
</trkpt>
<trkpt lat="-6.965438" lon="-34.833164">
<ele>0.200000</ele>
<time>2018-08-02T03:16:41Z</time>
<speed>0.00</speed>
</trkpt>
<trkpt lat="-6.965427" lon="-34.833004">
<ele>17.709999</ele>
<time>2018-08-02T03:21:58Z</time>
<speed>0.00</speed>
</trkpt>
<trkpt lat="-6.965377" lon="-34.832966">
<ele>17.080000</ele>
<time>2018-08-02T03:27:13Z</time>
<speed>0.00</speed>
</trkpt>
<trkpt lat="-6.965464" lon="-34.832981">
<ele>6.140000</ele>
<time>2018-08-02T03:32:28Z</time>
<speed>0.00</speed>
</trkpt>
<trkpt lat="-6.965451" lon="-34.832874">
<ele>56.509998</ele>
<time>2018-08-02T03:37:44Z</time>
<speed>0.00</speed>
</trkpt>
<trkpt lat="-6.965494" lon="-34.833004">
<ele>26.619999</ele>
<time>2018-08-02T03:43:00Z</time>
<speed>0.00</speed>
</trkpt>
<trkpt lat="-6.965481" lon="-34.832985">
<ele>17.789999</ele>
<time>2018-08-02T03:48:16Z</time>
<speed>0.00</speed>
</trkpt>
<trkpt lat="-6.965468" lon="-34.833019">
<ele>9.860000</ele>
<time>2018-08-02T03:53:31Z</time>
<speed>0.00</speed>
</trkpt>
<trkpt lat="-6.965432" lon="-34.832935">
<ele>16.080000</ele>
<time>2018-08-02T03:58:48Z</time>
<speed>0.00</speed>
</trkpt>
<trkpt lat="-6.965552" lon="-34.833031">
<ele>12.490000</ele>
<time>2018-08-02T04:04:32Z</time>
<speed>0.24</speed>
</trkpt>
<trkpt lat="-6.965556" lon="-34.833004">
<ele>4.710000</ele>
<time>2018-08-02T04:09:49Z</time>
<speed>0.00</speed>
</trkpt>
<trkpt lat="-6.965524" lon="-34.832970">
<ele>-4.680000</ele>
<time>2018-08-02T04:15:04Z</time>
<speed>0.00</speed>
</trkpt>
<trkpt lat="-6.965535" lon="-34.832973">
<ele>-0.810000</ele>
<time>2018-08-02T04:20:20Z</time>
<speed>0.00</speed>
</trkpt>
<trkpt lat="-6.965475" lon="-34.833012">
<ele>6.320000</ele>
<time>2018-08-02T04:25:35Z</time>
<speed>0.00</speed>
</trkpt>
<trkpt lat="-6.965486" lon="-34.833027">
<ele>-6.050000</ele>
<time>2018-08-02T04:30:51Z</time>
<speed>0.00</speed>
</trkpt>
<trkpt lat="-6.965408" lon="-34.833076">
<ele>22.910000</ele>
<time>2018-08-02T04:36:07Z</time>
<speed>0.00</speed>
</trkpt>
<trkpt lat="-6.965500" lon="-34.833027">
<ele>2.090000</ele>
<time>2018-08-02T04:41:23Z</time>
<speed>0.00</speed>
</trkpt>
<trkpt lat="-6.965536" lon="-34.832935">
<ele>-4.970000</ele>
<time>2018-08-02T04:46:57Z</time>
<speed>0.42</speed>
</trkpt>
<trkpt lat="-6.965349" lon="-34.832928">
<ele>25.000000</ele>
<time>2018-08-02T04:52:30Z</time>
<speed>0.29</speed>
</trkpt>
<trkpt lat="-6.965582" lon="-34.833057">
<ele>-48.669998</ele>
<time>2018-08-02T04:57:48Z</time>
<speed>0.00</speed>
</trkpt>
<trkpt lat="-6.965551" lon="-34.833054">
<ele>-55.469997</ele>
<time>2018-08-02T05:03:23Z</time>
<speed>0.14</speed>
</trkpt>
<trkpt lat="-6.965456" lon="-34.833046">
<ele>25.350000</ele>
<time>2018-08-02T05:08:44Z</time>
<speed>0.00</speed>
</trkpt>
<trkpt lat="-6.965208" lon="-34.832893">
<ele>59.629997</ele>
<time>2018-08-02T05:14:06Z</time>
<speed>0.00</speed>
</trkpt>
<trkpt lat="-6.965383" lon="-34.833046">
<ele>8.440000</ele>
<time>2018-08-02T05:19:22Z</time>
<speed>0.00</speed>
</trkpt>
<trkpt lat="-6.965522" lon="-34.832886">
<ele>58.059998</ele>
<time>2018-08-02T05:24:41Z</time>
<speed>0.00</speed>
</trkpt>
<trkpt lat="-6.965519" lon="-34.832951">
<ele>1.810000</ele>
<time>2018-08-02T05:29:56Z</time>
<speed>0.00</speed>
</trkpt>
<trkpt lat="-6.965433" lon="-34.832966">
<ele>34.099998</ele>
<time>2018-08-02T05:35:11Z</time>
<speed>0.38</speed>
</trkpt>
<trkpt lat="-6.965482" lon="-34.832932">
<ele>-0.110000</ele>
<time>2018-08-02T05:40:27Z</time>
<speed>0.00</speed>
</trkpt>
<trkpt lat="-6.965403" lon="-34.833012">
<ele>18.549999</ele>
<time>2018-08-02T05:45:43Z</time>
<speed>0.37</speed>
</trkpt>
<trkpt lat="-6.965426" lon="-34.832943">
<ele>13.040000</ele>
<time>2018-08-02T05:50:58Z</time>
<speed>0.00</speed>
</trkpt>
<trkpt lat="-6.965473" lon="-34.833031">
<ele>8.210000</ele>
<time>2018-08-02T05:56:13Z</time>
<speed>0.00</speed>
</trkpt>
<trkpt lat="-6.965367" lon="-34.833050">
<ele>23.260000</ele>
<time>2018-08-02T06:01:34Z</time>
<speed>0.00</speed>
</trkpt>
<trkpt lat="-6.965540" lon="-34.833008">
<ele>11.290000</ele>
<time>2018-08-02T06:06:49Z</time>
<speed>0.23</speed>
</trkpt>
<trkpt lat="-6.965475" lon="-34.833130">
<ele>16.590000</ele>
<time>2018-08-02T06:12:04Z</time>
<speed>0.00</speed>
</trkpt>
<trkpt lat="-6.965410" lon="-34.832912">
<ele>14.420000</ele>
<time>2018-08-02T06:17:19Z</time>
<speed>0.00</speed>
</trkpt>
<trkpt lat="-6.965528" lon="-34.832989">
<ele>-0.350000</ele>
<time>2018-08-02T06:22:35Z</time>
<speed>0.00</speed>
</trkpt>
<trkpt lat="-6.965446" lon="-34.833004">
<ele>8.490000</ele>
<time>2018-08-02T06:27:51Z</time>
<speed>0.00</speed>
</trkpt>
<trkpt lat="-6.965420" lon="-34.832996">
<ele>-1.340000</ele>
<time>2018-08-02T06:33:07Z</time>
<speed>0.00</speed>
</trkpt>
<trkpt lat="-6.965498" lon="-34.833069">
<ele>-11.790000</ele>
<time>2018-08-02T06:38:26Z</time>
<speed>0.00</speed>
</trkpt>
<trkpt lat="-6.965491" lon="-34.832966">
<ele>-14.450000</ele>
<time>2018-08-02T06:43:42Z</time>
<speed>0.00</speed>
</trkpt>
<trkpt lat="-6.965509" lon="-34.832981">
<ele>-41.809998</ele>
<time>2018-08-02T06:48:57Z</time>
<speed>0.00</speed>
</trkpt>
<trkpt lat="-6.965400" lon="-34.833118">
<ele>5.020000</ele>
<time>2018-08-02T06:54:36Z</time>
<speed>0.00</speed>
</trkpt>
<trkpt lat="-6.965531" lon="-34.833073">
<ele>-21.480000</ele>
<time>2018-08-02T06:59:55Z</time>
<speed>0.00</speed>
</trkpt>
<trkpt lat="-6.965349" lon="-34.833038">
<ele>43.809998</ele>
<time>2018-08-02T07:05:16Z</time>
<speed>0.00</speed>
</trkpt>
<trkpt lat="-6.965424" lon="-34.833347">
<ele>10.320000</ele>
<time>2018-08-02T07:10:53Z</time>
<speed>0.22</speed>
</trkpt>
<trkpt lat="-6.965408" lon="-34.833057">
<ele>6.700000</ele>
<time>2018-08-02T07:16:09Z</time>
<speed>0.00</speed>
</trkpt>
<trkpt lat="-6.965475" lon="-34.833046">
<ele>-1.760000</ele>
<time>2018-08-02T07:21:25Z</time>
<speed>0.00</speed>
</trkpt>
<trkpt lat="-6.965423" lon="-34.833069">
<ele>10.960000</ele>
<time>2018-08-02T07:26:41Z</time>
<speed>0.00</speed>
</trkpt>
<trkpt lat="-6.965436" lon="-34.832905">
<ele>-8.570000</ele>
<time>2018-08-02T07:31:58Z</time>
<speed>0.00</speed>
</trkpt>
<trkpt lat="-6.965454" lon="-34.832794">
<ele>13.059999</ele>
<time>2018-08-02T07:37:13Z</time>
<speed>0.00</speed>
</trkpt>
<trkpt lat="-6.965472" lon="-34.833012">
<ele>-2.070000</ele>
<time>2018-08-02T07:42:50Z</time>
<speed>0.12</speed>
</trkpt>
<trkpt lat="-6.965423" lon="-34.832958">
<ele>-4.390000</ele>
<time>2018-08-02T07:48:06Z</time>
<speed>0.00</speed>
</trkpt>
<trkpt lat="-6.965465" lon="-34.832405">
<ele>26.990000</ele>
<time>2018-08-02T07:53:32Z</time>
<speed>0.68</speed>
</trkpt>
<trkpt lat="-6.965378" lon="-34.832714">
<ele>20.809999</ele>
<time>2018-08-02T07:58:55Z</time>
<speed>0.00</speed>
</trkpt>
<trkpt lat="-6.965590" lon="-34.832970">
<ele>39.629997</ele>
<time>2018-08-02T08:05:18Z</time>
<speed>0.73</speed>
</trkpt>
<trkpt lat="-6.965581" lon="-34.833035">
<ele>-4.750000</ele>
<time>2018-08-02T08:14:57Z</time>
<speed>0.46</speed>
</trkpt>
<trkpt lat="-6.965477" lon="-34.832981">
<ele>-2.970000</ele>
<time>2018-08-02T08:27:50Z</time>
<speed>0.22</speed>
</trkpt>
<trkpt lat="-6.965318" lon="-34.833035">
<ele>29.119999</ele>
<time>2018-08-02T08:38:55Z</time>
<speed>0.00</speed>
</trkpt>
<trkpt lat="-6.965510" lon="-34.833023">
<ele>-4.630000</ele>
<time>2018-08-02T08:44:17Z</time>
<speed>1.04</speed>
</trkpt>
<trkpt lat="-6.965520" lon="-34.833046">
<ele>17.529999</ele>
<time>2018-08-02T08:49:35Z</time>
<speed>0.00</speed>
</trkpt>
<trkpt lat="-6.965584" lon="-34.832809">
<ele>-72.430000</ele>
<time>2018-08-02T08:55:07Z</time>
<speed>0.54</speed>
</trkpt>
<trkpt lat="-6.965382" lon="-34.832954">
<ele>13.969999</ele>
<time>2018-08-02T09:02:05Z</time>
<speed>0.00</speed>
</trkpt>
<trkpt lat="-6.965557" lon="-34.832989">
<ele>-8.900000</ele>
<time>2018-08-02T09:07:28Z</time>
<speed>0.00</speed>
</trkpt>
<trkpt lat="-6.965438" lon="-34.832989">
<ele>31.459999</ele>
<time>2018-08-02T09:12:50Z</time>
<speed>0.23</speed>
</trkpt>
<trkpt lat="-6.965461" lon="-34.832962">
<ele>1.580000</ele>
<time>2018-08-02T09:18:05Z</time>
<speed>0.00</speed>
</trkpt>
<trkpt lat="-6.965492" lon="-34.833050">
<ele>3.980000</ele>
<time>2018-08-02T09:23:21Z</time>
<speed>0.00</speed>
</trkpt>
<trkpt lat="-6.965432" lon="-34.833008">
<ele>21.490000</ele>
<time>2018-08-02T09:28:36Z</time>
<speed>0.00</speed>
</trkpt>
<trkpt lat="-6.965496" lon="-34.833103">
<ele>11.920000</ele>
<time>2018-08-02T09:34:27Z</time>
<speed>0.35</speed>
</trkpt>
<trkpt lat="-6.965433" lon="-34.833008">
<ele>13.540000</ele>
<time>2018-08-02T09:40:01Z</time>
<speed>0.00</speed>
</trkpt>
<trkpt lat="-6.965470" lon="-34.833073">
<ele>-5.430000</ele>
<time>2018-08-02T09:45:16Z</time>
<speed>0.00</speed>
</trkpt>
<trkpt lat="-6.965376" lon="-34.832962">
<ele>61.369999</ele>
<time>2018-08-02T09:50:32Z</time>
<speed>0.00</speed>
</trkpt>
<trkpt lat="-6.965389" lon="-34.833065">
<ele>37.489998</ele>
<time>2018-08-02T09:55:47Z</time>
<speed>0.00</speed>
</trkpt>
<trkpt lat="-6.965488" lon="-34.833035">
<ele>16.109999</ele>
<time>2018-08-02T10:01:08Z</time>
<speed>0.00</speed>
</trkpt>
<trkpt lat="-6.965446" lon="-34.832783">
<ele>-10.429999</ele>
<time>2018-08-02T10:06:25Z</time>
<speed>0.00</speed>
</trkpt>
<trkpt lat="-6.965521" lon="-34.832985">
<ele>18.100000</ele>
<time>2018-08-02T10:11:40Z</time>
<speed>0.00</speed>
</trkpt>
<trkpt lat="-6.965385" lon="-34.833164">
<ele>36.009998</ele>
<time>2018-08-02T10:16:56Z</time>
<speed>0.00</speed>
</trkpt>
<trkpt lat="-6.965366" lon="-34.833134">
<ele>28.459999</ele>
<time>2018-08-02T10:22:12Z</time>
<speed>0.00</speed>
</trkpt>
<trkpt lat="-6.965477" lon="-34.833225">
<ele>21.209999</ele>
<time>2018-08-02T10:27:27Z</time>
<speed>0.00</speed>
</trkpt>
<trkpt lat="-6.965420" lon="-34.832542">
<ele>22.709999</ele>
<time>2018-08-02T10:32:43Z</time>
<speed>0.00</speed>
</trkpt>
<trkpt lat="-6.965387" lon="-34.832684">
<ele>-0.280000</ele>
<time>2018-08-02T10:38:06Z</time>
<speed>0.00</speed>
</trkpt>
<trkpt lat="-6.965448" lon="-34.833073">
<ele>-8.450000</ele>
<time>2018-08-02T10:43:25Z</time>
<speed>0.91</speed>
</trkpt>
<trkpt lat="-6.965329" lon="-34.833210">
<ele>19.889999</ele>
<time>2018-08-02T10:48:45Z</time>
<speed>0.00</speed>
</trkpt>
<trkpt lat="-6.965445" lon="-34.833008">
<ele>19.180000</ele>
<time>2018-08-02T10:54:04Z</time>
<speed>0.00</speed>
</trkpt>
<trkpt lat="-6.965444" lon="-34.833382">
<ele>-9.130000</ele>
<time>2018-08-02T10:59:32Z</time>
<speed>0.43</speed>
</trkpt>
<trkpt lat="-6.965422" lon="-34.832977">
<ele>25.959999</ele>
<time>2018-08-02T11:04:59Z</time>
<speed>0.00</speed>
</trkpt>
<trkpt lat="-6.965491" lon="-34.832962">
<ele>23.129999</ele>
<time>2018-08-02T11:10:32Z</time>
<speed>0.21</speed>
</trkpt>
<trkpt lat="-6.965495" lon="-34.832947">
<ele>5.370000</ele>
<time>2018-08-02T11:15:49Z</time>
<speed>0.00</speed>
</trkpt>
<trkpt lat="-6.965383" lon="-34.833042">
<ele>-21.699999</ele>
<time>2018-08-02T11:21:07Z</time>
<speed>0.00</speed>
</trkpt>
<trkpt lat="-6.965356" lon="-34.833054">
<ele>29.580000</ele>
<time>2018-08-02T11:26:25Z</time>
<speed>0.00</speed>
</trkpt>
<trkpt lat="-6.965512" lon="-34.833027">
<ele>-19.799999</ele>
<time>2018-08-02T11:31:40Z</time>
<speed>0.00</speed>
</trkpt>
<trkpt lat="-6.965430" lon="-34.833004">
<ele>37.770000</ele>
<time>2018-08-02T11:36:55Z</time>
<speed>0.00</speed>
</trkpt>
<trkpt lat="-6.965389" lon="-34.833008">
<ele>-7.950000</ele>
<time>2018-08-02T11:42:10Z</time>
<speed>0.00</speed>
</trkpt>
<trkpt lat="-6.965517" lon="-34.833080">
<ele>-5.750000</ele>
<time>2018-08-02T11:47:25Z</time>
<speed>0.00</speed>
</trkpt>
<trkpt lat="-6.965481" lon="-34.832939">
<ele>9.910000</ele>
<time>2018-08-02T11:52:40Z</time>
<speed>0.05</speed>
</trkpt>
<trkpt lat="-6.965507" lon="-34.832951">
<ele>2.370000</ele>
<time>2018-08-02T11:57:56Z</time>
<speed>0.00</speed>
</trkpt>
<trkpt lat="-6.965421" lon="-34.833023">
<ele>48.259998</ele>
<time>2018-08-02T12:03:15Z</time>
<speed>0.00</speed>
</trkpt>
<trkpt lat="-6.965447" lon="-34.833000">
<ele>4.530000</ele>
<time>2018-08-02T12:08:31Z</time>
<speed>0.00</speed>
</trkpt>
<trkpt lat="-6.965466" lon="-34.833012">
<ele>37.380001</ele>
<time>2018-08-02T12:13:49Z</time>
<speed>0.00</speed>
</trkpt>
<trkpt lat="-6.965687" lon="-34.833000">
<ele>-55.629997</ele>
<time>2018-08-02T12:19:19Z</time>
<speed>1.11</speed>
</trkpt>
<trkpt lat="-6.965393" lon="-34.832996">
<ele>26.980000</ele>
<time>2018-08-02T12:24:37Z</time>
<speed>0.02</speed>
</trkpt>
<trkpt lat="-6.965311" lon="-34.832901">
<ele>49.110001</ele>
<time>2018-08-02T12:30:02Z</time>
<speed>0.59</speed>
</trkpt>
<trkpt lat="-6.965610" lon="-34.833080">
<ele>-25.779999</ele>
<time>2018-08-02T12:35:23Z</time>
<speed>0.00</speed>
</trkpt>
<trkpt lat="-6.965447" lon="-34.833004">
<ele>-24.269999</ele>
<time>2018-08-02T12:40:39Z</time>
<speed>0.00</speed>
</trkpt>
<trkpt lat="-6.965492" lon="-34.833035">
<ele>19.250000</ele>
<time>2018-08-02T12:45:54Z</time>
<speed>0.00</speed>
</trkpt>
<trkpt lat="-6.965474" lon="-34.832973">
<ele>39.599998</ele>
<time>2018-08-02T12:51:10Z</time>
<speed>0.00</speed>
</trkpt>
<trkpt lat="-6.965380" lon="-34.832928">
<ele>89.680000</ele>
<time>2018-08-02T12:56:31Z</time>
<speed>0.05</speed>
</trkpt>
<trkpt lat="-6.965572" lon="-34.833004">
<ele>-8.520000</ele>
<time>2018-08-02T13:01:54Z</time>
<speed>0.00</speed>
</trkpt>
<trkpt lat="-6.965376" lon="-34.832890">
<ele>33.719997</ele>
<time>2018-08-02T13:07:13Z</time>
<speed>0.00</speed>
</trkpt>
<trkpt lat="-6.965461" lon="-34.833057">
<ele>12.830000</ele>
<time>2018-08-02T13:12:35Z</time>
<speed>0.85</speed>
</trkpt>
<trkpt lat="-6.965614" lon="-34.832985">
<ele>15.599999</ele>
<time>2018-08-02T13:18:12Z</time>
<speed>0.44</speed>
</trkpt>
<trkpt lat="-6.965504" lon="-34.832939">
<ele>19.529999</ele>
<time>2018-08-02T13:23:50Z</time>
<speed>0.35</speed>
</trkpt>
<trkpt lat="-6.965469" lon="-34.832954">
<ele>18.180000</ele>
<time>2018-08-02T13:30:28Z</time>
<speed>0.79</speed>
</trkpt>
<trkpt lat="-6.965638" lon="-34.833229">
<ele>-46.950001</ele>
<time>2018-08-02T13:37:46Z</time>
<speed>0.00</speed>
</trkpt>
<trkpt lat="-6.965518" lon="-34.833302">
<ele>-55.919998</ele>
<time>2018-08-02T13:43:15Z</time>
<speed>0.00</speed>
</trkpt>
<trkpt lat="-6.965330" lon="-34.833168">
<ele>-0.340000</ele>
<time>2018-08-02T13:49:35Z</time>
<speed>0.00</speed>
</trkpt>
<trkpt lat="-6.965540" lon="-34.833069">
<ele>2.470000</ele>
<time>2018-08-02T13:54:54Z</time>
<speed>0.00</speed>
</trkpt>
<trkpt lat="-6.965492" lon="-34.833027">
<ele>2.690000</ele>
<time>2018-08-02T14:01:17Z</time>
<speed>0.28</speed>
</trkpt>
<trkpt lat="-6.965481" lon="-34.833088">
<ele>-4.270000</ele>
<time>2018-08-02T14:11:34Z</time>
<speed>0.00</speed>
</trkpt>
<trkpt lat="-6.965252" lon="-34.833054">
<ele>21.039999</ele>
<time>2018-08-02T14:22:48Z</time>
<speed>0.00</speed>
</trkpt>
<trkpt lat="-6.965551" lon="-34.833298">
<ele>-11.070000</ele>
<time>2018-08-02T14:28:10Z</time>
<speed>0.00</speed>
</trkpt>
<trkpt lat="-6.965701" lon="-34.833382">
<ele>-35.919998</ele>
<time>2018-08-02T14:33:33Z</time>
<speed>0.53</speed>
</trkpt>
<trkpt lat="-6.965505" lon="-34.833111">
<ele>-16.549999</ele>
<time>2018-08-02T14:38:56Z</time>
<speed>0.00</speed>
</trkpt>
<trkpt lat="-6.965830" lon="-34.833275">
<ele>-53.289997</ele>
<time>2018-08-02T14:44:22Z</time>
<speed>0.79</speed>
</trkpt>
<trkpt lat="-6.965219" lon="-34.832691">
<ele>57.369999</ele>
<time>2018-08-02T14:50:24Z</time>
<speed>0.00</speed>
</trkpt>
<trkpt lat="-6.965584" lon="-34.832993">
<ele>-3.210000</ele>
<time>2018-08-02T14:55:47Z</time>
<speed>0.00</speed>
</trkpt>
<trkpt lat="-6.965750" lon="-34.833141">
<ele>35.989998</ele>
<time>2018-08-02T15:01:10Z</time>
<speed>0.00</speed>
</trkpt>
<trkpt lat="-6.965454" lon="-34.832970">
<ele>25.859999</ele>
<time>2018-08-02T15:06:29Z</time>
<speed>0.00</speed>
</trkpt>
<trkpt lat="-6.965497" lon="-34.833149">
<ele>-5.800000</ele>
<time>2018-08-02T15:11:46Z</time>
<speed>0.00</speed>
</trkpt>
<trkpt lat="-6.965522" lon="-34.833111">
<ele>-11.250000</ele>
<time>2018-08-02T15:17:08Z</time>
<speed>0.00</speed>
</trkpt>
<trkpt lat="-6.965009" lon="-34.832813">
<ele>40.980000</ele>
<time>2018-08-02T15:22:30Z</time>
<speed>0.00</speed>
</trkpt>
<trkpt lat="-6.965452" lon="-34.833000">
<ele>2.920000</ele>
<time>2018-08-02T15:27:50Z</time>
<speed>0.00</speed>
</trkpt>
<trkpt lat="-6.965446" lon="-34.832954">
<ele>-0.150000</ele>
<time>2018-08-02T15:33:07Z</time>
<speed>0.00</speed>
</trkpt>
<trkpt lat="-6.965477" lon="-34.832962">
<ele>20.980000</ele>
<time>2018-08-02T15:38:26Z</time>
<speed>0.00</speed>
</trkpt>
<trkpt lat="-6.965511" lon="-34.833248">
<ele>-2.720000</ele>
<time>2018-08-02T15:43:45Z</time>
<speed>2.87</speed>
</trkpt>
<trkpt lat="-6.965105" lon="-34.832390">
<ele>58.340000</ele>
<time>2018-08-02T15:49:08Z</time>
<speed>1.94</speed>
</trkpt>
<trkpt lat="-6.965345" lon="-34.832920">
<ele>36.509998</ele>
<time>2018-08-02T15:54:28Z</time>
<speed>0.46</speed>
</trkpt>
<trkpt lat="-6.965480" lon="-34.832928">
<ele>13.059999</ele>
<time>2018-08-02T15:59:49Z</time>
<speed>0.00</speed>
</trkpt>
<trkpt lat="-6.965494" lon="-34.832954">
<ele>4.340000</ele>
<time>2018-08-02T16:05:06Z</time>
<speed>0.00</speed>
</trkpt>
<trkpt lat="-6.965478" lon="-34.833168">
<ele>24.920000</ele>
<time>2018-08-02T16:10:17Z</time>
<speed>0.00</speed>
</trkpt>
<trkpt lat="-6.965443" lon="-34.832985">
<ele>35.139999</ele>
<time>2018-08-02T16:15:29Z</time>
<speed>0.00</speed>
</trkpt>
<trkpt lat="-6.965406" lon="-34.832939">
<ele>10.719999</ele>
<time>2018-08-02T16:20:44Z</time>
<speed>2.17</speed>
</trkpt>
<trkpt lat="-6.965327" lon="-34.832802">
<ele>41.139999</ele>
<time>2018-08-02T16:26:01Z</time>
<speed>0.00</speed>
</trkpt>
<trkpt lat="-6.965174" lon="-34.832611">
<ele>57.590000</ele>
<time>2018-08-02T16:31:11Z</time>
<speed>0.00</speed>
</trkpt>
<trkpt lat="-6.965503" lon="-34.833023">
<ele>6.560000</ele>
<time>2018-08-02T16:36:45Z</time>
<speed>0.93</speed>
</trkpt>
<trkpt lat="-6.965567" lon="-34.832966">
<ele>-20.619999</ele>
<time>2018-08-02T16:42:04Z</time>
<speed>0.00</speed>
</trkpt>
<trkpt lat="-6.965441" lon="-34.833015">
<ele>9.280000</ele>
<time>2018-08-02T16:47:33Z</time>
<speed>0.00</speed>
</trkpt>
<trkpt lat="-6.965566" lon="-34.833046">
<ele>13.040000</ele>
<time>2018-08-02T16:53:03Z</time>
<speed>0.18</speed>
</trkpt>
<trkpt lat="-6.965483" lon="-34.833088">
<ele>-4.530000</ele>
<time>2018-08-02T16:58:13Z</time>
<speed>0.00</speed>
</trkpt>
<trkpt lat="-6.965386" lon="-34.833042">
<ele>14.980000</ele>
<time>2018-08-02T17:03:29Z</time>
<speed>0.00</speed>
</trkpt>
<trkpt lat="-6.965663" lon="-34.833103">
<ele>-29.679998</ele>
<time>2018-08-02T17:08:41Z</time>
<speed>0.00</speed>
</trkpt>
<trkpt lat="-6.965311" lon="-34.833042">
<ele>16.119999</ele>
<time>2018-08-02T17:13:52Z</time>
<speed>0.00</speed>
</trkpt>
<trkpt lat="-6.965498" lon="-34.832855">
<ele>41.450001</ele>
<time>2018-08-02T17:19:02Z</time>
<speed>0.00</speed>
</trkpt>
<trkpt lat="-6.965432" lon="-34.833103">
<ele>-18.070000</ele>
<time>2018-08-02T17:24:12Z</time>
<speed>0.00</speed>
</trkpt>
<trkpt lat="-6.965351" lon="-34.833027">
<ele>28.500000</ele>
<time>2018-08-02T17:29:23Z</time>
<speed>0.00</speed>
</trkpt>
<trkpt lat="-6.965491" lon="-34.833015">
<ele>-20.549999</ele>
<time>2018-08-02T17:34:34Z</time>
<speed>0.00</speed>
</trkpt>
<trkpt lat="-6.965537" lon="-34.833004">
<ele>20.330000</ele>
<time>2018-08-02T17:39:45Z</time>
<speed>0.00</speed>
</trkpt>
<trkpt lat="-6.965372" lon="-34.832615">
<ele>61.239998</ele>
<time>2018-08-02T17:45:04Z</time>
<speed>0.55</speed>
</trkpt>
<trkpt lat="-6.965426" lon="-34.833031">
<ele>-17.410000</ele>
<time>2018-08-02T17:50:16Z</time>
<speed>0.00</speed>
</trkpt>
<trkpt lat="-6.965480" lon="-34.833084">
<ele>5.390000</ele>
<time>2018-08-02T17:55:26Z</time>
<speed>0.00</speed>
</trkpt>
<trkpt lat="-6.965421" lon="-34.833023">
<ele>0.050000</ele>
<time>2018-08-02T18:00:59Z</time>
<speed>0.13</speed>
</trkpt>
<trkpt lat="-6.965411" lon="-34.833073">
<ele>12.740000</ele>
<time>2018-08-02T18:06:24Z</time>
<speed>0.09</speed>
</trkpt>
<trkpt lat="-6.965525" lon="-34.832882">
<ele>-9.940000</ele>
<time>2018-08-02T18:11:51Z</time>
<speed>0.11</speed>
</trkpt>
<trkpt lat="-6.965439" lon="-34.832970">
<ele>30.389999</ele>
<time>2018-08-02T18:17:35Z</time>
<speed>0.12</speed>
</trkpt>
<trkpt lat="-6.965345" lon="-34.833202">
<ele>5.030000</ele>
<time>2018-08-02T18:23:55Z</time>
<speed>0.14</speed>
</trkpt>
<trkpt lat="-6.965429" lon="-34.833092">
<ele>9.849999</ele>
<time>2018-08-02T18:30:20Z</time>
<speed>0.24</speed>
</trkpt>
<trkpt lat="-6.965455" lon="-34.832966">
<ele>14.280000</ele>
<time>2018-08-02T18:37:06Z</time>
<speed>0.25</speed>
</trkpt>
<trkpt lat="-6.965347" lon="-34.833050">
<ele>15.830000</ele>
<time>2018-08-02T18:44:30Z</time>
<speed>0.22</speed>
</trkpt>
<trkpt lat="-6.965458" lon="-34.833008">
<ele>13.099999</ele>
<time>2018-08-02T18:52:31Z</time>
<speed>0.08</speed>
</trkpt>
<trkpt lat="-6.965538" lon="-34.833000">
<ele>-4.060000</ele>
<time>2018-08-02T18:57:40Z</time>
<speed>0.00</speed>
</trkpt>
<trkpt lat="-6.965496" lon="-34.832943">
<ele>7.090000</ele>
<time>2018-08-02T19:02:55Z</time>
<speed>0.00</speed>
</trkpt>
<trkpt lat="-6.965438" lon="-34.833027">
<ele>33.110001</ele>
<time>2018-08-02T19:08:04Z</time>
<speed>0.00</speed>
</trkpt>
<trkpt lat="-6.965451" lon="-34.832947">
<ele>0.890000</ele>
<time>2018-08-02T19:13:14Z</time>
<speed>0.00</speed>
</trkpt>
<trkpt lat="-6.965422" lon="-34.832912">
<ele>-9.469999</ele>
<time>2018-08-02T19:18:24Z</time>
<speed>0.00</speed>
</trkpt>
<trkpt lat="-6.965472" lon="-34.832970">
<ele>-1.320000</ele>
<time>2018-08-02T19:23:33Z</time>
<speed>0.00</speed>
</trkpt>
<trkpt lat="-6.965406" lon="-34.832973">
<ele>7.820000</ele>
<time>2018-08-02T19:28:43Z</time>
<speed>0.00</speed>
</trkpt>
<trkpt lat="-6.965420" lon="-34.832977">
<ele>18.600000</ele>
<time>2018-08-02T19:33:53Z</time>
<speed>0.00</speed>
</trkpt>
<trkpt lat="-6.965520" lon="-34.832996">
<ele>16.629999</ele>
<time>2018-08-02T19:39:03Z</time>
<speed>0.00</speed>
</trkpt>
<trkpt lat="-6.965502" lon="-34.833000">
<ele>6.060000</ele>
<time>2018-08-02T19:44:13Z</time>
<speed>0.00</speed>
</trkpt>
<trkpt lat="-6.965444" lon="-34.833000">
<ele>3.990000</ele>
<time>2018-08-02T19:49:21Z</time>
<speed>0.00</speed>
</trkpt>
<trkpt lat="-6.965673" lon="-34.832825">
<ele>-9.590000</ele>
<time>2018-08-02T19:54:30Z</time>
<speed>0.00</speed>
</trkpt>
<trkpt lat="-6.965602" lon="-34.832981">
<ele>18.049999</ele>
<time>2018-08-02T19:59:44Z</time>
<speed>0.00</speed>
</trkpt>
<trkpt lat="-6.965637" lon="-34.833004">
<ele>-21.639999</ele>
<time>2018-08-02T20:05:33Z</time>
<speed>0.00</speed>
</trkpt>
<trkpt lat="-6.965314" lon="-34.833015">
<ele>28.349998</ele>
<time>2018-08-02T20:10:52Z</time>
<speed>0.00</speed>
</trkpt>
<trkpt lat="-6.965390" lon="-34.833092">
<ele>36.079998</ele>
<time>2018-08-02T20:16:09Z</time>
<speed>0.29</speed>
</trkpt>
<trkpt lat="-6.965405" lon="-34.833012">
<ele>18.490000</ele>
<time>2018-08-02T20:21:26Z</time>
<speed>0.00</speed>
</trkpt>
<trkpt lat="-6.965581" lon="-34.832951">
<ele>-20.959999</ele>
<time>2018-08-02T20:26:45Z</time>
<speed>2.08</speed>
</trkpt>
<trkpt lat="-6.965521" lon="-34.832993">
<ele>-1.210000</ele>
<time>2018-08-02T20:32:02Z</time>
<speed>0.00</speed>
</trkpt>
<trkpt lat="-6.965750" lon="-34.832981">
<ele>-34.430000</ele>
<time>2018-08-02T20:37:21Z</time>
<speed>0.00</speed>
</trkpt>
<trkpt lat="-6.965468" lon="-34.833031">
<ele>32.349998</ele>
<time>2018-08-02T20:42:39Z</time>
<speed>0.00</speed>
</trkpt>
<trkpt lat="-6.965178" lon="-34.832954">
<ele>35.779999</ele>
<time>2018-08-02T20:47:57Z</time>
<speed>0.00</speed>
</trkpt>
<trkpt lat="-6.965727" lon="-34.833035">
<ele>-17.969999</ele>
<time>2018-08-02T20:53:16Z</time>
<speed>0.00</speed>
</trkpt>
<trkpt lat="-6.965384" lon="-34.833046">
<ele>35.579998</ele>
<time>2018-08-02T20:58:34Z</time>
<speed>0.00</speed>
</trkpt>
<trkpt lat="-6.965919" lon="-34.833008">
<ele>-61.689999</ele>
<time>2018-08-02T21:03:58Z</time>
<speed>0.00</speed>
</trkpt>
<trkpt lat="-6.965394" lon="-34.833088">
<ele>16.139999</ele>
<time>2018-08-02T21:09:15Z</time>
<speed>0.00</speed>
</trkpt>
<trkpt lat="-6.965302" lon="-34.833038">
<ele>41.680000</ele>
<time>2018-08-02T21:14:32Z</time>
<speed>0.39</speed>
</trkpt>
<trkpt lat="-6.965487" lon="-34.832905">
<ele>22.449999</ele>
<time>2018-08-02T21:19:49Z</time>
<speed>0.00</speed>
</trkpt>
<trkpt lat="-6.965448" lon="-34.833038">
<ele>21.820000</ele>
<time>2018-08-02T21:25:06Z</time>
<speed>0.00</speed>
</trkpt>
<trkpt lat="-6.965421" lon="-34.832993">
<ele>16.859999</ele>
<time>2018-08-02T21:30:24Z</time>
<speed>0.00</speed>
</trkpt>
<trkpt lat="-6.965452" lon="-34.832878">
<ele>45.360001</ele>
<time>2018-08-02T21:35:40Z</time>
<speed>0.00</speed>
</trkpt>
<trkpt lat="-6.965408" lon="-34.833004">
<ele>21.779999</ele>
<time>2018-08-02T21:40:57Z</time>
<speed>0.00</speed>
</trkpt>
<trkpt lat="-6.965529" lon="-34.832886">
<ele>2.860000</ele>
<time>2018-08-02T21:46:14Z</time>
<speed>0.00</speed>
</trkpt>
<trkpt lat="-6.965456" lon="-34.833179">
<ele>35.880001</ele>
<time>2018-08-02T21:51:31Z</time>
<speed>0.00</speed>
</trkpt>
<trkpt lat="-6.965419" lon="-34.833061">
<ele>28.379999</ele>
<time>2018-08-02T21:56:49Z</time>
<speed>0.01</speed>
</trkpt>
<trkpt lat="-6.965361" lon="-34.832962">
<ele>30.529999</ele>
<time>2018-08-02T22:02:24Z</time>
<speed>0.65</speed>
</trkpt>
<trkpt lat="-6.965470" lon="-34.833023">
<ele>3.460000</ele>
<time>2018-08-02T22:07:42Z</time>
<speed>0.47</speed>
</trkpt>
<trkpt lat="-6.965570" lon="-34.833473">
<ele>4.850000</ele>
<time>2018-08-02T22:13:22Z</time>
<speed>0.09</speed>
</trkpt>
<trkpt lat="-6.965415" lon="-34.832989">
<ele>-2.290000</ele>
<time>2018-08-02T22:19:03Z</time>
<speed>0.13</speed>
</trkpt>
<trkpt lat="-6.965437" lon="-34.832962">
<ele>-10.570000</ele>
<time>2018-08-02T22:25:20Z</time>
<speed>0.00</speed>
</trkpt>
<trkpt lat="-6.965420" lon="-34.833103">
<ele>5.580000</ele>
<time>2018-08-02T22:30:37Z</time>
<speed>0.00</speed>
</trkpt>
<trkpt lat="-6.965426" lon="-34.833069">
<ele>-18.010000</ele>
<time>2018-08-02T22:35:54Z</time>
<speed>0.00</speed>
</trkpt>
<trkpt lat="-6.965343" lon="-34.833118">
<ele>17.070000</ele>
<time>2018-08-02T22:41:11Z</time>
<speed>0.00</speed>
</trkpt>
<trkpt lat="-6.965397" lon="-34.833065">
<ele>0.100000</ele>
<time>2018-08-02T22:46:27Z</time>
<speed>0.00</speed>
</trkpt>
<trkpt lat="-6.965443" lon="-34.832943">
<ele>9.110000</ele>
<time>2018-08-02T22:51:45Z</time>
<speed>0.00</speed>
</trkpt>
<trkpt lat="-6.965412" lon="-34.833107">
<ele>-9.540000</ele>
<time>2018-08-02T22:57:06Z</time>
<speed>0.08</speed>
</trkpt>
<trkpt lat="-6.965481" lon="-34.833073">
<ele>12.969999</ele>
<time>2018-08-02T23:02:28Z</time>
<speed>0.00</speed>
</trkpt>
<trkpt lat="-6.965399" lon="-34.833134">
<ele>0.400000</ele>
<time>2018-08-02T23:07:45Z</time>
<speed>0.00</speed>
</trkpt>
<trkpt lat="-6.965535" lon="-34.833080">
<ele>36.889999</ele>
<time>2018-08-02T23:13:17Z</time>
<speed>0.06</speed>
</trkpt>
<trkpt lat="-6.965418" lon="-34.833054">
<ele>-17.199999</ele>
<time>2018-08-02T23:18:50Z</time>
<speed>0.10</speed>
</trkpt>
<trkpt lat="-6.965529" lon="-34.832893">
<ele>29.519999</ele>
<time>2018-08-02T23:24:21Z</time>
<speed>0.05</speed>
</trkpt>
<trkpt lat="-6.965457" lon="-34.833046">
<ele>10.380000</ele>
<time>2018-08-02T23:30:00Z</time>
<speed>0.10</speed>
</trkpt>
<trkpt lat="-6.965483" lon="-34.833069">
<ele>19.289999</ele>
<time>2018-08-02T23:36:35Z</time>
<speed>0.00</speed>
</trkpt>
<trkpt lat="-6.965462" lon="-34.832851">
<ele>-32.160000</ele>
<time>2018-08-02T23:41:51Z</time>
<speed>0.00</speed>
</trkpt>
<trkpt lat="-6.965449" lon="-34.832924">
<ele>-2.910000</ele>
<time>2018-08-02T23:47:07Z</time>
<speed>0.00</speed>
</trkpt>
<trkpt lat="-6.965376" lon="-34.832878">
<ele>12.780000</ele>
<time>2018-08-02T23:52:23Z</time>
<speed>0.00</speed>
</trkpt>
<trkpt lat="-6.965471" lon="-34.832870">
<ele>-12.610000</ele>
<time>2018-08-02T23:57:40Z</time>
<speed>0.00</speed>
</trkpt>
<trkpt lat="-6.965438" lon="-34.833111">
<ele>24.699999</ele>
<time>2018-08-03T00:03:03Z</time>
<speed>0.00</speed>
</trkpt>
<trkpt lat="-6.965487" lon="-34.832897">
<ele>1.520000</ele>
<time>2018-08-03T00:08:22Z</time>
<speed>0.00</speed>
</trkpt>
<trkpt lat="-6.965387" lon="-34.833065">
<ele>-27.910000</ele>
<time>2018-08-03T00:13:39Z</time>
<speed>0.00</speed>
</trkpt>
<trkpt lat="-6.965415" lon="-34.833073">
<ele>-6.830000</ele>
<time>2018-08-03T00:18:56Z</time>
<speed>0.00</speed>
</trkpt>
<trkpt lat="-6.965465" lon="-34.833084">
<ele>16.279999</ele>
<time>2018-08-03T00:24:12Z</time>
<speed>0.00</speed>
</trkpt>
<trkpt lat="-6.965428" lon="-34.832954">
<ele>10.630000</ele>
<time>2018-08-03T00:29:29Z</time>
<speed>0.00</speed>
</trkpt>
<trkpt lat="-6.965118" lon="-34.833359">
<ele>110.930000</ele>
<time>2018-08-03T00:35:12Z</time>
<speed>0.18</speed>
</trkpt>
<trkpt lat="-6.965646" lon="-34.832851">
<ele>-54.139999</ele>
<time>2018-08-03T00:40:38Z</time>
<speed>0.00</speed>
</trkpt>
<trkpt lat="-6.965368" lon="-34.833122">
<ele>36.709999</ele>
<time>2018-08-03T00:46:04Z</time>
<speed>0.00</speed>
</trkpt>
<trkpt lat="-6.965388" lon="-34.833000">
<ele>3.770000</ele>
<time>2018-08-03T00:51:25Z</time>
<speed>0.00</speed>
</trkpt>
<trkpt lat="-6.965406" lon="-34.833065">
<ele>11.910000</ele>
<time>2018-08-03T00:57:01Z</time>
<speed>0.48</speed>
</trkpt>
<trkpt lat="-6.965452" lon="-34.833023">
<ele>-2.090000</ele>
<time>2018-08-03T01:02:41Z</time>
<speed>0.24</speed>
</trkpt>
<trkpt lat="-6.965444" lon="-34.832962">
<ele>-8.260000</ele>
<time>2018-08-03T01:07:56Z</time>
<speed>0.14</speed>
</trkpt>
<trkpt lat="-6.965438" lon="-34.833004">
<ele>0.820000</ele>
<time>2018-08-03T01:13:13Z</time>
<speed>0.00</speed>
</trkpt>
<trkpt lat="-6.965325" lon="-34.833286">
<ele>18.240000</ele>
<time>2018-08-03T01:18:29Z</time>
<speed>0.00</speed>
</trkpt>
<trkpt lat="-6.965441" lon="-34.833076">
<ele>6.940000</ele>
<time>2018-08-03T01:23:45Z</time>
<speed>0.00</speed>
</trkpt>
<trkpt lat="-6.965432" lon="-34.832993">
<ele>-3.450000</ele>
<time>2018-08-03T01:29:00Z</time>
<speed>0.00</speed>
</trkpt>
<trkpt lat="-6.965488" lon="-34.833031">
<ele>16.940001</ele>
<time>2018-08-03T01:34:15Z</time>
<speed>0.00</speed>
</trkpt>
<trkpt lat="-6.965523" lon="-34.832977">
<ele>-22.980000</ele>
<time>2018-08-03T01:39:31Z</time>
<speed>0.00</speed>
</trkpt>
<trkpt lat="-6.965394" lon="-34.832962">
<ele>18.990000</ele>
<time>2018-08-03T01:44:50Z</time>
<speed>0.00</speed>
</trkpt>
<trkpt lat="-6.965415" lon="-34.833050">
<ele>8.490000</ele>
<time>2018-08-03T01:50:06Z</time>
<speed>0.00</speed>
</trkpt>
<trkpt lat="-6.965345" lon="-34.833084">
<ele>19.809999</ele>
<time>2018-08-03T01:55:21Z</time>
<speed>0.00</speed>
</trkpt>
<trkpt lat="-6.965440" lon="-34.833130">
<ele>20.400000</ele>
<time>2018-08-03T02:01:02Z</time>
<speed>0.04</speed>
</trkpt>
<trkpt lat="-6.965462" lon="-34.832970">
<ele>-0.220000</ele>
<time>2018-08-03T02:06:18Z</time>
<speed>0.31</speed>
</trkpt>
<trkpt lat="-6.965433" lon="-34.833050">
<ele>23.920000</ele>
<time>2018-08-03T02:11:33Z</time>
<speed>0.00</speed>
</trkpt>
<trkpt lat="-6.965446" lon="-34.833061">
<ele>31.879999</ele>
<time>2018-08-03T02:16:49Z</time>
<speed>0.00</speed>
</trkpt>
<trkpt lat="-6.965566" lon="-34.833153">
<ele>18.209999</ele>
<time>2018-08-03T02:22:05Z</time>
<speed>0.00</speed>
</trkpt>
<trkpt lat="-6.965518" lon="-34.833092">
<ele>27.910000</ele>
<time>2018-08-03T02:27:19Z</time>
<speed>0.00</speed>
</trkpt>
<trkpt lat="-6.965421" lon="-34.833046">
<ele>27.049999</ele>
<time>2018-08-03T02:32:35Z</time>
<speed>0.00</speed>
</trkpt>
<trkpt lat="-6.965428" lon="-34.833008">
<ele>18.309999</ele>
<time>2018-08-03T02:37:50Z</time>
<speed>0.00</speed>
</trkpt>
<trkpt lat="-6.965454" lon="-34.833027">
<ele>-47.820000</ele>
<time>2018-08-03T02:43:16Z</time>
<speed>0.15</speed>
</trkpt>
<trkpt lat="-6.965455" lon="-34.833004">
<ele>4.970000</ele>
<time>2018-08-03T02:48:32Z</time>
<speed>0.00</speed>
</trkpt>
<trkpt lat="-6.965374" lon="-34.832851">
<ele>-17.469999</ele>
<time>2018-08-03T02:53:47Z</time>
<speed>0.14</speed>
</trkpt>
<trkpt lat="-6.965432" lon="-34.833015">
<ele>2.900000</ele>
<time>2018-08-03T02:59:03Z</time>
<speed>0.00</speed>
</trkpt>
</trkseg>
</trk>
<trk>
<name>20180827-155021(495)</name>
<desc>Color:004000ff</desc>
<trkseg>
<trkpt lat="-7.301493" lon="-34.815800">
<ele>47.039997</ele>
<time>2018-08-02T03:07:40Z</time>
<speed>0.30</speed>
</trkpt>
<trkpt lat="-7.301342" lon="-34.815876">
<ele>65.619995</ele>
<time>2018-08-02T03:18:35Z</time>
<speed>0.43</speed>
</trkpt>
<trkpt lat="-7.301430" lon="-34.815987">
<ele>46.639999</ele>
<time>2018-08-02T03:30:18Z</time>
<speed>0.13</speed>
</trkpt>
<trkpt lat="-7.301363" lon="-34.815582">
<ele>63.840000</ele>
<time>2018-08-02T03:40:59Z</time>
<speed>0.28</speed>
</trkpt>
<trkpt lat="-7.301514" lon="-34.816029">
<ele>39.149998</ele>
<time>2018-08-02T03:50:39Z</time>
<speed>0.00</speed>
</trkpt>
<trkpt lat="-7.301546" lon="-34.815643">
<ele>62.840000</ele>
<time>2018-08-02T03:56:27Z</time>
<speed>0.09</speed>
</trkpt>
<trkpt lat="-7.301367" lon="-34.815838">
<ele>71.519997</ele>
<time>2018-08-02T04:06:00Z</time>
<speed>0.25</speed>
</trkpt>
<trkpt lat="-7.301507" lon="-34.815834">
<ele>57.829998</ele>
<time>2018-08-02T04:16:35Z</time>
<speed>0.32</speed>
</trkpt>
<trkpt lat="-7.301577" lon="-34.815662">
<ele>70.639999</ele>
<time>2018-08-02T04:25:47Z</time>
<speed>0.44</speed>
</trkpt>
<trkpt lat="-7.301461" lon="-34.815666">
<ele>60.219997</ele>
<time>2018-08-02T04:34:26Z</time>
<speed>0.58</speed>
</trkpt>
<trkpt lat="-7.301448" lon="-34.815773">
<ele>63.329998</ele>
<time>2018-08-02T04:42:03Z</time>
<speed>0.24</speed>
</trkpt>
<trkpt lat="-7.301464" lon="-34.815701">
<ele>26.539999</ele>
<time>2018-08-02T04:50:48Z</time>
<speed>0.02</speed>
</trkpt>
<trkpt lat="-7.301534" lon="-34.815674">
<ele>47.480000</ele>
<time>2018-08-02T04:56:02Z</time>
<speed>0.00</speed>
</trkpt>
<trkpt lat="-7.301490" lon="-34.815788">
<ele>111.589996</ele>
<time>2018-08-02T05:01:21Z</time>
<speed>0.00</speed>
</trkpt>
<trkpt lat="-7.301529" lon="-34.815762">
<ele>87.529999</ele>
<time>2018-08-02T05:06:35Z</time>
<speed>0.18</speed>
</trkpt>
<trkpt lat="-7.301468" lon="-34.815720">
<ele>28.269999</ele>
<time>2018-08-02T05:11:47Z</time>
<speed>0.00</speed>
</trkpt>
<trkpt lat="-7.301568" lon="-34.815788">
<ele>78.279999</ele>
<time>2018-08-02T05:16:59Z</time>
<speed>0.00</speed>
</trkpt>
<trkpt lat="-7.301488" lon="-34.815716">
<ele>56.329998</ele>
<time>2018-08-02T05:22:10Z</time>
<speed>0.00</speed>
</trkpt>
<trkpt lat="-7.301519" lon="-34.815910">
<ele>68.659996</ele>
<time>2018-08-02T05:27:22Z</time>
<speed>0.00</speed>
</trkpt>
<trkpt lat="-7.301420" lon="-34.815750">
<ele>67.939995</ele>
<time>2018-08-02T05:32:32Z</time>
<speed>0.00</speed>
</trkpt>
<trkpt lat="-7.301499" lon="-34.815807">
<ele>58.789997</ele>
<time>2018-08-02T05:37:43Z</time>
<speed>0.00</speed>
</trkpt>
<trkpt lat="-7.301506" lon="-34.815762">
<ele>64.070000</ele>
<time>2018-08-02T05:42:54Z</time>
<speed>0.00</speed>
</trkpt>
<trkpt lat="-7.301586" lon="-34.815647">
<ele>83.959999</ele>
<time>2018-08-02T05:48:06Z</time>
<speed>0.00</speed>
</trkpt>
<trkpt lat="-7.301509" lon="-34.815788">
<ele>98.549995</ele>
<time>2018-08-02T05:53:17Z</time>
<speed>0.00</speed>
</trkpt>
<trkpt lat="-7.301488" lon="-34.815918">
<ele>59.889999</ele>
<time>2018-08-02T05:58:29Z</time>
<speed>0.42</speed>
</trkpt>
<trkpt lat="-7.301445" lon="-34.815762">
<ele>58.039997</ele>
<time>2018-08-02T06:03:49Z</time>
<speed>0.40</speed>
</trkpt>
<trkpt lat="-7.301458" lon="-34.815708">
<ele>94.229996</ele>
<time>2018-08-02T06:09:02Z</time>
<speed>0.11</speed>
</trkpt>
<trkpt lat="-7.301457" lon="-34.815716">
<ele>58.930000</ele>
<time>2018-08-02T06:14:13Z</time>
<speed>0.36</speed>
</trkpt>
<trkpt lat="-7.301492" lon="-34.815723">
<ele>57.709999</ele>
<time>2018-08-02T06:19:24Z</time>
<speed>0.28</speed>
</trkpt>
<trkpt lat="-7.301584" lon="-34.815655">
<ele>48.590000</ele>
<time>2018-08-02T06:24:41Z</time>
<speed>0.37</speed>
</trkpt>
<trkpt lat="-7.301478" lon="-34.815735">
<ele>55.329998</ele>
<time>2018-08-02T06:30:06Z</time>
<speed>0.19</speed>
</trkpt>
<trkpt lat="-7.301496" lon="-34.815708">
<ele>48.090000</ele>
<time>2018-08-02T06:35:54Z</time>
<speed>0.13</speed>
</trkpt>
<trkpt lat="-7.301484" lon="-34.815704">
<ele>52.599998</ele>
<time>2018-08-02T06:42:34Z</time>
<speed>0.44</speed>
</trkpt>
<trkpt lat="-7.301455" lon="-34.815754">
<ele>45.660000</ele>
<time>2018-08-02T06:49:23Z</time>
<speed>0.08</speed>
</trkpt>
<trkpt lat="-7.301419" lon="-34.815685">
<ele>44.500000</ele>
<time>2018-08-02T06:54:36Z</time>
<speed>0.24</speed>
</trkpt>
<trkpt lat="-7.301363" lon="-34.815765">
<ele>43.959999</ele>
<time>2018-08-02T07:00:47Z</time>
<speed>0.15</speed>
</trkpt>
<trkpt lat="-7.301489" lon="-34.815826">
<ele>37.610001</ele>
<time>2018-08-02T07:09:31Z</time>
<speed>0.06</speed>
</trkpt>
<trkpt lat="-7.301438" lon="-34.815704">
<ele>67.639999</ele>
<time>2018-08-02T07:19:10Z</time>
<speed>0.27</speed>
</trkpt>
<trkpt lat="-7.301460" lon="-34.815765">
<ele>70.409996</ele>
<time>2018-08-02T07:24:20Z</time>
<speed>0.00</speed>
</trkpt>
<trkpt lat="-7.301495" lon="-34.815792">
<ele>43.879997</ele>
<time>2018-08-02T07:29:31Z</time>
<speed>0.36</speed>
</trkpt>
<trkpt lat="-7.301298" lon="-34.815800">
<ele>78.099998</ele>
<time>2018-08-02T07:34:42Z</time>
<speed>0.73</speed>
</trkpt>
<trkpt lat="-7.301517" lon="-34.815765">
<ele>49.059998</ele>
<time>2018-08-02T07:39:53Z</time>
<speed>0.00</speed>
</trkpt>
<trkpt lat="-7.301464" lon="-34.815693">
<ele>70.379997</ele>
<time>2018-08-02T07:45:04Z</time>
<speed>0.00</speed>
</trkpt>
<trkpt lat="-7.301245" lon="-34.815792">
<ele>130.220001</ele>
<time>2018-08-02T07:50:15Z</time>
<speed>0.00</speed>
</trkpt>
<trkpt lat="-7.301320" lon="-34.815685">
<ele>92.689995</ele>
<time>2018-08-02T07:55:26Z</time>
<speed>0.00</speed>
</trkpt>
<trkpt lat="-7.301659" lon="-34.815792">
<ele>38.059998</ele>
<time>2018-08-02T08:00:41Z</time>
<speed>0.00</speed>
</trkpt>
<trkpt lat="-7.301488" lon="-34.815758">
<ele>56.389999</ele>
<time>2018-08-02T08:05:53Z</time>
<speed>0.00</speed>
</trkpt>
<trkpt lat="-7.301512" lon="-34.815804">
<ele>59.509998</ele>
<time>2018-08-02T08:11:04Z</time>
<speed>0.00</speed>
</trkpt>
<trkpt lat="-7.301404" lon="-34.815784">
<ele>89.339996</ele>
<time>2018-08-02T08:16:17Z</time>
<speed>0.00</speed>
</trkpt>
<trkpt lat="-7.301440" lon="-34.815784">
<ele>61.629997</ele>
<time>2018-08-02T08:21:28Z</time>
<speed>0.00</speed>
</trkpt>
<trkpt lat="-7.301553" lon="-34.815727">
<ele>45.020000</ele>
<time>2018-08-02T08:26:40Z</time>
<speed>0.00</speed>
</trkpt>
<trkpt lat="-7.301623" lon="-34.815742">
<ele>19.289999</ele>
<time>2018-08-02T08:31:53Z</time>
<speed>0.00</speed>
</trkpt>
<trkpt lat="-7.301501" lon="-34.815708">
<ele>57.099998</ele>
<time>2018-08-02T08:37:04Z</time>
<speed>0.00</speed>
</trkpt>
<trkpt lat="-7.301316" lon="-34.815792">
<ele>94.299995</ele>
<time>2018-08-02T08:42:24Z</time>
<speed>0.98</speed>
</trkpt>
<trkpt lat="-7.301446" lon="-34.815746">
<ele>59.520000</ele>
<time>2018-08-02T08:47:35Z</time>
<speed>0.00</speed>
</trkpt>
<trkpt lat="-7.301337" lon="-34.815716">
<ele>73.199997</ele>
<time>2018-08-02T08:52:47Z</time>
<speed>0.00</speed>
</trkpt>
<trkpt lat="-7.301414" lon="-34.815704">
<ele>61.989998</ele>
<time>2018-08-02T08:57:58Z</time>
<speed>0.00</speed>
</trkpt>
<trkpt lat="-7.301270" lon="-34.815765">
<ele>101.689995</ele>
<time>2018-08-02T09:03:14Z</time>
<speed>0.00</speed>
</trkpt>
<trkpt lat="-7.301573" lon="-34.815704">
<ele>56.299999</ele>
<time>2018-08-02T09:08:24Z</time>
<speed>0.00</speed>
</trkpt>
<trkpt lat="-7.301656" lon="-34.815655">
<ele>28.420000</ele>
<time>2018-08-02T09:13:54Z</time>
<speed>0.22</speed>
</trkpt>
<trkpt lat="-7.301388" lon="-34.815781">
<ele>81.540001</ele>
<time>2018-08-02T09:19:05Z</time>
<speed>0.00</speed>
</trkpt>
<trkpt lat="-7.301437" lon="-34.815811">
<ele>76.650002</ele>
<time>2018-08-02T09:24:18Z</time>
<speed>0.43</speed>
</trkpt>
<trkpt lat="-7.301428" lon="-34.815865">
<ele>69.470001</ele>
<time>2018-08-02T09:29:29Z</time>
<speed>0.00</speed>
</trkpt>
<trkpt lat="-7.301559" lon="-34.815765">
<ele>58.059998</ele>
<time>2018-08-02T09:34:52Z</time>
<speed>3.40</speed>
</trkpt>
<trkpt lat="-7.301600" lon="-34.815826">
<ele>53.119999</ele>
<time>2018-08-02T09:40:03Z</time>
<speed>0.00</speed>
</trkpt>
<trkpt lat="-7.301385" lon="-34.815769">
<ele>74.019997</ele>
<time>2018-08-02T09:45:15Z</time>
<speed>0.00</speed>
</trkpt>
<trkpt lat="-7.301096" lon="-34.815697">
<ele>106.589996</ele>
<time>2018-08-02T09:50:26Z</time>
<speed>0.00</speed>
</trkpt>
<trkpt lat="-7.301423" lon="-34.815826">
<ele>62.590000</ele>
<time>2018-08-02T09:55:39Z</time>
<speed>0.00</speed>
</trkpt>
<trkpt lat="-7.301468" lon="-34.815792">
<ele>63.259998</ele>
<time>2018-08-02T10:01:27Z</time>
<speed>0.10</speed>
</trkpt>
<trkpt lat="-7.301528" lon="-34.815746">
<ele>64.599998</ele>
<time>2018-08-02T10:06:57Z</time>
<speed>0.00</speed>
</trkpt>
<trkpt lat="-7.301484" lon="-34.815742">
<ele>66.540001</ele>
<time>2018-08-02T10:12:07Z</time>
<speed>0.00</speed>
</trkpt>
<trkpt lat="-7.301456" lon="-34.815838">
<ele>77.059998</ele>
<time>2018-08-02T10:17:17Z</time>
<speed>0.00</speed>
</trkpt>
<trkpt lat="-7.301505" lon="-34.815727">
<ele>64.019997</ele>
<time>2018-08-02T10:22:27Z</time>
<speed>0.00</speed>
</trkpt>
<trkpt lat="-7.301489" lon="-34.815834">
<ele>67.619995</ele>
<time>2018-08-02T10:27:37Z</time>
<speed>0.00</speed>
</trkpt>
<trkpt lat="-7.301478" lon="-34.815773">
<ele>76.729996</ele>
<time>2018-08-02T10:32:48Z</time>
<speed>0.00</speed>
</trkpt>
<trkpt lat="-7.301454" lon="-34.815773">
<ele>53.910000</ele>
<time>2018-08-02T10:37:59Z</time>
<speed>0.00</speed>
</trkpt>
<trkpt lat="-7.301487" lon="-34.815693">
<ele>57.549999</ele>
<time>2018-08-02T10:43:09Z</time>
<speed>0.00</speed>
</trkpt>
<trkpt lat="-7.301426" lon="-34.815727">
<ele>74.080002</ele>
<time>2018-08-02T10:48:20Z</time>
<speed>0.00</speed>
</trkpt>
<trkpt lat="-7.301404" lon="-34.815739">
<ele>62.039997</ele>
<time>2018-08-02T10:53:30Z</time>
<speed>0.00</speed>
</trkpt>
<trkpt lat="-7.301510" lon="-34.815746">
<ele>57.449997</ele>
<time>2018-08-02T10:58:40Z</time>
<speed>0.00</speed>
</trkpt>
<trkpt lat="-7.301513" lon="-34.815762">
<ele>74.500000</ele>
<time>2018-08-02T11:03:56Z</time>
<speed>0.03</speed>
</trkpt>
<trkpt lat="-7.301511" lon="-34.815750">
<ele>51.009998</ele>
<time>2018-08-02T11:09:07Z</time>
<speed>0.00</speed>
</trkpt>
<trkpt lat="-7.301449" lon="-34.815742">
<ele>83.360001</ele>
<time>2018-08-02T11:14:17Z</time>
<speed>0.00</speed>
</trkpt>
<trkpt lat="-7.301457" lon="-34.815674">
<ele>75.589996</ele>
<time>2018-08-02T11:19:28Z</time>
<speed>0.00</speed>
</trkpt>
<trkpt lat="-7.301470" lon="-34.815655">
<ele>78.659996</ele>
<time>2018-08-02T11:24:54Z</time>
<speed>0.09</speed>
</trkpt>
<trkpt lat="-7.301487" lon="-34.815666">
<ele>78.239998</ele>
<time>2018-08-02T11:30:06Z</time>
<speed>0.11</speed>
</trkpt>
<trkpt lat="-7.301570" lon="-34.815750">
<ele>25.670000</ele>
<time>2018-08-02T11:35:24Z</time>
<speed>1.02</speed>
</trkpt>
<trkpt lat="-7.301499" lon="-34.815746">
<ele>60.259998</ele>
<time>2018-08-02T11:40:38Z</time>
<speed>0.00</speed>
</trkpt>
<trkpt lat="-7.301406" lon="-34.815811">
<ele>78.119995</ele>
<time>2018-08-02T11:45:54Z</time>
<speed>0.00</speed>
</trkpt>
<trkpt lat="-7.301548" lon="-34.815735">
<ele>51.849998</ele>
<time>2018-08-02T11:51:10Z</time>
<speed>0.00</speed>
</trkpt>
<trkpt lat="-7.301506" lon="-34.815689">
<ele>85.040001</ele>
<time>2018-08-02T11:56:27Z</time>
<speed>0.00</speed>
</trkpt>
<trkpt lat="-7.301440" lon="-34.815823">
<ele>26.599998</ele>
<time>2018-08-02T12:01:46Z</time>
<speed>0.00</speed>
</trkpt>
<trkpt lat="-7.301417" lon="-34.815746">
<ele>43.730000</ele>
<time>2018-08-02T12:07:02Z</time>
<speed>0.00</speed>
</trkpt>
<trkpt lat="-7.301597" lon="-34.815678">
<ele>30.619999</ele>
<time>2018-08-02T12:12:32Z</time>
<speed>0.62</speed>
</trkpt>
<trkpt lat="-7.301497" lon="-34.815693">
<ele>63.709999</ele>
<time>2018-08-02T12:17:42Z</time>
<speed>0.06</speed>
</trkpt>
<trkpt lat="-7.301523" lon="-34.815701">
<ele>55.230000</ele>
<time>2018-08-02T12:22:52Z</time>
<speed>0.00</speed>
</trkpt>
<trkpt lat="-7.301579" lon="-34.815712">
<ele>47.189999</ele>
<time>2018-08-02T12:28:03Z</time>
<speed>0.00</speed>
</trkpt>
<trkpt lat="-7.301546" lon="-34.815769">
<ele>57.039997</ele>
<time>2018-08-02T12:33:14Z</time>
<speed>0.00</speed>
</trkpt>
<trkpt lat="-7.301914" lon="-34.815659">
<ele>250.479996</ele>
<time>2018-08-02T12:38:37Z</time>
<speed>0.00</speed>
</trkpt>
<trkpt lat="-7.301492" lon="-34.815773">
<ele>69.049995</ele>
<time>2018-08-02T12:43:45Z</time>
<speed>0.07</speed>
</trkpt>
<trkpt lat="-7.301513" lon="-34.815746">
<ele>59.599998</ele>
<time>2018-08-02T12:48:56Z</time>
<speed>0.00</speed>
</trkpt>
<trkpt lat="-7.301482" lon="-34.815746">
<ele>58.660000</ele>
<time>2018-08-02T12:54:07Z</time>
<speed>0.00</speed>
</trkpt>
<trkpt lat="-7.301477" lon="-34.815735">
<ele>59.009998</ele>
<time>2018-08-02T12:59:21Z</time>
<speed>0.00</speed>
</trkpt>
<trkpt lat="-7.301473" lon="-34.815689">
<ele>68.169998</ele>
<time>2018-08-02T13:04:35Z</time>
<speed>0.00</speed>
</trkpt>
<trkpt lat="-7.301563" lon="-34.815746">
<ele>45.719997</ele>
<time>2018-08-02T13:09:50Z</time>
<speed>0.19</speed>
</trkpt>
<trkpt lat="-7.301562" lon="-34.815758">
<ele>52.860001</ele>
<time>2018-08-02T13:15:14Z</time>
<speed>0.09</speed>
</trkpt>
<trkpt lat="-7.301474" lon="-34.815765">
<ele>61.149998</ele>
<time>2018-08-02T13:20:27Z</time>
<speed>0.00</speed>
</trkpt>
<trkpt lat="-7.301555" lon="-34.815762">
<ele>49.119999</ele>
<time>2018-08-02T13:25:40Z</time>
<speed>0.00</speed>
</trkpt>
<trkpt lat="-7.301549" lon="-34.815765">
<ele>46.110001</ele>
<time>2018-08-02T13:30:51Z</time>
<speed>0.00</speed>
</trkpt>
<trkpt lat="-7.301469" lon="-34.815712">
<ele>53.980000</ele>
<time>2018-08-02T13:36:02Z</time>
<speed>0.00</speed>
</trkpt>
<trkpt lat="-7.301499" lon="-34.815651">
<ele>88.680000</ele>
<time>2018-08-02T13:41:14Z</time>
<speed>0.00</speed>
</trkpt>
<trkpt lat="-7.301533" lon="-34.815723">
<ele>32.329998</ele>
<time>2018-08-02T13:46:25Z</time>
<speed>0.00</speed>
</trkpt>
<trkpt lat="-7.301480" lon="-34.815754">
<ele>56.349998</ele>
<time>2018-08-02T13:51:36Z</time>
<speed>0.00</speed>
</trkpt>
<trkpt lat="-7.301417" lon="-34.815693">
<ele>48.969997</ele>
<time>2018-08-02T13:56:48Z</time>
<speed>0.00</speed>
</trkpt>
<trkpt lat="-7.301575" lon="-34.815693">
<ele>51.309998</ele>
<time>2018-08-02T14:02:27Z</time>
<speed>0.13</speed>
</trkpt>
<trkpt lat="-7.301499" lon="-34.815693">
<ele>80.599998</ele>
<time>2018-08-02T14:08:00Z</time>
<speed>0.14</speed>
</trkpt>
<trkpt lat="-7.301500" lon="-34.815819">
<ele>37.389999</ele>
<time>2018-08-02T14:13:51Z</time>
<speed>0.00</speed>
</trkpt>
<trkpt lat="-7.301532" lon="-34.815845">
<ele>21.279999</ele>
<time>2018-08-02T14:19:02Z</time>
<speed>0.00</speed>
</trkpt>
<trkpt lat="-7.301533" lon="-34.815823">
<ele>50.340000</ele>
<time>2018-08-02T14:24:14Z</time>
<speed>0.00</speed>
</trkpt>
<trkpt lat="-7.301569" lon="-34.815762">
<ele>38.259998</ele>
<time>2018-08-02T14:29:26Z</time>
<speed>0.00</speed>
</trkpt>
<trkpt lat="-7.301430" lon="-34.815594">
<ele>91.759995</ele>
<time>2018-08-02T14:34:42Z</time>
<speed>0.00</speed>
</trkpt>
<trkpt lat="-7.301576" lon="-34.815891">
<ele>13.049999</ele>
<time>2018-08-02T14:39:59Z</time>
<speed>0.00</speed>
</trkpt>
<trkpt lat="-7.301421" lon="-34.815620">
<ele>144.270004</ele>
<time>2018-08-02T14:45:31Z</time>
<speed>0.00</speed>
</trkpt>
<trkpt lat="-7.301557" lon="-34.815796">
<ele>51.480000</ele>
<time>2018-08-02T14:50:46Z</time>
<speed>0.00</speed>
</trkpt>
<trkpt lat="-7.301380" lon="-34.815601">
<ele>144.770004</ele>
<time>2018-08-02T14:56:00Z</time>
<speed>0.00</speed>
</trkpt>
<trkpt lat="-7.301556" lon="-34.815624">
<ele>36.000000</ele>
<time>2018-08-02T15:01:18Z</time>
<speed>0.00</speed>
</trkpt>
<trkpt lat="-7.301528" lon="-34.815670">
<ele>47.329998</ele>
<time>2018-08-02T15:06:31Z</time>
<speed>0.28</speed>
</trkpt>
<trkpt lat="-7.301565" lon="-34.815804">
<ele>-4.190000</ele>
<time>2018-08-02T15:11:47Z</time>
<speed>0.00</speed>
</trkpt>
<trkpt lat="-7.301545" lon="-34.815735">
<ele>44.779999</ele>
<time>2018-08-02T15:16:59Z</time>
<speed>0.00</speed>
</trkpt>
<trkpt lat="-7.301498" lon="-34.815670">
<ele>50.660000</ele>
<time>2018-08-02T15:22:12Z</time>
<speed>0.00</speed>
</trkpt>
<trkpt lat="-7.301578" lon="-34.815701">
<ele>32.059998</ele>
<time>2018-08-02T15:27:22Z</time>
<speed>1.65</speed>
</trkpt>
<trkpt lat="-7.301585" lon="-34.815742">
<ele>48.840000</ele>
<time>2018-08-02T15:32:34Z</time>
<speed>0.00</speed>
</trkpt>
<trkpt lat="-7.301538" lon="-34.815685">
<ele>53.259998</ele>
<time>2018-08-02T15:37:43Z</time>
<speed>0.19</speed>
</trkpt>
<trkpt lat="-7.301540" lon="-34.815670">
<ele>68.879997</ele>
<time>2018-08-02T15:42:54Z</time>
<speed>0.07</speed>
</trkpt>
<trkpt lat="-7.301501" lon="-34.815731">
<ele>69.199997</ele>
<time>2018-08-02T15:48:06Z</time>
<speed>0.02</speed>
</trkpt>
<trkpt lat="-7.301563" lon="-34.815792">
<ele>54.219997</ele>
<time>2018-08-02T15:53:21Z</time>
<speed>0.00</speed>
</trkpt>
<trkpt lat="-7.301444" lon="-34.815716">
<ele>82.680000</ele>
<time>2018-08-02T15:58:32Z</time>
<speed>0.00</speed>
</trkpt>
<trkpt lat="-7.301352" lon="-34.815701">
<ele>95.169998</ele>
<time>2018-08-02T16:03:51Z</time>
<speed>0.00</speed>
</trkpt>
<trkpt lat="-7.301432" lon="-34.815773">
<ele>76.389999</ele>
<time>2018-08-02T16:09:03Z</time>
<speed>1.75</speed>
</trkpt>
<trkpt lat="-7.301524" lon="-34.815811">
<ele>75.000000</ele>
<time>2018-08-02T16:14:15Z</time>
<speed>0.00</speed>
</trkpt>
<trkpt lat="-7.301466" lon="-34.815693">
<ele>76.769997</ele>
<time>2018-08-02T16:19:27Z</time>
<speed>0.00</speed>
</trkpt>
<trkpt lat="-7.301544" lon="-34.815796">
<ele>56.149998</ele>
<time>2018-08-02T16:24:43Z</time>
<speed>0.00</speed>
</trkpt>
<trkpt lat="-7.301565" lon="-34.815769">
<ele>60.439999</ele>
<time>2018-08-02T16:30:17Z</time>
<speed>0.44</speed>
</trkpt>
<trkpt lat="-7.301432" lon="-34.815792">
<ele>54.949997</ele>
<time>2018-08-02T16:35:48Z</time>
<speed>0.29</speed>
</trkpt>
<trkpt lat="-7.301547" lon="-34.815742">
<ele>56.730000</ele>
<time>2018-08-02T16:41:20Z</time>
<speed>1.98</speed>
</trkpt>
<trkpt lat="-7.301449" lon="-34.816055">
<ele>58.279999</ele>
<time>2018-08-02T16:46:35Z</time>
<speed>1.62</speed>
</trkpt>
<trkpt lat="-7.301526" lon="-34.815678">
<ele>52.239998</ele>
<time>2018-08-02T16:52:20Z</time>
<speed>0.00</speed>
</trkpt>
<trkpt lat="-7.301529" lon="-34.815746">
<ele>62.020000</ele>
<time>2018-08-02T16:58:31Z</time>
<speed>0.18</speed>
</trkpt>
<trkpt lat="-7.301457" lon="-34.815769">
<ele>75.619995</ele>
<time>2018-08-02T17:03:49Z</time>
<speed>0.00</speed>
</trkpt>
<trkpt lat="-7.301489" lon="-34.815746">
<ele>76.879997</ele>
<time>2018-08-02T17:09:02Z</time>
<speed>0.00</speed>
</trkpt>
<trkpt lat="-7.301406" lon="-34.815594">
<ele>83.959999</ele>
<time>2018-08-02T17:14:15Z</time>
<speed>0.00</speed>
</trkpt>
<trkpt lat="-7.301580" lon="-34.815720">
<ele>61.520000</ele>
<time>2018-08-02T17:19:28Z</time>
<speed>0.00</speed>
</trkpt>
<trkpt lat="-7.301552" lon="-34.815651">
<ele>66.849998</ele>
<time>2018-08-02T17:24:41Z</time>
<speed>0.00</speed>
</trkpt>
<trkpt lat="-7.301390" lon="-34.815800">
<ele>70.459999</ele>
<time>2018-08-02T17:29:54Z</time>
<speed>0.00</speed>
</trkpt>
<trkpt lat="-7.301447" lon="-34.815758">
<ele>77.750000</ele>
<time>2018-08-02T17:35:07Z</time>
<speed>0.43</speed>
</trkpt>
<trkpt lat="-7.301520" lon="-34.815807">
<ele>62.169998</ele>
<time>2018-08-02T17:40:20Z</time>
<speed>0.00</speed>
</trkpt>
<trkpt lat="-7.301401" lon="-34.815712">
<ele>73.879997</ele>
<time>2018-08-02T17:45:33Z</time>
<speed>0.00</speed>
</trkpt>
<trkpt lat="-7.301476" lon="-34.815708">
<ele>70.209999</ele>
<time>2018-08-02T17:50:45Z</time>
<speed>0.10</speed>
</trkpt>
<trkpt lat="-7.301462" lon="-34.815769">
<ele>63.340000</ele>
<time>2018-08-02T17:56:00Z</time>
<speed>0.00</speed>
</trkpt>
<trkpt lat="-7.301561" lon="-34.815792">
<ele>43.950001</ele>
<time>2018-08-02T18:01:34Z</time>
<speed>0.16</speed>
</trkpt>
<trkpt lat="-7.301423" lon="-34.815727">
<ele>80.110001</ele>
<time>2018-08-02T18:07:12Z</time>
<speed>0.08</speed>
</trkpt>
<trkpt lat="-7.301392" lon="-34.815788">
<ele>86.629997</ele>
<time>2018-08-02T18:12:42Z</time>
<speed>0.09</speed>
</trkpt>
<trkpt lat="-7.301507" lon="-34.815895">
<ele>21.449999</ele>
<time>2018-08-02T18:18:38Z</time>
<speed>1.60</speed>
</trkpt>
<trkpt lat="-7.301476" lon="-34.815739">
<ele>84.659996</ele>
<time>2018-08-02T18:25:30Z</time>
<speed>0.13</speed>
</trkpt>
<trkpt lat="-7.301511" lon="-34.815845">
<ele>61.199997</ele>
<time>2018-08-02T18:32:42Z</time>
<speed>0.00</speed>
</trkpt>
<trkpt lat="-7.301555" lon="-34.815861">
<ele>42.320000</ele>
<time>2018-08-02T18:37:57Z</time>
<speed>0.00</speed>
</trkpt>
<trkpt lat="-7.301518" lon="-34.815681">
<ele>65.760002</ele>
<time>2018-08-02T18:43:14Z</time>
<speed>0.00</speed>
</trkpt>
<trkpt lat="-7.301499" lon="-34.815903">
<ele>60.039997</ele>
<time>2018-08-02T18:48:28Z</time>
<speed>0.00</speed>
</trkpt>
<trkpt lat="-7.301527" lon="-34.815784">
<ele>65.639999</ele>
<time>2018-08-02T18:53:43Z</time>
<speed>0.00</speed>
</trkpt>
<trkpt lat="-7.301419" lon="-34.815628">
<ele>86.909996</ele>
<time>2018-08-02T18:58:59Z</time>
<speed>0.00</speed>
</trkpt>
<trkpt lat="-7.301522" lon="-34.815823">
<ele>63.480000</ele>
<time>2018-08-02T19:04:17Z</time>
<speed>0.48</speed>
</trkpt>
<trkpt lat="-7.301445" lon="-34.815807">
<ele>53.669998</ele>
<time>2018-08-02T19:09:33Z</time>
<speed>0.00</speed>
</trkpt>
<trkpt lat="-7.301516" lon="-34.815731">
<ele>54.160000</ele>
<time>2018-08-02T19:14:48Z</time>
<speed>0.00</speed>
</trkpt>
<trkpt lat="-7.301450" lon="-34.815769">
<ele>42.790001</ele>
<time>2018-08-02T19:20:19Z</time>
<speed>0.12</speed>
</trkpt>
<trkpt lat="-7.301485" lon="-34.815849">
<ele>69.309998</ele>
<time>2018-08-02T19:25:35Z</time>
<speed>0.00</speed>
</trkpt>
<trkpt lat="-7.301517" lon="-34.815746">
<ele>66.379997</ele>
<time>2018-08-02T19:30:51Z</time>
<speed>0.00</speed>
</trkpt>
<trkpt lat="-7.301503" lon="-34.815765">
<ele>61.259998</ele>
<time>2018-08-02T19:36:07Z</time>
<speed>0.00</speed>
</trkpt>
<trkpt lat="-7.301523" lon="-34.815861">
<ele>54.699997</ele>
<time>2018-08-02T19:41:25Z</time>
<speed>0.00</speed>
</trkpt>
<trkpt lat="-7.301474" lon="-34.815727">
<ele>65.080002</ele>
<time>2018-08-02T19:46:41Z</time>
<speed>0.00</speed>
</trkpt>
<trkpt lat="-7.301439" lon="-34.815739">
<ele>70.549995</ele>
<time>2018-08-02T19:52:11Z</time>
<speed>0.34</speed>
</trkpt>
<trkpt lat="-7.301443" lon="-34.815861">
<ele>55.750000</ele>
<time>2018-08-02T19:57:44Z</time>
<speed>0.13</speed>
</trkpt>
<trkpt lat="-7.301487" lon="-34.815742">
<ele>71.119995</ele>
<time>2018-08-02T20:03:33Z</time>
<speed>0.23</speed>
</trkpt>
<trkpt lat="-7.301525" lon="-34.815712">
<ele>69.939995</ele>
<time>2018-08-02T20:09:30Z</time>
<speed>0.00</speed>
</trkpt>
<trkpt lat="-7.301578" lon="-34.815804">
<ele>60.090000</ele>
<time>2018-08-02T20:14:47Z</time>
<speed>0.00</speed>
</trkpt>
<trkpt lat="-7.301528" lon="-34.815716">
<ele>67.629997</ele>
<time>2018-08-02T20:20:05Z</time>
<speed>0.00</speed>
</trkpt>
<trkpt lat="-7.301643" lon="-34.815681">
<ele>101.759995</ele>
<time>2018-08-02T20:25:22Z</time>
<speed>0.00</speed>
</trkpt>
<trkpt lat="-7.301592" lon="-34.815708">
<ele>72.559998</ele>
<time>2018-08-02T20:30:50Z</time>
<speed>0.29</speed>
</trkpt>
<trkpt lat="-7.301484" lon="-34.815708">
<ele>80.349998</ele>
<time>2018-08-02T20:36:09Z</time>
<speed>0.00</speed>
</trkpt>
<trkpt lat="-7.301616" lon="-34.815697">
<ele>89.909996</ele>
<time>2018-08-02T20:41:41Z</time>
<speed>0.35</speed>
</trkpt>
<trkpt lat="-7.301555" lon="-34.815731">
<ele>57.599998</ele>
<time>2018-08-02T20:47:11Z</time>
<speed>0.17</speed>
</trkpt>
<trkpt lat="-7.301515" lon="-34.815777">
<ele>48.090000</ele>
<time>2018-08-02T20:52:29Z</time>
<speed>0.00</speed>
</trkpt>
<trkpt lat="-7.301497" lon="-34.815792">
<ele>31.699999</ele>
<time>2018-08-02T20:57:47Z</time>
<speed>0.00</speed>
</trkpt>
<trkpt lat="-7.301564" lon="-34.815796">
<ele>48.939999</ele>
<time>2018-08-02T21:03:06Z</time>
<speed>0.00</speed>
</trkpt>
<trkpt lat="-7.301548" lon="-34.815643">
<ele>92.650002</ele>
<time>2018-08-02T21:08:23Z</time>
<speed>0.61</speed>
</trkpt>
<trkpt lat="-7.301281" lon="-34.815834">
<ele>-5.300000</ele>
<time>2018-08-02T21:13:37Z</time>
<speed>0.00</speed>
</trkpt>
<trkpt lat="-7.301545" lon="-34.815685">
<ele>63.009998</ele>
<time>2018-08-02T21:18:48Z</time>
<speed>0.00</speed>
</trkpt>
<trkpt lat="-7.301520" lon="-34.815811">
<ele>79.580002</ele>
<time>2018-08-02T21:24:03Z</time>
<speed>2.24</speed>
</trkpt>
<trkpt lat="-7.301514" lon="-34.815773">
<ele>63.619999</ele>
<time>2018-08-02T21:29:24Z</time>
<speed>0.26</speed>
</trkpt>
<trkpt lat="-7.301550" lon="-34.815769">
<ele>52.879997</ele>
<time>2018-08-02T21:34:35Z</time>
<speed>0.00</speed>
</trkpt>
<trkpt lat="-7.301498" lon="-34.815727">
<ele>76.369995</ele>
<time>2018-08-02T21:39:45Z</time>
<speed>0.27</speed>
</trkpt>
<trkpt lat="-7.301503" lon="-34.815723">
<ele>66.869995</ele>
<time>2018-08-02T21:44:56Z</time>
<speed>0.00</speed>
</trkpt>
<trkpt lat="-7.301440" lon="-34.815678">
<ele>84.820000</ele>
<time>2018-08-02T21:45:06Z</time>
<speed>0.00</speed>
</trkpt>
<trkpt lat="-7.301456" lon="-34.815784">
<ele>45.840000</ele>
<time>2018-08-02T21:50:16Z</time>
<speed>0.00</speed>
</trkpt>
<trkpt lat="-7.301537" lon="-34.815689">
<ele>95.629997</ele>
<time>2018-08-02T21:55:44Z</time>
<speed>0.17</speed>
</trkpt>
<trkpt lat="-7.301509" lon="-34.815784">
<ele>60.070000</ele>
<time>2018-08-02T22:01:35Z</time>
<speed>0.06</speed>
</trkpt>
<trkpt lat="-7.301539" lon="-34.815826">
<ele>60.559998</ele>
<time>2018-08-02T22:08:22Z</time>
<speed>0.08</speed>
</trkpt>
<trkpt lat="-7.301605" lon="-34.815838">
<ele>61.359997</ele>
<time>2018-08-02T22:13:33Z</time>
<speed>0.00</speed>
</trkpt>
<trkpt lat="-7.301592" lon="-34.815796">
<ele>73.080002</ele>
<time>2018-08-02T22:18:44Z</time>
<speed>0.00</speed>
</trkpt>
<trkpt lat="-7.301579" lon="-34.815659">
<ele>70.889999</ele>
<time>2018-08-02T22:23:55Z</time>
<speed>0.00</speed>
</trkpt>
<trkpt lat="-7.301517" lon="-34.815796">
<ele>32.459999</ele>
<time>2018-08-02T22:29:08Z</time>
<speed>0.29</speed>
</trkpt>
<trkpt lat="-7.301455" lon="-34.815750">
<ele>62.099998</ele>
<time>2018-08-02T22:34:28Z</time>
<speed>0.08</speed>
</trkpt>
<trkpt lat="-7.301487" lon="-34.815830">
<ele>64.449997</ele>
<time>2018-08-02T22:39:41Z</time>
<speed>0.00</speed>
</trkpt>
<trkpt lat="-7.301508" lon="-34.815758">
<ele>63.239998</ele>
<time>2018-08-02T22:44:53Z</time>
<speed>0.00</speed>
</trkpt>
<trkpt lat="-7.301556" lon="-34.815830">
<ele>55.079998</ele>
<time>2018-08-02T22:50:05Z</time>
<speed>0.00</speed>
</trkpt>
<trkpt lat="-7.301527" lon="-34.815853">
<ele>57.910000</ele>
<time>2018-08-02T22:55:19Z</time>
<speed>0.00</speed>
</trkpt>
<trkpt lat="-7.301594" lon="-34.815819">
<ele>47.209999</ele>
<time>2018-08-02T23:01:01Z</time>
<speed>0.12</speed>
</trkpt>
<trkpt lat="-7.301452" lon="-34.815674">
<ele>75.879997</ele>
<time>2018-08-02T23:06:16Z</time>
<speed>1.32</speed>
</trkpt>
<trkpt lat="-7.301510" lon="-34.815643">
<ele>67.889999</ele>
<time>2018-08-02T23:11:50Z</time>
<speed>0.13</speed>
</trkpt>
<trkpt lat="-7.301493" lon="-34.815670">
<ele>55.020000</ele>
<time>2018-08-02T23:17:58Z</time>
<speed>0.25</speed>
</trkpt>
<trkpt lat="-7.301424" lon="-34.815556">
<ele>78.189995</ele>
<time>2018-08-02T23:26:26Z</time>
<speed>0.31</speed>
</trkpt>
<trkpt lat="-7.301584" lon="-34.815872">
<ele>46.660000</ele>
<time>2018-08-02T23:35:13Z</time>
<speed>0.43</speed>
</trkpt>
<trkpt lat="-7.301468" lon="-34.815712">
<ele>80.009995</ele>
<time>2018-08-02T23:44:35Z</time>
<speed>0.19</speed>
</trkpt>
<trkpt lat="-7.301403" lon="-34.815792">
<ele>80.509995</ele>
<time>2018-08-02T23:54:00Z</time>
<speed>0.52</speed>
</trkpt>
<trkpt lat="-7.301530" lon="-34.815720">
<ele>38.119999</ele>
<time>2018-08-03T00:03:12Z</time>
<speed>0.00</speed>
</trkpt>
<trkpt lat="-7.301425" lon="-34.815746">
<ele>76.400002</ele>
<time>2018-08-03T00:08:44Z</time>
<speed>0.13</speed>
</trkpt>
<trkpt lat="-7.301500" lon="-34.815655">
<ele>55.849998</ele>
<time>2018-08-03T00:16:32Z</time>
<speed>0.00</speed>
</trkpt>
<trkpt lat="-7.301504" lon="-34.815685">
<ele>42.299999</ele>
<time>2018-08-03T00:21:45Z</time>
<speed>0.00</speed>
</trkpt>
<trkpt lat="-7.301511" lon="-34.815712">
<ele>46.959999</ele>
<time>2018-08-03T00:26:59Z</time>
<speed>0.00</speed>
</trkpt>
<trkpt lat="-7.301531" lon="-34.815895">
<ele>51.639999</ele>
<time>2018-08-03T00:32:20Z</time>
<speed>0.88</speed>
</trkpt>
<trkpt lat="-7.301486" lon="-34.815804">
<ele>59.509998</ele>
<time>2018-08-03T00:37:56Z</time>
<speed>0.11</speed>
</trkpt>
<trkpt lat="-7.301557" lon="-34.815720">
<ele>38.779999</ele>
<time>2018-08-03T00:43:45Z</time>
<speed>0.27</speed>
</trkpt>
<trkpt lat="-7.301553" lon="-34.815750">
<ele>6.740000</ele>
<time>2018-08-03T00:49:52Z</time>
<speed>0.40</speed>
</trkpt>
<trkpt lat="-7.301517" lon="-34.815941">
<ele>14.860000</ele>
<time>2018-08-03T00:56:53Z</time>
<speed>3.06</speed>
</trkpt>
<trkpt lat="-7.301490" lon="-34.815784">
<ele>56.189999</ele>
<time>2018-08-03T01:06:19Z</time>
<speed>0.16</speed>
</trkpt>
<trkpt lat="-7.301434" lon="-34.815762">
<ele>57.770000</ele>
<time>2018-08-03T01:15:26Z</time>
<speed>0.08</speed>
</trkpt>
<trkpt lat="-7.301360" lon="-34.815674">
<ele>79.049995</ele>
<time>2018-08-03T01:20:54Z</time>
<speed>0.28</speed>
</trkpt>
<trkpt lat="-7.301566" lon="-34.815811">
<ele>55.410000</ele>
<time>2018-08-03T01:27:50Z</time>
<speed>0.32</speed>
</trkpt>
<trkpt lat="-7.301475" lon="-34.815681">
<ele>58.160000</ele>
<time>2018-08-03T01:33:18Z</time>
<speed>0.40</speed>
</trkpt>
<trkpt lat="-7.301464" lon="-34.815636">
<ele>102.689995</ele>
<time>2018-08-03T01:39:27Z</time>
<speed>0.39</speed>
</trkpt>
<trkpt lat="-7.301482" lon="-34.815735">
<ele>63.689999</ele>
<time>2018-08-03T01:46:32Z</time>
<speed>0.13</speed>
</trkpt>
<trkpt lat="-7.301515" lon="-34.815830">
<ele>52.219997</ele>
<time>2018-08-03T01:53:18Z</time>
<speed>0.08</speed>
</trkpt>
<trkpt lat="-7.301497" lon="-34.815681">
<ele>50.840000</ele>
<time>2018-08-03T01:59:27Z</time>
<speed>0.39</speed>
</trkpt>
<trkpt lat="-7.301533" lon="-34.815704">
<ele>51.070000</ele>
<time>2018-08-03T02:06:01Z</time>
<speed>0.18</speed>
</trkpt>
<trkpt lat="-7.301446" lon="-34.815674">
<ele>61.389999</ele>
<time>2018-08-03T02:13:53Z</time>
<speed>0.00</speed>
</trkpt>
<trkpt lat="-7.301497" lon="-34.815727">
<ele>58.279999</ele>
<time>2018-08-03T02:19:13Z</time>
<speed>0.00</speed>
</trkpt>
<trkpt lat="-7.301504" lon="-34.815754">
<ele>61.969997</ele>
<time>2018-08-03T02:24:29Z</time>
<speed>0.33</speed>
</trkpt>
<trkpt lat="-7.301486" lon="-34.815739">
<ele>86.750000</ele>
<time>2018-08-03T02:29:45Z</time>
<speed>0.45</speed>
</trkpt>
<trkpt lat="-7.301457" lon="-34.815670">
<ele>69.089996</ele>
<time>2018-08-03T02:35:03Z</time>
<speed>0.23</speed>
</trkpt>
<trkpt lat="-7.301483" lon="-34.815781">
<ele>63.660000</ele>
<time>2018-08-03T02:40:27Z</time>
<speed>0.18</speed>
</trkpt>
<trkpt lat="-7.301518" lon="-34.815712">
<ele>47.739998</ele>
<time>2018-08-03T02:45:46Z</time>
<speed>0.19</speed>
</trkpt>
<trkpt lat="-7.301405" lon="-34.815704">
<ele>51.500000</ele>
<time>2018-08-03T02:51:05Z</time>
<speed>0.00</speed>
</trkpt>
<trkpt lat="-7.301529" lon="-34.815685">
<ele>26.299999</ele>
<time>2018-08-03T02:56:35Z</time>
<speed>0.21</speed>
</trkpt>
</trkseg>
</trk>
<trk>
<name>20180819-155137(334)</name>
<desc>Color:004000ff</desc>
<trkseg>
<trkpt lat="-7.301493" lon="-34.815800">
<ele>47.039997</ele>
<time>2018-08-02T03:07:40Z</time>
<speed>0.30</speed>
</trkpt>
<trkpt lat="-7.301342" lon="-34.815876">
<ele>65.619995</ele>
<time>2018-08-02T03:18:35Z</time>
<speed>0.43</speed>
</trkpt>
<trkpt lat="-7.301430" lon="-34.815987">
<ele>46.639999</ele>
<time>2018-08-02T03:30:18Z</time>
<speed>0.13</speed>
</trkpt>
<trkpt lat="-7.301363" lon="-34.815582">
<ele>63.840000</ele>
<time>2018-08-02T03:40:59Z</time>
<speed>0.28</speed>
</trkpt>
<trkpt lat="-7.301514" lon="-34.816029">
<ele>39.149998</ele>
<time>2018-08-02T03:50:39Z</time>
<speed>0.00</speed>
</trkpt>
<trkpt lat="-7.301546" lon="-34.815643">
<ele>62.840000</ele>
<time>2018-08-02T03:56:27Z</time>
<speed>0.09</speed>
</trkpt>
<trkpt lat="-7.301367" lon="-34.815838">
<ele>71.519997</ele>
<time>2018-08-02T04:06:00Z</time>
<speed>0.25</speed>
</trkpt>
<trkpt lat="-7.301507" lon="-34.815834">
<ele>57.829998</ele>
<time>2018-08-02T04:16:35Z</time>
<speed>0.32</speed>
</trkpt>
<trkpt lat="-7.301577" lon="-34.815662">
<ele>70.639999</ele>
<time>2018-08-02T04:25:47Z</time>
<speed>0.44</speed>
</trkpt>
<trkpt lat="-7.301461" lon="-34.815666">
<ele>60.219997</ele>
<time>2018-08-02T04:34:26Z</time>
<speed>0.58</speed>
</trkpt>
<trkpt lat="-7.301448" lon="-34.815773">
<ele>63.329998</ele>
<time>2018-08-02T04:42:03Z</time>
<speed>0.24</speed>
</trkpt>
<trkpt lat="-7.301464" lon="-34.815701">
<ele>26.539999</ele>
<time>2018-08-02T04:50:48Z</time>
<speed>0.02</speed>
</trkpt>
<trkpt lat="-7.301534" lon="-34.815674">
<ele>47.480000</ele>
<time>2018-08-02T04:56:02Z</time>
<speed>0.00</speed>
</trkpt>
<trkpt lat="-7.301490" lon="-34.815788">
<ele>111.589996</ele>
<time>2018-08-02T05:01:21Z</time>
<speed>0.00</speed>
</trkpt>
<trkpt lat="-7.301529" lon="-34.815762">
<ele>87.529999</ele>
<time>2018-08-02T05:06:35Z</time>
<speed>0.18</speed>
</trkpt>
<trkpt lat="-7.301468" lon="-34.815720">
<ele>28.269999</ele>
<time>2018-08-02T05:11:47Z</time>
<speed>0.00</speed>
</trkpt>
<trkpt lat="-7.301568" lon="-34.815788">
<ele>78.279999</ele>
<time>2018-08-02T05:16:59Z</time>
<speed>0.00</speed>
</trkpt>
<trkpt lat="-7.301488" lon="-34.815716">
<ele>56.329998</ele>
<time>2018-08-02T05:22:10Z</time>
<speed>0.00</speed>
</trkpt>
<trkpt lat="-7.301519" lon="-34.815910">
<ele>68.659996</ele>
<time>2018-08-02T05:27:22Z</time>
<speed>0.00</speed>
</trkpt>
<trkpt lat="-7.301420" lon="-34.815750">
<ele>67.939995</ele>
<time>2018-08-02T05:32:32Z</time>
<speed>0.00</speed>
</trkpt>
<trkpt lat="-7.301499" lon="-34.815807">
<ele>58.789997</ele>
<time>2018-08-02T05:37:43Z</time>
<speed>0.00</speed>
</trkpt>
<trkpt lat="-7.301506" lon="-34.815762">
<ele>64.070000</ele>
<time>2018-08-02T05:42:54Z</time>
<speed>0.00</speed>
</trkpt>
<trkpt lat="-7.301586" lon="-34.815647">
<ele>83.959999</ele>
<time>2018-08-02T05:48:06Z</time>
<speed>0.00</speed>
</trkpt>
<trkpt lat="-7.301509" lon="-34.815788">
<ele>98.549995</ele>
<time>2018-08-02T05:53:17Z</time>
<speed>0.00</speed>
</trkpt>
<trkpt lat="-7.301488" lon="-34.815918">
<ele>59.889999</ele>
<time>2018-08-02T05:58:29Z</time>
<speed>0.42</speed>
</trkpt>
<trkpt lat="-7.301445" lon="-34.815762">
<ele>58.039997</ele>
<time>2018-08-02T06:03:49Z</time>
<speed>0.40</speed>
</trkpt>
<trkpt lat="-7.301458" lon="-34.815708">
<ele>94.229996</ele>
<time>2018-08-02T06:09:02Z</time>
<speed>0.11</speed>
</trkpt>
<trkpt lat="-7.301457" lon="-34.815716">
<ele>58.930000</ele>
<time>2018-08-02T06:14:13Z</time>
<speed>0.36</speed>
</trkpt>
<trkpt lat="-7.301492" lon="-34.815723">
<ele>57.709999</ele>
<time>2018-08-02T06:19:24Z</time>
<speed>0.28</speed>
</trkpt>
<trkpt lat="-7.301584" lon="-34.815655">
<ele>48.590000</ele>
<time>2018-08-02T06:24:41Z</time>
<speed>0.37</speed>
</trkpt>
<trkpt lat="-7.301478" lon="-34.815735">
<ele>55.329998</ele>
<time>2018-08-02T06:30:06Z</time>
<speed>0.19</speed>
</trkpt>
<trkpt lat="-7.301496" lon="-34.815708">
<ele>48.090000</ele>
<time>2018-08-02T06:35:54Z</time>
<speed>0.13</speed>
</trkpt>
<trkpt lat="-7.301484" lon="-34.815704">
<ele>52.599998</ele>
<time>2018-08-02T06:42:34Z</time>
<speed>0.44</speed>
</trkpt>
<trkpt lat="-7.301455" lon="-34.815754">
<ele>45.660000</ele>
<time>2018-08-02T06:49:23Z</time>
<speed>0.08</speed>
</trkpt>
<trkpt lat="-7.301419" lon="-34.815685">
<ele>44.500000</ele>
<time>2018-08-02T06:54:36Z</time>
<speed>0.24</speed>
</trkpt>
<trkpt lat="-7.301363" lon="-34.815765">
<ele>43.959999</ele>
<time>2018-08-02T07:00:47Z</time>
<speed>0.15</speed>
</trkpt>
<trkpt lat="-7.301489" lon="-34.815826">
<ele>37.610001</ele>
<time>2018-08-02T07:09:31Z</time>
<speed>0.06</speed>
</trkpt>
<trkpt lat="-7.301438" lon="-34.815704">
<ele>67.639999</ele>
<time>2018-08-02T07:19:10Z</time>
<speed>0.27</speed>
</trkpt>
<trkpt lat="-7.301460" lon="-34.815765">
<ele>70.409996</ele>
<time>2018-08-02T07:24:20Z</time>
<speed>0.00</speed>
</trkpt>
<trkpt lat="-7.301495" lon="-34.815792">
<ele>43.879997</ele>
<time>2018-08-02T07:29:31Z</time>
<speed>0.36</speed>
</trkpt>
<trkpt lat="-7.301298" lon="-34.815800">
<ele>78.099998</ele>
<time>2018-08-02T07:34:42Z</time>
<speed>0.73</speed>
</trkpt>
<trkpt lat="-7.301517" lon="-34.815765">
<ele>49.059998</ele>
<time>2018-08-02T07:39:53Z</time>
<speed>0.00</speed>
</trkpt>
<trkpt lat="-7.301464" lon="-34.815693">
<ele>70.379997</ele>
<time>2018-08-02T07:45:04Z</time>
<speed>0.00</speed>
</trkpt>
<trkpt lat="-7.301245" lon="-34.815792">
<ele>130.220001</ele>
<time>2018-08-02T07:50:15Z</time>
<speed>0.00</speed>
</trkpt>
<trkpt lat="-7.301320" lon="-34.815685">
<ele>92.689995</ele>
<time>2018-08-02T07:55:26Z</time>
<speed>0.00</speed>
</trkpt>
<trkpt lat="-7.301659" lon="-34.815792">
<ele>38.059998</ele>
<time>2018-08-02T08:00:41Z</time>
<speed>0.00</speed>
</trkpt>
<trkpt lat="-7.301488" lon="-34.815758">
<ele>56.389999</ele>
<time>2018-08-02T08:05:53Z</time>
<speed>0.00</speed>
</trkpt>
<trkpt lat="-7.301512" lon="-34.815804">
<ele>59.509998</ele>
<time>2018-08-02T08:11:04Z</time>
<speed>0.00</speed>
</trkpt>
<trkpt lat="-7.301404" lon="-34.815784">
<ele>89.339996</ele>
<time>2018-08-02T08:16:17Z</time>
<speed>0.00</speed>
</trkpt>
<trkpt lat="-7.301440" lon="-34.815784">
<ele>61.629997</ele>
<time>2018-08-02T08:21:28Z</time>
<speed>0.00</speed>
</trkpt>
<trkpt lat="-7.301553" lon="-34.815727">
<ele>45.020000</ele>
<time>2018-08-02T08:26:40Z</time>
<speed>0.00</speed>
</trkpt>
<trkpt lat="-7.301623" lon="-34.815742">
<ele>19.289999</ele>
<time>2018-08-02T08:31:53Z</time>
<speed>0.00</speed>
</trkpt>
<trkpt lat="-7.301501" lon="-34.815708">
<ele>57.099998</ele>
<time>2018-08-02T08:37:04Z</time>
<speed>0.00</speed>
</trkpt>
<trkpt lat="-7.301316" lon="-34.815792">
<ele>94.299995</ele>
<time>2018-08-02T08:42:24Z</time>
<speed>0.98</speed>
</trkpt>
<trkpt lat="-7.301446" lon="-34.815746">
<ele>59.520000</ele>
<time>2018-08-02T08:47:35Z</time>
<speed>0.00</speed>
</trkpt>
<trkpt lat="-7.301337" lon="-34.815716">
<ele>73.199997</ele>
<time>2018-08-02T08:52:47Z</time>
<speed>0.00</speed>
</trkpt>
<trkpt lat="-7.301414" lon="-34.815704">
<ele>61.989998</ele>
<time>2018-08-02T08:57:58Z</time>
<speed>0.00</speed>
</trkpt>
<trkpt lat="-7.301270" lon="-34.815765">
<ele>101.689995</ele>
<time>2018-08-02T09:03:14Z</time>
<speed>0.00</speed>
</trkpt>
<trkpt lat="-7.301573" lon="-34.815704">
<ele>56.299999</ele>
<time>2018-08-02T09:08:24Z</time>
<speed>0.00</speed>
</trkpt>
<trkpt lat="-7.301656" lon="-34.815655">
<ele>28.420000</ele>
<time>2018-08-02T09:13:54Z</time>
<speed>0.22</speed>
</trkpt>
<trkpt lat="-7.301388" lon="-34.815781">
<ele>81.540001</ele>
<time>2018-08-02T09:19:05Z</time>
<speed>0.00</speed>
</trkpt>
<trkpt lat="-7.301437" lon="-34.815811">
<ele>76.650002</ele>
<time>2018-08-02T09:24:18Z</time>
<speed>0.43</speed>
</trkpt>
<trkpt lat="-7.301428" lon="-34.815865">
<ele>69.470001</ele>
<time>2018-08-02T09:29:29Z</time>
<speed>0.00</speed>
</trkpt>
<trkpt lat="-7.301559" lon="-34.815765">
<ele>58.059998</ele>
<time>2018-08-02T09:34:52Z</time>
<speed>3.40</speed>
</trkpt>
<trkpt lat="-7.301600" lon="-34.815826">
<ele>53.119999</ele>
<time>2018-08-02T09:40:03Z</time>
<speed>0.00</speed>
</trkpt>
<trkpt lat="-7.301385" lon="-34.815769">
<ele>74.019997</ele>
<time>2018-08-02T09:45:15Z</time>
<speed>0.00</speed>
</trkpt>
<trkpt lat="-7.301096" lon="-34.815697">
<ele>106.589996</ele>
<time>2018-08-02T09:50:26Z</time>
<speed>0.00</speed>
</trkpt>
<trkpt lat="-7.301423" lon="-34.815826">
<ele>62.590000</ele>
<time>2018-08-02T09:55:39Z</time>
<speed>0.00</speed>
</trkpt>
<trkpt lat="-7.301468" lon="-34.815792">
<ele>63.259998</ele>
<time>2018-08-02T10:01:27Z</time>
<speed>0.10</speed>
</trkpt>
<trkpt lat="-7.301528" lon="-34.815746">
<ele>64.599998</ele>
<time>2018-08-02T10:06:57Z</time>
<speed>0.00</speed>
</trkpt>
<trkpt lat="-7.301484" lon="-34.815742">
<ele>66.540001</ele>
<time>2018-08-02T10:12:07Z</time>
<speed>0.00</speed>
</trkpt>
<trkpt lat="-7.301456" lon="-34.815838">
<ele>77.059998</ele>
<time>2018-08-02T10:17:17Z</time>
<speed>0.00</speed>
</trkpt>
<trkpt lat="-7.301505" lon="-34.815727">
<ele>64.019997</ele>
<time>2018-08-02T10:22:27Z</time>
<speed>0.00</speed>
</trkpt>
<trkpt lat="-7.301489" lon="-34.815834">
<ele>67.619995</ele>
<time>2018-08-02T10:27:37Z</time>
<speed>0.00</speed>
</trkpt>
<trkpt lat="-7.301478" lon="-34.815773">
<ele>76.729996</ele>
<time>2018-08-02T10:32:48Z</time>
<speed>0.00</speed>
</trkpt>
<trkpt lat="-7.301454" lon="-34.815773">
<ele>53.910000</ele>
<time>2018-08-02T10:37:59Z</time>
<speed>0.00</speed>
</trkpt>
<trkpt lat="-7.301487" lon="-34.815693">
<ele>57.549999</ele>
<time>2018-08-02T10:43:09Z</time>
<speed>0.00</speed>
</trkpt>
<trkpt lat="-7.301426" lon="-34.815727">
<ele>74.080002</ele>
<time>2018-08-02T10:48:20Z</time>
<speed>0.00</speed>
</trkpt>
<trkpt lat="-7.301404" lon="-34.815739">
<ele>62.039997</ele>
<time>2018-08-02T10:53:30Z</time>
<speed>0.00</speed>
</trkpt>
<trkpt lat="-7.301510" lon="-34.815746">
<ele>57.449997</ele>
<time>2018-08-02T10:58:40Z</time>
<speed>0.00</speed>
</trkpt>
<trkpt lat="-7.301513" lon="-34.815762">
<ele>74.500000</ele>
<time>2018-08-02T11:03:56Z</time>
<speed>0.03</speed>
</trkpt>
<trkpt lat="-7.301511" lon="-34.815750">
<ele>51.009998</ele>
<time>2018-08-02T11:09:07Z</time>
<speed>0.00</speed>
</trkpt>
<trkpt lat="-7.301449" lon="-34.815742">
<ele>83.360001</ele>
<time>2018-08-02T11:14:17Z</time>
<speed>0.00</speed>
</trkpt>
<trkpt lat="-7.301457" lon="-34.815674">
<ele>75.589996</ele>
<time>2018-08-02T11:19:28Z</time>
<speed>0.00</speed>
</trkpt>
<trkpt lat="-7.301470" lon="-34.815655">
<ele>78.659996</ele>
<time>2018-08-02T11:24:54Z</time>
<speed>0.09</speed>
</trkpt>
<trkpt lat="-7.301487" lon="-34.815666">
<ele>78.239998</ele>
<time>2018-08-02T11:30:06Z</time>
<speed>0.11</speed>
</trkpt>
<trkpt lat="-7.301570" lon="-34.815750">
<ele>25.670000</ele>
<time>2018-08-02T11:35:24Z</time>
<speed>1.02</speed>
</trkpt>
<trkpt lat="-7.301499" lon="-34.815746">
<ele>60.259998</ele>
<time>2018-08-02T11:40:38Z</time>
<speed>0.00</speed>
</trkpt>
<trkpt lat="-7.301406" lon="-34.815811">
<ele>78.119995</ele>
<time>2018-08-02T11:45:54Z</time>
<speed>0.00</speed>
</trkpt>
<trkpt lat="-7.301548" lon="-34.815735">
<ele>51.849998</ele>
<time>2018-08-02T11:51:10Z</time>
<speed>0.00</speed>
</trkpt>
<trkpt lat="-7.301506" lon="-34.815689">
<ele>85.040001</ele>
<time>2018-08-02T11:56:27Z</time>
<speed>0.00</speed>
</trkpt>
<trkpt lat="-7.301440" lon="-34.815823">
<ele>26.599998</ele>
<time>2018-08-02T12:01:46Z</time>
<speed>0.00</speed>
</trkpt>
<trkpt lat="-7.301417" lon="-34.815746">
<ele>43.730000</ele>
<time>2018-08-02T12:07:02Z</time>
<speed>0.00</speed>
</trkpt>
<trkpt lat="-7.301597" lon="-34.815678">
<ele>30.619999</ele>
<time>2018-08-02T12:12:32Z</time>
<speed>0.62</speed>
</trkpt>
<trkpt lat="-7.301497" lon="-34.815693">
<ele>63.709999</ele>
<time>2018-08-02T12:17:42Z</time>
<speed>0.06</speed>
</trkpt>
<trkpt lat="-7.301523" lon="-34.815701">
<ele>55.230000</ele>
<time>2018-08-02T12:22:52Z</time>
<speed>0.00</speed>
</trkpt>
<trkpt lat="-7.301579" lon="-34.815712">
<ele>47.189999</ele>
<time>2018-08-02T12:28:03Z</time>
<speed>0.00</speed>
</trkpt>
<trkpt lat="-7.301546" lon="-34.815769">
<ele>57.039997</ele>
<time>2018-08-02T12:33:14Z</time>
<speed>0.00</speed>
</trkpt>
<trkpt lat="-7.301914" lon="-34.815659">
<ele>250.479996</ele>
<time>2018-08-02T12:38:37Z</time>
<speed>0.00</speed>
</trkpt>
<trkpt lat="-7.301492" lon="-34.815773">
<ele>69.049995</ele>
<time>2018-08-02T12:43:45Z</time>
<speed>0.07</speed>
</trkpt>
<trkpt lat="-7.301513" lon="-34.815746">
<ele>59.599998</ele>
<time>2018-08-02T12:48:56Z</time>
<speed>0.00</speed>
</trkpt>
<trkpt lat="-7.301482" lon="-34.815746">
<ele>58.660000</ele>
<time>2018-08-02T12:54:07Z</time>
<speed>0.00</speed>
</trkpt>
<trkpt lat="-7.301477" lon="-34.815735">
<ele>59.009998</ele>
<time>2018-08-02T12:59:21Z</time>
<speed>0.00</speed>
</trkpt>
<trkpt lat="-7.301473" lon="-34.815689">
<ele>68.169998</ele>
<time>2018-08-02T13:04:35Z</time>
<speed>0.00</speed>
</trkpt>
<trkpt lat="-7.301563" lon="-34.815746">
<ele>45.719997</ele>
<time>2018-08-02T13:09:50Z</time>
<speed>0.19</speed>
</trkpt>
<trkpt lat="-7.301562" lon="-34.815758">
<ele>52.860001</ele>
<time>2018-08-02T13:15:14Z</time>
<speed>0.09</speed>
</trkpt>
<trkpt lat="-7.301474" lon="-34.815765">
<ele>61.149998</ele>
<time>2018-08-02T13:20:27Z</time>
<speed>0.00</speed>
</trkpt>
<trkpt lat="-7.301555" lon="-34.815762">
<ele>49.119999</ele>
<time>2018-08-02T13:25:40Z</time>
<speed>0.00</speed>
</trkpt>
<trkpt lat="-7.301549" lon="-34.815765">
<ele>46.110001</ele>
<time>2018-08-02T13:30:51Z</time>
<speed>0.00</speed>
</trkpt>
<trkpt lat="-7.301469" lon="-34.815712">
<ele>53.980000</ele>
<time>2018-08-02T13:36:02Z</time>
<speed>0.00</speed>
</trkpt>
<trkpt lat="-7.301499" lon="-34.815651">
<ele>88.680000</ele>
<time>2018-08-02T13:41:14Z</time>
<speed>0.00</speed>
</trkpt>
<trkpt lat="-7.301533" lon="-34.815723">
<ele>32.329998</ele>
<time>2018-08-02T13:46:25Z</time>
<speed>0.00</speed>
</trkpt>
<trkpt lat="-7.301480" lon="-34.815754">
<ele>56.349998</ele>
<time>2018-08-02T13:51:36Z</time>
<speed>0.00</speed>
</trkpt>
<trkpt lat="-7.301417" lon="-34.815693">
<ele>48.969997</ele>
<time>2018-08-02T13:56:48Z</time>
<speed>0.00</speed>
</trkpt>
<trkpt lat="-7.301575" lon="-34.815693">
<ele>51.309998</ele>
<time>2018-08-02T14:02:27Z</time>
<speed>0.13</speed>
</trkpt>
<trkpt lat="-7.301499" lon="-34.815693">
<ele>80.599998</ele>
<time>2018-08-02T14:08:00Z</time>
<speed>0.14</speed>
</trkpt>
<trkpt lat="-7.301500" lon="-34.815819">
<ele>37.389999</ele>
<time>2018-08-02T14:13:51Z</time>
<speed>0.00</speed>
</trkpt>
<trkpt lat="-7.301532" lon="-34.815845">
<ele>21.279999</ele>
<time>2018-08-02T14:19:02Z</time>
<speed>0.00</speed>
</trkpt>
<trkpt lat="-7.301533" lon="-34.815823">
<ele>50.340000</ele>
<time>2018-08-02T14:24:14Z</time>
<speed>0.00</speed>
</trkpt>
<trkpt lat="-7.301569" lon="-34.815762">
<ele>38.259998</ele>
<time>2018-08-02T14:29:26Z</time>
<speed>0.00</speed>
</trkpt>
<trkpt lat="-7.301430" lon="-34.815594">
<ele>91.759995</ele>
<time>2018-08-02T14:34:42Z</time>
<speed>0.00</speed>
</trkpt>
<trkpt lat="-7.301576" lon="-34.815891">
<ele>13.049999</ele>
<time>2018-08-02T14:39:59Z</time>
<speed>0.00</speed>
</trkpt>
<trkpt lat="-7.301421" lon="-34.815620">
<ele>144.270004</ele>
<time>2018-08-02T14:45:31Z</time>
<speed>0.00</speed>
</trkpt>
<trkpt lat="-7.301557" lon="-34.815796">
<ele>51.480000</ele>
<time>2018-08-02T14:50:46Z</time>
<speed>0.00</speed>
</trkpt>
<trkpt lat="-7.301380" lon="-34.815601">
<ele>144.770004</ele>
<time>2018-08-02T14:56:00Z</time>
<speed>0.00</speed>
</trkpt>
<trkpt lat="-7.301556" lon="-34.815624">
<ele>36.000000</ele>
<time>2018-08-02T15:01:18Z</time>
<speed>0.00</speed>
</trkpt>
<trkpt lat="-7.301528" lon="-34.815670">
<ele>47.329998</ele>
<time>2018-08-02T15:06:31Z</time>
<speed>0.28</speed>
</trkpt>
<trkpt lat="-7.301565" lon="-34.815804">
<ele>-4.190000</ele>
<time>2018-08-02T15:11:47Z</time>
<speed>0.00</speed>
</trkpt>
<trkpt lat="-7.301545" lon="-34.815735">
<ele>44.779999</ele>
<time>2018-08-02T15:16:59Z</time>
<speed>0.00</speed>
</trkpt>
<trkpt lat="-7.301498" lon="-34.815670">
<ele>50.660000</ele>
<time>2018-08-02T15:22:12Z</time>
<speed>0.00</speed>
</trkpt>
<trkpt lat="-7.301578" lon="-34.815701">
<ele>32.059998</ele>
<time>2018-08-02T15:27:22Z</time>
<speed>1.65</speed>
</trkpt>
<trkpt lat="-7.301585" lon="-34.815742">
<ele>48.840000</ele>
<time>2018-08-02T15:32:34Z</time>
<speed>0.00</speed>
</trkpt>
<trkpt lat="-7.301538" lon="-34.815685">
<ele>53.259998</ele>
<time>2018-08-02T15:37:43Z</time>
<speed>0.19</speed>
</trkpt>
<trkpt lat="-7.301540" lon="-34.815670">
<ele>68.879997</ele>
<time>2018-08-02T15:42:54Z</time>
<speed>0.07</speed>
</trkpt>
<trkpt lat="-7.301501" lon="-34.815731">
<ele>69.199997</ele>
<time>2018-08-02T15:48:06Z</time>
<speed>0.02</speed>
</trkpt>
<trkpt lat="-7.301563" lon="-34.815792">
<ele>54.219997</ele>
<time>2018-08-02T15:53:21Z</time>
<speed>0.00</speed>
</trkpt>
<trkpt lat="-7.301444" lon="-34.815716">
<ele>82.680000</ele>
<time>2018-08-02T15:58:32Z</time>
<speed>0.00</speed>
</trkpt>
<trkpt lat="-7.301352" lon="-34.815701">
<ele>95.169998</ele>
<time>2018-08-02T16:03:51Z</time>
<speed>0.00</speed>
</trkpt>
<trkpt lat="-7.301432" lon="-34.815773">
<ele>76.389999</ele>
<time>2018-08-02T16:09:03Z</time>
<speed>1.75</speed>
</trkpt>
<trkpt lat="-7.301524" lon="-34.815811">
<ele>75.000000</ele>
<time>2018-08-02T16:14:15Z</time>
<speed>0.00</speed>
</trkpt>
<trkpt lat="-7.301466" lon="-34.815693">
<ele>76.769997</ele>
<time>2018-08-02T16:19:27Z</time>
<speed>0.00</speed>
</trkpt>
<trkpt lat="-7.301544" lon="-34.815796">
<ele>56.149998</ele>
<time>2018-08-02T16:24:43Z</time>
<speed>0.00</speed>
</trkpt>
<trkpt lat="-7.301565" lon="-34.815769">
<ele>60.439999</ele>
<time>2018-08-02T16:30:17Z</time>
<speed>0.44</speed>
</trkpt>
<trkpt lat="-7.301432" lon="-34.815792">
<ele>54.949997</ele>
<time>2018-08-02T16:35:48Z</time>
<speed>0.29</speed>
</trkpt>
<trkpt lat="-7.301547" lon="-34.815742">
<ele>56.730000</ele>
<time>2018-08-02T16:41:20Z</time>
<speed>1.98</speed>
</trkpt>
<trkpt lat="-7.301449" lon="-34.816055">
<ele>58.279999</ele>
<time>2018-08-02T16:46:35Z</time>
<speed>1.62</speed>
</trkpt>
<trkpt lat="-7.301526" lon="-34.815678">
<ele>52.239998</ele>
<time>2018-08-02T16:52:20Z</time>
<speed>0.00</speed>
</trkpt>
<trkpt lat="-7.301529" lon="-34.815746">
<ele>62.020000</ele>
<time>2018-08-02T16:58:31Z</time>
<speed>0.18</speed>
</trkpt>
<trkpt lat="-7.301457" lon="-34.815769">
<ele>75.619995</ele>
<time>2018-08-02T17:03:49Z</time>
<speed>0.00</speed>
</trkpt>
<trkpt lat="-7.301489" lon="-34.815746">
<ele>76.879997</ele>
<time>2018-08-02T17:09:02Z</time>
<speed>0.00</speed>
</trkpt>
<trkpt lat="-7.301406" lon="-34.815594">
<ele>83.959999</ele>
<time>2018-08-02T17:14:15Z</time>
<speed>0.00</speed>
</trkpt>
<trkpt lat="-7.301580" lon="-34.815720">
<ele>61.520000</ele>
<time>2018-08-02T17:19:28Z</time>
<speed>0.00</speed>
</trkpt>
<trkpt lat="-7.301552" lon="-34.815651">
<ele>66.849998</ele>
<time>2018-08-02T17:24:41Z</time>
<speed>0.00</speed>
</trkpt>
<trkpt lat="-7.301390" lon="-34.815800">
<ele>70.459999</ele>
<time>2018-08-02T17:29:54Z</time>
<speed>0.00</speed>
</trkpt>
<trkpt lat="-7.301447" lon="-34.815758">
<ele>77.750000</ele>
<time>2018-08-02T17:35:07Z</time>
<speed>0.43</speed>
</trkpt>
<trkpt lat="-7.301520" lon="-34.815807">
<ele>62.169998</ele>
<time>2018-08-02T17:40:20Z</time>
<speed>0.00</speed>
</trkpt>
<trkpt lat="-7.301401" lon="-34.815712">
<ele>73.879997</ele>
<time>2018-08-02T17:45:33Z</time>
<speed>0.00</speed>
</trkpt>
<trkpt lat="-7.301476" lon="-34.815708">
<ele>70.209999</ele>
<time>2018-08-02T17:50:45Z</time>
<speed>0.10</speed>
</trkpt>
<trkpt lat="-7.301462" lon="-34.815769">
<ele>63.340000</ele>
<time>2018-08-02T17:56:00Z</time>
<speed>0.00</speed>
</trkpt>
<trkpt lat="-7.301561" lon="-34.815792">
<ele>43.950001</ele>
<time>2018-08-02T18:01:34Z</time>
<speed>0.16</speed>
</trkpt>
<trkpt lat="-7.301423" lon="-34.815727">
<ele>80.110001</ele>
<time>2018-08-02T18:07:12Z</time>
<speed>0.08</speed>
</trkpt>
<trkpt lat="-7.301392" lon="-34.815788">
<ele>86.629997</ele>
<time>2018-08-02T18:12:42Z</time>
<speed>0.09</speed>
</trkpt>
<trkpt lat="-7.301507" lon="-34.815895">
<ele>21.449999</ele>
<time>2018-08-02T18:18:38Z</time>
<speed>1.60</speed>
</trkpt>
<trkpt lat="-7.301476" lon="-34.815739">
<ele>84.659996</ele>
<time>2018-08-02T18:25:30Z</time>
<speed>0.13</speed>
</trkpt>
<trkpt lat="-7.301511" lon="-34.815845">
<ele>61.199997</ele>
<time>2018-08-02T18:32:42Z</time>
<speed>0.00</speed>
</trkpt>
<trkpt lat="-7.301555" lon="-34.815861">
<ele>42.320000</ele>
<time>2018-08-02T18:37:57Z</time>
<speed>0.00</speed>
</trkpt>
<trkpt lat="-7.301518" lon="-34.815681">
<ele>65.760002</ele>
<time>2018-08-02T18:43:14Z</time>
<speed>0.00</speed>
</trkpt>
<trkpt lat="-7.301499" lon="-34.815903">
<ele>60.039997</ele>
<time>2018-08-02T18:48:28Z</time>
<speed>0.00</speed>
</trkpt>
<trkpt lat="-7.301527" lon="-34.815784">
<ele>65.639999</ele>
<time>2018-08-02T18:53:43Z</time>
<speed>0.00</speed>
</trkpt>
<trkpt lat="-7.301419" lon="-34.815628">
<ele>86.909996</ele>
<time>2018-08-02T18:58:59Z</time>
<speed>0.00</speed>
</trkpt>
<trkpt lat="-7.301522" lon="-34.815823">
<ele>63.480000</ele>
<time>2018-08-02T19:04:17Z</time>
<speed>0.48</speed>
</trkpt>
<trkpt lat="-7.301445" lon="-34.815807">
<ele>53.669998</ele>
<time>2018-08-02T19:09:33Z</time>
<speed>0.00</speed>
</trkpt>
<trkpt lat="-7.301516" lon="-34.815731">
<ele>54.160000</ele>
<time>2018-08-02T19:14:48Z</time>
<speed>0.00</speed>
</trkpt>
<trkpt lat="-7.301450" lon="-34.815769">
<ele>42.790001</ele>
<time>2018-08-02T19:20:19Z</time>
<speed>0.12</speed>
</trkpt>
<trkpt lat="-7.301485" lon="-34.815849">
<ele>69.309998</ele>
<time>2018-08-02T19:25:35Z</time>
<speed>0.00</speed>
</trkpt>
<trkpt lat="-7.301517" lon="-34.815746">
<ele>66.379997</ele>
<time>2018-08-02T19:30:51Z</time>
<speed>0.00</speed>
</trkpt>
<trkpt lat="-7.301503" lon="-34.815765">
<ele>61.259998</ele>
<time>2018-08-02T19:36:07Z</time>
<speed>0.00</speed>
</trkpt>
<trkpt lat="-7.301523" lon="-34.815861">
<ele>54.699997</ele>
<time>2018-08-02T19:41:25Z</time>
<speed>0.00</speed>
</trkpt>
<trkpt lat="-7.301474" lon="-34.815727">
<ele>65.080002</ele>
<time>2018-08-02T19:46:41Z</time>
<speed>0.00</speed>
</trkpt>
<trkpt lat="-7.301439" lon="-34.815739">
<ele>70.549995</ele>
<time>2018-08-02T19:52:11Z</time>
<speed>0.34</speed>
</trkpt>
<trkpt lat="-7.301443" lon="-34.815861">
<ele>55.750000</ele>
<time>2018-08-02T19:57:44Z</time>
<speed>0.13</speed>
</trkpt>
<trkpt lat="-7.301487" lon="-34.815742">
<ele>71.119995</ele>
<time>2018-08-02T20:03:33Z</time>
<speed>0.23</speed>
</trkpt>
<trkpt lat="-7.301525" lon="-34.815712">
<ele>69.939995</ele>
<time>2018-08-02T20:09:30Z</time>
<speed>0.00</speed>
</trkpt>
<trkpt lat="-7.301578" lon="-34.815804">
<ele>60.090000</ele>
<time>2018-08-02T20:14:47Z</time>
<speed>0.00</speed>
</trkpt>
<trkpt lat="-7.301528" lon="-34.815716">
<ele>67.629997</ele>
<time>2018-08-02T20:20:05Z</time>
<speed>0.00</speed>
</trkpt>
<trkpt lat="-7.301643" lon="-34.815681">
<ele>101.759995</ele>
<time>2018-08-02T20:25:22Z</time>
<speed>0.00</speed>
</trkpt>
<trkpt lat="-7.301592" lon="-34.815708">
<ele>72.559998</ele>
<time>2018-08-02T20:30:50Z</time>
<speed>0.29</speed>
</trkpt>
<trkpt lat="-7.301484" lon="-34.815708">
<ele>80.349998</ele>
<time>2018-08-02T20:36:09Z</time>
<speed>0.00</speed>
</trkpt>
<trkpt lat="-7.301616" lon="-34.815697">
<ele>89.909996</ele>
<time>2018-08-02T20:41:41Z</time>
<speed>0.35</speed>
</trkpt>
<trkpt lat="-7.301555" lon="-34.815731">
<ele>57.599998</ele>
<time>2018-08-02T20:47:11Z</time>
<speed>0.17</speed>
</trkpt>
<trkpt lat="-7.301515" lon="-34.815777">
<ele>48.090000</ele>
<time>2018-08-02T20:52:29Z</time>
<speed>0.00</speed>
</trkpt>
<trkpt lat="-7.301497" lon="-34.815792">
<ele>31.699999</ele>
<time>2018-08-02T20:57:47Z</time>
<speed>0.00</speed>
</trkpt>
<trkpt lat="-7.301564" lon="-34.815796">
<ele>48.939999</ele>
<time>2018-08-02T21:03:06Z</time>
<speed>0.00</speed>
</trkpt>
<trkpt lat="-7.301548" lon="-34.815643">
<ele>92.650002</ele>
<time>2018-08-02T21:08:23Z</time>
<speed>0.61</speed>
</trkpt>
<trkpt lat="-7.301281" lon="-34.815834">
<ele>-5.300000</ele>
<time>2018-08-02T21:13:37Z</time>
<speed>0.00</speed>
</trkpt>
<trkpt lat="-7.301545" lon="-34.815685">
<ele>63.009998</ele>
<time>2018-08-02T21:18:48Z</time>
<speed>0.00</speed>
</trkpt>
<trkpt lat="-7.301520" lon="-34.815811">
<ele>79.580002</ele>
<time>2018-08-02T21:24:03Z</time>
<speed>2.24</speed>
</trkpt>
<trkpt lat="-7.301514" lon="-34.815773">
<ele>63.619999</ele>
<time>2018-08-02T21:29:24Z</time>
<speed>0.26</speed>
</trkpt>
<trkpt lat="-7.301550" lon="-34.815769">
<ele>52.879997</ele>
<time>2018-08-02T21:34:35Z</time>
<speed>0.00</speed>
</trkpt>
<trkpt lat="-7.301498" lon="-34.815727">
<ele>76.369995</ele>
<time>2018-08-02T21:39:45Z</time>
<speed>0.27</speed>
</trkpt>
<trkpt lat="-7.301503" lon="-34.815723">
<ele>66.869995</ele>
<time>2018-08-02T21:44:56Z</time>
<speed>0.00</speed>
</trkpt>
<trkpt lat="-7.301440" lon="-34.815678">
<ele>84.820000</ele>
<time>2018-08-02T21:45:06Z</time>
<speed>0.00</speed>
</trkpt>
<trkpt lat="-7.301456" lon="-34.815784">
<ele>45.840000</ele>
<time>2018-08-02T21:50:16Z</time>
<speed>0.00</speed>
</trkpt>
<trkpt lat="-7.301537" lon="-34.815689">
<ele>95.629997</ele>
<time>2018-08-02T21:55:44Z</time>
<speed>0.17</speed>
</trkpt>
<trkpt lat="-7.301509" lon="-34.815784">
<ele>60.070000</ele>
<time>2018-08-02T22:01:35Z</time>
<speed>0.06</speed>
</trkpt>
<trkpt lat="-7.301539" lon="-34.815826">
<ele>60.559998</ele>
<time>2018-08-02T22:08:22Z</time>
<speed>0.08</speed>
</trkpt>
<trkpt lat="-7.301605" lon="-34.815838">
<ele>61.359997</ele>
<time>2018-08-02T22:13:33Z</time>
<speed>0.00</speed>
</trkpt>
<trkpt lat="-7.301592" lon="-34.815796">
<ele>73.080002</ele>
<time>2018-08-02T22:18:44Z</time>
<speed>0.00</speed>
</trkpt>
<trkpt lat="-7.301579" lon="-34.815659">
<ele>70.889999</ele>
<time>2018-08-02T22:23:55Z</time>
<speed>0.00</speed>
</trkpt>
<trkpt lat="-7.301517" lon="-34.815796">
<ele>32.459999</ele>
<time>2018-08-02T22:29:08Z</time>
<speed>0.29</speed>
</trkpt>
<trkpt lat="-7.301455" lon="-34.815750">
<ele>62.099998</ele>
<time>2018-08-02T22:34:28Z</time>
<speed>0.08</speed>
</trkpt>
<trkpt lat="-7.301487" lon="-34.815830">
<ele>64.449997</ele>
<time>2018-08-02T22:39:41Z</time>
<speed>0.00</speed>
</trkpt>
<trkpt lat="-7.301508" lon="-34.815758">
<ele>63.239998</ele>
<time>2018-08-02T22:44:53Z</time>
<speed>0.00</speed>
</trkpt>
<trkpt lat="-7.301556" lon="-34.815830">
<ele>55.079998</ele>
<time>2018-08-02T22:50:05Z</time>
<speed>0.00</speed>
</trkpt>
<trkpt lat="-7.301527" lon="-34.815853">
<ele>57.910000</ele>
<time>2018-08-02T22:55:19Z</time>
<speed>0.00</speed>
</trkpt>
<trkpt lat="-7.301594" lon="-34.815819">
<ele>47.209999</ele>
<time>2018-08-02T23:01:01Z</time>
<speed>0.12</speed>
</trkpt>
<trkpt lat="-7.301452" lon="-34.815674">
<ele>75.879997</ele>
<time>2018-08-02T23:06:16Z</time>
<speed>1.32</speed>
</trkpt>
<trkpt lat="-7.301510" lon="-34.815643">
<ele>67.889999</ele>
<time>2018-08-02T23:11:50Z</time>
<speed>0.13</speed>
</trkpt>
<trkpt lat="-7.301493" lon="-34.815670">
<ele>55.020000</ele>
<time>2018-08-02T23:17:58Z</time>
<speed>0.25</speed>
</trkpt>
<trkpt lat="-7.301424" lon="-34.815556">
<ele>78.189995</ele>
<time>2018-08-02T23:26:26Z</time>
<speed>0.31</speed>
</trkpt>
<trkpt lat="-7.301584" lon="-34.815872">
<ele>46.660000</ele>
<time>2018-08-02T23:35:13Z</time>
<speed>0.43</speed>
</trkpt>
<trkpt lat="-7.301468" lon="-34.815712">
<ele>80.009995</ele>
<time>2018-08-02T23:44:35Z</time>
<speed>0.19</speed>
</trkpt>
<trkpt lat="-7.301403" lon="-34.815792">
<ele>80.509995</ele>
<time>2018-08-02T23:54:00Z</time>
<speed>0.52</speed>
</trkpt>
<trkpt lat="-7.301530" lon="-34.815720">
<ele>38.119999</ele>
<time>2018-08-03T00:03:12Z</time>
<speed>0.00</speed>
</trkpt>
<trkpt lat="-7.301425" lon="-34.815746">
<ele>76.400002</ele>
<time>2018-08-03T00:08:44Z</time>
<speed>0.13</speed>
</trkpt>
<trkpt lat="-7.301500" lon="-34.815655">
<ele>55.849998</ele>
<time>2018-08-03T00:16:32Z</time>
<speed>0.00</speed>
</trkpt>
<trkpt lat="-7.301504" lon="-34.815685">
<ele>42.299999</ele>
<time>2018-08-03T00:21:45Z</time>
<speed>0.00</speed>
</trkpt>
<trkpt lat="-7.301511" lon="-34.815712">
<ele>46.959999</ele>
<time>2018-08-03T00:26:59Z</time>
<speed>0.00</speed>
</trkpt>
<trkpt lat="-7.301531" lon="-34.815895">
<ele>51.639999</ele>
<time>2018-08-03T00:32:20Z</time>
<speed>0.88</speed>
</trkpt>
<trkpt lat="-7.301486" lon="-34.815804">
<ele>59.509998</ele>
<time>2018-08-03T00:37:56Z</time>
<speed>0.11</speed>
</trkpt>
<trkpt lat="-7.301557" lon="-34.815720">
<ele>38.779999</ele>
<time>2018-08-03T00:43:45Z</time>
<speed>0.27</speed>
</trkpt>
<trkpt lat="-7.301553" lon="-34.815750">
<ele>6.740000</ele>
<time>2018-08-03T00:49:52Z</time>
<speed>0.40</speed>
</trkpt>
<trkpt lat="-7.301517" lon="-34.815941">
<ele>14.860000</ele>
<time>2018-08-03T00:56:53Z</time>
<speed>3.06</speed>
</trkpt>
<trkpt lat="-7.301490" lon="-34.815784">
<ele>56.189999</ele>
<time>2018-08-03T01:06:19Z</time>
<speed>0.16</speed>
</trkpt>
<trkpt lat="-7.301434" lon="-34.815762">
<ele>57.770000</ele>
<time>2018-08-03T01:15:26Z</time>
<speed>0.08</speed>
</trkpt>
<trkpt lat="-7.301360" lon="-34.815674">
<ele>79.049995</ele>
<time>2018-08-03T01:20:54Z</time>
<speed>0.28</speed>
</trkpt>
<trkpt lat="-7.301566" lon="-34.815811">
<ele>55.410000</ele>
<time>2018-08-03T01:27:50Z</time>
<speed>0.32</speed>
</trkpt>
<trkpt lat="-7.301475" lon="-34.815681">
<ele>58.160000</ele>
<time>2018-08-03T01:33:18Z</time>
<speed>0.40</speed>
</trkpt>
<trkpt lat="-7.301464" lon="-34.815636">
<ele>102.689995</ele>
<time>2018-08-03T01:39:27Z</time>
<speed>0.39</speed>
</trkpt>
<trkpt lat="-7.301482" lon="-34.815735">
<ele>63.689999</ele>
<time>2018-08-03T01:46:32Z</time>
<speed>0.13</speed>
</trkpt>
<trkpt lat="-7.301515" lon="-34.815830">
<ele>52.219997</ele>
<time>2018-08-03T01:53:18Z</time>
<speed>0.08</speed>
</trkpt>
<trkpt lat="-7.301497" lon="-34.815681">
<ele>50.840000</ele>
<time>2018-08-03T01:59:27Z</time>
<speed>0.39</speed>
</trkpt>
<trkpt lat="-7.301533" lon="-34.815704">
<ele>51.070000</ele>
<time>2018-08-03T02:06:01Z</time>
<speed>0.18</speed>
</trkpt>
<trkpt lat="-7.301446" lon="-34.815674">
<ele>61.389999</ele>
<time>2018-08-03T02:13:53Z</time>
<speed>0.00</speed>
</trkpt>
<trkpt lat="-7.301497" lon="-34.815727">
<ele>58.279999</ele>
<time>2018-08-03T02:19:13Z</time>
<speed>0.00</speed>
</trkpt>
<trkpt lat="-7.301504" lon="-34.815754">
<ele>61.969997</ele>
<time>2018-08-03T02:24:29Z</time>
<speed>0.33</speed>
</trkpt>
<trkpt lat="-7.301486" lon="-34.815739">
<ele>86.750000</ele>
<time>2018-08-03T02:29:45Z</time>
<speed>0.45</speed>
</trkpt>
<trkpt lat="-7.301457" lon="-34.815670">
<ele>69.089996</ele>
<time>2018-08-03T02:35:03Z</time>
<speed>0.23</speed>
</trkpt>
<trkpt lat="-7.301483" lon="-34.815781">
<ele>63.660000</ele>
<time>2018-08-03T02:40:27Z</time>
<speed>0.18</speed>
</trkpt>
<trkpt lat="-7.301518" lon="-34.815712">
<ele>47.739998</ele>
<time>2018-08-03T02:45:46Z</time>
<speed>0.19</speed>
</trkpt>
<trkpt lat="-7.301405" lon="-34.815704">
<ele>51.500000</ele>
<time>2018-08-03T02:51:05Z</time>
<speed>0.00</speed>
</trkpt>
<trkpt lat="-7.301529" lon="-34.815685">
<ele>26.299999</ele>
<time>2018-08-03T02:56:35Z</time>
<speed>0.21</speed>
</trkpt>
</trkseg>
</trk>
<trk>
<name>20180819-154643(85)</name>
<desc>Color:004000ff</desc>
<trkseg>
<trkpt lat="-7.301493" lon="-34.815800">
<ele>47.039997</ele>
<time>2018-08-02T03:07:40Z</time>
<speed>0.30</speed>
</trkpt>
<trkpt lat="-7.301342" lon="-34.815876">
<ele>65.619995</ele>
<time>2018-08-02T03:18:35Z</time>
<speed>0.43</speed>
</trkpt>
<trkpt lat="-7.301430" lon="-34.815987">
<ele>46.639999</ele>
<time>2018-08-02T03:30:18Z</time>
<speed>0.13</speed>
</trkpt>
<trkpt lat="-7.301363" lon="-34.815582">
<ele>63.840000</ele>
<time>2018-08-02T03:40:59Z</time>
<speed>0.28</speed>
</trkpt>
<trkpt lat="-7.301514" lon="-34.816029">
<ele>39.149998</ele>
<time>2018-08-02T03:50:39Z</time>
<speed>0.00</speed>
</trkpt>
<trkpt lat="-7.301546" lon="-34.815643">
<ele>62.840000</ele>
<time>2018-08-02T03:56:27Z</time>
<speed>0.09</speed>
</trkpt>
<trkpt lat="-7.301367" lon="-34.815838">
<ele>71.519997</ele>
<time>2018-08-02T04:06:00Z</time>
<speed>0.25</speed>
</trkpt>
<trkpt lat="-7.301507" lon="-34.815834">
<ele>57.829998</ele>
<time>2018-08-02T04:16:35Z</time>
<speed>0.32</speed>
</trkpt>
<trkpt lat="-7.301577" lon="-34.815662">
<ele>70.639999</ele>
<time>2018-08-02T04:25:47Z</time>
<speed>0.44</speed>
</trkpt>
<trkpt lat="-7.301461" lon="-34.815666">
<ele>60.219997</ele>
<time>2018-08-02T04:34:26Z</time>
<speed>0.58</speed>
</trkpt>
<trkpt lat="-7.301448" lon="-34.815773">
<ele>63.329998</ele>
<time>2018-08-02T04:42:03Z</time>
<speed>0.24</speed>
</trkpt>
<trkpt lat="-7.301464" lon="-34.815701">
<ele>26.539999</ele>
<time>2018-08-02T04:50:48Z</time>
<speed>0.02</speed>
</trkpt>
<trkpt lat="-7.301534" lon="-34.815674">
<ele>47.480000</ele>
<time>2018-08-02T04:56:02Z</time>
<speed>0.00</speed>
</trkpt>
<trkpt lat="-7.301490" lon="-34.815788">
<ele>111.589996</ele>
<time>2018-08-02T05:01:21Z</time>
<speed>0.00</speed>
</trkpt>
<trkpt lat="-7.301529" lon="-34.815762">
<ele>87.529999</ele>
<time>2018-08-02T05:06:35Z</time>
<speed>0.18</speed>
</trkpt>
<trkpt lat="-7.301468" lon="-34.815720">
<ele>28.269999</ele>
<time>2018-08-02T05:11:47Z</time>
<speed>0.00</speed>
</trkpt>
<trkpt lat="-7.301568" lon="-34.815788">
<ele>78.279999</ele>
<time>2018-08-02T05:16:59Z</time>
<speed>0.00</speed>
</trkpt>
<trkpt lat="-7.301488" lon="-34.815716">
<ele>56.329998</ele>
<time>2018-08-02T05:22:10Z</time>
<speed>0.00</speed>
</trkpt>
<trkpt lat="-7.301519" lon="-34.815910">
<ele>68.659996</ele>
<time>2018-08-02T05:27:22Z</time>
<speed>0.00</speed>
</trkpt>
<trkpt lat="-7.301420" lon="-34.815750">
<ele>67.939995</ele>
<time>2018-08-02T05:32:32Z</time>
<speed>0.00</speed>
</trkpt>
<trkpt lat="-7.301499" lon="-34.815807">
<ele>58.789997</ele>
<time>2018-08-02T05:37:43Z</time>
<speed>0.00</speed>
</trkpt>
<trkpt lat="-7.301506" lon="-34.815762">
<ele>64.070000</ele>
<time>2018-08-02T05:42:54Z</time>
<speed>0.00</speed>
</trkpt>
<trkpt lat="-7.301586" lon="-34.815647">
<ele>83.959999</ele>
<time>2018-08-02T05:48:06Z</time>
<speed>0.00</speed>
</trkpt>
<trkpt lat="-7.301509" lon="-34.815788">
<ele>98.549995</ele>
<time>2018-08-02T05:53:17Z</time>
<speed>0.00</speed>
</trkpt>
<trkpt lat="-7.301488" lon="-34.815918">
<ele>59.889999</ele>
<time>2018-08-02T05:58:29Z</time>
<speed>0.42</speed>
</trkpt>
<trkpt lat="-7.301445" lon="-34.815762">
<ele>58.039997</ele>
<time>2018-08-02T06:03:49Z</time>
<speed>0.40</speed>
</trkpt>
<trkpt lat="-7.301458" lon="-34.815708">
<ele>94.229996</ele>
<time>2018-08-02T06:09:02Z</time>
<speed>0.11</speed>
</trkpt>
<trkpt lat="-7.301457" lon="-34.815716">
<ele>58.930000</ele>
<time>2018-08-02T06:14:13Z</time>
<speed>0.36</speed>
</trkpt>
<trkpt lat="-7.301492" lon="-34.815723">
<ele>57.709999</ele>
<time>2018-08-02T06:19:24Z</time>
<speed>0.28</speed>
</trkpt>
<trkpt lat="-7.301584" lon="-34.815655">
<ele>48.590000</ele>
<time>2018-08-02T06:24:41Z</time>
<speed>0.37</speed>
</trkpt>
<trkpt lat="-7.301478" lon="-34.815735">
<ele>55.329998</ele>
<time>2018-08-02T06:30:06Z</time>
<speed>0.19</speed>
</trkpt>
<trkpt lat="-7.301496" lon="-34.815708">
<ele>48.090000</ele>
<time>2018-08-02T06:35:54Z</time>
<speed>0.13</speed>
</trkpt>
<trkpt lat="-7.301484" lon="-34.815704">
<ele>52.599998</ele>
<time>2018-08-02T06:42:34Z</time>
<speed>0.44</speed>
</trkpt>
<trkpt lat="-7.301455" lon="-34.815754">
<ele>45.660000</ele>
<time>2018-08-02T06:49:23Z</time>
<speed>0.08</speed>
</trkpt>
<trkpt lat="-7.301419" lon="-34.815685">
<ele>44.500000</ele>
<time>2018-08-02T06:54:36Z</time>
<speed>0.24</speed>
</trkpt>
<trkpt lat="-7.301363" lon="-34.815765">
<ele>43.959999</ele>
<time>2018-08-02T07:00:47Z</time>
<speed>0.15</speed>
</trkpt>
<trkpt lat="-7.301489" lon="-34.815826">
<ele>37.610001</ele>
<time>2018-08-02T07:09:31Z</time>
<speed>0.06</speed>
</trkpt>
<trkpt lat="-7.301438" lon="-34.815704">
<ele>67.639999</ele>
<time>2018-08-02T07:19:10Z</time>
<speed>0.27</speed>
</trkpt>
<trkpt lat="-7.301460" lon="-34.815765">
<ele>70.409996</ele>
<time>2018-08-02T07:24:20Z</time>
<speed>0.00</speed>
</trkpt>
<trkpt lat="-7.301495" lon="-34.815792">
<ele>43.879997</ele>
<time>2018-08-02T07:29:31Z</time>
<speed>0.36</speed>
</trkpt>
<trkpt lat="-7.301298" lon="-34.815800">
<ele>78.099998</ele>
<time>2018-08-02T07:34:42Z</time>
<speed>0.73</speed>
</trkpt>
<trkpt lat="-7.301517" lon="-34.815765">
<ele>49.059998</ele>
<time>2018-08-02T07:39:53Z</time>
<speed>0.00</speed>
</trkpt>
<trkpt lat="-7.301464" lon="-34.815693">
<ele>70.379997</ele>
<time>2018-08-02T07:45:04Z</time>
<speed>0.00</speed>
</trkpt>
<trkpt lat="-7.301245" lon="-34.815792">
<ele>130.220001</ele>
<time>2018-08-02T07:50:15Z</time>
<speed>0.00</speed>
</trkpt>
<trkpt lat="-7.301320" lon="-34.815685">
<ele>92.689995</ele>
<time>2018-08-02T07:55:26Z</time>
<speed>0.00</speed>
</trkpt>
<trkpt lat="-7.301659" lon="-34.815792">
<ele>38.059998</ele>
<time>2018-08-02T08:00:41Z</time>
<speed>0.00</speed>
</trkpt>
<trkpt lat="-7.301488" lon="-34.815758">
<ele>56.389999</ele>
<time>2018-08-02T08:05:53Z</time>
<speed>0.00</speed>
</trkpt>
<trkpt lat="-7.301512" lon="-34.815804">
<ele>59.509998</ele>
<time>2018-08-02T08:11:04Z</time>
<speed>0.00</speed>
</trkpt>
<trkpt lat="-7.301404" lon="-34.815784">
<ele>89.339996</ele>
<time>2018-08-02T08:16:17Z</time>
<speed>0.00</speed>
</trkpt>
<trkpt lat="-7.301440" lon="-34.815784">
<ele>61.629997</ele>
<time>2018-08-02T08:21:28Z</time>
<speed>0.00</speed>
</trkpt>
<trkpt lat="-7.301553" lon="-34.815727">
<ele>45.020000</ele>
<time>2018-08-02T08:26:40Z</time>
<speed>0.00</speed>
</trkpt>
<trkpt lat="-7.301623" lon="-34.815742">
<ele>19.289999</ele>
<time>2018-08-02T08:31:53Z</time>
<speed>0.00</speed>
</trkpt>
<trkpt lat="-7.301501" lon="-34.815708">
<ele>57.099998</ele>
<time>2018-08-02T08:37:04Z</time>
<speed>0.00</speed>
</trkpt>
<trkpt lat="-7.301316" lon="-34.815792">
<ele>94.299995</ele>
<time>2018-08-02T08:42:24Z</time>
<speed>0.98</speed>
</trkpt>
<trkpt lat="-7.301446" lon="-34.815746">
<ele>59.520000</ele>
<time>2018-08-02T08:47:35Z</time>
<speed>0.00</speed>
</trkpt>
<trkpt lat="-7.301337" lon="-34.815716">
<ele>73.199997</ele>
<time>2018-08-02T08:52:47Z</time>
<speed>0.00</speed>
</trkpt>
<trkpt lat="-7.301414" lon="-34.815704">
<ele>61.989998</ele>
<time>2018-08-02T08:57:58Z</time>
<speed>0.00</speed>
</trkpt>
<trkpt lat="-7.301270" lon="-34.815765">
<ele>101.689995</ele>
<time>2018-08-02T09:03:14Z</time>
<speed>0.00</speed>
</trkpt>
<trkpt lat="-7.301573" lon="-34.815704">
<ele>56.299999</ele>
<time>2018-08-02T09:08:24Z</time>
<speed>0.00</speed>
</trkpt>
<trkpt lat="-7.301656" lon="-34.815655">
<ele>28.420000</ele>
<time>2018-08-02T09:13:54Z</time>
<speed>0.22</speed>
</trkpt>
<trkpt lat="-7.301388" lon="-34.815781">
<ele>81.540001</ele>
<time>2018-08-02T09:19:05Z</time>
<speed>0.00</speed>
</trkpt>
<trkpt lat="-7.301437" lon="-34.815811">
<ele>76.650002</ele>
<time>2018-08-02T09:24:18Z</time>
<speed>0.43</speed>
</trkpt>
[truncated: 3,622,180 more chars]
