# Supplementary material for: Critical areas for sea turtles in Northeast Brazil: a participatory approach for a data-poor context
Source: PeerJ. 2024 Mar 25;12:e17109. doi: 10.7717/peerj.17109 (PMC10977088; doi:10.7717/peerj.17109)
Supplement: Supplemental Information 5 [file peerj-12-17109-s005.zip › Route files/CA3_0208.gpx]

<?xml version="1.0" encoding="UTF-8" standalone="yes" ?>
<gpx creator="Mobile Action http://www.mobileaction.com/1.1" version="1.0" xmlns="http://www.topografix.com/GPX/1/0" xmlns:xsi="http://www.w3.org/2001/XMLSchema-instance" xsi:schemaLocation="http://www.topografix.com/GPX/1/0 http://www.topografix.com/GPX/1/0/gpx.xsd">
<wpt lat="-6.965074" lon="-34.832985">
<ele>4.490000</ele>
<time>2018-07-09T19:22:00Z</time>
<name></name>
<desc></desc>
<sym>Waypoint</sym>
</wpt>
<wpt lat="-6.965066" lon="-34.833073">
<ele>-3.550000</ele>
<time>2018-07-09T19:30:16Z</time>
<name></name>
<desc></desc>
<sym>Waypoint</sym>
</wpt>
<wpt lat="-6.965099" lon="-34.832966">
<ele>10.170000</ele>
<time>2018-07-09T19:38:54Z</time>
<name></name>
<desc></desc>
<sym>Waypoint</sym>
</wpt>
<wpt lat="-6.965426" lon="-34.833035">
<ele>13.130000</ele>
<time>2018-07-14T10:41:18Z</time>
<name></name>
<desc></desc>
<sym>Waypoint</sym>
</wpt>
<wpt lat="-6.962153" lon="-34.817410">
<ele>15.450000</ele>
<time>2018-07-14T12:00:05Z</time>
<name></name>
<desc></desc>
<sym>Waypoint</sym>
</wpt>
<wpt lat="-6.965107" lon="-34.833076">
<ele>16.959999</ele>
<time>2018-07-14T13:25:30Z</time>
<name></name>
<desc></desc>
<sym>Waypoint</sym>
</wpt>
<wpt lat="-6.965309" lon="-34.832863">
<ele>21.910000</ele>
<time>2018-07-14T13:39:07Z</time>
<name></name>
<desc></desc>
<sym>Waypoint</sym>
</wpt>
<wpt lat="-7.167082" lon="-34.841412">
<ele>84.769997</ele>
<time>2018-07-31T15:43:47Z</time>
<name></name>
<desc></desc>
<sym>Waypoint</sym>
</wpt>
<wpt lat="-7.168097" lon="-34.840694">
<ele>46.930000</ele>
<time>2018-07-31T15:44:27Z</time>
<name></name>
<desc></desc>
<sym>Waypoint</sym>
</wpt>
<wpt lat="-7.171061" lon="-34.839592">
<ele>62.399998</ele>
<time>2018-07-31T15:49:31Z</time>
<name></name>
<desc></desc>
<sym>Waypoint</sym>
</wpt>
<wpt lat="-7.178688" lon="-34.891468">
<ele>53.079998</ele>
<time>2018-07-29T14:26:37Z</time>
<name></name>
<desc></desc>
<sym>Waypoint</sym>
</wpt>
<trk>
<name>20180802-102151(1)</name>
<desc>Color:004000ff</desc>
<trkseg>
<trkpt lat="-7.170571" lon="-34.844803">
<ele>52.230000</ele>
<time>2018-07-09T11:57:34Z</time>
<speed>1.57</speed>
</trkpt>
<trkpt lat="-7.170617" lon="-34.844707">
<ele>43.759998</ele>
<time>2018-07-09T11:57:39Z</time>
<speed>1.60</speed>
</trkpt>
<trkpt lat="-7.170673" lon="-34.844650">
<ele>44.160000</ele>
<time>2018-07-09T11:57:44Z</time>
<speed>1.05</speed>
</trkpt>
<trkpt lat="-7.170687" lon="-34.844612">
<ele>39.790001</ele>
<time>2018-07-09T11:57:49Z</time>
<speed>0.33</speed>
</trkpt>
<trkpt lat="-7.170640" lon="-34.844624">
<ele>39.450001</ele>
<time>2018-07-09T11:57:54Z</time>
<speed>0.24</speed>
</trkpt>
<trkpt lat="-7.170590" lon="-34.844627">
<ele>43.719997</ele>
<time>2018-07-09T11:57:59Z</time>
<speed>0.73</speed>
</trkpt>
<trkpt lat="-7.170580" lon="-34.844631">
<ele>42.739998</ele>
<time>2018-07-09T11:58:04Z</time>
<speed>0.12</speed>
</trkpt>
<trkpt lat="-7.170614" lon="-34.844639">
<ele>42.549999</ele>
<time>2018-07-09T11:58:09Z</time>
<speed>0.77</speed>
</trkpt>
<trkpt lat="-7.170603" lon="-34.844624">
<ele>42.040001</ele>
<time>2018-07-09T11:58:14Z</time>
<speed>0.20</speed>
</trkpt>
<trkpt lat="-7.170612" lon="-34.844620">
<ele>42.529999</ele>
<time>2018-07-09T11:58:19Z</time>
<speed>0.24</speed>
</trkpt>
<trkpt lat="-7.170591" lon="-34.844624">
<ele>43.719997</ele>
<time>2018-07-09T11:58:24Z</time>
<speed>0.50</speed>
</trkpt>
<trkpt lat="-7.170553" lon="-34.844624">
<ele>43.980000</ele>
<time>2018-07-09T11:58:30Z</time>
<speed>0.19</speed>
</trkpt>
<trkpt lat="-7.170568" lon="-34.844646">
<ele>43.700001</ele>
<time>2018-07-09T11:58:35Z</time>
<speed>0.61</speed>
</trkpt>
<trkpt lat="-7.170568" lon="-34.844635">
<ele>39.639999</ele>
<time>2018-07-09T11:58:40Z</time>
<speed>0.45</speed>
</trkpt>
<trkpt lat="-7.170590" lon="-34.844643">
<ele>36.750000</ele>
<time>2018-07-09T11:58:45Z</time>
<speed>0.60</speed>
</trkpt>
<trkpt lat="-7.170650" lon="-34.844593">
<ele>24.230000</ele>
<time>2018-07-09T11:59:01Z</time>
<speed>0.53</speed>
</trkpt>
<trkpt lat="-7.170658" lon="-34.844585">
<ele>23.150000</ele>
<time>2018-07-09T11:59:17Z</time>
<speed>0.00</speed>
</trkpt>
<trkpt lat="-7.170736" lon="-34.844662">
<ele>54.919998</ele>
<time>2018-07-09T12:02:30Z</time>
<speed>0.00</speed>
</trkpt>
<trkpt lat="-7.170736" lon="-34.844662">
<ele>54.919998</ele>
<time>2018-07-09T12:02:35Z</time>
<speed>0.00</speed>
</trkpt>
<trkpt lat="-7.170677" lon="-34.844654">
<ele>59.449997</ele>
<time>2018-07-09T12:02:42Z</time>
<speed>0.35</speed>
</trkpt>
<trkpt lat="-7.170670" lon="-34.844654">
<ele>60.500000</ele>
<time>2018-07-09T12:02:47Z</time>
<speed>0.00</speed>
</trkpt>
<trkpt lat="-7.170670" lon="-34.844654">
<ele>60.500000</ele>
<time>2018-07-09T12:02:52Z</time>
<speed>0.00</speed>
</trkpt>
<trkpt lat="-7.170670" lon="-34.844654">
<ele>60.500000</ele>
<time>2018-07-09T12:02:57Z</time>
<speed>0.00</speed>
</trkpt>
<trkpt lat="-7.170664" lon="-34.844681">
<ele>69.129997</ele>
<time>2018-07-09T12:03:01Z</time>
<speed>0.15</speed>
</trkpt>
<trkpt lat="-7.170321" lon="-34.844765">
<ele>38.570000</ele>
<time>2018-07-09T12:07:23Z</time>
<speed>0.59</speed>
</trkpt>
<trkpt lat="-7.170655" lon="-34.844662">
<ele>50.389999</ele>
<time>2018-07-09T12:07:28Z</time>
<speed>0.00</speed>
</trkpt>
<trkpt lat="-7.170787" lon="-34.844673">
<ele>40.070000</ele>
<time>2018-07-09T12:14:24Z</time>
<speed>0.00</speed>
</trkpt>
<trkpt lat="-7.170787" lon="-34.844673">
<ele>40.070000</ele>
<time>2018-07-09T12:14:25Z</time>
<speed>0.00</speed>
</trkpt>
<trkpt lat="-7.170787" lon="-34.844673">
<ele>40.070000</ele>
<time>2018-07-09T12:14:26Z</time>
<speed>0.00</speed>
</trkpt>
<trkpt lat="-7.170787" lon="-34.844673">
<ele>40.070000</ele>
<time>2018-07-09T12:14:27Z</time>
<speed>0.00</speed>
</trkpt>
<trkpt lat="-7.170787" lon="-34.844673">
<ele>40.070000</ele>
<time>2018-07-09T12:14:28Z</time>
<speed>0.00</speed>
</trkpt>
<trkpt lat="-7.170787" lon="-34.844673">
<ele>40.070000</ele>
<time>2018-07-09T12:14:29Z</time>
<speed>0.00</speed>
</trkpt>
<trkpt lat="-7.170787" lon="-34.844673">
<ele>40.070000</ele>
<time>2018-07-09T12:14:30Z</time>
<speed>0.00</speed>
</trkpt>
<trkpt lat="-7.170787" lon="-34.844673">
<ele>40.070000</ele>
<time>2018-07-09T12:14:31Z</time>
<speed>0.00</speed>
</trkpt>
<trkpt lat="-7.170787" lon="-34.844673">
<ele>40.070000</ele>
<time>2018-07-09T12:14:32Z</time>
<speed>0.00</speed>
</trkpt>
<trkpt lat="-7.170787" lon="-34.844673">
<ele>40.070000</ele>
<time>2018-07-09T12:14:33Z</time>
<speed>0.00</speed>
</trkpt>
<trkpt lat="-7.170787" lon="-34.844673">
<ele>40.070000</ele>
<time>2018-07-09T12:14:34Z</time>
<speed>0.00</speed>
</trkpt>
<trkpt lat="-7.170787" lon="-34.844673">
<ele>40.070000</ele>
<time>2018-07-09T12:14:35Z</time>
<speed>0.00</speed>
</trkpt>
<trkpt lat="-7.170787" lon="-34.844673">
<ele>40.070000</ele>
<time>2018-07-09T12:14:38Z</time>
<speed>0.00</speed>
</trkpt>
<trkpt lat="-7.170787" lon="-34.844673">
<ele>40.070000</ele>
<time>2018-07-09T12:14:39Z</time>
<speed>0.00</speed>
</trkpt>
<trkpt lat="-7.170787" lon="-34.844673">
<ele>40.070000</ele>
<time>2018-07-09T12:14:40Z</time>
<speed>0.00</speed>
</trkpt>
<trkpt lat="-7.170787" lon="-34.844673">
<ele>40.070000</ele>
<time>2018-07-09T12:14:41Z</time>
<speed>0.00</speed>
</trkpt>
<trkpt lat="-7.170787" lon="-34.844673">
<ele>40.070000</ele>
<time>2018-07-09T12:14:42Z</time>
<speed>0.00</speed>
</trkpt>
<trkpt lat="-7.170787" lon="-34.844673">
<ele>40.070000</ele>
<time>2018-07-09T12:14:44Z</time>
<speed>0.00</speed>
</trkpt>
<trkpt lat="-7.170787" lon="-34.844673">
<ele>40.070000</ele>
<time>2018-07-09T12:14:45Z</time>
<speed>0.00</speed>
</trkpt>
<trkpt lat="-7.170787" lon="-34.844673">
<ele>40.070000</ele>
<time>2018-07-09T12:14:47Z</time>
<speed>0.00</speed>
</trkpt>
<trkpt lat="-7.170787" lon="-34.844673">
<ele>40.070000</ele>
<time>2018-07-09T12:14:48Z</time>
<speed>0.00</speed>
</trkpt>
<trkpt lat="-7.170787" lon="-34.844673">
<ele>40.070000</ele>
<time>2018-07-09T12:14:50Z</time>
<speed>0.00</speed>
</trkpt>
<trkpt lat="-7.170787" lon="-34.844673">
<ele>40.070000</ele>
<time>2018-07-09T12:14:51Z</time>
<speed>0.00</speed>
</trkpt>
<trkpt lat="-7.170787" lon="-34.844673">
<ele>40.070000</ele>
<time>2018-07-09T12:14:52Z</time>
<speed>0.00</speed>
</trkpt>
<trkpt lat="-7.170787" lon="-34.844673">
<ele>40.070000</ele>
<time>2018-07-09T12:14:54Z</time>
<speed>0.00</speed>
</trkpt>
<trkpt lat="-7.170787" lon="-34.844673">
<ele>40.070000</ele>
<time>2018-07-09T12:14:55Z</time>
<speed>0.00</speed>
</trkpt>
<trkpt lat="-7.170787" lon="-34.844673">
<ele>40.070000</ele>
<time>2018-07-09T12:14:56Z</time>
<speed>0.00</speed>
</trkpt>
<trkpt lat="-7.170787" lon="-34.844673">
<ele>40.070000</ele>
<time>2018-07-09T12:14:57Z</time>
<speed>0.00</speed>
</trkpt>
<trkpt lat="-7.170787" lon="-34.844673">
<ele>40.070000</ele>
<time>2018-07-09T12:14:59Z</time>
<speed>0.00</speed>
</trkpt>
<trkpt lat="-7.170787" lon="-34.844673">
<ele>40.070000</ele>
<time>2018-07-09T12:15:00Z</time>
<speed>0.00</speed>
</trkpt>
<trkpt lat="-7.170787" lon="-34.844673">
<ele>40.070000</ele>
<time>2018-07-09T12:15:01Z</time>
<speed>0.00</speed>
</trkpt>
<trkpt lat="-7.170787" lon="-34.844673">
<ele>40.070000</ele>
<time>2018-07-09T12:15:02Z</time>
<speed>0.00</speed>
</trkpt>
<trkpt lat="-7.170787" lon="-34.844673">
<ele>40.070000</ele>
<time>2018-07-09T12:15:04Z</time>
<speed>0.00</speed>
</trkpt>
<trkpt lat="-7.170787" lon="-34.844673">
<ele>40.070000</ele>
<time>2018-07-09T12:15:05Z</time>
<speed>0.00</speed>
</trkpt>
<trkpt lat="-7.170787" lon="-34.844673">
<ele>40.070000</ele>
<time>2018-07-09T12:15:06Z</time>
<speed>0.00</speed>
</trkpt>
<trkpt lat="-7.170787" lon="-34.844673">
<ele>40.070000</ele>
<time>2018-07-09T12:15:07Z</time>
<speed>0.00</speed>
</trkpt>
<trkpt lat="-7.170787" lon="-34.844673">
<ele>40.070000</ele>
<time>2018-07-09T12:15:09Z</time>
<speed>0.00</speed>
</trkpt>
<trkpt lat="-7.170787" lon="-34.844673">
<ele>40.070000</ele>
<time>2018-07-09T12:15:10Z</time>
<speed>0.00</speed>
</trkpt>
<trkpt lat="-7.170787" lon="-34.844673">
<ele>40.070000</ele>
<time>2018-07-09T12:15:11Z</time>
<speed>0.00</speed>
</trkpt>
<trkpt lat="-7.170787" lon="-34.844673">
<ele>40.070000</ele>
<time>2018-07-09T12:15:12Z</time>
<speed>0.00</speed>
</trkpt>
<trkpt lat="-7.170787" lon="-34.844673">
<ele>40.070000</ele>
<time>2018-07-09T12:15:13Z</time>
<speed>0.00</speed>
</trkpt>
<trkpt lat="-7.170787" lon="-34.844673">
<ele>40.070000</ele>
<time>2018-07-09T12:15:14Z</time>
<speed>0.00</speed>
</trkpt>
<trkpt lat="-7.170787" lon="-34.844673">
<ele>40.070000</ele>
<time>2018-07-09T12:15:15Z</time>
<speed>0.00</speed>
</trkpt>
<trkpt lat="-7.170787" lon="-34.844673">
<ele>40.070000</ele>
<time>2018-07-09T12:15:16Z</time>
<speed>0.00</speed>
</trkpt>
<trkpt lat="-7.170656" lon="-34.844707">
<ele>61.359997</ele>
<time>2018-07-09T12:15:17Z</time>
<speed>0.30</speed>
</trkpt>
<trkpt lat="-7.170654" lon="-34.844707">
<ele>61.750000</ele>
<time>2018-07-09T12:15:19Z</time>
<speed>0.05</speed>
</trkpt>
<trkpt lat="-7.170653" lon="-34.844707">
<ele>62.090000</ele>
<time>2018-07-09T12:15:20Z</time>
<speed>0.09</speed>
</trkpt>
<trkpt lat="-7.170656" lon="-34.844707">
<ele>62.139999</ele>
<time>2018-07-09T12:15:21Z</time>
<speed>0.00</speed>
</trkpt>
<trkpt lat="-7.170656" lon="-34.844707">
<ele>62.139999</ele>
<time>2018-07-09T12:15:22Z</time>
<speed>0.00</speed>
</trkpt>
<trkpt lat="-7.170656" lon="-34.844707">
<ele>62.139999</ele>
<time>2018-07-09T12:15:24Z</time>
<speed>0.00</speed>
</trkpt>
<trkpt lat="-7.170656" lon="-34.844707">
<ele>62.139999</ele>
<time>2018-07-09T12:15:25Z</time>
<speed>0.00</speed>
</trkpt>
<trkpt lat="-7.170656" lon="-34.844707">
<ele>62.139999</ele>
<time>2018-07-09T12:15:26Z</time>
<speed>0.00</speed>
</trkpt>
<trkpt lat="-7.170656" lon="-34.844707">
<ele>62.139999</ele>
<time>2018-07-09T12:15:27Z</time>
<speed>0.00</speed>
</trkpt>
<trkpt lat="-7.170656" lon="-34.844707">
<ele>62.139999</ele>
<time>2018-07-09T12:15:29Z</time>
<speed>0.00</speed>
</trkpt>
<trkpt lat="-7.170656" lon="-34.844707">
<ele>62.139999</ele>
<time>2018-07-09T12:15:30Z</time>
<speed>0.00</speed>
</trkpt>
<trkpt lat="-7.170656" lon="-34.844707">
<ele>62.139999</ele>
<time>2018-07-09T12:15:31Z</time>
<speed>0.00</speed>
</trkpt>
<trkpt lat="-7.170656" lon="-34.844707">
<ele>62.139999</ele>
<time>2018-07-09T12:15:32Z</time>
<speed>0.00</speed>
</trkpt>
<trkpt lat="-7.170656" lon="-34.844707">
<ele>62.139999</ele>
<time>2018-07-09T12:15:33Z</time>
<speed>0.00</speed>
</trkpt>
<trkpt lat="-7.170656" lon="-34.844707">
<ele>62.139999</ele>
<time>2018-07-09T12:15:34Z</time>
<speed>0.00</speed>
</trkpt>
<trkpt lat="-7.170656" lon="-34.844707">
<ele>62.139999</ele>
<time>2018-07-09T12:15:36Z</time>
<speed>0.00</speed>
</trkpt>
<trkpt lat="-7.170656" lon="-34.844707">
<ele>62.139999</ele>
<time>2018-07-09T12:15:37Z</time>
<speed>0.00</speed>
</trkpt>
<trkpt lat="-7.170656" lon="-34.844707">
<ele>62.139999</ele>
<time>2018-07-09T12:15:39Z</time>
<speed>0.00</speed>
</trkpt>
<trkpt lat="-7.170656" lon="-34.844707">
<ele>62.139999</ele>
<time>2018-07-09T12:15:40Z</time>
<speed>0.00</speed>
</trkpt>
<trkpt lat="-7.170890" lon="-34.844738">
<ele>23.799999</ele>
<time>2018-07-09T12:19:21Z</time>
<speed>0.00</speed>
</trkpt>
</trkseg>
</trk>
<trk>
<name>20180802-102151(2)</name>
<desc>Color:004000ff</desc>
<trkseg>
<trkpt lat="-7.170719" lon="-34.844666">
<ele>49.840000</ele>
<time>2018-07-09T12:32:49Z</time>
<speed>0.50</speed>
</trkpt>
<trkpt lat="-7.170719" lon="-34.844666">
<ele>49.840000</ele>
<time>2018-07-09T12:39:26Z</time>
<speed>0.50</speed>
</trkpt>
<trkpt lat="-7.170887" lon="-34.844753">
<ele>3.960000</ele>
<time>2018-07-09T12:47:36Z</time>
<speed>0.92</speed>
</trkpt>
<trkpt lat="-7.170887" lon="-34.844753">
<ele>3.960000</ele>
<time>2018-07-09T13:53:49Z</time>
<speed>0.92</speed>
</trkpt>
<trkpt lat="-7.170434" lon="-34.844856">
<ele>46.169998</ele>
<time>2018-07-09T14:02:53Z</time>
<speed>0.59</speed>
</trkpt>
<trkpt lat="-7.170434" lon="-34.844856">
<ele>46.169998</ele>
<time>2018-07-09T14:08:17Z</time>
<speed>0.59</speed>
</trkpt>
<trkpt lat="-7.170608" lon="-34.844906">
<ele>104.839996</ele>
<time>2018-07-09T14:14:57Z</time>
<speed>0.00</speed>
</trkpt>
<trkpt lat="-7.170608" lon="-34.844906">
<ele>104.839996</ele>
<time>2018-07-09T16:38:40Z</time>
<speed>0.00</speed>
</trkpt>
<trkpt lat="-7.170607" lon="-34.844791">
<ele>0.450000</ele>
<time>2018-07-09T17:09:51Z</time>
<speed>0.38</speed>
</trkpt>
<trkpt lat="-7.170662" lon="-34.844971">
<ele>52.320000</ele>
<time>2018-07-09T17:15:36Z</time>
<speed>0.81</speed>
</trkpt>
<trkpt lat="-7.170662" lon="-34.844971">
<ele>52.320000</ele>
<time>2018-07-09T17:57:06Z</time>
<speed>0.81</speed>
</trkpt>
<trkpt lat="-7.170815" lon="-34.843285">
<ele>-15.490000</ele>
<time>2018-07-09T18:02:38Z</time>
<speed>2.01</speed>
</trkpt>
<trkpt lat="-7.169283" lon="-34.854668">
<ele>34.619999</ele>
<time>2018-07-09T18:07:55Z</time>
<speed>14.58</speed>
</trkpt>
<trkpt lat="-7.133070" lon="-34.853916">
<ele>-10.130000</ele>
<time>2018-07-09T18:13:13Z</time>
<speed>22.05</speed>
</trkpt>
<trkpt lat="-7.088487" lon="-34.848335">
<ele>-50.770000</ele>
<time>2018-07-09T18:18:33Z</time>
<speed>6.56</speed>
</trkpt>
<trkpt lat="-7.043420" lon="-34.846153">
<ele>-12.710000</ele>
<time>2018-07-09T18:23:53Z</time>
<speed>2.05</speed>
</trkpt>
<trkpt lat="-7.000701" lon="-34.828068">
<ele>-48.799999</ele>
<time>2018-07-09T18:29:15Z</time>
<speed>16.70</speed>
</trkpt>
<trkpt lat="-6.970619" lon="-34.830418">
<ele>-22.279999</ele>
<time>2018-07-09T18:34:33Z</time>
<speed>7.53</speed>
</trkpt>
<trkpt lat="-6.965570" lon="-34.833126">
<ele>-16.840000</ele>
<time>2018-07-09T18:39:51Z</time>
<speed>0.00</speed>
</trkpt>
<trkpt lat="-6.965467" lon="-34.832970">
<ele>-29.929998</ele>
<time>2018-07-09T18:45:10Z</time>
<speed>0.05</speed>
</trkpt>
<trkpt lat="-6.965558" lon="-34.832855">
<ele>-71.239998</ele>
<time>2018-07-09T18:50:31Z</time>
<speed>0.00</speed>
</trkpt>
<trkpt lat="-6.965482" lon="-34.832848">
<ele>-6.760000</ele>
<time>2018-07-09T18:55:51Z</time>
<speed>0.00</speed>
</trkpt>
<trkpt lat="-6.965379" lon="-34.832718">
<ele>17.980000</ele>
<time>2018-07-09T19:01:14Z</time>
<speed>0.00</speed>
</trkpt>
<trkpt lat="-6.965212" lon="-34.832859">
<ele>-7.130000</ele>
<time>2018-07-09T19:06:25Z</time>
<speed>0.00</speed>
</trkpt>
<trkpt lat="-6.965124" lon="-34.832760">
<ele>13.090000</ele>
<time>2018-07-09T19:11:36Z</time>
<speed>0.00</speed>
</trkpt>
<trkpt lat="-6.965126" lon="-34.832951">
<ele>7.240000</ele>
<time>2018-07-09T19:16:48Z</time>
<speed>0.11</speed>
</trkpt>
<trkpt lat="-6.965074" lon="-34.832985">
<ele>4.490000</ele>
<time>2018-07-09T19:22:00Z</time>
<speed>0.18</speed>
</trkpt>
<trkpt lat="-6.965113" lon="-34.832943">
<ele>11.830000</ele>
<time>2018-07-09T19:27:09Z</time>
<speed>0.00</speed>
</trkpt>
<trkpt lat="-6.965066" lon="-34.833073">
<ele>-3.550000</ele>
<time>2018-07-09T19:30:16Z</time>
<speed>0.00</speed>
</trkpt>
<trkpt lat="-6.965127" lon="-34.832947">
<ele>19.469999</ele>
<time>2018-07-09T19:35:25Z</time>
<speed>0.00</speed>
</trkpt>
</trkseg>
</trk>
<trk>
<name>20180802-102151(3)</name>
<desc>Color:004000ff</desc>
<trkseg>
<trkpt lat="-6.965215" lon="-34.832859">
<ele>27.799999</ele>
<time>2018-07-09T19:38:03Z</time>
<speed>0.00</speed>
</trkpt>
<trkpt lat="-6.965099" lon="-34.832966">
<ele>10.170000</ele>
<time>2018-07-09T19:38:54Z</time>
<speed>0.19</speed>
</trkpt>
<trkpt lat="-6.965029" lon="-34.832996">
<ele>-0.760000</ele>
<time>2018-07-09T19:44:05Z</time>
<speed>1.87</speed>
</trkpt>
<trkpt lat="-6.965199" lon="-34.833439">
<ele>-1.500000</ele>
<time>2018-07-09T19:49:15Z</time>
<speed>1.43</speed>
</trkpt>
<trkpt lat="-6.965984" lon="-34.835747">
<ele>16.240000</ele>
<time>2018-07-09T19:54:26Z</time>
<speed>0.00</speed>
</trkpt>
<trkpt lat="-6.966047" lon="-34.835819">
<ele>3.470000</ele>
<time>2018-07-09T19:59:35Z</time>
<speed>0.00</speed>
</trkpt>
<trkpt lat="-6.966052" lon="-34.835808">
<ele>-5.080000</ele>
<time>2018-07-09T20:04:45Z</time>
<speed>0.00</speed>
</trkpt>
<trkpt lat="-6.965719" lon="-34.833145">
<ele>20.299999</ele>
<time>2018-07-09T20:09:54Z</time>
<speed>1.48</speed>
</trkpt>
<trkpt lat="-6.970341" lon="-34.830681">
<ele>-19.330000</ele>
<time>2018-07-09T20:15:04Z</time>
<speed>6.36</speed>
</trkpt>
<trkpt lat="-6.971688" lon="-34.833462">
<ele>-3.210000</ele>
<time>2018-07-09T20:20:14Z</time>
<speed>0.00</speed>
</trkpt>
<trkpt lat="-6.971596" lon="-34.833225">
<ele>33.869999</ele>
<time>2018-07-09T20:25:24Z</time>
<speed>0.00</speed>
</trkpt>
<trkpt lat="-6.975996" lon="-34.831482">
<ele>40.119999</ele>
<time>2018-07-09T20:30:33Z</time>
<speed>10.54</speed>
</trkpt>
<trkpt lat="-7.011147" lon="-34.831936">
<ele>11.550000</ele>
<time>2018-07-09T20:35:42Z</time>
<speed>16.34</speed>
</trkpt>
<trkpt lat="-7.046759" lon="-34.848030">
<ele>31.969999</ele>
<time>2018-07-09T20:40:51Z</time>
<speed>17.20</speed>
</trkpt>
<trkpt lat="-7.084919" lon="-34.848637">
<ele>37.540001</ele>
<time>2018-07-09T20:46:03Z</time>
<speed>11.56</speed>
</trkpt>
<trkpt lat="-7.118939" lon="-34.844913">
<ele>41.689999</ele>
<time>2018-07-09T20:51:16Z</time>
<speed>13.77</speed>
</trkpt>
<trkpt lat="-7.153099" lon="-34.854862">
<ele>40.180000</ele>
<time>2018-07-09T20:56:27Z</time>
<speed>15.37</speed>
</trkpt>
<trkpt lat="-7.166434" lon="-34.860500">
<ele>61.559998</ele>
<time>2018-07-09T21:01:38Z</time>
<speed>1.32</speed>
</trkpt>
<trkpt lat="-7.161829" lon="-34.842220">
<ele>66.879997</ele>
<time>2018-07-09T21:06:52Z</time>
<speed>3.06</speed>
</trkpt>
<trkpt lat="-7.170697" lon="-34.845169">
<ele>71.750000</ele>
<time>2018-07-09T21:12:17Z</time>
<speed>0.05</speed>
</trkpt>
</trkseg>
</trk>
<trk>
<name>20180802-102151(4)</name>
<desc>Color:004000ff</desc>
<trkseg>
<trkpt lat="-7.170422" lon="-34.869343">
<ele>67.629997</ele>
<time>2018-07-14T08:49:53Z</time>
<speed>0.05</speed>
</trkpt>
<trkpt lat="-7.170422" lon="-34.869343">
<ele>67.629997</ele>
<time>2018-07-14T09:29:23Z</time>
<speed>5.88</speed>
</trkpt>
<trkpt lat="-7.177439" lon="-34.879795">
<ele>61.579998</ele>
<time>2018-07-14T09:34:29Z</time>
<speed>9.42</speed>
</trkpt>
<trkpt lat="-7.178833" lon="-34.891506">
<ele>29.269999</ele>
<time>2018-07-14T09:39:33Z</time>
<speed>0.16</speed>
</trkpt>
<trkpt lat="-7.180178" lon="-34.879707">
<ele>74.059998</ele>
<time>2018-07-14T09:44:41Z</time>
<speed>2.76</speed>
</trkpt>
<trkpt lat="-7.170392" lon="-34.866261">
<ele>50.700001</ele>
<time>2018-07-14T09:49:53Z</time>
<speed>16.63</speed>
</trkpt>
<trkpt lat="-7.128572" lon="-34.847588">
<ele>8.790000</ele>
<time>2018-07-14T09:55:04Z</time>
<speed>22.01</speed>
</trkpt>
<trkpt lat="-7.083256" lon="-34.848816">
<ele>-15.740000</ele>
<time>2018-07-14T10:00:24Z</time>
<speed>18.57</speed>
</trkpt>
<trkpt lat="-7.007842" lon="-34.830349">
<ele>10.900000</ele>
<time>2018-07-14T10:09:33Z</time>
<speed>16.87</speed>
</trkpt>
<trkpt lat="-6.970190" lon="-34.829880">
<ele>20.959999</ele>
<time>2018-07-14T10:15:48Z</time>
<speed>7.62</speed>
</trkpt>
<trkpt lat="-6.965362" lon="-34.833103">
<ele>20.020000</ele>
<time>2018-07-14T10:21:53Z</time>
<speed>0.48</speed>
</trkpt>
<trkpt lat="-6.965407" lon="-34.833042">
<ele>21.270000</ele>
<time>2018-07-14T10:28:30Z</time>
<speed>0.21</speed>
</trkpt>
<trkpt lat="-6.965411" lon="-34.833000">
<ele>9.030000</ele>
<time>2018-07-14T10:35:29Z</time>
<speed>0.00</speed>
</trkpt>
<trkpt lat="-6.965423" lon="-34.833035">
<ele>16.150000</ele>
<time>2018-07-14T10:40:36Z</time>
<speed>0.00</speed>
</trkpt>
<trkpt lat="-6.965426" lon="-34.833035">
<ele>13.130000</ele>
<time>2018-07-14T10:41:18Z</time>
<speed>0.00</speed>
</trkpt>
<trkpt lat="-6.964379" lon="-34.832626">
<ele>11.030000</ele>
<time>2018-07-14T10:46:25Z</time>
<speed>1.75</speed>
</trkpt>
<trkpt lat="-6.958385" lon="-34.828194">
<ele>1.540000</ele>
<time>2018-07-14T10:51:34Z</time>
<speed>2.57</speed>
</trkpt>
<trkpt lat="-6.954142" lon="-34.824280">
<ele>-4.270000</ele>
<time>2018-07-14T10:56:56Z</time>
<speed>3.95</speed>
</trkpt>
<trkpt lat="-6.954596" lon="-34.823700">
<ele>8.700000</ele>
<time>2018-07-14T11:02:06Z</time>
<speed>0.00</speed>
</trkpt>
<trkpt lat="-6.954303" lon="-34.823421">
<ele>7.310000</ele>
<time>2018-07-14T11:07:14Z</time>
<speed>0.73</speed>
</trkpt>
<trkpt lat="-6.954929" lon="-34.823055">
<ele>14.900000</ele>
<time>2018-07-14T11:12:23Z</time>
<speed>0.00</speed>
</trkpt>
<trkpt lat="-6.955653" lon="-34.822575">
<ele>17.000000</ele>
<time>2018-07-14T11:17:31Z</time>
<speed>0.91</speed>
</trkpt>
<trkpt lat="-6.954660" lon="-34.822735">
<ele>0.870000</ele>
<time>2018-07-14T11:22:38Z</time>
<speed>0.76</speed>
</trkpt>
<trkpt lat="-6.954475" lon="-34.822628">
<ele>4.010000</ele>
<time>2018-07-14T11:27:43Z</time>
<speed>0.10</speed>
</trkpt>
<trkpt lat="-6.957372" lon="-34.820904">
<ele>-7.350000</ele>
<time>2018-07-14T11:32:49Z</time>
<speed>2.77</speed>
</trkpt>
<trkpt lat="-6.959872" lon="-34.818367">
<ele>-13.360000</ele>
<time>2018-07-14T11:38:25Z</time>
<speed>0.00</speed>
</trkpt>
<trkpt lat="-6.959250" lon="-34.818951">
<ele>7.250000</ele>
<time>2018-07-14T11:43:31Z</time>
<speed>0.00</speed>
</trkpt>
<trkpt lat="-6.958811" lon="-34.819439">
<ele>5.500000</ele>
<time>2018-07-14T11:48:37Z</time>
<speed>0.00</speed>
</trkpt>
<trkpt lat="-6.958870" lon="-34.819660">
<ele>2.030000</ele>
<time>2018-07-14T11:53:44Z</time>
<speed>1.63</speed>
</trkpt>
<trkpt lat="-6.962368" lon="-34.817352">
<ele>9.040000</ele>
<time>2018-07-14T11:58:49Z</time>
<speed>0.00</speed>
</trkpt>
<trkpt lat="-6.962153" lon="-34.817410">
<ele>15.450000</ele>
<time>2018-07-14T12:00:05Z</time>
<speed>0.00</speed>
</trkpt>
<trkpt lat="-6.961571" lon="-34.817890">
<ele>9.510000</ele>
<time>2018-07-14T12:05:11Z</time>
<speed>0.00</speed>
</trkpt>
<trkpt lat="-6.960954" lon="-34.818096">
<ele>5.420000</ele>
<time>2018-07-14T12:10:19Z</time>
<speed>0.00</speed>
</trkpt>
<trkpt lat="-6.960538" lon="-34.818386">
<ele>5.960000</ele>
<time>2018-07-14T12:15:28Z</time>
<speed>0.00</speed>
</trkpt>
<trkpt lat="-6.964256" lon="-34.818413">
<ele>5.030000</ele>
<time>2018-07-14T12:20:39Z</time>
<speed>2.42</speed>
</trkpt>
<trkpt lat="-6.970935" lon="-34.818497">
<ele>7.570000</ele>
<time>2018-07-14T12:25:50Z</time>
<speed>2.65</speed>
</trkpt>
<trkpt lat="-6.977835" lon="-34.818604">
<ele>4.560000</ele>
<time>2018-07-14T12:30:59Z</time>
<speed>2.59</speed>
</trkpt>
<trkpt lat="-6.984857" lon="-34.816029">
<ele>9.139999</ele>
<time>2018-07-14T12:36:10Z</time>
<speed>2.11</speed>
</trkpt>
<trkpt lat="-6.987174" lon="-34.816154">
<ele>-3.240000</ele>
<time>2018-07-14T12:41:18Z</time>
<speed>0.00</speed>
</trkpt>
<trkpt lat="-6.987166" lon="-34.816185">
<ele>25.809999</ele>
<time>2018-07-14T12:46:29Z</time>
<speed>0.00</speed>
</trkpt>
<trkpt lat="-6.989058" lon="-34.816151">
<ele>16.529999</ele>
<time>2018-07-14T12:51:43Z</time>
<speed>0.00</speed>
</trkpt>
<trkpt lat="-6.988811" lon="-34.816303">
<ele>11.820000</ele>
<time>2018-07-14T12:57:00Z</time>
<speed>2.24</speed>
</trkpt>
<trkpt lat="-6.983150" lon="-34.818386">
<ele>18.799999</ele>
<time>2018-07-14T13:02:20Z</time>
<speed>2.90</speed>
</trkpt>
<trkpt lat="-6.976294" lon="-34.823231">
<ele>18.199999</ele>
<time>2018-07-14T13:07:43Z</time>
<speed>2.54</speed>
</trkpt>
<trkpt lat="-6.969245" lon="-34.827396">
<ele>15.179999</ele>
<time>2018-07-14T13:13:04Z</time>
<speed>2.88</speed>
</trkpt>
<trkpt lat="-6.964310" lon="-34.832207">
<ele>21.980000</ele>
<time>2018-07-14T13:18:27Z</time>
<speed>0.00</speed>
</trkpt>
<trkpt lat="-6.965025" lon="-34.833035">
<ele>86.610001</ele>
<time>2018-07-14T13:23:49Z</time>
<speed>0.00</speed>
</trkpt>
<trkpt lat="-6.965107" lon="-34.833076">
<ele>16.959999</ele>
<time>2018-07-14T13:25:30Z</time>
<speed>0.00</speed>
</trkpt>
<trkpt lat="-6.965413" lon="-34.832851">
<ele>6.860000</ele>
<time>2018-07-14T13:30:54Z</time>
<speed>0.00</speed>
</trkpt>
<trkpt lat="-6.965348" lon="-34.832779">
<ele>37.110001</ele>
<time>2018-07-14T13:36:12Z</time>
<speed>0.00</speed>
</trkpt>
<trkpt lat="-6.965309" lon="-34.832863">
<ele>21.910000</ele>
<time>2018-07-14T13:39:07Z</time>
<speed>0.00</speed>
</trkpt>
<trkpt lat="-6.965496" lon="-34.833073">
<ele>11.110000</ele>
<time>2018-07-14T13:44:56Z</time>
<speed>0.09</speed>
</trkpt>
<trkpt lat="-6.965475" lon="-34.833076">
<ele>11.960000</ele>
<time>2018-07-14T13:50:48Z</time>
<speed>0.00</speed>
</trkpt>
<trkpt lat="-6.965462" lon="-34.833103">
<ele>8.610000</ele>
<time>2018-07-14T13:55:59Z</time>
<speed>0.00</speed>
</trkpt>
<trkpt lat="-6.965458" lon="-34.833107">
<ele>18.190001</ele>
<time>2018-07-14T14:01:09Z</time>
<speed>0.00</speed>
</trkpt>
<trkpt lat="-6.965484" lon="-34.833118">
<ele>20.240000</ele>
<time>2018-07-14T14:06:19Z</time>
<speed>0.00</speed>
</trkpt>
<trkpt lat="-6.965445" lon="-34.833054">
<ele>6.420000</ele>
<time>2018-07-14T14:11:29Z</time>
<speed>0.00</speed>
</trkpt>
<trkpt lat="-6.965458" lon="-34.833061">
<ele>10.170000</ele>
<time>2018-07-14T14:16:39Z</time>
<speed>0.00</speed>
</trkpt>
<trkpt lat="-6.965451" lon="-34.833107">
<ele>15.710000</ele>
<time>2018-07-14T14:21:49Z</time>
<speed>0.00</speed>
</trkpt>
<trkpt lat="-6.965456" lon="-34.833191">
<ele>22.230000</ele>
<time>2018-07-14T14:26:59Z</time>
<speed>0.00</speed>
</trkpt>
<trkpt lat="-6.965456" lon="-34.833035">
<ele>12.830000</ele>
<time>2018-07-14T14:32:08Z</time>
<speed>0.00</speed>
</trkpt>
<trkpt lat="-6.965469" lon="-34.833057">
<ele>7.150000</ele>
<time>2018-07-14T14:37:18Z</time>
<speed>0.00</speed>
</trkpt>
<trkpt lat="-6.965434" lon="-34.833042">
<ele>23.369999</ele>
<time>2018-07-14T14:42:27Z</time>
<speed>0.00</speed>
</trkpt>
<trkpt lat="-6.965470" lon="-34.833050">
<ele>4.930000</ele>
<time>2018-07-14T14:47:36Z</time>
<speed>0.00</speed>
</trkpt>
<trkpt lat="-6.965469" lon="-34.833004">
<ele>-1.690000</ele>
<time>2018-07-14T14:52:45Z</time>
<speed>0.00</speed>
</trkpt>
<trkpt lat="-6.965462" lon="-34.833050">
<ele>17.600000</ele>
<time>2018-07-14T14:57:54Z</time>
<speed>0.00</speed>
</trkpt>
<trkpt lat="-6.965449" lon="-34.833038">
<ele>5.130000</ele>
<time>2018-07-14T15:03:03Z</time>
<speed>0.21</speed>
</trkpt>
<trkpt lat="-6.965435" lon="-34.833111">
<ele>24.320000</ele>
<time>2018-07-14T15:08:13Z</time>
<speed>0.00</speed>
</trkpt>
<trkpt lat="-6.965477" lon="-34.833042">
<ele>15.000000</ele>
<time>2018-07-14T15:13:23Z</time>
<speed>0.00</speed>
</trkpt>
<trkpt lat="-6.965378" lon="-34.833168">
<ele>22.930000</ele>
<time>2018-07-14T15:18:32Z</time>
<speed>0.00</speed>
</trkpt>
<trkpt lat="-6.965485" lon="-34.833088">
<ele>16.770000</ele>
<time>2018-07-14T15:23:42Z</time>
<speed>0.00</speed>
</trkpt>
<trkpt lat="-6.965401" lon="-34.833092">
<ele>17.150000</ele>
<time>2018-07-14T15:28:55Z</time>
<speed>0.00</speed>
</trkpt>
<trkpt lat="-6.965432" lon="-34.832970">
<ele>-30.019999</ele>
<time>2018-07-14T15:34:04Z</time>
<speed>0.00</speed>
</trkpt>
<trkpt lat="-6.965413" lon="-34.833134">
<ele>22.719999</ele>
<time>2018-07-14T15:39:15Z</time>
<speed>0.00</speed>
</trkpt>
<trkpt lat="-6.965487" lon="-34.833061">
<ele>-5.220000</ele>
<time>2018-07-14T15:44:25Z</time>
<speed>0.00</speed>
</trkpt>
<trkpt lat="-6.965502" lon="-34.833054">
<ele>10.500000</ele>
<time>2018-07-14T15:49:34Z</time>
<speed>0.00</speed>
</trkpt>
<trkpt lat="-6.965353" lon="-34.833164">
<ele>33.250000</ele>
<time>2018-07-14T15:54:44Z</time>
<speed>0.22</speed>
</trkpt>
<trkpt lat="-6.965434" lon="-34.833076">
<ele>9.969999</ele>
<time>2018-07-14T16:00:27Z</time>
<speed>0.11</speed>
</trkpt>
<trkpt lat="-6.965578" lon="-34.833004">
<ele>7.410000</ele>
<time>2018-07-14T16:05:38Z</time>
<speed>0.00</speed>
</trkpt>
<trkpt lat="-6.965427" lon="-34.833092">
<ele>13.389999</ele>
<time>2018-07-14T16:10:48Z</time>
<speed>0.28</speed>
</trkpt>
<trkpt lat="-6.965495" lon="-34.833061">
<ele>37.809998</ele>
<time>2018-07-14T16:15:56Z</time>
<speed>0.00</speed>
</trkpt>
<trkpt lat="-6.965499" lon="-34.833046">
<ele>16.029999</ele>
<time>2018-07-14T16:21:05Z</time>
<speed>0.00</speed>
</trkpt>
<trkpt lat="-6.965453" lon="-34.833096">
<ele>19.199999</ele>
<time>2018-07-14T16:26:15Z</time>
<speed>0.00</speed>
</trkpt>
<trkpt lat="-6.965485" lon="-34.833065">
<ele>5.400000</ele>
<time>2018-07-14T16:31:24Z</time>
<speed>0.00</speed>
</trkpt>
<trkpt lat="-6.965513" lon="-34.833054">
<ele>26.340000</ele>
<time>2018-07-14T16:36:37Z</time>
<speed>0.00</speed>
</trkpt>
<trkpt lat="-6.965485" lon="-34.833065">
<ele>4.730000</ele>
<time>2018-07-14T16:41:47Z</time>
<speed>0.00</speed>
</trkpt>
<trkpt lat="-6.965431" lon="-34.833069">
<ele>27.939999</ele>
<time>2018-07-14T16:46:58Z</time>
<speed>0.00</speed>
</trkpt>
<trkpt lat="-6.965536" lon="-34.832924">
<ele>16.119999</ele>
<time>2018-07-14T16:52:11Z</time>
<speed>0.09</speed>
</trkpt>
<trkpt lat="-6.965548" lon="-34.832954">
<ele>-21.080000</ele>
<time>2018-07-14T16:57:23Z</time>
<speed>0.00</speed>
</trkpt>
<trkpt lat="-6.965465" lon="-34.833115">
<ele>-15.780000</ele>
<time>2018-07-14T17:02:37Z</time>
<speed>0.00</speed>
</trkpt>
<trkpt lat="-6.965374" lon="-34.833149">
<ele>34.610001</ele>
<time>2018-07-14T17:07:50Z</time>
<speed>0.00</speed>
</trkpt>
<trkpt lat="-6.965158" lon="-34.833248">
<ele>100.790001</ele>
<time>2018-07-14T17:13:07Z</time>
<speed>0.00</speed>
</trkpt>
<trkpt lat="-6.965391" lon="-34.833088">
<ele>55.610001</ele>
<time>2018-07-14T17:18:23Z</time>
<speed>0.00</speed>
</trkpt>
<trkpt lat="-6.965326" lon="-34.833218">
<ele>74.779999</ele>
<time>2018-07-14T17:23:44Z</time>
<speed>0.06</speed>
</trkpt>
<trkpt lat="-6.965339" lon="-34.833126">
<ele>55.899998</ele>
<time>2018-07-14T17:28:59Z</time>
<speed>0.00</speed>
</trkpt>
<trkpt lat="-6.965338" lon="-34.833134">
<ele>33.649998</ele>
<time>2018-07-14T17:34:14Z</time>
<speed>0.05</speed>
</trkpt>
<trkpt lat="-6.965518" lon="-34.833065">
<ele>-17.279999</ele>
<time>2018-07-14T17:39:28Z</time>
<speed>0.00</speed>
</trkpt>
<trkpt lat="-6.965463" lon="-34.833054">
<ele>13.080000</ele>
<time>2018-07-14T17:44:42Z</time>
<speed>0.00</speed>
</trkpt>
<trkpt lat="-6.965455" lon="-34.833126">
<ele>10.710000</ele>
<time>2018-07-14T17:49:53Z</time>
<speed>0.00</speed>
</trkpt>
<trkpt lat="-6.965333" lon="-34.833118">
<ele>29.199999</ele>
<time>2018-07-14T17:55:04Z</time>
<speed>0.00</speed>
</trkpt>
<trkpt lat="-6.965390" lon="-34.833076">
<ele>1.550000</ele>
<time>2018-07-14T18:00:14Z</time>
<speed>0.00</speed>
</trkpt>
<trkpt lat="-6.965430" lon="-34.833069">
<ele>-13.679999</ele>
<time>2018-07-14T18:05:24Z</time>
<speed>0.00</speed>
</trkpt>
<trkpt lat="-6.965337" lon="-34.833187">
<ele>10.650000</ele>
<time>2018-07-14T18:10:35Z</time>
<speed>0.00</speed>
</trkpt>
<trkpt lat="-6.965491" lon="-34.833057">
<ele>3.030000</ele>
<time>2018-07-14T18:15:46Z</time>
<speed>0.00</speed>
</trkpt>
<trkpt lat="-6.965514" lon="-34.833019">
<ele>-26.900000</ele>
<time>2018-07-14T18:21:05Z</time>
<speed>0.06</speed>
</trkpt>
<trkpt lat="-6.965429" lon="-34.833118">
<ele>2.270000</ele>
<time>2018-07-14T18:26:16Z</time>
<speed>0.00</speed>
</trkpt>
<trkpt lat="-6.965423" lon="-34.833050">
<ele>-1.160000</ele>
<time>2018-07-14T18:31:26Z</time>
<speed>0.00</speed>
</trkpt>
<trkpt lat="-6.965409" lon="-34.833107">
<ele>-23.129999</ele>
<time>2018-07-14T18:36:36Z</time>
<speed>0.00</speed>
</trkpt>
<trkpt lat="-6.965339" lon="-34.833042">
<ele>-38.619999</ele>
<time>2018-07-14T18:41:46Z</time>
<speed>0.00</speed>
</trkpt>
<trkpt lat="-6.965358" lon="-34.833153">
<ele>-28.000000</ele>
<time>2018-07-14T18:46:56Z</time>
<speed>0.00</speed>
</trkpt>
<trkpt lat="-6.965522" lon="-34.833118">
<ele>6.990000</ele>
<time>2018-07-14T18:52:08Z</time>
<speed>0.00</speed>
</trkpt>
<trkpt lat="-6.965736" lon="-34.833023">
<ele>32.119999</ele>
<time>2018-07-14T18:57:21Z</time>
<speed>0.00</speed>
</trkpt>
<trkpt lat="-6.965326" lon="-34.833241">
<ele>4.180000</ele>
<time>2018-07-14T19:02:32Z</time>
<speed>0.00</speed>
</trkpt>
<trkpt lat="-6.965221" lon="-34.833271">
<ele>-11.889999</ele>
<time>2018-07-14T19:07:43Z</time>
<speed>0.00</speed>
</trkpt>
<trkpt lat="-6.965658" lon="-34.832943">
<ele>42.529999</ele>
<time>2018-07-14T19:13:02Z</time>
<speed>0.64</speed>
</trkpt>
<trkpt lat="-6.965491" lon="-34.833202">
<ele>12.500000</ele>
<time>2018-07-14T19:18:15Z</time>
<speed>0.00</speed>
</trkpt>
<trkpt lat="-6.965714" lon="-34.832821">
<ele>67.239998</ele>
<time>2018-07-14T19:23:30Z</time>
<speed>0.00</speed>
</trkpt>
<trkpt lat="-6.965449" lon="-34.833015">
<ele>-3.740000</ele>
<time>2018-07-14T19:28:50Z</time>
<speed>0.00</speed>
</trkpt>
<trkpt lat="-6.965596" lon="-34.833107">
<ele>28.519999</ele>
<time>2018-07-14T19:34:04Z</time>
<speed>0.00</speed>
</trkpt>
<trkpt lat="-6.965368" lon="-34.833134">
<ele>11.790000</ele>
<time>2018-07-14T19:39:16Z</time>
<speed>0.00</speed>
</trkpt>
<trkpt lat="-6.965434" lon="-34.833111">
<ele>14.450000</ele>
<time>2018-07-14T19:44:54Z</time>
<speed>0.13</speed>
</trkpt>
<trkpt lat="-6.965446" lon="-34.833065">
<ele>14.370000</ele>
<time>2018-07-14T19:50:22Z</time>
<speed>0.00</speed>
</trkpt>
<trkpt lat="-6.965475" lon="-34.833054">
<ele>19.670000</ele>
<time>2018-07-14T19:55:31Z</time>
<speed>0.00</speed>
</trkpt>
<trkpt lat="-6.965479" lon="-34.832996">
<ele>21.389999</ele>
<time>2018-07-14T20:00:38Z</time>
<speed>0.00</speed>
</trkpt>
<trkpt lat="-6.965429" lon="-34.833061">
<ele>28.559999</ele>
<time>2018-07-14T20:05:47Z</time>
<speed>0.00</speed>
</trkpt>
<trkpt lat="-6.965485" lon="-34.833031">
<ele>15.990000</ele>
<time>2018-07-14T20:10:55Z</time>
<speed>0.00</speed>
</trkpt>
<trkpt lat="-6.965430" lon="-34.833130">
<ele>17.350000</ele>
<time>2018-07-14T20:16:02Z</time>
<speed>0.00</speed>
</trkpt>
<trkpt lat="-6.965451" lon="-34.833042">
<ele>8.570000</ele>
<time>2018-07-14T20:21:09Z</time>
<speed>0.00</speed>
</trkpt>
<trkpt lat="-6.965501" lon="-34.833027">
<ele>42.860001</ele>
<time>2018-07-14T20:26:18Z</time>
<speed>0.00</speed>
</trkpt>
<trkpt lat="-6.965470" lon="-34.832966">
<ele>39.200001</ele>
<time>2018-07-14T20:31:28Z</time>
<speed>0.00</speed>
</trkpt>
<trkpt lat="-6.965435" lon="-34.832985">
<ele>31.719999</ele>
<time>2018-07-14T20:36:44Z</time>
<speed>0.35</speed>
</trkpt>
<trkpt lat="-6.965406" lon="-34.832947">
<ele>33.219997</ele>
<time>2018-07-14T20:41:54Z</time>
<speed>0.00</speed>
</trkpt>
<trkpt lat="-6.965467" lon="-34.832973">
<ele>27.219999</ele>
<time>2018-07-14T20:47:04Z</time>
<speed>0.00</speed>
</trkpt>
<trkpt lat="-6.965502" lon="-34.832932">
<ele>22.410000</ele>
<time>2018-07-14T20:52:19Z</time>
<speed>0.00</speed>
</trkpt>
<trkpt lat="-6.965415" lon="-34.833241">
<ele>-10.599999</ele>
<time>2018-07-14T20:57:34Z</time>
<speed>0.00</speed>
</trkpt>
<trkpt lat="-6.965467" lon="-34.833008">
<ele>10.690000</ele>
<time>2018-07-14T21:02:47Z</time>
<speed>0.00</speed>
</trkpt>
<trkpt lat="-6.965454" lon="-34.833073">
<ele>1.540000</ele>
<time>2018-07-14T21:08:24Z</time>
<speed>0.04</speed>
</trkpt>
<trkpt lat="-6.965476" lon="-34.833080">
<ele>7.260000</ele>
<time>2018-07-14T21:14:09Z</time>
<speed>0.00</speed>
</trkpt>
<trkpt lat="-6.965485" lon="-34.833073">
<ele>6.900000</ele>
<time>2018-07-14T21:19:15Z</time>
<speed>0.20</speed>
</trkpt>
<trkpt lat="-6.965439" lon="-34.832973">
<ele>10.420000</ele>
<time>2018-07-14T21:24:22Z</time>
<speed>0.00</speed>
</trkpt>
<trkpt lat="-6.965414" lon="-34.833088">
<ele>8.650000</ele>
<time>2018-07-14T21:29:29Z</time>
<speed>0.00</speed>
</trkpt>
<trkpt lat="-6.965465" lon="-34.833038">
<ele>4.460000</ele>
<time>2018-07-14T21:34:35Z</time>
<speed>0.10</speed>
</trkpt>
<trkpt lat="-6.965441" lon="-34.833057">
<ele>6.970000</ele>
<time>2018-07-14T21:39:41Z</time>
<speed>0.00</speed>
</trkpt>
<trkpt lat="-6.965495" lon="-34.833031">
<ele>5.230000</ele>
<time>2018-07-14T21:44:48Z</time>
<speed>0.00</speed>
</trkpt>
<trkpt lat="-6.965476" lon="-34.833023">
<ele>10.830000</ele>
<time>2018-07-14T21:49:55Z</time>
<speed>0.06</speed>
</trkpt>
<trkpt lat="-6.965410" lon="-34.833092">
<ele>14.500000</ele>
<time>2018-07-14T21:55:01Z</time>
<speed>0.00</speed>
</trkpt>
<trkpt lat="-6.965453" lon="-34.833103">
<ele>1.390000</ele>
<time>2018-07-14T22:00:08Z</time>
<speed>0.00</speed>
</trkpt>
<trkpt lat="-6.965366" lon="-34.833076">
<ele>21.230000</ele>
<time>2018-07-14T22:05:16Z</time>
<speed>0.12</speed>
</trkpt>
<trkpt lat="-6.965304" lon="-34.833134">
<ele>45.919998</ele>
<time>2018-07-14T22:10:25Z</time>
<speed>0.00</speed>
</trkpt>
<trkpt lat="-6.965357" lon="-34.833122">
<ele>35.000000</ele>
<time>2018-07-14T22:15:32Z</time>
<speed>0.52</speed>
</trkpt>
<trkpt lat="-6.965479" lon="-34.833046">
<ele>19.250000</ele>
<time>2018-07-14T22:20:40Z</time>
<speed>0.00</speed>
</trkpt>
<trkpt lat="-6.965428" lon="-34.833107">
<ele>19.709999</ele>
<time>2018-07-14T22:25:47Z</time>
<speed>0.00</speed>
</trkpt>
<trkpt lat="-6.965426" lon="-34.833031">
<ele>47.980000</ele>
<time>2018-07-14T22:30:54Z</time>
<speed>0.00</speed>
</trkpt>
<trkpt lat="-6.965381" lon="-34.833134">
<ele>27.199999</ele>
<time>2018-07-14T22:36:01Z</time>
<speed>0.00</speed>
</trkpt>
<trkpt lat="-6.965439" lon="-34.833134">
<ele>18.449999</ele>
<time>2018-07-14T22:41:08Z</time>
<speed>0.02</speed>
</trkpt>
<trkpt lat="-6.965350" lon="-34.833122">
<ele>25.100000</ele>
<time>2018-07-14T22:46:14Z</time>
<speed>0.00</speed>
</trkpt>
<trkpt lat="-6.965397" lon="-34.833096">
<ele>10.950000</ele>
<time>2018-07-14T22:51:23Z</time>
<speed>0.00</speed>
</trkpt>
<trkpt lat="-6.965350" lon="-34.832993">
<ele>29.230000</ele>
<time>2018-07-14T22:56:30Z</time>
<speed>0.00</speed>
</trkpt>
<trkpt lat="-6.965395" lon="-34.833069">
<ele>3.320000</ele>
<time>2018-07-14T23:01:37Z</time>
<speed>0.25</speed>
</trkpt>
<trkpt lat="-6.965455" lon="-34.833149">
<ele>4.870000</ele>
<time>2018-07-14T23:06:44Z</time>
<speed>0.00</speed>
</trkpt>
<trkpt lat="-6.965480" lon="-34.833103">
<ele>0.300000</ele>
<time>2018-07-14T23:11:52Z</time>
<speed>0.00</speed>
</trkpt>
<trkpt lat="-6.965420" lon="-34.833130">
<ele>6.080000</ele>
<time>2018-07-14T23:16:59Z</time>
<speed>0.19</speed>
</trkpt>
<trkpt lat="-6.965433" lon="-34.833000">
<ele>1.930000</ele>
<time>2018-07-14T23:22:10Z</time>
<speed>0.21</speed>
</trkpt>
<trkpt lat="-6.965249" lon="-34.833023">
<ele>44.750000</ele>
<time>2018-07-14T23:27:17Z</time>
<speed>0.00</speed>
</trkpt>
<trkpt lat="-6.965459" lon="-34.833168">
<ele>-10.300000</ele>
<time>2018-07-14T23:32:28Z</time>
<speed>0.00</speed>
</trkpt>
<trkpt lat="-6.965475" lon="-34.833176">
<ele>-19.889999</ele>
<time>2018-07-14T23:37:34Z</time>
<speed>0.00</speed>
</trkpt>
<trkpt lat="-6.965445" lon="-34.833084">
<ele>6.410000</ele>
<time>2018-07-14T23:42:40Z</time>
<speed>0.00</speed>
</trkpt>
<trkpt lat="-6.965497" lon="-34.833111">
<ele>3.970000</ele>
<time>2018-07-14T23:47:47Z</time>
<speed>0.09</speed>
</trkpt>
<trkpt lat="-6.965487" lon="-34.833172">
<ele>21.750000</ele>
<time>2018-07-14T23:53:00Z</time>
<speed>0.07</speed>
</trkpt>
<trkpt lat="-6.965530" lon="-34.833164">
<ele>19.100000</ele>
<time>2018-07-14T23:58:09Z</time>
<speed>0.00</speed>
</trkpt>
<trkpt lat="-6.965446" lon="-34.833027">
<ele>4.120000</ele>
<time>2018-07-15T00:03:32Z</time>
<speed>0.11</speed>
</trkpt>
<trkpt lat="-6.965428" lon="-34.833080">
<ele>25.049999</ele>
<time>2018-07-15T00:08:39Z</time>
<speed>0.00</speed>
</trkpt>
<trkpt lat="-6.965406" lon="-34.833046">
<ele>32.329998</ele>
<time>2018-07-15T00:13:45Z</time>
<speed>0.00</speed>
</trkpt>
<trkpt lat="-6.965466" lon="-34.833153">
<ele>13.420000</ele>
<time>2018-07-15T00:18:51Z</time>
<speed>0.00</speed>
</trkpt>
<trkpt lat="-6.965462" lon="-34.833122">
<ele>1.810000</ele>
<time>2018-07-15T00:23:57Z</time>
<speed>0.00</speed>
</trkpt>
<trkpt lat="-6.965470" lon="-34.833096">
<ele>14.049999</ele>
<time>2018-07-15T00:29:05Z</time>
<speed>0.17</speed>
</trkpt>
<trkpt lat="-6.965430" lon="-34.833038">
<ele>18.080000</ele>
<time>2018-07-15T00:34:10Z</time>
<speed>0.08</speed>
</trkpt>
<trkpt lat="-6.965567" lon="-34.833187">
<ele>-1.650000</ele>
<time>2018-07-15T00:39:28Z</time>
<speed>0.11</speed>
</trkpt>
<trkpt lat="-6.965457" lon="-34.833126">
<ele>10.950000</ele>
<time>2018-07-15T00:44:37Z</time>
<speed>0.32</speed>
</trkpt>
<trkpt lat="-6.965484" lon="-34.833092">
<ele>7.640000</ele>
<time>2018-07-15T00:49:56Z</time>
<speed>0.39</speed>
</trkpt>
<trkpt lat="-6.965539" lon="-34.833134">
<ele>-2.800000</ele>
<time>2018-07-15T00:55:25Z</time>
<speed>0.21</speed>
</trkpt>
<trkpt lat="-6.965498" lon="-34.833118">
<ele>16.980000</ele>
<time>2018-07-15T01:01:12Z</time>
<speed>2.22</speed>
</trkpt>
<trkpt lat="-6.965471" lon="-34.833069">
<ele>14.360000</ele>
<time>2018-07-15T01:07:47Z</time>
<speed>0.15</speed>
</trkpt>
<trkpt lat="-6.965560" lon="-34.833187">
<ele>0.450000</ele>
<time>2018-07-15T01:14:39Z</time>
<speed>0.37</speed>
</trkpt>
<trkpt lat="-6.965374" lon="-34.833035">
<ele>25.969999</ele>
<time>2018-07-15T01:21:20Z</time>
<speed>0.26</speed>
</trkpt>
<trkpt lat="-6.965374" lon="-34.833069">
<ele>18.230000</ele>
<time>2018-07-15T01:28:44Z</time>
<speed>0.46</speed>
</trkpt>
<trkpt lat="-6.965644" lon="-34.833412">
<ele>-11.080000</ele>
<time>2018-07-15T01:36:52Z</time>
<speed>0.32</speed>
</trkpt>
<trkpt lat="-6.965447" lon="-34.833065">
<ele>13.530000</ele>
<time>2018-07-15T01:44:55Z</time>
<speed>0.10</speed>
</trkpt>
<trkpt lat="-6.965473" lon="-34.833088">
<ele>8.059999</ele>
<time>2018-07-15T01:53:16Z</time>
<speed>0.25</speed>
</trkpt>
<trkpt lat="-6.965421" lon="-34.833084">
<ele>17.969999</ele>
<time>2018-07-15T01:58:20Z</time>
<speed>0.08</speed>
</trkpt>
<trkpt lat="-6.965491" lon="-34.833088">
<ele>16.309999</ele>
<time>2018-07-15T02:03:26Z</time>
<speed>0.12</speed>
</trkpt>
<trkpt lat="-6.965436" lon="-34.833145">
<ele>5.190000</ele>
<time>2018-07-15T02:08:32Z</time>
<speed>0.06</speed>
</trkpt>
<trkpt lat="-6.965547" lon="-34.833134">
<ele>-9.460000</ele>
<time>2018-07-15T02:13:39Z</time>
<speed>0.21</speed>
</trkpt>
<trkpt lat="-6.965447" lon="-34.833080">
<ele>18.670000</ele>
<time>2018-07-15T02:18:46Z</time>
<speed>0.63</speed>
</trkpt>
<trkpt lat="-6.965468" lon="-34.833115">
<ele>0.360000</ele>
<time>2018-07-15T02:23:53Z</time>
<speed>0.00</speed>
</trkpt>
<trkpt lat="-6.965402" lon="-34.833126">
<ele>21.670000</ele>
<time>2018-07-15T02:28:58Z</time>
<speed>0.26</speed>
</trkpt>
<trkpt lat="-6.965431" lon="-34.833103">
<ele>5.590000</ele>
<time>2018-07-15T02:34:11Z</time>
<speed>0.08</speed>
</trkpt>
<trkpt lat="-6.965472" lon="-34.833065">
<ele>8.210000</ele>
<time>2018-07-15T02:39:25Z</time>
<speed>0.31</speed>
</trkpt>
<trkpt lat="-6.965327" lon="-34.833099">
<ele>9.870000</ele>
<time>2018-07-15T02:44:40Z</time>
<speed>0.00</speed>
</trkpt>
<trkpt lat="-6.965322" lon="-34.832989">
<ele>22.830000</ele>
<time>2018-07-15T02:49:52Z</time>
<speed>0.00</speed>
</trkpt>
<trkpt lat="-6.965426" lon="-34.833073">
<ele>7.630000</ele>
<time>2018-07-15T02:55:24Z</time>
<speed>0.08</speed>
</trkpt>
</trkseg>
</trk>
<trk>
<name>20180802-102151(5)</name>
<desc>Color:004000ff</desc>
<trkseg>
<trkpt lat="-6.965409" lon="-34.833126">
<ele>2.070000</ele>
<time>2018-07-15T03:00:49Z</time>
<speed>0.00</speed>
</trkpt>
<trkpt lat="-6.965384" lon="-34.833065">
<ele>22.650000</ele>
<time>2018-07-15T03:05:56Z</time>
<speed>0.35</speed>
</trkpt>
<trkpt lat="-6.965428" lon="-34.833107">
<ele>2.350000</ele>
<time>2018-07-15T03:11:02Z</time>
<speed>0.00</speed>
</trkpt>
<trkpt lat="-6.965407" lon="-34.833141">
<ele>0.020000</ele>
<time>2018-07-15T03:16:07Z</time>
<speed>0.00</speed>
</trkpt>
<trkpt lat="-6.965451" lon="-34.833050">
<ele>0.540000</ele>
<time>2018-07-15T03:21:10Z</time>
<speed>0.45</speed>
</trkpt>
<trkpt lat="-6.965467" lon="-34.833118">
<ele>-5.800000</ele>
<time>2018-07-15T03:26:15Z</time>
<speed>0.00</speed>
</trkpt>
<trkpt lat="-6.965462" lon="-34.833099">
<ele>6.010000</ele>
<time>2018-07-15T03:31:21Z</time>
<speed>0.00</speed>
</trkpt>
<trkpt lat="-6.965426" lon="-34.833004">
<ele>16.869999</ele>
<time>2018-07-15T03:36:26Z</time>
<speed>0.00</speed>
</trkpt>
<trkpt lat="-6.965422" lon="-34.833023">
<ele>-31.230000</ele>
<time>2018-07-15T03:41:30Z</time>
<speed>0.00</speed>
</trkpt>
<trkpt lat="-6.965455" lon="-34.832993">
<ele>10.599999</ele>
<time>2018-07-15T03:46:36Z</time>
<speed>0.00</speed>
</trkpt>
<trkpt lat="-6.965417" lon="-34.833141">
<ele>0.690000</ele>
<time>2018-07-15T03:51:41Z</time>
<speed>0.00</speed>
</trkpt>
<trkpt lat="-6.965467" lon="-34.833065">
<ele>9.889999</ele>
<time>2018-07-15T03:56:45Z</time>
<speed>0.20</speed>
</trkpt>
<trkpt lat="-6.965478" lon="-34.833187">
<ele>37.009998</ele>
<time>2018-07-15T04:02:02Z</time>
<speed>0.09</speed>
</trkpt>
<trkpt lat="-6.965456" lon="-34.833229">
<ele>32.520000</ele>
<time>2018-07-15T04:07:22Z</time>
<speed>0.35</speed>
</trkpt>
<trkpt lat="-6.965447" lon="-34.833069">
<ele>5.760000</ele>
<time>2018-07-15T04:12:41Z</time>
<speed>0.16</speed>
</trkpt>
<trkpt lat="-6.965456" lon="-34.833084">
<ele>37.279999</ele>
<time>2018-07-15T04:18:21Z</time>
<speed>0.04</speed>
</trkpt>
<trkpt lat="-6.965434" lon="-34.833103">
<ele>24.070000</ele>
<time>2018-07-15T04:25:02Z</time>
<speed>0.00</speed>
</trkpt>
<trkpt lat="-6.965462" lon="-34.833069">
<ele>24.559999</ele>
<time>2018-07-15T04:30:06Z</time>
<speed>0.15</speed>
</trkpt>
<trkpt lat="-6.965415" lon="-34.833046">
<ele>9.220000</ele>
<time>2018-07-15T04:35:11Z</time>
<speed>0.00</speed>
</trkpt>
<trkpt lat="-6.965440" lon="-34.833080">
<ele>20.570000</ele>
<time>2018-07-15T04:40:16Z</time>
<speed>0.00</speed>
</trkpt>
<trkpt lat="-6.965493" lon="-34.833061">
<ele>4.990000</ele>
<time>2018-07-15T04:45:19Z</time>
<speed>0.00</speed>
</trkpt>
<trkpt lat="-6.965420" lon="-34.833073">
<ele>7.260000</ele>
<time>2018-07-15T04:50:22Z</time>
<speed>0.00</speed>
</trkpt>
<trkpt lat="-6.965481" lon="-34.833065">
<ele>20.350000</ele>
<time>2018-07-15T04:55:26Z</time>
<speed>0.00</speed>
</trkpt>
<trkpt lat="-6.965445" lon="-34.833107">
<ele>-0.060000</ele>
<time>2018-07-15T05:00:29Z</time>
<speed>0.00</speed>
</trkpt>
<trkpt lat="-6.965401" lon="-34.833145">
<ele>-4.110000</ele>
<time>2018-07-15T05:05:32Z</time>
<speed>0.00</speed>
</trkpt>
<trkpt lat="-6.965439" lon="-34.833061">
<ele>2.110000</ele>
<time>2018-07-15T05:10:37Z</time>
<speed>0.00</speed>
</trkpt>
<trkpt lat="-6.965366" lon="-34.833145">
<ele>1.300000</ele>
<time>2018-07-15T05:15:41Z</time>
<speed>0.00</speed>
</trkpt>
<trkpt lat="-6.965441" lon="-34.833042">
<ele>-0.410000</ele>
<time>2018-07-15T05:20:43Z</time>
<speed>0.06</speed>
</trkpt>
<trkpt lat="-6.965430" lon="-34.833057">
<ele>-1.240000</ele>
<time>2018-07-15T05:25:46Z</time>
<speed>0.11</speed>
</trkpt>
<trkpt lat="-6.965414" lon="-34.833084">
<ele>5.250000</ele>
<time>2018-07-15T05:30:49Z</time>
<speed>0.12</speed>
</trkpt>
<trkpt lat="-6.965497" lon="-34.832989">
<ele>17.340000</ele>
<time>2018-07-15T05:35:53Z</time>
<speed>0.29</speed>
</trkpt>
<trkpt lat="-6.965439" lon="-34.833038">
<ele>18.600000</ele>
<time>2018-07-15T05:40:58Z</time>
<speed>0.26</speed>
</trkpt>
<trkpt lat="-6.965531" lon="-34.833050">
<ele>27.389999</ele>
<time>2018-07-15T05:46:03Z</time>
<speed>0.00</speed>
</trkpt>
<trkpt lat="-6.965425" lon="-34.833038">
<ele>11.250000</ele>
<time>2018-07-15T05:51:07Z</time>
<speed>0.07</speed>
</trkpt>
<trkpt lat="-6.965471" lon="-34.833076">
<ele>5.240000</ele>
<time>2018-07-15T05:56:11Z</time>
<speed>0.09</speed>
</trkpt>
<trkpt lat="-6.965407" lon="-34.833107">
<ele>11.090000</ele>
<time>2018-07-15T06:01:14Z</time>
<speed>0.04</speed>
</trkpt>
<trkpt lat="-6.965484" lon="-34.833015">
<ele>22.629999</ele>
<time>2018-07-15T06:06:19Z</time>
<speed>0.00</speed>
</trkpt>
<trkpt lat="-6.965498" lon="-34.833015">
<ele>5.140000</ele>
<time>2018-07-15T06:11:23Z</time>
<speed>0.00</speed>
</trkpt>
<trkpt lat="-6.965457" lon="-34.833187">
<ele>-11.179999</ele>
<time>2018-07-15T06:16:29Z</time>
<speed>0.31</speed>
</trkpt>
<trkpt lat="-6.965449" lon="-34.833126">
<ele>1.640000</ele>
<time>2018-07-15T06:22:00Z</time>
<speed>0.25</speed>
</trkpt>
<trkpt lat="-6.965483" lon="-34.833076">
<ele>6.590000</ele>
<time>2018-07-15T06:27:04Z</time>
<speed>0.00</speed>
</trkpt>
<trkpt lat="-6.965482" lon="-34.833099">
<ele>-0.390000</ele>
<time>2018-07-15T06:32:07Z</time>
<speed>0.00</speed>
</trkpt>
<trkpt lat="-6.965439" lon="-34.833145">
<ele>12.309999</ele>
<time>2018-07-15T06:37:09Z</time>
<speed>0.00</speed>
</trkpt>
<trkpt lat="-6.965457" lon="-34.833042">
<ele>4.850000</ele>
<time>2018-07-15T06:42:12Z</time>
<speed>0.15</speed>
</trkpt>
<trkpt lat="-6.965462" lon="-34.833057">
<ele>14.049999</ele>
<time>2018-07-15T06:47:17Z</time>
<speed>0.00</speed>
</trkpt>
<trkpt lat="-6.965440" lon="-34.833092">
<ele>14.889999</ele>
<time>2018-07-15T06:52:19Z</time>
<speed>0.00</speed>
</trkpt>
<trkpt lat="-6.965470" lon="-34.833069">
<ele>12.620000</ele>
<time>2018-07-15T06:57:22Z</time>
<speed>0.00</speed>
</trkpt>
<trkpt lat="-6.965460" lon="-34.833092">
<ele>16.129999</ele>
<time>2018-07-15T07:02:25Z</time>
<speed>0.00</speed>
</trkpt>
<trkpt lat="-6.965446" lon="-34.833088">
<ele>9.870000</ele>
<time>2018-07-15T07:07:28Z</time>
<speed>0.00</speed>
</trkpt>
<trkpt lat="-6.965451" lon="-34.833050">
<ele>7.630000</ele>
<time>2018-07-15T07:12:31Z</time>
<speed>0.00</speed>
</trkpt>
<trkpt lat="-6.965443" lon="-34.833111">
<ele>3.290000</ele>
<time>2018-07-15T07:17:34Z</time>
<speed>0.00</speed>
</trkpt>
<trkpt lat="-6.965434" lon="-34.833118">
<ele>17.359999</ele>
<time>2018-07-15T07:22:35Z</time>
<speed>0.22</speed>
</trkpt>
<trkpt lat="-6.965435" lon="-34.833038">
<ele>18.910000</ele>
<time>2018-07-15T07:27:37Z</time>
<speed>0.00</speed>
</trkpt>
<trkpt lat="-6.965478" lon="-34.833073">
<ele>18.740000</ele>
<time>2018-07-15T07:32:39Z</time>
<speed>0.00</speed>
</trkpt>
<trkpt lat="-6.965406" lon="-34.833092">
<ele>30.660000</ele>
<time>2018-07-15T07:37:41Z</time>
<speed>0.00</speed>
</trkpt>
<trkpt lat="-6.965448" lon="-34.833057">
<ele>27.660000</ele>
<time>2018-07-15T07:42:43Z</time>
<speed>0.00</speed>
</trkpt>
<trkpt lat="-6.965456" lon="-34.833069">
<ele>24.019999</ele>
<time>2018-07-15T07:47:46Z</time>
<speed>0.00</speed>
</trkpt>
<trkpt lat="-6.965483" lon="-34.833065">
<ele>44.849998</ele>
<time>2018-07-15T07:52:48Z</time>
<speed>0.00</speed>
</trkpt>
<trkpt lat="-6.965409" lon="-34.833099">
<ele>12.179999</ele>
<time>2018-07-15T07:57:50Z</time>
<speed>0.12</speed>
</trkpt>
<trkpt lat="-6.965492" lon="-34.833649">
<ele>123.930000</ele>
<time>2018-07-15T08:02:52Z</time>
<speed>0.00</speed>
</trkpt>
<trkpt lat="-6.965453" lon="-34.833027">
<ele>13.540000</ele>
<time>2018-07-15T08:07:53Z</time>
<speed>0.00</speed>
</trkpt>
<trkpt lat="-6.965460" lon="-34.833057">
<ele>14.389999</ele>
<time>2018-07-15T08:12:54Z</time>
<speed>0.00</speed>
</trkpt>
<trkpt lat="-6.965492" lon="-34.833122">
<ele>13.790000</ele>
<time>2018-07-15T08:17:55Z</time>
<speed>0.00</speed>
</trkpt>
<trkpt lat="-6.965466" lon="-34.833054">
<ele>16.260000</ele>
<time>2018-07-15T08:22:58Z</time>
<speed>0.00</speed>
</trkpt>
<trkpt lat="-6.965596" lon="-34.833221">
<ele>32.849998</ele>
<time>2018-07-15T08:28:01Z</time>
<speed>0.00</speed>
</trkpt>
<trkpt lat="-6.965423" lon="-34.833000">
<ele>15.400000</ele>
<time>2018-07-15T08:33:04Z</time>
<speed>0.00</speed>
</trkpt>
<trkpt lat="-6.965460" lon="-34.833092">
<ele>3.610000</ele>
<time>2018-07-15T08:38:06Z</time>
<speed>0.00</speed>
</trkpt>
<trkpt lat="-6.965422" lon="-34.833035">
<ele>-17.160000</ele>
<time>2018-07-15T08:43:09Z</time>
<speed>0.00</speed>
</trkpt>
<trkpt lat="-6.965453" lon="-34.833046">
<ele>7.330000</ele>
<time>2018-07-15T08:48:12Z</time>
<speed>0.21</speed>
</trkpt>
<trkpt lat="-6.965467" lon="-34.833118">
<ele>12.599999</ele>
<time>2018-07-15T08:53:14Z</time>
<speed>0.00</speed>
</trkpt>
<trkpt lat="-6.965441" lon="-34.833099">
<ele>16.240000</ele>
<time>2018-07-15T08:58:15Z</time>
<speed>0.18</speed>
</trkpt>
<trkpt lat="-6.965399" lon="-34.833088">
<ele>19.910000</ele>
<time>2018-07-15T09:03:20Z</time>
<speed>0.00</speed>
</trkpt>
<trkpt lat="-6.965422" lon="-34.833130">
<ele>31.779999</ele>
<time>2018-07-15T09:08:22Z</time>
<speed>0.13</speed>
</trkpt>
<trkpt lat="-6.965457" lon="-34.833065">
<ele>9.139999</ele>
<time>2018-07-15T09:13:25Z</time>
<speed>0.00</speed>
</trkpt>
<trkpt lat="-6.965433" lon="-34.833118">
<ele>2.620000</ele>
<time>2018-07-15T09:18:28Z</time>
<speed>0.00</speed>
</trkpt>
<trkpt lat="-6.965446" lon="-34.833134">
<ele>26.119999</ele>
<time>2018-07-15T09:23:30Z</time>
<speed>0.00</speed>
</trkpt>
<trkpt lat="-6.965480" lon="-34.833084">
<ele>2.090000</ele>
<time>2018-07-15T09:28:33Z</time>
<speed>0.21</speed>
</trkpt>
<trkpt lat="-6.965425" lon="-34.833084">
<ele>18.440001</ele>
<time>2018-07-15T09:33:35Z</time>
<speed>0.00</speed>
</trkpt>
<trkpt lat="-6.965401" lon="-34.832954">
<ele>12.290000</ele>
<time>2018-07-15T09:38:38Z</time>
<speed>0.45</speed>
</trkpt>
<trkpt lat="-6.965478" lon="-34.833153">
<ele>9.889999</ele>
<time>2018-07-15T09:43:42Z</time>
<speed>0.00</speed>
</trkpt>
<trkpt lat="-6.965401" lon="-34.832981">
<ele>-2.170000</ele>
<time>2018-07-15T09:48:46Z</time>
<speed>0.00</speed>
</trkpt>
<trkpt lat="-6.965411" lon="-34.833073">
<ele>4.500000</ele>
<time>2018-07-15T09:53:48Z</time>
<speed>0.00</speed>
</trkpt>
<trkpt lat="-6.965450" lon="-34.833084">
<ele>12.380000</ele>
<time>2018-07-15T09:58:51Z</time>
<speed>0.09</speed>
</trkpt>
<trkpt lat="-6.965483" lon="-34.833103">
<ele>18.100000</ele>
<time>2018-07-15T10:04:27Z</time>
<speed>0.08</speed>
</trkpt>
<trkpt lat="-6.965472" lon="-34.833057">
<ele>20.090000</ele>
<time>2018-07-15T10:09:30Z</time>
<speed>0.00</speed>
</trkpt>
<trkpt lat="-6.965440" lon="-34.833103">
<ele>4.960000</ele>
<time>2018-07-15T10:14:33Z</time>
<speed>0.00</speed>
</trkpt>
<trkpt lat="-6.965432" lon="-34.833080">
<ele>11.559999</ele>
<time>2018-07-15T10:19:34Z</time>
<speed>0.00</speed>
</trkpt>
<trkpt lat="-6.965455" lon="-34.833073">
<ele>19.299999</ele>
<time>2018-07-15T10:24:36Z</time>
<speed>0.00</speed>
</trkpt>
<trkpt lat="-6.965476" lon="-34.833069">
<ele>25.599998</ele>
<time>2018-07-15T10:29:37Z</time>
<speed>0.05</speed>
</trkpt>
<trkpt lat="-6.965488" lon="-34.833046">
<ele>31.830000</ele>
<time>2018-07-15T10:34:40Z</time>
<speed>0.09</speed>
</trkpt>
<trkpt lat="-6.965457" lon="-34.833046">
<ele>19.299999</ele>
<time>2018-07-15T10:39:43Z</time>
<speed>0.00</speed>
</trkpt>
<trkpt lat="-6.965495" lon="-34.833099">
<ele>8.330000</ele>
<time>2018-07-15T10:44:46Z</time>
<speed>0.17</speed>
</trkpt>
<trkpt lat="-6.965429" lon="-34.833107">
<ele>1.380000</ele>
<time>2018-07-15T10:49:48Z</time>
<speed>0.02</speed>
</trkpt>
<trkpt lat="-6.965461" lon="-34.833042">
<ele>31.939999</ele>
<time>2018-07-15T10:54:51Z</time>
<speed>0.00</speed>
</trkpt>
<trkpt lat="-6.965486" lon="-34.833118">
<ele>19.240000</ele>
<time>2018-07-15T10:59:52Z</time>
<speed>0.16</speed>
</trkpt>
<trkpt lat="-6.965445" lon="-34.833050">
<ele>33.869999</ele>
<time>2018-07-15T11:04:57Z</time>
<speed>0.00</speed>
</trkpt>
<trkpt lat="-6.965453" lon="-34.833157">
<ele>14.719999</ele>
<time>2018-07-15T11:10:00Z</time>
<speed>0.00</speed>
</trkpt>
<trkpt lat="-6.965464" lon="-34.833153">
<ele>35.399998</ele>
<time>2018-07-15T11:15:04Z</time>
<speed>0.00</speed>
</trkpt>
<trkpt lat="-6.965465" lon="-34.833107">
<ele>11.840000</ele>
<time>2018-07-15T11:20:08Z</time>
<speed>0.00</speed>
</trkpt>
<trkpt lat="-6.965443" lon="-34.833054">
<ele>36.489998</ele>
<time>2018-07-15T11:25:12Z</time>
<speed>0.00</speed>
</trkpt>
<trkpt lat="-6.965436" lon="-34.833050">
<ele>38.059998</ele>
<time>2018-07-15T11:30:16Z</time>
<speed>0.00</speed>
</trkpt>
<trkpt lat="-6.965491" lon="-34.833111">
<ele>14.660000</ele>
<time>2018-07-15T11:35:19Z</time>
<speed>0.23</speed>
</trkpt>
<trkpt lat="-6.965487" lon="-34.833111">
<ele>-1.420000</ele>
<time>2018-07-15T11:40:23Z</time>
<speed>0.00</speed>
</trkpt>
<trkpt lat="-6.965433" lon="-34.833080">
<ele>14.870000</ele>
<time>2018-07-15T11:45:27Z</time>
<speed>0.00</speed>
</trkpt>
<trkpt lat="-6.965440" lon="-34.833057">
<ele>20.100000</ele>
<time>2018-07-15T11:50:32Z</time>
<speed>0.00</speed>
</trkpt>
<trkpt lat="-6.965481" lon="-34.833061">
<ele>0.140000</ele>
<time>2018-07-15T11:55:38Z</time>
<speed>0.01</speed>
</trkpt>
<trkpt lat="-6.965445" lon="-34.833126">
<ele>34.459999</ele>
<time>2018-07-15T12:00:43Z</time>
<speed>0.00</speed>
</trkpt>
<trkpt lat="-6.965401" lon="-34.833050">
<ele>42.270000</ele>
<time>2018-07-15T12:05:48Z</time>
<speed>0.02</speed>
</trkpt>
<trkpt lat="-6.965626" lon="-34.833206">
<ele>-42.209999</ele>
<time>2018-07-15T12:10:56Z</time>
<speed>0.00</speed>
</trkpt>
<trkpt lat="-6.965405" lon="-34.833134">
<ele>20.850000</ele>
<time>2018-07-15T12:16:01Z</time>
<speed>0.00</speed>
</trkpt>
<trkpt lat="-6.965408" lon="-34.833088">
<ele>12.700000</ele>
<time>2018-07-15T12:21:07Z</time>
<speed>0.00</speed>
</trkpt>
<trkpt lat="-6.965487" lon="-34.833057">
<ele>13.160000</ele>
<time>2018-07-15T12:26:17Z</time>
<speed>0.00</speed>
</trkpt>
<trkpt lat="-6.965383" lon="-34.833073">
<ele>33.149998</ele>
<time>2018-07-15T12:31:24Z</time>
<speed>0.00</speed>
</trkpt>
<trkpt lat="-6.965468" lon="-34.833088">
<ele>13.210000</ele>
<time>2018-07-15T12:36:31Z</time>
<speed>0.00</speed>
</trkpt>
<trkpt lat="-6.965513" lon="-34.833069">
<ele>6.040000</ele>
<time>2018-07-15T12:41:38Z</time>
<speed>0.00</speed>
</trkpt>
<trkpt lat="-6.965465" lon="-34.833134">
<ele>12.730000</ele>
<time>2018-07-15T12:46:44Z</time>
<speed>0.00</speed>
</trkpt>
<trkpt lat="-6.965468" lon="-34.833107">
<ele>11.750000</ele>
<time>2018-07-15T12:51:50Z</time>
<speed>0.00</speed>
</trkpt>
<trkpt lat="-6.965516" lon="-34.833088">
<ele>-3.160000</ele>
<time>2018-07-15T12:56:56Z</time>
<speed>0.10</speed>
</trkpt>
<trkpt lat="-6.965446" lon="-34.833065">
<ele>9.059999</ele>
<time>2018-07-15T13:02:05Z</time>
<speed>0.00</speed>
</trkpt>
<trkpt lat="-6.965469" lon="-34.833073">
<ele>13.290000</ele>
<time>2018-07-15T13:07:12Z</time>
<speed>0.00</speed>
</trkpt>
<trkpt lat="-6.965484" lon="-34.833134">
<ele>7.690000</ele>
<time>2018-07-15T13:12:20Z</time>
<speed>0.00</speed>
</trkpt>
<trkpt lat="-6.965349" lon="-34.833073">
<ele>26.750000</ele>
<time>2018-07-15T13:17:27Z</time>
<speed>0.00</speed>
</trkpt>
<trkpt lat="-6.965483" lon="-34.833042">
<ele>6.910000</ele>
<time>2018-07-15T13:22:35Z</time>
<speed>0.06</speed>
</trkpt>
<trkpt lat="-6.965403" lon="-34.833084">
<ele>16.680000</ele>
<time>2018-07-15T13:27:42Z</time>
<speed>0.00</speed>
</trkpt>
<trkpt lat="-6.965477" lon="-34.833046">
<ele>17.969999</ele>
<time>2018-07-15T13:32:50Z</time>
<speed>0.00</speed>
</trkpt>
<trkpt lat="-6.965497" lon="-34.833164">
<ele>-2.400000</ele>
<time>2018-07-15T13:38:06Z</time>
<speed>0.00</speed>
</trkpt>
<trkpt lat="-6.965313" lon="-34.833027">
<ele>25.400000</ele>
<time>2018-07-15T13:43:15Z</time>
<speed>0.00</speed>
</trkpt>
<trkpt lat="-6.965438" lon="-34.833050">
<ele>12.509999</ele>
<time>2018-07-15T13:48:21Z</time>
<speed>0.10</speed>
</trkpt>
<trkpt lat="-6.965453" lon="-34.833099">
<ele>7.250000</ele>
<time>2018-07-15T13:53:30Z</time>
<speed>0.28</speed>
</trkpt>
<trkpt lat="-6.965297" lon="-34.833153">
<ele>-55.169998</ele>
<time>2018-07-15T13:58:48Z</time>
<speed>0.33</speed>
</trkpt>
<trkpt lat="-6.965462" lon="-34.833088">
<ele>10.290000</ele>
<time>2018-07-15T14:04:26Z</time>
<speed>0.08</speed>
</trkpt>
<trkpt lat="-6.965450" lon="-34.833096">
<ele>10.620000</ele>
<time>2018-07-15T14:09:34Z</time>
<speed>0.00</speed>
</trkpt>
<trkpt lat="-6.965476" lon="-34.833168">
<ele>12.050000</ele>
<time>2018-07-15T14:14:42Z</time>
<speed>0.00</speed>
</trkpt>
<trkpt lat="-6.965513" lon="-34.833149">
<ele>17.129999</ele>
<time>2018-07-15T14:19:50Z</time>
<speed>0.00</speed>
</trkpt>
<trkpt lat="-6.965493" lon="-34.833130">
<ele>16.609999</ele>
<time>2018-07-15T14:24:57Z</time>
<speed>0.00</speed>
</trkpt>
<trkpt lat="-6.965445" lon="-34.833122">
<ele>12.620000</ele>
<time>2018-07-15T14:30:05Z</time>
<speed>0.00</speed>
</trkpt>
<trkpt lat="-6.965455" lon="-34.833057">
<ele>15.870000</ele>
<time>2018-07-15T14:35:13Z</time>
<speed>0.00</speed>
</trkpt>
<trkpt lat="-6.965443" lon="-34.833096">
<ele>18.600000</ele>
<time>2018-07-15T14:40:21Z</time>
<speed>0.00</speed>
</trkpt>
<trkpt lat="-6.965437" lon="-34.833042">
<ele>2.630000</ele>
<time>2018-07-15T14:45:29Z</time>
<speed>0.00</speed>
</trkpt>
<trkpt lat="-6.965482" lon="-34.833141">
<ele>21.650000</ele>
<time>2018-07-15T14:50:37Z</time>
<speed>0.00</speed>
</trkpt>
<trkpt lat="-6.965486" lon="-34.833103">
<ele>15.389999</ele>
<time>2018-07-15T14:55:45Z</time>
<speed>0.00</speed>
</trkpt>
<trkpt lat="-6.965489" lon="-34.833138">
<ele>27.820000</ele>
<time>2018-07-15T15:00:54Z</time>
<speed>0.19</speed>
</trkpt>
<trkpt lat="-6.965417" lon="-34.833073">
<ele>10.349999</ele>
<time>2018-07-15T15:06:04Z</time>
<speed>0.00</speed>
</trkpt>
<trkpt lat="-6.965443" lon="-34.833092">
<ele>21.939999</ele>
<time>2018-07-15T15:11:13Z</time>
<speed>0.00</speed>
</trkpt>
<trkpt lat="-6.965492" lon="-34.833061">
<ele>6.770000</ele>
<time>2018-07-15T15:16:22Z</time>
<speed>0.00</speed>
</trkpt>
<trkpt lat="-6.965465" lon="-34.833107">
<ele>15.389999</ele>
<time>2018-07-15T15:21:31Z</time>
<speed>0.00</speed>
</trkpt>
<trkpt lat="-6.965443" lon="-34.833073">
<ele>1.690000</ele>
<time>2018-07-15T15:26:41Z</time>
<speed>0.00</speed>
</trkpt>
<trkpt lat="-6.965409" lon="-34.833092">
<ele>6.220000</ele>
<time>2018-07-15T15:31:49Z</time>
<speed>0.20</speed>
</trkpt>
<trkpt lat="-6.965431" lon="-34.833088">
<ele>14.400000</ele>
<time>2018-07-15T15:37:00Z</time>
<speed>0.00</speed>
</trkpt>
<trkpt lat="-6.965455" lon="-34.833084">
<ele>18.029999</ele>
<time>2018-07-15T15:42:10Z</time>
<speed>0.21</speed>
</trkpt>
<trkpt lat="-6.965444" lon="-34.833057">
<ele>33.219997</ele>
<time>2018-07-15T15:47:20Z</time>
<speed>0.00</speed>
</trkpt>
<trkpt lat="-6.965403" lon="-34.833107">
<ele>15.900000</ele>
<time>2018-07-15T15:52:30Z</time>
<speed>0.00</speed>
</trkpt>
<trkpt lat="-6.965472" lon="-34.833057">
<ele>18.020000</ele>
<time>2018-07-15T15:57:38Z</time>
<speed>0.00</speed>
</trkpt>
<trkpt lat="-6.965429" lon="-34.833118">
<ele>27.080000</ele>
<time>2018-07-15T16:02:47Z</time>
<speed>0.12</speed>
</trkpt>
<trkpt lat="-6.965473" lon="-34.833084">
<ele>15.770000</ele>
<time>2018-07-15T16:07:57Z</time>
<speed>0.23</speed>
</trkpt>
<trkpt lat="-6.965531" lon="-34.833046">
<ele>20.309999</ele>
<time>2018-07-15T16:13:06Z</time>
<speed>0.19</speed>
</trkpt>
<trkpt lat="-6.965485" lon="-34.833054">
<ele>1.330000</ele>
<time>2018-07-15T16:18:14Z</time>
<speed>0.00</speed>
</trkpt>
<trkpt lat="-6.965458" lon="-34.833073">
<ele>5.830000</ele>
<time>2018-07-15T16:23:23Z</time>
<speed>0.00</speed>
</trkpt>
<trkpt lat="-6.965485" lon="-34.833027">
<ele>7.040000</ele>
<time>2018-07-15T16:28:31Z</time>
<speed>0.06</speed>
</trkpt>
<trkpt lat="-6.965531" lon="-34.833023">
<ele>-6.120000</ele>
<time>2018-07-15T16:33:41Z</time>
<speed>0.00</speed>
</trkpt>
<trkpt lat="-6.965453" lon="-34.833076">
<ele>7.510000</ele>
<time>2018-07-15T16:38:52Z</time>
<speed>0.00</speed>
</trkpt>
<trkpt lat="-6.965484" lon="-34.833050">
<ele>24.549999</ele>
<time>2018-07-15T16:44:04Z</time>
<speed>0.08</speed>
</trkpt>
<trkpt lat="-6.965451" lon="-34.833065">
<ele>21.150000</ele>
<time>2018-07-15T16:49:15Z</time>
<speed>0.00</speed>
</trkpt>
<trkpt lat="-6.965481" lon="-34.833023">
<ele>11.450000</ele>
<time>2018-07-15T16:54:24Z</time>
<speed>0.00</speed>
</trkpt>
<trkpt lat="-6.965402" lon="-34.833179">
<ele>23.400000</ele>
<time>2018-07-15T16:59:34Z</time>
<speed>0.14</speed>
</trkpt>
<trkpt lat="-6.965509" lon="-34.832973">
<ele>-5.740000</ele>
<time>2018-07-15T17:04:44Z</time>
<speed>0.00</speed>
</trkpt>
<trkpt lat="-6.965472" lon="-34.833023">
<ele>9.179999</ele>
<time>2018-07-15T17:09:55Z</time>
<speed>0.00</speed>
</trkpt>
<trkpt lat="-6.965480" lon="-34.833088">
<ele>22.369999</ele>
<time>2018-07-15T17:15:05Z</time>
<speed>0.24</speed>
</trkpt>
<trkpt lat="-6.965418" lon="-34.833225">
<ele>9.050000</ele>
<time>2018-07-15T17:20:16Z</time>
<speed>0.00</speed>
</trkpt>
<trkpt lat="-6.965466" lon="-34.833111">
<ele>4.790000</ele>
<time>2018-07-15T17:25:26Z</time>
<speed>0.00</speed>
</trkpt>
<trkpt lat="-6.965501" lon="-34.833023">
<ele>3.290000</ele>
<time>2018-07-15T17:30:36Z</time>
<speed>0.00</speed>
</trkpt>
<trkpt lat="-6.965571" lon="-34.832996">
<ele>-5.450000</ele>
<time>2018-07-15T17:35:46Z</time>
<speed>0.00</speed>
</trkpt>
<trkpt lat="-6.965416" lon="-34.833179">
<ele>-11.639999</ele>
<time>2018-07-15T17:40:56Z</time>
<speed>0.32</speed>
</trkpt>
<trkpt lat="-6.965483" lon="-34.833179">
<ele>-6.070000</ele>
<time>2018-07-15T17:46:07Z</time>
<speed>0.82</speed>
</trkpt>
<trkpt lat="-6.965379" lon="-34.833233">
<ele>24.760000</ele>
<time>2018-07-15T17:51:15Z</time>
<speed>0.13</speed>
</trkpt>
<trkpt lat="-6.965308" lon="-34.833179">
<ele>45.869999</ele>
<time>2018-07-15T17:56:25Z</time>
<speed>1.43</speed>
</trkpt>
<trkpt lat="-6.965510" lon="-34.833027">
<ele>3.250000</ele>
<time>2018-07-15T18:02:02Z</time>
<speed>0.09</speed>
</trkpt>
<trkpt lat="-6.965483" lon="-34.833057">
<ele>6.610000</ele>
<time>2018-07-15T18:07:11Z</time>
<speed>0.00</speed>
</trkpt>
<trkpt lat="-6.965433" lon="-34.833157">
<ele>2.840000</ele>
<time>2018-07-15T18:12:19Z</time>
<speed>0.18</speed>
</trkpt>
<trkpt lat="-6.965464" lon="-34.833061">
<ele>0.180000</ele>
<time>2018-07-15T18:17:27Z</time>
<speed>0.00</speed>
</trkpt>
<trkpt lat="-6.965433" lon="-34.833088">
<ele>12.000000</ele>
<time>2018-07-15T18:22:37Z</time>
<speed>0.00</speed>
</trkpt>
<trkpt lat="-6.965426" lon="-34.833038">
<ele>-6.530000</ele>
<time>2018-07-15T18:27:46Z</time>
<speed>0.00</speed>
</trkpt>
<trkpt lat="-6.965478" lon="-34.833008">
<ele>21.330000</ele>
<time>2018-07-15T18:32:55Z</time>
<speed>0.03</speed>
</trkpt>
<trkpt lat="-6.965459" lon="-34.833111">
<ele>6.170000</ele>
<time>2018-07-15T18:38:05Z</time>
<speed>0.00</speed>
</trkpt>
<trkpt lat="-6.965458" lon="-34.833130">
<ele>-6.630000</ele>
<time>2018-07-15T18:43:14Z</time>
<speed>0.00</speed>
</trkpt>
<trkpt lat="-6.965444" lon="-34.833187">
<ele>-25.699999</ele>
<time>2018-07-15T18:48:23Z</time>
<speed>0.00</speed>
</trkpt>
<trkpt lat="-6.965503" lon="-34.832966">
<ele>-0.660000</ele>
<time>2018-07-15T18:53:32Z</time>
<speed>0.00</speed>
</trkpt>
<trkpt lat="-6.965517" lon="-34.833183">
<ele>-11.940000</ele>
<time>2018-07-15T18:58:44Z</time>
<speed>0.00</speed>
</trkpt>
<trkpt lat="-6.965523" lon="-34.832951">
<ele>-31.420000</ele>
<time>2018-07-15T19:03:56Z</time>
<speed>0.00</speed>
</trkpt>
<trkpt lat="-6.965598" lon="-34.833130">
<ele>21.789999</ele>
<time>2018-07-15T19:09:05Z</time>
<speed>0.00</speed>
</trkpt>
<trkpt lat="-6.965481" lon="-34.833118">
<ele>16.619999</ele>
<time>2018-07-15T19:14:13Z</time>
<speed>0.12</speed>
</trkpt>
<trkpt lat="-6.965456" lon="-34.832886">
<ele>-6.180000</ele>
<time>2018-07-15T19:19:36Z</time>
<speed>0.13</speed>
</trkpt>
<trkpt lat="-6.965491" lon="-34.832996">
<ele>17.350000</ele>
<time>2018-07-15T19:25:00Z</time>
<speed>0.11</speed>
</trkpt>
<trkpt lat="-6.965429" lon="-34.833076">
<ele>20.469999</ele>
<time>2018-07-15T19:30:09Z</time>
<speed>0.00</speed>
</trkpt>
<trkpt lat="-6.965446" lon="-34.833054">
<ele>-2.520000</ele>
<time>2018-07-15T19:35:18Z</time>
<speed>0.00</speed>
</trkpt>
<trkpt lat="-6.965508" lon="-34.833042">
<ele>-2.610000</ele>
<time>2018-07-15T19:40:26Z</time>
<speed>0.10</speed>
</trkpt>
<trkpt lat="-6.965491" lon="-34.833103">
<ele>5.150000</ele>
<time>2018-07-15T19:45:35Z</time>
<speed>0.00</speed>
</trkpt>
<trkpt lat="-6.965479" lon="-34.832977">
<ele>14.889999</ele>
<time>2018-07-15T19:50:44Z</time>
<speed>0.00</speed>
</trkpt>
<trkpt lat="-6.965465" lon="-34.833080">
<ele>10.480000</ele>
<time>2018-07-15T19:55:53Z</time>
<speed>0.00</speed>
</trkpt>
<trkpt lat="-6.965453" lon="-34.833073">
<ele>18.879999</ele>
<time>2018-07-15T20:01:02Z</time>
<speed>0.00</speed>
</trkpt>
<trkpt lat="-6.965472" lon="-34.833004">
<ele>10.280000</ele>
<time>2018-07-15T20:06:10Z</time>
<speed>0.00</speed>
</trkpt>
<trkpt lat="-6.965423" lon="-34.833153">
<ele>22.639999</ele>
<time>2018-07-15T20:11:19Z</time>
<speed>0.00</speed>
</trkpt>
<trkpt lat="-6.965479" lon="-34.833019">
<ele>34.099998</ele>
<time>2018-07-15T20:16:27Z</time>
<speed>0.00</speed>
</trkpt>
<trkpt lat="-6.965468" lon="-34.833012">
<ele>3.510000</ele>
<time>2018-07-15T20:21:36Z</time>
<speed>0.00</speed>
</trkpt>
<trkpt lat="-6.965459" lon="-34.833000">
<ele>15.639999</ele>
<time>2018-07-15T20:26:45Z</time>
<speed>0.00</speed>
</trkpt>
<trkpt lat="-6.965453" lon="-34.833111">
<ele>7.490000</ele>
<time>2018-07-15T20:31:54Z</time>
<speed>0.00</speed>
</trkpt>
<trkpt lat="-6.965405" lon="-34.832989">
<ele>6.300000</ele>
<time>2018-07-15T20:37:03Z</time>
<speed>0.00</speed>
</trkpt>
<trkpt lat="-6.965411" lon="-34.832916">
<ele>23.689999</ele>
<time>2018-07-15T20:42:11Z</time>
<speed>0.00</speed>
</trkpt>
<trkpt lat="-6.965477" lon="-34.832973">
<ele>21.199999</ele>
<time>2018-07-15T20:47:20Z</time>
<speed>0.00</speed>
</trkpt>
<trkpt lat="-6.965473" lon="-34.833130">
<ele>-7.810000</ele>
<time>2018-07-15T20:52:29Z</time>
<speed>0.00</speed>
</trkpt>
<trkpt lat="-6.965469" lon="-34.833115">
<ele>7.550000</ele>
<time>2018-07-15T20:57:38Z</time>
<speed>0.00</speed>
</trkpt>
<trkpt lat="-6.965510" lon="-34.832943">
<ele>11.610000</ele>
<time>2018-07-15T21:02:48Z</time>
<speed>0.00</speed>
</trkpt>
<trkpt lat="-6.965462" lon="-34.833042">
<ele>10.490000</ele>
<time>2018-07-15T21:07:56Z</time>
<speed>0.00</speed>
</trkpt>
<trkpt lat="-6.965483" lon="-34.833141">
<ele>-3.970000</ele>
<time>2018-07-15T21:13:12Z</time>
<speed>0.16</speed>
</trkpt>
<trkpt lat="-6.965481" lon="-34.833103">
<ele>-0.100000</ele>
<time>2018-07-15T21:18:20Z</time>
<speed>0.00</speed>
</trkpt>
<trkpt lat="-6.965455" lon="-34.832958">
<ele>20.439999</ele>
<time>2018-07-15T21:23:27Z</time>
<speed>0.00</speed>
</trkpt>
<trkpt lat="-6.965487" lon="-34.833141">
<ele>0.660000</ele>
<time>2018-07-15T21:28:46Z</time>
<speed>0.00</speed>
</trkpt>
<trkpt lat="-6.965487" lon="-34.833061">
<ele>5.840000</ele>
<time>2018-07-15T21:33:53Z</time>
<speed>0.00</speed>
</trkpt>
<trkpt lat="-6.965521" lon="-34.833214">
<ele>3.990000</ele>
<time>2018-07-15T21:39:31Z</time>
<speed>0.06</speed>
</trkpt>
<trkpt lat="-6.965431" lon="-34.833126">
<ele>7.710000</ele>
<time>2018-07-15T21:44:40Z</time>
<speed>0.00</speed>
</trkpt>
<trkpt lat="-6.965466" lon="-34.833035">
<ele>9.980000</ele>
<time>2018-07-15T21:49:46Z</time>
<speed>0.12</speed>
</trkpt>
<trkpt lat="-6.965469" lon="-34.833046">
<ele>7.390000</ele>
<time>2018-07-15T21:54:51Z</time>
<speed>0.00</speed>
</trkpt>
<trkpt lat="-6.965388" lon="-34.833088">
<ele>4.590000</ele>
<time>2018-07-15T21:59:59Z</time>
<speed>0.00</speed>
</trkpt>
<trkpt lat="-6.965455" lon="-34.833050">
<ele>21.830000</ele>
<time>2018-07-15T22:05:05Z</time>
<speed>0.00</speed>
</trkpt>
<trkpt lat="-6.965478" lon="-34.833038">
<ele>23.619999</ele>
<time>2018-07-15T22:10:11Z</time>
<speed>0.06</speed>
</trkpt>
<trkpt lat="-6.965424" lon="-34.833054">
<ele>11.870000</ele>
<time>2018-07-15T22:15:17Z</time>
<speed>0.00</speed>
</trkpt>
<trkpt lat="-6.965457" lon="-34.833073">
<ele>11.639999</ele>
<time>2018-07-15T22:20:24Z</time>
<speed>0.00</speed>
</trkpt>
<trkpt lat="-6.965420" lon="-34.832996">
<ele>5.330000</ele>
<time>2018-07-15T22:25:31Z</time>
<speed>0.00</speed>
</trkpt>
<trkpt lat="-6.965568" lon="-34.832985">
<ele>-2.650000</ele>
<time>2018-07-15T22:30:36Z</time>
<speed>0.00</speed>
</trkpt>
<trkpt lat="-6.965517" lon="-34.833012">
<ele>8.110000</ele>
<time>2018-07-15T22:35:43Z</time>
<speed>0.00</speed>
</trkpt>
<trkpt lat="-6.965461" lon="-34.833065">
<ele>-5.060000</ele>
<time>2018-07-15T22:40:47Z</time>
<speed>0.20</speed>
</trkpt>
<trkpt lat="-6.965600" lon="-34.832977">
<ele>-3.630000</ele>
<time>2018-07-15T22:45:52Z</time>
<speed>0.09</speed>
</trkpt>
<trkpt lat="-6.965590" lon="-34.833054">
<ele>-7.830000</ele>
<time>2018-07-15T22:50:59Z</time>
<speed>0.00</speed>
</trkpt>
<trkpt lat="-6.965350" lon="-34.833035">
<ele>28.109999</ele>
<time>2018-07-15T22:56:05Z</time>
<speed>0.12</speed>
</trkpt>
<trkpt lat="-6.965508" lon="-34.833050">
<ele>10.800000</ele>
<time>2018-07-15T23:01:10Z</time>
<speed>0.30</speed>
</trkpt>
<trkpt lat="-6.965574" lon="-34.833057">
<ele>-1.710000</ele>
<time>2018-07-15T23:06:17Z</time>
<speed>0.00</speed>
</trkpt>
<trkpt lat="-6.965427" lon="-34.833042">
<ele>8.230000</ele>
<time>2018-07-15T23:11:23Z</time>
<speed>0.00</speed>
</trkpt>
<trkpt lat="-6.965388" lon="-34.833103">
<ele>3.270000</ele>
<time>2018-07-15T23:16:29Z</time>
<speed>0.32</speed>
</trkpt>
<trkpt lat="-6.965414" lon="-34.833000">
<ele>-10.910000</ele>
<time>2018-07-15T23:21:33Z</time>
<speed>0.20</speed>
</trkpt>
<trkpt lat="-6.965499" lon="-34.833141">
<ele>14.380000</ele>
<time>2018-07-15T23:26:38Z</time>
<speed>0.00</speed>
</trkpt>
<trkpt lat="-6.965378" lon="-34.832924">
<ele>-13.780000</ele>
<time>2018-07-15T23:31:44Z</time>
<speed>0.00</speed>
</trkpt>
<trkpt lat="-6.965494" lon="-34.833073">
<ele>0.480000</ele>
<time>2018-07-15T23:36:50Z</time>
<speed>0.00</speed>
</trkpt>
<trkpt lat="-6.965456" lon="-34.833065">
<ele>11.410000</ele>
<time>2018-07-15T23:41:56Z</time>
<speed>0.05</speed>
</trkpt>
<trkpt lat="-6.965548" lon="-34.833054">
<ele>8.370000</ele>
<time>2018-07-15T23:47:01Z</time>
<speed>0.07</speed>
</trkpt>
<trkpt lat="-6.965502" lon="-34.833099">
<ele>20.830000</ele>
<time>2018-07-15T23:52:06Z</time>
<speed>0.00</speed>
</trkpt>
<trkpt lat="-6.965507" lon="-34.833042">
<ele>-0.820000</ele>
<time>2018-07-15T23:57:12Z</time>
<speed>0.18</speed>
</trkpt>
<trkpt lat="-6.965449" lon="-34.833057">
<ele>9.860000</ele>
<time>2018-07-16T00:02:51Z</time>
<speed>0.16</speed>
</trkpt>
<trkpt lat="-6.965445" lon="-34.833012">
<ele>-1.190000</ele>
<time>2018-07-16T00:07:58Z</time>
<speed>0.09</speed>
</trkpt>
<trkpt lat="-6.965471" lon="-34.833050">
<ele>9.440000</ele>
<time>2018-07-16T00:13:04Z</time>
<speed>0.00</speed>
</trkpt>
<trkpt lat="-6.965487" lon="-34.833027">
<ele>8.559999</ele>
<time>2018-07-16T00:18:11Z</time>
<speed>0.00</speed>
</trkpt>
<trkpt lat="-6.965394" lon="-34.832989">
<ele>18.510000</ele>
<time>2018-07-16T00:23:18Z</time>
<speed>0.35</speed>
</trkpt>
<trkpt lat="-6.965345" lon="-34.833096">
<ele>40.669998</ele>
<time>2018-07-16T00:28:29Z</time>
<speed>0.22</speed>
</trkpt>
<trkpt lat="-6.965429" lon="-34.832981">
<ele>16.119999</ele>
<time>2018-07-16T00:33:35Z</time>
<speed>0.00</speed>
</trkpt>
<trkpt lat="-6.965381" lon="-34.833031">
<ele>29.859999</ele>
<time>2018-07-16T00:38:45Z</time>
<speed>0.00</speed>
</trkpt>
<trkpt lat="-6.965511" lon="-34.832932">
<ele>-9.700000</ele>
<time>2018-07-16T00:43:52Z</time>
<speed>0.00</speed>
</trkpt>
<trkpt lat="-6.965496" lon="-34.832954">
<ele>2.310000</ele>
<time>2018-07-16T00:48:58Z</time>
<speed>0.00</speed>
</trkpt>
<trkpt lat="-6.965532" lon="-34.832985">
<ele>-0.310000</ele>
<time>2018-07-16T00:54:05Z</time>
<speed>0.00</speed>
</trkpt>
<trkpt lat="-6.965376" lon="-34.833092">
<ele>18.980000</ele>
<time>2018-07-16T00:59:11Z</time>
<speed>0.00</speed>
</trkpt>
<trkpt lat="-6.965452" lon="-34.833065">
<ele>8.420000</ele>
<time>2018-07-16T01:04:32Z</time>
<speed>0.36</speed>
</trkpt>
<trkpt lat="-6.965449" lon="-34.833164">
<ele>-11.990000</ele>
<time>2018-07-16T01:09:39Z</time>
<speed>0.14</speed>
</trkpt>
<trkpt lat="-6.965419" lon="-34.833027">
<ele>7.030000</ele>
<time>2018-07-16T01:14:45Z</time>
<speed>0.00</speed>
</trkpt>
<trkpt lat="-6.965446" lon="-34.833031">
<ele>18.690001</ele>
<time>2018-07-16T01:19:52Z</time>
<speed>0.00</speed>
</trkpt>
<trkpt lat="-6.965474" lon="-34.832935">
<ele>6.830000</ele>
<time>2018-07-16T01:24:58Z</time>
<speed>0.00</speed>
</trkpt>
<trkpt lat="-6.965405" lon="-34.832977">
<ele>36.079998</ele>
<time>2018-07-16T01:30:05Z</time>
<speed>0.00</speed>
</trkpt>
<trkpt lat="-6.965535" lon="-34.832981">
<ele>-8.250000</ele>
<time>2018-07-16T01:35:23Z</time>
<speed>0.11</speed>
</trkpt>
<trkpt lat="-6.965455" lon="-34.832966">
<ele>-2.540000</ele>
<time>2018-07-16T01:40:29Z</time>
<speed>0.00</speed>
</trkpt>
<trkpt lat="-6.965586" lon="-34.833012">
<ele>-28.750000</ele>
<time>2018-07-16T01:45:34Z</time>
<speed>0.17</speed>
</trkpt>
<trkpt lat="-6.965477" lon="-34.833096">
<ele>-3.640000</ele>
<time>2018-07-16T01:50:42Z</time>
<speed>0.03</speed>
</trkpt>
<trkpt lat="-6.965465" lon="-34.833084">
<ele>6.140000</ele>
<time>2018-07-16T01:55:47Z</time>
<speed>0.29</speed>
</trkpt>
<trkpt lat="-6.965475" lon="-34.833118">
<ele>-4.640000</ele>
<time>2018-07-16T02:00:53Z</time>
<speed>0.23</speed>
</trkpt>
<trkpt lat="-6.965508" lon="-34.832993">
<ele>-30.129999</ele>
<time>2018-07-16T02:06:02Z</time>
<speed>0.26</speed>
</trkpt>
<trkpt lat="-6.965464" lon="-34.833035">
<ele>4.550000</ele>
<time>2018-07-16T02:11:06Z</time>
<speed>0.22</speed>
</trkpt>
<trkpt lat="-6.965392" lon="-34.832951">
<ele>19.510000</ele>
<time>2018-07-16T02:16:13Z</time>
<speed>0.21</speed>
</trkpt>
<trkpt lat="-6.965446" lon="-34.833061">
<ele>-2.230000</ele>
<time>2018-07-16T02:21:25Z</time>
<speed>0.49</speed>
</trkpt>
<trkpt lat="-6.965481" lon="-34.833076">
<ele>-19.080000</ele>
<time>2018-07-16T02:26:31Z</time>
<speed>0.06</speed>
</trkpt>
<trkpt lat="-6.965438" lon="-34.833019">
<ele>-3.280000</ele>
<time>2018-07-16T02:31:36Z</time>
<speed>0.04</speed>
</trkpt>
<trkpt lat="-6.965465" lon="-34.833015">
<ele>8.960000</ele>
<time>2018-07-16T02:36:41Z</time>
<speed>0.22</speed>
</trkpt>
<trkpt lat="-6.965490" lon="-34.833115">
<ele>-2.920000</ele>
<time>2018-07-16T02:41:47Z</time>
<speed>0.63</speed>
</trkpt>
<trkpt lat="-6.965489" lon="-34.833199">
<ele>-25.279999</ele>
<time>2018-07-16T02:46:53Z</time>
<speed>0.10</speed>
</trkpt>
<trkpt lat="-6.965442" lon="-34.832935">
<ele>20.129999</ele>
<time>2018-07-16T02:52:11Z</time>
<speed>0.08</speed>
</trkpt>
<trkpt lat="-6.965502" lon="-34.832924">
<ele>-31.080000</ele>
<time>2018-07-16T02:57:48Z</time>
<speed>0.10</speed>
</trkpt>
</trkseg>
</trk>
<trk>
<name>20180802-102151(6)</name>
<desc>Color:004000ff</desc>
<trkseg>
<trkpt lat="-6.965519" lon="-34.833054">
<ele>4.490000</ele>
<time>2018-07-16T03:03:12Z</time>
<speed>0.00</speed>
</trkpt>
<trkpt lat="-6.965499" lon="-34.833035">
<ele>5.260000</ele>
<time>2018-07-16T03:08:17Z</time>
<speed>0.00</speed>
</trkpt>
<trkpt lat="-6.965460" lon="-34.833065">
<ele>-11.139999</ele>
<time>2018-07-16T03:13:23Z</time>
<speed>0.00</speed>
</trkpt>
<trkpt lat="-6.965528" lon="-34.833046">
<ele>7.820000</ele>
<time>2018-07-16T03:18:28Z</time>
<speed>0.00</speed>
</trkpt>
<trkpt lat="-6.965477" lon="-34.833126">
<ele>17.580000</ele>
<time>2018-07-16T03:23:35Z</time>
<speed>0.00</speed>
</trkpt>
<trkpt lat="-6.965523" lon="-34.833054">
<ele>8.090000</ele>
<time>2018-07-16T03:28:40Z</time>
<speed>0.00</speed>
</trkpt>
<trkpt lat="-6.965501" lon="-34.833050">
<ele>8.389999</ele>
<time>2018-07-16T03:33:46Z</time>
<speed>0.00</speed>
</trkpt>
<trkpt lat="-6.965531" lon="-34.833035">
<ele>-2.520000</ele>
<time>2018-07-16T03:38:52Z</time>
<speed>0.00</speed>
</trkpt>
<trkpt lat="-6.965502" lon="-34.833057">
<ele>-16.020000</ele>
<time>2018-07-16T03:43:58Z</time>
<speed>0.00</speed>
</trkpt>
<trkpt lat="-6.965509" lon="-34.833065">
<ele>18.990000</ele>
<time>2018-07-16T03:49:04Z</time>
<speed>0.09</speed>
</trkpt>
<trkpt lat="-6.965437" lon="-34.833069">
<ele>6.650000</ele>
<time>2018-07-16T03:54:08Z</time>
<speed>0.00</speed>
</trkpt>
<trkpt lat="-6.965446" lon="-34.833088">
<ele>10.719999</ele>
<time>2018-07-16T03:59:14Z</time>
<speed>0.00</speed>
</trkpt>
<trkpt lat="-6.965484" lon="-34.832993">
<ele>6.450000</ele>
<time>2018-07-16T04:04:20Z</time>
<speed>0.00</speed>
</trkpt>
<trkpt lat="-6.965418" lon="-34.833099">
<ele>3.500000</ele>
<time>2018-07-16T04:09:25Z</time>
<speed>0.00</speed>
</trkpt>
<trkpt lat="-6.965553" lon="-34.832973">
<ele>1.140000</ele>
<time>2018-07-16T04:14:31Z</time>
<speed>0.00</speed>
</trkpt>
<trkpt lat="-6.965455" lon="-34.833004">
<ele>16.029999</ele>
<time>2018-07-16T04:19:37Z</time>
<speed>0.50</speed>
</trkpt>
<trkpt lat="-6.965368" lon="-34.833096">
<ele>25.559999</ele>
<time>2018-07-16T04:24:43Z</time>
<speed>0.12</speed>
</trkpt>
<trkpt lat="-6.965402" lon="-34.833080">
<ele>13.330000</ele>
<time>2018-07-16T04:29:49Z</time>
<speed>0.00</speed>
</trkpt>
<trkpt lat="-6.965451" lon="-34.833046">
<ele>6.510000</ele>
<time>2018-07-16T04:34:54Z</time>
<speed>0.00</speed>
</trkpt>
<trkpt lat="-6.965430" lon="-34.833096">
<ele>33.599998</ele>
<time>2018-07-16T04:39:59Z</time>
<speed>0.04</speed>
</trkpt>
<trkpt lat="-6.965466" lon="-34.833061">
<ele>11.620000</ele>
<time>2018-07-16T04:45:03Z</time>
<speed>0.00</speed>
</trkpt>
<trkpt lat="-6.965405" lon="-34.833103">
<ele>11.620000</ele>
<time>2018-07-16T04:50:07Z</time>
<speed>0.00</speed>
</trkpt>
<trkpt lat="-6.965460" lon="-34.832993">
<ele>10.580000</ele>
<time>2018-07-16T04:55:13Z</time>
<speed>0.00</speed>
</trkpt>
<trkpt lat="-6.965430" lon="-34.833088">
<ele>7.360000</ele>
<time>2018-07-16T05:00:19Z</time>
<speed>0.00</speed>
</trkpt>
<trkpt lat="-6.965516" lon="-34.833015">
<ele>25.980000</ele>
<time>2018-07-16T05:05:25Z</time>
<speed>0.00</speed>
</trkpt>
<trkpt lat="-6.965472" lon="-34.833012">
<ele>6.760000</ele>
<time>2018-07-16T05:10:31Z</time>
<speed>0.00</speed>
</trkpt>
<trkpt lat="-6.965468" lon="-34.833023">
<ele>3.520000</ele>
<time>2018-07-16T05:15:35Z</time>
<speed>0.00</speed>
</trkpt>
<trkpt lat="-6.965398" lon="-34.833069">
<ele>33.340000</ele>
<time>2018-07-16T05:20:41Z</time>
<speed>0.00</speed>
</trkpt>
<trkpt lat="-6.965404" lon="-34.833076">
<ele>-1.170000</ele>
<time>2018-07-16T05:25:45Z</time>
<speed>0.01</speed>
</trkpt>
<trkpt lat="-6.965428" lon="-34.833149">
<ele>30.529999</ele>
<time>2018-07-16T05:30:52Z</time>
<speed>0.00</speed>
</trkpt>
<trkpt lat="-6.965463" lon="-34.833092">
<ele>11.620000</ele>
<time>2018-07-16T05:35:57Z</time>
<speed>0.05</speed>
</trkpt>
<trkpt lat="-6.965504" lon="-34.833038">
<ele>20.080000</ele>
<time>2018-07-16T05:41:03Z</time>
<speed>0.00</speed>
</trkpt>
<trkpt lat="-6.965483" lon="-34.833057">
<ele>17.440001</ele>
<time>2018-07-16T05:46:09Z</time>
<speed>0.00</speed>
</trkpt>
<trkpt lat="-6.965402" lon="-34.833069">
<ele>-2.270000</ele>
<time>2018-07-16T05:51:15Z</time>
<speed>0.00</speed>
</trkpt>
<trkpt lat="-6.965483" lon="-34.832989">
<ele>6.760000</ele>
<time>2018-07-16T05:56:20Z</time>
<speed>0.00</speed>
</trkpt>
<trkpt lat="-6.965489" lon="-34.833038">
<ele>14.639999</ele>
<time>2018-07-16T06:01:57Z</time>
<speed>0.02</speed>
</trkpt>
<trkpt lat="-6.965468" lon="-34.833115">
<ele>12.170000</ele>
<time>2018-07-16T06:07:03Z</time>
<speed>0.00</speed>
</trkpt>
<trkpt lat="-6.965441" lon="-34.833103">
<ele>10.679999</ele>
<time>2018-07-16T06:12:08Z</time>
<speed>0.00</speed>
</trkpt>
<trkpt lat="-6.965442" lon="-34.833069">
<ele>20.080000</ele>
<time>2018-07-16T06:17:13Z</time>
<speed>0.13</speed>
</trkpt>
<trkpt lat="-6.965481" lon="-34.833076">
<ele>-1.820000</ele>
<time>2018-07-16T06:22:17Z</time>
<speed>0.00</speed>
</trkpt>
<trkpt lat="-6.965364" lon="-34.833263">
<ele>14.130000</ele>
<time>2018-07-16T06:27:22Z</time>
<speed>0.14</speed>
</trkpt>
<trkpt lat="-6.965483" lon="-34.833130">
<ele>15.610000</ele>
<time>2018-07-16T06:32:27Z</time>
<speed>0.27</speed>
</trkpt>
<trkpt lat="-6.965470" lon="-34.833042">
<ele>4.820000</ele>
<time>2018-07-16T06:37:32Z</time>
<speed>0.00</speed>
</trkpt>
<trkpt lat="-6.965449" lon="-34.833050">
<ele>15.540000</ele>
<time>2018-07-16T06:42:38Z</time>
<speed>0.00</speed>
</trkpt>
<trkpt lat="-6.965344" lon="-34.832943">
<ele>54.439999</ele>
<time>2018-07-16T06:47:45Z</time>
<speed>0.00</speed>
</trkpt>
<trkpt lat="-6.965443" lon="-34.833088">
<ele>-4.820000</ele>
<time>2018-07-16T06:52:52Z</time>
<speed>0.00</speed>
</trkpt>
<trkpt lat="-6.965484" lon="-34.832947">
<ele>46.559998</ele>
<time>2018-07-16T06:57:58Z</time>
<speed>0.25</speed>
</trkpt>
<trkpt lat="-6.965504" lon="-34.833138">
<ele>17.139999</ele>
<time>2018-07-16T07:03:13Z</time>
<speed>0.00</speed>
</trkpt>
<trkpt lat="-6.965466" lon="-34.833103">
<ele>9.490000</ele>
<time>2018-07-16T07:08:17Z</time>
<speed>0.12</speed>
</trkpt>
<trkpt lat="-6.965392" lon="-34.832947">
<ele>12.130000</ele>
<time>2018-07-16T07:13:23Z</time>
<speed>0.00</speed>
</trkpt>
<trkpt lat="-6.965387" lon="-34.833000">
<ele>27.740000</ele>
<time>2018-07-16T07:18:29Z</time>
<speed>0.00</speed>
</trkpt>
<trkpt lat="-6.965382" lon="-34.832962">
<ele>43.360001</ele>
<time>2018-07-16T07:23:34Z</time>
<speed>0.00</speed>
</trkpt>
<trkpt lat="-6.965404" lon="-34.833069">
<ele>27.949999</ele>
<time>2018-07-16T07:28:40Z</time>
<speed>0.00</speed>
</trkpt>
<trkpt lat="-6.965436" lon="-34.833069">
<ele>5.550000</ele>
<time>2018-07-16T07:33:44Z</time>
<speed>0.00</speed>
</trkpt>
<trkpt lat="-6.965444" lon="-34.832989">
<ele>3.600000</ele>
<time>2018-07-16T07:38:47Z</time>
<speed>0.08</speed>
</trkpt>
<trkpt lat="-6.965455" lon="-34.833046">
<ele>12.599999</ele>
<time>2018-07-16T07:43:51Z</time>
<speed>0.00</speed>
</trkpt>
<trkpt lat="-6.965469" lon="-34.833065">
<ele>18.660000</ele>
<time>2018-07-16T07:48:56Z</time>
<speed>0.00</speed>
</trkpt>
<trkpt lat="-6.965456" lon="-34.833057">
<ele>24.180000</ele>
<time>2018-07-16T07:54:00Z</time>
<speed>0.00</speed>
</trkpt>
<trkpt lat="-6.965474" lon="-34.833088">
<ele>8.139999</ele>
<time>2018-07-16T07:59:05Z</time>
<speed>0.00</speed>
</trkpt>
<trkpt lat="-6.965451" lon="-34.832989">
<ele>14.240000</ele>
<time>2018-07-16T08:04:09Z</time>
<speed>0.60</speed>
</trkpt>
<trkpt lat="-6.965530" lon="-34.833103">
<ele>4.360000</ele>
<time>2018-07-16T08:09:14Z</time>
<speed>0.30</speed>
</trkpt>
<trkpt lat="-6.965481" lon="-34.833115">
<ele>10.700000</ele>
<time>2018-07-16T08:14:19Z</time>
<speed>0.00</speed>
</trkpt>
<trkpt lat="-6.965470" lon="-34.832962">
<ele>-1.440000</ele>
<time>2018-07-16T08:19:23Z</time>
<speed>0.18</speed>
</trkpt>
<trkpt lat="-6.965435" lon="-34.833050">
<ele>1.630000</ele>
<time>2018-07-16T08:24:27Z</time>
<speed>0.00</speed>
</trkpt>
<trkpt lat="-6.965456" lon="-34.832996">
<ele>2.920000</ele>
<time>2018-07-16T08:29:31Z</time>
<speed>0.00</speed>
</trkpt>
<trkpt lat="-6.965503" lon="-34.833122">
<ele>6.780000</ele>
<time>2018-07-16T08:34:36Z</time>
<speed>0.00</speed>
</trkpt>
<trkpt lat="-6.965409" lon="-34.833042">
<ele>21.209999</ele>
<time>2018-07-16T08:39:40Z</time>
<speed>0.00</speed>
</trkpt>
<trkpt lat="-6.965511" lon="-34.833122">
<ele>17.270000</ele>
<time>2018-07-16T08:44:44Z</time>
<speed>0.00</speed>
</trkpt>
<trkpt lat="-6.965513" lon="-34.833099">
<ele>7.900000</ele>
<time>2018-07-16T08:49:50Z</time>
<speed>0.00</speed>
</trkpt>
<trkpt lat="-6.965484" lon="-34.833027">
<ele>-5.060000</ele>
<time>2018-07-16T08:54:55Z</time>
<speed>0.00</speed>
</trkpt>
<trkpt lat="-6.965429" lon="-34.832935">
<ele>-21.859999</ele>
<time>2018-07-16T09:00:00Z</time>
<speed>0.00</speed>
</trkpt>
<trkpt lat="-6.965463" lon="-34.833092">
<ele>14.990000</ele>
<time>2018-07-16T09:05:04Z</time>
<speed>0.19</speed>
</trkpt>
<trkpt lat="-6.965411" lon="-34.832939">
<ele>-7.910000</ele>
<time>2018-07-16T09:10:09Z</time>
<speed>0.00</speed>
</trkpt>
<trkpt lat="-6.965452" lon="-34.833076">
<ele>17.869999</ele>
<time>2018-07-16T09:15:10Z</time>
<speed>0.11</speed>
</trkpt>
<trkpt lat="-6.965438" lon="-34.833042">
<ele>-45.820000</ele>
<time>2018-07-16T09:20:16Z</time>
<speed>0.00</speed>
</trkpt>
<trkpt lat="-6.965436" lon="-34.833035">
<ele>21.830000</ele>
<time>2018-07-16T09:25:20Z</time>
<speed>0.00</speed>
</trkpt>
<trkpt lat="-6.965466" lon="-34.833092">
<ele>-6.560000</ele>
<time>2018-07-16T09:30:22Z</time>
<speed>0.11</speed>
</trkpt>
<trkpt lat="-6.965503" lon="-34.833038">
<ele>-15.130000</ele>
<time>2018-07-16T09:35:25Z</time>
<speed>0.00</speed>
</trkpt>
<trkpt lat="-6.965426" lon="-34.833130">
<ele>-1.270000</ele>
<time>2018-07-16T09:40:28Z</time>
<speed>0.00</speed>
</trkpt>
<trkpt lat="-6.965430" lon="-34.833019">
<ele>15.599999</ele>
<time>2018-07-16T09:45:31Z</time>
<speed>0.00</speed>
</trkpt>
<trkpt lat="-6.965445" lon="-34.833096">
<ele>-1.770000</ele>
<time>2018-07-16T09:50:32Z</time>
<speed>0.00</speed>
</trkpt>
<trkpt lat="-6.965453" lon="-34.833138">
<ele>-2.590000</ele>
<time>2018-07-16T09:55:34Z</time>
<speed>0.00</speed>
</trkpt>
<trkpt lat="-6.965473" lon="-34.833054">
<ele>2.840000</ele>
<time>2018-07-16T10:01:02Z</time>
<speed>0.05</speed>
</trkpt>
<trkpt lat="-6.965464" lon="-34.833035">
<ele>11.440000</ele>
<time>2018-07-16T10:06:03Z</time>
<speed>0.17</speed>
</trkpt>
<trkpt lat="-6.965446" lon="-34.833046">
<ele>21.949999</ele>
<time>2018-07-16T10:11:06Z</time>
<speed>0.00</speed>
</trkpt>
<trkpt lat="-6.965411" lon="-34.833054">
<ele>-0.090000</ele>
<time>2018-07-16T10:16:08Z</time>
<speed>0.00</speed>
</trkpt>
<trkpt lat="-6.965494" lon="-34.833050">
<ele>13.030000</ele>
<time>2018-07-16T10:21:09Z</time>
<speed>0.00</speed>
</trkpt>
<trkpt lat="-6.965479" lon="-34.833027">
<ele>9.840000</ele>
<time>2018-07-16T10:26:12Z</time>
<speed>0.00</speed>
</trkpt>
<trkpt lat="-6.965454" lon="-34.832993">
<ele>26.900000</ele>
<time>2018-07-16T10:31:14Z</time>
<speed>0.13</speed>
</trkpt>
<trkpt lat="-6.965467" lon="-34.833103">
<ele>0.020000</ele>
<time>2018-07-16T10:36:17Z</time>
<speed>0.00</speed>
</trkpt>
<trkpt lat="-6.965489" lon="-34.833069">
<ele>-4.700000</ele>
<time>2018-07-16T10:41:21Z</time>
<speed>0.00</speed>
</trkpt>
<trkpt lat="-6.965483" lon="-34.833038">
<ele>6.560000</ele>
<time>2018-07-16T10:46:25Z</time>
<speed>0.29</speed>
</trkpt>
<trkpt lat="-6.965565" lon="-34.833103">
<ele>-17.949999</ele>
<time>2018-07-16T10:51:28Z</time>
<speed>0.00</speed>
</trkpt>
<trkpt lat="-6.965478" lon="-34.833046">
<ele>10.860000</ele>
<time>2018-07-16T10:56:31Z</time>
<speed>0.04</speed>
</trkpt>
<trkpt lat="-6.965479" lon="-34.833069">
<ele>-3.430000</ele>
<time>2018-07-16T11:01:34Z</time>
<speed>0.00</speed>
</trkpt>
<trkpt lat="-6.965457" lon="-34.833069">
<ele>19.789999</ele>
<time>2018-07-16T11:06:38Z</time>
<speed>0.00</speed>
</trkpt>
<trkpt lat="-6.965454" lon="-34.833126">
<ele>10.160000</ele>
<time>2018-07-16T11:11:43Z</time>
<speed>0.00</speed>
</trkpt>
<trkpt lat="-6.965461" lon="-34.833035">
<ele>24.570000</ele>
<time>2018-07-16T11:16:47Z</time>
<speed>0.00</speed>
</trkpt>
<trkpt lat="-6.965463" lon="-34.833065">
<ele>12.950000</ele>
<time>2018-07-16T11:21:51Z</time>
<speed>0.00</speed>
</trkpt>
<trkpt lat="-6.965445" lon="-34.833084">
<ele>6.140000</ele>
<time>2018-07-16T11:26:56Z</time>
<speed>0.12</speed>
</trkpt>
<trkpt lat="-6.965488" lon="-34.833054">
<ele>9.969999</ele>
<time>2018-07-16T11:32:02Z</time>
<speed>0.00</speed>
</trkpt>
<trkpt lat="-6.965434" lon="-34.833035">
<ele>14.410000</ele>
<time>2018-07-16T11:37:06Z</time>
<speed>0.07</speed>
</trkpt>
<trkpt lat="-6.965428" lon="-34.833038">
<ele>7.980000</ele>
<time>2018-07-16T11:42:10Z</time>
<speed>0.00</speed>
</trkpt>
<trkpt lat="-6.965395" lon="-34.833031">
<ele>4.040000</ele>
<time>2018-07-16T11:47:14Z</time>
<speed>0.06</speed>
</trkpt>
<trkpt lat="-6.965435" lon="-34.833080">
<ele>-7.550000</ele>
<time>2018-07-16T11:52:20Z</time>
<speed>0.00</speed>
</trkpt>
<trkpt lat="-6.965446" lon="-34.833046">
<ele>13.840000</ele>
<time>2018-07-16T11:57:24Z</time>
<speed>0.00</speed>
</trkpt>
<trkpt lat="-6.965508" lon="-34.833061">
<ele>-9.900000</ele>
<time>2018-07-16T12:02:30Z</time>
<speed>0.00</speed>
</trkpt>
<trkpt lat="-6.965505" lon="-34.833088">
<ele>8.130000</ele>
<time>2018-07-16T12:07:37Z</time>
<speed>0.36</speed>
</trkpt>
<trkpt lat="-6.965436" lon="-34.833054">
<ele>9.719999</ele>
<time>2018-07-16T12:12:43Z</time>
<speed>0.00</speed>
</trkpt>
<trkpt lat="-6.965432" lon="-34.833057">
<ele>12.820000</ele>
<time>2018-07-16T12:17:49Z</time>
<speed>0.00</speed>
</trkpt>
<trkpt lat="-6.965034" lon="-34.833092">
<ele>207.979996</ele>
<time>2018-07-16T12:22:59Z</time>
<speed>0.00</speed>
</trkpt>
<trkpt lat="-6.965526" lon="-34.833035">
<ele>-16.490000</ele>
<time>2018-07-16T12:28:11Z</time>
<speed>0.00</speed>
</trkpt>
<trkpt lat="-6.965430" lon="-34.833046">
<ele>23.359999</ele>
<time>2018-07-16T12:33:23Z</time>
<speed>0.00</speed>
</trkpt>
<trkpt lat="-6.965446" lon="-34.833065">
<ele>13.400000</ele>
<time>2018-07-16T12:38:34Z</time>
<speed>0.00</speed>
</trkpt>
<trkpt lat="-6.965513" lon="-34.833035">
<ele>-14.160000</ele>
<time>2018-07-16T12:43:41Z</time>
<speed>0.00</speed>
</trkpt>
<trkpt lat="-6.965490" lon="-34.833038">
<ele>-19.350000</ele>
<time>2018-07-16T12:48:48Z</time>
<speed>0.00</speed>
</trkpt>
<trkpt lat="-6.965430" lon="-34.833050">
<ele>29.740000</ele>
<time>2018-07-16T12:53:56Z</time>
<speed>0.00</speed>
</trkpt>
<trkpt lat="-6.965456" lon="-34.833126">
<ele>92.779999</ele>
<time>2018-07-16T12:59:05Z</time>
<speed>0.00</speed>
</trkpt>
<trkpt lat="-6.965468" lon="-34.833084">
<ele>17.250000</ele>
<time>2018-07-16T13:04:14Z</time>
<speed>0.00</speed>
</trkpt>
<trkpt lat="-6.965400" lon="-34.833122">
<ele>29.170000</ele>
<time>2018-07-16T13:09:23Z</time>
<speed>0.00</speed>
</trkpt>
<trkpt lat="-6.965474" lon="-34.833065">
<ele>-12.809999</ele>
<time>2018-07-16T13:14:31Z</time>
<speed>0.00</speed>
</trkpt>
<trkpt lat="-6.965454" lon="-34.832958">
<ele>-13.580000</ele>
<time>2018-07-16T13:19:39Z</time>
<speed>0.00</speed>
</trkpt>
<trkpt lat="-6.965478" lon="-34.833046">
<ele>7.560000</ele>
<time>2018-07-16T13:24:47Z</time>
<speed>0.24</speed>
</trkpt>
<trkpt lat="-6.965465" lon="-34.833260">
<ele>43.219997</ele>
<time>2018-07-16T13:29:56Z</time>
<speed>0.00</speed>
</trkpt>
<trkpt lat="-6.964581" lon="-34.832661">
<ele>8.250000</ele>
<time>2018-07-16T13:35:04Z</time>
<speed>0.00</speed>
</trkpt>
<trkpt lat="-6.964662" lon="-34.832756">
<ele>7.730000</ele>
<time>2018-07-16T13:40:15Z</time>
<speed>1.66</speed>
</trkpt>
<trkpt lat="-6.960883" lon="-34.829681">
<ele>0.990000</ele>
<time>2018-07-16T13:45:27Z</time>
<speed>2.60</speed>
</trkpt>
<trkpt lat="-6.955080" lon="-34.823597">
<ele>13.599999</ele>
<time>2018-07-16T13:50:39Z</time>
<speed>2.90</speed>
</trkpt>
<trkpt lat="-6.955316" lon="-34.822704">
<ele>2.290000</ele>
<time>2018-07-16T13:55:59Z</time>
<speed>2.61</speed>
</trkpt>
<trkpt lat="-6.960513" lon="-34.818207">
<ele>14.150000</ele>
<time>2018-07-16T14:04:02Z</time>
<speed>0.41</speed>
</trkpt>
<trkpt lat="-6.962667" lon="-34.817707">
<ele>8.150000</ele>
<time>2018-07-16T14:19:45Z</time>
<speed>0.00</speed>
</trkpt>
<trkpt lat="-6.963700" lon="-34.824104">
<ele>2.290000</ele>
<time>2018-07-16T14:25:02Z</time>
<speed>2.56</speed>
</trkpt>
<trkpt lat="-6.963768" lon="-34.831360">
<ele>30.349998</ele>
<time>2018-07-16T14:30:18Z</time>
<speed>2.86</speed>
</trkpt>
<trkpt lat="-6.963972" lon="-34.832214">
<ele>8.970000</ele>
<time>2018-07-16T14:35:39Z</time>
<speed>0.00</speed>
</trkpt>
<trkpt lat="-6.963952" lon="-34.832218">
<ele>31.859999</ele>
<time>2018-07-16T14:41:01Z</time>
<speed>0.33</speed>
</trkpt>
<trkpt lat="-6.964089" lon="-34.832363">
<ele>13.679999</ele>
<time>2018-07-16T14:48:10Z</time>
<speed>0.00</speed>
</trkpt>
<trkpt lat="-6.964079" lon="-34.832394">
<ele>8.639999</ele>
<time>2018-07-16T14:53:21Z</time>
<speed>0.00</speed>
</trkpt>
<trkpt lat="-6.964049" lon="-34.832302">
<ele>8.889999</ele>
<time>2018-07-16T14:58:31Z</time>
<speed>0.00</speed>
</trkpt>
<trkpt lat="-6.964999" lon="-34.832882">
<ele>13.290000</ele>
<time>2018-07-16T15:03:42Z</time>
<speed>0.00</speed>
</trkpt>
<trkpt lat="-6.965656" lon="-34.833260">
<ele>-2.650000</ele>
<time>2018-07-16T15:09:18Z</time>
<speed>3.24</speed>
</trkpt>
<trkpt lat="-6.965412" lon="-34.832840">
<ele>14.110000</ele>
<time>2018-07-16T15:14:37Z</time>
<speed>0.00</speed>
</trkpt>
<trkpt lat="-6.965562" lon="-34.833218">
<ele>9.059999</ele>
<time>2018-07-16T15:19:49Z</time>
<speed>0.00</speed>
</trkpt>
<trkpt lat="-6.965458" lon="-34.832989">
<ele>5.130000</ele>
<time>2018-07-16T15:25:00Z</time>
<speed>0.00</speed>
</trkpt>
<trkpt lat="-6.965538" lon="-34.833282">
<ele>13.009999</ele>
<time>2018-07-16T15:30:14Z</time>
<speed>0.00</speed>
</trkpt>
<trkpt lat="-6.965533" lon="-34.833302">
<ele>-13.719999</ele>
<time>2018-07-16T15:35:29Z</time>
<speed>0.00</speed>
</trkpt>
<trkpt lat="-6.965529" lon="-34.833126">
<ele>-0.010000</ele>
<time>2018-07-16T15:41:01Z</time>
<speed>0.04</speed>
</trkpt>
<trkpt lat="-6.965446" lon="-34.833107">
<ele>20.730000</ele>
<time>2018-07-16T15:46:13Z</time>
<speed>0.00</speed>
</trkpt>
<trkpt lat="-6.965502" lon="-34.833092">
<ele>10.730000</ele>
<time>2018-07-16T15:51:24Z</time>
<speed>0.12</speed>
</trkpt>
<trkpt lat="-6.965485" lon="-34.833096">
<ele>22.490000</ele>
<time>2018-07-16T15:56:34Z</time>
<speed>0.00</speed>
</trkpt>
<trkpt lat="-6.965401" lon="-34.833160">
<ele>1.910000</ele>
<time>2018-07-16T16:01:43Z</time>
<speed>0.13</speed>
</trkpt>
<trkpt lat="-6.965463" lon="-34.833092">
<ele>8.360000</ele>
<time>2018-07-16T16:06:54Z</time>
<speed>0.35</speed>
</trkpt>
<trkpt lat="-6.965401" lon="-34.833096">
<ele>13.980000</ele>
<time>2018-07-16T16:12:04Z</time>
<speed>0.00</speed>
</trkpt>
<trkpt lat="-6.965478" lon="-34.833054">
<ele>26.389999</ele>
<time>2018-07-16T16:17:14Z</time>
<speed>0.00</speed>
</trkpt>
<trkpt lat="-6.965482" lon="-34.833076">
<ele>20.510000</ele>
<time>2018-07-16T16:22:23Z</time>
<speed>0.00</speed>
</trkpt>
<trkpt lat="-6.965420" lon="-34.833073">
<ele>13.370000</ele>
<time>2018-07-16T16:27:33Z</time>
<speed>0.00</speed>
</trkpt>
<trkpt lat="-6.965513" lon="-34.833031">
<ele>16.430000</ele>
<time>2018-07-16T16:32:42Z</time>
<speed>0.00</speed>
</trkpt>
<trkpt lat="-6.965539" lon="-34.833084">
<ele>30.109999</ele>
<time>2018-07-16T16:37:52Z</time>
<speed>0.00</speed>
</trkpt>
<trkpt lat="-6.965475" lon="-34.833096">
<ele>3.680000</ele>
<time>2018-07-16T16:43:02Z</time>
<speed>0.00</speed>
</trkpt>
<trkpt lat="-6.965450" lon="-34.833138">
<ele>-20.379999</ele>
<time>2018-07-16T16:48:12Z</time>
<speed>0.00</speed>
</trkpt>
<trkpt lat="-6.965404" lon="-34.833122">
<ele>17.900000</ele>
<time>2018-07-16T16:53:22Z</time>
<speed>0.00</speed>
</trkpt>
<trkpt lat="-6.965453" lon="-34.833111">
<ele>49.270000</ele>
<time>2018-07-16T16:58:32Z</time>
<speed>0.23</speed>
</trkpt>
<trkpt lat="-6.965540" lon="-34.832993">
<ele>-19.439999</ele>
<time>2018-07-16T17:03:42Z</time>
<speed>0.00</speed>
</trkpt>
<trkpt lat="-6.965433" lon="-34.833054">
<ele>16.359999</ele>
<time>2018-07-16T17:08:53Z</time>
<speed>0.00</speed>
</trkpt>
<trkpt lat="-6.965440" lon="-34.833088">
<ele>31.590000</ele>
<time>2018-07-16T17:14:02Z</time>
<speed>0.00</speed>
</trkpt>
<trkpt lat="-6.965463" lon="-34.833012">
<ele>22.129999</ele>
<time>2018-07-16T17:19:11Z</time>
<speed>0.00</speed>
</trkpt>
<trkpt lat="-6.965441" lon="-34.833099">
<ele>8.800000</ele>
<time>2018-07-16T17:24:21Z</time>
<speed>0.00</speed>
</trkpt>
<trkpt lat="-6.965453" lon="-34.833134">
<ele>13.540000</ele>
<time>2018-07-16T17:29:31Z</time>
<speed>0.00</speed>
</trkpt>
<trkpt lat="-6.965457" lon="-34.833046">
<ele>12.799999</ele>
<time>2018-07-16T17:34:41Z</time>
<speed>0.00</speed>
</trkpt>
<trkpt lat="-6.965556" lon="-34.833038">
<ele>-11.050000</ele>
<time>2018-07-16T17:39:50Z</time>
<speed>0.00</speed>
</trkpt>
<trkpt lat="-6.965413" lon="-34.833218">
<ele>16.080000</ele>
<time>2018-07-16T17:45:00Z</time>
<speed>0.00</speed>
</trkpt>
<trkpt lat="-6.965347" lon="-34.833214">
<ele>19.859999</ele>
<time>2018-07-16T17:50:10Z</time>
<speed>0.00</speed>
</trkpt>
<trkpt lat="-6.965416" lon="-34.833149">
<ele>11.950000</ele>
<time>2018-07-16T17:55:18Z</time>
<speed>0.00</speed>
</trkpt>
<trkpt lat="-6.965463" lon="-34.833080">
<ele>5.120000</ele>
<time>2018-07-16T18:01:02Z</time>
<speed>0.10</speed>
</trkpt>
<trkpt lat="-6.965458" lon="-34.833107">
<ele>1.960000</ele>
<time>2018-07-16T18:06:12Z</time>
<speed>0.00</speed>
</trkpt>
<trkpt lat="-6.965457" lon="-34.833035">
<ele>17.119999</ele>
<time>2018-07-16T18:11:21Z</time>
<speed>0.05</speed>
</trkpt>
<trkpt lat="-6.965491" lon="-34.833012">
<ele>25.879999</ele>
<time>2018-07-16T18:16:31Z</time>
<speed>0.00</speed>
</trkpt>
<trkpt lat="-6.965501" lon="-34.833057">
<ele>15.969999</ele>
<time>2018-07-16T18:21:40Z</time>
<speed>0.17</speed>
</trkpt>
<trkpt lat="-6.965477" lon="-34.833061">
<ele>1.300000</ele>
<time>2018-07-16T18:26:49Z</time>
<speed>0.00</speed>
</trkpt>
<trkpt lat="-6.965490" lon="-34.833000">
<ele>24.900000</ele>
<time>2018-07-16T18:31:59Z</time>
<speed>0.00</speed>
</trkpt>
<trkpt lat="-6.965496" lon="-34.833080">
<ele>-2.690000</ele>
<time>2018-07-16T18:37:07Z</time>
<speed>0.00</speed>
</trkpt>
<trkpt lat="-6.965531" lon="-34.833233">
<ele>-32.610001</ele>
<time>2018-07-16T18:42:16Z</time>
<speed>0.11</speed>
</trkpt>
<trkpt lat="-6.965541" lon="-34.833134">
<ele>-1.360000</ele>
<time>2018-07-16T18:47:23Z</time>
<speed>0.49</speed>
</trkpt>
<trkpt lat="-6.965550" lon="-34.833050">
<ele>22.150000</ele>
<time>2018-07-16T18:52:36Z</time>
<speed>0.00</speed>
</trkpt>
<trkpt lat="-6.965518" lon="-34.833191">
<ele>-3.200000</ele>
<time>2018-07-16T18:57:47Z</time>
<speed>0.00</speed>
</trkpt>
<trkpt lat="-6.965516" lon="-34.833160">
<ele>13.009999</ele>
<time>2018-07-16T19:02:55Z</time>
<speed>0.13</speed>
</trkpt>
<trkpt lat="-6.965536" lon="-34.833092">
<ele>-2.950000</ele>
<time>2018-07-16T19:08:05Z</time>
<speed>0.00</speed>
</trkpt>
<trkpt lat="-6.965600" lon="-34.832920">
<ele>39.989998</ele>
<time>2018-07-16T19:13:15Z</time>
<speed>0.00</speed>
</trkpt>
<trkpt lat="-6.965456" lon="-34.833214">
<ele>-34.040001</ele>
<time>2018-07-16T19:18:25Z</time>
<speed>0.00</speed>
</trkpt>
<trkpt lat="-6.965466" lon="-34.832951">
<ele>43.750000</ele>
<time>2018-07-16T19:23:33Z</time>
<speed>0.10</speed>
</trkpt>
<trkpt lat="-6.965478" lon="-34.832893">
<ele>43.049999</ele>
<time>2018-07-16T19:28:43Z</time>
<speed>0.00</speed>
</trkpt>
<trkpt lat="-6.965460" lon="-34.833153">
<ele>-26.260000</ele>
<time>2018-07-16T19:33:52Z</time>
<speed>0.00</speed>
</trkpt>
<trkpt lat="-6.965449" lon="-34.832794">
<ele>69.229996</ele>
<time>2018-07-16T19:39:01Z</time>
<speed>0.00</speed>
</trkpt>
<trkpt lat="-6.965497" lon="-34.832996">
<ele>49.139999</ele>
<time>2018-07-16T19:44:10Z</time>
<speed>0.00</speed>
</trkpt>
<trkpt lat="-6.965391" lon="-34.833294">
<ele>-30.510000</ele>
<time>2018-07-16T19:49:20Z</time>
<speed>0.00</speed>
</trkpt>
<trkpt lat="-6.965530" lon="-34.832928">
<ele>51.509998</ele>
<time>2018-07-16T19:54:29Z</time>
<speed>0.00</speed>
</trkpt>
<trkpt lat="-6.965547" lon="-34.832928">
<ele>33.270000</ele>
<time>2018-07-16T19:59:40Z</time>
<speed>0.00</speed>
</trkpt>
<trkpt lat="-6.965481" lon="-34.833134">
<ele>-10.820000</ele>
<time>2018-07-16T20:04:49Z</time>
<speed>0.00</speed>
</trkpt>
<trkpt lat="-6.965475" lon="-34.833084">
<ele>3.030000</ele>
<time>2018-07-16T20:09:59Z</time>
<speed>0.00</speed>
</trkpt>
<trkpt lat="-6.965549" lon="-34.833004">
<ele>12.670000</ele>
<time>2018-07-16T20:15:08Z</time>
<speed>0.00</speed>
</trkpt>
<trkpt lat="-6.965528" lon="-34.832848">
<ele>39.500000</ele>
<time>2018-07-16T20:20:17Z</time>
<speed>0.00</speed>
</trkpt>
<trkpt lat="-6.965494" lon="-34.833115">
<ele>24.320000</ele>
<time>2018-07-16T20:25:26Z</time>
<speed>0.00</speed>
</trkpt>
<trkpt lat="-6.965450" lon="-34.833107">
<ele>-10.219999</ele>
<time>2018-07-16T20:30:35Z</time>
<speed>0.00</speed>
</trkpt>
<trkpt lat="-6.965515" lon="-34.833023">
<ele>20.760000</ele>
<time>2018-07-16T20:35:43Z</time>
<speed>0.00</speed>
</trkpt>
<trkpt lat="-6.965425" lon="-34.833065">
<ele>15.870000</ele>
<time>2018-07-16T20:40:51Z</time>
<speed>0.00</speed>
</trkpt>
<trkpt lat="-6.965486" lon="-34.832989">
<ele>1.370000</ele>
<time>2018-07-16T20:45:59Z</time>
<speed>0.00</speed>
</trkpt>
<trkpt lat="-6.965471" lon="-34.833176">
<ele>14.830000</ele>
<time>2018-07-16T20:51:07Z</time>
<speed>0.00</speed>
</trkpt>
<trkpt lat="-6.965471" lon="-34.832996">
<ele>15.500000</ele>
<time>2018-07-16T20:56:14Z</time>
<speed>0.18</speed>
</trkpt>
<trkpt lat="-6.965469" lon="-34.833279">
<ele>3.470000</ele>
<time>2018-07-16T21:01:22Z</time>
<speed>0.00</speed>
</trkpt>
<trkpt lat="-6.965499" lon="-34.832890">
<ele>21.740000</ele>
<time>2018-07-16T21:06:30Z</time>
<speed>0.00</speed>
</trkpt>
<trkpt lat="-6.965565" lon="-34.833141">
<ele>29.059999</ele>
<time>2018-07-16T21:11:37Z</time>
<speed>0.00</speed>
</trkpt>
<trkpt lat="-6.965503" lon="-34.832996">
<ele>21.320000</ele>
<time>2018-07-16T21:16:44Z</time>
<speed>0.00</speed>
</trkpt>
<trkpt lat="-6.965339" lon="-34.832901">
<ele>15.450000</ele>
<time>2018-07-16T21:22:12Z</time>
<speed>0.31</speed>
</trkpt>
<trkpt lat="-6.965488" lon="-34.833122">
<ele>6.540000</ele>
<time>2018-07-16T21:27:34Z</time>
<speed>0.19</speed>
</trkpt>
<trkpt lat="-6.965525" lon="-34.833088">
<ele>-5.170000</ele>
<time>2018-07-16T21:32:59Z</time>
<speed>0.77</speed>
</trkpt>
<trkpt lat="-6.965507" lon="-34.832993">
<ele>6.950000</ele>
<time>2018-07-16T21:38:57Z</time>
<speed>0.07</speed>
</trkpt>
<trkpt lat="-6.965521" lon="-34.832973">
<ele>0.260000</ele>
<time>2018-07-16T21:46:35Z</time>
<speed>0.00</speed>
</trkpt>
<trkpt lat="-6.965506" lon="-34.833023">
<ele>19.150000</ele>
<time>2018-07-16T21:51:42Z</time>
<speed>0.27</speed>
</trkpt>
<trkpt lat="-6.965519" lon="-34.833004">
<ele>5.690000</ele>
<time>2018-07-16T21:56:49Z</time>
<speed>0.00</speed>
</trkpt>
<trkpt lat="-6.965483" lon="-34.833080">
<ele>11.580000</ele>
<time>2018-07-16T22:01:56Z</time>
<speed>0.00</speed>
</trkpt>
<trkpt lat="-6.965566" lon="-34.833145">
<ele>-8.660000</ele>
<time>2018-07-16T22:07:03Z</time>
<speed>0.00</speed>
</trkpt>
<trkpt lat="-6.965512" lon="-34.832935">
<ele>29.549999</ele>
<time>2018-07-16T22:12:10Z</time>
<speed>0.00</speed>
</trkpt>
<trkpt lat="-6.965473" lon="-34.833031">
<ele>10.980000</ele>
<time>2018-07-16T22:17:17Z</time>
<speed>0.00</speed>
</trkpt>
<trkpt lat="-6.965396" lon="-34.833073">
<ele>30.139999</ele>
<time>2018-07-16T22:22:24Z</time>
<speed>0.00</speed>
</trkpt>
<trkpt lat="-6.965443" lon="-34.832981">
<ele>43.980000</ele>
<time>2018-07-16T22:27:31Z</time>
<speed>0.00</speed>
</trkpt>
<trkpt lat="-6.965560" lon="-34.833103">
<ele>24.850000</ele>
<time>2018-07-16T22:32:37Z</time>
<speed>0.00</speed>
</trkpt>
<trkpt lat="-6.965546" lon="-34.833138">
<ele>15.860000</ele>
<time>2018-07-16T22:37:43Z</time>
<speed>0.08</speed>
</trkpt>
<trkpt lat="-6.965644" lon="-34.833134">
<ele>11.000000</ele>
<time>2018-07-16T22:42:49Z</time>
<speed>0.00</speed>
</trkpt>
<trkpt lat="-6.965508" lon="-34.833103">
<ele>17.590000</ele>
<time>2018-07-16T22:47:56Z</time>
<speed>0.00</speed>
</trkpt>
<trkpt lat="-6.965569" lon="-34.833176">
<ele>-0.930000</ele>
<time>2018-07-16T22:53:06Z</time>
<speed>0.14</speed>
</trkpt>
<trkpt lat="-6.965515" lon="-34.833099">
<ele>9.920000</ele>
<time>2018-07-16T22:58:13Z</time>
<speed>0.00</speed>
</trkpt>
<trkpt lat="-6.965798" lon="-34.833099">
<ele>131.759995</ele>
<time>2018-07-16T23:03:19Z</time>
<speed>0.00</speed>
</trkpt>
<trkpt lat="-6.965460" lon="-34.833027">
<ele>15.389999</ele>
<time>2018-07-16T23:08:25Z</time>
<speed>0.19</speed>
</trkpt>
<trkpt lat="-6.965460" lon="-34.833080">
<ele>-14.750000</ele>
<time>2018-07-16T23:13:31Z</time>
<speed>0.00</speed>
</trkpt>
<trkpt lat="-6.965586" lon="-34.833214">
<ele>22.959999</ele>
<time>2018-07-16T23:18:37Z</time>
<speed>0.00</speed>
</trkpt>
<trkpt lat="-6.965460" lon="-34.833015">
<ele>13.920000</ele>
<time>2018-07-16T23:23:43Z</time>
<speed>0.00</speed>
</trkpt>
<trkpt lat="-6.965493" lon="-34.833076">
<ele>10.870000</ele>
<time>2018-07-16T23:28:49Z</time>
<speed>0.00</speed>
</trkpt>
<trkpt lat="-6.966493" lon="-34.834164">
<ele>130.429993</ele>
<time>2018-07-16T23:33:58Z</time>
<speed>0.00</speed>
</trkpt>
<trkpt lat="-6.966400" lon="-34.834126">
<ele>107.589996</ele>
<time>2018-07-16T23:39:13Z</time>
<speed>0.29</speed>
</trkpt>
<trkpt lat="-6.965530" lon="-34.833076">
<ele>-14.259999</ele>
<time>2018-07-16T23:44:19Z</time>
<speed>0.00</speed>
</trkpt>
<trkpt lat="-6.965464" lon="-34.832981">
<ele>23.139999</ele>
<time>2018-07-16T23:49:24Z</time>
<speed>0.00</speed>
</trkpt>
<trkpt lat="-6.965522" lon="-34.833126">
<ele>13.099999</ele>
<time>2018-07-16T23:54:30Z</time>
<speed>0.00</speed>
</trkpt>
<trkpt lat="-6.965230" lon="-34.832611">
<ele>8.130000</ele>
<time>2018-07-16T23:59:38Z</time>
<speed>0.00</speed>
</trkpt>
<trkpt lat="-6.965562" lon="-34.833046">
<ele>3.060000</ele>
<time>2018-07-17T00:05:07Z</time>
<speed>0.12</speed>
</trkpt>
<trkpt lat="-6.965496" lon="-34.832993">
<ele>3.060000</ele>
<time>2018-07-17T00:10:30Z</time>
<speed>0.06</speed>
</trkpt>
<trkpt lat="-6.965478" lon="-34.832867">
<ele>-15.969999</ele>
<time>2018-07-17T00:15:37Z</time>
<speed>0.08</speed>
</trkpt>
<trkpt lat="-6.965454" lon="-34.832893">
<ele>5.940000</ele>
<time>2018-07-17T00:20:42Z</time>
<speed>0.07</speed>
</trkpt>
<trkpt lat="-6.965525" lon="-34.833035">
<ele>18.309999</ele>
<time>2018-07-17T00:25:48Z</time>
<speed>0.00</speed>
</trkpt>
<trkpt lat="-6.965474" lon="-34.833035">
<ele>18.119999</ele>
<time>2018-07-17T00:30:53Z</time>
<speed>0.00</speed>
</trkpt>
<trkpt lat="-6.965523" lon="-34.833069">
<ele>6.370000</ele>
<time>2018-07-17T00:35:59Z</time>
<speed>0.00</speed>
</trkpt>
<trkpt lat="-6.965596" lon="-34.833126">
<ele>2.070000</ele>
<time>2018-07-17T00:41:09Z</time>
<speed>0.08</speed>
</trkpt>
<trkpt lat="-6.965536" lon="-34.833115">
<ele>19.840000</ele>
<time>2018-07-17T00:46:14Z</time>
<speed>0.12</speed>
</trkpt>
<trkpt lat="-6.965561" lon="-34.833237">
<ele>15.630000</ele>
<time>2018-07-17T00:51:21Z</time>
<speed>0.00</speed>
</trkpt>
<trkpt lat="-6.965409" lon="-34.832985">
<ele>4.950000</ele>
<time>2018-07-17T00:56:27Z</time>
<speed>0.00</speed>
</trkpt>
<trkpt lat="-6.965445" lon="-34.832935">
<ele>-4.880000</ele>
<time>2018-07-17T01:01:33Z</time>
<speed>0.11</speed>
</trkpt>
<trkpt lat="-6.965538" lon="-34.833069">
<ele>6.960000</ele>
<time>2018-07-17T01:06:39Z</time>
<speed>0.00</speed>
</trkpt>
<trkpt lat="-6.965477" lon="-34.833057">
<ele>16.750000</ele>
<time>2018-07-17T01:11:44Z</time>
<speed>0.00</speed>
</trkpt>
<trkpt lat="-6.965482" lon="-34.833019">
<ele>-5.730000</ele>
<time>2018-07-17T01:16:48Z</time>
<speed>0.00</speed>
</trkpt>
<trkpt lat="-6.965524" lon="-34.832993">
<ele>40.660000</ele>
<time>2018-07-17T01:21:53Z</time>
<speed>0.00</speed>
</trkpt>
<trkpt lat="-6.965492" lon="-34.832996">
<ele>37.450001</ele>
<time>2018-07-17T01:26:59Z</time>
<speed>0.00</speed>
</trkpt>
<trkpt lat="-6.965455" lon="-34.832943">
<ele>26.049999</ele>
<time>2018-07-17T01:32:05Z</time>
<speed>0.00</speed>
</trkpt>
<trkpt lat="-6.965471" lon="-34.832970">
<ele>29.980000</ele>
<time>2018-07-17T01:37:09Z</time>
<speed>0.53</speed>
</trkpt>
<trkpt lat="-6.965465" lon="-34.833027">
<ele>30.490000</ele>
<time>2018-07-17T01:42:14Z</time>
<speed>0.06</speed>
</trkpt>
<trkpt lat="-6.965420" lon="-34.833054">
<ele>21.420000</ele>
<time>2018-07-17T01:47:20Z</time>
<speed>0.00</speed>
</trkpt>
<trkpt lat="-6.965515" lon="-34.833126">
<ele>12.469999</ele>
<time>2018-07-17T01:52:24Z</time>
<speed>0.00</speed>
</trkpt>
<trkpt lat="-6.965463" lon="-34.833004">
<ele>20.660000</ele>
<time>2018-07-17T01:57:31Z</time>
<speed>0.00</speed>
</trkpt>
<trkpt lat="-6.965540" lon="-34.833088">
<ele>-9.320000</ele>
<time>2018-07-17T02:02:37Z</time>
<speed>0.20</speed>
</trkpt>
<trkpt lat="-6.965301" lon="-34.832947">
<ele>34.279999</ele>
<time>2018-07-17T02:07:45Z</time>
<speed>0.00</speed>
</trkpt>
<trkpt lat="-6.965468" lon="-34.832996">
<ele>16.779999</ele>
<time>2018-07-17T02:12:49Z</time>
<speed>0.23</speed>
</trkpt>
<trkpt lat="-6.965495" lon="-34.833065">
<ele>32.270000</ele>
<time>2018-07-17T02:17:55Z</time>
<speed>0.00</speed>
</trkpt>
<trkpt lat="-6.965641" lon="-34.833580">
<ele>-63.259998</ele>
<time>2018-07-17T02:23:04Z</time>
<speed>0.00</speed>
</trkpt>
<trkpt lat="-6.965613" lon="-34.833065">
<ele>59.959999</ele>
<time>2018-07-17T02:28:10Z</time>
<speed>0.00</speed>
</trkpt>
<trkpt lat="-6.965541" lon="-34.832985">
<ele>12.480000</ele>
<time>2018-07-17T02:33:16Z</time>
<speed>0.00</speed>
</trkpt>
<trkpt lat="-6.965498" lon="-34.833050">
<ele>0.750000</ele>
<time>2018-07-17T02:38:21Z</time>
<speed>0.00</speed>
</trkpt>
<trkpt lat="-6.965501" lon="-34.833065">
<ele>-4.500000</ele>
<time>2018-07-17T02:43:26Z</time>
<speed>0.00</speed>
</trkpt>
<trkpt lat="-6.965548" lon="-34.833237">
<ele>13.719999</ele>
<time>2018-07-17T02:48:31Z</time>
<speed>0.22</speed>
</trkpt>
<trkpt lat="-6.965566" lon="-34.833206">
<ele>8.389999</ele>
<time>2018-07-17T02:53:36Z</time>
<speed>0.00</speed>
</trkpt>
<trkpt lat="-6.965512" lon="-34.833057">
<ele>4.380000</ele>
<time>2018-07-17T02:58:41Z</time>
<speed>0.00</speed>
</trkpt>
</trkseg>
</trk>
<trk>
<name>20180802-102151(7)</name>
<desc>Color:004000ff</desc>
<trkseg>
<trkpt lat="-6.965545" lon="-34.832882">
<ele>-24.809999</ele>
<time>2018-07-17T03:03:47Z</time>
<speed>0.00</speed>
</trkpt>
<trkpt lat="-6.965571" lon="-34.833469">
<ele>14.160000</ele>
<time>2018-07-17T03:08:52Z</time>
<speed>0.00</speed>
</trkpt>
<trkpt lat="-6.965454" lon="-34.832520">
<ele>37.180000</ele>
<time>2018-07-17T03:13:58Z</time>
<speed>0.30</speed>
</trkpt>
<trkpt lat="-6.965440" lon="-34.833160">
<ele>-5.500000</ele>
<time>2018-07-17T03:19:04Z</time>
<speed>0.00</speed>
</trkpt>
<trkpt lat="-6.965513" lon="-34.833668">
<ele>-15.700000</ele>
<time>2018-07-17T03:24:09Z</time>
<speed>0.00</speed>
</trkpt>
<trkpt lat="-6.965503" lon="-34.833008">
<ele>9.830000</ele>
<time>2018-07-17T03:29:14Z</time>
<speed>0.00</speed>
</trkpt>
<trkpt lat="-6.965504" lon="-34.832870">
<ele>54.020000</ele>
<time>2018-07-17T03:34:19Z</time>
<speed>0.76</speed>
</trkpt>
<trkpt lat="-6.965718" lon="-34.833664">
<ele>-37.509998</ele>
<time>2018-07-17T03:39:24Z</time>
<speed>0.00</speed>
</trkpt>
<trkpt lat="-6.965518" lon="-34.833000">
<ele>-39.410000</ele>
<time>2018-07-17T03:44:36Z</time>
<speed>1.08</speed>
</trkpt>
<trkpt lat="-6.965418" lon="-34.833294">
<ele>21.250000</ele>
<time>2018-07-17T03:49:43Z</time>
<speed>0.00</speed>
</trkpt>
<trkpt lat="-6.965707" lon="-34.833241">
<ele>-79.570000</ele>
<time>2018-07-17T03:55:01Z</time>
<speed>0.00</speed>
</trkpt>
<trkpt lat="-6.965452" lon="-34.832935">
<ele>5.330000</ele>
<time>2018-07-17T04:00:32Z</time>
<speed>0.17</speed>
</trkpt>
<trkpt lat="-6.965500" lon="-34.832935">
<ele>34.209999</ele>
<time>2018-07-17T04:05:56Z</time>
<speed>0.00</speed>
</trkpt>
<trkpt lat="-6.965531" lon="-34.832989">
<ele>9.340000</ele>
<time>2018-07-17T04:11:00Z</time>
<speed>0.00</speed>
</trkpt>
<trkpt lat="-6.965703" lon="-34.833393">
<ele>14.460000</ele>
<time>2018-07-17T04:16:03Z</time>
<speed>0.16</speed>
</trkpt>
<trkpt lat="-6.965549" lon="-34.832966">
<ele>12.340000</ele>
<time>2018-07-17T04:21:06Z</time>
<speed>0.01</speed>
</trkpt>
<trkpt lat="-6.965549" lon="-34.833122">
<ele>8.520000</ele>
<time>2018-07-17T04:26:10Z</time>
<speed>0.00</speed>
</trkpt>
<trkpt lat="-6.965593" lon="-34.833111">
<ele>-28.019999</ele>
<time>2018-07-17T04:31:14Z</time>
<speed>0.00</speed>
</trkpt>
<trkpt lat="-6.965495" lon="-34.833057">
<ele>-4.100000</ele>
<time>2018-07-17T04:36:19Z</time>
<speed>0.00</speed>
</trkpt>
<trkpt lat="-6.965558" lon="-34.832909">
<ele>2.270000</ele>
<time>2018-07-17T04:41:22Z</time>
<speed>0.00</speed>
</trkpt>
<trkpt lat="-6.965377" lon="-34.833008">
<ele>10.969999</ele>
<time>2018-07-17T04:46:25Z</time>
<speed>0.00</speed>
</trkpt>
<trkpt lat="-6.965489" lon="-34.833008">
<ele>13.469999</ele>
<time>2018-07-17T04:51:27Z</time>
<speed>0.00</speed>
</trkpt>
<trkpt lat="-6.965537" lon="-34.833004">
<ele>4.660000</ele>
<time>2018-07-17T04:56:30Z</time>
<speed>0.00</speed>
</trkpt>
<trkpt lat="-6.965293" lon="-34.832943">
<ele>24.279999</ele>
<time>2018-07-17T05:01:33Z</time>
<speed>0.00</speed>
</trkpt>
<trkpt lat="-6.965477" lon="-34.833027">
<ele>15.799999</ele>
<time>2018-07-17T05:06:34Z</time>
<speed>0.10</speed>
</trkpt>
<trkpt lat="-6.965456" lon="-34.832966">
<ele>25.869999</ele>
<time>2018-07-17T05:11:37Z</time>
<speed>0.07</speed>
</trkpt>
<trkpt lat="-6.965502" lon="-34.833046">
<ele>38.169998</ele>
<time>2018-07-17T05:16:41Z</time>
<speed>0.00</speed>
</trkpt>
<trkpt lat="-6.965454" lon="-34.833019">
<ele>18.920000</ele>
<time>2018-07-17T05:21:44Z</time>
<speed>0.00</speed>
</trkpt>
<trkpt lat="-6.965422" lon="-34.833004">
<ele>34.919998</ele>
<time>2018-07-17T05:26:47Z</time>
<speed>0.00</speed>
</trkpt>
<trkpt lat="-6.965449" lon="-34.833111">
<ele>16.129999</ele>
<time>2018-07-17T05:31:50Z</time>
<speed>0.00</speed>
</trkpt>
<trkpt lat="-6.965560" lon="-34.833252">
<ele>-14.480000</ele>
<time>2018-07-17T05:36:53Z</time>
<speed>0.00</speed>
</trkpt>
<trkpt lat="-6.965434" lon="-34.833107">
<ele>1.380000</ele>
<time>2018-07-17T05:41:55Z</time>
<speed>0.24</speed>
</trkpt>
<trkpt lat="-6.965378" lon="-34.833061">
<ele>-24.779999</ele>
<time>2018-07-17T05:47:01Z</time>
<speed>0.00</speed>
</trkpt>
<trkpt lat="-6.965511" lon="-34.833126">
<ele>20.850000</ele>
<time>2018-07-17T05:52:04Z</time>
<speed>0.00</speed>
</trkpt>
<trkpt lat="-6.965332" lon="-34.833031">
<ele>32.009998</ele>
<time>2018-07-17T05:57:09Z</time>
<speed>0.00</speed>
</trkpt>
<trkpt lat="-6.965646" lon="-34.833138">
<ele>-31.889999</ele>
<time>2018-07-17T06:02:16Z</time>
<speed>0.00</speed>
</trkpt>
<trkpt lat="-6.965439" lon="-34.833042">
<ele>24.750000</ele>
<time>2018-07-17T06:07:22Z</time>
<speed>0.00</speed>
</trkpt>
<trkpt lat="-6.965314" lon="-34.833012">
<ele>65.360001</ele>
<time>2018-07-17T06:12:25Z</time>
<speed>0.23</speed>
</trkpt>
<trkpt lat="-6.965625" lon="-34.833103">
<ele>-7.490000</ele>
<time>2018-07-17T06:17:29Z</time>
<speed>0.00</speed>
</trkpt>
<trkpt lat="-6.965487" lon="-34.833019">
<ele>22.670000</ele>
<time>2018-07-17T06:22:33Z</time>
<speed>0.00</speed>
</trkpt>
<trkpt lat="-6.965947" lon="-34.833027">
<ele>114.149994</ele>
<time>2018-07-17T06:27:39Z</time>
<speed>0.19</speed>
</trkpt>
<trkpt lat="-6.965514" lon="-34.833088">
<ele>-12.650000</ele>
<time>2018-07-17T06:32:43Z</time>
<speed>0.00</speed>
</trkpt>
<trkpt lat="-6.965512" lon="-34.833141">
<ele>-2.970000</ele>
<time>2018-07-17T06:37:47Z</time>
<speed>0.00</speed>
</trkpt>
<trkpt lat="-6.965644" lon="-34.833076">
<ele>-7.270000</ele>
<time>2018-07-17T06:42:52Z</time>
<speed>0.97</speed>
</trkpt>
<trkpt lat="-6.965424" lon="-34.832985">
<ele>4.620000</ele>
<time>2018-07-17T06:47:55Z</time>
<speed>0.57</speed>
</trkpt>
<trkpt lat="-6.965561" lon="-34.833038">
<ele>18.000000</ele>
<time>2018-07-17T06:52:58Z</time>
<speed>0.00</speed>
</trkpt>
<trkpt lat="-6.965504" lon="-34.833080">
<ele>13.480000</ele>
<time>2018-07-17T06:58:09Z</time>
<speed>0.07</speed>
</trkpt>
<trkpt lat="-6.965598" lon="-34.833160">
<ele>1.760000</ele>
<time>2018-07-17T07:03:12Z</time>
<speed>0.00</speed>
</trkpt>
<trkpt lat="-6.965494" lon="-34.833176">
<ele>-12.500000</ele>
<time>2018-07-17T07:08:15Z</time>
<speed>0.00</speed>
</trkpt>
<trkpt lat="-6.965816" lon="-34.832661">
<ele>64.909996</ele>
<time>2018-07-17T07:13:18Z</time>
<speed>0.00</speed>
</trkpt>
<trkpt lat="-6.965454" lon="-34.833160">
<ele>41.450001</ele>
<time>2018-07-17T07:18:21Z</time>
<speed>0.08</speed>
</trkpt>
<trkpt lat="-6.965507" lon="-34.833115">
<ele>13.570000</ele>
<time>2018-07-17T07:23:21Z</time>
<speed>0.13</speed>
</trkpt>
<trkpt lat="-6.965543" lon="-34.833084">
<ele>-15.020000</ele>
<time>2018-07-17T07:28:23Z</time>
<speed>0.00</speed>
</trkpt>
<trkpt lat="-6.965471" lon="-34.833076">
<ele>7.680000</ele>
<time>2018-07-17T07:33:26Z</time>
<speed>0.00</speed>
</trkpt>
<trkpt lat="-6.965556" lon="-34.833141">
<ele>-30.349998</ele>
<time>2018-07-17T07:38:28Z</time>
<speed>0.00</speed>
</trkpt>
<trkpt lat="-6.965462" lon="-34.833244">
<ele>-24.879999</ele>
<time>2018-07-17T07:43:30Z</time>
<speed>0.00</speed>
</trkpt>
<trkpt lat="-6.965489" lon="-34.833031">
<ele>7.770000</ele>
<time>2018-07-17T07:48:32Z</time>
<speed>0.00</speed>
</trkpt>
<trkpt lat="-6.965525" lon="-34.833126">
<ele>26.519999</ele>
<time>2018-07-17T07:53:44Z</time>
<speed>0.00</speed>
</trkpt>
<trkpt lat="-6.965612" lon="-34.832817">
<ele>72.479996</ele>
<time>2018-07-17T07:59:06Z</time>
<speed>0.12</speed>
</trkpt>
<trkpt lat="-6.965487" lon="-34.833115">
<ele>-0.540000</ele>
<time>2018-07-17T08:04:32Z</time>
<speed>0.13</speed>
</trkpt>
<trkpt lat="-6.965440" lon="-34.833076">
<ele>21.080000</ele>
<time>2018-07-17T08:10:11Z</time>
<speed>0.16</speed>
</trkpt>
<trkpt lat="-6.965564" lon="-34.833141">
<ele>41.270000</ele>
<time>2018-07-17T08:15:12Z</time>
<speed>0.05</speed>
</trkpt>
<trkpt lat="-6.965609" lon="-34.833275">
<ele>31.939999</ele>
<time>2018-07-17T08:20:14Z</time>
<speed>0.00</speed>
</trkpt>
<trkpt lat="-6.965508" lon="-34.833076">
<ele>22.250000</ele>
<time>2018-07-17T08:25:17Z</time>
<speed>0.00</speed>
</trkpt>
<trkpt lat="-6.965494" lon="-34.832985">
<ele>25.709999</ele>
<time>2018-07-17T08:30:19Z</time>
<speed>0.00</speed>
</trkpt>
<trkpt lat="-6.965487" lon="-34.833015">
<ele>8.200000</ele>
<time>2018-07-17T08:35:20Z</time>
<speed>0.00</speed>
</trkpt>
<trkpt lat="-6.965495" lon="-34.833130">
<ele>9.719999</ele>
<time>2018-07-17T08:40:21Z</time>
<speed>0.00</speed>
</trkpt>
<trkpt lat="-6.965490" lon="-34.833038">
<ele>13.070000</ele>
<time>2018-07-17T08:45:22Z</time>
<speed>0.00</speed>
</trkpt>
<trkpt lat="-6.965537" lon="-34.833118">
<ele>19.170000</ele>
<time>2018-07-17T08:50:24Z</time>
<speed>0.00</speed>
</trkpt>
<trkpt lat="-6.965513" lon="-34.833057">
<ele>10.830000</ele>
<time>2018-07-17T08:55:27Z</time>
<speed>0.00</speed>
</trkpt>
<trkpt lat="-6.965464" lon="-34.832989">
<ele>18.049999</ele>
<time>2018-07-17T09:00:29Z</time>
<speed>0.00</speed>
</trkpt>
<trkpt lat="-6.965483" lon="-34.833122">
<ele>12.090000</ele>
<time>2018-07-17T09:05:31Z</time>
<speed>0.00</speed>
</trkpt>
<trkpt lat="-6.965522" lon="-34.833073">
<ele>8.480000</ele>
<time>2018-07-17T09:10:33Z</time>
<speed>0.63</speed>
</trkpt>
<trkpt lat="-6.965481" lon="-34.833000">
<ele>13.020000</ele>
<time>2018-07-17T09:15:44Z</time>
<speed>0.19</speed>
</trkpt>
<trkpt lat="-6.965482" lon="-34.832989">
<ele>23.309999</ele>
<time>2018-07-17T09:20:46Z</time>
<speed>0.00</speed>
</trkpt>
<trkpt lat="-6.965454" lon="-34.832905">
<ele>15.429999</ele>
<time>2018-07-17T09:25:50Z</time>
<speed>0.00</speed>
</trkpt>
<trkpt lat="-6.965806" lon="-34.833073">
<ele>55.399998</ele>
<time>2018-07-17T09:30:55Z</time>
<speed>0.00</speed>
</trkpt>
<trkpt lat="-6.965690" lon="-34.833401">
<ele>-18.619999</ele>
<time>2018-07-17T09:36:00Z</time>
<speed>0.00</speed>
</trkpt>
<trkpt lat="-6.965456" lon="-34.832859">
<ele>30.469999</ele>
<time>2018-07-17T09:41:03Z</time>
<speed>0.00</speed>
</trkpt>
<trkpt lat="-6.965899" lon="-34.834064">
<ele>-62.520000</ele>
<time>2018-07-17T09:46:11Z</time>
<speed>0.83</speed>
</trkpt>
<trkpt lat="-6.965393" lon="-34.832947">
<ele>27.859999</ele>
<time>2018-07-17T09:51:20Z</time>
<speed>0.00</speed>
</trkpt>
<trkpt lat="-6.965965" lon="-34.832790">
<ele>78.189995</ele>
<time>2018-07-17T09:56:29Z</time>
<speed>0.00</speed>
</trkpt>
<trkpt lat="-6.965971" lon="-34.832478">
<ele>130.069992</ele>
<time>2018-07-17T10:01:42Z</time>
<speed>0.00</speed>
</trkpt>
<trkpt lat="-6.965793" lon="-34.832455">
<ele>114.399994</ele>
<time>2018-07-17T10:06:54Z</time>
<speed>0.85</speed>
</trkpt>
<trkpt lat="-6.965447" lon="-34.832047">
<ele>160.440002</ele>
<time>2018-07-17T10:12:03Z</time>
<speed>0.00</speed>
</trkpt>
<trkpt lat="-6.965590" lon="-34.833004">
<ele>18.869999</ele>
<time>2018-07-17T10:17:30Z</time>
<speed>0.25</speed>
</trkpt>
<trkpt lat="-6.965555" lon="-34.833122">
<ele>1.850000</ele>
<time>2018-07-17T10:23:11Z</time>
<speed>0.00</speed>
</trkpt>
<trkpt lat="-6.965582" lon="-34.833088">
<ele>29.109999</ele>
<time>2018-07-17T10:28:14Z</time>
<speed>0.00</speed>
</trkpt>
<trkpt lat="-6.965506" lon="-34.833046">
<ele>10.400000</ele>
<time>2018-07-17T10:33:17Z</time>
<speed>0.24</speed>
</trkpt>
<trkpt lat="-6.965424" lon="-34.833023">
<ele>12.259999</ele>
<time>2018-07-17T10:38:22Z</time>
<speed>0.00</speed>
</trkpt>
<trkpt lat="-6.965489" lon="-34.833035">
<ele>12.400000</ele>
<time>2018-07-17T10:43:26Z</time>
<speed>0.00</speed>
</trkpt>
<trkpt lat="-6.965589" lon="-34.833031">
<ele>4.920000</ele>
<time>2018-07-17T10:48:29Z</time>
<speed>0.00</speed>
</trkpt>
<trkpt lat="-6.965566" lon="-34.833065">
<ele>-10.500000</ele>
<time>2018-07-17T10:53:33Z</time>
<speed>0.00</speed>
</trkpt>
<trkpt lat="-6.965576" lon="-34.833149">
<ele>-23.010000</ele>
<time>2018-07-17T10:58:36Z</time>
<speed>0.00</speed>
</trkpt>
<trkpt lat="-6.965494" lon="-34.833038">
<ele>16.219999</ele>
<time>2018-07-17T11:03:40Z</time>
<speed>0.08</speed>
</trkpt>
<trkpt lat="-6.965497" lon="-34.833138">
<ele>-10.990000</ele>
<time>2018-07-17T11:08:45Z</time>
<speed>0.02</speed>
</trkpt>
<trkpt lat="-6.965508" lon="-34.833088">
<ele>10.160000</ele>
<time>2018-07-17T11:13:49Z</time>
<speed>0.01</speed>
</trkpt>
<trkpt lat="-6.965525" lon="-34.833122">
<ele>-6.720000</ele>
<time>2018-07-17T11:18:55Z</time>
<speed>0.00</speed>
</trkpt>
<trkpt lat="-6.965505" lon="-34.833084">
<ele>-6.270000</ele>
<time>2018-07-17T11:24:00Z</time>
<speed>0.02</speed>
</trkpt>
<trkpt lat="-6.965480" lon="-34.833027">
<ele>7.180000</ele>
<time>2018-07-17T11:29:05Z</time>
<speed>0.00</speed>
</trkpt>
<trkpt lat="-6.965470" lon="-34.832981">
<ele>17.879999</ele>
<time>2018-07-17T11:34:11Z</time>
<speed>0.00</speed>
</trkpt>
<trkpt lat="-6.965529" lon="-34.833076">
<ele>-39.669998</ele>
<time>2018-07-17T11:39:16Z</time>
<speed>0.00</speed>
</trkpt>
<trkpt lat="-6.965463" lon="-34.832985">
<ele>9.139999</ele>
<time>2018-07-17T11:44:19Z</time>
<speed>0.14</speed>
</trkpt>
<trkpt lat="-6.965461" lon="-34.832989">
<ele>42.480000</ele>
<time>2018-07-17T11:49:24Z</time>
<speed>0.11</speed>
</trkpt>
<trkpt lat="-6.965505" lon="-34.833004">
<ele>17.990000</ele>
<time>2018-07-17T11:54:31Z</time>
<speed>0.00</speed>
</trkpt>
<trkpt lat="-6.965490" lon="-34.833008">
<ele>13.230000</ele>
<time>2018-07-17T11:59:37Z</time>
<speed>0.00</speed>
</trkpt>
<trkpt lat="-6.965509" lon="-34.833111">
<ele>17.240000</ele>
<time>2018-07-17T12:05:02Z</time>
<speed>0.08</speed>
</trkpt>
<trkpt lat="-6.965487" lon="-34.833092">
<ele>1.880000</ele>
<time>2018-07-17T12:10:09Z</time>
<speed>0.00</speed>
</trkpt>
<trkpt lat="-6.965490" lon="-34.833000">
<ele>4.970000</ele>
<time>2018-07-17T12:15:14Z</time>
<speed>0.00</speed>
</trkpt>
<trkpt lat="-6.965476" lon="-34.833046">
<ele>8.980000</ele>
<time>2018-07-17T12:20:22Z</time>
<speed>0.13</speed>
</trkpt>
<trkpt lat="-6.965459" lon="-34.833061">
<ele>11.420000</ele>
<time>2018-07-17T12:25:28Z</time>
<speed>0.00</speed>
</trkpt>
<trkpt lat="-6.965485" lon="-34.833069">
<ele>19.760000</ele>
<time>2018-07-17T12:30:33Z</time>
<speed>0.11</speed>
</trkpt>
<trkpt lat="-6.965479" lon="-34.833012">
<ele>13.139999</ele>
<time>2018-07-17T12:35:40Z</time>
<speed>0.00</speed>
</trkpt>
<trkpt lat="-6.965501" lon="-34.833046">
<ele>18.719999</ele>
<time>2018-07-17T12:40:46Z</time>
<speed>0.00</speed>
</trkpt>
<trkpt lat="-6.965585" lon="-34.833042">
<ele>14.860000</ele>
<time>2018-07-17T12:45:56Z</time>
<speed>0.38</speed>
</trkpt>
<trkpt lat="-6.965521" lon="-34.833073">
<ele>23.430000</ele>
<time>2018-07-17T12:51:03Z</time>
<speed>0.00</speed>
</trkpt>
<trkpt lat="-6.965517" lon="-34.833042">
<ele>14.059999</ele>
<time>2018-07-17T12:56:10Z</time>
<speed>0.00</speed>
</trkpt>
<trkpt lat="-6.965504" lon="-34.833118">
<ele>4.900000</ele>
<time>2018-07-17T13:01:17Z</time>
<speed>0.00</speed>
</trkpt>
<trkpt lat="-6.965519" lon="-34.833118">
<ele>-5.270000</ele>
<time>2018-07-17T13:06:24Z</time>
<speed>0.00</speed>
</trkpt>
<trkpt lat="-6.965525" lon="-34.833145">
<ele>0.310000</ele>
<time>2018-07-17T13:11:32Z</time>
<speed>0.38</speed>
</trkpt>
<trkpt lat="-6.965509" lon="-34.833115">
<ele>1.740000</ele>
<time>2018-07-17T13:16:40Z</time>
<speed>0.00</speed>
</trkpt>
<trkpt lat="-6.965514" lon="-34.833088">
<ele>16.190001</ele>
<time>2018-07-17T13:21:46Z</time>
<speed>0.00</speed>
</trkpt>
<trkpt lat="-6.965520" lon="-34.833046">
<ele>14.139999</ele>
<time>2018-07-17T13:26:53Z</time>
<speed>0.16</speed>
</trkpt>
<trkpt lat="-6.965364" lon="-34.832973">
<ele>37.059998</ele>
<time>2018-07-17T13:32:02Z</time>
<speed>0.00</speed>
</trkpt>
<trkpt lat="-6.965473" lon="-34.833069">
<ele>9.540000</ele>
<time>2018-07-17T13:37:09Z</time>
<speed>0.00</speed>
</trkpt>
<trkpt lat="-6.965456" lon="-34.833054">
<ele>16.940001</ele>
<time>2018-07-17T13:42:18Z</time>
<speed>0.00</speed>
</trkpt>
<trkpt lat="-6.965539" lon="-34.833107">
<ele>12.940000</ele>
<time>2018-07-17T13:47:27Z</time>
<speed>0.00</speed>
</trkpt>
<trkpt lat="-6.965518" lon="-34.833092">
<ele>6.740000</ele>
<time>2018-07-17T13:52:34Z</time>
<speed>0.00</speed>
</trkpt>
<trkpt lat="-6.965681" lon="-34.833092">
<ele>42.189999</ele>
<time>2018-07-17T13:57:42Z</time>
<speed>0.00</speed>
</trkpt>
<trkpt lat="-6.965590" lon="-34.833157">
<ele>7.030000</ele>
<time>2018-07-17T14:02:51Z</time>
<speed>0.00</speed>
</trkpt>
<trkpt lat="-6.965387" lon="-34.832798">
<ele>121.610001</ele>
<time>2018-07-17T14:08:15Z</time>
<speed>0.02</speed>
</trkpt>
<trkpt lat="-6.965284" lon="-34.833054">
<ele>234.349991</ele>
<time>2018-07-17T14:13:48Z</time>
<speed>0.25</speed>
</trkpt>
<trkpt lat="-6.965638" lon="-34.833107">
<ele>83.040001</ele>
<time>2018-07-17T14:19:23Z</time>
<speed>0.03</speed>
</trkpt>
<trkpt lat="-6.965570" lon="-34.833138">
<ele>-6.250000</ele>
<time>2018-07-17T14:26:08Z</time>
<speed>0.00</speed>
</trkpt>
<trkpt lat="-6.965474" lon="-34.833061">
<ele>-8.889999</ele>
<time>2018-07-17T14:31:17Z</time>
<speed>0.00</speed>
</trkpt>
<trkpt lat="-6.965682" lon="-34.833210">
<ele>70.349998</ele>
<time>2018-07-17T14:36:26Z</time>
<speed>0.00</speed>
</trkpt>
<trkpt lat="-6.965501" lon="-34.832878">
<ele>35.200001</ele>
<time>2018-07-17T14:41:35Z</time>
<speed>0.00</speed>
</trkpt>
<trkpt lat="-6.965438" lon="-34.832993">
<ele>11.250000</ele>
<time>2018-07-17T14:46:45Z</time>
<speed>0.00</speed>
</trkpt>
<trkpt lat="-6.965429" lon="-34.832993">
<ele>3.600000</ele>
<time>2018-07-17T14:51:55Z</time>
<speed>0.00</speed>
</trkpt>
<trkpt lat="-6.965447" lon="-34.833118">
<ele>-11.540000</ele>
<time>2018-07-17T14:57:05Z</time>
<speed>0.00</speed>
</trkpt>
<trkpt lat="-6.965539" lon="-34.833092">
<ele>-12.710000</ele>
<time>2018-07-17T15:02:15Z</time>
<speed>0.00</speed>
</trkpt>
<trkpt lat="-6.965519" lon="-34.833073">
<ele>6.530000</ele>
<time>2018-07-17T15:07:24Z</time>
<speed>0.00</speed>
</trkpt>
<trkpt lat="-6.965559" lon="-34.833080">
<ele>-7.000000</ele>
<time>2018-07-17T15:12:34Z</time>
<speed>0.00</speed>
</trkpt>
<trkpt lat="-6.965541" lon="-34.833012">
<ele>17.240000</ele>
<time>2018-07-17T15:17:43Z</time>
<speed>0.00</speed>
</trkpt>
<trkpt lat="-6.965545" lon="-34.833065">
<ele>12.270000</ele>
<time>2018-07-17T15:22:51Z</time>
<speed>0.04</speed>
</trkpt>
<trkpt lat="-6.965536" lon="-34.833115">
<ele>-9.990000</ele>
<time>2018-07-17T15:28:01Z</time>
<speed>0.00</speed>
</trkpt>
<trkpt lat="-6.965562" lon="-34.833069">
<ele>19.010000</ele>
<time>2018-07-17T15:33:14Z</time>
<speed>0.10</speed>
</trkpt>
<trkpt lat="-6.965490" lon="-34.833042">
<ele>-14.349999</ele>
<time>2018-07-17T15:38:25Z</time>
<speed>0.00</speed>
</trkpt>
<trkpt lat="-6.965468" lon="-34.832951">
<ele>40.430000</ele>
<time>2018-07-17T15:43:37Z</time>
<speed>0.00</speed>
</trkpt>
<trkpt lat="-6.965507" lon="-34.833107">
<ele>29.410000</ele>
<time>2018-07-17T15:48:47Z</time>
<speed>0.00</speed>
</trkpt>
<trkpt lat="-6.965424" lon="-34.833130">
<ele>14.280000</ele>
<time>2018-07-17T15:53:56Z</time>
<speed>0.26</speed>
</trkpt>
<trkpt lat="-6.965470" lon="-34.833046">
<ele>14.460000</ele>
<time>2018-07-17T15:59:07Z</time>
<speed>0.11</speed>
</trkpt>
<trkpt lat="-6.965475" lon="-34.833042">
<ele>8.010000</ele>
<time>2018-07-17T16:04:16Z</time>
<speed>0.00</speed>
</trkpt>
<trkpt lat="-6.965515" lon="-34.833080">
<ele>-0.550000</ele>
<time>2018-07-17T16:09:33Z</time>
<speed>0.21</speed>
</trkpt>
<trkpt lat="-6.965448" lon="-34.833103">
<ele>-31.779999</ele>
<time>2018-07-17T16:14:44Z</time>
<speed>0.00</speed>
</trkpt>
<trkpt lat="-6.965525" lon="-34.832932">
<ele>30.320000</ele>
<time>2018-07-17T16:20:11Z</time>
<speed>0.20</speed>
</trkpt>
<trkpt lat="-6.965431" lon="-34.833076">
<ele>11.559999</ele>
<time>2018-07-17T16:25:50Z</time>
<speed>0.05</speed>
</trkpt>
<trkpt lat="-6.965499" lon="-34.833061">
<ele>2.220000</ele>
<time>2018-07-17T16:31:40Z</time>
<speed>0.00</speed>
</trkpt>
<trkpt lat="-6.965471" lon="-34.833141">
<ele>-7.600000</ele>
<time>2018-07-17T16:36:50Z</time>
<speed>0.00</speed>
</trkpt>
<trkpt lat="-6.965472" lon="-34.833054">
<ele>-6.420000</ele>
<time>2018-07-17T16:42:00Z</time>
<speed>0.00</speed>
</trkpt>
<trkpt lat="-6.965573" lon="-34.833092">
<ele>47.899998</ele>
<time>2018-07-17T16:47:13Z</time>
<speed>0.00</speed>
</trkpt>
<trkpt lat="-6.965582" lon="-34.832996">
<ele>-40.610001</ele>
<time>2018-07-17T16:52:26Z</time>
<speed>0.00</speed>
</trkpt>
<trkpt lat="-6.965714" lon="-34.832809">
<ele>-35.509998</ele>
<time>2018-07-17T16:57:39Z</time>
<speed>0.00</speed>
</trkpt>
<trkpt lat="-6.965376" lon="-34.833107">
<ele>57.369999</ele>
<time>2018-07-17T17:02:52Z</time>
<speed>0.00</speed>
</trkpt>
<trkpt lat="-6.965317" lon="-34.833252">
<ele>76.479996</ele>
<time>2018-07-17T17:08:04Z</time>
<speed>0.00</speed>
</trkpt>
<trkpt lat="-6.965487" lon="-34.833046">
<ele>-9.730000</ele>
<time>2018-07-17T17:13:16Z</time>
<speed>0.00</speed>
</trkpt>
<trkpt lat="-6.965676" lon="-34.832909">
<ele>-65.369995</ele>
<time>2018-07-17T17:18:32Z</time>
<speed>0.00</speed>
</trkpt>
<trkpt lat="-6.965350" lon="-34.833149">
<ele>41.509998</ele>
<time>2018-07-17T17:23:47Z</time>
<speed>0.00</speed>
</trkpt>
<trkpt lat="-6.965306" lon="-34.833233">
<ele>71.629997</ele>
<time>2018-07-17T17:28:58Z</time>
<speed>0.00</speed>
</trkpt>
<trkpt lat="-6.965517" lon="-34.833004">
<ele>10.920000</ele>
<time>2018-07-17T17:34:09Z</time>
<speed>0.00</speed>
</trkpt>
<trkpt lat="-6.965496" lon="-34.833145">
<ele>2.430000</ele>
<time>2018-07-17T17:39:21Z</time>
<speed>0.00</speed>
</trkpt>
<trkpt lat="-6.965693" lon="-34.832806">
<ele>-35.840000</ele>
<time>2018-07-17T17:44:32Z</time>
<speed>0.00</speed>
</trkpt>
<trkpt lat="-6.965471" lon="-34.833073">
<ele>5.680000</ele>
<time>2018-07-17T17:49:42Z</time>
<speed>0.00</speed>
</trkpt>
<trkpt lat="-6.965535" lon="-34.832993">
<ele>-1.950000</ele>
<time>2018-07-17T17:54:53Z</time>
<speed>0.00</speed>
</trkpt>
<trkpt lat="-6.965510" lon="-34.833023">
<ele>-5.660000</ele>
<time>2018-07-17T18:00:30Z</time>
<speed>0.22</speed>
</trkpt>
<trkpt lat="-6.965412" lon="-34.833019">
<ele>13.370000</ele>
<time>2018-07-17T18:05:41Z</time>
<speed>0.00</speed>
</trkpt>
<trkpt lat="-6.965403" lon="-34.833004">
<ele>16.680000</ele>
<time>2018-07-17T18:10:51Z</time>
<speed>0.12</speed>
</trkpt>
<trkpt lat="-6.965404" lon="-34.833076">
<ele>11.599999</ele>
<time>2018-07-17T18:16:01Z</time>
<speed>0.05</speed>
</trkpt>
<trkpt lat="-6.965392" lon="-34.833054">
<ele>19.170000</ele>
<time>2018-07-17T18:21:11Z</time>
<speed>0.00</speed>
</trkpt>
<trkpt lat="-6.965457" lon="-34.833061">
<ele>7.080000</ele>
<time>2018-07-17T18:26:21Z</time>
<speed>0.00</speed>
</trkpt>
<trkpt lat="-6.965403" lon="-34.833050">
<ele>20.359999</ele>
<time>2018-07-17T18:31:31Z</time>
<speed>0.00</speed>
</trkpt>
<trkpt lat="-6.965512" lon="-34.833157">
<ele>16.170000</ele>
<time>2018-07-17T18:36:41Z</time>
<speed>0.00</speed>
</trkpt>
<trkpt lat="-6.965512" lon="-34.833103">
<ele>14.530000</ele>
<time>2018-07-17T18:41:52Z</time>
<speed>0.26</speed>
</trkpt>
<trkpt lat="-6.965356" lon="-34.833061">
<ele>26.129999</ele>
<time>2018-07-17T18:47:03Z</time>
<speed>0.00</speed>
</trkpt>
<trkpt lat="-6.965453" lon="-34.833004">
<ele>14.940000</ele>
<time>2018-07-17T18:52:13Z</time>
<speed>0.06</speed>
</trkpt>
<trkpt lat="-6.965450" lon="-34.832993">
<ele>6.670000</ele>
<time>2018-07-17T18:57:23Z</time>
<speed>0.09</speed>
</trkpt>
<trkpt lat="-6.965430" lon="-34.833035">
<ele>12.300000</ele>
<time>2018-07-17T19:02:31Z</time>
<speed>0.00</speed>
</trkpt>
<trkpt lat="-6.965477" lon="-34.833096">
<ele>20.609999</ele>
<time>2018-07-17T19:07:40Z</time>
<speed>0.05</speed>
</trkpt>
<trkpt lat="-6.965437" lon="-34.832996">
<ele>-0.350000</ele>
<time>2018-07-17T19:12:49Z</time>
<speed>0.00</speed>
</trkpt>
<trkpt lat="-6.965429" lon="-34.833057">
<ele>16.709999</ele>
<time>2018-07-17T19:17:58Z</time>
<speed>0.00</speed>
</trkpt>
<trkpt lat="-6.965421" lon="-34.832970">
<ele>12.490000</ele>
<time>2018-07-17T19:23:07Z</time>
<speed>0.00</speed>
</trkpt>
<trkpt lat="-6.965451" lon="-34.832989">
<ele>14.320000</ele>
<time>2018-07-17T19:28:16Z</time>
<speed>0.23</speed>
</trkpt>
<trkpt lat="-6.965410" lon="-34.833027">
<ele>21.230000</ele>
<time>2018-07-17T19:33:26Z</time>
<speed>0.00</speed>
</trkpt>
<trkpt lat="-6.965413" lon="-34.833073">
<ele>17.809999</ele>
<time>2018-07-17T19:38:35Z</time>
<speed>0.00</speed>
</trkpt>
<trkpt lat="-6.965494" lon="-34.833115">
<ele>10.050000</ele>
<time>2018-07-17T19:43:44Z</time>
<speed>0.00</speed>
</trkpt>
<trkpt lat="-6.965424" lon="-34.833050">
<ele>7.310000</ele>
<time>2018-07-17T19:48:53Z</time>
<speed>0.24</speed>
</trkpt>
<trkpt lat="-6.965464" lon="-34.833080">
<ele>20.830000</ele>
<time>2018-07-17T19:54:01Z</time>
<speed>0.00</speed>
</trkpt>
<trkpt lat="-6.965521" lon="-34.833107">
<ele>8.889999</ele>
<time>2018-07-17T19:59:10Z</time>
<speed>0.00</speed>
</trkpt>
<trkpt lat="-6.965487" lon="-34.833035">
<ele>13.969999</ele>
<time>2018-07-17T20:04:19Z</time>
<speed>0.00</speed>
</trkpt>
<trkpt lat="-6.965422" lon="-34.832989">
<ele>18.410000</ele>
<time>2018-07-17T20:09:28Z</time>
<speed>0.00</speed>
</trkpt>
<trkpt lat="-6.965422" lon="-34.832977">
<ele>19.559999</ele>
<time>2018-07-17T20:14:37Z</time>
<speed>0.00</speed>
</trkpt>
<trkpt lat="-6.965397" lon="-34.832977">
<ele>16.770000</ele>
<time>2018-07-17T20:19:46Z</time>
<speed>0.00</speed>
</trkpt>
<trkpt lat="-6.965384" lon="-34.833099">
<ele>10.599999</ele>
<time>2018-07-17T20:24:55Z</time>
<speed>0.20</speed>
</trkpt>
<trkpt lat="-6.965386" lon="-34.832977">
<ele>23.969999</ele>
<time>2018-07-17T20:30:05Z</time>
<speed>0.00</speed>
</trkpt>
<trkpt lat="-6.965467" lon="-34.832970">
<ele>-1.740000</ele>
<time>2018-07-17T20:35:13Z</time>
<speed>0.00</speed>
</trkpt>
<trkpt lat="-6.965437" lon="-34.833015">
<ele>2.210000</ele>
<time>2018-07-17T20:40:22Z</time>
<speed>0.00</speed>
</trkpt>
<trkpt lat="-6.965447" lon="-34.832989">
<ele>-4.290000</ele>
<time>2018-07-17T20:45:30Z</time>
<speed>0.00</speed>
</trkpt>
<trkpt lat="-6.965411" lon="-34.833008">
<ele>8.730000</ele>
<time>2018-07-17T20:50:38Z</time>
<speed>0.22</speed>
</trkpt>
<trkpt lat="-6.965436" lon="-34.832882">
<ele>16.430000</ele>
<time>2018-07-17T20:55:47Z</time>
<speed>0.00</speed>
</trkpt>
<trkpt lat="-6.965355" lon="-34.832924">
<ele>34.239998</ele>
<time>2018-07-17T21:00:56Z</time>
<speed>0.00</speed>
</trkpt>
<trkpt lat="-6.965391" lon="-34.832970">
<ele>18.570000</ele>
<time>2018-07-17T21:06:04Z</time>
<speed>0.23</speed>
</trkpt>
<trkpt lat="-6.965452" lon="-34.832859">
<ele>22.379999</ele>
<time>2018-07-17T21:11:12Z</time>
<speed>0.00</speed>
</trkpt>
<trkpt lat="-6.965431" lon="-34.832966">
<ele>-3.070000</ele>
<time>2018-07-17T21:16:21Z</time>
<speed>0.00</speed>
</trkpt>
<trkpt lat="-6.965400" lon="-34.832981">
<ele>13.110000</ele>
<time>2018-07-17T21:21:29Z</time>
<speed>0.00</speed>
</trkpt>
<trkpt lat="-6.965441" lon="-34.833279">
<ele>-7.770000</ele>
<time>2018-07-17T21:26:40Z</time>
<speed>0.00</speed>
</trkpt>
<trkpt lat="-6.965412" lon="-34.833004">
<ele>16.029999</ele>
<time>2018-07-17T21:32:11Z</time>
<speed>0.05</speed>
</trkpt>
<trkpt lat="-6.965438" lon="-34.832996">
<ele>4.900000</ele>
<time>2018-07-17T21:37:49Z</time>
<speed>0.11</speed>
</trkpt>
<trkpt lat="-6.965456" lon="-34.832973">
<ele>14.130000</ele>
<time>2018-07-17T21:44:15Z</time>
<speed>0.00</speed>
</trkpt>
<trkpt lat="-6.965405" lon="-34.832993">
<ele>18.600000</ele>
<time>2018-07-17T21:49:24Z</time>
<speed>0.00</speed>
</trkpt>
<trkpt lat="-6.965447" lon="-34.833019">
<ele>8.309999</ele>
<time>2018-07-17T21:54:33Z</time>
<speed>0.00</speed>
</trkpt>
<trkpt lat="-6.965416" lon="-34.833019">
<ele>10.010000</ele>
<time>2018-07-17T21:59:42Z</time>
<speed>0.00</speed>
</trkpt>
<trkpt lat="-6.965405" lon="-34.833046">
<ele>6.090000</ele>
<time>2018-07-17T22:04:51Z</time>
<speed>0.00</speed>
</trkpt>
<trkpt lat="-6.965439" lon="-34.833019">
<ele>9.800000</ele>
<time>2018-07-17T22:09:59Z</time>
<speed>0.00</speed>
</trkpt>
<trkpt lat="-6.965431" lon="-34.833038">
<ele>10.969999</ele>
<time>2018-07-17T22:15:05Z</time>
<speed>0.01</speed>
</trkpt>
<trkpt lat="-6.965405" lon="-34.833012">
<ele>5.440000</ele>
<time>2018-07-17T22:20:14Z</time>
<speed>0.00</speed>
</trkpt>
<trkpt lat="-6.965457" lon="-34.833069">
<ele>16.279999</ele>
<time>2018-07-17T22:25:21Z</time>
<speed>0.00</speed>
</trkpt>
<trkpt lat="-6.965464" lon="-34.833073">
<ele>35.660000</ele>
<time>2018-07-17T22:30:28Z</time>
<speed>0.00</speed>
</trkpt>
<trkpt lat="-6.965436" lon="-34.833099">
<ele>35.489998</ele>
<time>2018-07-17T22:35:36Z</time>
<speed>0.00</speed>
</trkpt>
<trkpt lat="-6.965434" lon="-34.833012">
<ele>7.040000</ele>
<time>2018-07-17T22:40:43Z</time>
<speed>0.37</speed>
</trkpt>
<trkpt lat="-6.965451" lon="-34.832981">
<ele>9.480000</ele>
<time>2018-07-17T22:45:48Z</time>
<speed>0.55</speed>
</trkpt>
<trkpt lat="-6.965454" lon="-34.832996">
<ele>19.969999</ele>
<time>2018-07-17T22:50:56Z</time>
<speed>0.16</speed>
</trkpt>
<trkpt lat="-6.965503" lon="-34.833138">
<ele>23.500000</ele>
<time>2018-07-17T22:56:04Z</time>
<speed>0.00</speed>
</trkpt>
<trkpt lat="-6.965423" lon="-34.833035">
<ele>12.730000</ele>
<time>2018-07-17T23:01:11Z</time>
<speed>0.00</speed>
</trkpt>
<trkpt lat="-6.965539" lon="-34.832989">
<ele>-5.490000</ele>
<time>2018-07-17T23:06:18Z</time>
<speed>0.00</speed>
</trkpt>
<trkpt lat="-6.965482" lon="-34.832935">
<ele>1.210000</ele>
<time>2018-07-17T23:11:26Z</time>
<speed>0.00</speed>
</trkpt>
<trkpt lat="-6.965431" lon="-34.832958">
<ele>18.969999</ele>
<time>2018-07-17T23:16:34Z</time>
<speed>0.00</speed>
</trkpt>
<trkpt lat="-6.965446" lon="-34.833000">
<ele>22.020000</ele>
<time>2018-07-17T23:21:42Z</time>
<speed>0.00</speed>
</trkpt>
<trkpt lat="-6.965411" lon="-34.833076">
<ele>-1.110000</ele>
<time>2018-07-17T23:26:50Z</time>
<speed>0.00</speed>
</trkpt>
<trkpt lat="-6.965441" lon="-34.833076">
<ele>3.820000</ele>
<time>2018-07-17T23:31:56Z</time>
<speed>0.07</speed>
</trkpt>
<trkpt lat="-6.965461" lon="-34.833233">
<ele>-1.800000</ele>
<time>2018-07-17T23:37:04Z</time>
<speed>0.00</speed>
</trkpt>
<trkpt lat="-6.965430" lon="-34.833065">
<ele>3.190000</ele>
<time>2018-07-17T23:42:11Z</time>
<speed>0.00</speed>
</trkpt>
<trkpt lat="-6.965221" lon="-34.832962">
<ele>-10.990000</ele>
<time>2018-07-17T23:47:18Z</time>
<speed>0.14</speed>
</trkpt>
<trkpt lat="-6.965405" lon="-34.832977">
<ele>20.910000</ele>
<time>2018-07-17T23:52:25Z</time>
<speed>0.19</speed>
</trkpt>
<trkpt lat="-6.965471" lon="-34.833004">
<ele>0.330000</ele>
<time>2018-07-17T23:57:32Z</time>
<speed>0.00</speed>
</trkpt>
<trkpt lat="-6.965421" lon="-34.832981">
<ele>-0.240000</ele>
<time>2018-07-18T00:03:02Z</time>
<speed>0.09</speed>
</trkpt>
<trkpt lat="-6.965346" lon="-34.833122">
<ele>-43.619999</ele>
<time>2018-07-18T00:08:11Z</time>
<speed>0.00</speed>
</trkpt>
<trkpt lat="-6.965454" lon="-34.832989">
<ele>28.420000</ele>
<time>2018-07-18T00:13:20Z</time>
<speed>0.00</speed>
</trkpt>
<trkpt lat="-6.965548" lon="-34.833012">
<ele>41.480000</ele>
<time>2018-07-18T00:18:30Z</time>
<speed>0.00</speed>
</trkpt>
<trkpt lat="-6.965443" lon="-34.832989">
<ele>21.379999</ele>
<time>2018-07-18T00:23:43Z</time>
<speed>0.00</speed>
</trkpt>
<trkpt lat="-6.965470" lon="-34.832874">
<ele>-51.059998</ele>
<time>2018-07-18T00:29:03Z</time>
<speed>0.00</speed>
</trkpt>
<trkpt lat="-6.965446" lon="-34.833092">
<ele>53.039997</ele>
<time>2018-07-18T00:34:16Z</time>
<speed>0.00</speed>
</trkpt>
<trkpt lat="-6.965446" lon="-34.832996">
<ele>-0.120000</ele>
<time>2018-07-18T00:39:24Z</time>
<speed>0.13</speed>
</trkpt>
<trkpt lat="-6.965446" lon="-34.833004">
<ele>-13.429999</ele>
<time>2018-07-18T00:44:34Z</time>
<speed>0.00</speed>
</trkpt>
<trkpt lat="-6.965407" lon="-34.833088">
<ele>43.989998</ele>
<time>2018-07-18T00:49:44Z</time>
<speed>0.00</speed>
</trkpt>
<trkpt lat="-6.965514" lon="-34.832790">
<ele>-69.799995</ele>
<time>2018-07-18T00:55:00Z</time>
<speed>0.00</speed>
</trkpt>
<trkpt lat="-6.965300" lon="-34.833115">
<ele>42.950001</ele>
<time>2018-07-18T01:00:13Z</time>
<speed>0.00</speed>
</trkpt>
<trkpt lat="-6.965426" lon="-34.833057">
<ele>52.529999</ele>
<time>2018-07-18T01:05:26Z</time>
<speed>0.00</speed>
</trkpt>
<trkpt lat="-6.965580" lon="-34.832771">
<ele>-49.399998</ele>
<time>2018-07-18T01:10:34Z</time>
<speed>0.00</speed>
</trkpt>
<trkpt lat="-6.965480" lon="-34.832951">
<ele>-20.340000</ele>
<time>2018-07-18T01:15:43Z</time>
<speed>0.00</speed>
</trkpt>
<trkpt lat="-6.965428" lon="-34.833046">
<ele>-2.890000</ele>
<time>2018-07-18T01:20:52Z</time>
<speed>0.00</speed>
</trkpt>
<trkpt lat="-6.965394" lon="-34.833118">
<ele>33.939999</ele>
<time>2018-07-18T01:26:03Z</time>
<speed>0.00</speed>
</trkpt>
<trkpt lat="-6.965461" lon="-34.833126">
<ele>10.059999</ele>
<time>2018-07-18T01:31:13Z</time>
<speed>0.00</speed>
</trkpt>
<trkpt lat="-6.965366" lon="-34.833225">
<ele>70.949997</ele>
<time>2018-07-18T01:36:24Z</time>
<speed>0.00</speed>
</trkpt>
<trkpt lat="-6.965315" lon="-34.833267">
<ele>91.680000</ele>
<time>2018-07-18T01:41:34Z</time>
<speed>0.79</speed>
</trkpt>
<trkpt lat="-6.965401" lon="-34.832954">
<ele>-0.780000</ele>
<time>2018-07-18T01:46:51Z</time>
<speed>0.00</speed>
</trkpt>
<trkpt lat="-6.965381" lon="-34.833172">
<ele>29.289999</ele>
<time>2018-07-18T01:52:05Z</time>
<speed>0.17</speed>
</trkpt>
<trkpt lat="-6.965310" lon="-34.833294">
<ele>60.020000</ele>
<time>2018-07-18T01:57:15Z</time>
<speed>0.00</speed>
</trkpt>
<trkpt lat="-6.965462" lon="-34.832932">
<ele>-14.880000</ele>
<time>2018-07-18T02:02:24Z</time>
<speed>0.15</speed>
</trkpt>
<trkpt lat="-6.965424" lon="-34.833012">
<ele>8.790000</ele>
<time>2018-07-18T02:07:32Z</time>
<speed>0.00</speed>
</trkpt>
<trkpt lat="-6.965469" lon="-34.832935">
<ele>13.259999</ele>
<time>2018-07-18T02:12:39Z</time>
<speed>0.00</speed>
</trkpt>
<trkpt lat="-6.965360" lon="-34.833000">
<ele>15.460000</ele>
<time>2018-07-18T02:17:45Z</time>
<speed>0.00</speed>
</trkpt>
<trkpt lat="-6.965485" lon="-34.832951">
<ele>-22.459999</ele>
<time>2018-07-18T02:22:52Z</time>
<speed>2.06</speed>
</trkpt>
<trkpt lat="-6.965483" lon="-34.832867">
<ele>-20.400000</ele>
<time>2018-07-18T02:27:58Z</time>
<speed>0.00</speed>
</trkpt>
<trkpt lat="-6.965552" lon="-34.832943">
<ele>-15.049999</ele>
<time>2018-07-18T02:33:29Z</time>
<speed>0.14</speed>
</trkpt>
<trkpt lat="-6.965393" lon="-34.832935">
<ele>8.080000</ele>
<time>2018-07-18T02:38:37Z</time>
<speed>0.70</speed>
</trkpt>
<trkpt lat="-6.965410" lon="-34.833054">
<ele>8.599999</ele>
<time>2018-07-18T02:44:02Z</time>
<speed>0.09</speed>
</trkpt>
<trkpt lat="-6.965456" lon="-34.833019">
<ele>2.210000</ele>
<time>2018-07-18T02:49:10Z</time>
<speed>0.07</speed>
</trkpt>
<trkpt lat="-6.965411" lon="-34.833057">
<ele>19.070000</ele>
<time>2018-07-18T02:54:15Z</time>
<speed>0.24</speed>
</trkpt>
<trkpt lat="-6.965460" lon="-34.833000">
<ele>5.720000</ele>
<time>2018-07-18T02:59:20Z</time>
<speed>0.00</speed>
</trkpt>
</trkseg>
</trk>
<trk>
<name>20180802-102151(8)</name>
<desc>Color:004000ff</desc>
<trkseg>
<trkpt lat="-6.965395" lon="-34.833008">
<ele>18.180000</ele>
<time>2018-07-18T03:04:23Z</time>
<speed>0.24</speed>
</trkpt>
<trkpt lat="-6.965380" lon="-34.833054">
<ele>28.969999</ele>
<time>2018-07-18T03:09:29Z</time>
<speed>0.00</speed>
</trkpt>
<trkpt lat="-6.965477" lon="-34.832977">
<ele>14.420000</ele>
<time>2018-07-18T03:14:36Z</time>
<speed>0.00</speed>
</trkpt>
<trkpt lat="-6.965447" lon="-34.832970">
<ele>6.020000</ele>
<time>2018-07-18T03:19:41Z</time>
<speed>0.00</speed>
</trkpt>
<trkpt lat="-6.965471" lon="-34.833015">
<ele>-2.890000</ele>
<time>2018-07-18T03:24:48Z</time>
<speed>0.00</speed>
</trkpt>
<trkpt lat="-6.965483" lon="-34.833019">
<ele>13.139999</ele>
<time>2018-07-18T03:29:53Z</time>
<speed>0.00</speed>
</trkpt>
<trkpt lat="-6.965447" lon="-34.832928">
<ele>-2.220000</ele>
<time>2018-07-18T03:34:59Z</time>
<speed>0.00</speed>
</trkpt>
<trkpt lat="-6.965391" lon="-34.832981">
<ele>11.620000</ele>
<time>2018-07-18T03:40:04Z</time>
<speed>0.00</speed>
</trkpt>
<trkpt lat="-6.965429" lon="-34.833076">
<ele>1.830000</ele>
<time>2018-07-18T03:45:09Z</time>
<speed>0.00</speed>
</trkpt>
<trkpt lat="-6.965402" lon="-34.833084">
<ele>7.630000</ele>
<time>2018-07-18T03:50:14Z</time>
<speed>0.00</speed>
</trkpt>
<trkpt lat="-6.965403" lon="-34.832954">
<ele>16.379999</ele>
<time>2018-07-18T03:55:20Z</time>
<speed>0.00</speed>
</trkpt>
<trkpt lat="-6.965335" lon="-34.833122">
<ele>30.469999</ele>
<time>2018-07-18T04:00:26Z</time>
<speed>3.17</speed>
</trkpt>
<trkpt lat="-6.965457" lon="-34.833069">
<ele>8.200000</ele>
<time>2018-07-18T04:05:33Z</time>
<speed>0.00</speed>
</trkpt>
<trkpt lat="-6.965372" lon="-34.833118">
<ele>28.699999</ele>
<time>2018-07-18T04:10:39Z</time>
<speed>0.00</speed>
</trkpt>
<trkpt lat="-6.965408" lon="-34.833019">
<ele>3.770000</ele>
<time>2018-07-18T04:16:03Z</time>
<speed>0.22</speed>
</trkpt>
<trkpt lat="-6.965451" lon="-34.833046">
<ele>23.439999</ele>
<time>2018-07-18T04:21:10Z</time>
<speed>0.10</speed>
</trkpt>
<trkpt lat="-6.965438" lon="-34.833008">
<ele>16.490000</ele>
<time>2018-07-18T04:26:17Z</time>
<speed>0.00</speed>
</trkpt>
<trkpt lat="-6.965451" lon="-34.832996">
<ele>8.510000</ele>
<time>2018-07-18T04:31:23Z</time>
<speed>0.00</speed>
</trkpt>
<trkpt lat="-6.965431" lon="-34.833061">
<ele>13.610000</ele>
<time>2018-07-18T04:36:28Z</time>
<speed>0.00</speed>
</trkpt>
<trkpt lat="-6.965462" lon="-34.832985">
<ele>15.130000</ele>
<time>2018-07-18T04:41:33Z</time>
<speed>0.18</speed>
</trkpt>
<trkpt lat="-6.965446" lon="-34.833027">
<ele>12.170000</ele>
<time>2018-07-18T04:46:38Z</time>
<speed>0.00</speed>
</trkpt>
<trkpt lat="-6.965429" lon="-34.832966">
<ele>11.710000</ele>
<time>2018-07-18T04:51:43Z</time>
<speed>0.00</speed>
</trkpt>
<trkpt lat="-6.965430" lon="-34.833023">
<ele>-4.720000</ele>
<time>2018-07-18T04:56:49Z</time>
<speed>0.00</speed>
</trkpt>
<trkpt lat="-6.965557" lon="-34.833069">
<ele>-23.199999</ele>
<time>2018-07-18T05:01:54Z</time>
<speed>0.00</speed>
</trkpt>
<trkpt lat="-6.965394" lon="-34.833103">
<ele>-33.230000</ele>
<time>2018-07-18T05:07:05Z</time>
<speed>0.00</speed>
</trkpt>
<trkpt lat="-6.965446" lon="-34.833054">
<ele>-20.559999</ele>
<time>2018-07-18T05:12:10Z</time>
<speed>0.00</speed>
</trkpt>
<trkpt lat="-6.965436" lon="-34.833046">
<ele>-1.520000</ele>
<time>2018-07-18T05:17:16Z</time>
<speed>0.00</speed>
</trkpt>
<trkpt lat="-6.965433" lon="-34.833057">
<ele>3.250000</ele>
<time>2018-07-18T05:22:21Z</time>
<speed>0.00</speed>
</trkpt>
<trkpt lat="-6.965389" lon="-34.833035">
<ele>23.670000</ele>
<time>2018-07-18T05:27:27Z</time>
<speed>0.00</speed>
</trkpt>
<trkpt lat="-6.965496" lon="-34.832882">
<ele>28.150000</ele>
<time>2018-07-18T05:32:33Z</time>
<speed>0.00</speed>
</trkpt>
<trkpt lat="-6.965499" lon="-34.833031">
<ele>2.290000</ele>
<time>2018-07-18T05:37:39Z</time>
<speed>0.00</speed>
</trkpt>
<trkpt lat="-6.965480" lon="-34.832970">
<ele>8.970000</ele>
<time>2018-07-18T05:42:44Z</time>
<speed>0.29</speed>
</trkpt>
<trkpt lat="-6.965408" lon="-34.833073">
<ele>17.730000</ele>
<time>2018-07-18T05:47:49Z</time>
<speed>0.00</speed>
</trkpt>
<trkpt lat="-6.965298" lon="-34.833122">
<ele>17.539999</ele>
<time>2018-07-18T05:53:06Z</time>
<speed>0.56</speed>
</trkpt>
<trkpt lat="-6.965620" lon="-34.832981">
<ele>12.250000</ele>
<time>2018-07-18T05:58:11Z</time>
<speed>0.00</speed>
</trkpt>
<trkpt lat="-6.965300" lon="-34.832973">
<ele>38.379997</ele>
<time>2018-07-18T06:03:32Z</time>
<speed>0.71</speed>
</trkpt>
<trkpt lat="-6.965515" lon="-34.833057">
<ele>28.980000</ele>
<time>2018-07-18T06:09:02Z</time>
<speed>0.05</speed>
</trkpt>
<trkpt lat="-6.965407" lon="-34.833000">
<ele>6.630000</ele>
<time>2018-07-18T06:14:46Z</time>
<speed>0.00</speed>
</trkpt>
<trkpt lat="-6.965422" lon="-34.833088">
<ele>23.230000</ele>
<time>2018-07-18T06:19:51Z</time>
<speed>1.78</speed>
</trkpt>
<trkpt lat="-6.965384" lon="-34.832939">
<ele>12.980000</ele>
<time>2018-07-18T06:24:56Z</time>
<speed>0.00</speed>
</trkpt>
<trkpt lat="-6.965401" lon="-34.832958">
<ele>37.189999</ele>
<time>2018-07-18T06:30:01Z</time>
<speed>0.00</speed>
</trkpt>
<trkpt lat="-6.965425" lon="-34.833164">
<ele>-17.170000</ele>
<time>2018-07-18T06:35:06Z</time>
<speed>0.00</speed>
</trkpt>
<trkpt lat="-6.965395" lon="-34.832977">
<ele>15.110000</ele>
<time>2018-07-18T06:40:12Z</time>
<speed>0.00</speed>
</trkpt>
<trkpt lat="-6.965454" lon="-34.833073">
<ele>4.340000</ele>
<time>2018-07-18T06:45:17Z</time>
<speed>0.00</speed>
</trkpt>
<trkpt lat="-6.965433" lon="-34.833015">
<ele>3.040000</ele>
<time>2018-07-18T06:50:22Z</time>
<speed>0.00</speed>
</trkpt>
<trkpt lat="-6.965406" lon="-34.833122">
<ele>-4.430000</ele>
<time>2018-07-18T06:55:26Z</time>
<speed>0.00</speed>
</trkpt>
<trkpt lat="-6.965387" lon="-34.832970">
<ele>15.929999</ele>
<time>2018-07-18T07:00:30Z</time>
<speed>0.00</speed>
</trkpt>
<trkpt lat="-6.965462" lon="-34.833019">
<ele>-3.860000</ele>
<time>2018-07-18T07:05:34Z</time>
<speed>0.00</speed>
</trkpt>
<trkpt lat="-6.965462" lon="-34.833054">
<ele>9.849999</ele>
<time>2018-07-18T07:10:39Z</time>
<speed>0.00</speed>
</trkpt>
<trkpt lat="-6.965437" lon="-34.833157">
<ele>2.320000</ele>
<time>2018-07-18T07:15:44Z</time>
<speed>0.00</speed>
</trkpt>
<trkpt lat="-6.965600" lon="-34.832951">
<ele>6.530000</ele>
<time>2018-07-18T07:20:49Z</time>
<speed>0.00</speed>
</trkpt>
<trkpt lat="-6.965453" lon="-34.832893">
<ele>26.699999</ele>
<time>2018-07-18T07:25:53Z</time>
<speed>0.00</speed>
</trkpt>
<trkpt lat="-6.965448" lon="-34.832985">
<ele>9.110000</ele>
<time>2018-07-18T07:30:58Z</time>
<speed>0.00</speed>
</trkpt>
<trkpt lat="-6.965480" lon="-34.832932">
<ele>2.960000</ele>
<time>2018-07-18T07:36:04Z</time>
<speed>0.00</speed>
</trkpt>
<trkpt lat="-6.965418" lon="-34.833145">
<ele>18.480000</ele>
<time>2018-07-18T07:41:09Z</time>
<speed>0.00</speed>
</trkpt>
<trkpt lat="-6.965456" lon="-34.833118">
<ele>-50.489998</ele>
<time>2018-07-18T07:46:26Z</time>
<speed>0.00</speed>
</trkpt>
<trkpt lat="-6.965471" lon="-34.832996">
<ele>11.550000</ele>
<time>2018-07-18T07:51:34Z</time>
<speed>0.00</speed>
</trkpt>
<trkpt lat="-6.965496" lon="-34.832947">
<ele>68.279999</ele>
<time>2018-07-18T07:56:44Z</time>
<speed>0.00</speed>
</trkpt>
<trkpt lat="-6.965506" lon="-34.833031">
<ele>13.340000</ele>
<time>2018-07-18T08:02:20Z</time>
<speed>0.08</speed>
</trkpt>
<trkpt lat="-6.965413" lon="-34.832943">
<ele>19.309999</ele>
<time>2018-07-18T08:08:02Z</time>
<speed>0.00</speed>
</trkpt>
<trkpt lat="-6.965385" lon="-34.833233">
<ele>8.830000</ele>
<time>2018-07-18T08:13:06Z</time>
<speed>0.00</speed>
</trkpt>
<trkpt lat="-6.965491" lon="-34.832932">
<ele>32.709999</ele>
<time>2018-07-18T08:18:10Z</time>
<speed>0.00</speed>
</trkpt>
<trkpt lat="-6.965379" lon="-34.832867">
<ele>30.859999</ele>
<time>2018-07-18T08:23:22Z</time>
<speed>0.00</speed>
</trkpt>
<trkpt lat="-6.965453" lon="-34.832951">
<ele>7.520000</ele>
<time>2018-07-18T08:28:26Z</time>
<speed>0.00</speed>
</trkpt>
<trkpt lat="-6.965387" lon="-34.833286">
<ele>0.700000</ele>
<time>2018-07-18T08:33:35Z</time>
<speed>0.48</speed>
</trkpt>
<trkpt lat="-6.965416" lon="-34.832939">
<ele>-7.470000</ele>
<time>2018-07-18T08:38:40Z</time>
<speed>4.55</speed>
</trkpt>
<trkpt lat="-6.965312" lon="-34.833073">
<ele>12.780000</ele>
<time>2018-07-18T08:43:44Z</time>
<speed>0.00</speed>
</trkpt>
<trkpt lat="-6.965401" lon="-34.832981">
<ele>5.280000</ele>
<time>2018-07-18T08:48:48Z</time>
<speed>0.00</speed>
</trkpt>
<trkpt lat="-6.965395" lon="-34.833611">
<ele>-37.910000</ele>
<time>2018-07-18T08:54:02Z</time>
<speed>0.26</speed>
</trkpt>
<trkpt lat="-6.965488" lon="-34.833324">
<ele>-24.779999</ele>
<time>2018-07-18T08:59:15Z</time>
<speed>4.05</speed>
</trkpt>
<trkpt lat="-6.965347" lon="-34.833065">
<ele>20.680000</ele>
<time>2018-07-18T09:04:48Z</time>
<speed>0.10</speed>
</trkpt>
<trkpt lat="-6.965376" lon="-34.833069">
<ele>22.510000</ele>
<time>2018-07-18T09:10:12Z</time>
<speed>0.00</speed>
</trkpt>
<trkpt lat="-6.965365" lon="-34.833012">
<ele>25.519999</ele>
<time>2018-07-18T09:15:16Z</time>
<speed>0.15</speed>
</trkpt>
<trkpt lat="-6.965456" lon="-34.833050">
<ele>13.460000</ele>
<time>2018-07-18T09:20:20Z</time>
<speed>0.37</speed>
</trkpt>
<trkpt lat="-6.965446" lon="-34.833019">
<ele>14.719999</ele>
<time>2018-07-18T09:25:25Z</time>
<speed>0.11</speed>
</trkpt>
<trkpt lat="-6.965364" lon="-34.833027">
<ele>23.930000</ele>
<time>2018-07-18T09:30:28Z</time>
<speed>0.00</speed>
</trkpt>
<trkpt lat="-6.965365" lon="-34.833054">
<ele>23.549999</ele>
<time>2018-07-18T09:35:32Z</time>
<speed>0.00</speed>
</trkpt>
<trkpt lat="-6.965507" lon="-34.832977">
<ele>12.009999</ele>
<time>2018-07-18T09:40:38Z</time>
<speed>0.00</speed>
</trkpt>
<trkpt lat="-6.965437" lon="-34.832973">
<ele>7.190000</ele>
<time>2018-07-18T09:45:42Z</time>
<speed>0.18</speed>
</trkpt>
<trkpt lat="-6.965508" lon="-34.833019">
<ele>13.620000</ele>
<time>2018-07-18T09:50:47Z</time>
<speed>0.00</speed>
</trkpt>
<trkpt lat="-6.965422" lon="-34.832985">
<ele>5.600000</ele>
<time>2018-07-18T09:55:52Z</time>
<speed>0.00</speed>
</trkpt>
<trkpt lat="-6.965353" lon="-34.833019">
<ele>29.639999</ele>
<time>2018-07-18T10:00:57Z</time>
<speed>0.00</speed>
</trkpt>
<trkpt lat="-6.965535" lon="-34.833000">
<ele>3.180000</ele>
<time>2018-07-18T10:06:01Z</time>
<speed>0.00</speed>
</trkpt>
<trkpt lat="-6.965616" lon="-34.833042">
<ele>-16.600000</ele>
<time>2018-07-18T10:11:04Z</time>
<speed>0.00</speed>
</trkpt>
<trkpt lat="-6.965463" lon="-34.832996">
<ele>18.980000</ele>
<time>2018-07-18T10:16:08Z</time>
<speed>0.38</speed>
</trkpt>
<trkpt lat="-6.965407" lon="-34.833057">
<ele>10.190000</ele>
<time>2018-07-18T10:21:13Z</time>
<speed>0.00</speed>
</trkpt>
<trkpt lat="-6.965438" lon="-34.832874">
<ele>18.170000</ele>
<time>2018-07-18T10:26:17Z</time>
<speed>0.00</speed>
</trkpt>
<trkpt lat="-6.965547" lon="-34.833153">
<ele>-30.529999</ele>
<time>2018-07-18T10:31:22Z</time>
<speed>0.00</speed>
</trkpt>
<trkpt lat="-6.965464" lon="-34.833038">
<ele>11.889999</ele>
<time>2018-07-18T10:36:26Z</time>
<speed>0.00</speed>
</trkpt>
<trkpt lat="-6.965474" lon="-34.833035">
<ele>13.830000</ele>
<time>2018-07-18T10:41:32Z</time>
<speed>0.00</speed>
</trkpt>
<trkpt lat="-6.965344" lon="-34.832996">
<ele>22.570000</ele>
<time>2018-07-18T10:46:35Z</time>
<speed>0.76</speed>
</trkpt>
<trkpt lat="-6.965412" lon="-34.832890">
<ele>31.809999</ele>
<time>2018-07-18T10:51:39Z</time>
<speed>0.00</speed>
</trkpt>
<trkpt lat="-6.965385" lon="-34.833080">
<ele>28.760000</ele>
<time>2018-07-18T10:56:43Z</time>
<speed>1.49</speed>
</trkpt>
<trkpt lat="-6.965379" lon="-34.833027">
<ele>28.219999</ele>
<time>2018-07-18T11:01:47Z</time>
<speed>0.00</speed>
</trkpt>
<trkpt lat="-6.965410" lon="-34.833015">
<ele>27.730000</ele>
<time>2018-07-18T11:06:50Z</time>
<speed>0.00</speed>
</trkpt>
<trkpt lat="-6.965447" lon="-34.833015">
<ele>19.980000</ele>
<time>2018-07-18T11:11:55Z</time>
<speed>0.00</speed>
</trkpt>
<trkpt lat="-6.965504" lon="-34.833107">
<ele>9.580000</ele>
<time>2018-07-18T11:16:59Z</time>
<speed>1.19</speed>
</trkpt>
<trkpt lat="-6.965566" lon="-34.833149">
<ele>3.750000</ele>
<time>2018-07-18T11:22:03Z</time>
<speed>0.00</speed>
</trkpt>
<trkpt lat="-6.965416" lon="-34.833019">
<ele>22.600000</ele>
<time>2018-07-18T11:27:08Z</time>
<speed>0.00</speed>
</trkpt>
<trkpt lat="-6.965464" lon="-34.833065">
<ele>12.400000</ele>
<time>2018-07-18T11:32:12Z</time>
<speed>0.17</speed>
</trkpt>
<trkpt lat="-6.965525" lon="-34.833118">
<ele>9.950000</ele>
<time>2018-07-18T11:37:20Z</time>
<speed>0.45</speed>
</trkpt>
<trkpt lat="-6.965468" lon="-34.833092">
<ele>28.900000</ele>
<time>2018-07-18T11:42:27Z</time>
<speed>0.00</speed>
</trkpt>
<trkpt lat="-6.965410" lon="-34.833023">
<ele>34.700001</ele>
<time>2018-07-18T11:47:33Z</time>
<speed>0.00</speed>
</trkpt>
<trkpt lat="-6.965449" lon="-34.833164">
<ele>32.200001</ele>
<time>2018-07-18T11:52:38Z</time>
<speed>0.00</speed>
</trkpt>
<trkpt lat="-6.965420" lon="-34.833096">
<ele>22.510000</ele>
<time>2018-07-18T11:57:43Z</time>
<speed>0.00</speed>
</trkpt>
<trkpt lat="-6.965417" lon="-34.833038">
<ele>15.110000</ele>
<time>2018-07-18T12:03:20Z</time>
<speed>0.20</speed>
</trkpt>
<trkpt lat="-6.965235" lon="-34.832993">
<ele>57.250000</ele>
<time>2018-07-18T12:08:40Z</time>
<speed>0.23</speed>
</trkpt>
<trkpt lat="-6.965222" lon="-34.833042">
<ele>68.220001</ele>
<time>2018-07-18T12:14:48Z</time>
<speed>0.52</speed>
</trkpt>
<trkpt lat="-6.965474" lon="-34.833038">
<ele>-5.100000</ele>
<time>2018-07-18T12:21:27Z</time>
<speed>0.00</speed>
</trkpt>
<trkpt lat="-6.965390" lon="-34.832970">
<ele>20.170000</ele>
<time>2018-07-18T12:26:33Z</time>
<speed>0.00</speed>
</trkpt>
<trkpt lat="-6.965373" lon="-34.832954">
<ele>17.250000</ele>
<time>2018-07-18T12:31:41Z</time>
<speed>0.00</speed>
</trkpt>
<trkpt lat="-6.965474" lon="-34.833019">
<ele>28.099998</ele>
<time>2018-07-18T12:36:48Z</time>
<speed>0.00</speed>
</trkpt>
<trkpt lat="-6.965717" lon="-34.833202">
<ele>-26.039999</ele>
<time>2018-07-18T12:41:54Z</time>
<speed>0.00</speed>
</trkpt>
<trkpt lat="-6.965380" lon="-34.833042">
<ele>-5.960000</ele>
<time>2018-07-18T12:47:00Z</time>
<speed>0.00</speed>
</trkpt>
<trkpt lat="-6.965614" lon="-34.833134">
<ele>-20.709999</ele>
<time>2018-07-18T12:52:05Z</time>
<speed>0.00</speed>
</trkpt>
<trkpt lat="-6.965498" lon="-34.833122">
<ele>-7.710000</ele>
<time>2018-07-18T12:57:19Z</time>
<speed>0.62</speed>
</trkpt>
<trkpt lat="-6.965452" lon="-34.833057">
<ele>19.010000</ele>
<time>2018-07-18T13:02:32Z</time>
<speed>0.40</speed>
</trkpt>
<trkpt lat="-6.965413" lon="-34.832878">
<ele>48.480000</ele>
<time>2018-07-18T13:07:38Z</time>
<speed>0.00</speed>
</trkpt>
<trkpt lat="-6.965633" lon="-34.833172">
<ele>-6.850000</ele>
<time>2018-07-18T13:12:45Z</time>
<speed>0.00</speed>
</trkpt>
<trkpt lat="-6.965426" lon="-34.833126">
<ele>-0.300000</ele>
<time>2018-07-18T13:17:52Z</time>
<speed>0.00</speed>
</trkpt>
<trkpt lat="-6.965411" lon="-34.832809">
<ele>34.910000</ele>
<time>2018-07-18T13:22:58Z</time>
<speed>0.00</speed>
</trkpt>
<trkpt lat="-6.965450" lon="-34.832985">
<ele>29.420000</ele>
<time>2018-07-18T13:28:13Z</time>
<speed>0.00</speed>
</trkpt>
<trkpt lat="-6.965335" lon="-34.832977">
<ele>28.900000</ele>
<time>2018-07-18T13:33:40Z</time>
<speed>0.20</speed>
</trkpt>
<trkpt lat="-6.965469" lon="-34.833057">
<ele>21.469999</ele>
<time>2018-07-18T13:39:00Z</time>
<speed>0.16</speed>
</trkpt>
<trkpt lat="-6.965564" lon="-34.833073">
<ele>0.080000</ele>
<time>2018-07-18T13:44:44Z</time>
<speed>0.00</speed>
</trkpt>
<trkpt lat="-6.965481" lon="-34.833057">
<ele>18.859999</ele>
<time>2018-07-18T13:49:49Z</time>
<speed>0.00</speed>
</trkpt>
<trkpt lat="-6.965660" lon="-34.833168">
<ele>1.180000</ele>
<time>2018-07-18T13:54:54Z</time>
<speed>0.00</speed>
</trkpt>
<trkpt lat="-6.965727" lon="-34.833008">
<ele>5.300000</ele>
<time>2018-07-18T13:59:59Z</time>
<speed>0.00</speed>
</trkpt>
<trkpt lat="-6.965493" lon="-34.833008">
<ele>13.610000</ele>
<time>2018-07-18T14:05:12Z</time>
<speed>0.00</speed>
</trkpt>
<trkpt lat="-6.965292" lon="-34.833073">
<ele>22.490000</ele>
<time>2018-07-18T14:10:17Z</time>
<speed>0.00</speed>
</trkpt>
<trkpt lat="-6.965316" lon="-34.833031">
<ele>16.000000</ele>
<time>2018-07-18T14:15:39Z</time>
<speed>1.04</speed>
</trkpt>
<trkpt lat="-6.965486" lon="-34.833031">
<ele>33.209999</ele>
<time>2018-07-18T14:20:46Z</time>
<speed>0.00</speed>
</trkpt>
<trkpt lat="-6.965375" lon="-34.833000">
<ele>24.439999</ele>
<time>2018-07-18T14:25:51Z</time>
<speed>0.00</speed>
</trkpt>
<trkpt lat="-6.965425" lon="-34.833035">
<ele>29.709999</ele>
<time>2018-07-18T14:30:56Z</time>
<speed>0.00</speed>
</trkpt>
<trkpt lat="-6.965273" lon="-34.832958">
<ele>40.790001</ele>
<time>2018-07-18T14:36:14Z</time>
<speed>0.41</speed>
</trkpt>
<trkpt lat="-6.965460" lon="-34.833008">
<ele>16.049999</ele>
<time>2018-07-18T14:41:23Z</time>
<speed>0.30</speed>
</trkpt>
<trkpt lat="-6.965470" lon="-34.833000">
<ele>27.420000</ele>
<time>2018-07-18T14:46:30Z</time>
<speed>0.00</speed>
</trkpt>
<trkpt lat="-6.965350" lon="-34.833076">
<ele>19.270000</ele>
<time>2018-07-18T14:51:43Z</time>
<speed>0.15</speed>
</trkpt>
<trkpt lat="-6.965309" lon="-34.833004">
<ele>55.500000</ele>
<time>2018-07-18T14:56:50Z</time>
<speed>0.00</speed>
</trkpt>
<trkpt lat="-6.965399" lon="-34.832993">
<ele>60.379997</ele>
<time>2018-07-18T15:02:02Z</time>
<speed>0.65</speed>
</trkpt>
<trkpt lat="-6.965259" lon="-34.832748">
<ele>221.750000</ele>
<time>2018-07-18T15:07:28Z</time>
<speed>0.22</speed>
</trkpt>
<trkpt lat="-6.965280" lon="-34.832897">
<ele>87.659996</ele>
<time>2018-07-18T15:12:37Z</time>
<speed>0.00</speed>
</trkpt>
<trkpt lat="-6.965380" lon="-34.832985">
<ele>44.129997</ele>
<time>2018-07-18T15:17:48Z</time>
<speed>0.35</speed>
</trkpt>
<trkpt lat="-6.965398" lon="-34.833057">
<ele>52.459999</ele>
<time>2018-07-18T15:23:09Z</time>
<speed>0.21</speed>
</trkpt>
<trkpt lat="-6.965378" lon="-34.833012">
<ele>9.320000</ele>
<time>2018-07-18T15:28:22Z</time>
<speed>0.00</speed>
</trkpt>
<trkpt lat="-6.965430" lon="-34.833145">
<ele>14.090000</ele>
<time>2018-07-18T15:33:34Z</time>
<speed>0.00</speed>
</trkpt>
<trkpt lat="-6.965458" lon="-34.833023">
<ele>-6.260000</ele>
<time>2018-07-18T15:39:01Z</time>
<speed>0.17</speed>
</trkpt>
<trkpt lat="-6.965477" lon="-34.833012">
<ele>0.110000</ele>
<time>2018-07-18T15:44:47Z</time>
<speed>0.00</speed>
</trkpt>
<trkpt lat="-6.965335" lon="-34.833065">
<ele>46.770000</ele>
<time>2018-07-18T15:49:54Z</time>
<speed>0.00</speed>
</trkpt>
<trkpt lat="-6.965365" lon="-34.833008">
<ele>44.070000</ele>
<time>2018-07-18T15:55:01Z</time>
<speed>0.00</speed>
</trkpt>
<trkpt lat="-6.965470" lon="-34.833092">
<ele>-32.349998</ele>
<time>2018-07-18T16:00:12Z</time>
<speed>0.00</speed>
</trkpt>
<trkpt lat="-6.965464" lon="-34.833054">
<ele>-8.990000</ele>
<time>2018-07-18T16:05:21Z</time>
<speed>0.18</speed>
</trkpt>
<trkpt lat="-6.965285" lon="-34.833065">
<ele>85.659996</ele>
<time>2018-07-18T16:10:33Z</time>
<speed>0.00</speed>
</trkpt>
<trkpt lat="-6.965534" lon="-34.833015">
<ele>-18.639999</ele>
<time>2018-07-18T16:16:02Z</time>
<speed>0.26</speed>
</trkpt>
<trkpt lat="-6.965423" lon="-34.833038">
<ele>1.980000</ele>
<time>2018-07-18T16:21:09Z</time>
<speed>0.00</speed>
</trkpt>
<trkpt lat="-6.965444" lon="-34.833038">
<ele>-11.410000</ele>
<time>2018-07-18T16:26:15Z</time>
<speed>0.15</speed>
</trkpt>
<trkpt lat="-6.965455" lon="-34.833019">
<ele>4.230000</ele>
<time>2018-07-18T16:31:24Z</time>
<speed>0.14</speed>
</trkpt>
<trkpt lat="-6.965487" lon="-34.833107">
<ele>14.130000</ele>
<time>2018-07-18T16:36:31Z</time>
<speed>2.48</speed>
</trkpt>
<trkpt lat="-6.965553" lon="-34.833000">
<ele>-7.150000</ele>
<time>2018-07-18T16:41:39Z</time>
<speed>0.00</speed>
</trkpt>
<trkpt lat="-6.965403" lon="-34.833012">
<ele>26.599998</ele>
<time>2018-07-18T16:46:45Z</time>
<speed>0.04</speed>
</trkpt>
<trkpt lat="-6.965484" lon="-34.832966">
<ele>0.450000</ele>
<time>2018-07-18T16:51:52Z</time>
<speed>0.00</speed>
</trkpt>
<trkpt lat="-6.965521" lon="-34.833023">
<ele>14.179999</ele>
<time>2018-07-18T16:56:59Z</time>
<speed>0.00</speed>
</trkpt>
<trkpt lat="-6.965474" lon="-34.832989">
<ele>17.889999</ele>
<time>2018-07-18T17:02:05Z</time>
<speed>0.00</speed>
</trkpt>
<trkpt lat="-6.965452" lon="-34.833012">
<ele>4.600000</ele>
<time>2018-07-18T17:07:11Z</time>
<speed>0.00</speed>
</trkpt>
<trkpt lat="-6.965420" lon="-34.833035">
<ele>33.649998</ele>
<time>2018-07-18T17:12:18Z</time>
<speed>0.00</speed>
</trkpt>
<trkpt lat="-6.965452" lon="-34.833069">
<ele>37.969997</ele>
<time>2018-07-18T17:17:24Z</time>
<speed>0.00</speed>
</trkpt>
<trkpt lat="-6.965477" lon="-34.833065">
<ele>17.650000</ele>
<time>2018-07-18T17:22:31Z</time>
<speed>0.00</speed>
</trkpt>
<trkpt lat="-6.965453" lon="-34.833054">
<ele>4.140000</ele>
<time>2018-07-18T17:27:38Z</time>
<speed>0.00</speed>
</trkpt>
<trkpt lat="-6.965441" lon="-34.833065">
<ele>14.690000</ele>
<time>2018-07-18T17:32:44Z</time>
<speed>0.17</speed>
</trkpt>
<trkpt lat="-6.965361" lon="-34.832993">
<ele>10.270000</ele>
<time>2018-07-18T17:37:51Z</time>
<speed>0.00</speed>
</trkpt>
<trkpt lat="-6.965356" lon="-34.833176">
<ele>-19.629999</ele>
<time>2018-07-18T17:42:59Z</time>
<speed>0.00</speed>
</trkpt>
<trkpt lat="-6.965334" lon="-34.833080">
<ele>1.160000</ele>
<time>2018-07-18T17:48:06Z</time>
<speed>0.00</speed>
</trkpt>
<trkpt lat="-6.965501" lon="-34.832981">
<ele>4.770000</ele>
<time>2018-07-18T17:53:13Z</time>
<speed>0.00</speed>
</trkpt>
<trkpt lat="-6.965455" lon="-34.833035">
<ele>6.170000</ele>
<time>2018-07-18T17:58:20Z</time>
<speed>0.00</speed>
</trkpt>
<trkpt lat="-6.965420" lon="-34.832993">
<ele>14.469999</ele>
<time>2018-07-18T18:03:56Z</time>
<speed>0.24</speed>
</trkpt>
<trkpt lat="-6.964953" lon="-34.832802">
<ele>95.709999</ele>
<time>2018-07-18T18:09:10Z</time>
<speed>0.00</speed>
</trkpt>
<trkpt lat="-6.964956" lon="-34.832851">
<ele>96.119995</ele>
<time>2018-07-18T18:14:30Z</time>
<speed>0.66</speed>
</trkpt>
<trkpt lat="-6.965055" lon="-34.832897">
<ele>71.449997</ele>
<time>2018-07-18T18:19:43Z</time>
<speed>0.00</speed>
</trkpt>
<trkpt lat="-6.965374" lon="-34.833000">
<ele>28.289999</ele>
<time>2018-07-18T18:24:52Z</time>
<speed>0.00</speed>
</trkpt>
<trkpt lat="-6.965427" lon="-34.833035">
<ele>19.430000</ele>
<time>2018-07-18T18:29:59Z</time>
<speed>0.00</speed>
</trkpt>
<trkpt lat="-6.965376" lon="-34.832993">
<ele>24.639999</ele>
<time>2018-07-18T18:35:11Z</time>
<speed>0.00</speed>
</trkpt>
<trkpt lat="-6.965422" lon="-34.833084">
<ele>23.029999</ele>
<time>2018-07-18T18:40:18Z</time>
<speed>0.00</speed>
</trkpt>
<trkpt lat="-6.965405" lon="-34.833088">
<ele>23.529999</ele>
<time>2018-07-18T18:45:36Z</time>
<speed>0.19</speed>
</trkpt>
<trkpt lat="-6.965360" lon="-34.833050">
<ele>26.240000</ele>
<time>2018-07-18T18:50:44Z</time>
<speed>0.00</speed>
</trkpt>
<trkpt lat="-6.965442" lon="-34.832996">
<ele>7.590000</ele>
<time>2018-07-18T18:55:51Z</time>
<speed>0.00</speed>
</trkpt>
<trkpt lat="-6.965386" lon="-34.833015">
<ele>13.280000</ele>
<time>2018-07-18T19:00:58Z</time>
<speed>0.00</speed>
</trkpt>
<trkpt lat="-6.965421" lon="-34.832966">
<ele>4.530000</ele>
<time>2018-07-18T19:06:04Z</time>
<speed>1.44</speed>
</trkpt>
<trkpt lat="-6.965440" lon="-34.833019">
<ele>20.080000</ele>
<time>2018-07-18T19:11:11Z</time>
<speed>0.00</speed>
</trkpt>
<trkpt lat="-6.965462" lon="-34.832985">
<ele>8.950000</ele>
<time>2018-07-18T19:16:16Z</time>
<speed>0.44</speed>
</trkpt>
<trkpt lat="-6.965415" lon="-34.833130">
<ele>28.330000</ele>
<time>2018-07-18T19:21:22Z</time>
<speed>0.00</speed>
</trkpt>
<trkpt lat="-6.965377" lon="-34.833038">
<ele>6.410000</ele>
<time>2018-07-18T19:26:28Z</time>
<speed>0.00</speed>
</trkpt>
<trkpt lat="-6.965468" lon="-34.832993">
<ele>26.180000</ele>
<time>2018-07-18T19:31:35Z</time>
<speed>0.00</speed>
</trkpt>
<trkpt lat="-6.965442" lon="-34.833138">
<ele>18.590000</ele>
<time>2018-07-18T19:36:41Z</time>
<speed>0.00</speed>
</trkpt>
<trkpt lat="-6.965459" lon="-34.833035">
<ele>13.690000</ele>
<time>2018-07-18T19:41:48Z</time>
<speed>0.00</speed>
</trkpt>
<trkpt lat="-6.965471" lon="-34.833061">
<ele>19.590000</ele>
<time>2018-07-18T19:46:55Z</time>
<speed>0.00</speed>
</trkpt>
<trkpt lat="-6.965461" lon="-34.833012">
<ele>11.050000</ele>
<time>2018-07-18T19:52:01Z</time>
<speed>0.00</speed>
</trkpt>
<trkpt lat="-6.965466" lon="-34.833057">
<ele>13.040000</ele>
<time>2018-07-18T19:57:08Z</time>
<speed>0.00</speed>
</trkpt>
<trkpt lat="-6.965457" lon="-34.833027">
<ele>17.270000</ele>
<time>2018-07-18T20:02:15Z</time>
<speed>0.00</speed>
</trkpt>
<trkpt lat="-6.965468" lon="-34.832966">
<ele>23.289999</ele>
<time>2018-07-18T20:07:22Z</time>
<speed>0.00</speed>
</trkpt>
<trkpt lat="-6.965366" lon="-34.833286">
<ele>7.320000</ele>
<time>2018-07-18T20:12:32Z</time>
<speed>0.00</speed>
</trkpt>
<trkpt lat="-6.965441" lon="-34.832981">
<ele>15.309999</ele>
<time>2018-07-18T20:17:39Z</time>
<speed>0.00</speed>
</trkpt>
<trkpt lat="-6.965406" lon="-34.833145">
<ele>38.869999</ele>
<time>2018-07-18T20:22:47Z</time>
<speed>0.00</speed>
</trkpt>
<trkpt lat="-6.965490" lon="-34.833206">
<ele>5.500000</ele>
<time>2018-07-18T20:27:53Z</time>
<speed>0.00</speed>
</trkpt>
<trkpt lat="-6.965392" lon="-34.833118">
<ele>30.619999</ele>
<time>2018-07-18T20:33:00Z</time>
<speed>0.00</speed>
</trkpt>
<trkpt lat="-6.965456" lon="-34.833000">
<ele>-28.939999</ele>
<time>2018-07-18T20:38:07Z</time>
<speed>0.00</speed>
</trkpt>
<trkpt lat="-6.965446" lon="-34.833153">
<ele>7.300000</ele>
<time>2018-07-18T20:43:13Z</time>
<speed>0.00</speed>
</trkpt>
<trkpt lat="-6.965444" lon="-34.833118">
<ele>14.190000</ele>
<time>2018-07-18T20:48:20Z</time>
<speed>0.00</speed>
</trkpt>
<trkpt lat="-6.965483" lon="-34.833042">
<ele>7.130000</ele>
<time>2018-07-18T20:53:47Z</time>
<speed>2.76</speed>
</trkpt>
<trkpt lat="-6.965429" lon="-34.833111">
<ele>26.539999</ele>
<time>2018-07-18T20:58:54Z</time>
<speed>0.00</speed>
</trkpt>
<trkpt lat="-6.965451" lon="-34.833012">
<ele>17.100000</ele>
<time>2018-07-18T21:04:00Z</time>
<speed>0.00</speed>
</trkpt>
<trkpt lat="-6.965441" lon="-34.832745">
<ele>13.389999</ele>
<time>2018-07-18T21:09:26Z</time>
<speed>0.11</speed>
</trkpt>
<trkpt lat="-6.965428" lon="-34.832760">
<ele>2.960000</ele>
<time>2018-07-18T21:14:41Z</time>
<speed>0.05</speed>
</trkpt>
<trkpt lat="-6.965406" lon="-34.832943">
<ele>21.580000</ele>
<time>2018-07-18T21:19:48Z</time>
<speed>0.00</speed>
</trkpt>
<trkpt lat="-6.965703" lon="-34.833000">
<ele>-42.840000</ele>
<time>2018-07-18T21:24:54Z</time>
<speed>1.12</speed>
</trkpt>
<trkpt lat="-6.965462" lon="-34.832966">
<ele>12.490000</ele>
<time>2018-07-18T21:30:27Z</time>
<speed>0.10</speed>
</trkpt>
<trkpt lat="-6.965420" lon="-34.832851">
<ele>-14.030000</ele>
<time>2018-07-18T21:36:00Z</time>
<speed>0.19</speed>
</trkpt>
<trkpt lat="-6.965459" lon="-34.832901">
<ele>-27.910000</ele>
<time>2018-07-18T21:42:42Z</time>
<speed>0.00</speed>
</trkpt>
<trkpt lat="-6.965478" lon="-34.832920">
<ele>-14.630000</ele>
<time>2018-07-18T21:47:48Z</time>
<speed>0.00</speed>
</trkpt>
<trkpt lat="-6.965418" lon="-34.833153">
<ele>22.359999</ele>
<time>2018-07-18T21:52:55Z</time>
<speed>0.00</speed>
</trkpt>
<trkpt lat="-6.965419" lon="-34.833080">
<ele>22.859999</ele>
<time>2018-07-18T21:58:11Z</time>
<speed>0.00</speed>
</trkpt>
<trkpt lat="-6.965458" lon="-34.832844">
<ele>-58.520000</ele>
<time>2018-07-18T22:03:34Z</time>
<speed>0.21</speed>
</trkpt>
<trkpt lat="-6.965438" lon="-34.832951">
<ele>-6.360000</ele>
<time>2018-07-18T22:08:55Z</time>
<speed>0.22</speed>
</trkpt>
<trkpt lat="-6.965430" lon="-34.833076">
<ele>28.559999</ele>
<time>2018-07-18T22:15:13Z</time>
<speed>0.09</speed>
</trkpt>
<trkpt lat="-6.965465" lon="-34.833042">
<ele>-30.769999</ele>
<time>2018-07-18T22:21:30Z</time>
<speed>0.37</speed>
</trkpt>
<trkpt lat="-6.965464" lon="-34.833054">
<ele>1.950000</ele>
<time>2018-07-18T22:27:16Z</time>
<speed>0.13</speed>
</trkpt>
<trkpt lat="-6.965450" lon="-34.833065">
<ele>9.160000</ele>
<time>2018-07-18T22:32:23Z</time>
<speed>0.00</speed>
</trkpt>
<trkpt lat="-6.965555" lon="-34.833042">
<ele>5.000000</ele>
<time>2018-07-18T22:37:29Z</time>
<speed>0.00</speed>
</trkpt>
<trkpt lat="-6.965344" lon="-34.832981">
<ele>37.209999</ele>
<time>2018-07-18T22:42:38Z</time>
<speed>0.00</speed>
</trkpt>
<trkpt lat="-6.965444" lon="-34.832989">
<ele>16.830000</ele>
<time>2018-07-18T22:47:44Z</time>
<speed>0.00</speed>
</trkpt>
<trkpt lat="-6.965479" lon="-34.833168">
<ele>48.619999</ele>
<time>2018-07-18T22:52:59Z</time>
<speed>0.00</speed>
</trkpt>
<trkpt lat="-6.965397" lon="-34.832928">
<ele>-28.930000</ele>
<time>2018-07-18T22:58:20Z</time>
<speed>0.27</speed>
</trkpt>
<trkpt lat="-6.965425" lon="-34.832981">
<ele>17.820000</ele>
<time>2018-07-18T23:03:27Z</time>
<speed>0.14</speed>
</trkpt>
<trkpt lat="-6.965393" lon="-34.832951">
<ele>29.010000</ele>
<time>2018-07-18T23:08:33Z</time>
<speed>0.14</speed>
</trkpt>
<trkpt lat="-6.965430" lon="-34.833015">
<ele>13.340000</ele>
<time>2018-07-18T23:13:38Z</time>
<speed>0.06</speed>
</trkpt>
<trkpt lat="-6.965471" lon="-34.833054">
<ele>18.699999</ele>
<time>2018-07-18T23:18:44Z</time>
<speed>0.10</speed>
</trkpt>
<trkpt lat="-6.965519" lon="-34.832958">
<ele>-15.509999</ele>
<time>2018-07-18T23:23:50Z</time>
<speed>0.25</speed>
</trkpt>
<trkpt lat="-6.965584" lon="-34.833035">
<ele>4.240000</ele>
<time>2018-07-18T23:28:56Z</time>
<speed>0.24</speed>
</trkpt>
<trkpt lat="-6.965524" lon="-34.833019">
<ele>4.180000</ele>
<time>2018-07-18T23:34:05Z</time>
<speed>0.11</speed>
</trkpt>
<trkpt lat="-6.965477" lon="-34.833038">
<ele>-2.710000</ele>
<time>2018-07-18T23:39:14Z</time>
<speed>0.75</speed>
</trkpt>
<trkpt lat="-6.965539" lon="-34.833042">
<ele>7.750000</ele>
<time>2018-07-18T23:44:21Z</time>
<speed>0.08</speed>
</trkpt>
<trkpt lat="-6.965402" lon="-34.833004">
<ele>15.049999</ele>
<time>2018-07-18T23:49:29Z</time>
<speed>0.05</speed>
</trkpt>
<trkpt lat="-6.965362" lon="-34.832901">
<ele>18.520000</ele>
<time>2018-07-18T23:54:47Z</time>
<speed>0.05</speed>
</trkpt>
<trkpt lat="-6.965457" lon="-34.833054">
<ele>8.420000</ele>
<time>2018-07-19T00:00:27Z</time>
<speed>0.13</speed>
</trkpt>
<trkpt lat="-6.965399" lon="-34.832947">
<ele>14.120000</ele>
<time>2018-07-19T00:06:11Z</time>
<speed>0.00</speed>
</trkpt>
<trkpt lat="-6.965438" lon="-34.832970">
<ele>-6.040000</ele>
<time>2018-07-19T00:11:17Z</time>
<speed>0.00</speed>
</trkpt>
<trkpt lat="-6.965455" lon="-34.832943">
<ele>0.260000</ele>
<time>2018-07-19T00:16:22Z</time>
<speed>0.00</speed>
</trkpt>
<trkpt lat="-6.965424" lon="-34.833000">
<ele>6.830000</ele>
<time>2018-07-19T00:21:26Z</time>
<speed>0.00</speed>
</trkpt>
<trkpt lat="-6.965453" lon="-34.832836">
<ele>-8.929999</ele>
<time>2018-07-19T00:26:32Z</time>
<speed>0.00</speed>
</trkpt>
<trkpt lat="-6.965452" lon="-34.832970">
<ele>2.730000</ele>
<time>2018-07-19T00:31:38Z</time>
<speed>0.00</speed>
</trkpt>
<trkpt lat="-6.965294" lon="-34.833118">
<ele>25.389999</ele>
<time>2018-07-19T00:36:42Z</time>
<speed>0.00</speed>
</trkpt>
<trkpt lat="-6.965423" lon="-34.832989">
<ele>-3.670000</ele>
<time>2018-07-19T00:41:46Z</time>
<speed>0.09</speed>
</trkpt>
<trkpt lat="-6.965394" lon="-34.833038">
<ele>-10.630000</ele>
<time>2018-07-19T00:46:53Z</time>
<speed>0.00</speed>
</trkpt>
<trkpt lat="-6.965472" lon="-34.832977">
<ele>-34.849998</ele>
<time>2018-07-19T00:52:01Z</time>
<speed>0.00</speed>
</trkpt>
<trkpt lat="-6.965477" lon="-34.833084">
<ele>8.620000</ele>
<time>2018-07-19T00:57:07Z</time>
<speed>0.00</speed>
</trkpt>
<trkpt lat="-6.965407" lon="-34.832981">
<ele>28.049999</ele>
<time>2018-07-19T01:02:12Z</time>
<speed>0.00</speed>
</trkpt>
<trkpt lat="-6.965487" lon="-34.832989">
<ele>-1.640000</ele>
<time>2018-07-19T01:07:17Z</time>
<speed>0.00</speed>
</trkpt>
<trkpt lat="-6.965405" lon="-34.832939">
<ele>-8.630000</ele>
<time>2018-07-19T01:12:30Z</time>
<speed>0.33</speed>
</trkpt>
<trkpt lat="-6.965394" lon="-34.833157">
<ele>41.389999</ele>
<time>2018-07-19T01:17:38Z</time>
<speed>0.00</speed>
</trkpt>
<trkpt lat="-6.965468" lon="-34.833160">
<ele>36.480000</ele>
<time>2018-07-19T01:22:44Z</time>
<speed>0.00</speed>
</trkpt>
<trkpt lat="-6.965538" lon="-34.832890">
<ele>-10.020000</ele>
<time>2018-07-19T01:27:49Z</time>
<speed>0.00</speed>
</trkpt>
<trkpt lat="-6.965392" lon="-34.833027">
<ele>14.719999</ele>
<time>2018-07-19T01:33:07Z</time>
<speed>1.61</speed>
</trkpt>
<trkpt lat="-6.965431" lon="-34.833069">
<ele>32.549999</ele>
<time>2018-07-19T01:38:17Z</time>
<speed>0.44</speed>
</trkpt>
<trkpt lat="-6.965542" lon="-34.832771">
<ele>-49.950001</ele>
<time>2018-07-19T01:43:29Z</time>
<speed>0.33</speed>
</trkpt>
<trkpt lat="-6.965544" lon="-34.832962">
<ele>-25.590000</ele>
<time>2018-07-19T01:48:35Z</time>
<speed>0.00</speed>
</trkpt>
<trkpt lat="-6.965479" lon="-34.832935">
<ele>-21.799999</ele>
<time>2018-07-19T01:53:41Z</time>
<speed>0.00</speed>
</trkpt>
<trkpt lat="-6.965488" lon="-34.833054">
<ele>10.900000</ele>
<time>2018-07-19T01:58:46Z</time>
<speed>0.00</speed>
</trkpt>
<trkpt lat="-6.965463" lon="-34.832787">
<ele>-29.900000</ele>
<time>2018-07-19T02:03:50Z</time>
<speed>1.42</speed>
</trkpt>
<trkpt lat="-6.965391" lon="-34.833000">
<ele>-0.050000</ele>
<time>2018-07-19T02:08:55Z</time>
<speed>0.00</speed>
</trkpt>
<trkpt lat="-6.965381" lon="-34.833187">
<ele>21.010000</ele>
<time>2018-07-19T02:14:04Z</time>
<speed>0.00</speed>
</trkpt>
<trkpt lat="-6.965500" lon="-34.832958">
<ele>-10.030000</ele>
<time>2018-07-19T02:19:08Z</time>
<speed>0.00</speed>
</trkpt>
<trkpt lat="-6.965360" lon="-34.832905">
<ele>16.309999</ele>
<time>2018-07-19T02:24:12Z</time>
<speed>0.00</speed>
</trkpt>
<trkpt lat="-6.965409" lon="-34.833069">
<ele>19.189999</ele>
<time>2018-07-19T02:29:17Z</time>
<speed>0.00</speed>
</trkpt>
<trkpt lat="-6.965399" lon="-34.833027">
<ele>13.309999</ele>
<time>2018-07-19T02:34:22Z</time>
<speed>0.00</speed>
</trkpt>
<trkpt lat="-6.965408" lon="-34.832947">
<ele>5.270000</ele>
<time>2018-07-19T02:39:26Z</time>
<speed>0.00</speed>
</trkpt>
<trkpt lat="-6.965427" lon="-34.833073">
<ele>-1.310000</ele>
<time>2018-07-19T02:44:29Z</time>
<speed>0.00</speed>
</trkpt>
<trkpt lat="-6.965446" lon="-34.833073">
<ele>-0.710000</ele>
<time>2018-07-19T02:49:36Z</time>
<speed>0.33</speed>
</trkpt>
<trkpt lat="-6.965463" lon="-34.833050">
<ele>4.450000</ele>
<time>2018-07-19T02:54:40Z</time>
<speed>0.00</speed>
</trkpt>
<trkpt lat="-6.965446" lon="-34.833122">
<ele>15.349999</ele>
<time>2018-07-19T02:59:44Z</time>
<speed>0.00</speed>
</trkpt>
</trkseg>
</trk>
<trk>
<name>20180802-102151(9)</name>
<desc>Color:004000ff</desc>
<trkseg>
<trkpt lat="-6.965425" lon="-34.833012">
<ele>18.850000</ele>
<time>2018-07-19T03:04:48Z</time>
<speed>0.00</speed>
</trkpt>
<trkpt lat="-6.965408" lon="-34.833031">
<ele>23.029999</ele>
<time>2018-07-19T03:09:52Z</time>
<speed>0.00</speed>
</trkpt>
<trkpt lat="-6.965453" lon="-34.833065">
<ele>12.540000</ele>
<time>2018-07-19T03:14:56Z</time>
<speed>0.00</speed>
</trkpt>
<trkpt lat="-6.965261" lon="-34.833416">
<ele>-4.550000</ele>
<time>2018-07-19T03:20:02Z</time>
<speed>0.00</speed>
</trkpt>
<trkpt lat="-6.965529" lon="-34.832977">
<ele>3.870000</ele>
<time>2018-07-19T03:25:05Z</time>
<speed>0.00</speed>
</trkpt>
<trkpt lat="-6.965478" lon="-34.832985">
<ele>29.559999</ele>
<time>2018-07-19T03:30:16Z</time>
<speed>0.67</speed>
</trkpt>
<trkpt lat="-6.965469" lon="-34.832962">
<ele>3.930000</ele>
<time>2018-07-19T03:35:20Z</time>
<speed>0.00</speed>
</trkpt>
<trkpt lat="-6.965340" lon="-34.833183">
<ele>-3.500000</ele>
<time>2018-07-19T03:40:24Z</time>
<speed>0.00</speed>
</trkpt>
<trkpt lat="-6.965433" lon="-34.832977">
<ele>2.010000</ele>
<time>2018-07-19T03:45:27Z</time>
<speed>0.00</speed>
</trkpt>
<trkpt lat="-6.965430" lon="-34.832981">
<ele>14.929999</ele>
<time>2018-07-19T03:50:34Z</time>
<speed>0.28</speed>
</trkpt>
<trkpt lat="-6.965468" lon="-34.832779">
<ele>30.039999</ele>
<time>2018-07-19T03:55:39Z</time>
<speed>0.00</speed>
</trkpt>
<trkpt lat="-6.965401" lon="-34.833035">
<ele>-12.639999</ele>
<time>2018-07-19T04:01:39Z</time>
<speed>0.31</speed>
</trkpt>
<trkpt lat="-6.965364" lon="-34.832996">
<ele>20.779999</ele>
<time>2018-07-19T04:08:18Z</time>
<speed>0.00</speed>
</trkpt>
<trkpt lat="-6.965450" lon="-34.832996">
<ele>22.480000</ele>
<time>2018-07-19T04:13:23Z</time>
<speed>0.09</speed>
</trkpt>
<trkpt lat="-6.965319" lon="-34.833038">
<ele>11.080000</ele>
<time>2018-07-19T04:18:27Z</time>
<speed>0.00</speed>
</trkpt>
<trkpt lat="-6.965380" lon="-34.833141">
<ele>21.730000</ele>
<time>2018-07-19T04:23:31Z</time>
<speed>0.00</speed>
</trkpt>
<trkpt lat="-6.965442" lon="-34.833046">
<ele>24.889999</ele>
<time>2018-07-19T04:28:35Z</time>
<speed>0.00</speed>
</trkpt>
<trkpt lat="-6.965436" lon="-34.833069">
<ele>6.610000</ele>
<time>2018-07-19T04:33:39Z</time>
<speed>0.00</speed>
</trkpt>
<trkpt lat="-6.965428" lon="-34.833023">
<ele>16.320000</ele>
<time>2018-07-19T04:38:43Z</time>
<speed>0.00</speed>
</trkpt>
<trkpt lat="-6.965367" lon="-34.832989">
<ele>7.350000</ele>
<time>2018-07-19T04:43:47Z</time>
<speed>0.00</speed>
</trkpt>
<trkpt lat="-6.965404" lon="-34.833019">
<ele>7.830000</ele>
<time>2018-07-19T04:48:50Z</time>
<speed>0.00</speed>
</trkpt>
<trkpt lat="-6.965437" lon="-34.833080">
<ele>2.100000</ele>
<time>2018-07-19T04:53:53Z</time>
<speed>0.00</speed>
</trkpt>
<trkpt lat="-6.965374" lon="-34.832977">
<ele>7.580000</ele>
<time>2018-07-19T04:58:58Z</time>
<speed>0.00</speed>
</trkpt>
<trkpt lat="-6.965418" lon="-34.833138">
<ele>-8.910000</ele>
<time>2018-07-19T05:04:02Z</time>
<speed>0.00</speed>
</trkpt>
<trkpt lat="-6.965438" lon="-34.833019">
<ele>-1.420000</ele>
<time>2018-07-19T05:09:07Z</time>
<speed>0.19</speed>
</trkpt>
<trkpt lat="-6.965374" lon="-34.833012">
<ele>18.900000</ele>
<time>2018-07-19T05:14:19Z</time>
<speed>1.57</speed>
</trkpt>
<trkpt lat="-6.965491" lon="-34.833107">
<ele>24.769999</ele>
<time>2018-07-19T05:19:24Z</time>
<speed>0.41</speed>
</trkpt>
<trkpt lat="-6.965412" lon="-34.833038">
<ele>22.129999</ele>
<time>2018-07-19T05:24:27Z</time>
<speed>0.69</speed>
</trkpt>
<trkpt lat="-6.965394" lon="-34.833065">
<ele>-9.820000</ele>
<time>2018-07-19T05:29:31Z</time>
<speed>0.00</speed>
</trkpt>
<trkpt lat="-6.965518" lon="-34.832958">
<ele>11.639999</ele>
<time>2018-07-19T05:34:34Z</time>
<speed>0.00</speed>
</trkpt>
<trkpt lat="-6.965390" lon="-34.833099">
<ele>23.469999</ele>
<time>2018-07-19T05:39:49Z</time>
<speed>0.05</speed>
</trkpt>
<trkpt lat="-6.965502" lon="-34.833031">
<ele>66.279999</ele>
<time>2018-07-19T05:44:59Z</time>
<speed>0.00</speed>
</trkpt>
<trkpt lat="-6.965446" lon="-34.833031">
<ele>30.109999</ele>
<time>2018-07-19T05:50:19Z</time>
<speed>0.19</speed>
</trkpt>
<trkpt lat="-6.965462" lon="-34.833076">
<ele>28.269999</ele>
<time>2018-07-19T05:55:41Z</time>
<speed>0.80</speed>
</trkpt>
<trkpt lat="-6.965416" lon="-34.833023">
<ele>8.400000</ele>
<time>2018-07-19T06:01:19Z</time>
<speed>0.63</speed>
</trkpt>
<trkpt lat="-6.965365" lon="-34.833023">
<ele>19.299999</ele>
<time>2018-07-19T06:07:20Z</time>
<speed>0.41</speed>
</trkpt>
<trkpt lat="-6.965377" lon="-34.832981">
<ele>43.660000</ele>
<time>2018-07-19T06:14:05Z</time>
<speed>0.00</speed>
</trkpt>
<trkpt lat="-6.965712" lon="-34.832966">
<ele>65.330002</ele>
<time>2018-07-19T06:20:25Z</time>
<speed>0.00</speed>
</trkpt>
<trkpt lat="-6.965464" lon="-34.833031">
<ele>17.900000</ele>
<time>2018-07-19T06:25:31Z</time>
<speed>0.00</speed>
</trkpt>
<trkpt lat="-6.965411" lon="-34.833107">
<ele>17.320000</ele>
<time>2018-07-19T06:30:59Z</time>
<speed>0.11</speed>
</trkpt>
<trkpt lat="-6.965417" lon="-34.833015">
<ele>6.510000</ele>
<time>2018-07-19T06:37:04Z</time>
<speed>0.00</speed>
</trkpt>
<trkpt lat="-6.965549" lon="-34.833107">
<ele>-1.540000</ele>
<time>2018-07-19T06:42:17Z</time>
<speed>0.00</speed>
</trkpt>
<trkpt lat="-6.965409" lon="-34.833080">
<ele>0.450000</ele>
<time>2018-07-19T06:48:01Z</time>
<speed>0.15</speed>
</trkpt>
<trkpt lat="-6.965423" lon="-34.833031">
<ele>8.470000</ele>
<time>2018-07-19T06:54:39Z</time>
<speed>0.00</speed>
</trkpt>
<trkpt lat="-6.965423" lon="-34.833027">
<ele>15.150000</ele>
<time>2018-07-19T06:59:42Z</time>
<speed>0.00</speed>
</trkpt>
<trkpt lat="-6.965440" lon="-34.833065">
<ele>-3.760000</ele>
<time>2018-07-19T07:04:45Z</time>
<speed>0.00</speed>
</trkpt>
<trkpt lat="-6.965401" lon="-34.832996">
<ele>18.549999</ele>
<time>2018-07-19T07:09:48Z</time>
<speed>0.00</speed>
</trkpt>
<trkpt lat="-6.965456" lon="-34.833069">
<ele>9.330000</ele>
<time>2018-07-19T07:14:51Z</time>
<speed>0.00</speed>
</trkpt>
<trkpt lat="-6.965419" lon="-34.833233">
<ele>-48.520000</ele>
<time>2018-07-19T07:19:54Z</time>
<speed>0.00</speed>
</trkpt>
<trkpt lat="-6.965504" lon="-34.833107">
<ele>2.520000</ele>
<time>2018-07-19T07:24:55Z</time>
<speed>0.29</speed>
</trkpt>
<trkpt lat="-6.965471" lon="-34.833027">
<ele>20.990000</ele>
<time>2018-07-19T07:29:58Z</time>
<speed>0.00</speed>
</trkpt>
<trkpt lat="-6.965469" lon="-34.833088">
<ele>20.270000</ele>
<time>2018-07-19T07:35:01Z</time>
<speed>0.00</speed>
</trkpt>
<trkpt lat="-6.965456" lon="-34.832993">
<ele>23.750000</ele>
<time>2018-07-19T07:40:04Z</time>
<speed>0.00</speed>
</trkpt>
<trkpt lat="-6.965424" lon="-34.833164">
<ele>-1.210000</ele>
<time>2018-07-19T07:45:07Z</time>
<speed>0.00</speed>
</trkpt>
<trkpt lat="-6.965427" lon="-34.833008">
<ele>2.760000</ele>
<time>2018-07-19T07:50:10Z</time>
<speed>0.00</speed>
</trkpt>
<trkpt lat="-6.965434" lon="-34.833073">
<ele>6.570000</ele>
<time>2018-07-19T07:55:15Z</time>
<speed>0.00</speed>
</trkpt>
<trkpt lat="-6.965440" lon="-34.833046">
<ele>12.670000</ele>
<time>2018-07-19T08:00:50Z</time>
<speed>0.17</speed>
</trkpt>
<trkpt lat="-6.965579" lon="-34.833004">
<ele>4.160000</ele>
<time>2018-07-19T08:05:54Z</time>
<speed>0.00</speed>
</trkpt>
<trkpt lat="-6.965372" lon="-34.832901">
<ele>23.100000</ele>
<time>2018-07-19T08:11:00Z</time>
<speed>0.00</speed>
</trkpt>
<trkpt lat="-6.965486" lon="-34.833103">
<ele>20.809999</ele>
<time>2018-07-19T08:16:03Z</time>
<speed>0.00</speed>
</trkpt>
<trkpt lat="-6.965260" lon="-34.832672">
<ele>16.389999</ele>
<time>2018-07-19T08:21:13Z</time>
<speed>0.00</speed>
</trkpt>
<trkpt lat="-6.965451" lon="-34.833107">
<ele>-8.540000</ele>
<time>2018-07-19T08:26:16Z</time>
<speed>0.00</speed>
</trkpt>
<trkpt lat="-6.965860" lon="-34.833412">
<ele>-64.409996</ele>
<time>2018-07-19T08:31:30Z</time>
<speed>0.63</speed>
</trkpt>
<trkpt lat="-6.965434" lon="-34.833076">
<ele>1.590000</ele>
<time>2018-07-19T08:36:36Z</time>
<speed>0.00</speed>
</trkpt>
<trkpt lat="-6.965298" lon="-34.832928">
<ele>10.719999</ele>
<time>2018-07-19T08:41:52Z</time>
<speed>0.00</speed>
</trkpt>
<trkpt lat="-6.965421" lon="-34.833241">
<ele>-26.359999</ele>
<time>2018-07-19T08:47:04Z</time>
<speed>0.00</speed>
</trkpt>
<trkpt lat="-6.965399" lon="-34.832752">
<ele>13.790000</ele>
<time>2018-07-19T08:52:20Z</time>
<speed>0.56</speed>
</trkpt>
<trkpt lat="-6.965490" lon="-34.833256">
<ele>-16.730000</ele>
<time>2018-07-19T08:57:36Z</time>
<speed>0.57</speed>
</trkpt>
<trkpt lat="-6.965186" lon="-34.832039">
<ele>128.679993</ele>
<time>2018-07-19T09:03:01Z</time>
<speed>0.00</speed>
</trkpt>
<trkpt lat="-6.965403" lon="-34.832996">
<ele>5.860000</ele>
<time>2018-07-19T09:08:30Z</time>
<speed>0.13</speed>
</trkpt>
<trkpt lat="-6.965362" lon="-34.833080">
<ele>13.599999</ele>
<time>2018-07-19T09:14:30Z</time>
<speed>0.00</speed>
</trkpt>
<trkpt lat="-6.965429" lon="-34.833031">
<ele>11.670000</ele>
<time>2018-07-19T09:19:32Z</time>
<speed>0.00</speed>
</trkpt>
<trkpt lat="-6.965366" lon="-34.833008">
<ele>22.119999</ele>
<time>2018-07-19T09:24:34Z</time>
<speed>0.27</speed>
</trkpt>
<trkpt lat="-6.965371" lon="-34.833019">
<ele>23.600000</ele>
<time>2018-07-19T09:29:36Z</time>
<speed>0.27</speed>
</trkpt>
<trkpt lat="-6.965436" lon="-34.833065">
<ele>22.719999</ele>
<time>2018-07-19T09:34:38Z</time>
<speed>0.10</speed>
</trkpt>
<trkpt lat="-6.965401" lon="-34.833061">
<ele>27.269999</ele>
<time>2018-07-19T09:39:41Z</time>
<speed>0.00</speed>
</trkpt>
<trkpt lat="-6.965520" lon="-34.833050">
<ele>-15.650000</ele>
<time>2018-07-19T09:44:44Z</time>
<speed>0.00</speed>
</trkpt>
<trkpt lat="-6.965495" lon="-34.833012">
<ele>17.920000</ele>
<time>2018-07-19T09:49:47Z</time>
<speed>0.00</speed>
</trkpt>
<trkpt lat="-6.965459" lon="-34.833065">
<ele>1.680000</ele>
<time>2018-07-19T09:54:49Z</time>
<speed>0.25</speed>
</trkpt>
<trkpt lat="-6.965515" lon="-34.833054">
<ele>-1.400000</ele>
<time>2018-07-19T09:59:51Z</time>
<speed>0.16</speed>
</trkpt>
<trkpt lat="-6.965519" lon="-34.832996">
<ele>-3.290000</ele>
<time>2018-07-19T10:04:52Z</time>
<speed>0.00</speed>
</trkpt>
<trkpt lat="-6.965590" lon="-34.833153">
<ele>-9.510000</ele>
<time>2018-07-19T10:09:54Z</time>
<speed>0.00</speed>
</trkpt>
<trkpt lat="-6.965493" lon="-34.833023">
<ele>13.570000</ele>
<time>2018-07-19T10:14:57Z</time>
<speed>0.00</speed>
</trkpt>
<trkpt lat="-6.965504" lon="-34.833130">
<ele>-20.500000</ele>
<time>2018-07-19T10:20:00Z</time>
<speed>0.00</speed>
</trkpt>
<trkpt lat="-6.965390" lon="-34.832989">
<ele>9.000000</ele>
<time>2018-07-19T10:25:02Z</time>
<speed>0.09</speed>
</trkpt>
<trkpt lat="-6.965453" lon="-34.833027">
<ele>8.139999</ele>
<time>2018-07-19T10:30:05Z</time>
<speed>0.00</speed>
</trkpt>
<trkpt lat="-6.965468" lon="-34.833008">
<ele>2.730000</ele>
<time>2018-07-19T10:35:07Z</time>
<speed>0.00</speed>
</trkpt>
<trkpt lat="-6.965516" lon="-34.833183">
<ele>4.680000</ele>
<time>2018-07-19T10:40:11Z</time>
<speed>0.00</speed>
</trkpt>
<trkpt lat="-6.965481" lon="-34.833008">
<ele>-4.170000</ele>
<time>2018-07-19T10:45:14Z</time>
<speed>0.00</speed>
</trkpt>
<trkpt lat="-6.965381" lon="-34.832966">
<ele>44.849998</ele>
<time>2018-07-19T10:50:18Z</time>
<speed>0.12</speed>
</trkpt>
<trkpt lat="-6.965485" lon="-34.833023">
<ele>13.500000</ele>
<time>2018-07-19T10:55:21Z</time>
<speed>0.13</speed>
</trkpt>
<trkpt lat="-6.965476" lon="-34.833038">
<ele>15.740000</ele>
<time>2018-07-19T11:00:22Z</time>
<speed>0.59</speed>
</trkpt>
<trkpt lat="-6.965445" lon="-34.833035">
<ele>15.969999</ele>
<time>2018-07-19T11:05:25Z</time>
<speed>0.32</speed>
</trkpt>
<trkpt lat="-6.965470" lon="-34.833057">
<ele>9.280000</ele>
<time>2018-07-19T11:10:28Z</time>
<speed>0.00</speed>
</trkpt>
<trkpt lat="-6.965473" lon="-34.833061">
<ele>7.830000</ele>
<time>2018-07-19T11:15:31Z</time>
<speed>0.00</speed>
</trkpt>
<trkpt lat="-6.965498" lon="-34.833023">
<ele>5.640000</ele>
<time>2018-07-19T11:20:34Z</time>
<speed>0.00</speed>
</trkpt>
<trkpt lat="-6.965465" lon="-34.833027">
<ele>14.460000</ele>
<time>2018-07-19T11:25:37Z</time>
<speed>0.00</speed>
</trkpt>
<trkpt lat="-6.965438" lon="-34.833050">
<ele>16.549999</ele>
<time>2018-07-19T11:30:41Z</time>
<speed>0.00</speed>
</trkpt>
<trkpt lat="-6.965372" lon="-34.832966">
<ele>22.990000</ele>
<time>2018-07-19T11:35:45Z</time>
<speed>0.00</speed>
</trkpt>
<trkpt lat="-6.965492" lon="-34.833035">
<ele>19.930000</ele>
<time>2018-07-19T11:40:49Z</time>
<speed>0.00</speed>
</trkpt>
<trkpt lat="-6.965471" lon="-34.833035">
<ele>4.640000</ele>
<time>2018-07-19T11:45:53Z</time>
<speed>0.00</speed>
</trkpt>
<trkpt lat="-6.965642" lon="-34.833130">
<ele>-32.110001</ele>
<time>2018-07-19T11:51:03Z</time>
<speed>0.42</speed>
</trkpt>
<trkpt lat="-6.965479" lon="-34.832989">
<ele>-5.520000</ele>
<time>2018-07-19T11:56:07Z</time>
<speed>0.00</speed>
</trkpt>
<trkpt lat="-6.965478" lon="-34.833019">
<ele>0.120000</ele>
<time>2018-07-19T12:01:32Z</time>
<speed>0.12</speed>
</trkpt>
<trkpt lat="-6.965377" lon="-34.832996">
<ele>18.920000</ele>
<time>2018-07-19T12:06:38Z</time>
<speed>0.00</speed>
</trkpt>
<trkpt lat="-6.965347" lon="-34.833073">
<ele>35.340000</ele>
<time>2018-07-19T12:11:43Z</time>
<speed>0.00</speed>
</trkpt>
<trkpt lat="-6.965451" lon="-34.833046">
<ele>0.900000</ele>
<time>2018-07-19T12:16:48Z</time>
<speed>0.00</speed>
</trkpt>
<trkpt lat="-6.965504" lon="-34.833012">
<ele>-13.889999</ele>
<time>2018-07-19T12:21:52Z</time>
<speed>0.00</speed>
</trkpt>
<trkpt lat="-6.965495" lon="-34.833023">
<ele>-8.580000</ele>
<time>2018-07-19T12:26:58Z</time>
<speed>0.05</speed>
</trkpt>
<trkpt lat="-6.965520" lon="-34.833027">
<ele>-7.270000</ele>
<time>2018-07-19T12:32:03Z</time>
<speed>0.09</speed>
</trkpt>
<trkpt lat="-6.965456" lon="-34.833099">
<ele>0.110000</ele>
<time>2018-07-19T12:37:09Z</time>
<speed>0.00</speed>
</trkpt>
<trkpt lat="-6.965413" lon="-34.832985">
<ele>-18.119999</ele>
<time>2018-07-19T12:42:15Z</time>
<speed>0.00</speed>
</trkpt>
<trkpt lat="-6.965351" lon="-34.833115">
<ele>40.709999</ele>
<time>2018-07-19T12:47:20Z</time>
<speed>0.00</speed>
</trkpt>
<trkpt lat="-6.965521" lon="-34.833027">
<ele>7.130000</ele>
<time>2018-07-19T12:52:24Z</time>
<speed>0.25</speed>
</trkpt>
<trkpt lat="-6.965394" lon="-34.833115">
<ele>38.430000</ele>
<time>2018-07-19T12:57:29Z</time>
<speed>0.00</speed>
</trkpt>
<trkpt lat="-6.965432" lon="-34.833023">
<ele>4.990000</ele>
<time>2018-07-19T13:02:34Z</time>
<speed>0.11</speed>
</trkpt>
<trkpt lat="-6.965462" lon="-34.833008">
<ele>9.340000</ele>
<time>2018-07-19T13:07:41Z</time>
<speed>0.00</speed>
</trkpt>
<trkpt lat="-6.965457" lon="-34.832989">
<ele>2.850000</ele>
<time>2018-07-19T13:12:46Z</time>
<speed>0.00</speed>
</trkpt>
<trkpt lat="-6.965364" lon="-34.832989">
<ele>7.000000</ele>
<time>2018-07-19T13:17:56Z</time>
<speed>0.10</speed>
</trkpt>
<trkpt lat="-6.965436" lon="-34.833019">
<ele>6.650000</ele>
<time>2018-07-19T13:23:03Z</time>
<speed>0.00</speed>
</trkpt>
<trkpt lat="-6.965674" lon="-34.832947">
<ele>-24.269999</ele>
<time>2018-07-19T13:28:11Z</time>
<speed>0.00</speed>
</trkpt>
<trkpt lat="-6.965428" lon="-34.833027">
<ele>6.750000</ele>
<time>2018-07-19T13:33:17Z</time>
<speed>0.00</speed>
</trkpt>
<trkpt lat="-6.965385" lon="-34.832932">
<ele>-5.640000</ele>
<time>2018-07-19T13:38:23Z</time>
<speed>0.00</speed>
</trkpt>
<trkpt lat="-6.965477" lon="-34.833004">
<ele>7.260000</ele>
<time>2018-07-19T13:43:28Z</time>
<speed>0.47</speed>
</trkpt>
<trkpt lat="-6.965465" lon="-34.833076">
<ele>10.099999</ele>
<time>2018-07-19T13:48:35Z</time>
<speed>0.00</speed>
</trkpt>
<trkpt lat="-6.965504" lon="-34.832989">
<ele>22.570000</ele>
<time>2018-07-19T13:53:41Z</time>
<speed>0.00</speed>
</trkpt>
<trkpt lat="-6.965466" lon="-34.832989">
<ele>19.600000</ele>
<time>2018-07-19T13:58:47Z</time>
<speed>0.00</speed>
</trkpt>
<trkpt lat="-6.965405" lon="-34.833107">
<ele>3.490000</ele>
<time>2018-07-19T14:03:53Z</time>
<speed>0.00</speed>
</trkpt>
<trkpt lat="-6.965436" lon="-34.833023">
<ele>21.010000</ele>
<time>2018-07-19T14:09:01Z</time>
<speed>0.00</speed>
</trkpt>
<trkpt lat="-6.965508" lon="-34.833073">
<ele>-5.120000</ele>
<time>2018-07-19T14:14:13Z</time>
<speed>0.00</speed>
</trkpt>
<trkpt lat="-6.965399" lon="-34.833115">
<ele>17.129999</ele>
<time>2018-07-19T14:19:22Z</time>
<speed>0.00</speed>
</trkpt>
<trkpt lat="-6.965417" lon="-34.833115">
<ele>-20.260000</ele>
<time>2018-07-19T14:24:31Z</time>
<speed>1.47</speed>
</trkpt>
<trkpt lat="-6.965450" lon="-34.833050">
<ele>16.359999</ele>
<time>2018-07-19T14:29:40Z</time>
<speed>0.00</speed>
</trkpt>
<trkpt lat="-6.965463" lon="-34.833141">
<ele>-29.500000</ele>
<time>2018-07-19T14:34:54Z</time>
<speed>0.17</speed>
</trkpt>
<trkpt lat="-6.965499" lon="-34.833023">
<ele>-5.190000</ele>
<time>2018-07-19T14:40:07Z</time>
<speed>1.15</speed>
</trkpt>
<trkpt lat="-6.965420" lon="-34.832973">
<ele>19.049999</ele>
<time>2018-07-19T14:45:19Z</time>
<speed>0.00</speed>
</trkpt>
<trkpt lat="-6.965462" lon="-34.833061">
<ele>17.199999</ele>
<time>2018-07-19T14:50:28Z</time>
<speed>0.21</speed>
</trkpt>
<trkpt lat="-6.965548" lon="-34.832947">
<ele>-24.449999</ele>
<time>2018-07-19T14:55:39Z</time>
<speed>0.00</speed>
</trkpt>
<trkpt lat="-6.965293" lon="-34.833000">
<ele>84.739998</ele>
<time>2018-07-19T15:00:50Z</time>
<speed>0.00</speed>
</trkpt>
<trkpt lat="-6.965346" lon="-34.833115">
<ele>43.410000</ele>
<time>2018-07-19T15:06:01Z</time>
<speed>0.00</speed>
</trkpt>
<trkpt lat="-6.965305" lon="-34.833134">
<ele>39.849998</ele>
<time>2018-07-19T15:11:26Z</time>
<speed>0.19</speed>
</trkpt>
<trkpt lat="-6.965355" lon="-34.832993">
<ele>64.040001</ele>
<time>2018-07-19T15:16:37Z</time>
<speed>0.00</speed>
</trkpt>
<trkpt lat="-6.965391" lon="-34.833008">
<ele>10.230000</ele>
<time>2018-07-19T15:21:52Z</time>
<speed>0.00</speed>
</trkpt>
<trkpt lat="-6.965419" lon="-34.833046">
<ele>13.380000</ele>
<time>2018-07-19T15:27:24Z</time>
<speed>0.39</speed>
</trkpt>
<trkpt lat="-6.965473" lon="-34.833130">
<ele>14.139999</ele>
<time>2018-07-19T15:32:57Z</time>
<speed>0.29</speed>
</trkpt>
<trkpt lat="-6.965475" lon="-34.833065">
<ele>12.780000</ele>
<time>2018-07-19T15:39:32Z</time>
<speed>0.13</speed>
</trkpt>
<trkpt lat="-6.965435" lon="-34.833088">
<ele>6.700000</ele>
<time>2018-07-19T15:46:57Z</time>
<speed>0.00</speed>
</trkpt>
<trkpt lat="-6.965405" lon="-34.833046">
<ele>22.850000</ele>
<time>2018-07-19T15:52:09Z</time>
<speed>0.00</speed>
</trkpt>
<trkpt lat="-6.965404" lon="-34.833031">
<ele>29.139999</ele>
<time>2018-07-19T15:57:22Z</time>
<speed>0.04</speed>
</trkpt>
<trkpt lat="-6.965311" lon="-34.833054">
<ele>69.409996</ele>
<time>2018-07-19T16:02:38Z</time>
<speed>0.05</speed>
</trkpt>
<trkpt lat="-6.965370" lon="-34.833061">
<ele>64.159996</ele>
<time>2018-07-19T16:07:55Z</time>
<speed>0.00</speed>
</trkpt>
<trkpt lat="-6.965499" lon="-34.833000">
<ele>8.480000</ele>
<time>2018-07-19T16:13:12Z</time>
<speed>0.00</speed>
</trkpt>
<trkpt lat="-6.965533" lon="-34.833012">
<ele>-15.030000</ele>
<time>2018-07-19T16:18:40Z</time>
<speed>0.09</speed>
</trkpt>
<trkpt lat="-6.965434" lon="-34.833042">
<ele>-4.820000</ele>
<time>2018-07-19T16:23:58Z</time>
<speed>0.00</speed>
</trkpt>
<trkpt lat="-6.965196" lon="-34.833164">
<ele>149.690002</ele>
<time>2018-07-19T16:29:13Z</time>
<speed>0.21</speed>
</trkpt>
<trkpt lat="-6.965365" lon="-34.833092">
<ele>90.829994</ele>
<time>2018-07-19T16:34:25Z</time>
<speed>0.00</speed>
</trkpt>
<trkpt lat="-6.965463" lon="-34.833080">
<ele>-1.830000</ele>
<time>2018-07-19T16:39:37Z</time>
<speed>0.00</speed>
</trkpt>
<trkpt lat="-6.965450" lon="-34.833035">
<ele>34.110001</ele>
<time>2018-07-19T16:44:48Z</time>
<speed>0.00</speed>
</trkpt>
<trkpt lat="-6.965500" lon="-34.833027">
<ele>-8.559999</ele>
<time>2018-07-19T16:50:00Z</time>
<speed>0.00</speed>
</trkpt>
<trkpt lat="-6.965460" lon="-34.833057">
<ele>30.920000</ele>
<time>2018-07-19T16:55:11Z</time>
<speed>0.00</speed>
</trkpt>
<trkpt lat="-6.965405" lon="-34.833057">
<ele>47.809998</ele>
<time>2018-07-19T17:00:22Z</time>
<speed>0.00</speed>
</trkpt>
<trkpt lat="-6.965433" lon="-34.833042">
<ele>31.639999</ele>
<time>2018-07-19T17:05:32Z</time>
<speed>0.00</speed>
</trkpt>
<trkpt lat="-6.965384" lon="-34.832996">
<ele>11.070000</ele>
<time>2018-07-19T17:10:44Z</time>
<speed>0.00</speed>
</trkpt>
<trkpt lat="-6.965595" lon="-34.833000">
<ele>23.959999</ele>
<time>2018-07-19T17:15:56Z</time>
<speed>0.00</speed>
</trkpt>
<trkpt lat="-6.965462" lon="-34.833118">
<ele>8.540000</ele>
<time>2018-07-19T17:21:07Z</time>
<speed>0.00</speed>
</trkpt>
<trkpt lat="-6.965491" lon="-34.833023">
<ele>-5.140000</ele>
<time>2018-07-19T17:26:18Z</time>
<speed>0.00</speed>
</trkpt>
<trkpt lat="-6.965526" lon="-34.833000">
<ele>7.860000</ele>
<time>2018-07-19T17:31:28Z</time>
<speed>0.00</speed>
</trkpt>
<trkpt lat="-6.965441" lon="-34.833012">
<ele>14.839999</ele>
<time>2018-07-19T17:36:39Z</time>
<speed>0.00</speed>
</trkpt>
<trkpt lat="-6.965528" lon="-34.833008">
<ele>16.990000</ele>
<time>2018-07-19T17:41:51Z</time>
<speed>0.00</speed>
</trkpt>
<trkpt lat="-6.965540" lon="-34.833004">
<ele>8.710000</ele>
<time>2018-07-19T17:47:02Z</time>
<speed>0.00</speed>
</trkpt>
<trkpt lat="-6.965499" lon="-34.833065">
<ele>32.860001</ele>
<time>2018-07-19T17:52:12Z</time>
<speed>0.00</speed>
</trkpt>
<trkpt lat="-6.965451" lon="-34.832882">
<ele>56.669998</ele>
<time>2018-07-19T17:57:23Z</time>
<speed>0.00</speed>
</trkpt>
<trkpt lat="-6.965832" lon="-34.833141">
<ele>-52.889999</ele>
<time>2018-07-19T18:03:30Z</time>
<speed>0.64</speed>
</trkpt>
<trkpt lat="-6.965481" lon="-34.833126">
<ele>13.740000</ele>
<time>2018-07-19T18:10:06Z</time>
<speed>0.10</speed>
</trkpt>
<trkpt lat="-6.965727" lon="-34.833054">
<ele>-28.699999</ele>
<time>2018-07-19T18:18:32Z</time>
<speed>0.00</speed>
</trkpt>
<trkpt lat="-6.965496" lon="-34.833145">
<ele>32.110001</ele>
<time>2018-07-19T18:23:48Z</time>
<speed>0.00</speed>
</trkpt>
<trkpt lat="-6.965507" lon="-34.833054">
<ele>0.370000</ele>
<time>2018-07-19T18:28:59Z</time>
<speed>0.00</speed>
</trkpt>
<trkpt lat="-6.965487" lon="-34.833042">
<ele>15.270000</ele>
<time>2018-07-19T18:34:09Z</time>
<speed>0.00</speed>
</trkpt>
<trkpt lat="-6.965611" lon="-34.833027">
<ele>-0.390000</ele>
<time>2018-07-19T18:39:20Z</time>
<speed>0.00</speed>
</trkpt>
<trkpt lat="-6.965566" lon="-34.833096">
<ele>9.139999</ele>
<time>2018-07-19T18:44:30Z</time>
<speed>0.00</speed>
</trkpt>
<trkpt lat="-6.965642" lon="-34.833153">
<ele>-24.389999</ele>
<time>2018-07-19T18:49:41Z</time>
<speed>0.00</speed>
</trkpt>
<trkpt lat="-6.965453" lon="-34.833111">
<ele>15.309999</ele>
<time>2018-07-19T18:54:51Z</time>
<speed>0.00</speed>
</trkpt>
<trkpt lat="-6.965083" lon="-34.832848">
<ele>30.189999</ele>
<time>2018-07-19T19:00:03Z</time>
<speed>0.00</speed>
</trkpt>
<trkpt lat="-6.965370" lon="-34.832966">
<ele>23.109999</ele>
<time>2018-07-19T19:05:13Z</time>
<speed>0.00</speed>
</trkpt>
<trkpt lat="-6.965239" lon="-34.832993">
<ele>37.809998</ele>
<time>2018-07-19T19:10:32Z</time>
<speed>1.09</speed>
</trkpt>
<trkpt lat="-6.965442" lon="-34.833107">
<ele>11.920000</ele>
<time>2018-07-19T19:15:41Z</time>
<speed>0.00</speed>
</trkpt>
<trkpt lat="-6.965356" lon="-34.832962">
<ele>5.740000</ele>
<time>2018-07-19T19:20:50Z</time>
<speed>0.00</speed>
</trkpt>
<trkpt lat="-6.965673" lon="-34.833115">
<ele>2.550000</ele>
<time>2018-07-19T19:26:03Z</time>
<speed>0.00</speed>
</trkpt>
<trkpt lat="-6.965380" lon="-34.832962">
<ele>40.070000</ele>
<time>2018-07-19T19:31:20Z</time>
<speed>0.28</speed>
</trkpt>
<trkpt lat="-6.965459" lon="-34.833099">
<ele>25.039999</ele>
<time>2018-07-19T19:36:37Z</time>
<speed>0.49</speed>
</trkpt>
<trkpt lat="-6.965453" lon="-34.832985">
<ele>10.889999</ele>
<time>2018-07-19T19:41:46Z</time>
<speed>0.00</speed>
</trkpt>
<trkpt lat="-6.965747" lon="-34.833103">
<ele>-9.530000</ele>
<time>2018-07-19T19:46:55Z</time>
<speed>0.00</speed>
</trkpt>
<trkpt lat="-6.965484" lon="-34.832890">
<ele>57.090000</ele>
<time>2018-07-19T19:52:03Z</time>
<speed>0.00</speed>
</trkpt>
<trkpt lat="-6.965561" lon="-34.832985">
<ele>28.430000</ele>
<time>2018-07-19T19:57:11Z</time>
<speed>0.00</speed>
</trkpt>
<trkpt lat="-6.965350" lon="-34.833019">
<ele>24.490000</ele>
<time>2018-07-19T20:02:19Z</time>
<speed>0.00</speed>
</trkpt>
<trkpt lat="-6.965420" lon="-34.833244">
<ele>-15.080000</ele>
<time>2018-07-19T20:07:54Z</time>
<speed>0.20</speed>
</trkpt>
<trkpt lat="-6.965428" lon="-34.832916">
<ele>8.660000</ele>
<time>2018-07-19T20:13:04Z</time>
<speed>0.00</speed>
</trkpt>
<trkpt lat="-6.965513" lon="-34.832912">
<ele>-45.649998</ele>
<time>2018-07-19T20:18:12Z</time>
<speed>0.00</speed>
</trkpt>
<trkpt lat="-6.965669" lon="-34.833324">
<ele>-43.119999</ele>
<time>2018-07-19T20:23:20Z</time>
<speed>0.21</speed>
</trkpt>
<trkpt lat="-6.965558" lon="-34.833286">
<ele>-31.439999</ele>
<time>2018-07-19T20:28:29Z</time>
<speed>0.00</speed>
</trkpt>
<trkpt lat="-6.965502" lon="-34.833210">
<ele>-20.279999</ele>
<time>2018-07-19T20:33:42Z</time>
<speed>0.00</speed>
</trkpt>
<trkpt lat="-6.965633" lon="-34.833412">
<ele>-30.580000</ele>
<time>2018-07-19T20:38:54Z</time>
<speed>2.64</speed>
</trkpt>
<trkpt lat="-6.965489" lon="-34.832901">
<ele>46.139999</ele>
<time>2018-07-19T20:44:05Z</time>
<speed>1.76</speed>
</trkpt>
<trkpt lat="-6.965545" lon="-34.833019">
<ele>-4.010000</ele>
<time>2018-07-19T20:49:31Z</time>
<speed>0.13</speed>
</trkpt>
<trkpt lat="-6.965636" lon="-34.832909">
<ele>21.090000</ele>
<time>2018-07-19T20:54:39Z</time>
<speed>0.00</speed>
</trkpt>
<trkpt lat="-6.965462" lon="-34.833027">
<ele>-3.410000</ele>
<time>2018-07-19T20:59:46Z</time>
<speed>0.00</speed>
</trkpt>
<trkpt lat="-6.965419" lon="-34.833046">
<ele>15.410000</ele>
<time>2018-07-19T21:04:52Z</time>
<speed>0.02</speed>
</trkpt>
<trkpt lat="-6.965488" lon="-34.833042">
<ele>-3.850000</ele>
<time>2018-07-19T21:09:58Z</time>
<speed>0.00</speed>
</trkpt>
<trkpt lat="-6.965445" lon="-34.832981">
<ele>68.729996</ele>
<time>2018-07-19T21:15:07Z</time>
<speed>0.30</speed>
</trkpt>
<trkpt lat="-6.965498" lon="-34.833035">
<ele>3.020000</ele>
<time>2018-07-19T21:20:14Z</time>
<speed>0.06</speed>
</trkpt>
<trkpt lat="-6.965648" lon="-34.833076">
<ele>-52.449997</ele>
<time>2018-07-19T21:25:21Z</time>
<speed>0.00</speed>
</trkpt>
<trkpt lat="-6.965470" lon="-34.832920">
<ele>10.200000</ele>
<time>2018-07-19T21:30:29Z</time>
<speed>0.00</speed>
</trkpt>
<trkpt lat="-6.965506" lon="-34.833027">
<ele>-7.810000</ele>
<time>2018-07-19T21:35:36Z</time>
<speed>0.00</speed>
</trkpt>
<trkpt lat="-6.965502" lon="-34.833031">
<ele>9.040000</ele>
<time>2018-07-19T21:40:44Z</time>
<speed>0.00</speed>
</trkpt>
<trkpt lat="-6.965433" lon="-34.833015">
<ele>11.370000</ele>
<time>2018-07-19T21:45:50Z</time>
<speed>0.00</speed>
</trkpt>
<trkpt lat="-6.965523" lon="-34.833019">
<ele>9.980000</ele>
<time>2018-07-19T21:50:57Z</time>
<speed>0.00</speed>
</trkpt>
<trkpt lat="-6.965447" lon="-34.832989">
<ele>14.090000</ele>
<time>2018-07-19T21:56:03Z</time>
<speed>0.13</speed>
</trkpt>
<trkpt lat="-6.965437" lon="-34.833012">
<ele>31.369999</ele>
<time>2018-07-19T22:01:09Z</time>
<speed>0.00</speed>
</trkpt>
<trkpt lat="-6.965456" lon="-34.832985">
<ele>5.870000</ele>
<time>2018-07-19T22:06:15Z</time>
<speed>0.00</speed>
</trkpt>
<trkpt lat="-6.965421" lon="-34.833019">
<ele>19.580000</ele>
<time>2018-07-19T22:11:22Z</time>
<speed>0.00</speed>
</trkpt>
<trkpt lat="-6.965507" lon="-34.832962">
<ele>4.600000</ele>
<time>2018-07-19T22:16:29Z</time>
<speed>0.00</speed>
</trkpt>
<trkpt lat="-6.965405" lon="-34.833080">
<ele>29.900000</ele>
<time>2018-07-19T22:21:35Z</time>
<speed>0.00</speed>
</trkpt>
<trkpt lat="-6.965426" lon="-34.833096">
<ele>-13.059999</ele>
<time>2018-07-19T22:26:42Z</time>
<speed>0.00</speed>
</trkpt>
<trkpt lat="-6.965467" lon="-34.833027">
<ele>29.629999</ele>
<time>2018-07-19T22:31:48Z</time>
<speed>0.00</speed>
</trkpt>
<trkpt lat="-6.965418" lon="-34.833027">
<ele>30.029999</ele>
<time>2018-07-19T22:36:54Z</time>
<speed>0.00</speed>
</trkpt>
<trkpt lat="-6.965417" lon="-34.833027">
<ele>17.350000</ele>
<time>2018-07-19T22:42:00Z</time>
<speed>0.00</speed>
</trkpt>
<trkpt lat="-6.965340" lon="-34.833046">
<ele>17.379999</ele>
<time>2018-07-19T22:47:05Z</time>
<speed>0.00</speed>
</trkpt>
<trkpt lat="-6.965407" lon="-34.833031">
<ele>12.380000</ele>
<time>2018-07-19T22:52:11Z</time>
<speed>0.00</speed>
</trkpt>
<trkpt lat="-6.965564" lon="-34.833050">
<ele>13.990000</ele>
<time>2018-07-19T22:57:18Z</time>
<speed>0.00</speed>
</trkpt>
<trkpt lat="-6.965486" lon="-34.833054">
<ele>7.690000</ele>
<time>2018-07-19T23:02:27Z</time>
<speed>0.00</speed>
</trkpt>
<trkpt lat="-6.965409" lon="-34.832981">
<ele>36.250000</ele>
<time>2018-07-19T23:07:32Z</time>
<speed>0.00</speed>
</trkpt>
<trkpt lat="-6.965489" lon="-34.832924">
<ele>29.059999</ele>
<time>2018-07-19T23:12:38Z</time>
<speed>0.00</speed>
</trkpt>
<trkpt lat="-6.965443" lon="-34.833054">
<ele>40.779999</ele>
<time>2018-07-19T23:17:44Z</time>
<speed>0.00</speed>
</trkpt>
<trkpt lat="-6.965470" lon="-34.833019">
<ele>-2.930000</ele>
<time>2018-07-19T23:22:50Z</time>
<speed>0.00</speed>
</trkpt>
<trkpt lat="-6.965414" lon="-34.833103">
<ele>23.779999</ele>
<time>2018-07-19T23:27:56Z</time>
<speed>0.00</speed>
</trkpt>
<trkpt lat="-6.965565" lon="-34.833076">
<ele>7.810000</ele>
<time>2018-07-19T23:33:02Z</time>
<speed>3.05</speed>
</trkpt>
<trkpt lat="-6.965455" lon="-34.833076">
<ele>17.820000</ele>
<time>2018-07-19T23:38:09Z</time>
<speed>0.00</speed>
</trkpt>
<trkpt lat="-6.965541" lon="-34.833046">
<ele>24.490000</ele>
<time>2018-07-19T23:43:15Z</time>
<speed>0.00</speed>
</trkpt>
<trkpt lat="-6.965448" lon="-34.833084">
<ele>14.969999</ele>
<time>2018-07-19T23:48:21Z</time>
<speed>0.00</speed>
</trkpt>
<trkpt lat="-6.965548" lon="-34.833199">
<ele>0.370000</ele>
<time>2018-07-19T23:53:29Z</time>
<speed>0.00</speed>
</trkpt>
<trkpt lat="-6.965348" lon="-34.832737">
<ele>-2.230000</ele>
<time>2018-07-19T23:58:35Z</time>
<speed>0.48</speed>
</trkpt>
<trkpt lat="-6.965419" lon="-34.832901">
<ele>-2.210000</ele>
<time>2018-07-20T00:04:12Z</time>
<speed>0.11</speed>
</trkpt>
<trkpt lat="-6.965440" lon="-34.833160">
<ele>-15.960000</ele>
<time>2018-07-20T00:09:45Z</time>
<speed>0.18</speed>
</trkpt>
<trkpt lat="-6.965450" lon="-34.833122">
<ele>13.139999</ele>
<time>2018-07-20T00:16:42Z</time>
<speed>0.09</speed>
</trkpt>
<trkpt lat="-6.965450" lon="-34.833069">
<ele>19.980000</ele>
<time>2018-07-20T00:24:01Z</time>
<speed>0.16</speed>
</trkpt>
<trkpt lat="-6.965444" lon="-34.832901">
<ele>-2.540000</ele>
<time>2018-07-20T00:31:40Z</time>
<speed>0.11</speed>
</trkpt>
<trkpt lat="-6.965469" lon="-34.833061">
<ele>-18.139999</ele>
<time>2018-07-20T00:39:30Z</time>
<speed>0.31</speed>
</trkpt>
<trkpt lat="-6.965446" lon="-34.833111">
<ele>14.059999</ele>
<time>2018-07-20T00:47:06Z</time>
<speed>0.00</speed>
</trkpt>
<trkpt lat="-6.965648" lon="-34.832897">
<ele>-28.959999</ele>
<time>2018-07-20T00:52:12Z</time>
<speed>0.00</speed>
</trkpt>
<trkpt lat="-6.965415" lon="-34.833061">
<ele>14.460000</ele>
<time>2018-07-20T00:57:17Z</time>
<speed>0.54</speed>
</trkpt>
<trkpt lat="-6.965486" lon="-34.833019">
<ele>-8.730000</ele>
<time>2018-07-20T01:02:22Z</time>
<speed>0.00</speed>
</trkpt>
<trkpt lat="-6.965444" lon="-34.833019">
<ele>-3.530000</ele>
<time>2018-07-20T01:07:27Z</time>
<speed>0.24</speed>
</trkpt>
<trkpt lat="-6.965496" lon="-34.833004">
<ele>-14.770000</ele>
<time>2018-07-20T01:12:32Z</time>
<speed>0.00</speed>
</trkpt>
<trkpt lat="-6.965492" lon="-34.833134">
<ele>18.539999</ele>
<time>2018-07-20T01:17:37Z</time>
<speed>0.00</speed>
</trkpt>
<trkpt lat="-6.965477" lon="-34.832951">
<ele>-7.110000</ele>
<time>2018-07-20T01:22:43Z</time>
<speed>0.00</speed>
</trkpt>
<trkpt lat="-6.965448" lon="-34.833076">
<ele>23.639999</ele>
<time>2018-07-20T01:27:50Z</time>
<speed>0.00</speed>
</trkpt>
<trkpt lat="-6.965348" lon="-34.833103">
<ele>40.549999</ele>
<time>2018-07-20T01:32:56Z</time>
<speed>0.00</speed>
</trkpt>
<trkpt lat="-6.965449" lon="-34.833107">
<ele>17.340000</ele>
<time>2018-07-20T01:38:00Z</time>
<speed>0.00</speed>
</trkpt>
<trkpt lat="-6.965475" lon="-34.833065">
<ele>7.340000</ele>
<time>2018-07-20T01:43:06Z</time>
<speed>1.22</speed>
</trkpt>
<trkpt lat="-6.965397" lon="-34.833046">
<ele>21.059999</ele>
<time>2018-07-20T01:48:09Z</time>
<speed>0.28</speed>
</trkpt>
<trkpt lat="-6.965483" lon="-34.832916">
<ele>11.400000</ele>
<time>2018-07-20T01:53:15Z</time>
<speed>0.00</speed>
</trkpt>
<trkpt lat="-6.965570" lon="-34.833065">
<ele>27.900000</ele>
<time>2018-07-20T01:58:19Z</time>
<speed>0.00</speed>
</trkpt>
<trkpt lat="-6.965398" lon="-34.832935">
<ele>-6.220000</ele>
<time>2018-07-20T02:03:23Z</time>
<speed>0.00</speed>
</trkpt>
<trkpt lat="-6.965545" lon="-34.832989">
<ele>12.160000</ele>
<time>2018-07-20T02:08:27Z</time>
<speed>0.00</speed>
</trkpt>
<trkpt lat="-6.965497" lon="-34.833038">
<ele>27.660000</ele>
<time>2018-07-20T02:13:31Z</time>
<speed>0.00</speed>
</trkpt>
<trkpt lat="-6.965408" lon="-34.832954">
<ele>8.820000</ele>
<time>2018-07-20T02:18:36Z</time>
<speed>0.00</speed>
</trkpt>
<trkpt lat="-6.965410" lon="-34.833195">
<ele>-3.980000</ele>
<time>2018-07-20T02:23:41Z</time>
<speed>0.00</speed>
</trkpt>
<trkpt lat="-6.965410" lon="-34.833046">
<ele>-14.020000</ele>
<time>2018-07-20T02:28:45Z</time>
<speed>0.34</speed>
</trkpt>
<trkpt lat="-6.965416" lon="-34.832920">
<ele>4.900000</ele>
<time>2018-07-20T02:33:52Z</time>
<speed>0.23</speed>
</trkpt>
<trkpt lat="-6.965430" lon="-34.832958">
<ele>-17.049999</ele>
<time>2018-07-20T02:38:57Z</time>
<speed>0.00</speed>
</trkpt>
<trkpt lat="-6.965515" lon="-34.833088">
<ele>21.590000</ele>
<time>2018-07-20T02:44:01Z</time>
<speed>0.15</speed>
</trkpt>
<trkpt lat="-6.965477" lon="-34.833004">
<ele>10.000000</ele>
<time>2018-07-20T02:49:05Z</time>
<speed>0.05</speed>
</trkpt>
<trkpt lat="-6.965501" lon="-34.833073">
<ele>18.150000</ele>
<time>2018-07-20T02:54:11Z</time>
<speed>0.00</speed>
</trkpt>
<trkpt lat="-6.965451" lon="-34.832970">
<ele>4.150000</ele>
<time>2018-07-20T02:59:16Z</time>
<speed>0.00</speed>
</trkpt>
</trkseg>
</trk>
<trk>
<name>20180802-102151(10)</name>
<desc>Color:004000ff</desc>
<trkseg>
<trkpt lat="-6.965379" lon="-34.833080">
<ele>2.880000</ele>
<time>2018-07-20T03:04:21Z</time>
<speed>0.00</speed>
</trkpt>
<trkpt lat="-6.965487" lon="-34.833084">
<ele>15.429999</ele>
<time>2018-07-20T03:09:25Z</time>
<speed>0.00</speed>
</trkpt>
<trkpt lat="-6.965485" lon="-34.833115">
<ele>14.450000</ele>
<time>2018-07-20T03:14:30Z</time>
<speed>0.00</speed>
</trkpt>
<trkpt lat="-6.965570" lon="-34.832970">
<ele>0.220000</ele>
<time>2018-07-20T03:19:36Z</time>
<speed>0.00</speed>
</trkpt>
<trkpt lat="-6.965488" lon="-34.832958">
<ele>10.650000</ele>
<time>2018-07-20T03:24:41Z</time>
<speed>0.30</speed>
</trkpt>
<trkpt lat="-6.965375" lon="-34.833214">
<ele>31.389999</ele>
<time>2018-07-20T03:29:46Z</time>
<speed>0.29</speed>
</trkpt>
<trkpt lat="-6.965407" lon="-34.833012">
<ele>3.120000</ele>
<time>2018-07-20T03:34:51Z</time>
<speed>0.32</speed>
</trkpt>
<trkpt lat="-6.965448" lon="-34.833084">
<ele>-32.790001</ele>
<time>2018-07-20T03:39:57Z</time>
<speed>0.00</speed>
</trkpt>
<trkpt lat="-6.965357" lon="-34.833187">
<ele>5.640000</ele>
<time>2018-07-20T03:45:02Z</time>
<speed>0.00</speed>
</trkpt>
<trkpt lat="-6.965378" lon="-34.833214">
<ele>-17.639999</ele>
<time>2018-07-20T03:50:07Z</time>
<speed>0.00</speed>
</trkpt>
<trkpt lat="-6.965389" lon="-34.833027">
<ele>-23.369999</ele>
<time>2018-07-20T03:55:13Z</time>
<speed>0.00</speed>
</trkpt>
<trkpt lat="-6.965240" lon="-34.833179">
<ele>31.400000</ele>
<time>2018-07-20T04:01:17Z</time>
<speed>0.76</speed>
</trkpt>
<trkpt lat="-6.965164" lon="-34.833084">
<ele>36.639999</ele>
<time>2018-07-20T04:07:59Z</time>
<speed>0.06</speed>
</trkpt>
<trkpt lat="-6.965589" lon="-34.833054">
<ele>12.570000</ele>
<time>2018-07-20T04:16:32Z</time>
<speed>0.32</speed>
</trkpt>
<trkpt lat="-6.965373" lon="-34.833046">
<ele>24.609999</ele>
<time>2018-07-20T04:24:08Z</time>
<speed>0.00</speed>
</trkpt>
<trkpt lat="-6.964929" lon="-34.833046">
<ele>61.410000</ele>
<time>2018-07-20T04:29:14Z</time>
<speed>0.00</speed>
</trkpt>
<trkpt lat="-6.965541" lon="-34.832920">
<ele>24.559999</ele>
<time>2018-07-20T04:34:44Z</time>
<speed>0.54</speed>
</trkpt>
<trkpt lat="-6.965401" lon="-34.833065">
<ele>19.389999</ele>
<time>2018-07-20T04:41:08Z</time>
<speed>0.00</speed>
</trkpt>
<trkpt lat="-6.965547" lon="-34.833176">
<ele>-15.790000</ele>
<time>2018-07-20T04:46:14Z</time>
<speed>0.00</speed>
</trkpt>
<trkpt lat="-6.965390" lon="-34.833054">
<ele>-9.770000</ele>
<time>2018-07-20T04:51:20Z</time>
<speed>0.00</speed>
</trkpt>
<trkpt lat="-6.965701" lon="-34.833054">
<ele>-8.650000</ele>
<time>2018-07-20T04:56:25Z</time>
<speed>0.00</speed>
</trkpt>
<trkpt lat="-6.965509" lon="-34.832970">
<ele>8.059999</ele>
<time>2018-07-20T05:01:29Z</time>
<speed>0.00</speed>
</trkpt>
<trkpt lat="-6.965605" lon="-34.833107">
<ele>16.910000</ele>
<time>2018-07-20T05:07:00Z</time>
<speed>0.21</speed>
</trkpt>
<trkpt lat="-6.965477" lon="-34.833065">
<ele>3.640000</ele>
<time>2018-07-20T05:12:04Z</time>
<speed>0.20</speed>
</trkpt>
<trkpt lat="-6.965469" lon="-34.833038">
<ele>19.670000</ele>
<time>2018-07-20T05:17:09Z</time>
<speed>0.00</speed>
</trkpt>
<trkpt lat="-6.965502" lon="-34.833015">
<ele>21.559999</ele>
<time>2018-07-20T05:22:12Z</time>
<speed>0.00</speed>
</trkpt>
<trkpt lat="-6.965545" lon="-34.833012">
<ele>8.130000</ele>
<time>2018-07-20T05:27:15Z</time>
<speed>0.06</speed>
</trkpt>
<trkpt lat="-6.965488" lon="-34.833088">
<ele>11.070000</ele>
<time>2018-07-20T05:32:19Z</time>
<speed>0.01</speed>
</trkpt>
<trkpt lat="-6.965384" lon="-34.833027">
<ele>25.109999</ele>
<time>2018-07-20T05:37:23Z</time>
<speed>0.07</speed>
</trkpt>
<trkpt lat="-6.965435" lon="-34.832996">
<ele>-2.830000</ele>
<time>2018-07-20T05:42:27Z</time>
<speed>0.00</speed>
</trkpt>
<trkpt lat="-6.965483" lon="-34.832985">
<ele>25.619999</ele>
<time>2018-07-20T05:47:32Z</time>
<speed>0.00</speed>
</trkpt>
<trkpt lat="-6.965471" lon="-34.833019">
<ele>25.539999</ele>
<time>2018-07-20T05:52:36Z</time>
<speed>0.16</speed>
</trkpt>
<trkpt lat="-6.965487" lon="-34.833012">
<ele>8.349999</ele>
<time>2018-07-20T05:57:40Z</time>
<speed>0.00</speed>
</trkpt>
<trkpt lat="-6.965479" lon="-34.832993">
<ele>24.250000</ele>
<time>2018-07-20T06:02:43Z</time>
<speed>0.09</speed>
</trkpt>
<trkpt lat="-6.965464" lon="-34.832989">
<ele>15.389999</ele>
<time>2018-07-20T06:07:48Z</time>
<speed>0.00</speed>
</trkpt>
<trkpt lat="-6.965478" lon="-34.832947">
<ele>15.679999</ele>
<time>2018-07-20T06:12:53Z</time>
<speed>0.00</speed>
</trkpt>
<trkpt lat="-6.965435" lon="-34.832951">
<ele>22.320000</ele>
<time>2018-07-20T06:17:57Z</time>
<speed>0.00</speed>
</trkpt>
<trkpt lat="-6.965550" lon="-34.833015">
<ele>18.809999</ele>
<time>2018-07-20T06:23:00Z</time>
<speed>0.00</speed>
</trkpt>
<trkpt lat="-6.965395" lon="-34.833080">
<ele>21.529999</ele>
<time>2018-07-20T06:28:04Z</time>
<speed>0.00</speed>
</trkpt>
<trkpt lat="-6.965477" lon="-34.832996">
<ele>29.189999</ele>
<time>2018-07-20T06:33:08Z</time>
<speed>0.20</speed>
</trkpt>
<trkpt lat="-6.965465" lon="-34.833057">
<ele>-2.170000</ele>
<time>2018-07-20T06:38:12Z</time>
<speed>0.00</speed>
</trkpt>
<trkpt lat="-6.965425" lon="-34.833038">
<ele>11.870000</ele>
<time>2018-07-20T06:43:16Z</time>
<speed>0.00</speed>
</trkpt>
<trkpt lat="-6.965390" lon="-34.833031">
<ele>-1.130000</ele>
<time>2018-07-20T06:48:20Z</time>
<speed>0.00</speed>
</trkpt>
<trkpt lat="-6.965455" lon="-34.832996">
<ele>4.660000</ele>
<time>2018-07-20T06:53:24Z</time>
<speed>0.00</speed>
</trkpt>
<trkpt lat="-6.965447" lon="-34.833008">
<ele>-19.820000</ele>
<time>2018-07-20T06:58:30Z</time>
<speed>0.00</speed>
</trkpt>
<trkpt lat="-6.965398" lon="-34.833126">
<ele>-24.209999</ele>
<time>2018-07-20T07:03:35Z</time>
<speed>0.00</speed>
</trkpt>
<trkpt lat="-6.965510" lon="-34.833012">
<ele>-2.760000</ele>
<time>2018-07-20T07:08:40Z</time>
<speed>0.00</speed>
</trkpt>
<trkpt lat="-6.965400" lon="-34.833069">
<ele>24.260000</ele>
<time>2018-07-20T07:13:44Z</time>
<speed>0.00</speed>
</trkpt>
<trkpt lat="-6.965479" lon="-34.832981">
<ele>5.320000</ele>
<time>2018-07-20T07:18:49Z</time>
<speed>0.00</speed>
</trkpt>
<trkpt lat="-6.965431" lon="-34.832703">
<ele>58.219997</ele>
<time>2018-07-20T07:23:54Z</time>
<speed>0.00</speed>
</trkpt>
<trkpt lat="-6.965499" lon="-34.833061">
<ele>19.240000</ele>
<time>2018-07-20T07:28:58Z</time>
<speed>0.00</speed>
</trkpt>
<trkpt lat="-6.965416" lon="-34.833191">
<ele>8.120000</ele>
<time>2018-07-20T07:34:03Z</time>
<speed>0.00</speed>
</trkpt>
<trkpt lat="-6.965561" lon="-34.833126">
<ele>35.969997</ele>
<time>2018-07-20T07:39:08Z</time>
<speed>0.00</speed>
</trkpt>
<trkpt lat="-6.965485" lon="-34.833038">
<ele>23.519999</ele>
<time>2018-07-20T07:44:13Z</time>
<speed>0.00</speed>
</trkpt>
<trkpt lat="-6.965464" lon="-34.833073">
<ele>-16.180000</ele>
<time>2018-07-20T07:49:24Z</time>
<speed>0.00</speed>
</trkpt>
<trkpt lat="-6.965390" lon="-34.833035">
<ele>62.119999</ele>
<time>2018-07-20T07:54:31Z</time>
<speed>0.05</speed>
</trkpt>
<trkpt lat="-6.965464" lon="-34.833107">
<ele>8.370000</ele>
<time>2018-07-20T08:00:01Z</time>
<speed>0.08</speed>
</trkpt>
<trkpt lat="-6.965341" lon="-34.833187">
<ele>38.110001</ele>
<time>2018-07-20T08:05:13Z</time>
<speed>0.00</speed>
</trkpt>
<trkpt lat="-6.965403" lon="-34.832970">
<ele>-31.559999</ele>
<time>2018-07-20T08:10:23Z</time>
<speed>0.00</speed>
</trkpt>
<trkpt lat="-6.965605" lon="-34.833027">
<ele>-8.230000</ele>
<time>2018-07-20T08:15:33Z</time>
<speed>0.00</speed>
</trkpt>
<trkpt lat="-6.965410" lon="-34.833130">
<ele>-19.639999</ele>
<time>2018-07-20T08:20:44Z</time>
<speed>0.00</speed>
</trkpt>
<trkpt lat="-6.965457" lon="-34.833004">
<ele>-4.830000</ele>
<time>2018-07-20T08:25:52Z</time>
<speed>0.38</speed>
</trkpt>
<trkpt lat="-6.965466" lon="-34.832993">
<ele>-27.070000</ele>
<time>2018-07-20T08:30:58Z</time>
<speed>0.00</speed>
</trkpt>
<trkpt lat="-6.965575" lon="-34.832966">
<ele>-3.220000</ele>
<time>2018-07-20T08:36:05Z</time>
<speed>0.00</speed>
</trkpt>
<trkpt lat="-6.965504" lon="-34.832932">
<ele>-32.049999</ele>
<time>2018-07-20T08:41:11Z</time>
<speed>0.00</speed>
</trkpt>
<trkpt lat="-6.965014" lon="-34.833504">
<ele>106.979996</ele>
<time>2018-07-20T08:46:21Z</time>
<speed>0.00</speed>
</trkpt>
<trkpt lat="-6.965307" lon="-34.832832">
<ele>-6.990000</ele>
<time>2018-07-20T08:51:27Z</time>
<speed>0.00</speed>
</trkpt>
<trkpt lat="-6.965685" lon="-34.833050">
<ele>-19.490000</ele>
<time>2018-07-20T08:56:34Z</time>
<speed>0.00</speed>
</trkpt>
<trkpt lat="-6.965400" lon="-34.833138">
<ele>6.940000</ele>
<time>2018-07-20T09:01:39Z</time>
<speed>0.00</speed>
</trkpt>
<trkpt lat="-6.965271" lon="-34.833416">
<ele>51.270000</ele>
<time>2018-07-20T09:06:53Z</time>
<speed>0.85</speed>
</trkpt>
<trkpt lat="-6.965561" lon="-34.832859">
<ele>-10.099999</ele>
<time>2018-07-20T09:12:23Z</time>
<speed>0.30</speed>
</trkpt>
<trkpt lat="-6.965561" lon="-34.832958">
<ele>-13.450000</ele>
<time>2018-07-20T09:17:49Z</time>
<speed>0.00</speed>
</trkpt>
<trkpt lat="-6.965601" lon="-34.833019">
<ele>-28.789999</ele>
<time>2018-07-20T09:23:02Z</time>
<speed>0.00</speed>
</trkpt>
<trkpt lat="-6.965399" lon="-34.832932">
<ele>18.340000</ele>
<time>2018-07-20T09:28:07Z</time>
<speed>0.00</speed>
</trkpt>
<trkpt lat="-6.965598" lon="-34.833107">
<ele>-14.309999</ele>
<time>2018-07-20T09:33:33Z</time>
<speed>0.36</speed>
</trkpt>
<trkpt lat="-6.965545" lon="-34.833012">
<ele>18.199999</ele>
<time>2018-07-20T09:38:38Z</time>
<speed>0.00</speed>
</trkpt>
<trkpt lat="-6.965558" lon="-34.832970">
<ele>-5.310000</ele>
<time>2018-07-20T09:43:41Z</time>
<speed>0.29</speed>
</trkpt>
<trkpt lat="-6.965531" lon="-34.833073">
<ele>-6.880000</ele>
<time>2018-07-20T09:48:45Z</time>
<speed>0.00</speed>
</trkpt>
<trkpt lat="-6.965473" lon="-34.833012">
<ele>6.000000</ele>
<time>2018-07-20T09:53:49Z</time>
<speed>0.12</speed>
</trkpt>
<trkpt lat="-6.965528" lon="-34.832977">
<ele>-3.410000</ele>
<time>2018-07-20T09:58:53Z</time>
<speed>0.00</speed>
</trkpt>
<trkpt lat="-6.965501" lon="-34.833023">
<ele>8.630000</ele>
<time>2018-07-20T10:03:55Z</time>
<speed>0.17</speed>
</trkpt>
<trkpt lat="-6.965526" lon="-34.832928">
<ele>-36.529999</ele>
<time>2018-07-20T10:09:01Z</time>
<speed>0.00</speed>
</trkpt>
<trkpt lat="-6.965416" lon="-34.833164">
<ele>-6.990000</ele>
<time>2018-07-20T10:14:06Z</time>
<speed>0.00</speed>
</trkpt>
<trkpt lat="-6.965444" lon="-34.833042">
<ele>8.139999</ele>
<time>2018-07-20T10:19:10Z</time>
<speed>0.13</speed>
</trkpt>
<trkpt lat="-6.965419" lon="-34.833046">
<ele>12.969999</ele>
<time>2018-07-20T10:24:14Z</time>
<speed>0.00</speed>
</trkpt>
<trkpt lat="-6.965398" lon="-34.832909">
<ele>12.520000</ele>
<time>2018-07-20T10:29:17Z</time>
<speed>0.00</speed>
</trkpt>
<trkpt lat="-6.965514" lon="-34.832981">
<ele>-8.450000</ele>
<time>2018-07-20T10:34:23Z</time>
<speed>0.00</speed>
</trkpt>
<trkpt lat="-6.965438" lon="-34.833130">
<ele>-7.120000</ele>
<time>2018-07-20T10:39:29Z</time>
<speed>0.00</speed>
</trkpt>
<trkpt lat="-6.965503" lon="-34.833336">
<ele>-4.280000</ele>
<time>2018-07-20T10:44:37Z</time>
<speed>0.00</speed>
</trkpt>
<trkpt lat="-6.965396" lon="-34.833046">
<ele>28.059999</ele>
<time>2018-07-20T10:49:43Z</time>
<speed>0.00</speed>
</trkpt>
<trkpt lat="-6.965513" lon="-34.832954">
<ele>-9.820000</ele>
<time>2018-07-20T10:54:48Z</time>
<speed>0.31</speed>
</trkpt>
<trkpt lat="-6.965526" lon="-34.833138">
<ele>-10.429999</ele>
<time>2018-07-20T10:59:54Z</time>
<speed>0.00</speed>
</trkpt>
<trkpt lat="-6.965463" lon="-34.833115">
<ele>17.850000</ele>
<time>2018-07-20T11:04:59Z</time>
<speed>0.25</speed>
</trkpt>
<trkpt lat="-6.965432" lon="-34.833187">
<ele>23.549999</ele>
<time>2018-07-20T11:10:05Z</time>
<speed>0.00</speed>
</trkpt>
<trkpt lat="-6.965401" lon="-34.833115">
<ele>35.860001</ele>
<time>2018-07-20T11:15:11Z</time>
<speed>0.00</speed>
</trkpt>
<trkpt lat="-6.965403" lon="-34.833038">
<ele>17.889999</ele>
<time>2018-07-20T11:20:18Z</time>
<speed>0.00</speed>
</trkpt>
<trkpt lat="-6.965406" lon="-34.833042">
<ele>14.589999</ele>
<time>2018-07-20T11:25:24Z</time>
<speed>0.00</speed>
</trkpt>
<trkpt lat="-6.965364" lon="-34.832977">
<ele>23.230000</ele>
<time>2018-07-20T11:30:32Z</time>
<speed>0.00</speed>
</trkpt>
<trkpt lat="-6.965401" lon="-34.833038">
<ele>32.590000</ele>
<time>2018-07-20T11:35:37Z</time>
<speed>0.00</speed>
</trkpt>
<trkpt lat="-6.965304" lon="-34.833012">
<ele>64.049995</ele>
<time>2018-07-20T11:40:45Z</time>
<speed>0.00</speed>
</trkpt>
<trkpt lat="-6.965393" lon="-34.832867">
<ele>21.090000</ele>
<time>2018-07-20T11:45:52Z</time>
<speed>0.00</speed>
</trkpt>
<trkpt lat="-6.965577" lon="-34.833225">
<ele>4.500000</ele>
<time>2018-07-20T11:50:59Z</time>
<speed>0.00</speed>
</trkpt>
<trkpt lat="-6.965460" lon="-34.833118">
<ele>26.420000</ele>
<time>2018-07-20T11:56:05Z</time>
<speed>0.00</speed>
</trkpt>
<trkpt lat="-6.965430" lon="-34.833027">
<ele>2.020000</ele>
<time>2018-07-20T12:01:33Z</time>
<speed>0.00</speed>
</trkpt>
<trkpt lat="-6.965294" lon="-34.833027">
<ele>52.119999</ele>
<time>2018-07-20T12:06:45Z</time>
<speed>0.00</speed>
</trkpt>
<trkpt lat="-6.965475" lon="-34.833015">
<ele>6.130000</ele>
<time>2018-07-20T12:11:55Z</time>
<speed>0.03</speed>
</trkpt>
<trkpt lat="-6.965616" lon="-34.833118">
<ele>-36.489998</ele>
<time>2018-07-20T12:17:04Z</time>
<speed>0.00</speed>
</trkpt>
<trkpt lat="-6.965430" lon="-34.833031">
<ele>20.340000</ele>
<time>2018-07-20T12:22:15Z</time>
<speed>0.00</speed>
</trkpt>
<trkpt lat="-6.965524" lon="-34.833080">
<ele>-29.590000</ele>
<time>2018-07-20T12:27:25Z</time>
<speed>0.00</speed>
</trkpt>
<trkpt lat="-6.965485" lon="-34.832981">
<ele>23.199999</ele>
<time>2018-07-20T12:32:47Z</time>
<speed>0.65</speed>
</trkpt>
<trkpt lat="-6.965467" lon="-34.833008">
<ele>9.480000</ele>
<time>2018-07-20T12:37:54Z</time>
<speed>0.00</speed>
</trkpt>
<trkpt lat="-6.965865" lon="-34.833168">
<ele>-59.059998</ele>
<time>2018-07-20T12:43:07Z</time>
<speed>1.33</speed>
</trkpt>
<trkpt lat="-6.965426" lon="-34.832970">
<ele>18.520000</ele>
<time>2018-07-20T12:48:14Z</time>
<speed>0.00</speed>
</trkpt>
<trkpt lat="-6.965453" lon="-34.833000">
<ele>12.210000</ele>
<time>2018-07-20T12:53:22Z</time>
<speed>0.00</speed>
</trkpt>
<trkpt lat="-6.965529" lon="-34.833061">
<ele>-6.240000</ele>
<time>2018-07-20T12:58:29Z</time>
<speed>0.00</speed>
</trkpt>
<trkpt lat="-6.965519" lon="-34.833076">
<ele>-8.540000</ele>
<time>2018-07-20T13:03:38Z</time>
<speed>0.00</speed>
</trkpt>
<trkpt lat="-6.965413" lon="-34.833099">
<ele>-2.750000</ele>
<time>2018-07-20T13:08:45Z</time>
<speed>0.00</speed>
</trkpt>
<trkpt lat="-6.965502" lon="-34.833069">
<ele>-3.190000</ele>
<time>2018-07-20T13:13:52Z</time>
<speed>0.00</speed>
</trkpt>
<trkpt lat="-6.965467" lon="-34.833035">
<ele>7.840000</ele>
<time>2018-07-20T13:19:00Z</time>
<speed>0.00</speed>
</trkpt>
<trkpt lat="-6.965643" lon="-34.833138">
<ele>17.490000</ele>
<time>2018-07-20T13:24:10Z</time>
<speed>2.40</speed>
</trkpt>
<trkpt lat="-6.965605" lon="-34.833248">
<ele>11.360000</ele>
<time>2018-07-20T13:29:18Z</time>
<speed>0.00</speed>
</trkpt>
<trkpt lat="-6.965532" lon="-34.833038">
<ele>16.270000</ele>
<time>2018-07-20T13:34:55Z</time>
<speed>0.17</speed>
</trkpt>
<trkpt lat="-6.965407" lon="-34.832962">
<ele>3.310000</ele>
<time>2018-07-20T13:40:04Z</time>
<speed>0.00</speed>
</trkpt>
<trkpt lat="-6.965518" lon="-34.833038">
<ele>8.220000</ele>
<time>2018-07-20T13:45:12Z</time>
<speed>0.00</speed>
</trkpt>
<trkpt lat="-6.965451" lon="-34.832951">
<ele>9.010000</ele>
<time>2018-07-20T13:50:20Z</time>
<speed>0.00</speed>
</trkpt>
<trkpt lat="-6.965508" lon="-34.833008">
<ele>7.250000</ele>
<time>2018-07-20T13:55:29Z</time>
<speed>0.00</speed>
</trkpt>
<trkpt lat="-6.965576" lon="-34.833073">
<ele>31.559999</ele>
<time>2018-07-20T14:00:38Z</time>
<speed>0.00</speed>
</trkpt>
<trkpt lat="-6.965506" lon="-34.833054">
<ele>10.950000</ele>
<time>2018-07-20T14:05:46Z</time>
<speed>0.09</speed>
</trkpt>
<trkpt lat="-6.965503" lon="-34.833035">
<ele>23.850000</ele>
<time>2018-07-20T14:10:56Z</time>
<speed>0.00</speed>
</trkpt>
<trkpt lat="-6.965518" lon="-34.833065">
<ele>16.740000</ele>
<time>2018-07-20T14:16:04Z</time>
<speed>0.01</speed>
</trkpt>
<trkpt lat="-6.965440" lon="-34.833019">
<ele>21.379999</ele>
<time>2018-07-20T14:21:13Z</time>
<speed>0.00</speed>
</trkpt>
<trkpt lat="-6.965434" lon="-34.833027">
<ele>20.199999</ele>
<time>2018-07-20T14:26:24Z</time>
<speed>0.07</speed>
</trkpt>
<trkpt lat="-6.965443" lon="-34.833035">
<ele>43.660000</ele>
<time>2018-07-20T14:31:34Z</time>
<speed>0.00</speed>
</trkpt>
<trkpt lat="-6.965405" lon="-34.832989">
<ele>4.980000</ele>
<time>2018-07-20T14:36:43Z</time>
<speed>0.00</speed>
</trkpt>
<trkpt lat="-6.965557" lon="-34.833015">
<ele>35.029999</ele>
<time>2018-07-20T14:41:53Z</time>
<speed>0.00</speed>
</trkpt>
<trkpt lat="-6.965503" lon="-34.833004">
<ele>16.469999</ele>
<time>2018-07-20T14:47:03Z</time>
<speed>0.00</speed>
</trkpt>
<trkpt lat="-6.965435" lon="-34.832970">
<ele>1.170000</ele>
<time>2018-07-20T14:52:13Z</time>
<speed>0.00</speed>
</trkpt>
<trkpt lat="-6.965402" lon="-34.832954">
<ele>-32.380001</ele>
<time>2018-07-20T14:57:29Z</time>
<speed>0.00</speed>
</trkpt>
<trkpt lat="-6.965220" lon="-34.832813">
<ele>159.029999</ele>
<time>2018-07-20T15:02:43Z</time>
<speed>0.00</speed>
</trkpt>
<trkpt lat="-6.965146" lon="-34.832897">
<ele>158.750000</ele>
<time>2018-07-20T15:08:15Z</time>
<speed>0.44</speed>
</trkpt>
<trkpt lat="-6.965259" lon="-34.832905">
<ele>65.680000</ele>
<time>2018-07-20T15:13:38Z</time>
<speed>0.00</speed>
</trkpt>
<trkpt lat="-6.965296" lon="-34.832935">
<ele>74.150002</ele>
<time>2018-07-20T15:19:17Z</time>
<speed>5.36</speed>
</trkpt>
<trkpt lat="-6.965397" lon="-34.833019">
<ele>18.150000</ele>
<time>2018-07-20T15:26:01Z</time>
<speed>0.25</speed>
</trkpt>
<trkpt lat="-6.965398" lon="-34.833046">
<ele>5.520000</ele>
<time>2018-07-20T15:33:26Z</time>
<speed>0.00</speed>
</trkpt>
<trkpt lat="-6.965519" lon="-34.833046">
<ele>-36.450001</ele>
<time>2018-07-20T15:38:37Z</time>
<speed>0.00</speed>
</trkpt>
<trkpt lat="-6.965450" lon="-34.833031">
<ele>3.410000</ele>
<time>2018-07-20T15:43:48Z</time>
<speed>0.00</speed>
</trkpt>
<trkpt lat="-6.965412" lon="-34.833004">
<ele>34.719997</ele>
<time>2018-07-20T15:48:59Z</time>
<speed>0.00</speed>
</trkpt>
<trkpt lat="-6.965430" lon="-34.833012">
<ele>17.940001</ele>
<time>2018-07-20T15:54:10Z</time>
<speed>0.25</speed>
</trkpt>
<trkpt lat="-6.965461" lon="-34.832935">
<ele>20.939999</ele>
<time>2018-07-20T15:59:20Z</time>
<speed>0.11</speed>
</trkpt>
<trkpt lat="-6.965378" lon="-34.833061">
<ele>17.980000</ele>
<time>2018-07-20T16:04:30Z</time>
<speed>0.24</speed>
</trkpt>
<trkpt lat="-6.965457" lon="-34.832943">
<ele>3.760000</ele>
<time>2018-07-20T16:09:41Z</time>
<speed>0.00</speed>
</trkpt>
<trkpt lat="-6.965540" lon="-34.833061">
<ele>-3.120000</ele>
<time>2018-07-20T16:14:52Z</time>
<speed>0.00</speed>
</trkpt>
<trkpt lat="-6.965361" lon="-34.833088">
<ele>68.680000</ele>
<time>2018-07-20T16:20:03Z</time>
<speed>0.00</speed>
</trkpt>
<trkpt lat="-6.965317" lon="-34.833107">
<ele>7.630000</ele>
<time>2018-07-20T16:25:11Z</time>
<speed>0.27</speed>
</trkpt>
<trkpt lat="-6.965520" lon="-34.833027">
<ele>5.440000</ele>
<time>2018-07-20T16:30:21Z</time>
<speed>0.00</speed>
</trkpt>
<trkpt lat="-6.965503" lon="-34.832981">
<ele>27.150000</ele>
<time>2018-07-20T16:35:32Z</time>
<speed>0.00</speed>
</trkpt>
<trkpt lat="-6.965467" lon="-34.833061">
<ele>2.590000</ele>
<time>2018-07-20T16:40:43Z</time>
<speed>0.00</speed>
</trkpt>
<trkpt lat="-6.965456" lon="-34.833012">
<ele>11.240000</ele>
<time>2018-07-20T16:45:52Z</time>
<speed>0.12</speed>
</trkpt>
<trkpt lat="-6.965471" lon="-34.832973">
<ele>-25.760000</ele>
<time>2018-07-20T16:51:05Z</time>
<speed>0.51</speed>
</trkpt>
<trkpt lat="-6.965471" lon="-34.833130">
<ele>-3.630000</ele>
<time>2018-07-20T16:56:16Z</time>
<speed>0.00</speed>
</trkpt>
<trkpt lat="-6.965472" lon="-34.833054">
<ele>16.609999</ele>
<time>2018-07-20T17:01:27Z</time>
<speed>0.00</speed>
</trkpt>
<trkpt lat="-6.965505" lon="-34.832928">
<ele>53.239998</ele>
<time>2018-07-20T17:06:39Z</time>
<speed>0.00</speed>
</trkpt>
<trkpt lat="-6.965444" lon="-34.833008">
<ele>26.709999</ele>
<time>2018-07-20T17:11:50Z</time>
<speed>0.00</speed>
</trkpt>
<trkpt lat="-6.965447" lon="-34.833000">
<ele>19.059999</ele>
<time>2018-07-20T17:17:00Z</time>
<speed>0.00</speed>
</trkpt>
<trkpt lat="-6.965446" lon="-34.832916">
<ele>38.829998</ele>
<time>2018-07-20T17:22:10Z</time>
<speed>0.00</speed>
</trkpt>
<trkpt lat="-6.965428" lon="-34.832874">
<ele>35.590000</ele>
<time>2018-07-20T17:27:22Z</time>
<speed>0.00</speed>
</trkpt>
<trkpt lat="-6.965445" lon="-34.833012">
<ele>14.309999</ele>
<time>2018-07-20T17:32:32Z</time>
<speed>0.00</speed>
</trkpt>
<trkpt lat="-6.965528" lon="-34.832989">
<ele>5.350000</ele>
<time>2018-07-20T17:37:42Z</time>
<speed>0.00</speed>
</trkpt>
<trkpt lat="-6.965483" lon="-34.833004">
<ele>-2.330000</ele>
<time>2018-07-20T17:42:52Z</time>
<speed>0.00</speed>
</trkpt>
<trkpt lat="-6.965471" lon="-34.833000">
<ele>-2.670000</ele>
<time>2018-07-20T17:48:02Z</time>
<speed>0.08</speed>
</trkpt>
<trkpt lat="-6.965420" lon="-34.833054">
<ele>12.660000</ele>
<time>2018-07-20T17:53:12Z</time>
<speed>0.00</speed>
</trkpt>
<trkpt lat="-6.965444" lon="-34.833012">
<ele>37.610001</ele>
<time>2018-07-20T17:58:22Z</time>
<speed>0.00</speed>
</trkpt>
<trkpt lat="-6.965459" lon="-34.833057">
<ele>17.340000</ele>
<time>2018-07-20T18:04:03Z</time>
<speed>0.07</speed>
</trkpt>
<trkpt lat="-6.965456" lon="-34.833042">
<ele>7.440000</ele>
<time>2018-07-20T18:09:15Z</time>
<speed>0.00</speed>
</trkpt>
<trkpt lat="-6.965480" lon="-34.833038">
<ele>21.109999</ele>
<time>2018-07-20T18:14:25Z</time>
<speed>0.30</speed>
</trkpt>
<trkpt lat="-6.965448" lon="-34.833042">
<ele>15.870000</ele>
<time>2018-07-20T18:19:39Z</time>
<speed>0.25</speed>
</trkpt>
<trkpt lat="-6.965537" lon="-34.833160">
<ele>11.630000</ele>
<time>2018-07-20T18:24:48Z</time>
<speed>0.48</speed>
</trkpt>
<trkpt lat="-6.965490" lon="-34.833092">
<ele>7.510000</ele>
<time>2018-07-20T18:29:57Z</time>
<speed>0.00</speed>
</trkpt>
<trkpt lat="-6.965425" lon="-34.833103">
<ele>26.920000</ele>
<time>2018-07-20T18:35:07Z</time>
<speed>0.00</speed>
</trkpt>
<trkpt lat="-6.965454" lon="-34.832989">
<ele>38.250000</ele>
<time>2018-07-20T18:40:16Z</time>
<speed>0.51</speed>
</trkpt>
<trkpt lat="-6.965477" lon="-34.833046">
<ele>30.189999</ele>
<time>2018-07-20T18:45:25Z</time>
<speed>0.00</speed>
</trkpt>
<trkpt lat="-6.965433" lon="-34.833088">
<ele>-12.460000</ele>
<time>2018-07-20T18:50:35Z</time>
<speed>0.00</speed>
</trkpt>
<trkpt lat="-6.965319" lon="-34.832912">
<ele>45.639999</ele>
<time>2018-07-20T18:55:44Z</time>
<speed>0.00</speed>
</trkpt>
<trkpt lat="-6.965476" lon="-34.833126">
<ele>0.690000</ele>
<time>2018-07-20T19:00:53Z</time>
<speed>0.00</speed>
</trkpt>
<trkpt lat="-6.965443" lon="-34.832954">
<ele>9.240000</ele>
<time>2018-07-20T19:06:02Z</time>
<speed>0.00</speed>
</trkpt>
<trkpt lat="-6.965511" lon="-34.833107">
<ele>47.119999</ele>
<time>2018-07-20T19:11:12Z</time>
<speed>0.00</speed>
</trkpt>
<trkpt lat="-6.965445" lon="-34.833015">
<ele>9.090000</ele>
<time>2018-07-20T19:16:21Z</time>
<speed>0.00</speed>
</trkpt>
<trkpt lat="-6.965540" lon="-34.833111">
<ele>9.400000</ele>
<time>2018-07-20T19:21:30Z</time>
<speed>0.00</speed>
</trkpt>
<trkpt lat="-6.965441" lon="-34.833038">
<ele>15.219999</ele>
<time>2018-07-20T19:26:41Z</time>
<speed>0.00</speed>
</trkpt>
<trkpt lat="-6.965524" lon="-34.833012">
<ele>28.469999</ele>
<time>2018-07-20T19:31:55Z</time>
<speed>0.00</speed>
</trkpt>
<trkpt lat="-6.965476" lon="-34.833366">
<ele>-61.459999</ele>
<time>2018-07-20T19:37:14Z</time>
<speed>0.00</speed>
</trkpt>
<trkpt lat="-6.965597" lon="-34.833412">
<ele>-39.610001</ele>
<time>2018-07-20T19:42:36Z</time>
<speed>0.00</speed>
</trkpt>
<trkpt lat="-6.965341" lon="-34.832668">
<ele>59.759998</ele>
<time>2018-07-20T19:47:58Z</time>
<speed>0.73</speed>
</trkpt>
<trkpt lat="-6.965355" lon="-34.832756">
<ele>33.520000</ele>
<time>2018-07-20T19:53:29Z</time>
<speed>0.75</speed>
</trkpt>
<trkpt lat="-6.965455" lon="-34.832951">
<ele>18.879999</ele>
<time>2018-07-20T20:00:01Z</time>
<speed>0.29</speed>
</trkpt>
<trkpt lat="-6.965422" lon="-34.833012">
<ele>22.029999</ele>
<time>2018-07-20T20:07:21Z</time>
<speed>0.00</speed>
</trkpt>
<trkpt lat="-6.965434" lon="-34.832962">
<ele>4.290000</ele>
<time>2018-07-20T20:12:30Z</time>
<speed>0.00</speed>
</trkpt>
<trkpt lat="-6.965605" lon="-34.833206">
<ele>-13.090000</ele>
<time>2018-07-20T20:17:38Z</time>
<speed>0.32</speed>
</trkpt>
<trkpt lat="-6.965415" lon="-34.832989">
<ele>-1.890000</ele>
<time>2018-07-20T20:22:47Z</time>
<speed>0.00</speed>
</trkpt>
<trkpt lat="-6.965531" lon="-34.833042">
<ele>-12.270000</ele>
<time>2018-07-20T20:27:55Z</time>
<speed>0.00</speed>
</trkpt>
<trkpt lat="-6.965451" lon="-34.832993">
<ele>9.099999</ele>
<time>2018-07-20T20:33:04Z</time>
<speed>0.00</speed>
</trkpt>
<trkpt lat="-6.965518" lon="-34.833084">
<ele>-6.470000</ele>
<time>2018-07-20T20:38:13Z</time>
<speed>0.00</speed>
</trkpt>
<trkpt lat="-6.965500" lon="-34.833065">
<ele>-5.650000</ele>
<time>2018-07-20T20:43:22Z</time>
<speed>0.00</speed>
</trkpt>
<trkpt lat="-6.965532" lon="-34.833168">
<ele>-3.740000</ele>
<time>2018-07-20T20:48:43Z</time>
<speed>0.00</speed>
</trkpt>
<trkpt lat="-6.965700" lon="-34.833393">
<ele>-72.089996</ele>
<time>2018-07-20T20:53:56Z</time>
<speed>0.00</speed>
</trkpt>
<trkpt lat="-6.965282" lon="-34.832737">
<ele>55.289997</ele>
<time>2018-07-20T20:59:05Z</time>
<speed>0.00</speed>
</trkpt>
<trkpt lat="-6.965354" lon="-34.832989">
<ele>30.379999</ele>
<time>2018-07-20T21:04:13Z</time>
<speed>0.00</speed>
</trkpt>
<trkpt lat="-6.965671" lon="-34.833241">
<ele>-44.020000</ele>
<time>2018-07-20T21:09:23Z</time>
<speed>0.00</speed>
</trkpt>
<trkpt lat="-6.965439" lon="-34.832874">
<ele>33.570000</ele>
<time>2018-07-20T21:14:31Z</time>
<speed>0.00</speed>
</trkpt>
<trkpt lat="-6.965310" lon="-34.832878">
<ele>79.540001</ele>
<time>2018-07-20T21:19:43Z</time>
<speed>0.00</speed>
</trkpt>
<trkpt lat="-6.965327" lon="-34.832787">
<ele>141.729996</ele>
<time>2018-07-20T21:24:57Z</time>
<speed>0.00</speed>
</trkpt>
<trkpt lat="-6.965733" lon="-34.832958">
<ele>-23.990000</ele>
<time>2018-07-20T21:30:14Z</time>
<speed>0.00</speed>
</trkpt>
<trkpt lat="-6.965471" lon="-34.832962">
<ele>29.189999</ele>
<time>2018-07-20T21:35:48Z</time>
<speed>0.09</speed>
</trkpt>
<trkpt lat="-6.965562" lon="-34.833031">
<ele>-11.360000</ele>
<time>2018-07-20T21:41:17Z</time>
<speed>0.00</speed>
</trkpt>
<trkpt lat="-6.965505" lon="-34.832985">
<ele>-4.640000</ele>
<time>2018-07-20T21:46:25Z</time>
<speed>0.00</speed>
</trkpt>
<trkpt lat="-6.965448" lon="-34.832954">
<ele>11.840000</ele>
<time>2018-07-20T21:51:32Z</time>
<speed>0.00</speed>
</trkpt>
<trkpt lat="-6.965232" lon="-34.833027">
<ele>50.649998</ele>
<time>2018-07-20T21:56:39Z</time>
<speed>0.00</speed>
</trkpt>
<trkpt lat="-6.965433" lon="-34.833019">
<ele>15.139999</ele>
<time>2018-07-20T22:01:47Z</time>
<speed>0.00</speed>
</trkpt>
<trkpt lat="-6.965558" lon="-34.833019">
<ele>-29.420000</ele>
<time>2018-07-20T22:06:57Z</time>
<speed>1.02</speed>
</trkpt>
<trkpt lat="-6.965451" lon="-34.833038">
<ele>8.260000</ele>
<time>2018-07-20T22:12:05Z</time>
<speed>0.00</speed>
</trkpt>
<trkpt lat="-6.965513" lon="-34.833057">
<ele>15.190000</ele>
<time>2018-07-20T22:17:13Z</time>
<speed>0.00</speed>
</trkpt>
<trkpt lat="-6.965501" lon="-34.833076">
<ele>19.580000</ele>
<time>2018-07-20T22:22:20Z</time>
<speed>0.27</speed>
</trkpt>
<trkpt lat="-6.965392" lon="-34.833080">
<ele>6.940000</ele>
<time>2018-07-20T22:27:27Z</time>
<speed>0.00</speed>
</trkpt>
<trkpt lat="-6.965463" lon="-34.833168">
<ele>-4.050000</ele>
<time>2018-07-20T22:32:34Z</time>
<speed>0.00</speed>
</trkpt>
<trkpt lat="-6.965455" lon="-34.833038">
<ele>5.340000</ele>
<time>2018-07-20T22:37:40Z</time>
<speed>0.06</speed>
</trkpt>
<trkpt lat="-6.965427" lon="-34.832939">
<ele>-11.450000</ele>
<time>2018-07-20T22:42:46Z</time>
<speed>0.00</speed>
</trkpt>
<trkpt lat="-6.965450" lon="-34.833019">
<ele>7.480000</ele>
<time>2018-07-20T22:47:52Z</time>
<speed>1.61</speed>
</trkpt>
<trkpt lat="-6.965446" lon="-34.833057">
<ele>10.679999</ele>
<time>2018-07-20T22:52:59Z</time>
<speed>0.00</speed>
</trkpt>
<trkpt lat="-6.965497" lon="-34.833004">
<ele>7.890000</ele>
<time>2018-07-20T22:58:06Z</time>
<speed>0.00</speed>
</trkpt>
<trkpt lat="-6.965474" lon="-34.832954">
<ele>14.389999</ele>
<time>2018-07-20T23:03:14Z</time>
<speed>0.00</speed>
</trkpt>
<trkpt lat="-6.965451" lon="-34.833000">
<ele>3.280000</ele>
<time>2018-07-20T23:08:21Z</time>
<speed>0.00</speed>
</trkpt>
<trkpt lat="-6.965419" lon="-34.832939">
<ele>30.820000</ele>
<time>2018-07-20T23:13:32Z</time>
<speed>0.14</speed>
</trkpt>
<trkpt lat="-6.965491" lon="-34.833008">
<ele>26.260000</ele>
<time>2018-07-20T23:18:57Z</time>
<speed>0.32</speed>
</trkpt>
<trkpt lat="-6.965467" lon="-34.833092">
<ele>14.679999</ele>
<time>2018-07-20T23:24:16Z</time>
<speed>0.84</speed>
</trkpt>
<trkpt lat="-6.965411" lon="-34.832916">
<ele>39.239998</ele>
<time>2018-07-20T23:29:42Z</time>
<speed>0.00</speed>
</trkpt>
<trkpt lat="-6.965420" lon="-34.832798">
<ele>29.570000</ele>
<time>2018-07-20T23:35:07Z</time>
<speed>0.00</speed>
</trkpt>
<trkpt lat="-6.965466" lon="-34.832798">
<ele>25.740000</ele>
<time>2018-07-20T23:40:14Z</time>
<speed>2.32</speed>
</trkpt>
<trkpt lat="-6.965412" lon="-34.833023">
<ele>4.900000</ele>
<time>2018-07-20T23:45:43Z</time>
<speed>0.27</speed>
</trkpt>
<trkpt lat="-6.965454" lon="-34.833115">
<ele>-5.670000</ele>
<time>2018-07-20T23:51:25Z</time>
<speed>0.64</speed>
</trkpt>
<trkpt lat="-6.965473" lon="-34.832943">
<ele>19.209999</ele>
<time>2018-07-20T23:58:18Z</time>
<speed>0.40</speed>
</trkpt>
<trkpt lat="-6.965485" lon="-34.832943">
<ele>9.929999</ele>
<time>2018-07-21T00:05:56Z</time>
<speed>0.00</speed>
</trkpt>
<trkpt lat="-6.965455" lon="-34.832943">
<ele>-49.489998</ele>
<time>2018-07-21T00:11:08Z</time>
<speed>0.00</speed>
</trkpt>
<trkpt lat="-6.965419" lon="-34.833027">
<ele>-0.770000</ele>
<time>2018-07-21T00:16:16Z</time>
<speed>1.12</speed>
</trkpt>
<trkpt lat="-6.965477" lon="-34.833080">
<ele>-9.200000</ele>
<time>2018-07-21T00:21:36Z</time>
<speed>0.05</speed>
</trkpt>
<trkpt lat="-6.965477" lon="-34.833008">
<ele>15.009999</ele>
<time>2018-07-21T00:26:43Z</time>
<speed>0.00</speed>
</trkpt>
<trkpt lat="-6.965491" lon="-34.833061">
<ele>13.429999</ele>
<time>2018-07-21T00:31:49Z</time>
<speed>0.00</speed>
</trkpt>
<trkpt lat="-6.965445" lon="-34.833035">
<ele>-8.690000</ele>
<time>2018-07-21T00:36:56Z</time>
<speed>0.00</speed>
</trkpt>
<trkpt lat="-6.965497" lon="-34.832993">
<ele>1.580000</ele>
<time>2018-07-21T00:42:05Z</time>
<speed>0.28</speed>
</trkpt>
<trkpt lat="-6.965335" lon="-34.833069">
<ele>34.980000</ele>
<time>2018-07-21T00:47:13Z</time>
<speed>0.00</speed>
</trkpt>
<trkpt lat="-6.965354" lon="-34.833115">
<ele>31.580000</ele>
<time>2018-07-21T00:52:21Z</time>
<speed>0.00</speed>
</trkpt>
<trkpt lat="-6.965472" lon="-34.833004">
<ele>-6.890000</ele>
<time>2018-07-21T00:57:28Z</time>
<speed>0.00</speed>
</trkpt>
<trkpt lat="-6.965491" lon="-34.833008">
<ele>8.150000</ele>
<time>2018-07-21T01:02:34Z</time>
<speed>0.05</speed>
</trkpt>
<trkpt lat="-6.965480" lon="-34.832993">
<ele>12.270000</ele>
<time>2018-07-21T01:07:40Z</time>
<speed>0.00</speed>
</trkpt>
<trkpt lat="-6.965485" lon="-34.833111">
<ele>23.600000</ele>
<time>2018-07-21T01:12:54Z</time>
<speed>0.22</speed>
</trkpt>
<trkpt lat="-6.965373" lon="-34.832966">
<ele>31.889999</ele>
<time>2018-07-21T01:18:03Z</time>
<speed>0.00</speed>
</trkpt>
<trkpt lat="-6.965380" lon="-34.833000">
<ele>-5.720000</ele>
<time>2018-07-21T01:23:09Z</time>
<speed>0.00</speed>
</trkpt>
<trkpt lat="-6.965446" lon="-34.833061">
<ele>14.330000</ele>
<time>2018-07-21T01:28:15Z</time>
<speed>0.00</speed>
</trkpt>
<trkpt lat="-6.965518" lon="-34.833019">
<ele>39.309998</ele>
<time>2018-07-21T01:33:41Z</time>
<speed>0.32</speed>
</trkpt>
<trkpt lat="-6.965515" lon="-34.833015">
<ele>9.179999</ele>
<time>2018-07-21T01:39:01Z</time>
<speed>0.26</speed>
</trkpt>
<trkpt lat="-6.965460" lon="-34.833027">
<ele>14.719999</ele>
<time>2018-07-21T01:44:31Z</time>
<speed>0.16</speed>
</trkpt>
<trkpt lat="-6.965393" lon="-34.833019">
<ele>16.779999</ele>
<time>2018-07-21T01:50:36Z</time>
<speed>0.00</speed>
</trkpt>
<trkpt lat="-6.965516" lon="-34.833000">
<ele>6.830000</ele>
<time>2018-07-21T01:55:42Z</time>
<speed>0.00</speed>
</trkpt>
<trkpt lat="-6.965400" lon="-34.832905">
<ele>-7.370000</ele>
<time>2018-07-21T02:00:49Z</time>
<speed>0.00</speed>
</trkpt>
<trkpt lat="-6.965380" lon="-34.832939">
<ele>6.150000</ele>
<time>2018-07-21T02:05:57Z</time>
<speed>0.00</speed>
</trkpt>
<trkpt lat="-6.965395" lon="-34.832966">
<ele>11.550000</ele>
<time>2018-07-21T02:11:03Z</time>
<speed>0.00</speed>
</trkpt>
<trkpt lat="-6.965412" lon="-34.832981">
<ele>25.680000</ele>
<time>2018-07-21T02:16:09Z</time>
<speed>0.00</speed>
</trkpt>
<trkpt lat="-6.965398" lon="-34.832924">
<ele>4.710000</ele>
<time>2018-07-21T02:21:15Z</time>
<speed>0.00</speed>
</trkpt>
<trkpt lat="-6.965392" lon="-34.832954">
<ele>13.259999</ele>
<time>2018-07-21T02:26:22Z</time>
<speed>0.00</speed>
</trkpt>
<trkpt lat="-6.965345" lon="-34.833004">
<ele>26.349998</ele>
<time>2018-07-21T02:31:27Z</time>
<speed>0.00</speed>
</trkpt>
<trkpt lat="-6.965313" lon="-34.832966">
<ele>12.389999</ele>
<time>2018-07-21T02:36:34Z</time>
<speed>0.00</speed>
</trkpt>
<trkpt lat="-6.965415" lon="-34.833015">
<ele>15.049999</ele>
<time>2018-07-21T02:41:39Z</time>
<speed>0.08</speed>
</trkpt>
<trkpt lat="-6.965422" lon="-34.833035">
<ele>11.610000</ele>
<time>2018-07-21T02:46:46Z</time>
<speed>0.00</speed>
</trkpt>
<trkpt lat="-6.965405" lon="-34.833080">
<ele>33.790001</ele>
<time>2018-07-21T02:51:52Z</time>
<speed>0.00</speed>
</trkpt>
<trkpt lat="-6.965431" lon="-34.833035">
<ele>10.740000</ele>
<time>2018-07-21T02:56:58Z</time>
<speed>0.00</speed>
</trkpt>
</trkseg>
</trk>
<trk>
<name>20180802-102151(11)</name>
<desc>Color:004000ff</desc>
<trkseg>
<trkpt lat="-6.965432" lon="-34.833050">
<ele>-1.070000</ele>
<time>2018-07-21T03:02:04Z</time>
<speed>0.00</speed>
</trkpt>
<trkpt lat="-6.965462" lon="-34.833038">
<ele>-10.500000</ele>
<time>2018-07-21T03:07:10Z</time>
<speed>0.00</speed>
</trkpt>
<trkpt lat="-6.965412" lon="-34.833012">
<ele>39.579998</ele>
<time>2018-07-21T03:12:16Z</time>
<speed>0.00</speed>
</trkpt>
<trkpt lat="-6.965387" lon="-34.833035">
<ele>37.160000</ele>
<time>2018-07-21T03:17:22Z</time>
<speed>0.00</speed>
</trkpt>
<trkpt lat="-6.965467" lon="-34.833023">
<ele>-11.210000</ele>
<time>2018-07-21T03:22:29Z</time>
<speed>0.00</speed>
</trkpt>
<trkpt lat="-6.965462" lon="-34.833057">
<ele>5.060000</ele>
<time>2018-07-21T03:27:34Z</time>
<speed>0.00</speed>
</trkpt>
<trkpt lat="-6.965391" lon="-34.833015">
<ele>9.849999</ele>
<time>2018-07-21T03:32:39Z</time>
<speed>0.03</speed>
</trkpt>
<trkpt lat="-6.965411" lon="-34.833202">
<ele>1.920000</ele>
<time>2018-07-21T03:37:46Z</time>
<speed>0.00</speed>
</trkpt>
<trkpt lat="-6.965481" lon="-34.833138">
<ele>2.300000</ele>
<time>2018-07-21T03:42:52Z</time>
<speed>0.00</speed>
</trkpt>
<trkpt lat="-6.965461" lon="-34.833069">
<ele>-46.020000</ele>
<time>2018-07-21T03:47:58Z</time>
<speed>0.00</speed>
</trkpt>
<trkpt lat="-6.965389" lon="-34.833069">
<ele>1.860000</ele>
<time>2018-07-21T03:53:04Z</time>
<speed>0.00</speed>
</trkpt>
<trkpt lat="-6.965479" lon="-34.833042">
<ele>-11.889999</ele>
<time>2018-07-21T03:58:08Z</time>
<speed>0.00</speed>
</trkpt>
<trkpt lat="-6.965482" lon="-34.833008">
<ele>1.170000</ele>
<time>2018-07-21T04:03:32Z</time>
<speed>0.10</speed>
</trkpt>
<trkpt lat="-6.965453" lon="-34.832943">
<ele>-14.049999</ele>
<time>2018-07-21T04:08:38Z</time>
<speed>0.00</speed>
</trkpt>
<trkpt lat="-6.965463" lon="-34.832973">
<ele>5.730000</ele>
<time>2018-07-21T04:13:45Z</time>
<speed>0.00</speed>
</trkpt>
<trkpt lat="-6.965439" lon="-34.832954">
<ele>2.500000</ele>
<time>2018-07-21T04:18:50Z</time>
<speed>0.00</speed>
</trkpt>
<trkpt lat="-6.965459" lon="-34.833073">
<ele>23.289999</ele>
<time>2018-07-21T04:23:55Z</time>
<speed>0.00</speed>
</trkpt>
<trkpt lat="-6.965409" lon="-34.832966">
<ele>36.739998</ele>
<time>2018-07-21T04:29:00Z</time>
<speed>0.00</speed>
</trkpt>
<trkpt lat="-6.965431" lon="-34.833042">
<ele>7.140000</ele>
<time>2018-07-21T04:34:06Z</time>
<speed>0.00</speed>
</trkpt>
<trkpt lat="-6.965014" lon="-34.833050">
<ele>85.570000</ele>
<time>2018-07-21T04:39:25Z</time>
<speed>0.67</speed>
</trkpt>
<trkpt lat="-6.965430" lon="-34.832989">
<ele>11.380000</ele>
<time>2018-07-21T04:44:36Z</time>
<speed>0.53</speed>
</trkpt>
<trkpt lat="-6.965582" lon="-34.833057">
<ele>-48.719997</ele>
<time>2018-07-21T04:49:50Z</time>
<speed>0.25</speed>
</trkpt>
<trkpt lat="-6.965500" lon="-34.833019">
<ele>-13.240000</ele>
<time>2018-07-21T04:55:08Z</time>
<speed>0.08</speed>
</trkpt>
<trkpt lat="-6.965485" lon="-34.832993">
<ele>18.879999</ele>
<time>2018-07-21T05:00:24Z</time>
<speed>0.33</speed>
</trkpt>
<trkpt lat="-6.965480" lon="-34.833012">
<ele>17.090000</ele>
<time>2018-07-21T05:06:03Z</time>
<speed>0.14</speed>
</trkpt>
<trkpt lat="-6.965490" lon="-34.832989">
<ele>3.680000</ele>
<time>2018-07-21T05:13:00Z</time>
<speed>0.00</speed>
</trkpt>
<trkpt lat="-6.965433" lon="-34.832973">
<ele>15.330000</ele>
<time>2018-07-21T05:18:03Z</time>
<speed>0.13</speed>
</trkpt>
<trkpt lat="-6.965467" lon="-34.832981">
<ele>-0.490000</ele>
<time>2018-07-21T05:23:07Z</time>
<speed>0.00</speed>
</trkpt>
<trkpt lat="-6.965426" lon="-34.833000">
<ele>18.820000</ele>
<time>2018-07-21T05:28:10Z</time>
<speed>0.00</speed>
</trkpt>
<trkpt lat="-6.965464" lon="-34.833015">
<ele>8.929999</ele>
<time>2018-07-21T05:33:13Z</time>
<speed>0.00</speed>
</trkpt>
<trkpt lat="-6.965487" lon="-34.832970">
<ele>-4.020000</ele>
<time>2018-07-21T05:38:17Z</time>
<speed>0.00</speed>
</trkpt>
<trkpt lat="-6.965462" lon="-34.832958">
<ele>45.389999</ele>
<time>2018-07-21T05:43:21Z</time>
<speed>0.17</speed>
</trkpt>
<trkpt lat="-6.965440" lon="-34.833042">
<ele>17.469999</ele>
<time>2018-07-21T05:48:26Z</time>
<speed>0.00</speed>
</trkpt>
<trkpt lat="-6.965417" lon="-34.833000">
<ele>36.040001</ele>
<time>2018-07-21T05:53:30Z</time>
<speed>0.00</speed>
</trkpt>
<trkpt lat="-6.965431" lon="-34.833050">
<ele>18.760000</ele>
<time>2018-07-21T05:58:33Z</time>
<speed>0.00</speed>
</trkpt>
<trkpt lat="-6.965446" lon="-34.832977">
<ele>11.099999</ele>
<time>2018-07-21T06:03:37Z</time>
<speed>0.00</speed>
</trkpt>
<trkpt lat="-6.965539" lon="-34.832996">
<ele>-19.189999</ele>
<time>2018-07-21T06:08:56Z</time>
<speed>1.42</speed>
</trkpt>
<trkpt lat="-6.965435" lon="-34.832939">
<ele>26.990000</ele>
<time>2018-07-21T06:14:00Z</time>
<speed>0.06</speed>
</trkpt>
<trkpt lat="-6.965417" lon="-34.832943">
<ele>8.059999</ele>
<time>2018-07-21T06:19:04Z</time>
<speed>0.00</speed>
</trkpt>
<trkpt lat="-6.965446" lon="-34.833115">
<ele>-28.719999</ele>
<time>2018-07-21T06:24:09Z</time>
<speed>0.00</speed>
</trkpt>
<trkpt lat="-6.965409" lon="-34.833027">
<ele>3.720000</ele>
<time>2018-07-21T06:29:15Z</time>
<speed>0.00</speed>
</trkpt>
<trkpt lat="-6.965382" lon="-34.833088">
<ele>-10.340000</ele>
<time>2018-07-21T06:34:19Z</time>
<speed>0.00</speed>
</trkpt>
<trkpt lat="-6.965442" lon="-34.833057">
<ele>-11.480000</ele>
<time>2018-07-21T06:39:22Z</time>
<speed>0.08</speed>
</trkpt>
<trkpt lat="-6.965446" lon="-34.833004">
<ele>2.660000</ele>
<time>2018-07-21T06:44:24Z</time>
<speed>0.00</speed>
</trkpt>
<trkpt lat="-6.965467" lon="-34.833118">
<ele>14.900000</ele>
<time>2018-07-21T06:49:27Z</time>
<speed>0.00</speed>
</trkpt>
<trkpt lat="-6.965456" lon="-34.832947">
<ele>15.389999</ele>
<time>2018-07-21T06:54:32Z</time>
<speed>0.00</speed>
</trkpt>
<trkpt lat="-6.965471" lon="-34.833004">
<ele>18.820000</ele>
<time>2018-07-21T06:59:35Z</time>
<speed>0.45</speed>
</trkpt>
<trkpt lat="-6.965467" lon="-34.832951">
<ele>12.490000</ele>
<time>2018-07-21T07:04:39Z</time>
<speed>0.00</speed>
</trkpt>
<trkpt lat="-6.965336" lon="-34.833153">
<ele>38.849998</ele>
<time>2018-07-21T07:09:48Z</time>
<speed>0.00</speed>
</trkpt>
<trkpt lat="-6.965440" lon="-34.833035">
<ele>12.000000</ele>
<time>2018-07-21T07:14:50Z</time>
<speed>0.33</speed>
</trkpt>
<trkpt lat="-6.965254" lon="-34.833061">
<ele>44.389999</ele>
<time>2018-07-21T07:19:53Z</time>
<speed>2.59</speed>
</trkpt>
<trkpt lat="-6.965603" lon="-34.832821">
<ele>69.080002</ele>
<time>2018-07-21T07:24:57Z</time>
<speed>0.00</speed>
</trkpt>
<trkpt lat="-6.965502" lon="-34.833111">
<ele>-2.320000</ele>
<time>2018-07-21T07:30:01Z</time>
<speed>0.00</speed>
</trkpt>
<trkpt lat="-6.965526" lon="-34.832981">
<ele>-17.059999</ele>
<time>2018-07-21T07:35:04Z</time>
<speed>0.00</speed>
</trkpt>
<trkpt lat="-6.965513" lon="-34.833088">
<ele>-14.740000</ele>
<time>2018-07-21T07:40:08Z</time>
<speed>0.00</speed>
</trkpt>
<trkpt lat="-6.965516" lon="-34.833004">
<ele>-8.540000</ele>
<time>2018-07-21T07:45:11Z</time>
<speed>0.00</speed>
</trkpt>
<trkpt lat="-6.965483" lon="-34.833263">
<ele>19.539999</ele>
<time>2018-07-21T07:50:20Z</time>
<speed>0.79</speed>
</trkpt>
<trkpt lat="-6.965374" lon="-34.833065">
<ele>26.180000</ele>
<time>2018-07-21T07:55:23Z</time>
<speed>0.00</speed>
</trkpt>
<trkpt lat="-6.965423" lon="-34.833076">
<ele>25.930000</ele>
<time>2018-07-21T08:00:57Z</time>
<speed>0.18</speed>
</trkpt>
<trkpt lat="-6.965546" lon="-34.833145">
<ele>21.189999</ele>
<time>2018-07-21T08:06:02Z</time>
<speed>0.00</speed>
</trkpt>
<trkpt lat="-6.965486" lon="-34.833092">
<ele>-11.530000</ele>
<time>2018-07-21T08:11:05Z</time>
<speed>0.25</speed>
</trkpt>
<trkpt lat="-6.965463" lon="-34.832970">
<ele>7.710000</ele>
<time>2018-07-21T08:16:07Z</time>
<speed>0.28</speed>
</trkpt>
<trkpt lat="-6.965474" lon="-34.832970">
<ele>-11.460000</ele>
<time>2018-07-21T08:21:11Z</time>
<speed>0.00</speed>
</trkpt>
<trkpt lat="-6.965446" lon="-34.833080">
<ele>-18.930000</ele>
<time>2018-07-21T08:26:14Z</time>
<speed>0.00</speed>
</trkpt>
<trkpt lat="-6.965426" lon="-34.833042">
<ele>1.820000</ele>
<time>2018-07-21T08:31:18Z</time>
<speed>0.00</speed>
</trkpt>
<trkpt lat="-6.965452" lon="-34.833027">
<ele>0.240000</ele>
<time>2018-07-21T08:36:21Z</time>
<speed>0.00</speed>
</trkpt>
<trkpt lat="-6.965482" lon="-34.833057">
<ele>20.969999</ele>
<time>2018-07-21T08:41:25Z</time>
<speed>0.00</speed>
</trkpt>
<trkpt lat="-6.965427" lon="-34.833080">
<ele>9.700000</ele>
<time>2018-07-21T08:46:29Z</time>
<speed>0.00</speed>
</trkpt>
<trkpt lat="-6.965523" lon="-34.833054">
<ele>-13.170000</ele>
<time>2018-07-21T08:51:33Z</time>
<speed>0.00</speed>
</trkpt>
<trkpt lat="-6.965345" lon="-34.832977">
<ele>34.950001</ele>
<time>2018-07-21T08:56:38Z</time>
<speed>0.00</speed>
</trkpt>
<trkpt lat="-6.965598" lon="-34.833023">
<ele>-19.340000</ele>
<time>2018-07-21T09:01:44Z</time>
<speed>0.00</speed>
</trkpt>
<trkpt lat="-6.965443" lon="-34.832981">
<ele>18.639999</ele>
<time>2018-07-21T09:06:49Z</time>
<speed>0.00</speed>
</trkpt>
<trkpt lat="-6.965464" lon="-34.832973">
<ele>8.260000</ele>
<time>2018-07-21T09:11:53Z</time>
<speed>0.00</speed>
</trkpt>
<trkpt lat="-6.965331" lon="-34.833073">
<ele>29.830000</ele>
<time>2018-07-21T09:16:58Z</time>
<speed>0.00</speed>
</trkpt>
<trkpt lat="-6.965449" lon="-34.832973">
<ele>-7.490000</ele>
<time>2018-07-21T09:22:02Z</time>
<speed>0.00</speed>
</trkpt>
<trkpt lat="-6.965457" lon="-34.833023">
<ele>15.070000</ele>
<time>2018-07-21T09:27:06Z</time>
<speed>0.00</speed>
</trkpt>
<trkpt lat="-6.965576" lon="-34.833065">
<ele>-15.500000</ele>
<time>2018-07-21T09:32:09Z</time>
<speed>0.00</speed>
</trkpt>
<trkpt lat="-6.965364" lon="-34.833019">
<ele>36.209999</ele>
<time>2018-07-21T09:37:13Z</time>
<speed>0.00</speed>
</trkpt>
<trkpt lat="-6.965333" lon="-34.833103">
<ele>34.059998</ele>
<time>2018-07-21T09:42:17Z</time>
<speed>0.00</speed>
</trkpt>
<trkpt lat="-6.965551" lon="-34.833115">
<ele>-2.900000</ele>
<time>2018-07-21T09:47:21Z</time>
<speed>0.00</speed>
</trkpt>
<trkpt lat="-6.965461" lon="-34.833118">
<ele>-3.470000</ele>
<time>2018-07-21T09:52:24Z</time>
<speed>0.21</speed>
</trkpt>
<trkpt lat="-6.965405" lon="-34.833225">
<ele>14.530000</ele>
<time>2018-07-21T09:57:28Z</time>
<speed>0.00</speed>
</trkpt>
<trkpt lat="-6.965415" lon="-34.833103">
<ele>17.010000</ele>
<time>2018-07-21T10:02:32Z</time>
<speed>0.00</speed>
</trkpt>
<trkpt lat="-6.965464" lon="-34.833076">
<ele>-9.790000</ele>
<time>2018-07-21T10:07:36Z</time>
<speed>0.00</speed>
</trkpt>
<trkpt lat="-6.965525" lon="-34.833031">
<ele>6.120000</ele>
<time>2018-07-21T10:12:42Z</time>
<speed>0.00</speed>
</trkpt>
<trkpt lat="-6.965494" lon="-34.833046">
<ele>17.480000</ele>
<time>2018-07-21T10:17:46Z</time>
<speed>0.00</speed>
</trkpt>
<trkpt lat="-6.965516" lon="-34.833038">
<ele>4.780000</ele>
<time>2018-07-21T10:22:51Z</time>
<speed>0.00</speed>
</trkpt>
<trkpt lat="-6.965480" lon="-34.833153">
<ele>22.250000</ele>
<time>2018-07-21T10:27:54Z</time>
<speed>0.00</speed>
</trkpt>
<trkpt lat="-6.965517" lon="-34.833023">
<ele>28.420000</ele>
<time>2018-07-21T10:32:59Z</time>
<speed>0.00</speed>
</trkpt>
<trkpt lat="-6.965452" lon="-34.833107">
<ele>16.350000</ele>
<time>2018-07-21T10:38:02Z</time>
<speed>0.14</speed>
</trkpt>
<trkpt lat="-6.965425" lon="-34.833019">
<ele>-4.510000</ele>
<time>2018-07-21T10:43:06Z</time>
<speed>0.00</speed>
</trkpt>
<trkpt lat="-6.965443" lon="-34.833057">
<ele>3.780000</ele>
<time>2018-07-21T10:48:09Z</time>
<speed>5.35</speed>
</trkpt>
<trkpt lat="-6.965469" lon="-34.833107">
<ele>-16.209999</ele>
<time>2018-07-21T10:53:13Z</time>
<speed>0.00</speed>
</trkpt>
<trkpt lat="-6.965451" lon="-34.833054">
<ele>-2.730000</ele>
<time>2018-07-21T10:58:18Z</time>
<speed>0.00</speed>
</trkpt>
<trkpt lat="-6.965639" lon="-34.833141">
<ele>-16.219999</ele>
<time>2018-07-21T11:03:22Z</time>
<speed>0.00</speed>
</trkpt>
<trkpt lat="-6.965462" lon="-34.833073">
<ele>14.690000</ele>
<time>2018-07-21T11:08:26Z</time>
<speed>0.00</speed>
</trkpt>
<trkpt lat="-6.965467" lon="-34.833164">
<ele>-0.120000</ele>
<time>2018-07-21T11:13:33Z</time>
<speed>0.00</speed>
</trkpt>
<trkpt lat="-6.965642" lon="-34.833157">
<ele>-19.449999</ele>
<time>2018-07-21T11:18:42Z</time>
<speed>2.59</speed>
</trkpt>
<trkpt lat="-6.965450" lon="-34.833035">
<ele>13.150000</ele>
<time>2018-07-21T11:23:53Z</time>
<speed>0.74</speed>
</trkpt>
<trkpt lat="-6.965444" lon="-34.833153">
<ele>15.270000</ele>
<time>2018-07-21T11:28:58Z</time>
<speed>0.00</speed>
</trkpt>
<trkpt lat="-6.965392" lon="-34.833042">
<ele>15.130000</ele>
<time>2018-07-21T11:34:06Z</time>
<speed>0.16</speed>
</trkpt>
<trkpt lat="-6.965450" lon="-34.833012">
<ele>31.760000</ele>
<time>2018-07-21T11:39:15Z</time>
<speed>0.00</speed>
</trkpt>
<trkpt lat="-6.965477" lon="-34.833069">
<ele>0.530000</ele>
<time>2018-07-21T11:44:22Z</time>
<speed>0.56</speed>
</trkpt>
<trkpt lat="-6.965519" lon="-34.833179">
<ele>11.250000</ele>
<time>2018-07-21T11:49:39Z</time>
<speed>0.19</speed>
</trkpt>
<trkpt lat="-6.965433" lon="-34.833115">
<ele>35.559998</ele>
<time>2018-07-21T11:54:46Z</time>
<speed>0.00</speed>
</trkpt>
<trkpt lat="-6.965448" lon="-34.833027">
<ele>1.830000</ele>
<time>2018-07-21T12:01:27Z</time>
<speed>0.11</speed>
</trkpt>
<trkpt lat="-6.965593" lon="-34.833004">
<ele>-13.280000</ele>
<time>2018-07-21T12:11:54Z</time>
<speed>0.00</speed>
</trkpt>
<trkpt lat="-6.965260" lon="-34.832912">
<ele>40.410000</ele>
<time>2018-07-21T12:17:00Z</time>
<speed>0.00</speed>
</trkpt>
<trkpt lat="-6.965325" lon="-34.833031">
<ele>31.490000</ele>
<time>2018-07-21T12:22:11Z</time>
<speed>0.11</speed>
</trkpt>
<trkpt lat="-6.965213" lon="-34.832851">
<ele>74.470001</ele>
<time>2018-07-21T12:27:23Z</time>
<speed>0.22</speed>
</trkpt>
<trkpt lat="-6.965825" lon="-34.833096">
<ele>-39.899998</ele>
<time>2018-07-21T12:32:35Z</time>
<speed>3.69</speed>
</trkpt>
<trkpt lat="-6.965536" lon="-34.833031">
<ele>9.620000</ele>
<time>2018-07-21T12:38:02Z</time>
<speed>0.12</speed>
</trkpt>
<trkpt lat="-6.965468" lon="-34.832989">
<ele>16.900000</ele>
<time>2018-07-21T12:44:24Z</time>
<speed>0.16</speed>
</trkpt>
<trkpt lat="-6.965484" lon="-34.833008">
<ele>10.290000</ele>
<time>2018-07-21T12:49:31Z</time>
<speed>0.00</speed>
</trkpt>
<trkpt lat="-6.965457" lon="-34.833023">
<ele>8.760000</ele>
<time>2018-07-21T12:54:38Z</time>
<speed>0.00</speed>
</trkpt>
<trkpt lat="-6.965520" lon="-34.833111">
<ele>-17.670000</ele>
<time>2018-07-21T12:59:46Z</time>
<speed>0.00</speed>
</trkpt>
<trkpt lat="-6.965428" lon="-34.833054">
<ele>8.590000</ele>
<time>2018-07-21T13:04:52Z</time>
<speed>0.34</speed>
</trkpt>
<trkpt lat="-6.965387" lon="-34.833054">
<ele>13.840000</ele>
<time>2018-07-21T13:10:00Z</time>
<speed>0.00</speed>
</trkpt>
<trkpt lat="-6.965395" lon="-34.833031">
<ele>4.620000</ele>
<time>2018-07-21T13:15:07Z</time>
<speed>0.00</speed>
</trkpt>
<trkpt lat="-6.965497" lon="-34.833008">
<ele>17.469999</ele>
<time>2018-07-21T13:20:13Z</time>
<speed>0.33</speed>
</trkpt>
<trkpt lat="-6.965407" lon="-34.832966">
<ele>44.279999</ele>
<time>2018-07-21T13:25:21Z</time>
<speed>0.00</speed>
</trkpt>
<trkpt lat="-6.965545" lon="-34.833038">
<ele>13.940000</ele>
<time>2018-07-21T13:30:28Z</time>
<speed>0.07</speed>
</trkpt>
<trkpt lat="-6.965486" lon="-34.833008">
<ele>16.250000</ele>
<time>2018-07-21T13:35:36Z</time>
<speed>0.22</speed>
</trkpt>
<trkpt lat="-6.965495" lon="-34.833069">
<ele>15.889999</ele>
<time>2018-07-21T13:40:44Z</time>
<speed>0.00</speed>
</trkpt>
<trkpt lat="-6.965477" lon="-34.832954">
<ele>-13.599999</ele>
<time>2018-07-21T13:45:52Z</time>
<speed>0.00</speed>
</trkpt>
<trkpt lat="-6.965500" lon="-34.833004">
<ele>19.750000</ele>
<time>2018-07-21T13:51:00Z</time>
<speed>0.00</speed>
</trkpt>
<trkpt lat="-6.965458" lon="-34.833012">
<ele>22.420000</ele>
<time>2018-07-21T13:56:13Z</time>
<speed>0.12</speed>
</trkpt>
<trkpt lat="-6.965497" lon="-34.832973">
<ele>26.680000</ele>
<time>2018-07-21T14:01:23Z</time>
<speed>0.00</speed>
</trkpt>
<trkpt lat="-6.965465" lon="-34.833019">
<ele>43.910000</ele>
<time>2018-07-21T14:06:32Z</time>
<speed>0.00</speed>
</trkpt>
<trkpt lat="-6.965476" lon="-34.833004">
<ele>31.679998</ele>
<time>2018-07-21T14:11:40Z</time>
<speed>0.00</speed>
</trkpt>
<trkpt lat="-6.965496" lon="-34.833038">
<ele>17.240000</ele>
<time>2018-07-21T14:16:48Z</time>
<speed>0.00</speed>
</trkpt>
<trkpt lat="-6.965477" lon="-34.833237">
<ele>-37.969997</ele>
<time>2018-07-21T14:21:58Z</time>
<speed>0.00</speed>
</trkpt>
<trkpt lat="-6.965491" lon="-34.832836">
<ele>39.520000</ele>
<time>2018-07-21T14:27:08Z</time>
<speed>0.00</speed>
</trkpt>
<trkpt lat="-6.965490" lon="-34.832897">
<ele>83.269997</ele>
<time>2018-07-21T14:32:19Z</time>
<speed>0.00</speed>
</trkpt>
<trkpt lat="-6.965465" lon="-34.832851">
<ele>100.269997</ele>
<time>2018-07-21T14:37:29Z</time>
<speed>0.00</speed>
</trkpt>
<trkpt lat="-6.965430" lon="-34.832920">
<ele>57.129997</ele>
<time>2018-07-21T14:42:45Z</time>
<speed>0.08</speed>
</trkpt>
<trkpt lat="-6.965450" lon="-34.833050">
<ele>30.429998</ele>
<time>2018-07-21T14:47:58Z</time>
<speed>0.00</speed>
</trkpt>
<trkpt lat="-6.965424" lon="-34.832993">
<ele>38.869999</ele>
<time>2018-07-21T14:53:11Z</time>
<speed>0.00</speed>
</trkpt>
<trkpt lat="-6.965425" lon="-34.832954">
<ele>23.820000</ele>
<time>2018-07-21T14:58:24Z</time>
<speed>0.00</speed>
</trkpt>
<trkpt lat="-6.965493" lon="-34.833195">
<ele>-29.429998</ele>
<time>2018-07-21T15:03:49Z</time>
<speed>0.96</speed>
</trkpt>
<trkpt lat="-6.965431" lon="-34.832947">
<ele>13.130000</ele>
<time>2018-07-21T15:09:26Z</time>
<speed>0.26</speed>
</trkpt>
<trkpt lat="-6.965399" lon="-34.833065">
<ele>10.090000</ele>
<time>2018-07-21T15:16:00Z</time>
<speed>0.10</speed>
</trkpt>
<trkpt lat="-6.965317" lon="-34.833054">
<ele>32.709999</ele>
<time>2018-07-21T15:23:24Z</time>
<speed>0.00</speed>
</trkpt>
<trkpt lat="-6.965448" lon="-34.833069">
<ele>24.309999</ele>
<time>2018-07-21T15:28:34Z</time>
<speed>0.00</speed>
</trkpt>
<trkpt lat="-6.965515" lon="-34.833035">
<ele>-5.370000</ele>
<time>2018-07-21T15:33:44Z</time>
<speed>0.00</speed>
</trkpt>
<trkpt lat="-6.965387" lon="-34.833012">
<ele>54.750000</ele>
<time>2018-07-21T15:38:54Z</time>
<speed>0.05</speed>
</trkpt>
<trkpt lat="-6.965450" lon="-34.833111">
<ele>12.780000</ele>
<time>2018-07-21T15:44:03Z</time>
<speed>0.02</speed>
</trkpt>
<trkpt lat="-6.965387" lon="-34.833038">
<ele>38.750000</ele>
<time>2018-07-21T15:49:13Z</time>
<speed>0.00</speed>
</trkpt>
<trkpt lat="-6.965471" lon="-34.833012">
<ele>4.800000</ele>
<time>2018-07-21T15:54:23Z</time>
<speed>0.00</speed>
</trkpt>
<trkpt lat="-6.965405" lon="-34.833015">
<ele>4.800000</ele>
<time>2018-07-21T15:59:32Z</time>
<speed>0.00</speed>
</trkpt>
<trkpt lat="-6.965312" lon="-34.832962">
<ele>48.270000</ele>
<time>2018-07-21T16:04:46Z</time>
<speed>0.16</speed>
</trkpt>
<trkpt lat="-6.965399" lon="-34.833107">
<ele>12.410000</ele>
<time>2018-07-21T16:09:59Z</time>
<speed>0.35</speed>
</trkpt>
<trkpt lat="-6.965474" lon="-34.832947">
<ele>15.420000</ele>
<time>2018-07-21T16:15:09Z</time>
<speed>0.00</speed>
</trkpt>
<trkpt lat="-6.965402" lon="-34.833084">
<ele>43.049999</ele>
<time>2018-07-21T16:20:19Z</time>
<speed>0.00</speed>
</trkpt>
<trkpt lat="-6.965530" lon="-34.833221">
<ele>3.850000</ele>
<time>2018-07-21T16:25:28Z</time>
<speed>0.00</speed>
</trkpt>
<trkpt lat="-6.965428" lon="-34.833050">
<ele>24.809999</ele>
<time>2018-07-21T16:30:39Z</time>
<speed>0.47</speed>
</trkpt>
<trkpt lat="-6.965415" lon="-34.832996">
<ele>30.019999</ele>
<time>2018-07-21T16:35:48Z</time>
<speed>0.06</speed>
</trkpt>
<trkpt lat="-6.965481" lon="-34.833035">
<ele>17.350000</ele>
<time>2018-07-21T16:40:58Z</time>
<speed>0.00</speed>
</trkpt>
<trkpt lat="-6.965329" lon="-34.833092">
<ele>65.209999</ele>
<time>2018-07-21T16:46:16Z</time>
<speed>0.53</speed>
</trkpt>
<trkpt lat="-6.965503" lon="-34.832970">
<ele>-16.440001</ele>
<time>2018-07-21T16:51:33Z</time>
<speed>0.59</speed>
</trkpt>
<trkpt lat="-6.965503" lon="-34.833046">
<ele>-0.280000</ele>
<time>2018-07-21T16:56:51Z</time>
<speed>0.38</speed>
</trkpt>
<trkpt lat="-6.965399" lon="-34.833115">
<ele>23.519999</ele>
<time>2018-07-21T17:02:01Z</time>
<speed>0.31</speed>
</trkpt>
<trkpt lat="-6.965451" lon="-34.833023">
<ele>30.230000</ele>
<time>2018-07-21T17:07:15Z</time>
<speed>0.03</speed>
</trkpt>
<trkpt lat="-6.965724" lon="-34.832821">
<ele>-30.539999</ele>
<time>2018-07-21T17:12:24Z</time>
<speed>0.00</speed>
</trkpt>
<trkpt lat="-6.965433" lon="-34.832970">
<ele>21.490000</ele>
<time>2018-07-21T17:17:33Z</time>
<speed>0.00</speed>
</trkpt>
<trkpt lat="-6.965396" lon="-34.833046">
<ele>39.509998</ele>
<time>2018-07-21T17:22:42Z</time>
<speed>0.00</speed>
</trkpt>
<trkpt lat="-6.965240" lon="-34.833271">
<ele>40.709999</ele>
<time>2018-07-21T17:27:51Z</time>
<speed>0.00</speed>
</trkpt>
<trkpt lat="-6.965469" lon="-34.833038">
<ele>22.709999</ele>
<time>2018-07-21T17:33:15Z</time>
<speed>0.18</speed>
</trkpt>
<trkpt lat="-6.965458" lon="-34.833050">
<ele>6.030000</ele>
<time>2018-07-21T17:38:29Z</time>
<speed>0.00</speed>
</trkpt>
<trkpt lat="-6.965404" lon="-34.833038">
<ele>53.299999</ele>
<time>2018-07-21T17:43:38Z</time>
<speed>0.00</speed>
</trkpt>
<trkpt lat="-6.965296" lon="-34.833111">
<ele>53.230000</ele>
<time>2018-07-21T17:48:46Z</time>
<speed>0.00</speed>
</trkpt>
<trkpt lat="-6.965681" lon="-34.832901">
<ele>-7.200000</ele>
<time>2018-07-21T17:53:57Z</time>
<speed>0.00</speed>
</trkpt>
<trkpt lat="-6.965447" lon="-34.833031">
<ele>16.709999</ele>
<time>2018-07-21T17:59:28Z</time>
<speed>0.10</speed>
</trkpt>
<trkpt lat="-6.965456" lon="-34.833061">
<ele>-1.140000</ele>
<time>2018-07-21T18:05:02Z</time>
<speed>0.11</speed>
</trkpt>
<trkpt lat="-6.965457" lon="-34.833069">
<ele>12.099999</ele>
<time>2018-07-21T18:11:27Z</time>
<speed>0.00</speed>
</trkpt>
<trkpt lat="-6.965431" lon="-34.833061">
<ele>12.599999</ele>
<time>2018-07-21T18:16:37Z</time>
<speed>0.00</speed>
</trkpt>
<trkpt lat="-6.965499" lon="-34.833111">
<ele>0.320000</ele>
<time>2018-07-21T18:21:46Z</time>
<speed>0.00</speed>
</trkpt>
<trkpt lat="-6.965487" lon="-34.833096">
<ele>25.350000</ele>
<time>2018-07-21T18:26:54Z</time>
<speed>0.00</speed>
</trkpt>
<trkpt lat="-6.965442" lon="-34.833084">
<ele>7.300000</ele>
<time>2018-07-21T18:32:02Z</time>
<speed>0.24</speed>
</trkpt>
<trkpt lat="-6.965455" lon="-34.833054">
<ele>30.219999</ele>
<time>2018-07-21T18:37:10Z</time>
<speed>0.00</speed>
</trkpt>
<trkpt lat="-6.965474" lon="-34.833065">
<ele>15.929999</ele>
<time>2018-07-21T18:42:18Z</time>
<speed>0.00</speed>
</trkpt>
<trkpt lat="-6.965348" lon="-34.833050">
<ele>24.000000</ele>
<time>2018-07-21T18:47:26Z</time>
<speed>0.00</speed>
</trkpt>
<trkpt lat="-6.965471" lon="-34.833046">
<ele>20.820000</ele>
<time>2018-07-21T18:52:34Z</time>
<speed>0.00</speed>
</trkpt>
<trkpt lat="-6.965442" lon="-34.832985">
<ele>12.090000</ele>
<time>2018-07-21T18:57:42Z</time>
<speed>0.00</speed>
</trkpt>
<trkpt lat="-6.965509" lon="-34.833035">
<ele>0.010000</ele>
<time>2018-07-21T19:02:48Z</time>
<speed>0.23</speed>
</trkpt>
<trkpt lat="-6.965300" lon="-34.833012">
<ele>13.679999</ele>
<time>2018-07-21T19:07:56Z</time>
<speed>0.00</speed>
</trkpt>
<trkpt lat="-6.965453" lon="-34.833015">
<ele>15.750000</ele>
<time>2018-07-21T19:13:04Z</time>
<speed>0.00</speed>
</trkpt>
<trkpt lat="-6.965503" lon="-34.833172">
<ele>0.460000</ele>
<time>2018-07-21T19:18:11Z</time>
<speed>0.00</speed>
</trkpt>
<trkpt lat="-6.965561" lon="-34.833145">
<ele>12.820000</ele>
<time>2018-07-21T19:23:19Z</time>
<speed>0.00</speed>
</trkpt>
<trkpt lat="-6.965346" lon="-34.832996">
<ele>14.900000</ele>
<time>2018-07-21T19:28:27Z</time>
<speed>0.00</speed>
</trkpt>
<trkpt lat="-6.965579" lon="-34.833107">
<ele>11.540000</ele>
<time>2018-07-21T19:33:33Z</time>
<speed>0.33</speed>
</trkpt>
<trkpt lat="-6.965541" lon="-34.833054">
<ele>29.400000</ele>
<time>2018-07-21T19:38:40Z</time>
<speed>0.00</speed>
</trkpt>
<trkpt lat="-6.965418" lon="-34.832916">
<ele>13.830000</ele>
<time>2018-07-21T19:43:47Z</time>
<speed>0.00</speed>
</trkpt>
<trkpt lat="-6.965410" lon="-34.832951">
<ele>13.790000</ele>
<time>2018-07-21T19:48:53Z</time>
<speed>0.00</speed>
</trkpt>
<trkpt lat="-6.965381" lon="-34.833012">
<ele>25.519999</ele>
<time>2018-07-21T19:54:00Z</time>
<speed>0.00</speed>
</trkpt>
<trkpt lat="-6.965454" lon="-34.832928">
<ele>15.179999</ele>
<time>2018-07-21T19:59:07Z</time>
<speed>0.00</speed>
</trkpt>
<trkpt lat="-6.965523" lon="-34.833111">
<ele>1.080000</ele>
<time>2018-07-21T20:04:14Z</time>
<speed>0.00</speed>
</trkpt>
<trkpt lat="-6.965524" lon="-34.833065">
<ele>-0.720000</ele>
<time>2018-07-21T20:09:21Z</time>
<speed>0.00</speed>
</trkpt>
<trkpt lat="-6.965667" lon="-34.833252">
<ele>-28.879999</ele>
<time>2018-07-21T20:14:29Z</time>
<speed>0.00</speed>
</trkpt>
<trkpt lat="-6.965559" lon="-34.833168">
<ele>-22.549999</ele>
<time>2018-07-21T20:19:41Z</time>
<speed>0.00</speed>
</trkpt>
<trkpt lat="-6.965457" lon="-34.832981">
<ele>16.639999</ele>
<time>2018-07-21T20:25:21Z</time>
<speed>0.00</speed>
</trkpt>
<trkpt lat="-6.965440" lon="-34.832966">
<ele>10.570000</ele>
<time>2018-07-21T20:30:47Z</time>
<speed>0.00</speed>
</trkpt>
<trkpt lat="-6.965510" lon="-34.833080">
<ele>8.480000</ele>
<time>2018-07-21T20:35:53Z</time>
<speed>0.00</speed>
</trkpt>
<trkpt lat="-6.965334" lon="-34.832966">
<ele>7.790000</ele>
<time>2018-07-21T20:40:59Z</time>
<speed>0.30</speed>
</trkpt>
<trkpt lat="-6.965457" lon="-34.833035">
<ele>-12.370000</ele>
<time>2018-07-21T20:46:05Z</time>
<speed>0.00</speed>
</trkpt>
<trkpt lat="-6.965409" lon="-34.832996">
<ele>15.700000</ele>
<time>2018-07-21T20:51:11Z</time>
<speed>0.00</speed>
</trkpt>
<trkpt lat="-6.965428" lon="-34.833035">
<ele>18.309999</ele>
<time>2018-07-21T20:56:17Z</time>
<speed>0.25</speed>
</trkpt>
<trkpt lat="-6.965433" lon="-34.832939">
<ele>9.099999</ele>
<time>2018-07-21T21:01:24Z</time>
<speed>0.00</speed>
</trkpt>
<trkpt lat="-6.965462" lon="-34.832966">
<ele>-0.890000</ele>
<time>2018-07-21T21:06:30Z</time>
<speed>0.00</speed>
</trkpt>
<trkpt lat="-6.965482" lon="-34.833019">
<ele>16.350000</ele>
<time>2018-07-21T21:11:35Z</time>
<speed>0.19</speed>
</trkpt>
<trkpt lat="-6.965494" lon="-34.833023">
<ele>11.059999</ele>
<time>2018-07-21T21:16:41Z</time>
<speed>0.28</speed>
</trkpt>
<trkpt lat="-6.965480" lon="-34.833084">
<ele>21.389999</ele>
<time>2018-07-21T21:21:48Z</time>
<speed>0.00</speed>
</trkpt>
<trkpt lat="-6.965481" lon="-34.833000">
<ele>-13.170000</ele>
<time>2018-07-21T21:26:55Z</time>
<speed>0.00</speed>
</trkpt>
<trkpt lat="-6.965542" lon="-34.832954">
<ele>5.750000</ele>
<time>2018-07-21T21:32:01Z</time>
<speed>0.00</speed>
</trkpt>
<trkpt lat="-6.965531" lon="-34.833004">
<ele>4.050000</ele>
<time>2018-07-21T21:37:07Z</time>
<speed>0.25</speed>
</trkpt>
<trkpt lat="-6.965522" lon="-34.832958">
<ele>-3.320000</ele>
<time>2018-07-21T21:42:13Z</time>
<speed>0.00</speed>
</trkpt>
<trkpt lat="-6.965513" lon="-34.832985">
<ele>0.210000</ele>
<time>2018-07-21T21:47:19Z</time>
<speed>0.15</speed>
</trkpt>
<trkpt lat="-6.965333" lon="-34.833057">
<ele>35.750000</ele>
<time>2018-07-21T21:52:24Z</time>
<speed>0.00</speed>
</trkpt>
<trkpt lat="-6.965508" lon="-34.833031">
<ele>3.120000</ele>
<time>2018-07-21T21:57:30Z</time>
<speed>0.00</speed>
</trkpt>
<trkpt lat="-6.965394" lon="-34.833057">
<ele>9.610000</ele>
<time>2018-07-21T22:02:48Z</time>
<speed>0.06</speed>
</trkpt>
<trkpt lat="-6.965422" lon="-34.833023">
<ele>18.879999</ele>
<time>2018-07-21T22:08:20Z</time>
<speed>0.84</speed>
</trkpt>
<trkpt lat="-6.965277" lon="-34.832981">
<ele>44.040001</ele>
<time>2018-07-21T22:13:27Z</time>
<speed>0.00</speed>
</trkpt>
<trkpt lat="-6.965445" lon="-34.833084">
<ele>27.180000</ele>
<time>2018-07-21T22:18:34Z</time>
<speed>0.00</speed>
</trkpt>
<trkpt lat="-6.965423" lon="-34.832996">
<ele>20.139999</ele>
<time>2018-07-21T22:23:41Z</time>
<speed>0.00</speed>
</trkpt>
<trkpt lat="-6.965416" lon="-34.833118">
<ele>-6.420000</ele>
<time>2018-07-21T22:28:47Z</time>
<speed>0.00</speed>
</trkpt>
<trkpt lat="-6.965511" lon="-34.832977">
<ele>3.720000</ele>
<time>2018-07-21T22:33:53Z</time>
<speed>0.00</speed>
</trkpt>
<trkpt lat="-6.965430" lon="-34.833042">
<ele>16.520000</ele>
<time>2018-07-21T22:39:03Z</time>
<speed>0.00</speed>
</trkpt>
<trkpt lat="-6.965464" lon="-34.833057">
<ele>9.410000</ele>
<time>2018-07-21T22:44:32Z</time>
<speed>0.20</speed>
</trkpt>
<trkpt lat="-6.965440" lon="-34.833042">
<ele>11.639999</ele>
<time>2018-07-21T22:49:38Z</time>
<speed>0.05</speed>
</trkpt>
<trkpt lat="-6.965447" lon="-34.833008">
<ele>10.030000</ele>
<time>2018-07-21T22:54:44Z</time>
<speed>0.00</speed>
</trkpt>
<trkpt lat="-6.965455" lon="-34.832932">
<ele>14.580000</ele>
<time>2018-07-21T22:59:51Z</time>
<speed>0.00</speed>
</trkpt>
<trkpt lat="-6.965461" lon="-34.833012">
<ele>7.960000</ele>
<time>2018-07-21T23:04:57Z</time>
<speed>0.00</speed>
</trkpt>
<trkpt lat="-6.965466" lon="-34.833008">
<ele>10.030000</ele>
<time>2018-07-21T23:10:02Z</time>
<speed>0.00</speed>
</trkpt>
<trkpt lat="-6.965474" lon="-34.833027">
<ele>11.440000</ele>
<time>2018-07-21T23:15:07Z</time>
<speed>0.00</speed>
</trkpt>
<trkpt lat="-6.965430" lon="-34.833195">
<ele>0.630000</ele>
<time>2018-07-21T23:20:15Z</time>
<speed>0.00</speed>
</trkpt>
<trkpt lat="-6.965422" lon="-34.833099">
<ele>16.869999</ele>
<time>2018-07-21T23:25:21Z</time>
<speed>0.00</speed>
</trkpt>
<trkpt lat="-6.965405" lon="-34.833008">
<ele>18.969999</ele>
<time>2018-07-21T23:30:27Z</time>
<speed>0.00</speed>
</trkpt>
<trkpt lat="-6.965389" lon="-34.832905">
<ele>27.109999</ele>
<time>2018-07-21T23:35:33Z</time>
<speed>0.28</speed>
</trkpt>
<trkpt lat="-6.965506" lon="-34.833237">
<ele>-19.520000</ele>
<time>2018-07-21T23:40:39Z</time>
<speed>1.63</speed>
</trkpt>
<trkpt lat="-6.965484" lon="-34.833061">
<ele>-3.600000</ele>
<time>2018-07-21T23:45:46Z</time>
<speed>0.00</speed>
</trkpt>
<trkpt lat="-6.965452" lon="-34.833202">
<ele>14.900000</ele>
<time>2018-07-21T23:50:57Z</time>
<speed>0.49</speed>
</trkpt>
<trkpt lat="-6.965452" lon="-34.833027">
<ele>11.210000</ele>
<time>2018-07-21T23:56:07Z</time>
<speed>0.00</speed>
</trkpt>
<trkpt lat="-6.965425" lon="-34.832954">
<ele>11.580000</ele>
<time>2018-07-22T00:01:34Z</time>
<speed>0.21</speed>
</trkpt>
<trkpt lat="-6.965466" lon="-34.833061">
<ele>1.250000</ele>
<time>2018-07-22T00:06:44Z</time>
<speed>0.00</speed>
</trkpt>
<trkpt lat="-6.965445" lon="-34.833153">
<ele>-3.320000</ele>
<time>2018-07-22T00:11:51Z</time>
<speed>0.00</speed>
</trkpt>
<trkpt lat="-6.965367" lon="-34.833035">
<ele>25.740000</ele>
<time>2018-07-22T00:17:02Z</time>
<speed>0.00</speed>
</trkpt>
<trkpt lat="-6.965573" lon="-34.833076">
<ele>-58.639999</ele>
<time>2018-07-22T00:22:09Z</time>
<speed>0.00</speed>
</trkpt>
<trkpt lat="-6.965508" lon="-34.833183">
<ele>3.580000</ele>
<time>2018-07-22T00:27:16Z</time>
<speed>0.00</speed>
</trkpt>
<trkpt lat="-6.965463" lon="-34.833107">
<ele>-23.449999</ele>
<time>2018-07-22T00:32:31Z</time>
<speed>0.26</speed>
</trkpt>
<trkpt lat="-6.965441" lon="-34.833046">
<ele>-12.179999</ele>
<time>2018-07-22T00:37:37Z</time>
<speed>0.00</speed>
</trkpt>
<trkpt lat="-6.965353" lon="-34.833004">
<ele>-0.010000</ele>
<time>2018-07-22T00:42:43Z</time>
<speed>0.00</speed>
</trkpt>
<trkpt lat="-6.965397" lon="-34.833099">
<ele>19.900000</ele>
<time>2018-07-22T00:47:50Z</time>
<speed>0.00</speed>
</trkpt>
<trkpt lat="-6.965422" lon="-34.833073">
<ele>-10.770000</ele>
<time>2018-07-22T00:53:25Z</time>
<speed>0.14</speed>
</trkpt>
<trkpt lat="-6.965517" lon="-34.833023">
<ele>-1.140000</ele>
<time>2018-07-22T00:58:34Z</time>
<speed>0.00</speed>
</trkpt>
<trkpt lat="-6.965456" lon="-34.832985">
<ele>19.580000</ele>
<time>2018-07-22T01:03:41Z</time>
<speed>0.00</speed>
</trkpt>
<trkpt lat="-6.965411" lon="-34.833057">
<ele>20.320000</ele>
<time>2018-07-22T01:08:47Z</time>
<speed>0.00</speed>
</trkpt>
<trkpt lat="-6.965432" lon="-34.832912">
<ele>40.139999</ele>
<time>2018-07-22T01:13:58Z</time>
<speed>0.39</speed>
</trkpt>
<trkpt lat="-6.965533" lon="-34.832916">
<ele>-8.030000</ele>
<time>2018-07-22T01:19:16Z</time>
<speed>0.18</speed>
</trkpt>
<trkpt lat="-6.965425" lon="-34.833065">
<ele>29.039999</ele>
<time>2018-07-22T01:24:23Z</time>
<speed>0.00</speed>
</trkpt>
<trkpt lat="-6.965449" lon="-34.832966">
<ele>60.609997</ele>
<time>2018-07-22T01:29:41Z</time>
<speed>0.06</speed>
</trkpt>
<trkpt lat="-6.965400" lon="-34.832901">
<ele>23.920000</ele>
<time>2018-07-22T01:35:01Z</time>
<speed>0.14</speed>
</trkpt>
<trkpt lat="-6.965405" lon="-34.832939">
<ele>28.049999</ele>
<time>2018-07-22T01:40:08Z</time>
<speed>0.27</speed>
</trkpt>
<trkpt lat="-6.965480" lon="-34.832977">
<ele>10.050000</ele>
<time>2018-07-22T01:45:26Z</time>
<speed>0.14</speed>
</trkpt>
<trkpt lat="-6.965546" lon="-34.833076">
<ele>18.529999</ele>
<time>2018-07-22T01:50:36Z</time>
<speed>0.19</speed>
</trkpt>
<trkpt lat="-6.965470" lon="-34.833084">
<ele>-2.420000</ele>
<time>2018-07-22T01:55:56Z</time>
<speed>0.13</speed>
</trkpt>
<trkpt lat="-6.965370" lon="-34.832970">
<ele>20.430000</ele>
<time>2018-07-22T02:01:32Z</time>
<speed>0.08</speed>
</trkpt>
<trkpt lat="-6.965348" lon="-34.832989">
<ele>21.250000</ele>
<time>2018-07-22T02:08:21Z</time>
<speed>0.07</speed>
</trkpt>
<trkpt lat="-6.965384" lon="-34.832924">
<ele>-1.620000</ele>
<time>2018-07-22T02:15:03Z</time>
<speed>0.06</speed>
</trkpt>
<trkpt lat="-6.965437" lon="-34.833046">
<ele>17.959999</ele>
<time>2018-07-22T02:20:19Z</time>
<speed>0.19</speed>
</trkpt>
<trkpt lat="-6.965342" lon="-34.832912">
<ele>7.510000</ele>
<time>2018-07-22T02:25:29Z</time>
<speed>0.13</speed>
</trkpt>
<trkpt lat="-6.965335" lon="-34.833004">
<ele>16.600000</ele>
<time>2018-07-22T02:30:36Z</time>
<speed>0.00</speed>
</trkpt>
<trkpt lat="-6.965361" lon="-34.833004">
<ele>23.809999</ele>
<time>2018-07-22T02:35:42Z</time>
<speed>0.00</speed>
</trkpt>
<trkpt lat="-6.965394" lon="-34.832973">
<ele>-10.800000</ele>
<time>2018-07-22T02:40:49Z</time>
<speed>0.00</speed>
</trkpt>
<trkpt lat="-6.965359" lon="-34.833019">
<ele>25.119999</ele>
<time>2018-07-22T02:45:55Z</time>
<speed>0.00</speed>
</trkpt>
<trkpt lat="-6.965395" lon="-34.832989">
<ele>19.430000</ele>
<time>2018-07-22T02:51:02Z</time>
<speed>0.00</speed>
</trkpt>
<trkpt lat="-6.965477" lon="-34.833031">
<ele>1.600000</ele>
<time>2018-07-22T02:56:08Z</time>
<speed>0.00</speed>
</trkpt>
</trkseg>
</trk>
<trk>
<name>20180802-102151(12)</name>
<desc>Color:004000ff</desc>
<trkseg>
<trkpt lat="-6.965483" lon="-34.833069">
<ele>5.310000</ele>
<time>2018-07-22T03:01:14Z</time>
<speed>0.00</speed>
</trkpt>
<trkpt lat="-6.965462" lon="-34.832993">
<ele>-4.120000</ele>
<time>2018-07-22T03:06:21Z</time>
<speed>0.00</speed>
</trkpt>
<trkpt lat="-6.965505" lon="-34.832874">
<ele>20.980000</ele>
<time>2018-07-22T03:11:29Z</time>
<speed>0.00</speed>
</trkpt>
<trkpt lat="-6.965519" lon="-34.832985">
<ele>54.270000</ele>
<time>2018-07-22T03:16:38Z</time>
<speed>0.00</speed>
</trkpt>
<trkpt lat="-6.965472" lon="-34.833141">
<ele>22.559999</ele>
<time>2018-07-22T03:21:57Z</time>
<speed>0.43</speed>
</trkpt>
<trkpt lat="-6.965451" lon="-34.833118">
<ele>19.299999</ele>
<time>2018-07-22T03:27:06Z</time>
<speed>0.00</speed>
</trkpt>
<trkpt lat="-6.965458" lon="-34.833061">
<ele>-47.189999</ele>
<time>2018-07-22T03:32:18Z</time>
<speed>0.00</speed>
</trkpt>
<trkpt lat="-6.965496" lon="-34.832981">
<ele>-29.139999</ele>
<time>2018-07-22T03:37:27Z</time>
<speed>0.00</speed>
</trkpt>
<trkpt lat="-6.965484" lon="-34.833000">
<ele>-50.919998</ele>
<time>2018-07-22T03:42:36Z</time>
<speed>0.12</speed>
</trkpt>
<trkpt lat="-6.965471" lon="-34.833149">
<ele>-3.610000</ele>
<time>2018-07-22T03:47:49Z</time>
<speed>0.00</speed>
</trkpt>
<trkpt lat="-6.965541" lon="-34.833103">
<ele>97.159996</ele>
<time>2018-07-22T03:52:57Z</time>
<speed>0.00</speed>
</trkpt>
<trkpt lat="-6.965418" lon="-34.832870">
<ele>62.649998</ele>
<time>2018-07-22T03:58:04Z</time>
<speed>0.00</speed>
</trkpt>
<trkpt lat="-6.965471" lon="-34.833015">
<ele>51.099998</ele>
<time>2018-07-22T04:03:11Z</time>
<speed>0.43</speed>
</trkpt>
<trkpt lat="-6.965410" lon="-34.833027">
<ele>35.349998</ele>
<time>2018-07-22T04:08:31Z</time>
<speed>0.07</speed>
</trkpt>
<trkpt lat="-6.965509" lon="-34.832890">
<ele>-0.540000</ele>
<time>2018-07-22T04:14:01Z</time>
<speed>0.14</speed>
</trkpt>
<trkpt lat="-6.965439" lon="-34.833012">
<ele>-4.720000</ele>
<time>2018-07-22T04:19:27Z</time>
<speed>0.00</speed>
</trkpt>
<trkpt lat="-6.965475" lon="-34.832981">
<ele>8.090000</ele>
<time>2018-07-22T04:24:33Z</time>
<speed>0.00</speed>
</trkpt>
<trkpt lat="-6.965503" lon="-34.833069">
<ele>9.809999</ele>
<time>2018-07-22T04:29:38Z</time>
<speed>0.14</speed>
</trkpt>
<trkpt lat="-6.965466" lon="-34.832958">
<ele>-42.250000</ele>
<time>2018-07-22T04:34:50Z</time>
<speed>0.00</speed>
</trkpt>
<trkpt lat="-6.965492" lon="-34.832966">
<ele>4.170000</ele>
<time>2018-07-22T04:39:56Z</time>
<speed>0.00</speed>
</trkpt>
<trkpt lat="-6.965449" lon="-34.833027">
<ele>13.240000</ele>
<time>2018-07-22T04:45:02Z</time>
<speed>0.00</speed>
</trkpt>
<trkpt lat="-6.965447" lon="-34.833042">
<ele>6.750000</ele>
<time>2018-07-22T04:50:08Z</time>
<speed>0.00</speed>
</trkpt>
<trkpt lat="-6.965458" lon="-34.832947">
<ele>13.950000</ele>
<time>2018-07-22T04:55:14Z</time>
<speed>0.00</speed>
</trkpt>
<trkpt lat="-6.965498" lon="-34.833031">
<ele>-8.400000</ele>
<time>2018-07-22T05:00:21Z</time>
<speed>0.00</speed>
</trkpt>
<trkpt lat="-6.965481" lon="-34.832996">
<ele>2.440000</ele>
<time>2018-07-22T05:05:26Z</time>
<speed>0.11</speed>
</trkpt>
<trkpt lat="-6.965478" lon="-34.832985">
<ele>30.000000</ele>
<time>2018-07-22T05:10:33Z</time>
<speed>0.00</speed>
</trkpt>
<trkpt lat="-6.965464" lon="-34.833042">
<ele>34.840000</ele>
<time>2018-07-22T05:15:39Z</time>
<speed>0.00</speed>
</trkpt>
<trkpt lat="-6.965607" lon="-34.832951">
<ele>36.930000</ele>
<time>2018-07-22T05:20:44Z</time>
<speed>2.99</speed>
</trkpt>
<trkpt lat="-6.965372" lon="-34.833035">
<ele>11.630000</ele>
<time>2018-07-22T05:25:50Z</time>
<speed>0.00</speed>
</trkpt>
<trkpt lat="-6.965479" lon="-34.833038">
<ele>33.930000</ele>
<time>2018-07-22T05:30:55Z</time>
<speed>0.00</speed>
</trkpt>
<trkpt lat="-6.965461" lon="-34.832966">
<ele>13.190000</ele>
<time>2018-07-22T05:35:59Z</time>
<speed>0.00</speed>
</trkpt>
<trkpt lat="-6.965519" lon="-34.833012">
<ele>16.879999</ele>
<time>2018-07-22T05:41:03Z</time>
<speed>0.00</speed>
</trkpt>
<trkpt lat="-6.965425" lon="-34.832996">
<ele>11.590000</ele>
<time>2018-07-22T05:46:08Z</time>
<speed>0.00</speed>
</trkpt>
<trkpt lat="-6.965205" lon="-34.833000">
<ele>-24.129999</ele>
<time>2018-07-22T05:51:15Z</time>
<speed>0.00</speed>
</trkpt>
<trkpt lat="-6.965222" lon="-34.832958">
<ele>51.459999</ele>
<time>2018-07-22T05:56:20Z</time>
<speed>0.00</speed>
</trkpt>
<trkpt lat="-6.965413" lon="-34.832958">
<ele>16.350000</ele>
<time>2018-07-22T06:01:55Z</time>
<speed>0.03</speed>
</trkpt>
<trkpt lat="-6.965420" lon="-34.833004">
<ele>5.090000</ele>
<time>2018-07-22T06:07:01Z</time>
<speed>0.00</speed>
</trkpt>
<trkpt lat="-6.965428" lon="-34.833008">
<ele>8.410000</ele>
<time>2018-07-22T06:12:07Z</time>
<speed>0.00</speed>
</trkpt>
<trkpt lat="-6.965428" lon="-34.832943">
<ele>-0.290000</ele>
<time>2018-07-22T06:17:11Z</time>
<speed>0.04</speed>
</trkpt>
<trkpt lat="-6.965458" lon="-34.833004">
<ele>2.370000</ele>
<time>2018-07-22T06:22:17Z</time>
<speed>0.00</speed>
</trkpt>
<trkpt lat="-6.965441" lon="-34.833069">
<ele>-6.070000</ele>
<time>2018-07-22T06:27:21Z</time>
<speed>0.00</speed>
</trkpt>
<trkpt lat="-6.965453" lon="-34.833115">
<ele>-40.059998</ele>
<time>2018-07-22T06:32:26Z</time>
<speed>0.20</speed>
</trkpt>
<trkpt lat="-6.965459" lon="-34.832977">
<ele>6.130000</ele>
<time>2018-07-22T06:37:32Z</time>
<speed>0.00</speed>
</trkpt>
<trkpt lat="-6.965448" lon="-34.832989">
<ele>12.420000</ele>
<time>2018-07-22T06:42:35Z</time>
<speed>0.23</speed>
</trkpt>
<trkpt lat="-6.965421" lon="-34.833046">
<ele>22.840000</ele>
<time>2018-07-22T06:47:39Z</time>
<speed>0.19</speed>
</trkpt>
<trkpt lat="-6.965458" lon="-34.832989">
<ele>15.040000</ele>
<time>2018-07-22T06:52:44Z</time>
<speed>0.00</speed>
</trkpt>
<trkpt lat="-6.965438" lon="-34.832970">
<ele>27.449999</ele>
<time>2018-07-22T06:57:48Z</time>
<speed>0.00</speed>
</trkpt>
<trkpt lat="-6.965482" lon="-34.833038">
<ele>15.900000</ele>
<time>2018-07-22T07:02:52Z</time>
<speed>0.03</speed>
</trkpt>
<trkpt lat="-6.965413" lon="-34.832993">
<ele>13.799999</ele>
<time>2018-07-22T07:07:56Z</time>
<speed>0.24</speed>
</trkpt>
<trkpt lat="-6.965445" lon="-34.832920">
<ele>9.710000</ele>
<time>2018-07-22T07:13:01Z</time>
<speed>0.00</speed>
</trkpt>
<trkpt lat="-6.965428" lon="-34.832947">
<ele>12.500000</ele>
<time>2018-07-22T07:18:04Z</time>
<speed>0.21</speed>
</trkpt>
<trkpt lat="-6.965452" lon="-34.832954">
<ele>4.830000</ele>
<time>2018-07-22T07:23:09Z</time>
<speed>0.00</speed>
</trkpt>
<trkpt lat="-6.965387" lon="-34.832890">
<ele>4.510000</ele>
<time>2018-07-22T07:28:13Z</time>
<speed>0.91</speed>
</trkpt>
<trkpt lat="-6.965464" lon="-34.833038">
<ele>6.740000</ele>
<time>2018-07-22T07:33:16Z</time>
<speed>0.00</speed>
</trkpt>
<trkpt lat="-6.965396" lon="-34.833015">
<ele>24.389999</ele>
<time>2018-07-22T07:38:20Z</time>
<speed>0.00</speed>
</trkpt>
<trkpt lat="-6.965456" lon="-34.832932">
<ele>26.189999</ele>
<time>2018-07-22T07:43:25Z</time>
<speed>0.00</speed>
</trkpt>
<trkpt lat="-6.965472" lon="-34.833073">
<ele>8.820000</ele>
<time>2018-07-22T07:48:29Z</time>
<speed>0.00</speed>
</trkpt>
<trkpt lat="-6.965453" lon="-34.833004">
<ele>12.570000</ele>
<time>2018-07-22T07:53:34Z</time>
<speed>0.00</speed>
</trkpt>
<trkpt lat="-6.965505" lon="-34.833073">
<ele>13.790000</ele>
<time>2018-07-22T07:58:38Z</time>
<speed>0.00</speed>
</trkpt>
<trkpt lat="-6.965490" lon="-34.833099">
<ele>6.380000</ele>
<time>2018-07-22T08:03:42Z</time>
<speed>0.00</speed>
</trkpt>
<trkpt lat="-6.965483" lon="-34.833069">
<ele>0.280000</ele>
<time>2018-07-22T08:08:47Z</time>
<speed>0.00</speed>
</trkpt>
<trkpt lat="-6.965492" lon="-34.833141">
<ele>3.330000</ele>
<time>2018-07-22T08:13:51Z</time>
<speed>0.00</speed>
</trkpt>
<trkpt lat="-6.965422" lon="-34.833145">
<ele>12.660000</ele>
<time>2018-07-22T08:19:06Z</time>
<speed>0.44</speed>
</trkpt>
<trkpt lat="-6.965472" lon="-34.833149">
<ele>-10.830000</ele>
<time>2018-07-22T08:24:11Z</time>
<speed>0.00</speed>
</trkpt>
<trkpt lat="-6.965381" lon="-34.833061">
<ele>12.400000</ele>
<time>2018-07-22T08:29:15Z</time>
<speed>0.27</speed>
</trkpt>
<trkpt lat="-6.965433" lon="-34.833164">
<ele>20.900000</ele>
<time>2018-07-22T08:34:25Z</time>
<speed>0.08</speed>
</trkpt>
<trkpt lat="-6.965406" lon="-34.832989">
<ele>14.259999</ele>
<time>2018-07-22T08:39:29Z</time>
<speed>0.00</speed>
</trkpt>
<trkpt lat="-6.965488" lon="-34.832954">
<ele>16.279999</ele>
<time>2018-07-22T08:44:36Z</time>
<speed>0.00</speed>
</trkpt>
<trkpt lat="-6.965444" lon="-34.833019">
<ele>5.380000</ele>
<time>2018-07-22T08:50:00Z</time>
<speed>0.05</speed>
</trkpt>
<trkpt lat="-6.965471" lon="-34.832993">
<ele>12.750000</ele>
<time>2018-07-22T08:55:05Z</time>
<speed>0.15</speed>
</trkpt>
<trkpt lat="-6.965404" lon="-34.833015">
<ele>18.340000</ele>
<time>2018-07-22T09:00:09Z</time>
<speed>0.00</speed>
</trkpt>
<trkpt lat="-6.965428" lon="-34.832989">
<ele>5.220000</ele>
<time>2018-07-22T09:05:13Z</time>
<speed>0.29</speed>
</trkpt>
<trkpt lat="-6.965408" lon="-34.832985">
<ele>24.449999</ele>
<time>2018-07-22T09:10:17Z</time>
<speed>0.28</speed>
</trkpt>
<trkpt lat="-6.965415" lon="-34.833008">
<ele>5.130000</ele>
<time>2018-07-22T09:15:21Z</time>
<speed>0.00</speed>
</trkpt>
<trkpt lat="-6.965453" lon="-34.833084">
<ele>2.590000</ele>
<time>2018-07-22T09:20:23Z</time>
<speed>0.07</speed>
</trkpt>
<trkpt lat="-6.965441" lon="-34.833038">
<ele>13.670000</ele>
<time>2018-07-22T09:25:27Z</time>
<speed>0.00</speed>
</trkpt>
<trkpt lat="-6.965454" lon="-34.833122">
<ele>10.570000</ele>
<time>2018-07-22T09:30:31Z</time>
<speed>0.00</speed>
</trkpt>
<trkpt lat="-6.965489" lon="-34.832989">
<ele>9.610000</ele>
<time>2018-07-22T09:35:35Z</time>
<speed>0.00</speed>
</trkpt>
<trkpt lat="-6.965467" lon="-34.833031">
<ele>8.030000</ele>
<time>2018-07-22T09:40:40Z</time>
<speed>0.00</speed>
</trkpt>
<trkpt lat="-6.965520" lon="-34.833084">
<ele>-5.150000</ele>
<time>2018-07-22T09:45:44Z</time>
<speed>0.32</speed>
</trkpt>
<trkpt lat="-6.965405" lon="-34.833061">
<ele>6.830000</ele>
<time>2018-07-22T09:50:48Z</time>
<speed>0.00</speed>
</trkpt>
<trkpt lat="-6.965468" lon="-34.833023">
<ele>19.629999</ele>
<time>2018-07-22T09:55:51Z</time>
<speed>0.54</speed>
</trkpt>
<trkpt lat="-6.965451" lon="-34.833000">
<ele>3.000000</ele>
<time>2018-07-22T10:00:54Z</time>
<speed>0.18</speed>
</trkpt>
<trkpt lat="-6.965446" lon="-34.832966">
<ele>3.770000</ele>
<time>2018-07-22T10:05:59Z</time>
<speed>0.00</speed>
</trkpt>
<trkpt lat="-6.965482" lon="-34.833019">
<ele>-6.840000</ele>
<time>2018-07-22T10:11:03Z</time>
<speed>0.29</speed>
</trkpt>
<trkpt lat="-6.965475" lon="-34.833073">
<ele>15.740000</ele>
<time>2018-07-22T10:16:07Z</time>
<speed>0.37</speed>
</trkpt>
<trkpt lat="-6.965418" lon="-34.832996">
<ele>15.809999</ele>
<time>2018-07-22T10:21:13Z</time>
<speed>0.00</speed>
</trkpt>
<trkpt lat="-6.965520" lon="-34.832966">
<ele>15.870000</ele>
<time>2018-07-22T10:26:17Z</time>
<speed>0.00</speed>
</trkpt>
<trkpt lat="-6.965458" lon="-34.833012">
<ele>7.140000</ele>
<time>2018-07-22T10:31:21Z</time>
<speed>0.00</speed>
</trkpt>
<trkpt lat="-6.965455" lon="-34.833054">
<ele>10.270000</ele>
<time>2018-07-22T10:36:26Z</time>
<speed>0.00</speed>
</trkpt>
<trkpt lat="-6.965465" lon="-34.833092">
<ele>8.130000</ele>
<time>2018-07-22T10:41:31Z</time>
<speed>0.00</speed>
</trkpt>
<trkpt lat="-6.965486" lon="-34.833073">
<ele>2.180000</ele>
<time>2018-07-22T10:46:35Z</time>
<speed>0.50</speed>
</trkpt>
<trkpt lat="-6.965478" lon="-34.832989">
<ele>13.290000</ele>
<time>2018-07-22T10:51:41Z</time>
<speed>0.00</speed>
</trkpt>
<trkpt lat="-6.965471" lon="-34.833015">
<ele>11.809999</ele>
<time>2018-07-22T10:56:46Z</time>
<speed>0.97</speed>
</trkpt>
<trkpt lat="-6.965459" lon="-34.833138">
<ele>11.300000</ele>
<time>2018-07-22T11:01:50Z</time>
<speed>0.00</speed>
</trkpt>
<trkpt lat="-6.965483" lon="-34.832981">
<ele>17.529999</ele>
<time>2018-07-22T11:06:54Z</time>
<speed>0.00</speed>
</trkpt>
<trkpt lat="-6.965359" lon="-34.832981">
<ele>30.199999</ele>
<time>2018-07-22T11:11:59Z</time>
<speed>0.00</speed>
</trkpt>
<trkpt lat="-6.965507" lon="-34.833111">
<ele>8.480000</ele>
<time>2018-07-22T11:17:04Z</time>
<speed>0.00</speed>
</trkpt>
<trkpt lat="-6.965464" lon="-34.833130">
<ele>8.710000</ele>
<time>2018-07-22T11:22:10Z</time>
<speed>0.00</speed>
</trkpt>
<trkpt lat="-6.965444" lon="-34.832832">
<ele>37.529999</ele>
<time>2018-07-22T11:27:16Z</time>
<speed>1.81</speed>
</trkpt>
<trkpt lat="-6.965492" lon="-34.833023">
<ele>10.700000</ele>
<time>2018-07-22T11:32:22Z</time>
<speed>0.00</speed>
</trkpt>
<trkpt lat="-6.965373" lon="-34.833279">
<ele>18.440001</ele>
<time>2018-07-22T11:37:28Z</time>
<speed>0.00</speed>
</trkpt>
<trkpt lat="-6.965484" lon="-34.833061">
<ele>9.920000</ele>
<time>2018-07-22T11:42:33Z</time>
<speed>1.00</speed>
</trkpt>
<trkpt lat="-6.965475" lon="-34.833061">
<ele>16.690001</ele>
<time>2018-07-22T11:47:39Z</time>
<speed>0.00</speed>
</trkpt>
<trkpt lat="-6.965401" lon="-34.833088">
<ele>34.160000</ele>
<time>2018-07-22T11:52:49Z</time>
<speed>1.53</speed>
</trkpt>
<trkpt lat="-6.965443" lon="-34.832844">
<ele>7.360000</ele>
<time>2018-07-22T11:57:56Z</time>
<speed>0.00</speed>
</trkpt>
<trkpt lat="-6.965452" lon="-34.833000">
<ele>5.800000</ele>
<time>2018-07-22T12:03:33Z</time>
<speed>0.11</speed>
</trkpt>
<trkpt lat="-6.965454" lon="-34.832985">
<ele>24.529999</ele>
<time>2018-07-22T12:08:41Z</time>
<speed>0.00</speed>
</trkpt>
<trkpt lat="-6.965461" lon="-34.833065">
<ele>3.690000</ele>
<time>2018-07-22T12:13:48Z</time>
<speed>0.00</speed>
</trkpt>
<trkpt lat="-6.965478" lon="-34.833073">
<ele>-5.420000</ele>
<time>2018-07-22T12:18:55Z</time>
<speed>0.00</speed>
</trkpt>
<trkpt lat="-6.965469" lon="-34.832993">
<ele>22.000000</ele>
<time>2018-07-22T12:24:02Z</time>
<speed>0.00</speed>
</trkpt>
<trkpt lat="-6.965500" lon="-34.833050">
<ele>13.849999</ele>
<time>2018-07-22T12:29:10Z</time>
<speed>0.46</speed>
</trkpt>
<trkpt lat="-6.965471" lon="-34.832924">
<ele>25.430000</ele>
<time>2018-07-22T12:34:16Z</time>
<speed>0.14</speed>
</trkpt>
<trkpt lat="-6.965461" lon="-34.833088">
<ele>18.400000</ele>
<time>2018-07-22T12:39:23Z</time>
<speed>0.00</speed>
</trkpt>
<trkpt lat="-6.965506" lon="-34.833042">
<ele>-6.160000</ele>
<time>2018-07-22T12:44:28Z</time>
<speed>0.19</speed>
</trkpt>
<trkpt lat="-6.965494" lon="-34.832996">
<ele>5.680000</ele>
<time>2018-07-22T12:49:35Z</time>
<speed>0.23</speed>
</trkpt>
<trkpt lat="-6.965473" lon="-34.832943">
<ele>27.789999</ele>
<time>2018-07-22T12:54:43Z</time>
<speed>0.00</speed>
</trkpt>
<trkpt lat="-6.965427" lon="-34.832996">
<ele>14.700000</ele>
<time>2018-07-22T12:59:51Z</time>
<speed>0.02</speed>
</trkpt>
<trkpt lat="-6.965450" lon="-34.832996">
<ele>15.240000</ele>
<time>2018-07-22T13:05:00Z</time>
<speed>0.00</speed>
</trkpt>
<trkpt lat="-6.965453" lon="-34.833031">
<ele>11.020000</ele>
<time>2018-07-22T13:10:06Z</time>
<speed>0.16</speed>
</trkpt>
<trkpt lat="-6.965477" lon="-34.832920">
<ele>28.869999</ele>
<time>2018-07-22T13:15:15Z</time>
<speed>0.00</speed>
</trkpt>
<trkpt lat="-6.965333" lon="-34.833031">
<ele>51.379997</ele>
<time>2018-07-22T13:20:23Z</time>
<speed>1.26</speed>
</trkpt>
<trkpt lat="-6.965460" lon="-34.832897">
<ele>14.469999</ele>
<time>2018-07-22T13:25:32Z</time>
<speed>0.00</speed>
</trkpt>
<trkpt lat="-6.965499" lon="-34.833069">
<ele>-0.820000</ele>
<time>2018-07-22T13:30:40Z</time>
<speed>0.23</speed>
</trkpt>
<trkpt lat="-6.965562" lon="-34.833057">
<ele>0.600000</ele>
<time>2018-07-22T13:35:49Z</time>
<speed>0.00</speed>
</trkpt>
<trkpt lat="-6.965595" lon="-34.833092">
<ele>-13.710000</ele>
<time>2018-07-22T13:40:59Z</time>
<speed>0.00</speed>
</trkpt>
<trkpt lat="-6.965382" lon="-34.833103">
<ele>12.940000</ele>
<time>2018-07-22T13:46:09Z</time>
<speed>0.00</speed>
</trkpt>
<trkpt lat="-6.965441" lon="-34.832989">
<ele>26.799999</ele>
<time>2018-07-22T13:51:19Z</time>
<speed>0.00</speed>
</trkpt>
<trkpt lat="-6.965178" lon="-34.832855">
<ele>64.639999</ele>
<time>2018-07-22T13:56:31Z</time>
<speed>0.00</speed>
</trkpt>
<trkpt lat="-6.965184" lon="-34.832764">
<ele>88.159996</ele>
<time>2018-07-22T14:01:48Z</time>
<speed>0.00</speed>
</trkpt>
<trkpt lat="-6.965162" lon="-34.832787">
<ele>90.799995</ele>
<time>2018-07-22T14:07:12Z</time>
<speed>0.00</speed>
</trkpt>
<trkpt lat="-6.965209" lon="-34.832958">
<ele>44.610001</ele>
<time>2018-07-22T14:12:37Z</time>
<speed>0.00</speed>
</trkpt>
<trkpt lat="-6.965405" lon="-34.833015">
<ele>11.469999</ele>
<time>2018-07-22T14:17:50Z</time>
<speed>0.00</speed>
</trkpt>
<trkpt lat="-6.965343" lon="-34.832951">
<ele>46.809998</ele>
<time>2018-07-22T14:23:15Z</time>
<speed>0.00</speed>
</trkpt>
<trkpt lat="-6.965384" lon="-34.832943">
<ele>26.849998</ele>
<time>2018-07-22T14:28:32Z</time>
<speed>0.00</speed>
</trkpt>
<trkpt lat="-6.965601" lon="-34.833122">
<ele>-22.539999</ele>
<time>2018-07-22T14:33:49Z</time>
<speed>0.00</speed>
</trkpt>
<trkpt lat="-6.965686" lon="-34.833218">
<ele>-29.609999</ele>
<time>2018-07-22T14:39:00Z</time>
<speed>0.00</speed>
</trkpt>
<trkpt lat="-6.965724" lon="-34.833294">
<ele>-42.509998</ele>
<time>2018-07-22T14:44:11Z</time>
<speed>0.00</speed>
</trkpt>
<trkpt lat="-6.965635" lon="-34.833126">
<ele>-16.170000</ele>
<time>2018-07-22T14:49:22Z</time>
<speed>0.17</speed>
</trkpt>
<trkpt lat="-6.965518" lon="-34.833195">
<ele>-1.540000</ele>
<time>2018-07-22T14:54:33Z</time>
<speed>0.00</speed>
</trkpt>
<trkpt lat="-6.965511" lon="-34.833046">
<ele>-8.630000</ele>
<time>2018-07-22T14:59:44Z</time>
<speed>0.00</speed>
</trkpt>
<trkpt lat="-6.965414" lon="-34.833080">
<ele>9.730000</ele>
<time>2018-07-22T15:04:54Z</time>
<speed>0.00</speed>
</trkpt>
<trkpt lat="-6.965560" lon="-34.833202">
<ele>-47.750000</ele>
<time>2018-07-22T15:10:05Z</time>
<speed>0.00</speed>
</trkpt>
<trkpt lat="-6.964943" lon="-34.832855">
<ele>22.389999</ele>
<time>2018-07-22T15:15:29Z</time>
<speed>0.33</speed>
</trkpt>
<trkpt lat="-6.965186" lon="-34.832977">
<ele>25.799999</ele>
<time>2018-07-22T15:20:41Z</time>
<speed>0.00</speed>
</trkpt>
<trkpt lat="-6.965530" lon="-34.833084">
<ele>53.349998</ele>
<time>2018-07-22T15:25:53Z</time>
<speed>0.00</speed>
</trkpt>
<trkpt lat="-6.965479" lon="-34.833073">
<ele>-3.930000</ele>
<time>2018-07-22T15:31:04Z</time>
<speed>0.00</speed>
</trkpt>
<trkpt lat="-6.965436" lon="-34.833107">
<ele>5.630000</ele>
<time>2018-07-22T15:36:16Z</time>
<speed>0.28</speed>
</trkpt>
<trkpt lat="-6.965462" lon="-34.833115">
<ele>32.230000</ele>
<time>2018-07-22T15:41:28Z</time>
<speed>0.00</speed>
</trkpt>
<trkpt lat="-6.965474" lon="-34.833065">
<ele>2.440000</ele>
<time>2018-07-22T15:46:41Z</time>
<speed>0.00</speed>
</trkpt>
<trkpt lat="-6.965437" lon="-34.833084">
<ele>-2.710000</ele>
<time>2018-07-22T15:51:53Z</time>
<speed>0.00</speed>
</trkpt>
<trkpt lat="-6.965366" lon="-34.833160">
<ele>-2.690000</ele>
<time>2018-07-22T15:57:11Z</time>
<speed>4.15</speed>
</trkpt>
<trkpt lat="-6.965435" lon="-34.833069">
<ele>-4.720000</ele>
<time>2018-07-22T16:02:57Z</time>
<speed>0.05</speed>
</trkpt>
<trkpt lat="-6.965471" lon="-34.832779">
<ele>42.500000</ele>
<time>2018-07-22T16:08:12Z</time>
<speed>0.00</speed>
</trkpt>
<trkpt lat="-6.965558" lon="-34.833004">
<ele>23.299999</ele>
<time>2018-07-22T16:13:23Z</time>
<speed>0.00</speed>
</trkpt>
<trkpt lat="-6.965505" lon="-34.833023">
<ele>8.320000</ele>
<time>2018-07-22T16:18:35Z</time>
<speed>0.00</speed>
</trkpt>
<trkpt lat="-6.965499" lon="-34.833069">
<ele>5.300000</ele>
<time>2018-07-22T16:23:46Z</time>
<speed>0.00</speed>
</trkpt>
<trkpt lat="-6.965571" lon="-34.832935">
<ele>28.570000</ele>
<time>2018-07-22T16:28:58Z</time>
<speed>0.00</speed>
</trkpt>
<trkpt lat="-6.965518" lon="-34.832996">
<ele>23.949999</ele>
<time>2018-07-22T16:34:10Z</time>
<speed>0.00</speed>
</trkpt>
<trkpt lat="-6.965484" lon="-34.832951">
<ele>17.650000</ele>
<time>2018-07-22T16:39:22Z</time>
<speed>0.00</speed>
</trkpt>
<trkpt lat="-6.965380" lon="-34.833111">
<ele>-3.580000</ele>
<time>2018-07-22T16:44:34Z</time>
<speed>0.00</speed>
</trkpt>
<trkpt lat="-6.965458" lon="-34.833069">
<ele>-15.549999</ele>
<time>2018-07-22T16:49:47Z</time>
<speed>0.00</speed>
</trkpt>
<trkpt lat="-6.965579" lon="-34.832928">
<ele>-34.439999</ele>
<time>2018-07-22T16:54:58Z</time>
<speed>0.00</speed>
</trkpt>
<trkpt lat="-6.965444" lon="-34.832947">
<ele>26.000000</ele>
<time>2018-07-22T17:00:10Z</time>
<speed>0.00</speed>
</trkpt>
<trkpt lat="-6.965453" lon="-34.833046">
<ele>7.450000</ele>
<time>2018-07-22T17:05:20Z</time>
<speed>0.00</speed>
</trkpt>
<trkpt lat="-6.965519" lon="-34.832977">
<ele>28.980000</ele>
<time>2018-07-22T17:10:31Z</time>
<speed>0.06</speed>
</trkpt>
<trkpt lat="-6.965496" lon="-34.832981">
<ele>20.170000</ele>
<time>2018-07-22T17:15:42Z</time>
<speed>0.00</speed>
</trkpt>
<trkpt lat="-6.965461" lon="-34.833073">
<ele>18.600000</ele>
<time>2018-07-22T17:20:59Z</time>
<speed>0.00</speed>
</trkpt>
<trkpt lat="-6.965548" lon="-34.833126">
<ele>-7.640000</ele>
<time>2018-07-22T17:26:13Z</time>
<speed>0.41</speed>
</trkpt>
<trkpt lat="-6.965461" lon="-34.832916">
<ele>8.170000</ele>
<time>2018-07-22T17:31:23Z</time>
<speed>0.00</speed>
</trkpt>
<trkpt lat="-6.965400" lon="-34.833015">
<ele>59.389999</ele>
<time>2018-07-22T17:36:43Z</time>
<speed>0.21</speed>
</trkpt>
<trkpt lat="-6.965384" lon="-34.833012">
<ele>59.910000</ele>
<time>2018-07-22T17:42:07Z</time>
<speed>0.15</speed>
</trkpt>
<trkpt lat="-6.965457" lon="-34.833023">
<ele>-3.950000</ele>
<time>2018-07-22T17:47:31Z</time>
<speed>0.10</speed>
</trkpt>
<trkpt lat="-6.965463" lon="-34.833092">
<ele>6.610000</ele>
<time>2018-07-22T17:53:02Z</time>
<speed>0.09</speed>
</trkpt>
<trkpt lat="-6.965483" lon="-34.833084">
<ele>4.920000</ele>
<time>2018-07-22T17:58:52Z</time>
<speed>0.16</speed>
</trkpt>
<trkpt lat="-6.965405" lon="-34.833057">
<ele>17.080000</ele>
<time>2018-07-22T18:04:03Z</time>
<speed>0.00</speed>
</trkpt>
<trkpt lat="-6.965455" lon="-34.833023">
<ele>22.189999</ele>
<time>2018-07-22T18:09:12Z</time>
<speed>0.88</speed>
</trkpt>
<trkpt lat="-6.965454" lon="-34.833008">
<ele>24.219999</ele>
<time>2018-07-22T18:14:22Z</time>
<speed>0.00</speed>
</trkpt>
<trkpt lat="-6.965502" lon="-34.833115">
<ele>7.060000</ele>
<time>2018-07-22T18:19:33Z</time>
<speed>0.00</speed>
</trkpt>
<trkpt lat="-6.965453" lon="-34.833027">
<ele>10.120000</ele>
<time>2018-07-22T18:24:40Z</time>
<speed>0.13</speed>
</trkpt>
<trkpt lat="-6.965409" lon="-34.833118">
<ele>20.359999</ele>
<time>2018-07-22T18:29:48Z</time>
<speed>0.26</speed>
</trkpt>
<trkpt lat="-6.965485" lon="-34.833092">
<ele>20.990000</ele>
<time>2018-07-22T18:34:58Z</time>
<speed>0.00</speed>
</trkpt>
<trkpt lat="-6.965448" lon="-34.833035">
<ele>4.520000</ele>
<time>2018-07-22T18:40:08Z</time>
<speed>0.00</speed>
</trkpt>
<trkpt lat="-6.965384" lon="-34.832970">
<ele>26.129999</ele>
<time>2018-07-22T18:45:18Z</time>
<speed>0.00</speed>
</trkpt>
<trkpt lat="-6.965409" lon="-34.833015">
<ele>6.610000</ele>
<time>2018-07-22T18:50:27Z</time>
<speed>0.00</speed>
</trkpt>
<trkpt lat="-6.965531" lon="-34.833069">
<ele>5.410000</ele>
<time>2018-07-22T18:55:37Z</time>
<speed>0.00</speed>
</trkpt>
<trkpt lat="-6.965506" lon="-34.833115">
<ele>-6.460000</ele>
<time>2018-07-22T19:00:47Z</time>
<speed>0.00</speed>
</trkpt>
<trkpt lat="-6.965405" lon="-34.833031">
<ele>1.720000</ele>
<time>2018-07-22T19:05:57Z</time>
<speed>0.00</speed>
</trkpt>
<trkpt lat="-6.965494" lon="-34.833015">
<ele>28.830000</ele>
<time>2018-07-22T19:11:07Z</time>
<speed>0.00</speed>
</trkpt>
<trkpt lat="-6.965482" lon="-34.833134">
<ele>-1.680000</ele>
<time>2018-07-22T19:16:20Z</time>
<speed>0.48</speed>
</trkpt>
<trkpt lat="-6.965432" lon="-34.832874">
<ele>37.209999</ele>
<time>2018-07-22T19:21:29Z</time>
<speed>0.00</speed>
</trkpt>
<trkpt lat="-6.965516" lon="-34.833111">
<ele>14.040000</ele>
<time>2018-07-22T19:26:39Z</time>
<speed>0.00</speed>
</trkpt>
<trkpt lat="-6.965399" lon="-34.833221">
<ele>-15.480000</ele>
<time>2018-07-22T19:31:53Z</time>
<speed>0.00</speed>
</trkpt>
<trkpt lat="-6.965418" lon="-34.833107">
<ele>-5.850000</ele>
<time>2018-07-22T19:37:08Z</time>
<speed>0.00</speed>
</trkpt>
<trkpt lat="-6.965497" lon="-34.832794">
<ele>37.680000</ele>
<time>2018-07-22T19:42:22Z</time>
<speed>0.00</speed>
</trkpt>
<trkpt lat="-6.965498" lon="-34.833000">
<ele>24.650000</ele>
<time>2018-07-22T19:47:44Z</time>
<speed>0.00</speed>
</trkpt>
<trkpt lat="-6.965328" lon="-34.832779">
<ele>27.250000</ele>
<time>2018-07-22T19:52:59Z</time>
<speed>0.00</speed>
</trkpt>
<trkpt lat="-6.965637" lon="-34.833324">
<ele>-19.730000</ele>
<time>2018-07-22T19:58:13Z</time>
<speed>0.00</speed>
</trkpt>
<trkpt lat="-6.965419" lon="-34.833027">
<ele>0.400000</ele>
<time>2018-07-22T20:03:52Z</time>
<speed>0.00</speed>
</trkpt>
<trkpt lat="-6.965266" lon="-34.832840">
<ele>30.129999</ele>
<time>2018-07-22T20:10:20Z</time>
<speed>1.50</speed>
</trkpt>
<trkpt lat="-6.965151" lon="-34.832672">
<ele>42.809998</ele>
<time>2018-07-22T20:17:30Z</time>
<speed>0.11</speed>
</trkpt>
<trkpt lat="-6.965466" lon="-34.833084">
<ele>-11.330000</ele>
<time>2018-07-22T20:24:02Z</time>
<speed>1.44</speed>
</trkpt>
<trkpt lat="-6.965416" lon="-34.833073">
<ele>-9.840000</ele>
<time>2018-07-22T20:30:15Z</time>
<speed>1.22</speed>
</trkpt>
<trkpt lat="-6.965433" lon="-34.833046">
<ele>10.860000</ele>
<time>2018-07-22T20:36:31Z</time>
<speed>0.15</speed>
</trkpt>
<trkpt lat="-6.965494" lon="-34.832954">
<ele>-10.139999</ele>
<time>2018-07-22T20:43:31Z</time>
<speed>0.20</speed>
</trkpt>
<trkpt lat="-6.965319" lon="-34.832966">
<ele>24.189999</ele>
<time>2018-07-22T20:48:36Z</time>
<speed>0.01</speed>
</trkpt>
<trkpt lat="-6.965462" lon="-34.833031">
<ele>4.280000</ele>
<time>2018-07-22T20:53:42Z</time>
<speed>0.00</speed>
</trkpt>
<trkpt lat="-6.965380" lon="-34.833000">
<ele>18.219999</ele>
<time>2018-07-22T20:58:49Z</time>
<speed>0.00</speed>
</trkpt>
<trkpt lat="-6.965494" lon="-34.832928">
<ele>-4.540000</ele>
<time>2018-07-22T21:03:56Z</time>
<speed>0.00</speed>
</trkpt>
<trkpt lat="-6.965362" lon="-34.832981">
<ele>29.359999</ele>
<time>2018-07-22T21:09:03Z</time>
<speed>0.09</speed>
</trkpt>
<trkpt lat="-6.965463" lon="-34.833035">
<ele>13.139999</ele>
<time>2018-07-22T21:14:10Z</time>
<speed>0.00</speed>
</trkpt>
<trkpt lat="-6.965520" lon="-34.833031">
<ele>-5.960000</ele>
<time>2018-07-22T21:19:18Z</time>
<speed>0.00</speed>
</trkpt>
<trkpt lat="-6.965505" lon="-34.833069">
<ele>10.099999</ele>
<time>2018-07-22T21:24:25Z</time>
<speed>0.00</speed>
</trkpt>
<trkpt lat="-6.965547" lon="-34.833096">
<ele>-19.439999</ele>
<time>2018-07-22T21:29:31Z</time>
<speed>0.17</speed>
</trkpt>
<trkpt lat="-6.965456" lon="-34.832977">
<ele>19.389999</ele>
<time>2018-07-22T21:34:37Z</time>
<speed>0.00</speed>
</trkpt>
<trkpt lat="-6.965465" lon="-34.833004">
<ele>12.599999</ele>
<time>2018-07-22T21:39:44Z</time>
<speed>0.00</speed>
</trkpt>
<trkpt lat="-6.965448" lon="-34.833027">
<ele>17.660000</ele>
<time>2018-07-22T21:44:51Z</time>
<speed>0.00</speed>
</trkpt>
<trkpt lat="-6.965487" lon="-34.833061">
<ele>-0.110000</ele>
<time>2018-07-22T21:49:56Z</time>
<speed>0.00</speed>
</trkpt>
<trkpt lat="-6.965372" lon="-34.833111">
<ele>29.730000</ele>
<time>2018-07-22T21:55:02Z</time>
<speed>0.00</speed>
</trkpt>
<trkpt lat="-6.965464" lon="-34.833050">
<ele>12.270000</ele>
<time>2018-07-22T22:00:08Z</time>
<speed>0.00</speed>
</trkpt>
<trkpt lat="-6.965333" lon="-34.833027">
<ele>27.269999</ele>
<time>2018-07-22T22:05:15Z</time>
<speed>0.00</speed>
</trkpt>
<trkpt lat="-6.965443" lon="-34.832977">
<ele>9.550000</ele>
<time>2018-07-22T22:10:20Z</time>
<speed>0.00</speed>
</trkpt>
<trkpt lat="-6.965420" lon="-34.833061">
<ele>12.599999</ele>
<time>2018-07-22T22:15:25Z</time>
<speed>0.00</speed>
</trkpt>
<trkpt lat="-6.965335" lon="-34.833015">
<ele>16.029999</ele>
<time>2018-07-22T22:20:30Z</time>
<speed>0.45</speed>
</trkpt>
<trkpt lat="-6.965459" lon="-34.833004">
<ele>2.270000</ele>
<time>2018-07-22T22:25:36Z</time>
<speed>0.00</speed>
</trkpt>
<trkpt lat="-6.965512" lon="-34.833015">
<ele>6.970000</ele>
<time>2018-07-22T22:30:41Z</time>
<speed>0.00</speed>
</trkpt>
<trkpt lat="-6.965494" lon="-34.833023">
<ele>0.660000</ele>
<time>2018-07-22T22:35:47Z</time>
<speed>0.11</speed>
</trkpt>
<trkpt lat="-6.965441" lon="-34.833046">
<ele>2.610000</ele>
<time>2018-07-22T22:40:52Z</time>
<speed>0.00</speed>
</trkpt>
<trkpt lat="-6.965456" lon="-34.833069">
<ele>11.889999</ele>
<time>2018-07-22T22:45:57Z</time>
<speed>0.16</speed>
</trkpt>
<trkpt lat="-6.965467" lon="-34.833023">
<ele>4.690000</ele>
<time>2018-07-22T22:51:03Z</time>
<speed>0.31</speed>
</trkpt>
<trkpt lat="-6.965458" lon="-34.832939">
<ele>21.730000</ele>
<time>2018-07-22T22:56:08Z</time>
<speed>0.14</speed>
</trkpt>
<trkpt lat="-6.965482" lon="-34.833000">
<ele>4.290000</ele>
<time>2018-07-22T23:01:14Z</time>
<speed>0.00</speed>
</trkpt>
<trkpt lat="-6.965432" lon="-34.832928">
<ele>16.690001</ele>
<time>2018-07-22T23:06:21Z</time>
<speed>0.00</speed>
</trkpt>
<trkpt lat="-6.965457" lon="-34.833004">
<ele>3.790000</ele>
<time>2018-07-22T23:11:27Z</time>
<speed>0.00</speed>
</trkpt>
<trkpt lat="-6.965413" lon="-34.832996">
<ele>4.780000</ele>
<time>2018-07-22T23:16:32Z</time>
<speed>0.00</speed>
</trkpt>
<trkpt lat="-6.965367" lon="-34.832905">
<ele>24.500000</ele>
<time>2018-07-22T23:21:38Z</time>
<speed>0.00</speed>
</trkpt>
<trkpt lat="-6.965350" lon="-34.832844">
<ele>20.859999</ele>
<time>2018-07-22T23:26:44Z</time>
<speed>0.00</speed>
</trkpt>
<trkpt lat="-6.965385" lon="-34.832848">
<ele>16.199999</ele>
<time>2018-07-22T23:31:51Z</time>
<speed>0.00</speed>
</trkpt>
<trkpt lat="-6.965378" lon="-34.832832">
<ele>12.590000</ele>
<time>2018-07-22T23:36:56Z</time>
<speed>0.00</speed>
</trkpt>
<trkpt lat="-6.965453" lon="-34.833164">
<ele>13.870000</ele>
<time>2018-07-22T23:42:03Z</time>
<speed>0.08</speed>
</trkpt>
<trkpt lat="-6.965482" lon="-34.833160">
<ele>6.260000</ele>
<time>2018-07-22T23:47:10Z</time>
<speed>0.00</speed>
</trkpt>
<trkpt lat="-6.965542" lon="-34.833347">
<ele>-14.799999</ele>
<time>2018-07-22T23:52:16Z</time>
<speed>0.00</speed>
</trkpt>
<trkpt lat="-6.965549" lon="-34.833046">
<ele>-18.420000</ele>
<time>2018-07-22T23:57:23Z</time>
<speed>0.00</speed>
</trkpt>
<trkpt lat="-6.965491" lon="-34.832985">
<ele>-9.940000</ele>
<time>2018-07-23T00:03:04Z</time>
<speed>0.06</speed>
</trkpt>
<trkpt lat="-6.965357" lon="-34.832886">
<ele>-35.860001</ele>
<time>2018-07-23T00:08:30Z</time>
<speed>0.64</speed>
</trkpt>
<trkpt lat="-6.965486" lon="-34.832779">
<ele>-62.340000</ele>
<time>2018-07-23T00:14:48Z</time>
<speed>0.00</speed>
</trkpt>
<trkpt lat="-6.965411" lon="-34.833065">
<ele>28.549999</ele>
<time>2018-07-23T00:20:55Z</time>
<speed>0.00</speed>
</trkpt>
<trkpt lat="-6.965418" lon="-34.833004">
<ele>8.590000</ele>
<time>2018-07-23T00:26:05Z</time>
<speed>0.00</speed>
</trkpt>
<trkpt lat="-6.965368" lon="-34.832863">
<ele>-64.099998</ele>
<time>2018-07-23T00:31:17Z</time>
<speed>0.00</speed>
</trkpt>
<trkpt lat="-6.965452" lon="-34.832928">
<ele>-20.650000</ele>
<time>2018-07-23T00:36:28Z</time>
<speed>0.00</speed>
</trkpt>
<trkpt lat="-6.965441" lon="-34.832966">
<ele>-8.630000</ele>
<time>2018-07-23T00:41:39Z</time>
<speed>0.00</speed>
</trkpt>
<trkpt lat="-6.965402" lon="-34.833031">
<ele>-27.769999</ele>
<time>2018-07-23T00:46:59Z</time>
<speed>0.05</speed>
</trkpt>
<trkpt lat="-6.965294" lon="-34.833138">
<ele>38.520000</ele>
<time>2018-07-23T00:52:12Z</time>
<speed>0.00</speed>
</trkpt>
<trkpt lat="-6.965431" lon="-34.833126">
<ele>43.189999</ele>
<time>2018-07-23T00:57:19Z</time>
<speed>0.00</speed>
</trkpt>
<trkpt lat="-6.965479" lon="-34.832840">
<ele>-17.170000</ele>
<time>2018-07-23T01:02:35Z</time>
<speed>0.28</speed>
</trkpt>
<trkpt lat="-6.965429" lon="-34.833160">
<ele>34.009998</ele>
<time>2018-07-23T01:07:44Z</time>
<speed>0.04</speed>
</trkpt>
<trkpt lat="-6.965417" lon="-34.833103">
<ele>33.829998</ele>
<time>2018-07-23T01:12:54Z</time>
<speed>0.06</speed>
</trkpt>
<trkpt lat="-6.965497" lon="-34.832985">
<ele>6.350000</ele>
<time>2018-07-23T01:18:05Z</time>
<speed>2.74</speed>
</trkpt>
<trkpt lat="-6.965418" lon="-34.833191">
<ele>15.849999</ele>
<time>2018-07-23T01:23:23Z</time>
<speed>0.00</speed>
</trkpt>
<trkpt lat="-6.965370" lon="-34.833111">
<ele>45.789997</ele>
<time>2018-07-23T01:28:37Z</time>
<speed>0.08</speed>
</trkpt>
<trkpt lat="-6.965365" lon="-34.833305">
<ele>92.159996</ele>
<time>2018-07-23T01:33:44Z</time>
<speed>3.07</speed>
</trkpt>
<trkpt lat="-6.965323" lon="-34.833096">
<ele>49.809998</ele>
<time>2018-07-23T01:38:51Z</time>
<speed>0.00</speed>
</trkpt>
<trkpt lat="-6.965546" lon="-34.832916">
<ele>-2.020000</ele>
<time>2018-07-23T01:44:02Z</time>
<speed>0.00</speed>
</trkpt>
<trkpt lat="-6.965428" lon="-34.833069">
<ele>29.929998</ele>
<time>2018-07-23T01:49:26Z</time>
<speed>0.21</speed>
</trkpt>
<trkpt lat="-6.965418" lon="-34.833012">
<ele>26.250000</ele>
<time>2018-07-23T01:54:45Z</time>
<speed>0.47</speed>
</trkpt>
<trkpt lat="-6.965387" lon="-34.833054">
<ele>19.299999</ele>
<time>2018-07-23T02:00:14Z</time>
<speed>0.00</speed>
</trkpt>
<trkpt lat="-6.965489" lon="-34.832870">
<ele>-27.330000</ele>
<time>2018-07-23T02:05:21Z</time>
<speed>0.00</speed>
</trkpt>
<trkpt lat="-6.965370" lon="-34.833084">
<ele>30.369999</ele>
<time>2018-07-23T02:10:31Z</time>
<speed>0.00</speed>
</trkpt>
<trkpt lat="-6.965362" lon="-34.833065">
<ele>10.719999</ele>
<time>2018-07-23T02:15:36Z</time>
<speed>0.00</speed>
</trkpt>
<trkpt lat="-6.965409" lon="-34.833118">
<ele>35.750000</ele>
<time>2018-07-23T02:20:42Z</time>
<speed>0.00</speed>
</trkpt>
<trkpt lat="-6.965315" lon="-34.833088">
<ele>20.699999</ele>
<time>2018-07-23T02:25:50Z</time>
<speed>0.00</speed>
</trkpt>
<trkpt lat="-6.965449" lon="-34.833084">
<ele>13.690000</ele>
<time>2018-07-23T02:30:55Z</time>
<speed>0.39</speed>
</trkpt>
<trkpt lat="-6.965437" lon="-34.833027">
<ele>4.770000</ele>
<time>2018-07-23T02:36:09Z</time>
<speed>0.31</speed>
</trkpt>
<trkpt lat="-6.965671" lon="-34.833393">
<ele>-35.959999</ele>
<time>2018-07-23T02:41:12Z</time>
<speed>0.00</speed>
</trkpt>
<trkpt lat="-6.965540" lon="-34.833355">
<ele>-7.750000</ele>
<time>2018-07-23T02:46:40Z</time>
<speed>0.46</speed>
</trkpt>
<trkpt lat="-6.965519" lon="-34.833115">
<ele>4.480000</ele>
<time>2018-07-23T02:51:46Z</time>
<speed>0.00</speed>
</trkpt>
<trkpt lat="-6.965592" lon="-34.832912">
<ele>-35.719997</ele>
<time>2018-07-23T02:56:54Z</time>
<speed>0.00</speed>
</trkpt>
</trkseg>
</trk>
<trk>
<name>20180802-102151(13)</name>
<desc>Color:004000ff</desc>
<trkseg>
<trkpt lat="-6.965438" lon="-34.832958">
<ele>14.210000</ele>
<time>2018-07-23T03:01:59Z</time>
<speed>2.08</speed>
</trkpt>
<trkpt lat="-6.965346" lon="-34.832882">
<ele>38.779999</ele>
<time>2018-07-23T03:07:04Z</time>
<speed>0.00</speed>
</trkpt>
<trkpt lat="-6.965491" lon="-34.833195">
<ele>-17.100000</ele>
<time>2018-07-23T03:12:11Z</time>
<speed>0.00</speed>
</trkpt>
<trkpt lat="-6.965511" lon="-34.833443">
<ele>-19.740000</ele>
<time>2018-07-23T03:17:16Z</time>
<speed>2.08</speed>
</trkpt>
<trkpt lat="-6.965375" lon="-34.833183">
<ele>1.950000</ele>
<time>2018-07-23T03:22:21Z</time>
<speed>0.00</speed>
</trkpt>
<trkpt lat="-6.965464" lon="-34.833076">
<ele>10.330000</ele>
<time>2018-07-23T03:27:26Z</time>
<speed>0.00</speed>
</trkpt>
<trkpt lat="-6.965466" lon="-34.833153">
<ele>-47.099998</ele>
<time>2018-07-23T03:32:30Z</time>
<speed>4.59</speed>
</trkpt>
<trkpt lat="-6.965548" lon="-34.832752">
<ele>61.529999</ele>
<time>2018-07-23T03:37:44Z</time>
<speed>0.00</speed>
</trkpt>
<trkpt lat="-6.965509" lon="-34.832870">
<ele>-18.500000</ele>
<time>2018-07-23T03:42:50Z</time>
<speed>0.00</speed>
</trkpt>
<trkpt lat="-6.965393" lon="-34.833092">
<ele>-3.700000</ele>
<time>2018-07-23T03:48:23Z</time>
<speed>0.21</speed>
</trkpt>
<trkpt lat="-6.965468" lon="-34.833019">
<ele>19.719999</ele>
<time>2018-07-23T03:53:33Z</time>
<speed>0.00</speed>
</trkpt>
<trkpt lat="-6.965450" lon="-34.833065">
<ele>21.490000</ele>
<time>2018-07-23T03:59:01Z</time>
<speed>0.14</speed>
</trkpt>
<trkpt lat="-6.965509" lon="-34.833012">
<ele>9.520000</ele>
<time>2018-07-23T04:05:01Z</time>
<speed>0.13</speed>
</trkpt>
<trkpt lat="-6.965467" lon="-34.833096">
<ele>14.530000</ele>
<time>2018-07-23T04:11:40Z</time>
<speed>0.00</speed>
</trkpt>
<trkpt lat="-6.965502" lon="-34.832989">
<ele>14.520000</ele>
<time>2018-07-23T04:16:43Z</time>
<speed>0.20</speed>
</trkpt>
<trkpt lat="-6.965474" lon="-34.833096">
<ele>26.570000</ele>
<time>2018-07-23T04:21:48Z</time>
<speed>0.00</speed>
</trkpt>
<trkpt lat="-6.965514" lon="-34.832993">
<ele>-36.020000</ele>
<time>2018-07-23T04:26:54Z</time>
<speed>0.00</speed>
</trkpt>
<trkpt lat="-6.965543" lon="-34.832947">
<ele>-46.110001</ele>
<time>2018-07-23T04:32:04Z</time>
<speed>0.00</speed>
</trkpt>
<trkpt lat="-6.965485" lon="-34.833015">
<ele>-3.050000</ele>
<time>2018-07-23T04:37:09Z</time>
<speed>0.00</speed>
</trkpt>
<trkpt lat="-6.965484" lon="-34.833023">
<ele>6.070000</ele>
<time>2018-07-23T04:42:13Z</time>
<speed>0.00</speed>
</trkpt>
<trkpt lat="-6.965582" lon="-34.832989">
<ele>-17.180000</ele>
<time>2018-07-23T04:47:19Z</time>
<speed>0.00</speed>
</trkpt>
<trkpt lat="-6.965688" lon="-34.833103">
<ele>-29.429998</ele>
<time>2018-07-23T04:52:25Z</time>
<speed>0.00</speed>
</trkpt>
<trkpt lat="-6.965364" lon="-34.832996">
<ele>44.399998</ele>
<time>2018-07-23T04:57:30Z</time>
<speed>0.00</speed>
</trkpt>
<trkpt lat="-6.965487" lon="-34.833019">
<ele>10.040000</ele>
<time>2018-07-23T05:02:34Z</time>
<speed>0.00</speed>
</trkpt>
<trkpt lat="-6.965338" lon="-34.832977">
<ele>56.239998</ele>
<time>2018-07-23T05:07:40Z</time>
<speed>0.00</speed>
</trkpt>
<trkpt lat="-6.965399" lon="-34.832947">
<ele>41.389999</ele>
<time>2018-07-23T05:12:45Z</time>
<speed>0.00</speed>
</trkpt>
<trkpt lat="-6.965287" lon="-34.832977">
<ele>45.099998</ele>
<time>2018-07-23T05:17:52Z</time>
<speed>0.00</speed>
</trkpt>
<trkpt lat="-6.965010" lon="-34.832821">
<ele>99.939995</ele>
<time>2018-07-23T05:23:02Z</time>
<speed>0.33</speed>
</trkpt>
<trkpt lat="-6.965482" lon="-34.833023">
<ele>13.469999</ele>
<time>2018-07-23T05:28:31Z</time>
<speed>0.00</speed>
</trkpt>
<trkpt lat="-6.965479" lon="-34.832924">
<ele>23.769999</ele>
<time>2018-07-23T05:33:37Z</time>
<speed>0.00</speed>
</trkpt>
<trkpt lat="-6.965403" lon="-34.832932">
<ele>18.129999</ele>
<time>2018-07-23T05:38:41Z</time>
<speed>0.00</speed>
</trkpt>
<trkpt lat="-6.965412" lon="-34.832943">
<ele>13.620000</ele>
<time>2018-07-23T05:43:45Z</time>
<speed>0.00</speed>
</trkpt>
<trkpt lat="-6.965348" lon="-34.832989">
<ele>45.879997</ele>
<time>2018-07-23T05:48:49Z</time>
<speed>0.00</speed>
</trkpt>
<trkpt lat="-6.965424" lon="-34.833012">
<ele>23.410000</ele>
<time>2018-07-23T05:53:52Z</time>
<speed>0.04</speed>
</trkpt>
<trkpt lat="-6.965483" lon="-34.832951">
<ele>9.090000</ele>
<time>2018-07-23T05:58:58Z</time>
<speed>0.24</speed>
</trkpt>
<trkpt lat="-6.965421" lon="-34.832958">
<ele>33.459999</ele>
<time>2018-07-23T06:04:02Z</time>
<speed>0.08</speed>
</trkpt>
<trkpt lat="-6.965378" lon="-34.832832">
<ele>15.839999</ele>
<time>2018-07-23T06:09:07Z</time>
<speed>0.00</speed>
</trkpt>
<trkpt lat="-6.965418" lon="-34.832985">
<ele>11.190000</ele>
<time>2018-07-23T06:14:12Z</time>
<speed>0.00</speed>
</trkpt>
<trkpt lat="-6.965435" lon="-34.833088">
<ele>12.710000</ele>
<time>2018-07-23T06:19:18Z</time>
<speed>0.00</speed>
</trkpt>
<trkpt lat="-6.965431" lon="-34.833065">
<ele>3.300000</ele>
<time>2018-07-23T06:24:22Z</time>
<speed>0.00</speed>
</trkpt>
<trkpt lat="-6.965428" lon="-34.833092">
<ele>-10.139999</ele>
<time>2018-07-23T06:29:33Z</time>
<speed>0.09</speed>
</trkpt>
<trkpt lat="-6.965415" lon="-34.833054">
<ele>17.529999</ele>
<time>2018-07-23T06:34:38Z</time>
<speed>2.07</speed>
</trkpt>
<trkpt lat="-6.965434" lon="-34.833035">
<ele>11.000000</ele>
<time>2018-07-23T06:39:43Z</time>
<speed>0.00</speed>
</trkpt>
<trkpt lat="-6.965399" lon="-34.833065">
<ele>34.860001</ele>
<time>2018-07-23T06:44:46Z</time>
<speed>0.14</speed>
</trkpt>
<trkpt lat="-6.965500" lon="-34.833000">
<ele>6.640000</ele>
<time>2018-07-23T06:49:49Z</time>
<speed>0.00</speed>
</trkpt>
<trkpt lat="-6.965442" lon="-34.832970">
<ele>17.789999</ele>
<time>2018-07-23T06:54:54Z</time>
<speed>0.00</speed>
</trkpt>
<trkpt lat="-6.965408" lon="-34.832996">
<ele>12.179999</ele>
<time>2018-07-23T06:59:59Z</time>
<speed>0.00</speed>
</trkpt>
<trkpt lat="-6.965422" lon="-34.833027">
<ele>22.000000</ele>
<time>2018-07-23T07:05:04Z</time>
<speed>0.00</speed>
</trkpt>
<trkpt lat="-6.965355" lon="-34.833076">
<ele>27.430000</ele>
<time>2018-07-23T07:10:08Z</time>
<speed>0.00</speed>
</trkpt>
<trkpt lat="-6.965457" lon="-34.833012">
<ele>11.250000</ele>
<time>2018-07-23T07:15:13Z</time>
<speed>0.00</speed>
</trkpt>
<trkpt lat="-6.965450" lon="-34.833054">
<ele>10.550000</ele>
<time>2018-07-23T07:20:24Z</time>
<speed>0.40</speed>
</trkpt>
<trkpt lat="-6.965555" lon="-34.833172">
<ele>-27.519999</ele>
<time>2018-07-23T07:25:31Z</time>
<speed>0.00</speed>
</trkpt>
<trkpt lat="-6.965377" lon="-34.833012">
<ele>21.219999</ele>
<time>2018-07-23T07:30:37Z</time>
<speed>0.00</speed>
</trkpt>
<trkpt lat="-6.965462" lon="-34.833153">
<ele>5.660000</ele>
<time>2018-07-23T07:35:49Z</time>
<speed>0.69</speed>
</trkpt>
<trkpt lat="-6.965413" lon="-34.833168">
<ele>10.860000</ele>
<time>2018-07-23T07:41:20Z</time>
<speed>0.11</speed>
</trkpt>
<trkpt lat="-6.965458" lon="-34.833141">
<ele>-2.360000</ele>
<time>2018-07-23T07:46:33Z</time>
<speed>0.42</speed>
</trkpt>
<trkpt lat="-6.965380" lon="-34.833073">
<ele>19.129999</ele>
<time>2018-07-23T07:52:01Z</time>
<speed>0.28</speed>
</trkpt>
<trkpt lat="-6.965506" lon="-34.833157">
<ele>44.719997</ele>
<time>2018-07-23T07:58:22Z</time>
<speed>0.00</speed>
</trkpt>
<trkpt lat="-6.965497" lon="-34.833084">
<ele>3.790000</ele>
<time>2018-07-23T08:03:26Z</time>
<speed>0.02</speed>
</trkpt>
<trkpt lat="-6.965527" lon="-34.833023">
<ele>6.420000</ele>
<time>2018-07-23T08:08:29Z</time>
<speed>0.00</speed>
</trkpt>
<trkpt lat="-6.965511" lon="-34.833000">
<ele>2.140000</ele>
<time>2018-07-23T08:13:33Z</time>
<speed>0.00</speed>
</trkpt>
<trkpt lat="-6.965471" lon="-34.833046">
<ele>3.680000</ele>
<time>2018-07-23T08:18:37Z</time>
<speed>0.00</speed>
</trkpt>
<trkpt lat="-6.965350" lon="-34.833069">
<ele>3.030000</ele>
<time>2018-07-23T08:23:41Z</time>
<speed>0.00</speed>
</trkpt>
<trkpt lat="-6.965374" lon="-34.833019">
<ele>30.840000</ele>
<time>2018-07-23T08:28:46Z</time>
<speed>0.00</speed>
</trkpt>
<trkpt lat="-6.965461" lon="-34.833057">
<ele>22.260000</ele>
<time>2018-07-23T08:33:49Z</time>
<speed>0.15</speed>
</trkpt>
<trkpt lat="-6.965478" lon="-34.833092">
<ele>28.070000</ele>
<time>2018-07-23T08:38:54Z</time>
<speed>0.00</speed>
</trkpt>
<trkpt lat="-6.965468" lon="-34.833023">
<ele>22.180000</ele>
<time>2018-07-23T08:43:59Z</time>
<speed>0.00</speed>
</trkpt>
<trkpt lat="-6.965478" lon="-34.833046">
<ele>4.240000</ele>
<time>2018-07-23T08:49:03Z</time>
<speed>0.25</speed>
</trkpt>
<trkpt lat="-6.965565" lon="-34.833008">
<ele>2.000000</ele>
<time>2018-07-23T08:54:09Z</time>
<speed>0.00</speed>
</trkpt>
<trkpt lat="-6.965424" lon="-34.832993">
<ele>28.920000</ele>
<time>2018-07-23T08:59:13Z</time>
<speed>0.07</speed>
</trkpt>
<trkpt lat="-6.965418" lon="-34.832947">
<ele>8.220000</ele>
<time>2018-07-23T09:04:18Z</time>
<speed>0.00</speed>
</trkpt>
<trkpt lat="-6.965410" lon="-34.832989">
<ele>10.420000</ele>
<time>2018-07-23T09:09:22Z</time>
<speed>0.00</speed>
</trkpt>
<trkpt lat="-6.965416" lon="-34.833023">
<ele>12.719999</ele>
<time>2018-07-23T09:14:27Z</time>
<speed>0.00</speed>
</trkpt>
<trkpt lat="-6.965533" lon="-34.833107">
<ele>6.650000</ele>
<time>2018-07-23T09:19:31Z</time>
<speed>0.31</speed>
</trkpt>
<trkpt lat="-6.965542" lon="-34.833088">
<ele>-0.750000</ele>
<time>2018-07-23T09:24:36Z</time>
<speed>0.00</speed>
</trkpt>
<trkpt lat="-6.965507" lon="-34.833000">
<ele>6.860000</ele>
<time>2018-07-23T09:29:39Z</time>
<speed>0.00</speed>
</trkpt>
<trkpt lat="-6.965513" lon="-34.833031">
<ele>3.860000</ele>
<time>2018-07-23T09:34:43Z</time>
<speed>0.00</speed>
</trkpt>
<trkpt lat="-6.965433" lon="-34.832951">
<ele>0.700000</ele>
<time>2018-07-23T09:39:46Z</time>
<speed>0.00</speed>
</trkpt>
<trkpt lat="-6.965290" lon="-34.833015">
<ele>34.059998</ele>
<time>2018-07-23T09:44:51Z</time>
<speed>0.00</speed>
</trkpt>
<trkpt lat="-6.965559" lon="-34.832996">
<ele>8.070000</ele>
<time>2018-07-23T09:49:55Z</time>
<speed>0.00</speed>
</trkpt>
<trkpt lat="-6.965389" lon="-34.833023">
<ele>27.830000</ele>
<time>2018-07-23T09:55:01Z</time>
<speed>0.00</speed>
</trkpt>
<trkpt lat="-6.965463" lon="-34.833019">
<ele>22.199999</ele>
<time>2018-07-23T10:00:32Z</time>
<speed>0.24</speed>
</trkpt>
<trkpt lat="-6.965431" lon="-34.833076">
<ele>15.170000</ele>
<time>2018-07-23T10:05:41Z</time>
<speed>0.42</speed>
</trkpt>
<trkpt lat="-6.965519" lon="-34.833035">
<ele>-6.130000</ele>
<time>2018-07-23T10:10:49Z</time>
<speed>0.35</speed>
</trkpt>
<trkpt lat="-6.965475" lon="-34.833035">
<ele>7.210000</ele>
<time>2018-07-23T10:15:56Z</time>
<speed>0.00</speed>
</trkpt>
<trkpt lat="-6.965504" lon="-34.833008">
<ele>39.250000</ele>
<time>2018-07-23T10:21:02Z</time>
<speed>0.00</speed>
</trkpt>
<trkpt lat="-6.965353" lon="-34.833099">
<ele>26.250000</ele>
<time>2018-07-23T10:26:16Z</time>
<speed>0.01</speed>
</trkpt>
<trkpt lat="-6.965481" lon="-34.833122">
<ele>-61.959999</ele>
<time>2018-07-23T10:31:27Z</time>
<speed>0.00</speed>
</trkpt>
<trkpt lat="-6.965329" lon="-34.833096">
<ele>-0.570000</ele>
<time>2018-07-23T10:36:38Z</time>
<speed>0.00</speed>
</trkpt>
<trkpt lat="-6.965459" lon="-34.833103">
<ele>-28.109999</ele>
<time>2018-07-23T10:41:46Z</time>
<speed>0.00</speed>
</trkpt>
<trkpt lat="-6.965460" lon="-34.833042">
<ele>-7.620000</ele>
<time>2018-07-23T10:46:54Z</time>
<speed>0.00</speed>
</trkpt>
<trkpt lat="-6.965539" lon="-34.833035">
<ele>12.389999</ele>
<time>2018-07-23T10:52:06Z</time>
<speed>0.00</speed>
</trkpt>
<trkpt lat="-6.965381" lon="-34.832981">
<ele>23.199999</ele>
<time>2018-07-23T10:57:26Z</time>
<speed>0.36</speed>
</trkpt>
<trkpt lat="-6.965444" lon="-34.833031">
<ele>4.950000</ele>
<time>2018-07-23T11:02:36Z</time>
<speed>0.19</speed>
</trkpt>
<trkpt lat="-6.965523" lon="-34.833065">
<ele>-2.910000</ele>
<time>2018-07-23T11:08:03Z</time>
<speed>0.14</speed>
</trkpt>
<trkpt lat="-6.965377" lon="-34.833065">
<ele>-6.850000</ele>
<time>2018-07-23T11:13:25Z</time>
<speed>0.34</speed>
</trkpt>
<trkpt lat="-6.965563" lon="-34.833088">
<ele>-27.820000</ele>
<time>2018-07-23T11:19:38Z</time>
<speed>0.36</speed>
</trkpt>
<trkpt lat="-6.965547" lon="-34.832970">
<ele>14.230000</ele>
<time>2018-07-23T11:25:11Z</time>
<speed>0.62</speed>
</trkpt>
<trkpt lat="-6.965546" lon="-34.833061">
<ele>-44.360001</ele>
<time>2018-07-23T11:30:43Z</time>
<speed>0.00</speed>
</trkpt>
<trkpt lat="-6.965416" lon="-34.833073">
<ele>-19.410000</ele>
<time>2018-07-23T11:36:05Z</time>
<speed>0.11</speed>
</trkpt>
<trkpt lat="-6.965464" lon="-34.833008">
<ele>-32.369999</ele>
<time>2018-07-23T11:41:37Z</time>
<speed>0.02</speed>
</trkpt>
<trkpt lat="-6.965498" lon="-34.833023">
<ele>18.959999</ele>
<time>2018-07-23T11:46:55Z</time>
<speed>0.12</speed>
</trkpt>
<trkpt lat="-6.965357" lon="-34.833008">
<ele>42.099998</ele>
<time>2018-07-23T11:52:26Z</time>
<speed>0.00</speed>
</trkpt>
<trkpt lat="-6.965462" lon="-34.833012">
<ele>-19.090000</ele>
<time>2018-07-23T11:57:44Z</time>
<speed>0.00</speed>
</trkpt>
<trkpt lat="-6.965502" lon="-34.833023">
<ele>-15.480000</ele>
<time>2018-07-23T12:02:56Z</time>
<speed>0.00</speed>
</trkpt>
<trkpt lat="-6.965405" lon="-34.833057">
<ele>7.510000</ele>
<time>2018-07-23T12:08:07Z</time>
<speed>0.00</speed>
</trkpt>
<trkpt lat="-6.965442" lon="-34.832939">
<ele>19.689999</ele>
<time>2018-07-23T12:13:20Z</time>
<speed>0.00</speed>
</trkpt>
<trkpt lat="-6.965491" lon="-34.833012">
<ele>10.380000</ele>
<time>2018-07-23T12:18:57Z</time>
<speed>0.20</speed>
</trkpt>
<trkpt lat="-6.965519" lon="-34.833099">
<ele>-36.719997</ele>
<time>2018-07-23T12:24:49Z</time>
<speed>1.23</speed>
</trkpt>
<trkpt lat="-6.965520" lon="-34.833015">
<ele>31.150000</ele>
<time>2018-07-23T12:30:01Z</time>
<speed>0.09</speed>
</trkpt>
<trkpt lat="-6.965355" lon="-34.833000">
<ele>46.399998</ele>
<time>2018-07-23T12:35:09Z</time>
<speed>0.00</speed>
</trkpt>
<trkpt lat="-6.965584" lon="-34.833038">
<ele>-6.920000</ele>
<time>2018-07-23T12:40:18Z</time>
<speed>0.00</speed>
</trkpt>
<trkpt lat="-6.965450" lon="-34.832989">
<ele>6.880000</ele>
<time>2018-07-23T12:45:38Z</time>
<speed>0.26</speed>
</trkpt>
<trkpt lat="-6.965456" lon="-34.832973">
<ele>45.520000</ele>
<time>2018-07-23T12:51:02Z</time>
<speed>0.11</speed>
</trkpt>
<trkpt lat="-6.965302" lon="-34.832993">
<ele>14.420000</ele>
<time>2018-07-23T12:56:27Z</time>
<speed>0.26</speed>
</trkpt>
<trkpt lat="-6.965524" lon="-34.833046">
<ele>-3.990000</ele>
<time>2018-07-23T13:02:21Z</time>
<speed>0.40</speed>
</trkpt>
<trkpt lat="-6.965336" lon="-34.833008">
<ele>30.849998</ele>
<time>2018-07-23T13:07:37Z</time>
<speed>3.50</speed>
</trkpt>
<trkpt lat="-6.965517" lon="-34.833008">
<ele>2.430000</ele>
<time>2018-07-23T13:13:06Z</time>
<speed>0.06</speed>
</trkpt>
<trkpt lat="-6.965705" lon="-34.833031">
<ele>-27.760000</ele>
<time>2018-07-23T13:19:08Z</time>
<speed>0.03</speed>
</trkpt>
<trkpt lat="-6.965426" lon="-34.832920">
<ele>13.190000</ele>
<time>2018-07-23T13:25:50Z</time>
<speed>0.05</speed>
</trkpt>
<trkpt lat="-6.965507" lon="-34.833023">
<ele>5.670000</ele>
<time>2018-07-23T13:32:48Z</time>
<speed>0.46</speed>
</trkpt>
<trkpt lat="-6.965565" lon="-34.832958">
<ele>-59.639999</ele>
<time>2018-07-23T13:39:54Z</time>
<speed>0.10</speed>
</trkpt>
<trkpt lat="-6.965601" lon="-34.833027">
<ele>49.270000</ele>
<time>2018-07-23T13:47:13Z</time>
<speed>0.08</speed>
</trkpt>
<trkpt lat="-6.965470" lon="-34.832989">
<ele>26.000000</ele>
<time>2018-07-23T13:54:40Z</time>
<speed>0.27</speed>
</trkpt>
<trkpt lat="-6.965454" lon="-34.832996">
<ele>9.179999</ele>
<time>2018-07-23T14:02:57Z</time>
<speed>0.06</speed>
</trkpt>
<trkpt lat="-6.965463" lon="-34.833050">
<ele>1.090000</ele>
<time>2018-07-23T14:12:17Z</time>
<speed>0.00</speed>
</trkpt>
<trkpt lat="-6.965445" lon="-34.832993">
<ele>-1.610000</ele>
<time>2018-07-23T14:17:27Z</time>
<speed>0.00</speed>
</trkpt>
<trkpt lat="-6.965436" lon="-34.833019">
<ele>2.320000</ele>
<time>2018-07-23T14:22:36Z</time>
<speed>0.00</speed>
</trkpt>
<trkpt lat="-6.965493" lon="-34.833023">
<ele>3.600000</ele>
<time>2018-07-23T14:27:45Z</time>
<speed>0.26</speed>
</trkpt>
<trkpt lat="-6.965494" lon="-34.833031">
<ele>1.280000</ele>
<time>2018-07-23T14:32:56Z</time>
<speed>0.00</speed>
</trkpt>
<trkpt lat="-6.965508" lon="-34.832935">
<ele>11.700000</ele>
<time>2018-07-23T14:38:08Z</time>
<speed>0.35</speed>
</trkpt>
<trkpt lat="-6.965445" lon="-34.833000">
<ele>8.030000</ele>
<time>2018-07-23T14:43:17Z</time>
<speed>1.05</speed>
</trkpt>
<trkpt lat="-6.965385" lon="-34.832901">
<ele>3.690000</ele>
<time>2018-07-23T14:48:35Z</time>
<speed>0.00</speed>
</trkpt>
<trkpt lat="-6.965422" lon="-34.832989">
<ele>-3.250000</ele>
<time>2018-07-23T14:53:46Z</time>
<speed>0.00</speed>
</trkpt>
<trkpt lat="-6.965403" lon="-34.832947">
<ele>0.580000</ele>
<time>2018-07-23T14:58:58Z</time>
<speed>0.41</speed>
</trkpt>
<trkpt lat="-6.965392" lon="-34.832958">
<ele>16.959999</ele>
<time>2018-07-23T15:04:11Z</time>
<speed>0.41</speed>
</trkpt>
<trkpt lat="-6.965533" lon="-34.833088">
<ele>-18.279999</ele>
<time>2018-07-23T15:09:25Z</time>
<speed>0.64</speed>
</trkpt>
<trkpt lat="-6.965422" lon="-34.833012">
<ele>12.270000</ele>
<time>2018-07-23T15:14:35Z</time>
<speed>0.00</speed>
</trkpt>
<trkpt lat="-6.965456" lon="-34.833046">
<ele>12.210000</ele>
<time>2018-07-23T15:19:45Z</time>
<speed>0.00</speed>
</trkpt>
<trkpt lat="-6.965450" lon="-34.833023">
<ele>-2.770000</ele>
<time>2018-07-23T15:24:54Z</time>
<speed>0.00</speed>
</trkpt>
<trkpt lat="-6.965457" lon="-34.833096">
<ele>12.889999</ele>
<time>2018-07-23T15:30:03Z</time>
<speed>0.00</speed>
</trkpt>
<trkpt lat="-6.965483" lon="-34.833050">
<ele>-37.000000</ele>
<time>2018-07-23T15:35:12Z</time>
<speed>0.00</speed>
</trkpt>
<trkpt lat="-6.965430" lon="-34.832962">
<ele>21.510000</ele>
<time>2018-07-23T15:40:21Z</time>
<speed>0.00</speed>
</trkpt>
<trkpt lat="-6.965462" lon="-34.833073">
<ele>-9.020000</ele>
<time>2018-07-23T15:45:30Z</time>
<speed>0.00</speed>
</trkpt>
<trkpt lat="-6.965471" lon="-34.832859">
<ele>2.860000</ele>
<time>2018-07-23T15:50:51Z</time>
<speed>0.00</speed>
</trkpt>
<trkpt lat="-6.965474" lon="-34.833023">
<ele>-1.000000</ele>
<time>2018-07-23T15:56:01Z</time>
<speed>0.00</speed>
</trkpt>
<trkpt lat="-6.965389" lon="-34.833221">
<ele>2.950000</ele>
<time>2018-07-23T16:01:21Z</time>
<speed>0.33</speed>
</trkpt>
<trkpt lat="-6.965562" lon="-34.833065">
<ele>-3.770000</ele>
<time>2018-07-23T16:07:03Z</time>
<speed>0.18</speed>
</trkpt>
<trkpt lat="-6.965506" lon="-34.832993">
<ele>-21.949999</ele>
<time>2018-07-23T16:12:51Z</time>
<speed>0.00</speed>
</trkpt>
<trkpt lat="-6.965497" lon="-34.833069">
<ele>-2.100000</ele>
<time>2018-07-23T16:18:01Z</time>
<speed>0.00</speed>
</trkpt>
<trkpt lat="-6.965512" lon="-34.833046">
<ele>-2.080000</ele>
<time>2018-07-23T16:23:12Z</time>
<speed>0.00</speed>
</trkpt>
<trkpt lat="-6.965518" lon="-34.833027">
<ele>6.870000</ele>
<time>2018-07-23T16:28:23Z</time>
<speed>0.00</speed>
</trkpt>
<trkpt lat="-6.965509" lon="-34.832939">
<ele>5.340000</ele>
<time>2018-07-23T16:33:33Z</time>
<speed>0.00</speed>
</trkpt>
<trkpt lat="-6.965538" lon="-34.833019">
<ele>-19.439999</ele>
<time>2018-07-23T16:38:43Z</time>
<speed>0.00</speed>
</trkpt>
<trkpt lat="-6.965609" lon="-34.833012">
<ele>-30.109999</ele>
<time>2018-07-23T16:43:56Z</time>
<speed>0.00</speed>
</trkpt>
<trkpt lat="-6.965539" lon="-34.832966">
<ele>-5.010000</ele>
<time>2018-07-23T16:49:09Z</time>
<speed>0.00</speed>
</trkpt>
<trkpt lat="-6.965538" lon="-34.833008">
<ele>10.420000</ele>
<time>2018-07-23T16:54:19Z</time>
<speed>0.08</speed>
</trkpt>
<trkpt lat="-6.965467" lon="-34.832996">
<ele>20.350000</ele>
<time>2018-07-23T16:59:30Z</time>
<speed>0.00</speed>
</trkpt>
<trkpt lat="-6.965462" lon="-34.832989">
<ele>18.400000</ele>
<time>2018-07-23T17:04:41Z</time>
<speed>0.00</speed>
</trkpt>
<trkpt lat="-6.965463" lon="-34.832905">
<ele>17.490000</ele>
<time>2018-07-23T17:09:51Z</time>
<speed>0.00</speed>
</trkpt>
<trkpt lat="-6.965384" lon="-34.832825">
<ele>7.790000</ele>
<time>2018-07-23T17:15:01Z</time>
<speed>0.00</speed>
</trkpt>
<trkpt lat="-6.965472" lon="-34.833000">
<ele>3.910000</ele>
<time>2018-07-23T17:20:12Z</time>
<speed>0.00</speed>
</trkpt>
<trkpt lat="-6.965462" lon="-34.833015">
<ele>25.059999</ele>
<time>2018-07-23T17:25:25Z</time>
<speed>0.00</speed>
</trkpt>
<trkpt lat="-6.965542" lon="-34.833130">
<ele>3.610000</ele>
<time>2018-07-23T17:30:36Z</time>
<speed>0.00</speed>
</trkpt>
<trkpt lat="-6.965605" lon="-34.832966">
<ele>-58.559998</ele>
<time>2018-07-23T17:35:51Z</time>
<speed>0.00</speed>
</trkpt>
<trkpt lat="-6.965367" lon="-34.833118">
<ele>60.949997</ele>
<time>2018-07-23T17:41:03Z</time>
<speed>0.00</speed>
</trkpt>
<trkpt lat="-6.965503" lon="-34.832985">
<ele>0.110000</ele>
<time>2018-07-23T17:46:15Z</time>
<speed>1.78</speed>
</trkpt>
<trkpt lat="-6.965459" lon="-34.832996">
<ele>5.460000</ele>
<time>2018-07-23T17:51:26Z</time>
<speed>0.00</speed>
</trkpt>
<trkpt lat="-6.965478" lon="-34.833008">
<ele>-5.980000</ele>
<time>2018-07-23T17:56:37Z</time>
<speed>0.00</speed>
</trkpt>
<trkpt lat="-6.965518" lon="-34.833054">
<ele>11.360000</ele>
<time>2018-07-23T18:02:21Z</time>
<speed>0.10</speed>
</trkpt>
<trkpt lat="-6.965393" lon="-34.833031">
<ele>22.090000</ele>
<time>2018-07-23T18:07:32Z</time>
<speed>0.00</speed>
</trkpt>
<trkpt lat="-6.965500" lon="-34.833084">
<ele>7.170000</ele>
<time>2018-07-23T18:12:41Z</time>
<speed>0.13</speed>
</trkpt>
<trkpt lat="-6.965452" lon="-34.832989">
<ele>13.099999</ele>
<time>2018-07-23T18:17:50Z</time>
<speed>0.00</speed>
</trkpt>
<trkpt lat="-6.965488" lon="-34.833061">
<ele>-7.690000</ele>
<time>2018-07-23T18:22:57Z</time>
<speed>0.53</speed>
</trkpt>
<trkpt lat="-6.965471" lon="-34.833050">
<ele>19.439999</ele>
<time>2018-07-23T18:28:06Z</time>
<speed>0.03</speed>
</trkpt>
<trkpt lat="-6.965526" lon="-34.833054">
<ele>9.429999</ele>
<time>2018-07-23T18:33:14Z</time>
<speed>0.00</speed>
</trkpt>
<trkpt lat="-6.965402" lon="-34.833061">
<ele>7.640000</ele>
<time>2018-07-23T18:38:23Z</time>
<speed>0.00</speed>
</trkpt>
<trkpt lat="-6.965477" lon="-34.833076">
<ele>1.140000</ele>
<time>2018-07-23T18:43:32Z</time>
<speed>0.29</speed>
</trkpt>
<trkpt lat="-6.965511" lon="-34.833012">
<ele>5.220000</ele>
<time>2018-07-23T18:48:41Z</time>
<speed>0.12</speed>
</trkpt>
<trkpt lat="-6.965477" lon="-34.833019">
<ele>14.040000</ele>
<time>2018-07-23T18:53:49Z</time>
<speed>0.00</speed>
</trkpt>
<trkpt lat="-6.965448" lon="-34.833015">
<ele>4.720000</ele>
<time>2018-07-23T18:58:57Z</time>
<speed>0.21</speed>
</trkpt>
<trkpt lat="-6.965419" lon="-34.832909">
<ele>31.679998</ele>
<time>2018-07-23T19:04:05Z</time>
<speed>0.00</speed>
</trkpt>
<trkpt lat="-6.965524" lon="-34.833038">
<ele>4.620000</ele>
<time>2018-07-23T19:09:13Z</time>
<speed>0.00</speed>
</trkpt>
<trkpt lat="-6.965493" lon="-34.833019">
<ele>3.210000</ele>
<time>2018-07-23T19:14:21Z</time>
<speed>0.02</speed>
</trkpt>
<trkpt lat="-6.965482" lon="-34.833023">
<ele>7.070000</ele>
<time>2018-07-23T19:19:29Z</time>
<speed>0.00</speed>
</trkpt>
<trkpt lat="-6.965490" lon="-34.833073">
<ele>11.370000</ele>
<time>2018-07-23T19:24:38Z</time>
<speed>0.00</speed>
</trkpt>
<trkpt lat="-6.965485" lon="-34.832928">
<ele>20.709999</ele>
<time>2018-07-23T19:29:46Z</time>
<speed>0.00</speed>
</trkpt>
<trkpt lat="-6.965425" lon="-34.832970">
<ele>13.549999</ele>
<time>2018-07-23T19:34:55Z</time>
<speed>0.00</speed>
</trkpt>
<trkpt lat="-6.965417" lon="-34.832920">
<ele>12.190000</ele>
<time>2018-07-23T19:40:04Z</time>
<speed>0.00</speed>
</trkpt>
<trkpt lat="-6.965430" lon="-34.832958">
<ele>20.219999</ele>
<time>2018-07-23T19:45:10Z</time>
<speed>1.42</speed>
</trkpt>
<trkpt lat="-6.965481" lon="-34.833057">
<ele>6.840000</ele>
<time>2018-07-23T19:50:18Z</time>
<speed>0.00</speed>
</trkpt>
<trkpt lat="-6.965405" lon="-34.832935">
<ele>19.570000</ele>
<time>2018-07-23T19:55:26Z</time>
<speed>0.18</speed>
</trkpt>
<trkpt lat="-6.965416" lon="-34.832947">
<ele>7.200000</ele>
<time>2018-07-23T20:00:32Z</time>
<speed>0.35</speed>
</trkpt>
<trkpt lat="-6.965443" lon="-34.833000">
<ele>6.140000</ele>
<time>2018-07-23T20:05:41Z</time>
<speed>0.00</speed>
</trkpt>
<trkpt lat="-6.965429" lon="-34.832928">
<ele>22.740000</ele>
<time>2018-07-23T20:10:47Z</time>
<speed>0.00</speed>
</trkpt>
<trkpt lat="-6.965532" lon="-34.832836">
<ele>50.709999</ele>
<time>2018-07-23T20:15:55Z</time>
<speed>0.00</speed>
</trkpt>
<trkpt lat="-6.965447" lon="-34.833015">
<ele>5.480000</ele>
<time>2018-07-23T20:21:04Z</time>
<speed>0.00</speed>
</trkpt>
<trkpt lat="-6.965514" lon="-34.832996">
<ele>7.980000</ele>
<time>2018-07-23T20:26:10Z</time>
<speed>0.19</speed>
</trkpt>
<trkpt lat="-6.965444" lon="-34.833183">
<ele>-17.150000</ele>
<time>2018-07-23T20:31:19Z</time>
<speed>0.00</speed>
</trkpt>
<trkpt lat="-6.965446" lon="-34.833218">
<ele>-17.969999</ele>
<time>2018-07-23T20:36:27Z</time>
<speed>0.00</speed>
</trkpt>
<trkpt lat="-6.965518" lon="-34.833160">
<ele>-22.490000</ele>
<time>2018-07-23T20:41:38Z</time>
<speed>0.00</speed>
</trkpt>
<trkpt lat="-6.965412" lon="-34.832932">
<ele>2.180000</ele>
<time>2018-07-23T20:46:46Z</time>
<speed>0.00</speed>
</trkpt>
<trkpt lat="-6.965471" lon="-34.832981">
<ele>18.039999</ele>
<time>2018-07-23T20:51:54Z</time>
<speed>0.00</speed>
</trkpt>
<trkpt lat="-6.965452" lon="-34.833076">
<ele>3.960000</ele>
<time>2018-07-23T20:57:02Z</time>
<speed>0.00</speed>
</trkpt>
<trkpt lat="-6.965415" lon="-34.832790">
<ele>21.100000</ele>
<time>2018-07-23T21:02:09Z</time>
<speed>0.00</speed>
</trkpt>
<trkpt lat="-6.965422" lon="-34.833084">
<ele>-5.620000</ele>
<time>2018-07-23T21:07:18Z</time>
<speed>0.00</speed>
</trkpt>
<trkpt lat="-6.965361" lon="-34.833389">
<ele>-35.980000</ele>
<time>2018-07-23T21:12:32Z</time>
<speed>0.00</speed>
</trkpt>
<trkpt lat="-6.965523" lon="-34.832783">
<ele>21.580000</ele>
<time>2018-07-23T21:17:58Z</time>
<speed>0.34</speed>
</trkpt>
<trkpt lat="-6.965499" lon="-34.833096">
<ele>5.050000</ele>
<time>2018-07-23T21:23:19Z</time>
<speed>0.00</speed>
</trkpt>
<trkpt lat="-6.965566" lon="-34.832737">
<ele>46.469997</ele>
<time>2018-07-23T21:28:54Z</time>
<speed>0.11</speed>
</trkpt>
<trkpt lat="-6.965479" lon="-34.832958">
<ele>5.650000</ele>
<time>2018-07-23T21:35:17Z</time>
<speed>0.00</speed>
</trkpt>
<trkpt lat="-6.965484" lon="-34.832996">
<ele>3.620000</ele>
<time>2018-07-23T21:40:24Z</time>
<speed>0.00</speed>
</trkpt>
<trkpt lat="-6.965419" lon="-34.833023">
<ele>3.750000</ele>
<time>2018-07-23T21:45:30Z</time>
<speed>0.00</speed>
</trkpt>
<trkpt lat="-6.965427" lon="-34.833004">
<ele>-0.340000</ele>
<time>2018-07-23T21:50:37Z</time>
<speed>0.00</speed>
</trkpt>
<trkpt lat="-6.965478" lon="-34.832966">
<ele>-3.050000</ele>
<time>2018-07-23T21:55:44Z</time>
<speed>0.00</speed>
</trkpt>
<trkpt lat="-6.965460" lon="-34.833107">
<ele>18.959999</ele>
<time>2018-07-23T22:00:55Z</time>
<speed>0.00</speed>
</trkpt>
<trkpt lat="-6.965449" lon="-34.832970">
<ele>5.120000</ele>
<time>2018-07-23T22:06:02Z</time>
<speed>0.00</speed>
</trkpt>
<trkpt lat="-6.965491" lon="-34.833042">
<ele>0.860000</ele>
<time>2018-07-23T22:11:09Z</time>
<speed>0.00</speed>
</trkpt>
<trkpt lat="-6.965528" lon="-34.833035">
<ele>4.950000</ele>
<time>2018-07-23T22:16:15Z</time>
<speed>0.00</speed>
</trkpt>
<trkpt lat="-6.965420" lon="-34.832973">
<ele>2.320000</ele>
<time>2018-07-23T22:21:21Z</time>
<speed>0.00</speed>
</trkpt>
<trkpt lat="-6.965354" lon="-34.832973">
<ele>14.880000</ele>
<time>2018-07-23T22:26:28Z</time>
<speed>1.50</speed>
</trkpt>
<trkpt lat="-6.965456" lon="-34.833004">
<ele>0.620000</ele>
<time>2018-07-23T22:31:34Z</time>
<speed>0.00</speed>
</trkpt>
<trkpt lat="-6.965456" lon="-34.833038">
<ele>-9.120000</ele>
<time>2018-07-23T22:36:43Z</time>
<speed>0.18</speed>
</trkpt>
<trkpt lat="-6.965451" lon="-34.833054">
<ele>12.139999</ele>
<time>2018-07-23T22:41:50Z</time>
<speed>0.13</speed>
</trkpt>
<trkpt lat="-6.965457" lon="-34.833004">
<ele>0.530000</ele>
<time>2018-07-23T22:46:56Z</time>
<speed>0.42</speed>
</trkpt>
<trkpt lat="-6.965477" lon="-34.832916">
<ele>6.100000</ele>
<time>2018-07-23T22:52:03Z</time>
<speed>0.25</speed>
</trkpt>
<trkpt lat="-6.965476" lon="-34.832981">
<ele>3.120000</ele>
<time>2018-07-23T22:57:23Z</time>
<speed>0.12</speed>
</trkpt>
<trkpt lat="-6.965487" lon="-34.832996">
<ele>0.830000</ele>
<time>2018-07-23T23:02:57Z</time>
<speed>0.33</speed>
</trkpt>
<trkpt lat="-6.965396" lon="-34.833210">
<ele>1.750000</ele>
<time>2018-07-23T23:08:45Z</time>
<speed>0.29</speed>
</trkpt>
<trkpt lat="-6.965462" lon="-34.832993">
<ele>-3.900000</ele>
<time>2018-07-23T23:15:57Z</time>
<speed>0.17</speed>
</trkpt>
<trkpt lat="-6.965468" lon="-34.832943">
<ele>-2.400000</ele>
<time>2018-07-23T23:23:54Z</time>
<speed>0.07</speed>
</trkpt>
<trkpt lat="-6.965422" lon="-34.832935">
<ele>0.810000</ele>
<time>2018-07-23T23:28:59Z</time>
<speed>0.11</speed>
</trkpt>
<trkpt lat="-6.965401" lon="-34.832966">
<ele>-4.630000</ele>
<time>2018-07-23T23:34:05Z</time>
<speed>0.00</speed>
</trkpt>
<trkpt lat="-6.965456" lon="-34.832939">
<ele>-12.200000</ele>
<time>2018-07-23T23:39:11Z</time>
<speed>0.00</speed>
</trkpt>
<trkpt lat="-6.965399" lon="-34.832932">
<ele>-30.269999</ele>
<time>2018-07-23T23:44:18Z</time>
<speed>0.00</speed>
</trkpt>
<trkpt lat="-6.965473" lon="-34.832985">
<ele>3.550000</ele>
<time>2018-07-23T23:49:24Z</time>
<speed>0.00</speed>
</trkpt>
<trkpt lat="-6.965413" lon="-34.832989">
<ele>25.859999</ele>
<time>2018-07-23T23:54:30Z</time>
<speed>0.00</speed>
</trkpt>
<trkpt lat="-6.965535" lon="-34.833076">
<ele>-0.500000</ele>
<time>2018-07-23T23:59:36Z</time>
<speed>0.00</speed>
</trkpt>
<trkpt lat="-6.965398" lon="-34.833042">
<ele>8.910000</ele>
<time>2018-07-24T00:05:03Z</time>
<speed>0.14</speed>
</trkpt>
<trkpt lat="-6.965439" lon="-34.832973">
<ele>16.639999</ele>
<time>2018-07-24T00:10:10Z</time>
<speed>0.00</speed>
</trkpt>
<trkpt lat="-6.965459" lon="-34.832932">
<ele>-10.809999</ele>
<time>2018-07-24T00:15:17Z</time>
<speed>0.00</speed>
</trkpt>
<trkpt lat="-6.965435" lon="-34.833023">
<ele>19.539999</ele>
<time>2018-07-24T00:20:23Z</time>
<speed>0.00</speed>
</trkpt>
<trkpt lat="-6.965414" lon="-34.832981">
<ele>19.010000</ele>
<time>2018-07-24T00:25:29Z</time>
<speed>0.10</speed>
</trkpt>
<trkpt lat="-6.965445" lon="-34.832962">
<ele>5.960000</ele>
<time>2018-07-24T00:30:35Z</time>
<speed>0.00</speed>
</trkpt>
<trkpt lat="-6.965462" lon="-34.832954">
<ele>-7.610000</ele>
<time>2018-07-24T00:35:41Z</time>
<speed>0.00</speed>
</trkpt>
<trkpt lat="-6.965365" lon="-34.833061">
<ele>7.670000</ele>
<time>2018-07-24T00:40:54Z</time>
<speed>0.34</speed>
</trkpt>
<trkpt lat="-6.965346" lon="-34.833054">
<ele>31.189999</ele>
<time>2018-07-24T00:46:02Z</time>
<speed>0.00</speed>
</trkpt>
<trkpt lat="-6.965394" lon="-34.833099">
<ele>36.829998</ele>
<time>2018-07-24T00:51:09Z</time>
<speed>0.00</speed>
</trkpt>
<trkpt lat="-6.965394" lon="-34.833103">
<ele>10.990000</ele>
<time>2018-07-24T00:56:16Z</time>
<speed>0.00</speed>
</trkpt>
<trkpt lat="-6.965466" lon="-34.833080">
<ele>4.740000</ele>
<time>2018-07-24T01:01:22Z</time>
<speed>0.00</speed>
</trkpt>
<trkpt lat="-6.965376" lon="-34.833199">
<ele>40.149998</ele>
<time>2018-07-24T01:06:32Z</time>
<speed>0.00</speed>
</trkpt>
<trkpt lat="-6.965429" lon="-34.833084">
<ele>22.980000</ele>
<time>2018-07-24T01:11:38Z</time>
<speed>0.00</speed>
</trkpt>
<trkpt lat="-6.965415" lon="-34.833065">
<ele>2.210000</ele>
<time>2018-07-24T01:16:44Z</time>
<speed>0.00</speed>
</trkpt>
<trkpt lat="-6.965394" lon="-34.833126">
<ele>30.449999</ele>
<time>2018-07-24T01:21:59Z</time>
<speed>0.00</speed>
</trkpt>
<trkpt lat="-6.965477" lon="-34.833023">
<ele>-4.790000</ele>
<time>2018-07-24T01:27:10Z</time>
<speed>0.00</speed>
</trkpt>
<trkpt lat="-6.965446" lon="-34.833241">
<ele>18.420000</ele>
<time>2018-07-24T01:32:17Z</time>
<speed>0.00</speed>
</trkpt>
<trkpt lat="-6.965445" lon="-34.833019">
<ele>14.309999</ele>
<time>2018-07-24T01:37:40Z</time>
<speed>0.30</speed>
</trkpt>
<trkpt lat="-6.965446" lon="-34.833241">
<ele>53.259998</ele>
<time>2018-07-24T01:42:51Z</time>
<speed>0.00</speed>
</trkpt>
<trkpt lat="-6.965431" lon="-34.833035">
<ele>1.300000</ele>
<time>2018-07-24T01:47:56Z</time>
<speed>0.00</speed>
</trkpt>
<trkpt lat="-6.965422" lon="-34.833038">
<ele>2.000000</ele>
<time>2018-07-24T01:53:01Z</time>
<speed>0.00</speed>
</trkpt>
<trkpt lat="-6.965425" lon="-34.833004">
<ele>13.259999</ele>
<time>2018-07-24T01:58:06Z</time>
<speed>0.00</speed>
</trkpt>
<trkpt lat="-6.965409" lon="-34.833061">
<ele>23.139999</ele>
<time>2018-07-24T02:03:25Z</time>
<speed>0.10</speed>
</trkpt>
<trkpt lat="-6.965334" lon="-34.833183">
<ele>50.799999</ele>
<time>2018-07-24T02:08:46Z</time>
<speed>0.27</speed>
</trkpt>
<trkpt lat="-6.965316" lon="-34.833176">
<ele>95.349998</ele>
<time>2018-07-24T02:14:05Z</time>
<speed>0.33</speed>
</trkpt>
<trkpt lat="-6.965383" lon="-34.832939">
<ele>55.379997</ele>
<time>2018-07-24T02:19:44Z</time>
<speed>0.42</speed>
</trkpt>
<trkpt lat="-6.965397" lon="-34.833061">
<ele>55.099998</ele>
<time>2018-07-24T02:25:41Z</time>
<speed>0.44</speed>
</trkpt>
<trkpt lat="-6.965450" lon="-34.833103">
<ele>-45.930000</ele>
<time>2018-07-24T02:31:38Z</time>
<speed>0.29</speed>
</trkpt>
<trkpt lat="-6.965400" lon="-34.833073">
<ele>11.650000</ele>
<time>2018-07-24T02:38:01Z</time>
<speed>0.25</speed>
</trkpt>
<trkpt lat="-6.965471" lon="-34.833107">
<ele>-7.170000</ele>
<time>2018-07-24T02:44:58Z</time>
<speed>0.00</speed>
</trkpt>
<trkpt lat="-6.965516" lon="-34.833035">
<ele>-7.760000</ele>
<time>2018-07-24T02:50:03Z</time>
<speed>0.00</speed>
</trkpt>
<trkpt lat="-6.965440" lon="-34.832954">
<ele>25.760000</ele>
<time>2018-07-24T02:55:08Z</time>
<speed>0.00</speed>
</trkpt>
</trkseg>
</trk>
<trk>
<name>20180802-102151(14)</name>
<desc>Color:004000ff</desc>
<trkseg>
<trkpt lat="-6.965412" lon="-34.833096">
<ele>23.559999</ele>
<time>2018-07-24T03:00:13Z</time>
<speed>0.00</speed>
</trkpt>
<trkpt lat="-6.965493" lon="-34.832916">
<ele>8.139999</ele>
<time>2018-07-24T03:05:16Z</time>
<speed>0.20</speed>
</trkpt>
<trkpt lat="-6.965409" lon="-34.833080">
<ele>7.360000</ele>
<time>2018-07-24T03:10:19Z</time>
<speed>0.00</speed>
</trkpt>
<trkpt lat="-6.965387" lon="-34.833061">
<ele>18.260000</ele>
<time>2018-07-24T03:15:23Z</time>
<speed>0.18</speed>
</trkpt>
<trkpt lat="-6.965428" lon="-34.833004">
<ele>1.200000</ele>
<time>2018-07-24T03:20:27Z</time>
<speed>0.00</speed>
</trkpt>
<trkpt lat="-6.965381" lon="-34.833183">
<ele>19.609999</ele>
<time>2018-07-24T03:25:31Z</time>
<speed>0.00</speed>
</trkpt>
<trkpt lat="-6.965424" lon="-34.833179">
<ele>8.639999</ele>
<time>2018-07-24T03:30:35Z</time>
<speed>0.00</speed>
</trkpt>
<trkpt lat="-6.965322" lon="-34.833305">
<ele>-15.259999</ele>
<time>2018-07-24T03:35:40Z</time>
<speed>0.00</speed>
</trkpt>
<trkpt lat="-6.965146" lon="-34.832954">
<ele>33.849998</ele>
<time>2018-07-24T03:40:45Z</time>
<speed>0.00</speed>
</trkpt>
<trkpt lat="-6.965512" lon="-34.833035">
<ele>5.130000</ele>
<time>2018-07-24T03:45:52Z</time>
<speed>0.00</speed>
</trkpt>
<trkpt lat="-6.965492" lon="-34.832954">
<ele>-1.650000</ele>
<time>2018-07-24T03:51:00Z</time>
<speed>0.00</speed>
</trkpt>
<trkpt lat="-6.965452" lon="-34.833118">
<ele>-0.220000</ele>
<time>2018-07-24T03:56:04Z</time>
<speed>0.00</speed>
</trkpt>
<trkpt lat="-6.965410" lon="-34.833130">
<ele>8.650000</ele>
<time>2018-07-24T04:01:10Z</time>
<speed>0.00</speed>
</trkpt>
<trkpt lat="-6.965488" lon="-34.832870">
<ele>18.180000</ele>
<time>2018-07-24T04:06:31Z</time>
<speed>0.24</speed>
</trkpt>
<trkpt lat="-6.965508" lon="-34.833073">
<ele>2.100000</ele>
<time>2018-07-24T04:11:36Z</time>
<speed>0.00</speed>
</trkpt>
<trkpt lat="-6.965466" lon="-34.833111">
<ele>-14.280000</ele>
<time>2018-07-24T04:16:41Z</time>
<speed>0.00</speed>
</trkpt>
<trkpt lat="-6.965414" lon="-34.832863">
<ele>28.400000</ele>
<time>2018-07-24T04:21:46Z</time>
<speed>0.00</speed>
</trkpt>
<trkpt lat="-6.965428" lon="-34.833004">
<ele>16.240000</ele>
<time>2018-07-24T04:26:51Z</time>
<speed>0.00</speed>
</trkpt>
<trkpt lat="-6.965465" lon="-34.832989">
<ele>-6.080000</ele>
<time>2018-07-24T04:31:55Z</time>
<speed>1.65</speed>
</trkpt>
<trkpt lat="-6.965398" lon="-34.833088">
<ele>4.150000</ele>
<time>2018-07-24T04:36:59Z</time>
<speed>0.00</speed>
</trkpt>
<trkpt lat="-6.965494" lon="-34.833111">
<ele>5.800000</ele>
<time>2018-07-24T04:42:03Z</time>
<speed>0.00</speed>
</trkpt>
<trkpt lat="-6.965555" lon="-34.833466">
<ele>-34.489998</ele>
<time>2018-07-24T04:47:07Z</time>
<speed>0.00</speed>
</trkpt>
<trkpt lat="-6.965487" lon="-34.833050">
<ele>6.730000</ele>
<time>2018-07-24T04:52:11Z</time>
<speed>0.00</speed>
</trkpt>
<trkpt lat="-6.965427" lon="-34.832787">
<ele>46.209999</ele>
<time>2018-07-24T04:57:15Z</time>
<speed>0.00</speed>
</trkpt>
<trkpt lat="-6.965514" lon="-34.833130">
<ele>-6.360000</ele>
<time>2018-07-24T05:02:20Z</time>
<speed>0.00</speed>
</trkpt>
<trkpt lat="-6.965434" lon="-34.832962">
<ele>48.709999</ele>
<time>2018-07-24T05:07:26Z</time>
<speed>0.00</speed>
</trkpt>
<trkpt lat="-6.965371" lon="-34.832867">
<ele>33.860001</ele>
<time>2018-07-24T05:12:38Z</time>
<speed>0.12</speed>
</trkpt>
<trkpt lat="-6.965483" lon="-34.833046">
<ele>27.879999</ele>
<time>2018-07-24T05:17:44Z</time>
<speed>0.00</speed>
</trkpt>
<trkpt lat="-6.965249" lon="-34.832550">
<ele>75.900002</ele>
<time>2018-07-24T05:22:49Z</time>
<speed>0.27</speed>
</trkpt>
<trkpt lat="-6.965363" lon="-34.832794">
<ele>51.419998</ele>
<time>2018-07-24T05:27:58Z</time>
<speed>1.22</speed>
</trkpt>
<trkpt lat="-6.965466" lon="-34.833027">
<ele>2.490000</ele>
<time>2018-07-24T05:33:05Z</time>
<speed>0.00</speed>
</trkpt>
<trkpt lat="-6.965351" lon="-34.832867">
<ele>28.869999</ele>
<time>2018-07-24T05:38:13Z</time>
<speed>0.00</speed>
</trkpt>
<trkpt lat="-6.965344" lon="-34.833065">
<ele>29.320000</ele>
<time>2018-07-24T05:43:50Z</time>
<speed>0.18</speed>
</trkpt>
<trkpt lat="-6.965383" lon="-34.833031">
<ele>19.900000</ele>
<time>2018-07-24T05:49:14Z</time>
<speed>0.00</speed>
</trkpt>
<trkpt lat="-6.965495" lon="-34.832932">
<ele>-9.840000</ele>
<time>2018-07-24T05:54:19Z</time>
<speed>0.00</speed>
</trkpt>
<trkpt lat="-6.965431" lon="-34.832996">
<ele>8.830000</ele>
<time>2018-07-24T05:59:24Z</time>
<speed>0.00</speed>
</trkpt>
<trkpt lat="-6.965387" lon="-34.832912">
<ele>-2.760000</ele>
<time>2018-07-24T06:04:29Z</time>
<speed>0.00</speed>
</trkpt>
<trkpt lat="-6.965498" lon="-34.833027">
<ele>-7.140000</ele>
<time>2018-07-24T06:09:36Z</time>
<speed>0.16</speed>
</trkpt>
<trkpt lat="-6.965389" lon="-34.832989">
<ele>17.690001</ele>
<time>2018-07-24T06:14:41Z</time>
<speed>0.00</speed>
</trkpt>
<trkpt lat="-6.965526" lon="-34.833115">
<ele>-40.459999</ele>
<time>2018-07-24T06:19:45Z</time>
<speed>0.00</speed>
</trkpt>
<trkpt lat="-6.965433" lon="-34.833057">
<ele>-12.509999</ele>
<time>2018-07-24T06:24:49Z</time>
<speed>0.00</speed>
</trkpt>
<trkpt lat="-6.965460" lon="-34.832989">
<ele>7.810000</ele>
<time>2018-07-24T06:29:52Z</time>
<speed>0.00</speed>
</trkpt>
<trkpt lat="-6.965435" lon="-34.832970">
<ele>0.440000</ele>
<time>2018-07-24T06:34:55Z</time>
<speed>0.00</speed>
</trkpt>
<trkpt lat="-6.965417" lon="-34.833027">
<ele>14.280000</ele>
<time>2018-07-24T06:39:59Z</time>
<speed>0.00</speed>
</trkpt>
<trkpt lat="-6.965418" lon="-34.833008">
<ele>18.690001</ele>
<time>2018-07-24T06:45:02Z</time>
<speed>0.00</speed>
</trkpt>
<trkpt lat="-6.965437" lon="-34.832985">
<ele>24.490000</ele>
<time>2018-07-24T06:50:06Z</time>
<speed>0.00</speed>
</trkpt>
<trkpt lat="-6.965471" lon="-34.833046">
<ele>11.050000</ele>
<time>2018-07-24T06:55:11Z</time>
<speed>0.00</speed>
</trkpt>
<trkpt lat="-6.965479" lon="-34.832829">
<ele>66.419998</ele>
<time>2018-07-24T07:00:17Z</time>
<speed>0.00</speed>
</trkpt>
<trkpt lat="-6.965430" lon="-34.833046">
<ele>11.480000</ele>
<time>2018-07-24T07:05:20Z</time>
<speed>0.00</speed>
</trkpt>
<trkpt lat="-6.965447" lon="-34.833019">
<ele>28.070000</ele>
<time>2018-07-24T07:10:25Z</time>
<speed>0.00</speed>
</trkpt>
<trkpt lat="-6.965464" lon="-34.833019">
<ele>22.400000</ele>
<time>2018-07-24T07:15:29Z</time>
<speed>0.00</speed>
</trkpt>
<trkpt lat="-6.965457" lon="-34.832989">
<ele>21.949999</ele>
<time>2018-07-24T07:20:55Z</time>
<speed>0.34</speed>
</trkpt>
<trkpt lat="-6.965485" lon="-34.832954">
<ele>39.459999</ele>
<time>2018-07-24T07:26:09Z</time>
<speed>0.00</speed>
</trkpt>
<trkpt lat="-6.965466" lon="-34.833099">
<ele>18.719999</ele>
<time>2018-07-24T07:31:32Z</time>
<speed>0.10</speed>
</trkpt>
<trkpt lat="-6.965459" lon="-34.833027">
<ele>9.059999</ele>
<time>2018-07-24T07:36:38Z</time>
<speed>0.00</speed>
</trkpt>
<trkpt lat="-6.965426" lon="-34.833084">
<ele>10.300000</ele>
<time>2018-07-24T07:41:43Z</time>
<speed>0.00</speed>
</trkpt>
<trkpt lat="-6.965455" lon="-34.833035">
<ele>6.510000</ele>
<time>2018-07-24T07:46:47Z</time>
<speed>0.00</speed>
</trkpt>
<trkpt lat="-6.965455" lon="-34.833035">
<ele>1.820000</ele>
<time>2018-07-24T07:51:49Z</time>
<speed>0.00</speed>
</trkpt>
<trkpt lat="-6.965595" lon="-34.833069">
<ele>-12.920000</ele>
<time>2018-07-24T07:56:53Z</time>
<speed>0.00</speed>
</trkpt>
<trkpt lat="-6.965427" lon="-34.833046">
<ele>10.380000</ele>
<time>2018-07-24T08:01:56Z</time>
<speed>0.00</speed>
</trkpt>
<trkpt lat="-6.965370" lon="-34.832973">
<ele>15.849999</ele>
<time>2018-07-24T08:07:00Z</time>
<speed>0.00</speed>
</trkpt>
<trkpt lat="-6.965506" lon="-34.832905">
<ele>2.030000</ele>
<time>2018-07-24T08:12:04Z</time>
<speed>0.00</speed>
</trkpt>
<trkpt lat="-6.965376" lon="-34.832962">
<ele>6.450000</ele>
<time>2018-07-24T08:17:09Z</time>
<speed>0.00</speed>
</trkpt>
<trkpt lat="-6.965436" lon="-34.833080">
<ele>0.520000</ele>
<time>2018-07-24T08:22:12Z</time>
<speed>0.00</speed>
</trkpt>
<trkpt lat="-6.965425" lon="-34.833107">
<ele>6.400000</ele>
<time>2018-07-24T08:27:15Z</time>
<speed>0.00</speed>
</trkpt>
<trkpt lat="-6.965427" lon="-34.833008">
<ele>6.690000</ele>
<time>2018-07-24T08:32:17Z</time>
<speed>0.00</speed>
</trkpt>
<trkpt lat="-6.965422" lon="-34.832939">
<ele>7.630000</ele>
<time>2018-07-24T08:37:21Z</time>
<speed>0.00</speed>
</trkpt>
<trkpt lat="-6.965361" lon="-34.833019">
<ele>16.059999</ele>
<time>2018-07-24T08:42:26Z</time>
<speed>0.00</speed>
</trkpt>
<trkpt lat="-6.965400" lon="-34.833107">
<ele>3.060000</ele>
<time>2018-07-24T08:47:29Z</time>
<speed>0.12</speed>
</trkpt>
<trkpt lat="-6.965426" lon="-34.833084">
<ele>-2.640000</ele>
<time>2018-07-24T08:52:34Z</time>
<speed>0.00</speed>
</trkpt>
<trkpt lat="-6.965375" lon="-34.832989">
<ele>12.980000</ele>
<time>2018-07-24T08:57:38Z</time>
<speed>0.00</speed>
</trkpt>
<trkpt lat="-6.965417" lon="-34.833057">
<ele>10.190000</ele>
<time>2018-07-24T09:02:42Z</time>
<speed>0.00</speed>
</trkpt>
<trkpt lat="-6.965326" lon="-34.833088">
<ele>34.020000</ele>
<time>2018-07-24T09:07:47Z</time>
<speed>0.00</speed>
</trkpt>
<trkpt lat="-6.965395" lon="-34.832962">
<ele>1.900000</ele>
<time>2018-07-24T09:12:52Z</time>
<speed>0.00</speed>
</trkpt>
<trkpt lat="-6.965486" lon="-34.832943">
<ele>12.020000</ele>
<time>2018-07-24T09:17:57Z</time>
<speed>0.00</speed>
</trkpt>
<trkpt lat="-6.965434" lon="-34.833084">
<ele>6.040000</ele>
<time>2018-07-24T09:23:00Z</time>
<speed>0.00</speed>
</trkpt>
<trkpt lat="-6.965443" lon="-34.833061">
<ele>3.530000</ele>
<time>2018-07-24T09:28:04Z</time>
<speed>0.00</speed>
</trkpt>
<trkpt lat="-6.965302" lon="-34.832718">
<ele>38.770000</ele>
<time>2018-07-24T09:33:20Z</time>
<speed>1.25</speed>
</trkpt>
<trkpt lat="-6.965405" lon="-34.832989">
<ele>13.440000</ele>
<time>2018-07-24T09:38:33Z</time>
<speed>0.19</speed>
</trkpt>
<trkpt lat="-6.965351" lon="-34.833054">
<ele>-1.350000</ele>
<time>2018-07-24T09:43:37Z</time>
<speed>0.00</speed>
</trkpt>
<trkpt lat="-6.965333" lon="-34.833073">
<ele>22.900000</ele>
<time>2018-07-24T09:48:42Z</time>
<speed>0.00</speed>
</trkpt>
<trkpt lat="-6.965427" lon="-34.833172">
<ele>13.000000</ele>
<time>2018-07-24T09:53:47Z</time>
<speed>0.00</speed>
</trkpt>
<trkpt lat="-6.965450" lon="-34.833122">
<ele>15.000000</ele>
<time>2018-07-24T09:58:52Z</time>
<speed>0.00</speed>
</trkpt>
<trkpt lat="-6.965444" lon="-34.833000">
<ele>10.980000</ele>
<time>2018-07-24T10:04:30Z</time>
<speed>0.12</speed>
</trkpt>
<trkpt lat="-6.965439" lon="-34.833046">
<ele>4.710000</ele>
<time>2018-07-24T10:09:35Z</time>
<speed>0.00</speed>
</trkpt>
<trkpt lat="-6.965437" lon="-34.833046">
<ele>16.670000</ele>
<time>2018-07-24T10:14:40Z</time>
<speed>0.00</speed>
</trkpt>
<trkpt lat="-6.965443" lon="-34.833031">
<ele>4.000000</ele>
<time>2018-07-24T10:19:44Z</time>
<speed>0.16</speed>
</trkpt>
<trkpt lat="-6.965422" lon="-34.833046">
<ele>13.080000</ele>
<time>2018-07-24T10:24:48Z</time>
<speed>0.27</speed>
</trkpt>
<trkpt lat="-6.965442" lon="-34.833054">
<ele>14.440000</ele>
<time>2018-07-24T10:29:54Z</time>
<speed>0.00</speed>
</trkpt>
<trkpt lat="-6.965445" lon="-34.833061">
<ele>6.960000</ele>
<time>2018-07-24T10:34:59Z</time>
<speed>0.00</speed>
</trkpt>
<trkpt lat="-6.965441" lon="-34.833092">
<ele>15.650000</ele>
<time>2018-07-24T10:40:04Z</time>
<speed>0.00</speed>
</trkpt>
<trkpt lat="-6.965439" lon="-34.833027">
<ele>10.719999</ele>
<time>2018-07-24T10:45:09Z</time>
<speed>0.00</speed>
</trkpt>
<trkpt lat="-6.965429" lon="-34.833031">
<ele>11.889999</ele>
<time>2018-07-24T10:50:14Z</time>
<speed>0.00</speed>
</trkpt>
<trkpt lat="-6.965417" lon="-34.833012">
<ele>18.990000</ele>
<time>2018-07-24T10:55:20Z</time>
<speed>0.00</speed>
</trkpt>
<trkpt lat="-6.965448" lon="-34.833015">
<ele>6.120000</ele>
<time>2018-07-24T11:00:26Z</time>
<speed>0.00</speed>
</trkpt>
<trkpt lat="-6.965450" lon="-34.832970">
<ele>5.420000</ele>
<time>2018-07-24T11:05:33Z</time>
<speed>0.00</speed>
</trkpt>
<trkpt lat="-6.965424" lon="-34.833008">
<ele>8.330000</ele>
<time>2018-07-24T11:10:39Z</time>
<speed>0.00</speed>
</trkpt>
<trkpt lat="-6.965442" lon="-34.833057">
<ele>7.280000</ele>
<time>2018-07-24T11:15:45Z</time>
<speed>0.08</speed>
</trkpt>
<trkpt lat="-6.965446" lon="-34.833042">
<ele>-7.050000</ele>
<time>2018-07-24T11:20:55Z</time>
<speed>0.00</speed>
</trkpt>
<trkpt lat="-6.965422" lon="-34.833054">
<ele>17.320000</ele>
<time>2018-07-24T11:26:02Z</time>
<speed>0.04</speed>
</trkpt>
<trkpt lat="-6.965443" lon="-34.833080">
<ele>15.790000</ele>
<time>2018-07-24T11:31:11Z</time>
<speed>0.00</speed>
</trkpt>
<trkpt lat="-6.965408" lon="-34.833042">
<ele>17.500000</ele>
<time>2018-07-24T11:36:20Z</time>
<speed>0.00</speed>
</trkpt>
<trkpt lat="-6.965425" lon="-34.833031">
<ele>15.900000</ele>
<time>2018-07-24T11:41:29Z</time>
<speed>0.00</speed>
</trkpt>
<trkpt lat="-6.965368" lon="-34.832985">
<ele>29.299999</ele>
<time>2018-07-24T11:46:36Z</time>
<speed>0.13</speed>
</trkpt>
<trkpt lat="-6.965386" lon="-34.833031">
<ele>13.650000</ele>
<time>2018-07-24T11:51:45Z</time>
<speed>0.00</speed>
</trkpt>
<trkpt lat="-6.965430" lon="-34.833050">
<ele>3.970000</ele>
<time>2018-07-24T11:56:55Z</time>
<speed>0.00</speed>
</trkpt>
<trkpt lat="-6.965409" lon="-34.833065">
<ele>17.059999</ele>
<time>2018-07-24T12:02:05Z</time>
<speed>0.00</speed>
</trkpt>
<trkpt lat="-6.965447" lon="-34.833054">
<ele>6.960000</ele>
<time>2018-07-24T12:07:16Z</time>
<speed>0.00</speed>
</trkpt>
<trkpt lat="-6.965338" lon="-34.833054">
<ele>48.739998</ele>
<time>2018-07-24T12:12:27Z</time>
<speed>0.00</speed>
</trkpt>
<trkpt lat="-6.965425" lon="-34.833080">
<ele>-0.580000</ele>
<time>2018-07-24T12:17:37Z</time>
<speed>0.00</speed>
</trkpt>
<trkpt lat="-6.965468" lon="-34.833004">
<ele>-10.340000</ele>
<time>2018-07-24T12:22:47Z</time>
<speed>0.04</speed>
</trkpt>
<trkpt lat="-6.965446" lon="-34.832981">
<ele>5.440000</ele>
<time>2018-07-24T12:27:58Z</time>
<speed>0.00</speed>
</trkpt>
<trkpt lat="-6.965438" lon="-34.833000">
<ele>18.959999</ele>
<time>2018-07-24T12:33:08Z</time>
<speed>0.00</speed>
</trkpt>
<trkpt lat="-6.965491" lon="-34.833088">
<ele>7.470000</ele>
<time>2018-07-24T12:38:17Z</time>
<speed>0.00</speed>
</trkpt>
<trkpt lat="-6.965458" lon="-34.833035">
<ele>13.740000</ele>
<time>2018-07-24T12:43:28Z</time>
<speed>0.00</speed>
</trkpt>
<trkpt lat="-6.965471" lon="-34.833004">
<ele>21.359999</ele>
<time>2018-07-24T12:48:38Z</time>
<speed>0.00</speed>
</trkpt>
<trkpt lat="-6.965462" lon="-34.833046">
<ele>17.500000</ele>
<time>2018-07-24T12:53:49Z</time>
<speed>0.00</speed>
</trkpt>
<trkpt lat="-6.965450" lon="-34.832966">
<ele>23.910000</ele>
<time>2018-07-24T12:59:00Z</time>
<speed>0.00</speed>
</trkpt>
<trkpt lat="-6.965456" lon="-34.833031">
<ele>17.840000</ele>
<time>2018-07-24T13:04:11Z</time>
<speed>0.18</speed>
</trkpt>
<trkpt lat="-6.965469" lon="-34.833046">
<ele>15.130000</ele>
<time>2018-07-24T13:09:21Z</time>
<speed>0.92</speed>
</trkpt>
<trkpt lat="-6.965408" lon="-34.833023">
<ele>31.320000</ele>
<time>2018-07-24T13:14:31Z</time>
<speed>0.00</speed>
</trkpt>
<trkpt lat="-6.965362" lon="-34.833054">
<ele>22.029999</ele>
<time>2018-07-24T13:19:43Z</time>
<speed>0.00</speed>
</trkpt>
<trkpt lat="-6.965436" lon="-34.833035">
<ele>19.420000</ele>
<time>2018-07-24T13:24:56Z</time>
<speed>0.00</speed>
</trkpt>
<trkpt lat="-6.965534" lon="-34.833061">
<ele>29.029999</ele>
<time>2018-07-24T13:30:10Z</time>
<speed>0.00</speed>
</trkpt>
<trkpt lat="-6.965494" lon="-34.833035">
<ele>24.809999</ele>
<time>2018-07-24T13:35:23Z</time>
<speed>0.00</speed>
</trkpt>
<trkpt lat="-6.965411" lon="-34.833038">
<ele>21.580000</ele>
<time>2018-07-24T13:40:36Z</time>
<speed>0.00</speed>
</trkpt>
<trkpt lat="-6.965441" lon="-34.833054">
<ele>0.420000</ele>
<time>2018-07-24T13:45:49Z</time>
<speed>0.00</speed>
</trkpt>
<trkpt lat="-6.965511" lon="-34.833096">
<ele>20.680000</ele>
<time>2018-07-24T13:51:07Z</time>
<speed>0.09</speed>
</trkpt>
<trkpt lat="-6.965335" lon="-34.832954">
<ele>6.240000</ele>
<time>2018-07-24T13:56:21Z</time>
<speed>0.00</speed>
</trkpt>
<trkpt lat="-6.965421" lon="-34.833054">
<ele>13.110000</ele>
<time>2018-07-24T14:02:02Z</time>
<speed>0.08</speed>
</trkpt>
<trkpt lat="-6.965441" lon="-34.833023">
<ele>13.030000</ele>
<time>2018-07-24T14:07:14Z</time>
<speed>0.00</speed>
</trkpt>
<trkpt lat="-6.965621" lon="-34.832874">
<ele>5.540000</ele>
<time>2018-07-24T14:12:27Z</time>
<speed>0.00</speed>
</trkpt>
<trkpt lat="-6.965431" lon="-34.833038">
<ele>8.530000</ele>
<time>2018-07-24T14:17:40Z</time>
<speed>0.00</speed>
</trkpt>
<trkpt lat="-6.965405" lon="-34.833076">
<ele>17.430000</ele>
<time>2018-07-24T14:22:52Z</time>
<speed>0.00</speed>
</trkpt>
<trkpt lat="-6.965394" lon="-34.833000">
<ele>25.840000</ele>
<time>2018-07-24T14:28:06Z</time>
<speed>0.00</speed>
</trkpt>
<trkpt lat="-6.965406" lon="-34.833107">
<ele>-6.320000</ele>
<time>2018-07-24T14:33:20Z</time>
<speed>0.00</speed>
</trkpt>
<trkpt lat="-6.965493" lon="-34.833073">
<ele>-1.710000</ele>
<time>2018-07-24T14:38:32Z</time>
<speed>0.00</speed>
</trkpt>
<trkpt lat="-6.965421" lon="-34.833046">
<ele>6.310000</ele>
<time>2018-07-24T14:43:46Z</time>
<speed>0.00</speed>
</trkpt>
<trkpt lat="-6.965405" lon="-34.833038">
<ele>15.429999</ele>
<time>2018-07-24T14:48:58Z</time>
<speed>0.00</speed>
</trkpt>
<trkpt lat="-6.965439" lon="-34.833046">
<ele>22.629999</ele>
<time>2018-07-24T14:54:12Z</time>
<speed>0.00</speed>
</trkpt>
<trkpt lat="-6.965429" lon="-34.833073">
<ele>22.320000</ele>
<time>2018-07-24T14:59:26Z</time>
<speed>0.00</speed>
</trkpt>
<trkpt lat="-6.965373" lon="-34.833023">
<ele>8.050000</ele>
<time>2018-07-24T15:04:40Z</time>
<speed>0.00</speed>
</trkpt>
<trkpt lat="-6.965405" lon="-34.833073">
<ele>5.760000</ele>
<time>2018-07-24T15:09:53Z</time>
<speed>0.00</speed>
</trkpt>
<trkpt lat="-6.965417" lon="-34.833107">
<ele>10.830000</ele>
<time>2018-07-24T15:15:06Z</time>
<speed>0.00</speed>
</trkpt>
<trkpt lat="-6.965394" lon="-34.833035">
<ele>18.359999</ele>
<time>2018-07-24T15:20:20Z</time>
<speed>0.00</speed>
</trkpt>
<trkpt lat="-6.965409" lon="-34.833019">
<ele>18.369999</ele>
<time>2018-07-24T15:25:33Z</time>
<speed>0.00</speed>
</trkpt>
<trkpt lat="-6.965426" lon="-34.833008">
<ele>9.730000</ele>
<time>2018-07-24T15:30:46Z</time>
<speed>0.15</speed>
</trkpt>
<trkpt lat="-6.965410" lon="-34.833145">
<ele>17.369999</ele>
<time>2018-07-24T15:36:00Z</time>
<speed>0.16</speed>
</trkpt>
<trkpt lat="-6.965398" lon="-34.833042">
<ele>15.980000</ele>
<time>2018-07-24T15:41:13Z</time>
<speed>0.00</speed>
</trkpt>
<trkpt lat="-6.965415" lon="-34.833130">
<ele>2.680000</ele>
<time>2018-07-24T15:46:25Z</time>
<speed>0.30</speed>
</trkpt>
<trkpt lat="-6.965388" lon="-34.833027">
<ele>14.559999</ele>
<time>2018-07-24T15:51:39Z</time>
<speed>0.00</speed>
</trkpt>
<trkpt lat="-6.965439" lon="-34.833054">
<ele>7.230000</ele>
<time>2018-07-24T15:56:52Z</time>
<speed>0.00</speed>
</trkpt>
<trkpt lat="-6.965420" lon="-34.833027">
<ele>14.830000</ele>
<time>2018-07-24T16:02:05Z</time>
<speed>0.00</speed>
</trkpt>
<trkpt lat="-6.965417" lon="-34.833065">
<ele>10.929999</ele>
<time>2018-07-24T16:07:18Z</time>
<speed>0.00</speed>
</trkpt>
<trkpt lat="-6.965426" lon="-34.833042">
<ele>11.500000</ele>
<time>2018-07-24T16:12:31Z</time>
<speed>0.00</speed>
</trkpt>
<trkpt lat="-6.965433" lon="-34.833057">
<ele>14.599999</ele>
<time>2018-07-24T16:17:44Z</time>
<speed>0.00</speed>
</trkpt>
<trkpt lat="-6.965405" lon="-34.833134">
<ele>15.380000</ele>
<time>2018-07-24T16:22:57Z</time>
<speed>0.24</speed>
</trkpt>
<trkpt lat="-6.965444" lon="-34.832993">
<ele>14.049999</ele>
<time>2018-07-24T16:28:11Z</time>
<speed>0.00</speed>
</trkpt>
<trkpt lat="-6.965450" lon="-34.833103">
<ele>-3.360000</ele>
<time>2018-07-24T16:33:24Z</time>
<speed>0.00</speed>
</trkpt>
<trkpt lat="-6.965428" lon="-34.833038">
<ele>9.150000</ele>
<time>2018-07-24T16:38:37Z</time>
<speed>0.06</speed>
</trkpt>
<trkpt lat="-6.965366" lon="-34.833031">
<ele>18.260000</ele>
<time>2018-07-24T16:43:51Z</time>
<speed>0.00</speed>
</trkpt>
<trkpt lat="-6.965427" lon="-34.833069">
<ele>12.670000</ele>
<time>2018-07-24T16:49:06Z</time>
<speed>0.00</speed>
</trkpt>
<trkpt lat="-6.965446" lon="-34.832977">
<ele>28.949999</ele>
<time>2018-07-24T16:54:20Z</time>
<speed>0.00</speed>
</trkpt>
<trkpt lat="-6.965422" lon="-34.833031">
<ele>20.709999</ele>
<time>2018-07-24T16:59:34Z</time>
<speed>0.24</speed>
</trkpt>
<trkpt lat="-6.965445" lon="-34.833080">
<ele>17.049999</ele>
<time>2018-07-24T17:04:47Z</time>
<speed>0.29</speed>
</trkpt>
<trkpt lat="-6.965425" lon="-34.833065">
<ele>11.570000</ele>
<time>2018-07-24T17:10:01Z</time>
<speed>0.00</speed>
</trkpt>
<trkpt lat="-6.965438" lon="-34.833042">
<ele>5.650000</ele>
<time>2018-07-24T17:15:14Z</time>
<speed>0.37</speed>
</trkpt>
<trkpt lat="-6.965383" lon="-34.833027">
<ele>28.599998</ele>
<time>2018-07-24T17:20:28Z</time>
<speed>0.00</speed>
</trkpt>
<trkpt lat="-6.965470" lon="-34.833015">
<ele>-4.660000</ele>
<time>2018-07-24T17:25:41Z</time>
<speed>0.14</speed>
</trkpt>
<trkpt lat="-6.965425" lon="-34.833088">
<ele>9.639999</ele>
<time>2018-07-24T17:30:55Z</time>
<speed>0.00</speed>
</trkpt>
<trkpt lat="-6.965415" lon="-34.833118">
<ele>15.440000</ele>
<time>2018-07-24T17:36:09Z</time>
<speed>0.00</speed>
</trkpt>
<trkpt lat="-6.965445" lon="-34.833069">
<ele>16.049999</ele>
<time>2018-07-24T17:41:23Z</time>
<speed>0.00</speed>
</trkpt>
<trkpt lat="-6.965477" lon="-34.832996">
<ele>-1.670000</ele>
<time>2018-07-24T17:46:36Z</time>
<speed>0.00</speed>
</trkpt>
<trkpt lat="-6.965424" lon="-34.833080">
<ele>17.500000</ele>
<time>2018-07-24T17:51:48Z</time>
<speed>0.00</speed>
</trkpt>
<trkpt lat="-6.965487" lon="-34.832909">
<ele>8.530000</ele>
<time>2018-07-24T17:57:01Z</time>
<speed>0.00</speed>
</trkpt>
<trkpt lat="-6.965436" lon="-34.833042">
<ele>6.460000</ele>
<time>2018-07-24T18:02:50Z</time>
<speed>0.30</speed>
</trkpt>
<trkpt lat="-6.965431" lon="-34.833057">
<ele>17.660000</ele>
<time>2018-07-24T18:08:03Z</time>
<speed>0.00</speed>
</trkpt>
<trkpt lat="-6.965117" lon="-34.832966">
<ele>14.960000</ele>
<time>2018-07-24T18:13:15Z</time>
<speed>0.00</speed>
</trkpt>
<trkpt lat="-6.965104" lon="-34.833042">
<ele>7.670000</ele>
<time>2018-07-24T18:18:26Z</time>
<speed>0.08</speed>
</trkpt>
<trkpt lat="-6.965103" lon="-34.833008">
<ele>7.820000</ele>
<time>2018-07-24T18:23:35Z</time>
<speed>0.00</speed>
</trkpt>
<trkpt lat="-6.965111" lon="-34.832958">
<ele>9.070000</ele>
<time>2018-07-24T18:28:43Z</time>
<speed>0.00</speed>
</trkpt>
<trkpt lat="-6.964965" lon="-34.833004">
<ele>-1.760000</ele>
<time>2018-07-24T18:33:52Z</time>
<speed>0.00</speed>
</trkpt>
<trkpt lat="-6.965127" lon="-34.832966">
<ele>6.340000</ele>
<time>2018-07-24T18:38:59Z</time>
<speed>0.00</speed>
</trkpt>
</trkseg>
</trk>
<trk>
<name>20180802-102151(15)</name>
<desc>Color:004000ff</desc>
<trkseg>
<trkpt lat="-6.965123" lon="-34.833015">
<ele>10.010000</ele>
<time>2018-07-24T18:58:32Z</time>
<speed>0.21</speed>
</trkpt>
<trkpt lat="-6.965116" lon="-34.833019">
<ele>4.960000</ele>
<time>2018-07-24T18:58:37Z</time>
<speed>0.00</speed>
</trkpt>
<trkpt lat="-6.965118" lon="-34.833000">
<ele>14.000000</ele>
<time>2018-07-24T19:03:48Z</time>
<speed>0.00</speed>
</trkpt>
<trkpt lat="-6.965131" lon="-34.832973">
<ele>11.120000</ele>
<time>2018-07-24T19:08:56Z</time>
<speed>0.00</speed>
</trkpt>
<trkpt lat="-6.965106" lon="-34.832985">
<ele>7.760000</ele>
<time>2018-07-24T19:14:03Z</time>
<speed>0.00</speed>
</trkpt>
<trkpt lat="-6.965135" lon="-34.832973">
<ele>13.880000</ele>
<time>2018-07-24T19:19:11Z</time>
<speed>0.00</speed>
</trkpt>
<trkpt lat="-6.965142" lon="-34.832977">
<ele>16.150000</ele>
<time>2018-07-24T19:24:19Z</time>
<speed>0.00</speed>
</trkpt>
<trkpt lat="-6.965164" lon="-34.832973">
<ele>3.450000</ele>
<time>2018-07-24T19:29:26Z</time>
<speed>0.00</speed>
</trkpt>
<trkpt lat="-6.963757" lon="-34.830677">
<ele>12.969999</ele>
<time>2018-07-24T19:34:34Z</time>
<speed>1.86</speed>
</trkpt>
<trkpt lat="-6.963635" lon="-34.826122">
<ele>-2.040000</ele>
<time>2018-07-24T19:39:43Z</time>
<speed>2.54</speed>
</trkpt>
<trkpt lat="-6.956949" lon="-34.822540">
<ele>4.840000</ele>
<time>2018-07-24T19:44:50Z</time>
<speed>2.21</speed>
</trkpt>
<trkpt lat="-6.955689" lon="-34.822334">
<ele>12.190000</ele>
<time>2018-07-24T19:49:56Z</time>
<speed>0.00</speed>
</trkpt>
<trkpt lat="-6.954577" lon="-34.822258">
<ele>9.190000</ele>
<time>2018-07-24T19:55:01Z</time>
<speed>0.00</speed>
</trkpt>
<trkpt lat="-6.954094" lon="-34.822536">
<ele>9.090000</ele>
<time>2018-07-24T20:00:08Z</time>
<speed>2.02</speed>
</trkpt>
<trkpt lat="-6.954760" lon="-34.822990">
<ele>2.510000</ele>
<time>2018-07-24T20:05:19Z</time>
<speed>0.00</speed>
</trkpt>
<trkpt lat="-6.955581" lon="-34.824749">
<ele>1.090000</ele>
<time>2018-07-24T20:10:31Z</time>
<speed>2.45</speed>
</trkpt>
<trkpt lat="-6.960515" lon="-34.830872">
<ele>7.170000</ele>
<time>2018-07-24T20:15:44Z</time>
<speed>3.09</speed>
</trkpt>
<trkpt lat="-6.964108" lon="-34.832382">
<ele>-0.330000</ele>
<time>2018-07-24T20:20:55Z</time>
<speed>0.16</speed>
</trkpt>
<trkpt lat="-6.964234" lon="-34.831959">
<ele>6.530000</ele>
<time>2018-07-24T20:26:04Z</time>
<speed>0.00</speed>
</trkpt>
<trkpt lat="-6.965484" lon="-34.832962">
<ele>12.400000</ele>
<time>2018-07-24T20:31:15Z</time>
<speed>0.00</speed>
</trkpt>
<trkpt lat="-6.965390" lon="-34.832912">
<ele>11.270000</ele>
<time>2018-07-24T20:36:27Z</time>
<speed>0.00</speed>
</trkpt>
<trkpt lat="-6.965487" lon="-34.833073">
<ele>6.420000</ele>
<time>2018-07-24T20:41:39Z</time>
<speed>0.12</speed>
</trkpt>
<trkpt lat="-6.965420" lon="-34.832905">
<ele>11.250000</ele>
<time>2018-07-24T20:46:50Z</time>
<speed>0.00</speed>
</trkpt>
<trkpt lat="-6.965455" lon="-34.833065">
<ele>6.360000</ele>
<time>2018-07-24T20:52:03Z</time>
<speed>0.00</speed>
</trkpt>
<trkpt lat="-6.965396" lon="-34.833080">
<ele>6.740000</ele>
<time>2018-07-24T20:57:15Z</time>
<speed>0.00</speed>
</trkpt>
<trkpt lat="-6.965416" lon="-34.832981">
<ele>16.869999</ele>
<time>2018-07-24T21:02:48Z</time>
<speed>0.27</speed>
</trkpt>
<trkpt lat="-6.965457" lon="-34.833054">
<ele>6.210000</ele>
<time>2018-07-24T21:08:02Z</time>
<speed>0.00</speed>
</trkpt>
<trkpt lat="-6.965504" lon="-34.833103">
<ele>1.720000</ele>
<time>2018-07-24T21:13:16Z</time>
<speed>0.00</speed>
</trkpt>
<trkpt lat="-6.965517" lon="-34.832973">
<ele>0.470000</ele>
<time>2018-07-24T21:18:29Z</time>
<speed>0.00</speed>
</trkpt>
<trkpt lat="-6.965451" lon="-34.833031">
<ele>6.610000</ele>
<time>2018-07-24T21:23:45Z</time>
<speed>0.00</speed>
</trkpt>
<trkpt lat="-6.965392" lon="-34.833073">
<ele>29.730000</ele>
<time>2018-07-24T21:28:58Z</time>
<speed>0.32</speed>
</trkpt>
<trkpt lat="-6.965473" lon="-34.833050">
<ele>15.150000</ele>
<time>2018-07-24T21:34:10Z</time>
<speed>0.00</speed>
</trkpt>
<trkpt lat="-6.965446" lon="-34.832996">
<ele>26.750000</ele>
<time>2018-07-24T21:39:25Z</time>
<speed>0.17</speed>
</trkpt>
<trkpt lat="-6.965402" lon="-34.833061">
<ele>28.039999</ele>
<time>2018-07-24T21:44:40Z</time>
<speed>0.08</speed>
</trkpt>
<trkpt lat="-6.965358" lon="-34.833065">
<ele>31.160000</ele>
<time>2018-07-24T21:49:56Z</time>
<speed>0.00</speed>
</trkpt>
<trkpt lat="-6.965411" lon="-34.833031">
<ele>27.090000</ele>
<time>2018-07-24T21:55:17Z</time>
<speed>0.86</speed>
</trkpt>
<trkpt lat="-6.965485" lon="-34.833050">
<ele>22.129999</ele>
<time>2018-07-24T22:01:02Z</time>
<speed>0.10</speed>
</trkpt>
<trkpt lat="-6.965439" lon="-34.833008">
<ele>-0.140000</ele>
<time>2018-07-24T22:06:16Z</time>
<speed>0.00</speed>
</trkpt>
<trkpt lat="-6.965412" lon="-34.833035">
<ele>19.320000</ele>
<time>2018-07-24T22:11:31Z</time>
<speed>0.00</speed>
</trkpt>
<trkpt lat="-6.965524" lon="-34.833004">
<ele>6.610000</ele>
<time>2018-07-24T22:16:44Z</time>
<speed>0.00</speed>
</trkpt>
<trkpt lat="-6.965504" lon="-34.832985">
<ele>8.580000</ele>
<time>2018-07-24T22:21:57Z</time>
<speed>0.71</speed>
</trkpt>
<trkpt lat="-6.965479" lon="-34.833035">
<ele>0.390000</ele>
<time>2018-07-24T22:27:11Z</time>
<speed>0.21</speed>
</trkpt>
<trkpt lat="-6.965451" lon="-34.833035">
<ele>12.099999</ele>
<time>2018-07-24T22:32:24Z</time>
<speed>0.00</speed>
</trkpt>
<trkpt lat="-6.965481" lon="-34.832985">
<ele>9.870000</ele>
<time>2018-07-24T22:37:38Z</time>
<speed>0.00</speed>
</trkpt>
<trkpt lat="-6.965360" lon="-34.833038">
<ele>18.260000</ele>
<time>2018-07-24T22:42:51Z</time>
<speed>0.00</speed>
</trkpt>
<trkpt lat="-6.965433" lon="-34.833000">
<ele>15.610000</ele>
<time>2018-07-24T22:48:03Z</time>
<speed>0.02</speed>
</trkpt>
<trkpt lat="-6.965423" lon="-34.832962">
<ele>-4.530000</ele>
<time>2018-07-24T22:53:18Z</time>
<speed>0.00</speed>
</trkpt>
<trkpt lat="-6.965454" lon="-34.833027">
<ele>12.150000</ele>
<time>2018-07-24T22:58:32Z</time>
<speed>0.00</speed>
</trkpt>
<trkpt lat="-6.965428" lon="-34.832993">
<ele>2.280000</ele>
<time>2018-07-24T23:03:52Z</time>
<speed>0.00</speed>
</trkpt>
<trkpt lat="-6.965453" lon="-34.833080">
<ele>-4.720000</ele>
<time>2018-07-24T23:09:06Z</time>
<speed>0.00</speed>
</trkpt>
<trkpt lat="-6.965510" lon="-34.833065">
<ele>-3.450000</ele>
<time>2018-07-24T23:14:20Z</time>
<speed>0.00</speed>
</trkpt>
<trkpt lat="-6.965505" lon="-34.833000">
<ele>3.090000</ele>
<time>2018-07-24T23:19:33Z</time>
<speed>0.00</speed>
</trkpt>
<trkpt lat="-6.965409" lon="-34.832958">
<ele>14.080000</ele>
<time>2018-07-24T23:24:46Z</time>
<speed>0.00</speed>
</trkpt>
<trkpt lat="-6.965510" lon="-34.833149">
<ele>1.770000</ele>
<time>2018-07-24T23:30:00Z</time>
<speed>0.00</speed>
</trkpt>
<trkpt lat="-6.965392" lon="-34.833046">
<ele>26.689999</ele>
<time>2018-07-24T23:35:14Z</time>
<speed>0.00</speed>
</trkpt>
<trkpt lat="-6.965399" lon="-34.833050">
<ele>-16.629999</ele>
<time>2018-07-24T23:40:29Z</time>
<speed>0.00</speed>
</trkpt>
<trkpt lat="-6.965430" lon="-34.833076">
<ele>13.660000</ele>
<time>2018-07-24T23:45:43Z</time>
<speed>0.00</speed>
</trkpt>
<trkpt lat="-6.965431" lon="-34.833015">
<ele>12.480000</ele>
<time>2018-07-24T23:50:57Z</time>
<speed>0.00</speed>
</trkpt>
<trkpt lat="-6.965394" lon="-34.833111">
<ele>11.559999</ele>
<time>2018-07-24T23:56:42Z</time>
<speed>0.08</speed>
</trkpt>
<trkpt lat="-6.965550" lon="-34.832977">
<ele>-4.180000</ele>
<time>2018-07-25T00:02:03Z</time>
<speed>0.30</speed>
</trkpt>
<trkpt lat="-6.965404" lon="-34.832996">
<ele>3.360000</ele>
<time>2018-07-25T00:07:17Z</time>
<speed>0.00</speed>
</trkpt>
<trkpt lat="-6.965526" lon="-34.833195">
<ele>-2.640000</ele>
<time>2018-07-25T00:12:31Z</time>
<speed>0.00</speed>
</trkpt>
<trkpt lat="-6.965491" lon="-34.833008">
<ele>-18.299999</ele>
<time>2018-07-25T00:17:45Z</time>
<speed>0.24</speed>
</trkpt>
<trkpt lat="-6.965433" lon="-34.833000">
<ele>0.190000</ele>
<time>2018-07-25T00:23:00Z</time>
<speed>0.00</speed>
</trkpt>
<trkpt lat="-6.965431" lon="-34.832970">
<ele>8.240000</ele>
<time>2018-07-25T00:28:14Z</time>
<speed>0.00</speed>
</trkpt>
<trkpt lat="-6.965441" lon="-34.832943">
<ele>-8.660000</ele>
<time>2018-07-25T00:33:28Z</time>
<speed>0.00</speed>
</trkpt>
<trkpt lat="-6.965423" lon="-34.832954">
<ele>14.889999</ele>
<time>2018-07-25T00:38:42Z</time>
<speed>0.00</speed>
</trkpt>
<trkpt lat="-6.965434" lon="-34.833035">
<ele>20.939999</ele>
<time>2018-07-25T00:43:56Z</time>
<speed>0.00</speed>
</trkpt>
<trkpt lat="-6.965373" lon="-34.832985">
<ele>17.840000</ele>
<time>2018-07-25T00:49:14Z</time>
<speed>0.00</speed>
</trkpt>
<trkpt lat="-6.965222" lon="-34.833248">
<ele>79.159996</ele>
<time>2018-07-25T00:54:45Z</time>
<speed>0.31</speed>
</trkpt>
<trkpt lat="-6.965446" lon="-34.833107">
<ele>17.600000</ele>
<time>2018-07-25T01:01:14Z</time>
<speed>0.18</speed>
</trkpt>
<trkpt lat="-6.965511" lon="-34.832996">
<ele>14.570000</ele>
<time>2018-07-25T01:10:43Z</time>
<speed>0.00</speed>
</trkpt>
<trkpt lat="-6.965429" lon="-34.833031">
<ele>14.070000</ele>
<time>2018-07-25T01:16:05Z</time>
<speed>0.68</speed>
</trkpt>
<trkpt lat="-6.965458" lon="-34.833000">
<ele>20.459999</ele>
<time>2018-07-25T01:22:54Z</time>
<speed>0.00</speed>
</trkpt>
<trkpt lat="-6.965362" lon="-34.833023">
<ele>23.439999</ele>
<time>2018-07-25T01:28:10Z</time>
<speed>0.00</speed>
</trkpt>
<trkpt lat="-6.965525" lon="-34.832951">
<ele>-25.650000</ele>
<time>2018-07-25T01:33:24Z</time>
<speed>2.01</speed>
</trkpt>
<trkpt lat="-6.965406" lon="-34.833050">
<ele>8.599999</ele>
<time>2018-07-25T01:38:37Z</time>
<speed>0.00</speed>
</trkpt>
<trkpt lat="-6.965455" lon="-34.833126">
<ele>17.420000</ele>
<time>2018-07-25T01:43:51Z</time>
<speed>0.00</speed>
</trkpt>
<trkpt lat="-6.965569" lon="-34.832973">
<ele>4.680000</ele>
<time>2018-07-25T01:49:07Z</time>
<speed>0.00</speed>
</trkpt>
<trkpt lat="-6.965437" lon="-34.833069">
<ele>13.170000</ele>
<time>2018-07-25T01:54:22Z</time>
<speed>0.00</speed>
</trkpt>
<trkpt lat="-6.965466" lon="-34.832901">
<ele>-24.590000</ele>
<time>2018-07-25T02:00:12Z</time>
<speed>0.16</speed>
</trkpt>
<trkpt lat="-6.965387" lon="-34.833046">
<ele>29.760000</ele>
<time>2018-07-25T02:05:49Z</time>
<speed>0.27</speed>
</trkpt>
<trkpt lat="-6.965487" lon="-34.832909">
<ele>-16.090000</ele>
<time>2018-07-25T02:13:14Z</time>
<speed>0.16</speed>
</trkpt>
<trkpt lat="-6.965436" lon="-34.833035">
<ele>6.150000</ele>
<time>2018-07-25T02:20:33Z</time>
<speed>0.16</speed>
</trkpt>
<trkpt lat="-6.965484" lon="-34.832989">
<ele>-33.739998</ele>
<time>2018-07-25T02:27:55Z</time>
<speed>0.13</speed>
</trkpt>
<trkpt lat="-6.965426" lon="-34.833031">
<ele>-8.960000</ele>
<time>2018-07-25T02:34:25Z</time>
<speed>0.19</speed>
</trkpt>
<trkpt lat="-6.965546" lon="-34.833019">
<ele>-35.770000</ele>
<time>2018-07-25T02:39:53Z</time>
<speed>0.26</speed>
</trkpt>
<trkpt lat="-6.965459" lon="-34.833096">
<ele>-10.660000</ele>
<time>2018-07-25T02:46:03Z</time>
<speed>0.00</speed>
</trkpt>
<trkpt lat="-6.965443" lon="-34.833069">
<ele>16.609999</ele>
<time>2018-07-25T02:53:11Z</time>
<speed>0.00</speed>
</trkpt>
<trkpt lat="-6.965473" lon="-34.832977">
<ele>1.110000</ele>
<time>2018-07-25T02:58:23Z</time>
<speed>0.00</speed>
</trkpt>
</trkseg>
</trk>
<trk>
<name>20180802-102151(16)</name>
<desc>Color:004000ff</desc>
<trkseg>
<trkpt lat="-6.965457" lon="-34.833050">
<ele>-2.420000</ele>
<time>2018-07-25T03:03:43Z</time>
<speed>0.00</speed>
</trkpt>
<trkpt lat="-6.965413" lon="-34.833073">
<ele>-20.889999</ele>
<time>2018-07-25T03:08:58Z</time>
<speed>1.04</speed>
</trkpt>
<trkpt lat="-6.965465" lon="-34.833023">
<ele>5.670000</ele>
<time>2018-07-25T03:14:11Z</time>
<speed>0.00</speed>
</trkpt>
<trkpt lat="-6.965435" lon="-34.832939">
<ele>2.490000</ele>
<time>2018-07-25T03:19:25Z</time>
<speed>0.00</speed>
</trkpt>
<trkpt lat="-6.965477" lon="-34.833118">
<ele>-18.930000</ele>
<time>2018-07-25T03:24:37Z</time>
<speed>0.00</speed>
</trkpt>
<trkpt lat="-6.965382" lon="-34.833084">
<ele>14.839999</ele>
<time>2018-07-25T03:29:49Z</time>
<speed>0.00</speed>
</trkpt>
<trkpt lat="-6.965420" lon="-34.833069">
<ele>17.180000</ele>
<time>2018-07-25T03:35:01Z</time>
<speed>0.00</speed>
</trkpt>
<trkpt lat="-6.965476" lon="-34.833088">
<ele>-5.590000</ele>
<time>2018-07-25T03:40:13Z</time>
<speed>0.00</speed>
</trkpt>
<trkpt lat="-6.965489" lon="-34.833076">
<ele>-1.430000</ele>
<time>2018-07-25T03:45:25Z</time>
<speed>0.00</speed>
</trkpt>
<trkpt lat="-6.965657" lon="-34.832947">
<ele>11.270000</ele>
<time>2018-07-25T03:50:38Z</time>
<speed>0.00</speed>
</trkpt>
<trkpt lat="-6.965463" lon="-34.833015">
<ele>21.150000</ele>
<time>2018-07-25T03:55:49Z</time>
<speed>0.00</speed>
</trkpt>
<trkpt lat="-6.965459" lon="-34.833023">
<ele>15.770000</ele>
<time>2018-07-25T04:01:04Z</time>
<speed>0.00</speed>
</trkpt>
<trkpt lat="-6.965563" lon="-34.832973">
<ele>16.830000</ele>
<time>2018-07-25T04:06:22Z</time>
<speed>0.75</speed>
</trkpt>
<trkpt lat="-6.965371" lon="-34.833126">
<ele>-4.650000</ele>
<time>2018-07-25T04:11:34Z</time>
<speed>0.00</speed>
</trkpt>
<trkpt lat="-6.965386" lon="-34.833138">
<ele>11.710000</ele>
<time>2018-07-25T04:16:59Z</time>
<speed>0.53</speed>
</trkpt>
<trkpt lat="-6.965204" lon="-34.833149">
<ele>-1.730000</ele>
<time>2018-07-25T04:22:15Z</time>
<speed>0.00</speed>
</trkpt>
<trkpt lat="-6.965522" lon="-34.833012">
<ele>24.439999</ele>
<time>2018-07-25T04:27:27Z</time>
<speed>0.00</speed>
</trkpt>
<trkpt lat="-6.965515" lon="-34.832920">
<ele>13.740000</ele>
<time>2018-07-25T04:33:00Z</time>
<speed>0.15</speed>
</trkpt>
<trkpt lat="-6.965478" lon="-34.833012">
<ele>10.139999</ele>
<time>2018-07-25T04:38:11Z</time>
<speed>0.00</speed>
</trkpt>
<trkpt lat="-6.965393" lon="-34.833054">
<ele>5.720000</ele>
<time>2018-07-25T04:43:23Z</time>
<speed>0.00</speed>
</trkpt>
<trkpt lat="-6.965384" lon="-34.832958">
<ele>33.730000</ele>
<time>2018-07-25T04:48:35Z</time>
<speed>0.00</speed>
</trkpt>
<trkpt lat="-6.965410" lon="-34.833000">
<ele>18.309999</ele>
<time>2018-07-25T04:53:45Z</time>
<speed>0.00</speed>
</trkpt>
<trkpt lat="-6.965446" lon="-34.833057">
<ele>-6.290000</ele>
<time>2018-07-25T04:58:56Z</time>
<speed>0.00</speed>
</trkpt>
<trkpt lat="-6.965486" lon="-34.832970">
<ele>13.830000</ele>
<time>2018-07-25T05:04:11Z</time>
<speed>0.00</speed>
</trkpt>
<trkpt lat="-6.965456" lon="-34.833008">
<ele>34.540001</ele>
<time>2018-07-25T05:09:21Z</time>
<speed>0.00</speed>
</trkpt>
<trkpt lat="-6.965436" lon="-34.833069">
<ele>3.510000</ele>
<time>2018-07-25T05:14:35Z</time>
<speed>0.04</speed>
</trkpt>
<trkpt lat="-6.965504" lon="-34.833000">
<ele>34.809998</ele>
<time>2018-07-25T05:19:47Z</time>
<speed>0.00</speed>
</trkpt>
<trkpt lat="-6.965525" lon="-34.832985">
<ele>14.139999</ele>
<time>2018-07-25T05:25:02Z</time>
<speed>0.00</speed>
</trkpt>
<trkpt lat="-6.965416" lon="-34.833038">
<ele>-12.240000</ele>
<time>2018-07-25T05:30:14Z</time>
<speed>0.00</speed>
</trkpt>
<trkpt lat="-6.965452" lon="-34.833004">
<ele>18.879999</ele>
<time>2018-07-25T05:35:25Z</time>
<speed>0.00</speed>
</trkpt>
<trkpt lat="-6.965470" lon="-34.833088">
<ele>-47.709999</ele>
<time>2018-07-25T05:40:40Z</time>
<speed>0.23</speed>
</trkpt>
<trkpt lat="-6.965517" lon="-34.833004">
<ele>-2.940000</ele>
<time>2018-07-25T05:45:55Z</time>
<speed>0.28</speed>
</trkpt>
<trkpt lat="-6.965447" lon="-34.832905">
<ele>48.950001</ele>
<time>2018-07-25T05:51:20Z</time>
<speed>0.57</speed>
</trkpt>
<trkpt lat="-6.965438" lon="-34.833199">
<ele>-21.080000</ele>
<time>2018-07-25T05:56:33Z</time>
<speed>0.00</speed>
</trkpt>
<trkpt lat="-6.965479" lon="-34.833031">
<ele>7.000000</ele>
<time>2018-07-25T06:02:20Z</time>
<speed>0.64</speed>
</trkpt>
<trkpt lat="-6.965440" lon="-34.833000">
<ele>11.670000</ele>
<time>2018-07-25T06:07:50Z</time>
<speed>0.00</speed>
</trkpt>
<trkpt lat="-6.965483" lon="-34.833042">
<ele>25.930000</ele>
<time>2018-07-25T06:13:01Z</time>
<speed>0.00</speed>
</trkpt>
<trkpt lat="-6.965493" lon="-34.833050">
<ele>-4.480000</ele>
<time>2018-07-25T06:18:11Z</time>
<speed>0.04</speed>
</trkpt>
<trkpt lat="-6.965477" lon="-34.833042">
<ele>-18.629999</ele>
<time>2018-07-25T06:23:23Z</time>
<speed>0.00</speed>
</trkpt>
<trkpt lat="-6.965451" lon="-34.832993">
<ele>10.570000</ele>
<time>2018-07-25T06:28:32Z</time>
<speed>0.00</speed>
</trkpt>
<trkpt lat="-6.965478" lon="-34.833073">
<ele>-5.240000</ele>
<time>2018-07-25T06:33:41Z</time>
<speed>0.15</speed>
</trkpt>
<trkpt lat="-6.965445" lon="-34.833031">
<ele>4.860000</ele>
<time>2018-07-25T06:38:52Z</time>
<speed>0.00</speed>
</trkpt>
<trkpt lat="-6.965503" lon="-34.833004">
<ele>7.960000</ele>
<time>2018-07-25T06:44:03Z</time>
<speed>0.00</speed>
</trkpt>
<trkpt lat="-6.965426" lon="-34.833160">
<ele>16.469999</ele>
<time>2018-07-25T06:49:13Z</time>
<speed>0.00</speed>
</trkpt>
<trkpt lat="-6.965372" lon="-34.833096">
<ele>15.719999</ele>
<time>2018-07-25T06:54:24Z</time>
<speed>0.00</speed>
</trkpt>
<trkpt lat="-6.965461" lon="-34.833069">
<ele>2.870000</ele>
<time>2018-07-25T06:59:37Z</time>
<speed>0.00</speed>
</trkpt>
<trkpt lat="-6.965546" lon="-34.832947">
<ele>-4.020000</ele>
<time>2018-07-25T07:04:51Z</time>
<speed>0.00</speed>
</trkpt>
<trkpt lat="-6.965445" lon="-34.833107">
<ele>2.790000</ele>
<time>2018-07-25T07:10:02Z</time>
<speed>0.00</speed>
</trkpt>
<trkpt lat="-6.965433" lon="-34.833038">
<ele>21.039999</ele>
<time>2018-07-25T07:15:12Z</time>
<speed>0.00</speed>
</trkpt>
<trkpt lat="-6.965381" lon="-34.833046">
<ele>3.050000</ele>
<time>2018-07-25T07:20:22Z</time>
<speed>0.79</speed>
</trkpt>
<trkpt lat="-6.965449" lon="-34.833061">
<ele>9.620000</ele>
<time>2018-07-25T07:25:32Z</time>
<speed>0.44</speed>
</trkpt>
<trkpt lat="-6.965415" lon="-34.833141">
<ele>7.600000</ele>
<time>2018-07-25T07:30:43Z</time>
<speed>0.00</speed>
</trkpt>
<trkpt lat="-6.965469" lon="-34.833000">
<ele>3.110000</ele>
<time>2018-07-25T07:35:53Z</time>
<speed>0.00</speed>
</trkpt>
<trkpt lat="-6.965422" lon="-34.833141">
<ele>29.010000</ele>
<time>2018-07-25T07:41:02Z</time>
<speed>0.00</speed>
</trkpt>
<trkpt lat="-6.965401" lon="-34.833019">
<ele>3.690000</ele>
<time>2018-07-25T07:46:13Z</time>
<speed>0.00</speed>
</trkpt>
<trkpt lat="-6.965401" lon="-34.832993">
<ele>-8.270000</ele>
<time>2018-07-25T07:51:24Z</time>
<speed>0.00</speed>
</trkpt>
<trkpt lat="-6.965499" lon="-34.833172">
<ele>15.700000</ele>
<time>2018-07-25T07:56:35Z</time>
<speed>0.00</speed>
</trkpt>
<trkpt lat="-6.965322" lon="-34.833004">
<ele>13.840000</ele>
<time>2018-07-25T08:01:58Z</time>
<speed>0.00</speed>
</trkpt>
<trkpt lat="-6.965413" lon="-34.832855">
<ele>-13.099999</ele>
<time>2018-07-25T08:07:12Z</time>
<speed>0.00</speed>
</trkpt>
<trkpt lat="-6.965513" lon="-34.832920">
<ele>11.179999</ele>
<time>2018-07-25T08:12:26Z</time>
<speed>0.00</speed>
</trkpt>
<trkpt lat="-6.965369" lon="-34.833153">
<ele>16.570000</ele>
<time>2018-07-25T08:17:43Z</time>
<speed>3.48</speed>
</trkpt>
<trkpt lat="-6.965521" lon="-34.832962">
<ele>4.100000</ele>
<time>2018-07-25T08:22:57Z</time>
<speed>0.19</speed>
</trkpt>
<trkpt lat="-6.965447" lon="-34.833080">
<ele>11.820000</ele>
<time>2018-07-25T08:28:11Z</time>
<speed>0.00</speed>
</trkpt>
<trkpt lat="-6.965463" lon="-34.832985">
<ele>-4.490000</ele>
<time>2018-07-25T08:33:26Z</time>
<speed>0.00</speed>
</trkpt>
<trkpt lat="-6.965505" lon="-34.833004">
<ele>-1.400000</ele>
<time>2018-07-25T08:39:00Z</time>
<speed>0.18</speed>
</trkpt>
<trkpt lat="-6.965563" lon="-34.832985">
<ele>-12.740000</ele>
<time>2018-07-25T08:44:13Z</time>
<speed>0.00</speed>
</trkpt>
<trkpt lat="-6.965456" lon="-34.832947">
<ele>1.060000</ele>
<time>2018-07-25T08:49:27Z</time>
<speed>0.19</speed>
</trkpt>
<trkpt lat="-6.965396" lon="-34.833065">
<ele>13.170000</ele>
<time>2018-07-25T08:54:41Z</time>
<speed>0.00</speed>
</trkpt>
<trkpt lat="-6.965485" lon="-34.833027">
<ele>12.950000</ele>
<time>2018-07-25T08:59:57Z</time>
<speed>0.45</speed>
</trkpt>
<trkpt lat="-6.965528" lon="-34.833008">
<ele>-13.340000</ele>
<time>2018-07-25T09:05:22Z</time>
<speed>0.09</speed>
</trkpt>
<trkpt lat="-6.965472" lon="-34.833061">
<ele>3.010000</ele>
<time>2018-07-25T09:10:46Z</time>
<speed>0.58</speed>
</trkpt>
<trkpt lat="-6.965507" lon="-34.833061">
<ele>19.730000</ele>
<time>2018-07-25T09:16:10Z</time>
<speed>0.00</speed>
</trkpt>
<trkpt lat="-6.965480" lon="-34.832993">
<ele>2.830000</ele>
<time>2018-07-25T09:21:24Z</time>
<speed>0.00</speed>
</trkpt>
<trkpt lat="-6.965530" lon="-34.832783">
<ele>-51.289997</ele>
<time>2018-07-25T09:26:49Z</time>
<speed>0.00</speed>
</trkpt>
<trkpt lat="-6.965448" lon="-34.833096">
<ele>3.690000</ele>
[truncated: 205,185 more chars]
