# Supplementary material for: Critical areas for sea turtles in Northeast Brazil: a participatory approach for a data-poor context
Source: PeerJ. 2024 Mar 25;12:e17109. doi: 10.7717/peerj.17109 (PMC10977088; doi:10.7717/peerj.17109)
Supplement: Supplemental Information 5 [file peerj-12-17109-s005.zip › Route files/CA1_2408.gpx]

<?xml version="1.0" encoding="UTF-8" standalone="yes" ?>
<gpx creator="Mobile Action http://www.mobileaction.com/1.1" version="1.0" xmlns="http://www.topografix.com/GPX/1/0" xmlns:xsi="http://www.w3.org/2001/XMLSchema-instance" xsi:schemaLocation="http://www.topografix.com/GPX/1/0 http://www.topografix.com/GPX/1/0/gpx.xsd">
<wpt lat="-6.965439" lon="-34.832615">
<ele>35.270000</ele>
<time>2018-08-13T19:32:36Z</time>
<name></name>
<desc></desc>
<sym>Waypoint</sym>
</wpt>
<wpt lat="-6.958429" lon="-34.829437">
<ele>-12.389999</ele>
<time>2018-08-14T13:21:12Z</time>
<name></name>
<desc></desc>
<sym>Waypoint</sym>
</wpt>
<wpt lat="-6.960164" lon="-34.829735">
<ele>-5.350000</ele>
<time>2018-08-14T13:41:30Z</time>
<name></name>
<desc></desc>
<sym>Waypoint</sym>
</wpt>
<wpt lat="-6.959703" lon="-34.830410">
<ele>6.280000</ele>
<time>2018-08-20T09:15:27Z</time>
<name></name>
<desc></desc>
<sym>Waypoint</sym>
</wpt>
<wpt lat="-6.959647" lon="-34.830360">
<ele>9.429999</ele>
<time>2018-08-20T09:15:36Z</time>
<name></name>
<desc></desc>
<sym>Waypoint</sym>
</wpt>
<wpt lat="-6.958624" lon="-34.830273">
<ele>-1.390000</ele>
<time>2018-08-20T09:36:50Z</time>
<name></name>
<desc></desc>
<sym>Waypoint</sym>
</wpt>
<wpt lat="-6.959360" lon="-34.831821">
<ele>2.460000</ele>
<time>2018-08-20T09:45:30Z</time>
<name></name>
<desc></desc>
<sym>Waypoint</sym>
</wpt>
<wpt lat="-6.964287" lon="-34.833317">
<ele>5.260000</ele>
<time>2018-08-20T11:05:01Z</time>
<name></name>
<desc></desc>
<sym>Waypoint</sym>
</wpt>
<wpt lat="-6.957980" lon="-34.828434">
<ele>-0.840000</ele>
<time>2018-08-20T19:19:35Z</time>
<name></name>
<desc></desc>
<sym>Waypoint</sym>
</wpt>
<wpt lat="-6.964086" lon="-34.832310">
<ele>-4.780000</ele>
<time>2018-08-20T19:44:41Z</time>
<name></name>
<desc></desc>
<sym>Waypoint</sym>
</wpt>
<wpt lat="-6.964057" lon="-34.832348">
<ele>-1.430000</ele>
<time>2018-08-20T19:44:51Z</time>
<name></name>
<desc></desc>
<sym>Waypoint</sym>
</wpt>
<wpt lat="-6.960758" lon="-34.830456">
<ele>-3.940000</ele>
<time>2018-08-21T19:03:14Z</time>
<name></name>
<desc></desc>
<sym>Waypoint</sym>
</wpt>
<wpt lat="-6.959392" lon="-34.829178">
<ele>-1.810000</ele>
<time>2018-08-21T19:13:24Z</time>
<name></name>
<desc></desc>
<sym>Waypoint</sym>
</wpt>
<wpt lat="-6.958219" lon="-34.830341">
<ele>1.790000</ele>
<time>2018-08-21T19:18:28Z</time>
<name></name>
<desc></desc>
<sym>Waypoint</sym>
</wpt>
<wpt lat="-6.958350" lon="-34.830776">
<ele>12.559999</ele>
<time>2018-08-21T19:18:48Z</time>
<name></name>
<desc></desc>
<sym>Waypoint</sym>
</wpt>
<wpt lat="-6.964244" lon="-34.832314">
<ele>32.230000</ele>
<time>2018-08-21T19:36:19Z</time>
<name></name>
<desc></desc>
<sym>Waypoint</sym>
</wpt>
<wpt lat="-6.964335" lon="-34.832291">
<ele>5.160000</ele>
<time>2018-08-21T19:36:37Z</time>
<name></name>
<desc></desc>
<sym>Waypoint</sym>
</wpt>
<wpt lat="-6.964274" lon="-34.832310">
<ele>-0.050000</ele>
<time>2018-08-21T19:37:18Z</time>
<name></name>
<desc></desc>
<sym>Waypoint</sym>
</wpt>
<wpt lat="-6.964270" lon="-34.832294">
<ele>0.820000</ele>
<time>2018-08-21T19:37:30Z</time>
<name></name>
<desc></desc>
<sym>Waypoint</sym>
</wpt>
<wpt lat="-6.964274" lon="-34.832314">
<ele>-5.390000</ele>
<time>2018-08-21T19:37:39Z</time>
<name></name>
<desc></desc>
<sym>Waypoint</sym>
</wpt>
<wpt lat="-6.964252" lon="-34.832302">
<ele>4.140000</ele>
<time>2018-08-21T19:37:53Z</time>
<name></name>
<desc></desc>
<sym>Waypoint</sym>
</wpt>
<wpt lat="-6.964279" lon="-34.832230">
<ele>4.150000</ele>
<time>2018-08-21T19:39:14Z</time>
<name></name>
<desc></desc>
<sym>Waypoint</sym>
</wpt>
<wpt lat="-6.965439" lon="-34.832996">
<ele>3.880000</ele>
<time>2018-08-21T19:46:50Z</time>
<name></name>
<desc></desc>
<sym>Waypoint</sym>
</wpt>
<wpt lat="-6.965470" lon="-34.833012">
<ele>3.280000</ele>
<time>2018-08-21T19:47:03Z</time>
<name></name>
<desc></desc>
<sym>Waypoint</sym>
</wpt>
<wpt lat="-6.965418" lon="-34.833008">
<ele>19.410000</ele>
<time>2018-08-21T19:47:12Z</time>
<name></name>
<desc></desc>
<sym>Waypoint</sym>
</wpt>
<wpt lat="-6.963150" lon="-34.832748">
<ele>40.290001</ele>
<time>2018-08-22T13:23:04Z</time>
<name></name>
<desc></desc>
<sym>Waypoint</sym>
</wpt>
<trk>
<name>20180819-155137(372)</name>
<desc>Color:004000ff</desc>
<trkseg>
<trkpt lat="-6.968715" lon="-34.834816">
<ele>-15.000000</ele>
<time>2018-08-12T03:00:05Z</time>
<speed>0.00</speed>
</trkpt>
<trkpt lat="-6.968631" lon="-34.834751">
<ele>13.380000</ele>
<time>2018-08-12T03:05:18Z</time>
<speed>0.00</speed>
</trkpt>
<trkpt lat="-6.968482" lon="-34.834988">
<ele>-57.959999</ele>
<time>2018-08-12T03:10:36Z</time>
<speed>0.00</speed>
</trkpt>
<trkpt lat="-6.968233" lon="-34.834866">
<ele>6.900000</ele>
<time>2018-08-12T03:15:50Z</time>
<speed>0.83</speed>
</trkpt>
<trkpt lat="-6.968310" lon="-34.834820">
<ele>25.299999</ele>
<time>2018-08-12T03:21:26Z</time>
<speed>0.93</speed>
</trkpt>
<trkpt lat="-6.968445" lon="-34.834736">
<ele>22.289999</ele>
<time>2018-08-12T03:30:11Z</time>
<speed>0.00</speed>
</trkpt>
<trkpt lat="-6.968642" lon="-34.834843">
<ele>1.480000</ele>
<time>2018-08-12T03:35:25Z</time>
<speed>0.00</speed>
</trkpt>
<trkpt lat="-6.968831" lon="-34.834991">
<ele>-45.770000</ele>
<time>2018-08-12T03:40:59Z</time>
<speed>0.35</speed>
</trkpt>
<trkpt lat="-6.968536" lon="-34.834827">
<ele>33.709999</ele>
<time>2018-08-12T03:46:12Z</time>
<speed>0.00</speed>
</trkpt>
<trkpt lat="-6.968615" lon="-34.834732">
<ele>11.500000</ele>
<time>2018-08-12T03:51:25Z</time>
<speed>0.00</speed>
</trkpt>
<trkpt lat="-6.968650" lon="-34.834732">
<ele>5.820000</ele>
<time>2018-08-12T03:56:39Z</time>
<speed>0.00</speed>
</trkpt>
<trkpt lat="-6.968663" lon="-34.834835">
<ele>-12.300000</ele>
<time>2018-08-12T04:02:11Z</time>
<speed>0.12</speed>
</trkpt>
<trkpt lat="-6.968700" lon="-34.834862">
<ele>-12.960000</ele>
<time>2018-08-12T04:07:40Z</time>
<speed>0.22</speed>
</trkpt>
<trkpt lat="-6.968661" lon="-34.834888">
<ele>-1.610000</ele>
<time>2018-08-12T04:13:06Z</time>
<speed>0.57</speed>
</trkpt>
<trkpt lat="-6.968589" lon="-34.834835">
<ele>-2.000000</ele>
<time>2018-08-12T04:18:50Z</time>
<speed>0.04</speed>
</trkpt>
<trkpt lat="-6.968534" lon="-34.834885">
<ele>10.849999</ele>
<time>2018-08-12T04:25:59Z</time>
<speed>0.00</speed>
</trkpt>
<trkpt lat="-6.968680" lon="-34.834877">
<ele>48.379997</ele>
<time>2018-08-12T04:31:13Z</time>
<speed>0.00</speed>
</trkpt>
<trkpt lat="-6.968690" lon="-34.834812">
<ele>-4.380000</ele>
<time>2018-08-12T04:36:27Z</time>
<speed>0.00</speed>
</trkpt>
<trkpt lat="-6.968652" lon="-34.834831">
<ele>-18.779999</ele>
<time>2018-08-12T04:41:41Z</time>
<speed>0.00</speed>
</trkpt>
<trkpt lat="-6.968677" lon="-34.834900">
<ele>-11.969999</ele>
<time>2018-08-12T04:46:55Z</time>
<speed>0.00</speed>
</trkpt>
<trkpt lat="-6.968639" lon="-34.834816">
<ele>-12.120000</ele>
<time>2018-08-12T04:52:22Z</time>
<speed>0.19</speed>
</trkpt>
<trkpt lat="-6.968618" lon="-34.834736">
<ele>-7.230000</ele>
<time>2018-08-12T04:57:50Z</time>
<speed>0.21</speed>
</trkpt>
<trkpt lat="-6.968725" lon="-34.834679">
<ele>-10.690000</ele>
<time>2018-08-12T05:03:19Z</time>
<speed>0.21</speed>
</trkpt>
<trkpt lat="-6.968602" lon="-34.834717">
<ele>-5.720000</ele>
<time>2018-08-12T05:08:43Z</time>
<speed>0.49</speed>
</trkpt>
<trkpt lat="-6.968545" lon="-34.834911">
<ele>1.940000</ele>
<time>2018-08-12T05:14:00Z</time>
<speed>0.00</speed>
</trkpt>
<trkpt lat="-6.968632" lon="-34.834858">
<ele>7.690000</ele>
<time>2018-08-12T05:19:25Z</time>
<speed>0.27</speed>
</trkpt>
<trkpt lat="-6.968652" lon="-34.834980">
<ele>-2.970000</ele>
<time>2018-08-12T05:24:45Z</time>
<speed>2.03</speed>
</trkpt>
<trkpt lat="-6.968567" lon="-34.835056">
<ele>-10.719999</ele>
<time>2018-08-12T05:29:59Z</time>
<speed>0.00</speed>
</trkpt>
<trkpt lat="-6.968685" lon="-34.834755">
<ele>22.820000</ele>
<time>2018-08-12T05:35:13Z</time>
<speed>0.00</speed>
</trkpt>
<trkpt lat="-6.968655" lon="-34.834591">
<ele>1.780000</ele>
<time>2018-08-12T05:40:27Z</time>
<speed>0.00</speed>
</trkpt>
<trkpt lat="-6.968461" lon="-34.834953">
<ele>10.280000</ele>
<time>2018-08-12T05:45:45Z</time>
<speed>0.00</speed>
</trkpt>
<trkpt lat="-6.968498" lon="-34.834846">
<ele>36.529999</ele>
<time>2018-08-12T05:51:02Z</time>
<speed>0.00</speed>
</trkpt>
<trkpt lat="-6.968579" lon="-34.834869">
<ele>-25.510000</ele>
<time>2018-08-12T05:56:16Z</time>
<speed>0.00</speed>
</trkpt>
<trkpt lat="-6.968657" lon="-34.834770">
<ele>9.809999</ele>
<time>2018-08-12T06:02:20Z</time>
<speed>0.16</speed>
</trkpt>
<trkpt lat="-6.968613" lon="-34.834766">
<ele>10.610000</ele>
<time>2018-08-12T06:08:48Z</time>
<speed>0.09</speed>
</trkpt>
<trkpt lat="-6.968598" lon="-34.834923">
<ele>-15.230000</ele>
<time>2018-08-12T06:16:37Z</time>
<speed>0.39</speed>
</trkpt>
<trkpt lat="-6.968596" lon="-34.834820">
<ele>35.430000</ele>
<time>2018-08-12T06:25:05Z</time>
<speed>0.00</speed>
</trkpt>
<trkpt lat="-6.968652" lon="-34.834881">
<ele>20.379999</ele>
<time>2018-08-12T06:30:20Z</time>
<speed>0.16</speed>
</trkpt>
<trkpt lat="-6.968457" lon="-34.834747">
<ele>-7.970000</ele>
<time>2018-08-12T06:35:48Z</time>
<speed>0.15</speed>
</trkpt>
<trkpt lat="-6.968610" lon="-34.834908">
<ele>-0.370000</ele>
<time>2018-08-12T06:42:00Z</time>
<speed>0.00</speed>
</trkpt>
<trkpt lat="-6.968644" lon="-34.834858">
<ele>3.470000</ele>
<time>2018-08-12T06:47:15Z</time>
<speed>0.00</speed>
</trkpt>
<trkpt lat="-6.968595" lon="-34.834915">
<ele>3.520000</ele>
<time>2018-08-12T06:52:28Z</time>
<speed>0.00</speed>
</trkpt>
<trkpt lat="-6.968618" lon="-34.834843">
<ele>14.530000</ele>
<time>2018-08-12T06:57:43Z</time>
<speed>0.00</speed>
</trkpt>
<trkpt lat="-6.968593" lon="-34.834873">
<ele>15.049999</ele>
<time>2018-08-12T07:03:12Z</time>
<speed>0.08</speed>
</trkpt>
<trkpt lat="-6.968793" lon="-34.834984">
<ele>-34.529999</ele>
<time>2018-08-12T07:08:26Z</time>
<speed>0.00</speed>
</trkpt>
<trkpt lat="-6.968751" lon="-34.834812">
<ele>32.430000</ele>
<time>2018-08-12T07:14:00Z</time>
<speed>0.19</speed>
</trkpt>
<trkpt lat="-6.968682" lon="-34.834610">
<ele>4.130000</ele>
<time>2018-08-12T07:19:15Z</time>
<speed>0.00</speed>
</trkpt>
<trkpt lat="-6.968642" lon="-34.834858">
<ele>0.940000</ele>
<time>2018-08-12T07:24:34Z</time>
<speed>0.44</speed>
</trkpt>
<trkpt lat="-6.968577" lon="-34.834717">
<ele>29.019999</ele>
<time>2018-08-12T07:29:56Z</time>
<speed>0.34</speed>
</trkpt>
<trkpt lat="-6.968604" lon="-34.834732">
<ele>43.450001</ele>
<time>2018-08-12T07:35:13Z</time>
<speed>0.00</speed>
</trkpt>
<trkpt lat="-6.968628" lon="-34.834839">
<ele>12.139999</ele>
<time>2018-08-12T07:40:27Z</time>
<speed>0.00</speed>
</trkpt>
<trkpt lat="-6.968725" lon="-34.834896">
<ele>-40.119999</ele>
<time>2018-08-12T07:45:42Z</time>
<speed>0.00</speed>
</trkpt>
<trkpt lat="-6.968752" lon="-34.834583">
<ele>28.879999</ele>
<time>2018-08-12T07:51:23Z</time>
<speed>0.82</speed>
</trkpt>
<trkpt lat="-6.968596" lon="-34.834885">
<ele>-3.270000</ele>
<time>2018-08-12T07:56:39Z</time>
<speed>0.00</speed>
</trkpt>
<trkpt lat="-6.968583" lon="-34.835056">
<ele>-24.529999</ele>
<time>2018-08-12T08:02:02Z</time>
<speed>0.00</speed>
</trkpt>
<trkpt lat="-6.968716" lon="-34.834831">
<ele>-10.400000</ele>
<time>2018-08-12T08:07:37Z</time>
<speed>0.54</speed>
</trkpt>
<trkpt lat="-6.968676" lon="-34.835026">
<ele>-23.590000</ele>
<time>2018-08-12T08:13:44Z</time>
<speed>0.00</speed>
</trkpt>
<trkpt lat="-6.968606" lon="-34.834995">
<ele>-2.010000</ele>
<time>2018-08-12T08:20:07Z</time>
<speed>0.00</speed>
</trkpt>
<trkpt lat="-6.968793" lon="-34.834740">
<ele>-3.100000</ele>
<time>2018-08-12T08:26:26Z</time>
<speed>0.44</speed>
</trkpt>
<trkpt lat="-6.968799" lon="-34.834885">
<ele>-8.990000</ele>
<time>2018-08-12T08:34:31Z</time>
<speed>1.60</speed>
</trkpt>
<trkpt lat="-6.968490" lon="-34.835087">
<ele>-31.570000</ele>
<time>2018-08-12T08:44:06Z</time>
<speed>1.52</speed>
</trkpt>
<trkpt lat="-6.968765" lon="-34.834797">
<ele>-18.830000</ele>
<time>2018-08-12T08:52:35Z</time>
<speed>0.00</speed>
</trkpt>
<trkpt lat="-6.968615" lon="-34.834782">
<ele>31.209999</ele>
<time>2018-08-12T08:57:49Z</time>
<speed>0.00</speed>
</trkpt>
<trkpt lat="-6.968602" lon="-34.834919">
<ele>1.970000</ele>
<time>2018-08-12T09:03:11Z</time>
<speed>0.00</speed>
</trkpt>
<trkpt lat="-6.968683" lon="-34.834862">
<ele>14.599999</ele>
<time>2018-08-12T09:08:31Z</time>
<speed>0.31</speed>
</trkpt>
<trkpt lat="-6.968603" lon="-34.834820">
<ele>-4.260000</ele>
<time>2018-08-12T09:13:46Z</time>
<speed>0.00</speed>
</trkpt>
<trkpt lat="-6.968736" lon="-34.834896">
<ele>-7.370000</ele>
<time>2018-08-12T09:19:01Z</time>
<speed>0.00</speed>
</trkpt>
<trkpt lat="-6.968606" lon="-34.834869">
<ele>13.889999</ele>
<time>2018-08-12T09:24:15Z</time>
<speed>0.00</speed>
</trkpt>
<trkpt lat="-6.968652" lon="-34.834866">
<ele>17.760000</ele>
<time>2018-08-12T09:29:35Z</time>
<speed>0.15</speed>
</trkpt>
<trkpt lat="-6.968643" lon="-34.834843">
<ele>3.580000</ele>
<time>2018-08-12T09:34:49Z</time>
<speed>0.00</speed>
</trkpt>
<trkpt lat="-6.968582" lon="-34.834846">
<ele>4.060000</ele>
<time>2018-08-12T09:40:02Z</time>
<speed>0.00</speed>
</trkpt>
<trkpt lat="-6.968602" lon="-34.834770">
<ele>-22.160000</ele>
<time>2018-08-12T09:45:24Z</time>
<speed>0.22</speed>
</trkpt>
<trkpt lat="-6.968634" lon="-34.834835">
<ele>7.740000</ele>
<time>2018-08-12T09:50:37Z</time>
<speed>1.53</speed>
</trkpt>
<trkpt lat="-6.968531" lon="-34.834782">
<ele>10.760000</ele>
<time>2018-08-12T09:56:03Z</time>
<speed>0.31</speed>
</trkpt>
<trkpt lat="-6.968651" lon="-34.834846">
<ele>-1.290000</ele>
<time>2018-08-12T10:01:55Z</time>
<speed>0.18</speed>
</trkpt>
<trkpt lat="-6.968496" lon="-34.834690">
<ele>-29.779999</ele>
<time>2018-08-12T10:08:26Z</time>
<speed>0.39</speed>
</trkpt>
<trkpt lat="-6.968613" lon="-34.834938">
<ele>-13.219999</ele>
<time>2018-08-12T10:15:56Z</time>
<speed>0.49</speed>
</trkpt>
<trkpt lat="-6.968647" lon="-34.834911">
<ele>27.750000</ele>
<time>2018-08-12T10:25:00Z</time>
<speed>0.13</speed>
</trkpt>
<trkpt lat="-6.968614" lon="-34.834896">
<ele>9.120000</ele>
<time>2018-08-12T10:34:19Z</time>
<speed>0.08</speed>
</trkpt>
<trkpt lat="-6.968711" lon="-34.834835">
<ele>-42.419998</ele>
<time>2018-08-12T10:42:28Z</time>
<speed>0.24</speed>
</trkpt>
<trkpt lat="-6.968557" lon="-34.834675">
<ele>4.730000</ele>
<time>2018-08-12T10:51:18Z</time>
<speed>0.08</speed>
</trkpt>
<trkpt lat="-6.968601" lon="-34.834873">
<ele>-2.200000</ele>
<time>2018-08-12T11:00:41Z</time>
<speed>0.06</speed>
</trkpt>
<trkpt lat="-6.968591" lon="-34.834812">
<ele>-16.410000</ele>
<time>2018-08-12T11:09:24Z</time>
<speed>0.13</speed>
</trkpt>
<trkpt lat="-6.968595" lon="-34.834770">
<ele>-12.190000</ele>
<time>2018-08-12T11:17:48Z</time>
<speed>0.02</speed>
</trkpt>
<trkpt lat="-6.968740" lon="-34.835098">
<ele>-29.629999</ele>
<time>2018-08-12T11:27:15Z</time>
<speed>0.00</speed>
</trkpt>
<trkpt lat="-6.968429" lon="-34.834587">
<ele>41.129997</ele>
<time>2018-08-12T11:32:39Z</time>
<speed>0.24</speed>
</trkpt>
<trkpt lat="-6.968465" lon="-34.834587">
<ele>41.869999</ele>
<time>2018-08-12T11:39:13Z</time>
<speed>0.00</speed>
</trkpt>
<trkpt lat="-6.968728" lon="-34.834763">
<ele>22.039999</ele>
<time>2018-08-12T11:44:56Z</time>
<speed>0.23</speed>
</trkpt>
<trkpt lat="-6.968587" lon="-34.834835">
<ele>-1.110000</ele>
<time>2018-08-12T11:52:19Z</time>
<speed>0.01</speed>
</trkpt>
<trkpt lat="-6.968606" lon="-34.834759">
<ele>18.629999</ele>
<time>2018-08-12T12:01:10Z</time>
<speed>0.34</speed>
</trkpt>
<trkpt lat="-6.968616" lon="-34.834866">
<ele>-11.410000</ele>
<time>2018-08-12T12:06:25Z</time>
<speed>0.00</speed>
</trkpt>
<trkpt lat="-6.968662" lon="-34.834824">
<ele>10.290000</ele>
<time>2018-08-12T12:11:40Z</time>
<speed>0.13</speed>
</trkpt>
<trkpt lat="-6.968694" lon="-34.834774">
<ele>-25.809999</ele>
<time>2018-08-12T12:17:00Z</time>
<speed>0.00</speed>
</trkpt>
<trkpt lat="-6.968709" lon="-34.834858">
<ele>3.600000</ele>
<time>2018-08-12T12:22:17Z</time>
<speed>0.00</speed>
</trkpt>
<trkpt lat="-6.968644" lon="-34.834831">
<ele>7.270000</ele>
<time>2018-08-12T12:27:33Z</time>
<speed>0.00</speed>
</trkpt>
<trkpt lat="-6.968759" lon="-34.834908">
<ele>8.160000</ele>
<time>2018-08-12T12:32:51Z</time>
<speed>0.00</speed>
</trkpt>
<trkpt lat="-6.968674" lon="-34.834801">
<ele>9.510000</ele>
<time>2018-08-12T12:38:07Z</time>
<speed>0.00</speed>
</trkpt>
<trkpt lat="-6.968612" lon="-34.834843">
<ele>5.950000</ele>
<time>2018-08-12T12:43:23Z</time>
<speed>0.00</speed>
</trkpt>
<trkpt lat="-6.968581" lon="-34.834831">
<ele>13.170000</ele>
<time>2018-08-12T12:48:40Z</time>
<speed>0.00</speed>
</trkpt>
<trkpt lat="-6.968637" lon="-34.834873">
<ele>11.210000</ele>
<time>2018-08-12T12:53:56Z</time>
<speed>0.00</speed>
</trkpt>
<trkpt lat="-6.968570" lon="-34.834793">
<ele>5.330000</ele>
<time>2018-08-12T12:59:12Z</time>
<speed>0.00</speed>
</trkpt>
<trkpt lat="-6.968506" lon="-34.834755">
<ele>25.629999</ele>
<time>2018-08-12T13:04:35Z</time>
<speed>0.73</speed>
</trkpt>
<trkpt lat="-6.968675" lon="-34.834904">
<ele>2.520000</ele>
<time>2018-08-12T13:09:52Z</time>
<speed>0.00</speed>
</trkpt>
<trkpt lat="-6.968609" lon="-34.834866">
<ele>3.020000</ele>
<time>2018-08-12T13:15:07Z</time>
<speed>0.00</speed>
</trkpt>
<trkpt lat="-6.968622" lon="-34.834843">
<ele>6.860000</ele>
<time>2018-08-12T13:20:22Z</time>
<speed>0.00</speed>
</trkpt>
<trkpt lat="-6.968678" lon="-34.834892">
<ele>-10.050000</ele>
<time>2018-08-12T13:25:39Z</time>
<speed>0.00</speed>
</trkpt>
<trkpt lat="-6.968515" lon="-34.834827">
<ele>16.440001</ele>
<time>2018-08-12T13:30:55Z</time>
<speed>0.00</speed>
</trkpt>
<trkpt lat="-6.968547" lon="-34.834869">
<ele>15.969999</ele>
<time>2018-08-12T13:36:11Z</time>
<speed>0.00</speed>
</trkpt>
<trkpt lat="-6.968633" lon="-34.834892">
<ele>-8.160000</ele>
<time>2018-08-12T13:41:26Z</time>
<speed>0.22</speed>
</trkpt>
<trkpt lat="-6.968662" lon="-34.834915">
<ele>4.660000</ele>
<time>2018-08-12T13:46:43Z</time>
<speed>0.00</speed>
</trkpt>
<trkpt lat="-6.968664" lon="-34.835274">
<ele>-21.369999</ele>
<time>2018-08-12T13:52:00Z</time>
<speed>0.00</speed>
</trkpt>
<trkpt lat="-6.968582" lon="-34.834846">
<ele>-11.110000</ele>
<time>2018-08-12T13:57:18Z</time>
<speed>0.89</speed>
</trkpt>
<trkpt lat="-6.968574" lon="-34.834877">
<ele>2.760000</ele>
<time>2018-08-12T14:05:56Z</time>
<speed>0.16</speed>
</trkpt>
<trkpt lat="-6.968556" lon="-34.834839">
<ele>3.110000</ele>
<time>2018-08-12T14:23:42Z</time>
<speed>0.00</speed>
</trkpt>
<trkpt lat="-6.968441" lon="-34.834923">
<ele>-15.520000</ele>
<time>2018-08-12T14:28:48Z</time>
<speed>0.00</speed>
</trkpt>
<trkpt lat="-6.968551" lon="-34.834930">
<ele>0.940000</ele>
<time>2018-08-12T14:33:54Z</time>
<speed>0.00</speed>
</trkpt>
<trkpt lat="-6.968581" lon="-34.834915">
<ele>1.870000</ele>
<time>2018-08-12T14:39:00Z</time>
<speed>0.00</speed>
</trkpt>
<trkpt lat="-6.968761" lon="-34.834789">
<ele>-3.740000</ele>
<time>2018-08-12T14:44:06Z</time>
<speed>0.00</speed>
</trkpt>
<trkpt lat="-6.968618" lon="-34.834869">
<ele>9.290000</ele>
<time>2018-08-12T14:49:12Z</time>
<speed>0.00</speed>
</trkpt>
<trkpt lat="-6.968704" lon="-34.834732">
<ele>44.009998</ele>
<time>2018-08-12T14:54:20Z</time>
<speed>0.00</speed>
</trkpt>
<trkpt lat="-6.968634" lon="-34.834755">
<ele>27.719999</ele>
<time>2018-08-12T14:59:37Z</time>
<speed>0.71</speed>
</trkpt>
<trkpt lat="-6.968556" lon="-34.834682">
<ele>18.660000</ele>
<time>2018-08-12T15:04:49Z</time>
<speed>0.00</speed>
</trkpt>
<trkpt lat="-6.968554" lon="-34.834923">
<ele>-8.710000</ele>
<time>2018-08-12T15:09:58Z</time>
<speed>0.00</speed>
</trkpt>
<trkpt lat="-6.968609" lon="-34.834850">
<ele>-21.699999</ele>
<time>2018-08-12T15:15:16Z</time>
<speed>0.37</speed>
</trkpt>
<trkpt lat="-6.968647" lon="-34.834866">
<ele>6.960000</ele>
<time>2018-08-12T15:20:23Z</time>
<speed>0.93</speed>
</trkpt>
<trkpt lat="-6.968577" lon="-34.834885">
<ele>6.190000</ele>
<time>2018-08-12T15:25:30Z</time>
<speed>0.00</speed>
</trkpt>
<trkpt lat="-6.968663" lon="-34.834797">
<ele>15.460000</ele>
<time>2018-08-12T15:30:49Z</time>
<speed>0.45</speed>
</trkpt>
<trkpt lat="-6.968683" lon="-34.834724">
<ele>19.309999</ele>
<time>2018-08-12T15:36:01Z</time>
<speed>0.00</speed>
</trkpt>
<trkpt lat="-6.968587" lon="-34.834759">
<ele>4.960000</ele>
<time>2018-08-12T15:41:09Z</time>
<speed>0.00</speed>
</trkpt>
<trkpt lat="-6.968591" lon="-34.834854">
<ele>4.370000</ele>
<time>2018-08-12T15:46:18Z</time>
<speed>0.00</speed>
</trkpt>
<trkpt lat="-6.968574" lon="-34.834881">
<ele>33.380001</ele>
<time>2018-08-12T15:51:26Z</time>
<speed>0.00</speed>
</trkpt>
<trkpt lat="-6.968640" lon="-34.834892">
<ele>25.410000</ele>
<time>2018-08-12T15:56:32Z</time>
<speed>0.00</speed>
</trkpt>
<trkpt lat="-6.968669" lon="-34.834713">
<ele>-9.210000</ele>
<time>2018-08-12T16:01:58Z</time>
<speed>0.55</speed>
</trkpt>
<trkpt lat="-6.968627" lon="-34.834797">
<ele>14.219999</ele>
<time>2018-08-12T16:07:18Z</time>
<speed>0.35</speed>
</trkpt>
<trkpt lat="-6.968611" lon="-34.834782">
<ele>9.260000</ele>
<time>2018-08-12T16:12:56Z</time>
<speed>0.21</speed>
</trkpt>
<trkpt lat="-6.968645" lon="-34.834816">
<ele>7.270000</ele>
<time>2018-08-12T16:19:19Z</time>
<speed>0.17</speed>
</trkpt>
<trkpt lat="-6.968528" lon="-34.835136">
<ele>12.719999</ele>
<time>2018-08-12T16:24:35Z</time>
<speed>0.29</speed>
</trkpt>
<trkpt lat="-6.968685" lon="-34.834965">
<ele>-17.420000</ele>
<time>2018-08-12T16:29:43Z</time>
<speed>0.00</speed>
</trkpt>
<trkpt lat="-6.968627" lon="-34.834839">
<ele>14.190000</ele>
<time>2018-08-12T16:34:50Z</time>
<speed>2.65</speed>
</trkpt>
<trkpt lat="-6.968656" lon="-34.834675">
<ele>11.090000</ele>
<time>2018-08-12T16:39:57Z</time>
<speed>0.00</speed>
</trkpt>
<trkpt lat="-6.968680" lon="-34.834728">
<ele>-0.180000</ele>
<time>2018-08-12T16:45:06Z</time>
<speed>0.00</speed>
</trkpt>
<trkpt lat="-6.968623" lon="-34.834770">
<ele>7.470000</ele>
<time>2018-08-12T16:50:13Z</time>
<speed>0.00</speed>
</trkpt>
<trkpt lat="-6.968595" lon="-34.834831">
<ele>22.020000</ele>
<time>2018-08-12T16:55:20Z</time>
<speed>0.00</speed>
</trkpt>
<trkpt lat="-6.968677" lon="-34.834671">
<ele>5.260000</ele>
<time>2018-08-12T17:00:33Z</time>
<speed>0.00</speed>
</trkpt>
<trkpt lat="-6.968626" lon="-34.834869">
<ele>7.690000</ele>
<time>2018-08-12T17:05:53Z</time>
<speed>0.44</speed>
</trkpt>
<trkpt lat="-6.968554" lon="-34.834923">
<ele>-41.469997</ele>
<time>2018-08-12T17:11:30Z</time>
<speed>0.47</speed>
</trkpt>
<trkpt lat="-6.968439" lon="-34.834846">
<ele>31.010000</ele>
<time>2018-08-12T17:17:15Z</time>
<speed>0.00</speed>
</trkpt>
<trkpt lat="-6.968621" lon="-34.834877">
<ele>-27.990000</ele>
<time>2018-08-12T17:22:22Z</time>
<speed>0.00</speed>
</trkpt>
<trkpt lat="-6.968645" lon="-34.834736">
<ele>31.189999</ele>
<time>2018-08-12T17:27:29Z</time>
<speed>0.00</speed>
</trkpt>
<trkpt lat="-6.968647" lon="-34.834927">
<ele>-23.150000</ele>
<time>2018-08-12T17:32:36Z</time>
<speed>0.00</speed>
</trkpt>
<trkpt lat="-6.968679" lon="-34.834743">
<ele>15.000000</ele>
<time>2018-08-12T17:37:43Z</time>
<speed>0.00</speed>
</trkpt>
<trkpt lat="-6.968694" lon="-34.834751">
<ele>32.320000</ele>
<time>2018-08-12T17:42:50Z</time>
<speed>0.00</speed>
</trkpt>
<trkpt lat="-6.968657" lon="-34.834717">
<ele>33.660000</ele>
<time>2018-08-12T17:48:11Z</time>
<speed>0.12</speed>
</trkpt>
<trkpt lat="-6.968546" lon="-34.834900">
<ele>10.660000</ele>
<time>2018-08-12T17:53:21Z</time>
<speed>0.32</speed>
</trkpt>
<trkpt lat="-6.968676" lon="-34.834888">
<ele>-13.340000</ele>
<time>2018-08-12T17:58:29Z</time>
<speed>0.00</speed>
</trkpt>
<trkpt lat="-6.968513" lon="-34.835011">
<ele>-20.010000</ele>
<time>2018-08-12T18:03:50Z</time>
<speed>1.60</speed>
</trkpt>
<trkpt lat="-6.968728" lon="-34.834652">
<ele>29.549999</ele>
<time>2018-08-12T18:08:57Z</time>
<speed>0.82</speed>
</trkpt>
<trkpt lat="-6.968457" lon="-34.834808">
<ele>16.240000</ele>
<time>2018-08-12T18:14:04Z</time>
<speed>0.00</speed>
</trkpt>
<trkpt lat="-6.968669" lon="-34.834782">
<ele>67.599998</ele>
<time>2018-08-12T18:19:35Z</time>
<speed>0.22</speed>
</trkpt>
<trkpt lat="-6.968541" lon="-34.835056">
<ele>-56.739998</ele>
<time>2018-08-12T18:24:43Z</time>
<speed>1.40</speed>
</trkpt>
<trkpt lat="-6.968652" lon="-34.834957">
<ele>-9.550000</ele>
<time>2018-08-12T18:29:50Z</time>
<speed>0.00</speed>
</trkpt>
<trkpt lat="-6.968600" lon="-34.834881">
<ele>-25.119999</ele>
<time>2018-08-12T18:35:10Z</time>
<speed>0.10</speed>
</trkpt>
<trkpt lat="-6.968670" lon="-34.834770">
<ele>-5.720000</ele>
<time>2018-08-12T18:40:17Z</time>
<speed>0.00</speed>
</trkpt>
<trkpt lat="-6.968697" lon="-34.834759">
<ele>-24.160000</ele>
<time>2018-08-12T18:45:26Z</time>
<speed>0.00</speed>
</trkpt>
<trkpt lat="-6.968692" lon="-34.834625">
<ele>25.010000</ele>
<time>2018-08-12T18:50:33Z</time>
<speed>0.00</speed>
</trkpt>
<trkpt lat="-6.968658" lon="-34.834507">
<ele>-4.620000</ele>
<time>2018-08-12T18:55:40Z</time>
<speed>0.00</speed>
</trkpt>
<trkpt lat="-6.968547" lon="-34.835068">
<ele>-25.170000</ele>
<time>2018-08-12T19:00:51Z</time>
<speed>0.00</speed>
</trkpt>
<trkpt lat="-6.968779" lon="-34.835117">
<ele>-69.570000</ele>
<time>2018-08-12T19:06:32Z</time>
<speed>0.15</speed>
</trkpt>
<trkpt lat="-6.968564" lon="-34.834785">
<ele>16.420000</ele>
<time>2018-08-12T19:11:59Z</time>
<speed>0.64</speed>
</trkpt>
<trkpt lat="-6.968567" lon="-34.834923">
<ele>-12.280000</ele>
<time>2018-08-12T19:17:05Z</time>
<speed>0.00</speed>
</trkpt>
<trkpt lat="-6.968653" lon="-34.834953">
<ele>3.670000</ele>
<time>2018-08-12T19:22:16Z</time>
<speed>0.22</speed>
</trkpt>
<trkpt lat="-6.968589" lon="-34.834896">
<ele>21.719999</ele>
<time>2018-08-12T19:27:23Z</time>
<speed>0.00</speed>
</trkpt>
<trkpt lat="-6.968577" lon="-34.834778">
<ele>14.450000</ele>
<time>2018-08-12T19:32:30Z</time>
<speed>0.00</speed>
</trkpt>
<trkpt lat="-6.968656" lon="-34.834885">
<ele>-9.460000</ele>
<time>2018-08-12T19:37:36Z</time>
<speed>0.00</speed>
</trkpt>
<trkpt lat="-6.968882" lon="-34.834450">
<ele>44.169998</ele>
<time>2018-08-12T19:42:45Z</time>
<speed>0.00</speed>
</trkpt>
<trkpt lat="-6.968719" lon="-34.834908">
<ele>5.260000</ele>
<time>2018-08-12T19:47:51Z</time>
<speed>0.38</speed>
</trkpt>
<trkpt lat="-6.968704" lon="-34.834846">
<ele>-13.679999</ele>
<time>2018-08-12T19:53:24Z</time>
<speed>0.26</speed>
</trkpt>
<trkpt lat="-6.968617" lon="-34.834805">
<ele>10.639999</ele>
<time>2018-08-12T19:58:32Z</time>
<speed>0.00</speed>
</trkpt>
<trkpt lat="-6.968689" lon="-34.834774">
<ele>0.050000</ele>
<time>2018-08-12T20:03:43Z</time>
<speed>0.00</speed>
</trkpt>
<trkpt lat="-6.968677" lon="-34.834747">
<ele>10.210000</ele>
<time>2018-08-12T20:08:47Z</time>
<speed>0.00</speed>
</trkpt>
<trkpt lat="-6.968643" lon="-34.834831">
<ele>-4.520000</ele>
<time>2018-08-12T20:13:53Z</time>
<speed>0.00</speed>
</trkpt>
<trkpt lat="-6.968648" lon="-34.834835">
<ele>6.540000</ele>
<time>2018-08-12T20:18:59Z</time>
<speed>0.00</speed>
</trkpt>
<trkpt lat="-6.968679" lon="-34.834854">
<ele>-3.210000</ele>
<time>2018-08-12T20:24:04Z</time>
<speed>0.00</speed>
</trkpt>
<trkpt lat="-6.968633" lon="-34.834808">
<ele>11.120000</ele>
<time>2018-08-12T20:29:09Z</time>
<speed>0.00</speed>
</trkpt>
<trkpt lat="-6.968663" lon="-34.834911">
<ele>11.509999</ele>
<time>2018-08-12T20:34:14Z</time>
<speed>0.06</speed>
</trkpt>
<trkpt lat="-6.968595" lon="-34.835072">
<ele>-11.080000</ele>
<time>2018-08-12T20:39:20Z</time>
<speed>0.00</speed>
</trkpt>
<trkpt lat="-6.968500" lon="-34.835037">
<ele>-1.150000</ele>
<time>2018-08-12T20:44:26Z</time>
<speed>1.34</speed>
</trkpt>
<trkpt lat="-6.968601" lon="-34.834976">
<ele>-3.420000</ele>
<time>2018-08-12T20:49:33Z</time>
<speed>0.00</speed>
</trkpt>
<trkpt lat="-6.968595" lon="-34.834885">
<ele>-2.990000</ele>
<time>2018-08-12T20:54:39Z</time>
<speed>0.00</speed>
</trkpt>
<trkpt lat="-6.968588" lon="-34.834866">
<ele>14.910000</ele>
<time>2018-08-12T20:59:48Z</time>
<speed>0.00</speed>
</trkpt>
<trkpt lat="-6.968623" lon="-34.834660">
<ele>53.480000</ele>
<time>2018-08-12T21:05:05Z</time>
<speed>0.00</speed>
</trkpt>
<trkpt lat="-6.968618" lon="-34.834721">
<ele>22.500000</ele>
<time>2018-08-12T21:10:11Z</time>
<speed>1.69</speed>
</trkpt>
<trkpt lat="-6.968628" lon="-34.834816">
<ele>15.929999</ele>
<time>2018-08-12T21:15:18Z</time>
<speed>0.00</speed>
</trkpt>
<trkpt lat="-6.968800" lon="-34.834286">
<ele>122.079994</ele>
<time>2018-08-12T21:20:28Z</time>
<speed>0.00</speed>
</trkpt>
<trkpt lat="-6.968643" lon="-34.834805">
<ele>10.349999</ele>
<time>2018-08-12T21:26:00Z</time>
<speed>0.17</speed>
</trkpt>
<trkpt lat="-6.968628" lon="-34.834835">
<ele>9.349999</ele>
<time>2018-08-12T21:31:07Z</time>
<speed>0.00</speed>
</trkpt>
<trkpt lat="-6.968564" lon="-34.834827">
<ele>11.889999</ele>
<time>2018-08-12T21:36:12Z</time>
<speed>0.00</speed>
</trkpt>
<trkpt lat="-6.968620" lon="-34.834831">
<ele>22.410000</ele>
<time>2018-08-12T21:41:18Z</time>
<speed>0.00</speed>
</trkpt>
<trkpt lat="-6.968512" lon="-34.834808">
<ele>6.320000</ele>
<time>2018-08-12T21:46:23Z</time>
<speed>0.00</speed>
</trkpt>
<trkpt lat="-6.968588" lon="-34.834995">
<ele>25.760000</ele>
<time>2018-08-12T21:51:27Z</time>
<speed>0.48</speed>
</trkpt>
<trkpt lat="-6.968674" lon="-34.834949">
<ele>-12.639999</ele>
<time>2018-08-12T21:56:33Z</time>
<speed>0.00</speed>
</trkpt>
<trkpt lat="-6.968612" lon="-34.834831">
<ele>-21.209999</ele>
<time>2018-08-12T22:02:33Z</time>
<speed>0.17</speed>
</trkpt>
<trkpt lat="-6.968630" lon="-34.834805">
<ele>-19.070000</ele>
<time>2018-08-12T22:09:19Z</time>
<speed>0.11</speed>
</trkpt>
<trkpt lat="-6.968612" lon="-34.834766">
<ele>22.430000</ele>
<time>2018-08-12T22:16:29Z</time>
<speed>0.18</speed>
</trkpt>
<trkpt lat="-6.968644" lon="-34.834827">
<ele>22.209999</ele>
<time>2018-08-12T22:22:01Z</time>
<speed>0.76</speed>
</trkpt>
<trkpt lat="-6.968584" lon="-34.834820">
<ele>20.080000</ele>
<time>2018-08-12T22:28:14Z</time>
<speed>0.00</speed>
</trkpt>
<trkpt lat="-6.968673" lon="-34.834850">
<ele>-9.040000</ele>
<time>2018-08-12T22:33:29Z</time>
<speed>0.00</speed>
</trkpt>
<trkpt lat="-6.968675" lon="-34.834747">
<ele>-30.289999</ele>
<time>2018-08-12T22:38:43Z</time>
<speed>0.00</speed>
</trkpt>
<trkpt lat="-6.968664" lon="-34.834816">
<ele>-15.309999</ele>
<time>2018-08-12T22:43:56Z</time>
<speed>0.00</speed>
</trkpt>
<trkpt lat="-6.968686" lon="-34.834839">
<ele>49.799999</ele>
<time>2018-08-12T22:49:09Z</time>
<speed>0.00</speed>
</trkpt>
<trkpt lat="-6.968624" lon="-34.834793">
<ele>15.450000</ele>
<time>2018-08-12T22:54:22Z</time>
<speed>0.00</speed>
</trkpt>
<trkpt lat="-6.968600" lon="-34.834854">
<ele>-0.040000</ele>
<time>2018-08-12T22:59:38Z</time>
<speed>0.00</speed>
</trkpt>
<trkpt lat="-6.968372" lon="-34.834866">
<ele>73.419998</ele>
<time>2018-08-12T23:04:55Z</time>
<speed>0.55</speed>
</trkpt>
<trkpt lat="-6.968593" lon="-34.834862">
<ele>-12.120000</ele>
<time>2018-08-12T23:10:00Z</time>
<speed>0.00</speed>
</trkpt>
<trkpt lat="-6.968650" lon="-34.834721">
<ele>-7.140000</ele>
<time>2018-08-12T23:15:05Z</time>
<speed>0.00</speed>
</trkpt>
<trkpt lat="-6.968665" lon="-34.834759">
<ele>14.929999</ele>
<time>2018-08-12T23:20:10Z</time>
<speed>0.00</speed>
</trkpt>
<trkpt lat="-6.968695" lon="-34.834801">
<ele>4.100000</ele>
<time>2018-08-12T23:25:18Z</time>
<speed>0.00</speed>
</trkpt>
<trkpt lat="-6.968781" lon="-34.834656">
<ele>19.400000</ele>
<time>2018-08-12T23:30:25Z</time>
<speed>0.00</speed>
</trkpt>
<trkpt lat="-6.968560" lon="-34.834820">
<ele>6.080000</ele>
<time>2018-08-12T23:35:30Z</time>
<speed>0.00</speed>
</trkpt>
<trkpt lat="-6.968441" lon="-34.834686">
<ele>36.520000</ele>
<time>2018-08-12T23:40:37Z</time>
<speed>0.00</speed>
</trkpt>
<trkpt lat="-6.968577" lon="-34.834743">
<ele>7.900000</ele>
<time>2018-08-12T23:45:42Z</time>
<speed>0.00</speed>
</trkpt>
<trkpt lat="-6.968736" lon="-34.834949">
<ele>-22.570000</ele>
<time>2018-08-12T23:50:48Z</time>
<speed>0.00</speed>
</trkpt>
<trkpt lat="-6.968737" lon="-34.835049">
<ele>3.570000</ele>
<time>2018-08-12T23:56:07Z</time>
<speed>0.34</speed>
</trkpt>
<trkpt lat="-6.968636" lon="-34.834927">
<ele>-10.540000</ele>
<time>2018-08-13T00:01:52Z</time>
<speed>0.19</speed>
</trkpt>
<trkpt lat="-6.968761" lon="-34.834698">
<ele>-15.009999</ele>
<time>2018-08-13T00:09:49Z</time>
<speed>0.39</speed>
</trkpt>
<trkpt lat="-6.968621" lon="-34.834911">
<ele>-8.460000</ele>
<time>2018-08-13T00:22:39Z</time>
<speed>0.49</speed>
</trkpt>
<trkpt lat="-6.968647" lon="-34.834934">
<ele>15.179999</ele>
<time>2018-08-13T00:35:32Z</time>
<speed>0.31</speed>
</trkpt>
<trkpt lat="-6.968535" lon="-34.834835">
<ele>-53.860001</ele>
<time>2018-08-13T00:46:20Z</time>
<speed>0.11</speed>
</trkpt>
<trkpt lat="-6.968469" lon="-34.834743">
<ele>25.369999</ele>
<time>2018-08-13T00:57:55Z</time>
<speed>0.21</speed>
</trkpt>
<trkpt lat="-6.968695" lon="-34.834869">
<ele>12.630000</ele>
<time>2018-08-13T01:08:09Z</time>
<speed>0.05</speed>
</trkpt>
<trkpt lat="-6.968464" lon="-34.834721">
<ele>-33.669998</ele>
<time>2018-08-13T01:18:31Z</time>
<speed>0.25</speed>
</trkpt>
<trkpt lat="-6.968558" lon="-34.834713">
<ele>-28.029999</ele>
<time>2018-08-13T01:28:37Z</time>
<speed>0.13</speed>
</trkpt>
<trkpt lat="-6.968615" lon="-34.834904">
<ele>0.630000</ele>
<time>2018-08-13T01:33:44Z</time>
<speed>0.14</speed>
</trkpt>
<trkpt lat="-6.968598" lon="-34.834797">
<ele>1.330000</ele>
<time>2018-08-13T01:38:51Z</time>
<speed>0.13</speed>
</trkpt>
<trkpt lat="-6.968708" lon="-34.834728">
<ele>15.820000</ele>
<time>2018-08-13T01:44:10Z</time>
<speed>0.17</speed>
</trkpt>
<trkpt lat="-6.968598" lon="-34.834709">
<ele>-13.719999</ele>
<time>2018-08-13T01:49:48Z</time>
<speed>0.22</speed>
</trkpt>
<trkpt lat="-6.968589" lon="-34.834713">
<ele>-11.099999</ele>
<time>2018-08-13T01:55:49Z</time>
<speed>0.45</speed>
</trkpt>
<trkpt lat="-6.968542" lon="-34.834606">
<ele>22.949999</ele>
<time>2018-08-13T02:02:42Z</time>
<speed>0.18</speed>
</trkpt>
<trkpt lat="-6.968640" lon="-34.834629">
<ele>-1.770000</ele>
<time>2018-08-13T02:10:40Z</time>
<speed>0.75</speed>
</trkpt>
<trkpt lat="-6.968639" lon="-34.834736">
<ele>-2.560000</ele>
<time>2018-08-13T02:18:55Z</time>
<speed>0.20</speed>
</trkpt>
<trkpt lat="-6.968507" lon="-34.834709">
<ele>-9.900000</ele>
<time>2018-08-13T02:27:51Z</time>
<speed>0.57</speed>
</trkpt>
<trkpt lat="-6.968597" lon="-34.834900">
<ele>-2.300000</ele>
<time>2018-08-13T02:37:00Z</time>
<speed>0.07</speed>
</trkpt>
<trkpt lat="-6.968599" lon="-34.834827">
<ele>-12.929999</ele>
<time>2018-08-13T02:45:52Z</time>
<speed>0.00</speed>
</trkpt>
<trkpt lat="-6.968556" lon="-34.835018">
<ele>-84.180000</ele>
<time>2018-08-13T02:51:23Z</time>
<speed>0.00</speed>
</trkpt>
<trkpt lat="-6.968665" lon="-34.834888">
<ele>-13.570000</ele>
<time>2018-08-13T02:58:17Z</time>
<speed>0.00</speed>
</trkpt>
</trkseg>
</trk>
<trk>
<name>20180824-192101(18)</name>
<desc>Color:004000ff</desc>
<trkseg>
<trkpt lat="-6.965437" lon="-34.833099">
<ele>0.200000</ele>
<time>2018-08-12T03:02:36Z</time>
<speed>0.00</speed>
</trkpt>
<trkpt lat="-6.965714" lon="-34.832706">
<ele>3.870000</ele>
<time>2018-08-12T03:07:54Z</time>
<speed>0.00</speed>
</trkpt>
<trkpt lat="-6.965637" lon="-34.832813">
<ele>20.150000</ele>
<time>2018-08-12T03:13:11Z</time>
<speed>0.00</speed>
</trkpt>
<trkpt lat="-6.965451" lon="-34.833042">
<ele>-2.450000</ele>
<time>2018-08-12T03:18:28Z</time>
<speed>0.00</speed>
</trkpt>
<trkpt lat="-6.965429" lon="-34.833069">
<ele>12.880000</ele>
<time>2018-08-12T03:24:17Z</time>
<speed>0.32</speed>
</trkpt>
<trkpt lat="-6.965321" lon="-34.833179">
<ele>-19.680000</ele>
<time>2018-08-12T03:29:36Z</time>
<speed>0.00</speed>
</trkpt>
<trkpt lat="-6.965572" lon="-34.832985">
<ele>18.809999</ele>
<time>2018-08-12T03:34:52Z</time>
<speed>0.00</speed>
</trkpt>
<trkpt lat="-6.965450" lon="-34.833027">
<ele>6.680000</ele>
<time>2018-08-12T03:40:09Z</time>
<speed>0.00</speed>
</trkpt>
<trkpt lat="-6.965466" lon="-34.833038">
<ele>25.000000</ele>
<time>2018-08-12T03:45:25Z</time>
<speed>0.04</speed>
</trkpt>
<trkpt lat="-6.965427" lon="-34.833046">
<ele>-0.560000</ele>
<time>2018-08-12T03:50:42Z</time>
<speed>0.00</speed>
</trkpt>
<trkpt lat="-6.965401" lon="-34.833355">
<ele>-13.820000</ele>
<time>2018-08-12T03:55:58Z</time>
<speed>0.00</speed>
</trkpt>
<trkpt lat="-6.965412" lon="-34.833019">
<ele>7.870000</ele>
<time>2018-08-12T04:01:17Z</time>
<speed>0.00</speed>
</trkpt>
<trkpt lat="-6.965390" lon="-34.833103">
<ele>-0.180000</ele>
<time>2018-08-12T04:06:38Z</time>
<speed>0.00</speed>
</trkpt>
<trkpt lat="-6.965418" lon="-34.832996">
<ele>5.610000</ele>
<time>2018-08-12T04:12:07Z</time>
<speed>0.14</speed>
</trkpt>
<trkpt lat="-6.965390" lon="-34.833038">
<ele>18.969999</ele>
<time>2018-08-12T04:17:32Z</time>
<speed>0.71</speed>
</trkpt>
<trkpt lat="-6.965456" lon="-34.833019">
<ele>-21.350000</ele>
<time>2018-08-12T04:23:05Z</time>
<speed>0.24</speed>
</trkpt>
<trkpt lat="-6.965400" lon="-34.833004">
<ele>11.509999</ele>
<time>2018-08-12T04:28:56Z</time>
<speed>0.34</speed>
</trkpt>
<trkpt lat="-6.965406" lon="-34.833160">
<ele>-3.460000</ele>
<time>2018-08-12T04:36:10Z</time>
<speed>0.00</speed>
</trkpt>
<trkpt lat="-6.965496" lon="-34.833099">
<ele>-0.920000</ele>
<time>2018-08-12T04:41:27Z</time>
<speed>0.00</speed>
</trkpt>
<trkpt lat="-6.965425" lon="-34.833027">
<ele>16.719999</ele>
<time>2018-08-12T04:46:44Z</time>
<speed>0.00</speed>
</trkpt>
<trkpt lat="-6.965422" lon="-34.833145">
<ele>-59.599998</ele>
<time>2018-08-12T04:52:04Z</time>
<speed>0.00</speed>
</trkpt>
<trkpt lat="-6.965473" lon="-34.832920">
<ele>0.870000</ele>
<time>2018-08-12T04:57:26Z</time>
<speed>0.00</speed>
</trkpt>
<trkpt lat="-6.965396" lon="-34.833050">
<ele>24.230000</ele>
<time>2018-08-12T05:02:48Z</time>
<speed>0.00</speed>
</trkpt>
<trkpt lat="-6.965424" lon="-34.833088">
<ele>10.900000</ele>
<time>2018-08-12T05:08:12Z</time>
<speed>0.00</speed>
</trkpt>
<trkpt lat="-6.965405" lon="-34.833115">
<ele>-17.049999</ele>
<time>2018-08-12T05:13:38Z</time>
<speed>0.42</speed>
</trkpt>
<trkpt lat="-6.965469" lon="-34.833046">
<ele>42.719997</ele>
<time>2018-08-12T05:18:54Z</time>
<speed>0.00</speed>
</trkpt>
<trkpt lat="-6.965445" lon="-34.833076">
<ele>-20.850000</ele>
<time>2018-08-12T05:24:10Z</time>
<speed>0.00</speed>
</trkpt>
<trkpt lat="-6.965475" lon="-34.833019">
<ele>-6.300000</ele>
<time>2018-08-12T05:29:27Z</time>
<speed>0.00</speed>
</trkpt>
<trkpt lat="-6.965312" lon="-34.832985">
<ele>18.129999</ele>
<time>2018-08-12T05:34:45Z</time>
<speed>0.00</speed>
</trkpt>
<trkpt lat="-6.965464" lon="-34.833057">
<ele>0.410000</ele>
<time>2018-08-12T05:40:02Z</time>
<speed>1.76</speed>
</trkpt>
<trkpt lat="-6.965455" lon="-34.833038">
<ele>16.889999</ele>
<time>2018-08-12T05:45:18Z</time>
<speed>0.00</speed>
</trkpt>
<trkpt lat="-6.965424" lon="-34.833076">
<ele>-18.359999</ele>
<time>2018-08-12T05:50:37Z</time>
<speed>0.00</speed>
</trkpt>
<trkpt lat="-6.965496" lon="-34.833019">
<ele>3.000000</ele>
<time>2018-08-12T05:55:58Z</time>
<speed>0.56</speed>
</trkpt>
<trkpt lat="-6.965378" lon="-34.833118">
<ele>30.699999</ele>
<time>2018-08-12T06:01:51Z</time>
<speed>0.23</speed>
</trkpt>
<trkpt lat="-6.965446" lon="-34.833103">
<ele>9.230000</ele>
<time>2018-08-12T06:07:17Z</time>
<speed>0.39</speed>
</trkpt>
<trkpt lat="-6.965469" lon="-34.833069">
<ele>4.080000</ele>
<time>2018-08-12T06:13:33Z</time>
<speed>0.11</speed>
</trkpt>
<trkpt lat="-6.965542" lon="-34.832996">
<ele>-8.280000</ele>
<time>2018-08-12T06:19:48Z</time>
<speed>0.00</speed>
</trkpt>
<trkpt lat="-6.965384" lon="-34.833019">
<ele>-0.370000</ele>
<time>2018-08-12T06:25:04Z</time>
<speed>0.00</speed>
</trkpt>
<trkpt lat="-6.965522" lon="-34.833027">
<ele>24.689999</ele>
<time>2018-08-12T06:30:21Z</time>
<speed>0.00</speed>
</trkpt>
<trkpt lat="-6.965416" lon="-34.832996">
<ele>-6.790000</ele>
<time>2018-08-12T06:35:37Z</time>
<speed>0.00</speed>
</trkpt>
<trkpt lat="-6.965417" lon="-34.832870">
<ele>-24.019999</ele>
<time>2018-08-12T06:40:54Z</time>
<speed>0.00</speed>
</trkpt>
<trkpt lat="-6.965405" lon="-34.833019">
<ele>20.199999</ele>
<time>2018-08-12T06:46:12Z</time>
<speed>0.00</speed>
</trkpt>
<trkpt lat="-6.965492" lon="-34.832943">
<ele>14.610000</ele>
<time>2018-08-12T06:51:28Z</time>
<speed>0.00</speed>
</trkpt>
<trkpt lat="-6.965350" lon="-34.833050">
<ele>-8.990000</ele>
<time>2018-08-12T06:56:44Z</time>
<speed>0.00</speed>
</trkpt>
<trkpt lat="-6.965522" lon="-34.833096">
<ele>13.610000</ele>
<time>2018-08-12T07:02:06Z</time>
<speed>0.00</speed>
</trkpt>
<trkpt lat="-6.965374" lon="-34.833405">
<ele>-25.930000</ele>
<time>2018-08-12T07:07:31Z</time>
<speed>0.00</speed>
</trkpt>
<trkpt lat="-6.965531" lon="-34.833076">
<ele>1.220000</ele>
<time>2018-08-12T07:12:51Z</time>
<speed>0.00</speed>
</trkpt>
<trkpt lat="-6.965396" lon="-34.833321">
<ele>-32.689999</ele>
<time>2018-08-12T07:18:07Z</time>
<speed>0.00</speed>
</trkpt>
<trkpt lat="-6.965442" lon="-34.832985">
<ele>-3.700000</ele>
<time>2018-08-12T07:23:24Z</time>
<speed>0.00</speed>
</trkpt>
<trkpt lat="-6.965430" lon="-34.833000">
<ele>-0.250000</ele>
<time>2018-08-12T07:29:04Z</time>
<speed>0.00</speed>
</trkpt>
<trkpt lat="-6.965479" lon="-34.833046">
<ele>13.599999</ele>
<time>2018-08-12T07:34:22Z</time>
<speed>0.57</speed>
</trkpt>
<trkpt lat="-6.965446" lon="-34.832886">
<ele>7.600000</ele>
<time>2018-08-12T07:39:39Z</time>
<speed>0.00</speed>
</trkpt>
<trkpt lat="-6.965425" lon="-34.832989">
<ele>2.260000</ele>
<time>2018-08-12T07:44:55Z</time>
<speed>0.00</speed>
</trkpt>
<trkpt lat="-6.965508" lon="-34.833126">
<ele>11.110000</ele>
<time>2018-08-12T07:50:11Z</time>
<speed>0.00</speed>
</trkpt>
<trkpt lat="-6.965373" lon="-34.833164">
<ele>45.939999</ele>
<time>2018-08-12T07:55:47Z</time>
<speed>0.28</speed>
</trkpt>
<trkpt lat="-6.965396" lon="-34.832943">
<ele>16.000000</ele>
<time>2018-08-12T08:01:12Z</time>
<speed>0.85</speed>
</trkpt>
<trkpt lat="-6.965524" lon="-34.833092">
<ele>17.230000</ele>
<time>2018-08-12T08:06:29Z</time>
<speed>0.00</speed>
</trkpt>
<trkpt lat="-6.965399" lon="-34.832893">
<ele>-15.130000</ele>
<time>2018-08-12T08:11:45Z</time>
<speed>0.00</speed>
</trkpt>
<trkpt lat="-6.965396" lon="-34.833118">
<ele>19.160000</ele>
<time>2018-08-12T08:17:06Z</time>
<speed>0.25</speed>
</trkpt>
<trkpt lat="-6.965357" lon="-34.833061">
<ele>14.910000</ele>
<time>2018-08-12T08:22:21Z</time>
<speed>0.00</speed>
</trkpt>
<trkpt lat="-6.965412" lon="-34.832973">
<ele>11.190000</ele>
<time>2018-08-12T08:27:37Z</time>
<speed>0.00</speed>
</trkpt>
<trkpt lat="-6.965617" lon="-34.833107">
<ele>-4.060000</ele>
<time>2018-08-12T08:32:52Z</time>
<speed>0.00</speed>
</trkpt>
<trkpt lat="-6.965555" lon="-34.833023">
<ele>-2.110000</ele>
<time>2018-08-12T08:38:08Z</time>
<speed>0.00</speed>
</trkpt>
<trkpt lat="-6.965545" lon="-34.833076">
<ele>13.750000</ele>
<time>2018-08-12T08:43:25Z</time>
<speed>0.42</speed>
</trkpt>
<trkpt lat="-6.965502" lon="-34.833202">
<ele>2.740000</ele>
<time>2018-08-12T08:49:04Z</time>
<speed>1.14</speed>
</trkpt>
<trkpt lat="-6.965487" lon="-34.832981">
<ele>9.370000</ele>
<time>2018-08-12T08:54:28Z</time>
<speed>0.76</speed>
</trkpt>
<trkpt lat="-6.965473" lon="-34.832981">
<ele>28.809999</ele>
<time>2018-08-12T08:59:48Z</time>
<speed>0.00</speed>
</trkpt>
<trkpt lat="-6.965456" lon="-34.833046">
<ele>18.250000</ele>
<time>2018-08-12T09:05:06Z</time>
<speed>0.00</speed>
</trkpt>
<trkpt lat="-6.965429" lon="-34.833080">
<ele>13.200000</ele>
<time>2018-08-12T09:10:21Z</time>
<speed>0.00</speed>
</trkpt>
<trkpt lat="-6.965507" lon="-34.832996">
<ele>-18.369999</ele>
<time>2018-08-12T09:15:56Z</time>
<speed>0.69</speed>
</trkpt>
<trkpt lat="-6.965537" lon="-34.832829">
<ele>34.259998</ele>
<time>2018-08-12T09:21:15Z</time>
<speed>0.51</speed>
</trkpt>
<trkpt lat="-6.965448" lon="-34.833099">
<ele>6.960000</ele>
<time>2018-08-12T09:26:33Z</time>
<speed>0.00</speed>
</trkpt>
<trkpt lat="-6.965467" lon="-34.833050">
<ele>10.679999</ele>
<time>2018-08-12T09:31:55Z</time>
<speed>0.76</speed>
</trkpt>
<trkpt lat="-6.965548" lon="-34.832977">
<ele>-11.520000</ele>
<time>2018-08-12T09:37:15Z</time>
<speed>0.00</speed>
</trkpt>
<trkpt lat="-6.965391" lon="-34.833126">
<ele>15.809999</ele>
<time>2018-08-12T09:42:33Z</time>
<speed>0.00</speed>
</trkpt>
<trkpt lat="-6.965325" lon="-34.833218">
<ele>-6.470000</ele>
<time>2018-08-12T09:48:05Z</time>
<speed>0.00</speed>
</trkpt>
<trkpt lat="-6.965455" lon="-34.832920">
<ele>3.860000</ele>
<time>2018-08-12T09:53:45Z</time>
<speed>0.73</speed>
</trkpt>
<trkpt lat="-6.965378" lon="-34.833023">
<ele>23.709999</ele>
<time>2018-08-12T10:02:03Z</time>
<speed>0.27</speed>
</trkpt>
<trkpt lat="-6.965415" lon="-34.833054">
<ele>24.850000</ele>
<time>2018-08-12T10:15:26Z</time>
<speed>0.05</speed>
</trkpt>
<trkpt lat="-6.965544" lon="-34.833138">
<ele>19.279999</ele>
<time>2018-08-12T10:20:51Z</time>
<speed>0.52</speed>
</trkpt>
<trkpt lat="-6.965469" lon="-34.833057">
<ele>4.140000</ele>
<time>2018-08-12T10:29:39Z</time>
<speed>0.00</speed>
</trkpt>
<trkpt lat="-6.965473" lon="-34.833099">
<ele>12.980000</ele>
<time>2018-08-12T10:34:56Z</time>
<speed>0.00</speed>
</trkpt>
<trkpt lat="-6.965421" lon="-34.833065">
<ele>-5.040000</ele>
<time>2018-08-12T10:40:12Z</time>
<speed>0.00</speed>
</trkpt>
<trkpt lat="-6.965533" lon="-34.833057">
<ele>-1.140000</ele>
<time>2018-08-12T10:45:42Z</time>
<speed>0.92</speed>
</trkpt>
<trkpt lat="-6.965432" lon="-34.833153">
<ele>67.279999</ele>
<time>2018-08-12T10:51:56Z</time>
<speed>1.78</speed>
</trkpt>
<trkpt lat="-6.965462" lon="-34.833027">
<ele>-1.320000</ele>
<time>2018-08-12T10:57:26Z</time>
<speed>0.21</speed>
</trkpt>
<trkpt lat="-6.965434" lon="-34.833084">
<ele>17.119999</ele>
<time>2018-08-12T11:02:52Z</time>
<speed>0.00</speed>
</trkpt>
<trkpt lat="-6.965413" lon="-34.833141">
<ele>3.640000</ele>
<time>2018-08-12T11:08:25Z</time>
<speed>0.27</speed>
</trkpt>
<trkpt lat="-6.965455" lon="-34.832989">
<ele>23.559999</ele>
<time>2018-08-12T11:13:55Z</time>
<speed>0.46</speed>
</trkpt>
<trkpt lat="-6.965417" lon="-34.833099">
<ele>-0.100000</ele>
<time>2018-08-12T11:19:52Z</time>
<speed>0.00</speed>
</trkpt>
<trkpt lat="-6.965444" lon="-34.833015">
<ele>47.980000</ele>
<time>2018-08-12T11:25:17Z</time>
<speed>0.20</speed>
</trkpt>
<trkpt lat="-6.965420" lon="-34.833187">
<ele>-37.619999</ele>
<time>2018-08-12T11:30:32Z</time>
<speed>0.00</speed>
</trkpt>
<trkpt lat="-6.965500" lon="-34.833012">
<ele>12.320000</ele>
<time>2018-08-12T11:36:11Z</time>
<speed>0.28</speed>
</trkpt>
<trkpt lat="-6.965467" lon="-34.833138">
<ele>-1.700000</ele>
<time>2018-08-12T11:42:16Z</time>
<speed>0.12</speed>
</trkpt>
<trkpt lat="-6.965489" lon="-34.833023">
<ele>20.379999</ele>
<time>2018-08-12T11:50:21Z</time>
<speed>0.84</speed>
</trkpt>
<trkpt lat="-6.965507" lon="-34.833054">
<ele>34.450001</ele>
<time>2018-08-12T11:59:30Z</time>
<speed>0.00</speed>
</trkpt>
<trkpt lat="-6.965632" lon="-34.833015">
<ele>92.669998</ele>
<time>2018-08-12T12:04:52Z</time>
<speed>0.00</speed>
</trkpt>
<trkpt lat="-6.965404" lon="-34.833027">
<ele>-8.500000</ele>
<time>2018-08-12T12:10:09Z</time>
<speed>0.00</speed>
</trkpt>
<trkpt lat="-6.965394" lon="-34.833023">
<ele>10.139999</ele>
<time>2018-08-12T12:15:28Z</time>
<speed>0.00</speed>
</trkpt>
<trkpt lat="-6.965396" lon="-34.833107">
<ele>31.879999</ele>
<time>2018-08-12T12:20:48Z</time>
<speed>0.14</speed>
</trkpt>
<trkpt lat="-6.965439" lon="-34.833088">
<ele>37.500000</ele>
<time>2018-08-12T12:26:08Z</time>
<speed>0.00</speed>
</trkpt>
<trkpt lat="-6.965432" lon="-34.833099">
<ele>35.750000</ele>
<time>2018-08-12T12:31:24Z</time>
<speed>0.00</speed>
</trkpt>
<trkpt lat="-6.965457" lon="-34.833038">
<ele>39.059998</ele>
<time>2018-08-12T12:36:43Z</time>
<speed>0.00</speed>
</trkpt>
<trkpt lat="-6.965486" lon="-34.833050">
<ele>24.289999</ele>
<time>2018-08-12T12:42:01Z</time>
<speed>0.00</speed>
</trkpt>
<trkpt lat="-6.965447" lon="-34.833019">
<ele>27.510000</ele>
<time>2018-08-12T12:47:23Z</time>
<speed>0.35</speed>
</trkpt>
<trkpt lat="-6.965426" lon="-34.832993">
<ele>40.189999</ele>
<time>2018-08-12T12:52:59Z</time>
<speed>0.37</speed>
</trkpt>
<trkpt lat="-6.965439" lon="-34.832973">
<ele>47.450001</ele>
<time>2018-08-12T12:58:38Z</time>
<speed>1.03</speed>
</trkpt>
<trkpt lat="-6.965510" lon="-34.832996">
<ele>31.820000</ele>
<time>2018-08-12T13:05:44Z</time>
<speed>0.47</speed>
</trkpt>
<trkpt lat="-6.965428" lon="-34.832909">
<ele>-0.020000</ele>
<time>2018-08-12T13:14:40Z</time>
<speed>0.00</speed>
</trkpt>
<trkpt lat="-6.965433" lon="-34.833019">
<ele>32.950001</ele>
<time>2018-08-12T13:20:24Z</time>
<speed>0.23</speed>
</trkpt>
<trkpt lat="-6.965454" lon="-34.832764">
<ele>56.329998</ele>
<time>2018-08-12T13:29:00Z</time>
<speed>0.27</speed>
</trkpt>
<trkpt lat="-6.965567" lon="-34.833103">
<ele>-6.650000</ele>
<time>2018-08-12T13:38:31Z</time>
<speed>0.00</speed>
</trkpt>
<trkpt lat="-6.965417" lon="-34.832867">
<ele>98.570000</ele>
<time>2018-08-12T13:43:54Z</time>
<speed>0.70</speed>
</trkpt>
<trkpt lat="-6.965451" lon="-34.832958">
<ele>66.459999</ele>
<time>2018-08-12T13:49:17Z</time>
<speed>0.00</speed>
</trkpt>
<trkpt lat="-6.965481" lon="-34.833046">
<ele>-3.840000</ele>
<time>2018-08-12T13:55:00Z</time>
<speed>0.26</speed>
</trkpt>
<trkpt lat="-6.965601" lon="-34.832989">
<ele>-7.700000</ele>
<time>2018-08-12T14:02:51Z</time>
<speed>0.16</speed>
</trkpt>
<trkpt lat="-6.965216" lon="-34.833374">
<ele>65.369995</ele>
<time>2018-08-12T14:12:11Z</time>
<speed>0.42</speed>
</trkpt>
<trkpt lat="-6.965040" lon="-34.833321">
<ele>131.419998</ele>
<time>2018-08-12T14:23:33Z</time>
<speed>0.23</speed>
</trkpt>
<trkpt lat="-6.965508" lon="-34.833076">
<ele>-31.689999</ele>
<time>2018-08-12T14:33:48Z</time>
<speed>0.00</speed>
</trkpt>
<trkpt lat="-6.965541" lon="-34.833073">
<ele>-40.629997</ele>
<time>2018-08-12T14:39:12Z</time>
<speed>0.07</speed>
</trkpt>
<trkpt lat="-6.965440" lon="-34.833057">
<ele>6.570000</ele>
<time>2018-08-12T14:45:03Z</time>
<speed>0.30</speed>
</trkpt>
<trkpt lat="-6.965500" lon="-34.833008">
<ele>15.089999</ele>
<time>2018-08-12T14:53:24Z</time>
<speed>0.00</speed>
</trkpt>
<trkpt lat="-6.965348" lon="-34.833141">
<ele>84.860001</ele>
<time>2018-08-12T14:58:44Z</time>
<speed>0.00</speed>
</trkpt>
<trkpt lat="-6.965464" lon="-34.832943">
<ele>-0.900000</ele>
<time>2018-08-12T15:04:03Z</time>
<speed>0.00</speed>
</trkpt>
<trkpt lat="-6.965449" lon="-34.833015">
<ele>25.180000</ele>
<time>2018-08-12T15:09:16Z</time>
<speed>0.00</speed>
</trkpt>
<trkpt lat="-6.965435" lon="-34.833027">
<ele>32.219997</ele>
<time>2018-08-12T15:14:28Z</time>
<speed>0.00</speed>
</trkpt>
<trkpt lat="-6.965481" lon="-34.833061">
<ele>48.500000</ele>
<time>2018-08-12T15:19:41Z</time>
<speed>0.00</speed>
</trkpt>
<trkpt lat="-6.965500" lon="-34.832973">
<ele>33.279999</ele>
<time>2018-08-12T15:24:53Z</time>
<speed>0.00</speed>
</trkpt>
<trkpt lat="-6.965456" lon="-34.833199">
<ele>40.439999</ele>
<time>2018-08-12T15:30:06Z</time>
<speed>0.00</speed>
</trkpt>
<trkpt lat="-6.965513" lon="-34.833050">
<ele>5.080000</ele>
<time>2018-08-12T15:35:18Z</time>
<speed>0.53</speed>
</trkpt>
<trkpt lat="-6.965483" lon="-34.832924">
<ele>41.809998</ele>
<time>2018-08-12T15:40:29Z</time>
<speed>0.00</speed>
</trkpt>
<trkpt lat="-6.965449" lon="-34.832943">
<ele>31.189999</ele>
<time>2018-08-12T15:45:44Z</time>
<speed>0.00</speed>
</trkpt>
<trkpt lat="-6.965459" lon="-34.832905">
<ele>45.349998</ele>
<time>2018-08-12T15:50:57Z</time>
<speed>0.00</speed>
</trkpt>
<trkpt lat="-6.965501" lon="-34.832958">
<ele>24.510000</ele>
<time>2018-08-12T15:56:13Z</time>
<speed>0.00</speed>
</trkpt>
<trkpt lat="-6.965518" lon="-34.832996">
<ele>12.240000</ele>
<time>2018-08-12T16:02:01Z</time>
<speed>0.16</speed>
</trkpt>
<trkpt lat="-6.965564" lon="-34.832973">
<ele>57.539997</ele>
<time>2018-08-12T16:07:40Z</time>
<speed>0.13</speed>
</trkpt>
<trkpt lat="-6.965425" lon="-34.833084">
<ele>35.389999</ele>
<time>2018-08-12T16:13:37Z</time>
<speed>0.34</speed>
</trkpt>
<trkpt lat="-6.965504" lon="-34.832989">
<ele>10.480000</ele>
<time>2018-08-12T16:18:48Z</time>
<speed>0.00</speed>
</trkpt>
<trkpt lat="-6.965529" lon="-34.833172">
<ele>71.309998</ele>
<time>2018-08-12T16:23:59Z</time>
<speed>0.00</speed>
</trkpt>
<trkpt lat="-6.965495" lon="-34.833084">
<ele>22.590000</ele>
<time>2018-08-12T16:29:10Z</time>
<speed>0.00</speed>
</trkpt>
<trkpt lat="-6.965533" lon="-34.833015">
<ele>33.590000</ele>
<time>2018-08-12T16:34:23Z</time>
<speed>0.15</speed>
</trkpt>
<trkpt lat="-6.965494" lon="-34.833031">
<ele>28.559999</ele>
<time>2018-08-12T16:39:37Z</time>
<speed>0.00</speed>
</trkpt>
<trkpt lat="-6.965523" lon="-34.832951">
<ele>-2.040000</ele>
<time>2018-08-12T16:44:52Z</time>
<speed>0.00</speed>
</trkpt>
<trkpt lat="-6.965463" lon="-34.832932">
<ele>27.129999</ele>
<time>2018-08-12T16:50:07Z</time>
<speed>0.08</speed>
</trkpt>
<trkpt lat="-6.965511" lon="-34.833031">
<ele>16.309999</ele>
<time>2018-08-12T16:55:19Z</time>
<speed>0.00</speed>
</trkpt>
<trkpt lat="-6.965446" lon="-34.832993">
<ele>-81.549995</ele>
<time>2018-08-12T17:00:47Z</time>
<speed>0.00</speed>
</trkpt>
<trkpt lat="-6.965331" lon="-34.832809">
<ele>29.260000</ele>
<time>2018-08-12T17:06:10Z</time>
<speed>1.44</speed>
</trkpt>
<trkpt lat="-6.965454" lon="-34.833099">
<ele>-48.539997</ele>
<time>2018-08-12T17:11:27Z</time>
<speed>0.00</speed>
</trkpt>
<trkpt lat="-6.965395" lon="-34.833073">
<ele>-1.870000</ele>
<time>2018-08-12T17:16:44Z</time>
<speed>0.00</speed>
</trkpt>
<trkpt lat="-6.965440" lon="-34.832981">
<ele>24.570000</ele>
<time>2018-08-12T17:22:11Z</time>
<speed>0.04</speed>
</trkpt>
<trkpt lat="-6.965338" lon="-34.833340">
<ele>-56.750000</ele>
<time>2018-08-12T17:27:28Z</time>
<speed>0.00</speed>
</trkpt>
<trkpt lat="-6.965419" lon="-34.833061">
<ele>-8.679999</ele>
<time>2018-08-12T17:32:45Z</time>
<speed>0.53</speed>
</trkpt>
<trkpt lat="-6.965426" lon="-34.833187">
<ele>-25.340000</ele>
<time>2018-08-12T17:38:02Z</time>
<speed>0.41</speed>
</trkpt>
<trkpt lat="-6.965411" lon="-34.833065">
<ele>-37.739998</ele>
<time>2018-08-12T17:43:19Z</time>
<speed>0.22</speed>
</trkpt>
<trkpt lat="-6.965380" lon="-34.833282">
<ele>-7.940000</ele>
<time>2018-08-12T17:48:35Z</time>
<speed>0.00</speed>
</trkpt>
<trkpt lat="-6.965509" lon="-34.832890">
<ele>43.820000</ele>
<time>2018-08-12T17:53:52Z</time>
<speed>0.00</speed>
</trkpt>
<trkpt lat="-6.965500" lon="-34.833134">
<ele>10.520000</ele>
<time>2018-08-12T17:59:32Z</time>
<speed>0.34</speed>
</trkpt>
<trkpt lat="-6.965578" lon="-34.833164">
<ele>19.240000</ele>
<time>2018-08-12T18:06:21Z</time>
<speed>0.00</speed>
</trkpt>
<trkpt lat="-6.965320" lon="-34.832886">
<ele>26.670000</ele>
<time>2018-08-12T18:14:46Z</time>
<speed>0.00</speed>
</trkpt>
<trkpt lat="-6.965490" lon="-34.833252">
<ele>-14.110000</ele>
<time>2018-08-12T18:20:19Z</time>
<speed>0.48</speed>
</trkpt>
<trkpt lat="-6.965469" lon="-34.833138">
<ele>5.480000</ele>
<time>2018-08-12T18:27:58Z</time>
<speed>0.00</speed>
</trkpt>
<trkpt lat="-6.965484" lon="-34.833073">
<ele>13.360000</ele>
<time>2018-08-12T18:36:39Z</time>
<speed>0.00</speed>
</trkpt>
<trkpt lat="-6.965345" lon="-34.833103">
<ele>12.559999</ele>
<time>2018-08-12T18:42:12Z</time>
<speed>0.61</speed>
</trkpt>
<trkpt lat="-6.965314" lon="-34.833057">
<ele>4.260000</ele>
<time>2018-08-12T18:49:36Z</time>
<speed>0.00</speed>
</trkpt>
<trkpt lat="-6.965363" lon="-34.832989">
<ele>1.130000</ele>
<time>2018-08-12T18:54:47Z</time>
<speed>0.00</speed>
</trkpt>
<trkpt lat="-6.965302" lon="-34.832996">
<ele>5.360000</ele>
<time>2018-08-12T19:00:04Z</time>
<speed>0.00</speed>
</trkpt>
<trkpt lat="-6.965373" lon="-34.833000">
<ele>-12.370000</ele>
<time>2018-08-12T19:05:17Z</time>
<speed>0.46</speed>
</trkpt>
<trkpt lat="-6.965329" lon="-34.833065">
<ele>22.000000</ele>
<time>2018-08-12T19:10:31Z</time>
<speed>0.00</speed>
</trkpt>
<trkpt lat="-6.965348" lon="-34.833065">
<ele>27.320000</ele>
<time>2018-08-12T19:15:42Z</time>
<speed>0.00</speed>
</trkpt>
<trkpt lat="-6.965396" lon="-34.832912">
<ele>4.760000</ele>
<time>2018-08-12T19:20:53Z</time>
<speed>0.00</speed>
</trkpt>
<trkpt lat="-6.965493" lon="-34.833164">
<ele>-8.750000</ele>
<time>2018-08-12T19:26:08Z</time>
<speed>0.42</speed>
</trkpt>
<trkpt lat="-6.965500" lon="-34.832981">
<ele>-3.810000</ele>
<time>2018-08-12T19:31:20Z</time>
<speed>0.00</speed>
</trkpt>
<trkpt lat="-6.965730" lon="-34.832905">
<ele>-40.250000</ele>
<time>2018-08-12T19:36:34Z</time>
<speed>0.00</speed>
</trkpt>
<trkpt lat="-6.965686" lon="-34.833031">
<ele>-58.739998</ele>
<time>2018-08-12T19:41:46Z</time>
<speed>0.00</speed>
</trkpt>
<trkpt lat="-6.965370" lon="-34.833057">
<ele>17.549999</ele>
<time>2018-08-12T19:46:58Z</time>
<speed>0.00</speed>
</trkpt>
<trkpt lat="-6.965381" lon="-34.833046">
<ele>36.899998</ele>
<time>2018-08-12T19:52:12Z</time>
<speed>0.00</speed>
</trkpt>
<trkpt lat="-6.965321" lon="-34.833168">
<ele>0.150000</ele>
<time>2018-08-12T19:57:55Z</time>
<speed>0.21</speed>
</trkpt>
<trkpt lat="-6.965422" lon="-34.833092">
<ele>4.570000</ele>
<time>2018-08-12T20:03:11Z</time>
<speed>0.00</speed>
</trkpt>
<trkpt lat="-6.965490" lon="-34.833042">
<ele>-1.030000</ele>
<time>2018-08-12T20:08:22Z</time>
<speed>0.00</speed>
</trkpt>
<trkpt lat="-6.965508" lon="-34.833023">
<ele>1.010000</ele>
<time>2018-08-12T20:13:33Z</time>
<speed>0.00</speed>
</trkpt>
<trkpt lat="-6.965403" lon="-34.833096">
<ele>21.580000</ele>
<time>2018-08-12T20:18:44Z</time>
<speed>0.00</speed>
</trkpt>
<trkpt lat="-6.965383" lon="-34.833035">
<ele>15.139999</ele>
<time>2018-08-12T20:23:55Z</time>
<speed>0.00</speed>
</trkpt>
<trkpt lat="-6.965436" lon="-34.833031">
<ele>1.470000</ele>
<time>2018-08-12T20:29:06Z</time>
<speed>0.72</speed>
</trkpt>
<trkpt lat="-6.965452" lon="-34.833107">
<ele>3.450000</ele>
<time>2018-08-12T20:34:18Z</time>
<speed>0.00</speed>
</trkpt>
<trkpt lat="-6.965411" lon="-34.833103">
<ele>58.559998</ele>
<time>2018-08-12T20:39:29Z</time>
<speed>0.00</speed>
</trkpt>
<trkpt lat="-6.965464" lon="-34.832989">
<ele>12.440000</ele>
<time>2018-08-12T20:44:41Z</time>
<speed>0.00</speed>
</trkpt>
<trkpt lat="-6.965498" lon="-34.833054">
<ele>-5.070000</ele>
<time>2018-08-12T20:49:52Z</time>
<speed>0.00</speed>
</trkpt>
<trkpt lat="-6.965483" lon="-34.833031">
<ele>-8.150000</ele>
<time>2018-08-12T20:55:03Z</time>
<speed>0.16</speed>
</trkpt>
<trkpt lat="-6.965464" lon="-34.833061">
<ele>8.450000</ele>
<time>2018-08-12T21:00:15Z</time>
<speed>0.00</speed>
</trkpt>
<trkpt lat="-6.965471" lon="-34.833035">
<ele>29.869999</ele>
<time>2018-08-12T21:05:26Z</time>
<speed>0.00</speed>
</trkpt>
<trkpt lat="-6.965442" lon="-34.833126">
<ele>14.860000</ele>
<time>2018-08-12T21:10:38Z</time>
<speed>0.00</speed>
</trkpt>
<trkpt lat="-6.965420" lon="-34.833073">
<ele>12.639999</ele>
<time>2018-08-12T21:15:48Z</time>
<speed>0.00</speed>
</trkpt>
<trkpt lat="-6.965456" lon="-34.833126">
<ele>10.690000</ele>
<time>2018-08-12T21:20:59Z</time>
<speed>0.00</speed>
</trkpt>
<trkpt lat="-6.965445" lon="-34.832993">
<ele>16.389999</ele>
<time>2018-08-12T21:26:10Z</time>
<speed>0.00</speed>
</trkpt>
<trkpt lat="-6.965387" lon="-34.833023">
<ele>2.890000</ele>
<time>2018-08-12T21:31:20Z</time>
<speed>0.00</speed>
</trkpt>
<trkpt lat="-6.965472" lon="-34.833000">
<ele>3.490000</ele>
<time>2018-08-12T21:36:30Z</time>
<speed>0.00</speed>
</trkpt>
<trkpt lat="-6.965492" lon="-34.833035">
<ele>2.580000</ele>
<time>2018-08-12T21:41:41Z</time>
<speed>0.00</speed>
</trkpt>
<trkpt lat="-6.965480" lon="-34.833050">
<ele>13.700000</ele>
<time>2018-08-12T21:46:49Z</time>
<speed>0.18</speed>
</trkpt>
<trkpt lat="-6.965426" lon="-34.832993">
<ele>-4.790000</ele>
<time>2018-08-12T21:52:15Z</time>
<speed>0.09</speed>
</trkpt>
<trkpt lat="-6.965527" lon="-34.833031">
<ele>19.090000</ele>
<time>2018-08-12T21:57:25Z</time>
<speed>0.00</speed>
</trkpt>
<trkpt lat="-6.965527" lon="-34.833031">
<ele>19.090000</ele>
<time>2018-08-12T22:06:45Z</time>
<speed>0.00</speed>
</trkpt>
<trkpt lat="-6.965519" lon="-34.833057">
<ele>-4.640000</ele>
<time>2018-08-12T22:29:09Z</time>
<speed>0.26</speed>
</trkpt>
<trkpt lat="-6.965272" lon="-34.833130">
<ele>58.949997</ele>
<time>2018-08-12T22:53:58Z</time>
<speed>0.40</speed>
</trkpt>
<trkpt lat="-6.965415" lon="-34.833084">
<ele>27.930000</ele>
<time>2018-08-12T23:12:58Z</time>
<speed>0.24</speed>
</trkpt>
<trkpt lat="-6.965529" lon="-34.832954">
<ele>9.270000</ele>
<time>2018-08-12T23:33:14Z</time>
<speed>0.50</speed>
</trkpt>
<trkpt lat="-6.965382" lon="-34.833076">
<ele>23.389999</ele>
<time>2018-08-12T23:38:32Z</time>
<speed>0.00</speed>
</trkpt>
<trkpt lat="-6.965470" lon="-34.833031">
<ele>18.350000</ele>
<time>2018-08-12T23:43:50Z</time>
<speed>0.00</speed>
</trkpt>
<trkpt lat="-6.965379" lon="-34.833088">
<ele>23.539999</ele>
<time>2018-08-12T23:49:16Z</time>
<speed>0.00</speed>
</trkpt>
<trkpt lat="-6.965457" lon="-34.832867">
<ele>10.639999</ele>
<time>2018-08-13T00:01:06Z</time>
<speed>0.04</speed>
</trkpt>
<trkpt lat="-6.965468" lon="-34.832996">
<ele>20.809999</ele>
<time>2018-08-13T00:14:33Z</time>
<speed>0.00</speed>
</trkpt>
<trkpt lat="-6.965413" lon="-34.832981">
<ele>13.200000</ele>
<time>2018-08-13T00:19:58Z</time>
<speed>0.00</speed>
</trkpt>
<trkpt lat="-6.965540" lon="-34.832748">
<ele>-54.779999</ele>
<time>2018-08-13T00:28:53Z</time>
<speed>1.97</speed>
</trkpt>
<trkpt lat="-6.965569" lon="-34.832897">
<ele>-19.410000</ele>
<time>2018-08-13T00:39:44Z</time>
<speed>0.00</speed>
</trkpt>
<trkpt lat="-6.965458" lon="-34.833130">
<ele>16.980000</ele>
<time>2018-08-13T00:45:08Z</time>
<speed>0.44</speed>
</trkpt>
<trkpt lat="-6.965399" lon="-34.833107">
<ele>-0.560000</ele>
<time>2018-08-13T00:50:27Z</time>
<speed>0.00</speed>
</trkpt>
<trkpt lat="-6.965425" lon="-34.833210">
<ele>19.029999</ele>
<time>2018-08-13T00:55:46Z</time>
<speed>0.00</speed>
</trkpt>
<trkpt lat="-6.965446" lon="-34.832951">
<ele>-4.550000</ele>
<time>2018-08-13T01:01:24Z</time>
<speed>0.17</speed>
</trkpt>
<trkpt lat="-6.965382" lon="-34.833004">
<ele>30.429998</ele>
<time>2018-08-13T01:06:41Z</time>
<speed>0.65</speed>
</trkpt>
<trkpt lat="-6.965466" lon="-34.833038">
<ele>18.539999</ele>
<time>2018-08-13T01:11:58Z</time>
<speed>0.00</speed>
</trkpt>
<trkpt lat="-6.965486" lon="-34.833057">
<ele>20.459999</ele>
<time>2018-08-13T01:17:15Z</time>
<speed>0.00</speed>
</trkpt>
<trkpt lat="-6.965427" lon="-34.833057">
<ele>26.820000</ele>
<time>2018-08-13T01:22:32Z</time>
<speed>0.00</speed>
</trkpt>
<trkpt lat="-6.965444" lon="-34.833000">
<ele>7.810000</ele>
<time>2018-08-13T01:27:49Z</time>
<speed>0.00</speed>
</trkpt>
<trkpt lat="-6.965435" lon="-34.833027">
<ele>7.830000</ele>
<time>2018-08-13T01:33:06Z</time>
<speed>0.00</speed>
</trkpt>
<trkpt lat="-6.965451" lon="-34.833035">
<ele>13.880000</ele>
<time>2018-08-13T01:38:24Z</time>
<speed>0.00</speed>
</trkpt>
<trkpt lat="-6.965458" lon="-34.833035">
<ele>15.730000</ele>
<time>2018-08-13T01:43:41Z</time>
<speed>0.00</speed>
</trkpt>
<trkpt lat="-6.965413" lon="-34.832966">
<ele>4.780000</ele>
<time>2018-08-13T01:49:20Z</time>
<speed>0.10</speed>
</trkpt>
<trkpt lat="-6.965358" lon="-34.833031">
<ele>12.290000</ele>
<time>2018-08-13T01:55:00Z</time>
<speed>0.08</speed>
</trkpt>
<trkpt lat="-6.965681" lon="-34.832878">
<ele>-63.570000</ele>
<time>2018-08-13T02:00:46Z</time>
<speed>0.00</speed>
</trkpt>
<trkpt lat="-6.965686" lon="-34.832886">
<ele>-24.309999</ele>
<time>2018-08-13T02:06:09Z</time>
<speed>0.00</speed>
</trkpt>
<trkpt lat="-6.965234" lon="-34.833149">
<ele>34.160000</ele>
<time>2018-08-13T02:11:32Z</time>
<speed>0.00</speed>
</trkpt>
<trkpt lat="-6.965365" lon="-34.833096">
<ele>15.730000</ele>
<time>2018-08-13T02:16:55Z</time>
<speed>0.00</speed>
</trkpt>
<trkpt lat="-6.965409" lon="-34.832874">
<ele>11.280000</ele>
<time>2018-08-13T02:22:20Z</time>
<speed>0.00</speed>
</trkpt>
<trkpt lat="-6.965379" lon="-34.833042">
<ele>14.910000</ele>
<time>2018-08-13T02:27:45Z</time>
<speed>2.02</speed>
</trkpt>
<trkpt lat="-6.965762" lon="-34.832855">
<ele>-6.290000</ele>
<time>2018-08-13T02:33:03Z</time>
<speed>0.00</speed>
</trkpt>
<trkpt lat="-6.965856" lon="-34.832787">
<ele>-6.480000</ele>
<time>2018-08-13T02:38:20Z</time>
<speed>0.00</speed>
</trkpt>
<trkpt lat="-6.965484" lon="-34.833050">
<ele>-2.920000</ele>
<time>2018-08-13T02:44:00Z</time>
<speed>0.29</speed>
</trkpt>
<trkpt lat="-6.965450" lon="-34.833008">
<ele>5.320000</ele>
<time>2018-08-13T02:49:17Z</time>
<speed>0.21</speed>
</trkpt>
<trkpt lat="-6.965447" lon="-34.833023">
<ele>5.680000</ele>
<time>2018-08-13T02:54:33Z</time>
<speed>0.00</speed>
</trkpt>
<trkpt lat="-6.965483" lon="-34.833019">
<ele>7.480000</ele>
<time>2018-08-13T02:59:52Z</time>
<speed>0.17</speed>
</trkpt>
</trkseg>
</trk>
<trk>
<name>20180819-155137(374)</name>
<desc>Color:004000ff</desc>
<trkseg>
<trkpt lat="-6.968616" lon="-34.834946">
<ele>-12.389999</ele>
<time>2018-08-13T03:03:40Z</time>
<speed>0.00</speed>
</trkpt>
<trkpt lat="-6.968683" lon="-34.835045">
<ele>9.110000</ele>
<time>2018-08-13T03:08:57Z</time>
<speed>0.00</speed>
</trkpt>
<trkpt lat="-6.968646" lon="-34.835068">
<ele>-27.650000</ele>
<time>2018-08-13T03:14:17Z</time>
<speed>0.21</speed>
</trkpt>
<trkpt lat="-6.968752" lon="-34.835278">
<ele>-83.089996</ele>
<time>2018-08-13T03:19:46Z</time>
<speed>0.21</speed>
</trkpt>
<trkpt lat="-6.968764" lon="-34.834923">
<ele>-12.480000</ele>
<time>2018-08-13T03:25:25Z</time>
<speed>0.14</speed>
</trkpt>
<trkpt lat="-6.968683" lon="-34.834820">
<ele>-0.290000</ele>
<time>2018-08-13T03:30:48Z</time>
<speed>0.34</speed>
</trkpt>
<trkpt lat="-6.968697" lon="-34.834782">
<ele>-26.719999</ele>
<time>2018-08-13T03:36:08Z</time>
<speed>0.00</speed>
</trkpt>
<trkpt lat="-6.968559" lon="-34.834869">
<ele>29.269999</ele>
<time>2018-08-13T03:41:32Z</time>
<speed>0.14</speed>
</trkpt>
<trkpt lat="-6.968361" lon="-34.834522">
<ele>47.669998</ele>
<time>2018-08-13T03:46:57Z</time>
<speed>0.46</speed>
</trkpt>
<trkpt lat="-6.968682" lon="-34.834850">
<ele>2.330000</ele>
<time>2018-08-13T03:52:15Z</time>
<speed>0.00</speed>
</trkpt>
<trkpt lat="-6.968695" lon="-34.834846">
<ele>-22.059999</ele>
<time>2018-08-13T03:58:01Z</time>
<speed>0.31</speed>
</trkpt>
<trkpt lat="-6.968805" lon="-34.834915">
<ele>-53.000000</ele>
<time>2018-08-13T04:04:09Z</time>
<speed>0.00</speed>
</trkpt>
<trkpt lat="-6.968778" lon="-34.835056">
<ele>-21.090000</ele>
<time>2018-08-13T04:10:20Z</time>
<speed>2.30</speed>
</trkpt>
<trkpt lat="-6.968494" lon="-34.834778">
<ele>41.369999</ele>
<time>2018-08-13T04:15:35Z</time>
<speed>0.92</speed>
</trkpt>
<trkpt lat="-6.968571" lon="-34.834877">
<ele>-4.990000</ele>
<time>2018-08-13T04:20:50Z</time>
<speed>0.00</speed>
</trkpt>
<trkpt lat="-6.968558" lon="-34.834862">
<ele>53.660000</ele>
<time>2018-08-13T04:26:14Z</time>
<speed>0.00</speed>
</trkpt>
<trkpt lat="-6.968603" lon="-34.834831">
<ele>-17.270000</ele>
<time>2018-08-13T04:31:27Z</time>
<speed>0.00</speed>
</trkpt>
<trkpt lat="-6.968715" lon="-34.834919">
<ele>-60.730000</ele>
<time>2018-08-13T04:36:52Z</time>
<speed>0.00</speed>
</trkpt>
<trkpt lat="-6.968638" lon="-34.834904">
<ele>-30.150000</ele>
<time>2018-08-13T04:42:05Z</time>
<speed>0.00</speed>
</trkpt>
<trkpt lat="-6.968666" lon="-34.834858">
<ele>-31.959999</ele>
<time>2018-08-13T04:47:19Z</time>
<speed>0.00</speed>
</trkpt>
<trkpt lat="-6.968573" lon="-34.834824">
<ele>-6.150000</ele>
<time>2018-08-13T04:52:31Z</time>
<speed>0.00</speed>
</trkpt>
<trkpt lat="-6.968669" lon="-34.834797">
<ele>14.240000</ele>
<time>2018-08-13T04:57:43Z</time>
<speed>0.00</speed>
</trkpt>
<trkpt lat="-6.968609" lon="-34.834774">
<ele>-6.310000</ele>
<time>2018-08-13T05:03:03Z</time>
<speed>0.00</speed>
</trkpt>
<trkpt lat="-6.968615" lon="-34.834843">
<ele>6.950000</ele>
<time>2018-08-13T05:08:20Z</time>
<speed>0.00</speed>
</trkpt>
<trkpt lat="-6.968611" lon="-34.834900">
<ele>-12.750000</ele>
<time>2018-08-13T05:13:37Z</time>
<speed>0.00</speed>
</trkpt>
<trkpt lat="-6.968645" lon="-34.834866">
<ele>-8.410000</ele>
<time>2018-08-13T05:18:54Z</time>
<speed>0.00</speed>
</trkpt>
<trkpt lat="-6.968716" lon="-34.834957">
<ele>-18.730000</ele>
<time>2018-08-13T05:24:11Z</time>
<speed>0.00</speed>
</trkpt>
<trkpt lat="-6.968561" lon="-34.834908">
<ele>-10.740000</ele>
<time>2018-08-13T05:29:28Z</time>
<speed>0.00</speed>
</trkpt>
<trkpt lat="-6.968551" lon="-34.834858">
<ele>3.870000</ele>
<time>2018-08-13T05:34:45Z</time>
<speed>0.00</speed>
</trkpt>
<trkpt lat="-6.968640" lon="-34.834797">
<ele>-7.430000</ele>
<time>2018-08-13T05:40:02Z</time>
<speed>0.00</speed>
</trkpt>
<trkpt lat="-6.968653" lon="-34.834839">
<ele>6.190000</ele>
<time>2018-08-13T05:45:20Z</time>
<speed>0.00</speed>
</trkpt>
<trkpt lat="-6.968591" lon="-34.834896">
<ele>-12.259999</ele>
<time>2018-08-13T05:50:37Z</time>
<speed>0.00</speed>
</trkpt>
<trkpt lat="-6.968623" lon="-34.834770">
<ele>8.860000</ele>
<time>2018-08-13T05:55:55Z</time>
<speed>1.04</speed>
</trkpt>
<trkpt lat="-6.968601" lon="-34.834820">
<ele>91.089996</ele>
<time>2018-08-13T06:04:27Z</time>
<speed>0.21</speed>
</trkpt>
<trkpt lat="-6.968530" lon="-34.834965">
<ele>40.639999</ele>
<time>2018-08-13T06:22:27Z</time>
<speed>0.28</speed>
</trkpt>
<trkpt lat="-6.968626" lon="-34.834904">
<ele>6.920000</ele>
<time>2018-08-13T06:27:43Z</time>
<speed>0.33</speed>
</trkpt>
<trkpt lat="-6.968573" lon="-34.834770">
<ele>1.220000</ele>
<time>2018-08-13T06:32:57Z</time>
<speed>0.00</speed>
</trkpt>
<trkpt lat="-6.968651" lon="-34.834801">
<ele>3.450000</ele>
<time>2018-08-13T06:38:09Z</time>
<speed>0.00</speed>
</trkpt>
<trkpt lat="-6.968635" lon="-34.834869">
<ele>-14.700000</ele>
<time>2018-08-13T06:43:22Z</time>
<speed>0.00</speed>
</trkpt>
<trkpt lat="-6.968625" lon="-34.834946">
<ele>-2.520000</ele>
<time>2018-08-13T06:48:36Z</time>
<speed>0.20</speed>
</trkpt>
<trkpt lat="-6.968650" lon="-34.834969">
<ele>-8.429999</ele>
<time>2018-08-13T06:53:49Z</time>
<speed>0.00</speed>
</trkpt>
<trkpt lat="-6.968594" lon="-34.834846">
<ele>10.770000</ele>
<time>2018-08-13T06:59:02Z</time>
<speed>0.00</speed>
</trkpt>
<trkpt lat="-6.968590" lon="-34.834927">
<ele>7.880000</ele>
<time>2018-08-13T07:04:13Z</time>
<speed>0.00</speed>
</trkpt>
<trkpt lat="-6.968693" lon="-34.834869">
<ele>19.000000</ele>
<time>2018-08-13T07:09:21Z</time>
<speed>0.00</speed>
</trkpt>
<trkpt lat="-6.968633" lon="-34.834839">
<ele>-9.750000</ele>
<time>2018-08-13T07:14:25Z</time>
<speed>0.00</speed>
</trkpt>
<trkpt lat="-6.968785" lon="-34.834766">
<ele>-15.320000</ele>
<time>2018-08-13T07:19:29Z</time>
<speed>0.00</speed>
</trkpt>
<trkpt lat="-6.968596" lon="-34.834740">
<ele>50.329998</ele>
<time>2018-08-13T07:24:57Z</time>
<speed>0.84</speed>
</trkpt>
<trkpt lat="-6.968688" lon="-34.834827">
<ele>21.779999</ele>
<time>2018-08-13T07:30:25Z</time>
<speed>0.05</speed>
</trkpt>
<trkpt lat="-6.968593" lon="-34.834873">
<ele>25.740000</ele>
<time>2018-08-13T07:36:33Z</time>
<speed>0.38</speed>
</trkpt>
<trkpt lat="-6.968596" lon="-34.834770">
<ele>12.280000</ele>
<time>2018-08-13T07:43:31Z</time>
<speed>0.00</speed>
</trkpt>
<trkpt lat="-6.968643" lon="-34.834763">
<ele>33.139999</ele>
<time>2018-08-13T07:48:38Z</time>
<speed>0.00</speed>
</trkpt>
<trkpt lat="-6.968626" lon="-34.834904">
<ele>5.140000</ele>
<time>2018-08-13T07:53:42Z</time>
<speed>0.00</speed>
</trkpt>
<trkpt lat="-6.968567" lon="-34.834877">
<ele>23.949999</ele>
<time>2018-08-13T07:58:46Z</time>
<speed>0.00</speed>
</trkpt>
<trkpt lat="-6.968675" lon="-34.834801">
<ele>16.980000</ele>
<time>2018-08-13T08:04:02Z</time>
<speed>0.00</speed>
</trkpt>
<trkpt lat="-6.968657" lon="-34.834808">
<ele>25.590000</ele>
<time>2018-08-13T08:09:19Z</time>
<speed>0.00</speed>
</trkpt>
<trkpt lat="-6.968681" lon="-34.834881">
<ele>8.210000</ele>
<time>2018-08-13T08:14:36Z</time>
<speed>0.00</speed>
</trkpt>
<trkpt lat="-6.968627" lon="-34.834854">
<ele>25.990000</ele>
<time>2018-08-13T08:19:53Z</time>
<speed>0.00</speed>
</trkpt>
<trkpt lat="-6.968778" lon="-34.834763">
<ele>-14.110000</ele>
<time>2018-08-13T08:25:10Z</time>
<speed>0.00</speed>
</trkpt>
<trkpt lat="-6.968723" lon="-34.834774">
<ele>0.450000</ele>
<time>2018-08-13T08:30:27Z</time>
<speed>0.00</speed>
</trkpt>
<trkpt lat="-6.968661" lon="-34.834812">
<ele>19.260000</ele>
<time>2018-08-13T08:35:43Z</time>
<speed>0.07</speed>
</trkpt>
<trkpt lat="-6.968644" lon="-34.834839">
<ele>28.469999</ele>
<time>2018-08-13T08:41:01Z</time>
<speed>0.00</speed>
</trkpt>
<trkpt lat="-6.968711" lon="-34.834885">
<ele>19.699999</ele>
<time>2018-08-13T08:46:19Z</time>
<speed>0.00</speed>
</trkpt>
<trkpt lat="-6.968653" lon="-34.834782">
<ele>30.879999</ele>
<time>2018-08-13T08:51:38Z</time>
<speed>0.21</speed>
</trkpt>
<trkpt lat="-6.968622" lon="-34.834785">
<ele>19.510000</ele>
<time>2018-08-13T08:56:55Z</time>
<speed>0.00</speed>
</trkpt>
<trkpt lat="-6.968608" lon="-34.834839">
<ele>-8.429999</ele>
<time>2018-08-13T09:02:15Z</time>
<speed>0.00</speed>
</trkpt>
<trkpt lat="-6.968622" lon="-34.834782">
<ele>1.800000</ele>
<time>2018-08-13T09:07:34Z</time>
<speed>0.00</speed>
</trkpt>
<trkpt lat="-6.968597" lon="-34.834793">
<ele>8.540000</ele>
<time>2018-08-13T09:12:52Z</time>
<speed>0.00</speed>
</trkpt>
<trkpt lat="-6.968624" lon="-34.834839">
<ele>22.109999</ele>
<time>2018-08-13T09:18:10Z</time>
<speed>0.00</speed>
</trkpt>
<trkpt lat="-6.968554" lon="-34.834820">
<ele>13.520000</ele>
<time>2018-08-13T09:23:27Z</time>
<speed>0.00</speed>
</trkpt>
<trkpt lat="-6.968665" lon="-34.834751">
<ele>4.500000</ele>
<time>2018-08-13T09:28:44Z</time>
<speed>0.00</speed>
</trkpt>
<trkpt lat="-6.968522" lon="-34.834877">
<ele>-0.780000</ele>
<time>2018-08-13T09:34:01Z</time>
<speed>0.00</speed>
</trkpt>
<trkpt lat="-6.968656" lon="-34.834991">
<ele>-12.650000</ele>
<time>2018-08-13T09:39:24Z</time>
<speed>0.74</speed>
</trkpt>
<trkpt lat="-6.968721" lon="-34.834873">
<ele>-4.070000</ele>
<time>2018-08-13T09:44:41Z</time>
<speed>0.00</speed>
</trkpt>
<trkpt lat="-6.968793" lon="-34.835014">
<ele>7.590000</ele>
<time>2018-08-13T09:50:21Z</time>
<speed>0.57</speed>
</trkpt>
<trkpt lat="-6.968670" lon="-34.834812">
<ele>-0.420000</ele>
<time>2018-08-13T09:56:06Z</time>
<speed>0.00</speed>
</trkpt>
<trkpt lat="-6.968607" lon="-34.834862">
<ele>-2.040000</ele>
<time>2018-08-13T10:02:56Z</time>
<speed>0.14</speed>
</trkpt>
<trkpt lat="-6.968717" lon="-34.834839">
<ele>-14.610000</ele>
<time>2018-08-13T10:10:45Z</time>
<speed>0.00</speed>
</trkpt>
<trkpt lat="-6.968714" lon="-34.834785">
<ele>-16.869999</ele>
<time>2018-08-13T10:15:59Z</time>
<speed>0.00</speed>
</trkpt>
<trkpt lat="-6.968655" lon="-34.834846">
<ele>-2.010000</ele>
<time>2018-08-13T10:21:15Z</time>
<speed>0.00</speed>
</trkpt>
<trkpt lat="-6.968617" lon="-34.834869">
<ele>21.250000</ele>
<time>2018-08-13T10:26:29Z</time>
<speed>0.00</speed>
</trkpt>
<trkpt lat="-6.968504" lon="-34.834888">
<ele>38.349998</ele>
<time>2018-08-13T10:31:44Z</time>
<speed>0.00</speed>
</trkpt>
<trkpt lat="-6.968826" lon="-34.834820">
<ele>-32.930000</ele>
<time>2018-08-13T10:37:01Z</time>
<speed>0.13</speed>
</trkpt>
<trkpt lat="-6.968708" lon="-34.834808">
<ele>10.139999</ele>
<time>2018-08-13T10:42:15Z</time>
<speed>0.26</speed>
</trkpt>
<trkpt lat="-6.968712" lon="-34.834835">
<ele>2.330000</ele>
<time>2018-08-13T10:47:29Z</time>
<speed>0.18</speed>
</trkpt>
<trkpt lat="-6.968766" lon="-34.834789">
<ele>14.460000</ele>
<time>2018-08-13T10:52:44Z</time>
<speed>0.22</speed>
</trkpt>
<trkpt lat="-6.968553" lon="-34.834862">
<ele>-1.940000</ele>
<time>2018-08-13T10:58:00Z</time>
<speed>0.00</speed>
</trkpt>
<trkpt lat="-6.968710" lon="-34.834789">
<ele>9.200000</ele>
<time>2018-08-13T11:03:22Z</time>
<speed>0.00</speed>
</trkpt>
<trkpt lat="-6.968751" lon="-34.834869">
<ele>-30.160000</ele>
<time>2018-08-13T11:08:36Z</time>
<speed>0.00</speed>
</trkpt>
<trkpt lat="-6.968612" lon="-34.834858">
<ele>-11.759999</ele>
<time>2018-08-13T11:13:51Z</time>
<speed>0.00</speed>
</trkpt>
<trkpt lat="-6.968592" lon="-34.834904">
<ele>17.100000</ele>
<time>2018-08-13T11:19:05Z</time>
<speed>0.28</speed>
</trkpt>
<trkpt lat="-6.968565" lon="-34.834827">
<ele>-7.390000</ele>
<time>2018-08-13T11:24:20Z</time>
<speed>0.00</speed>
</trkpt>
<trkpt lat="-6.968507" lon="-34.834717">
<ele>31.980000</ele>
<time>2018-08-13T11:29:36Z</time>
<speed>0.00</speed>
</trkpt>
<trkpt lat="-6.968585" lon="-34.834831">
<ele>-1.540000</ele>
<time>2018-08-13T11:34:50Z</time>
<speed>0.24</speed>
</trkpt>
<trkpt lat="-6.968679" lon="-34.834835">
<ele>-1.380000</ele>
<time>2018-08-13T11:40:06Z</time>
<speed>0.00</speed>
</trkpt>
<trkpt lat="-6.968637" lon="-34.834854">
<ele>-8.110000</ele>
<time>2018-08-13T11:45:21Z</time>
<speed>0.00</speed>
</trkpt>
<trkpt lat="-6.968638" lon="-34.834816">
<ele>-4.380000</ele>
<time>2018-08-13T11:50:36Z</time>
<speed>0.00</speed>
</trkpt>
<trkpt lat="-6.968587" lon="-34.834827">
<ele>-20.750000</ele>
<time>2018-08-13T11:55:51Z</time>
<speed>0.00</speed>
</trkpt>
<trkpt lat="-6.968564" lon="-34.834812">
<ele>21.369999</ele>
<time>2018-08-13T12:01:36Z</time>
<speed>0.00</speed>
</trkpt>
<trkpt lat="-6.968676" lon="-34.834908">
<ele>10.240000</ele>
<time>2018-08-13T12:06:44Z</time>
<speed>0.00</speed>
</trkpt>
<trkpt lat="-6.968604" lon="-34.834774">
<ele>27.769999</ele>
<time>2018-08-13T12:11:53Z</time>
<speed>0.00</speed>
</trkpt>
<trkpt lat="-6.968698" lon="-34.834843">
<ele>10.889999</ele>
<time>2018-08-13T12:17:02Z</time>
<speed>0.00</speed>
</trkpt>
<trkpt lat="-6.968614" lon="-34.834770">
<ele>56.389999</ele>
<time>2018-08-13T12:22:11Z</time>
<speed>0.00</speed>
</trkpt>
<trkpt lat="-6.968700" lon="-34.835003">
<ele>-31.189999</ele>
<time>2018-08-13T12:27:20Z</time>
<speed>0.00</speed>
</trkpt>
<trkpt lat="-6.968678" lon="-34.834888">
<ele>-23.650000</ele>
<time>2018-08-13T12:32:27Z</time>
<speed>0.03</speed>
</trkpt>
<trkpt lat="-6.968589" lon="-34.834835">
<ele>10.610000</ele>
<time>2018-08-13T12:37:35Z</time>
<speed>0.30</speed>
</trkpt>
<trkpt lat="-6.968573" lon="-34.834827">
<ele>31.740000</ele>
<time>2018-08-13T12:42:43Z</time>
<speed>0.00</speed>
</trkpt>
<trkpt lat="-6.968654" lon="-34.834946">
<ele>-6.610000</ele>
<time>2018-08-13T12:47:50Z</time>
<speed>0.33</speed>
</trkpt>
<trkpt lat="-6.968581" lon="-34.834839">
<ele>-12.150000</ele>
<time>2018-08-13T12:52:59Z</time>
<speed>0.00</speed>
</trkpt>
<trkpt lat="-6.968649" lon="-34.834953">
<ele>0.060000</ele>
<time>2018-08-13T12:58:07Z</time>
<speed>0.00</speed>
</trkpt>
<trkpt lat="-6.968623" lon="-34.834812">
<ele>-6.520000</ele>
<time>2018-08-13T13:03:25Z</time>
<speed>0.00</speed>
</trkpt>
<trkpt lat="-6.968625" lon="-34.834885">
<ele>3.620000</ele>
<time>2018-08-13T13:08:33Z</time>
<speed>0.00</speed>
</trkpt>
<trkpt lat="-6.968680" lon="-34.834927">
<ele>-0.270000</ele>
<time>2018-08-13T13:13:41Z</time>
<speed>0.90</speed>
</trkpt>
<trkpt lat="-6.968602" lon="-34.834904">
<ele>-5.460000</ele>
<time>2018-08-13T13:18:50Z</time>
<speed>0.00</speed>
</trkpt>
<trkpt lat="-6.968775" lon="-34.835152">
<ele>-14.080000</ele>
<time>2018-08-13T13:23:58Z</time>
<speed>0.00</speed>
</trkpt>
<trkpt lat="-6.968471" lon="-34.834736">
<ele>40.829998</ele>
<time>2018-08-13T13:29:29Z</time>
<speed>0.17</speed>
</trkpt>
<trkpt lat="-6.968679" lon="-34.834953">
<ele>-5.350000</ele>
<time>2018-08-13T13:34:37Z</time>
<speed>0.00</speed>
</trkpt>
<trkpt lat="-6.968709" lon="-34.834988">
<ele>-1.280000</ele>
<time>2018-08-13T13:39:45Z</time>
<speed>0.00</speed>
</trkpt>
<trkpt lat="-6.968747" lon="-34.835335">
<ele>-2.010000</ele>
<time>2018-08-13T13:44:54Z</time>
<speed>0.00</speed>
</trkpt>
<trkpt lat="-6.968644" lon="-34.834740">
<ele>35.439999</ele>
<time>2018-08-13T13:50:45Z</time>
<speed>0.60</speed>
</trkpt>
<trkpt lat="-6.968658" lon="-34.834915">
<ele>-15.509999</ele>
<time>2018-08-13T13:56:35Z</time>
<speed>0.00</speed>
</trkpt>
<trkpt lat="-6.968616" lon="-34.834885">
<ele>0.540000</ele>
<time>2018-08-13T14:02:18Z</time>
<speed>0.24</speed>
</trkpt>
<trkpt lat="-6.968699" lon="-34.834774">
<ele>-10.559999</ele>
<time>2018-08-13T14:09:14Z</time>
<speed>0.00</speed>
</trkpt>
<trkpt lat="-6.968682" lon="-34.834766">
<ele>-0.730000</ele>
<time>2018-08-13T14:14:32Z</time>
<speed>0.00</speed>
</trkpt>
<trkpt lat="-6.968667" lon="-34.834820">
<ele>2.710000</ele>
<time>2018-08-13T14:19:49Z</time>
<speed>0.00</speed>
</trkpt>
<trkpt lat="-6.968566" lon="-34.834900">
<ele>-1.050000</ele>
<time>2018-08-13T14:25:06Z</time>
<speed>0.23</speed>
</trkpt>
<trkpt lat="-6.968626" lon="-34.834831">
<ele>-1.570000</ele>
<time>2018-08-13T14:30:25Z</time>
<speed>0.00</speed>
</trkpt>
<trkpt lat="-6.968571" lon="-34.834911">
<ele>0.060000</ele>
<time>2018-08-13T14:35:43Z</time>
<speed>5.12</speed>
</trkpt>
<trkpt lat="-6.968438" lon="-34.835064">
<ele>-27.820000</ele>
<time>2018-08-13T14:41:01Z</time>
<speed>0.00</speed>
</trkpt>
<trkpt lat="-6.968743" lon="-34.834732">
<ele>41.250000</ele>
<time>2018-08-13T14:46:19Z</time>
<speed>0.00</speed>
</trkpt>
<trkpt lat="-6.968591" lon="-34.834888">
<ele>1.570000</ele>
<time>2018-08-13T14:51:37Z</time>
<speed>0.00</speed>
</trkpt>
<trkpt lat="-6.968639" lon="-34.834846">
<ele>-12.740000</ele>
<time>2018-08-13T14:56:55Z</time>
<speed>0.00</speed>
</trkpt>
<trkpt lat="-6.968569" lon="-34.834854">
<ele>24.340000</ele>
<time>2018-08-13T15:02:14Z</time>
<speed>0.00</speed>
</trkpt>
<trkpt lat="-6.968658" lon="-34.834774">
<ele>16.930000</ele>
<time>2018-08-13T15:07:24Z</time>
<speed>0.00</speed>
</trkpt>
<trkpt lat="-6.968615" lon="-34.834854">
<ele>7.390000</ele>
<time>2018-08-13T15:12:47Z</time>
<speed>0.03</speed>
</trkpt>
<trkpt lat="-6.968635" lon="-34.834827">
<ele>17.670000</ele>
<time>2018-08-13T15:17:55Z</time>
<speed>0.23</speed>
</trkpt>
<trkpt lat="-6.968603" lon="-34.834858">
<ele>-17.100000</ele>
<time>2018-08-13T15:23:05Z</time>
<speed>0.00</speed>
</trkpt>
<trkpt lat="-6.968693" lon="-34.834831">
<ele>-14.170000</ele>
<time>2018-08-13T15:28:14Z</time>
<speed>0.00</speed>
</trkpt>
<trkpt lat="-6.968574" lon="-34.834885">
<ele>1.060000</ele>
<time>2018-08-13T15:33:24Z</time>
<speed>0.00</speed>
</trkpt>
<trkpt lat="-6.968513" lon="-34.834957">
<ele>23.309999</ele>
<time>2018-08-13T15:38:34Z</time>
<speed>0.00</speed>
</trkpt>
<trkpt lat="-6.968576" lon="-34.834793">
<ele>22.850000</ele>
<time>2018-08-13T15:43:43Z</time>
<speed>0.12</speed>
</trkpt>
<trkpt lat="-6.968662" lon="-34.834759">
<ele>14.230000</ele>
<time>2018-08-13T15:48:53Z</time>
<speed>0.04</speed>
</trkpt>
<trkpt lat="-6.968682" lon="-34.834881">
<ele>18.770000</ele>
<time>2018-08-13T15:54:03Z</time>
<speed>0.00</speed>
</trkpt>
<trkpt lat="-6.968630" lon="-34.834816">
<ele>-11.620000</ele>
<time>2018-08-13T15:59:17Z</time>
<speed>0.00</speed>
</trkpt>
<trkpt lat="-6.968704" lon="-34.834671">
<ele>-5.310000</ele>
<time>2018-08-13T16:04:57Z</time>
<speed>0.32</speed>
</trkpt>
<trkpt lat="-6.968587" lon="-34.834846">
<ele>23.059999</ele>
<time>2018-08-13T16:10:51Z</time>
<speed>0.28</speed>
</trkpt>
<trkpt lat="-6.968560" lon="-34.834827">
<ele>25.150000</ele>
<time>2018-08-13T16:18:01Z</time>
<speed>0.30</speed>
</trkpt>
<trkpt lat="-6.968642" lon="-34.834808">
<ele>-3.270000</ele>
<time>2018-08-13T16:26:18Z</time>
<speed>0.00</speed>
</trkpt>
<trkpt lat="-6.968685" lon="-34.834778">
<ele>16.010000</ele>
<time>2018-08-13T16:31:37Z</time>
<speed>0.00</speed>
</trkpt>
<trkpt lat="-6.968666" lon="-34.834785">
<ele>12.599999</ele>
<time>2018-08-13T16:36:55Z</time>
<speed>0.12</speed>
</trkpt>
<trkpt lat="-6.968659" lon="-34.834808">
<ele>5.580000</ele>
<time>2018-08-13T16:42:11Z</time>
<speed>0.09</speed>
</trkpt>
<trkpt lat="-6.968640" lon="-34.834797">
<ele>4.280000</ele>
<time>2018-08-13T16:47:28Z</time>
<speed>0.00</speed>
</trkpt>
<trkpt lat="-6.968687" lon="-34.834805">
<ele>5.510000</ele>
<time>2018-08-13T16:52:45Z</time>
<speed>0.35</speed>
</trkpt>
<trkpt lat="-6.968678" lon="-34.834759">
<ele>16.320000</ele>
<time>2018-08-13T16:58:02Z</time>
<speed>0.00</speed>
</trkpt>
<trkpt lat="-6.968641" lon="-34.834827">
<ele>20.250000</ele>
<time>2018-08-13T17:03:19Z</time>
<speed>0.00</speed>
</trkpt>
<trkpt lat="-6.968605" lon="-34.834759">
<ele>13.090000</ele>
<time>2018-08-13T17:08:29Z</time>
<speed>0.00</speed>
</trkpt>
<trkpt lat="-6.968688" lon="-34.834679">
<ele>53.039997</ele>
<time>2018-08-13T17:13:41Z</time>
<speed>0.00</speed>
</trkpt>
<trkpt lat="-6.968462" lon="-34.834846">
<ele>-35.549999</ele>
<time>2018-08-13T17:18:52Z</time>
<speed>5.13</speed>
</trkpt>
<trkpt lat="-6.968647" lon="-34.834675">
<ele>40.459999</ele>
<time>2018-08-13T17:24:03Z</time>
<speed>0.00</speed>
</trkpt>
<trkpt lat="-6.968599" lon="-34.834896">
<ele>-15.290000</ele>
<time>2018-08-13T17:29:14Z</time>
<speed>0.13</speed>
</trkpt>
<trkpt lat="-6.968640" lon="-34.834846">
<ele>6.470000</ele>
<time>2018-08-13T17:34:24Z</time>
<speed>0.00</speed>
</trkpt>
<trkpt lat="-6.968632" lon="-34.834850">
<ele>5.380000</ele>
<time>2018-08-13T17:39:33Z</time>
<speed>0.00</speed>
</trkpt>
<trkpt lat="-6.968657" lon="-34.834614">
<ele>60.949997</ele>
<time>2018-08-13T17:44:43Z</time>
<speed>0.00</speed>
</trkpt>
<trkpt lat="-6.968638" lon="-34.834812">
<ele>6.520000</ele>
<time>2018-08-13T17:49:53Z</time>
<speed>0.00</speed>
</trkpt>
<trkpt lat="-6.968614" lon="-34.834846">
<ele>-12.290000</ele>
<time>2018-08-13T17:55:03Z</time>
<speed>0.00</speed>
</trkpt>
<trkpt lat="-6.968660" lon="-34.834785">
<ele>-5.010000</ele>
<time>2018-08-13T18:00:18Z</time>
<speed>0.00</speed>
</trkpt>
<trkpt lat="-6.968649" lon="-34.834797">
<ele>27.740000</ele>
<time>2018-08-13T18:05:37Z</time>
<speed>0.00</speed>
</trkpt>
<trkpt lat="-6.968519" lon="-34.834625">
<ele>43.759998</ele>
<time>2018-08-13T18:10:56Z</time>
<speed>0.00</speed>
</trkpt>
<trkpt lat="-6.968574" lon="-34.834976">
<ele>-10.889999</ele>
<time>2018-08-13T18:16:17Z</time>
<speed>0.00</speed>
</trkpt>
<trkpt lat="-6.968621" lon="-34.834808">
<ele>19.639999</ele>
<time>2018-08-13T18:21:38Z</time>
<speed>0.00</speed>
</trkpt>
<trkpt lat="-6.968625" lon="-34.834881">
<ele>11.809999</ele>
<time>2018-08-13T18:26:57Z</time>
<speed>0.00</speed>
</trkpt>
<trkpt lat="-6.968569" lon="-34.834778">
<ele>14.700000</ele>
<time>2018-08-13T18:32:25Z</time>
<speed>0.06</speed>
</trkpt>
<trkpt lat="-6.968593" lon="-34.834782">
<ele>30.029999</ele>
<time>2018-08-13T18:37:44Z</time>
<speed>0.00</speed>
</trkpt>
<trkpt lat="-6.968552" lon="-34.835041">
<ele>-65.459999</ele>
<time>2018-08-13T18:43:30Z</time>
<speed>0.41</speed>
</trkpt>
<trkpt lat="-6.968711" lon="-34.835239">
<ele>-29.539999</ele>
<time>2018-08-13T18:49:18Z</time>
<speed>0.20</speed>
</trkpt>
<trkpt lat="-6.968497" lon="-34.835243">
<ele>-30.139999</ele>
<time>2018-08-13T18:56:36Z</time>
<speed>0.00</speed>
</trkpt>
<trkpt lat="-6.968552" lon="-34.834759">
<ele>2.250000</ele>
<time>2018-08-13T19:02:00Z</time>
<speed>0.00</speed>
</trkpt>
<trkpt lat="-6.968719" lon="-34.834831">
<ele>-0.630000</ele>
<time>2018-08-13T19:07:19Z</time>
<speed>0.00</speed>
</trkpt>
<trkpt lat="-6.968651" lon="-34.834728">
<ele>0.960000</ele>
<time>2018-08-13T19:09:36Z</time>
<speed>0.00</speed>
</trkpt>
<trkpt lat="-6.965940" lon="-34.832230">
<ele>20.660000</ele>
<time>2018-08-13T19:14:53Z</time>
<speed>4.02</speed>
</trkpt>
<trkpt lat="-6.965007" lon="-34.833069">
<ele>16.820000</ele>
<time>2018-08-13T19:20:11Z</time>
<speed>0.00</speed>
</trkpt>
<trkpt lat="-6.964979" lon="-34.833153">
<ele>6.760000</ele>
<time>2018-08-13T19:25:30Z</time>
<speed>0.14</speed>
</trkpt>
<trkpt lat="-6.965178" lon="-34.832821">
<ele>51.969997</ele>
<time>2018-08-13T19:30:50Z</time>
<speed>0.00</speed>
</trkpt>
<trkpt lat="-6.966874" lon="-34.832851">
<ele>20.320000</ele>
<time>2018-08-13T19:36:08Z</time>
<speed>5.93</speed>
</trkpt>
<trkpt lat="-6.985902" lon="-34.829060">
<ele>44.529999</ele>
<time>2018-08-13T19:42:01Z</time>
<speed>18.23</speed>
</trkpt>
<trkpt lat="-7.032884" lon="-34.841190">
<ele>35.570000</ele>
<time>2018-08-13T19:47:21Z</time>
<speed>21.35</speed>
</trkpt>
<trkpt lat="-7.081487" lon="-34.848980">
<ele>28.969999</ele>
<time>2018-08-13T19:52:41Z</time>
<speed>17.54</speed>
</trkpt>
<trkpt lat="-7.131146" lon="-34.852467">
<ele>69.939995</ele>
<time>2018-08-13T19:58:00Z</time>
<speed>20.10</speed>
</trkpt>
<trkpt lat="-7.168660" lon="-34.874485">
<ele>84.650002</ele>
<time>2018-08-13T20:03:17Z</time>
<speed>10.44</speed>
</trkpt>
<trkpt lat="-7.180005" lon="-34.874226">
<ele>27.939999</ele>
<time>2018-08-13T20:08:57Z</time>
<speed>0.38</speed>
</trkpt>
<trkpt lat="-7.180224" lon="-34.873753">
<ele>39.379997</ele>
<time>2018-08-13T20:14:17Z</time>
<speed>1.04</speed>
</trkpt>
<trkpt lat="-7.179998" lon="-34.874134">
<ele>22.539999</ele>
<time>2018-08-13T20:21:15Z</time>
<speed>0.10</speed>
</trkpt>
<trkpt lat="-7.180226" lon="-34.873844">
<ele>42.919998</ele>
<time>2018-08-13T20:31:35Z</time>
<speed>0.00</speed>
</trkpt>
<trkpt lat="-7.180109" lon="-34.873985">
<ele>31.410000</ele>
<time>2018-08-13T20:36:55Z</time>
<speed>1.80</speed>
</trkpt>
<trkpt lat="-7.180139" lon="-34.873981">
<ele>21.109999</ele>
<time>2018-08-13T20:43:44Z</time>
<speed>0.37</speed>
</trkpt>
<trkpt lat="-7.180081" lon="-34.874119">
<ele>16.690001</ele>
<time>2018-08-13T20:49:16Z</time>
<speed>0.61</speed>
</trkpt>
<trkpt lat="-7.180196" lon="-34.873642">
<ele>64.970001</ele>
<time>2018-08-13T20:56:15Z</time>
<speed>0.55</speed>
</trkpt>
<trkpt lat="-7.180072" lon="-34.873806">
<ele>85.669998</ele>
<time>2018-08-13T21:03:49Z</time>
<speed>0.45</speed>
</trkpt>
<trkpt lat="-7.180079" lon="-34.874054">
<ele>79.199997</ele>
<time>2018-08-13T21:09:03Z</time>
<speed>0.93</speed>
</trkpt>
<trkpt lat="-7.180167" lon="-34.873741">
<ele>64.019997</ele>
<time>2018-08-13T21:14:14Z</time>
<speed>0.00</speed>
</trkpt>
<trkpt lat="-7.180112" lon="-34.873936">
<ele>68.040001</ele>
<time>2018-08-13T21:19:23Z</time>
<speed>1.14</speed>
</trkpt>
<trkpt lat="-7.179941" lon="-34.873978">
<ele>29.830000</ele>
<time>2018-08-13T21:21:32Z</time>
<speed>0.00</speed>
</trkpt>
<trkpt lat="-7.179969" lon="-34.879562">
<ele>63.520000</ele>
<time>2018-08-13T21:26:40Z</time>
<speed>4.64</speed>
</trkpt>
<trkpt lat="-7.178825" lon="-34.891556">
<ele>60.209999</ele>
<time>2018-08-13T21:31:49Z</time>
<speed>0.00</speed>
</trkpt>
<trkpt lat="-7.178782" lon="-34.891373">
<ele>45.279999</ele>
<time>2018-08-13T21:34:15Z</time>
<speed>0.00</speed>
</trkpt>
<trkpt lat="-7.178570" lon="-34.891605">
<ele>37.309998</ele>
<time>2018-08-13T21:39:56Z</time>
<speed>0.14</speed>
</trkpt>
<trkpt lat="-7.178732" lon="-34.891651">
<ele>54.489998</ele>
<time>2018-08-13T21:45:41Z</time>
<speed>0.96</speed>
</trkpt>
<trkpt lat="-7.178764" lon="-34.891422">
<ele>61.279999</ele>
<time>2018-08-13T21:53:30Z</time>
<speed>0.10</speed>
</trkpt>
<trkpt lat="-7.178854" lon="-34.891411">
<ele>88.509995</ele>
<time>2018-08-13T21:58:40Z</time>
<speed>0.00</speed>
</trkpt>
<trkpt lat="-7.178943" lon="-34.891624">
<ele>105.369995</ele>
<time>2018-08-13T22:04:55Z</time>
<speed>0.65</speed>
</trkpt>
<trkpt lat="-7.179008" lon="-34.891602">
<ele>98.589996</ele>
<time>2018-08-13T22:14:52Z</time>
<speed>0.24</speed>
</trkpt>
<trkpt lat="-7.179038" lon="-34.891628">
<ele>93.369995</ele>
<time>2018-08-13T22:25:45Z</time>
<speed>0.80</speed>
</trkpt>
<trkpt lat="-7.178947" lon="-34.891483">
<ele>85.070000</ele>
<time>2018-08-13T22:35:44Z</time>
<speed>0.90</speed>
</trkpt>
<trkpt lat="-7.178591" lon="-34.891380">
<ele>37.809998</ele>
<time>2018-08-13T22:48:28Z</time>
<speed>0.00</speed>
</trkpt>
<trkpt lat="-7.178769" lon="-34.891651">
<ele>47.619999</ele>
<time>2018-08-13T23:06:01Z</time>
<speed>0.42</speed>
</trkpt>
<trkpt lat="-7.178763" lon="-34.891590">
<ele>33.099998</ele>
<time>2018-08-13T23:22:45Z</time>
<speed>0.20</speed>
</trkpt>
<trkpt lat="-7.178744" lon="-34.891781">
<ele>57.039997</ele>
<time>2018-08-13T23:37:54Z</time>
<speed>0.26</speed>
</trkpt>
<trkpt lat="-7.178691" lon="-34.891491">
<ele>52.669998</ele>
<time>2018-08-13T23:55:58Z</time>
<speed>0.49</speed>
</trkpt>
<trkpt lat="-7.178741" lon="-34.891544">
<ele>39.599998</ele>
<time>2018-08-14T00:15:21Z</time>
<speed>0.65</speed>
</trkpt>
<trkpt lat="-7.178860" lon="-34.891903">
<ele>36.369999</ele>
<time>2018-08-14T00:49:27Z</time>
<speed>0.22</speed>
</trkpt>
<trkpt lat="-7.178729" lon="-34.891724">
<ele>52.399998</ele>
<time>2018-08-14T01:28:58Z</time>
<speed>0.11</speed>
</trkpt>
<trkpt lat="-7.178749" lon="-34.891312">
<ele>53.930000</ele>
<time>2018-08-14T02:12:03Z</time>
<speed>0.43</speed>
</trkpt>
</trkseg>
</trk>
<trk>
<name>20180824-192101(19)</name>
<desc>Color:004000ff</desc>
<trkseg>
<trkpt lat="-6.965420" lon="-34.833035">
<ele>11.759999</ele>
<time>2018-08-13T03:05:09Z</time>
<speed>0.21</speed>
</trkpt>
<trkpt lat="-6.965529" lon="-34.833004">
<ele>32.480000</ele>
<time>2018-08-13T03:10:26Z</time>
<speed>0.00</speed>
</trkpt>
<trkpt lat="-6.965403" lon="-34.833057">
<ele>-0.630000</ele>
<time>2018-08-13T03:15:42Z</time>
<speed>0.00</speed>
</trkpt>
<trkpt lat="-6.965476" lon="-34.832985">
<ele>7.170000</ele>
<time>2018-08-13T03:20:58Z</time>
<speed>0.55</speed>
</trkpt>
<trkpt lat="-6.965405" lon="-34.833115">
<ele>-14.490000</ele>
<time>2018-08-13T03:26:14Z</time>
<speed>0.00</speed>
</trkpt>
<trkpt lat="-6.965188" lon="-34.833061">
<ele>31.949999</ele>
<time>2018-08-13T03:31:30Z</time>
<speed>0.00</speed>
</trkpt>
<trkpt lat="-6.965369" lon="-34.833050">
<ele>14.380000</ele>
<time>2018-08-13T03:36:46Z</time>
<speed>0.15</speed>
</trkpt>
<trkpt lat="-6.965437" lon="-34.833038">
<ele>13.870000</ele>
<time>2018-08-13T03:42:02Z</time>
<speed>0.00</speed>
</trkpt>
<trkpt lat="-6.965257" lon="-34.832989">
<ele>30.219999</ele>
<time>2018-08-13T03:47:17Z</time>
<speed>0.00</speed>
</trkpt>
<trkpt lat="-6.965405" lon="-34.833012">
<ele>8.920000</ele>
<time>2018-08-13T03:52:34Z</time>
<speed>0.04</speed>
</trkpt>
<trkpt lat="-6.965525" lon="-34.833065">
<ele>24.180000</ele>
<time>2018-08-13T03:57:50Z</time>
<speed>0.53</speed>
</trkpt>
<trkpt lat="-6.965574" lon="-34.833080">
<ele>3.430000</ele>
<time>2018-08-13T04:03:24Z</time>
<speed>0.27</speed>
</trkpt>
<trkpt lat="-6.965310" lon="-34.832848">
<ele>43.219997</ele>
<time>2018-08-13T04:08:40Z</time>
<speed>0.00</speed>
</trkpt>
<trkpt lat="-6.965435" lon="-34.833027">
<ele>0.750000</ele>
<time>2018-08-13T04:14:24Z</time>
<speed>0.11</speed>
</trkpt>
<trkpt lat="-6.965466" lon="-34.833057">
<ele>1.680000</ele>
<time>2018-08-13T04:19:41Z</time>
<speed>0.10</speed>
</trkpt>
<trkpt lat="-6.965461" lon="-34.833019">
<ele>-1.430000</ele>
<time>2018-08-13T04:24:58Z</time>
<speed>0.00</speed>
</trkpt>
<trkpt lat="-6.965459" lon="-34.833031">
<ele>10.960000</ele>
<time>2018-08-13T04:30:15Z</time>
<speed>0.00</speed>
</trkpt>
<trkpt lat="-6.965445" lon="-34.833019">
<ele>10.750000</ele>
<time>2018-08-13T04:35:32Z</time>
<speed>0.00</speed>
</trkpt>
<trkpt lat="-6.965472" lon="-34.833031">
<ele>9.410000</ele>
<time>2018-08-13T04:40:48Z</time>
<speed>0.00</speed>
</trkpt>
<trkpt lat="-6.965421" lon="-34.832973">
<ele>-5.840000</ele>
<time>2018-08-13T04:46:04Z</time>
<speed>0.19</speed>
</trkpt>
<trkpt lat="-6.965441" lon="-34.833012">
<ele>6.460000</ele>
<time>2018-08-13T04:51:20Z</time>
<speed>0.00</speed>
</trkpt>
<trkpt lat="-6.965420" lon="-34.833035">
<ele>10.849999</ele>
<time>2018-08-13T04:56:35Z</time>
<speed>0.14</speed>
</trkpt>
<trkpt lat="-6.965446" lon="-34.833046">
<ele>-11.670000</ele>
<time>2018-08-13T05:01:56Z</time>
<speed>0.00</speed>
</trkpt>
<trkpt lat="-6.965471" lon="-34.832985">
<ele>-6.440000</ele>
<time>2018-08-13T05:07:13Z</time>
<speed>0.00</speed>
</trkpt>
<trkpt lat="-6.965438" lon="-34.833027">
<ele>26.480000</ele>
<time>2018-08-13T05:12:29Z</time>
<speed>0.00</speed>
</trkpt>
<trkpt lat="-6.965426" lon="-34.832973">
<ele>10.260000</ele>
<time>2018-08-13T05:17:45Z</time>
<speed>0.00</speed>
</trkpt>
<trkpt lat="-6.965432" lon="-34.833035">
<ele>2.620000</ele>
<time>2018-08-13T05:23:01Z</time>
<speed>0.00</speed>
</trkpt>
<trkpt lat="-6.965439" lon="-34.833019">
<ele>39.799999</ele>
<time>2018-08-13T05:28:18Z</time>
<speed>0.00</speed>
</trkpt>
<trkpt lat="-6.965418" lon="-34.832993">
<ele>13.520000</ele>
<time>2018-08-13T05:33:36Z</time>
<speed>0.00</speed>
</trkpt>
<trkpt lat="-6.965433" lon="-34.833057">
<ele>-3.780000</ele>
<time>2018-08-13T05:38:52Z</time>
<speed>0.00</speed>
</trkpt>
<trkpt lat="-6.965377" lon="-34.833038">
<ele>20.590000</ele>
<time>2018-08-13T05:44:09Z</time>
<speed>0.00</speed>
</trkpt>
<trkpt lat="-6.965481" lon="-34.833042">
<ele>4.120000</ele>
<time>2018-08-13T05:49:25Z</time>
<speed>0.13</speed>
</trkpt>
<trkpt lat="-6.965392" lon="-34.833092">
<ele>0.850000</ele>
<time>2018-08-13T05:54:41Z</time>
<speed>0.00</speed>
</trkpt>
<trkpt lat="-6.965473" lon="-34.833031">
<ele>13.950000</ele>
<time>2018-08-13T06:00:00Z</time>
<speed>0.00</speed>
</trkpt>
<trkpt lat="-6.965397" lon="-34.833073">
<ele>-12.280000</ele>
<time>2018-08-13T06:05:16Z</time>
<speed>0.23</speed>
</trkpt>
<trkpt lat="-6.965465" lon="-34.832996">
<ele>-4.060000</ele>
<time>2018-08-13T06:10:33Z</time>
<speed>0.00</speed>
</trkpt>
<trkpt lat="-6.965486" lon="-34.833057">
<ele>2.390000</ele>
<time>2018-08-13T06:15:50Z</time>
<speed>0.00</speed>
</trkpt>
<trkpt lat="-6.965483" lon="-34.833004">
<ele>10.260000</ele>
<time>2018-08-13T06:21:07Z</time>
<speed>0.00</speed>
</trkpt>
<trkpt lat="-6.965421" lon="-34.832993">
<ele>19.469999</ele>
<time>2018-08-13T06:26:30Z</time>
<speed>0.38</speed>
</trkpt>
<trkpt lat="-6.965446" lon="-34.833015">
<ele>7.270000</ele>
<time>2018-08-13T06:31:45Z</time>
<speed>0.00</speed>
</trkpt>
<trkpt lat="-6.965437" lon="-34.832989">
<ele>11.790000</ele>
<time>2018-08-13T06:37:06Z</time>
<speed>0.13</speed>
</trkpt>
<trkpt lat="-6.965460" lon="-34.833023">
<ele>10.849999</ele>
<time>2018-08-13T06:42:24Z</time>
<speed>0.00</speed>
</trkpt>
<trkpt lat="-6.965509" lon="-34.833046">
<ele>21.520000</ele>
<time>2018-08-13T06:47:46Z</time>
<speed>0.68</speed>
</trkpt>
<trkpt lat="-6.965289" lon="-34.833061">
<ele>31.750000</ele>
<time>2018-08-13T06:53:02Z</time>
<speed>0.00</speed>
</trkpt>
<trkpt lat="-6.965851" lon="-34.833282">
<ele>-20.379999</ele>
<time>2018-08-13T06:58:21Z</time>
<speed>0.00</speed>
</trkpt>
<trkpt lat="-6.965518" lon="-34.832996">
<ele>-25.980000</ele>
<time>2018-08-13T07:03:43Z</time>
<speed>0.00</speed>
</trkpt>
<trkpt lat="-6.965433" lon="-34.833241">
<ele>42.689999</ele>
<time>2018-08-13T07:09:04Z</time>
<speed>0.00</speed>
</trkpt>
<trkpt lat="-6.965470" lon="-34.833157">
<ele>-5.880000</ele>
<time>2018-08-13T07:14:22Z</time>
<speed>0.00</speed>
</trkpt>
<trkpt lat="-6.965316" lon="-34.833004">
<ele>49.230000</ele>
<time>2018-08-13T07:19:51Z</time>
<speed>0.56</speed>
</trkpt>
<trkpt lat="-6.965405" lon="-34.833092">
<ele>2.030000</ele>
<time>2018-08-13T07:25:24Z</time>
<speed>0.16</speed>
</trkpt>
<trkpt lat="-6.965472" lon="-34.833061">
<ele>4.840000</ele>
<time>2018-08-13T07:30:54Z</time>
<speed>0.16</speed>
</trkpt>
<trkpt lat="-6.965354" lon="-34.832928">
<ele>15.349999</ele>
<time>2018-08-13T07:36:23Z</time>
<speed>0.53</speed>
</trkpt>
<trkpt lat="-6.965321" lon="-34.833073">
<ele>38.590000</ele>
<time>2018-08-13T07:42:26Z</time>
<speed>0.10</speed>
</trkpt>
<trkpt lat="-6.965438" lon="-34.832947">
<ele>-13.040000</ele>
<time>2018-08-13T07:49:19Z</time>
<speed>0.19</speed>
</trkpt>
<trkpt lat="-6.965436" lon="-34.832966">
<ele>-9.660000</ele>
<time>2018-08-13T07:54:35Z</time>
<speed>0.00</speed>
</trkpt>
<trkpt lat="-6.965420" lon="-34.833004">
<ele>4.670000</ele>
<time>2018-08-13T08:00:27Z</time>
<speed>0.31</speed>
</trkpt>
<trkpt lat="-6.965427" lon="-34.833008">
<ele>8.530000</ele>
<time>2018-08-13T08:07:21Z</time>
<speed>0.00</speed>
</trkpt>
<trkpt lat="-6.965506" lon="-34.833164">
<ele>-4.820000</ele>
<time>2018-08-13T08:12:37Z</time>
<speed>1.65</speed>
</trkpt>
<trkpt lat="-6.965549" lon="-34.833046">
<ele>5.050000</ele>
<time>2018-08-13T08:17:53Z</time>
<speed>1.15</speed>
</trkpt>
<trkpt lat="-6.965576" lon="-34.832989">
<ele>-13.139999</ele>
<time>2018-08-13T08:23:10Z</time>
<speed>0.00</speed>
</trkpt>
<trkpt lat="-6.965418" lon="-34.833092">
<ele>13.520000</ele>
<time>2018-08-13T08:28:27Z</time>
<speed>0.00</speed>
</trkpt>
<trkpt lat="-6.965536" lon="-34.832985">
<ele>-3.400000</ele>
<time>2018-08-13T08:33:43Z</time>
<speed>0.00</speed>
</trkpt>
<trkpt lat="-6.965329" lon="-34.832939">
<ele>6.560000</ele>
<time>2018-08-13T08:39:00Z</time>
<speed>0.00</speed>
</trkpt>
<trkpt lat="-6.965438" lon="-34.833015">
<ele>19.670000</ele>
<time>2018-08-13T08:44:16Z</time>
<speed>0.00</speed>
</trkpt>
<trkpt lat="-6.965484" lon="-34.833126">
<ele>8.120000</ele>
<time>2018-08-13T08:49:32Z</time>
<speed>0.00</speed>
</trkpt>
<trkpt lat="-6.965480" lon="-34.832920">
<ele>-3.970000</ele>
<time>2018-08-13T08:54:55Z</time>
<speed>0.00</speed>
</trkpt>
<trkpt lat="-6.965509" lon="-34.833122">
<ele>9.460000</ele>
<time>2018-08-13T09:00:17Z</time>
<speed>1.58</speed>
</trkpt>
<trkpt lat="-6.965470" lon="-34.833042">
<ele>11.870000</ele>
<time>2018-08-13T09:05:33Z</time>
<speed>0.00</speed>
</trkpt>
<trkpt lat="-6.965464" lon="-34.833008">
<ele>13.059999</ele>
<time>2018-08-13T09:10:49Z</time>
<speed>0.00</speed>
</trkpt>
<trkpt lat="-6.965460" lon="-34.833050">
<ele>-7.130000</ele>
<time>2018-08-13T09:16:06Z</time>
<speed>0.00</speed>
</trkpt>
<trkpt lat="-6.965436" lon="-34.833038">
<ele>21.809999</ele>
<time>2018-08-13T09:21:22Z</time>
<speed>0.14</speed>
</trkpt>
<trkpt lat="-6.965397" lon="-34.832973">
<ele>42.090000</ele>
<time>2018-08-13T09:26:55Z</time>
<speed>0.15</speed>
</trkpt>
<trkpt lat="-6.965461" lon="-34.833038">
<ele>26.769999</ele>
<time>2018-08-13T09:32:13Z</time>
<speed>0.00</speed>
</trkpt>
<trkpt lat="-6.965450" lon="-34.832901">
<ele>-23.930000</ele>
<time>2018-08-13T09:37:29Z</time>
<speed>0.00</speed>
</trkpt>
<trkpt lat="-6.965460" lon="-34.833134">
<ele>12.960000</ele>
<time>2018-08-13T09:43:00Z</time>
<speed>0.05</speed>
</trkpt>
<trkpt lat="-6.965465" lon="-34.833061">
<ele>11.830000</ele>
<time>2018-08-13T09:48:17Z</time>
<speed>0.20</speed>
</trkpt>
<trkpt lat="-6.965425" lon="-34.833038">
<ele>28.740000</ele>
<time>2018-08-13T09:53:32Z</time>
<speed>0.00</speed>
</trkpt>
<trkpt lat="-6.965387" lon="-34.833050">
<ele>15.280000</ele>
<time>2018-08-13T09:58:49Z</time>
<speed>0.00</speed>
</trkpt>
<trkpt lat="-6.965421" lon="-34.833057">
<ele>-1.560000</ele>
<time>2018-08-13T10:04:10Z</time>
<speed>0.18</speed>
</trkpt>
<trkpt lat="-6.965490" lon="-34.833035">
<ele>18.219999</ele>
<time>2018-08-13T10:09:28Z</time>
<speed>0.00</speed>
</trkpt>
<trkpt lat="-6.965456" lon="-34.833035">
<ele>10.300000</ele>
<time>2018-08-13T10:14:45Z</time>
<speed>0.00</speed>
</trkpt>
<trkpt lat="-6.965432" lon="-34.833046">
<ele>43.939999</ele>
<time>2018-08-13T10:20:01Z</time>
<speed>0.00</speed>
</trkpt>
<trkpt lat="-6.965463" lon="-34.833057">
<ele>11.900000</ele>
<time>2018-08-13T10:25:19Z</time>
<speed>0.00</speed>
</trkpt>
<trkpt lat="-6.965545" lon="-34.833004">
<ele>-13.210000</ele>
<time>2018-08-13T10:30:39Z</time>
<speed>0.00</speed>
</trkpt>
<trkpt lat="-6.965425" lon="-34.833019">
<ele>6.160000</ele>
<time>2018-08-13T10:35:58Z</time>
<speed>0.00</speed>
</trkpt>
<trkpt lat="-6.965502" lon="-34.833031">
<ele>-7.880000</ele>
<time>2018-08-13T10:41:16Z</time>
<speed>0.00</speed>
</trkpt>
<trkpt lat="-6.965357" lon="-34.832947">
<ele>44.770000</ele>
<time>2018-08-13T10:46:39Z</time>
<speed>0.00</speed>
</trkpt>
<trkpt lat="-6.965325" lon="-34.832870">
<ele>60.259998</ele>
<time>2018-08-13T10:51:58Z</time>
<speed>0.00</speed>
</trkpt>
<trkpt lat="-6.965479" lon="-34.833046">
<ele>4.450000</ele>
<time>2018-08-13T10:57:30Z</time>
<speed>0.13</speed>
</trkpt>
<trkpt lat="-6.965507" lon="-34.833027">
<ele>-0.260000</ele>
<time>2018-08-13T11:02:54Z</time>
<speed>0.00</speed>
</trkpt>
<trkpt lat="-6.965415" lon="-34.833012">
<ele>38.680000</ele>
<time>2018-08-13T11:08:12Z</time>
<speed>0.15</speed>
</trkpt>
<trkpt lat="-6.965476" lon="-34.832989">
<ele>37.969997</ele>
<time>2018-08-13T11:13:28Z</time>
<speed>0.44</speed>
</trkpt>
<trkpt lat="-6.965560" lon="-34.832962">
<ele>9.270000</ele>
<time>2018-08-13T11:18:45Z</time>
<speed>0.00</speed>
</trkpt>
<trkpt lat="-6.965534" lon="-34.833004">
<ele>1.260000</ele>
<time>2018-08-13T11:24:02Z</time>
<speed>0.00</speed>
</trkpt>
<trkpt lat="-6.965513" lon="-34.832981">
<ele>33.119999</ele>
<time>2018-08-13T11:29:21Z</time>
<speed>0.00</speed>
</trkpt>
<trkpt lat="-6.965482" lon="-34.833076">
<ele>-11.300000</ele>
<time>2018-08-13T11:34:37Z</time>
<speed>0.00</speed>
</trkpt>
<trkpt lat="-6.965367" lon="-34.833244">
<ele>-24.570000</ele>
<time>2018-08-13T11:39:55Z</time>
<speed>0.00</speed>
</trkpt>
<trkpt lat="-6.965456" lon="-34.833038">
<ele>0.990000</ele>
<time>2018-08-13T11:45:14Z</time>
<speed>0.00</speed>
</trkpt>
<trkpt lat="-6.965428" lon="-34.833099">
<ele>13.759999</ele>
<time>2018-08-13T11:50:31Z</time>
<speed>0.00</speed>
</trkpt>
<trkpt lat="-6.965514" lon="-34.833038">
<ele>14.250000</ele>
<time>2018-08-13T11:55:49Z</time>
<speed>0.00</speed>
</trkpt>
<trkpt lat="-6.965424" lon="-34.833042">
<ele>1.790000</ele>
<time>2018-08-13T12:01:07Z</time>
<speed>0.15</speed>
</trkpt>
<trkpt lat="-6.965449" lon="-34.832958">
<ele>12.940000</ele>
<time>2018-08-13T12:06:20Z</time>
<speed>0.32</speed>
</trkpt>
<trkpt lat="-6.965466" lon="-34.833015">
<ele>39.989998</ele>
<time>2018-08-13T12:11:31Z</time>
<speed>0.22</speed>
</trkpt>
<trkpt lat="-6.965524" lon="-34.833015">
<ele>6.780000</ele>
<time>2018-08-13T12:16:41Z</time>
<speed>0.20</speed>
</trkpt>
<trkpt lat="-6.965459" lon="-34.833057">
<ele>20.559999</ele>
<time>2018-08-13T12:22:24Z</time>
<speed>0.64</speed>
</trkpt>
<trkpt lat="-6.965401" lon="-34.833012">
<ele>13.849999</ele>
<time>2018-08-13T12:27:34Z</time>
<speed>0.00</speed>
</trkpt>
<trkpt lat="-6.965467" lon="-34.833035">
<ele>14.969999</ele>
<time>2018-08-13T12:32:45Z</time>
<speed>0.00</speed>
</trkpt>
<trkpt lat="-6.965483" lon="-34.833050">
<ele>0.430000</ele>
<time>2018-08-13T12:37:57Z</time>
<speed>0.00</speed>
</trkpt>
<trkpt lat="-6.965440" lon="-34.832970">
<ele>14.679999</ele>
<time>2018-08-13T12:43:08Z</time>
<speed>0.00</speed>
</trkpt>
<trkpt lat="-6.965442" lon="-34.833015">
<ele>15.160000</ele>
<time>2018-08-13T12:48:18Z</time>
<speed>0.00</speed>
</trkpt>
<trkpt lat="-6.965364" lon="-34.833027">
<ele>14.910000</ele>
<time>2018-08-13T12:53:29Z</time>
<speed>0.00</speed>
</trkpt>
<trkpt lat="-6.965446" lon="-34.832989">
<ele>12.759999</ele>
<time>2018-08-13T12:58:39Z</time>
<speed>0.00</speed>
</trkpt>
<trkpt lat="-6.965439" lon="-34.833008">
<ele>21.490000</ele>
<time>2018-08-13T13:03:54Z</time>
<speed>0.19</speed>
</trkpt>
<trkpt lat="-6.965423" lon="-34.833031">
<ele>7.780000</ele>
<time>2018-08-13T13:09:05Z</time>
<speed>0.00</speed>
</trkpt>
<trkpt lat="-6.965414" lon="-34.833057">
<ele>8.820000</ele>
<time>2018-08-13T13:14:15Z</time>
<speed>0.00</speed>
</trkpt>
<trkpt lat="-6.965417" lon="-34.833008">
<ele>11.160000</ele>
<time>2018-08-13T13:19:25Z</time>
<speed>0.00</speed>
</trkpt>
<trkpt lat="-6.965434" lon="-34.832985">
<ele>-2.870000</ele>
<time>2018-08-13T13:24:34Z</time>
<speed>0.20</speed>
</trkpt>
<trkpt lat="-6.965438" lon="-34.833019">
<ele>5.030000</ele>
<time>2018-08-13T13:29:44Z</time>
<speed>0.00</speed>
</trkpt>
<trkpt lat="-6.965491" lon="-34.833092">
<ele>18.820000</ele>
<time>2018-08-13T13:34:55Z</time>
<speed>0.28</speed>
</trkpt>
<trkpt lat="-6.965473" lon="-34.833035">
<ele>3.930000</ele>
<time>2018-08-13T13:40:07Z</time>
<speed>0.00</speed>
</trkpt>
<trkpt lat="-6.965467" lon="-34.833080">
<ele>3.790000</ele>
<time>2018-08-13T13:45:18Z</time>
<speed>0.28</speed>
</trkpt>
<trkpt lat="-6.965441" lon="-34.833035">
<ele>5.020000</ele>
<time>2018-08-13T13:50:29Z</time>
<speed>0.00</speed>
</trkpt>
<trkpt lat="-6.965480" lon="-34.833088">
<ele>14.380000</ele>
<time>2018-08-13T13:55:40Z</time>
<speed>0.00</speed>
</trkpt>
<trkpt lat="-6.965460" lon="-34.833080">
<ele>1.700000</ele>
<time>2018-08-13T14:00:54Z</time>
<speed>0.00</speed>
</trkpt>
<trkpt lat="-6.965513" lon="-34.833065">
<ele>17.469999</ele>
<time>2018-08-13T14:06:07Z</time>
<speed>0.39</speed>
</trkpt>
<trkpt lat="-6.965380" lon="-34.833061">
<ele>11.320000</ele>
<time>2018-08-13T14:11:18Z</time>
<speed>0.00</speed>
</trkpt>
<trkpt lat="-6.965379" lon="-34.833046">
<ele>-2.400000</ele>
<time>2018-08-13T14:16:29Z</time>
<speed>0.00</speed>
</trkpt>
<trkpt lat="-6.965449" lon="-34.833080">
<ele>-31.830000</ele>
<time>2018-08-13T14:21:48Z</time>
<speed>0.00</speed>
</trkpt>
<trkpt lat="-6.965609" lon="-34.832821">
<ele>-1.890000</ele>
<time>2018-08-13T14:27:08Z</time>
<speed>1.26</speed>
</trkpt>
<trkpt lat="-6.965417" lon="-34.833080">
<ele>11.940000</ele>
<time>2018-08-13T14:32:20Z</time>
<speed>0.00</speed>
</trkpt>
<trkpt lat="-6.965485" lon="-34.833008">
<ele>14.349999</ele>
<time>2018-08-13T14:37:31Z</time>
<speed>0.00</speed>
</trkpt>
<trkpt lat="-6.965412" lon="-34.833118">
<ele>37.149998</ele>
<time>2018-08-13T14:42:45Z</time>
<speed>0.00</speed>
</trkpt>
<trkpt lat="-6.965660" lon="-34.832859">
<ele>-24.699999</ele>
<time>2018-08-13T14:48:15Z</time>
<speed>0.06</speed>
</trkpt>
<trkpt lat="-6.965514" lon="-34.832947">
<ele>31.279999</ele>
<time>2018-08-13T14:53:35Z</time>
<speed>0.00</speed>
</trkpt>
<trkpt lat="-6.965459" lon="-34.833015">
<ele>17.730000</ele>
<time>2018-08-13T14:59:01Z</time>
<speed>0.63</speed>
</trkpt>
<trkpt lat="-6.965525" lon="-34.832973">
<ele>4.610000</ele>
<time>2018-08-13T15:04:30Z</time>
<speed>0.04</speed>
</trkpt>
<trkpt lat="-6.965460" lon="-34.833023">
<ele>6.600000</ele>
<time>2018-08-13T15:10:21Z</time>
<speed>0.00</speed>
</trkpt>
<trkpt lat="-6.965440" lon="-34.832981">
<ele>-18.690001</ele>
<time>2018-08-13T15:15:32Z</time>
<speed>0.00</speed>
</trkpt>
<trkpt lat="-6.965454" lon="-34.832993">
<ele>20.770000</ele>
<time>2018-08-13T15:20:43Z</time>
<speed>0.00</speed>
</trkpt>
<trkpt lat="-6.965477" lon="-34.833046">
<ele>31.059999</ele>
<time>2018-08-13T15:25:54Z</time>
<speed>0.00</speed>
</trkpt>
<trkpt lat="-6.965457" lon="-34.833027">
<ele>43.849998</ele>
<time>2018-08-13T15:31:06Z</time>
<speed>0.00</speed>
</trkpt>
<trkpt lat="-6.965435" lon="-34.833038">
<ele>9.660000</ele>
<time>2018-08-13T15:36:18Z</time>
<speed>0.00</speed>
</trkpt>
<trkpt lat="-6.965451" lon="-34.833008">
<ele>25.430000</ele>
<time>2018-08-13T15:41:30Z</time>
<speed>0.00</speed>
</trkpt>
<trkpt lat="-6.965473" lon="-34.833027">
<ele>5.130000</ele>
<time>2018-08-13T15:46:41Z</time>
<speed>0.00</speed>
</trkpt>
<trkpt lat="-6.965483" lon="-34.832989">
<ele>9.020000</ele>
<time>2018-08-13T15:51:52Z</time>
<speed>0.07</speed>
</trkpt>
<trkpt lat="-6.965402" lon="-34.832996">
<ele>48.980000</ele>
<time>2018-08-13T15:57:04Z</time>
<speed>0.00</speed>
</trkpt>
<trkpt lat="-6.965526" lon="-34.833000">
<ele>-16.420000</ele>
<time>2018-08-13T16:02:22Z</time>
<speed>0.00</speed>
</trkpt>
<trkpt lat="-6.965426" lon="-34.832996">
<ele>1.010000</ele>
<time>2018-08-13T16:07:34Z</time>
<speed>0.00</speed>
</trkpt>
<trkpt lat="-6.965436" lon="-34.832989">
<ele>-22.670000</ele>
<time>2018-08-13T16:12:50Z</time>
<speed>0.18</speed>
</trkpt>
<trkpt lat="-6.965445" lon="-34.833000">
<ele>-14.639999</ele>
<time>2018-08-13T16:18:04Z</time>
<speed>0.00</speed>
</trkpt>
<trkpt lat="-6.965500" lon="-34.832989">
<ele>26.830000</ele>
<time>2018-08-13T16:23:17Z</time>
<speed>0.00</speed>
</trkpt>
<trkpt lat="-6.965476" lon="-34.833065">
<ele>15.559999</ele>
<time>2018-08-13T16:28:29Z</time>
<speed>0.00</speed>
</trkpt>
<trkpt lat="-6.965466" lon="-34.832973">
<ele>15.299999</ele>
<time>2018-08-13T16:33:41Z</time>
<speed>0.00</speed>
</trkpt>
<trkpt lat="-6.965503" lon="-34.832981">
<ele>22.350000</ele>
<time>2018-08-13T16:38:53Z</time>
<speed>0.00</speed>
</trkpt>
<trkpt lat="-6.965382" lon="-34.833130">
<ele>-38.930000</ele>
<time>2018-08-13T16:44:09Z</time>
<speed>0.13</speed>
</trkpt>
<trkpt lat="-6.965489" lon="-34.832993">
<ele>7.170000</ele>
<time>2018-08-13T16:49:23Z</time>
<speed>0.00</speed>
</trkpt>
<trkpt lat="-6.965397" lon="-34.832981">
<ele>7.150000</ele>
<time>2018-08-13T16:54:35Z</time>
<speed>0.00</speed>
</trkpt>
<trkpt lat="-6.965394" lon="-34.833057">
<ele>-6.330000</ele>
<time>2018-08-13T16:59:54Z</time>
<speed>0.00</speed>
</trkpt>
<trkpt lat="-6.965458" lon="-34.833008">
<ele>-10.760000</ele>
<time>2018-08-13T17:05:14Z</time>
<speed>1.39</speed>
</trkpt>
<trkpt lat="-6.965510" lon="-34.832932">
<ele>25.779999</ele>
<time>2018-08-13T17:10:29Z</time>
<speed>0.00</speed>
</trkpt>
<trkpt lat="-6.965463" lon="-34.833042">
<ele>9.429999</ele>
<time>2018-08-13T17:15:45Z</time>
<speed>0.00</speed>
</trkpt>
<trkpt lat="-6.965399" lon="-34.833065">
<ele>12.770000</ele>
<time>2018-08-13T17:21:03Z</time>
<speed>0.00</speed>
</trkpt>
<trkpt lat="-6.965378" lon="-34.833031">
<ele>5.560000</ele>
<time>2018-08-13T17:26:19Z</time>
<speed>0.00</speed>
</trkpt>
<trkpt lat="-6.965432" lon="-34.833046">
<ele>3.070000</ele>
<time>2018-08-13T17:31:37Z</time>
<speed>0.00</speed>
</trkpt>
<trkpt lat="-6.965486" lon="-34.833000">
<ele>-8.889999</ele>
<time>2018-08-13T17:37:18Z</time>
<speed>0.07</speed>
</trkpt>
<trkpt lat="-6.965462" lon="-34.833107">
<ele>-5.060000</ele>
<time>2018-08-13T17:42:48Z</time>
<speed>0.26</speed>
</trkpt>
<trkpt lat="-6.965501" lon="-34.833038">
<ele>-9.030000</ele>
<time>2018-08-13T17:48:01Z</time>
<speed>0.00</speed>
</trkpt>
<trkpt lat="-6.965450" lon="-34.833149">
<ele>10.139999</ele>
<time>2018-08-13T17:53:14Z</time>
<speed>0.00</speed>
</trkpt>
<trkpt lat="-6.965439" lon="-34.833057">
<ele>8.230000</ele>
<time>2018-08-13T17:58:25Z</time>
<speed>0.00</speed>
</trkpt>
<trkpt lat="-6.965499" lon="-34.833027">
<ele>10.490000</ele>
<time>2018-08-13T18:03:41Z</time>
<speed>0.00</speed>
</trkpt>
<trkpt lat="-6.965538" lon="-34.833176">
<ele>3.610000</ele>
<time>2018-08-13T18:08:53Z</time>
<speed>0.00</speed>
</trkpt>
<trkpt lat="-6.965454" lon="-34.833138">
<ele>4.410000</ele>
<time>2018-08-13T18:14:06Z</time>
<speed>0.00</speed>
</trkpt>
<trkpt lat="-6.965406" lon="-34.833103">
<ele>4.430000</ele>
<time>2018-08-13T18:19:17Z</time>
<speed>0.02</speed>
</trkpt>
<trkpt lat="-6.964937" lon="-34.833012">
<ele>66.529999</ele>
<time>2018-08-13T18:24:44Z</time>
<speed>0.00</speed>
</trkpt>
<trkpt lat="-6.965524" lon="-34.832989">
<ele>-1.180000</ele>
<time>2018-08-13T18:29:57Z</time>
<speed>0.00</speed>
</trkpt>
<trkpt lat="-6.965427" lon="-34.833015">
<ele>17.039999</ele>
<time>2018-08-13T18:35:09Z</time>
<speed>0.76</speed>
</trkpt>
<trkpt lat="-6.965498" lon="-34.832996">
<ele>0.130000</ele>
<time>2018-08-13T18:40:33Z</time>
<speed>0.00</speed>
</trkpt>
<trkpt lat="-6.965494" lon="-34.833027">
<ele>-19.990000</ele>
<time>2018-08-13T18:45:45Z</time>
<speed>0.00</speed>
</trkpt>
<trkpt lat="-6.965398" lon="-34.833027">
<ele>2.330000</ele>
<time>2018-08-13T18:51:00Z</time>
<speed>0.00</speed>
</trkpt>
<trkpt lat="-6.965471" lon="-34.833206">
<ele>-20.949999</ele>
<time>2018-08-13T18:56:13Z</time>
<speed>0.33</speed>
</trkpt>
<trkpt lat="-6.965413" lon="-34.833252">
<ele>-15.200000</ele>
<time>2018-08-13T19:01:31Z</time>
<speed>0.00</speed>
</trkpt>
<trkpt lat="-6.965454" lon="-34.833172">
<ele>-7.670000</ele>
<time>2018-08-13T19:06:52Z</time>
<speed>0.00</speed>
</trkpt>
<trkpt lat="-6.965338" lon="-34.833191">
<ele>13.540000</ele>
<time>2018-08-13T19:12:09Z</time>
<speed>0.00</speed>
</trkpt>
<trkpt lat="-6.965440" lon="-34.833183">
<ele>-10.120000</ele>
<time>2018-08-13T19:17:34Z</time>
<speed>3.46</speed>
</trkpt>
<trkpt lat="-6.965425" lon="-34.832512">
<ele>47.539997</ele>
<time>2018-08-13T19:22:59Z</time>
<speed>0.92</speed>
</trkpt>
<trkpt lat="-6.965403" lon="-34.832851">
<ele>-0.570000</ele>
<time>2018-08-13T19:28:24Z</time>
<speed>1.30</speed>
</trkpt>
<trkpt lat="-6.965439" lon="-34.832615">
<ele>35.270000</ele>
<time>2018-08-13T19:32:36Z</time>
<speed>0.00</speed>
</trkpt>
<trkpt lat="-6.965414" lon="-34.833069">
<ele>-1.130000</ele>
<time>2018-08-13T19:38:54Z</time>
<speed>0.15</speed>
</trkpt>
<trkpt lat="-6.965464" lon="-34.833038">
<ele>18.559999</ele>
<time>2018-08-13T19:46:02Z</time>
<speed>0.00</speed>
</trkpt>
<trkpt lat="-6.965343" lon="-34.832813">
<ele>98.129997</ele>
<time>2018-08-13T19:51:16Z</time>
<speed>0.00</speed>
</trkpt>
<trkpt lat="-6.965437" lon="-34.832909">
<ele>32.579998</ele>
<time>2018-08-13T19:56:27Z</time>
<speed>0.00</speed>
</trkpt>
<trkpt lat="-6.965512" lon="-34.833015">
<ele>-9.309999</ele>
<time>2018-08-13T20:02:05Z</time>
<speed>0.17</speed>
</trkpt>
<trkpt lat="-6.965273" lon="-34.832920">
<ele>45.739998</ele>
<time>2018-08-13T20:07:20Z</time>
<speed>0.00</speed>
</trkpt>
<trkpt lat="-6.965466" lon="-34.832928">
<ele>33.790001</ele>
<time>2018-08-13T20:12:34Z</time>
<speed>0.00</speed>
</trkpt>
<trkpt lat="-6.965322" lon="-34.832996">
<ele>50.939999</ele>
<time>2018-08-13T20:18:00Z</time>
<speed>0.05</speed>
</trkpt>
<trkpt lat="-6.965512" lon="-34.833000">
<ele>-1.150000</ele>
<time>2018-08-13T20:23:12Z</time>
<speed>0.00</speed>
</trkpt>
<trkpt lat="-6.965550" lon="-34.833038">
<ele>0.320000</ele>
<time>2018-08-13T20:28:22Z</time>
<speed>0.00</speed>
</trkpt>
<trkpt lat="-6.965405" lon="-34.832973">
<ele>37.540001</ele>
<time>2018-08-13T20:33:34Z</time>
<speed>0.00</speed>
</trkpt>
<trkpt lat="-6.965452" lon="-34.833015">
<ele>4.730000</ele>
<time>2018-08-13T20:38:45Z</time>
<speed>0.00</speed>
</trkpt>
<trkpt lat="-6.965457" lon="-34.833000">
<ele>7.240000</ele>
<time>2018-08-13T20:43:55Z</time>
<speed>0.00</speed>
</trkpt>
<trkpt lat="-6.965416" lon="-34.833054">
<ele>17.260000</ele>
<time>2018-08-13T20:49:04Z</time>
<speed>0.19</speed>
</trkpt>
<trkpt lat="-6.965403" lon="-34.833004">
<ele>-1.350000</ele>
<time>2018-08-13T20:54:15Z</time>
<speed>0.00</speed>
</trkpt>
<trkpt lat="-6.965470" lon="-34.833042">
<ele>12.349999</ele>
<time>2018-08-13T20:59:27Z</time>
<speed>0.00</speed>
</trkpt>
<trkpt lat="-6.965414" lon="-34.833035">
<ele>16.699999</ele>
<time>2018-08-13T21:04:39Z</time>
<speed>0.00</speed>
</trkpt>
<trkpt lat="-6.965456" lon="-34.833031">
<ele>-12.280000</ele>
<time>2018-08-13T21:09:49Z</time>
<speed>0.16</speed>
</trkpt>
<trkpt lat="-6.965420" lon="-34.833035">
<ele>10.480000</ele>
<time>2018-08-13T21:14:59Z</time>
<speed>0.33</speed>
</trkpt>
<trkpt lat="-6.965462" lon="-34.833038">
<ele>14.799999</ele>
<time>2018-08-13T21:20:09Z</time>
<speed>0.17</speed>
</trkpt>
<trkpt lat="-6.965461" lon="-34.833015">
<ele>14.530000</ele>
<time>2018-08-13T21:25:19Z</time>
<speed>0.00</speed>
</trkpt>
<trkpt lat="-6.965468" lon="-34.833176">
<ele>-6.200000</ele>
<time>2018-08-13T21:30:29Z</time>
<speed>0.00</speed>
</trkpt>
<trkpt lat="-6.965475" lon="-34.833038">
<ele>11.750000</ele>
<time>2018-08-13T21:35:40Z</time>
<speed>0.00</speed>
</trkpt>
<trkpt lat="-6.965406" lon="-34.832951">
<ele>24.699999</ele>
<time>2018-08-13T21:40:51Z</time>
<speed>0.00</speed>
</trkpt>
<trkpt lat="-6.965481" lon="-34.832970">
<ele>27.430000</ele>
<time>2018-08-13T21:46:01Z</time>
<speed>0.00</speed>
</trkpt>
<trkpt lat="-6.965407" lon="-34.832996">
<ele>27.629999</ele>
<time>2018-08-13T21:51:12Z</time>
<speed>0.00</speed>
</trkpt>
<trkpt lat="-6.965435" lon="-34.833023">
<ele>21.990000</ele>
<time>2018-08-13T21:56:22Z</time>
<speed>0.03</speed>
</trkpt>
<trkpt lat="-6.965464" lon="-34.833084">
<ele>-1.210000</ele>
<time>2018-08-13T22:01:37Z</time>
<speed>0.26</speed>
</trkpt>
<trkpt lat="-6.965397" lon="-34.832958">
<ele>18.580000</ele>
<time>2018-08-13T22:06:50Z</time>
<speed>0.00</speed>
</trkpt>
<trkpt lat="-6.965451" lon="-34.832993">
<ele>6.590000</ele>
<time>2018-08-13T22:12:01Z</time>
<speed>0.00</speed>
</trkpt>
<trkpt lat="-6.965469" lon="-34.833046">
<ele>11.830000</ele>
<time>2018-08-13T22:17:10Z</time>
<speed>0.00</speed>
</trkpt>
<trkpt lat="-6.965514" lon="-34.833160">
<ele>-11.820000</ele>
<time>2018-08-13T22:22:20Z</time>
<speed>0.00</speed>
</trkpt>
<trkpt lat="-6.965395" lon="-34.832825">
<ele>-9.630000</ele>
<time>2018-08-13T22:27:31Z</time>
<speed>0.00</speed>
</trkpt>
<trkpt lat="-6.965407" lon="-34.832993">
<ele>9.170000</ele>
<time>2018-08-13T22:32:42Z</time>
<speed>0.00</speed>
</trkpt>
<trkpt lat="-6.965456" lon="-34.832951">
<ele>-7.130000</ele>
<time>2018-08-13T22:37:52Z</time>
<speed>0.00</speed>
</trkpt>
<trkpt lat="-6.965468" lon="-34.832985">
<ele>17.709999</ele>
<time>2018-08-13T22:43:05Z</time>
<speed>0.00</speed>
</trkpt>
<trkpt lat="-6.965434" lon="-34.832905">
<ele>22.629999</ele>
<time>2018-08-13T22:48:16Z</time>
<speed>0.00</speed>
</trkpt>
<trkpt lat="-6.965380" lon="-34.832878">
<ele>34.469997</ele>
<time>2018-08-13T22:53:26Z</time>
<speed>0.00</speed>
</trkpt>
<trkpt lat="-6.965404" lon="-34.832859">
<ele>18.779999</ele>
<time>2018-08-13T22:58:36Z</time>
<speed>0.00</speed>
</trkpt>
<trkpt lat="-6.965477" lon="-34.832924">
<ele>-13.200000</ele>
<time>2018-08-13T23:03:53Z</time>
<speed>0.00</speed>
</trkpt>
<trkpt lat="-6.965492" lon="-34.833164">
<ele>16.940001</ele>
<time>2018-08-13T23:09:26Z</time>
<speed>0.99</speed>
</trkpt>
<trkpt lat="-6.965385" lon="-34.832867">
<ele>12.630000</ele>
<time>2018-08-13T23:14:51Z</time>
<speed>0.27</speed>
</trkpt>
<trkpt lat="-6.965364" lon="-34.832790">
<ele>15.759999</ele>
<time>2018-08-13T23:20:11Z</time>
<speed>0.53</speed>
</trkpt>
<trkpt lat="-6.965565" lon="-34.833683">
<ele>-27.209999</ele>
<time>2018-08-13T23:25:49Z</time>
<speed>0.75</speed>
</trkpt>
<trkpt lat="-6.965477" lon="-34.832951">
<ele>-2.410000</ele>
<time>2018-08-13T23:32:48Z</time>
<speed>0.23</speed>
</trkpt>
<trkpt lat="-6.965338" lon="-34.833073">
<ele>21.049999</ele>
<time>2018-08-13T23:41:09Z</time>
<speed>0.00</speed>
</trkpt>
<trkpt lat="-6.965469" lon="-34.832932">
<ele>-10.240000</ele>
<time>2018-08-13T23:46:20Z</time>
<speed>0.00</speed>
</trkpt>
<trkpt lat="-6.965430" lon="-34.833031">
<ele>12.420000</ele>
<time>2018-08-13T23:51:31Z</time>
<speed>0.00</speed>
</trkpt>
<trkpt lat="-6.965227" lon="-34.833290">
<ele>86.049995</ele>
<time>2018-08-13T23:56:50Z</time>
<speed>0.00</speed>
</trkpt>
<trkpt lat="-6.965436" lon="-34.832962">
<ele>0.350000</ele>
<time>2018-08-14T00:02:22Z</time>
<speed>0.30</speed>
</trkpt>
<trkpt lat="-6.965440" lon="-34.833012">
<ele>13.120000</ele>
<time>2018-08-14T00:08:13Z</time>
<speed>0.13</speed>
</trkpt>
<trkpt lat="-6.965423" lon="-34.833057">
<ele>17.600000</ele>
<time>2018-08-14T00:14:23Z</time>
<speed>0.67</speed>
</trkpt>
<trkpt lat="-6.965438" lon="-34.833076">
<ele>12.630000</ele>
<time>2018-08-14T00:20:50Z</time>
<speed>0.14</speed>
</trkpt>
<trkpt lat="-6.965495" lon="-34.832935">
<ele>-8.929999</ele>
<time>2018-08-14T00:26:46Z</time>
<speed>0.23</speed>
</trkpt>
<trkpt lat="-6.965543" lon="-34.832932">
<ele>-6.460000</ele>
<time>2018-08-14T00:33:24Z</time>
<speed>0.13</speed>
</trkpt>
<trkpt lat="-6.965463" lon="-34.833023">
<ele>20.850000</ele>
<time>2018-08-14T00:40:57Z</time>
<speed>0.30</speed>
</trkpt>
<trkpt lat="-6.965353" lon="-34.833080">
<ele>20.969999</ele>
<time>2018-08-14T00:48:48Z</time>
<speed>0.36</speed>
</trkpt>
<trkpt lat="-6.965419" lon="-34.833012">
<ele>-4.420000</ele>
<time>2018-08-14T00:56:55Z</time>
<speed>0.60</speed>
</trkpt>
<trkpt lat="-6.965398" lon="-34.833038">
<ele>-8.720000</ele>
<time>2018-08-14T01:04:51Z</time>
<speed>0.36</speed>
</trkpt>
<trkpt lat="-6.965490" lon="-34.832962">
<ele>4.580000</ele>
<time>2018-08-14T01:12:38Z</time>
<speed>0.14</speed>
</trkpt>
<trkpt lat="-6.965492" lon="-34.832977">
<ele>-31.199999</ele>
<time>2018-08-14T01:20:26Z</time>
<speed>0.42</speed>
</trkpt>
<trkpt lat="-6.965423" lon="-34.833069">
<ele>23.160000</ele>
<time>2018-08-14T01:27:54Z</time>
<speed>0.11</speed>
</trkpt>
<trkpt lat="-6.965424" lon="-34.832989">
<ele>55.349998</ele>
<time>2018-08-14T01:35:23Z</time>
<speed>0.18</speed>
</trkpt>
<trkpt lat="-6.965569" lon="-34.832993">
<ele>-8.650000</ele>
<time>2018-08-14T01:42:52Z</time>
<speed>0.08</speed>
</trkpt>
<trkpt lat="-6.965440" lon="-34.833130">
<ele>36.389999</ele>
<time>2018-08-14T01:50:01Z</time>
<speed>0.39</speed>
</trkpt>
<trkpt lat="-6.965508" lon="-34.832935">
<ele>7.910000</ele>
<time>2018-08-14T01:57:08Z</time>
<speed>0.22</speed>
</trkpt>
<trkpt lat="-6.965448" lon="-34.833069">
<ele>-3.440000</ele>
<time>2018-08-14T02:05:27Z</time>
<speed>0.05</speed>
</trkpt>
<trkpt lat="-6.965590" lon="-34.833073">
<ele>-3.800000</ele>
<time>2018-08-14T02:17:13Z</time>
<speed>0.00</speed>
</trkpt>
<trkpt lat="-6.965425" lon="-34.832981">
<ele>13.190000</ele>
<time>2018-08-14T02:22:30Z</time>
<speed>0.00</speed>
</trkpt>
<trkpt lat="-6.965490" lon="-34.833019">
<ele>0.650000</ele>
<time>2018-08-14T02:27:47Z</time>
<speed>0.08</speed>
</trkpt>
<trkpt lat="-6.965417" lon="-34.833015">
<ele>4.310000</ele>
<time>2018-08-14T02:33:02Z</time>
<speed>0.25</speed>
</trkpt>
<trkpt lat="-6.965454" lon="-34.833023">
<ele>10.490000</ele>
<time>2018-08-14T02:38:20Z</time>
<speed>0.00</speed>
</trkpt>
<trkpt lat="-6.965484" lon="-34.832996">
<ele>12.679999</ele>
<time>2018-08-14T02:43:37Z</time>
<speed>0.00</speed>
</trkpt>
<trkpt lat="-6.965518" lon="-34.832970">
<ele>19.180000</ele>
<time>2018-08-14T02:48:55Z</time>
<speed>0.00</speed>
</trkpt>
<trkpt lat="-6.965483" lon="-34.833012">
<ele>1.510000</ele>
<time>2018-08-14T02:54:13Z</time>
<speed>0.00</speed>
</trkpt>
<trkpt lat="-6.965303" lon="-34.832970">
<ele>19.219999</ele>
<time>2018-08-14T02:59:33Z</time>
<speed>0.00</speed>
</trkpt>
</trkseg>
</trk>
<trk>
<name>20180824-192541(1)</name>
<desc>Color:004000ff</desc>
<trkseg>
<trkpt lat="-7.178780" lon="-34.891556">
<ele>43.629997</ele>
<time>2018-08-13T04:06:42Z</time>
<speed>0.00</speed>
</trkpt>
<trkpt lat="-7.178801" lon="-34.891426">
<ele>40.489998</ele>
<time>2018-08-13T04:06:47Z</time>
<speed>0.00</speed>
</trkpt>
<trkpt lat="-7.178801" lon="-34.891426">
<ele>40.489998</ele>
<time>2018-08-13T04:06:48Z</time>
<speed>0.00</speed>
</trkpt>
<trkpt lat="-7.178801" lon="-34.891426">
<ele>40.489998</ele>
<time>2018-08-13T04:06:49Z</time>
<speed>0.00</speed>
</trkpt>
<trkpt lat="-7.178801" lon="-34.891426">
<ele>40.489998</ele>
<time>2018-08-13T04:06:50Z</time>
<speed>0.00</speed>
</trkpt>
<trkpt lat="-7.178786" lon="-34.891426">
<ele>35.059998</ele>
<time>2018-08-13T04:06:51Z</time>
<speed>0.52</speed>
</trkpt>
<trkpt lat="-7.178793" lon="-34.891438">
<ele>37.829998</ele>
<time>2018-08-13T04:06:52Z</time>
<speed>0.75</speed>
</trkpt>
<trkpt lat="-7.178791" lon="-34.891445">
<ele>37.549999</ele>
<time>2018-08-13T04:06:53Z</time>
<speed>1.02</speed>
</trkpt>
<trkpt lat="-7.178792" lon="-34.891449">
<ele>37.719997</ele>
<time>2018-08-13T04:06:54Z</time>
<speed>0.75</speed>
</trkpt>
<trkpt lat="-7.178794" lon="-34.891457">
<ele>38.389999</ele>
<time>2018-08-13T04:06:55Z</time>
<speed>0.71</speed>
</trkpt>
<trkpt lat="-7.178792" lon="-34.891464">
<ele>38.250000</ele>
<time>2018-08-13T04:06:56Z</time>
<speed>0.76</speed>
</trkpt>
<trkpt lat="-7.178789" lon="-34.891476">
<ele>39.149998</ele>
<time>2018-08-13T04:06:57Z</time>
<speed>0.83</speed>
</trkpt>
<trkpt lat="-7.178785" lon="-34.891483">
<ele>39.570000</ele>
<time>2018-08-13T04:06:58Z</time>
<speed>0.46</speed>
</trkpt>
<trkpt lat="-7.178777" lon="-34.891487">
<ele>39.169998</ele>
<time>2018-08-13T04:06:59Z</time>
<speed>0.72</speed>
</trkpt>
<trkpt lat="-7.178770" lon="-34.891491">
<ele>39.009998</ele>
<time>2018-08-13T04:07:00Z</time>
<speed>0.57</speed>
</trkpt>
<trkpt lat="-7.178766" lon="-34.891495">
<ele>39.110001</ele>
<time>2018-08-13T04:07:01Z</time>
<speed>0.39</speed>
</trkpt>
<trkpt lat="-7.178767" lon="-34.891510">
<ele>39.719997</ele>
<time>2018-08-13T04:07:02Z</time>
<speed>0.55</speed>
</trkpt>
<trkpt lat="-7.178764" lon="-34.891514">
<ele>39.910000</ele>
<time>2018-08-13T04:07:03Z</time>
<speed>0.26</speed>
</trkpt>
<trkpt lat="-7.178761" lon="-34.891514">
<ele>39.590000</ele>
<time>2018-08-13T04:07:04Z</time>
<speed>0.32</speed>
</trkpt>
<trkpt lat="-7.178762" lon="-34.891518">
<ele>41.469997</ele>
<time>2018-08-13T04:07:05Z</time>
<speed>0.00</speed>
</trkpt>
<trkpt lat="-7.178762" lon="-34.891518">
<ele>41.469997</ele>
<time>2018-08-13T04:07:06Z</time>
<speed>0.00</speed>
</trkpt>
<trkpt lat="-7.178762" lon="-34.891518">
<ele>41.469997</ele>
<time>2018-08-13T04:07:07Z</time>
<speed>0.00</speed>
</trkpt>
<trkpt lat="-7.178762" lon="-34.891518">
<ele>41.469997</ele>
<time>2018-08-13T04:07:08Z</time>
<speed>0.00</speed>
</trkpt>
<trkpt lat="-7.178762" lon="-34.891518">
<ele>41.469997</ele>
<time>2018-08-13T04:07:09Z</time>
<speed>0.00</speed>
</trkpt>
<trkpt lat="-7.178762" lon="-34.891518">
<ele>41.469997</ele>
<time>2018-08-13T04:07:10Z</time>
<speed>0.00</speed>
</trkpt>
<trkpt lat="-7.178742" lon="-34.891499">
<ele>42.969997</ele>
<time>2018-08-13T04:09:35Z</time>
<speed>0.02</speed>
</trkpt>
<trkpt lat="-7.178742" lon="-34.891499">
<ele>43.739998</ele>
<time>2018-08-13T04:09:36Z</time>
<speed>0.10</speed>
</trkpt>
<trkpt lat="-7.178741" lon="-34.891495">
<ele>44.389999</ele>
<time>2018-08-13T04:09:38Z</time>
<speed>0.00</speed>
</trkpt>
<trkpt lat="-7.178741" lon="-34.891495">
<ele>44.389999</ele>
<time>2018-08-13T04:09:47Z</time>
<speed>0.00</speed>
</trkpt>
<trkpt lat="-7.178741" lon="-34.891495">
<ele>44.389999</ele>
<time>2018-08-13T04:09:48Z</time>
<speed>0.00</speed>
</trkpt>
<trkpt lat="-7.178741" lon="-34.891495">
<ele>44.389999</ele>
<time>2018-08-13T04:09:49Z</time>
<speed>0.00</speed>
</trkpt>
<trkpt lat="-7.178741" lon="-34.891495">
<ele>44.389999</ele>
<time>2018-08-13T04:09:50Z</time>
<speed>0.00</speed>
</trkpt>
<trkpt lat="-7.178741" lon="-34.891495">
<ele>44.389999</ele>
<time>2018-08-13T04:09:54Z</time>
<speed>0.00</speed>
</trkpt>
<trkpt lat="-7.178741" lon="-34.891495">
<ele>44.389999</ele>
<time>2018-08-13T04:09:55Z</time>
<speed>0.00</speed>
</trkpt>
<trkpt lat="-7.178777" lon="-34.891460">
<ele>36.959999</ele>
<time>2018-08-13T04:11:37Z</time>
<speed>0.00</speed>
</trkpt>
<trkpt lat="-7.178777" lon="-34.891460">
<ele>36.959999</ele>
<time>2018-08-13T04:11:38Z</time>
<speed>0.00</speed>
</trkpt>
<trkpt lat="-7.178777" lon="-34.891460">
<ele>36.959999</ele>
<time>2018-08-13T04:11:39Z</time>
<speed>0.00</speed>
</trkpt>
<trkpt lat="-7.178777" lon="-34.891460">
<ele>36.959999</ele>
<time>2018-08-13T04:11:40Z</time>
<speed>0.00</speed>
</trkpt>
<trkpt lat="-7.178777" lon="-34.891460">
<ele>36.959999</ele>
<time>2018-08-13T04:11:41Z</time>
<speed>0.00</speed>
</trkpt>
<trkpt lat="-7.178777" lon="-34.891460">
<ele>36.959999</ele>
<time>2018-08-13T04:11:42Z</time>
<speed>0.00</speed>
</trkpt>
<trkpt lat="-7.178777" lon="-34.891460">
<ele>36.959999</ele>
<time>2018-08-13T04:11:43Z</time>
<speed>0.00</speed>
</trkpt>
<trkpt lat="-7.178777" lon="-34.891460">
<ele>36.959999</ele>
<time>2018-08-13T04:11:44Z</time>
<speed>0.00</speed>
</trkpt>
<trkpt lat="-7.178777" lon="-34.891460">
<ele>36.959999</ele>
<time>2018-08-13T04:11:45Z</time>
<speed>0.00</speed>
</trkpt>
<trkpt lat="-7.178777" lon="-34.891460">
<ele>36.959999</ele>
<time>2018-08-13T04:11:46Z</time>
<speed>0.00</speed>
</trkpt>
<trkpt lat="-7.178777" lon="-34.891460">
<ele>36.959999</ele>
<time>2018-08-13T04:11:47Z</time>
<speed>0.00</speed>
</trkpt>
<trkpt lat="-7.178777" lon="-34.891460">
<ele>36.959999</ele>
<time>2018-08-13T04:11:48Z</time>
<speed>0.00</speed>
</trkpt>
<trkpt lat="-7.178796" lon="-34.891487">
<ele>40.790001</ele>
<time>2018-08-13T04:11:49Z</time>
<speed>0.58</speed>
</trkpt>
<trkpt lat="-7.178799" lon="-34.891491">
<ele>41.119999</ele>
<time>2018-08-13T04:11:51Z</time>
<speed>0.63</speed>
</trkpt>
<trkpt lat="-7.178805" lon="-34.891491">
<ele>41.020000</ele>
<time>2018-08-13T04:11:52Z</time>
<speed>0.89</speed>
</trkpt>
<trkpt lat="-7.178813" lon="-34.891499">
<ele>41.239998</ele>
<time>2018-08-13T04:11:53Z</time>
<speed>1.02</speed>
</trkpt>
<trkpt lat="-7.178821" lon="-34.891514">
<ele>40.879997</ele>
<time>2018-08-13T04:11:54Z</time>
<speed>1.19</speed>
</trkpt>
<trkpt lat="-7.178819" lon="-34.891521">
<ele>42.029999</ele>
<time>2018-08-13T04:11:55Z</time>
<speed>1.01</speed>
</trkpt>
<trkpt lat="-7.178813" lon="-34.891533">
<ele>43.169998</ele>
<time>2018-08-13T04:11:56Z</time>
<speed>1.07</speed>
</trkpt>
<trkpt lat="-7.178804" lon="-34.891552">
<ele>43.379997</ele>
<time>2018-08-13T04:11:57Z</time>
<speed>1.18</speed>
</trkpt>
<trkpt lat="-7.178802" lon="-34.891560">
<ele>43.290001</ele>
<time>2018-08-13T04:11:59Z</time>
<speed>0.92</speed>
</trkpt>
<trkpt lat="-7.178794" lon="-34.891567">
<ele>43.730000</ele>
<time>2018-08-13T04:12:01Z</time>
<speed>0.57</speed>
</trkpt>
<trkpt lat="-7.178790" lon="-34.891571">
<ele>43.279999</ele>
<time>2018-08-13T04:12:02Z</time>
<speed>0.52</speed>
</trkpt>
<trkpt lat="-7.178789" lon="-34.891560">
<ele>44.849998</ele>
<time>2018-08-13T04:12:03Z</time>
<speed>0.12</speed>
</trkpt>
<trkpt lat="-7.178785" lon="-34.891556">
<ele>44.820000</ele>
<time>2018-08-13T04:12:04Z</time>
<speed>0.20</speed>
</trkpt>
</trkseg>
</trk>
<trk>
<name>20180824-192541(2)</name>
<desc>Color:004000ff</desc>
<trkseg>
<trkpt lat="-7.178864" lon="-34.891560">
<ele>28.840000</ele>
<time>2018-08-13T04:14:39Z</time>
<speed>0.00</speed>
</trkpt>
<trkpt lat="-7.178864" lon="-34.891560">
<ele>28.840000</ele>
<time>2018-08-13T04:14:48Z</time>
<speed>0.22</speed>
</trkpt>
<trkpt lat="-7.178860" lon="-34.891560">
<ele>28.920000</ele>
<time>2018-08-13T04:14:49Z</time>
<speed>0.17</speed>
</trkpt>
<trkpt lat="-7.178858" lon="-34.891560">
<ele>29.639999</ele>
<time>2018-08-13T04:14:50Z</time>
<speed>0.22</speed>
</trkpt>
<trkpt lat="-7.178855" lon="-34.891560">
<ele>34.619999</ele>
<time>2018-08-13T04:14:51Z</time>
<speed>0.19</speed>
</trkpt>
<trkpt lat="-7.178851" lon="-34.891560">
<ele>38.739998</ele>
<time>2018-08-13T04:14:52Z</time>
<speed>0.16</speed>
</trkpt>
<trkpt lat="-7.178847" lon="-34.891560">
<ele>38.549999</ele>
<time>2018-08-13T04:14:56Z</time>
<speed>0.00</speed>
</trkpt>
<trkpt lat="-7.178847" lon="-34.891560">
<ele>38.549999</ele>
<time>2018-08-13T04:14:57Z</time>
<speed>0.00</speed>
</trkpt>
<trkpt lat="-7.178847" lon="-34.891560">
<ele>38.549999</ele>
<time>2018-08-13T04:14:58Z</time>
<speed>0.00</speed>
</trkpt>
<trkpt lat="-7.178847" lon="-34.891560">
<ele>38.549999</ele>
<time>2018-08-13T04:14:59Z</time>
<speed>0.00</speed>
</trkpt>
<trkpt lat="-7.178847" lon="-34.891560">
<ele>38.549999</ele>
<time>2018-08-13T04:15:00Z</time>
<speed>0.00</speed>
</trkpt>
</trkseg>
</trk>
<trk>
<name>20180824-192541(3)</name>
<desc>Color:004000ff</desc>
<trkseg>
<trkpt lat="-7.178698" lon="-34.891453">
<ele>36.969997</ele>
<time>2018-08-13T04:16:40Z</time>
<speed>0.00</speed>
</trkpt>
<trkpt lat="-7.178698" lon="-34.891453">
<ele>36.969997</ele>
<time>2018-08-13T04:16:41Z</time>
<speed>0.00</speed>
</trkpt>
<trkpt lat="-7.178698" lon="-34.891453">
<ele>36.969997</ele>
<time>2018-08-13T04:16:42Z</time>
<speed>0.00</speed>
</trkpt>
<trkpt lat="-7.178698" lon="-34.891453">
<ele>36.969997</ele>
<time>2018-08-13T04:16:43Z</time>
<speed>0.00</speed>
</trkpt>
<trkpt lat="-7.178698" lon="-34.891453">
<ele>36.969997</ele>
<time>2018-08-13T04:16:44Z</time>
<speed>0.00</speed>
</trkpt>
<trkpt lat="-7.178698" lon="-34.891453">
<ele>36.969997</ele>
<time>2018-08-13T04:16:45Z</time>
<speed>0.00</speed>
</trkpt>
<trkpt lat="-7.178698" lon="-34.891453">
<ele>36.969997</ele>
<time>2018-08-13T04:16:46Z</time>
<speed>0.00</speed>
</trkpt>
<trkpt lat="-7.178698" lon="-34.891453">
<ele>36.969997</ele>
<time>2018-08-13T04:16:47Z</time>
<speed>0.00</speed>
</trkpt>
<trkpt lat="-7.178698" lon="-34.891453">
<ele>36.969997</ele>
<time>2018-08-13T04:16:48Z</time>
<speed>0.00</speed>
</trkpt>
<trkpt lat="-7.178698" lon="-34.891453">
<ele>36.969997</ele>
<time>2018-08-13T04:16:49Z</time>
<speed>0.00</speed>
</trkpt>
<trkpt lat="-7.178698" lon="-34.891453">
<ele>36.969997</ele>
<time>2018-08-13T04:16:50Z</time>
<speed>0.00</speed>
</trkpt>
<trkpt lat="-7.178698" lon="-34.891453">
<ele>36.969997</ele>
<time>2018-08-13T04:16:51Z</time>
<speed>0.00</speed>
</trkpt>
<trkpt lat="-7.178698" lon="-34.891453">
<ele>36.969997</ele>
<time>2018-08-13T04:16:52Z</time>
<speed>0.00</speed>
</trkpt>
<trkpt lat="-7.178698" lon="-34.891453">
<ele>36.969997</ele>
<time>2018-08-13T04:16:53Z</time>
<speed>0.00</speed>
</trkpt>
<trkpt lat="-7.178698" lon="-34.891453">
<ele>36.969997</ele>
<time>2018-08-13T04:16:54Z</time>
<speed>0.00</speed>
</trkpt>
<trkpt lat="-7.178698" lon="-34.891453">
<ele>36.969997</ele>
<time>2018-08-13T04:16:55Z</time>
<speed>0.00</speed>
</trkpt>
<trkpt lat="-7.178698" lon="-34.891453">
<ele>36.969997</ele>
<time>2018-08-13T04:16:56Z</time>
<speed>0.00</speed>
</trkpt>
<trkpt lat="-7.178698" lon="-34.891453">
<ele>36.969997</ele>
<time>2018-08-13T04:16:57Z</time>
<speed>0.00</speed>
</trkpt>
<trkpt lat="-7.178698" lon="-34.891453">
<ele>36.969997</ele>
<time>2018-08-13T04:16:58Z</time>
<speed>0.00</speed>
</trkpt>
<trkpt lat="-7.178698" lon="-34.891453">
<ele>36.969997</ele>
<time>2018-08-13T04:17:00Z</time>
<speed>0.00</speed>
</trkpt>
<trkpt lat="-7.178698" lon="-34.891453">
<ele>36.969997</ele>
<time>2018-08-13T04:17:01Z</time>
<speed>0.00</speed>
</trkpt>
<trkpt lat="-7.178698" lon="-34.891453">
<ele>36.969997</ele>
<time>2018-08-13T04:17:03Z</time>
<speed>0.00</speed>
</trkpt>
<trkpt lat="-7.178698" lon="-34.891453">
<ele>36.969997</ele>
<time>2018-08-13T04:17:04Z</time>
<speed>0.00</speed>
</trkpt>
<trkpt lat="-7.178698" lon="-34.891453">
<ele>36.969997</ele>
<time>2018-08-13T04:17:06Z</time>
<speed>0.00</speed>
</trkpt>
<trkpt lat="-7.178698" lon="-34.891453">
<ele>36.969997</ele>
<time>2018-08-13T04:17:07Z</time>
<speed>0.00</speed>
</trkpt>
<trkpt lat="-7.178698" lon="-34.891453">
<ele>36.969997</ele>
<time>2018-08-13T04:17:08Z</time>
<speed>0.00</speed>
</trkpt>
<trkpt lat="-7.178698" lon="-34.891453">
<ele>36.969997</ele>
<time>2018-08-13T04:17:09Z</time>
<speed>0.00</speed>
</trkpt>
<trkpt lat="-7.178698" lon="-34.891453">
<ele>36.969997</ele>
<time>2018-08-13T04:17:10Z</time>
<speed>0.00</speed>
</trkpt>
<trkpt lat="-7.178698" lon="-34.891453">
<ele>36.969997</ele>
<time>2018-08-13T04:17:11Z</time>
<speed>0.00</speed>
</trkpt>
<trkpt lat="-7.178698" lon="-34.891453">
<ele>36.969997</ele>
<time>2018-08-13T04:17:13Z</time>
<speed>0.00</speed>
</trkpt>
<trkpt lat="-7.178698" lon="-34.891453">
<ele>36.969997</ele>
<time>2018-08-13T04:17:14Z</time>
<speed>0.00</speed>
</trkpt>
<trkpt lat="-7.178698" lon="-34.891453">
<ele>36.969997</ele>
<time>2018-08-13T04:17:15Z</time>
<speed>0.00</speed>
</trkpt>
<trkpt lat="-7.178698" lon="-34.891453">
<ele>36.969997</ele>
<time>2018-08-13T04:17:16Z</time>
<speed>0.00</speed>
</trkpt>
<trkpt lat="-7.178698" lon="-34.891453">
<ele>36.969997</ele>
<time>2018-08-13T04:17:17Z</time>
<speed>0.00</speed>
</trkpt>
<trkpt lat="-7.178698" lon="-34.891453">
<ele>36.969997</ele>
<time>2018-08-13T04:17:19Z</time>
<speed>0.00</speed>
</trkpt>
<trkpt lat="-7.178698" lon="-34.891453">
<ele>36.969997</ele>
<time>2018-08-13T04:17:20Z</time>
<speed>0.00</speed>
</trkpt>
<trkpt lat="-7.178698" lon="-34.891453">
<ele>36.969997</ele>
<time>2018-08-13T04:17:21Z</time>
<speed>0.00</speed>
</trkpt>
<trkpt lat="-7.178698" lon="-34.891453">
<ele>36.969997</ele>
<time>2018-08-13T04:17:22Z</time>
<speed>0.00</speed>
</trkpt>
<trkpt lat="-7.178698" lon="-34.891453">
<ele>36.969997</ele>
<time>2018-08-13T04:17:24Z</time>
<speed>0.00</speed>
</trkpt>
<trkpt lat="-7.178713" lon="-34.891483">
<ele>38.239998</ele>
<time>2018-08-13T04:17:26Z</time>
<speed>0.45</speed>
</trkpt>
<trkpt lat="-7.178708" lon="-34.891487">
<ele>38.230000</ele>
<time>2018-08-13T04:17:28Z</time>
<speed>0.06</speed>
</trkpt>
<trkpt lat="-7.178703" lon="-34.891483">
<ele>37.950001</ele>
<time>2018-08-13T04:17:29Z</time>
<speed>0.00</speed>
</trkpt>
<trkpt lat="-7.178703" lon="-34.891483">
<ele>37.950001</ele>
<time>2018-08-13T04:17:31Z</time>
<speed>0.00</speed>
</trkpt>
<trkpt lat="-7.178703" lon="-34.891483">
<ele>37.950001</ele>
<time>2018-08-13T04:17:32Z</time>
<speed>0.00</speed>
</trkpt>
<trkpt lat="-7.178703" lon="-34.891483">
<ele>37.950001</ele>
<time>2018-08-13T04:17:34Z</time>
<speed>0.00</speed>
</trkpt>
<trkpt lat="-7.178703" lon="-34.891483">
<ele>37.950001</ele>
<time>2018-08-13T04:17:35Z</time>
<speed>0.00</speed>
</trkpt>
<trkpt lat="-7.178703" lon="-34.891483">
<ele>37.950001</ele>
<time>2018-08-13T04:17:37Z</time>
<speed>0.00</speed>
</trkpt>
<trkpt lat="-7.178703" lon="-34.891483">
<ele>37.950001</ele>
<time>2018-08-13T04:17:38Z</time>
<speed>0.00</speed>
</trkpt>
<trkpt lat="-7.178703" lon="-34.891483">
<ele>37.950001</ele>
<time>2018-08-13T04:17:40Z</time>
<speed>0.00</speed>
</trkpt>
<trkpt lat="-7.178703" lon="-34.891483">
<ele>37.950001</ele>
<time>2018-08-13T04:17:41Z</time>
<speed>0.00</speed>
</trkpt>
<trkpt lat="-7.178703" lon="-34.891483">
<ele>37.950001</ele>
<time>2018-08-13T04:17:43Z</time>
<speed>0.00</speed>
</trkpt>
<trkpt lat="-7.178703" lon="-34.891483">
<ele>37.950001</ele>
<time>2018-08-13T04:17:44Z</time>
<speed>0.00</speed>
</trkpt>
<trkpt lat="-7.178703" lon="-34.891483">
<ele>37.950001</ele>
<time>2018-08-13T04:17:46Z</time>
<speed>0.00</speed>
</trkpt>
<trkpt lat="-7.178703" lon="-34.891483">
<ele>37.950001</ele>
<time>2018-08-13T04:17:47Z</time>
<speed>0.00</speed>
</trkpt>
<trkpt lat="-7.178703" lon="-34.891483">
<ele>37.950001</ele>
<time>2018-08-13T04:17:49Z</time>
<speed>0.00</speed>
</trkpt>
<trkpt lat="-7.178703" lon="-34.891483">
<ele>37.950001</ele>
<time>2018-08-13T04:17:50Z</time>
<speed>0.00</speed>
</trkpt>
<trkpt lat="-7.178703" lon="-34.891483">
<ele>37.950001</ele>
<time>2018-08-13T04:17:52Z</time>
<speed>0.00</speed>
</trkpt>
<trkpt lat="-7.178703" lon="-34.891483">
<ele>37.950001</ele>
<time>2018-08-13T04:17:53Z</time>
<speed>0.00</speed>
</trkpt>
<trkpt lat="-7.178703" lon="-34.891483">
<ele>37.950001</ele>
<time>2018-08-13T04:17:55Z</time>
<speed>0.00</speed>
</trkpt>
<trkpt lat="-7.178703" lon="-34.891483">
<ele>37.950001</ele>
<time>2018-08-13T04:17:56Z</time>
<speed>0.00</speed>
</trkpt>
<trkpt lat="-7.178703" lon="-34.891483">
<ele>37.950001</ele>
<time>2018-08-13T04:17:58Z</time>
<speed>0.00</speed>
</trkpt>
<trkpt lat="-7.178703" lon="-34.891483">
<ele>37.950001</ele>
<time>2018-08-13T04:17:59Z</time>
<speed>0.00</speed>
</trkpt>
<trkpt lat="-7.178703" lon="-34.891483">
<ele>37.950001</ele>
<time>2018-08-13T04:18:01Z</time>
<speed>0.00</speed>
</trkpt>
<trkpt lat="-7.178703" lon="-34.891483">
<ele>37.950001</ele>
<time>2018-08-13T04:18:02Z</time>
<speed>0.00</speed>
</trkpt>
<trkpt lat="-7.178703" lon="-34.891483">
<ele>37.950001</ele>
<time>2018-08-13T04:18:04Z</time>
<speed>0.00</speed>
</trkpt>
<trkpt lat="-7.178703" lon="-34.891483">
<ele>37.950001</ele>
<time>2018-08-13T04:18:05Z</time>
<speed>0.00</speed>
</trkpt>
<trkpt lat="-7.178703" lon="-34.891483">
<ele>37.950001</ele>
<time>2018-08-13T04:18:07Z</time>
<speed>0.00</speed>
</trkpt>
<trkpt lat="-7.178703" lon="-34.891483">
<ele>37.950001</ele>
<time>2018-08-13T04:18:08Z</time>
<speed>0.00</speed>
</trkpt>
<trkpt lat="-7.178703" lon="-34.891483">
<ele>37.950001</ele>
<time>2018-08-13T04:18:10Z</time>
<speed>0.00</speed>
</trkpt>
<trkpt lat="-7.178703" lon="-34.891483">
<ele>37.950001</ele>
<time>2018-08-13T04:18:11Z</time>
<speed>0.00</speed>
</trkpt>
<trkpt lat="-7.178703" lon="-34.891483">
<ele>37.950001</ele>
<time>2018-08-13T04:18:13Z</time>
<speed>0.00</speed>
</trkpt>
<trkpt lat="-7.178703" lon="-34.891483">
<ele>37.950001</ele>
<time>2018-08-13T04:18:14Z</time>
<speed>0.00</speed>
</trkpt>
<trkpt lat="-7.178703" lon="-34.891483">
<ele>37.950001</ele>
<time>2018-08-13T04:18:16Z</time>
<speed>0.00</speed>
</trkpt>
<trkpt lat="-7.178703" lon="-34.891483">
<ele>37.950001</ele>
<time>2018-08-13T04:18:17Z</time>
<speed>0.00</speed>
</trkpt>
<trkpt lat="-7.178703" lon="-34.891483">
<ele>37.950001</ele>
<time>2018-08-13T04:18:19Z</time>
<speed>0.00</speed>
</trkpt>
<trkpt lat="-7.178703" lon="-34.891483">
<ele>37.950001</ele>
<time>2018-08-13T04:18:20Z</time>
<speed>0.00</speed>
</trkpt>
<trkpt lat="-7.178703" lon="-34.891483">
<ele>37.950001</ele>
<time>2018-08-13T04:18:22Z</time>
<speed>0.00</speed>
</trkpt>
<trkpt lat="-7.178703" lon="-34.891483">
<ele>37.950001</ele>
<time>2018-08-13T04:18:23Z</time>
<speed>0.00</speed>
</trkpt>
<trkpt lat="-7.178703" lon="-34.891483">
<ele>37.950001</ele>
<time>2018-08-13T04:18:25Z</time>
<speed>0.00</speed>
</trkpt>
<trkpt lat="-7.178703" lon="-34.891483">
<ele>37.950001</ele>
<time>2018-08-13T04:18:26Z</time>
<speed>0.00</speed>
</trkpt>
<trkpt lat="-7.178703" lon="-34.891483">
<ele>37.950001</ele>
<time>2018-08-13T04:18:28Z</time>
<speed>0.00</speed>
</trkpt>
<trkpt lat="-7.178703" lon="-34.891483">
<ele>37.950001</ele>
<time>2018-08-13T04:18:30Z</time>
<speed>0.00</speed>
</trkpt>
<trkpt lat="-7.178703" lon="-34.891483">
<ele>37.950001</ele>
<time>2018-08-13T04:18:31Z</time>
<speed>0.00</speed>
</trkpt>
<trkpt lat="-7.178703" lon="-34.891483">
<ele>37.950001</ele>
<time>2018-08-13T04:18:32Z</time>
<speed>0.00</speed>
</trkpt>
<trkpt lat="-7.178703" lon="-34.891483">
<ele>37.950001</ele>
<time>2018-08-13T04:18:34Z</time>
<speed>0.00</speed>
</trkpt>
<trkpt lat="-7.178703" lon="-34.891483">
<ele>37.950001</ele>
<time>2018-08-13T04:18:35Z</time>
<speed>0.00</speed>
</trkpt>
<trkpt lat="-7.178703" lon="-34.891483">
<ele>37.950001</ele>
<time>2018-08-13T04:18:37Z</time>
<speed>0.00</speed>
</trkpt>
<trkpt lat="-7.178703" lon="-34.891483">
<ele>37.950001</ele>
<time>2018-08-13T04:18:38Z</time>
<speed>0.00</speed>
</trkpt>
<trkpt lat="-7.178703" lon="-34.891483">
<ele>37.950001</ele>
<time>2018-08-13T04:18:39Z</time>
<speed>0.00</speed>
</trkpt>
<trkpt lat="-7.178703" lon="-34.891483">
<ele>37.950001</ele>
<time>2018-08-13T04:18:40Z</time>
<speed>0.00</speed>
</trkpt>
<trkpt lat="-7.178703" lon="-34.891483">
<ele>37.950001</ele>
<time>2018-08-13T04:18:41Z</time>
<speed>0.00</speed>
</trkpt>
<trkpt lat="-7.178703" lon="-34.891483">
<ele>37.950001</ele>
<time>2018-08-13T04:18:42Z</time>
<speed>0.00</speed>
</trkpt>
<trkpt lat="-7.178748" lon="-34.891514">
<ele>43.840000</ele>
<time>2018-08-13T04:18:43Z</time>
<speed>0.47</speed>
</trkpt>
<trkpt lat="-7.178752" lon="-34.891518">
<ele>43.950001</ele>
<time>2018-08-13T04:18:44Z</time>
<speed>0.15</speed>
</trkpt>
<trkpt lat="-7.178749" lon="-34.891518">
<ele>44.439999</ele>
<time>2018-08-13T04:18:46Z</time>
<speed>0.00</speed>
</trkpt>
<trkpt lat="-7.178757" lon="-34.891521">
<ele>44.480000</ele>
<time>2018-08-13T04:18:47Z</time>
<speed>0.46</speed>
</trkpt>
<trkpt lat="-7.178758" lon="-34.891521">
<ele>44.450001</ele>
<time>2018-08-13T04:18:49Z</time>
<speed>0.35</speed>
</trkpt>
<trkpt lat="-7.178764" lon="-34.891533">
<ele>44.619999</ele>
<time>2018-08-13T04:18:50Z</time>
<speed>0.74</speed>
</trkpt>
<trkpt lat="-7.178771" lon="-34.891544">
<ele>44.860001</ele>
<time>2018-08-13T04:18:52Z</time>
<speed>0.62</speed>
</trkpt>
<trkpt lat="-7.178779" lon="-34.891552">
<ele>45.169998</ele>
<time>2018-08-13T04:18:54Z</time>
<speed>0.46</speed>
</trkpt>
<trkpt lat="-7.178775" lon="-34.891575">
<ele>45.139999</ele>
<time>2018-08-13T04:18:57Z</time>
<speed>0.46</speed>
</trkpt>
<trkpt lat="-7.178768" lon="-34.891575">
<ele>45.009998</ele>
<time>2018-08-13T04:18:58Z</time>
<speed>0.48</speed>
</trkpt>
<trkpt lat="-7.178758" lon="-34.891582">
<ele>44.669998</ele>
<time>2018-08-13T04:18:59Z</time>
<speed>0.65</speed>
</trkpt>
<trkpt lat="-7.178757" lon="-34.891586">
<ele>44.739998</ele>
<time>2018-08-13T04:19:00Z</time>
<speed>0.50</speed>
</trkpt>
<trkpt lat="-7.178756" lon="-34.891575">
<ele>46.110001</ele>
<time>2018-08-13T04:19:01Z</time>
<speed>0.23</speed>
</trkpt>
<trkpt lat="-7.178757" lon="-34.891575">
<ele>46.299999</ele>
<time>2018-08-13T04:19:03Z</time>
<speed>0.00</speed>
</trkpt>
<trkpt lat="-7.178757" lon="-34.891575">
<ele>46.299999</ele>
<time>2018-08-13T04:19:04Z</time>
<speed>0.00</speed>
</trkpt>
<trkpt lat="-7.178757" lon="-34.891575">
<ele>46.299999</ele>
<time>2018-08-13T04:19:05Z</time>
<speed>0.00</speed>
</trkpt>
</trkseg>
</trk>
<trk>
<name>20180824-192541(4)</name>
<desc>Color:004000ff</desc>
<trkseg>
<trkpt lat="-7.178399" lon="-34.891491">
<ele>30.340000</ele>
<time>2018-08-13T04:26:33Z</time>
<speed>0.56</speed>
</trkpt>
<trkpt lat="-7.178679" lon="-34.891518">
<ele>42.119999</ele>
<time>2018-08-13T04:26:38Z</time>
<speed>0.00</speed>
</trkpt>
<trkpt lat="-7.178746" lon="-34.891529">
<ele>49.039997</ele>
<time>2018-08-13T04:31:48Z</time>
<speed>0.00</speed>
</trkpt>
<trkpt lat="-7.178814" lon="-34.891502">
<ele>52.680000</ele>
<time>2018-08-13T04:37:02Z</time>
<speed>0.29</speed>
</trkpt>
<trkpt lat="-7.178776" lon="-34.891533">
<ele>35.779999</ele>
<time>2018-08-13T04:42:13Z</time>
<speed>0.00</speed>
</trkpt>
<trkpt lat="-7.178676" lon="-34.891506">
<ele>39.689999</ele>
<time>2018-08-13T04:47:24Z</time>
<speed>0.00</speed>
</trkpt>
<trkpt lat="-7.178726" lon="-34.891483">
<ele>54.379997</ele>
<time>2018-08-13T04:52:33Z</time>
<speed>0.00</speed>
</trkpt>
</trkseg>
</trk>
<trk>
<name>20180824-192541(5)</name>
<desc>Color:004000ff</desc>
<trkseg>
<trkpt lat="-7.178767" lon="-34.891556">
<ele>56.709999</ele>
<time>2018-08-13T04:53:35Z</time>
<speed>0.00</speed>
</trkpt>
<trkpt lat="-7.178621" lon="-34.891502">
<ele>20.270000</ele>
<time>2018-08-13T04:58:49Z</time>
<speed>0.00</speed>
</trkpt>
<trkpt lat="-7.178732" lon="-34.891617">
<ele>23.969999</ele>
<time>2018-08-13T05:04:15Z</time>
<speed>0.00</speed>
</trkpt>
<trkpt lat="-7.178841" lon="-34.891689">
<ele>14.099999</ele>
<time>2018-08-13T05:09:36Z</time>
<speed>0.00</speed>
</trkpt>
<trkpt lat="-7.178631" lon="-34.891506">
<ele>32.469997</ele>
<time>2018-08-13T05:14:55Z</time>
<speed>0.00</speed>
</trkpt>
<trkpt lat="-7.178568" lon="-34.891403">
<ele>65.070000</ele>
<time>2018-08-13T05:20:14Z</time>
<speed>1.02</speed>
</trkpt>
<trkpt lat="-7.178751" lon="-34.891663">
<ele>12.250000</ele>
<time>2018-08-13T05:25:36Z</time>
<speed>0.00</speed>
</trkpt>
<trkpt lat="-7.178865" lon="-34.891449">
<ele>55.599998</ele>
<time>2018-08-13T05:30:56Z</time>
<speed>0.00</speed>
</trkpt>
<trkpt lat="-7.178785" lon="-34.891605">
<ele>62.029999</ele>
<time>2018-08-13T05:36:16Z</time>
<speed>0.51</speed>
</trkpt>
<trkpt lat="-7.178730" lon="-34.891483">
<ele>71.089996</ele>
<time>2018-08-13T05:41:36Z</time>
<speed>0.00</speed>
</trkpt>
<trkpt lat="-7.178903" lon="-34.891232">
<ele>90.169998</ele>
<time>2018-08-13T05:46:56Z</time>
<speed>0.00</speed>
</trkpt>
<trkpt lat="-7.178583" lon="-34.891705">
<ele>-17.650000</ele>
<time>2018-08-13T05:52:17Z</time>
<speed>0.00</speed>
</trkpt>
<trkpt lat="-7.178777" lon="-34.891476">
<ele>33.219997</ele>
<time>2018-08-13T05:57:37Z</time>
<speed>5.17</speed>
</trkpt>
<trkpt lat="-7.178744" lon="-34.891609">
<ele>47.820000</ele>
<time>2018-08-13T06:03:15Z</time>
<speed>0.44</speed>
</trkpt>
<trkpt lat="-7.178710" lon="-34.891529">
<ele>43.329998</ele>
<time>2018-08-13T06:08:33Z</time>
<speed>0.00</speed>
</trkpt>
<trkpt lat="-7.178688" lon="-34.891556">
<ele>39.709999</ele>
<time>2018-08-13T06:13:59Z</time>
<speed>0.00</speed>
</trkpt>
<trkpt lat="-7.178737" lon="-34.891422">
<ele>36.750000</ele>
<time>2018-08-13T06:19:42Z</time>
<speed>0.30</speed>
</trkpt>
<trkpt lat="-7.178752" lon="-34.891426">
<ele>55.439999</ele>
<time>2018-08-13T06:26:19Z</time>
<speed>0.21</speed>
</trkpt>
<trkpt lat="-7.178719" lon="-34.891457">
<ele>76.729996</ele>
<time>2018-08-13T06:33:52Z</time>
<speed>0.64</speed>
</trkpt>
<trkpt lat="-7.178702" lon="-34.891445">
<ele>59.230000</ele>
<time>2018-08-13T06:41:29Z</time>
<speed>0.00</speed>
</trkpt>
<trkpt lat="-7.178802" lon="-34.891556">
<ele>23.650000</ele>
<time>2018-08-13T06:46:48Z</time>
<speed>0.00</speed>
</trkpt>
<trkpt lat="-7.178722" lon="-34.891609">
<ele>61.879997</ele>
<time>2018-08-13T06:52:22Z</time>
<speed>0.57</speed>
</trkpt>
<trkpt lat="-7.178734" lon="-34.891548">
<ele>46.500000</ele>
<time>2018-08-13T06:58:41Z</time>
<speed>0.00</speed>
</trkpt>
<trkpt lat="-7.178775" lon="-34.891632">
<ele>38.169998</ele>
<time>2018-08-13T07:04:12Z</time>
<speed>1.00</speed>
</trkpt>
<trkpt lat="-7.178772" lon="-34.891529">
<ele>37.469997</ele>
<time>2018-08-13T07:10:22Z</time>
<speed>0.85</speed>
</trkpt>
<trkpt lat="-7.178887" lon="-34.891800">
<ele>24.559999</ele>
<time>2018-08-13T07:18:03Z</time>
<speed>1.99</speed>
</trkpt>
<trkpt lat="-7.178463" lon="-34.891148">
<ele>38.389999</ele>
<time>2018-08-13T07:25:20Z</time>
<speed>3.53</speed>
</trkpt>
<trkpt lat="-7.178612" lon="-34.891605">
<ele>11.200000</ele>
<time>2018-08-13T07:31:15Z</time>
<speed>0.30</speed>
</trkpt>
<trkpt lat="-7.178710" lon="-34.891575">
<ele>30.340000</ele>
<time>2018-08-13T07:39:44Z</time>
<speed>0.00</speed>
</trkpt>
<trkpt lat="-7.178765" lon="-34.891518">
<ele>57.379997</ele>
<time>2018-08-13T07:45:01Z</time>
<speed>0.00</speed>
</trkpt>
<trkpt lat="-7.178643" lon="-34.891644">
<ele>4.980000</ele>
<time>2018-08-13T07:50:17Z</time>
<speed>0.00</speed>
</trkpt>
<trkpt lat="-7.178625" lon="-34.891598">
<ele>26.299999</ele>
<time>2018-08-13T07:55:35Z</time>
<speed>0.00</speed>
</trkpt>
<trkpt lat="-7.178578" lon="-34.891518">
<ele>59.599998</ele>
<time>2018-08-13T08:00:56Z</time>
<speed>0.00</speed>
</trkpt>
<trkpt lat="-7.178751" lon="-34.891640">
<ele>-12.759999</ele>
<time>2018-08-13T08:06:11Z</time>
<speed>0.00</speed>
</trkpt>
<trkpt lat="-7.178774" lon="-34.891682">
<ele>-31.139999</ele>
<time>2018-08-13T08:11:29Z</time>
<speed>0.00</speed>
</trkpt>
<trkpt lat="-7.178691" lon="-34.891434">
<ele>79.409996</ele>
<time>2018-08-13T08:16:46Z</time>
<speed>1.52</speed>
</trkpt>
<trkpt lat="-7.178602" lon="-34.891682">
<ele>2.640000</ele>
<time>2018-08-13T08:22:01Z</time>
<speed>0.59</speed>
</trkpt>
<trkpt lat="-7.178797" lon="-34.891567">
<ele>31.400000</ele>
<time>2018-08-13T08:27:16Z</time>
<speed>0.00</speed>
</trkpt>
<trkpt lat="-7.178691" lon="-34.891685">
<ele>50.279999</ele>
<time>2018-08-13T08:32:37Z</time>
<speed>0.00</speed>
</trkpt>
<trkpt lat="-7.179101" lon="-34.892273">
<ele>-70.349998</ele>
<time>2018-08-13T08:38:21Z</time>
<speed>0.29</speed>
</trkpt>
<trkpt lat="-7.178896" lon="-34.891724">
<ele>6.210000</ele>
<time>2018-08-13T08:43:41Z</time>
<speed>0.00</speed>
</trkpt>
<trkpt lat="-7.178591" lon="-34.891064">
<ele>169.610001</ele>
<time>2018-08-13T08:49:02Z</time>
<speed>1.11</speed>
</trkpt>
<trkpt lat="-7.178777" lon="-34.891651">
<ele>10.639999</ele>
<time>2018-08-13T08:54:20Z</time>
<speed>0.00</speed>
</trkpt>
<trkpt lat="-7.178664" lon="-34.891594">
<ele>18.090000</ele>
<time>2018-08-13T08:59:53Z</time>
<speed>0.38</speed>
</trkpt>
<trkpt lat="-7.178629" lon="-34.891193">
<ele>140.389999</ele>
<time>2018-08-13T09:05:15Z</time>
<speed>0.00</speed>
</trkpt>
<trkpt lat="-7.178853" lon="-34.891609">
<ele>41.430000</ele>
<time>2018-08-13T09:10:48Z</time>
<speed>0.56</speed>
</trkpt>
<trkpt lat="-7.178772" lon="-34.891659">
<ele>33.369999</ele>
<time>2018-08-13T09:16:06Z</time>
<speed>0.00</speed>
</trkpt>
<trkpt lat="-7.178710" lon="-34.891544">
<ele>91.040001</ele>
<time>2018-08-13T09:21:49Z</time>
<speed>0.22</speed>
</trkpt>
<trkpt lat="-7.178708" lon="-34.891296">
<ele>122.969994</ele>
<time>2018-08-13T09:27:50Z</time>
<speed>0.25</speed>
</trkpt>
<trkpt lat="-7.178733" lon="-34.891075">
<ele>123.610001</ele>
<time>2018-08-13T09:33:10Z</time>
<speed>0.00</speed>
</trkpt>
<trkpt lat="-7.178714" lon="-34.891724">
<ele>-2.000000</ele>
<time>2018-08-13T09:38:27Z</time>
<speed>0.00</speed>
</trkpt>
<trkpt lat="-7.178710" lon="-34.891518">
<ele>70.379997</ele>
<time>2018-08-13T09:43:48Z</time>
<speed>1.97</speed>
</trkpt>
<trkpt lat="-7.178744" lon="-34.891514">
<ele>39.489998</ele>
<time>2018-08-13T09:49:09Z</time>
<speed>0.32</speed>
</trkpt>
<trkpt lat="-7.178703" lon="-34.891548">
<ele>34.500000</ele>
<time>2018-08-13T09:54:30Z</time>
<speed>0.00</speed>
</trkpt>
<trkpt lat="-7.178830" lon="-34.891430">
<ele>41.860001</ele>
<time>2018-08-13T10:00:22Z</time>
<speed>0.00</speed>
</trkpt>
<trkpt lat="-7.178729" lon="-34.891491">
<ele>43.610001</ele>
<time>2018-08-13T10:07:15Z</time>
<speed>0.00</speed>
</trkpt>
<trkpt lat="-7.178662" lon="-34.891510">
<ele>33.860001</ele>
<time>2018-08-13T10:13:31Z</time>
<speed>0.36</speed>
</trkpt>
<trkpt lat="-7.178596" lon="-34.891525">
<ele>-3.780000</ele>
<time>2018-08-13T10:22:39Z</time>
<speed>0.00</speed>
</trkpt>
<trkpt lat="-7.178691" lon="-34.891529">
<ele>20.309999</ele>
<time>2018-08-13T10:27:56Z</time>
<speed>0.00</speed>
</trkpt>
<trkpt lat="-7.178691" lon="-34.891529">
<ele>20.309999</ele>
<time>2018-08-13T10:41:22Z</time>
<speed>0.00</speed>
</trkpt>
<trkpt lat="-7.178665" lon="-34.891582">
<ele>49.340000</ele>
<time>2018-08-13T11:08:13Z</time>
<speed>0.60</speed>
</trkpt>
<trkpt lat="-7.178730" lon="-34.891605">
<ele>47.610001</ele>
<time>2018-08-13T11:38:35Z</time>
<speed>0.04</speed>
</trkpt>
<trkpt lat="-7.178747" lon="-34.891602">
<ele>54.169998</ele>
<time>2018-08-13T12:01:21Z</time>
<speed>0.00</speed>
</trkpt>
<trkpt lat="-7.178723" lon="-34.891590">
<ele>39.750000</ele>
<time>2018-08-13T12:06:38Z</time>
<speed>0.00</speed>
</trkpt>
<trkpt lat="-7.178737" lon="-34.891571">
<ele>37.320000</ele>
<time>2018-08-13T12:11:54Z</time>
<speed>0.00</speed>
</trkpt>
<trkpt lat="-7.178687" lon="-34.891537">
<ele>45.590000</ele>
<time>2018-08-13T12:17:15Z</time>
<speed>0.00</speed>
</trkpt>
<trkpt lat="-7.178774" lon="-34.891453">
<ele>29.070000</ele>
<time>2018-08-13T12:22:33Z</time>
<speed>0.00</speed>
</trkpt>
<trkpt lat="-7.178748" lon="-34.891396">
<ele>12.280000</ele>
<time>2018-08-13T12:28:35Z</time>
<speed>1.29</speed>
</trkpt>
<trkpt lat="-7.178764" lon="-34.891571">
<ele>40.349998</ele>
<time>2018-08-13T12:37:06Z</time>
<speed>0.00</speed>
</trkpt>
<trkpt lat="-7.178866" lon="-34.891621">
<ele>45.299999</ele>
<time>2018-08-13T12:42:24Z</time>
<speed>0.00</speed>
</trkpt>
<trkpt lat="-7.178862" lon="-34.891628">
<ele>30.469999</ele>
<time>2018-08-13T12:47:41Z</time>
<speed>0.00</speed>
</trkpt>
<trkpt lat="-7.178830" lon="-34.891586">
<ele>19.850000</ele>
<time>2018-08-13T12:52:59Z</time>
<speed>0.00</speed>
</trkpt>
<trkpt lat="-7.178882" lon="-34.891697">
<ele>46.299999</ele>
<time>2018-08-13T12:58:16Z</time>
<speed>0.00</speed>
</trkpt>
<trkpt lat="-7.178817" lon="-34.891727">
<ele>60.160000</ele>
<time>2018-08-13T13:03:42Z</time>
<speed>0.00</speed>
</trkpt>
<trkpt lat="-7.178784" lon="-34.891571">
<ele>43.369999</ele>
<time>2018-08-13T13:09:00Z</time>
<speed>1.29</speed>
</trkpt>
<trkpt lat="-7.178716" lon="-34.891548">
<ele>56.160000</ele>
<time>2018-08-13T13:14:19Z</time>
<speed>0.00</speed>
</trkpt>
<trkpt lat="-7.178820" lon="-34.891560">
<ele>45.879997</ele>
<time>2018-08-13T13:19:36Z</time>
<speed>0.00</speed>
</trkpt>
<trkpt lat="-7.178852" lon="-34.891514">
<ele>47.439999</ele>
<time>2018-08-13T13:24:57Z</time>
<speed>0.60</speed>
</trkpt>
<trkpt lat="-7.178801" lon="-34.891430">
<ele>26.920000</ele>
<time>2018-08-13T13:30:17Z</time>
<speed>0.00</speed>
</trkpt>
<trkpt lat="-7.178809" lon="-34.891491">
<ele>37.919998</ele>
<time>2018-08-13T13:35:44Z</time>
<speed>0.42</speed>
</trkpt>
<trkpt lat="-7.178683" lon="-34.891663">
<ele>65.099998</ele>
<time>2018-08-13T13:41:04Z</time>
<speed>0.00</speed>
</trkpt>
<trkpt lat="-7.178743" lon="-34.891499">
<ele>63.209999</ele>
<time>2018-08-13T13:46:44Z</time>
<speed>0.67</speed>
</trkpt>
<trkpt lat="-7.178825" lon="-34.891605">
<ele>64.189995</ele>
<time>2018-08-13T13:52:24Z</time>
<speed>0.95</speed>
</trkpt>
<trkpt lat="-7.178754" lon="-34.891495">
<ele>64.799995</ele>
<time>2018-08-13T14:00:00Z</time>
<speed>0.00</speed>
</trkpt>
<trkpt lat="-7.178761" lon="-34.891655">
<ele>49.189999</ele>
<time>2018-08-13T14:10:32Z</time>
<speed>0.63</speed>
</trkpt>
<trkpt lat="-7.178807" lon="-34.891617">
<ele>62.279999</ele>
<time>2018-08-13T14:21:25Z</time>
<speed>0.00</speed>
</trkpt>
<trkpt lat="-7.178838" lon="-34.891499">
<ele>56.969997</ele>
<time>2018-08-13T14:26:45Z</time>
<speed>0.00</speed>
</trkpt>
<trkpt lat="-7.178699" lon="-34.891460">
<ele>29.500000</ele>
<time>2018-08-13T14:32:12Z</time>
<speed>0.18</speed>
</trkpt>
<trkpt lat="-7.178806" lon="-34.891518">
<ele>63.570000</ele>
<time>2018-08-13T14:38:13Z</time>
<speed>0.00</speed>
</trkpt>
<trkpt lat="-7.178825" lon="-34.891434">
<ele>20.350000</ele>
<time>2018-08-13T14:43:33Z</time>
<speed>0.00</speed>
</trkpt>
<trkpt lat="-7.178858" lon="-34.891430">
<ele>49.930000</ele>
<time>2018-08-13T14:48:54Z</time>
<speed>0.00</speed>
</trkpt>
<trkpt lat="-7.178781" lon="-34.891560">
<ele>59.859997</ele>
<time>2018-08-13T14:54:14Z</time>
<speed>0.00</speed>
</trkpt>
<trkpt lat="-7.178763" lon="-34.891533">
<ele>47.889999</ele>
<time>2018-08-13T14:59:35Z</time>
<speed>0.00</speed>
</trkpt>
<trkpt lat="-7.178740" lon="-34.891537">
<ele>40.660000</ele>
<time>2018-08-13T15:04:52Z</time>
<speed>0.00</speed>
</trkpt>
<trkpt lat="-7.178825" lon="-34.891590">
<ele>72.400002</ele>
<time>2018-08-13T15:10:05Z</time>
<speed>0.00</speed>
</trkpt>
<trkpt lat="-7.178810" lon="-34.891506">
<ele>58.259998</ele>
<time>2018-08-13T15:15:31Z</time>
<speed>0.42</speed>
</trkpt>
<trkpt lat="-7.178844" lon="-34.891449">
<ele>-18.129999</ele>
<time>2018-08-13T15:20:44Z</time>
<speed>0.00</speed>
</trkpt>
<trkpt lat="-7.178726" lon="-34.891544">
<ele>39.680000</ele>
<time>2018-08-13T15:25:55Z</time>
<speed>0.00</speed>
</trkpt>
<trkpt lat="-7.178762" lon="-34.891575">
<ele>18.539999</ele>
<time>2018-08-13T15:31:05Z</time>
<speed>0.00</speed>
</trkpt>
<trkpt lat="-7.178699" lon="-34.891544">
<ele>20.730000</ele>
<time>2018-08-13T15:36:16Z</time>
<speed>0.00</speed>
</trkpt>
<trkpt lat="-7.178687" lon="-34.891525">
<ele>69.939995</ele>
<time>2018-08-13T15:41:27Z</time>
<speed>0.00</speed>
</trkpt>
<trkpt lat="-7.178648" lon="-34.891563">
<ele>58.049999</ele>
<time>2018-08-13T15:46:36Z</time>
<speed>0.32</speed>
</trkpt>
<trkpt lat="-7.178664" lon="-34.891537">
<ele>42.110001</ele>
<time>2018-08-13T15:51:46Z</time>
<speed>0.12</speed>
</trkpt>
<trkpt lat="-7.178749" lon="-34.891563">
<ele>46.480000</ele>
<time>2018-08-13T15:56:56Z</time>
<speed>0.00</speed>
</trkpt>
<trkpt lat="-7.178797" lon="-34.891441">
<ele>30.820000</ele>
<time>2018-08-13T16:02:12Z</time>
<speed>0.00</speed>
</trkpt>
<trkpt lat="-7.178855" lon="-34.891502">
<ele>42.009998</ele>
<time>2018-08-13T16:07:22Z</time>
<speed>0.00</speed>
</trkpt>
<trkpt lat="-7.178930" lon="-34.891445">
<ele>54.789997</ele>
<time>2018-08-13T16:12:34Z</time>
<speed>0.00</speed>
</trkpt>
<trkpt lat="-7.178823" lon="-34.891533">
<ele>14.820000</ele>
<time>2018-08-13T16:17:45Z</time>
<speed>0.00</speed>
</trkpt>
<trkpt lat="-7.178852" lon="-34.891384">
<ele>55.660000</ele>
<time>2018-08-13T16:22:55Z</time>
<speed>0.00</speed>
</trkpt>
<trkpt lat="-7.178730" lon="-34.891541">
<ele>4.060000</ele>
<time>2018-08-13T16:28:10Z</time>
<speed>0.00</speed>
</trkpt>
<trkpt lat="-7.178906" lon="-34.891422">
<ele>77.709999</ele>
<time>2018-08-13T16:33:37Z</time>
<speed>0.38</speed>
</trkpt>
<trkpt lat="-7.178866" lon="-34.891369">
<ele>48.279999</ele>
<time>2018-08-13T16:38:48Z</time>
<speed>0.00</speed>
</trkpt>
<trkpt lat="-7.178827" lon="-34.891418">
<ele>57.610001</ele>
<time>2018-08-13T16:43:59Z</time>
<speed>0.00</speed>
</trkpt>
<trkpt lat="-7.178771" lon="-34.891609">
<ele>-11.380000</ele>
<time>2018-08-13T16:49:32Z</time>
<speed>0.43</speed>
</trkpt>
<trkpt lat="-7.178743" lon="-34.891525">
<ele>47.119999</ele>
<time>2018-08-13T16:54:44Z</time>
<speed>0.00</speed>
</trkpt>
<trkpt lat="-7.178787" lon="-34.891510">
<ele>47.379997</ele>
<time>2018-08-13T16:59:57Z</time>
<speed>0.08</speed>
</trkpt>
<trkpt lat="-7.178702" lon="-34.891655">
<ele>40.079998</ele>
<time>2018-08-13T17:05:12Z</time>
<speed>0.00</speed>
</trkpt>
<trkpt lat="-7.179770" lon="-34.883934">
<ele>65.959999</ele>
<time>2018-08-13T17:10:23Z</time>
<speed>11.48</speed>
</trkpt>
<trkpt lat="-7.180008" lon="-34.873962">
<ele>11.570000</ele>
<time>2018-08-13T17:15:35Z</time>
<speed>0.00</speed>
</trkpt>
<trkpt lat="-7.179983" lon="-34.874130">
<ele>36.860001</ele>
<time>2018-08-13T17:20:46Z</time>
<speed>0.00</speed>
</trkpt>
<trkpt lat="-7.180106" lon="-34.873905">
<ele>16.969999</ele>
<time>2018-08-13T17:26:00Z</time>
<speed>0.24</speed>
</trkpt>
<trkpt lat="-7.180167" lon="-34.873806">
<ele>69.849998</ele>
<time>2018-08-13T17:31:13Z</time>
<speed>0.00</speed>
</trkpt>
<trkpt lat="-7.180163" lon="-34.873886">
<ele>74.089996</ele>
<time>2018-08-13T17:36:30Z</time>
<speed>0.00</speed>
</trkpt>
<trkpt lat="-7.180065" lon="-34.874165">
<ele>35.309998</ele>
<time>2018-08-13T17:41:47Z</time>
<speed>0.00</speed>
</trkpt>
<trkpt lat="-7.170609" lon="-34.870564">
<ele>67.769997</ele>
<time>2018-08-13T17:46:59Z</time>
<speed>10.64</speed>
</trkpt>
<trkpt lat="-7.161971" lon="-34.842529">
<ele>62.739998</ele>
<time>2018-08-13T17:52:27Z</time>
<speed>16.33</speed>
</trkpt>
<trkpt lat="-7.161378" lon="-34.799664">
<ele>135.119995</ele>
<time>2018-08-13T17:57:43Z</time>
<speed>7.29</speed>
</trkpt>
<trkpt lat="-7.161134" lon="-34.798950">
<ele>478.379974</ele>
<time>2018-08-13T18:05:03Z</time>
<speed>14.33</speed>
</trkpt>
<trkpt lat="-7.106986" lon="-34.827293">
<ele>16.139999</ele>
<time>2018-08-13T18:17:51Z</time>
<speed>13.83</speed>
</trkpt>
<trkpt lat="-7.073834" lon="-34.830791">
<ele>182.669998</ele>
<time>2018-08-13T18:23:10Z</time>
<speed>5.89</speed>
</trkpt>
<trkpt lat="-7.027283" lon="-34.831329">
<ele>2.350000</ele>
<time>2018-08-13T18:31:31Z</time>
<speed>14.40</speed>
</trkpt>
<trkpt lat="-6.972505" lon="-34.832764">
<ele>9.400000</ele>
<time>2018-08-13T18:40:51Z</time>
<speed>8.69</speed>
</trkpt>
<trkpt lat="-6.965296" lon="-34.833000">
<ele>8.880000</ele>
<time>2018-08-13T18:46:02Z</time>
<speed>0.65</speed>
</trkpt>
<trkpt lat="-6.965340" lon="-34.833889">
<ele>3.880000</ele>
<time>2018-08-13T18:51:13Z</time>
<speed>0.05</speed>
</trkpt>
<trkpt lat="-6.964903" lon="-34.833401">
<ele>8.470000</ele>
<time>2018-08-13T18:56:23Z</time>
<speed>0.00</speed>
</trkpt>
<trkpt lat="-6.965657" lon="-34.833221">
<ele>7.070000</ele>
<time>2018-08-13T19:01:38Z</time>
<speed>2.33</speed>
</trkpt>
<trkpt lat="-6.968589" lon="-34.834759">
<ele>28.840000</ele>
<time>2018-08-13T19:06:50Z</time>
<speed>0.14</speed>
</trkpt>
<trkpt lat="-6.968709" lon="-34.834805">
<ele>19.469999</ele>
<time>2018-08-13T19:12:02Z</time>
<speed>0.00</speed>
</trkpt>
<trkpt lat="-6.968706" lon="-34.834843">
<ele>18.949999</ele>
<time>2018-08-13T19:17:13Z</time>
<speed>0.00</speed>
</trkpt>
<trkpt lat="-6.968707" lon="-34.834946">
<ele>46.759998</ele>
<time>2018-08-13T19:22:24Z</time>
<speed>0.00</speed>
</trkpt>
<trkpt lat="-6.968724" lon="-34.834824">
<ele>25.969999</ele>
<time>2018-08-13T19:27:34Z</time>
<speed>0.00</speed>
</trkpt>
<trkpt lat="-6.968747" lon="-34.834866">
<ele>21.980000</ele>
<time>2018-08-13T19:32:43Z</time>
<speed>0.00</speed>
</trkpt>
<trkpt lat="-6.968603" lon="-34.834774">
<ele>-4.030000</ele>
<time>2018-08-13T19:37:52Z</time>
<speed>0.00</speed>
</trkpt>
<trkpt lat="-6.968601" lon="-34.834915">
<ele>-40.029999</ele>
<time>2018-08-13T19:43:02Z</time>
<speed>0.00</speed>
</trkpt>
<trkpt lat="-6.968682" lon="-34.834759">
<ele>26.519999</ele>
<time>2018-08-13T19:48:10Z</time>
<speed>0.00</speed>
</trkpt>
<trkpt lat="-6.968671" lon="-34.834816">
<ele>-12.910000</ele>
<time>2018-08-13T19:53:19Z</time>
<speed>0.00</speed>
</trkpt>
<trkpt lat="-6.968742" lon="-34.834770">
<ele>25.719999</ele>
<time>2018-08-13T19:58:28Z</time>
<speed>0.00</speed>
</trkpt>
<trkpt lat="-6.968740" lon="-34.834770">
<ele>15.860000</ele>
<time>2018-08-13T20:03:48Z</time>
<speed>0.00</speed>
</trkpt>
<trkpt lat="-6.968671" lon="-34.834881">
<ele>-1.740000</ele>
<time>2018-08-13T20:09:05Z</time>
<speed>0.00</speed>
</trkpt>
<trkpt lat="-6.968693" lon="-34.834904">
<ele>5.900000</ele>
<time>2018-08-13T20:14:20Z</time>
<speed>0.00</speed>
</trkpt>
<trkpt lat="-6.968693" lon="-34.834816">
<ele>21.010000</ele>
<time>2018-08-13T20:19:36Z</time>
<speed>0.00</speed>
</trkpt>
</trkseg>
</trk>
<trk>
<name>20180819-155137(376)</name>
<desc>Color:004000ff</desc>
<trkseg>
<trkpt lat="-7.178767" lon="-34.891533">
<ele>47.989998</ele>
<time>2018-08-13T14:04:45Z</time>
<speed>0.00</speed>
</trkpt>
<trkpt lat="-7.178732" lon="-34.891499">
<ele>47.189999</ele>
<time>2018-08-13T14:04:52Z</time>
<speed>0.23</speed>
</trkpt>
<trkpt lat="-7.178876" lon="-34.891476">
<ele>63.820000</ele>
<time>2018-08-13T14:07:18Z</time>
<speed>0.00</speed>
</trkpt>
</trkseg>
</trk>
<trk>
<name>20180824-192541(6)</name>
<desc>Color:004000ff</desc>
<trkseg>
<trkpt lat="-6.968667" lon="-34.834766">
<ele>19.539999</ele>
<time>2018-08-13T20:20:11Z</time>
<speed>0.26</speed>
</trkpt>
<trkpt lat="-6.968740" lon="-34.834839">
<ele>2.180000</ele>
<time>2018-08-13T20:20:17Z</time>
<speed>0.00</speed>
</trkpt>
<trkpt lat="-6.968651" lon="-34.834808">
<ele>20.119999</ele>
<time>2018-08-13T20:25:33Z</time>
<speed>0.00</speed>
</trkpt>
<trkpt lat="-6.968741" lon="-34.834785">
<ele>35.000000</ele>
<time>2018-08-13T20:30:48Z</time>
<speed>0.09</speed>
</trkpt>
<trkpt lat="-6.968719" lon="-34.834820">
<ele>26.629999</ele>
<time>2018-08-13T20:36:06Z</time>
<speed>0.00</speed>
</trkpt>
<trkpt lat="-6.968560" lon="-34.834778">
<ele>-5.300000</ele>
<time>2018-08-13T20:41:22Z</time>
<speed>0.30</speed>
</trkpt>
<trkpt lat="-6.968517" lon="-34.834953">
<ele>2.280000</ele>
<time>2018-08-13T20:46:39Z</time>
<speed>0.00</speed>
</trkpt>
<trkpt lat="-6.968623" lon="-34.834934">
<ele>-5.390000</ele>
<time>2018-08-13T20:51:55Z</time>
<speed>0.00</speed>
</trkpt>
<trkpt lat="-6.968510" lon="-34.834869">
<ele>-19.689999</ele>
<time>2018-08-13T20:57:13Z</time>
<speed>0.00</speed>
</trkpt>
<trkpt lat="-6.968674" lon="-34.834869">
<ele>6.080000</ele>
<time>2018-08-13T21:02:29Z</time>
<speed>0.00</speed>
</trkpt>
<trkpt lat="-6.968710" lon="-34.834934">
<ele>-23.980000</ele>
<time>2018-08-13T21:07:46Z</time>
<speed>0.00</speed>
</trkpt>
<trkpt lat="-6.968656" lon="-34.834858">
<ele>3.970000</ele>
<time>2018-08-13T21:13:02Z</time>
<speed>0.00</speed>
</trkpt>
<trkpt lat="-6.968641" lon="-34.834831">
<ele>-5.020000</ele>
<time>2018-08-13T21:18:17Z</time>
<speed>0.00</speed>
</trkpt>
<trkpt lat="-6.968577" lon="-34.834759">
<ele>23.920000</ele>
<time>2018-08-13T21:23:34Z</time>
<speed>0.00</speed>
</trkpt>
<trkpt lat="-6.968683" lon="-34.834801">
<ele>-15.000000</ele>
<time>2018-08-13T21:28:50Z</time>
<speed>0.00</speed>
</trkpt>
<trkpt lat="-6.968666" lon="-34.834904">
<ele>-0.530000</ele>
<time>2018-08-13T21:34:06Z</time>
<speed>0.00</speed>
</trkpt>
<trkpt lat="-6.968671" lon="-34.834927">
<ele>16.289999</ele>
<time>2018-08-13T21:39:22Z</time>
<speed>0.00</speed>
</trkpt>
<trkpt lat="-6.968688" lon="-34.834976">
<ele>-37.799999</ele>
<time>2018-08-13T21:44:44Z</time>
<speed>1.42</speed>
</trkpt>
<trkpt lat="-6.968604" lon="-34.834793">
<ele>14.799999</ele>
<time>2018-08-13T21:50:00Z</time>
<speed>0.00</speed>
</trkpt>
<trkpt lat="-6.968626" lon="-34.834827">
<ele>-1.770000</ele>
<time>2018-08-13T21:55:16Z</time>
<speed>0.00</speed>
</trkpt>
<trkpt lat="-6.968668" lon="-34.834789">
<ele>-5.600000</ele>
<time>2018-08-13T22:01:03Z</time>
<speed>0.10</speed>
</trkpt>
<trkpt lat="-6.968689" lon="-34.834869">
<ele>-18.139999</ele>
<time>2018-08-13T22:06:20Z</time>
<speed>0.00</speed>
</trkpt>
<trkpt lat="-6.968647" lon="-34.834850">
<ele>-6.120000</ele>
<time>2018-08-13T22:11:36Z</time>
<speed>0.19</speed>
</trkpt>
<trkpt lat="-6.968651" lon="-34.834942">
<ele>-23.090000</ele>
<time>2018-08-13T22:16:53Z</time>
<speed>0.00</speed>
</trkpt>
<trkpt lat="-6.968701" lon="-34.834824">
<ele>-1.550000</ele>
<time>2018-08-13T22:22:09Z</time>
<speed>0.00</speed>
</trkpt>
<trkpt lat="-6.968613" lon="-34.834934">
<ele>-2.460000</ele>
<time>2018-08-13T22:27:26Z</time>
<speed>0.00</speed>
</trkpt>
<trkpt lat="-6.968640" lon="-34.834797">
<ele>2.020000</ele>
<time>2018-08-13T22:32:42Z</time>
<speed>0.00</speed>
</trkpt>
<trkpt lat="-6.968731" lon="-34.834743">
<ele>-31.240000</ele>
<time>2018-08-13T22:37:58Z</time>
<speed>0.00</speed>
</trkpt>
<trkpt lat="-6.968708" lon="-34.834759">
<ele>-10.090000</ele>
<time>2018-08-13T22:43:15Z</time>
<speed>0.00</speed>
</trkpt>
<trkpt lat="-6.968593" lon="-34.834797">
<ele>6.130000</ele>
<time>2018-08-13T22:48:30Z</time>
<speed>0.00</speed>
</trkpt>
<trkpt lat="-6.968584" lon="-34.834801">
<ele>9.900000</ele>
<time>2018-08-13T22:53:45Z</time>
<speed>0.00</speed>
</trkpt>
<trkpt lat="-6.968639" lon="-34.834820">
<ele>37.540001</ele>
<time>2018-08-13T22:59:03Z</time>
<speed>0.34</speed>
</trkpt>
<trkpt lat="-6.968606" lon="-34.834827">
<ele>-25.350000</ele>
<time>2018-08-13T23:04:23Z</time>
<speed>0.26</speed>
</trkpt>
<trkpt lat="-6.968625" lon="-34.834690">
<ele>4.110000</ele>
<time>2018-08-13T23:09:39Z</time>
<speed>0.00</speed>
</trkpt>
<trkpt lat="-6.968701" lon="-34.834751">
<ele>3.080000</ele>
<time>2018-08-13T23:14:55Z</time>
<speed>0.00</speed>
</trkpt>
<trkpt lat="-6.968726" lon="-34.834812">
<ele>-8.280000</ele>
<time>2018-08-13T23:20:09Z</time>
<speed>0.00</speed>
</trkpt>
<trkpt lat="-6.968636" lon="-34.834774">
<ele>-8.080000</ele>
<time>2018-08-13T23:25:25Z</time>
<speed>2.03</speed>
</trkpt>
<trkpt lat="-6.968675" lon="-34.834961">
<ele>-22.740000</ele>
<time>2018-08-13T23:30:41Z</time>
<speed>0.00</speed>
</trkpt>
<trkpt lat="-6.968621" lon="-34.834759">
<ele>-10.000000</ele>
<time>2018-08-13T23:35:57Z</time>
<speed>0.00</speed>
</trkpt>
<trkpt lat="-6.968659" lon="-34.834686">
<ele>3.420000</ele>
<time>2018-08-13T23:41:13Z</time>
<speed>0.00</speed>
</trkpt>
<trkpt lat="-6.968591" lon="-34.834763">
<ele>-24.439999</ele>
<time>2018-08-13T23:46:29Z</time>
<speed>0.00</speed>
</trkpt>
<trkpt lat="-6.968502" lon="-34.834667">
<ele>6.130000</ele>
<time>2018-08-13T23:51:44Z</time>
<speed>0.00</speed>
</trkpt>
<trkpt lat="-6.968583" lon="-34.834694">
<ele>-13.690000</ele>
<time>2018-08-13T23:57:00Z</time>
<speed>0.00</speed>
</trkpt>
<trkpt lat="-6.968560" lon="-34.834705">
<ele>52.869999</ele>
<time>2018-08-14T00:02:39Z</time>
<speed>0.16</speed>
</trkpt>
<trkpt lat="-6.968591" lon="-34.834858">
<ele>13.020000</ele>
<time>2018-08-14T00:08:03Z</time>
<speed>0.03</speed>
</trkpt>
<trkpt lat="-6.968399" lon="-34.834614">
<ele>12.900000</ele>
<time>2018-08-14T00:13:41Z</time>
<speed>1.55</speed>
</trkpt>
<trkpt lat="-6.968729" lon="-34.834949">
<ele>-28.459999</ele>
<time>2018-08-14T00:19:06Z</time>
<speed>0.48</speed>
</trkpt>
<trkpt lat="-6.968508" lon="-34.834736">
<ele>21.369999</ele>
<time>2018-08-14T00:24:42Z</time>
<speed>0.14</speed>
</trkpt>
<trkpt lat="-6.968618" lon="-34.834843">
<ele>4.510000</ele>
<time>2018-08-14T00:30:01Z</time>
<speed>0.26</speed>
</trkpt>
<trkpt lat="-6.968782" lon="-34.834930">
<ele>10.150000</ele>
<time>2018-08-14T00:35:27Z</time>
<speed>0.39</speed>
</trkpt>
<trkpt lat="-6.968755" lon="-34.834927">
<ele>-21.430000</ele>
<time>2018-08-14T00:40:51Z</time>
<speed>0.49</speed>
</trkpt>
<trkpt lat="-6.968412" lon="-34.834698">
<ele>27.809999</ele>
<time>2018-08-14T00:46:17Z</time>
<speed>0.54</speed>
</trkpt>
<trkpt lat="-6.968744" lon="-34.835064">
<ele>3.430000</ele>
<time>2018-08-14T00:51:55Z</time>
<speed>0.40</speed>
</trkpt>
<trkpt lat="-6.968638" lon="-34.834869">
<ele>2.500000</ele>
<time>2018-08-14T00:58:14Z</time>
<speed>0.00</speed>
</trkpt>
<trkpt lat="-6.968590" lon="-34.834610">
<ele>8.030000</ele>
<time>2018-08-14T01:03:34Z</time>
<speed>0.00</speed>
</trkpt>
<trkpt lat="-6.968654" lon="-34.834717">
<ele>-23.250000</ele>
<time>2018-08-14T01:08:52Z</time>
<speed>2.58</speed>
</trkpt>
<trkpt lat="-6.968577" lon="-34.834751">
<ele>26.400000</ele>
<time>2018-08-14T01:14:08Z</time>
<speed>0.03</speed>
</trkpt>
<trkpt lat="-6.968523" lon="-34.834694">
<ele>26.439999</ele>
<time>2018-08-14T01:19:44Z</time>
<speed>0.35</speed>
</trkpt>
<trkpt lat="-6.968506" lon="-34.834641">
<ele>11.059999</ele>
<time>2018-08-14T01:25:00Z</time>
<speed>0.00</speed>
</trkpt>
<trkpt lat="-6.968571" lon="-34.834896">
<ele>-15.980000</ele>
<time>2018-08-14T01:30:15Z</time>
<speed>0.00</speed>
</trkpt>
<trkpt lat="-6.968513" lon="-34.834774">
<ele>35.599998</ele>
<time>2018-08-14T01:35:35Z</time>
<speed>0.00</speed>
</trkpt>
<trkpt lat="-6.968666" lon="-34.834885">
<ele>-9.370000</ele>
<time>2018-08-14T01:41:18Z</time>
<speed>0.02</speed>
</trkpt>
<trkpt lat="-6.968681" lon="-34.834709">
<ele>2.950000</ele>
<time>2018-08-14T01:46:35Z</time>
<speed>0.00</speed>
</trkpt>
<trkpt lat="-6.968598" lon="-34.834839">
<ele>-17.020000</ele>
<time>2018-08-14T01:51:51Z</time>
<speed>0.00</speed>
</trkpt>
<trkpt lat="-6.968559" lon="-34.834789">
<ele>-0.360000</ele>
<time>2018-08-14T01:57:06Z</time>
<speed>0.00</speed>
</trkpt>
<trkpt lat="-6.968580" lon="-34.834755">
<ele>-25.650000</ele>
<time>2018-08-14T02:02:23Z</time>
<speed>0.30</speed>
</trkpt>
<trkpt lat="-6.968757" lon="-34.834991">
<ele>71.070000</ele>
<time>2018-08-14T02:07:51Z</time>
<speed>0.36</speed>
</trkpt>
<trkpt lat="-6.968601" lon="-34.834827">
<ele>-9.010000</ele>
<time>2018-08-14T02:13:18Z</time>
<speed>0.35</speed>
</trkpt>
<trkpt lat="-6.968574" lon="-34.834938">
<ele>3.510000</ele>
<time>2018-08-14T02:18:34Z</time>
<speed>0.10</speed>
</trkpt>
<trkpt lat="-6.968687" lon="-34.835007">
<ele>3.030000</ele>
<time>2018-08-14T02:23:51Z</time>
<speed>0.51</speed>
</trkpt>
<trkpt lat="-6.968676" lon="-34.834766">
<ele>18.619999</ele>
<time>2018-08-14T02:29:08Z</time>
<speed>0.07</speed>
</trkpt>
<trkpt lat="-6.968692" lon="-34.834763">
<ele>23.519999</ele>
<time>2018-08-14T02:34:26Z</time>
<speed>0.18</speed>
</trkpt>
<trkpt lat="-6.968667" lon="-34.834831">
<ele>11.750000</ele>
<time>2018-08-14T02:40:02Z</time>
<speed>0.11</speed>
</trkpt>
<trkpt lat="-6.968590" lon="-34.834862">
<ele>6.860000</ele>
<time>2018-08-14T02:45:16Z</time>
<speed>0.09</speed>
</trkpt>
<trkpt lat="-6.968617" lon="-34.834892">
<ele>4.980000</ele>
<time>2018-08-14T02:50:32Z</time>
<speed>0.00</speed>
</trkpt>
<trkpt lat="-6.968573" lon="-34.834873">
<ele>-12.200000</ele>
<time>2018-08-14T02:55:48Z</time>
<speed>0.00</speed>
</trkpt>
</trkseg>
</trk>
<trk>
<name>20180824-192541(7)</name>
<desc>Color:004000ff</desc>
<trkseg>
<trkpt lat="-6.968640" lon="-34.834682">
<ele>33.349998</ele>
<time>2018-08-14T03:01:04Z</time>
<speed>0.00</speed>
</trkpt>
<trkpt lat="-6.968605" lon="-34.834705">
<ele>-5.290000</ele>
<time>2018-08-14T03:06:20Z</time>
<speed>0.00</speed>
</trkpt>
<trkpt lat="-6.968588" lon="-34.834877">
<ele>-34.919998</ele>
<time>2018-08-14T03:11:35Z</time>
<speed>0.00</speed>
</trkpt>
<trkpt lat="-6.968727" lon="-34.834782">
<ele>-11.410000</ele>
<time>2018-08-14T03:16:52Z</time>
<speed>0.00</speed>
</trkpt>
<trkpt lat="-6.968549" lon="-34.834961">
<ele>19.000000</ele>
<time>2018-08-14T03:22:07Z</time>
<speed>0.00</speed>
</trkpt>
<trkpt lat="-6.968594" lon="-34.834888">
<ele>0.700000</ele>
<time>2018-08-14T03:27:21Z</time>
<speed>0.20</speed>
</trkpt>
<trkpt lat="-6.968567" lon="-34.834976">
<ele>-3.140000</ele>
<time>2018-08-14T03:32:36Z</time>
<speed>0.00</speed>
</trkpt>
<trkpt lat="-6.968633" lon="-34.834812">
<ele>-8.900000</ele>
<time>2018-08-14T03:37:51Z</time>
<speed>0.00</speed>
</trkpt>
<trkpt lat="-6.968570" lon="-34.834846">
<ele>12.420000</ele>
<time>2018-08-14T03:43:06Z</time>
<speed>0.00</speed>
</trkpt>
<trkpt lat="-6.968609" lon="-34.834778">
<ele>-24.939999</ele>
<time>2018-08-14T03:48:22Z</time>
<speed>0.00</speed>
</trkpt>
<trkpt lat="-6.968616" lon="-34.834946">
<ele>4.220000</ele>
<time>2018-08-14T03:53:37Z</time>
<speed>0.00</speed>
</trkpt>
<trkpt lat="-6.968668" lon="-34.834759">
<ele>-11.530000</ele>
<time>2018-08-14T03:58:52Z</time>
<speed>0.00</speed>
</trkpt>
<trkpt lat="-6.968608" lon="-34.834732">
<ele>19.689999</ele>
<time>2018-08-14T04:04:28Z</time>
<speed>0.40</speed>
</trkpt>
<trkpt lat="-6.968574" lon="-34.834816">
<ele>19.420000</ele>
<time>2018-08-14T04:09:58Z</time>
<speed>0.05</speed>
</trkpt>
<trkpt lat="-6.968629" lon="-34.834866">
<ele>-19.309999</ele>
<time>2018-08-14T04:15:27Z</time>
<speed>0.23</speed>
</trkpt>
<trkpt lat="-6.968571" lon="-34.834866">
<ele>-16.180000</ele>
<time>2018-08-14T04:21:06Z</time>
<speed>0.16</speed>
</trkpt>
<trkpt lat="-6.968534" lon="-34.834816">
<ele>-17.910000</ele>
<time>2018-08-14T04:27:39Z</time>
<speed>0.00</speed>
</trkpt>
<trkpt lat="-6.968771" lon="-34.834717">
<ele>-8.700000</ele>
<time>2018-08-14T04:33:18Z</time>
<speed>0.02</speed>
</trkpt>
<trkpt lat="-6.968639" lon="-34.835030">
<ele>25.439999</ele>
<time>2018-08-14T04:39:36Z</time>
<speed>0.00</speed>
</trkpt>
<trkpt lat="-6.968661" lon="-34.834827">
<ele>-0.130000</ele>
<time>2018-08-14T04:44:51Z</time>
<speed>0.00</speed>
</trkpt>
<trkpt lat="-6.968909" lon="-34.834873">
<ele>74.769997</ele>
<time>2018-08-14T04:50:10Z</time>
<speed>0.00</speed>
</trkpt>
<trkpt lat="-6.968613" lon="-34.834843">
<ele>21.080000</ele>
<time>2018-08-14T04:55:25Z</time>
<speed>0.00</speed>
</trkpt>
<trkpt lat="-6.968575" lon="-34.834831">
<ele>10.280000</ele>
<time>2018-08-14T05:00:41Z</time>
<speed>0.00</speed>
</trkpt>
<trkpt lat="-6.968622" lon="-34.834896">
<ele>15.839999</ele>
<time>2018-08-14T05:05:57Z</time>
<speed>0.00</speed>
</trkpt>
<trkpt lat="-6.968593" lon="-34.834866">
<ele>8.570000</ele>
<time>2018-08-14T05:11:13Z</time>
<speed>0.00</speed>
</trkpt>
<trkpt lat="-6.968569" lon="-34.834820">
<ele>19.139999</ele>
<time>2018-08-14T05:16:28Z</time>
<speed>0.00</speed>
</trkpt>
<trkpt lat="-6.968558" lon="-34.834904">
<ele>19.379999</ele>
<time>2018-08-14T05:21:43Z</time>
<speed>0.00</speed>
</trkpt>
<trkpt lat="-6.968661" lon="-34.834854">
<ele>23.670000</ele>
<time>2018-08-14T05:26:58Z</time>
<speed>0.00</speed>
</trkpt>
<trkpt lat="-6.968619" lon="-34.834858">
<ele>5.290000</ele>
<time>2018-08-14T05:32:26Z</time>
<speed>0.46</speed>
</trkpt>
<trkpt lat="-6.968527" lon="-34.834843">
<ele>3.440000</ele>
<time>2018-08-14T05:37:42Z</time>
<speed>0.00</speed>
</trkpt>
<trkpt lat="-6.968576" lon="-34.834888">
<ele>24.840000</ele>
<time>2018-08-14T05:42:58Z</time>
<speed>0.32</speed>
</trkpt>
<trkpt lat="-6.968715" lon="-34.834888">
<ele>-15.520000</ele>
<time>2018-08-14T05:48:16Z</time>
<speed>0.15</speed>
</trkpt>
<trkpt lat="-6.968843" lon="-34.834911">
<ele>98.500000</ele>
<time>2018-08-14T05:53:47Z</time>
<speed>0.09</speed>
</trkpt>
<trkpt lat="-6.968613" lon="-34.834835">
<ele>15.690000</ele>
<time>2018-08-14T05:59:03Z</time>
<speed>0.35</speed>
</trkpt>
<trkpt lat="-6.968604" lon="-34.834934">
<ele>7.150000</ele>
<time>2018-08-14T06:04:50Z</time>
<speed>0.16</speed>
</trkpt>
<trkpt lat="-6.968606" lon="-34.834835">
<ele>-15.200000</ele>
<time>2018-08-14T06:10:47Z</time>
<speed>0.00</speed>
</trkpt>
<trkpt lat="-6.968646" lon="-34.834789">
<ele>-12.870000</ele>
<time>2018-08-14T06:16:03Z</time>
<speed>0.09</speed>
</trkpt>
<trkpt lat="-6.968647" lon="-34.834751">
<ele>43.759998</ele>
<time>2018-08-14T06:21:20Z</time>
<speed>0.00</speed>
</trkpt>
<trkpt lat="-6.968636" lon="-34.834869">
<ele>19.750000</ele>
<time>2018-08-14T06:26:36Z</time>
<speed>0.00</speed>
</trkpt>
<trkpt lat="-6.968608" lon="-34.834827">
<ele>17.930000</ele>
<time>2018-08-14T06:31:51Z</time>
<speed>0.00</speed>
</trkpt>
<trkpt lat="-6.968638" lon="-34.834881">
<ele>-39.480000</ele>
<time>2018-08-14T06:37:06Z</time>
<speed>0.00</speed>
</trkpt>
<trkpt lat="-6.968620" lon="-34.834908">
<ele>-16.330000</ele>
<time>2018-08-14T06:42:21Z</time>
<speed>0.00</speed>
</trkpt>
<trkpt lat="-6.968667" lon="-34.834846">
<ele>5.240000</ele>
<time>2018-08-14T06:47:37Z</time>
<speed>0.00</speed>
</trkpt>
<trkpt lat="-6.968650" lon="-34.834869">
<ele>-8.910000</ele>
<time>2018-08-14T06:52:51Z</time>
<speed>0.00</speed>
</trkpt>
<trkpt lat="-6.968629" lon="-34.834759">
<ele>14.969999</ele>
<time>2018-08-14T06:58:05Z</time>
<speed>0.00</speed>
</trkpt>
<trkpt lat="-6.968759" lon="-34.834831">
<ele>-26.349998</ele>
<time>2018-08-14T07:03:21Z</time>
<speed>0.00</speed>
</trkpt>
<trkpt lat="-6.968693" lon="-34.834896">
<ele>-17.049999</ele>
<time>2018-08-14T07:08:37Z</time>
<speed>0.00</speed>
</trkpt>
<trkpt lat="-6.968629" lon="-34.834866">
<ele>16.139999</ele>
<time>2018-08-14T07:13:52Z</time>
<speed>0.00</speed>
</trkpt>
<trkpt lat="-6.968617" lon="-34.834881">
<ele>-6.820000</ele>
<time>2018-08-14T07:19:08Z</time>
<speed>0.00</speed>
</trkpt>
<trkpt lat="-6.968771" lon="-34.834866">
<ele>-2.320000</ele>
<time>2018-08-14T07:24:23Z</time>
<speed>0.00</speed>
</trkpt>
<trkpt lat="-6.968704" lon="-34.834915">
<ele>-4.770000</ele>
<time>2018-08-14T07:29:44Z</time>
<speed>0.06</speed>
</trkpt>
<trkpt lat="-6.968587" lon="-34.834896">
<ele>-14.530000</ele>
<time>2018-08-14T07:35:00Z</time>
<speed>0.00</speed>
</trkpt>
<trkpt lat="-6.968651" lon="-34.834793">
<ele>12.620000</ele>
<time>2018-08-14T07:40:15Z</time>
<speed>0.00</speed>
</trkpt>
<trkpt lat="-6.968772" lon="-34.834793">
<ele>8.080000</ele>
<time>2018-08-14T07:45:30Z</time>
<speed>0.00</speed>
</trkpt>
<trkpt lat="-6.968630" lon="-34.834728">
<ele>-6.310000</ele>
<time>2018-08-14T07:50:45Z</time>
<speed>0.00</speed>
</trkpt>
<trkpt lat="-6.968635" lon="-34.834770">
<ele>-18.559999</ele>
<time>2018-08-14T07:56:00Z</time>
<speed>0.00</speed>
</trkpt>
<trkpt lat="-6.968561" lon="-34.834881">
<ele>-6.360000</ele>
<time>2018-08-14T08:01:28Z</time>
<speed>0.18</speed>
</trkpt>
<trkpt lat="-6.968693" lon="-34.834820">
<ele>-2.110000</ele>
<time>2018-08-14T08:06:56Z</time>
<speed>0.30</speed>
</trkpt>
<trkpt lat="-6.968574" lon="-34.834919">
<ele>-33.489998</ele>
<time>2018-08-14T08:12:13Z</time>
<speed>0.06</speed>
</trkpt>
<trkpt lat="-6.968729" lon="-34.834614">
<ele>80.309998</ele>
<time>2018-08-14T08:17:41Z</time>
<speed>0.08</speed>
</trkpt>
<trkpt lat="-6.968613" lon="-34.834805">
<ele>-27.180000</ele>
<time>2018-08-14T08:23:28Z</time>
<speed>0.03</speed>
</trkpt>
<trkpt lat="-6.968617" lon="-34.834759">
<ele>15.299999</ele>
<time>2018-08-14T08:30:21Z</time>
<speed>0.00</speed>
</trkpt>
<trkpt lat="-6.968596" lon="-34.834930">
<ele>-26.119999</ele>
<time>2018-08-14T08:35:36Z</time>
<speed>0.00</speed>
</trkpt>
<trkpt lat="-6.968716" lon="-34.834919">
<ele>31.679998</ele>
<time>2018-08-14T08:40:50Z</time>
<speed>0.00</speed>
</trkpt>
<trkpt lat="-6.968560" lon="-34.834560">
<ele>-5.380000</ele>
<time>2018-08-14T08:46:06Z</time>
<speed>0.00</speed>
</trkpt>
<trkpt lat="-6.968675" lon="-34.834934">
<ele>-36.130001</ele>
<time>2018-08-14T08:51:21Z</time>
<speed>0.00</speed>
</trkpt>
<trkpt lat="-6.968729" lon="-34.834934">
<ele>-42.959999</ele>
<time>2018-08-14T08:56:38Z</time>
<speed>0.00</speed>
</trkpt>
<trkpt lat="-6.968724" lon="-34.834782">
<ele>5.920000</ele>
<time>2018-08-14T09:01:53Z</time>
<speed>0.00</speed>
</trkpt>
<trkpt lat="-6.968665" lon="-34.834858">
<ele>20.189999</ele>
<time>2018-08-14T09:07:08Z</time>
<speed>0.00</speed>
</trkpt>
<trkpt lat="-6.968653" lon="-34.834820">
<ele>-0.840000</ele>
<time>2018-08-14T09:12:23Z</time>
<speed>0.00</speed>
</trkpt>
<trkpt lat="-6.968597" lon="-34.834892">
<ele>-14.469999</ele>
<time>2018-08-14T09:17:39Z</time>
<speed>0.00</speed>
</trkpt>
<trkpt lat="-6.968672" lon="-34.834908">
<ele>-15.670000</ele>
<time>2018-08-14T09:22:54Z</time>
<speed>0.00</speed>
</trkpt>
<trkpt lat="-6.968663" lon="-34.834949">
<ele>-53.599998</ele>
<time>2018-08-14T09:28:11Z</time>
<speed>0.50</speed>
</trkpt>
<trkpt lat="-6.968719" lon="-34.834991">
<ele>-49.489998</ele>
<time>2018-08-14T09:33:29Z</time>
<speed>0.00</speed>
</trkpt>
<trkpt lat="-6.968690" lon="-34.834820">
<ele>14.809999</ele>
<time>2018-08-14T09:39:00Z</time>
<speed>0.12</speed>
</trkpt>
<trkpt lat="-6.968623" lon="-34.834846">
<ele>-4.240000</ele>
<time>2018-08-14T09:44:15Z</time>
<speed>0.00</speed>
</trkpt>
<trkpt lat="-6.968607" lon="-34.834858">
<ele>21.559999</ele>
<time>2018-08-14T09:49:30Z</time>
<speed>0.00</speed>
</trkpt>
<trkpt lat="-6.968684" lon="-34.834793">
<ele>12.990000</ele>
<time>2018-08-14T09:54:45Z</time>
<speed>0.00</speed>
</trkpt>
<trkpt lat="-6.968536" lon="-34.834949">
<ele>13.820000</ele>
<time>2018-08-14T10:00:00Z</time>
<speed>0.00</speed>
</trkpt>
<trkpt lat="-6.968670" lon="-34.834816">
<ele>-8.070000</ele>
<time>2018-08-14T10:05:15Z</time>
<speed>0.00</speed>
</trkpt>
<trkpt lat="-6.968392" lon="-34.835003">
<ele>9.860000</ele>
<time>2018-08-14T10:10:59Z</time>
<speed>0.27</speed>
</trkpt>
<trkpt lat="-6.968581" lon="-34.834873">
<ele>11.030000</ele>
<time>2018-08-14T10:16:15Z</time>
<speed>0.10</speed>
</trkpt>
<trkpt lat="-6.968572" lon="-34.834831">
<ele>30.670000</ele>
<time>2018-08-14T10:21:29Z</time>
<speed>0.00</speed>
</trkpt>
<trkpt lat="-6.968615" lon="-34.834835">
<ele>32.360001</ele>
<time>2018-08-14T10:26:45Z</time>
<speed>0.00</speed>
</trkpt>
<trkpt lat="-6.968636" lon="-34.834827">
<ele>14.139999</ele>
<time>2018-08-14T10:32:01Z</time>
<speed>0.00</speed>
</trkpt>
<trkpt lat="-6.968636" lon="-34.834900">
<ele>25.330000</ele>
<time>2018-08-14T10:37:18Z</time>
<speed>0.00</speed>
</trkpt>
<trkpt lat="-6.968680" lon="-34.834839">
<ele>7.890000</ele>
<time>2018-08-14T10:42:34Z</time>
<speed>0.00</speed>
</trkpt>
<trkpt lat="-6.967288" lon="-34.834610">
<ele>10.380000</ele>
<time>2018-08-14T10:47:51Z</time>
<speed>0.00</speed>
</trkpt>
<trkpt lat="-6.965315" lon="-34.833786">
<ele>24.240000</ele>
<time>2018-08-14T10:53:12Z</time>
<speed>0.00</speed>
</trkpt>
<trkpt lat="-6.965420" lon="-34.834003">
<ele>3.240000</ele>
<time>2018-08-14T10:58:32Z</time>
<speed>0.92</speed>
</trkpt>
<trkpt lat="-6.964917" lon="-34.832829">
<ele>12.360000</ele>
<time>2018-08-14T11:03:53Z</time>
<speed>0.42</speed>
</trkpt>
<trkpt lat="-6.964302" lon="-34.832752">
<ele>3.830000</ele>
<time>2018-08-14T11:09:16Z</time>
<speed>0.00</speed>
</trkpt>
<trkpt lat="-6.964317" lon="-34.832748">
<ele>10.450000</ele>
<time>2018-08-14T11:14:37Z</time>
<speed>0.00</speed>
</trkpt>
<trkpt lat="-6.964329" lon="-34.832790">
<ele>5.590000</ele>
<time>2018-08-14T11:19:55Z</time>
<speed>0.35</speed>
</trkpt>
<trkpt lat="-6.964305" lon="-34.832756">
<ele>6.360000</ele>
<time>2018-08-14T11:25:14Z</time>
<speed>0.22</speed>
</trkpt>
<trkpt lat="-6.964365" lon="-34.832645">
<ele>5.390000</ele>
<time>2018-08-14T11:30:36Z</time>
<speed>0.00</speed>
</trkpt>
<trkpt lat="-6.963893" lon="-34.833534">
<ele>8.880000</ele>
<time>2018-08-14T11:35:56Z</time>
<speed>0.09</speed>
</trkpt>
<trkpt lat="-6.964167" lon="-34.832878">
<ele>6.490000</ele>
<time>2018-08-14T11:41:14Z</time>
<speed>0.00</speed>
</trkpt>
<trkpt lat="-6.964239" lon="-34.832714">
<ele>8.990000</ele>
<time>2018-08-14T11:46:32Z</time>
<speed>0.62</speed>
</trkpt>
<trkpt lat="-6.959423" lon="-34.831108">
<ele>5.000000</ele>
<time>2018-08-14T11:51:49Z</time>
<speed>0.00</speed>
</trkpt>
<trkpt lat="-6.958928" lon="-34.831982">
<ele>2.280000</ele>
<time>2018-08-14T11:57:06Z</time>
<speed>0.00</speed>
</trkpt>
<trkpt lat="-6.959023" lon="-34.831577">
<ele>-24.699999</ele>
<time>2018-08-14T12:02:23Z</time>
<speed>0.00</speed>
</trkpt>
<trkpt lat="-6.959398" lon="-34.831123">
<ele>6.690000</ele>
<time>2018-08-14T12:07:39Z</time>
<speed>0.00</speed>
</trkpt>
<trkpt lat="-6.958962" lon="-34.831764">
<ele>-11.610000</ele>
<time>2018-08-14T12:13:05Z</time>
<speed>3.23</speed>
</trkpt>
<trkpt lat="-6.958304" lon="-34.832336">
<ele>8.480000</ele>
<time>2018-08-14T12:18:22Z</time>
<speed>0.00</speed>
</trkpt>
<trkpt lat="-6.958304" lon="-34.831924">
<ele>15.940000</ele>
<time>2018-08-14T12:23:48Z</time>
<speed>0.00</speed>
</trkpt>
<trkpt lat="-6.958231" lon="-34.831856">
<ele>-3.160000</ele>
<time>2018-08-14T12:29:14Z</time>
<speed>0.00</speed>
</trkpt>
<trkpt lat="-6.958236" lon="-34.831676">
<ele>-5.600000</ele>
<time>2018-08-14T12:34:36Z</time>
<speed>0.00</speed>
</trkpt>
<trkpt lat="-6.958217" lon="-34.831070">
<ele>28.400000</ele>
<time>2018-08-14T12:39:58Z</time>
<speed>0.09</speed>
</trkpt>
<trkpt lat="-6.958075" lon="-34.830791">
<ele>-3.460000</ele>
<time>2018-08-14T12:45:21Z</time>
<speed>0.00</speed>
</trkpt>
<trkpt lat="-6.958401" lon="-34.830292">
<ele>-1.270000</ele>
<time>2018-08-14T12:50:43Z</time>
<speed>0.54</speed>
</trkpt>
<trkpt lat="-6.957870" lon="-34.830715">
<ele>-6.390000</ele>
<time>2018-08-14T12:56:27Z</time>
<speed>0.53</speed>
</trkpt>
<trkpt lat="-6.957144" lon="-34.831394">
<ele>5.750000</ele>
<time>2018-08-14T13:02:28Z</time>
<speed>0.33</speed>
</trkpt>
<trkpt lat="-6.957484" lon="-34.830566">
<ele>-40.239998</ele>
<time>2018-08-14T13:08:01Z</time>
<speed>0.00</speed>
</trkpt>
<trkpt lat="-6.957951" lon="-34.829914">
<ele>-12.160000</ele>
<time>2018-08-14T13:14:23Z</time>
<speed>0.15</speed>
</trkpt>
<trkpt lat="-6.958429" lon="-34.829437">
<ele>-12.389999</ele>
<time>2018-08-14T13:21:12Z</time>
<speed>0.38</speed>
</trkpt>
<trkpt lat="-6.959024" lon="-34.828728">
<ele>-11.840000</ele>
<time>2018-08-14T13:30:09Z</time>
<speed>0.63</speed>
</trkpt>
<trkpt lat="-6.959837" lon="-34.829086">
<ele>22.840000</ele>
<time>2018-08-14T13:39:50Z</time>
<speed>0.00</speed>
</trkpt>
<trkpt lat="-6.960164" lon="-34.829735">
<ele>-5.350000</ele>
<time>2018-08-14T13:41:30Z</time>
<speed>0.56</speed>
</trkpt>
<trkpt lat="-6.960083" lon="-34.830219">
<ele>32.919998</ele>
<time>2018-08-14T13:46:50Z</time>
<speed>0.81</speed>
</trkpt>
<trkpt lat="-6.959503" lon="-34.831043">
<ele>13.759999</ele>
<time>2018-08-14T13:52:18Z</time>
<speed>0.37</speed>
</trkpt>
<trkpt lat="-6.959682" lon="-34.830933">
<ele>-42.860001</ele>
<time>2018-08-14T13:58:40Z</time>
<speed>1.32</speed>
</trkpt>
<trkpt lat="-6.959682" lon="-34.830933">
<ele>-42.860001</ele>
<time>2018-08-14T14:08:01Z</time>
<speed>1.32</speed>
</trkpt>
<trkpt lat="-6.964034" lon="-34.833549">
<ele>11.420000</ele>
<time>2018-08-14T14:33:51Z</time>
<speed>0.28</speed>
</trkpt>
<trkpt lat="-6.968547" lon="-34.834782">
<ele>11.520000</ele>
<time>2018-08-14T15:06:06Z</time>
<speed>1.60</speed>
</trkpt>
<trkpt lat="-6.968773" lon="-34.834820">
<ele>10.389999</ele>
<time>2018-08-14T15:32:54Z</time>
<speed>0.03</speed>
</trkpt>
<trkpt lat="-6.968598" lon="-34.834805">
<ele>10.670000</ele>
<time>2018-08-14T15:57:58Z</time>
<speed>0.12</speed>
</trkpt>
<trkpt lat="-6.968726" lon="-34.834835">
<ele>16.240000</ele>
<time>2018-08-14T16:17:02Z</time>
<speed>0.00</speed>
</trkpt>
<trkpt lat="-6.968683" lon="-34.834808">
<ele>22.859999</ele>
<time>2018-08-14T16:22:21Z</time>
<speed>0.00</speed>
</trkpt>
<trkpt lat="-6.968642" lon="-34.834743">
<ele>6.230000</ele>
<time>2018-08-14T16:27:39Z</time>
<speed>0.13</speed>
</trkpt>
<trkpt lat="-6.968622" lon="-34.834827">
<ele>11.120000</ele>
<time>2018-08-14T16:33:00Z</time>
<speed>0.00</speed>
</trkpt>
<trkpt lat="-6.968566" lon="-34.834824">
<ele>-17.879999</ele>
<time>2018-08-14T16:38:19Z</time>
<speed>0.00</speed>
</trkpt>
<trkpt lat="-6.968624" lon="-34.834782">
<ele>1.690000</ele>
<time>2018-08-14T16:43:38Z</time>
<speed>0.00</speed>
</trkpt>
<trkpt lat="-6.968590" lon="-34.834854">
<ele>7.150000</ele>
<time>2018-08-14T16:48:57Z</time>
<speed>0.00</speed>
</trkpt>
<trkpt lat="-6.968626" lon="-34.834785">
<ele>22.129999</ele>
<time>2018-08-14T16:54:17Z</time>
<speed>0.00</speed>
</trkpt>
<trkpt lat="-6.968637" lon="-34.834839">
<ele>13.360000</ele>
<time>2018-08-14T16:59:36Z</time>
<speed>0.00</speed>
</trkpt>
<trkpt lat="-6.968641" lon="-34.834839">
<ele>24.660000</ele>
<time>2018-08-14T17:04:57Z</time>
<speed>0.00</speed>
</trkpt>
<trkpt lat="-6.968684" lon="-34.834724">
<ele>-4.370000</ele>
<time>2018-08-14T17:10:16Z</time>
<speed>0.00</speed>
</trkpt>
<trkpt lat="-6.968631" lon="-34.834774">
<ele>-12.270000</ele>
<time>2018-08-14T17:15:35Z</time>
<speed>0.70</speed>
</trkpt>
<trkpt lat="-6.968614" lon="-34.834740">
<ele>30.799999</ele>
<time>2018-08-14T17:21:07Z</time>
<speed>0.23</speed>
</trkpt>
<trkpt lat="-6.968550" lon="-34.834953">
<ele>13.559999</ele>
<time>2018-08-14T17:26:29Z</time>
<speed>0.00</speed>
</trkpt>
<trkpt lat="-6.968574" lon="-34.834953">
<ele>8.080000</ele>
<time>2018-08-14T17:31:48Z</time>
<speed>0.00</speed>
</trkpt>
<trkpt lat="-6.968601" lon="-34.834820">
<ele>3.530000</ele>
<time>2018-08-14T17:37:07Z</time>
<speed>0.00</speed>
</trkpt>
<trkpt lat="-6.968633" lon="-34.834766">
<ele>25.889999</ele>
<time>2018-08-14T17:42:40Z</time>
<speed>1.30</speed>
</trkpt>
<trkpt lat="-6.968556" lon="-34.834915">
<ele>-18.920000</ele>
<time>2018-08-14T17:48:00Z</time>
<speed>0.00</speed>
</trkpt>
<trkpt lat="-6.968575" lon="-34.834789">
<ele>-9.599999</ele>
<time>2018-08-14T17:53:50Z</time>
<speed>0.27</speed>
</trkpt>
<trkpt lat="-6.968611" lon="-34.834770">
<ele>-6.550000</ele>
<time>2018-08-14T17:59:29Z</time>
<speed>0.00</speed>
</trkpt>
<trkpt lat="-6.968742" lon="-34.835037">
<ele>-16.299999</ele>
<time>2018-08-14T18:04:48Z</time>
<speed>0.00</speed>
</trkpt>
<trkpt lat="-6.968605" lon="-34.834778">
<ele>8.860000</ele>
<time>2018-08-14T18:10:40Z</time>
<speed>0.37</speed>
</trkpt>
<trkpt lat="-6.968598" lon="-34.834778">
<ele>13.770000</ele>
<time>2018-08-14T18:16:58Z</time>
<speed>0.04</speed>
</trkpt>
<trkpt lat="-6.968501" lon="-34.834671">
<ele>32.590000</ele>
<time>2018-08-14T18:22:17Z</time>
<speed>0.00</speed>
</trkpt>
<trkpt lat="-6.968610" lon="-34.834854">
<ele>4.700000</ele>
<time>2018-08-14T18:27:37Z</time>
<speed>0.00</speed>
</trkpt>
<trkpt lat="-6.968619" lon="-34.834820">
<ele>7.600000</ele>
<time>2018-08-14T18:32:56Z</time>
<speed>0.00</speed>
</trkpt>
<trkpt lat="-6.968650" lon="-34.834797">
<ele>-2.960000</ele>
<time>2018-08-14T18:38:15Z</time>
<speed>0.00</speed>
</trkpt>
<trkpt lat="-6.968591" lon="-34.834824">
<ele>7.220000</ele>
<time>2018-08-14T18:43:40Z</time>
<speed>0.86</speed>
</trkpt>
<trkpt lat="-6.968784" lon="-34.835014">
<ele>-25.160000</ele>
<time>2018-08-14T18:48:59Z</time>
<speed>0.95</speed>
</trkpt>
<trkpt lat="-6.968636" lon="-34.834808">
<ele>12.570000</ele>
<time>2018-08-14T18:54:23Z</time>
<speed>0.00</speed>
</trkpt>
<trkpt lat="-6.968613" lon="-34.834793">
<ele>4.980000</ele>
<time>2018-08-14T18:59:52Z</time>
<speed>0.00</speed>
</trkpt>
<trkpt lat="-6.968718" lon="-34.834927">
<ele>-6.420000</ele>
<time>2018-08-14T19:05:24Z</time>
<speed>0.00</speed>
</trkpt>
<trkpt lat="-6.968605" lon="-34.834839">
<ele>8.800000</ele>
<time>2018-08-14T19:10:56Z</time>
<speed>0.00</speed>
</trkpt>
<trkpt lat="-6.968710" lon="-34.834927">
<ele>-12.840000</ele>
<time>2018-08-14T19:16:28Z</time>
<speed>0.00</speed>
</trkpt>
<trkpt lat="-6.968448" lon="-34.834648">
<ele>45.039997</ele>
<time>2018-08-14T19:22:10Z</time>
<speed>0.00</speed>
</trkpt>
<trkpt lat="-6.968654" lon="-34.834892">
<ele>-5.600000</ele>
<time>2018-08-14T19:27:30Z</time>
<speed>0.00</speed>
</trkpt>
<trkpt lat="-6.968625" lon="-34.834751">
<ele>14.660000</ele>
<time>2018-08-14T19:32:54Z</time>
<speed>0.20</speed>
</trkpt>
<trkpt lat="-6.968581" lon="-34.834671">
<ele>44.889999</ele>
<time>2018-08-14T19:38:18Z</time>
<speed>0.00</speed>
</trkpt>
<trkpt lat="-6.968682" lon="-34.834755">
<ele>-1.310000</ele>
<time>2018-08-14T19:43:40Z</time>
<speed>0.00</speed>
</trkpt>
<trkpt lat="-6.968683" lon="-34.834850">
<ele>-8.250000</ele>
<time>2018-08-14T19:49:05Z</time>
<speed>0.31</speed>
</trkpt>
<trkpt lat="-6.968591" lon="-34.834732">
<ele>27.769999</ele>
<time>2018-08-14T19:54:25Z</time>
<speed>0.00</speed>
</trkpt>
<trkpt lat="-6.968623" lon="-34.834816">
<ele>8.950000</ele>
<time>2018-08-14T19:59:44Z</time>
<speed>0.00</speed>
</trkpt>
<trkpt lat="-6.968614" lon="-34.834862">
<ele>-1.560000</ele>
<time>2018-08-14T20:05:32Z</time>
<speed>0.37</speed>
</trkpt>
<trkpt lat="-6.968591" lon="-34.834663">
<ele>13.460000</ele>
<time>2018-08-14T20:11:18Z</time>
<speed>0.73</speed>
</trkpt>
<trkpt lat="-6.968671" lon="-34.834747">
<ele>27.670000</ele>
<time>2018-08-14T20:18:54Z</time>
<speed>0.00</speed>
</trkpt>
<trkpt lat="-6.968622" lon="-34.834759">
<ele>12.740000</ele>
<time>2018-08-14T20:24:13Z</time>
<speed>0.00</speed>
</trkpt>
<trkpt lat="-6.968682" lon="-34.834774">
<ele>-2.810000</ele>
<time>2018-08-14T20:29:40Z</time>
<speed>0.00</speed>
</trkpt>
<trkpt lat="-6.968629" lon="-34.834858">
<ele>7.820000</ele>
<time>2018-08-14T20:35:00Z</time>
<speed>0.00</speed>
</trkpt>
<trkpt lat="-6.968574" lon="-34.834843">
<ele>0.540000</ele>
<time>2018-08-14T20:40:19Z</time>
<speed>0.00</speed>
</trkpt>
<trkpt lat="-6.968648" lon="-34.834812">
<ele>-8.720000</ele>
<time>2018-08-14T20:45:37Z</time>
<speed>0.00</speed>
</trkpt>
<trkpt lat="-6.968629" lon="-34.834839">
<ele>10.099999</ele>
<time>2018-08-14T20:50:54Z</time>
<speed>0.00</speed>
</trkpt>
<trkpt lat="-6.968626" lon="-34.834831">
<ele>22.559999</ele>
<time>2018-08-14T20:56:11Z</time>
<speed>0.00</speed>
</trkpt>
<trkpt lat="-6.968653" lon="-34.834812">
<ele>18.570000</ele>
<time>2018-08-14T21:01:28Z</time>
<speed>0.00</speed>
</trkpt>
<trkpt lat="-6.968651" lon="-34.834835">
<ele>3.810000</ele>
<time>2018-08-14T21:06:45Z</time>
<speed>0.00</speed>
</trkpt>
<trkpt lat="-6.968590" lon="-34.834892">
<ele>6.130000</ele>
<time>2018-08-14T21:12:03Z</time>
<speed>0.27</speed>
</trkpt>
<trkpt lat="-6.968652" lon="-34.834801">
<ele>7.920000</ele>
<time>2018-08-14T21:17:21Z</time>
<speed>0.00</speed>
</trkpt>
<trkpt lat="-6.968695" lon="-34.834961">
<ele>15.330000</ele>
<time>2018-08-14T21:22:37Z</time>
<speed>0.26</speed>
</trkpt>
<trkpt lat="-6.968637" lon="-34.834885">
<ele>4.200000</ele>
<time>2018-08-14T21:27:54Z</time>
<speed>0.00</speed>
</trkpt>
<trkpt lat="-6.968614" lon="-34.834805">
<ele>1.130000</ele>
<time>2018-08-14T21:33:10Z</time>
<speed>0.00</speed>
</trkpt>
<trkpt lat="-6.968566" lon="-34.834793">
<ele>0.740000</ele>
<time>2018-08-14T21:38:26Z</time>
<speed>0.00</speed>
</trkpt>
<trkpt lat="-6.968523" lon="-34.834721">
<ele>-8.340000</ele>
<time>2018-08-14T21:43:43Z</time>
<speed>2.23</speed>
</trkpt>
<trkpt lat="-6.968621" lon="-34.834827">
<ele>8.840000</ele>
<time>2018-08-14T21:48:59Z</time>
<speed>0.00</speed>
</trkpt>
<trkpt lat="-6.968629" lon="-34.834797">
<ele>20.689999</ele>
<time>2018-08-14T21:54:16Z</time>
<speed>0.00</speed>
</trkpt>
<trkpt lat="-6.968677" lon="-34.834892">
<ele>-27.250000</ele>
<time>2018-08-14T21:59:32Z</time>
<speed>0.00</speed>
</trkpt>
<trkpt lat="-6.968605" lon="-34.834850">
<ele>1.380000</ele>
<time>2018-08-14T22:05:20Z</time>
<speed>0.20</speed>
</trkpt>
<trkpt lat="-6.968651" lon="-34.834812">
<ele>17.709999</ele>
<time>2018-08-14T22:10:37Z</time>
<speed>0.00</speed>
</trkpt>
<trkpt lat="-6.968599" lon="-34.834808">
<ele>-5.830000</ele>
<time>2018-08-14T22:15:53Z</time>
<speed>0.57</speed>
</trkpt>
<trkpt lat="-6.968604" lon="-34.834797">
<ele>6.170000</ele>
<time>2018-08-14T22:21:08Z</time>
<speed>0.00</speed>
</trkpt>
<trkpt lat="-6.968639" lon="-34.834854">
<ele>8.530000</ele>
<time>2018-08-14T22:26:23Z</time>
<speed>0.00</speed>
</trkpt>
<trkpt lat="-6.968531" lon="-34.834667">
<ele>8.030000</ele>
<time>2018-08-14T22:31:39Z</time>
<speed>0.00</speed>
</trkpt>
<trkpt lat="-6.968645" lon="-34.834866">
<ele>6.750000</ele>
<time>2018-08-14T22:36:56Z</time>
<speed>0.00</speed>
</trkpt>
<trkpt lat="-6.968678" lon="-34.834873">
<ele>3.830000</ele>
<time>2018-08-14T22:42:13Z</time>
<speed>0.00</speed>
</trkpt>
<trkpt lat="-6.968594" lon="-34.834839">
<ele>15.280000</ele>
<time>2018-08-14T22:47:30Z</time>
<speed>0.00</speed>
</trkpt>
<trkpt lat="-6.968541" lon="-34.834721">
<ele>14.589999</ele>
<time>2018-08-14T22:52:48Z</time>
<speed>0.00</speed>
</trkpt>
<trkpt lat="-6.968627" lon="-34.834789">
<ele>4.460000</ele>
<time>2018-08-14T22:58:03Z</time>
<speed>0.00</speed>
</trkpt>
<trkpt lat="-6.968557" lon="-34.834805">
<ele>6.340000</ele>
<time>2018-08-14T23:03:18Z</time>
<speed>0.55</speed>
</trkpt>
<trkpt lat="-6.968577" lon="-34.834717">
<ele>9.120000</ele>
<time>2018-08-14T23:08:34Z</time>
<speed>0.95</speed>
</trkpt>
<trkpt lat="-6.968545" lon="-34.834679">
<ele>-4.430000</ele>
<time>2018-08-14T23:13:50Z</time>
<speed>0.00</speed>
</trkpt>
<trkpt lat="-6.968707" lon="-34.834862">
<ele>-14.679999</ele>
<time>2018-08-14T23:19:06Z</time>
<speed>0.00</speed>
</trkpt>
<trkpt lat="-6.968729" lon="-34.835041">
<ele>-16.510000</ele>
<time>2018-08-14T23:24:29Z</time>
<speed>0.00</speed>
</trkpt>
<trkpt lat="-6.968695" lon="-34.834923">
<ele>-4.080000</ele>
<time>2018-08-14T23:30:07Z</time>
<speed>0.83</speed>
</trkpt>
<trkpt lat="-6.968570" lon="-34.834732">
<ele>9.230000</ele>
<time>2018-08-14T23:35:24Z</time>
<speed>0.00</speed>
</trkpt>
<trkpt lat="-6.968690" lon="-34.834846">
<ele>-15.219999</ele>
<time>2018-08-14T23:40:45Z</time>
<speed>0.00</speed>
</trkpt>
<trkpt lat="-6.968509" lon="-34.834637">
<ele>22.379999</ele>
<time>2018-08-14T23:46:26Z</time>
<speed>1.24</speed>
</trkpt>
<trkpt lat="-6.968575" lon="-34.834770">
<ele>20.270000</ele>
<time>2018-08-14T23:52:48Z</time>
<speed>0.18</speed>
</trkpt>
<trkpt lat="-6.968631" lon="-34.834892">
<ele>13.450000</ele>
<time>2018-08-15T00:00:20Z</time>
<speed>0.00</speed>
</trkpt>
<trkpt lat="-6.968657" lon="-34.834862">
<ele>-19.139999</ele>
<time>2018-08-15T00:05:36Z</time>
<speed>0.00</speed>
</trkpt>
<trkpt lat="-6.968593" lon="-34.834873">
<ele>22.980000</ele>
<time>2018-08-15T00:10:55Z</time>
<speed>0.93</speed>
</trkpt>
<trkpt lat="-6.968627" lon="-34.834885">
<ele>0.430000</ele>
<time>2018-08-15T00:16:10Z</time>
<speed>0.00</speed>
</trkpt>
<trkpt lat="-6.968588" lon="-34.834881">
<ele>7.420000</ele>
<time>2018-08-15T00:21:26Z</time>
<speed>0.00</speed>
</trkpt>
<trkpt lat="-6.968595" lon="-34.834869">
<ele>7.480000</ele>
<time>2018-08-15T00:26:40Z</time>
<speed>0.00</speed>
</trkpt>
<trkpt lat="-6.968645" lon="-34.834858">
<ele>20.410000</ele>
<time>2018-08-15T00:31:58Z</time>
<speed>0.00</speed>
</trkpt>
<trkpt lat="-6.968618" lon="-34.834835">
<ele>21.180000</ele>
<time>2018-08-15T00:37:15Z</time>
<speed>0.00</speed>
</trkpt>
<trkpt lat="-6.968625" lon="-34.834747">
<ele>4.090000</ele>
<time>2018-08-15T00:42:30Z</time>
<speed>0.05</speed>
</trkpt>
<trkpt lat="-6.968617" lon="-34.834755">
<ele>-15.290000</ele>
<time>2018-08-15T00:47:47Z</time>
<speed>0.00</speed>
</trkpt>
<trkpt lat="-6.968649" lon="-34.834888">
<ele>10.260000</ele>
<time>2018-08-15T00:53:03Z</time>
<speed>0.00</speed>
</trkpt>
<trkpt lat="-6.968623" lon="-34.834778">
<ele>5.560000</ele>
<time>2018-08-15T00:58:18Z</time>
<speed>0.00</speed>
</trkpt>
<trkpt lat="-6.968630" lon="-34.834843">
<ele>3.170000</ele>
<time>2018-08-15T01:03:34Z</time>
<speed>0.00</speed>
</trkpt>
<trkpt lat="-6.968684" lon="-34.834934">
<ele>-2.350000</ele>
<time>2018-08-15T01:08:49Z</time>
<speed>0.00</speed>
</trkpt>
<trkpt lat="-6.968648" lon="-34.834824">
<ele>14.240000</ele>
<time>2018-08-15T01:14:04Z</time>
<speed>0.00</speed>
</trkpt>
<trkpt lat="-6.968651" lon="-34.834782">
<ele>9.580000</ele>
<time>2018-08-15T01:19:19Z</time>
<speed>0.00</speed>
</trkpt>
<trkpt lat="-6.968601" lon="-34.834949">
<ele>31.299999</ele>
<time>2018-08-15T01:24:39Z</time>
<speed>0.00</speed>
</trkpt>
<trkpt lat="-6.968555" lon="-34.834892">
<ele>2.150000</ele>
<time>2018-08-15T01:29:55Z</time>
<speed>0.00</speed>
</trkpt>
<trkpt lat="-6.968629" lon="-34.834820">
<ele>-0.780000</ele>
<time>2018-08-15T01:35:13Z</time>
<speed>0.10</speed>
</trkpt>
<trkpt lat="-6.968666" lon="-34.834782">
<ele>16.680000</ele>
<time>2018-08-15T01:40:32Z</time>
<speed>0.00</speed>
</trkpt>
<trkpt lat="-6.968582" lon="-34.834877">
<ele>17.070000</ele>
<time>2018-08-15T01:46:08Z</time>
<speed>0.17</speed>
</trkpt>
<trkpt lat="-6.968591" lon="-34.834816">
<ele>4.240000</ele>
<time>2018-08-15T01:51:34Z</time>
<speed>0.25</speed>
</trkpt>
<trkpt lat="-6.968454" lon="-34.835045">
<ele>-13.000000</ele>
<time>2018-08-15T01:57:18Z</time>
<speed>0.24</speed>
</trkpt>
<trkpt lat="-6.968652" lon="-34.834927">
<ele>10.980000</ele>
<time>2018-08-15T02:05:12Z</time>
<speed>0.03</speed>
</trkpt>
<trkpt lat="-6.968619" lon="-34.834957">
<ele>8.660000</ele>
<time>2018-08-15T02:19:05Z</time>
<speed>0.20</speed>
</trkpt>
<trkpt lat="-6.968641" lon="-34.834820">
<ele>9.309999</ele>
<time>2018-08-15T02:32:37Z</time>
<speed>0.54</speed>
</trkpt>
<trkpt lat="-6.968721" lon="-34.834938">
<ele>47.360001</ele>
<time>2018-08-15T02:42:56Z</time>
<speed>0.19</speed>
</trkpt>
<trkpt lat="-6.968671" lon="-34.834721">
<ele>20.889999</ele>
<time>2018-08-15T02:53:14Z</time>
<speed>0.16</speed>
</trkpt>
</trkseg>
</trk>
<trk>
<name>20180819-155137(378)</name>
<desc>Color:004000ff</desc>
<trkseg>
<trkpt lat="-7.178726" lon="-34.891537">
<ele>31.250000</ele>
<time>2018-08-14T03:02:34Z</time>
<speed>0.00</speed>
</trkpt>
<trkpt lat="-7.178726" lon="-34.891537">
<ele>31.250000</ele>
<time>2018-08-14T03:43:52Z</time>
<speed>0.00</speed>
</trkpt>
<trkpt lat="-7.178771" lon="-34.891590">
<ele>27.699999</ele>
<time>2018-08-14T03:49:12Z</time>
<speed>0.00</speed>
</trkpt>
<trkpt lat="-7.178641" lon="-34.891674">
<ele>30.910000</ele>
<time>2018-08-14T03:54:31Z</time>
<speed>0.00</speed>
</trkpt>
<trkpt lat="-7.178790" lon="-34.891685">
<ele>40.169998</ele>
<time>2018-08-14T04:00:09Z</time>
<speed>0.72</speed>
</trkpt>
<trkpt lat="-7.178654" lon="-34.891518">
<ele>55.709999</ele>
<time>2018-08-14T04:15:03Z</time>
<speed>0.40</speed>
</trkpt>
<trkpt lat="-7.178683" lon="-34.891514">
<ele>4.810000</ele>
<time>2018-08-14T04:29:38Z</time>
<speed>0.00</speed>
</trkpt>
<trkpt lat="-7.178608" lon="-34.891541">
<ele>71.209999</ele>
<time>2018-08-14T04:35:00Z</time>
<speed>0.00</speed>
</trkpt>
<trkpt lat="-7.178766" lon="-34.891663">
<ele>18.980000</ele>
<time>2018-08-14T04:40:28Z</time>
<speed>0.02</speed>
</trkpt>
<trkpt lat="-7.178732" lon="-34.891594">
<ele>48.639999</ele>
<time>2018-08-14T04:45:49Z</time>
<speed>0.00</speed>
</trkpt>
<trkpt lat="-7.178703" lon="-34.891666">
<ele>27.500000</ele>
<time>2018-08-14T04:51:09Z</time>
<speed>0.00</speed>
</trkpt>
<trkpt lat="-7.178731" lon="-34.891636">
<ele>26.949999</ele>
<time>2018-08-14T04:56:29Z</time>
<speed>0.00</speed>
</trkpt>
<trkpt lat="-7.178633" lon="-34.891750">
<ele>65.470001</ele>
<time>2018-08-14T05:01:52Z</time>
<speed>0.00</speed>
</trkpt>
<trkpt lat="-7.178750" lon="-34.891621">
<ele>38.079998</ele>
<time>2018-08-14T05:07:06Z</time>
<speed>0.00</speed>
</trkpt>
<trkpt lat="-7.178711" lon="-34.891716">
<ele>43.419998</ele>
<time>2018-08-14T05:12:16Z</time>
<speed>0.25</speed>
</trkpt>
<trkpt lat="-7.178694" lon="-34.891537">
<ele>37.049999</ele>
<time>2018-08-14T05:17:26Z</time>
<speed>0.35</speed>
</trkpt>
<trkpt lat="-7.178717" lon="-34.891567">
<ele>40.829998</ele>
<time>2018-08-14T05:22:37Z</time>
<speed>0.00</speed>
</trkpt>
<trkpt lat="-7.178652" lon="-34.891575">
<ele>49.709999</ele>
<time>2018-08-14T05:27:48Z</time>
<speed>0.00</speed>
</trkpt>
<trkpt lat="-7.178717" lon="-34.891636">
<ele>40.419998</ele>
<time>2018-08-14T05:32:59Z</time>
<speed>0.00</speed>
</trkpt>
<trkpt lat="-7.178629" lon="-34.891739">
<ele>73.159996</ele>
<time>2018-08-14T05:38:11Z</time>
<speed>0.00</speed>
</trkpt>
<trkpt lat="-7.178635" lon="-34.891701">
<ele>54.270000</ele>
<time>2018-08-14T05:43:22Z</time>
<speed>0.00</speed>
</trkpt>
<trkpt lat="-7.178713" lon="-34.891674">
<ele>41.770000</ele>
<time>2018-08-14T05:48:31Z</time>
<speed>0.30</speed>
</trkpt>
<trkpt lat="-7.178698" lon="-34.891651">
<ele>30.340000</ele>
<time>2018-08-14T05:53:43Z</time>
<speed>0.00</speed>
</trkpt>
<trkpt lat="-7.178677" lon="-34.891739">
<ele>32.759998</ele>
<time>2018-08-14T05:58:54Z</time>
<speed>0.00</speed>
</trkpt>
<trkpt lat="-7.178742" lon="-34.891659">
<ele>43.129997</ele>
<time>2018-08-14T06:04:32Z</time>
<speed>0.08</speed>
</trkpt>
<trkpt lat="-7.178683" lon="-34.891644">
<ele>51.860001</ele>
<time>2018-08-14T06:09:43Z</time>
<speed>0.00</speed>
</trkpt>
<trkpt lat="-7.178677" lon="-34.891682">
<ele>46.910000</ele>
<time>2018-08-14T06:14:54Z</time>
<speed>0.00</speed>
</trkpt>
<trkpt lat="-7.178736" lon="-34.891594">
<ele>25.309999</ele>
<time>2018-08-14T06:20:03Z</time>
<speed>0.05</speed>
</trkpt>
<trkpt lat="-7.178696" lon="-34.891655">
<ele>54.289997</ele>
<time>2018-08-14T06:25:13Z</time>
<speed>0.00</speed>
</trkpt>
<trkpt lat="-7.178694" lon="-34.891644">
<ele>52.910000</ele>
<time>2018-08-14T06:30:24Z</time>
<speed>0.00</speed>
</trkpt>
<trkpt lat="-7.178708" lon="-34.891613">
<ele>51.419998</ele>
<time>2018-08-14T06:35:33Z</time>
<speed>0.00</speed>
</trkpt>
<trkpt lat="-7.178736" lon="-34.891632">
<ele>49.399998</ele>
<time>2018-08-14T06:40:42Z</time>
<speed>0.00</speed>
</trkpt>
<trkpt lat="-7.178733" lon="-34.891705">
<ele>43.610001</ele>
<time>2018-08-14T06:45:53Z</time>
<speed>0.00</speed>
</trkpt>
<trkpt lat="-7.178730" lon="-34.891689">
<ele>55.259998</ele>
<time>2018-08-14T06:51:04Z</time>
<speed>0.00</speed>
</trkpt>
<trkpt lat="-7.178767" lon="-34.891636">
<ele>47.469997</ele>
<time>2018-08-14T06:56:15Z</time>
<speed>0.00</speed>
</trkpt>
<trkpt lat="-7.178726" lon="-34.891666">
<ele>49.459999</ele>
<time>2018-08-14T07:01:30Z</time>
<speed>0.00</speed>
</trkpt>
<trkpt lat="-7.178743" lon="-34.891617">
<ele>49.590000</ele>
<time>2018-08-14T07:06:41Z</time>
<speed>0.00</speed>
</trkpt>
<trkpt lat="-7.178739" lon="-34.891636">
<ele>33.700001</ele>
<time>2018-08-14T07:11:52Z</time>
<speed>0.00</speed>
</trkpt>
<trkpt lat="-7.178759" lon="-34.891647">
<ele>37.040001</ele>
<time>2018-08-14T07:17:03Z</time>
<speed>0.00</speed>
</trkpt>
<trkpt lat="-7.178756" lon="-34.891411">
<ele>14.620000</ele>
<time>2018-08-14T07:22:25Z</time>
<speed>0.38</speed>
</trkpt>
<trkpt lat="-7.178815" lon="-34.891663">
<ele>32.070000</ele>
<time>2018-08-14T07:27:45Z</time>
<speed>0.10</speed>
</trkpt>
<trkpt lat="-7.178741" lon="-34.891586">
<ele>38.809998</ele>
<time>2018-08-14T07:32:55Z</time>
<speed>0.00</speed>
</trkpt>
<trkpt lat="-7.178729" lon="-34.891655">
<ele>50.539997</ele>
<time>2018-08-14T07:38:06Z</time>
<speed>0.00</speed>
</trkpt>
<trkpt lat="-7.178807" lon="-34.891678">
<ele>47.509998</ele>
<time>2018-08-14T07:43:16Z</time>
<speed>0.00</speed>
</trkpt>
<trkpt lat="-7.178667" lon="-34.891579">
<ele>62.109997</ele>
<time>2018-08-14T07:48:30Z</time>
<speed>0.00</speed>
</trkpt>
<trkpt lat="-7.178607" lon="-34.891491">
<ele>64.820000</ele>
<time>2018-08-14T07:53:59Z</time>
<speed>1.05</speed>
</trkpt>
<trkpt lat="-7.178520" lon="-34.891434">
<ele>88.930000</ele>
<time>2018-08-14T07:59:10Z</time>
<speed>1.52</speed>
</trkpt>
<trkpt lat="-7.178779" lon="-34.891708">
<ele>31.629999</ele>
<time>2018-08-14T08:04:24Z</time>
<speed>0.00</speed>
</trkpt>
<trkpt lat="-7.178789" lon="-34.891701">
<ele>37.660000</ele>
<time>2018-08-14T08:09:36Z</time>
<speed>0.00</speed>
</trkpt>
<trkpt lat="-7.178703" lon="-34.891518">
<ele>65.769997</ele>
<time>2018-08-14T08:14:47Z</time>
<speed>0.00</speed>
</trkpt>
<trkpt lat="-7.178612" lon="-34.891582">
<ele>68.799995</ele>
<time>2018-08-14T08:20:06Z</time>
<speed>0.48</speed>
</trkpt>
<trkpt lat="-7.178573" lon="-34.891411">
<ele>85.339996</ele>
<time>2018-08-14T08:25:20Z</time>
<speed>0.00</speed>
</trkpt>
<trkpt lat="-7.178706" lon="-34.891575">
<ele>28.340000</ele>
<time>2018-08-14T08:30:32Z</time>
<speed>0.00</speed>
</trkpt>
<trkpt lat="-7.178575" lon="-34.891342">
<ele>79.089996</ele>
<time>2018-08-14T08:35:51Z</time>
<speed>0.49</speed>
</trkpt>
<trkpt lat="-7.178694" lon="-34.891556">
<ele>52.879997</ele>
<time>2018-08-14T08:41:07Z</time>
<speed>0.00</speed>
</trkpt>
<trkpt lat="-7.178729" lon="-34.891602">
<ele>39.419998</ele>
<time>2018-08-14T08:46:19Z</time>
<speed>0.00</speed>
</trkpt>
<trkpt lat="-7.178704" lon="-34.891624">
<ele>42.639999</ele>
<time>2018-08-14T08:51:29Z</time>
<speed>0.00</speed>
</trkpt>
<trkpt lat="-7.178589" lon="-34.891331">
<ele>92.540001</ele>
<time>2018-08-14T08:56:40Z</time>
<speed>0.00</speed>
</trkpt>
<trkpt lat="-7.178712" lon="-34.891575">
<ele>38.049999</ele>
<time>2018-08-14T09:02:20Z</time>
<speed>0.16</speed>
</trkpt>
<trkpt lat="-7.178745" lon="-34.891644">
<ele>38.739998</ele>
<time>2018-08-14T09:07:52Z</time>
<speed>0.52</speed>
</trkpt>
<trkpt lat="-7.178823" lon="-34.891689">
<ele>15.070000</ele>
<time>2018-08-14T09:14:02Z</time>
<speed>0.05</speed>
</trkpt>
<trkpt lat="-7.178799" lon="-34.891651">
<ele>35.160000</ele>
<time>2018-08-14T09:19:30Z</time>
<speed>0.13</speed>
</trkpt>
<trkpt lat="-7.178697" lon="-34.891647">
<ele>58.419998</ele>
<time>2018-08-14T09:25:00Z</time>
<speed>0.09</speed>
</trkpt>
<trkpt lat="-7.178732" lon="-34.891647">
<ele>45.809998</ele>
<time>2018-08-14T09:30:10Z</time>
<speed>0.15</speed>
</trkpt>
<trkpt lat="-7.178731" lon="-34.891613">
<ele>47.939999</ele>
<time>2018-08-14T09:35:19Z</time>
<speed>0.29</speed>
</trkpt>
<trkpt lat="-7.178723" lon="-34.891560">
<ele>30.320000</ele>
<time>2018-08-14T09:40:29Z</time>
<speed>0.00</speed>
</trkpt>
<trkpt lat="-7.178762" lon="-34.891636">
<ele>46.489998</ele>
<time>2018-08-14T09:45:38Z</time>
<speed>0.09</speed>
</trkpt>
<trkpt lat="-7.178756" lon="-34.891602">
<ele>44.439999</ele>
<time>2018-08-14T09:50:48Z</time>
<speed>0.25</speed>
</trkpt>
<trkpt lat="-7.178789" lon="-34.891670">
<ele>27.439999</ele>
<time>2018-08-14T09:55:59Z</time>
<speed>0.00</speed>
</trkpt>
<trkpt lat="-7.178709" lon="-34.891636">
<ele>53.469997</ele>
<time>2018-08-14T10:01:13Z</time>
<speed>0.00</speed>
</trkpt>
<trkpt lat="-7.178779" lon="-34.891644">
<ele>34.410000</ele>
<time>2018-08-14T10:06:32Z</time>
<speed>0.00</speed>
</trkpt>
<trkpt lat="-7.178735" lon="-34.891659">
<ele>55.629997</ele>
<time>2018-08-14T10:11:51Z</time>
<speed>0.00</speed>
</trkpt>
<trkpt lat="-7.178757" lon="-34.891685">
<ele>35.799999</ele>
<time>2018-08-14T10:17:10Z</time>
<speed>0.29</speed>
</trkpt>
<trkpt lat="-7.178786" lon="-34.891693">
<ele>29.410000</ele>
<time>2018-08-14T10:22:29Z</time>
<speed>0.55</speed>
</trkpt>
<trkpt lat="-7.178627" lon="-34.891571">
<ele>58.329998</ele>
<time>2018-08-14T10:27:52Z</time>
<speed>0.26</speed>
</trkpt>
<trkpt lat="-7.178665" lon="-34.891506">
<ele>67.529999</ele>
<time>2018-08-14T10:33:10Z</time>
<speed>0.47</speed>
</trkpt>
<trkpt lat="-7.178693" lon="-34.891567">
<ele>68.720001</ele>
<time>2018-08-14T10:38:28Z</time>
<speed>0.00</speed>
</trkpt>
<trkpt lat="-7.178759" lon="-34.891609">
<ele>41.119999</ele>
<time>2018-08-14T10:43:47Z</time>
<speed>0.00</speed>
</trkpt>
<trkpt lat="-7.178770" lon="-34.891613">
<ele>41.879997</ele>
<time>2018-08-14T10:49:05Z</time>
<speed>0.39</speed>
</trkpt>
<trkpt lat="-7.178718" lon="-34.891613">
<ele>43.860001</ele>
<time>2018-08-14T10:54:24Z</time>
<speed>0.00</speed>
</trkpt>
<trkpt lat="-7.178652" lon="-34.891644">
<ele>45.989998</ele>
<time>2018-08-14T10:59:44Z</time>
<speed>0.42</speed>
</trkpt>
<trkpt lat="-7.178774" lon="-34.891674">
<ele>24.070000</ele>
<time>2018-08-14T11:05:02Z</time>
<speed>0.15</speed>
</trkpt>
<trkpt lat="-7.178735" lon="-34.891624">
<ele>48.059998</ele>
<time>2018-08-14T11:10:21Z</time>
<speed>0.00</speed>
</trkpt>
<trkpt lat="-7.178770" lon="-34.891613">
<ele>46.860001</ele>
<time>2018-08-14T11:15:40Z</time>
<speed>0.00</speed>
</trkpt>
<trkpt lat="-7.178563" lon="-34.891571">
<ele>75.570000</ele>
<time>2018-08-14T11:21:02Z</time>
<speed>0.00</speed>
</trkpt>
<trkpt lat="-7.178710" lon="-34.891621">
<ele>38.730000</ele>
<time>2018-08-14T11:26:20Z</time>
<speed>0.10</speed>
</trkpt>
<trkpt lat="-7.178799" lon="-34.891541">
<ele>52.930000</ele>
<time>2018-08-14T11:31:38Z</time>
<speed>0.50</speed>
</trkpt>
<trkpt lat="-7.178705" lon="-34.891502">
<ele>49.209999</ele>
<time>2018-08-14T11:36:58Z</time>
<speed>0.00</speed>
</trkpt>
<trkpt lat="-7.178728" lon="-34.891632">
<ele>43.349998</ele>
<time>2018-08-14T11:42:17Z</time>
<speed>0.00</speed>
</trkpt>
<trkpt lat="-7.178951" lon="-34.891918">
<ele>-0.860000</ele>
<time>2018-08-14T11:47:37Z</time>
<speed>0.00</speed>
</trkpt>
<trkpt lat="-7.178952" lon="-34.891884">
<ele>15.820000</ele>
<time>2018-08-14T11:52:58Z</time>
<speed>0.00</speed>
</trkpt>
<trkpt lat="-7.178696" lon="-34.891575">
<ele>47.789997</ele>
<time>2018-08-14T11:58:18Z</time>
<speed>0.00</speed>
</trkpt>
<trkpt lat="-7.178770" lon="-34.891613">
<ele>37.610001</ele>
<time>2018-08-14T12:04:02Z</time>
<speed>0.20</speed>
</trkpt>
<trkpt lat="-7.178736" lon="-34.891651">
<ele>46.399998</ele>
<time>2018-08-14T12:09:13Z</time>
<speed>0.11</speed>
</trkpt>
<trkpt lat="-7.178730" lon="-34.891590">
<ele>39.680000</ele>
<time>2018-08-14T12:14:22Z</time>
<speed>0.11</speed>
</trkpt>
<trkpt lat="-7.178714" lon="-34.891586">
<ele>45.110001</ele>
<time>2018-08-14T12:19:32Z</time>
<speed>0.00</speed>
</trkpt>
<trkpt lat="-7.178708" lon="-34.891594">
<ele>46.719997</ele>
<time>2018-08-14T12:24:43Z</time>
<speed>0.00</speed>
</trkpt>
<trkpt lat="-7.178812" lon="-34.891575">
<ele>12.679999</ele>
<time>2018-08-14T12:29:53Z</time>
<speed>0.00</speed>
</trkpt>
<trkpt lat="-7.178788" lon="-34.891632">
<ele>29.949999</ele>
<time>2018-08-14T12:35:04Z</time>
<speed>0.00</speed>
</trkpt>
<trkpt lat="-7.178693" lon="-34.891586">
<ele>37.049999</ele>
<time>2018-08-14T12:40:14Z</time>
<speed>0.00</speed>
</trkpt>
<trkpt lat="-7.178741" lon="-34.891590">
<ele>35.480000</ele>
<time>2018-08-14T12:45:25Z</time>
<speed>0.00</speed>
</trkpt>
<trkpt lat="-7.178744" lon="-34.891613">
<ele>46.349998</ele>
<time>2018-08-14T12:50:35Z</time>
<speed>0.00</speed>
</trkpt>
<trkpt lat="-7.178817" lon="-34.891598">
<ele>23.930000</ele>
<time>2018-08-14T12:55:46Z</time>
<speed>0.00</speed>
</trkpt>
<trkpt lat="-7.178782" lon="-34.891617">
<ele>34.579998</ele>
<time>2018-08-14T13:00:59Z</time>
<speed>0.08</speed>
</trkpt>
<trkpt lat="-7.178795" lon="-34.891659">
<ele>30.080000</ele>
<time>2018-08-14T13:06:18Z</time>
<speed>0.08</speed>
</trkpt>
<trkpt lat="-7.178687" lon="-34.891720">
<ele>43.029999</ele>
<time>2018-08-14T13:11:38Z</time>
<speed>0.00</speed>
</trkpt>
<trkpt lat="-7.178827" lon="-34.891613">
<ele>35.649998</ele>
<time>2018-08-14T13:16:58Z</time>
<speed>0.00</speed>
</trkpt>
<trkpt lat="-7.178717" lon="-34.891609">
<ele>49.649998</ele>
<time>2018-08-14T13:22:17Z</time>
<speed>0.00</speed>
</trkpt>
<trkpt lat="-7.178845" lon="-34.891609">
<ele>27.580000</ele>
<time>2018-08-14T13:27:34Z</time>
<speed>0.12</speed>
</trkpt>
<trkpt lat="-7.178759" lon="-34.891674">
<ele>46.399998</ele>
<time>2018-08-14T13:32:58Z</time>
<speed>0.00</speed>
</trkpt>
<trkpt lat="-7.178741" lon="-34.891602">
<ele>46.610001</ele>
<time>2018-08-14T13:38:20Z</time>
<speed>0.00</speed>
</trkpt>
<trkpt lat="-7.178729" lon="-34.891678">
<ele>49.619999</ele>
<time>2018-08-14T13:43:40Z</time>
<speed>0.00</speed>
</trkpt>
<trkpt lat="-7.178786" lon="-34.891602">
<ele>30.410000</ele>
<time>2018-08-14T13:49:00Z</time>
<speed>0.00</speed>
</trkpt>
<trkpt lat="-7.178697" lon="-34.891621">
<ele>44.029999</ele>
<time>2018-08-14T13:54:22Z</time>
<speed>0.00</speed>
</trkpt>
<trkpt lat="-7.178684" lon="-34.891628">
<ele>51.180000</ele>
<time>2018-08-14T13:59:44Z</time>
<speed>0.00</speed>
</trkpt>
<trkpt lat="-7.178720" lon="-34.891636">
<ele>56.489998</ele>
<time>2018-08-14T14:04:54Z</time>
<speed>0.19</speed>
</trkpt>
<trkpt lat="-7.178754" lon="-34.891613">
<ele>41.270000</ele>
<time>2018-08-14T14:10:01Z</time>
<speed>0.00</speed>
</trkpt>
<trkpt lat="-7.178808" lon="-34.891563">
<ele>41.559998</ele>
<time>2018-08-14T14:15:09Z</time>
<speed>0.00</speed>
</trkpt>
<trkpt lat="-7.178780" lon="-34.891602">
<ele>45.590000</ele>
<time>2018-08-14T14:20:17Z</time>
<speed>0.00</speed>
</trkpt>
<trkpt lat="-7.178805" lon="-34.891579">
<ele>33.279999</ele>
<time>2018-08-14T14:25:24Z</time>
<speed>0.00</speed>
</trkpt>
<trkpt lat="-7.178798" lon="-34.891651">
<ele>40.770000</ele>
<time>2018-08-14T14:30:32Z</time>
<speed>0.00</speed>
</trkpt>
<trkpt lat="-7.178595" lon="-34.891705">
<ele>43.259998</ele>
<time>2018-08-14T14:35:40Z</time>
<speed>0.19</speed>
</trkpt>
<trkpt lat="-7.178717" lon="-34.891674">
<ele>30.160000</ele>
<time>2018-08-14T14:40:48Z</time>
<speed>0.00</speed>
</trkpt>
<trkpt lat="-7.178557" lon="-34.891838">
<ele>46.439999</ele>
<time>2018-08-14T14:45:57Z</time>
<speed>0.00</speed>
</trkpt>
<trkpt lat="-7.178877" lon="-34.891422">
<ele>78.119995</ele>
<time>2018-08-14T14:51:28Z</time>
<speed>0.04</speed>
</trkpt>
<trkpt lat="-7.178743" lon="-34.891541">
<ele>70.189995</ele>
<time>2018-08-14T14:56:37Z</time>
<speed>0.00</speed>
</trkpt>
<trkpt lat="-7.178746" lon="-34.891670">
<ele>39.829998</ele>
<time>2018-08-14T15:01:51Z</time>
<speed>0.00</speed>
</trkpt>
<trkpt lat="-7.178799" lon="-34.891556">
<ele>32.829998</ele>
<time>2018-08-14T15:07:01Z</time>
<speed>0.00</speed>
</trkpt>
<trkpt lat="-7.178762" lon="-34.891586">
<ele>15.920000</ele>
<time>2018-08-14T15:12:12Z</time>
<speed>0.00</speed>
</trkpt>
<trkpt lat="-7.178493" lon="-34.891731">
<ele>39.450001</ele>
<time>2018-08-14T15:17:23Z</time>
<speed>0.00</speed>
</trkpt>
<trkpt lat="-7.178764" lon="-34.891064">
<ele>50.639999</ele>
<time>2018-08-14T15:22:34Z</time>
<speed>0.58</speed>
</trkpt>
<trkpt lat="-7.178698" lon="-34.891624">
<ele>25.809999</ele>
<time>2018-08-14T15:27:44Z</time>
<speed>0.00</speed>
</trkpt>
<trkpt lat="-7.178704" lon="-34.891632">
<ele>44.299999</ele>
<time>2018-08-14T15:32:53Z</time>
<speed>0.00</speed>
</trkpt>
<trkpt lat="-7.178797" lon="-34.891644">
<ele>29.529999</ele>
<time>2018-08-14T15:38:10Z</time>
<speed>0.35</speed>
</trkpt>
<trkpt lat="-7.178712" lon="-34.891674">
<ele>52.379997</ele>
<time>2018-08-14T15:43:28Z</time>
<speed>0.54</speed>
</trkpt>
<trkpt lat="-7.178737" lon="-34.891613">
<ele>47.610001</ele>
<time>2018-08-14T15:49:03Z</time>
<speed>0.10</speed>
</trkpt>
<trkpt lat="-7.178787" lon="-34.891602">
<ele>42.689999</ele>
<time>2018-08-14T15:54:13Z</time>
<speed>0.00</speed>
</trkpt>
<trkpt lat="-7.178744" lon="-34.891575">
<ele>24.269999</ele>
<time>2018-08-14T15:59:27Z</time>
<speed>0.00</speed>
</trkpt>
<trkpt lat="-7.178795" lon="-34.891453">
<ele>69.949997</ele>
<time>2018-08-14T16:04:41Z</time>
<speed>0.00</speed>
</trkpt>
<trkpt lat="-7.178663" lon="-34.891590">
<ele>28.340000</ele>
<time>2018-08-14T16:09:51Z</time>
<speed>0.00</speed>
</trkpt>
<trkpt lat="-7.178689" lon="-34.891644">
<ele>16.760000</ele>
<time>2018-08-14T16:15:01Z</time>
<speed>0.00</speed>
</trkpt>
<trkpt lat="-7.178743" lon="-34.891590">
<ele>51.500000</ele>
<time>2018-08-14T16:20:11Z</time>
<speed>0.00</speed>
</trkpt>
<trkpt lat="-7.178798" lon="-34.891712">
<ele>24.189999</ele>
<time>2018-08-14T16:25:21Z</time>
<speed>0.00</speed>
</trkpt>
<trkpt lat="-7.178903" lon="-34.891712">
<ele>2.040000</ele>
<time>2018-08-14T16:30:33Z</time>
<speed>0.00</speed>
</trkpt>
<trkpt lat="-7.178765" lon="-34.891518">
<ele>59.969997</ele>
<time>2018-08-14T16:35:43Z</time>
<speed>0.00</speed>
</trkpt>
<trkpt lat="-7.178744" lon="-34.891689">
<ele>21.629999</ele>
<time>2018-08-14T16:41:00Z</time>
<speed>0.22</speed>
</trkpt>
<trkpt lat="-7.178760" lon="-34.891621">
<ele>37.919998</ele>
<time>2018-08-14T16:46:11Z</time>
<speed>0.00</speed>
</trkpt>
<trkpt lat="-7.178746" lon="-34.891663">
<ele>26.809999</ele>
<time>2018-08-14T16:51:21Z</time>
<speed>0.00</speed>
</trkpt>
<trkpt lat="-7.178686" lon="-34.891792">
<ele>-28.219999</ele>
<time>2018-08-14T16:56:52Z</time>
<speed>0.44</speed>
</trkpt>
<trkpt lat="-7.178714" lon="-34.891663">
<ele>55.660000</ele>
<time>2018-08-14T17:02:15Z</time>
<speed>0.27</speed>
</trkpt>
<trkpt lat="-7.178734" lon="-34.891758">
<ele>70.439995</ele>
<time>2018-08-14T17:07:26Z</time>
<speed>0.00</speed>
</trkpt>
<trkpt lat="-7.178837" lon="-34.891529">
<ele>53.430000</ele>
<time>2018-08-14T17:12:38Z</time>
<speed>0.00</speed>
</trkpt>
<trkpt lat="-7.178739" lon="-34.891647">
<ele>49.239998</ele>
<time>2018-08-14T17:17:49Z</time>
<speed>0.00</speed>
</trkpt>
<trkpt lat="-7.178735" lon="-34.891670">
<ele>34.230000</ele>
<time>2018-08-14T17:23:00Z</time>
<speed>0.00</speed>
</trkpt>
<trkpt lat="-7.178733" lon="-34.891617">
<ele>27.299999</ele>
<time>2018-08-14T17:28:11Z</time>
<speed>0.00</speed>
</trkpt>
<trkpt lat="-7.178824" lon="-34.891579">
<ele>34.410000</ele>
<time>2018-08-14T17:33:23Z</time>
<speed>0.00</speed>
</trkpt>
<trkpt lat="-7.178750" lon="-34.891556">
<ele>48.619999</ele>
<time>2018-08-14T17:38:34Z</time>
<speed>0.00</speed>
</trkpt>
<trkpt lat="-7.178774" lon="-34.891621">
<ele>60.109997</ele>
<time>2018-08-14T17:43:51Z</time>
<speed>0.00</speed>
</trkpt>
<trkpt lat="-7.178682" lon="-34.891632">
<ele>46.989998</ele>
<time>2018-08-14T17:49:31Z</time>
<speed>0.29</speed>
</trkpt>
<trkpt lat="-7.178739" lon="-34.891644">
<ele>41.090000</ele>
<time>2018-08-14T17:54:44Z</time>
<speed>0.13</speed>
</trkpt>
<trkpt lat="-7.178728" lon="-34.891594">
<ele>29.910000</ele>
<time>2018-08-14T17:59:59Z</time>
<speed>0.00</speed>
</trkpt>
<trkpt lat="-7.178753" lon="-34.891567">
<ele>41.129997</ele>
<time>2018-08-14T18:05:13Z</time>
<speed>0.00</speed>
</trkpt>
<trkpt lat="-7.178739" lon="-34.891804">
<ele>29.929998</ele>
<time>2018-08-14T18:10:25Z</time>
<speed>0.00</speed>
</trkpt>
<trkpt lat="-7.178737" lon="-34.891712">
<ele>68.080002</ele>
<time>2018-08-14T18:15:36Z</time>
<speed>0.00</speed>
</trkpt>
<trkpt lat="-7.178663" lon="-34.891663">
<ele>58.359997</ele>
<time>2018-08-14T18:20:47Z</time>
<speed>0.00</speed>
</trkpt>
<trkpt lat="-7.178764" lon="-34.891674">
<ele>39.139999</ele>
<time>2018-08-14T18:25:58Z</time>
<speed>0.00</speed>
</trkpt>
<trkpt lat="-7.178758" lon="-34.891632">
<ele>15.020000</ele>
<time>2018-08-14T18:31:09Z</time>
<speed>0.00</speed>
</trkpt>
<trkpt lat="-7.178751" lon="-34.891636">
<ele>36.860001</ele>
<time>2018-08-14T18:36:20Z</time>
<speed>0.56</speed>
</trkpt>
<trkpt lat="-7.178703" lon="-34.891815">
<ele>77.720001</ele>
<time>2018-08-14T18:41:32Z</time>
<speed>0.00</speed>
</trkpt>
<trkpt lat="-7.178685" lon="-34.891624">
<ele>45.700001</ele>
<time>2018-08-14T18:46:44Z</time>
<speed>0.00</speed>
</trkpt>
<trkpt lat="-7.178706" lon="-34.891624">
<ele>30.429998</ele>
<time>2018-08-14T18:51:55Z</time>
<speed>0.00</speed>
</trkpt>
<trkpt lat="-7.178720" lon="-34.891590">
<ele>34.520000</ele>
<time>2018-08-14T18:57:08Z</time>
<speed>0.00</speed>
</trkpt>
<trkpt lat="-7.178754" lon="-34.891663">
<ele>52.969997</ele>
<time>2018-08-14T19:02:24Z</time>
<speed>0.00</speed>
</trkpt>
<trkpt lat="-7.178808" lon="-34.891708">
<ele>52.329998</ele>
<time>2018-08-14T19:07:38Z</time>
<speed>0.00</speed>
</trkpt>
<trkpt lat="-7.178617" lon="-34.891693">
<ele>48.860001</ele>
<time>2018-08-14T19:12:52Z</time>
<speed>0.32</speed>
</trkpt>
<trkpt lat="-7.178754" lon="-34.891602">
<ele>42.730000</ele>
<time>2018-08-14T19:18:04Z</time>
<speed>0.00</speed>
</trkpt>
<trkpt lat="-7.178677" lon="-34.891628">
<ele>43.520000</ele>
<time>2018-08-14T19:23:16Z</time>
<speed>0.00</speed>
</trkpt>
<trkpt lat="-7.178667" lon="-34.891617">
<ele>53.629997</ele>
<time>2018-08-14T19:28:27Z</time>
<speed>0.00</speed>
</trkpt>
<trkpt lat="-7.178669" lon="-34.891556">
<ele>38.579998</ele>
<time>2018-08-14T19:33:39Z</time>
<speed>0.18</speed>
</trkpt>
<trkpt lat="-7.178754" lon="-34.891487">
<ele>45.009998</ele>
<time>2018-08-14T19:38:51Z</time>
<speed>0.12</speed>
</trkpt>
<trkpt lat="-7.178801" lon="-34.891788">
<ele>34.500000</ele>
<time>2018-08-14T19:44:18Z</time>
<speed>0.27</speed>
</trkpt>
<trkpt lat="-7.178763" lon="-34.891651">
<ele>48.969997</ele>
<time>2018-08-14T19:49:31Z</time>
<speed>0.30</speed>
</trkpt>
<trkpt lat="-7.178695" lon="-34.891636">
<ele>52.230000</ele>
<time>2018-08-14T19:55:02Z</time>
<speed>0.30</speed>
</trkpt>
<trkpt lat="-7.178692" lon="-34.891624">
<ele>78.119995</ele>
<time>2018-08-14T20:00:46Z</time>
<speed>0.42</speed>
</trkpt>
<trkpt lat="-7.178610" lon="-34.891544">
<ele>54.320000</ele>
<time>2018-08-14T20:07:32Z</time>
<speed>0.13</speed>
</trkpt>
<trkpt lat="-7.178711" lon="-34.891647">
<ele>62.799999</ele>
<time>2018-08-14T20:14:23Z</time>
<speed>0.00</speed>
</trkpt>
<trkpt lat="-7.178698" lon="-34.891624">
<ele>62.480000</ele>
<time>2018-08-14T20:19:35Z</time>
<speed>0.00</speed>
</trkpt>
<trkpt lat="-7.178614" lon="-34.891689">
<ele>71.339996</ele>
<time>2018-08-14T20:24:48Z</time>
<speed>0.00</speed>
</trkpt>
<trkpt lat="-7.178668" lon="-34.891712">
<ele>76.939995</ele>
<time>2018-08-14T20:30:01Z</time>
<speed>0.00</speed>
</trkpt>
<trkpt lat="-7.178523" lon="-34.891796">
<ele>87.239998</ele>
<time>2018-08-14T20:35:13Z</time>
<speed>0.00</speed>
</trkpt>
<trkpt lat="-7.178806" lon="-34.891624">
<ele>28.769999</ele>
<time>2018-08-14T20:40:27Z</time>
<speed>0.00</speed>
</trkpt>
<trkpt lat="-7.178711" lon="-34.891712">
<ele>64.330002</ele>
<time>2018-08-14T20:45:42Z</time>
<speed>0.62</speed>
</trkpt>
<trkpt lat="-7.178857" lon="-34.891487">
<ele>-18.480000</ele>
<time>2018-08-14T20:50:56Z</time>
<speed>0.00</speed>
</trkpt>
<trkpt lat="-7.178794" lon="-34.891556">
<ele>24.760000</ele>
<time>2018-08-14T20:56:08Z</time>
<speed>0.00</speed>
</trkpt>
<trkpt lat="-7.178739" lon="-34.891560">
<ele>35.279999</ele>
<time>2018-08-14T21:01:26Z</time>
<speed>0.00</speed>
</trkpt>
<trkpt lat="-7.178638" lon="-34.891590">
<ele>50.619999</ele>
<time>2018-08-14T21:06:37Z</time>
<speed>0.00</speed>
</trkpt>
<trkpt lat="-7.178723" lon="-34.891663">
<ele>39.599998</ele>
<time>2018-08-14T21:11:50Z</time>
<speed>0.00</speed>
</trkpt>
<trkpt lat="-7.178646" lon="-34.891449">
<ele>37.469997</ele>
<time>2018-08-14T21:17:28Z</time>
<speed>0.16</speed>
</trkpt>
<trkpt lat="-7.178684" lon="-34.891663">
<ele>26.410000</ele>
<time>2018-08-14T21:23:00Z</time>
<speed>0.12</speed>
</trkpt>
<trkpt lat="-7.178849" lon="-34.891552">
<ele>41.119999</ele>
<time>2018-08-14T21:28:51Z</time>
<speed>0.41</speed>
</trkpt>
<trkpt lat="-7.178604" lon="-34.891743">
<ele>57.029999</ele>
<time>2018-08-14T21:34:06Z</time>
<speed>0.08</speed>
</trkpt>
<trkpt lat="-7.178722" lon="-34.891617">
<ele>47.110001</ele>
<time>2018-08-14T21:39:19Z</time>
<speed>0.00</speed>
</trkpt>
<trkpt lat="-7.178705" lon="-34.891567">
<ele>59.779999</ele>
<time>2018-08-14T21:44:31Z</time>
<speed>0.00</speed>
</trkpt>
<trkpt lat="-7.178689" lon="-34.891582">
<ele>52.829998</ele>
<time>2018-08-14T21:49:41Z</time>
<speed>0.00</speed>
</trkpt>
<trkpt lat="-7.178894" lon="-34.891788">
<ele>57.579998</ele>
<time>2018-08-14T21:54:52Z</time>
<speed>0.00</speed>
</trkpt>
<trkpt lat="-7.178697" lon="-34.891644">
<ele>81.229996</ele>
<time>2018-08-14T22:00:08Z</time>
<speed>0.00</speed>
</trkpt>
<trkpt lat="-7.178727" lon="-34.891663">
<ele>53.000000</ele>
<time>2018-08-14T22:05:18Z</time>
<speed>0.00</speed>
</trkpt>
<trkpt lat="-7.178837" lon="-34.891708">
<ele>38.129997</ele>
<time>2018-08-14T22:10:30Z</time>
<speed>0.00</speed>
</trkpt>
<trkpt lat="-7.178696" lon="-34.891617">
<ele>48.860001</ele>
<time>2018-08-14T22:15:41Z</time>
<speed>0.10</speed>
</trkpt>
<trkpt lat="-7.178933" lon="-34.891510">
<ele>33.380001</ele>
<time>2018-08-14T22:20:50Z</time>
<speed>1.54</speed>
</trkpt>
<trkpt lat="-7.178755" lon="-34.891548">
<ele>42.750000</ele>
<time>2018-08-14T22:26:01Z</time>
<speed>0.22</speed>
</trkpt>
<trkpt lat="-7.178783" lon="-34.891659">
<ele>48.689999</ele>
<time>2018-08-14T22:31:16Z</time>
<speed>0.12</speed>
</trkpt>
<trkpt lat="-7.178674" lon="-34.891636">
<ele>42.579998</ele>
<time>2018-08-14T22:36:28Z</time>
<speed>0.25</speed>
</trkpt>
<trkpt lat="-7.178704" lon="-34.891674">
<ele>58.410000</ele>
<time>2018-08-14T22:41:39Z</time>
<speed>0.00</speed>
</trkpt>
<trkpt lat="-7.178752" lon="-34.891636">
<ele>48.309998</ele>
<time>2018-08-14T22:46:49Z</time>
<speed>0.00</speed>
</trkpt>
<trkpt lat="-7.178622" lon="-34.891598">
<ele>46.389999</ele>
<time>2018-08-14T22:52:02Z</time>
<speed>0.20</speed>
</trkpt>
<trkpt lat="-7.178746" lon="-34.891590">
<ele>35.309998</ele>
<time>2018-08-14T22:57:13Z</time>
<speed>0.16</speed>
</trkpt>
<trkpt lat="-7.178751" lon="-34.891590">
<ele>42.020000</ele>
<time>2018-08-14T23:02:38Z</time>
<speed>0.46</speed>
</trkpt>
<trkpt lat="-7.178648" lon="-34.891579">
<ele>51.029999</ele>
<time>2018-08-14T23:07:49Z</time>
<speed>1.33</speed>
</trkpt>
<trkpt lat="-7.178734" lon="-34.891640">
<ele>55.619999</ele>
<time>2018-08-14T23:13:03Z</time>
<speed>0.58</speed>
</trkpt>
<trkpt lat="-7.178715" lon="-34.891735">
<ele>46.959999</ele>
<time>2018-08-14T23:18:23Z</time>
<speed>0.11</speed>
</trkpt>
<trkpt lat="-7.178741" lon="-34.891605">
<ele>49.169998</ele>
<time>2018-08-14T23:24:01Z</time>
<speed>0.01</speed>
</trkpt>
<trkpt lat="-7.178772" lon="-34.891651">
<ele>37.399998</ele>
<time>2018-08-14T23:29:13Z</time>
<speed>0.00</speed>
</trkpt>
<trkpt lat="-7.178760" lon="-34.891617">
<ele>39.899998</ele>
<time>2018-08-14T23:34:24Z</time>
<speed>0.00</speed>
</trkpt>
<trkpt lat="-7.178738" lon="-34.891598">
<ele>24.029999</ele>
<time>2018-08-14T23:39:35Z</time>
<speed>0.00</speed>
</trkpt>
<trkpt lat="-7.178731" lon="-34.891621">
<ele>49.759998</ele>
<time>2018-08-14T23:44:46Z</time>
<speed>0.00</speed>
</trkpt>
<trkpt lat="-7.178783" lon="-34.891678">
<ele>41.549999</ele>
<time>2018-08-14T23:49:57Z</time>
<speed>0.30</speed>
</trkpt>
<trkpt lat="-7.178747" lon="-34.891685">
<ele>50.349998</ele>
<time>2018-08-14T23:55:08Z</time>
<speed>0.00</speed>
</trkpt>
<trkpt lat="-7.178801" lon="-34.891602">
<ele>93.489998</ele>
<time>2018-08-15T00:00:23Z</time>
<speed>0.00</speed>
</trkpt>
<trkpt lat="-7.178821" lon="-34.891663">
<ele>36.380001</ele>
<time>2018-08-15T00:05:36Z</time>
<speed>0.00</speed>
</trkpt>
<trkpt lat="-7.178744" lon="-34.891685">
<ele>65.389999</ele>
<time>2018-08-15T00:11:01Z</time>
<speed>0.06</speed>
</trkpt>
<trkpt lat="-7.178506" lon="-34.891441">
<ele>10.090000</ele>
<time>2018-08-15T00:16:14Z</time>
<speed>0.00</speed>
</trkpt>
<trkpt lat="-7.178742" lon="-34.891563">
<ele>61.459999</ele>
<time>2018-08-15T00:21:25Z</time>
<speed>0.00</speed>
</trkpt>
<trkpt lat="-7.178823" lon="-34.891651">
<ele>65.150002</ele>
<time>2018-08-15T00:26:36Z</time>
<speed>0.00</speed>
</trkpt>
<trkpt lat="-7.178830" lon="-34.891693">
<ele>70.400002</ele>
<time>2018-08-15T00:31:48Z</time>
<speed>0.00</speed>
</trkpt>
<trkpt lat="-7.178740" lon="-34.891544">
<ele>50.910000</ele>
<time>2018-08-15T00:36:59Z</time>
<speed>0.00</speed>
</trkpt>
<trkpt lat="-7.178715" lon="-34.891556">
<ele>43.889999</ele>
<time>2018-08-15T00:42:18Z</time>
<speed>0.33</speed>
</trkpt>
<trkpt lat="-7.178741" lon="-34.891666">
<ele>44.950001</ele>
<time>2018-08-15T00:47:30Z</time>
<speed>0.00</speed>
</trkpt>
<trkpt lat="-7.178804" lon="-34.891743">
<ele>65.279999</ele>
<time>2018-08-15T00:52:40Z</time>
<speed>0.59</speed>
</trkpt>
<trkpt lat="-7.178964" lon="-34.891830">
<ele>80.830002</ele>
<time>2018-08-15T00:57:55Z</time>
<speed>0.00</speed>
</trkpt>
<trkpt lat="-7.178659" lon="-34.891781">
<ele>32.840000</ele>
<time>2018-08-15T01:03:12Z</time>
<speed>0.00</speed>
</trkpt>
<trkpt lat="-7.178731" lon="-34.891609">
<ele>51.649998</ele>
<time>2018-08-15T01:08:54Z</time>
<speed>0.14</speed>
</trkpt>
<trkpt lat="-7.178711" lon="-34.891575">
<ele>37.629997</ele>
<time>2018-08-15T01:14:04Z</time>
<speed>0.04</speed>
</trkpt>
<trkpt lat="-7.178749" lon="-34.891644">
<ele>49.189999</ele>
<time>2018-08-15T01:19:13Z</time>
<speed>0.00</speed>
</trkpt>
<trkpt lat="-7.178741" lon="-34.891575">
<ele>39.389999</ele>
<time>2018-08-15T01:24:23Z</time>
<speed>0.00</speed>
</trkpt>
<trkpt lat="-7.178765" lon="-34.891582">
<ele>14.969999</ele>
<time>2018-08-15T01:29:34Z</time>
<speed>0.00</speed>
</trkpt>
<trkpt lat="-7.178662" lon="-34.891777">
<ele>50.289997</ele>
<time>2018-08-15T01:34:45Z</time>
<speed>0.00</speed>
</trkpt>
<trkpt lat="-7.178728" lon="-34.891640">
<ele>54.419998</ele>
<time>2018-08-15T01:39:54Z</time>
<speed>0.00</speed>
</trkpt>
<trkpt lat="-7.178754" lon="-34.891586">
<ele>34.649998</ele>
<time>2018-08-15T01:45:03Z</time>
<speed>0.00</speed>
</trkpt>
<trkpt lat="-7.178764" lon="-34.891602">
<ele>45.500000</ele>
<time>2018-08-15T01:50:12Z</time>
<speed>0.00</speed>
</trkpt>
<trkpt lat="-7.178748" lon="-34.891670">
<ele>55.779999</ele>
<time>2018-08-15T01:55:22Z</time>
<speed>0.19</speed>
</trkpt>
<trkpt lat="-7.178802" lon="-34.891563">
<ele>21.969999</ele>
<time>2018-08-15T02:00:35Z</time>
<speed>0.00</speed>
</trkpt>
<trkpt lat="-7.178733" lon="-34.891598">
<ele>47.980000</ele>
<time>2018-08-15T02:05:45Z</time>
<speed>0.00</speed>
</trkpt>
<trkpt lat="-7.178881" lon="-34.891506">
<ele>31.599998</ele>
<time>2018-08-15T02:10:56Z</time>
<speed>0.00</speed>
</trkpt>
<trkpt lat="-7.178725" lon="-34.891674">
<ele>67.010002</ele>
<time>2018-08-15T02:16:09Z</time>
<speed>0.66</speed>
</trkpt>
<trkpt lat="-7.178710" lon="-34.891579">
<ele>30.010000</ele>
<time>2018-08-15T02:21:19Z</time>
<speed>0.00</speed>
</trkpt>
<trkpt lat="-7.178791" lon="-34.891605">
<ele>45.829998</ele>
<time>2018-08-15T02:26:30Z</time>
<speed>0.00</speed>
</trkpt>
<trkpt lat="-7.178762" lon="-34.891567">
<ele>46.450001</ele>
<time>2018-08-15T02:31:41Z</time>
<speed>0.00</speed>
</trkpt>
<trkpt lat="-7.178749" lon="-34.891640">
<ele>33.829998</ele>
<time>2018-08-15T02:36:52Z</time>
<speed>0.00</speed>
</trkpt>
<trkpt lat="-7.178818" lon="-34.891609">
<ele>30.599998</ele>
<time>2018-08-15T02:42:02Z</time>
<speed>0.00</speed>
</trkpt>
<trkpt lat="-7.179047" lon="-34.891563">
<ele>3.160000</ele>
<time>2018-08-15T02:47:32Z</time>
<speed>0.10</speed>
</trkpt>
<trkpt lat="-7.178680" lon="-34.891598">
<ele>48.579998</ele>
<time>2018-08-15T02:52:42Z</time>
<speed>0.37</speed>
</trkpt>
<trkpt lat="-7.178726" lon="-34.891537">
<ele>39.750000</ele>
<time>2018-08-15T02:57:53Z</time>
<speed>0.00</speed>
</trkpt>
</trkseg>
</trk>
<trk>
<name>20180824-192101(20)</name>
<desc>Color:004000ff</desc>
<trkseg>
<trkpt lat="-6.965473" lon="-34.833042">
<ele>2.630000</ele>
<time>2018-08-14T03:04:53Z</time>
<speed>0.00</speed>
</trkpt>
<trkpt lat="-6.965379" lon="-34.832951">
<ele>13.370000</ele>
<time>2018-08-14T03:10:10Z</time>
<speed>0.00</speed>
</trkpt>
<trkpt lat="-6.965741" lon="-34.833172">
<ele>0.300000</ele>
<time>2018-08-14T03:15:28Z</time>
<speed>0.00</speed>
</trkpt>
<trkpt lat="-6.965531" lon="-34.833031">
<ele>-7.600000</ele>
<time>2018-08-14T03:20:46Z</time>
<speed>0.00</speed>
</trkpt>
<trkpt lat="-6.965368" lon="-34.833027">
<ele>20.090000</ele>
<time>2018-08-14T03:26:05Z</time>
<speed>0.00</speed>
</trkpt>
<trkpt lat="-6.965368" lon="-34.832985">
<ele>-0.550000</ele>
<time>2018-08-14T03:31:34Z</time>
<speed>0.71</speed>
</trkpt>
<trkpt lat="-6.965487" lon="-34.833015">
<ele>14.020000</ele>
<time>2018-08-14T03:37:00Z</time>
<speed>0.04</speed>
</trkpt>
<trkpt lat="-6.965436" lon="-34.833019">
<ele>8.740000</ele>
<time>2018-08-14T03:42:30Z</time>
<speed>0.06</speed>
</trkpt>
<trkpt lat="-6.965571" lon="-34.833088">
<ele>18.090000</ele>
<time>2018-08-14T03:47:49Z</time>
<speed>0.00</speed>
</trkpt>
<trkpt lat="-6.965418" lon="-34.832958">
<ele>14.650000</ele>
<time>2018-08-14T03:53:30Z</time>
<speed>0.16</speed>
</trkpt>
<trkpt lat="-6.965489" lon="-34.833015">
<ele>-1.440000</ele>
<time>2018-08-14T03:59:08Z</time>
<speed>0.00</speed>
</trkpt>
<trkpt lat="-6.965382" lon="-34.832970">
<ele>35.000000</ele>
<time>2018-08-14T04:04:27Z</time>
<speed>0.00</speed>
</trkpt>
<trkpt lat="-6.965427" lon="-34.832970">
<ele>24.859999</ele>
<time>2018-08-14T04:09:44Z</time>
<speed>0.01</speed>
</trkpt>
<trkpt lat="-6.965473" lon="-34.833050">
<ele>5.890000</ele>
<time>2018-08-14T04:15:04Z</time>
<speed>0.00</speed>
</trkpt>
<trkpt lat="-6.965479" lon="-34.833061">
<ele>-5.400000</ele>
<time>2018-08-14T04:20:21Z</time>
<speed>0.00</speed>
</trkpt>
<trkpt lat="-6.965301" lon="-34.832813">
<ele>-6.860000</ele>
<time>2018-08-14T04:25:38Z</time>
<speed>0.00</speed>
</trkpt>
<trkpt lat="-6.965346" lon="-34.832901">
<ele>22.029999</ele>
<time>2018-08-14T04:30:57Z</time>
<speed>0.00</speed>
</trkpt>
<trkpt lat="-6.965473" lon="-34.833038">
<ele>7.760000</ele>
<time>2018-08-14T04:36:14Z</time>
<speed>0.00</speed>
</trkpt>
<trkpt lat="-6.965487" lon="-34.833057">
<ele>-22.430000</ele>
<time>2018-08-14T04:41:32Z</time>
<speed>0.00</speed>
</trkpt>
<trkpt lat="-6.965473" lon="-34.833050">
<ele>-5.900000</ele>
<time>2018-08-14T04:46:49Z</time>
<speed>0.00</speed>
</trkpt>
<trkpt lat="-6.965322" lon="-34.832993">
<ele>13.870000</ele>
<time>2018-08-14T04:52:05Z</time>
<speed>0.00</speed>
</trkpt>
<trkpt lat="-6.965549" lon="-34.833076">
<ele>-6.080000</ele>
<time>2018-08-14T04:57:22Z</time>
<speed>0.00</speed>
</trkpt>
<trkpt lat="-6.965296" lon="-34.833054">
<ele>30.429998</ele>
<time>2018-08-14T05:02:45Z</time>
<speed>0.00</speed>
</trkpt>
<trkpt lat="-6.965453" lon="-34.832977">
<ele>8.580000</ele>
<time>2018-08-14T05:08:02Z</time>
<speed>0.00</speed>
</trkpt>
<trkpt lat="-6.965486" lon="-34.833061">
<ele>0.090000</ele>
<time>2018-08-14T05:13:18Z</time>
<speed>0.14</speed>
</trkpt>
<trkpt lat="-6.965478" lon="-34.832973">
<ele>7.970000</ele>
<time>2018-08-14T05:18:34Z</time>
<speed>0.00</speed>
</trkpt>
<trkpt lat="-6.965474" lon="-34.833061">
<ele>-3.980000</ele>
<time>2018-08-14T05:23:49Z</time>
<speed>0.08</speed>
</trkpt>
<trkpt lat="-6.965487" lon="-34.833061">
<ele>16.650000</ele>
<time>2018-08-14T05:29:06Z</time>
<speed>0.00</speed>
</trkpt>
<trkpt lat="-6.965493" lon="-34.833069">
<ele>12.660000</ele>
<time>2018-08-14T05:34:23Z</time>
<speed>0.00</speed>
</trkpt>
<trkpt lat="-6.965487" lon="-34.833046">
<ele>14.160000</ele>
<time>2018-08-14T05:39:39Z</time>
<speed>3.33</speed>
</trkpt>
<trkpt lat="-6.965459" lon="-34.833050">
<ele>18.529999</ele>
<time>2018-08-14T05:44:55Z</time>
<speed>0.08</speed>
</trkpt>
<trkpt lat="-6.965453" lon="-34.832977">
<ele>18.529999</ele>
<time>2018-08-14T05:50:12Z</time>
<speed>0.00</speed>
</trkpt>
<trkpt lat="-6.965481" lon="-34.833004">
<ele>2.310000</ele>
<time>2018-08-14T05:55:32Z</time>
<speed>0.00</speed>
</trkpt>
<trkpt lat="-6.965470" lon="-34.833012">
<ele>10.889999</ele>
<time>2018-08-14T06:01:21Z</time>
<speed>0.00</speed>
</trkpt>
<trkpt lat="-6.965425" lon="-34.833057">
<ele>11.590000</ele>
<time>2018-08-14T06:06:38Z</time>
<speed>0.08</speed>
</trkpt>
<trkpt lat="-6.965450" lon="-34.833057">
<ele>3.620000</ele>
<time>2018-08-14T06:11:53Z</time>
<speed>0.00</speed>
</trkpt>
<trkpt lat="-6.965425" lon="-34.833038">
<ele>2.450000</ele>
<time>2018-08-14T06:17:08Z</time>
<speed>0.00</speed>
</trkpt>
<trkpt lat="-6.965443" lon="-34.832996">
<ele>3.520000</ele>
<time>2018-08-14T06:22:24Z</time>
<speed>0.00</speed>
</trkpt>
<trkpt lat="-6.965363" lon="-34.833107">
<ele>4.400000</ele>
<time>2018-08-14T06:27:40Z</time>
<speed>0.00</speed>
</trkpt>
<trkpt lat="-6.965446" lon="-34.833042">
<ele>-1.690000</ele>
<time>2018-08-14T06:32:56Z</time>
<speed>0.00</speed>
</trkpt>
<trkpt lat="-6.965573" lon="-34.833118">
<ele>0.190000</ele>
<time>2018-08-14T06:38:13Z</time>
<speed>0.00</speed>
</trkpt>
<trkpt lat="-6.965463" lon="-34.833054">
<ele>7.110000</ele>
<time>2018-08-14T06:43:30Z</time>
<speed>0.09</speed>
</trkpt>
<trkpt lat="-6.965419" lon="-34.833031">
<ele>10.950000</ele>
<time>2018-08-14T06:48:46Z</time>
<speed>0.09</speed>
</trkpt>
<trkpt lat="-6.965476" lon="-34.832996">
<ele>13.480000</ele>
<time>2018-08-14T06:54:03Z</time>
<speed>0.00</speed>
</trkpt>
<trkpt lat="-6.965456" lon="-34.833035">
<ele>-2.440000</ele>
<time>2018-08-14T06:59:22Z</time>
<speed>0.00</speed>
</trkpt>
<trkpt lat="-6.965503" lon="-34.832951">
<ele>-9.120000</ele>
<time>2018-08-14T07:04:41Z</time>
<speed>0.00</speed>
</trkpt>
<trkpt lat="-6.965402" lon="-34.833038">
<ele>19.850000</ele>
<time>2018-08-14T07:09:58Z</time>
<speed>0.00</speed>
</trkpt>
<trkpt lat="-6.965384" lon="-34.833023">
<ele>5.720000</ele>
<time>2018-08-14T07:15:15Z</time>
<speed>0.00</speed>
</trkpt>
<trkpt lat="-6.965500" lon="-34.833012">
<ele>-3.590000</ele>
<time>2018-08-14T07:20:32Z</time>
<speed>0.00</speed>
</trkpt>
<trkpt lat="-6.965421" lon="-34.833012">
<ele>12.790000</ele>
<time>2018-08-14T07:25:48Z</time>
<speed>0.00</speed>
</trkpt>
<trkpt lat="-6.965422" lon="-34.833046">
<ele>2.700000</ele>
<time>2018-08-14T07:31:04Z</time>
<speed>0.00</speed>
</trkpt>
<trkpt lat="-6.965444" lon="-34.833050">
<ele>6.140000</ele>
<time>2018-08-14T07:36:21Z</time>
<speed>0.00</speed>
</trkpt>
<trkpt lat="-6.965422" lon="-34.833015">
<ele>29.529999</ele>
<time>2018-08-14T07:41:37Z</time>
<speed>0.06</speed>
</trkpt>
<trkpt lat="-6.965488" lon="-34.833176">
<ele>-30.629999</ele>
<time>2018-08-14T07:47:00Z</time>
<speed>0.14</speed>
</trkpt>
<trkpt lat="-6.965394" lon="-34.833008">
<ele>8.240000</ele>
<time>2018-08-14T07:52:17Z</time>
<speed>0.00</speed>
</trkpt>
<trkpt lat="-6.965446" lon="-34.833023">
<ele>6.910000</ele>
<time>2018-08-14T07:57:34Z</time>
<speed>0.00</speed>
</trkpt>
<trkpt lat="-6.965321" lon="-34.833096">
<ele>31.209999</ele>
<time>2018-08-14T08:02:56Z</time>
<speed>0.00</speed>
</trkpt>
<trkpt lat="-6.965384" lon="-34.833122">
<ele>20.459999</ele>
<time>2018-08-14T08:08:18Z</time>
<speed>0.07</speed>
</trkpt>
<trkpt lat="-6.965305" lon="-34.833004">
<ele>31.080000</ele>
<time>2018-08-14T08:13:46Z</time>
<speed>0.47</speed>
</trkpt>
<trkpt lat="-6.965488" lon="-34.832954">
<ele>5.760000</ele>
<time>2018-08-14T08:19:04Z</time>
<speed>0.00</speed>
</trkpt>
<trkpt lat="-6.965459" lon="-34.832947">
<ele>28.430000</ele>
<time>2018-08-14T08:24:21Z</time>
<speed>0.00</speed>
</trkpt>
<trkpt lat="-6.965528" lon="-34.833035">
<ele>0.260000</ele>
<time>2018-08-14T08:29:38Z</time>
<speed>0.00</speed>
</trkpt>
<trkpt lat="-6.965489" lon="-34.832996">
<ele>-8.980000</ele>
<time>2018-08-14T08:34:56Z</time>
<speed>0.00</speed>
</trkpt>
<trkpt lat="-6.965533" lon="-34.832989">
<ele>-6.050000</ele>
<time>2018-08-14T08:40:17Z</time>
<speed>0.08</speed>
</trkpt>
<trkpt lat="-6.965360" lon="-34.833080">
<ele>3.480000</ele>
<time>2018-08-14T08:45:35Z</time>
<speed>0.00</speed>
</trkpt>
<trkpt lat="-6.965374" lon="-34.833218">
<ele>22.109999</ele>
<time>2018-08-14T08:51:05Z</time>
<speed>0.56</speed>
</trkpt>
<trkpt lat="-6.965435" lon="-34.833004">
<ele>7.590000</ele>
<time>2018-08-14T08:56:24Z</time>
<speed>0.00</speed>
</trkpt>
<trkpt lat="-6.965559" lon="-34.832886">
<ele>12.550000</ele>
<time>2018-08-14T09:02:19Z</time>
<speed>0.37</speed>
</trkpt>
<trkpt lat="-6.965388" lon="-34.833160">
<ele>30.179998</ele>
<time>2018-08-14T09:08:15Z</time>
<speed>0.00</speed>
</trkpt>
<trkpt lat="-6.965460" lon="-34.833061">
<ele>19.449999</ele>
<time>2018-08-14T09:13:30Z</time>
<speed>0.00</speed>
</trkpt>
<trkpt lat="-6.965466" lon="-34.833031">
<ele>13.309999</ele>
<time>2018-08-14T09:18:46Z</time>
<speed>0.00</speed>
</trkpt>
<trkpt lat="-6.965410" lon="-34.833038">
<ele>18.299999</ele>
<time>2018-08-14T09:24:02Z</time>
<speed>0.00</speed>
</trkpt>
<trkpt lat="-6.965451" lon="-34.833027">
<ele>10.559999</ele>
<time>2018-08-14T09:29:20Z</time>
<speed>0.00</speed>
</trkpt>
<trkpt lat="-6.965454" lon="-34.833023">
<ele>6.950000</ele>
<time>2018-08-14T09:34:37Z</time>
<speed>0.00</speed>
</trkpt>
<trkpt lat="-6.965467" lon="-34.832989">
<ele>27.580000</ele>
<time>2018-08-14T09:39:55Z</time>
<speed>0.00</speed>
</trkpt>
<trkpt lat="-6.965480" lon="-34.833015">
<ele>-1.200000</ele>
<time>2018-08-14T09:45:12Z</time>
<speed>0.00</speed>
</trkpt>
<trkpt lat="-6.965406" lon="-34.833038">
<ele>24.299999</ele>
<time>2018-08-14T09:50:28Z</time>
<speed>0.15</speed>
</trkpt>
<trkpt lat="-6.965379" lon="-34.833057">
<ele>25.670000</ele>
<time>2018-08-14T09:55:45Z</time>
<speed>0.00</speed>
</trkpt>
<trkpt lat="-6.965378" lon="-34.833019">
<ele>128.080002</ele>
<time>2018-08-14T10:01:15Z</time>
<speed>0.00</speed>
</trkpt>
<trkpt lat="-6.965737" lon="-34.833103">
<ele>-58.320000</ele>
<time>2018-08-14T10:06:41Z</time>
<speed>0.00</speed>
</trkpt>
<trkpt lat="-6.965610" lon="-34.833004">
<ele>-37.329998</ele>
<time>2018-08-14T10:12:03Z</time>
<speed>0.00</speed>
</trkpt>
<trkpt lat="-6.965513" lon="-34.833031">
<ele>-9.849999</ele>
<time>2018-08-14T10:17:47Z</time>
<speed>0.11</speed>
</trkpt>
<trkpt lat="-6.965532" lon="-34.833004">
<ele>-7.320000</ele>
<time>2018-08-14T10:23:50Z</time>
<speed>0.08</speed>
</trkpt>
<trkpt lat="-6.965427" lon="-34.832973">
<ele>0.250000</ele>
<time>2018-08-14T10:31:50Z</time>
<speed>0.78</speed>
</trkpt>
<trkpt lat="-6.965652" lon="-34.833084">
<ele>-67.159996</ele>
<time>2018-08-14T10:40:36Z</time>
<speed>0.00</speed>
</trkpt>
<trkpt lat="-6.965502" lon="-34.833038">
<ele>-0.400000</ele>
<time>2018-08-14T10:48:53Z</time>
<speed>0.00</speed>
</trkpt>
<trkpt lat="-6.965441" lon="-34.832989">
<ele>-20.129999</ele>
<time>2018-08-14T10:54:12Z</time>
<speed>0.00</speed>
</trkpt>
<trkpt lat="-6.965404" lon="-34.832989">
<ele>32.939999</ele>
<time>2018-08-14T10:59:34Z</time>
<speed>0.00</speed>
</trkpt>
<trkpt lat="-6.965405" lon="-34.833057">
<ele>32.189999</ele>
<time>2018-08-14T11:04:55Z</time>
<speed>0.00</speed>
</trkpt>
<trkpt lat="-6.965440" lon="-34.833000">
<ele>1.000000</ele>
<time>2018-08-14T11:10:16Z</time>
<speed>0.00</speed>
</trkpt>
<trkpt lat="-6.965420" lon="-34.832970">
<ele>15.809999</ele>
<time>2018-08-14T11:15:34Z</time>
<speed>0.00</speed>
</trkpt>
<trkpt lat="-6.965369" lon="-34.832962">
<ele>42.889999</ele>
<time>2018-08-14T11:20:52Z</time>
<speed>0.19</speed>
</trkpt>
<trkpt lat="-6.965405" lon="-34.832985">
<ele>19.170000</ele>
<time>2018-08-14T11:26:11Z</time>
<speed>0.47</speed>
</trkpt>
<trkpt lat="-6.965418" lon="-34.833004">
<ele>8.809999</ele>
<time>2018-08-14T11:31:32Z</time>
<speed>0.04</speed>
</trkpt>
<trkpt lat="-6.965329" lon="-34.832958">
<ele>14.670000</ele>
<time>2018-08-14T11:36:58Z</time>
<speed>0.13</speed>
</trkpt>
<trkpt lat="-6.965343" lon="-34.832951">
<ele>37.549999</ele>
<time>2018-08-14T11:42:17Z</time>
<speed>0.22</speed>
</trkpt>
<trkpt lat="-6.965418" lon="-34.833038">
<ele>9.639999</ele>
<time>2018-08-14T11:47:37Z</time>
<speed>0.10</speed>
</trkpt>
<trkpt lat="-6.965275" lon="-34.832680">
<ele>116.139999</ele>
<time>2018-08-14T11:53:07Z</time>
<speed>1.01</speed>
</trkpt>
<trkpt lat="-6.965487" lon="-34.832985">
<ele>19.430000</ele>
<time>2018-08-14T11:58:56Z</time>
<speed>0.06</speed>
</trkpt>
<trkpt lat="-6.965461" lon="-34.832985">
<ele>16.529999</ele>
<time>2018-08-14T12:05:08Z</time>
<speed>0.00</speed>
</trkpt>
<trkpt lat="-6.965527" lon="-34.833138">
<ele>14.110000</ele>
<time>2018-08-14T12:10:18Z</time>
<speed>0.00</speed>
</trkpt>
<trkpt lat="-6.965415" lon="-34.833042">
<ele>-2.490000</ele>
<time>2018-08-14T12:15:28Z</time>
<speed>0.00</speed>
</trkpt>
<trkpt lat="-6.965270" lon="-34.832893">
<ele>66.820000</ele>
<time>2018-08-14T12:20:40Z</time>
<speed>0.00</speed>
</trkpt>
<trkpt lat="-6.965412" lon="-34.832909">
<ele>37.250000</ele>
<time>2018-08-14T12:25:59Z</time>
<speed>0.08</speed>
</trkpt>
<trkpt lat="-6.965633" lon="-34.833229">
<ele>-19.959999</ele>
<time>2018-08-14T12:31:09Z</time>
<speed>0.00</speed>
</trkpt>
<trkpt lat="-6.965413" lon="-34.832901">
<ele>6.310000</ele>
<time>2018-08-14T12:36:20Z</time>
<speed>0.00</speed>
</trkpt>
<trkpt lat="-6.965405" lon="-34.832981">
<ele>6.640000</ele>
<time>2018-08-14T12:41:32Z</time>
<speed>1.74</speed>
</trkpt>
<trkpt lat="-6.965701" lon="-34.833450">
<ele>-12.380000</ele>
<time>2018-08-14T12:46:54Z</time>
<speed>0.35</speed>
</trkpt>
<trkpt lat="-6.965553" lon="-34.833252">
<ele>-17.580000</ele>
<time>2018-08-14T12:52:06Z</time>
<speed>0.00</speed>
</trkpt>
<trkpt lat="-6.965675" lon="-34.833328">
<ele>-6.450000</ele>
<time>2018-08-14T12:57:20Z</time>
<speed>0.00</speed>
</trkpt>
<trkpt lat="-6.965517" lon="-34.833115">
<ele>-5.100000</ele>
<time>2018-08-14T13:02:37Z</time>
<speed>0.00</speed>
</trkpt>
<trkpt lat="-6.965603" lon="-34.833420">
<ele>-0.220000</ele>
<time>2018-08-14T13:07:49Z</time>
<speed>0.00</speed>
</trkpt>
<trkpt lat="-6.965485" lon="-34.833214">
<ele>10.700000</ele>
<time>2018-08-14T13:13:01Z</time>
<speed>0.00</speed>
</trkpt>
<trkpt lat="-6.965485" lon="-34.833019">
<ele>-15.549999</ele>
<time>2018-08-14T13:18:11Z</time>
<speed>0.00</speed>
</trkpt>
<trkpt lat="-6.965465" lon="-34.833035">
<ele>10.200000</ele>
<time>2018-08-14T13:23:24Z</time>
<speed>0.00</speed>
</trkpt>
<trkpt lat="-6.965456" lon="-34.833195">
<ele>17.660000</ele>
<time>2018-08-14T13:28:34Z</time>
<speed>0.00</speed>
</trkpt>
<trkpt lat="-6.965494" lon="-34.832996">
<ele>2.630000</ele>
<time>2018-08-14T13:34:01Z</time>
<speed>0.21</speed>
</trkpt>
<trkpt lat="-6.965423" lon="-34.833015">
<ele>18.059999</ele>
<time>2018-08-14T13:39:13Z</time>
<speed>0.00</speed>
</trkpt>
<trkpt lat="-6.965545" lon="-34.832962">
<ele>4.800000</ele>
<time>2018-08-14T13:44:24Z</time>
<speed>0.00</speed>
</trkpt>
<trkpt lat="-6.965441" lon="-34.833012">
<ele>8.780000</ele>
<time>2018-08-14T13:49:34Z</time>
<speed>0.21</speed>
</trkpt>
<trkpt lat="-6.965502" lon="-34.833019">
<ele>9.910000</ele>
<time>2018-08-14T13:54:44Z</time>
<speed>0.00</speed>
</trkpt>
<trkpt lat="-6.965830" lon="-34.832592">
<ele>-66.180000</ele>
<time>2018-08-14T14:00:09Z</time>
<speed>0.00</speed>
</trkpt>
<trkpt lat="-6.965496" lon="-34.833061">
<ele>16.049999</ele>
<time>2018-08-14T14:05:21Z</time>
<speed>0.00</speed>
</trkpt>
<trkpt lat="-6.965532" lon="-34.833000">
<ele>-12.040000</ele>
<time>2018-08-14T14:10:33Z</time>
<speed>0.00</speed>
</trkpt>
<trkpt lat="-6.965473" lon="-34.833012">
<ele>5.570000</ele>
<time>2018-08-14T14:16:02Z</time>
<speed>0.27</speed>
</trkpt>
<trkpt lat="-6.965518" lon="-34.833023">
<ele>10.389999</ele>
<time>2018-08-14T14:21:12Z</time>
<speed>0.28</speed>
</trkpt>
<trkpt lat="-6.965475" lon="-34.833038">
<ele>-12.009999</ele>
<time>2018-08-14T14:26:22Z</time>
<speed>0.00</speed>
</trkpt>
<trkpt lat="-6.965459" lon="-34.833038">
<ele>12.050000</ele>
<time>2018-08-14T14:31:31Z</time>
<speed>0.40</speed>
</trkpt>
<trkpt lat="-6.965501" lon="-34.833050">
<ele>5.870000</ele>
<time>2018-08-14T14:36:41Z</time>
<speed>0.00</speed>
</trkpt>
<trkpt lat="-6.965461" lon="-34.833096">
<ele>14.820000</ele>
<time>2018-08-14T14:41:52Z</time>
<speed>0.00</speed>
</trkpt>
<trkpt lat="-6.965496" lon="-34.833031">
<ele>26.240000</ele>
<time>2018-08-14T14:47:02Z</time>
<speed>0.00</speed>
</trkpt>
<trkpt lat="-6.965447" lon="-34.833038">
<ele>1.150000</ele>
<time>2018-08-14T14:52:12Z</time>
<speed>0.00</speed>
</trkpt>
<trkpt lat="-6.965457" lon="-34.833076">
<ele>21.480000</ele>
<time>2018-08-14T14:57:22Z</time>
<speed>0.00</speed>
</trkpt>
<trkpt lat="-6.965479" lon="-34.833031">
<ele>12.370000</ele>
<time>2018-08-14T15:02:37Z</time>
<speed>0.00</speed>
</trkpt>
<trkpt lat="-6.965482" lon="-34.832966">
<ele>32.770000</ele>
<time>2018-08-14T15:07:48Z</time>
<speed>0.34</speed>
</trkpt>
<trkpt lat="-6.965404" lon="-34.833038">
<ele>39.790001</ele>
<time>2018-08-14T15:12:59Z</time>
<speed>0.22</speed>
</trkpt>
<trkpt lat="-6.965403" lon="-34.832989">
<ele>20.129999</ele>
<time>2018-08-14T15:18:10Z</time>
<speed>1.90</speed>
</trkpt>
<trkpt lat="-6.965448" lon="-34.833019">
<ele>15.889999</ele>
<time>2018-08-14T15:23:21Z</time>
<speed>0.00</speed>
</trkpt>
<trkpt lat="-6.965444" lon="-34.833103">
<ele>22.580000</ele>
<time>2018-08-14T15:28:31Z</time>
<speed>0.00</speed>
</trkpt>
<trkpt lat="-6.965500" lon="-34.833019">
<ele>18.119999</ele>
<time>2018-08-14T15:33:43Z</time>
<speed>0.00</speed>
</trkpt>
<trkpt lat="-6.965483" lon="-34.832909">
<ele>8.080000</ele>
<time>2018-08-14T15:38:54Z</time>
<speed>0.24</speed>
</trkpt>
<trkpt lat="-6.965495" lon="-34.833019">
<ele>12.230000</ele>
<time>2018-08-14T15:44:05Z</time>
<speed>0.00</speed>
</trkpt>
<trkpt lat="-6.965473" lon="-34.833008">
<ele>-5.670000</ele>
<time>2018-08-14T15:49:17Z</time>
<speed>0.00</speed>
</trkpt>
<trkpt lat="-6.965425" lon="-34.833035">
<ele>15.639999</ele>
<time>2018-08-14T15:54:28Z</time>
<speed>0.00</speed>
</trkpt>
<trkpt lat="-6.965506" lon="-34.833004">
<ele>-2.400000</ele>
<time>2018-08-14T15:59:43Z</time>
<speed>0.00</speed>
</trkpt>
<trkpt lat="-6.965490" lon="-34.833065">
<ele>17.350000</ele>
<time>2018-08-14T16:05:24Z</time>
<speed>0.20</speed>
</trkpt>
<trkpt lat="-6.965417" lon="-34.833073">
<ele>20.609999</ele>
<time>2018-08-14T16:10:38Z</time>
<speed>0.00</speed>
</trkpt>
<trkpt lat="-6.965391" lon="-34.833099">
<ele>14.320000</ele>
<time>2018-08-14T16:15:50Z</time>
<speed>0.00</speed>
</trkpt>
<trkpt lat="-6.965476" lon="-34.832993">
<ele>10.710000</ele>
<time>2018-08-14T16:21:01Z</time>
<speed>0.00</speed>
</trkpt>
<trkpt lat="-6.965453" lon="-34.832890">
<ele>4.220000</ele>
<time>2018-08-14T16:26:13Z</time>
<speed>0.00</speed>
</trkpt>
<trkpt lat="-6.965427" lon="-34.832947">
<ele>14.460000</ele>
<time>2018-08-14T16:31:23Z</time>
<speed>0.23</speed>
</trkpt>
<trkpt lat="-6.965527" lon="-34.833042">
<ele>2.450000</ele>
<time>2018-08-14T16:36:35Z</time>
<speed>0.00</speed>
</trkpt>
<trkpt lat="-6.965433" lon="-34.832973">
<ele>7.050000</ele>
<time>2018-08-14T16:41:48Z</time>
<speed>0.00</speed>
</trkpt>
<trkpt lat="-6.965194" lon="-34.832848">
<ele>20.709999</ele>
<time>2018-08-14T16:47:00Z</time>
<speed>0.00</speed>
</trkpt>
<trkpt lat="-6.965424" lon="-34.832962">
<ele>6.520000</ele>
<time>2018-08-14T16:52:11Z</time>
<speed>0.00</speed>
</trkpt>
<trkpt lat="-6.965489" lon="-34.833000">
<ele>9.160000</ele>
<time>2018-08-14T16:57:23Z</time>
<speed>0.00</speed>
</trkpt>
<trkpt lat="-6.965362" lon="-34.832989">
<ele>13.590000</ele>
<time>2018-08-14T17:02:41Z</time>
<speed>0.00</speed>
</trkpt>
<trkpt lat="-6.965440" lon="-34.833023">
<ele>15.059999</ele>
<time>2018-08-14T17:07:52Z</time>
<speed>0.00</speed>
</trkpt>
<trkpt lat="-6.965594" lon="-34.833218">
<ele>4.720000</ele>
<time>2018-08-14T17:13:06Z</time>
<speed>0.00</speed>
</trkpt>
<trkpt lat="-6.965569" lon="-34.833149">
<ele>17.309999</ele>
<time>2018-08-14T17:18:22Z</time>
<speed>0.00</speed>
</trkpt>
<trkpt lat="-6.965535" lon="-34.833153">
<ele>16.010000</ele>
<time>2018-08-14T17:23:55Z</time>
<speed>0.05</speed>
</trkpt>
<trkpt lat="-6.965285" lon="-34.832977">
<ele>33.119999</ele>
<time>2018-08-14T17:29:30Z</time>
<speed>0.14</speed>
</trkpt>
<trkpt lat="-6.965466" lon="-34.833065">
<ele>24.660000</ele>
<time>2018-08-14T17:35:21Z</time>
<speed>0.00</speed>
</trkpt>
<trkpt lat="-6.965696" lon="-34.833183">
<ele>11.620000</ele>
<time>2018-08-14T17:40:33Z</time>
<speed>0.00</speed>
</trkpt>
<trkpt lat="-6.965481" lon="-34.833035">
<ele>16.559999</ele>
<time>2018-08-14T17:45:44Z</time>
<speed>0.00</speed>
</trkpt>
<trkpt lat="-6.965458" lon="-34.833042">
<ele>-0.230000</ele>
<time>2018-08-14T17:50:55Z</time>
<speed>0.25</speed>
</trkpt>
<trkpt lat="-6.965408" lon="-34.833042">
<ele>3.940000</ele>
<time>2018-08-14T17:56:05Z</time>
<speed>0.10</speed>
</trkpt>
<trkpt lat="-6.965533" lon="-34.833065">
<ele>4.650000</ele>
<time>2018-08-14T18:01:22Z</time>
<speed>0.00</speed>
</trkpt>
<trkpt lat="-6.965504" lon="-34.833126">
<ele>2.570000</ele>
<time>2018-08-14T18:06:34Z</time>
<speed>0.00</speed>
</trkpt>
<trkpt lat="-6.965376" lon="-34.832912">
<ele>22.719999</ele>
<time>2018-08-14T18:11:46Z</time>
<speed>0.00</speed>
</trkpt>
<trkpt lat="-6.965450" lon="-34.832962">
<ele>14.910000</ele>
<time>2018-08-14T18:16:57Z</time>
<speed>0.12</speed>
</trkpt>
<trkpt lat="-6.965404" lon="-34.832737">
<ele>22.199999</ele>
<time>2018-08-14T18:22:08Z</time>
<speed>0.00</speed>
</trkpt>
<trkpt lat="-6.965619" lon="-34.833168">
<ele>-10.420000</ele>
<time>2018-08-14T18:27:19Z</time>
<speed>0.13</speed>
</trkpt>
<trkpt lat="-6.965386" lon="-34.832836">
<ele>34.989998</ele>
<time>2018-08-14T18:32:30Z</time>
<speed>0.36</speed>
</trkpt>
<trkpt lat="-6.965338" lon="-34.832825">
<ele>36.230000</ele>
<time>2018-08-14T18:37:42Z</time>
<speed>0.00</speed>
</trkpt>
<trkpt lat="-6.965525" lon="-34.833157">
<ele>-9.340000</ele>
<time>2018-08-14T18:42:55Z</time>
<speed>0.00</speed>
</trkpt>
<trkpt lat="-6.965572" lon="-34.833008">
<ele>-3.580000</ele>
<time>2018-08-14T18:48:08Z</time>
<speed>0.00</speed>
</trkpt>
<trkpt lat="-6.965005" lon="-34.832478">
<ele>95.379997</ele>
<time>2018-08-14T18:53:20Z</time>
<speed>0.00</speed>
</trkpt>
<trkpt lat="-6.965582" lon="-34.833321">
<ele>-26.709999</ele>
<time>2018-08-14T18:58:36Z</time>
<speed>0.72</speed>
</trkpt>
<trkpt lat="-6.965421" lon="-34.833069">
<ele>-2.920000</ele>
<time>2018-08-14T19:03:53Z</time>
<speed>0.00</speed>
</trkpt>
<trkpt lat="-6.965294" lon="-34.832745">
<ele>64.479996</ele>
<time>2018-08-14T19:09:04Z</time>
<speed>1.44</speed>
</trkpt>
<trkpt lat="-6.965456" lon="-34.832985">
<ele>16.020000</ele>
<time>2018-08-14T19:14:15Z</time>
<speed>0.00</speed>
</trkpt>
<trkpt lat="-6.965463" lon="-34.833080">
<ele>-0.910000</ele>
<time>2018-08-14T19:19:28Z</time>
<speed>0.00</speed>
</trkpt>
<trkpt lat="-6.965422" lon="-34.833050">
<ele>11.190000</ele>
<time>2018-08-14T19:24:41Z</time>
<speed>0.00</speed>
</trkpt>
<trkpt lat="-6.965410" lon="-34.832943">
<ele>10.370000</ele>
<time>2018-08-14T19:29:52Z</time>
<speed>0.00</speed>
</trkpt>
<trkpt lat="-6.965337" lon="-34.833057">
<ele>11.160000</ele>
<time>2018-08-14T19:35:24Z</time>
<speed>0.45</speed>
</trkpt>
<trkpt lat="-6.965490" lon="-34.833061">
<ele>9.340000</ele>
<time>2018-08-14T19:40:57Z</time>
<speed>0.25</speed>
</trkpt>
<trkpt lat="-6.965387" lon="-34.833073">
<ele>9.320000</ele>
<time>2018-08-14T19:46:50Z</time>
<speed>0.53</speed>
</trkpt>
<trkpt lat="-6.965459" lon="-34.833046">
<ele>10.000000</ele>
<time>2018-08-14T19:53:38Z</time>
<speed>0.21</speed>
</trkpt>
<trkpt lat="-6.965556" lon="-34.832985">
<ele>3.130000</ele>
<time>2018-08-14T20:01:49Z</time>
<speed>0.06</speed>
</trkpt>
<trkpt lat="-6.965394" lon="-34.832966">
<ele>9.670000</ele>
<time>2018-08-14T20:11:45Z</time>
<speed>0.56</speed>
</trkpt>
<trkpt lat="-6.965499" lon="-34.833000">
<ele>3.010000</ele>
<time>2018-08-14T20:21:51Z</time>
<speed>0.13</speed>
</trkpt>
<trkpt lat="-6.965468" lon="-34.832970">
<ele>6.400000</ele>
<time>2018-08-14T20:32:00Z</time>
<speed>0.07</speed>
</trkpt>
<trkpt lat="-6.965411" lon="-34.833076">
<ele>19.850000</ele>
<time>2018-08-14T20:42:55Z</time>
<speed>0.00</speed>
</trkpt>
<trkpt lat="-6.965466" lon="-34.833073">
<ele>11.110000</ele>
<time>2018-08-14T20:48:05Z</time>
<speed>0.00</speed>
</trkpt>
<trkpt lat="-6.965452" lon="-34.832989">
<ele>7.670000</ele>
<time>2018-08-14T20:53:14Z</time>
<speed>0.23</speed>
</trkpt>
<trkpt lat="-6.965404" lon="-34.832973">
<ele>13.299999</ele>
<time>2018-08-14T20:58:24Z</time>
<speed>0.00</speed>
</trkpt>
<trkpt lat="-6.965438" lon="-34.833038">
<ele>8.130000</ele>
<time>2018-08-14T21:03:38Z</time>
<speed>0.07</speed>
</trkpt>
<trkpt lat="-6.965451" lon="-34.833050">
<ele>0.870000</ele>
<time>2018-08-14T21:08:49Z</time>
<speed>0.00</speed>
</trkpt>
<trkpt lat="-6.965432" lon="-34.832928">
<ele>7.970000</ele>
<time>2018-08-14T21:13:58Z</time>
<speed>0.00</speed>
</trkpt>
<trkpt lat="-6.965465" lon="-34.833019">
<ele>7.200000</ele>
<time>2018-08-14T21:19:08Z</time>
<speed>0.15</speed>
</trkpt>
<trkpt lat="-6.965516" lon="-34.833103">
<ele>15.429999</ele>
<time>2018-08-14T21:24:18Z</time>
<speed>0.31</speed>
</trkpt>
<trkpt lat="-6.965449" lon="-34.833046">
<ele>13.960000</ele>
<time>2018-08-14T21:29:29Z</time>
<speed>0.00</speed>
</trkpt>
<trkpt lat="-6.965507" lon="-34.833023">
<ele>21.680000</ele>
<time>2018-08-14T21:34:37Z</time>
<speed>1.21</speed>
</trkpt>
<trkpt lat="-6.965391" lon="-34.832993">
<ele>13.070000</ele>
<time>2018-08-14T21:39:46Z</time>
<speed>0.05</speed>
</trkpt>
<trkpt lat="-6.965413" lon="-34.832966">
<ele>19.629999</ele>
<time>2018-08-14T21:44:55Z</time>
<speed>0.00</speed>
</trkpt>
<trkpt lat="-6.965468" lon="-34.833153">
<ele>12.860000</ele>
<time>2018-08-14T21:50:06Z</time>
<speed>0.00</speed>
</trkpt>
<trkpt lat="-6.965484" lon="-34.832958">
<ele>22.420000</ele>
<time>2018-08-14T21:55:15Z</time>
<speed>0.00</speed>
</trkpt>
<trkpt lat="-6.965485" lon="-34.833038">
<ele>8.510000</ele>
<time>2018-08-14T22:00:27Z</time>
<speed>0.42</speed>
</trkpt>
<trkpt lat="-6.965394" lon="-34.832966">
<ele>24.580000</ele>
<time>2018-08-14T22:05:35Z</time>
<speed>0.24</speed>
</trkpt>
<trkpt lat="-6.965434" lon="-34.833015">
<ele>13.320000</ele>
<time>2018-08-14T22:10:45Z</time>
<speed>0.00</speed>
</trkpt>
<trkpt lat="-6.965459" lon="-34.833092">
<ele>11.990000</ele>
<time>2018-08-14T22:15:55Z</time>
<speed>0.00</speed>
</trkpt>
<trkpt lat="-6.965508" lon="-34.833191">
<ele>-17.920000</ele>
<time>2018-08-14T22:21:05Z</time>
<speed>0.00</speed>
</trkpt>
<trkpt lat="-6.965421" lon="-34.832890">
<ele>-15.520000</ele>
<time>2018-08-14T22:26:17Z</time>
<speed>0.00</speed>
</trkpt>
<trkpt lat="-6.965321" lon="-34.832706">
<ele>17.209999</ele>
<time>2018-08-14T22:31:28Z</time>
<speed>0.00</speed>
</trkpt>
<trkpt lat="-6.965444" lon="-34.833012">
<ele>23.750000</ele>
<time>2018-08-14T22:36:41Z</time>
<speed>0.00</speed>
</trkpt>
<trkpt lat="-6.965485" lon="-34.832970">
<ele>17.449999</ele>
<time>2018-08-14T22:41:51Z</time>
<speed>0.00</speed>
</trkpt>
<trkpt lat="-6.965419" lon="-34.832790">
<ele>63.869999</ele>
<time>2018-08-14T22:47:04Z</time>
<speed>0.00</speed>
</trkpt>
<trkpt lat="-6.965327" lon="-34.832993">
<ele>40.689999</ele>
<time>2018-08-14T22:52:16Z</time>
<speed>0.00</speed>
</trkpt>
<trkpt lat="-6.965394" lon="-34.833801">
<ele>-58.309998</ele>
<time>2018-08-14T22:57:31Z</time>
<speed>0.38</speed>
</trkpt>
<trkpt lat="-6.965528" lon="-34.833179">
<ele>-5.240000</ele>
<time>2018-08-14T23:03:00Z</time>
<speed>0.14</speed>
</trkpt>
<trkpt lat="-6.965455" lon="-34.832935">
<ele>9.590000</ele>
<time>2018-08-14T23:08:41Z</time>
<speed>0.62</speed>
</trkpt>
<trkpt lat="-6.965368" lon="-34.832890">
<ele>18.070000</ele>
<time>2018-08-14T23:14:21Z</time>
<speed>0.21</speed>
</trkpt>
<trkpt lat="-6.965481" lon="-34.833187">
<ele>15.730000</ele>
<time>2018-08-14T23:21:11Z</time>
<speed>0.38</speed>
</trkpt>
<trkpt lat="-6.965500" lon="-34.832966">
<ele>-21.010000</ele>
<time>2018-08-14T23:28:13Z</time>
<speed>0.37</speed>
</trkpt>
<trkpt lat="-6.965385" lon="-34.832954">
<ele>28.969999</ele>
<time>2018-08-14T23:36:20Z</time>
<speed>1.19</speed>
</trkpt>
<trkpt lat="-6.965471" lon="-34.833042">
<ele>6.890000</ele>
<time>2018-08-14T23:45:33Z</time>
<speed>0.00</speed>
</trkpt>
<trkpt lat="-6.965425" lon="-34.833031">
<ele>26.609999</ele>
<time>2018-08-14T23:51:08Z</time>
<speed>0.32</speed>
</trkpt>
<trkpt lat="-6.965408" lon="-34.832973">
<ele>-14.049999</ele>
<time>2018-08-14T23:59:02Z</time>
<speed>0.22</speed>
</trkpt>
<trkpt lat="-6.965484" lon="-34.832951">
<ele>-4.960000</ele>
<time>2018-08-15T00:07:19Z</time>
<speed>0.76</speed>
</trkpt>
<trkpt lat="-6.965449" lon="-34.832989">
<ele>2.740000</ele>
<time>2018-08-15T00:12:36Z</time>
<speed>0.32</speed>
</trkpt>
<trkpt lat="-6.965491" lon="-34.832973">
<ele>2.320000</ele>
<time>2018-08-15T00:17:54Z</time>
<speed>0.02</speed>
</trkpt>
<trkpt lat="-6.965536" lon="-34.832962">
<ele>3.660000</ele>
<time>2018-08-15T00:23:13Z</time>
<speed>0.15</speed>
</trkpt>
<trkpt lat="-6.965444" lon="-34.832954">
<ele>8.980000</ele>
<time>2018-08-15T00:28:32Z</time>
<speed>0.29</speed>
</trkpt>
<trkpt lat="-6.965571" lon="-34.833130">
<ele>55.660000</ele>
<time>2018-08-15T00:33:52Z</time>
<speed>0.31</speed>
</trkpt>
<trkpt lat="-6.965474" lon="-34.832966">
<ele>9.220000</ele>
<time>2018-08-15T00:39:10Z</time>
<speed>0.11</speed>
</trkpt>
<trkpt lat="-6.965416" lon="-34.832920">
<ele>-23.709999</ele>
<time>2018-08-15T00:44:29Z</time>
<speed>0.09</speed>
</trkpt>
<trkpt lat="-6.965375" lon="-34.832909">
<ele>-26.939999</ele>
<time>2018-08-15T00:49:48Z</time>
<speed>0.11</speed>
</trkpt>
<trkpt lat="-6.965436" lon="-34.833004">
<ele>-18.119999</ele>
<time>2018-08-15T00:55:06Z</time>
<speed>0.19</speed>
</trkpt>
<trkpt lat="-6.965420" lon="-34.833096">
<ele>-6.270000</ele>
<time>2018-08-15T01:00:38Z</time>
<speed>0.21</speed>
</trkpt>
<trkpt lat="-6.965463" lon="-34.832996">
<ele>11.790000</ele>
<time>2018-08-15T01:06:25Z</time>
<speed>0.18</speed>
</trkpt>
<trkpt lat="-6.965508" lon="-34.833092">
<ele>17.240000</ele>
<time>2018-08-15T01:12:03Z</time>
<speed>0.05</speed>
</trkpt>
<trkpt lat="-6.965482" lon="-34.833000">
<ele>9.410000</ele>
<time>2018-08-15T01:17:20Z</time>
<speed>0.00</speed>
</trkpt>
<trkpt lat="-6.965483" lon="-34.833023">
<ele>4.980000</ele>
<time>2018-08-15T01:22:38Z</time>
<speed>0.00</speed>
</trkpt>
<trkpt lat="-6.965477" lon="-34.833084">
<ele>11.210000</ele>
<time>2018-08-15T01:27:55Z</time>
<speed>0.00</speed>
</trkpt>
<trkpt lat="-6.965452" lon="-34.832935">
<ele>-6.890000</ele>
<time>2018-08-15T01:33:10Z</time>
<speed>0.11</speed>
</trkpt>
<trkpt lat="-6.965502" lon="-34.833069">
<ele>-14.460000</ele>
<time>2018-08-15T01:38:28Z</time>
<speed>0.00</speed>
</trkpt>
<trkpt lat="-6.965455" lon="-34.833031">
<ele>17.910000</ele>
<time>2018-08-15T01:43:44Z</time>
<speed>0.00</speed>
</trkpt>
<trkpt lat="-6.965483" lon="-34.833008">
<ele>-3.750000</ele>
<time>2018-08-15T01:49:00Z</time>
<speed>0.46</speed>
</trkpt>
<trkpt lat="-6.965482" lon="-34.833042">
<ele>20.770000</ele>
<time>2018-08-15T01:54:16Z</time>
<speed>0.20</speed>
</trkpt>
<trkpt lat="-6.965409" lon="-34.832947">
<ele>2.500000</ele>
<time>2018-08-15T01:59:35Z</time>
<speed>0.00</speed>
</trkpt>
<trkpt lat="-6.965447" lon="-34.833096">
<ele>6.870000</ele>
<time>2018-08-15T02:04:55Z</time>
<speed>0.00</speed>
</trkpt>
<trkpt lat="-6.965483" lon="-34.832966">
<ele>2.880000</ele>
<time>2018-08-15T02:10:11Z</time>
<speed>0.00</speed>
</trkpt>
<trkpt lat="-6.965477" lon="-34.833073">
<ele>4.710000</ele>
<time>2018-08-15T02:15:28Z</time>
<speed>0.00</speed>
</trkpt>
<trkpt lat="-6.965470" lon="-34.833038">
<ele>13.410000</ele>
<time>2018-08-15T02:20:45Z</time>
<speed>0.00</speed>
</trkpt>
<trkpt lat="-6.965454" lon="-34.833012">
<ele>-13.469999</ele>
<time>2018-08-15T02:26:01Z</time>
<speed>0.00</speed>
</trkpt>
<trkpt lat="-6.965462" lon="-34.833153">
<ele>-5.240000</ele>
<time>2018-08-15T02:31:18Z</time>
<speed>0.00</speed>
</trkpt>
<trkpt lat="-6.965487" lon="-34.833038">
<ele>24.689999</ele>
<time>2018-08-15T02:36:39Z</time>
<speed>0.14</speed>
</trkpt>
<trkpt lat="-6.965439" lon="-34.833027">
<ele>23.670000</ele>
<time>2018-08-15T02:41:55Z</time>
<speed>0.00</speed>
</trkpt>
<trkpt lat="-6.965470" lon="-34.832928">
<ele>22.139999</ele>
<time>2018-08-15T02:47:14Z</time>
<speed>0.00</speed>
</trkpt>
<trkpt lat="-6.965406" lon="-34.833138">
<ele>-6.560000</ele>
<time>2018-08-15T02:52:31Z</time>
<speed>0.00</speed>
</trkpt>
<trkpt lat="-6.965370" lon="-34.832905">
<ele>39.239998</ele>
<time>2018-08-15T02:57:53Z</time>
<speed>0.00</speed>
</trkpt>
</trkseg>
</trk>
<trk>
<name>20180824-192541(8)</name>
<desc>Color:004000ff</desc>
<trkseg>
<trkpt lat="-6.968637" lon="-34.834564">
<ele>47.299999</ele>
<time>2018-08-15T03:01:57Z</time>
<speed>0.63</speed>
</trkpt>
<trkpt lat="-6.968627" lon="-34.834850">
<ele>-4.200000</ele>
<time>2018-08-15T03:10:40Z</time>
<speed>0.22</speed>
</trkpt>
<trkpt lat="-6.968659" lon="-34.834816">
<ele>11.770000</ele>
<time>2018-08-15T03:19:46Z</time>
<speed>0.21</speed>
</trkpt>
<trkpt lat="-6.968646" lon="-34.834793">
<ele>33.840000</ele>
<time>2018-08-15T03:28:48Z</time>
<speed>0.10</speed>
</trkpt>
<trkpt lat="-6.968827" lon="-34.835003">
<ele>-62.959999</ele>
<time>2018-08-15T03:36:33Z</time>
<speed>0.21</speed>
</trkpt>
<trkpt lat="-6.968622" lon="-34.834858">
<ele>-1.300000</ele>
<time>2018-08-15T03:45:03Z</time>
<speed>0.00</speed>
</trkpt>
<trkpt lat="-6.968599" lon="-34.834839">
<ele>-9.590000</ele>
<time>2018-08-15T03:50:18Z</time>
<speed>0.00</speed>
</trkpt>
<trkpt lat="-6.968607" lon="-34.834774">
<ele>25.090000</ele>
<time>2018-08-15T03:55:39Z</time>
<speed>0.10</speed>
</trkpt>
<trkpt lat="-6.968592" lon="-34.834858">
<ele>15.849999</ele>
<time>2018-08-15T04:00:55Z</time>
<speed>0.00</speed>
</trkpt>
<trkpt lat="-6.968683" lon="-34.834866">
<ele>15.719999</ele>
<time>2018-08-15T04:06:11Z</time>
<speed>0.00</speed>
</trkpt>
<trkpt lat="-6.968662" lon="-34.834888">
<ele>4.110000</ele>
<time>2018-08-15T04:11:54Z</time>
<speed>0.04</speed>
</trkpt>
<trkpt lat="-6.968615" lon="-34.834835">
<ele>6.730000</ele>
<time>2018-08-15T04:17:49Z</time>
<speed>0.00</speed>
</trkpt>
<trkpt lat="-6.968696" lon="-34.834846">
<ele>15.849999</ele>
<time>2018-08-15T04:23:04Z</time>
<speed>0.18</speed>
</trkpt>
<trkpt lat="-6.968641" lon="-34.834850">
<ele>9.770000</ele>
<time>2018-08-15T04:28:20Z</time>
<speed>0.00</speed>
</trkpt>
<trkpt lat="-6.968604" lon="-34.834885">
<ele>-0.120000</ele>
<time>2018-08-15T04:33:36Z</time>
<speed>0.00</speed>
</trkpt>
<trkpt lat="-6.968626" lon="-34.834820">
<ele>10.490000</ele>
<time>2018-08-15T04:38:50Z</time>
<speed>0.00</speed>
</trkpt>
<trkpt lat="-6.968626" lon="-34.834854">
<ele>-7.190000</ele>
<time>2018-08-15T04:44:06Z</time>
<speed>0.00</speed>
</trkpt>
<trkpt lat="-6.968647" lon="-34.834827">
<ele>20.309999</ele>
<time>2018-08-15T04:49:20Z</time>
<speed>0.00</speed>
</trkpt>
<trkpt lat="-6.968623" lon="-34.834785">
<ele>21.910000</ele>
<time>2018-08-15T04:54:35Z</time>
<speed>0.00</speed>
</trkpt>
<trkpt lat="-6.968658" lon="-34.834854">
<ele>-8.160000</ele>
<time>2018-08-15T04:59:50Z</time>
<speed>0.60</speed>
</trkpt>
<trkpt lat="-6.968654" lon="-34.834896">
<ele>-33.639999</ele>
<time>2018-08-15T05:05:06Z</time>
<speed>0.00</speed>
</trkpt>
<trkpt lat="-6.968612" lon="-34.834866">
<ele>-3.110000</ele>
<time>2018-08-15T05:10:21Z</time>
<speed>0.00</speed>
</trkpt>
<trkpt lat="-6.968639" lon="-34.834835">
<ele>-5.910000</ele>
<time>2018-08-15T05:15:37Z</time>
<speed>0.00</speed>
</trkpt>
<trkpt lat="-6.968622" lon="-34.834881">
<ele>-8.440000</ele>
<time>2018-08-15T05:20:50Z</time>
<speed>0.24</speed>
</trkpt>
<trkpt lat="-6.968599" lon="-34.834877">
<ele>11.809999</ele>
<time>2018-08-15T05:26:05Z</time>
<speed>0.12</speed>
</trkpt>
<trkpt lat="-6.968590" lon="-34.834778">
<ele>17.930000</ele>
<time>2018-08-15T05:31:19Z</time>
<speed>0.26</speed>
</trkpt>
<trkpt lat="-6.968672" lon="-34.834759">
<ele>70.549995</ele>
<time>2018-08-15T05:36:38Z</time>
<speed>0.00</speed>
</trkpt>
<trkpt lat="-6.968595" lon="-34.834820">
<ele>-9.360000</ele>
<time>2018-08-15T05:41:53Z</time>
<speed>0.00</speed>
</trkpt>
<trkpt lat="-6.968694" lon="-34.834854">
<ele>13.950000</ele>
<time>2018-08-15T05:47:08Z</time>
<speed>0.00</speed>
</trkpt>
<trkpt lat="-6.968610" lon="-34.834854">
<ele>-6.850000</ele>
<time>2018-08-15T05:52:23Z</time>
<speed>0.00</speed>
</trkpt>
<trkpt lat="-6.968614" lon="-34.834881">
<ele>10.440000</ele>
<time>2018-08-15T05:57:37Z</time>
<speed>0.00</speed>
</trkpt>
<trkpt lat="-6.968610" lon="-34.834843">
<ele>6.290000</ele>
<time>2018-08-15T06:02:51Z</time>
<speed>0.00</speed>
</trkpt>
<trkpt lat="-6.968606" lon="-34.834873">
<ele>7.660000</ele>
<time>2018-08-15T06:08:05Z</time>
<speed>0.00</speed>
</trkpt>
<trkpt lat="-6.968564" lon="-34.834743">
<ele>4.110000</ele>
<time>2018-08-15T06:13:35Z</time>
<speed>0.40</speed>
</trkpt>
<trkpt lat="-6.968642" lon="-34.834873">
<ele>-2.190000</ele>
<time>2018-08-15T06:19:09Z</time>
<speed>0.12</speed>
</trkpt>
<trkpt lat="-6.968443" lon="-34.834782">
<ele>6.870000</ele>
<time>2018-08-15T06:24:27Z</time>
<speed>0.00</speed>
</trkpt>
<trkpt lat="-6.968616" lon="-34.834789">
<ele>12.889999</ele>
<time>2018-08-15T06:29:41Z</time>
<speed>0.00</speed>
</trkpt>
<trkpt lat="-6.968668" lon="-34.834820">
<ele>22.959999</ele>
<time>2018-08-15T06:34:58Z</time>
<speed>0.00</speed>
</trkpt>
<trkpt lat="-6.968513" lon="-34.834805">
<ele>22.000000</ele>
<time>2018-08-15T06:40:12Z</time>
<speed>0.00</speed>
</trkpt>
<trkpt lat="-6.968539" lon="-34.834755">
<ele>17.869999</ele>
<time>2018-08-15T06:45:26Z</time>
<speed>0.00</speed>
</trkpt>
<trkpt lat="-6.968635" lon="-34.834850">
<ele>4.580000</ele>
<time>2018-08-15T06:50:46Z</time>
<speed>0.32</speed>
</trkpt>
<trkpt lat="-6.968631" lon="-34.834824">
<ele>12.559999</ele>
<time>2018-08-15T06:56:00Z</time>
<speed>0.00</speed>
</trkpt>
<trkpt lat="-6.968571" lon="-34.834915">
<ele>-6.930000</ele>
<time>2018-08-15T07:01:21Z</time>
<speed>0.41</speed>
</trkpt>
<trkpt lat="-6.968659" lon="-34.834915">
<ele>4.520000</ele>
<time>2018-08-15T07:06:38Z</time>
<speed>0.00</speed>
</trkpt>
<trkpt lat="-6.968516" lon="-34.834850">
<ele>18.160000</ele>
<time>2018-08-15T07:12:01Z</time>
<speed>0.59</speed>
</trkpt>
<trkpt lat="-6.968569" lon="-34.834793">
<ele>-3.830000</ele>
<time>2018-08-15T07:17:29Z</time>
<speed>0.09</speed>
</trkpt>
<trkpt lat="-6.968587" lon="-34.834869">
<ele>4.560000</ele>
<time>2018-08-15T07:22:45Z</time>
<speed>0.00</speed>
</trkpt>
<trkpt lat="-6.968621" lon="-34.834873">
<ele>0.430000</ele>
<time>2018-08-15T07:28:00Z</time>
<speed>0.54</speed>
</trkpt>
<trkpt lat="-6.968600" lon="-34.834801">
<ele>2.000000</ele>
<time>2018-08-15T07:33:14Z</time>
<speed>0.00</speed>
</trkpt>
<trkpt lat="-6.968577" lon="-34.834839">
<ele>-5.840000</ele>
<time>2018-08-15T07:38:31Z</time>
<speed>0.00</speed>
</trkpt>
<trkpt lat="-6.968609" lon="-34.834827">
<ele>8.929999</ele>
<time>2018-08-15T07:43:47Z</time>
<speed>0.00</speed>
</trkpt>
<trkpt lat="-6.968616" lon="-34.834961">
<ele>-16.400000</ele>
<time>2018-08-15T07:49:02Z</time>
<speed>2.29</speed>
</trkpt>
<trkpt lat="-6.968656" lon="-34.834557">
<ele>52.379997</ele>
<time>2018-08-15T07:54:21Z</time>
<speed>0.00</speed>
</trkpt>
<trkpt lat="-6.968638" lon="-34.834797">
<ele>0.770000</ele>
<time>2018-08-15T07:59:35Z</time>
<speed>0.00</speed>
</trkpt>
<trkpt lat="-6.968592" lon="-34.834869">
<ele>3.180000</ele>
<time>2018-08-15T08:05:21Z</time>
<speed>0.19</speed>
</trkpt>
<trkpt lat="-6.968618" lon="-34.834850">
<ele>15.910000</ele>
<time>2018-08-15T08:10:36Z</time>
<speed>0.00</speed>
</trkpt>
<trkpt lat="-6.968586" lon="-34.834904">
<ele>-24.539999</ele>
<time>2018-08-15T08:15:51Z</time>
<speed>0.00</speed>
</trkpt>
<trkpt lat="-6.968644" lon="-34.834801">
<ele>25.719999</ele>
<time>2018-08-15T08:21:05Z</time>
<speed>0.00</speed>
</trkpt>
<trkpt lat="-6.968602" lon="-34.834885">
<ele>-3.990000</ele>
<time>2018-08-15T08:26:19Z</time>
<speed>0.00</speed>
</trkpt>
<trkpt lat="-6.968633" lon="-34.834949">
<ele>-1.110000</ele>
<time>2018-08-15T08:31:35Z</time>
<speed>0.00</speed>
</trkpt>
<trkpt lat="-6.968618" lon="-34.834835">
<ele>9.820000</ele>
<time>2018-08-15T08:36:48Z</time>
<speed>0.08</speed>
</trkpt>
<trkpt lat="-6.968597" lon="-34.834808">
<ele>9.380000</ele>
<time>2018-08-15T08:42:03Z</time>
<speed>0.00</speed>
</trkpt>
<trkpt lat="-6.968705" lon="-34.834938">
<ele>-9.250000</ele>
<time>2018-08-15T08:47:18Z</time>
<speed>0.00</speed>
</trkpt>
<trkpt lat="-6.968637" lon="-34.834846">
<ele>-6.990000</ele>
<time>2018-08-15T08:52:32Z</time>
<speed>0.00</speed>
</trkpt>
<trkpt lat="-6.968615" lon="-34.834824">
<ele>-19.350000</ele>
<time>2018-08-15T08:57:46Z</time>
<speed>0.00</speed>
</trkpt>
<trkpt lat="-6.968626" lon="-34.834843">
<ele>19.719999</ele>
<time>2018-08-15T09:03:04Z</time>
<speed>0.00</speed>
</trkpt>
<trkpt lat="-6.968675" lon="-34.834808">
<ele>1.990000</ele>
<time>2018-08-15T09:08:19Z</time>
<speed>0.00</speed>
</trkpt>
<trkpt lat="-6.968664" lon="-34.834778">
<ele>-1.590000</ele>
<time>2018-08-15T09:13:34Z</time>
<speed>0.00</speed>
</trkpt>
<trkpt lat="-6.968591" lon="-34.834698">
<ele>-1.440000</ele>
<time>2018-08-15T09:18:49Z</time>
<speed>0.17</speed>
</trkpt>
<trkpt lat="-6.968641" lon="-34.834862">
<ele>-1.780000</ele>
<time>2018-08-15T09:24:03Z</time>
<speed>0.00</speed>
</trkpt>
<trkpt lat="-6.968607" lon="-34.834846">
<ele>10.020000</ele>
<time>2018-08-15T09:29:27Z</time>
<speed>0.43</speed>
</trkpt>
<trkpt lat="-6.968525" lon="-34.834785">
<ele>16.010000</ele>
<time>2018-08-15T09:34:49Z</time>
<speed>0.28</speed>
</trkpt>
<trkpt lat="-6.968541" lon="-34.834675">
<ele>-5.590000</ele>
<time>2018-08-15T09:40:10Z</time>
<speed>0.33</speed>
</trkpt>
<trkpt lat="-6.968607" lon="-34.834839">
<ele>16.270000</ele>
<time>2018-08-15T09:45:24Z</time>
<speed>0.00</speed>
</trkpt>
<trkpt lat="-6.968606" lon="-34.834888">
<ele>1.420000</ele>
<time>2018-08-15T09:50:39Z</time>
<speed>0.00</speed>
</trkpt>
<trkpt lat="-6.968565" lon="-34.834763">
<ele>10.020000</ele>
<time>2018-08-15T09:55:56Z</time>
<speed>0.00</speed>
</trkpt>
<trkpt lat="-6.968655" lon="-34.834892">
<ele>5.570000</ele>
<time>2018-08-15T10:01:58Z</time>
<speed>0.24</speed>
</trkpt>
<trkpt lat="-6.968623" lon="-34.834789">
<ele>4.540000</ele>
<time>2018-08-15T10:08:53Z</time>
<speed>0.20</speed>
</trkpt>
<trkpt lat="-6.968556" lon="-34.834854">
<ele>11.700000</ele>
<time>2018-08-15T10:17:55Z</time>
<speed>0.06</speed>
</trkpt>
<trkpt lat="-6.968619" lon="-34.834805">
<ele>10.429999</ele>
<time>2018-08-15T10:27:04Z</time>
<speed>0.00</speed>
</trkpt>
<trkpt lat="-6.968661" lon="-34.834846">
<ele>7.430000</ele>
<time>2018-08-15T10:32:20Z</time>
<speed>0.00</speed>
</trkpt>
<trkpt lat="-6.968629" lon="-34.834850">
<ele>9.540000</ele>
<time>2018-08-15T10:37:34Z</time>
<speed>0.00</speed>
</trkpt>
<trkpt lat="-6.968689" lon="-34.834831">
<ele>12.250000</ele>
<time>2018-08-15T10:42:50Z</time>
<speed>0.00</speed>
</trkpt>
<trkpt lat="-6.968573" lon="-34.834850">
<ele>15.690000</ele>
<time>2018-08-15T10:48:05Z</time>
<speed>0.00</speed>
</trkpt>
<trkpt lat="-6.968571" lon="-34.834869">
<ele>10.110000</ele>
<time>2018-08-15T10:53:21Z</time>
<speed>0.00</speed>
</trkpt>
<trkpt lat="-6.968758" lon="-34.834721">
<ele>30.269999</ele>
<time>2018-08-15T10:58:37Z</time>
<speed>0.00</speed>
</trkpt>
<trkpt lat="-6.968608" lon="-34.834705">
<ele>53.869999</ele>
<time>2018-08-15T11:03:58Z</time>
<speed>0.44</speed>
</trkpt>
<trkpt lat="-6.968598" lon="-34.834721">
<ele>11.230000</ele>
<time>2018-08-15T11:09:14Z</time>
<speed>0.00</speed>
</trkpt>
<trkpt lat="-6.968652" lon="-34.834831">
<ele>-10.969999</ele>
<time>2018-08-15T11:14:30Z</time>
<speed>0.00</speed>
</trkpt>
<trkpt lat="-6.968655" lon="-34.834808">
<ele>-15.130000</ele>
<time>2018-08-15T11:19:46Z</time>
<speed>0.00</speed>
</trkpt>
<trkpt lat="-6.968843" lon="-34.834747">
<ele>21.240000</ele>
<time>2018-08-15T11:25:06Z</time>
<speed>0.00</speed>
</trkpt>
<trkpt lat="-6.968583" lon="-34.834820">
<ele>7.290000</ele>
<time>2018-08-15T11:30:23Z</time>
<speed>0.00</speed>
</trkpt>
<trkpt lat="-6.968780" lon="-34.834900">
<ele>20.070000</ele>
<time>2018-08-15T11:35:40Z</time>
<speed>0.00</speed>
</trkpt>
<trkpt lat="-6.968534" lon="-34.834770">
<ele>2.820000</ele>
<time>2018-08-15T11:40:58Z</time>
<speed>0.00</speed>
</trkpt>
<trkpt lat="-6.968691" lon="-34.834755">
<ele>48.899998</ele>
<time>2018-08-15T11:46:14Z</time>
<speed>0.00</speed>
</trkpt>
<trkpt lat="-6.968593" lon="-34.834862">
<ele>-18.090000</ele>
<time>2018-08-15T11:51:30Z</time>
<speed>0.00</speed>
</trkpt>
<trkpt lat="-6.968512" lon="-34.834690">
<ele>-6.380000</ele>
<time>2018-08-15T11:56:48Z</time>
<speed>0.00</speed>
</trkpt>
<trkpt lat="-6.968533" lon="-34.834942">
<ele>-17.250000</ele>
<time>2018-08-15T12:02:20Z</time>
<speed>0.49</speed>
</trkpt>
<trkpt lat="-6.968427" lon="-34.834728">
<ele>35.279999</ele>
<time>2018-08-15T12:08:00Z</time>
<speed>0.05</speed>
</trkpt>
<trkpt lat="-6.968433" lon="-34.834618">
<ele>64.889999</ele>
<time>2018-08-15T12:13:25Z</time>
<speed>1.34</speed>
</trkpt>
<trkpt lat="-6.968777" lon="-34.835014">
<ele>-16.930000</ele>
<time>2018-08-15T12:18:43Z</time>
<speed>0.00</speed>
</trkpt>
<trkpt lat="-6.968806" lon="-34.834938">
<ele>-43.110001</ele>
<time>2018-08-15T12:24:00Z</time>
<speed>0.00</speed>
</trkpt>
<trkpt lat="-6.968677" lon="-34.834877">
<ele>3.460000</ele>
<time>2018-08-15T12:29:17Z</time>
<speed>0.00</speed>
</trkpt>
<trkpt lat="-6.968825" lon="-34.834816">
<ele>-18.420000</ele>
<time>2018-08-15T12:34:41Z</time>
<speed>0.00</speed>
</trkpt>
<trkpt lat="-6.968456" lon="-34.834587">
<ele>15.839999</ele>
<time>2018-08-15T12:40:01Z</time>
<speed>1.27</speed>
</trkpt>
<trkpt lat="-6.968551" lon="-34.834740">
<ele>16.930000</ele>
<time>2018-08-15T12:45:18Z</time>
<speed>0.00</speed>
</trkpt>
<trkpt lat="-6.967918" lon="-34.834564">
<ele>127.029999</ele>
<time>2018-08-15T12:50:42Z</time>
<speed>0.18</speed>
</trkpt>
<trkpt lat="-6.968850" lon="-34.835396">
<ele>-28.500000</ele>
<time>2018-08-15T12:56:03Z</time>
<speed>0.83</speed>
</trkpt>
<trkpt lat="-6.968565" lon="-34.834835">
<ele>-25.559999</ele>
<time>2018-08-15T13:01:24Z</time>
<speed>0.00</speed>
</trkpt>
<trkpt lat="-6.968661" lon="-34.835033">
<ele>-34.540001</ele>
<time>2018-08-15T13:06:42Z</time>
<speed>0.00</speed>
</trkpt>
<trkpt lat="-6.968609" lon="-34.834736">
<ele>7.950000</ele>
<time>2018-08-15T13:12:01Z</time>
<speed>0.00</speed>
</trkpt>
<trkpt lat="-6.968814" lon="-34.834957">
<ele>10.510000</ele>
<time>2018-08-15T13:17:24Z</time>
<speed>0.00</speed>
</trkpt>
<trkpt lat="-6.968655" lon="-34.834614">
<ele>33.849998</ele>
<time>2018-08-15T13:22:48Z</time>
<speed>0.00</speed>
</trkpt>
<trkpt lat="-6.968296" lon="-34.835083">
<ele>69.559998</ele>
<time>2018-08-15T13:28:30Z</time>
<speed>0.56</speed>
</trkpt>
<trkpt lat="-6.968661" lon="-34.834930">
<ele>-4.330000</ele>
<time>2018-08-15T13:33:49Z</time>
<speed>0.00</speed>
</trkpt>
<trkpt lat="-6.968572" lon="-34.834881">
<ele>2.470000</ele>
<time>2018-08-15T13:39:07Z</time>
<speed>0.00</speed>
</trkpt>
<trkpt lat="-6.968573" lon="-34.834827">
<ele>9.520000</ele>
<time>2018-08-15T13:44:24Z</time>
<speed>0.00</speed>
</trkpt>
<trkpt lat="-6.968595" lon="-34.834747">
<ele>33.340000</ele>
<time>2018-08-15T13:49:43Z</time>
<speed>0.00</speed>
</trkpt>
<trkpt lat="-6.968715" lon="-34.834858">
<ele>2.040000</ele>
<time>2018-08-15T13:55:03Z</time>
<speed>0.00</speed>
</trkpt>
<trkpt lat="-6.968723" lon="-34.834789">
<ele>-19.350000</ele>
<time>2018-08-15T14:00:22Z</time>
<speed>0.00</speed>
</trkpt>
<trkpt lat="-6.968701" lon="-34.834892">
<ele>18.939999</ele>
<time>2018-08-15T14:05:40Z</time>
<speed>0.00</speed>
</trkpt>
<trkpt lat="-6.968600" lon="-34.834801">
<ele>24.500000</ele>
<time>2018-08-15T14:10:58Z</time>
<speed>0.00</speed>
</trkpt>
<trkpt lat="-6.968751" lon="-34.834984">
<ele>14.070000</ele>
<time>2018-08-15T14:16:17Z</time>
<speed>0.00</speed>
</trkpt>
<trkpt lat="-6.968733" lon="-34.834812">
<ele>51.709999</ele>
<time>2018-08-15T14:21:35Z</time>
<speed>0.00</speed>
</trkpt>
<trkpt lat="-6.968693" lon="-34.835377">
<ele>-6.240000</ele>
<time>2018-08-15T14:26:54Z</time>
<speed>3.92</speed>
</trkpt>
<trkpt lat="-6.968682" lon="-34.834873">
<ele>4.440000</ele>
<time>2018-08-15T14:32:13Z</time>
<speed>0.00</speed>
</trkpt>
<trkpt lat="-6.968283" lon="-34.834454">
<ele>36.230000</ele>
<time>2018-08-15T14:37:46Z</time>
<speed>0.00</speed>
</trkpt>
<trkpt lat="-6.968752" lon="-34.834915">
<ele>5.740000</ele>
<time>2018-08-15T14:43:07Z</time>
<speed>1.08</speed>
</trkpt>
<trkpt lat="-6.968754" lon="-34.834805">
<ele>8.599999</ele>
<time>2018-08-15T14:48:32Z</time>
<speed>1.03</speed>
</trkpt>
<trkpt lat="-6.968595" lon="-34.834785">
<ele>11.630000</ele>
<time>2018-08-15T14:53:51Z</time>
<speed>0.00</speed>
</trkpt>
<trkpt lat="-6.968625" lon="-34.834972">
<ele>-42.439999</ele>
<time>2018-08-15T14:59:31Z</time>
<speed>0.09</speed>
</trkpt>
<trkpt lat="-6.968666" lon="-34.834881">
<ele>13.139999</ele>
<time>2018-08-15T15:04:52Z</time>
<speed>0.00</speed>
</trkpt>
<trkpt lat="-6.968642" lon="-34.834866">
<ele>29.059999</ele>
<time>2018-08-15T15:10:12Z</time>
<speed>0.00</speed>
</trkpt>
<trkpt lat="-6.968602" lon="-34.834751">
<ele>33.250000</ele>
<time>2018-08-15T15:15:46Z</time>
<speed>0.00</speed>
</trkpt>
<trkpt lat="-6.968691" lon="-34.834698">
<ele>-12.870000</ele>
<time>2018-08-15T15:21:06Z</time>
<speed>0.00</speed>
</trkpt>
<trkpt lat="-6.968673" lon="-34.834732">
<ele>14.480000</ele>
<time>2018-08-15T15:26:26Z</time>
<speed>0.00</speed>
</trkpt>
<trkpt lat="-6.968513" lon="-34.834900">
<ele>36.549999</ele>
<time>2018-08-15T15:31:47Z</time>
<speed>0.00</speed>
</trkpt>
<trkpt lat="-6.968524" lon="-34.834923">
<ele>41.410000</ele>
<time>2018-08-15T15:37:07Z</time>
<speed>0.00</speed>
</trkpt>
<trkpt lat="-6.968591" lon="-34.834866">
<ele>21.340000</ele>
<time>2018-08-15T15:42:27Z</time>
<speed>0.00</speed>
</trkpt>
<trkpt lat="-6.968520" lon="-34.834789">
<ele>69.159996</ele>
<time>2018-08-15T15:47:48Z</time>
<speed>0.00</speed>
</trkpt>
<trkpt lat="-6.968582" lon="-34.834778">
<ele>25.459999</ele>
<time>2018-08-15T15:53:09Z</time>
<speed>0.00</speed>
</trkpt>
<trkpt lat="-6.968563" lon="-34.834835">
<ele>-4.770000</ele>
<time>2018-08-15T15:58:51Z</time>
<speed>0.02</speed>
</trkpt>
<trkpt lat="-6.968656" lon="-34.834896">
<ele>-13.960000</ele>
<time>2018-08-15T16:04:33Z</time>
<speed>0.00</speed>
</trkpt>
<trkpt lat="-6.968624" lon="-34.834908">
<ele>7.040000</ele>
<time>2018-08-15T16:10:14Z</time>
<speed>0.00</speed>
</trkpt>
<trkpt lat="-6.968570" lon="-34.834881">
<ele>26.269999</ele>
<time>2018-08-15T16:15:34Z</time>
<speed>0.20</speed>
</trkpt>
<trkpt lat="-6.968610" lon="-34.834961">
<ele>-44.480000</ele>
<time>2018-08-15T16:20:55Z</time>
<speed>0.22</speed>
</trkpt>
<trkpt lat="-6.968779" lon="-34.834843">
<ele>39.180000</ele>
<time>2018-08-15T16:26:16Z</time>
<speed>0.00</speed>
</trkpt>
<trkpt lat="-6.968563" lon="-34.834816">
<ele>16.629999</ele>
<time>2018-08-15T16:31:36Z</time>
<speed>0.00</speed>
</trkpt>
<trkpt lat="-6.968604" lon="-34.834747">
<ele>19.910000</ele>
<time>2018-08-15T16:36:56Z</time>
<speed>0.00</speed>
</trkpt>
<trkpt lat="-6.968726" lon="-34.834637">
<ele>43.189999</ele>
<time>2018-08-15T16:42:17Z</time>
<speed>0.00</speed>
</trkpt>
<trkpt lat="-6.968691" lon="-34.834820">
<ele>-6.870000</ele>
<time>2018-08-15T16:47:38Z</time>
<speed>0.00</speed>
</trkpt>
<trkpt lat="-6.968591" lon="-34.834778">
<ele>6.120000</ele>
<time>2018-08-15T16:53:01Z</time>
<speed>0.00</speed>
</trkpt>
<trkpt lat="-6.968560" lon="-34.834938">
<ele>-24.570000</ele>
<time>2018-08-15T16:58:23Z</time>
<speed>0.00</speed>
</trkpt>
<trkpt lat="-6.968643" lon="-34.834904">
<ele>-14.700000</ele>
<time>2018-08-15T17:03:46Z</time>
<speed>0.00</speed>
</trkpt>
<trkpt lat="-6.968566" lon="-34.834984">
<ele>-18.430000</ele>
<time>2018-08-15T17:09:20Z</time>
<speed>0.16</speed>
</trkpt>
<trkpt lat="-6.968704" lon="-34.834824">
<ele>1.640000</ele>
<time>2018-08-15T17:14:55Z</time>
<speed>0.25</speed>
</trkpt>
<trkpt lat="-6.968637" lon="-34.834633">
<ele>16.230000</ele>
<time>2018-08-15T17:20:30Z</time>
<speed>0.03</speed>
</trkpt>
<trkpt lat="-6.968658" lon="-34.834721">
<ele>33.439999</ele>
<time>2018-08-15T17:26:04Z</time>
<speed>0.43</speed>
</trkpt>
<trkpt lat="-6.968689" lon="-34.834782">
<ele>8.349999</ele>
<time>2018-08-15T17:31:47Z</time>
<speed>0.20</speed>
</trkpt>
<trkpt lat="-6.968741" lon="-34.834721">
<ele>-26.930000</ele>
<time>2018-08-15T17:37:30Z</time>
<speed>0.41</speed>
</trkpt>
<trkpt lat="-6.968650" lon="-34.834797">
<ele>18.039999</ele>
<time>2018-08-15T17:43:30Z</time>
<speed>0.09</speed>
</trkpt>
<trkpt lat="-6.968620" lon="-34.834816">
<ele>21.129999</ele>
<time>2018-08-15T17:48:50Z</time>
<speed>0.00</speed>
</trkpt>
<trkpt lat="-6.968665" lon="-34.834778">
<ele>4.070000</ele>
<time>2018-08-15T17:54:09Z</time>
<speed>0.00</speed>
</trkpt>
<trkpt lat="-6.968714" lon="-34.834873">
<ele>59.029999</ele>
<time>2018-08-15T17:59:29Z</time>
<speed>0.00</speed>
</trkpt>
<trkpt lat="-6.968629" lon="-34.834885">
<ele>59.709999</ele>
<time>2018-08-15T18:04:49Z</time>
<speed>0.00</speed>
</trkpt>
<trkpt lat="-6.968706" lon="-34.834736">
<ele>-10.510000</ele>
<time>2018-08-15T18:10:09Z</time>
<speed>0.40</speed>
</trkpt>
<trkpt lat="-6.968658" lon="-34.834839">
<ele>-25.129999</ele>
<time>2018-08-15T18:15:28Z</time>
<speed>0.00</speed>
</trkpt>
<trkpt lat="-6.968649" lon="-34.834846">
<ele>32.849998</ele>
<time>2018-08-15T18:20:47Z</time>
<speed>0.00</speed>
</trkpt>
<trkpt lat="-6.968630" lon="-34.834877">
<ele>17.520000</ele>
<time>2018-08-15T18:26:07Z</time>
<speed>0.00</speed>
</trkpt>
<trkpt lat="-6.968617" lon="-34.834908">
<ele>17.889999</ele>
<time>2018-08-15T18:31:28Z</time>
<speed>0.00</speed>
</trkpt>
<trkpt lat="-6.968733" lon="-34.834843">
<ele>24.850000</ele>
<time>2018-08-15T18:36:47Z</time>
<speed>0.00</speed>
</trkpt>
<trkpt lat="-6.968569" lon="-34.834820">
<ele>19.469999</ele>
<time>2018-08-15T18:42:06Z</time>
<speed>0.00</speed>
</trkpt>
<trkpt lat="-6.968636" lon="-34.834808">
<ele>9.900000</ele>
<time>2018-08-15T18:47:25Z</time>
<speed>0.00</speed>
</trkpt>
<trkpt lat="-6.968634" lon="-34.834862">
<ele>15.130000</ele>
<time>2018-08-15T18:52:44Z</time>
<speed>0.00</speed>
</trkpt>
<trkpt lat="-6.968618" lon="-34.834854">
<ele>14.770000</ele>
<time>2018-08-15T18:58:03Z</time>
<speed>0.00</speed>
</trkpt>
<trkpt lat="-6.968677" lon="-34.834869">
<ele>16.350000</ele>
<time>2018-08-15T19:03:22Z</time>
<speed>0.00</speed>
</trkpt>
<trkpt lat="-6.968611" lon="-34.834911">
<ele>3.420000</ele>
<time>2018-08-15T19:08:43Z</time>
<speed>0.00</speed>
</trkpt>
<trkpt lat="-6.968710" lon="-34.834812">
<ele>-29.910000</ele>
<time>2018-08-15T19:14:02Z</time>
<speed>0.00</speed>
</trkpt>
<trkpt lat="-6.968726" lon="-34.834782">
<ele>10.849999</ele>
<time>2018-08-15T19:19:22Z</time>
<speed>0.00</speed>
</trkpt>
<trkpt lat="-6.968653" lon="-34.834793">
<ele>5.770000</ele>
<time>2018-08-15T19:24:41Z</time>
<speed>0.00</speed>
</trkpt>
<trkpt lat="-6.968565" lon="-34.834984">
<ele>-4.560000</ele>
<time>2018-08-15T19:30:29Z</time>
<speed>0.30</speed>
</trkpt>
<trkpt lat="-6.968675" lon="-34.834793">
<ele>35.820000</ele>
<time>2018-08-15T19:35:57Z</time>
<speed>0.79</speed>
</trkpt>
<trkpt lat="-6.968544" lon="-34.835011">
<ele>-8.860000</ele>
<time>2018-08-15T19:41:44Z</time>
<speed>0.11</speed>
</trkpt>
<trkpt lat="-6.968632" lon="-34.834698">
<ele>-11.270000</ele>
<time>2018-08-15T19:48:15Z</time>
<speed>0.05</speed>
</trkpt>
<trkpt lat="-6.968717" lon="-34.834900">
<ele>-2.080000</ele>
<time>2018-08-15T19:55:30Z</time>
<speed>0.18</speed>
</trkpt>
<trkpt lat="-6.968668" lon="-34.834766">
<ele>-3.540000</ele>
<time>2018-08-15T20:01:20Z</time>
<speed>0.09</speed>
</trkpt>
<trkpt lat="-6.968520" lon="-34.834881">
<ele>5.960000</ele>
<time>2018-08-15T20:08:36Z</time>
<speed>0.15</speed>
</trkpt>
<trkpt lat="-6.968534" lon="-34.834778">
<ele>-11.360000</ele>
<time>2018-08-15T20:13:53Z</time>
<speed>0.15</speed>
</trkpt>
<trkpt lat="-6.968691" lon="-34.834827">
<ele>18.930000</ele>
<time>2018-08-15T20:19:10Z</time>
<speed>0.00</speed>
</trkpt>
<trkpt lat="-6.968554" lon="-34.834831">
<ele>34.549999</ele>
<time>2018-08-15T20:24:28Z</time>
<speed>0.00</speed>
</trkpt>
<trkpt lat="-6.968640" lon="-34.834759">
<ele>6.580000</ele>
<time>2018-08-15T20:29:46Z</time>
<speed>0.00</speed>
</trkpt>
<trkpt lat="-6.968661" lon="-34.834801">
<ele>9.630000</ele>
<time>2018-08-15T20:35:04Z</time>
<speed>0.00</speed>
</trkpt>
<trkpt lat="-6.968664" lon="-34.834785">
<ele>18.170000</ele>
<time>2018-08-15T20:40:20Z</time>
<speed>0.00</speed>
</trkpt>
<trkpt lat="-6.968689" lon="-34.834763">
<ele>-12.530000</ele>
<time>2018-08-15T20:45:36Z</time>
<speed>0.28</speed>
</trkpt>
<trkpt lat="-6.968687" lon="-34.834805">
<ele>5.670000</ele>
<time>2018-08-15T20:50:52Z</time>
<speed>0.00</speed>
</trkpt>
<trkpt lat="-6.968593" lon="-34.834843">
<ele>23.549999</ele>
<time>2018-08-15T20:56:08Z</time>
<speed>0.00</speed>
</trkpt>
<trkpt lat="-6.968688" lon="-34.834900">
<ele>-7.080000</ele>
<time>2018-08-15T21:01:27Z</time>
<speed>0.00</speed>
</trkpt>
<trkpt lat="-6.968518" lon="-34.834785">
<ele>-0.650000</ele>
<time>2018-08-15T21:06:44Z</time>
<speed>0.00</speed>
</trkpt>
<trkpt lat="-6.968651" lon="-34.834869">
<ele>1.480000</ele>
<time>2018-08-15T21:12:01Z</time>
<speed>0.00</speed>
</trkpt>
<trkpt lat="-6.968638" lon="-34.834801">
<ele>15.839999</ele>
<time>2018-08-15T21:17:17Z</time>
<speed>0.00</speed>
</trkpt>
<trkpt lat="-6.968617" lon="-34.834770">
<ele>45.180000</ele>
<time>2018-08-15T21:22:34Z</time>
<speed>0.00</speed>
</trkpt>
<trkpt lat="-6.968665" lon="-34.834812">
<ele>2.330000</ele>
<time>2018-08-15T21:27:51Z</time>
<speed>0.00</speed>
</trkpt>
<trkpt lat="-6.968550" lon="-34.834827">
<ele>22.769999</ele>
<time>2018-08-15T21:33:06Z</time>
<speed>0.00</speed>
</trkpt>
<trkpt lat="-6.968682" lon="-34.834793">
<ele>-7.800000</ele>
<time>2018-08-15T21:38:21Z</time>
<speed>0.00</speed>
</trkpt>
<trkpt lat="-6.968724" lon="-34.834835">
<ele>3.700000</ele>
<time>2018-08-15T21:43:37Z</time>
<speed>0.00</speed>
</trkpt>
<trkpt lat="-6.968598" lon="-34.834743">
<ele>7.110000</ele>
<time>2018-08-15T21:48:54Z</time>
<speed>0.00</speed>
</trkpt>
<trkpt lat="-6.968608" lon="-34.834824">
<ele>31.049999</ele>
<time>2018-08-15T21:54:13Z</time>
<speed>0.00</speed>
</trkpt>
<trkpt lat="-6.968575" lon="-34.834835">
<ele>10.860000</ele>
<time>2018-08-15T21:59:29Z</time>
<speed>0.00</speed>
</trkpt>
<trkpt lat="-6.968537" lon="-34.834820">
<ele>33.549999</ele>
<time>2018-08-15T22:04:51Z</time>
<speed>0.00</speed>
</trkpt>
<trkpt lat="-6.968574" lon="-34.834812">
<ele>46.270000</ele>
<time>2018-08-15T22:10:08Z</time>
<speed>0.00</speed>
</trkpt>
<trkpt lat="-6.968517" lon="-34.834679">
<ele>-20.510000</ele>
<time>2018-08-15T22:15:25Z</time>
<speed>0.00</speed>
</trkpt>
<trkpt lat="-6.968580" lon="-34.834839">
<ele>0.950000</ele>
<time>2018-08-15T22:21:05Z</time>
<speed>1.67</speed>
</trkpt>
<trkpt lat="-6.968590" lon="-34.834812">
<ele>-3.630000</ele>
<time>2018-08-15T22:26:22Z</time>
<speed>0.00</speed>
</trkpt>
<trkpt lat="-6.968683" lon="-34.834942">
<ele>-4.820000</ele>
<time>2018-08-15T22:31:41Z</time>
<speed>0.00</speed>
</trkpt>
<trkpt lat="-6.968532" lon="-34.834667">
<ele>1.360000</ele>
<time>2018-08-15T22:37:18Z</time>
<speed>0.00</speed>
</trkpt>
<trkpt lat="-6.968656" lon="-34.834763">
<ele>-1.520000</ele>
<time>2018-08-15T22:43:00Z</time>
<speed>0.00</speed>
</trkpt>
<trkpt lat="-6.968565" lon="-34.834702">
<ele>15.339999</ele>
<time>2018-08-15T22:49:43Z</time>
<speed>0.12</speed>
</trkpt>
<trkpt lat="-6.968654" lon="-34.834885">
<ele>-1.680000</ele>
<time>2018-08-15T22:56:06Z</time>
<speed>0.13</speed>
</trkpt>
<trkpt lat="-6.968565" lon="-34.834785">
<ele>22.269999</ele>
<time>2018-08-15T23:02:08Z</time>
<speed>0.22</speed>
</trkpt>
<trkpt lat="-6.968671" lon="-34.835003">
<ele>-17.770000</ele>
<time>2018-08-15T23:08:05Z</time>
<speed>0.00</speed>
</trkpt>
<trkpt lat="-6.968694" lon="-34.835033">
<ele>-37.959999</ele>
<time>2018-08-15T23:13:43Z</time>
<speed>1.80</speed>
</trkpt>
<trkpt lat="-6.968667" lon="-34.834999">
<ele>-3.720000</ele>
<time>2018-08-15T23:19:43Z</time>
<speed>0.00</speed>
</trkpt>
<trkpt lat="-6.968669" lon="-34.834999">
<ele>6.400000</ele>
<time>2018-08-15T23:25:02Z</time>
<speed>0.00</speed>
</trkpt>
<trkpt lat="-6.968647" lon="-34.834831">
<ele>25.869999</ele>
<time>2018-08-15T23:30:22Z</time>
<speed>0.00</speed>
</trkpt>
<trkpt lat="-6.968462" lon="-34.834507">
<ele>23.900000</ele>
<time>2018-08-15T23:36:07Z</time>
<speed>0.00</speed>
</trkpt>
<trkpt lat="-6.968647" lon="-34.834740">
<ele>4.750000</ele>
<time>2018-08-15T23:42:21Z</time>
<speed>0.00</speed>
</trkpt>
<trkpt lat="-6.968623" lon="-34.834885">
<ele>9.370000</ele>
<time>2018-08-15T23:47:39Z</time>
<speed>0.00</speed>
</trkpt>
<trkpt lat="-6.968431" lon="-34.834522">
<ele>30.879999</ele>
<time>2018-08-15T23:52:58Z</time>
<speed>0.13</speed>
</trkpt>
<trkpt lat="-6.968489" lon="-34.834511">
<ele>47.369999</ele>
<time>2018-08-15T23:58:23Z</time>
<speed>0.00</speed>
</trkpt>
<trkpt lat="-6.968791" lon="-34.834827">
<ele>215.769989</ele>
<time>2018-08-16T00:04:24Z</time>
<speed>0.09</speed>
</trkpt>
<trkpt lat="-6.968637" lon="-34.834805">
<ele>64.669998</ele>
<time>2018-08-16T00:12:11Z</time>
<speed>0.14</speed>
</trkpt>
<trkpt lat="-6.968618" lon="-34.834846">
<ele>-8.590000</ele>
<time>2018-08-16T00:20:36Z</time>
<speed>0.28</speed>
</trkpt>
<trkpt lat="-6.968600" lon="-34.834885">
<ele>12.150000</ele>
<time>2018-08-16T00:28:34Z</time>
<speed>0.31</speed>
</trkpt>
<trkpt lat="-6.968551" lon="-34.834793">
<ele>-15.520000</ele>
<time>2018-08-16T00:36:46Z</time>
<speed>0.00</speed>
</trkpt>
<trkpt lat="-6.968632" lon="-34.834522">
<ele>-34.239998</ele>
<time>2018-08-16T00:42:02Z</time>
<speed>0.00</speed>
</trkpt>
<trkpt lat="-6.968607" lon="-34.834862">
<ele>10.240000</ele>
<time>2018-08-16T00:47:16Z</time>
<speed>0.00</speed>
</trkpt>
<trkpt lat="-6.968608" lon="-34.834824">
<ele>14.469999</ele>
<time>2018-08-16T00:52:30Z</time>
<speed>0.33</speed>
</trkpt>
<trkpt lat="-6.968584" lon="-34.834892">
<ele>11.590000</ele>
<time>2018-08-16T00:57:46Z</time>
<speed>0.00</speed>
</trkpt>
<trkpt lat="-6.968696" lon="-34.834984">
<ele>31.219999</ele>
<time>2018-08-16T01:03:01Z</time>
<speed>0.00</speed>
</trkpt>
<trkpt lat="-6.968454" lon="-34.834896">
<ele>23.879999</ele>
<time>2018-08-16T01:08:16Z</time>
<speed>0.00</speed>
</trkpt>
<trkpt lat="-6.968597" lon="-34.834957">
<ele>35.689999</ele>
<time>2018-08-16T01:13:31Z</time>
<speed>0.00</speed>
</trkpt>
<trkpt lat="-6.968553" lon="-34.834900">
<ele>17.190001</ele>
<time>2018-08-16T01:18:47Z</time>
<speed>1.04</speed>
</trkpt>
<trkpt lat="-6.968618" lon="-34.834976">
<ele>44.750000</ele>
<time>2018-08-16T01:24:03Z</time>
<speed>0.00</speed>
</trkpt>
<trkpt lat="-6.968564" lon="-34.834782">
<ele>47.309998</ele>
<time>2018-08-16T01:29:19Z</time>
<speed>0.00</speed>
</trkpt>
<trkpt lat="-6.968597" lon="-34.835068">
<ele>81.309998</ele>
<time>2018-08-16T01:34:35Z</time>
<speed>0.00</speed>
</trkpt>
<trkpt lat="-6.968716" lon="-34.834644">
<ele>-27.920000</ele>
<time>2018-08-16T01:39:50Z</time>
<speed>0.00</speed>
</trkpt>
<trkpt lat="-6.968763" lon="-34.834686">
<ele>-11.920000</ele>
<time>2018-08-16T01:45:06Z</time>
<speed>0.00</speed>
</trkpt>
<trkpt lat="-6.968642" lon="-34.834713">
<ele>-19.639999</ele>
<time>2018-08-16T01:50:22Z</time>
<speed>0.00</speed>
</trkpt>
<trkpt lat="-6.968629" lon="-34.834690">
<ele>9.780000</ele>
<time>2018-08-16T01:55:36Z</time>
<speed>0.00</speed>
</trkpt>
<trkpt lat="-6.968606" lon="-34.834766">
<ele>39.629997</ele>
<time>2018-08-16T02:00:51Z</time>
<speed>0.00</speed>
</trkpt>
<trkpt lat="-6.968569" lon="-34.834641">
<ele>46.539997</ele>
<time>2018-08-16T02:06:28Z</time>
<speed>1.11</speed>
</trkpt>
<trkpt lat="-6.968582" lon="-34.834698">
<ele>5.260000</ele>
<time>2018-08-16T02:11:55Z</time>
<speed>0.12</speed>
</trkpt>
<trkpt lat="-6.968458" lon="-34.835182">
<ele>-49.079998</ele>
<time>2018-08-16T02:17:44Z</time>
<speed>0.10</speed>
</trkpt>
<trkpt lat="-6.968639" lon="-34.834705">
<ele>13.330000</ele>
<time>2018-08-16T02:24:18Z</time>
<speed>0.00</speed>
</trkpt>
<trkpt lat="-6.968654" lon="-34.834614">
<ele>40.469997</ele>
<time>2018-08-16T02:29:34Z</time>
<speed>0.00</speed>
</trkpt>
<trkpt lat="-6.968585" lon="-34.834949">
<ele>-7.510000</ele>
<time>2018-08-16T02:34:49Z</time>
<speed>0.38</speed>
</trkpt>
<trkpt lat="-6.968647" lon="-34.834660">
<ele>27.969999</ele>
<time>2018-08-16T02:40:05Z</time>
<speed>0.00</speed>
</trkpt>
<trkpt lat="-6.968589" lon="-34.834648">
<ele>34.820000</ele>
<time>2018-08-16T02:45:21Z</time>
<speed>0.00</speed>
</trkpt>
<trkpt lat="-6.968513" lon="-34.834785">
<ele>19.629999</ele>
<time>2018-08-16T02:50:36Z</time>
<speed>0.71</speed>
</trkpt>
<trkpt lat="-6.968503" lon="-34.834782">
<ele>23.869999</ele>
<time>2018-08-16T02:55:52Z</time>
<speed>0.00</speed>
</trkpt>
</trkseg>
</trk>
<trk>
<name>20180819-155137(380)</name>
<desc>Color:004000ff</desc>
<trkseg>
<trkpt lat="-7.178697" lon="-34.891621">
<ele>47.520000</ele>
<time>2018-08-15T03:03:08Z</time>
<speed>0.00</speed>
</trkpt>
<trkpt lat="-7.178760" lon="-34.891556">
<ele>26.900000</ele>
<time>2018-08-15T03:08:19Z</time>
<speed>0.00</speed>
</trkpt>
<trkpt lat="-7.178723" lon="-34.891560">
<ele>42.349998</ele>
<time>2018-08-15T03:13:30Z</time>
<speed>0.00</speed>
</trkpt>
<trkpt lat="-7.178823" lon="-34.891422">
<ele>75.919998</ele>
<time>2018-08-15T03:18:41Z</time>
<speed>0.00</speed>
</trkpt>
<trkpt lat="-7.178659" lon="-34.891586">
<ele>23.900000</ele>
<time>2018-08-15T03:23:50Z</time>
<speed>0.00</speed>
</trkpt>
<trkpt lat="-7.178681" lon="-34.891605">
<ele>25.910000</ele>
<time>2018-08-15T03:29:00Z</time>
<speed>0.00</speed>
</trkpt>
<trkpt lat="-7.178753" lon="-34.891464">
<ele>66.199997</ele>
<time>2018-08-15T03:34:10Z</time>
<speed>0.00</speed>
</trkpt>
<trkpt lat="-7.178677" lon="-34.891560">
<ele>56.910000</ele>
<time>2018-08-15T03:39:19Z</time>
<speed>0.00</speed>
</trkpt>
<trkpt lat="-7.178780" lon="-34.891632">
<ele>20.730000</ele>
<time>2018-08-15T03:44:29Z</time>
<speed>0.00</speed>
</trkpt>
<trkpt lat="-7.178830" lon="-34.891678">
<ele>16.490000</ele>
<time>2018-08-15T03:49:41Z</time>
<speed>0.00</speed>
</trkpt>
<trkpt lat="-7.178777" lon="-34.891590">
<ele>56.399998</ele>
<time>2018-08-15T03:54:53Z</time>
<speed>0.00</speed>
</trkpt>
<trkpt lat="-7.178757" lon="-34.891705">
<ele>29.369999</ele>
<time>2018-08-15T04:00:06Z</time>
<speed>0.00</speed>
</trkpt>
<trkpt lat="-7.178773" lon="-34.891613">
<ele>33.380001</ele>
<time>2018-08-15T04:05:17Z</time>
<speed>0.00</speed>
</trkpt>
<trkpt lat="-7.178701" lon="-34.891720">
<ele>34.259998</ele>
<time>2018-08-15T04:10:48Z</time>
<speed>0.30</speed>
</trkpt>
<trkpt lat="-7.178701" lon="-34.891609">
<ele>77.709999</ele>
<time>2018-08-15T04:16:16Z</time>
<speed>0.20</speed>
</trkpt>
<trkpt lat="-7.178680" lon="-34.891537">
<ele>87.009995</ele>
<time>2018-08-15T04:21:28Z</time>
<speed>0.21</speed>
</trkpt>
<trkpt lat="-7.178724" lon="-34.891644">
<ele>30.689999</ele>
<time>2018-08-15T04:27:00Z</time>
<speed>0.10</speed>
</trkpt>
<trkpt lat="-7.178818" lon="-34.891487">
<ele>34.250000</ele>
<time>2018-08-15T04:32:49Z</time>
<speed>0.00</speed>
</trkpt>
<trkpt lat="-7.178766" lon="-34.891716">
<ele>42.579998</ele>
<time>2018-08-15T04:37:58Z</time>
<speed>0.18</speed>
</trkpt>
<trkpt lat="-7.178699" lon="-34.891586">
<ele>53.759998</ele>
<time>2018-08-15T04:43:07Z</time>
<speed>0.00</speed>
</trkpt>
<trkpt lat="-7.178668" lon="-34.891659">
<ele>44.110001</ele>
<time>2018-08-15T04:48:17Z</time>
<speed>0.00</speed>
</trkpt>
<trkpt lat="-7.178779" lon="-34.891655">
<ele>50.110001</ele>
<time>2018-08-15T04:53:26Z</time>
<speed>0.00</speed>
</trkpt>
<trkpt lat="-7.178692" lon="-34.891693">
<ele>75.489998</ele>
<time>2018-08-15T04:58:36Z</time>
<speed>0.00</speed>
</trkpt>
<trkpt lat="-7.178694" lon="-34.891647">
<ele>45.500000</ele>
<time>2018-08-15T05:03:49Z</time>
<speed>0.00</speed>
</trkpt>
<trkpt lat="-7.178736" lon="-34.891644">
<ele>18.090000</ele>
<time>2018-08-15T05:08:59Z</time>
<speed>0.00</speed>
</trkpt>
<trkpt lat="-7.178699" lon="-34.891666">
<ele>41.020000</ele>
<time>2018-08-15T05:14:09Z</time>
<speed>0.00</speed>
</trkpt>
<trkpt lat="-7.178717" lon="-34.891613">
<ele>40.480000</ele>
<time>2018-08-15T05:19:17Z</time>
<speed>0.18</speed>
</trkpt>
<trkpt lat="-7.178700" lon="-34.891651">
<ele>51.689999</ele>
<time>2018-08-15T05:24:25Z</time>
<speed>0.13</speed>
</trkpt>
<trkpt lat="-7.178731" lon="-34.891636">
<ele>47.660000</ele>
<time>2018-08-15T05:29:34Z</time>
<speed>0.00</speed>
</trkpt>
<trkpt lat="-7.178717" lon="-34.891647">
<ele>42.549999</ele>
<time>2018-08-15T05:34:43Z</time>
<speed>0.00</speed>
</trkpt>
<trkpt lat="-7.178657" lon="-34.891636">
<ele>49.320000</ele>
<time>2018-08-15T05:39:50Z</time>
<speed>0.18</speed>
</trkpt>
<trkpt lat="-7.178755" lon="-34.891685">
<ele>49.309998</ele>
<time>2018-08-15T05:44:59Z</time>
<speed>0.00</speed>
</trkpt>
<trkpt lat="-7.178737" lon="-34.891613">
<ele>44.469997</ele>
<time>2018-08-15T05:50:08Z</time>
<speed>0.00</speed>
</trkpt>
<trkpt lat="-7.178775" lon="-34.891743">
<ele>66.750000</ele>
<time>2018-08-15T05:55:16Z</time>
<speed>0.00</speed>
</trkpt>
<trkpt lat="-7.178698" lon="-34.891670">
<ele>66.959999</ele>
<time>2018-08-15T06:00:26Z</time>
<speed>0.12</speed>
</trkpt>
<trkpt lat="-7.178721" lon="-34.891621">
<ele>44.209999</ele>
<time>2018-08-15T06:05:35Z</time>
<speed>0.00</speed>
</trkpt>
<trkpt lat="-7.178715" lon="-34.891640">
<ele>41.840000</ele>
<time>2018-08-15T06:10:44Z</time>
<speed>0.00</speed>
</trkpt>
<trkpt lat="-7.178755" lon="-34.891605">
<ele>39.160000</ele>
<time>2018-08-15T06:15:53Z</time>
<speed>0.17</speed>
</trkpt>
<trkpt lat="-7.178653" lon="-34.891758">
<ele>45.469997</ele>
<time>2018-08-15T06:21:02Z</time>
<speed>0.00</speed>
</trkpt>
<trkpt lat="-7.178638" lon="-34.891499">
<ele>54.379997</ele>
<time>2018-08-15T06:26:13Z</time>
<speed>0.00</speed>
</trkpt>
<trkpt lat="-7.178476" lon="-34.891502">
<ele>67.989998</ele>
<time>2018-08-15T06:31:24Z</time>
<speed>0.00</speed>
</trkpt>
<trkpt lat="-7.178764" lon="-34.891441">
<ele>51.449997</ele>
<time>2018-08-15T06:36:34Z</time>
<speed>0.00</speed>
</trkpt>
<trkpt lat="-7.178762" lon="-34.891602">
<ele>41.980000</ele>
<time>2018-08-15T06:41:43Z</time>
<speed>0.00</speed>
</trkpt>
<trkpt lat="-7.178719" lon="-34.891602">
<ele>43.579998</ele>
<time>2018-08-15T06:46:51Z</time>
<speed>0.00</speed>
</trkpt>
<trkpt lat="-7.178721" lon="-34.891575">
<ele>31.570000</ele>
<time>2018-08-15T06:52:00Z</time>
<speed>0.00</speed>
</trkpt>
<trkpt lat="-7.178645" lon="-34.891586">
<ele>52.750000</ele>
<time>2018-08-15T06:57:09Z</time>
<speed>0.00</speed>
</trkpt>
<trkpt lat="-7.178708" lon="-34.891510">
<ele>46.799999</ele>
<time>2018-08-15T07:02:24Z</time>
<speed>0.00</speed>
</trkpt>
<trkpt lat="-7.178685" lon="-34.891510">
<ele>37.450001</ele>
<time>2018-08-15T07:07:33Z</time>
<speed>0.00</speed>
</trkpt>
<trkpt lat="-7.178883" lon="-34.891571">
<ele>25.900000</ele>
<time>2018-08-15T07:12:42Z</time>
<speed>0.00</speed>
</trkpt>
<trkpt lat="-7.178753" lon="-34.891636">
<ele>24.740000</ele>
<time>2018-08-15T07:18:06Z</time>
<speed>0.15</speed>
</trkpt>
<trkpt lat="-7.178752" lon="-34.891525">
<ele>17.059999</ele>
<time>2018-08-15T07:23:30Z</time>
<speed>0.14</speed>
</trkpt>
<trkpt lat="-7.178778" lon="-34.891670">
<ele>40.279999</ele>
<time>2018-08-15T07:28:40Z</time>
<speed>0.14</speed>
</trkpt>
<trkpt lat="-7.178756" lon="-34.891533">
<ele>31.740000</ele>
<time>2018-08-15T07:33:48Z</time>
<speed>0.12</speed>
</trkpt>
<trkpt lat="-7.178690" lon="-34.891518">
<ele>52.849998</ele>
<time>2018-08-15T07:38:56Z</time>
<speed>0.00</speed>
</trkpt>
<trkpt lat="-7.178740" lon="-34.891678">
<ele>43.329998</ele>
<time>2018-08-15T07:44:03Z</time>
<speed>0.00</speed>
</trkpt>
<trkpt lat="-7.178704" lon="-34.891525">
<ele>50.879997</ele>
<time>2018-08-15T07:49:11Z</time>
<speed>0.00</speed>
</trkpt>
<trkpt lat="-7.178749" lon="-34.891628">
<ele>40.930000</ele>
<time>2018-08-15T07:54:19Z</time>
<speed>0.00</speed>
</trkpt>
<trkpt lat="-7.178727" lon="-34.891525">
<ele>54.250000</ele>
<time>2018-08-15T07:59:29Z</time>
<speed>0.06</speed>
</trkpt>
<trkpt lat="-7.178762" lon="-34.891613">
<ele>32.540001</ele>
<time>2018-08-15T08:04:40Z</time>
<speed>0.00</speed>
</trkpt>
<trkpt lat="-7.178802" lon="-34.891441">
<ele>15.270000</ele>
<time>2018-08-15T08:09:49Z</time>
<speed>0.00</speed>
</trkpt>
<trkpt lat="-7.178695" lon="-34.891628">
<ele>58.039997</ele>
<time>2018-08-15T08:14:57Z</time>
<speed>0.00</speed>
</trkpt>
<trkpt lat="-7.178761" lon="-34.891579">
<ele>48.079998</ele>
<time>2018-08-15T08:20:06Z</time>
<speed>0.00</speed>
</trkpt>
<trkpt lat="-7.178744" lon="-34.891602">
<ele>30.449999</ele>
<time>2018-08-15T08:25:14Z</time>
<speed>0.00</speed>
</trkpt>
<trkpt lat="-7.178742" lon="-34.891880">
<ele>32.160000</ele>
<time>2018-08-15T08:30:23Z</time>
<speed>0.00</speed>
</trkpt>
<trkpt lat="-7.178702" lon="-34.891632">
<ele>39.450001</ele>
<time>2018-08-15T08:35:32Z</time>
<speed>0.00</speed>
</trkpt>
<trkpt lat="-7.178720" lon="-34.891632">
<ele>48.770000</ele>
<time>2018-08-15T08:40:41Z</time>
<speed>0.00</speed>
</trkpt>
<trkpt lat="-7.178726" lon="-34.891655">
<ele>48.700001</ele>
<time>2018-08-15T08:45:50Z</time>
<speed>0.00</speed>
</trkpt>
<trkpt lat="-7.178774" lon="-34.891624">
<ele>49.469997</ele>
<time>2018-08-15T08:50:58Z</time>
<speed>0.00</speed>
</trkpt>
<trkpt lat="-7.178740" lon="-34.891624">
<ele>43.829998</ele>
<time>2018-08-15T08:56:07Z</time>
<speed>0.00</speed>
</trkpt>
<trkpt lat="-7.178695" lon="-34.891476">
<ele>32.529999</ele>
<time>2018-08-15T09:01:22Z</time>
<speed>0.00</speed>
</trkpt>
<trkpt lat="-7.178692" lon="-34.891354">
<ele>30.859999</ele>
<time>2018-08-15T09:06:53Z</time>
<speed>0.33</speed>
</trkpt>
<trkpt lat="-7.178786" lon="-34.891254">
<ele>22.619999</ele>
<time>2018-08-15T09:12:14Z</time>
<speed>0.53</speed>
</trkpt>
<trkpt lat="-7.178701" lon="-34.891426">
<ele>35.610001</ele>
<time>2018-08-15T09:17:42Z</time>
<speed>1.08</speed>
</trkpt>
<trkpt lat="-7.178678" lon="-34.891705">
<ele>26.260000</ele>
<time>2018-08-15T09:23:31Z</time>
<speed>0.00</speed>
</trkpt>
<trkpt lat="-7.178747" lon="-34.891495">
<ele>30.889999</ele>
<time>2018-08-15T09:28:39Z</time>
<speed>0.00</speed>
</trkpt>
<trkpt lat="-7.178728" lon="-34.891663">
<ele>35.869999</ele>
<time>2018-08-15T09:33:48Z</time>
<speed>0.00</speed>
</trkpt>
<trkpt lat="-7.178782" lon="-34.891705">
<ele>46.009998</ele>
<time>2018-08-15T09:38:58Z</time>
<speed>0.00</speed>
</trkpt>
<trkpt lat="-7.178722" lon="-34.891705">
<ele>52.029999</ele>
<time>2018-08-15T09:44:06Z</time>
<speed>0.00</speed>
</trkpt>
<trkpt lat="-7.178714" lon="-34.891674">
<ele>48.779999</ele>
<time>2018-08-15T09:49:15Z</time>
<speed>0.00</speed>
</trkpt>
<trkpt lat="-7.178730" lon="-34.892002">
<ele>58.250000</ele>
<time>2018-08-15T09:54:24Z</time>
<speed>0.00</speed>
</trkpt>
<trkpt lat="-7.178757" lon="-34.891609">
<ele>38.840000</ele>
<time>2018-08-15T10:00:00Z</time>
<speed>0.01</speed>
</trkpt>
<trkpt lat="-7.178703" lon="-34.891541">
<ele>41.099998</ele>
<time>2018-08-15T10:05:10Z</time>
<speed>0.06</speed>
</trkpt>
<trkpt lat="-7.178730" lon="-34.891640">
<ele>44.879997</ele>
<time>2018-08-15T10:10:40Z</time>
<speed>0.14</speed>
</trkpt>
<trkpt lat="-7.178742" lon="-34.891609">
<ele>6.450000</ele>
<time>2018-08-15T10:15:50Z</time>
<speed>0.00</speed>
</trkpt>
<trkpt lat="-7.178668" lon="-34.891609">
<ele>57.849998</ele>
<time>2018-08-15T10:20:58Z</time>
<speed>0.00</speed>
</trkpt>
<trkpt lat="-7.178782" lon="-34.891617">
<ele>39.299999</ele>
<time>2018-08-15T10:26:07Z</time>
<speed>0.00</speed>
</trkpt>
<trkpt lat="-7.178696" lon="-34.891674">
<ele>56.959999</ele>
<time>2018-08-15T10:31:17Z</time>
<speed>0.00</speed>
</trkpt>
<trkpt lat="-7.178771" lon="-34.891438">
<ele>52.820000</ele>
<time>2018-08-15T10:36:35Z</time>
<speed>0.18</speed>
</trkpt>
<trkpt lat="-7.178778" lon="-34.891644">
<ele>47.549999</ele>
<time>2018-08-15T10:41:52Z</time>
<speed>0.16</speed>
</trkpt>
<trkpt lat="-7.178680" lon="-34.891525">
<ele>67.070000</ele>
<time>2018-08-15T10:47:00Z</time>
<speed>0.00</speed>
</trkpt>
<trkpt lat="-7.178775" lon="-34.891605">
<ele>41.259998</ele>
<time>2018-08-15T10:52:09Z</time>
<speed>0.00</speed>
</trkpt>
<trkpt lat="-7.178710" lon="-34.891617">
<ele>46.270000</ele>
<time>2018-08-15T10:57:21Z</time>
<speed>0.00</speed>
</trkpt>
<trkpt lat="-7.178770" lon="-34.891716">
<ele>39.480000</ele>
<time>2018-08-15T11:02:38Z</time>
<speed>0.00</speed>
</trkpt>
<trkpt lat="-7.178801" lon="-34.891640">
<ele>33.950001</ele>
<time>2018-08-15T11:07:48Z</time>
<speed>0.00</speed>
</trkpt>
<trkpt lat="-7.178729" lon="-34.891701">
<ele>40.049999</ele>
<time>2018-08-15T11:12:57Z</time>
<speed>0.00</speed>
</trkpt>
<trkpt lat="-7.178665" lon="-34.891529">
<ele>61.689999</ele>
<time>2018-08-15T11:18:06Z</time>
<speed>0.00</speed>
</trkpt>
<trkpt lat="-7.178679" lon="-34.891682">
<ele>48.419998</ele>
<time>2018-08-15T11:23:14Z</time>
<speed>0.00</speed>
</trkpt>
<trkpt lat="-7.178659" lon="-34.891586">
<ele>55.119999</ele>
<time>2018-08-15T11:28:24Z</time>
<speed>0.27</speed>
</trkpt>
<trkpt lat="-7.178739" lon="-34.891582">
<ele>47.180000</ele>
<time>2018-08-15T11:33:37Z</time>
<speed>0.00</speed>
</trkpt>
<trkpt lat="-7.178596" lon="-34.891529">
<ele>61.439999</ele>
<time>2018-08-15T11:38:56Z</time>
<speed>0.81</speed>
</trkpt>
<trkpt lat="-7.178821" lon="-34.891926">
<ele>24.820000</ele>
<time>2018-08-15T11:44:13Z</time>
<speed>0.93</speed>
</trkpt>
<trkpt lat="-7.178748" lon="-34.891724">
<ele>37.540001</ele>
<time>2018-08-15T11:49:23Z</time>
<speed>0.36</speed>
</trkpt>
<trkpt lat="-7.178682" lon="-34.891617">
<ele>42.389999</ele>
<time>2018-08-15T11:54:33Z</time>
<speed>0.00</speed>
</trkpt>
<trkpt lat="-7.178707" lon="-34.891571">
<ele>42.879997</ele>
<time>2018-08-15T11:59:56Z</time>
<speed>0.10</speed>
</trkpt>
<trkpt lat="-7.178759" lon="-34.891651">
<ele>40.230000</ele>
<time>2018-08-15T12:05:33Z</time>
<speed>0.13</speed>
</trkpt>
<trkpt lat="-7.178702" lon="-34.891632">
<ele>39.549999</ele>
<time>2018-08-15T12:11:02Z</time>
<speed>0.08</speed>
</trkpt>
<trkpt lat="-7.178692" lon="-34.891563">
<ele>40.899998</ele>
<time>2018-08-15T12:16:11Z</time>
<speed>0.00</speed>
</trkpt>
<trkpt lat="-7.178595" lon="-34.891621">
<ele>61.109997</ele>
<time>2018-08-15T12:21:20Z</time>
<speed>0.23</speed>
</trkpt>
<trkpt lat="-7.178746" lon="-34.891598">
<ele>40.360001</ele>
<time>2018-08-15T12:26:30Z</time>
<speed>0.00</speed>
</trkpt>
<trkpt lat="-7.178747" lon="-34.891586">
<ele>38.049999</ele>
<time>2018-08-15T12:31:39Z</time>
<speed>0.15</speed>
</trkpt>
<trkpt lat="-7.178831" lon="-34.891647">
<ele>19.590000</ele>
<time>2018-08-15T12:36:48Z</time>
<speed>0.00</speed>
</trkpt>
<trkpt lat="-7.178852" lon="-34.891701">
<ele>21.330000</ele>
<time>2018-08-15T12:41:57Z</time>
<speed>0.00</speed>
</trkpt>
<trkpt lat="-7.178806" lon="-34.891636">
<ele>25.590000</ele>
<time>2018-08-15T12:47:06Z</time>
<speed>0.00</speed>
</trkpt>
<trkpt lat="-7.178755" lon="-34.891670">
<ele>40.160000</ele>
<time>2018-08-15T12:52:15Z</time>
<speed>0.00</speed>
</trkpt>
<trkpt lat="-7.178855" lon="-34.891651">
<ele>10.380000</ele>
<time>2018-08-15T12:57:25Z</time>
<speed>0.00</speed>
</trkpt>
<trkpt lat="-7.178809" lon="-34.891628">
<ele>33.989998</ele>
<time>2018-08-15T13:02:40Z</time>
<speed>0.00</speed>
</trkpt>
<trkpt lat="-7.178787" lon="-34.891655">
<ele>39.259998</ele>
<time>2018-08-15T13:07:48Z</time>
<speed>0.45</speed>
</trkpt>
<trkpt lat="-7.178739" lon="-34.891617">
<ele>37.529999</ele>
<time>2018-08-15T13:12:57Z</time>
<speed>0.00</speed>
</trkpt>
<trkpt lat="-7.178753" lon="-34.891590">
<ele>29.510000</ele>
<time>2018-08-15T13:18:07Z</time>
<speed>0.00</speed>
</trkpt>
<trkpt lat="-7.178762" lon="-34.891605">
<ele>44.910000</ele>
<time>2018-08-15T13:23:16Z</time>
<speed>0.19</speed>
</trkpt>
<trkpt lat="-7.178818" lon="-34.891651">
<ele>39.119999</ele>
<time>2018-08-15T13:28:26Z</time>
<speed>0.13</speed>
</trkpt>
<trkpt lat="-7.178713" lon="-34.891628">
<ele>41.399998</ele>
<time>2018-08-15T13:33:36Z</time>
<speed>0.23</speed>
</trkpt>
<trkpt lat="-7.178724" lon="-34.891632">
<ele>51.599998</ele>
<time>2018-08-15T13:38:45Z</time>
<speed>0.07</speed>
</trkpt>
<trkpt lat="-7.178722" lon="-34.891579">
<ele>44.899998</ele>
<time>2018-08-15T13:43:54Z</time>
<speed>0.00</speed>
</trkpt>
<trkpt lat="-7.178727" lon="-34.891624">
<ele>46.079998</ele>
<time>2018-08-15T13:49:03Z</time>
<speed>0.00</speed>
</trkpt>
<trkpt lat="-7.178747" lon="-34.891617">
<ele>44.730000</ele>
<time>2018-08-15T13:54:13Z</time>
<speed>0.03</speed>
</trkpt>
<trkpt lat="-7.178780" lon="-34.891594">
<ele>36.059998</ele>
<time>2018-08-15T13:59:24Z</time>
<speed>0.00</speed>
</trkpt>
<trkpt lat="-7.178714" lon="-34.891651">
<ele>50.119999</ele>
<time>2018-08-15T14:04:36Z</time>
<speed>0.00</speed>
</trkpt>
<trkpt lat="-7.178791" lon="-34.891628">
<ele>40.239998</ele>
<time>2018-08-15T14:09:46Z</time>
<speed>0.22</speed>
</trkpt>
<trkpt lat="-7.178747" lon="-34.891609">
<ele>45.160000</ele>
<time>2018-08-15T14:14:56Z</time>
<speed>0.00</speed>
</trkpt>
<trkpt lat="-7.178725" lon="-34.891655">
<ele>45.930000</ele>
<time>2018-08-15T14:20:06Z</time>
<speed>0.40</speed>
</trkpt>
<trkpt lat="-7.178883" lon="-34.891743">
<ele>30.309999</ele>
<time>2018-08-15T14:25:17Z</time>
<speed>0.00</speed>
</trkpt>
<trkpt lat="-7.178680" lon="-34.891682">
<ele>45.619999</ele>
<time>2018-08-15T14:30:26Z</time>
<speed>0.26</speed>
</trkpt>
<trkpt lat="-7.178712" lon="-34.891666">
<ele>32.250000</ele>
<time>2018-08-15T14:35:37Z</time>
<speed>0.00</speed>
</trkpt>
<trkpt lat="-7.178730" lon="-34.891674">
<ele>39.520000</ele>
<time>2018-08-15T14:40:48Z</time>
<speed>0.00</speed>
</trkpt>
<trkpt lat="-7.178650" lon="-34.891613">
<ele>66.739998</ele>
<time>2018-08-15T14:45:59Z</time>
<speed>0.00</speed>
</trkpt>
<trkpt lat="-7.178734" lon="-34.891628">
<ele>66.479996</ele>
<time>2018-08-15T14:51:10Z</time>
<speed>0.00</speed>
</trkpt>
<trkpt lat="-7.178785" lon="-34.891659">
<ele>33.459999</ele>
<time>2018-08-15T14:56:22Z</time>
<speed>0.00</speed>
</trkpt>
<trkpt lat="-7.178759" lon="-34.891579">
<ele>44.910000</ele>
<time>2018-08-15T15:01:38Z</time>
<speed>0.00</speed>
</trkpt>
<trkpt lat="-7.178811" lon="-34.891670">
<ele>31.709999</ele>
<time>2018-08-15T15:06:50Z</time>
<speed>0.00</speed>
</trkpt>
<trkpt lat="-7.178759" lon="-34.891647">
<ele>11.200000</ele>
<time>2018-08-15T15:12:03Z</time>
<speed>0.00</speed>
</trkpt>
<trkpt lat="-7.178952" lon="-34.891224">
<ele>24.699999</ele>
<time>2018-08-15T15:17:17Z</time>
<speed>0.00</speed>
</trkpt>
<trkpt lat="-7.178699" lon="-34.891571">
<ele>26.809999</ele>
<time>2018-08-15T15:22:29Z</time>
<speed>0.00</speed>
</trkpt>
<trkpt lat="-7.178712" lon="-34.891716">
<ele>68.169998</ele>
<time>2018-08-15T15:27:41Z</time>
<speed>0.00</speed>
</trkpt>
<trkpt lat="-7.178702" lon="-34.891640">
<ele>52.489998</ele>
<time>2018-08-15T15:32:54Z</time>
<speed>0.15</speed>
</trkpt>
<trkpt lat="-7.178705" lon="-34.891670">
<ele>44.299999</ele>
<time>2018-08-15T15:38:15Z</time>
<speed>0.12</speed>
</trkpt>
<trkpt lat="-7.178716" lon="-34.891865">
<ele>36.309998</ele>
<time>2018-08-15T15:43:40Z</time>
<speed>0.63</speed>
</trkpt>
<trkpt lat="-7.178757" lon="-34.891716">
<ele>27.099998</ele>
<time>2018-08-15T15:49:18Z</time>
<speed>0.14</speed>
</trkpt>
<trkpt lat="-7.178699" lon="-34.891602">
<ele>60.719997</ele>
<time>2018-08-15T15:55:22Z</time>
<speed>0.33</speed>
</trkpt>
<trkpt lat="-7.178761" lon="-34.891598">
<ele>42.250000</ele>
<time>2018-08-15T16:02:03Z</time>
<speed>0.00</speed>
</trkpt>
<trkpt lat="-7.178701" lon="-34.891525">
<ele>55.459999</ele>
<time>2018-08-15T16:08:53Z</time>
<speed>0.00</speed>
</trkpt>
<trkpt lat="-7.178672" lon="-34.891502">
<ele>38.320000</ele>
<time>2018-08-15T16:14:06Z</time>
<speed>0.00</speed>
</trkpt>
<trkpt lat="-7.178766" lon="-34.891708">
<ele>38.149998</ele>
<time>2018-08-15T16:19:18Z</time>
<speed>1.53</speed>
</trkpt>
<trkpt lat="-7.178746" lon="-34.891712">
<ele>55.869999</ele>
<time>2018-08-15T16:24:30Z</time>
<speed>0.00</speed>
</trkpt>
<trkpt lat="-7.178814" lon="-34.891613">
<ele>44.000000</ele>
<time>2018-08-15T16:29:42Z</time>
<speed>0.00</speed>
</trkpt>
<trkpt lat="-7.178791" lon="-34.891659">
<ele>28.250000</ele>
<time>2018-08-15T16:34:55Z</time>
<speed>0.00</speed>
</trkpt>
<trkpt lat="-7.178689" lon="-34.891644">
<ele>49.119999</ele>
<time>2018-08-15T16:40:07Z</time>
<speed>0.08</speed>
</trkpt>
<trkpt lat="-7.178739" lon="-34.891640">
<ele>41.020000</ele>
<time>2018-08-15T16:45:18Z</time>
<speed>0.14</speed>
</trkpt>
<trkpt lat="-7.178783" lon="-34.891647">
<ele>50.020000</ele>
<time>2018-08-15T16:50:31Z</time>
<speed>0.00</speed>
</trkpt>
<trkpt lat="-7.178746" lon="-34.891571">
<ele>39.619999</ele>
<time>2018-08-15T16:55:44Z</time>
<speed>0.00</speed>
</trkpt>
<trkpt lat="-7.178812" lon="-34.891674">
<ele>56.430000</ele>
<time>2018-08-15T17:01:01Z</time>
<speed>0.00</speed>
</trkpt>
<trkpt lat="-7.178798" lon="-34.891628">
<ele>48.489998</ele>
<time>2018-08-15T17:06:16Z</time>
<speed>0.06</speed>
</trkpt>
<trkpt lat="-7.178681" lon="-34.891697">
<ele>102.040001</ele>
<time>2018-08-15T17:11:33Z</time>
<speed>0.20</speed>
</trkpt>
<trkpt lat="-7.178750" lon="-34.891609">
<ele>47.700001</ele>
<time>2018-08-15T17:16:47Z</time>
<speed>0.00</speed>
</trkpt>
<trkpt lat="-7.178770" lon="-34.891567">
<ele>51.599998</ele>
<time>2018-08-15T17:22:02Z</time>
<speed>0.36</speed>
</trkpt>
<trkpt lat="-7.178724" lon="-34.891556">
<ele>34.180000</ele>
<time>2018-08-15T17:27:19Z</time>
<speed>0.00</speed>
</trkpt>
<trkpt lat="-7.178902" lon="-34.891445">
<ele>103.909996</ele>
<time>2018-08-15T17:32:33Z</time>
<speed>0.00</speed>
</trkpt>
<trkpt lat="-7.178784" lon="-34.891609">
<ele>84.250000</ele>
<time>2018-08-15T17:37:51Z</time>
<speed>0.09</speed>
</trkpt>
<trkpt lat="-7.178740" lon="-34.891659">
<ele>84.689995</ele>
<time>2018-08-15T17:43:27Z</time>
<speed>0.22</speed>
</trkpt>
<trkpt lat="-7.178732" lon="-34.891640">
<ele>61.480000</ele>
<time>2018-08-15T17:49:00Z</time>
<speed>0.13</speed>
</trkpt>
<trkpt lat="-7.178744" lon="-34.891609">
<ele>55.219997</ele>
<time>2018-08-15T17:54:52Z</time>
<speed>0.00</speed>
</trkpt>
<trkpt lat="-7.178691" lon="-34.891640">
<ele>71.599998</ele>
<time>2018-08-15T18:00:07Z</time>
<speed>0.00</speed>
</trkpt>
<trkpt lat="-7.178784" lon="-34.891712">
<ele>62.989998</ele>
<time>2018-08-15T18:05:21Z</time>
<speed>0.11</speed>
</trkpt>
<trkpt lat="-7.178805" lon="-34.891701">
<ele>54.899998</ele>
<time>2018-08-15T18:10:34Z</time>
<speed>0.00</speed>
</trkpt>
<trkpt lat="-7.178744" lon="-34.891708">
<ele>53.430000</ele>
<time>2018-08-15T18:15:47Z</time>
<speed>0.00</speed>
</trkpt>
<trkpt lat="-7.178770" lon="-34.891647">
<ele>53.559998</ele>
<time>2018-08-15T18:20:59Z</time>
<speed>0.26</speed>
</trkpt>
<trkpt lat="-7.178805" lon="-34.891644">
<ele>48.360001</ele>
<time>2018-08-15T18:26:13Z</time>
<speed>0.00</speed>
</trkpt>
<trkpt lat="-7.178770" lon="-34.891655">
<ele>49.799999</ele>
<time>2018-08-15T18:31:26Z</time>
<speed>0.10</speed>
</trkpt>
<trkpt lat="-7.178753" lon="-34.891743">
<ele>52.270000</ele>
<time>2018-08-15T18:36:41Z</time>
<speed>0.00</speed>
</trkpt>
<trkpt lat="-7.178684" lon="-34.891762">
<ele>37.529999</ele>
<time>2018-08-15T18:41:55Z</time>
<speed>0.00</speed>
</trkpt>
<trkpt lat="-7.178738" lon="-34.891685">
<ele>32.299999</ele>
<time>2018-08-15T18:47:07Z</time>
<speed>0.09</speed>
</trkpt>
<trkpt lat="-7.178755" lon="-34.891666">
<ele>37.919998</ele>
<time>2018-08-15T18:52:21Z</time>
<speed>0.00</speed>
</trkpt>
<trkpt lat="-7.178765" lon="-34.891598">
<ele>41.790001</ele>
<time>2018-08-15T18:57:34Z</time>
<speed>0.00</speed>
</trkpt>
<trkpt lat="-7.178787" lon="-34.891640">
<ele>39.570000</ele>
<time>2018-08-15T19:02:54Z</time>
<speed>0.00</speed>
</trkpt>
<trkpt lat="-7.178708" lon="-34.891602">
<ele>37.099998</ele>
<time>2018-08-15T19:08:09Z</time>
<speed>0.00</speed>
</trkpt>
<trkpt lat="-7.178705" lon="-34.891644">
<ele>52.719997</ele>
<time>2018-08-15T19:13:23Z</time>
<speed>0.00</speed>
</trkpt>
<trkpt lat="-7.178724" lon="-34.891598">
<ele>38.779999</ele>
<time>2018-08-15T19:18:36Z</time>
<speed>0.21</speed>
</trkpt>
<trkpt lat="-7.178734" lon="-34.891605">
<ele>48.789997</ele>
<time>2018-08-15T19:23:51Z</time>
<speed>0.00</speed>
</trkpt>
<trkpt lat="-7.178729" lon="-34.891602">
<ele>42.070000</ele>
<time>2018-08-15T19:29:04Z</time>
<speed>0.00</speed>
</trkpt>
<trkpt lat="-7.178707" lon="-34.891518">
<ele>70.739998</ele>
<time>2018-08-15T19:34:21Z</time>
<speed>0.00</speed>
</trkpt>
<trkpt lat="-7.178668" lon="-34.891674">
<ele>67.720001</ele>
<time>2018-08-15T19:39:35Z</time>
<speed>0.06</speed>
</trkpt>
<trkpt lat="-7.178738" lon="-34.891598">
<ele>45.680000</ele>
<time>2018-08-15T19:44:49Z</time>
<speed>0.22</speed>
</trkpt>
<trkpt lat="-7.178724" lon="-34.891598">
<ele>49.750000</ele>
<time>2018-08-15T19:50:03Z</time>
<speed>0.00</speed>
</trkpt>
<trkpt lat="-7.178738" lon="-34.891636">
<ele>51.910000</ele>
<time>2018-08-15T19:55:17Z</time>
<speed>0.00</speed>
</trkpt>
<trkpt lat="-7.178699" lon="-34.891701">
<ele>83.570000</ele>
<time>2018-08-15T20:01:03Z</time>
<speed>0.26</speed>
</trkpt>
<trkpt lat="-7.178727" lon="-34.891846">
<ele>102.629997</ele>
<time>2018-08-15T20:06:20Z</time>
<speed>0.00</speed>
</trkpt>
<trkpt lat="-7.178727" lon="-34.891659">
<ele>56.369999</ele>
<time>2018-08-15T20:11:37Z</time>
<speed>0.00</speed>
</trkpt>
<trkpt lat="-7.178786" lon="-34.891689">
<ele>63.649998</ele>
<time>2018-08-15T20:16:52Z</time>
<speed>0.00</speed>
</trkpt>
<trkpt lat="-7.178718" lon="-34.891788">
<ele>80.419998</ele>
<time>2018-08-15T20:22:08Z</time>
<speed>0.00</speed>
</trkpt>
<trkpt lat="-7.178773" lon="-34.891834">
<ele>85.659996</ele>
<time>2018-08-15T20:27:22Z</time>
<speed>0.00</speed>
</trkpt>
<trkpt lat="-7.178778" lon="-34.892010">
<ele>118.989998</ele>
<time>2018-08-15T20:32:37Z</time>
<speed>0.00</speed>
</trkpt>
<trkpt lat="-7.178763" lon="-34.891613">
<ele>37.500000</ele>
<time>2018-08-15T20:37:53Z</time>
<speed>0.00</speed>
</trkpt>
<trkpt lat="-7.178770" lon="-34.891327">
<ele>40.489998</ele>
<time>2018-08-15T20:43:19Z</time>
<speed>0.15</speed>
</trkpt>
<trkpt lat="-7.178749" lon="-34.891483">
<ele>36.020000</ele>
<time>2018-08-15T20:48:34Z</time>
<speed>0.00</speed>
</trkpt>
<trkpt lat="-7.178720" lon="-34.891674">
<ele>78.689995</ele>
<time>2018-08-15T20:53:47Z</time>
<speed>0.00</speed>
</trkpt>
<trkpt lat="-7.178679" lon="-34.891548">
<ele>37.649998</ele>
<time>2018-08-15T20:59:01Z</time>
<speed>0.00</speed>
</trkpt>
<trkpt lat="-7.178802" lon="-34.891762">
<ele>45.529999</ele>
<time>2018-08-15T21:04:18Z</time>
<speed>0.00</speed>
</trkpt>
<trkpt lat="-7.178678" lon="-34.891479">
<ele>35.430000</ele>
<time>2018-08-15T21:09:53Z</time>
<speed>0.26</speed>
</trkpt>
<trkpt lat="-7.178879" lon="-34.891811">
<ele>47.579998</ele>
<time>2018-08-15T21:15:08Z</time>
<speed>0.00</speed>
</trkpt>
<trkpt lat="-7.178669" lon="-34.891602">
<ele>49.840000</ele>
<time>2018-08-15T21:20:44Z</time>
<speed>0.10</speed>
</trkpt>
<trkpt lat="-7.178759" lon="-34.891659">
<ele>60.980000</ele>
<time>2018-08-15T21:26:35Z</time>
<speed>0.29</speed>
</trkpt>
<trkpt lat="-7.178825" lon="-34.891579">
<ele>45.599998</ele>
<time>2018-08-15T21:34:23Z</time>
<speed>0.00</speed>
</trkpt>
<trkpt lat="-7.178689" lon="-34.891460">
<ele>65.599998</ele>
<time>2018-08-15T21:39:37Z</time>
<speed>0.00</speed>
</trkpt>
<trkpt lat="-7.178770" lon="-34.891575">
<ele>43.689999</ele>
<time>2018-08-15T21:44:52Z</time>
<speed>0.00</speed>
</trkpt>
<trkpt lat="-7.178884" lon="-34.891712">
<ele>42.059998</ele>
<time>2018-08-15T21:50:06Z</time>
<speed>0.00</speed>
</trkpt>
<trkpt lat="-7.178734" lon="-34.891659">
<ele>60.160000</ele>
<time>2018-08-15T21:55:20Z</time>
<speed>0.20</speed>
</trkpt>
<trkpt lat="-7.178676" lon="-34.891708">
<ele>66.129997</ele>
<time>2018-08-15T22:00:37Z</time>
<speed>0.00</speed>
</trkpt>
<trkpt lat="-7.178905" lon="-34.891735">
<ele>42.779999</ele>
<time>2018-08-15T22:05:51Z</time>
<speed>0.08</speed>
</trkpt>
<trkpt lat="-7.178752" lon="-34.891594">
<ele>42.419998</ele>
<time>2018-08-15T22:11:04Z</time>
<speed>0.37</speed>
</trkpt>
<trkpt lat="-7.178838" lon="-34.891632">
<ele>45.139999</ele>
<time>2018-08-15T22:16:20Z</time>
<speed>0.29</speed>
</trkpt>
<trkpt lat="-7.178835" lon="-34.891560">
<ele>29.830000</ele>
<time>2018-08-15T22:21:35Z</time>
<speed>0.23</speed>
</trkpt>
<trkpt lat="-7.178817" lon="-34.891712">
<ele>43.309998</ele>
<time>2018-08-15T22:27:02Z</time>
<speed>0.45</speed>
</trkpt>
<trkpt lat="-7.178583" lon="-34.891651">
<ele>57.000000</ele>
<time>2018-08-15T22:32:28Z</time>
<speed>0.53</speed>
</trkpt>
<trkpt lat="-7.178717" lon="-34.891624">
<ele>49.209999</ele>
<time>2018-08-15T22:37:43Z</time>
<speed>0.12</speed>
</trkpt>
<trkpt lat="-7.178811" lon="-34.891594">
<ele>37.430000</ele>
<time>2018-08-15T22:43:00Z</time>
<speed>0.01</speed>
</trkpt>
<trkpt lat="-7.178641" lon="-34.891582">
<ele>42.629997</ele>
<time>2018-08-15T22:48:14Z</time>
<speed>0.38</speed>
</trkpt>
<trkpt lat="-7.178765" lon="-34.891602">
<ele>34.869999</ele>
<time>2018-08-15T22:53:27Z</time>
<speed>0.35</speed>
</trkpt>
<trkpt lat="-7.178819" lon="-34.891571">
<ele>26.059999</ele>
<time>2018-08-15T22:58:55Z</time>
<speed>0.55</speed>
</trkpt>
<trkpt lat="-7.178743" lon="-34.891685">
<ele>50.930000</ele>
<time>2018-08-15T23:04:30Z</time>
<speed>0.35</speed>
</trkpt>
<trkpt lat="-7.178704" lon="-34.891560">
<ele>51.879997</ele>
<time>2018-08-15T23:09:45Z</time>
<speed>0.00</speed>
</trkpt>
<trkpt lat="-7.178760" lon="-34.891598">
<ele>52.419998</ele>
<time>2018-08-15T23:15:00Z</time>
<speed>0.00</speed>
</trkpt>
<trkpt lat="-7.178733" lon="-34.891640">
<ele>43.700001</ele>
<time>2018-08-15T23:20:12Z</time>
<speed>0.18</speed>
</trkpt>
<trkpt lat="-7.178740" lon="-34.891624">
<ele>48.669998</ele>
<time>2018-08-15T23:25:26Z</time>
<speed>0.00</speed>
</trkpt>
<trkpt lat="-7.178716" lon="-34.891640">
<ele>53.379997</ele>
<time>2018-08-15T23:30:40Z</time>
<speed>0.00</speed>
</trkpt>
<trkpt lat="-7.178692" lon="-34.891640">
<ele>33.290001</ele>
<time>2018-08-15T23:35:54Z</time>
<speed>0.00</speed>
</trkpt>
<trkpt lat="-7.178732" lon="-34.891628">
<ele>46.689999</ele>
<time>2018-08-15T23:41:07Z</time>
<speed>0.00</speed>
</trkpt>
<trkpt lat="-7.178734" lon="-34.891739">
<ele>66.479996</ele>
<time>2018-08-15T23:46:20Z</time>
<speed>0.47</speed>
</trkpt>
<trkpt lat="-7.178681" lon="-34.891697">
<ele>77.189995</ele>
<time>2018-08-15T23:51:39Z</time>
<speed>0.00</speed>
</trkpt>
<trkpt lat="-7.178720" lon="-34.891541">
<ele>37.369999</ele>
<time>2018-08-15T23:56:52Z</time>
<speed>0.23</speed>
</trkpt>
<trkpt lat="-7.178789" lon="-34.891651">
<ele>35.369999</ele>
<time>2018-08-16T00:02:32Z</time>
<speed>0.62</speed>
</trkpt>
<trkpt lat="-7.178681" lon="-34.891701">
<ele>55.059998</ele>
<time>2018-08-16T00:07:47Z</time>
<speed>0.00</speed>
</trkpt>
<trkpt lat="-7.178676" lon="-34.891724">
<ele>77.089996</ele>
<time>2018-08-16T00:13:06Z</time>
<speed>0.43</speed>
</trkpt>
<trkpt lat="-7.178779" lon="-34.891560">
<ele>20.740000</ele>
<time>2018-08-16T00:18:19Z</time>
<speed>0.29</speed>
</trkpt>
<trkpt lat="-7.178766" lon="-34.891655">
<ele>49.180000</ele>
<time>2018-08-16T00:23:34Z</time>
<speed>0.00</speed>
</trkpt>
<trkpt lat="-7.178710" lon="-34.891598">
<ele>41.250000</ele>
<time>2018-08-16T00:28:48Z</time>
<speed>0.00</speed>
</trkpt>
<trkpt lat="-7.178703" lon="-34.891617">
<ele>32.599998</ele>
<time>2018-08-16T00:34:02Z</time>
<speed>0.00</speed>
</trkpt>
<trkpt lat="-7.178791" lon="-34.891678">
<ele>26.740000</ele>
<time>2018-08-16T00:39:30Z</time>
<speed>0.67</speed>
</trkpt>
<trkpt lat="-7.178730" lon="-34.891586">
<ele>41.049999</ele>
<time>2018-08-16T00:44:46Z</time>
<speed>0.00</speed>
</trkpt>
<trkpt lat="-7.178798" lon="-34.891739">
<ele>69.589996</ele>
<time>2018-08-16T00:49:59Z</time>
<speed>2.21</speed>
</trkpt>
<trkpt lat="-7.178771" lon="-34.891529">
<ele>22.330000</ele>
<time>2018-08-16T00:55:12Z</time>
<speed>0.00</speed>
</trkpt>
<trkpt lat="-7.178773" lon="-34.891514">
<ele>25.230000</ele>
<time>2018-08-16T01:00:29Z</time>
<speed>0.00</speed>
</trkpt>
<trkpt lat="-7.178919" lon="-34.891533">
<ele>6.640000</ele>
<time>2018-08-16T01:05:46Z</time>
<speed>0.00</speed>
</trkpt>
<trkpt lat="-7.178699" lon="-34.891590">
<ele>31.539999</ele>
<time>2018-08-16T01:10:59Z</time>
<speed>0.00</speed>
</trkpt>
<trkpt lat="-7.178670" lon="-34.891674">
<ele>60.529999</ele>
<time>2018-08-16T01:16:13Z</time>
<speed>0.00</speed>
</trkpt>
<trkpt lat="-7.178748" lon="-34.891563">
<ele>34.099998</ele>
<time>2018-08-16T01:21:27Z</time>
<speed>0.00</speed>
</trkpt>
<trkpt lat="-7.178740" lon="-34.891621">
<ele>33.329998</ele>
<time>2018-08-16T01:26:40Z</time>
<speed>0.00</speed>
</trkpt>
<trkpt lat="-7.178772" lon="-34.891636">
<ele>54.539997</ele>
<time>2018-08-16T01:31:53Z</time>
<speed>0.00</speed>
</trkpt>
<trkpt lat="-7.178705" lon="-34.891670">
<ele>44.439999</ele>
<time>2018-08-16T01:37:06Z</time>
<speed>0.00</speed>
</trkpt>
<trkpt lat="-7.178687" lon="-34.891609">
<ele>37.899998</ele>
<time>2018-08-16T01:42:18Z</time>
<speed>0.00</speed>
</trkpt>
<trkpt lat="-7.178744" lon="-34.891628">
<ele>43.079998</ele>
<time>2018-08-16T01:47:31Z</time>
<speed>0.00</speed>
</trkpt>
<trkpt lat="-7.178720" lon="-34.891727">
<ele>55.910000</ele>
<time>2018-08-16T01:52:49Z</time>
<speed>0.51</speed>
</trkpt>
<trkpt lat="-7.178685" lon="-34.891628">
<ele>29.299999</ele>
<time>2018-08-16T01:58:03Z</time>
<speed>0.00</speed>
</trkpt>
<trkpt lat="-7.178711" lon="-34.891613">
<ele>41.079998</ele>
<time>2018-08-16T02:03:48Z</time>
<speed>0.03</speed>
</trkpt>
<trkpt lat="-7.178780" lon="-34.891571">
<ele>39.290001</ele>
<time>2018-08-16T02:09:01Z</time>
<speed>0.23</speed>
</trkpt>
<trkpt lat="-7.178741" lon="-34.891575">
<ele>40.860001</ele>
<time>2018-08-16T02:14:13Z</time>
<speed>0.00</speed>
</trkpt>
<trkpt lat="-7.178686" lon="-34.891636">
<ele>59.369999</ele>
<time>2018-08-16T02:19:24Z</time>
<speed>0.00</speed>
</trkpt>
<trkpt lat="-7.178739" lon="-34.891647">
<ele>46.439999</ele>
<time>2018-08-16T02:24:36Z</time>
<speed>0.00</speed>
</trkpt>
<trkpt lat="-7.178739" lon="-34.891621">
<ele>47.910000</ele>
<time>2018-08-16T02:29:48Z</time>
<speed>0.00</speed>
</trkpt>
<trkpt lat="-7.178736" lon="-34.891609">
<ele>40.239998</ele>
<time>2018-08-16T02:34:59Z</time>
<speed>0.00</speed>
</trkpt>
<trkpt lat="-7.178709" lon="-34.891605">
<ele>49.660000</ele>
<time>2018-08-16T02:40:11Z</time>
<speed>0.18</speed>
</trkpt>
<trkpt lat="-7.178714" lon="-34.891571">
<ele>48.989998</ele>
<time>2018-08-16T02:45:23Z</time>
<speed>0.00</speed>
</trkpt>
<trkpt lat="-7.178745" lon="-34.891567">
<ele>44.389999</ele>
<time>2018-08-16T02:50:36Z</time>
<speed>0.00</speed>
</trkpt>
<trkpt lat="-7.178740" lon="-34.891651">
<ele>43.879997</ele>
<time>2018-08-16T02:55:48Z</time>
<speed>0.03</speed>
</trkpt>
</trkseg>
</trk>
<trk>
<name>20180824-192101(21)</name>
<desc>Color:004000ff</desc>
<trkseg>
<trkpt lat="-6.965447" lon="-34.833031">
<ele>6.820000</ele>
<time>2018-08-15T03:03:17Z</time>
<speed>0.24</speed>
</trkpt>
<trkpt lat="-6.965483" lon="-34.833069">
<ele>8.840000</ele>
<time>2018-08-15T03:08:35Z</time>
<speed>0.00</speed>
</trkpt>
<trkpt lat="-6.965399" lon="-34.833088">
<ele>-14.179999</ele>
<time>2018-08-15T03:13:52Z</time>
<speed>0.00</speed>
</trkpt>
<trkpt lat="-6.965501" lon="-34.833061">
<ele>5.440000</ele>
<time>2018-08-15T03:19:09Z</time>
<speed>0.00</speed>
</trkpt>
<trkpt lat="-6.965556" lon="-34.833008">
<ele>-4.590000</ele>
<time>2018-08-15T03:24:25Z</time>
<speed>0.00</speed>
</trkpt>
<trkpt lat="-6.965488" lon="-34.832996">
<ele>12.950000</ele>
<time>2018-08-15T03:29:50Z</time>
<speed>0.26</speed>
</trkpt>
<trkpt lat="-6.965561" lon="-34.832848">
<ele>25.330000</ele>
<time>2018-08-15T03:35:07Z</time>
<speed>0.00</speed>
</trkpt>
<trkpt lat="-6.965622" lon="-34.832809">
<ele>-20.289999</ele>
<time>2018-08-15T03:40:25Z</time>
<speed>0.00</speed>
</trkpt>
<trkpt lat="-6.965510" lon="-34.832920">
<ele>12.090000</ele>
<time>2018-08-15T03:45:42Z</time>
<speed>0.00</speed>
</trkpt>
<trkpt lat="-6.965484" lon="-34.833008">
<ele>1.450000</ele>
<time>2018-08-15T03:51:11Z</time>
<speed>0.43</speed>
</trkpt>
<trkpt lat="-6.965539" lon="-34.832947">
<ele>-4.090000</ele>
<time>2018-08-15T03:56:42Z</time>
<speed>0.52</speed>
</trkpt>
<trkpt lat="-6.965473" lon="-34.833015">
<ele>18.809999</ele>
<time>2018-08-15T04:02:33Z</time>
<speed>0.15</speed>
</trkpt>
<trkpt lat="-6.965518" lon="-34.833099">
<ele>-9.679999</ele>
<time>2018-08-15T04:08:30Z</time>
<speed>0.00</speed>
</trkpt>
<trkpt lat="-6.965531" lon="-34.833111">
<ele>-12.230000</ele>
<time>2018-08-15T04:13:48Z</time>
<speed>0.00</speed>
</trkpt>
<trkpt lat="-6.965398" lon="-34.832909">
<ele>9.429999</ele>
<time>2018-08-15T04:19:06Z</time>
<speed>0.00</speed>
</trkpt>
<trkpt lat="-6.965390" lon="-34.832905">
<ele>2.410000</ele>
<time>2018-08-15T04:24:23Z</time>
<speed>0.00</speed>
</trkpt>
<trkpt lat="-6.965468" lon="-34.833035">
<ele>12.940000</ele>
<time>2018-08-15T04:29:41Z</time>
<speed>0.00</speed>
</trkpt>
<trkpt lat="-6.965376" lon="-34.832962">
<ele>12.910000</ele>
<time>2018-08-15T04:34:58Z</time>
<speed>0.00</speed>
</trkpt>
<trkpt lat="-6.965490" lon="-34.833080">
<ele>-8.900000</ele>
<time>2018-08-15T04:40:23Z</time>
<speed>0.14</speed>
</trkpt>
<trkpt lat="-6.965533" lon="-34.833084">
<ele>-24.779999</ele>
<time>2018-08-15T04:45:39Z</time>
<speed>0.00</speed>
</trkpt>
<trkpt lat="-6.965396" lon="-34.833004">
<ele>25.449999</ele>
<time>2018-08-15T04:50:56Z</time>
<speed>0.00</speed>
</trkpt>
<trkpt lat="-6.965393" lon="-34.832985">
<ele>11.070000</ele>
<time>2018-08-15T04:56:13Z</time>
<speed>0.00</speed>
</trkpt>
<trkpt lat="-6.965436" lon="-34.833050">
<ele>10.639999</ele>
<time>2018-08-15T05:01:37Z</time>
<speed>0.00</speed>
</trkpt>
<trkpt lat="-6.965487" lon="-34.833023">
<ele>1.460000</ele>
<time>2018-08-15T05:06:54Z</time>
<speed>0.00</speed>
</trkpt>
<trkpt lat="-6.965498" lon="-34.832989">
<ele>-17.590000</ele>
<time>2018-08-15T05:12:11Z</time>
<speed>0.00</speed>
</trkpt>
<trkpt lat="-6.965515" lon="-34.832977">
<ele>9.520000</ele>
<time>2018-08-15T05:17:27Z</time>
<speed>0.00</speed>
</trkpt>
<trkpt lat="-6.965502" lon="-34.833065">
<ele>-10.510000</ele>
<time>2018-08-15T05:22:44Z</time>
<speed>0.00</speed>
</trkpt>
<trkpt lat="-6.965400" lon="-34.833126">
<ele>4.110000</ele>
<time>2018-08-15T05:28:03Z</time>
<speed>0.00</speed>
</trkpt>
<trkpt lat="-6.965508" lon="-34.833038">
<ele>2.490000</ele>
<time>2018-08-15T05:33:37Z</time>
<speed>0.14</speed>
</trkpt>
<trkpt lat="-6.965408" lon="-34.833092">
<ele>0.880000</ele>
<time>2018-08-15T05:38:54Z</time>
<speed>0.16</speed>
</trkpt>
<trkpt lat="-6.965501" lon="-34.833019">
<ele>14.740000</ele>
<time>2018-08-15T05:44:11Z</time>
<speed>0.00</speed>
</trkpt>
<trkpt lat="-6.965477" lon="-34.833038">
<ele>6.230000</ele>
<time>2018-08-15T05:49:55Z</time>
<speed>0.04</speed>
</trkpt>
<trkpt lat="-6.965413" lon="-34.833008">
<ele>2.040000</ele>
<time>2018-08-15T05:55:12Z</time>
<speed>0.00</speed>
</trkpt>
<trkpt lat="-6.965439" lon="-34.832985">
<ele>-25.930000</ele>
<time>2018-08-15T06:00:31Z</time>
<speed>0.00</speed>
</trkpt>
<trkpt lat="-6.965385" lon="-34.833042">
<ele>6.960000</ele>
<time>2018-08-15T06:05:47Z</time>
<speed>0.07</speed>
</trkpt>
<trkpt lat="-6.965421" lon="-34.833061">
<ele>0.820000</ele>
<time>2018-08-15T06:11:04Z</time>
<speed>0.00</speed>
</trkpt>
<trkpt lat="-6.965424" lon="-34.832996">
<ele>13.210000</ele>
<time>2018-08-15T06:16:20Z</time>
<speed>0.25</speed>
</trkpt>
<trkpt lat="-6.965528" lon="-34.833027">
<ele>4.670000</ele>
<time>2018-08-15T06:21:36Z</time>
<speed>0.15</speed>
</trkpt>
<trkpt lat="-6.965412" lon="-34.833015">
<ele>29.500000</ele>
<time>2018-08-15T06:26:52Z</time>
<speed>0.00</speed>
</trkpt>
<trkpt lat="-6.965423" lon="-34.833057">
<ele>16.879999</ele>
<time>2018-08-15T06:32:07Z</time>
<speed>0.00</speed>
</trkpt>
<trkpt lat="-6.965446" lon="-34.833046">
<ele>-8.540000</ele>
<time>2018-08-15T06:37:23Z</time>
<speed>0.28</speed>
</trkpt>
<trkpt lat="-6.965443" lon="-34.832981">
<ele>-7.640000</ele>
<time>2018-08-15T06:42:38Z</time>
<speed>0.21</speed>
</trkpt>
<trkpt lat="-6.965439" lon="-34.833042">
<ele>12.620000</ele>
<time>2018-08-15T06:47:54Z</time>
<speed>0.00</speed>
</trkpt>
<trkpt lat="-6.965476" lon="-34.833088">
<ele>19.529999</ele>
<time>2018-08-15T06:53:10Z</time>
<speed>0.00</speed>
</trkpt>
<trkpt lat="-6.965434" lon="-34.832943">
<ele>16.789999</ele>
<time>2018-08-15T06:58:25Z</time>
<speed>0.00</speed>
</trkpt>
<trkpt lat="-6.965479" lon="-34.833046">
<ele>5.080000</ele>
<time>2018-08-15T07:03:47Z</time>
<speed>0.00</speed>
</trkpt>
<trkpt lat="-6.965475" lon="-34.833057">
<ele>-2.950000</ele>
<time>2018-08-15T07:09:03Z</time>
<speed>0.00</speed>
</trkpt>
<trkpt lat="-6.965473" lon="-34.833027">
<ele>13.009999</ele>
<time>2018-08-15T07:14:18Z</time>
<speed>0.32</speed>
</trkpt>
<trkpt lat="-6.965369" lon="-34.832973">
<ele>8.349999</ele>
<time>2018-08-15T07:19:37Z</time>
<speed>0.00</speed>
</trkpt>
<trkpt lat="-6.965278" lon="-34.832962">
<ele>34.700001</ele>
<time>2018-08-15T07:25:15Z</time>
<speed>0.42</speed>
</trkpt>
<trkpt lat="-6.965589" lon="-34.833118">
<ele>-14.450000</ele>
<time>2018-08-15T07:30:32Z</time>
<speed>0.00</speed>
</trkpt>
<trkpt lat="-6.965440" lon="-34.833015">
<ele>5.360000</ele>
<time>2018-08-15T07:35:49Z</time>
<speed>0.30</speed>
</trkpt>
<trkpt lat="-6.965429" lon="-34.833027">
<ele>-6.470000</ele>
<time>2018-08-15T07:41:03Z</time>
<speed>0.63</speed>
</trkpt>
<trkpt lat="-6.965381" lon="-34.833122">
<ele>52.189999</ele>
<time>2018-08-15T07:46:36Z</time>
<speed>0.09</speed>
</trkpt>
<trkpt lat="-6.965425" lon="-34.833042">
<ele>-1.750000</ele>
<time>2018-08-15T07:51:53Z</time>
<speed>0.00</speed>
</trkpt>
<trkpt lat="-6.965455" lon="-34.832916">
<ele>-6.140000</ele>
<time>2018-08-15T07:57:23Z</time>
<speed>0.13</speed>
</trkpt>
<trkpt lat="-6.965408" lon="-34.833122">
<ele>25.379999</ele>
<time>2018-08-15T08:04:33Z</time>
<speed>0.14</speed>
</trkpt>
<trkpt lat="-6.965486" lon="-34.833038">
<ele>-1.430000</ele>
<time>2018-08-15T08:17:49Z</time>
<speed>0.34</speed>
</trkpt>
<trkpt lat="-6.965452" lon="-34.833153">
<ele>5.590000</ele>
<time>2018-08-15T08:30:44Z</time>
<speed>0.65</speed>
</trkpt>
<trkpt lat="-6.965424" lon="-34.833336">
<ele>27.529999</ele>
<time>2018-08-15T08:40:55Z</time>
<speed>0.49</speed>
</trkpt>
<trkpt lat="-6.965623" lon="-34.833042">
<ele>-9.700000</ele>
<time>2018-08-15T08:51:55Z</time>
<speed>1.44</speed>
</trkpt>
<trkpt lat="-6.965556" lon="-34.833134">
<ele>9.760000</ele>
<time>2018-08-15T09:01:30Z</time>
<speed>0.20</speed>
</trkpt>
<trkpt lat="-6.965395" lon="-34.833027">
<ele>10.990000</ele>
<time>2018-08-15T09:10:59Z</time>
<speed>0.00</speed>
</trkpt>
<trkpt lat="-6.965453" lon="-34.833027">
<ele>7.680000</ele>
<time>2018-08-15T09:16:14Z</time>
<speed>0.00</speed>
</trkpt>
<trkpt lat="-6.965479" lon="-34.833061">
<ele>15.120000</ele>
<time>2018-08-15T09:21:29Z</time>
<speed>0.00</speed>
</trkpt>
<trkpt lat="-6.965454" lon="-34.833088">
<ele>23.410000</ele>
<time>2018-08-15T09:26:44Z</time>
<speed>0.23</speed>
</trkpt>
<trkpt lat="-6.965438" lon="-34.832962">
<ele>5.150000</ele>
<time>2018-08-15T09:32:07Z</time>
<speed>0.26</speed>
</trkpt>
<trkpt lat="-6.965469" lon="-34.833061">
<ele>8.349999</ele>
<time>2018-08-15T09:37:24Z</time>
<speed>0.00</speed>
</trkpt>
<trkpt lat="-6.965468" lon="-34.833031">
<ele>23.689999</ele>
<time>2018-08-15T09:42:40Z</time>
<speed>0.00</speed>
</trkpt>
<trkpt lat="-6.965498" lon="-34.832989">
<ele>-0.810000</ele>
<time>2018-08-15T09:47:56Z</time>
<speed>0.00</speed>
</trkpt>
<trkpt lat="-6.965497" lon="-34.832985">
<ele>-3.450000</ele>
<time>2018-08-15T09:53:15Z</time>
<speed>0.00</speed>
</trkpt>
<trkpt lat="-6.965431" lon="-34.833015">
<ele>1.150000</ele>
<time>2018-08-15T09:58:33Z</time>
<speed>0.00</speed>
</trkpt>
<trkpt lat="-6.965406" lon="-34.833210">
<ele>49.200001</ele>
<time>2018-08-15T10:04:14Z</time>
<speed>0.32</speed>
</trkpt>
<trkpt lat="-6.965449" lon="-34.833027">
<ele>18.670000</ele>
<time>2018-08-15T10:09:31Z</time>
<speed>0.00</speed>
</trkpt>
<trkpt lat="-6.965494" lon="-34.833035">
<ele>7.260000</ele>
<time>2018-08-15T10:14:48Z</time>
<speed>0.00</speed>
</trkpt>
<trkpt lat="-6.965439" lon="-34.833061">
<ele>3.830000</ele>
<time>2018-08-15T10:20:10Z</time>
<speed>1.14</speed>
</trkpt>
<trkpt lat="-6.965534" lon="-34.832962">
<ele>-10.990000</ele>
<time>2018-08-15T10:25:32Z</time>
<speed>0.00</speed>
</trkpt>
<trkpt lat="-6.965590" lon="-34.833035">
<ele>-7.460000</ele>
<time>2018-08-15T10:31:16Z</time>
<speed>0.21</speed>
</trkpt>
<trkpt lat="-6.965455" lon="-34.832970">
<ele>-2.370000</ele>
<time>2018-08-15T10:37:13Z</time>
<speed>0.27</speed>
</trkpt>
<trkpt lat="-6.965498" lon="-34.833023">
<ele>0.740000</ele>
<time>2018-08-15T10:44:32Z</time>
<speed>0.20</speed>
</trkpt>
<trkpt lat="-6.965523" lon="-34.833046">
<ele>33.230000</ele>
<time>2018-08-15T10:49:56Z</time>
<speed>0.00</speed>
</trkpt>
<trkpt lat="-6.965556" lon="-34.832958">
<ele>-13.000000</ele>
<time>2018-08-15T10:55:18Z</time>
<speed>0.40</speed>
</trkpt>
<trkpt lat="-6.965416" lon="-34.833031">
<ele>69.189995</ele>
<time>2018-08-15T11:00:43Z</time>
<speed>0.07</speed>
</trkpt>
<trkpt lat="-6.965462" lon="-34.833065">
<ele>21.730000</ele>
<time>2018-08-15T11:06:02Z</time>
<speed>0.00</speed>
</trkpt>
<trkpt lat="-6.965563" lon="-34.832970">
<ele>-30.139999</ele>
<time>2018-08-15T11:11:20Z</time>
<speed>0.00</speed>
</trkpt>
<trkpt lat="-6.965440" lon="-34.832977">
<ele>10.750000</ele>
<time>2018-08-15T11:16:38Z</time>
<speed>0.00</speed>
</trkpt>
<trkpt lat="-6.965477" lon="-34.833080">
<ele>15.250000</ele>
<time>2018-08-15T11:21:57Z</time>
<speed>0.00</speed>
</trkpt>
<trkpt lat="-6.965519" lon="-34.832951">
<ele>-2.850000</ele>
<time>2018-08-15T11:27:14Z</time>
<speed>0.16</speed>
</trkpt>
<trkpt lat="-6.965466" lon="-34.833088">
<ele>27.769999</ele>
<time>2018-08-15T11:32:41Z</time>
<speed>0.06</speed>
</trkpt>
<trkpt lat="-6.965364" lon="-34.833092">
<ele>23.359999</ele>
<time>2018-08-15T11:38:11Z</time>
<speed>0.47</speed>
</trkpt>
<trkpt lat="-6.965527" lon="-34.833103">
<ele>15.330000</ele>
<time>2018-08-15T11:43:39Z</time>
<speed>0.43</speed>
</trkpt>
<trkpt lat="-6.965478" lon="-34.833061">
<ele>5.640000</ele>
<time>2018-08-15T11:48:56Z</time>
<speed>0.00</speed>
</trkpt>
<trkpt lat="-6.965343" lon="-34.833191">
<ele>7.980000</ele>
<time>2018-08-15T11:54:14Z</time>
<speed>0.00</speed>
</trkpt>
<trkpt lat="-6.965463" lon="-34.833050">
<ele>-3.550000</ele>
<time>2018-08-15T12:00:16Z</time>
<speed>0.11</speed>
</trkpt>
<trkpt lat="-6.965454" lon="-34.833145">
<ele>34.459999</ele>
<time>2018-08-15T12:07:01Z</time>
<speed>0.13</speed>
</trkpt>
<trkpt lat="-6.965387" lon="-34.833050">
<ele>42.969997</ele>
<time>2018-08-15T12:15:15Z</time>
<speed>0.07</speed>
</trkpt>
<trkpt lat="-6.965475" lon="-34.833057">
<ele>38.899998</ele>
<time>2018-08-15T12:20:33Z</time>
<speed>0.16</speed>
</trkpt>
<trkpt lat="-6.965409" lon="-34.832996">
<ele>29.519999</ele>
<time>2018-08-15T12:25:52Z</time>
<speed>0.00</speed>
</trkpt>
<trkpt lat="-6.965480" lon="-34.833038">
<ele>25.730000</ele>
<time>2018-08-15T12:31:10Z</time>
<speed>0.00</speed>
</trkpt>
<trkpt lat="-6.965432" lon="-34.833019">
<ele>6.270000</ele>
<time>2018-08-15T12:36:29Z</time>
<speed>0.00</speed>
</trkpt>
<trkpt lat="-6.965472" lon="-34.833130">
<ele>-26.910000</ele>
<time>2018-08-15T12:41:49Z</time>
<speed>0.00</speed>
</trkpt>
<trkpt lat="-6.965460" lon="-34.832970">
<ele>11.050000</ele>
<time>2018-08-15T12:47:10Z</time>
<speed>0.00</speed>
</trkpt>
<trkpt lat="-6.965543" lon="-34.833145">
<ele>-1.910000</ele>
<time>2018-08-15T12:52:28Z</time>
<speed>0.40</speed>
</trkpt>
<trkpt lat="-6.965416" lon="-34.832890">
<ele>18.869999</ele>
<time>2018-08-15T12:57:46Z</time>
<speed>0.25</speed>
</trkpt>
<trkpt lat="-6.965443" lon="-34.832993">
<ele>0.640000</ele>
<time>2018-08-15T13:03:03Z</time>
<speed>0.58</speed>
</trkpt>
<trkpt lat="-6.965501" lon="-34.833084">
<ele>-22.519999</ele>
<time>2018-08-15T13:08:13Z</time>
<speed>0.20</speed>
</trkpt>
<trkpt lat="-6.965397" lon="-34.833118">
<ele>14.389999</ele>
<time>2018-08-15T13:13:23Z</time>
<speed>0.54</speed>
</trkpt>
<trkpt lat="-6.965413" lon="-34.833004">
<ele>9.290000</ele>
<time>2018-08-15T13:18:33Z</time>
<speed>0.00</speed>
</trkpt>
<trkpt lat="-6.965446" lon="-34.833172">
<ele>5.790000</ele>
<time>2018-08-15T13:23:45Z</time>
<speed>0.25</speed>
</trkpt>
<trkpt lat="-6.965486" lon="-34.832794">
<ele>21.760000</ele>
<time>2018-08-15T13:28:57Z</time>
<speed>0.00</speed>
</trkpt>
<trkpt lat="-6.965456" lon="-34.833061">
<ele>9.099999</ele>
<time>2018-08-15T13:34:09Z</time>
<speed>0.00</speed>
</trkpt>
<trkpt lat="-6.965366" lon="-34.832790">
<ele>55.449997</ele>
<time>2018-08-15T13:39:27Z</time>
<speed>0.13</speed>
</trkpt>
<trkpt lat="-6.965513" lon="-34.832859">
<ele>3.200000</ele>
<time>2018-08-15T13:44:47Z</time>
<speed>6.26</speed>
</trkpt>
<trkpt lat="-6.965527" lon="-34.832726">
<ele>13.469999</ele>
<time>2018-08-15T13:50:06Z</time>
<speed>0.64</speed>
</trkpt>
<trkpt lat="-6.965491" lon="-34.833084">
<ele>11.940000</ele>
<time>2018-08-15T13:55:21Z</time>
<speed>0.00</speed>
</trkpt>
<trkpt lat="-6.965487" lon="-34.832966">
<ele>13.950000</ele>
<time>2018-08-15T14:00:36Z</time>
<speed>0.00</speed>
</trkpt>
<trkpt lat="-6.965423" lon="-34.833256">
<ele>17.920000</ele>
<time>2018-08-15T14:05:50Z</time>
<speed>0.00</speed>
</trkpt>
<trkpt lat="-6.965460" lon="-34.832985">
<ele>3.470000</ele>
<time>2018-08-15T14:11:03Z</time>
<speed>0.00</speed>
</trkpt>
<trkpt lat="-6.965468" lon="-34.832985">
<ele>-9.520000</ele>
<time>2018-08-15T14:16:16Z</time>
<speed>0.00</speed>
</trkpt>
<trkpt lat="-6.965444" lon="-34.832916">
<ele>67.879997</ele>
<time>2018-08-15T14:21:27Z</time>
<speed>0.00</speed>
</trkpt>
<trkpt lat="-6.965422" lon="-34.832970">
<ele>45.129997</ele>
<time>2018-08-15T14:26:39Z</time>
<speed>0.00</speed>
</trkpt>
<trkpt lat="-6.965423" lon="-34.832687">
<ele>68.939995</ele>
<time>2018-08-15T14:31:53Z</time>
<speed>0.00</speed>
</trkpt>
<trkpt lat="-6.965471" lon="-34.833347">
<ele>-33.139999</ele>
<time>2018-08-15T14:37:10Z</time>
<speed>0.00</speed>
</trkpt>
<trkpt lat="-6.965418" lon="-34.832928">
<ele>16.350000</ele>
<time>2018-08-15T14:42:50Z</time>
<speed>0.21</speed>
</trkpt>
<trkpt lat="-6.965564" lon="-34.833206">
<ele>-13.620000</ele>
<time>2018-08-15T14:48:14Z</time>
<speed>0.44</speed>
</trkpt>
<trkpt lat="-6.965481" lon="-34.833157">
<ele>7.980000</ele>
<time>2018-08-15T14:54:04Z</time>
<speed>1.83</speed>
</trkpt>
<trkpt lat="-6.965434" lon="-34.833210">
<ele>46.439999</ele>
<time>2018-08-15T14:59:21Z</time>
<speed>0.00</speed>
</trkpt>
<trkpt lat="-6.965433" lon="-34.833138">
<ele>14.009999</ele>
<time>2018-08-15T15:04:36Z</time>
<speed>0.00</speed>
</trkpt>
<trkpt lat="-6.965436" lon="-34.832954">
<ele>22.590000</ele>
<time>2018-08-15T15:09:54Z</time>
<speed>0.00</speed>
</trkpt>
<trkpt lat="-6.965468" lon="-34.833061">
<ele>20.270000</ele>
<time>2018-08-15T15:15:31Z</time>
<speed>0.16</speed>
</trkpt>
<trkpt lat="-6.965420" lon="-34.832985">
<ele>6.630000</ele>
<time>2018-08-15T15:21:03Z</time>
<speed>0.05</speed>
</trkpt>
<trkpt lat="-6.965415" lon="-34.832973">
<ele>14.980000</ele>
<time>2018-08-15T15:26:14Z</time>
<speed>0.16</speed>
</trkpt>
<trkpt lat="-6.965497" lon="-34.833099">
<ele>18.260000</ele>
<time>2018-08-15T15:31:27Z</time>
<speed>0.00</speed>
</trkpt>
<trkpt lat="-6.965313" lon="-34.832981">
<ele>13.219999</ele>
<time>2018-08-15T15:36:37Z</time>
<speed>0.36</speed>
</trkpt>
<trkpt lat="-6.965413" lon="-34.833069">
<ele>31.910000</ele>
<time>2018-08-15T15:41:50Z</time>
<speed>0.12</speed>
</trkpt>
<trkpt lat="-6.965524" lon="-34.833031">
<ele>14.960000</ele>
<time>2018-08-15T15:47:02Z</time>
<speed>0.00</speed>
</trkpt>
<trkpt lat="-6.965464" lon="-34.833019">
<ele>15.429999</ele>
<time>2018-08-15T15:52:13Z</time>
<speed>0.00</speed>
</trkpt>
<trkpt lat="-6.965442" lon="-34.832947">
<ele>22.600000</ele>
<time>2018-08-15T15:57:25Z</time>
<speed>0.00</speed>
</trkpt>
<trkpt lat="-6.965442" lon="-34.832989">
<ele>19.279999</ele>
<time>2018-08-15T16:02:42Z</time>
<speed>0.00</speed>
</trkpt>
<trkpt lat="-6.965467" lon="-34.833023">
<ele>18.570000</ele>
<time>2018-08-15T16:07:55Z</time>
<speed>0.00</speed>
</trkpt>
<trkpt lat="-6.965405" lon="-34.832958">
<ele>38.779999</ele>
<time>2018-08-15T16:13:07Z</time>
<speed>0.00</speed>
</trkpt>
<trkpt lat="-6.965266" lon="-34.832878">
<ele>45.379997</ele>
<time>2018-08-15T16:18:19Z</time>
<speed>0.00</speed>
</trkpt>
<trkpt lat="-6.965477" lon="-34.833172">
<ele>7.010000</ele>
<time>2018-08-15T16:23:31Z</time>
<speed>0.00</speed>
</trkpt>
<trkpt lat="-6.965511" lon="-34.833015">
<ele>28.359999</ele>
<time>2018-08-15T16:28:42Z</time>
<speed>0.00</speed>
</trkpt>
<trkpt lat="-6.965506" lon="-34.833031">
<ele>8.660000</ele>
<time>2018-08-15T16:33:55Z</time>
<speed>0.00</speed>
</trkpt>
<trkpt lat="-6.965549" lon="-34.833035">
<ele>4.910000</ele>
<time>2018-08-15T16:39:06Z</time>
<speed>0.00</speed>
</trkpt>
<trkpt lat="-6.965440" lon="-34.833187">
<ele>8.110000</ele>
<time>2018-08-15T16:44:18Z</time>
<speed>0.00</speed>
</trkpt>
<trkpt lat="-6.965433" lon="-34.832970">
<ele>7.010000</ele>
<time>2018-08-15T16:49:30Z</time>
<speed>0.00</speed>
</trkpt>
<trkpt lat="-6.965419" lon="-34.833023">
<ele>33.459999</ele>
<time>2018-08-15T16:54:43Z</time>
<speed>0.05</speed>
</trkpt>
<trkpt lat="-6.965508" lon="-34.833050">
<ele>9.080000</ele>
<time>2018-08-15T16:59:58Z</time>
<speed>0.00</speed>
</trkpt>
<trkpt lat="-6.965491" lon="-34.833057">
<ele>7.600000</ele>
<time>2018-08-15T17:05:13Z</time>
<speed>0.00</speed>
</trkpt>
<trkpt lat="-6.965415" lon="-34.833073">
<ele>15.969999</ele>
<time>2018-08-15T17:10:24Z</time>
<speed>0.00</speed>
</trkpt>
<trkpt lat="-6.965298" lon="-34.833076">
<ele>33.180000</ele>
<time>2018-08-15T17:15:38Z</time>
<speed>0.00</speed>
</trkpt>
<trkpt lat="-6.965469" lon="-34.833103">
<ele>-14.559999</ele>
<time>2018-08-15T17:20:54Z</time>
<speed>0.36</speed>
</trkpt>
<trkpt lat="-6.965374" lon="-34.833065">
<ele>16.699999</ele>
<time>2018-08-15T17:26:07Z</time>
<speed>0.00</speed>
</trkpt>
<trkpt lat="-6.965469" lon="-34.832939">
<ele>-0.280000</ele>
<time>2018-08-15T17:31:19Z</time>
<speed>0.00</speed>
</trkpt>
<trkpt lat="-6.965462" lon="-34.832893">
<ele>34.189999</ele>
<time>2018-08-15T17:36:32Z</time>
<speed>0.00</speed>
</trkpt>
<trkpt lat="-6.965357" lon="-34.832993">
<ele>15.259999</ele>
<time>2018-08-15T17:41:45Z</time>
<speed>0.00</speed>
</trkpt>
<trkpt lat="-6.965402" lon="-34.832928">
<ele>36.520000</ele>
<time>2018-08-15T17:47:26Z</time>
<speed>0.36</speed>
</trkpt>
<trkpt lat="-6.965466" lon="-34.833107">
<ele>36.369999</ele>
<time>2018-08-15T17:52:40Z</time>
<speed>0.00</speed>
</trkpt>
<trkpt lat="-6.965532" lon="-34.833134">
<ele>4.060000</ele>
<time>2018-08-15T17:57:52Z</time>
<speed>0.00</speed>
</trkpt>
<trkpt lat="-6.965466" lon="-34.833065">
<ele>-16.850000</ele>
<time>2018-08-15T18:03:49Z</time>
<speed>0.15</speed>
</trkpt>
<trkpt lat="-6.965357" lon="-34.833027">
<ele>-10.870000</ele>
<time>2018-08-15T18:10:23Z</time>
<speed>0.15</speed>
</trkpt>
<trkpt lat="-6.965513" lon="-34.833035">
<ele>12.870000</ele>
<time>2018-08-15T18:18:30Z</time>
<speed>0.11</speed>
</trkpt>
<trkpt lat="-6.965501" lon="-34.833076">
<ele>17.039999</ele>
<time>2018-08-15T18:26:35Z</time>
<speed>0.00</speed>
</trkpt>
<trkpt lat="-6.965484" lon="-34.832977">
<ele>8.690000</ele>
<time>2018-08-15T18:31:46Z</time>
<speed>0.13</speed>
</trkpt>
<trkpt lat="-6.965345" lon="-34.833153">
<ele>36.230000</ele>
<time>2018-08-15T18:37:13Z</time>
<speed>0.00</speed>
</trkpt>
<trkpt lat="-6.965829" lon="-34.833050">
<ele>5.820000</ele>
<time>2018-08-15T18:42:25Z</time>
<speed>0.00</speed>
</trkpt>
<trkpt lat="-6.965550" lon="-34.832985">
<ele>9.590000</ele>
<time>2018-08-15T18:47:34Z</time>
<speed>0.03</speed>
</trkpt>
<trkpt lat="-6.965431" lon="-34.833023">
<ele>1.760000</ele>
<time>2018-08-15T18:52:46Z</time>
<speed>0.00</speed>
</trkpt>
<trkpt lat="-6.965459" lon="-34.832970">
<ele>21.730000</ele>
<time>2018-08-15T18:57:58Z</time>
<speed>0.00</speed>
</trkpt>
<trkpt lat="-6.965421" lon="-34.832993">
<ele>14.589999</ele>
<time>2018-08-15T19:03:13Z</time>
<speed>0.00</speed>
</trkpt>
<trkpt lat="-6.965444" lon="-34.833076">
<ele>12.210000</ele>
<time>2018-08-15T19:08:25Z</time>
<speed>0.00</speed>
</trkpt>
<trkpt lat="-6.965443" lon="-34.833015">
<ele>22.209999</ele>
<time>2018-08-15T19:13:37Z</time>
<speed>0.00</speed>
</trkpt>
<trkpt lat="-6.965623" lon="-34.833008">
<ele>-5.390000</ele>
<time>2018-08-15T19:18:52Z</time>
<speed>0.00</speed>
</trkpt>
<trkpt lat="-6.965548" lon="-34.833012">
<ele>-8.630000</ele>
<time>2018-08-15T19:24:03Z</time>
<speed>0.00</speed>
</trkpt>
<trkpt lat="-6.965349" lon="-34.833019">
<ele>19.270000</ele>
<time>2018-08-15T19:29:14Z</time>
<speed>0.00</speed>
</trkpt>
<trkpt lat="-6.965525" lon="-34.833012">
<ele>-1.760000</ele>
<time>2018-08-15T19:34:31Z</time>
<speed>0.00</speed>
</trkpt>
<trkpt lat="-6.965742" lon="-34.833054">
<ele>-34.119999</ele>
<time>2018-08-15T19:39:46Z</time>
<speed>0.00</speed>
</trkpt>
<trkpt lat="-6.965429" lon="-34.833035">
<ele>11.440000</ele>
<time>2018-08-15T19:44:58Z</time>
<speed>0.00</speed>
</trkpt>
<trkpt lat="-6.965697" lon="-34.832981">
<ele>-28.359999</ele>
<time>2018-08-15T19:50:10Z</time>
<speed>0.00</speed>
</trkpt>
<trkpt lat="-6.965426" lon="-34.833027">
<ele>33.689999</ele>
<time>2018-08-15T19:55:24Z</time>
<speed>0.00</speed>
</trkpt>
<trkpt lat="-6.965230" lon="-34.833073">
<ele>60.969997</ele>
<time>2018-08-15T20:00:44Z</time>
<speed>0.00</speed>
</trkpt>
<trkpt lat="-6.965664" lon="-34.833107">
<ele>-37.399998</ele>
<time>2018-08-15T20:06:05Z</time>
<speed>0.00</speed>
</trkpt>
<trkpt lat="-6.965665" lon="-34.833153">
<ele>-51.879997</ele>
<time>2018-08-15T20:11:23Z</time>
<speed>0.00</speed>
</trkpt>
<trkpt lat="-6.965504" lon="-34.833019">
<ele>7.130000</ele>
<time>2018-08-15T20:16:37Z</time>
<speed>0.00</speed>
</trkpt>
<trkpt lat="-6.965746" lon="-34.833187">
<ele>-44.669998</ele>
<time>2018-08-15T20:21:51Z</time>
<speed>0.00</speed>
</trkpt>
<trkpt lat="-6.965542" lon="-34.833103">
<ele>-10.570000</ele>
<time>2018-08-15T20:27:07Z</time>
<speed>0.33</speed>
</trkpt>
<trkpt lat="-6.965563" lon="-34.833099">
<ele>-22.529999</ele>
<time>2018-08-15T20:32:20Z</time>
<speed>0.00</speed>
</trkpt>
<trkpt lat="-6.965449" lon="-34.833069">
<ele>3.600000</ele>
<time>2018-08-15T20:37:32Z</time>
<speed>0.00</speed>
</trkpt>
<trkpt lat="-6.965588" lon="-34.833279">
<ele>-4.820000</ele>
<time>2018-08-15T20:42:45Z</time>
<speed>0.00</speed>
</trkpt>
<trkpt lat="-6.965670" lon="-34.833187">
<ele>-31.449999</ele>
<time>2018-08-15T20:48:02Z</time>
<speed>1.01</speed>
</trkpt>
<trkpt lat="-6.965597" lon="-34.833309">
<ele>-34.149998</ele>
<time>2018-08-15T20:53:13Z</time>
<speed>0.00</speed>
</trkpt>
<trkpt lat="-6.965507" lon="-34.833134">
<ele>-12.570000</ele>
<time>2018-08-15T20:58:50Z</time>
<speed>0.60</speed>
</trkpt>
<trkpt lat="-6.965468" lon="-34.833061">
<ele>30.830000</ele>
<time>2018-08-15T21:04:32Z</time>
<speed>0.14</speed>
</trkpt>
<trkpt lat="-6.965491" lon="-34.832966">
<ele>-35.849998</ele>
<time>2018-08-15T21:11:19Z</time>
<speed>0.00</speed>
</trkpt>
<trkpt lat="-6.965511" lon="-34.832939">
<ele>-23.850000</ele>
<time>2018-08-15T21:16:29Z</time>
<speed>0.00</speed>
</trkpt>
<trkpt lat="-6.965432" lon="-34.833054">
<ele>-6.700000</ele>
<time>2018-08-15T21:21:39Z</time>
<speed>0.00</speed>
</trkpt>
<trkpt lat="-6.965475" lon="-34.833019">
<ele>34.399998</ele>
<time>2018-08-15T21:26:48Z</time>
<speed>0.11</speed>
</trkpt>
<trkpt lat="-6.965413" lon="-34.833065">
<ele>0.090000</ele>
<time>2018-08-15T21:31:59Z</time>
<speed>0.38</speed>
</trkpt>
<trkpt lat="-6.965446" lon="-34.833019">
<ele>8.309999</ele>
<time>2018-08-15T21:37:09Z</time>
<speed>0.11</speed>
</trkpt>
<trkpt lat="-6.965436" lon="-34.833054">
<ele>25.709999</ele>
<time>2018-08-15T21:42:19Z</time>
<speed>0.00</speed>
</trkpt>
<trkpt lat="-6.965418" lon="-34.833054">
<ele>15.950000</ele>
<time>2018-08-15T21:47:29Z</time>
<speed>0.00</speed>
</trkpt>
<trkpt lat="-6.965381" lon="-34.833092">
<ele>-4.570000</ele>
<time>2018-08-15T21:52:38Z</time>
<speed>0.41</speed>
</trkpt>
<trkpt lat="-6.965461" lon="-34.833237">
<ele>-22.689999</ele>
<time>2018-08-15T21:57:49Z</time>
<speed>2.11</speed>
</trkpt>
<trkpt lat="-6.965386" lon="-34.833061">
<ele>18.039999</ele>
<time>2018-08-15T22:03:34Z</time>
<speed>0.00</speed>
</trkpt>
<trkpt lat="-6.965432" lon="-34.833015">
<ele>11.790000</ele>
<time>2018-08-15T22:08:52Z</time>
<speed>0.00</speed>
</trkpt>
<trkpt lat="-6.965473" lon="-34.833122">
<ele>18.840000</ele>
<time>2018-08-15T22:14:09Z</time>
<speed>0.27</speed>
</trkpt>
<trkpt lat="-6.965475" lon="-34.832920">
<ele>-10.050000</ele>
<time>2018-08-15T22:19:27Z</time>
<speed>0.00</speed>
</trkpt>
<trkpt lat="-6.965487" lon="-34.832962">
<ele>13.960000</ele>
<time>2018-08-15T22:24:45Z</time>
<speed>0.00</speed>
</trkpt>
<trkpt lat="-6.965431" lon="-34.832935">
<ele>-7.130000</ele>
<time>2018-08-15T22:30:03Z</time>
<speed>0.00</speed>
</trkpt>
<trkpt lat="-6.965542" lon="-34.833126">
<ele>17.900000</ele>
<time>2018-08-15T22:35:20Z</time>
<speed>0.00</speed>
</trkpt>
<trkpt lat="-6.965508" lon="-34.833096">
<ele>-5.980000</ele>
<time>2018-08-15T22:40:38Z</time>
<speed>0.00</speed>
</trkpt>
<trkpt lat="-6.965440" lon="-34.832966">
<ele>4.010000</ele>
<time>2018-08-15T22:45:56Z</time>
<speed>0.00</speed>
</trkpt>
<trkpt lat="-6.965398" lon="-34.833096">
<ele>28.430000</ele>
<time>2018-08-15T22:51:18Z</time>
<speed>0.46</speed>
</trkpt>
<trkpt lat="-6.965413" lon="-34.833130">
<ele>10.510000</ele>
<time>2018-08-15T22:56:36Z</time>
<speed>0.00</speed>
</trkpt>
<trkpt lat="-6.965400" lon="-34.833050">
<ele>9.050000</ele>
<time>2018-08-15T23:02:01Z</time>
<speed>0.11</speed>
</trkpt>
<trkpt lat="-6.965348" lon="-34.833122">
<ele>21.660000</ele>
<time>2018-08-15T23:07:21Z</time>
<speed>0.00</speed>
</trkpt>
<trkpt lat="-6.965317" lon="-34.833050">
<ele>25.359999</ele>
<time>2018-08-15T23:12:43Z</time>
<speed>0.00</speed>
</trkpt>
<trkpt lat="-6.965453" lon="-34.833046">
<ele>4.520000</ele>
<time>2018-08-15T23:18:00Z</time>
<speed>0.00</speed>
</trkpt>
<trkpt lat="-6.965380" lon="-34.833130">
<ele>15.200000</ele>
<time>2018-08-15T23:23:17Z</time>
<speed>0.64</speed>
</trkpt>
<trkpt lat="-6.965455" lon="-34.833004">
<ele>-4.150000</ele>
<time>2018-08-15T23:28:34Z</time>
<speed>0.00</speed>
</trkpt>
<trkpt lat="-6.965252" lon="-34.833172">
<ele>30.670000</ele>
<time>2018-08-15T23:33:52Z</time>
<speed>0.00</speed>
</trkpt>
<trkpt lat="-6.965405" lon="-34.833096">
<ele>21.529999</ele>
<time>2018-08-15T23:39:10Z</time>
<speed>0.00</speed>
</trkpt>
<trkpt lat="-6.965406" lon="-34.833160">
<ele>59.489998</ele>
<time>2018-08-15T23:44:27Z</time>
<speed>0.00</speed>
</trkpt>
<trkpt lat="-6.965301" lon="-34.833202">
<ele>64.110001</ele>
<time>2018-08-15T23:49:54Z</time>
<speed>0.00</speed>
</trkpt>
<trkpt lat="-6.965554" lon="-34.832817">
<ele>-39.809998</ele>
<time>2018-08-15T23:55:23Z</time>
<speed>0.43</speed>
</trkpt>
<trkpt lat="-6.965439" lon="-34.833015">
<ele>44.180000</ele>
<time>2018-08-16T00:01:12Z</time>
<speed>0.11</speed>
</trkpt>
<trkpt lat="-6.965462" lon="-34.833031">
<ele>13.090000</ele>
<time>2018-08-16T00:07:09Z</time>
<speed>0.00</speed>
</trkpt>
<trkpt lat="-6.965577" lon="-34.832901">
<ele>-13.020000</ele>
<time>2018-08-16T00:12:30Z</time>
<speed>0.00</speed>
</trkpt>
<trkpt lat="-6.965307" lon="-34.833038">
<ele>21.230000</ele>
<time>2018-08-16T00:17:48Z</time>
<speed>0.00</speed>
</trkpt>
<trkpt lat="-6.965447" lon="-34.832977">
<ele>0.470000</ele>
<time>2018-08-16T00:23:28Z</time>
<speed>0.57</speed>
</trkpt>
<trkpt lat="-6.965460" lon="-34.832970">
<ele>-11.469999</ele>
<time>2018-08-16T00:28:50Z</time>
<speed>0.00</speed>
</trkpt>
<trkpt lat="-6.965412" lon="-34.833019">
<ele>0.850000</ele>
<time>2018-08-16T00:34:07Z</time>
<speed>0.00</speed>
</trkpt>
<trkpt lat="-6.965413" lon="-34.833138">
<ele>20.389999</ele>
<time>2018-08-16T00:39:24Z</time>
<speed>0.00</speed>
</trkpt>
<trkpt lat="-6.965404" lon="-34.833050">
<ele>-1.040000</ele>
<time>2018-08-16T00:44:41Z</time>
<speed>0.00</speed>
</trkpt>
<trkpt lat="-6.965440" lon="-34.832977">
<ele>-0.770000</ele>
<time>2018-08-16T00:50:13Z</time>
<speed>0.16</speed>
</trkpt>
<trkpt lat="-6.965457" lon="-34.833004">
<ele>25.889999</ele>
<time>2018-08-16T00:56:00Z</time>
<speed>0.48</speed>
</trkpt>
<trkpt lat="-6.965469" lon="-34.832947">
<ele>-12.940000</ele>
<time>2018-08-16T01:02:21Z</time>
<speed>0.28</speed>
</trkpt>
<trkpt lat="-6.965473" lon="-34.832996">
<ele>-2.070000</ele>
<time>2018-08-16T01:07:38Z</time>
<speed>0.00</speed>
</trkpt>
<trkpt lat="-6.965458" lon="-34.833080">
<ele>19.570000</ele>
<time>2018-08-16T01:12:56Z</time>
<speed>0.00</speed>
</trkpt>
<trkpt lat="-6.965476" lon="-34.833031">
<ele>31.129999</ele>
<time>2018-08-16T01:18:13Z</time>
<speed>0.00</speed>
</trkpt>
<trkpt lat="-6.965466" lon="-34.833065">
<ele>13.270000</ele>
<time>2018-08-16T01:23:33Z</time>
<speed>0.00</speed>
</trkpt>
<trkpt lat="-6.965394" lon="-34.833076">
<ele>30.000000</ele>
<time>2018-08-16T01:28:50Z</time>
<speed>0.00</speed>
</trkpt>
<trkpt lat="-6.965404" lon="-34.833065">
<ele>13.150000</ele>
<time>2018-08-16T01:34:08Z</time>
<speed>0.00</speed>
</trkpt>
<trkpt lat="-6.965382" lon="-34.833035">
<ele>35.340000</ele>
<time>2018-08-16T01:39:27Z</time>
<speed>0.00</speed>
</trkpt>
<trkpt lat="-6.965387" lon="-34.833191">
<ele>26.070000</ele>
<time>2018-08-16T01:44:48Z</time>
<speed>0.00</speed>
</trkpt>
<trkpt lat="-6.965405" lon="-34.833065">
<ele>32.820000</ele>
<time>2018-08-16T01:50:10Z</time>
<speed>0.00</speed>
</trkpt>
<trkpt lat="-6.965453" lon="-34.833065">
<ele>-13.969999</ele>
<time>2018-08-16T01:55:30Z</time>
<speed>0.00</speed>
</trkpt>
<trkpt lat="-6.965492" lon="-34.833107">
<ele>-0.750000</ele>
<time>2018-08-16T02:00:55Z</time>
<speed>0.00</speed>
</trkpt>
<trkpt lat="-6.965391" lon="-34.833027">
<ele>61.739998</ele>
<time>2018-08-16T02:06:18Z</time>
<speed>0.00</speed>
</trkpt>
<trkpt lat="-6.965597" lon="-34.833057">
<ele>30.559999</ele>
<time>2018-08-16T02:11:42Z</time>
<speed>0.35</speed>
</trkpt>
<trkpt lat="-6.965482" lon="-34.833046">
<ele>31.660000</ele>
<time>2018-08-16T02:17:05Z</time>
<speed>0.58</speed>
</trkpt>
<trkpt lat="-6.965456" lon="-34.833004">
<ele>6.750000</ele>
<time>2018-08-16T02:22:24Z</time>
<speed>0.00</speed>
</trkpt>
<trkpt lat="-6.965432" lon="-34.832935">
<ele>51.879997</ele>
<time>2018-08-16T02:27:44Z</time>
<speed>0.52</speed>
</trkpt>
<trkpt lat="-6.965419" lon="-34.832996">
<ele>18.029999</ele>
<time>2018-08-16T02:33:07Z</time>
<speed>0.48</speed>
</trkpt>
<trkpt lat="-6.965501" lon="-34.833012">
<ele>19.420000</ele>
<time>2018-08-16T02:38:24Z</time>
<speed>0.00</speed>
</trkpt>
<trkpt lat="-6.965506" lon="-34.832993">
<ele>10.620000</ele>
<time>2018-08-16T02:43:50Z</time>
<speed>0.34</speed>
</trkpt>
<trkpt lat="-6.965465" lon="-34.833080">
<ele>15.089999</ele>
<time>2018-08-16T02:49:07Z</time>
<speed>0.00</speed>
</trkpt>
<trkpt lat="-6.965269" lon="-34.833080">
<ele>-30.480000</ele>
<time>2018-08-16T02:54:30Z</time>
<speed>0.11</speed>
</trkpt>
<trkpt lat="-6.965392" lon="-34.833115">
<ele>44.439999</ele>
<time>2018-08-16T02:59:51Z</time>
<speed>0.00</speed>
</trkpt>
</trkseg>
</trk>
<trk>
<name>20180819-155137(382)</name>
<desc>Color:004000ff</desc>
<trkseg>
<trkpt lat="-7.178680" lon="-34.891533">
<ele>41.809998</ele>
<time>2018-08-16T03:01:03Z</time>
<speed>0.11</speed>
</trkpt>
<trkpt lat="-7.178696" lon="-34.891594">
<ele>40.360001</ele>
<time>2018-08-16T03:06:15Z</time>
<speed>0.00</speed>
</trkpt>
<trkpt lat="-7.178771" lon="-34.891495">
<ele>40.049999</ele>
<time>2018-08-16T03:11:28Z</time>
<speed>0.00</speed>
</trkpt>
<trkpt lat="-7.178821" lon="-34.891521">
<ele>45.029999</ele>
<time>2018-08-16T03:16:40Z</time>
<speed>0.00</speed>
</trkpt>
<trkpt lat="-7.178689" lon="-34.891682">
<ele>25.939999</ele>
<time>2018-08-16T03:21:53Z</time>
<speed>0.00</speed>
</trkpt>
<trkpt lat="-7.178639" lon="-34.891582">
<ele>54.049999</ele>
<time>2018-08-16T03:27:05Z</time>
<speed>0.00</speed>
</trkpt>
<trkpt lat="-7.178655" lon="-34.891563">
<ele>55.860001</ele>
<time>2018-08-16T03:32:17Z</time>
<speed>0.00</speed>
</trkpt>
<trkpt lat="-7.178730" lon="-34.891590">
<ele>36.630001</ele>
<time>2018-08-16T03:37:28Z</time>
<speed>0.19</speed>
</trkpt>
<trkpt lat="-7.178758" lon="-34.891624">
<ele>35.200001</ele>
<time>2018-08-16T03:42:40Z</time>
<speed>0.00</speed>
</trkpt>
<trkpt lat="-7.178742" lon="-34.891632">
<ele>38.509998</ele>
<time>2018-08-16T03:47:53Z</time>
<speed>0.00</speed>
</trkpt>
<trkpt lat="-7.178748" lon="-34.891666">
<ele>32.469997</ele>
<time>2018-08-16T03:53:07Z</time>
<speed>0.00</speed>
</trkpt>
<trkpt lat="-7.178765" lon="-34.891670">
<ele>34.809998</ele>
<time>2018-08-16T03:58:20Z</time>
<speed>0.00</speed>
</trkpt>
<trkpt lat="-7.178675" lon="-34.891647">
<ele>10.270000</ele>
<time>2018-08-16T04:03:41Z</time>
<speed>0.00</speed>
</trkpt>
<trkpt lat="-7.178765" lon="-34.891682">
<ele>67.540001</ele>
<time>2018-08-16T04:08:55Z</time>
<speed>0.00</speed>
</trkpt>
<trkpt lat="-7.178834" lon="-34.891720">
<ele>60.020000</ele>
<time>2018-08-16T04:14:08Z</time>
<speed>0.00</speed>
</trkpt>
<trkpt lat="-7.178773" lon="-34.891602">
<ele>49.250000</ele>
<time>2018-08-16T04:19:23Z</time>
<speed>0.16</speed>
</trkpt>
<trkpt lat="-7.178718" lon="-34.891682">
<ele>21.129999</ele>
<time>2018-08-16T04:24:40Z</time>
<speed>0.97</speed>
</trkpt>
<trkpt lat="-7.178605" lon="-34.891556">
<ele>91.669998</ele>
<time>2018-08-16T04:29:55Z</time>
<speed>0.00</speed>
</trkpt>
<trkpt lat="-7.178765" lon="-34.891525">
<ele>76.119995</ele>
<time>2018-08-16T04:35:09Z</time>
<speed>0.00</speed>
</trkpt>
<trkpt lat="-7.178672" lon="-34.891651">
<ele>51.399998</ele>
<time>2018-08-16T04:40:24Z</time>
<speed>0.00</speed>
</trkpt>
<trkpt lat="-7.178734" lon="-34.891697">
<ele>44.700001</ele>
<time>2018-08-16T04:45:42Z</time>
<speed>0.00</speed>
</trkpt>
<trkpt lat="-7.178759" lon="-34.891769">
<ele>20.910000</ele>
<time>2018-08-16T04:50:59Z</time>
<speed>0.00</speed>
</trkpt>
<trkpt lat="-7.178693" lon="-34.891644">
<ele>35.309998</ele>
<time>2018-08-16T04:56:16Z</time>
<speed>0.00</speed>
</trkpt>
<trkpt lat="-7.178688" lon="-34.891563">
<ele>41.090000</ele>
<time>2018-08-16T05:01:55Z</time>
<speed>0.00</speed>
</trkpt>
<trkpt lat="-7.178726" lon="-34.891716">
<ele>40.509998</ele>
<time>2018-08-16T05:07:29Z</time>
<speed>0.48</speed>
</trkpt>
<trkpt lat="-7.178717" lon="-34.891594">
<ele>37.939999</ele>
<time>2018-08-16T05:13:59Z</time>
<speed>0.87</speed>
</trkpt>
<trkpt lat="-7.178710" lon="-34.891628">
<ele>51.980000</ele>
<time>2018-08-16T05:20:54Z</time>
<speed>0.05</speed>
</trkpt>
<trkpt lat="-7.178688" lon="-34.891663">
<ele>54.799999</ele>
<time>2018-08-16T05:26:08Z</time>
<speed>0.00</speed>
</trkpt>
<trkpt lat="-7.178801" lon="-34.891720">
<ele>-6.510000</ele>
<time>2018-08-16T05:31:21Z</time>
<speed>0.00</speed>
</trkpt>
<trkpt lat="-7.178730" lon="-34.891659">
<ele>36.899998</ele>
<time>2018-08-16T05:36:33Z</time>
<speed>0.00</speed>
</trkpt>
<trkpt lat="-7.178754" lon="-34.891689">
<ele>25.260000</ele>
<time>2018-08-16T05:41:45Z</time>
<speed>0.00</speed>
</trkpt>
<trkpt lat="-7.178646" lon="-34.891544">
<ele>57.779999</ele>
<time>2018-08-16T05:46:56Z</time>
<speed>0.00</speed>
</trkpt>
<trkpt lat="-7.178805" lon="-34.891701">
<ele>28.639999</ele>
<time>2018-08-16T05:52:09Z</time>
<speed>0.00</speed>
</trkpt>
<trkpt lat="-7.178756" lon="-34.891640">
<ele>37.610001</ele>
<time>2018-08-16T05:57:21Z</time>
<speed>0.00</speed>
</trkpt>
<trkpt lat="-7.178738" lon="-34.891655">
<ele>54.410000</ele>
<time>2018-08-16T06:03:02Z</time>
<speed>0.13</speed>
</trkpt>
<trkpt lat="-7.178793" lon="-34.891533">
<ele>33.939999</ele>
<time>2018-08-16T06:08:14Z</time>
<speed>0.00</speed>
</trkpt>
<trkpt lat="-7.178725" lon="-34.891617">
<ele>48.309998</ele>
<time>2018-08-16T06:13:25Z</time>
<speed>0.00</speed>
</trkpt>
<trkpt lat="-7.178735" lon="-34.891590">
<ele>44.239998</ele>
<time>2018-08-16T06:18:36Z</time>
<speed>0.00</speed>
</trkpt>
<trkpt lat="-7.178701" lon="-34.891594">
<ele>40.799999</ele>
<time>2018-08-16T06:23:45Z</time>
<speed>0.00</speed>
</trkpt>
<trkpt lat="-7.178769" lon="-34.891571">
<ele>33.880001</ele>
<time>2018-08-16T06:28:58Z</time>
<speed>0.00</speed>
</trkpt>
<trkpt lat="-7.178836" lon="-34.891537">
<ele>23.539999</ele>
<time>2018-08-16T06:34:09Z</time>
<speed>0.00</speed>
</trkpt>
<trkpt lat="-7.178629" lon="-34.891670">
<ele>60.980000</ele>
<time>2018-08-16T06:39:20Z</time>
<speed>0.00</speed>
</trkpt>
<trkpt lat="-7.178665" lon="-34.891624">
<ele>60.320000</ele>
<time>2018-08-16T06:44:29Z</time>
<speed>0.00</speed>
</trkpt>
<trkpt lat="-7.178700" lon="-34.891617">
<ele>39.969997</ele>
<time>2018-08-16T06:49:40Z</time>
<speed>0.03</speed>
</trkpt>
<trkpt lat="-7.178596" lon="-34.891571">
<ele>59.660000</ele>
<time>2018-08-16T06:54:51Z</time>
<speed>0.38</speed>
</trkpt>
<trkpt lat="-7.178618" lon="-34.891563">
<ele>53.379997</ele>
<time>2018-08-16T07:00:04Z</time>
<speed>0.06</speed>
</trkpt>
<trkpt lat="-7.178667" lon="-34.891586">
<ele>53.369999</ele>
<time>2018-08-16T07:05:17Z</time>
<speed>0.00</speed>
</trkpt>
<trkpt lat="-7.178793" lon="-34.891594">
<ele>32.279999</ele>
<time>2018-08-16T07:10:28Z</time>
<speed>0.12</speed>
</trkpt>
<trkpt lat="-7.178693" lon="-34.891640">
<ele>47.520000</ele>
<time>2018-08-16T07:15:39Z</time>
<speed>0.00</speed>
</trkpt>
<trkpt lat="-7.178757" lon="-34.891651">
<ele>39.110001</ele>
<time>2018-08-16T07:20:51Z</time>
<speed>0.00</speed>
</trkpt>
<trkpt lat="-7.178726" lon="-34.891613">
<ele>55.599998</ele>
<time>2018-08-16T07:26:01Z</time>
<speed>0.02</speed>
</trkpt>
<trkpt lat="-7.178699" lon="-34.891647">
<ele>40.629997</ele>
<time>2018-08-16T07:31:11Z</time>
<speed>0.11</speed>
</trkpt>
<trkpt lat="-7.178697" lon="-34.891621">
<ele>52.590000</ele>
<time>2018-08-16T07:36:21Z</time>
<speed>0.00</speed>
</trkpt>
<trkpt lat="-7.178686" lon="-34.891647">
<ele>75.860001</ele>
<time>2018-08-16T07:41:32Z</time>
<speed>0.36</speed>
</trkpt>
<trkpt lat="-7.178693" lon="-34.891594">
<ele>54.230000</ele>
<time>2018-08-16T07:46:43Z</time>
<speed>0.08</speed>
</trkpt>
<trkpt lat="-7.178778" lon="-34.891644">
<ele>41.649998</ele>
<time>2018-08-16T07:51:54Z</time>
<speed>0.00</speed>
</trkpt>
<trkpt lat="-7.178779" lon="-34.891556">
<ele>43.079998</ele>
<time>2018-08-16T07:57:05Z</time>
<speed>0.00</speed>
</trkpt>
<trkpt lat="-7.178786" lon="-34.891548">
<ele>27.389999</ele>
<time>2018-08-16T08:02:19Z</time>
<speed>0.00</speed>
</trkpt>
<trkpt lat="-7.178720" lon="-34.891609">
<ele>52.270000</ele>
<time>2018-08-16T08:07:29Z</time>
<speed>0.00</speed>
</trkpt>
<trkpt lat="-7.178710" lon="-34.891609">
<ele>45.379997</ele>
<time>2018-08-16T08:12:40Z</time>
<speed>0.00</speed>
</trkpt>
<trkpt lat="-7.178780" lon="-34.891582">
<ele>36.910000</ele>
<time>2018-08-16T08:17:51Z</time>
<speed>0.00</speed>
</trkpt>
<trkpt lat="-7.178702" lon="-34.891975">
<ele>40.820000</ele>
<time>2018-08-16T08:23:02Z</time>
<speed>0.00</speed>
</trkpt>
<trkpt lat="-7.178674" lon="-34.891838">
<ele>51.820000</ele>
<time>2018-08-16T08:28:13Z</time>
<speed>0.00</speed>
</trkpt>
<trkpt lat="-7.178667" lon="-34.891563">
<ele>43.020000</ele>
<time>2018-08-16T08:33:24Z</time>
<speed>0.00</speed>
</trkpt>
<trkpt lat="-7.178767" lon="-34.891506">
<ele>33.860001</ele>
<time>2018-08-16T08:38:35Z</time>
<speed>0.00</speed>
</trkpt>
<trkpt lat="-7.178716" lon="-34.891674">
<ele>44.789997</ele>
<time>2018-08-16T08:43:45Z</time>
<speed>0.24</speed>
</trkpt>
<trkpt lat="-7.178799" lon="-34.891666">
<ele>35.559998</ele>
<time>2018-08-16T08:48:55Z</time>
<speed>0.00</speed>
</trkpt>
<trkpt lat="-7.178751" lon="-34.891579">
<ele>38.500000</ele>
<time>2018-08-16T08:54:06Z</time>
<speed>0.00</speed>
</trkpt>
<trkpt lat="-7.178689" lon="-34.891411">
<ele>38.860001</ele>
<time>2018-08-16T08:59:20Z</time>
<speed>0.00</speed>
</trkpt>
<trkpt lat="-7.178638" lon="-34.891434">
<ele>56.529999</ele>
<time>2018-08-16T09:04:34Z</time>
<speed>0.00</speed>
</trkpt>
<trkpt lat="-7.178725" lon="-34.891712">
<ele>37.980000</ele>
<time>2018-08-16T09:09:44Z</time>
<speed>0.00</speed>
</trkpt>
<trkpt lat="-7.178576" lon="-34.891644">
<ele>51.500000</ele>
<time>2018-08-16T09:15:24Z</time>
<speed>0.19</speed>
</trkpt>
<trkpt lat="-7.178716" lon="-34.891613">
<ele>34.820000</ele>
<time>2018-08-16T09:20:36Z</time>
<speed>0.00</speed>
</trkpt>
<trkpt lat="-7.178684" lon="-34.891548">
<ele>38.049999</ele>
<time>2018-08-16T09:25:47Z</time>
<speed>0.00</speed>
</trkpt>
<trkpt lat="-7.178766" lon="-34.891644">
<ele>31.599998</ele>
<time>2018-08-16T09:31:00Z</time>
<speed>0.00</speed>
</trkpt>
<trkpt lat="-7.178703" lon="-34.891575">
<ele>55.570000</ele>
<time>2018-08-16T09:36:11Z</time>
<speed>0.00</speed>
</trkpt>
<trkpt lat="-7.178742" lon="-34.891640">
<ele>32.009998</ele>
<time>2018-08-16T09:41:21Z</time>
<speed>0.32</speed>
</trkpt>
<trkpt lat="-7.178735" lon="-34.891586">
<ele>37.939999</ele>
<time>2018-08-16T09:46:31Z</time>
<speed>0.06</speed>
</trkpt>
<trkpt lat="-7.178716" lon="-34.891632">
<ele>48.610001</ele>
<time>2018-08-16T09:51:42Z</time>
<speed>0.00</speed>
</trkpt>
<trkpt lat="-7.178704" lon="-34.891598">
<ele>44.989998</ele>
<time>2018-08-16T09:56:52Z</time>
<speed>0.00</speed>
</trkpt>
<trkpt lat="-7.178717" lon="-34.891632">
<ele>44.149998</ele>
<time>2018-08-16T10:02:34Z</time>
<speed>0.17</speed>
</trkpt>
<trkpt lat="-7.178748" lon="-34.891640">
<ele>43.889999</ele>
<time>2018-08-16T10:07:48Z</time>
<speed>0.12</speed>
</trkpt>
<trkpt lat="-7.178713" lon="-34.891659">
<ele>43.480000</ele>
<time>2018-08-16T10:13:00Z</time>
<speed>0.21</speed>
</trkpt>
<trkpt lat="-7.178759" lon="-34.891644">
<ele>42.790001</ele>
<time>2018-08-16T10:18:12Z</time>
<speed>0.21</speed>
</trkpt>
<trkpt lat="-7.178741" lon="-34.891712">
<ele>42.790001</ele>
<time>2018-08-16T10:23:37Z</time>
<speed>0.00</speed>
</trkpt>
<trkpt lat="-7.178724" lon="-34.891747">
<ele>43.559998</ele>
<time>2018-08-16T10:29:10Z</time>
<speed>0.51</speed>
</trkpt>
<trkpt lat="-7.178766" lon="-34.891602">
<ele>31.679998</ele>
<time>2018-08-16T10:35:00Z</time>
<speed>0.13</speed>
</trkpt>
<trkpt lat="-7.178701" lon="-34.891567">
<ele>54.000000</ele>
<time>2018-08-16T10:41:28Z</time>
<speed>0.23</speed>
</trkpt>
<trkpt lat="-7.178711" lon="-34.891594">
<ele>45.349998</ele>
<time>2018-08-16T10:46:38Z</time>
<speed>0.17</speed>
</trkpt>
<trkpt lat="-7.178683" lon="-34.891644">
<ele>53.389999</ele>
<time>2018-08-16T10:51:50Z</time>
<speed>0.00</speed>
</trkpt>
<trkpt lat="-7.178732" lon="-34.891605">
<ele>49.279999</ele>
<time>2018-08-16T10:57:01Z</time>
<speed>0.19</speed>
</trkpt>
<trkpt lat="-7.178636" lon="-34.891628">
<ele>58.419998</ele>
<time>2018-08-16T11:02:15Z</time>
<speed>0.44</speed>
</trkpt>
<trkpt lat="-7.178731" lon="-34.891628">
<ele>46.689999</ele>
<time>2018-08-16T11:07:24Z</time>
<speed>0.03</speed>
</trkpt>
<trkpt lat="-7.178755" lon="-34.891640">
<ele>49.489998</ele>
<time>2018-08-16T11:12:34Z</time>
<speed>0.00</speed>
</trkpt>
<trkpt lat="-7.178692" lon="-34.891590">
<ele>55.879997</ele>
<time>2018-08-16T11:17:43Z</time>
<speed>0.00</speed>
</trkpt>
<trkpt lat="-7.178676" lon="-34.891647">
<ele>43.059998</ele>
<time>2018-08-16T11:22:52Z</time>
<speed>0.09</speed>
</trkpt>
<trkpt lat="-7.178597" lon="-34.891586">
<ele>56.649998</ele>
<time>2018-08-16T11:28:02Z</time>
<speed>0.28</speed>
</trkpt>
<trkpt lat="-7.178614" lon="-34.891605">
<ele>53.680000</ele>
<time>2018-08-16T11:33:13Z</time>
<speed>0.00</speed>
</trkpt>
<trkpt lat="-7.178660" lon="-34.891617">
<ele>28.760000</ele>
<time>2018-08-16T11:38:25Z</time>
<speed>0.00</speed>
</trkpt>
<trkpt lat="-7.178780" lon="-34.891716">
<ele>50.610001</ele>
<time>2018-08-16T11:43:35Z</time>
<speed>0.25</speed>
</trkpt>
<trkpt lat="-7.178774" lon="-34.891621">
<ele>39.790001</ele>
<time>2018-08-16T11:48:45Z</time>
<speed>0.00</speed>
</trkpt>
<trkpt lat="-7.178768" lon="-34.891651">
<ele>28.469999</ele>
<time>2018-08-16T11:53:56Z</time>
<speed>0.00</speed>
</trkpt>
<trkpt lat="-7.178823" lon="-34.891735">
<ele>35.439999</ele>
<time>2018-08-16T11:59:09Z</time>
<speed>0.00</speed>
</trkpt>
<trkpt lat="-7.178381" lon="-34.891453">
<ele>81.680000</ele>
<time>2018-08-16T12:04:23Z</time>
<speed>0.00</speed>
</trkpt>
<trkpt lat="-7.178795" lon="-34.891712">
<ele>41.430000</ele>
<time>2018-08-16T12:09:43Z</time>
<speed>0.85</speed>
</trkpt>
<trkpt lat="-7.178621" lon="-34.891666">
<ele>43.500000</ele>
<time>2018-08-16T12:14:57Z</time>
<speed>0.00</speed>
</trkpt>
<trkpt lat="-7.178639" lon="-34.891548">
<ele>48.899998</ele>
<time>2018-08-16T12:20:10Z</time>
<speed>0.00</speed>
</trkpt>
<trkpt lat="-7.178860" lon="-34.891701">
<ele>5.040000</ele>
<time>2018-08-16T12:25:24Z</time>
<speed>0.00</speed>
</trkpt>
<trkpt lat="-7.178681" lon="-34.891567">
<ele>38.329998</ele>
<time>2018-08-16T12:30:36Z</time>
<speed>0.00</speed>
</trkpt>
<trkpt lat="-7.178692" lon="-34.891529">
<ele>34.029999</ele>
<time>2018-08-16T12:35:47Z</time>
<speed>0.00</speed>
</trkpt>
<trkpt lat="-7.178842" lon="-34.891659">
<ele>24.420000</ele>
<time>2018-08-16T12:40:59Z</time>
<speed>0.00</speed>
</trkpt>
<trkpt lat="-7.178738" lon="-34.891647">
<ele>36.739998</ele>
<time>2018-08-16T12:46:12Z</time>
<speed>0.00</speed>
</trkpt>
<trkpt lat="-7.178666" lon="-34.891609">
<ele>53.289997</ele>
<time>2018-08-16T12:51:26Z</time>
<speed>0.00</speed>
</trkpt>
<trkpt lat="-7.178609" lon="-34.891514">
<ele>50.739998</ele>
<time>2018-08-16T12:56:40Z</time>
<speed>0.00</speed>
</trkpt>
<trkpt lat="-7.178641" lon="-34.891426">
<ele>27.379999</ele>
<time>2018-08-16T13:02:07Z</time>
<speed>0.47</speed>
</trkpt>
<trkpt lat="-7.178714" lon="-34.891716">
<ele>72.159996</ele>
<time>2018-08-16T13:07:23Z</time>
<speed>0.00</speed>
</trkpt>
<trkpt lat="-7.178570" lon="-34.891396">
<ele>76.139999</ele>
<time>2018-08-16T13:12:37Z</time>
<speed>0.00</speed>
</trkpt>
<trkpt lat="-7.178726" lon="-34.891655">
<ele>59.889999</ele>
<time>2018-08-16T13:17:49Z</time>
<speed>0.00</speed>
</trkpt>
<trkpt lat="-7.178826" lon="-34.891842">
<ele>35.309998</ele>
<time>2018-08-16T13:23:02Z</time>
<speed>0.00</speed>
</trkpt>
<trkpt lat="-7.178607" lon="-34.891388">
<ele>53.139999</ele>
<time>2018-08-16T13:28:17Z</time>
<speed>0.00</speed>
</trkpt>
<trkpt lat="-7.178642" lon="-34.891407">
<ele>48.649998</ele>
<time>2018-08-16T13:33:32Z</time>
<speed>0.00</speed>
</trkpt>
<trkpt lat="-7.178778" lon="-34.891613">
<ele>29.619999</ele>
<time>2018-08-16T13:38:54Z</time>
<speed>0.00</speed>
</trkpt>
<trkpt lat="-7.178726" lon="-34.891621">
<ele>47.570000</ele>
<time>2018-08-16T13:44:30Z</time>
<speed>0.21</speed>
</trkpt>
<trkpt lat="-7.178772" lon="-34.891602">
<ele>39.299999</ele>
<time>2018-08-16T13:49:43Z</time>
<speed>0.00</speed>
</trkpt>
<trkpt lat="-7.178699" lon="-34.891640">
<ele>48.700001</ele>
<time>2018-08-16T13:54:55Z</time>
<speed>0.00</speed>
</trkpt>
<trkpt lat="-7.178840" lon="-34.891502">
<ele>22.980000</ele>
<time>2018-08-16T14:00:10Z</time>
<speed>0.00</speed>
</trkpt>
<trkpt lat="-7.178781" lon="-34.891605">
<ele>38.559998</ele>
<time>2018-08-16T14:05:22Z</time>
<speed>0.00</speed>
</trkpt>
<trkpt lat="-7.178729" lon="-34.891613">
<ele>45.599998</ele>
<time>2018-08-16T14:10:33Z</time>
<speed>0.33</speed>
</trkpt>
<trkpt lat="-7.178795" lon="-34.891636">
<ele>35.700001</ele>
<time>2018-08-16T14:15:46Z</time>
<speed>0.00</speed>
</trkpt>
<trkpt lat="-7.178859" lon="-34.891525">
<ele>23.699999</ele>
<time>2018-08-16T14:20:59Z</time>
<speed>0.00</speed>
</trkpt>
<trkpt lat="-7.178614" lon="-34.891716">
<ele>53.559998</ele>
<time>2018-08-16T14:26:16Z</time>
<speed>0.00</speed>
</trkpt>
<trkpt lat="-7.178791" lon="-34.891582">
<ele>21.719999</ele>
<time>2018-08-16T14:31:29Z</time>
<speed>0.00</speed>
</trkpt>
<trkpt lat="-7.178738" lon="-34.891613">
<ele>45.360001</ele>
<time>2018-08-16T14:36:42Z</time>
<speed>0.23</speed>
</trkpt>
<trkpt lat="-7.178731" lon="-34.891560">
<ele>56.689999</ele>
<time>2018-08-16T14:41:56Z</time>
<speed>0.00</speed>
</trkpt>
<trkpt lat="-7.178717" lon="-34.891628">
<ele>64.889999</ele>
<time>2018-08-16T14:47:08Z</time>
<speed>0.00</speed>
</trkpt>
<trkpt lat="-7.178731" lon="-34.891697">
<ele>23.549999</ele>
<time>2018-08-16T14:52:21Z</time>
<speed>0.00</speed>
</trkpt>
<trkpt lat="-7.178748" lon="-34.891621">
<ele>42.099998</ele>
<time>2018-08-16T14:57:34Z</time>
<speed>0.20</speed>
</trkpt>
<trkpt lat="-7.178775" lon="-34.891655">
<ele>10.389999</ele>
<time>2018-08-16T15:02:53Z</time>
<speed>0.00</speed>
</trkpt>
<trkpt lat="-7.178800" lon="-34.891590">
<ele>51.119999</ele>
<time>2018-08-16T15:08:07Z</time>
<speed>0.00</speed>
</trkpt>
<trkpt lat="-7.178584" lon="-34.891903">
<ele>8.490000</ele>
<time>2018-08-16T15:13:21Z</time>
<speed>0.00</speed>
</trkpt>
<trkpt lat="-7.178626" lon="-34.891804">
<ele>13.590000</ele>
<time>2018-08-16T15:18:36Z</time>
<speed>0.00</speed>
</trkpt>
<trkpt lat="-7.178705" lon="-34.891617">
<ele>49.379997</ele>
<time>2018-08-16T15:23:50Z</time>
<speed>0.00</speed>
</trkpt>
<trkpt lat="-7.178688" lon="-34.891682">
<ele>41.820000</ele>
<time>2018-08-16T15:29:04Z</time>
<speed>0.00</speed>
</trkpt>
<trkpt lat="-7.178771" lon="-34.891483">
<ele>56.259998</ele>
<time>2018-08-16T15:34:20Z</time>
<speed>0.00</speed>
</trkpt>
<trkpt lat="-7.178778" lon="-34.891464">
<ele>80.419998</ele>
<time>2018-08-16T15:39:51Z</time>
<speed>0.14</speed>
</trkpt>
<trkpt lat="-7.178721" lon="-34.891579">
<ele>61.489998</ele>
<time>2018-08-16T15:45:07Z</time>
<speed>0.00</speed>
</trkpt>
<trkpt lat="-7.178730" lon="-34.891609">
<ele>48.619999</ele>
<time>2018-08-16T15:50:29Z</time>
<speed>0.00</speed>
</trkpt>
<trkpt lat="-7.178779" lon="-34.891453">
<ele>74.939995</ele>
<time>2018-08-16T15:55:46Z</time>
<speed>0.00</speed>
</trkpt>
<trkpt lat="-7.178721" lon="-34.891525">
<ele>39.719997</ele>
<time>2018-08-16T16:01:43Z</time>
<speed>0.16</speed>
</trkpt>
<trkpt lat="-7.178699" lon="-34.891563">
<ele>54.969997</ele>
<time>2018-08-16T16:08:09Z</time>
<speed>0.25</speed>
</trkpt>
<trkpt lat="-7.178739" lon="-34.891716">
<ele>44.969997</ele>
<time>2018-08-16T16:15:37Z</time>
<speed>0.27</speed>
</trkpt>
<trkpt lat="-7.178821" lon="-34.891846">
<ele>38.149998</ele>
<time>2018-08-16T16:22:23Z</time>
<speed>0.05</speed>
</trkpt>
<trkpt lat="-7.178655" lon="-34.891682">
<ele>53.250000</ele>
<time>2018-08-16T16:29:48Z</time>
<speed>0.06</speed>
</trkpt>
<trkpt lat="-7.178760" lon="-34.891624">
<ele>38.209999</ele>
<time>2018-08-16T16:36:23Z</time>
<speed>0.13</speed>
</trkpt>
<trkpt lat="-7.178731" lon="-34.891537">
<ele>44.169998</ele>
<time>2018-08-16T16:41:54Z</time>
<speed>0.09</speed>
</trkpt>
<trkpt lat="-7.178708" lon="-34.891560">
<ele>46.209999</ele>
<time>2018-08-16T16:48:25Z</time>
<speed>0.10</speed>
</trkpt>
<trkpt lat="-7.178783" lon="-34.891712">
<ele>51.000000</ele>
<time>2018-08-16T16:57:11Z</time>
<speed>0.07</speed>
</trkpt>
<trkpt lat="-7.178786" lon="-34.891621">
<ele>48.320000</ele>
<time>2018-08-16T17:05:17Z</time>
<speed>0.01</speed>
</trkpt>
<trkpt lat="-7.178824" lon="-34.891659">
<ele>67.580002</ele>
<time>2018-08-16T17:10:26Z</time>
<speed>0.17</speed>
</trkpt>
<trkpt lat="-7.178739" lon="-34.891636">
<ele>70.529999</ele>
<time>2018-08-16T17:15:35Z</time>
<speed>0.03</speed>
</trkpt>
<trkpt lat="-7.178692" lon="-34.891605">
<ele>34.719997</ele>
<time>2018-08-16T17:20:45Z</time>
<speed>0.32</speed>
</trkpt>
<trkpt lat="-7.178815" lon="-34.891602">
<ele>64.260002</ele>
<time>2018-08-16T17:26:13Z</time>
<speed>0.24</speed>
</trkpt>
<trkpt lat="-7.178733" lon="-34.891708">
<ele>39.950001</ele>
<time>2018-08-16T17:31:56Z</time>
<speed>0.15</speed>
</trkpt>
<trkpt lat="-7.178715" lon="-34.891682">
<ele>36.730000</ele>
<time>2018-08-16T17:38:40Z</time>
<speed>0.36</speed>
</trkpt>
<trkpt lat="-7.178803" lon="-34.891838">
<ele>47.149998</ele>
<time>2018-08-16T17:45:25Z</time>
<speed>0.09</speed>
</trkpt>
<trkpt lat="-7.178683" lon="-34.891521">
<ele>45.869999</ele>
<time>2018-08-16T17:53:01Z</time>
<speed>0.28</speed>
</trkpt>
<trkpt lat="-7.178753" lon="-34.891674">
<ele>42.570000</ele>
<time>2018-08-16T18:00:24Z</time>
<speed>0.00</speed>
</trkpt>
<trkpt lat="-7.178791" lon="-34.891712">
<ele>48.590000</ele>
<time>2018-08-16T18:05:31Z</time>
<speed>0.00</speed>
</trkpt>
<trkpt lat="-7.178721" lon="-34.891602">
<ele>58.660000</ele>
<time>2018-08-16T18:10:38Z</time>
<speed>0.20</speed>
</trkpt>
<trkpt lat="-7.178758" lon="-34.891636">
<ele>38.770000</ele>
<time>2018-08-16T18:15:44Z</time>
<speed>0.49</speed>
</trkpt>
<trkpt lat="-7.178783" lon="-34.891689">
<ele>33.009998</ele>
<time>2018-08-16T18:20:51Z</time>
<speed>0.00</speed>
</trkpt>
<trkpt lat="-7.178740" lon="-34.891685">
<ele>43.809998</ele>
<time>2018-08-16T18:25:56Z</time>
<speed>0.00</speed>
</trkpt>
<trkpt lat="-7.178701" lon="-34.891678">
<ele>45.899998</ele>
<time>2018-08-16T18:31:04Z</time>
<speed>0.00</speed>
</trkpt>
<trkpt lat="-7.178730" lon="-34.891735">
<ele>31.830000</ele>
<time>2018-08-16T18:36:11Z</time>
<speed>0.00</speed>
</trkpt>
<trkpt lat="-7.178748" lon="-34.891743">
<ele>21.189999</ele>
<time>2018-08-16T18:41:18Z</time>
<speed>0.31</speed>
</trkpt>
<trkpt lat="-7.178792" lon="-34.891750">
<ele>21.539999</ele>
<time>2018-08-16T18:46:31Z</time>
<speed>0.00</speed>
</trkpt>
<trkpt lat="-7.178754" lon="-34.891674">
<ele>40.860001</ele>
<time>2018-08-16T18:51:39Z</time>
<speed>0.07</speed>
</trkpt>
<trkpt lat="-7.178784" lon="-34.891506">
<ele>45.889999</ele>
<time>2018-08-16T18:56:47Z</time>
<speed>0.00</speed>
</trkpt>
<trkpt lat="-7.178703" lon="-34.891632">
<ele>41.509998</ele>
<time>2018-08-16T19:02:00Z</time>
<speed>0.00</speed>
</trkpt>
<trkpt lat="-7.178726" lon="-34.891651">
<ele>43.079998</ele>
<time>2018-08-16T19:07:08Z</time>
<speed>0.00</speed>
</trkpt>
<trkpt lat="-7.178704" lon="-34.891594">
<ele>57.480000</ele>
<time>2018-08-16T19:12:15Z</time>
<speed>0.24</speed>
</trkpt>
<trkpt lat="-7.178712" lon="-34.891636">
<ele>31.410000</ele>
<time>2018-08-16T19:17:24Z</time>
<speed>0.00</speed>
</trkpt>
<trkpt lat="-7.178780" lon="-34.891483">
<ele>50.180000</ele>
<time>2018-08-16T19:22:31Z</time>
<speed>0.52</speed>
</trkpt>
<trkpt lat="-7.178675" lon="-34.891548">
<ele>60.259998</ele>
<time>2018-08-16T19:27:39Z</time>
<speed>0.00</speed>
</trkpt>
<trkpt lat="-7.178659" lon="-34.891598">
<ele>64.930000</ele>
<time>2018-08-16T19:32:48Z</time>
<speed>0.00</speed>
</trkpt>
<trkpt lat="-7.178867" lon="-34.891430">
<ele>62.699997</ele>
<time>2018-08-16T19:37:55Z</time>
<speed>0.00</speed>
</trkpt>
<trkpt lat="-7.178742" lon="-34.891781">
<ele>26.389999</ele>
<time>2018-08-16T19:43:04Z</time>
<speed>0.00</speed>
</trkpt>
<trkpt lat="-7.178745" lon="-34.891541">
<ele>58.930000</ele>
<time>2018-08-16T19:48:13Z</time>
<speed>0.00</speed>
</trkpt>
<trkpt lat="-7.178666" lon="-34.891827">
<ele>28.139999</ele>
<time>2018-08-16T19:53:21Z</time>
<speed>0.00</speed>
</trkpt>
<trkpt lat="-7.178696" lon="-34.891727">
<ele>4.240000</ele>
<time>2018-08-16T19:58:29Z</time>
<speed>0.00</speed>
</trkpt>
<trkpt lat="-7.178712" lon="-34.891689">
<ele>59.599998</ele>
<time>2018-08-16T20:04:02Z</time>
<speed>0.08</speed>
</trkpt>
<trkpt lat="-7.178738" lon="-34.891678">
<ele>73.769997</ele>
<time>2018-08-16T20:09:12Z</time>
<speed>0.00</speed>
</trkpt>
<trkpt lat="-7.178791" lon="-34.891594">
<ele>18.719999</ele>
<time>2018-08-16T20:14:21Z</time>
<speed>0.11</speed>
</trkpt>
<trkpt lat="-7.178671" lon="-34.891712">
<ele>55.279999</ele>
<time>2018-08-16T20:19:31Z</time>
<speed>0.00</speed>
</trkpt>
<trkpt lat="-7.178706" lon="-34.891739">
<ele>64.619995</ele>
<time>2018-08-16T20:24:41Z</time>
<speed>0.11</speed>
</trkpt>
<trkpt lat="-7.178810" lon="-34.891705">
<ele>86.979996</ele>
<time>2018-08-16T20:29:58Z</time>
<speed>0.10</speed>
</trkpt>
<trkpt lat="-7.178767" lon="-34.891560">
<ele>53.129997</ele>
<time>2018-08-16T20:35:10Z</time>
<speed>0.00</speed>
</trkpt>
<trkpt lat="-7.178737" lon="-34.891617">
<ele>32.160000</ele>
<time>2018-08-16T20:40:18Z</time>
<speed>2.37</speed>
</trkpt>
<trkpt lat="-7.178781" lon="-34.891529">
<ele>31.949999</ele>
<time>2018-08-16T20:45:26Z</time>
<speed>0.00</speed>
</trkpt>
<trkpt lat="-7.178534" lon="-34.892056">
<ele>35.919998</ele>
<time>2018-08-16T20:50:34Z</time>
<speed>0.00</speed>
</trkpt>
<trkpt lat="-7.178737" lon="-34.891590">
<ele>28.010000</ele>
<time>2018-08-16T20:55:42Z</time>
<speed>0.00</speed>
</trkpt>
<trkpt lat="-7.178763" lon="-34.891727">
<ele>34.009998</ele>
<time>2018-08-16T21:00:56Z</time>
<speed>0.00</speed>
</trkpt>
<trkpt lat="-7.178718" lon="-34.891487">
<ele>55.949997</ele>
<time>2018-08-16T21:06:04Z</time>
<speed>0.00</speed>
</trkpt>
<trkpt lat="-7.178795" lon="-34.891701">
<ele>101.849998</ele>
<time>2018-08-16T21:11:12Z</time>
<speed>0.00</speed>
</trkpt>
<trkpt lat="-7.178711" lon="-34.891624">
<ele>37.989998</ele>
<time>2018-08-16T21:16:37Z</time>
<speed>0.24</speed>
</trkpt>
<trkpt lat="-7.178844" lon="-34.891594">
<ele>41.450001</ele>
<time>2018-08-16T21:22:02Z</time>
<speed>0.18</speed>
</trkpt>
<trkpt lat="-7.178709" lon="-34.891605">
<ele>43.939999</ele>
<time>2018-08-16T21:27:11Z</time>
<speed>0.00</speed>
</trkpt>
<trkpt lat="-7.178738" lon="-34.891598">
<ele>46.799999</ele>
<time>2018-08-16T21:32:18Z</time>
<speed>0.50</speed>
</trkpt>
<trkpt lat="-7.178596" lon="-34.891487">
<ele>52.860001</ele>
<time>2018-08-16T21:37:25Z</time>
<speed>0.00</speed>
</trkpt>
<trkpt lat="-7.178690" lon="-34.891525">
<ele>34.020000</ele>
<time>2018-08-16T21:42:31Z</time>
<speed>0.00</speed>
</trkpt>
<trkpt lat="-7.178897" lon="-34.891747">
<ele>59.329998</ele>
<time>2018-08-16T21:47:38Z</time>
<speed>0.00</speed>
</trkpt>
<trkpt lat="-7.178721" lon="-34.891571">
<ele>37.610001</ele>
<time>2018-08-16T21:52:45Z</time>
<speed>0.00</speed>
</trkpt>
[truncated: 479,025 more chars]
