# Supplementary material for: Critical areas for sea turtles in Northeast Brazil: a participatory approach for a data-poor context
Source: PeerJ. 2024 Mar 25;12:e17109. doi: 10.7717/peerj.17109 (PMC10977088; doi:10.7717/peerj.17109)
Supplement: Supplemental Information 5 [file peerj-12-17109-s005.zip › Route files/JA7_1808.gpx]

<?xml version="1.0" encoding="UTF-8" standalone="yes" ?>
<gpx creator="Mobile Action http://www.mobileaction.com/1.1" version="1.0" xmlns="http://www.topografix.com/GPX/1/0" xmlns:xsi="http://www.w3.org/2001/XMLSchema-instance" xsi:schemaLocation="http://www.topografix.com/GPX/1/0 http://www.topografix.com/GPX/1/0/gpx.xsd">
<wpt lat="-6.965074" lon="-34.832985">
<ele>4.490000</ele>
<time>2018-07-09T19:22:00Z</time>
<name></name>
<desc></desc>
<sym>Waypoint</sym>
</wpt>
<wpt lat="-6.965066" lon="-34.833073">
<ele>-3.550000</ele>
<time>2018-07-09T19:30:16Z</time>
<name></name>
<desc></desc>
<sym>Waypoint</sym>
</wpt>
<wpt lat="-6.965099" lon="-34.832966">
<ele>10.170000</ele>
<time>2018-07-09T19:38:54Z</time>
<name></name>
<desc></desc>
<sym>Waypoint</sym>
</wpt>
<wpt lat="-6.965551" lon="-34.833008">
<ele>-7.830000</ele>
<time>2018-07-09T18:37:44Z</time>
<name></name>
<desc></desc>
<sym>Waypoint</sym>
</wpt>
<wpt lat="-6.965115" lon="-34.833637">
<ele>13.259999</ele>
<time>2018-07-09T19:49:34Z</time>
<name></name>
<desc></desc>
<sym>Waypoint</sym>
</wpt>
<wpt lat="-6.965208" lon="-34.833382">
<ele>12.969999</ele>
<time>2018-07-09T19:49:17Z</time>
<name></name>
<desc></desc>
<sym>Waypoint</sym>
</wpt>
<wpt lat="-6.962922" lon="-34.832451">
<ele>3.980000</ele>
<time>2018-07-19T08:45:34Z</time>
<name></name>
<desc></desc>
<sym>Waypoint</sym>
</wpt>
<wpt lat="-6.959966" lon="-34.829906">
<ele>11.139999</ele>
<time>2018-07-19T08:57:27Z</time>
<name></name>
<desc></desc>
<sym>Waypoint</sym>
</wpt>
<wpt lat="-6.959936" lon="-34.829865">
<ele>13.599999</ele>
<time>2018-07-19T08:58:16Z</time>
<name></name>
<desc></desc>
<sym>Waypoint</sym>
</wpt>
<wpt lat="-6.961936" lon="-34.830662">
<ele>25.519999</ele>
<time>2018-07-19T09:22:40Z</time>
<name></name>
<desc></desc>
<sym>Waypoint</sym>
</wpt>
<wpt lat="-6.962705" lon="-34.830215">
<ele>-1.150000</ele>
<time>2018-07-19T09:28:48Z</time>
<name></name>
<desc></desc>
<sym>Waypoint</sym>
</wpt>
<wpt lat="-6.964064" lon="-34.833435">
<ele>-26.090000</ele>
<time>2018-07-19T10:34:22Z</time>
<name></name>
<desc></desc>
<sym>Waypoint</sym>
</wpt>
<wpt lat="-6.961604" lon="-34.831718">
<ele>5.050000</ele>
<time>2018-07-20T09:51:51Z</time>
<name></name>
<desc></desc>
<sym>Waypoint</sym>
</wpt>
<wpt lat="-6.961321" lon="-34.832691">
<ele>14.750000</ele>
<time>2018-07-20T10:31:27Z</time>
<name></name>
<desc></desc>
<sym>Waypoint</sym>
</wpt>
<wpt lat="-6.958559" lon="-34.831005">
<ele>-0.730000</ele>
<time>2018-07-21T09:11:43Z</time>
<name></name>
<desc></desc>
<sym>Waypoint</sym>
</wpt>
<wpt lat="-6.964128" lon="-34.833424">
<ele>-10.309999</ele>
<time>2018-07-21T09:46:58Z</time>
<name></name>
<desc></desc>
<sym>Waypoint</sym>
</wpt>
<wpt lat="-6.961772" lon="-34.833393">
<ele>6.660000</ele>
<time>2018-07-22T09:04:26Z</time>
<name></name>
<desc></desc>
<sym>Waypoint</sym>
</wpt>
<wpt lat="-6.958647" lon="-34.831284">
<ele>4.290000</ele>
<time>2018-07-22T09:50:50Z</time>
<name></name>
<desc></desc>
<sym>Waypoint</sym>
</wpt>
<wpt lat="-6.958662" lon="-34.831268">
<ele>5.630000</ele>
<time>2018-07-22T09:50:57Z</time>
<name></name>
<desc></desc>
<sym>Waypoint</sym>
</wpt>
<wpt lat="-6.960025" lon="-34.830956">
<ele>4.610000</ele>
<time>2018-07-22T10:12:33Z</time>
<name></name>
<desc></desc>
<sym>Waypoint</sym>
</wpt>
<wpt lat="-6.963147" lon="-34.832100">
<ele>11.219999</ele>
<time>2018-07-22T11:06:12Z</time>
<name></name>
<desc></desc>
<sym>Waypoint</sym>
</wpt>
<wpt lat="-6.963180" lon="-34.832157">
<ele>19.299999</ele>
<time>2018-07-22T11:06:27Z</time>
<name></name>
<desc></desc>
<sym>Waypoint</sym>
</wpt>
<wpt lat="-6.968674" lon="-34.834900">
<ele>-7.950000</ele>
<time>2018-07-22T11:49:13Z</time>
<name></name>
<desc></desc>
<sym>Waypoint</sym>
</wpt>
<wpt lat="-6.968716" lon="-34.835003">
<ele>19.580000</ele>
<time>2018-07-22T14:12:06Z</time>
<name></name>
<desc></desc>
<sym>Waypoint</sym>
</wpt>
<wpt lat="-6.964192" lon="-34.832191">
<ele>1.710000</ele>
<time>2018-07-11T07:43:44Z</time>
<name></name>
<desc></desc>
<sym>Waypoint</sym>
</wpt>
<wpt lat="-6.962909" lon="-34.833015">
<ele>16.529999</ele>
<time>2018-07-11T09:40:28Z</time>
<name></name>
<desc></desc>
<sym>Waypoint</sym>
</wpt>
<wpt lat="-6.964061" lon="-34.832699">
<ele>5.190000</ele>
<time>2018-07-11T10:00:35Z</time>
<name></name>
<desc></desc>
<sym>Waypoint</sym>
</wpt>
<wpt lat="-6.965837" lon="-34.833324">
<ele>-9.400000</ele>
<time>2018-07-11T10:17:21Z</time>
<name></name>
<desc></desc>
<sym>Waypoint</sym>
</wpt>
<wpt lat="-6.968798" lon="-34.834824">
<ele>14.540000</ele>
<time>2018-07-11T10:30:31Z</time>
<name></name>
<desc></desc>
<sym>Waypoint</sym>
</wpt>
<wpt lat="-6.968625" lon="-34.834839">
<ele>-0.700000</ele>
<time>2018-07-11T10:32:38Z</time>
<name></name>
<desc></desc>
<sym>Waypoint</sym>
</wpt>
<wpt lat="-6.968537" lon="-34.834896">
<ele>17.209999</ele>
<time>2018-07-12T07:46:11Z</time>
<name></name>
<desc></desc>
<sym>Waypoint</sym>
</wpt>
<wpt lat="-6.966873" lon="-34.834175">
<ele>36.459999</ele>
<time>2018-07-12T07:52:27Z</time>
<name></name>
<desc></desc>
<sym>Waypoint</sym>
</wpt>
<wpt lat="-6.964634" lon="-34.832512">
<ele>8.160000</ele>
<time>2018-07-12T08:20:05Z</time>
<name></name>
<desc></desc>
<sym>Waypoint</sym>
</wpt>
<wpt lat="-6.964406" lon="-34.832428">
<ele>2.650000</ele>
<time>2018-07-12T08:21:00Z</time>
<name></name>
<desc></desc>
<sym>Waypoint</sym>
</wpt>
<wpt lat="-6.963182" lon="-34.832481">
<ele>4.130000</ele>
<time>2018-07-12T08:41:23Z</time>
<name></name>
<desc></desc>
<sym>Waypoint</sym>
</wpt>
<wpt lat="-6.961647" lon="-34.831699">
<ele>22.180000</ele>
<time>2018-07-12T09:16:58Z</time>
<name></name>
<desc></desc>
<sym>Waypoint</sym>
</wpt>
<wpt lat="-7.171031" lon="-34.844830">
<ele>97.739998</ele>
<time>2018-07-13T14:25:38Z</time>
<name></name>
<desc></desc>
<sym>Waypoint</sym>
</wpt>
<wpt lat="-6.965426" lon="-34.833035">
<ele>13.130000</ele>
<time>2018-07-14T10:41:18Z</time>
<name></name>
<desc></desc>
<sym>Waypoint</sym>
</wpt>
<wpt lat="-6.962153" lon="-34.817410">
<ele>15.450000</ele>
<time>2018-07-14T12:00:05Z</time>
<name></name>
<desc></desc>
<sym>Waypoint</sym>
</wpt>
<wpt lat="-6.965107" lon="-34.833076">
<ele>16.959999</ele>
<time>2018-07-14T13:25:30Z</time>
<name></name>
<desc></desc>
<sym>Waypoint</sym>
</wpt>
<wpt lat="-6.965309" lon="-34.832863">
<ele>21.910000</ele>
<time>2018-07-14T13:39:07Z</time>
<name></name>
<desc></desc>
<sym>Waypoint</sym>
</wpt>
<wpt lat="-6.897177" lon="-34.675865">
<ele>10.460000</ele>
<time>2018-07-17T13:25:31Z</time>
<name></name>
<desc></desc>
<sym>Waypoint</sym>
</wpt>
<wpt lat="-6.897072" lon="-34.675884">
<ele>6.500000</ele>
<time>2018-07-17T13:25:46Z</time>
<name></name>
<desc></desc>
<sym>Waypoint</sym>
</wpt>
<wpt lat="-6.964505" lon="-34.686779">
<ele>2.400000</ele>
<time>2018-07-20T13:56:30Z</time>
<name></name>
<desc></desc>
<sym>Waypoint</sym>
</wpt>
<wpt lat="-6.871686" lon="-34.746506">
<ele>18.869999</ele>
<time>2018-07-24T15:40:02Z</time>
<name></name>
<desc></desc>
<sym>Waypoint</sym>
</wpt>
<wpt lat="-6.864068" lon="-34.747295">
<ele>-10.090000</ele>
<time>2018-07-24T20:46:49Z</time>
<name></name>
<desc></desc>
<sym>Waypoint</sym>
</wpt>
<wpt lat="-7.027369" lon="-34.689068">
<ele>-36.419998</ele>
<time>2018-07-26T14:38:19Z</time>
<name></name>
<desc></desc>
<sym>Waypoint</sym>
</wpt>
<wpt lat="-6.966005" lon="-34.837135">
<ele>-4.920000</ele>
<time>2018-07-10T15:54:27Z</time>
<name></name>
<desc></desc>
<sym>Waypoint</sym>
</wpt>
<wpt lat="-6.965993" lon="-34.837105">
<ele>-0.080000</ele>
<time>2018-07-10T15:54:42Z</time>
<name></name>
<desc></desc>
<sym>Waypoint</sym>
</wpt>
<wpt lat="-7.178688" lon="-34.891468">
<ele>53.079998</ele>
<time>2018-07-29T14:26:37Z</time>
<name></name>
<desc></desc>
<sym>Waypoint</sym>
</wpt>
<wpt lat="-7.301440" lon="-34.815678">
<ele>84.820000</ele>
<time>2018-08-02T21:45:06Z</time>
<name></name>
<desc></desc>
<sym>Waypoint</sym>
</wpt>
<wpt lat="-7.286762" lon="-34.768005">
<ele>12.280000</ele>
<time>2018-08-03T12:17:44Z</time>
<name></name>
<desc></desc>
<sym>Waypoint</sym>
</wpt>
<wpt lat="-7.301632" lon="-34.815693">
<ele>77.259995</ele>
<time>2018-07-23T18:23:33Z</time>
<name></name>
<desc></desc>
<sym>Waypoint</sym>
</wpt>
<wpt lat="-7.301625" lon="-34.815681">
<ele>70.949997</ele>
<time>2018-07-23T18:26:19Z</time>
<name></name>
<desc></desc>
<sym>Waypoint</sym>
</wpt>
<wpt lat="-7.301507" lon="-34.815815">
<ele>64.199997</ele>
<time>2018-07-25T10:56:12Z</time>
<name></name>
<desc></desc>
<sym>Waypoint</sym>
</wpt>
<wpt lat="-7.170795" lon="-34.844822">
<ele>-30.160000</ele>
<time>2018-07-12T16:06:05Z</time>
<name></name>
<desc></desc>
<sym>Waypoint</sym>
</wpt>
<wpt lat="-7.284803" lon="-34.800426">
<ele>61.079998</ele>
<time>2018-07-23T10:14:50Z</time>
<name></name>
<desc></desc>
<sym>Waypoint</sym>
</wpt>
<wpt lat="-7.170772" lon="-34.844658">
<ele>23.139999</ele>
<time>2018-08-06T10:34:39Z</time>
<name></name>
<desc></desc>
<sym>Waypoint</sym>
</wpt>
<wpt lat="-7.165110" lon="-34.796555">
<ele>37.000000</ele>
<time>2018-07-14T16:26:55Z</time>
<name></name>
<desc></desc>
<sym>Waypoint</sym>
</wpt>
<wpt lat="-7.165226" lon="-34.796417">
<ele>53.789997</ele>
<time>2018-07-14T16:28:04Z</time>
<name></name>
<desc></desc>
<sym>Waypoint</sym>
</wpt>
<wpt lat="-7.165546" lon="-34.796669">
<ele>14.809999</ele>
<time>2018-07-17T18:31:07Z</time>
<name></name>
<desc></desc>
<sym>Waypoint</sym>
</wpt>
<wpt lat="-7.165196" lon="-34.796471">
<ele>187.000000</ele>
<time>2018-07-14T16:26:00Z</time>
<name></name>
<desc></desc>
<sym>Waypoint</sym>
</wpt>
<wpt lat="-7.165161" lon="-34.796848">
<ele>17.840000</ele>
<time>2018-07-14T20:24:11Z</time>
<name></name>
<desc></desc>
<sym>Waypoint</sym>
</wpt>
<wpt lat="-7.165143" lon="-34.796867">
<ele>22.549999</ele>
<time>2018-07-14T20:24:19Z</time>
<name></name>
<desc></desc>
<sym>Waypoint</sym>
</wpt>
<wpt lat="-7.165250" lon="-34.796886">
<ele>-8.000000</ele>
<time>2018-07-18T01:45:21Z</time>
<name></name>
<desc></desc>
<sym>Waypoint</sym>
</wpt>
<wpt lat="-6.964072" lon="-34.833488">
<ele>10.469999</ele>
<time>2018-07-27T10:13:08Z</time>
<name></name>
<desc></desc>
<sym>Waypoint</sym>
</wpt>
<wpt lat="-6.964397" lon="-34.833546">
<ele>-0.080000</ele>
<time>2018-07-27T10:15:10Z</time>
<name></name>
<desc></desc>
<sym>Waypoint</sym>
</wpt>
<wpt lat="-6.963451" lon="-34.833237">
<ele>-6.390000</ele>
<time>2018-07-31T10:38:40Z</time>
<name></name>
<desc></desc>
<sym>Waypoint</sym>
</wpt>
<wpt lat="-6.963595" lon="-34.833298">
<ele>8.429999</ele>
<time>2018-07-31T10:40:05Z</time>
<name></name>
<desc></desc>
<sym>Waypoint</sym>
</wpt>
<wpt lat="-6.958244" lon="-34.828289">
<ele>29.420000</ele>
<time>2018-07-31T11:38:39Z</time>
<name></name>
<desc></desc>
<sym>Waypoint</sym>
</wpt>
<wpt lat="-6.959282" lon="-34.828091">
<ele>9.920000</ele>
<time>2018-07-31T12:44:56Z</time>
<name></name>
<desc></desc>
<sym>Waypoint</sym>
</wpt>
<wpt lat="-6.962759" lon="-34.832420">
<ele>0.500000</ele>
<time>2018-08-02T09:08:17Z</time>
<name></name>
<desc></desc>
<sym>Waypoint</sym>
</wpt>
<wpt lat="-6.963136" lon="-34.833199">
<ele>5.230000</ele>
<time>2018-08-02T10:33:18Z</time>
<name></name>
<desc></desc>
<sym>Waypoint</sym>
</wpt>
<wpt lat="-6.963303" lon="-34.833302">
<ele>4.910000</ele>
<time>2018-08-02T10:34:43Z</time>
<name></name>
<desc></desc>
<sym>Waypoint</sym>
</wpt>
<wpt lat="-6.964592" lon="-34.833755">
<ele>6.230000</ele>
<time>2018-08-03T09:26:01Z</time>
<name></name>
<desc></desc>
<sym>Waypoint</sym>
</wpt>
<wpt lat="-6.968624" lon="-34.834869">
<ele>-3.510000</ele>
<time>2018-07-25T01:08:58Z</time>
<name></name>
<desc></desc>
<sym>Waypoint</sym>
</wpt>
<wpt lat="-6.957669" lon="-34.830849">
<ele>0.070000</ele>
<time>2018-08-04T08:35:02Z</time>
<name></name>
<desc></desc>
<sym>Waypoint</sym>
</wpt>
<wpt lat="-6.960968" lon="-34.831642">
<ele>2.000000</ele>
<time>2018-08-04T08:50:43Z</time>
<name></name>
<desc></desc>
<sym>Waypoint</sym>
</wpt>
<wpt lat="-6.963784" lon="-34.833450">
<ele>4.260000</ele>
<time>2018-08-06T08:24:21Z</time>
<name></name>
<desc></desc>
<sym>Waypoint</sym>
</wpt>
<wpt lat="-6.961424" lon="-34.831802">
<ele>4.520000</ele>
<time>2018-08-07T09:43:29Z</time>
<name></name>
<desc></desc>
<sym>Waypoint</sym>
</wpt>
<wpt lat="-6.965419" lon="-34.834099">
<ele>-2.960000</ele>
<time>2018-08-07T19:23:31Z</time>
<name></name>
<desc></desc>
<sym>Waypoint</sym>
</wpt>
<wpt lat="-6.962874" lon="-34.832764">
<ele>2.840000</ele>
<time>2018-08-07T19:38:11Z</time>
<name></name>
<desc></desc>
<sym>Waypoint</sym>
</wpt>
<wpt lat="-6.961515" lon="-34.831726">
<ele>5.740000</ele>
<time>2018-08-07T19:42:29Z</time>
<name></name>
<desc></desc>
<sym>Waypoint</sym>
</wpt>
<wpt lat="-6.962497" lon="-34.833164">
<ele>2.080000</ele>
<time>2018-08-08T08:24:12Z</time>
<name></name>
<desc></desc>
<sym>Waypoint</sym>
</wpt>
<wpt lat="-6.962290" lon="-34.833199">
<ele>-0.430000</ele>
<time>2018-08-08T08:25:03Z</time>
<name></name>
<desc></desc>
<sym>Waypoint</sym>
</wpt>
<wpt lat="-6.962262" lon="-34.833160">
<ele>-0.890000</ele>
<time>2018-08-08T08:25:18Z</time>
<name></name>
<desc></desc>
<sym>Waypoint</sym>
</wpt>
<wpt lat="-6.958811" lon="-34.831455">
<ele>11.389999</ele>
<time>2018-07-25T09:46:39Z</time>
<name></name>
<desc></desc>
<sym>Waypoint</sym>
</wpt>
<wpt lat="-6.968651" lon="-34.834728">
<ele>0.960000</ele>
<time>2018-08-13T19:09:36Z</time>
<name></name>
<desc></desc>
<sym>Waypoint</sym>
</wpt>
<wpt lat="-7.179941" lon="-34.873978">
<ele>29.830000</ele>
<time>2018-08-13T21:21:32Z</time>
<name></name>
<desc></desc>
<sym>Waypoint</sym>
</wpt>
<wpt lat="-7.178782" lon="-34.891373">
<ele>45.279999</ele>
<time>2018-08-13T21:34:15Z</time>
<name></name>
<desc></desc>
<sym>Waypoint</sym>
</wpt>
<wpt lat="-6.968619" lon="-34.834709">
<ele>-25.920000</ele>
<time>2018-07-25T11:20:10Z</time>
<name></name>
<desc></desc>
<sym>Waypoint</sym>
</wpt>
<wpt lat="-6.964061" lon="-34.833260">
<ele>3.430000</ele>
<time>2018-07-26T11:13:39Z</time>
<name></name>
<desc></desc>
<sym>Waypoint</sym>
</wpt>
<wpt lat="-6.964122" lon="-34.833309">
<ele>7.980000</ele>
<time>2018-07-26T11:16:07Z</time>
<name></name>
<desc></desc>
<sym>Waypoint</sym>
</wpt>
<wpt lat="-6.968508" lon="-34.835030">
<ele>-37.020000</ele>
<time>2018-07-27T07:14:01Z</time>
<name></name>
<desc></desc>
<sym>Waypoint</sym>
</wpt>
<wpt lat="-6.964604" lon="-34.833839">
<ele>-2.350000</ele>
<time>2018-07-27T07:45:07Z</time>
<name></name>
<desc></desc>
<sym>Waypoint</sym>
</wpt>
<wpt lat="-6.959173" lon="-34.831108">
<ele>4.030000</ele>
<time>2018-07-27T08:08:59Z</time>
<name></name>
<desc></desc>
<sym>Waypoint</sym>
</wpt>
<wpt lat="-6.960599" lon="-34.831184">
<ele>4.610000</ele>
<time>2018-07-27T08:35:21Z</time>
<name></name>
<desc></desc>
<sym>Waypoint</sym>
</wpt>
<wpt lat="-6.959107" lon="-34.830505">
<ele>3.680000</ele>
<time>2018-07-27T09:02:18Z</time>
<name></name>
<desc></desc>
<sym>Waypoint</sym>
</wpt>
<wpt lat="-6.959230" lon="-34.830498">
<ele>8.900000</ele>
<time>2018-07-27T09:03:27Z</time>
<name></name>
<desc></desc>
<sym>Waypoint</sym>
</wpt>
<wpt lat="-6.959340" lon="-34.830544">
<ele>6.930000</ele>
<time>2018-07-27T09:07:31Z</time>
<name></name>
<desc></desc>
<sym>Waypoint</sym>
</wpt>
<wpt lat="-6.959455" lon="-34.830433">
<ele>11.020000</ele>
<time>2018-07-27T09:38:49Z</time>
<name></name>
<desc></desc>
<sym>Waypoint</sym>
</wpt>
<wpt lat="-6.963943" lon="-34.833267">
<ele>-8.360000</ele>
<time>2018-07-27T09:54:50Z</time>
<name></name>
<desc></desc>
<sym>Waypoint</sym>
</wpt>
<wpt lat="-6.964226" lon="-34.833374">
<ele>-9.280000</ele>
<time>2018-07-27T09:56:34Z</time>
<name></name>
<desc></desc>
<sym>Waypoint</sym>
</wpt>
<wpt lat="-7.285798" lon="-34.798458">
<ele>-5.260000</ele>
<time>2018-07-26T19:46:58Z</time>
<name></name>
<desc></desc>
<sym>Waypoint</sym>
</wpt>
<wpt lat="-7.284704" lon="-34.800076">
<ele>-1.360000</ele>
<time>2018-07-25T10:08:00Z</time>
<name></name>
<desc></desc>
<sym>Waypoint</sym>
</wpt>
<wpt lat="-7.284708" lon="-34.800121">
<ele>17.010000</ele>
<time>2018-07-25T10:45:13Z</time>
<name></name>
<desc></desc>
<sym>Waypoint</sym>
</wpt>
<wpt lat="-7.284852" lon="-34.800423">
<ele>-13.020000</ele>
<time>2018-07-24T14:18:06Z</time>
<name></name>
<desc></desc>
<sym>Waypoint</sym>
</wpt>
<wpt lat="-7.284955" lon="-34.800255">
<ele>-26.650000</ele>
<time>2018-07-24T14:28:29Z</time>
<name></name>
<desc></desc>
<sym>Waypoint</sym>
</wpt>
<wpt lat="-7.291250" lon="-34.810776">
<ele>41.200001</ele>
<time>2018-07-24T15:56:47Z</time>
<name></name>
<desc></desc>
<sym>Waypoint</sym>
</wpt>
<wpt lat="-7.291222" lon="-34.810745">
<ele>45.379997</ele>
<time>2018-07-24T15:57:00Z</time>
<name></name>
<desc></desc>
<sym>Waypoint</sym>
</wpt>
<wpt lat="-7.167573" lon="-34.841164">
<ele>57.559998</ele>
<time>2018-07-23T09:41:51Z</time>
<name></name>
<desc></desc>
<sym>Waypoint</sym>
</wpt>
<wpt lat="-7.240217" lon="-34.836189">
<ele>-17.389999</ele>
<time>2018-07-23T10:02:46Z</time>
<name></name>
<desc></desc>
<sym>Waypoint</sym>
</wpt>
<wpt lat="-7.282292" lon="-34.801208">
<ele>21.969999</ele>
<time>2018-07-23T10:12:21Z</time>
<name></name>
<desc></desc>
<sym>Waypoint</sym>
</wpt>
<wpt lat="-7.284666" lon="-34.800385">
<ele>23.100000</ele>
<time>2018-07-23T10:14:11Z</time>
<name></name>
<desc></desc>
<sym>Waypoint</sym>
</wpt>
<wpt lat="-7.284525" lon="-34.800381">
<ele>31.590000</ele>
<time>2018-07-23T12:03:03Z</time>
<name></name>
<desc></desc>
<sym>Waypoint</sym>
</wpt>
<wpt lat="-7.285008" lon="-34.802151">
<ele>17.090000</ele>
<time>2018-07-23T12:35:58Z</time>
<name></name>
<desc></desc>
<sym>Waypoint</sym>
</wpt>
<wpt lat="-7.285837" lon="-34.798477">
<ele>7.060000</ele>
<time>2018-07-30T12:24:56Z</time>
<name></name>
<desc></desc>
<sym>Waypoint</sym>
</wpt>
<wpt lat="-7.285839" lon="-34.798519">
<ele>20.670000</ele>
<time>2018-07-30T12:27:04Z</time>
<name></name>
<desc></desc>
<sym>Waypoint</sym>
</wpt>
<wpt lat="-7.284571" lon="-34.800343">
<ele>17.959999</ele>
<time>2018-07-30T13:55:23Z</time>
<name></name>
<desc></desc>
<sym>Waypoint</sym>
</wpt>
<wpt lat="-7.284619" lon="-34.800446">
<ele>18.070000</ele>
<time>2018-07-30T13:55:54Z</time>
<name></name>
<desc></desc>
<sym>Waypoint</sym>
</wpt>
<wpt lat="-7.284543" lon="-34.800564">
<ele>2.590000</ele>
<time>2018-07-30T14:21:31Z</time>
<name></name>
<desc></desc>
<sym>Waypoint</sym>
</wpt>
<wpt lat="-7.284511" lon="-34.800381">
<ele>33.250000</ele>
<time>2018-07-30T15:05:54Z</time>
<name></name>
<desc></desc>
<sym>Waypoint</sym>
</wpt>
<wpt lat="-7.284757" lon="-34.800770">
<ele>9.550000</ele>
<time>2018-07-30T16:20:04Z</time>
<name></name>
<desc></desc>
<sym>Waypoint</sym>
</wpt>
<wpt lat="-7.284677" lon="-34.800465">
<ele>15.530000</ele>
<time>2018-07-30T16:45:33Z</time>
<name></name>
<desc></desc>
<sym>Waypoint</sym>
</wpt>
<wpt lat="-7.284663" lon="-34.800182">
<ele>46.340000</ele>
<time>2018-07-30T16:45:45Z</time>
<name></name>
<desc></desc>
<sym>Waypoint</sym>
</wpt>
<wpt lat="-7.284645" lon="-34.800251">
<ele>31.740000</ele>
<time>2018-07-30T16:45:53Z</time>
<name></name>
<desc></desc>
<sym>Waypoint</sym>
</wpt>
<wpt lat="-7.284572" lon="-34.800236">
<ele>42.759998</ele>
<time>2018-07-30T16:46:00Z</time>
<name></name>
<desc></desc>
<sym>Waypoint</sym>
</wpt>
<trk>
<name>20180818-112754(1)</name>
<desc>Color:004000ff</desc>
<trkseg>
<trkpt lat="-7.170630" lon="-34.844849">
<ele>39.669998</ele>
<time>2018-07-09T11:57:32Z</time>
<speed>0.00</speed>
</trkpt>
<trkpt lat="-7.170648" lon="-34.844734">
<ele>36.200001</ele>
<time>2018-07-09T11:57:37Z</time>
<speed>1.15</speed>
</trkpt>
<trkpt lat="-7.170655" lon="-34.844677">
<ele>38.209999</ele>
<time>2018-07-09T11:57:42Z</time>
<speed>1.03</speed>
</trkpt>
<trkpt lat="-7.170665" lon="-34.844639">
<ele>39.849998</ele>
<time>2018-07-09T11:57:47Z</time>
<speed>0.33</speed>
</trkpt>
<trkpt lat="-7.170615" lon="-34.844543">
<ele>17.070000</ele>
<time>2018-07-09T11:57:52Z</time>
<speed>0.97</speed>
</trkpt>
<trkpt lat="-7.170573" lon="-34.844509">
<ele>16.879999</ele>
<time>2018-07-09T11:57:57Z</time>
<speed>0.86</speed>
</trkpt>
<trkpt lat="-7.170544" lon="-34.844505">
<ele>18.799999</ele>
<time>2018-07-09T11:58:02Z</time>
<speed>0.48</speed>
</trkpt>
<trkpt lat="-7.170540" lon="-34.844505">
<ele>19.309999</ele>
<time>2018-07-09T11:58:07Z</time>
<speed>0.00</speed>
</trkpt>
<trkpt lat="-7.170540" lon="-34.844505">
<ele>19.309999</ele>
<time>2018-07-09T11:58:12Z</time>
<speed>0.00</speed>
</trkpt>
<trkpt lat="-7.170540" lon="-34.844505">
<ele>19.309999</ele>
<time>2018-07-09T11:58:17Z</time>
<speed>0.00</speed>
</trkpt>
<trkpt lat="-7.170540" lon="-34.844505">
<ele>19.309999</ele>
<time>2018-07-09T11:58:22Z</time>
<speed>0.00</speed>
</trkpt>
<trkpt lat="-7.170571" lon="-34.844517">
<ele>18.889999</ele>
<time>2018-07-09T11:58:27Z</time>
<speed>0.77</speed>
</trkpt>
<trkpt lat="-7.170546" lon="-34.844509">
<ele>19.369999</ele>
<time>2018-07-09T11:58:32Z</time>
<speed>0.49</speed>
</trkpt>
<trkpt lat="-7.170538" lon="-34.844521">
<ele>19.430000</ele>
<time>2018-07-09T11:58:37Z</time>
<speed>0.00</speed>
</trkpt>
<trkpt lat="-7.170526" lon="-34.844547">
<ele>19.809999</ele>
<time>2018-07-09T11:58:42Z</time>
<speed>0.58</speed>
</trkpt>
<trkpt lat="-7.170545" lon="-34.844585">
<ele>19.750000</ele>
<time>2018-07-09T11:58:47Z</time>
<speed>0.93</speed>
</trkpt>
<trkpt lat="-7.170553" lon="-34.844624">
<ele>19.730000</ele>
<time>2018-07-09T11:58:52Z</time>
<speed>1.00</speed>
</trkpt>
<trkpt lat="-7.170542" lon="-34.844753">
<ele>19.709999</ele>
<time>2018-07-09T11:59:08Z</time>
<speed>0.00</speed>
</trkpt>
<trkpt lat="-7.170542" lon="-34.844753">
<ele>19.709999</ele>
<time>2018-07-09T11:59:24Z</time>
<speed>0.00</speed>
</trkpt>
<trkpt lat="-7.170542" lon="-34.844753">
<ele>19.709999</ele>
<time>2018-07-09T11:59:40Z</time>
<speed>0.00</speed>
</trkpt>
<trkpt lat="-7.170665" lon="-34.844776">
<ele>92.110001</ele>
<time>2018-07-09T12:02:26Z</time>
<speed>0.00</speed>
</trkpt>
<trkpt lat="-7.170665" lon="-34.844776">
<ele>92.110001</ele>
<time>2018-07-09T12:02:31Z</time>
<speed>0.00</speed>
</trkpt>
<trkpt lat="-7.170665" lon="-34.844776">
<ele>92.110001</ele>
<time>2018-07-09T12:02:37Z</time>
<speed>0.00</speed>
</trkpt>
<trkpt lat="-7.170665" lon="-34.844776">
<ele>92.110001</ele>
<time>2018-07-09T12:02:42Z</time>
<speed>0.00</speed>
</trkpt>
<trkpt lat="-7.170765" lon="-34.844566">
<ele>30.349998</ele>
<time>2018-07-09T12:07:23Z</time>
<speed>0.63</speed>
</trkpt>
<trkpt lat="-7.170761" lon="-34.844650">
<ele>48.820000</ele>
<time>2018-07-09T12:07:28Z</time>
<speed>0.00</speed>
</trkpt>
<trkpt lat="-7.170761" lon="-34.844650">
<ele>48.820000</ele>
<time>2018-07-09T12:07:33Z</time>
<speed>0.00</speed>
</trkpt>
<trkpt lat="-7.170707" lon="-34.844635">
<ele>44.559998</ele>
<time>2018-07-09T12:07:38Z</time>
<speed>0.79</speed>
</trkpt>
<trkpt lat="-7.170676" lon="-34.844627">
<ele>43.660000</ele>
<time>2018-07-09T12:07:43Z</time>
<speed>0.83</speed>
</trkpt>
<trkpt lat="-7.170631" lon="-34.844601">
<ele>43.129997</ele>
<time>2018-07-09T12:07:48Z</time>
<speed>1.13</speed>
</trkpt>
<trkpt lat="-7.170638" lon="-34.844601">
<ele>42.700001</ele>
<time>2018-07-09T12:08:04Z</time>
<speed>0.00</speed>
</trkpt>
<trkpt lat="-7.170638" lon="-34.844601">
<ele>42.700001</ele>
<time>2018-07-09T12:08:20Z</time>
<speed>0.00</speed>
</trkpt>
<trkpt lat="-7.170638" lon="-34.844601">
<ele>42.700001</ele>
<time>2018-07-09T12:08:36Z</time>
<speed>0.00</speed>
</trkpt>
<trkpt lat="-7.170638" lon="-34.844601">
<ele>42.700001</ele>
<time>2018-07-09T12:08:52Z</time>
<speed>0.00</speed>
</trkpt>
<trkpt lat="-7.170703" lon="-34.844688">
<ele>55.090000</ele>
<time>2018-07-09T12:14:26Z</time>
<speed>0.00</speed>
</trkpt>
<trkpt lat="-7.170703" lon="-34.844688">
<ele>55.090000</ele>
<time>2018-07-09T12:14:27Z</time>
<speed>0.00</speed>
</trkpt>
<trkpt lat="-7.170703" lon="-34.844688">
<ele>55.090000</ele>
<time>2018-07-09T12:14:28Z</time>
<speed>0.00</speed>
</trkpt>
<trkpt lat="-7.170703" lon="-34.844688">
<ele>55.090000</ele>
<time>2018-07-09T12:14:29Z</time>
<speed>0.00</speed>
</trkpt>
<trkpt lat="-7.170703" lon="-34.844688">
<ele>55.090000</ele>
<time>2018-07-09T12:14:30Z</time>
<speed>0.00</speed>
</trkpt>
<trkpt lat="-7.170703" lon="-34.844688">
<ele>55.090000</ele>
<time>2018-07-09T12:14:31Z</time>
<speed>0.00</speed>
</trkpt>
<trkpt lat="-7.170703" lon="-34.844688">
<ele>55.090000</ele>
<time>2018-07-09T12:14:32Z</time>
<speed>0.00</speed>
</trkpt>
<trkpt lat="-7.170703" lon="-34.844688">
<ele>55.090000</ele>
<time>2018-07-09T12:14:33Z</time>
<speed>0.00</speed>
</trkpt>
<trkpt lat="-7.170703" lon="-34.844688">
<ele>55.090000</ele>
<time>2018-07-09T12:14:34Z</time>
<speed>0.00</speed>
</trkpt>
<trkpt lat="-7.170703" lon="-34.844688">
<ele>55.090000</ele>
<time>2018-07-09T12:14:35Z</time>
<speed>0.00</speed>
</trkpt>
<trkpt lat="-7.170703" lon="-34.844688">
<ele>55.090000</ele>
<time>2018-07-09T12:14:36Z</time>
<speed>0.00</speed>
</trkpt>
<trkpt lat="-7.170703" lon="-34.844688">
<ele>55.090000</ele>
<time>2018-07-09T12:14:38Z</time>
<speed>0.00</speed>
</trkpt>
<trkpt lat="-7.170703" lon="-34.844688">
<ele>55.090000</ele>
<time>2018-07-09T12:14:40Z</time>
<speed>0.00</speed>
</trkpt>
<trkpt lat="-7.170703" lon="-34.844688">
<ele>55.090000</ele>
<time>2018-07-09T12:14:41Z</time>
<speed>0.00</speed>
</trkpt>
<trkpt lat="-7.170703" lon="-34.844688">
<ele>55.090000</ele>
<time>2018-07-09T12:14:42Z</time>
<speed>0.00</speed>
</trkpt>
<trkpt lat="-7.170703" lon="-34.844688">
<ele>55.090000</ele>
<time>2018-07-09T12:14:43Z</time>
<speed>0.00</speed>
</trkpt>
<trkpt lat="-7.170703" lon="-34.844688">
<ele>55.090000</ele>
<time>2018-07-09T12:14:45Z</time>
<speed>0.00</speed>
</trkpt>
<trkpt lat="-7.170703" lon="-34.844688">
<ele>55.090000</ele>
<time>2018-07-09T12:14:46Z</time>
<speed>0.00</speed>
</trkpt>
<trkpt lat="-7.170703" lon="-34.844688">
<ele>55.090000</ele>
<time>2018-07-09T12:14:48Z</time>
<speed>0.00</speed>
</trkpt>
<trkpt lat="-7.170703" lon="-34.844688">
<ele>55.090000</ele>
<time>2018-07-09T12:14:49Z</time>
<speed>0.00</speed>
</trkpt>
<trkpt lat="-7.170703" lon="-34.844688">
<ele>55.090000</ele>
<time>2018-07-09T12:14:50Z</time>
<speed>0.00</speed>
</trkpt>
<trkpt lat="-7.170703" lon="-34.844688">
<ele>55.090000</ele>
<time>2018-07-09T12:14:51Z</time>
<speed>0.00</speed>
</trkpt>
<trkpt lat="-7.170703" lon="-34.844688">
<ele>55.090000</ele>
<time>2018-07-09T12:14:53Z</time>
<speed>0.00</speed>
</trkpt>
<trkpt lat="-7.170703" lon="-34.844688">
<ele>55.090000</ele>
<time>2018-07-09T12:14:55Z</time>
<speed>0.00</speed>
</trkpt>
<trkpt lat="-7.170703" lon="-34.844688">
<ele>55.090000</ele>
<time>2018-07-09T12:14:56Z</time>
<speed>0.00</speed>
</trkpt>
<trkpt lat="-7.170703" lon="-34.844688">
<ele>55.090000</ele>
<time>2018-07-09T12:14:57Z</time>
<speed>0.00</speed>
</trkpt>
<trkpt lat="-7.170703" lon="-34.844688">
<ele>55.090000</ele>
<time>2018-07-09T12:14:58Z</time>
<speed>0.00</speed>
</trkpt>
<trkpt lat="-7.170703" lon="-34.844688">
<ele>55.090000</ele>
<time>2018-07-09T12:15:00Z</time>
<speed>0.00</speed>
</trkpt>
<trkpt lat="-7.170703" lon="-34.844688">
<ele>55.090000</ele>
<time>2018-07-09T12:15:01Z</time>
<speed>0.00</speed>
</trkpt>
<trkpt lat="-7.170703" lon="-34.844688">
<ele>55.090000</ele>
<time>2018-07-09T12:15:02Z</time>
<speed>0.00</speed>
</trkpt>
<trkpt lat="-7.170703" lon="-34.844688">
<ele>55.090000</ele>
<time>2018-07-09T12:15:03Z</time>
<speed>0.00</speed>
</trkpt>
<trkpt lat="-7.170703" lon="-34.844688">
<ele>55.090000</ele>
<time>2018-07-09T12:15:04Z</time>
<speed>0.00</speed>
</trkpt>
<trkpt lat="-7.170703" lon="-34.844688">
<ele>55.090000</ele>
<time>2018-07-09T12:15:05Z</time>
<speed>0.00</speed>
</trkpt>
<trkpt lat="-7.170703" lon="-34.844688">
<ele>55.090000</ele>
<time>2018-07-09T12:15:06Z</time>
<speed>0.00</speed>
</trkpt>
<trkpt lat="-7.170703" lon="-34.844688">
<ele>55.090000</ele>
<time>2018-07-09T12:15:08Z</time>
<speed>0.00</speed>
</trkpt>
<trkpt lat="-7.170703" lon="-34.844688">
<ele>55.090000</ele>
<time>2018-07-09T12:15:10Z</time>
<speed>0.00</speed>
</trkpt>
<trkpt lat="-7.170703" lon="-34.844688">
<ele>55.090000</ele>
<time>2018-07-09T12:15:11Z</time>
<speed>0.00</speed>
</trkpt>
<trkpt lat="-7.170703" lon="-34.844688">
<ele>55.090000</ele>
<time>2018-07-09T12:15:12Z</time>
<speed>0.00</speed>
</trkpt>
<trkpt lat="-7.170703" lon="-34.844688">
<ele>55.090000</ele>
<time>2018-07-09T12:15:13Z</time>
<speed>0.00</speed>
</trkpt>
<trkpt lat="-7.170703" lon="-34.844688">
<ele>55.090000</ele>
<time>2018-07-09T12:15:15Z</time>
<speed>0.00</speed>
</trkpt>
<trkpt lat="-7.170703" lon="-34.844688">
<ele>55.090000</ele>
<time>2018-07-09T12:15:16Z</time>
<speed>0.00</speed>
</trkpt>
<trkpt lat="-7.170703" lon="-34.844688">
<ele>55.090000</ele>
<time>2018-07-09T12:15:17Z</time>
<speed>0.00</speed>
</trkpt>
<trkpt lat="-7.170703" lon="-34.844688">
<ele>55.090000</ele>
<time>2018-07-09T12:15:18Z</time>
<speed>0.00</speed>
</trkpt>
<trkpt lat="-7.170703" lon="-34.844688">
<ele>55.090000</ele>
<time>2018-07-09T12:15:20Z</time>
<speed>0.00</speed>
</trkpt>
<trkpt lat="-7.170703" lon="-34.844688">
<ele>55.090000</ele>
<time>2018-07-09T12:15:21Z</time>
<speed>0.00</speed>
</trkpt>
<trkpt lat="-7.170703" lon="-34.844688">
<ele>55.090000</ele>
<time>2018-07-09T12:15:22Z</time>
<speed>0.00</speed>
</trkpt>
<trkpt lat="-7.170703" lon="-34.844688">
<ele>55.090000</ele>
<time>2018-07-09T12:15:24Z</time>
<speed>0.00</speed>
</trkpt>
<trkpt lat="-7.170703" lon="-34.844688">
<ele>55.090000</ele>
<time>2018-07-09T12:15:25Z</time>
<speed>0.00</speed>
</trkpt>
<trkpt lat="-7.170703" lon="-34.844688">
<ele>55.090000</ele>
<time>2018-07-09T12:15:26Z</time>
<speed>0.00</speed>
</trkpt>
<trkpt lat="-7.170703" lon="-34.844688">
<ele>55.090000</ele>
<time>2018-07-09T12:15:27Z</time>
<speed>0.00</speed>
</trkpt>
<trkpt lat="-7.170773" lon="-34.844719">
<ele>17.449999</ele>
<time>2018-07-09T12:19:00Z</time>
<speed>0.00</speed>
</trkpt>
<trkpt lat="-7.170773" lon="-34.844719">
<ele>17.449999</ele>
<time>2018-07-09T12:19:01Z</time>
<speed>0.00</speed>
</trkpt>
<trkpt lat="-7.170654" lon="-34.844704">
<ele>25.209999</ele>
<time>2018-07-09T12:19:02Z</time>
<speed>1.73</speed>
</trkpt>
<trkpt lat="-7.170615" lon="-34.844696">
<ele>28.049999</ele>
<time>2018-07-09T12:19:03Z</time>
<speed>1.62</speed>
</trkpt>
<trkpt lat="-7.170590" lon="-34.844677">
<ele>29.349998</ele>
<time>2018-07-09T12:19:04Z</time>
<speed>2.25</speed>
</trkpt>
<trkpt lat="-7.170590" lon="-34.844658">
<ele>29.320000</ele>
<time>2018-07-09T12:19:05Z</time>
<speed>1.90</speed>
</trkpt>
<trkpt lat="-7.170589" lon="-34.844654">
<ele>28.740000</ele>
<time>2018-07-09T12:19:06Z</time>
<speed>1.22</speed>
</trkpt>
<trkpt lat="-7.170597" lon="-34.844639">
<ele>26.599998</ele>
<time>2018-07-09T12:19:07Z</time>
<speed>1.32</speed>
</trkpt>
<trkpt lat="-7.170601" lon="-34.844631">
<ele>24.289999</ele>
<time>2018-07-09T12:19:08Z</time>
<speed>1.09</speed>
</trkpt>
<trkpt lat="-7.170603" lon="-34.844624">
<ele>21.869999</ele>
<time>2018-07-09T12:19:09Z</time>
<speed>1.04</speed>
</trkpt>
<trkpt lat="-7.170602" lon="-34.844616">
<ele>20.340000</ele>
<time>2018-07-09T12:19:10Z</time>
<speed>0.89</speed>
</trkpt>
<trkpt lat="-7.170596" lon="-34.844604">
<ele>18.529999</ele>
<time>2018-07-09T12:19:11Z</time>
<speed>0.99</speed>
</trkpt>
<trkpt lat="-7.170606" lon="-34.844498">
<ele>-4.220000</ele>
<time>2018-07-09T12:19:23Z</time>
<speed>0.99</speed>
</trkpt>
<trkpt lat="-7.170634" lon="-34.844521">
<ele>-1.730000</ele>
<time>2018-07-09T12:19:35Z</time>
<speed>1.38</speed>
</trkpt>
<trkpt lat="-7.170643" lon="-34.844593">
<ele>7.890000</ele>
<time>2018-07-09T12:19:43Z</time>
<speed>0.72</speed>
</trkpt>
<trkpt lat="-7.170646" lon="-34.844597">
<ele>7.700000</ele>
<time>2018-07-09T12:19:44Z</time>
<speed>0.70</speed>
</trkpt>
<trkpt lat="-7.170683" lon="-34.844601">
<ele>3.270000</ele>
<time>2018-07-09T12:19:56Z</time>
<speed>0.50</speed>
</trkpt>
<trkpt lat="-7.170695" lon="-34.844593">
<ele>1.330000</ele>
<time>2018-07-09T12:20:08Z</time>
<speed>0.00</speed>
</trkpt>
<trkpt lat="-7.170695" lon="-34.844593">
<ele>1.330000</ele>
<time>2018-07-09T12:20:20Z</time>
<speed>0.00</speed>
</trkpt>
<trkpt lat="-7.170695" lon="-34.844593">
<ele>1.330000</ele>
<time>2018-07-09T12:20:32Z</time>
<speed>0.00</speed>
</trkpt>
</trkseg>
</trk>
<trk>
<name>20180729-105804(1)</name>
<desc>Color:004000ff</desc>
<trkseg>
<trkpt lat="-7.170630" lon="-34.844849">
<ele>39.669998</ele>
<time>2018-07-09T11:57:32Z</time>
<speed>0.00</speed>
</trkpt>
<trkpt lat="-7.170648" lon="-34.844734">
<ele>36.200001</ele>
<time>2018-07-09T11:57:37Z</time>
<speed>1.15</speed>
</trkpt>
<trkpt lat="-7.170655" lon="-34.844677">
<ele>38.209999</ele>
<time>2018-07-09T11:57:42Z</time>
<speed>1.03</speed>
</trkpt>
<trkpt lat="-7.170665" lon="-34.844639">
<ele>39.849998</ele>
<time>2018-07-09T11:57:47Z</time>
<speed>0.33</speed>
</trkpt>
<trkpt lat="-7.170615" lon="-34.844543">
<ele>17.070000</ele>
<time>2018-07-09T11:57:52Z</time>
<speed>0.97</speed>
</trkpt>
<trkpt lat="-7.170573" lon="-34.844509">
<ele>16.879999</ele>
<time>2018-07-09T11:57:57Z</time>
<speed>0.86</speed>
</trkpt>
<trkpt lat="-7.170544" lon="-34.844505">
<ele>18.799999</ele>
<time>2018-07-09T11:58:02Z</time>
<speed>0.48</speed>
</trkpt>
<trkpt lat="-7.170540" lon="-34.844505">
<ele>19.309999</ele>
<time>2018-07-09T11:58:07Z</time>
<speed>0.00</speed>
</trkpt>
<trkpt lat="-7.170540" lon="-34.844505">
<ele>19.309999</ele>
<time>2018-07-09T11:58:12Z</time>
<speed>0.00</speed>
</trkpt>
<trkpt lat="-7.170540" lon="-34.844505">
<ele>19.309999</ele>
<time>2018-07-09T11:58:17Z</time>
<speed>0.00</speed>
</trkpt>
<trkpt lat="-7.170540" lon="-34.844505">
<ele>19.309999</ele>
<time>2018-07-09T11:58:22Z</time>
<speed>0.00</speed>
</trkpt>
<trkpt lat="-7.170571" lon="-34.844517">
<ele>18.889999</ele>
<time>2018-07-09T11:58:27Z</time>
<speed>0.77</speed>
</trkpt>
<trkpt lat="-7.170546" lon="-34.844509">
<ele>19.369999</ele>
<time>2018-07-09T11:58:32Z</time>
<speed>0.49</speed>
</trkpt>
<trkpt lat="-7.170538" lon="-34.844521">
<ele>19.430000</ele>
<time>2018-07-09T11:58:37Z</time>
<speed>0.00</speed>
</trkpt>
<trkpt lat="-7.170526" lon="-34.844547">
<ele>19.809999</ele>
<time>2018-07-09T11:58:42Z</time>
<speed>0.58</speed>
</trkpt>
<trkpt lat="-7.170545" lon="-34.844585">
<ele>19.750000</ele>
<time>2018-07-09T11:58:47Z</time>
<speed>0.93</speed>
</trkpt>
<trkpt lat="-7.170553" lon="-34.844624">
<ele>19.730000</ele>
<time>2018-07-09T11:58:52Z</time>
<speed>1.00</speed>
</trkpt>
<trkpt lat="-7.170542" lon="-34.844753">
<ele>19.709999</ele>
<time>2018-07-09T11:59:08Z</time>
<speed>0.00</speed>
</trkpt>
<trkpt lat="-7.170542" lon="-34.844753">
<ele>19.709999</ele>
<time>2018-07-09T11:59:24Z</time>
<speed>0.00</speed>
</trkpt>
<trkpt lat="-7.170542" lon="-34.844753">
<ele>19.709999</ele>
<time>2018-07-09T11:59:40Z</time>
<speed>0.00</speed>
</trkpt>
<trkpt lat="-7.170665" lon="-34.844776">
<ele>92.110001</ele>
<time>2018-07-09T12:02:26Z</time>
<speed>0.00</speed>
</trkpt>
<trkpt lat="-7.170665" lon="-34.844776">
<ele>92.110001</ele>
<time>2018-07-09T12:02:31Z</time>
<speed>0.00</speed>
</trkpt>
<trkpt lat="-7.170665" lon="-34.844776">
<ele>92.110001</ele>
<time>2018-07-09T12:02:37Z</time>
<speed>0.00</speed>
</trkpt>
<trkpt lat="-7.170665" lon="-34.844776">
<ele>92.110001</ele>
<time>2018-07-09T12:02:42Z</time>
<speed>0.00</speed>
</trkpt>
<trkpt lat="-7.170765" lon="-34.844566">
<ele>30.349998</ele>
<time>2018-07-09T12:07:23Z</time>
<speed>0.63</speed>
</trkpt>
<trkpt lat="-7.170761" lon="-34.844650">
<ele>48.820000</ele>
<time>2018-07-09T12:07:28Z</time>
<speed>0.00</speed>
</trkpt>
<trkpt lat="-7.170761" lon="-34.844650">
<ele>48.820000</ele>
<time>2018-07-09T12:07:33Z</time>
<speed>0.00</speed>
</trkpt>
<trkpt lat="-7.170707" lon="-34.844635">
<ele>44.559998</ele>
<time>2018-07-09T12:07:38Z</time>
<speed>0.79</speed>
</trkpt>
<trkpt lat="-7.170676" lon="-34.844627">
<ele>43.660000</ele>
<time>2018-07-09T12:07:43Z</time>
<speed>0.83</speed>
</trkpt>
<trkpt lat="-7.170631" lon="-34.844601">
<ele>43.129997</ele>
<time>2018-07-09T12:07:48Z</time>
<speed>1.13</speed>
</trkpt>
<trkpt lat="-7.170638" lon="-34.844601">
<ele>42.700001</ele>
<time>2018-07-09T12:08:04Z</time>
<speed>0.00</speed>
</trkpt>
<trkpt lat="-7.170638" lon="-34.844601">
<ele>42.700001</ele>
<time>2018-07-09T12:08:20Z</time>
<speed>0.00</speed>
</trkpt>
<trkpt lat="-7.170638" lon="-34.844601">
<ele>42.700001</ele>
<time>2018-07-09T12:08:36Z</time>
<speed>0.00</speed>
</trkpt>
<trkpt lat="-7.170638" lon="-34.844601">
<ele>42.700001</ele>
<time>2018-07-09T12:08:52Z</time>
<speed>0.00</speed>
</trkpt>
<trkpt lat="-7.170703" lon="-34.844688">
<ele>55.090000</ele>
<time>2018-07-09T12:14:26Z</time>
<speed>0.00</speed>
</trkpt>
<trkpt lat="-7.170703" lon="-34.844688">
<ele>55.090000</ele>
<time>2018-07-09T12:14:27Z</time>
<speed>0.00</speed>
</trkpt>
<trkpt lat="-7.170703" lon="-34.844688">
<ele>55.090000</ele>
<time>2018-07-09T12:14:28Z</time>
<speed>0.00</speed>
</trkpt>
<trkpt lat="-7.170703" lon="-34.844688">
<ele>55.090000</ele>
<time>2018-07-09T12:14:29Z</time>
<speed>0.00</speed>
</trkpt>
<trkpt lat="-7.170703" lon="-34.844688">
<ele>55.090000</ele>
<time>2018-07-09T12:14:30Z</time>
<speed>0.00</speed>
</trkpt>
<trkpt lat="-7.170703" lon="-34.844688">
<ele>55.090000</ele>
<time>2018-07-09T12:14:31Z</time>
<speed>0.00</speed>
</trkpt>
<trkpt lat="-7.170703" lon="-34.844688">
<ele>55.090000</ele>
<time>2018-07-09T12:14:32Z</time>
<speed>0.00</speed>
</trkpt>
<trkpt lat="-7.170703" lon="-34.844688">
<ele>55.090000</ele>
<time>2018-07-09T12:14:33Z</time>
<speed>0.00</speed>
</trkpt>
<trkpt lat="-7.170703" lon="-34.844688">
<ele>55.090000</ele>
<time>2018-07-09T12:14:34Z</time>
<speed>0.00</speed>
</trkpt>
<trkpt lat="-7.170703" lon="-34.844688">
<ele>55.090000</ele>
<time>2018-07-09T12:14:35Z</time>
<speed>0.00</speed>
</trkpt>
<trkpt lat="-7.170703" lon="-34.844688">
<ele>55.090000</ele>
<time>2018-07-09T12:14:36Z</time>
<speed>0.00</speed>
</trkpt>
<trkpt lat="-7.170703" lon="-34.844688">
<ele>55.090000</ele>
<time>2018-07-09T12:14:38Z</time>
<speed>0.00</speed>
</trkpt>
<trkpt lat="-7.170703" lon="-34.844688">
<ele>55.090000</ele>
<time>2018-07-09T12:14:40Z</time>
<speed>0.00</speed>
</trkpt>
<trkpt lat="-7.170703" lon="-34.844688">
<ele>55.090000</ele>
<time>2018-07-09T12:14:41Z</time>
<speed>0.00</speed>
</trkpt>
<trkpt lat="-7.170703" lon="-34.844688">
<ele>55.090000</ele>
<time>2018-07-09T12:14:42Z</time>
<speed>0.00</speed>
</trkpt>
<trkpt lat="-7.170703" lon="-34.844688">
<ele>55.090000</ele>
<time>2018-07-09T12:14:43Z</time>
<speed>0.00</speed>
</trkpt>
<trkpt lat="-7.170703" lon="-34.844688">
<ele>55.090000</ele>
<time>2018-07-09T12:14:45Z</time>
<speed>0.00</speed>
</trkpt>
<trkpt lat="-7.170703" lon="-34.844688">
<ele>55.090000</ele>
<time>2018-07-09T12:14:46Z</time>
<speed>0.00</speed>
</trkpt>
<trkpt lat="-7.170703" lon="-34.844688">
<ele>55.090000</ele>
<time>2018-07-09T12:14:48Z</time>
<speed>0.00</speed>
</trkpt>
<trkpt lat="-7.170703" lon="-34.844688">
<ele>55.090000</ele>
<time>2018-07-09T12:14:49Z</time>
<speed>0.00</speed>
</trkpt>
<trkpt lat="-7.170703" lon="-34.844688">
<ele>55.090000</ele>
<time>2018-07-09T12:14:50Z</time>
<speed>0.00</speed>
</trkpt>
<trkpt lat="-7.170703" lon="-34.844688">
<ele>55.090000</ele>
<time>2018-07-09T12:14:51Z</time>
<speed>0.00</speed>
</trkpt>
<trkpt lat="-7.170703" lon="-34.844688">
<ele>55.090000</ele>
<time>2018-07-09T12:14:53Z</time>
<speed>0.00</speed>
</trkpt>
<trkpt lat="-7.170703" lon="-34.844688">
<ele>55.090000</ele>
<time>2018-07-09T12:14:55Z</time>
<speed>0.00</speed>
</trkpt>
<trkpt lat="-7.170703" lon="-34.844688">
<ele>55.090000</ele>
<time>2018-07-09T12:14:56Z</time>
<speed>0.00</speed>
</trkpt>
<trkpt lat="-7.170703" lon="-34.844688">
<ele>55.090000</ele>
<time>2018-07-09T12:14:57Z</time>
<speed>0.00</speed>
</trkpt>
<trkpt lat="-7.170703" lon="-34.844688">
<ele>55.090000</ele>
<time>2018-07-09T12:14:58Z</time>
<speed>0.00</speed>
</trkpt>
<trkpt lat="-7.170703" lon="-34.844688">
<ele>55.090000</ele>
<time>2018-07-09T12:15:00Z</time>
<speed>0.00</speed>
</trkpt>
<trkpt lat="-7.170703" lon="-34.844688">
<ele>55.090000</ele>
<time>2018-07-09T12:15:01Z</time>
<speed>0.00</speed>
</trkpt>
<trkpt lat="-7.170703" lon="-34.844688">
<ele>55.090000</ele>
<time>2018-07-09T12:15:02Z</time>
<speed>0.00</speed>
</trkpt>
<trkpt lat="-7.170703" lon="-34.844688">
<ele>55.090000</ele>
<time>2018-07-09T12:15:03Z</time>
<speed>0.00</speed>
</trkpt>
<trkpt lat="-7.170703" lon="-34.844688">
<ele>55.090000</ele>
<time>2018-07-09T12:15:04Z</time>
<speed>0.00</speed>
</trkpt>
<trkpt lat="-7.170703" lon="-34.844688">
<ele>55.090000</ele>
<time>2018-07-09T12:15:05Z</time>
<speed>0.00</speed>
</trkpt>
<trkpt lat="-7.170703" lon="-34.844688">
<ele>55.090000</ele>
<time>2018-07-09T12:15:06Z</time>
<speed>0.00</speed>
</trkpt>
<trkpt lat="-7.170703" lon="-34.844688">
<ele>55.090000</ele>
<time>2018-07-09T12:15:08Z</time>
<speed>0.00</speed>
</trkpt>
<trkpt lat="-7.170703" lon="-34.844688">
<ele>55.090000</ele>
<time>2018-07-09T12:15:10Z</time>
<speed>0.00</speed>
</trkpt>
<trkpt lat="-7.170703" lon="-34.844688">
<ele>55.090000</ele>
<time>2018-07-09T12:15:11Z</time>
<speed>0.00</speed>
</trkpt>
<trkpt lat="-7.170703" lon="-34.844688">
<ele>55.090000</ele>
<time>2018-07-09T12:15:12Z</time>
<speed>0.00</speed>
</trkpt>
<trkpt lat="-7.170703" lon="-34.844688">
<ele>55.090000</ele>
<time>2018-07-09T12:15:13Z</time>
<speed>0.00</speed>
</trkpt>
<trkpt lat="-7.170703" lon="-34.844688">
<ele>55.090000</ele>
<time>2018-07-09T12:15:15Z</time>
<speed>0.00</speed>
</trkpt>
<trkpt lat="-7.170703" lon="-34.844688">
<ele>55.090000</ele>
<time>2018-07-09T12:15:16Z</time>
<speed>0.00</speed>
</trkpt>
<trkpt lat="-7.170703" lon="-34.844688">
<ele>55.090000</ele>
<time>2018-07-09T12:15:17Z</time>
<speed>0.00</speed>
</trkpt>
<trkpt lat="-7.170703" lon="-34.844688">
<ele>55.090000</ele>
<time>2018-07-09T12:15:18Z</time>
<speed>0.00</speed>
</trkpt>
<trkpt lat="-7.170703" lon="-34.844688">
<ele>55.090000</ele>
<time>2018-07-09T12:15:20Z</time>
<speed>0.00</speed>
</trkpt>
<trkpt lat="-7.170703" lon="-34.844688">
<ele>55.090000</ele>
<time>2018-07-09T12:15:21Z</time>
<speed>0.00</speed>
</trkpt>
<trkpt lat="-7.170703" lon="-34.844688">
<ele>55.090000</ele>
<time>2018-07-09T12:15:22Z</time>
<speed>0.00</speed>
</trkpt>
<trkpt lat="-7.170703" lon="-34.844688">
<ele>55.090000</ele>
<time>2018-07-09T12:15:24Z</time>
<speed>0.00</speed>
</trkpt>
<trkpt lat="-7.170703" lon="-34.844688">
<ele>55.090000</ele>
<time>2018-07-09T12:15:25Z</time>
<speed>0.00</speed>
</trkpt>
<trkpt lat="-7.170703" lon="-34.844688">
<ele>55.090000</ele>
<time>2018-07-09T12:15:26Z</time>
<speed>0.00</speed>
</trkpt>
<trkpt lat="-7.170703" lon="-34.844688">
<ele>55.090000</ele>
<time>2018-07-09T12:15:27Z</time>
<speed>0.00</speed>
</trkpt>
<trkpt lat="-7.170773" lon="-34.844719">
<ele>17.449999</ele>
<time>2018-07-09T12:19:00Z</time>
<speed>0.00</speed>
</trkpt>
<trkpt lat="-7.170773" lon="-34.844719">
<ele>17.449999</ele>
<time>2018-07-09T12:19:01Z</time>
<speed>0.00</speed>
</trkpt>
<trkpt lat="-7.170654" lon="-34.844704">
<ele>25.209999</ele>
<time>2018-07-09T12:19:02Z</time>
<speed>1.73</speed>
</trkpt>
<trkpt lat="-7.170615" lon="-34.844696">
<ele>28.049999</ele>
<time>2018-07-09T12:19:03Z</time>
<speed>1.62</speed>
</trkpt>
<trkpt lat="-7.170590" lon="-34.844677">
<ele>29.349998</ele>
<time>2018-07-09T12:19:04Z</time>
<speed>2.25</speed>
</trkpt>
<trkpt lat="-7.170590" lon="-34.844658">
<ele>29.320000</ele>
<time>2018-07-09T12:19:05Z</time>
<speed>1.90</speed>
</trkpt>
<trkpt lat="-7.170589" lon="-34.844654">
<ele>28.740000</ele>
<time>2018-07-09T12:19:06Z</time>
<speed>1.22</speed>
</trkpt>
<trkpt lat="-7.170597" lon="-34.844639">
<ele>26.599998</ele>
<time>2018-07-09T12:19:07Z</time>
<speed>1.32</speed>
</trkpt>
<trkpt lat="-7.170601" lon="-34.844631">
<ele>24.289999</ele>
<time>2018-07-09T12:19:08Z</time>
<speed>1.09</speed>
</trkpt>
<trkpt lat="-7.170603" lon="-34.844624">
<ele>21.869999</ele>
<time>2018-07-09T12:19:09Z</time>
<speed>1.04</speed>
</trkpt>
<trkpt lat="-7.170602" lon="-34.844616">
<ele>20.340000</ele>
<time>2018-07-09T12:19:10Z</time>
<speed>0.89</speed>
</trkpt>
<trkpt lat="-7.170596" lon="-34.844604">
<ele>18.529999</ele>
<time>2018-07-09T12:19:11Z</time>
<speed>0.99</speed>
</trkpt>
<trkpt lat="-7.170606" lon="-34.844498">
<ele>-4.220000</ele>
<time>2018-07-09T12:19:23Z</time>
<speed>0.99</speed>
</trkpt>
<trkpt lat="-7.170634" lon="-34.844521">
<ele>-1.730000</ele>
<time>2018-07-09T12:19:35Z</time>
<speed>1.38</speed>
</trkpt>
<trkpt lat="-7.170643" lon="-34.844593">
<ele>7.890000</ele>
<time>2018-07-09T12:19:43Z</time>
<speed>0.72</speed>
</trkpt>
<trkpt lat="-7.170646" lon="-34.844597">
<ele>7.700000</ele>
<time>2018-07-09T12:19:44Z</time>
<speed>0.70</speed>
</trkpt>
<trkpt lat="-7.170683" lon="-34.844601">
<ele>3.270000</ele>
<time>2018-07-09T12:19:56Z</time>
<speed>0.50</speed>
</trkpt>
<trkpt lat="-7.170695" lon="-34.844593">
<ele>1.330000</ele>
<time>2018-07-09T12:20:08Z</time>
<speed>0.00</speed>
</trkpt>
<trkpt lat="-7.170695" lon="-34.844593">
<ele>1.330000</ele>
<time>2018-07-09T12:20:20Z</time>
<speed>0.00</speed>
</trkpt>
<trkpt lat="-7.170695" lon="-34.844593">
<ele>1.330000</ele>
<time>2018-07-09T12:20:32Z</time>
<speed>0.00</speed>
</trkpt>
</trkseg>
</trk>
<trk>
<name>20180818-112754(2)</name>
<desc>Color:004000ff</desc>
<trkseg>
<trkpt lat="-7.170571" lon="-34.844803">
<ele>52.230000</ele>
<time>2018-07-09T11:57:34Z</time>
<speed>1.57</speed>
</trkpt>
<trkpt lat="-7.170617" lon="-34.844707">
<ele>43.759998</ele>
<time>2018-07-09T11:57:39Z</time>
<speed>1.60</speed>
</trkpt>
<trkpt lat="-7.170673" lon="-34.844650">
<ele>44.160000</ele>
<time>2018-07-09T11:57:44Z</time>
<speed>1.05</speed>
</trkpt>
<trkpt lat="-7.170687" lon="-34.844612">
<ele>39.790001</ele>
<time>2018-07-09T11:57:49Z</time>
<speed>0.33</speed>
</trkpt>
<trkpt lat="-7.170640" lon="-34.844624">
<ele>39.450001</ele>
<time>2018-07-09T11:57:54Z</time>
<speed>0.24</speed>
</trkpt>
<trkpt lat="-7.170590" lon="-34.844627">
<ele>43.719997</ele>
<time>2018-07-09T11:57:59Z</time>
<speed>0.73</speed>
</trkpt>
<trkpt lat="-7.170580" lon="-34.844631">
<ele>42.739998</ele>
<time>2018-07-09T11:58:04Z</time>
<speed>0.12</speed>
</trkpt>
<trkpt lat="-7.170614" lon="-34.844639">
<ele>42.549999</ele>
<time>2018-07-09T11:58:09Z</time>
<speed>0.77</speed>
</trkpt>
<trkpt lat="-7.170603" lon="-34.844624">
<ele>42.040001</ele>
<time>2018-07-09T11:58:14Z</time>
<speed>0.20</speed>
</trkpt>
<trkpt lat="-7.170612" lon="-34.844620">
<ele>42.529999</ele>
<time>2018-07-09T11:58:19Z</time>
<speed>0.24</speed>
</trkpt>
<trkpt lat="-7.170591" lon="-34.844624">
<ele>43.719997</ele>
<time>2018-07-09T11:58:24Z</time>
<speed>0.50</speed>
</trkpt>
<trkpt lat="-7.170553" lon="-34.844624">
<ele>43.980000</ele>
<time>2018-07-09T11:58:30Z</time>
<speed>0.19</speed>
</trkpt>
<trkpt lat="-7.170568" lon="-34.844646">
<ele>43.700001</ele>
<time>2018-07-09T11:58:35Z</time>
<speed>0.61</speed>
</trkpt>
<trkpt lat="-7.170568" lon="-34.844635">
<ele>39.639999</ele>
<time>2018-07-09T11:58:40Z</time>
<speed>0.45</speed>
</trkpt>
<trkpt lat="-7.170590" lon="-34.844643">
<ele>36.750000</ele>
<time>2018-07-09T11:58:45Z</time>
<speed>0.60</speed>
</trkpt>
<trkpt lat="-7.170650" lon="-34.844593">
<ele>24.230000</ele>
<time>2018-07-09T11:59:01Z</time>
<speed>0.53</speed>
</trkpt>
<trkpt lat="-7.170658" lon="-34.844585">
<ele>23.150000</ele>
<time>2018-07-09T11:59:17Z</time>
<speed>0.00</speed>
</trkpt>
<trkpt lat="-7.170736" lon="-34.844662">
<ele>54.919998</ele>
<time>2018-07-09T12:02:30Z</time>
<speed>0.00</speed>
</trkpt>
<trkpt lat="-7.170736" lon="-34.844662">
<ele>54.919998</ele>
<time>2018-07-09T12:02:35Z</time>
<speed>0.00</speed>
</trkpt>
<trkpt lat="-7.170677" lon="-34.844654">
<ele>59.449997</ele>
<time>2018-07-09T12:02:42Z</time>
<speed>0.35</speed>
</trkpt>
<trkpt lat="-7.170670" lon="-34.844654">
<ele>60.500000</ele>
<time>2018-07-09T12:02:47Z</time>
<speed>0.00</speed>
</trkpt>
<trkpt lat="-7.170670" lon="-34.844654">
<ele>60.500000</ele>
<time>2018-07-09T12:02:52Z</time>
<speed>0.00</speed>
</trkpt>
<trkpt lat="-7.170670" lon="-34.844654">
<ele>60.500000</ele>
<time>2018-07-09T12:02:57Z</time>
<speed>0.00</speed>
</trkpt>
<trkpt lat="-7.170664" lon="-34.844681">
<ele>69.129997</ele>
<time>2018-07-09T12:03:01Z</time>
<speed>0.15</speed>
</trkpt>
<trkpt lat="-7.170321" lon="-34.844765">
<ele>38.570000</ele>
<time>2018-07-09T12:07:23Z</time>
<speed>0.59</speed>
</trkpt>
<trkpt lat="-7.170655" lon="-34.844662">
<ele>50.389999</ele>
<time>2018-07-09T12:07:28Z</time>
<speed>0.00</speed>
</trkpt>
<trkpt lat="-7.170787" lon="-34.844673">
<ele>40.070000</ele>
<time>2018-07-09T12:14:24Z</time>
<speed>0.00</speed>
</trkpt>
<trkpt lat="-7.170787" lon="-34.844673">
<ele>40.070000</ele>
<time>2018-07-09T12:14:25Z</time>
<speed>0.00</speed>
</trkpt>
<trkpt lat="-7.170787" lon="-34.844673">
<ele>40.070000</ele>
<time>2018-07-09T12:14:26Z</time>
<speed>0.00</speed>
</trkpt>
<trkpt lat="-7.170787" lon="-34.844673">
<ele>40.070000</ele>
<time>2018-07-09T12:14:27Z</time>
<speed>0.00</speed>
</trkpt>
<trkpt lat="-7.170787" lon="-34.844673">
<ele>40.070000</ele>
<time>2018-07-09T12:14:28Z</time>
<speed>0.00</speed>
</trkpt>
<trkpt lat="-7.170787" lon="-34.844673">
<ele>40.070000</ele>
<time>2018-07-09T12:14:29Z</time>
<speed>0.00</speed>
</trkpt>
<trkpt lat="-7.170787" lon="-34.844673">
<ele>40.070000</ele>
<time>2018-07-09T12:14:30Z</time>
<speed>0.00</speed>
</trkpt>
<trkpt lat="-7.170787" lon="-34.844673">
<ele>40.070000</ele>
<time>2018-07-09T12:14:31Z</time>
<speed>0.00</speed>
</trkpt>
<trkpt lat="-7.170787" lon="-34.844673">
<ele>40.070000</ele>
<time>2018-07-09T12:14:32Z</time>
<speed>0.00</speed>
</trkpt>
<trkpt lat="-7.170787" lon="-34.844673">
<ele>40.070000</ele>
<time>2018-07-09T12:14:33Z</time>
<speed>0.00</speed>
</trkpt>
<trkpt lat="-7.170787" lon="-34.844673">
<ele>40.070000</ele>
<time>2018-07-09T12:14:34Z</time>
<speed>0.00</speed>
</trkpt>
<trkpt lat="-7.170787" lon="-34.844673">
<ele>40.070000</ele>
<time>2018-07-09T12:14:35Z</time>
<speed>0.00</speed>
</trkpt>
<trkpt lat="-7.170787" lon="-34.844673">
<ele>40.070000</ele>
<time>2018-07-09T12:14:38Z</time>
<speed>0.00</speed>
</trkpt>
<trkpt lat="-7.170787" lon="-34.844673">
<ele>40.070000</ele>
<time>2018-07-09T12:14:39Z</time>
<speed>0.00</speed>
</trkpt>
<trkpt lat="-7.170787" lon="-34.844673">
<ele>40.070000</ele>
<time>2018-07-09T12:14:40Z</time>
<speed>0.00</speed>
</trkpt>
<trkpt lat="-7.170787" lon="-34.844673">
<ele>40.070000</ele>
<time>2018-07-09T12:14:41Z</time>
<speed>0.00</speed>
</trkpt>
<trkpt lat="-7.170787" lon="-34.844673">
<ele>40.070000</ele>
<time>2018-07-09T12:14:42Z</time>
<speed>0.00</speed>
</trkpt>
<trkpt lat="-7.170787" lon="-34.844673">
<ele>40.070000</ele>
<time>2018-07-09T12:14:44Z</time>
<speed>0.00</speed>
</trkpt>
<trkpt lat="-7.170787" lon="-34.844673">
<ele>40.070000</ele>
<time>2018-07-09T12:14:45Z</time>
<speed>0.00</speed>
</trkpt>
<trkpt lat="-7.170787" lon="-34.844673">
<ele>40.070000</ele>
<time>2018-07-09T12:14:47Z</time>
<speed>0.00</speed>
</trkpt>
<trkpt lat="-7.170787" lon="-34.844673">
<ele>40.070000</ele>
<time>2018-07-09T12:14:48Z</time>
<speed>0.00</speed>
</trkpt>
<trkpt lat="-7.170787" lon="-34.844673">
<ele>40.070000</ele>
<time>2018-07-09T12:14:50Z</time>
<speed>0.00</speed>
</trkpt>
<trkpt lat="-7.170787" lon="-34.844673">
<ele>40.070000</ele>
<time>2018-07-09T12:14:51Z</time>
<speed>0.00</speed>
</trkpt>
<trkpt lat="-7.170787" lon="-34.844673">
<ele>40.070000</ele>
<time>2018-07-09T12:14:52Z</time>
<speed>0.00</speed>
</trkpt>
<trkpt lat="-7.170787" lon="-34.844673">
<ele>40.070000</ele>
<time>2018-07-09T12:14:54Z</time>
<speed>0.00</speed>
</trkpt>
<trkpt lat="-7.170787" lon="-34.844673">
<ele>40.070000</ele>
<time>2018-07-09T12:14:55Z</time>
<speed>0.00</speed>
</trkpt>
<trkpt lat="-7.170787" lon="-34.844673">
<ele>40.070000</ele>
<time>2018-07-09T12:14:56Z</time>
<speed>0.00</speed>
</trkpt>
<trkpt lat="-7.170787" lon="-34.844673">
<ele>40.070000</ele>
<time>2018-07-09T12:14:57Z</time>
<speed>0.00</speed>
</trkpt>
<trkpt lat="-7.170787" lon="-34.844673">
<ele>40.070000</ele>
<time>2018-07-09T12:14:59Z</time>
<speed>0.00</speed>
</trkpt>
<trkpt lat="-7.170787" lon="-34.844673">
<ele>40.070000</ele>
<time>2018-07-09T12:15:00Z</time>
<speed>0.00</speed>
</trkpt>
<trkpt lat="-7.170787" lon="-34.844673">
<ele>40.070000</ele>
<time>2018-07-09T12:15:01Z</time>
<speed>0.00</speed>
</trkpt>
<trkpt lat="-7.170787" lon="-34.844673">
<ele>40.070000</ele>
<time>2018-07-09T12:15:02Z</time>
<speed>0.00</speed>
</trkpt>
<trkpt lat="-7.170787" lon="-34.844673">
<ele>40.070000</ele>
<time>2018-07-09T12:15:04Z</time>
<speed>0.00</speed>
</trkpt>
<trkpt lat="-7.170787" lon="-34.844673">
<ele>40.070000</ele>
<time>2018-07-09T12:15:05Z</time>
<speed>0.00</speed>
</trkpt>
<trkpt lat="-7.170787" lon="-34.844673">
<ele>40.070000</ele>
<time>2018-07-09T12:15:06Z</time>
<speed>0.00</speed>
</trkpt>
<trkpt lat="-7.170787" lon="-34.844673">
<ele>40.070000</ele>
<time>2018-07-09T12:15:07Z</time>
<speed>0.00</speed>
</trkpt>
<trkpt lat="-7.170787" lon="-34.844673">
<ele>40.070000</ele>
<time>2018-07-09T12:15:09Z</time>
<speed>0.00</speed>
</trkpt>
<trkpt lat="-7.170787" lon="-34.844673">
<ele>40.070000</ele>
<time>2018-07-09T12:15:10Z</time>
<speed>0.00</speed>
</trkpt>
<trkpt lat="-7.170787" lon="-34.844673">
<ele>40.070000</ele>
<time>2018-07-09T12:15:11Z</time>
<speed>0.00</speed>
</trkpt>
<trkpt lat="-7.170787" lon="-34.844673">
<ele>40.070000</ele>
<time>2018-07-09T12:15:12Z</time>
<speed>0.00</speed>
</trkpt>
<trkpt lat="-7.170787" lon="-34.844673">
<ele>40.070000</ele>
<time>2018-07-09T12:15:13Z</time>
<speed>0.00</speed>
</trkpt>
<trkpt lat="-7.170787" lon="-34.844673">
<ele>40.070000</ele>
<time>2018-07-09T12:15:14Z</time>
<speed>0.00</speed>
</trkpt>
<trkpt lat="-7.170787" lon="-34.844673">
<ele>40.070000</ele>
<time>2018-07-09T12:15:15Z</time>
<speed>0.00</speed>
</trkpt>
<trkpt lat="-7.170787" lon="-34.844673">
<ele>40.070000</ele>
<time>2018-07-09T12:15:16Z</time>
<speed>0.00</speed>
</trkpt>
<trkpt lat="-7.170656" lon="-34.844707">
<ele>61.359997</ele>
<time>2018-07-09T12:15:17Z</time>
<speed>0.30</speed>
</trkpt>
<trkpt lat="-7.170654" lon="-34.844707">
<ele>61.750000</ele>
<time>2018-07-09T12:15:19Z</time>
<speed>0.05</speed>
</trkpt>
<trkpt lat="-7.170653" lon="-34.844707">
<ele>62.090000</ele>
<time>2018-07-09T12:15:20Z</time>
<speed>0.09</speed>
</trkpt>
<trkpt lat="-7.170656" lon="-34.844707">
<ele>62.139999</ele>
<time>2018-07-09T12:15:21Z</time>
<speed>0.00</speed>
</trkpt>
<trkpt lat="-7.170656" lon="-34.844707">
<ele>62.139999</ele>
<time>2018-07-09T12:15:22Z</time>
<speed>0.00</speed>
</trkpt>
<trkpt lat="-7.170656" lon="-34.844707">
<ele>62.139999</ele>
<time>2018-07-09T12:15:24Z</time>
<speed>0.00</speed>
</trkpt>
<trkpt lat="-7.170656" lon="-34.844707">
<ele>62.139999</ele>
<time>2018-07-09T12:15:25Z</time>
<speed>0.00</speed>
</trkpt>
<trkpt lat="-7.170656" lon="-34.844707">
<ele>62.139999</ele>
<time>2018-07-09T12:15:26Z</time>
<speed>0.00</speed>
</trkpt>
<trkpt lat="-7.170656" lon="-34.844707">
<ele>62.139999</ele>
<time>2018-07-09T12:15:27Z</time>
<speed>0.00</speed>
</trkpt>
<trkpt lat="-7.170656" lon="-34.844707">
<ele>62.139999</ele>
<time>2018-07-09T12:15:29Z</time>
<speed>0.00</speed>
</trkpt>
<trkpt lat="-7.170656" lon="-34.844707">
<ele>62.139999</ele>
<time>2018-07-09T12:15:30Z</time>
<speed>0.00</speed>
</trkpt>
<trkpt lat="-7.170656" lon="-34.844707">
<ele>62.139999</ele>
<time>2018-07-09T12:15:31Z</time>
<speed>0.00</speed>
</trkpt>
<trkpt lat="-7.170656" lon="-34.844707">
<ele>62.139999</ele>
<time>2018-07-09T12:15:32Z</time>
<speed>0.00</speed>
</trkpt>
<trkpt lat="-7.170656" lon="-34.844707">
<ele>62.139999</ele>
<time>2018-07-09T12:15:33Z</time>
<speed>0.00</speed>
</trkpt>
<trkpt lat="-7.170656" lon="-34.844707">
<ele>62.139999</ele>
<time>2018-07-09T12:15:34Z</time>
<speed>0.00</speed>
</trkpt>
<trkpt lat="-7.170656" lon="-34.844707">
<ele>62.139999</ele>
<time>2018-07-09T12:15:36Z</time>
<speed>0.00</speed>
</trkpt>
<trkpt lat="-7.170656" lon="-34.844707">
<ele>62.139999</ele>
<time>2018-07-09T12:15:37Z</time>
<speed>0.00</speed>
</trkpt>
<trkpt lat="-7.170656" lon="-34.844707">
<ele>62.139999</ele>
<time>2018-07-09T12:15:39Z</time>
<speed>0.00</speed>
</trkpt>
<trkpt lat="-7.170656" lon="-34.844707">
<ele>62.139999</ele>
<time>2018-07-09T12:15:40Z</time>
<speed>0.00</speed>
</trkpt>
<trkpt lat="-7.170890" lon="-34.844738">
<ele>23.799999</ele>
<time>2018-07-09T12:19:21Z</time>
<speed>0.00</speed>
</trkpt>
</trkseg>
</trk>
<trk>
<name>20180729-104606(1)</name>
<desc>Color:004000ff</desc>
<trkseg>
<trkpt lat="-7.170571" lon="-34.844803">
<ele>52.230000</ele>
<time>2018-07-09T11:57:34Z</time>
<speed>1.57</speed>
</trkpt>
<trkpt lat="-7.170617" lon="-34.844707">
<ele>43.759998</ele>
<time>2018-07-09T11:57:39Z</time>
<speed>1.60</speed>
</trkpt>
<trkpt lat="-7.170673" lon="-34.844650">
<ele>44.160000</ele>
<time>2018-07-09T11:57:44Z</time>
<speed>1.05</speed>
</trkpt>
<trkpt lat="-7.170687" lon="-34.844612">
<ele>39.790001</ele>
<time>2018-07-09T11:57:49Z</time>
<speed>0.33</speed>
</trkpt>
<trkpt lat="-7.170640" lon="-34.844624">
<ele>39.450001</ele>
<time>2018-07-09T11:57:54Z</time>
<speed>0.24</speed>
</trkpt>
<trkpt lat="-7.170590" lon="-34.844627">
<ele>43.719997</ele>
<time>2018-07-09T11:57:59Z</time>
<speed>0.73</speed>
</trkpt>
<trkpt lat="-7.170580" lon="-34.844631">
<ele>42.739998</ele>
<time>2018-07-09T11:58:04Z</time>
<speed>0.12</speed>
</trkpt>
<trkpt lat="-7.170614" lon="-34.844639">
<ele>42.549999</ele>
<time>2018-07-09T11:58:09Z</time>
<speed>0.77</speed>
</trkpt>
<trkpt lat="-7.170603" lon="-34.844624">
<ele>42.040001</ele>
<time>2018-07-09T11:58:14Z</time>
<speed>0.20</speed>
</trkpt>
<trkpt lat="-7.170612" lon="-34.844620">
<ele>42.529999</ele>
<time>2018-07-09T11:58:19Z</time>
<speed>0.24</speed>
</trkpt>
<trkpt lat="-7.170591" lon="-34.844624">
<ele>43.719997</ele>
<time>2018-07-09T11:58:24Z</time>
<speed>0.50</speed>
</trkpt>
<trkpt lat="-7.170553" lon="-34.844624">
<ele>43.980000</ele>
<time>2018-07-09T11:58:30Z</time>
<speed>0.19</speed>
</trkpt>
<trkpt lat="-7.170568" lon="-34.844646">
<ele>43.700001</ele>
<time>2018-07-09T11:58:35Z</time>
<speed>0.61</speed>
</trkpt>
<trkpt lat="-7.170568" lon="-34.844635">
<ele>39.639999</ele>
<time>2018-07-09T11:58:40Z</time>
<speed>0.45</speed>
</trkpt>
<trkpt lat="-7.170590" lon="-34.844643">
<ele>36.750000</ele>
<time>2018-07-09T11:58:45Z</time>
<speed>0.60</speed>
</trkpt>
<trkpt lat="-7.170650" lon="-34.844593">
<ele>24.230000</ele>
<time>2018-07-09T11:59:01Z</time>
<speed>0.53</speed>
</trkpt>
<trkpt lat="-7.170658" lon="-34.844585">
<ele>23.150000</ele>
<time>2018-07-09T11:59:17Z</time>
<speed>0.00</speed>
</trkpt>
<trkpt lat="-7.170736" lon="-34.844662">
<ele>54.919998</ele>
<time>2018-07-09T12:02:30Z</time>
<speed>0.00</speed>
</trkpt>
<trkpt lat="-7.170736" lon="-34.844662">
<ele>54.919998</ele>
<time>2018-07-09T12:02:35Z</time>
<speed>0.00</speed>
</trkpt>
<trkpt lat="-7.170677" lon="-34.844654">
<ele>59.449997</ele>
<time>2018-07-09T12:02:42Z</time>
<speed>0.35</speed>
</trkpt>
<trkpt lat="-7.170670" lon="-34.844654">
<ele>60.500000</ele>
<time>2018-07-09T12:02:47Z</time>
<speed>0.00</speed>
</trkpt>
<trkpt lat="-7.170670" lon="-34.844654">
<ele>60.500000</ele>
<time>2018-07-09T12:02:52Z</time>
<speed>0.00</speed>
</trkpt>
<trkpt lat="-7.170670" lon="-34.844654">
<ele>60.500000</ele>
<time>2018-07-09T12:02:57Z</time>
<speed>0.00</speed>
</trkpt>
<trkpt lat="-7.170664" lon="-34.844681">
<ele>69.129997</ele>
<time>2018-07-09T12:03:01Z</time>
<speed>0.15</speed>
</trkpt>
<trkpt lat="-7.170321" lon="-34.844765">
<ele>38.570000</ele>
<time>2018-07-09T12:07:23Z</time>
<speed>0.59</speed>
</trkpt>
<trkpt lat="-7.170655" lon="-34.844662">
<ele>50.389999</ele>
<time>2018-07-09T12:07:28Z</time>
<speed>0.00</speed>
</trkpt>
<trkpt lat="-7.170787" lon="-34.844673">
<ele>40.070000</ele>
<time>2018-07-09T12:14:24Z</time>
<speed>0.00</speed>
</trkpt>
<trkpt lat="-7.170787" lon="-34.844673">
<ele>40.070000</ele>
<time>2018-07-09T12:14:25Z</time>
<speed>0.00</speed>
</trkpt>
<trkpt lat="-7.170787" lon="-34.844673">
<ele>40.070000</ele>
<time>2018-07-09T12:14:26Z</time>
<speed>0.00</speed>
</trkpt>
<trkpt lat="-7.170787" lon="-34.844673">
<ele>40.070000</ele>
<time>2018-07-09T12:14:27Z</time>
<speed>0.00</speed>
</trkpt>
<trkpt lat="-7.170787" lon="-34.844673">
<ele>40.070000</ele>
<time>2018-07-09T12:14:28Z</time>
<speed>0.00</speed>
</trkpt>
<trkpt lat="-7.170787" lon="-34.844673">
<ele>40.070000</ele>
<time>2018-07-09T12:14:29Z</time>
<speed>0.00</speed>
</trkpt>
<trkpt lat="-7.170787" lon="-34.844673">
<ele>40.070000</ele>
<time>2018-07-09T12:14:30Z</time>
<speed>0.00</speed>
</trkpt>
<trkpt lat="-7.170787" lon="-34.844673">
<ele>40.070000</ele>
<time>2018-07-09T12:14:31Z</time>
<speed>0.00</speed>
</trkpt>
<trkpt lat="-7.170787" lon="-34.844673">
<ele>40.070000</ele>
<time>2018-07-09T12:14:32Z</time>
<speed>0.00</speed>
</trkpt>
<trkpt lat="-7.170787" lon="-34.844673">
<ele>40.070000</ele>
<time>2018-07-09T12:14:33Z</time>
<speed>0.00</speed>
</trkpt>
<trkpt lat="-7.170787" lon="-34.844673">
<ele>40.070000</ele>
<time>2018-07-09T12:14:34Z</time>
<speed>0.00</speed>
</trkpt>
<trkpt lat="-7.170787" lon="-34.844673">
<ele>40.070000</ele>
<time>2018-07-09T12:14:35Z</time>
<speed>0.00</speed>
</trkpt>
<trkpt lat="-7.170787" lon="-34.844673">
<ele>40.070000</ele>
<time>2018-07-09T12:14:38Z</time>
<speed>0.00</speed>
</trkpt>
<trkpt lat="-7.170787" lon="-34.844673">
<ele>40.070000</ele>
<time>2018-07-09T12:14:39Z</time>
<speed>0.00</speed>
</trkpt>
<trkpt lat="-7.170787" lon="-34.844673">
<ele>40.070000</ele>
<time>2018-07-09T12:14:40Z</time>
<speed>0.00</speed>
</trkpt>
<trkpt lat="-7.170787" lon="-34.844673">
<ele>40.070000</ele>
<time>2018-07-09T12:14:41Z</time>
<speed>0.00</speed>
</trkpt>
<trkpt lat="-7.170787" lon="-34.844673">
<ele>40.070000</ele>
<time>2018-07-09T12:14:42Z</time>
<speed>0.00</speed>
</trkpt>
<trkpt lat="-7.170787" lon="-34.844673">
<ele>40.070000</ele>
<time>2018-07-09T12:14:44Z</time>
<speed>0.00</speed>
</trkpt>
<trkpt lat="-7.170787" lon="-34.844673">
<ele>40.070000</ele>
<time>2018-07-09T12:14:45Z</time>
<speed>0.00</speed>
</trkpt>
<trkpt lat="-7.170787" lon="-34.844673">
<ele>40.070000</ele>
<time>2018-07-09T12:14:47Z</time>
<speed>0.00</speed>
</trkpt>
<trkpt lat="-7.170787" lon="-34.844673">
<ele>40.070000</ele>
<time>2018-07-09T12:14:48Z</time>
<speed>0.00</speed>
</trkpt>
<trkpt lat="-7.170787" lon="-34.844673">
<ele>40.070000</ele>
<time>2018-07-09T12:14:50Z</time>
<speed>0.00</speed>
</trkpt>
<trkpt lat="-7.170787" lon="-34.844673">
<ele>40.070000</ele>
<time>2018-07-09T12:14:51Z</time>
<speed>0.00</speed>
</trkpt>
<trkpt lat="-7.170787" lon="-34.844673">
<ele>40.070000</ele>
<time>2018-07-09T12:14:52Z</time>
<speed>0.00</speed>
</trkpt>
<trkpt lat="-7.170787" lon="-34.844673">
<ele>40.070000</ele>
<time>2018-07-09T12:14:54Z</time>
<speed>0.00</speed>
</trkpt>
<trkpt lat="-7.170787" lon="-34.844673">
<ele>40.070000</ele>
<time>2018-07-09T12:14:55Z</time>
<speed>0.00</speed>
</trkpt>
<trkpt lat="-7.170787" lon="-34.844673">
<ele>40.070000</ele>
<time>2018-07-09T12:14:56Z</time>
<speed>0.00</speed>
</trkpt>
<trkpt lat="-7.170787" lon="-34.844673">
<ele>40.070000</ele>
<time>2018-07-09T12:14:57Z</time>
<speed>0.00</speed>
</trkpt>
<trkpt lat="-7.170787" lon="-34.844673">
<ele>40.070000</ele>
<time>2018-07-09T12:14:59Z</time>
<speed>0.00</speed>
</trkpt>
<trkpt lat="-7.170787" lon="-34.844673">
<ele>40.070000</ele>
<time>2018-07-09T12:15:00Z</time>
<speed>0.00</speed>
</trkpt>
<trkpt lat="-7.170787" lon="-34.844673">
<ele>40.070000</ele>
<time>2018-07-09T12:15:01Z</time>
<speed>0.00</speed>
</trkpt>
<trkpt lat="-7.170787" lon="-34.844673">
<ele>40.070000</ele>
<time>2018-07-09T12:15:02Z</time>
<speed>0.00</speed>
</trkpt>
<trkpt lat="-7.170787" lon="-34.844673">
<ele>40.070000</ele>
<time>2018-07-09T12:15:04Z</time>
<speed>0.00</speed>
</trkpt>
<trkpt lat="-7.170787" lon="-34.844673">
<ele>40.070000</ele>
<time>2018-07-09T12:15:05Z</time>
<speed>0.00</speed>
</trkpt>
<trkpt lat="-7.170787" lon="-34.844673">
<ele>40.070000</ele>
<time>2018-07-09T12:15:06Z</time>
<speed>0.00</speed>
</trkpt>
<trkpt lat="-7.170787" lon="-34.844673">
<ele>40.070000</ele>
<time>2018-07-09T12:15:07Z</time>
<speed>0.00</speed>
</trkpt>
<trkpt lat="-7.170787" lon="-34.844673">
<ele>40.070000</ele>
<time>2018-07-09T12:15:09Z</time>
<speed>0.00</speed>
</trkpt>
<trkpt lat="-7.170787" lon="-34.844673">
<ele>40.070000</ele>
<time>2018-07-09T12:15:10Z</time>
<speed>0.00</speed>
</trkpt>
<trkpt lat="-7.170787" lon="-34.844673">
<ele>40.070000</ele>
<time>2018-07-09T12:15:11Z</time>
<speed>0.00</speed>
</trkpt>
<trkpt lat="-7.170787" lon="-34.844673">
<ele>40.070000</ele>
<time>2018-07-09T12:15:12Z</time>
<speed>0.00</speed>
</trkpt>
<trkpt lat="-7.170787" lon="-34.844673">
<ele>40.070000</ele>
<time>2018-07-09T12:15:13Z</time>
<speed>0.00</speed>
</trkpt>
<trkpt lat="-7.170787" lon="-34.844673">
<ele>40.070000</ele>
<time>2018-07-09T12:15:14Z</time>
<speed>0.00</speed>
</trkpt>
<trkpt lat="-7.170787" lon="-34.844673">
<ele>40.070000</ele>
<time>2018-07-09T12:15:15Z</time>
<speed>0.00</speed>
</trkpt>
<trkpt lat="-7.170787" lon="-34.844673">
<ele>40.070000</ele>
<time>2018-07-09T12:15:16Z</time>
<speed>0.00</speed>
</trkpt>
<trkpt lat="-7.170656" lon="-34.844707">
<ele>61.359997</ele>
<time>2018-07-09T12:15:17Z</time>
<speed>0.30</speed>
</trkpt>
<trkpt lat="-7.170654" lon="-34.844707">
<ele>61.750000</ele>
<time>2018-07-09T12:15:19Z</time>
<speed>0.05</speed>
</trkpt>
<trkpt lat="-7.170653" lon="-34.844707">
<ele>62.090000</ele>
<time>2018-07-09T12:15:20Z</time>
<speed>0.09</speed>
</trkpt>
<trkpt lat="-7.170656" lon="-34.844707">
<ele>62.139999</ele>
<time>2018-07-09T12:15:21Z</time>
<speed>0.00</speed>
</trkpt>
<trkpt lat="-7.170656" lon="-34.844707">
<ele>62.139999</ele>
<time>2018-07-09T12:15:22Z</time>
<speed>0.00</speed>
</trkpt>
<trkpt lat="-7.170656" lon="-34.844707">
<ele>62.139999</ele>
<time>2018-07-09T12:15:24Z</time>
<speed>0.00</speed>
</trkpt>
<trkpt lat="-7.170656" lon="-34.844707">
<ele>62.139999</ele>
<time>2018-07-09T12:15:25Z</time>
<speed>0.00</speed>
</trkpt>
<trkpt lat="-7.170656" lon="-34.844707">
<ele>62.139999</ele>
<time>2018-07-09T12:15:26Z</time>
<speed>0.00</speed>
</trkpt>
<trkpt lat="-7.170656" lon="-34.844707">
<ele>62.139999</ele>
<time>2018-07-09T12:15:27Z</time>
<speed>0.00</speed>
</trkpt>
<trkpt lat="-7.170656" lon="-34.844707">
<ele>62.139999</ele>
<time>2018-07-09T12:15:29Z</time>
<speed>0.00</speed>
</trkpt>
<trkpt lat="-7.170656" lon="-34.844707">
<ele>62.139999</ele>
<time>2018-07-09T12:15:30Z</time>
<speed>0.00</speed>
</trkpt>
<trkpt lat="-7.170656" lon="-34.844707">
<ele>62.139999</ele>
<time>2018-07-09T12:15:31Z</time>
<speed>0.00</speed>
</trkpt>
<trkpt lat="-7.170656" lon="-34.844707">
<ele>62.139999</ele>
<time>2018-07-09T12:15:32Z</time>
<speed>0.00</speed>
</trkpt>
<trkpt lat="-7.170656" lon="-34.844707">
<ele>62.139999</ele>
<time>2018-07-09T12:15:33Z</time>
<speed>0.00</speed>
</trkpt>
<trkpt lat="-7.170656" lon="-34.844707">
<ele>62.139999</ele>
<time>2018-07-09T12:15:34Z</time>
<speed>0.00</speed>
</trkpt>
<trkpt lat="-7.170656" lon="-34.844707">
<ele>62.139999</ele>
<time>2018-07-09T12:15:36Z</time>
<speed>0.00</speed>
</trkpt>
<trkpt lat="-7.170656" lon="-34.844707">
<ele>62.139999</ele>
<time>2018-07-09T12:15:37Z</time>
<speed>0.00</speed>
</trkpt>
<trkpt lat="-7.170656" lon="-34.844707">
<ele>62.139999</ele>
<time>2018-07-09T12:15:39Z</time>
<speed>0.00</speed>
</trkpt>
<trkpt lat="-7.170656" lon="-34.844707">
<ele>62.139999</ele>
<time>2018-07-09T12:15:40Z</time>
<speed>0.00</speed>
</trkpt>
<trkpt lat="-7.170890" lon="-34.844738">
<ele>23.799999</ele>
<time>2018-07-09T12:19:21Z</time>
<speed>0.00</speed>
</trkpt>
</trkseg>
</trk>
<trk>
<name>20180723-164255(1)</name>
<desc>Color:004000ff</desc>
<trkseg>
<trkpt lat="-7.170736" lon="-34.844788">
<ele>116.110001</ele>
<time>2018-07-09T12:02:35Z</time>
<speed>0.25</speed>
</trkpt>
<trkpt lat="-7.170725" lon="-34.844772">
<ele>108.949997</ele>
<time>2018-07-09T12:02:40Z</time>
<speed>0.23</speed>
</trkpt>
<trkpt lat="-7.170694" lon="-34.844769">
<ele>100.489998</ele>
<time>2018-07-09T12:02:45Z</time>
<speed>0.21</speed>
</trkpt>
<trkpt lat="-7.170694" lon="-34.844769">
<ele>100.489998</ele>
<time>2018-07-09T12:08:42Z</time>
<speed>0.21</speed>
</trkpt>
<trkpt lat="-7.170658" lon="-34.844746">
<ele>66.220001</ele>
<time>2018-07-09T12:13:46Z</time>
<speed>0.00</speed>
</trkpt>
<trkpt lat="-7.170618" lon="-34.844715">
<ele>69.619995</ele>
<time>2018-07-09T12:13:47Z</time>
<speed>2.31</speed>
</trkpt>
<trkpt lat="-7.170615" lon="-34.844723">
<ele>72.500000</ele>
<time>2018-07-09T12:13:48Z</time>
<speed>1.77</speed>
</trkpt>
<trkpt lat="-7.170619" lon="-34.844730">
<ele>75.199997</ele>
<time>2018-07-09T12:13:49Z</time>
<speed>0.65</speed>
</trkpt>
<trkpt lat="-7.170624" lon="-34.844730">
<ele>75.909996</ele>
<time>2018-07-09T12:13:50Z</time>
<speed>0.19</speed>
</trkpt>
<trkpt lat="-7.170631" lon="-34.844734">
<ele>76.830002</ele>
<time>2018-07-09T12:13:51Z</time>
<speed>0.07</speed>
</trkpt>
<trkpt lat="-7.170636" lon="-34.844734">
<ele>75.979996</ele>
<time>2018-07-09T12:13:52Z</time>
<speed>0.00</speed>
</trkpt>
<trkpt lat="-7.170636" lon="-34.844734">
<ele>75.979996</ele>
<time>2018-07-09T12:13:53Z</time>
<speed>0.00</speed>
</trkpt>
<trkpt lat="-7.170636" lon="-34.844734">
<ele>75.979996</ele>
<time>2018-07-09T12:13:54Z</time>
<speed>0.00</speed>
</trkpt>
<trkpt lat="-7.170636" lon="-34.844734">
<ele>75.979996</ele>
<time>2018-07-09T12:13:55Z</time>
<speed>0.00</speed>
</trkpt>
<trkpt lat="-7.170636" lon="-34.844734">
<ele>75.979996</ele>
<time>2018-07-09T12:13:56Z</time>
<speed>0.00</speed>
</trkpt>
<trkpt lat="-7.170636" lon="-34.844734">
<ele>75.979996</ele>
<time>2018-07-09T12:13:57Z</time>
<speed>0.00</speed>
</trkpt>
<trkpt lat="-7.170636" lon="-34.844734">
<ele>75.979996</ele>
<time>2018-07-09T12:13:58Z</time>
<speed>0.00</speed>
</trkpt>
<trkpt lat="-7.170636" lon="-34.844734">
<ele>75.979996</ele>
<time>2018-07-09T12:13:59Z</time>
<speed>0.00</speed>
</trkpt>
<trkpt lat="-7.170636" lon="-34.844734">
<ele>75.979996</ele>
<time>2018-07-09T12:14:00Z</time>
<speed>0.00</speed>
</trkpt>
<trkpt lat="-7.170636" lon="-34.844734">
<ele>75.979996</ele>
<time>2018-07-09T12:14:01Z</time>
<speed>0.00</speed>
</trkpt>
<trkpt lat="-7.170636" lon="-34.844734">
<ele>75.979996</ele>
<time>2018-07-09T12:14:02Z</time>
<speed>0.00</speed>
</trkpt>
<trkpt lat="-7.170636" lon="-34.844734">
<ele>75.979996</ele>
<time>2018-07-09T12:14:03Z</time>
<speed>0.00</speed>
</trkpt>
<trkpt lat="-7.170636" lon="-34.844734">
<ele>75.979996</ele>
<time>2018-07-09T12:14:04Z</time>
<speed>0.00</speed>
</trkpt>
<trkpt lat="-7.170636" lon="-34.844734">
<ele>75.979996</ele>
<time>2018-07-09T12:14:05Z</time>
<speed>0.00</speed>
</trkpt>
<trkpt lat="-7.170636" lon="-34.844734">
<ele>75.979996</ele>
<time>2018-07-09T12:14:06Z</time>
<speed>0.00</speed>
</trkpt>
<trkpt lat="-7.170636" lon="-34.844734">
<ele>75.979996</ele>
<time>2018-07-09T12:14:07Z</time>
<speed>0.00</speed>
</trkpt>
<trkpt lat="-7.170636" lon="-34.844734">
<ele>75.979996</ele>
<time>2018-07-09T12:14:08Z</time>
<speed>0.00</speed>
</trkpt>
<trkpt lat="-7.170636" lon="-34.844734">
<ele>75.979996</ele>
<time>2018-07-09T12:14:09Z</time>
<speed>0.00</speed>
</trkpt>
<trkpt lat="-7.170636" lon="-34.844734">
<ele>75.979996</ele>
<time>2018-07-09T12:14:10Z</time>
<speed>0.00</speed>
</trkpt>
<trkpt lat="-7.170636" lon="-34.844734">
<ele>75.979996</ele>
<time>2018-07-09T12:14:11Z</time>
<speed>0.00</speed>
</trkpt>
<trkpt lat="-7.170636" lon="-34.844734">
<ele>75.979996</ele>
<time>2018-07-09T12:14:12Z</time>
<speed>0.00</speed>
</trkpt>
<trkpt lat="-7.170636" lon="-34.844734">
<ele>75.979996</ele>
<time>2018-07-09T12:14:13Z</time>
<speed>0.00</speed>
</trkpt>
<trkpt lat="-7.170636" lon="-34.844734">
<ele>75.979996</ele>
<time>2018-07-09T12:14:14Z</time>
<speed>0.00</speed>
</trkpt>
<trkpt lat="-7.170636" lon="-34.844734">
<ele>75.979996</ele>
<time>2018-07-09T12:14:15Z</time>
<speed>0.00</speed>
</trkpt>
<trkpt lat="-7.170636" lon="-34.844734">
<ele>75.979996</ele>
<time>2018-07-09T12:14:16Z</time>
<speed>0.00</speed>
</trkpt>
<trkpt lat="-7.170636" lon="-34.844734">
<ele>75.979996</ele>
<time>2018-07-09T12:14:17Z</time>
<speed>0.00</speed>
</trkpt>
<trkpt lat="-7.170636" lon="-34.844734">
<ele>75.979996</ele>
<time>2018-07-09T12:14:18Z</time>
<speed>0.00</speed>
</trkpt>
<trkpt lat="-7.170655" lon="-34.844681">
<ele>47.809998</ele>
<time>2018-07-09T12:14:19Z</time>
<speed>0.05</speed>
</trkpt>
<trkpt lat="-7.170655" lon="-34.844681">
<ele>47.730000</ele>
<time>2018-07-09T12:14:20Z</time>
<speed>0.00</speed>
</trkpt>
<trkpt lat="-7.170655" lon="-34.844681">
<ele>47.610001</ele>
<time>2018-07-09T12:14:21Z</time>
<speed>0.00</speed>
</trkpt>
<trkpt lat="-7.170655" lon="-34.844681">
<ele>47.489998</ele>
<time>2018-07-09T12:14:22Z</time>
<speed>0.00</speed>
</trkpt>
<trkpt lat="-7.170655" lon="-34.844681">
<ele>47.489998</ele>
<time>2018-07-09T12:14:23Z</time>
<speed>0.00</speed>
</trkpt>
<trkpt lat="-7.170655" lon="-34.844681">
<ele>47.489998</ele>
<time>2018-07-09T12:14:24Z</time>
<speed>0.00</speed>
</trkpt>
<trkpt lat="-7.170655" lon="-34.844681">
<ele>47.489998</ele>
<time>2018-07-09T12:14:25Z</time>
<speed>0.00</speed>
</trkpt>
<trkpt lat="-7.170655" lon="-34.844681">
<ele>47.489998</ele>
<time>2018-07-09T12:14:26Z</time>
<speed>0.00</speed>
</trkpt>
<trkpt lat="-7.170655" lon="-34.844681">
<ele>47.489998</ele>
<time>2018-07-09T12:14:27Z</time>
<speed>0.00</speed>
</trkpt>
<trkpt lat="-7.170655" lon="-34.844681">
<ele>47.489998</ele>
<time>2018-07-09T12:14:28Z</time>
<speed>0.00</speed>
</trkpt>
<trkpt lat="-7.170655" lon="-34.844681">
<ele>47.489998</ele>
<time>2018-07-09T12:14:29Z</time>
<speed>0.00</speed>
</trkpt>
<trkpt lat="-7.170655" lon="-34.844681">
<ele>47.489998</ele>
<time>2018-07-09T12:14:30Z</time>
<speed>0.00</speed>
</trkpt>
<trkpt lat="-7.170655" lon="-34.844681">
<ele>47.489998</ele>
<time>2018-07-09T12:14:31Z</time>
<speed>0.00</speed>
</trkpt>
<trkpt lat="-7.170655" lon="-34.844681">
<ele>47.489998</ele>
<time>2018-07-09T12:14:32Z</time>
<speed>0.00</speed>
</trkpt>
<trkpt lat="-7.170655" lon="-34.844681">
<ele>47.489998</ele>
<time>2018-07-09T12:14:33Z</time>
<speed>0.00</speed>
</trkpt>
<trkpt lat="-7.170655" lon="-34.844681">
<ele>47.489998</ele>
<time>2018-07-09T12:14:37Z</time>
<speed>0.00</speed>
</trkpt>
<trkpt lat="-7.170655" lon="-34.844681">
<ele>47.489998</ele>
<time>2018-07-09T12:14:38Z</time>
<speed>0.00</speed>
</trkpt>
<trkpt lat="-7.170655" lon="-34.844681">
<ele>47.489998</ele>
<time>2018-07-09T12:14:39Z</time>
<speed>0.00</speed>
</trkpt>
<trkpt lat="-7.170655" lon="-34.844681">
<ele>47.489998</ele>
<time>2018-07-09T12:14:40Z</time>
<speed>0.00</speed>
</trkpt>
<trkpt lat="-7.170655" lon="-34.844681">
<ele>47.489998</ele>
<time>2018-07-09T12:14:41Z</time>
<speed>0.00</speed>
</trkpt>
<trkpt lat="-7.170655" lon="-34.844681">
<ele>47.489998</ele>
<time>2018-07-09T12:14:42Z</time>
<speed>0.00</speed>
</trkpt>
<trkpt lat="-7.170655" lon="-34.844681">
<ele>47.489998</ele>
<time>2018-07-09T12:14:43Z</time>
<speed>0.00</speed>
</trkpt>
<trkpt lat="-7.170655" lon="-34.844681">
<ele>47.489998</ele>
<time>2018-07-09T12:14:45Z</time>
<speed>0.00</speed>
</trkpt>
<trkpt lat="-7.170655" lon="-34.844681">
<ele>47.489998</ele>
<time>2018-07-09T12:14:46Z</time>
<speed>0.00</speed>
</trkpt>
<trkpt lat="-7.170655" lon="-34.844681">
<ele>47.489998</ele>
<time>2018-07-09T12:14:48Z</time>
<speed>0.00</speed>
</trkpt>
<trkpt lat="-7.170655" lon="-34.844681">
<ele>47.489998</ele>
<time>2018-07-09T12:14:49Z</time>
<speed>0.00</speed>
</trkpt>
<trkpt lat="-7.170655" lon="-34.844681">
<ele>47.489998</ele>
<time>2018-07-09T12:14:50Z</time>
<speed>0.00</speed>
</trkpt>
<trkpt lat="-7.170683" lon="-34.844658">
<ele>46.939999</ele>
<time>2018-07-09T12:14:51Z</time>
<speed>0.29</speed>
</trkpt>
<trkpt lat="-7.170684" lon="-34.844662">
<ele>47.079998</ele>
<time>2018-07-09T12:14:53Z</time>
<speed>0.14</speed>
</trkpt>
<trkpt lat="-7.170685" lon="-34.844662">
<ele>47.160000</ele>
<time>2018-07-09T12:14:55Z</time>
<speed>0.00</speed>
</trkpt>
<trkpt lat="-7.170685" lon="-34.844662">
<ele>47.160000</ele>
<time>2018-07-09T12:14:56Z</time>
<speed>0.00</speed>
</trkpt>
<trkpt lat="-7.170685" lon="-34.844662">
<ele>47.160000</ele>
<time>2018-07-09T12:14:57Z</time>
<speed>0.00</speed>
</trkpt>
<trkpt lat="-7.170685" lon="-34.844662">
<ele>47.160000</ele>
<time>2018-07-09T12:14:58Z</time>
<speed>0.00</speed>
</trkpt>
<trkpt lat="-7.170685" lon="-34.844662">
<ele>47.160000</ele>
<time>2018-07-09T12:15:00Z</time>
<speed>0.00</speed>
</trkpt>
<trkpt lat="-7.170685" lon="-34.844662">
<ele>47.160000</ele>
<time>2018-07-09T12:15:01Z</time>
<speed>0.00</speed>
</trkpt>
<trkpt lat="-7.170685" lon="-34.844662">
<ele>47.160000</ele>
<time>2018-07-09T12:15:02Z</time>
<speed>0.00</speed>
</trkpt>
<trkpt lat="-7.170685" lon="-34.844662">
<ele>47.160000</ele>
<time>2018-07-09T12:15:03Z</time>
<speed>0.00</speed>
</trkpt>
<trkpt lat="-7.170685" lon="-34.844662">
<ele>47.160000</ele>
<time>2018-07-09T12:15:04Z</time>
<speed>0.00</speed>
</trkpt>
<trkpt lat="-7.170685" lon="-34.844662">
<ele>47.160000</ele>
<time>2018-07-09T12:15:05Z</time>
<speed>0.00</speed>
</trkpt>
<trkpt lat="-7.170685" lon="-34.844662">
<ele>47.160000</ele>
<time>2018-07-09T12:15:06Z</time>
<speed>0.00</speed>
</trkpt>
<trkpt lat="-7.170685" lon="-34.844662">
<ele>47.160000</ele>
<time>2018-07-09T12:15:09Z</time>
<speed>0.00</speed>
</trkpt>
<trkpt lat="-7.170685" lon="-34.844662">
<ele>47.160000</ele>
<time>2018-07-09T12:15:10Z</time>
<speed>0.00</speed>
</trkpt>
<trkpt lat="-7.170685" lon="-34.844662">
<ele>47.160000</ele>
<time>2018-07-09T12:15:11Z</time>
<speed>0.00</speed>
</trkpt>
<trkpt lat="-7.170685" lon="-34.844662">
<ele>47.160000</ele>
<time>2018-07-09T12:15:12Z</time>
<speed>0.00</speed>
</trkpt>
<trkpt lat="-7.170685" lon="-34.844662">
<ele>47.160000</ele>
<time>2018-07-09T12:15:14Z</time>
<speed>0.00</speed>
</trkpt>
<trkpt lat="-7.170685" lon="-34.844662">
<ele>47.160000</ele>
<time>2018-07-09T12:15:15Z</time>
<speed>0.00</speed>
</trkpt>
<trkpt lat="-7.170685" lon="-34.844662">
<ele>47.160000</ele>
<time>2018-07-09T12:15:16Z</time>
<speed>0.00</speed>
</trkpt>
<trkpt lat="-7.170685" lon="-34.844662">
<ele>47.160000</ele>
<time>2018-07-09T12:15:17Z</time>
<speed>0.00</speed>
</trkpt>
<trkpt lat="-7.170685" lon="-34.844662">
<ele>47.160000</ele>
<time>2018-07-09T12:15:18Z</time>
<speed>0.00</speed>
</trkpt>
<trkpt lat="-7.170685" lon="-34.844662">
<ele>47.160000</ele>
<time>2018-07-09T12:15:20Z</time>
<speed>0.00</speed>
</trkpt>
<trkpt lat="-7.170685" lon="-34.844662">
<ele>47.160000</ele>
<time>2018-07-09T12:15:21Z</time>
<speed>0.00</speed>
</trkpt>
<trkpt lat="-7.170685" lon="-34.844662">
<ele>47.160000</ele>
<time>2018-07-09T12:15:22Z</time>
<speed>0.00</speed>
</trkpt>
<trkpt lat="-7.170685" lon="-34.844662">
<ele>47.160000</ele>
<time>2018-07-09T12:15:23Z</time>
<speed>0.00</speed>
</trkpt>
<trkpt lat="-7.170685" lon="-34.844662">
<ele>47.160000</ele>
<time>2018-07-09T12:15:24Z</time>
<speed>0.00</speed>
</trkpt>
<trkpt lat="-7.170685" lon="-34.844662">
<ele>47.160000</ele>
<time>2018-07-09T12:15:27Z</time>
<speed>0.00</speed>
</trkpt>
<trkpt lat="-7.170685" lon="-34.844662">
<ele>47.160000</ele>
<time>2018-07-09T12:15:28Z</time>
<speed>0.00</speed>
</trkpt>
<trkpt lat="-7.170685" lon="-34.844662">
<ele>47.160000</ele>
<time>2018-07-09T12:15:29Z</time>
<speed>0.00</speed>
</trkpt>
<trkpt lat="-7.170685" lon="-34.844662">
<ele>47.160000</ele>
<time>2018-07-09T12:15:30Z</time>
<speed>0.00</speed>
</trkpt>
<trkpt lat="-7.170685" lon="-34.844662">
<ele>47.160000</ele>
<time>2018-07-09T12:15:31Z</time>
<speed>0.00</speed>
</trkpt>
<trkpt lat="-7.170685" lon="-34.844662">
<ele>47.160000</ele>
<time>2018-07-09T12:15:32Z</time>
<speed>0.00</speed>
</trkpt>
<trkpt lat="-7.170685" lon="-34.844662">
<ele>47.160000</ele>
<time>2018-07-09T12:15:33Z</time>
<speed>0.00</speed>
</trkpt>
<trkpt lat="-7.170685" lon="-34.844662">
<ele>47.160000</ele>
<time>2018-07-09T12:15:35Z</time>
<speed>0.00</speed>
</trkpt>
<trkpt lat="-7.170685" lon="-34.844662">
<ele>47.160000</ele>
<time>2018-07-09T12:15:36Z</time>
<speed>0.00</speed>
</trkpt>
<trkpt lat="-7.170685" lon="-34.844662">
<ele>47.160000</ele>
<time>2018-07-09T12:15:39Z</time>
<speed>0.00</speed>
</trkpt>
<trkpt lat="-7.170685" lon="-34.844662">
<ele>47.160000</ele>
<time>2018-07-09T12:15:40Z</time>
<speed>0.00</speed>
</trkpt>
<trkpt lat="-7.170685" lon="-34.844662">
<ele>47.160000</ele>
<time>2018-07-09T12:15:41Z</time>
<speed>0.00</speed>
</trkpt>
<trkpt lat="-7.170685" lon="-34.844662">
<ele>47.160000</ele>
<time>2018-07-09T12:15:42Z</time>
<speed>0.00</speed>
</trkpt>
<trkpt lat="-7.170685" lon="-34.844662">
<ele>47.160000</ele>
<time>2018-07-09T12:15:45Z</time>
<speed>0.00</speed>
</trkpt>
</trkseg>
</trk>
<trk>
<name>20180818-112754(3)</name>
<desc>Color:004000ff</desc>
<trkseg>
<trkpt lat="-7.170736" lon="-34.844788">
<ele>116.110001</ele>
<time>2018-07-09T12:02:35Z</time>
<speed>0.25</speed>
</trkpt>
<trkpt lat="-7.170725" lon="-34.844772">
<ele>108.949997</ele>
<time>2018-07-09T12:02:40Z</time>
<speed>0.23</speed>
</trkpt>
<trkpt lat="-7.170694" lon="-34.844769">
<ele>100.489998</ele>
<time>2018-07-09T12:02:45Z</time>
<speed>0.21</speed>
</trkpt>
<trkpt lat="-7.170694" lon="-34.844769">
<ele>100.489998</ele>
<time>2018-07-09T12:08:42Z</time>
<speed>0.21</speed>
</trkpt>
<trkpt lat="-7.170658" lon="-34.844746">
<ele>66.220001</ele>
<time>2018-07-09T12:13:46Z</time>
<speed>0.00</speed>
</trkpt>
<trkpt lat="-7.170618" lon="-34.844715">
<ele>69.619995</ele>
<time>2018-07-09T12:13:47Z</time>
<speed>2.31</speed>
</trkpt>
<trkpt lat="-7.170615" lon="-34.844723">
<ele>72.500000</ele>
<time>2018-07-09T12:13:48Z</time>
<speed>1.77</speed>
</trkpt>
<trkpt lat="-7.170619" lon="-34.844730">
<ele>75.199997</ele>
<time>2018-07-09T12:13:49Z</time>
<speed>0.65</speed>
</trkpt>
<trkpt lat="-7.170624" lon="-34.844730">
<ele>75.909996</ele>
<time>2018-07-09T12:13:50Z</time>
<speed>0.19</speed>
</trkpt>
<trkpt lat="-7.170631" lon="-34.844734">
<ele>76.830002</ele>
<time>2018-07-09T12:13:51Z</time>
<speed>0.07</speed>
</trkpt>
<trkpt lat="-7.170636" lon="-34.844734">
<ele>75.979996</ele>
<time>2018-07-09T12:13:52Z</time>
<speed>0.00</speed>
</trkpt>
<trkpt lat="-7.170636" lon="-34.844734">
<ele>75.979996</ele>
<time>2018-07-09T12:13:53Z</time>
<speed>0.00</speed>
</trkpt>
<trkpt lat="-7.170636" lon="-34.844734">
<ele>75.979996</ele>
<time>2018-07-09T12:13:54Z</time>
<speed>0.00</speed>
</trkpt>
<trkpt lat="-7.170636" lon="-34.844734">
<ele>75.979996</ele>
<time>2018-07-09T12:13:55Z</time>
<speed>0.00</speed>
</trkpt>
<trkpt lat="-7.170636" lon="-34.844734">
<ele>75.979996</ele>
<time>2018-07-09T12:13:56Z</time>
<speed>0.00</speed>
</trkpt>
<trkpt lat="-7.170636" lon="-34.844734">
<ele>75.979996</ele>
<time>2018-07-09T12:13:57Z</time>
<speed>0.00</speed>
</trkpt>
<trkpt lat="-7.170636" lon="-34.844734">
<ele>75.979996</ele>
<time>2018-07-09T12:13:58Z</time>
<speed>0.00</speed>
</trkpt>
<trkpt lat="-7.170636" lon="-34.844734">
<ele>75.979996</ele>
<time>2018-07-09T12:13:59Z</time>
<speed>0.00</speed>
</trkpt>
<trkpt lat="-7.170636" lon="-34.844734">
<ele>75.979996</ele>
<time>2018-07-09T12:14:00Z</time>
<speed>0.00</speed>
</trkpt>
<trkpt lat="-7.170636" lon="-34.844734">
<ele>75.979996</ele>
<time>2018-07-09T12:14:01Z</time>
<speed>0.00</speed>
</trkpt>
<trkpt lat="-7.170636" lon="-34.844734">
<ele>75.979996</ele>
<time>2018-07-09T12:14:02Z</time>
<speed>0.00</speed>
</trkpt>
<trkpt lat="-7.170636" lon="-34.844734">
<ele>75.979996</ele>
<time>2018-07-09T12:14:03Z</time>
<speed>0.00</speed>
</trkpt>
<trkpt lat="-7.170636" lon="-34.844734">
<ele>75.979996</ele>
<time>2018-07-09T12:14:04Z</time>
<speed>0.00</speed>
</trkpt>
<trkpt lat="-7.170636" lon="-34.844734">
<ele>75.979996</ele>
<time>2018-07-09T12:14:05Z</time>
<speed>0.00</speed>
</trkpt>
<trkpt lat="-7.170636" lon="-34.844734">
<ele>75.979996</ele>
<time>2018-07-09T12:14:06Z</time>
<speed>0.00</speed>
</trkpt>
<trkpt lat="-7.170636" lon="-34.844734">
<ele>75.979996</ele>
<time>2018-07-09T12:14:07Z</time>
<speed>0.00</speed>
</trkpt>
<trkpt lat="-7.170636" lon="-34.844734">
<ele>75.979996</ele>
<time>2018-07-09T12:14:08Z</time>
<speed>0.00</speed>
</trkpt>
<trkpt lat="-7.170636" lon="-34.844734">
<ele>75.979996</ele>
<time>2018-07-09T12:14:09Z</time>
<speed>0.00</speed>
</trkpt>
<trkpt lat="-7.170636" lon="-34.844734">
<ele>75.979996</ele>
<time>2018-07-09T12:14:10Z</time>
<speed>0.00</speed>
</trkpt>
<trkpt lat="-7.170636" lon="-34.844734">
<ele>75.979996</ele>
<time>2018-07-09T12:14:11Z</time>
<speed>0.00</speed>
</trkpt>
<trkpt lat="-7.170636" lon="-34.844734">
<ele>75.979996</ele>
<time>2018-07-09T12:14:12Z</time>
<speed>0.00</speed>
</trkpt>
<trkpt lat="-7.170636" lon="-34.844734">
<ele>75.979996</ele>
<time>2018-07-09T12:14:13Z</time>
<speed>0.00</speed>
</trkpt>
<trkpt lat="-7.170636" lon="-34.844734">
<ele>75.979996</ele>
<time>2018-07-09T12:14:14Z</time>
<speed>0.00</speed>
</trkpt>
<trkpt lat="-7.170636" lon="-34.844734">
<ele>75.979996</ele>
<time>2018-07-09T12:14:15Z</time>
<speed>0.00</speed>
</trkpt>
<trkpt lat="-7.170636" lon="-34.844734">
<ele>75.979996</ele>
<time>2018-07-09T12:14:16Z</time>
<speed>0.00</speed>
</trkpt>
<trkpt lat="-7.170636" lon="-34.844734">
<ele>75.979996</ele>
<time>2018-07-09T12:14:17Z</time>
<speed>0.00</speed>
</trkpt>
<trkpt lat="-7.170636" lon="-34.844734">
<ele>75.979996</ele>
<time>2018-07-09T12:14:18Z</time>
<speed>0.00</speed>
</trkpt>
<trkpt lat="-7.170655" lon="-34.844681">
<ele>47.809998</ele>
<time>2018-07-09T12:14:19Z</time>
<speed>0.05</speed>
</trkpt>
<trkpt lat="-7.170655" lon="-34.844681">
<ele>47.730000</ele>
<time>2018-07-09T12:14:20Z</time>
<speed>0.00</speed>
</trkpt>
<trkpt lat="-7.170655" lon="-34.844681">
<ele>47.610001</ele>
<time>2018-07-09T12:14:21Z</time>
<speed>0.00</speed>
</trkpt>
<trkpt lat="-7.170655" lon="-34.844681">
<ele>47.489998</ele>
<time>2018-07-09T12:14:22Z</time>
<speed>0.00</speed>
</trkpt>
<trkpt lat="-7.170655" lon="-34.844681">
<ele>47.489998</ele>
<time>2018-07-09T12:14:23Z</time>
<speed>0.00</speed>
</trkpt>
<trkpt lat="-7.170655" lon="-34.844681">
<ele>47.489998</ele>
<time>2018-07-09T12:14:24Z</time>
<speed>0.00</speed>
</trkpt>
<trkpt lat="-7.170655" lon="-34.844681">
<ele>47.489998</ele>
<time>2018-07-09T12:14:25Z</time>
<speed>0.00</speed>
</trkpt>
<trkpt lat="-7.170655" lon="-34.844681">
<ele>47.489998</ele>
<time>2018-07-09T12:14:26Z</time>
<speed>0.00</speed>
</trkpt>
<trkpt lat="-7.170655" lon="-34.844681">
<ele>47.489998</ele>
<time>2018-07-09T12:14:27Z</time>
<speed>0.00</speed>
</trkpt>
<trkpt lat="-7.170655" lon="-34.844681">
<ele>47.489998</ele>
<time>2018-07-09T12:14:28Z</time>
<speed>0.00</speed>
</trkpt>
<trkpt lat="-7.170655" lon="-34.844681">
<ele>47.489998</ele>
<time>2018-07-09T12:14:29Z</time>
<speed>0.00</speed>
</trkpt>
<trkpt lat="-7.170655" lon="-34.844681">
<ele>47.489998</ele>
<time>2018-07-09T12:14:30Z</time>
<speed>0.00</speed>
</trkpt>
<trkpt lat="-7.170655" lon="-34.844681">
<ele>47.489998</ele>
<time>2018-07-09T12:14:31Z</time>
<speed>0.00</speed>
</trkpt>
<trkpt lat="-7.170655" lon="-34.844681">
<ele>47.489998</ele>
<time>2018-07-09T12:14:32Z</time>
<speed>0.00</speed>
</trkpt>
<trkpt lat="-7.170655" lon="-34.844681">
<ele>47.489998</ele>
<time>2018-07-09T12:14:33Z</time>
<speed>0.00</speed>
</trkpt>
<trkpt lat="-7.170655" lon="-34.844681">
<ele>47.489998</ele>
<time>2018-07-09T12:14:37Z</time>
<speed>0.00</speed>
</trkpt>
<trkpt lat="-7.170655" lon="-34.844681">
<ele>47.489998</ele>
<time>2018-07-09T12:14:38Z</time>
<speed>0.00</speed>
</trkpt>
<trkpt lat="-7.170655" lon="-34.844681">
<ele>47.489998</ele>
<time>2018-07-09T12:14:39Z</time>
<speed>0.00</speed>
</trkpt>
<trkpt lat="-7.170655" lon="-34.844681">
<ele>47.489998</ele>
<time>2018-07-09T12:14:40Z</time>
<speed>0.00</speed>
</trkpt>
<trkpt lat="-7.170655" lon="-34.844681">
<ele>47.489998</ele>
<time>2018-07-09T12:14:41Z</time>
<speed>0.00</speed>
</trkpt>
<trkpt lat="-7.170655" lon="-34.844681">
<ele>47.489998</ele>
<time>2018-07-09T12:14:42Z</time>
<speed>0.00</speed>
</trkpt>
<trkpt lat="-7.170655" lon="-34.844681">
<ele>47.489998</ele>
<time>2018-07-09T12:14:43Z</time>
<speed>0.00</speed>
</trkpt>
<trkpt lat="-7.170655" lon="-34.844681">
<ele>47.489998</ele>
<time>2018-07-09T12:14:45Z</time>
<speed>0.00</speed>
</trkpt>
<trkpt lat="-7.170655" lon="-34.844681">
<ele>47.489998</ele>
<time>2018-07-09T12:14:46Z</time>
<speed>0.00</speed>
</trkpt>
<trkpt lat="-7.170655" lon="-34.844681">
<ele>47.489998</ele>
<time>2018-07-09T12:14:48Z</time>
<speed>0.00</speed>
</trkpt>
<trkpt lat="-7.170655" lon="-34.844681">
<ele>47.489998</ele>
<time>2018-07-09T12:14:49Z</time>
<speed>0.00</speed>
</trkpt>
<trkpt lat="-7.170655" lon="-34.844681">
<ele>47.489998</ele>
<time>2018-07-09T12:14:50Z</time>
<speed>0.00</speed>
</trkpt>
<trkpt lat="-7.170683" lon="-34.844658">
<ele>46.939999</ele>
<time>2018-07-09T12:14:51Z</time>
<speed>0.29</speed>
</trkpt>
<trkpt lat="-7.170684" lon="-34.844662">
<ele>47.079998</ele>
<time>2018-07-09T12:14:53Z</time>
<speed>0.14</speed>
</trkpt>
<trkpt lat="-7.170685" lon="-34.844662">
<ele>47.160000</ele>
<time>2018-07-09T12:14:55Z</time>
<speed>0.00</speed>
</trkpt>
<trkpt lat="-7.170685" lon="-34.844662">
<ele>47.160000</ele>
<time>2018-07-09T12:14:56Z</time>
<speed>0.00</speed>
</trkpt>
<trkpt lat="-7.170685" lon="-34.844662">
<ele>47.160000</ele>
<time>2018-07-09T12:14:57Z</time>
<speed>0.00</speed>
</trkpt>
<trkpt lat="-7.170685" lon="-34.844662">
<ele>47.160000</ele>
<time>2018-07-09T12:14:58Z</time>
<speed>0.00</speed>
</trkpt>
<trkpt lat="-7.170685" lon="-34.844662">
<ele>47.160000</ele>
<time>2018-07-09T12:15:00Z</time>
<speed>0.00</speed>
</trkpt>
<trkpt lat="-7.170685" lon="-34.844662">
<ele>47.160000</ele>
<time>2018-07-09T12:15:01Z</time>
<speed>0.00</speed>
</trkpt>
<trkpt lat="-7.170685" lon="-34.844662">
<ele>47.160000</ele>
<time>2018-07-09T12:15:02Z</time>
<speed>0.00</speed>
</trkpt>
<trkpt lat="-7.170685" lon="-34.844662">
<ele>47.160000</ele>
<time>2018-07-09T12:15:03Z</time>
<speed>0.00</speed>
</trkpt>
<trkpt lat="-7.170685" lon="-34.844662">
<ele>47.160000</ele>
<time>2018-07-09T12:15:04Z</time>
<speed>0.00</speed>
</trkpt>
<trkpt lat="-7.170685" lon="-34.844662">
<ele>47.160000</ele>
<time>2018-07-09T12:15:05Z</time>
<speed>0.00</speed>
</trkpt>
<trkpt lat="-7.170685" lon="-34.844662">
<ele>47.160000</ele>
<time>2018-07-09T12:15:06Z</time>
<speed>0.00</speed>
</trkpt>
<trkpt lat="-7.170685" lon="-34.844662">
<ele>47.160000</ele>
<time>2018-07-09T12:15:09Z</time>
<speed>0.00</speed>
</trkpt>
<trkpt lat="-7.170685" lon="-34.844662">
<ele>47.160000</ele>
<time>2018-07-09T12:15:10Z</time>
<speed>0.00</speed>
</trkpt>
<trkpt lat="-7.170685" lon="-34.844662">
<ele>47.160000</ele>
<time>2018-07-09T12:15:11Z</time>
<speed>0.00</speed>
</trkpt>
<trkpt lat="-7.170685" lon="-34.844662">
<ele>47.160000</ele>
<time>2018-07-09T12:15:12Z</time>
<speed>0.00</speed>
</trkpt>
<trkpt lat="-7.170685" lon="-34.844662">
<ele>47.160000</ele>
<time>2018-07-09T12:15:14Z</time>
<speed>0.00</speed>
</trkpt>
<trkpt lat="-7.170685" lon="-34.844662">
<ele>47.160000</ele>
<time>2018-07-09T12:15:15Z</time>
<speed>0.00</speed>
</trkpt>
<trkpt lat="-7.170685" lon="-34.844662">
<ele>47.160000</ele>
<time>2018-07-09T12:15:16Z</time>
<speed>0.00</speed>
</trkpt>
<trkpt lat="-7.170685" lon="-34.844662">
<ele>47.160000</ele>
<time>2018-07-09T12:15:17Z</time>
<speed>0.00</speed>
</trkpt>
<trkpt lat="-7.170685" lon="-34.844662">
<ele>47.160000</ele>
<time>2018-07-09T12:15:18Z</time>
<speed>0.00</speed>
</trkpt>
<trkpt lat="-7.170685" lon="-34.844662">
<ele>47.160000</ele>
<time>2018-07-09T12:15:20Z</time>
<speed>0.00</speed>
</trkpt>
<trkpt lat="-7.170685" lon="-34.844662">
<ele>47.160000</ele>
<time>2018-07-09T12:15:21Z</time>
<speed>0.00</speed>
</trkpt>
<trkpt lat="-7.170685" lon="-34.844662">
<ele>47.160000</ele>
<time>2018-07-09T12:15:22Z</time>
<speed>0.00</speed>
</trkpt>
<trkpt lat="-7.170685" lon="-34.844662">
<ele>47.160000</ele>
<time>2018-07-09T12:15:23Z</time>
<speed>0.00</speed>
</trkpt>
<trkpt lat="-7.170685" lon="-34.844662">
<ele>47.160000</ele>
<time>2018-07-09T12:15:24Z</time>
<speed>0.00</speed>
</trkpt>
<trkpt lat="-7.170685" lon="-34.844662">
<ele>47.160000</ele>
<time>2018-07-09T12:15:27Z</time>
<speed>0.00</speed>
</trkpt>
<trkpt lat="-7.170685" lon="-34.844662">
<ele>47.160000</ele>
<time>2018-07-09T12:15:28Z</time>
<speed>0.00</speed>
</trkpt>
<trkpt lat="-7.170685" lon="-34.844662">
<ele>47.160000</ele>
<time>2018-07-09T12:15:29Z</time>
<speed>0.00</speed>
</trkpt>
<trkpt lat="-7.170685" lon="-34.844662">
<ele>47.160000</ele>
<time>2018-07-09T12:15:30Z</time>
<speed>0.00</speed>
</trkpt>
<trkpt lat="-7.170685" lon="-34.844662">
<ele>47.160000</ele>
<time>2018-07-09T12:15:31Z</time>
<speed>0.00</speed>
</trkpt>
<trkpt lat="-7.170685" lon="-34.844662">
<ele>47.160000</ele>
<time>2018-07-09T12:15:32Z</time>
<speed>0.00</speed>
</trkpt>
<trkpt lat="-7.170685" lon="-34.844662">
<ele>47.160000</ele>
<time>2018-07-09T12:15:33Z</time>
<speed>0.00</speed>
</trkpt>
<trkpt lat="-7.170685" lon="-34.844662">
<ele>47.160000</ele>
<time>2018-07-09T12:15:35Z</time>
<speed>0.00</speed>
</trkpt>
<trkpt lat="-7.170685" lon="-34.844662">
<ele>47.160000</ele>
<time>2018-07-09T12:15:36Z</time>
<speed>0.00</speed>
</trkpt>
<trkpt lat="-7.170685" lon="-34.844662">
<ele>47.160000</ele>
<time>2018-07-09T12:15:39Z</time>
<speed>0.00</speed>
</trkpt>
<trkpt lat="-7.170685" lon="-34.844662">
<ele>47.160000</ele>
<time>2018-07-09T12:15:40Z</time>
<speed>0.00</speed>
</trkpt>
<trkpt lat="-7.170685" lon="-34.844662">
<ele>47.160000</ele>
<time>2018-07-09T12:15:41Z</time>
<speed>0.00</speed>
</trkpt>
<trkpt lat="-7.170685" lon="-34.844662">
<ele>47.160000</ele>
<time>2018-07-09T12:15:42Z</time>
<speed>0.00</speed>
</trkpt>
<trkpt lat="-7.170685" lon="-34.844662">
<ele>47.160000</ele>
<time>2018-07-09T12:15:45Z</time>
<speed>0.00</speed>
</trkpt>
</trkseg>
</trk>
<trk>
<name>20180818-112754(4)</name>
<desc>Color:004000ff</desc>
<trkseg>
<trkpt lat="-7.170565" lon="-34.844677">
<ele>46.719997</ele>
<time>2018-07-09T12:26:34Z</time>
<speed>3.34</speed>
</trkpt>
<trkpt lat="-7.170705" lon="-34.844902">
<ele>81.939995</ele>
<time>2018-07-09T12:33:54Z</time>
<speed>0.00</speed>
</trkpt>
<trkpt lat="-7.170705" lon="-34.844902">
<ele>81.939995</ele>
<time>2018-07-09T17:57:45Z</time>
<speed>0.00</speed>
</trkpt>
<trkpt lat="-7.170519" lon="-34.841679">
<ele>36.950001</ele>
<time>2018-07-09T18:03:17Z</time>
<speed>4.34</speed>
</trkpt>
<trkpt lat="-7.167344" lon="-34.857189">
<ele>11.320000</ele>
<time>2018-07-09T18:08:42Z</time>
<speed>10.36</speed>
</trkpt>
<trkpt lat="-7.106777" lon="-34.843739">
<ele>-9.230000</ele>
<time>2018-07-09T18:16:37Z</time>
<speed>21.07</speed>
</trkpt>
<trkpt lat="-7.008990" lon="-34.830540">
<ele>-34.869999</ele>
<time>2018-07-09T18:28:02Z</time>
<speed>12.12</speed>
</trkpt>
<trkpt lat="-6.965537" lon="-34.833145">
<ele>-5.980000</ele>
<time>2018-07-09T18:38:58Z</time>
<speed>0.00</speed>
</trkpt>
<trkpt lat="-6.965571" lon="-34.832981">
<ele>-5.700000</ele>
<time>2018-07-09T18:44:08Z</time>
<speed>0.00</speed>
</trkpt>
<trkpt lat="-6.965571" lon="-34.832886">
<ele>-15.990000</ele>
<time>2018-07-09T18:49:20Z</time>
<speed>0.00</speed>
</trkpt>
<trkpt lat="-6.965409" lon="-34.833015">
<ele>-6.000000</ele>
<time>2018-07-09T18:54:36Z</time>
<speed>0.00</speed>
</trkpt>
<trkpt lat="-6.965458" lon="-34.833027">
<ele>7.320000</ele>
<time>2018-07-09T18:59:51Z</time>
<speed>0.00</speed>
</trkpt>
<trkpt lat="-6.965471" lon="-34.832867">
<ele>7.580000</ele>
<time>2018-07-09T19:05:16Z</time>
<speed>0.00</speed>
</trkpt>
<trkpt lat="-6.965133" lon="-34.832905">
<ele>-22.180000</ele>
<time>2018-07-09T19:10:28Z</time>
<speed>0.00</speed>
</trkpt>
<trkpt lat="-6.965026" lon="-34.833012">
<ele>-35.399998</ele>
<time>2018-07-09T19:15:41Z</time>
<speed>0.00</speed>
</trkpt>
<trkpt lat="-6.965130" lon="-34.832821">
<ele>25.609999</ele>
<time>2018-07-09T19:20:53Z</time>
<speed>0.00</speed>
</trkpt>
<trkpt lat="-6.965089" lon="-34.832726">
<ele>78.150002</ele>
<time>2018-07-09T19:26:07Z</time>
<speed>0.00</speed>
</trkpt>
<trkpt lat="-6.965074" lon="-34.832989">
<ele>-9.389999</ele>
<time>2018-07-09T19:31:24Z</time>
<speed>0.34</speed>
</trkpt>
<trkpt lat="-6.965240" lon="-34.832775">
<ele>40.500000</ele>
<time>2018-07-09T19:36:40Z</time>
<speed>0.00</speed>
</trkpt>
<trkpt lat="-6.965096" lon="-34.832897">
<ele>33.180000</ele>
<time>2018-07-09T19:41:55Z</time>
<speed>0.00</speed>
</trkpt>
<trkpt lat="-6.965045" lon="-34.832909">
<ele>17.670000</ele>
<time>2018-07-09T19:47:09Z</time>
<speed>0.08</speed>
</trkpt>
<trkpt lat="-6.964952" lon="-34.833015">
<ele>13.280000</ele>
<time>2018-07-09T19:52:29Z</time>
<speed>0.02</speed>
</trkpt>
<trkpt lat="-6.965761" lon="-34.833881">
<ele>54.549999</ele>
<time>2018-07-09T19:57:42Z</time>
<speed>0.00</speed>
</trkpt>
<trkpt lat="-6.967502" lon="-34.835293">
<ele>-15.130000</ele>
<time>2018-07-09T20:03:27Z</time>
<speed>0.51</speed>
</trkpt>
<trkpt lat="-6.967532" lon="-34.835205">
<ele>27.660000</ele>
<time>2018-07-09T20:08:57Z</time>
<speed>0.00</speed>
</trkpt>
<trkpt lat="-6.967482" lon="-34.835205">
<ele>14.940000</ele>
<time>2018-07-09T20:14:07Z</time>
<speed>0.00</speed>
</trkpt>
<trkpt lat="-6.967487" lon="-34.835163">
<ele>2.550000</ele>
<time>2018-07-09T20:19:18Z</time>
<speed>0.00</speed>
</trkpt>
<trkpt lat="-6.967425" lon="-34.835091">
<ele>20.420000</ele>
<time>2018-07-09T20:24:29Z</time>
<speed>0.00</speed>
</trkpt>
<trkpt lat="-6.967361" lon="-34.835419">
<ele>-23.559999</ele>
<time>2018-07-09T20:29:40Z</time>
<speed>0.00</speed>
</trkpt>
<trkpt lat="-6.967457" lon="-34.835136">
<ele>18.650000</ele>
<time>2018-07-09T20:34:50Z</time>
<speed>0.39</speed>
</trkpt>
<trkpt lat="-6.967406" lon="-34.835136">
<ele>26.619999</ele>
<time>2018-07-09T20:40:00Z</time>
<speed>0.00</speed>
</trkpt>
<trkpt lat="-6.967703" lon="-34.835777">
<ele>-43.610001</ele>
<time>2018-07-09T20:45:12Z</time>
<speed>0.00</speed>
</trkpt>
<trkpt lat="-6.967391" lon="-34.835205">
<ele>24.939999</ele>
<time>2018-07-09T20:50:32Z</time>
<speed>0.44</speed>
</trkpt>
<trkpt lat="-6.967477" lon="-34.835438">
<ele>8.110000</ele>
<time>2018-07-09T20:55:55Z</time>
<speed>0.00</speed>
</trkpt>
<trkpt lat="-6.967460" lon="-34.835194">
<ele>37.680000</ele>
<time>2018-07-09T21:01:06Z</time>
<speed>0.00</speed>
</trkpt>
<trkpt lat="-6.967438" lon="-34.835171">
<ele>51.849998</ele>
<time>2018-07-09T21:06:16Z</time>
<speed>1.49</speed>
</trkpt>
<trkpt lat="-6.967471" lon="-34.835487">
<ele>-27.789999</ele>
<time>2018-07-09T21:11:25Z</time>
<speed>1.45</speed>
</trkpt>
<trkpt lat="-6.967437" lon="-34.835236">
<ele>29.199999</ele>
<time>2018-07-09T21:16:40Z</time>
<speed>0.91</speed>
</trkpt>
<trkpt lat="-6.967528" lon="-34.835602">
<ele>-17.289999</ele>
<time>2018-07-09T21:21:50Z</time>
<speed>1.29</speed>
</trkpt>
<trkpt lat="-6.967596" lon="-34.835545">
<ele>-24.670000</ele>
<time>2018-07-09T21:27:08Z</time>
<speed>0.00</speed>
</trkpt>
<trkpt lat="-6.967602" lon="-34.835541">
<ele>-35.540001</ele>
<time>2018-07-09T21:32:20Z</time>
<speed>2.04</speed>
</trkpt>
<trkpt lat="-6.967552" lon="-34.835293">
<ele>33.169998</ele>
<time>2018-07-09T21:38:06Z</time>
<speed>0.00</speed>
</trkpt>
<trkpt lat="-6.967542" lon="-34.835190">
<ele>21.670000</ele>
<time>2018-07-09T21:43:35Z</time>
<speed>0.00</speed>
</trkpt>
<trkpt lat="-6.967359" lon="-34.835361">
<ele>11.330000</ele>
<time>2018-07-09T21:49:13Z</time>
<speed>0.25</speed>
</trkpt>
<trkpt lat="-6.967556" lon="-34.835182">
<ele>-6.120000</ele>
<time>2018-07-09T21:55:44Z</time>
<speed>0.21</speed>
</trkpt>
<trkpt lat="-6.967322" lon="-34.835339">
<ele>26.719999</ele>
<time>2018-07-09T22:04:34Z</time>
<speed>0.05</speed>
</trkpt>
<trkpt lat="-6.967311" lon="-34.835346">
<ele>24.119999</ele>
<time>2018-07-09T22:14:26Z</time>
<speed>0.95</speed>
</trkpt>
<trkpt lat="-6.967432" lon="-34.835331">
<ele>6.250000</ele>
<time>2018-07-09T22:25:02Z</time>
<speed>0.07</speed>
</trkpt>
<trkpt lat="-6.967532" lon="-34.835243">
<ele>23.029999</ele>
<time>2018-07-09T22:35:13Z</time>
<speed>0.00</speed>
</trkpt>
<trkpt lat="-6.967465" lon="-34.835281">
<ele>10.469999</ele>
<time>2018-07-09T22:40:30Z</time>
<speed>0.00</speed>
</trkpt>
<trkpt lat="-6.967523" lon="-34.835304">
<ele>1.550000</ele>
<time>2018-07-09T22:45:47Z</time>
<speed>0.07</speed>
</trkpt>
<trkpt lat="-6.967517" lon="-34.835217">
<ele>37.549999</ele>
<time>2018-07-09T22:51:06Z</time>
<speed>0.00</speed>
</trkpt>
<trkpt lat="-6.967419" lon="-34.835438">
<ele>9.500000</ele>
<time>2018-07-09T22:56:23Z</time>
<speed>1.28</speed>
</trkpt>
<trkpt lat="-6.967466" lon="-34.835304">
<ele>20.939999</ele>
<time>2018-07-09T23:01:47Z</time>
<speed>0.22</speed>
</trkpt>
<trkpt lat="-6.967567" lon="-34.835152">
<ele>1.440000</ele>
<time>2018-07-09T23:07:03Z</time>
<speed>0.00</speed>
</trkpt>
<trkpt lat="-6.967327" lon="-34.835403">
<ele>15.759999</ele>
<time>2018-07-09T23:12:22Z</time>
<speed>0.00</speed>
</trkpt>
<trkpt lat="-6.967656" lon="-34.835110">
<ele>62.590000</ele>
<time>2018-07-09T23:17:50Z</time>
<speed>0.00</speed>
</trkpt>
<trkpt lat="-6.967545" lon="-34.835060">
<ele>56.239998</ele>
<time>2018-07-09T23:23:07Z</time>
<speed>0.00</speed>
</trkpt>
<trkpt lat="-6.967419" lon="-34.835243">
<ele>20.109999</ele>
<time>2018-07-09T23:28:24Z</time>
<speed>0.00</speed>
</trkpt>
<trkpt lat="-6.967591" lon="-34.835381">
<ele>56.139999</ele>
<time>2018-07-09T23:33:41Z</time>
<speed>0.00</speed>
</trkpt>
<trkpt lat="-6.967502" lon="-34.835320">
<ele>18.730000</ele>
<time>2018-07-09T23:38:59Z</time>
<speed>0.19</speed>
</trkpt>
<trkpt lat="-6.967632" lon="-34.835350">
<ele>35.779999</ele>
<time>2018-07-09T23:44:23Z</time>
<speed>0.41</speed>
</trkpt>
<trkpt lat="-6.967459" lon="-34.835289">
<ele>9.520000</ele>
<time>2018-07-09T23:49:41Z</time>
<speed>0.00</speed>
</trkpt>
<trkpt lat="-6.967450" lon="-34.835335">
<ele>3.180000</ele>
<time>2018-07-09T23:54:58Z</time>
<speed>0.00</speed>
</trkpt>
<trkpt lat="-6.967478" lon="-34.835251">
<ele>13.250000</ele>
<time>2018-07-10T00:00:18Z</time>
<speed>0.20</speed>
</trkpt>
<trkpt lat="-6.967453" lon="-34.835415">
<ele>-0.510000</ele>
<time>2018-07-10T00:05:35Z</time>
<speed>0.00</speed>
</trkpt>
<trkpt lat="-6.967465" lon="-34.835331">
<ele>19.180000</ele>
<time>2018-07-10T00:11:10Z</time>
<speed>0.55</speed>
</trkpt>
<trkpt lat="-6.967499" lon="-34.835323">
<ele>7.650000</ele>
<time>2018-07-10T00:16:40Z</time>
<speed>0.52</speed>
</trkpt>
<trkpt lat="-6.967456" lon="-34.835320">
<ele>11.309999</ele>
<time>2018-07-10T00:22:12Z</time>
<speed>0.56</speed>
</trkpt>
<trkpt lat="-6.967430" lon="-34.835201">
<ele>23.910000</ele>
<time>2018-07-10T00:27:32Z</time>
<speed>0.00</speed>
</trkpt>
<trkpt lat="-6.967444" lon="-34.835232">
<ele>18.670000</ele>
<time>2018-07-10T00:33:02Z</time>
<speed>0.12</speed>
</trkpt>
<trkpt lat="-6.967470" lon="-34.835316">
<ele>8.210000</ele>
<time>2018-07-10T00:38:51Z</time>
<speed>0.23</speed>
</trkpt>
<trkpt lat="-6.967460" lon="-34.835274">
<ele>10.520000</ele>
<time>2018-07-10T00:46:06Z</time>
<speed>0.05</speed>
</trkpt>
<trkpt lat="-6.967457" lon="-34.835300">
<ele>14.610000</ele>
<time>2018-07-10T00:51:23Z</time>
<speed>0.12</speed>
</trkpt>
<trkpt lat="-6.967371" lon="-34.835255">
<ele>-11.150000</ele>
<time>2018-07-10T00:56:40Z</time>
<speed>0.00</speed>
</trkpt>
<trkpt lat="-6.967464" lon="-34.835331">
<ele>28.990000</ele>
<time>2018-07-10T01:02:03Z</time>
<speed>0.00</speed>
</trkpt>
<trkpt lat="-6.967506" lon="-34.835346">
<ele>-6.300000</ele>
<time>2018-07-10T01:07:21Z</time>
<speed>0.00</speed>
</trkpt>
<trkpt lat="-6.967497" lon="-34.835342">
<ele>4.500000</ele>
<time>2018-07-10T01:12:37Z</time>
<speed>0.20</speed>
</trkpt>
<trkpt lat="-6.967586" lon="-34.835327">
<ele>26.959999</ele>
<time>2018-07-10T01:17:55Z</time>
<speed>0.00</speed>
</trkpt>
<trkpt lat="-6.967461" lon="-34.835236">
<ele>23.529999</ele>
<time>2018-07-10T01:23:12Z</time>
<speed>0.00</speed>
</trkpt>
<trkpt lat="-6.967453" lon="-34.835258">
<ele>20.730000</ele>
<time>2018-07-10T01:28:28Z</time>
<speed>0.06</speed>
</trkpt>
<trkpt lat="-6.967466" lon="-34.835312">
<ele>-6.010000</ele>
<time>2018-07-10T01:33:45Z</time>
<speed>0.00</speed>
</trkpt>
<trkpt lat="-6.967513" lon="-34.835239">
<ele>15.639999</ele>
<time>2018-07-10T01:39:02Z</time>
<speed>0.00</speed>
</trkpt>
<trkpt lat="-6.967394" lon="-34.835354">
<ele>-8.610000</ele>
<time>2018-07-10T01:44:21Z</time>
<speed>0.00</speed>
</trkpt>
<trkpt lat="-6.967469" lon="-34.835300">
<ele>10.349999</ele>
<time>2018-07-10T01:49:38Z</time>
<speed>0.00</speed>
</trkpt>
<trkpt lat="-6.967484" lon="-34.835331">
<ele>2.290000</ele>
<time>2018-07-10T01:54:54Z</time>
<speed>0.00</speed>
</trkpt>
<trkpt lat="-6.967401" lon="-34.835453">
<ele>-20.410000</ele>
<time>2018-07-10T02:00:28Z</time>
<speed>0.64</speed>
</trkpt>
<trkpt lat="-6.967416" lon="-34.835445">
<ele>5.680000</ele>
<time>2018-07-10T02:05:46Z</time>
<speed>0.00</speed>
</trkpt>
<trkpt lat="-6.967384" lon="-34.835476">
<ele>-7.330000</ele>
<time>2018-07-10T02:11:03Z</time>
<speed>0.00</speed>
</trkpt>
<trkpt lat="-6.967498" lon="-34.835255">
<ele>23.449999</ele>
<time>2018-07-10T02:16:21Z</time>
<speed>0.00</speed>
</trkpt>
<trkpt lat="-6.967451" lon="-34.835365">
<ele>23.559999</ele>
<time>2018-07-10T02:21:40Z</time>
<speed>0.24</speed>
</trkpt>
<trkpt lat="-6.967492" lon="-34.835316">
<ele>23.400000</ele>
<time>2018-07-10T02:27:18Z</time>
<speed>0.39</speed>
</trkpt>
<trkpt lat="-6.967501" lon="-34.835308">
<ele>52.459999</ele>
<time>2018-07-10T02:32:51Z</time>
<speed>0.08</speed>
</trkpt>
<trkpt lat="-6.967536" lon="-34.835266">
<ele>55.899998</ele>
<time>2018-07-10T02:38:41Z</time>
<speed>0.15</speed>
</trkpt>
<trkpt lat="-6.967577" lon="-34.835339">
<ele>43.719997</ele>
<time>2018-07-10T02:44:50Z</time>
<speed>0.02</speed>
</trkpt>
<trkpt lat="-6.967506" lon="-34.835323">
<ele>14.820000</ele>
<time>2018-07-10T02:50:48Z</time>
<speed>0.27</speed>
</trkpt>
<trkpt lat="-6.967499" lon="-34.835361">
<ele>36.840000</ele>
<time>2018-07-10T02:56:19Z</time>
<speed>0.15</speed>
</trkpt>
</trkseg>
</trk>
<trk>
<name>20180723-164255(2)</name>
<desc>Color:004000ff</desc>
<trkseg>
<trkpt lat="-7.170565" lon="-34.844677">
<ele>46.719997</ele>
<time>2018-07-09T12:26:34Z</time>
<speed>3.34</speed>
</trkpt>
<trkpt lat="-7.170705" lon="-34.844902">
<ele>81.939995</ele>
<time>2018-07-09T12:33:54Z</time>
<speed>0.00</speed>
</trkpt>
<trkpt lat="-7.170705" lon="-34.844902">
<ele>81.939995</ele>
<time>2018-07-09T17:57:45Z</time>
<speed>0.00</speed>
</trkpt>
<trkpt lat="-7.170519" lon="-34.841679">
<ele>36.950001</ele>
<time>2018-07-09T18:03:17Z</time>
<speed>4.34</speed>
</trkpt>
<trkpt lat="-7.167344" lon="-34.857189">
<ele>11.320000</ele>
<time>2018-07-09T18:08:42Z</time>
<speed>10.36</speed>
</trkpt>
<trkpt lat="-7.106777" lon="-34.843739">
<ele>-9.230000</ele>
<time>2018-07-09T18:16:37Z</time>
<speed>21.07</speed>
</trkpt>
<trkpt lat="-7.008990" lon="-34.830540">
<ele>-34.869999</ele>
<time>2018-07-09T18:28:02Z</time>
<speed>12.12</speed>
</trkpt>
<trkpt lat="-6.965537" lon="-34.833145">
<ele>-5.980000</ele>
<time>2018-07-09T18:38:58Z</time>
<speed>0.00</speed>
</trkpt>
<trkpt lat="-6.965571" lon="-34.832981">
<ele>-5.700000</ele>
<time>2018-07-09T18:44:08Z</time>
<speed>0.00</speed>
</trkpt>
<trkpt lat="-6.965571" lon="-34.832886">
<ele>-15.990000</ele>
<time>2018-07-09T18:49:20Z</time>
<speed>0.00</speed>
</trkpt>
<trkpt lat="-6.965409" lon="-34.833015">
<ele>-6.000000</ele>
<time>2018-07-09T18:54:36Z</time>
<speed>0.00</speed>
</trkpt>
<trkpt lat="-6.965458" lon="-34.833027">
<ele>7.320000</ele>
<time>2018-07-09T18:59:51Z</time>
<speed>0.00</speed>
</trkpt>
<trkpt lat="-6.965471" lon="-34.832867">
<ele>7.580000</ele>
<time>2018-07-09T19:05:16Z</time>
<speed>0.00</speed>
</trkpt>
<trkpt lat="-6.965133" lon="-34.832905">
<ele>-22.180000</ele>
<time>2018-07-09T19:10:28Z</time>
<speed>0.00</speed>
</trkpt>
<trkpt lat="-6.965026" lon="-34.833012">
<ele>-35.399998</ele>
<time>2018-07-09T19:15:41Z</time>
<speed>0.00</speed>
</trkpt>
<trkpt lat="-6.965130" lon="-34.832821">
<ele>25.609999</ele>
<time>2018-07-09T19:20:53Z</time>
<speed>0.00</speed>
</trkpt>
<trkpt lat="-6.965089" lon="-34.832726">
<ele>78.150002</ele>
<time>2018-07-09T19:26:07Z</time>
<speed>0.00</speed>
</trkpt>
<trkpt lat="-6.965074" lon="-34.832989">
<ele>-9.389999</ele>
<time>2018-07-09T19:31:24Z</time>
<speed>0.34</speed>
</trkpt>
<trkpt lat="-6.965240" lon="-34.832775">
<ele>40.500000</ele>
<time>2018-07-09T19:36:40Z</time>
<speed>0.00</speed>
</trkpt>
<trkpt lat="-6.965096" lon="-34.832897">
<ele>33.180000</ele>
<time>2018-07-09T19:41:55Z</time>
<speed>0.00</speed>
</trkpt>
<trkpt lat="-6.965045" lon="-34.832909">
<ele>17.670000</ele>
<time>2018-07-09T19:47:09Z</time>
<speed>0.08</speed>
</trkpt>
<trkpt lat="-6.964952" lon="-34.833015">
<ele>13.280000</ele>
<time>2018-07-09T19:52:29Z</time>
<speed>0.02</speed>
</trkpt>
<trkpt lat="-6.965761" lon="-34.833881">
<ele>54.549999</ele>
<time>2018-07-09T19:57:42Z</time>
<speed>0.00</speed>
</trkpt>
<trkpt lat="-6.967502" lon="-34.835293">
<ele>-15.130000</ele>
<time>2018-07-09T20:03:27Z</time>
<speed>0.51</speed>
</trkpt>
<trkpt lat="-6.967532" lon="-34.835205">
<ele>27.660000</ele>
<time>2018-07-09T20:08:57Z</time>
<speed>0.00</speed>
</trkpt>
<trkpt lat="-6.967482" lon="-34.835205">
<ele>14.940000</ele>
<time>2018-07-09T20:14:07Z</time>
<speed>0.00</speed>
</trkpt>
<trkpt lat="-6.967487" lon="-34.835163">
<ele>2.550000</ele>
<time>2018-07-09T20:19:18Z</time>
<speed>0.00</speed>
</trkpt>
<trkpt lat="-6.967425" lon="-34.835091">
<ele>20.420000</ele>
<time>2018-07-09T20:24:29Z</time>
<speed>0.00</speed>
</trkpt>
<trkpt lat="-6.967361" lon="-34.835419">
<ele>-23.559999</ele>
<time>2018-07-09T20:29:40Z</time>
<speed>0.00</speed>
</trkpt>
<trkpt lat="-6.967457" lon="-34.835136">
<ele>18.650000</ele>
<time>2018-07-09T20:34:50Z</time>
<speed>0.39</speed>
</trkpt>
<trkpt lat="-6.967406" lon="-34.835136">
<ele>26.619999</ele>
<time>2018-07-09T20:40:00Z</time>
<speed>0.00</speed>
</trkpt>
<trkpt lat="-6.967703" lon="-34.835777">
<ele>-43.610001</ele>
<time>2018-07-09T20:45:12Z</time>
<speed>0.00</speed>
</trkpt>
<trkpt lat="-6.967391" lon="-34.835205">
<ele>24.939999</ele>
<time>2018-07-09T20:50:32Z</time>
<speed>0.44</speed>
</trkpt>
<trkpt lat="-6.967477" lon="-34.835438">
<ele>8.110000</ele>
<time>2018-07-09T20:55:55Z</time>
<speed>0.00</speed>
</trkpt>
<trkpt lat="-6.967460" lon="-34.835194">
<ele>37.680000</ele>
<time>2018-07-09T21:01:06Z</time>
<speed>0.00</speed>
</trkpt>
<trkpt lat="-6.967438" lon="-34.835171">
<ele>51.849998</ele>
<time>2018-07-09T21:06:16Z</time>
<speed>1.49</speed>
</trkpt>
<trkpt lat="-6.967471" lon="-34.835487">
<ele>-27.789999</ele>
<time>2018-07-09T21:11:25Z</time>
<speed>1.45</speed>
</trkpt>
<trkpt lat="-6.967437" lon="-34.835236">
<ele>29.199999</ele>
<time>2018-07-09T21:16:40Z</time>
<speed>0.91</speed>
</trkpt>
<trkpt lat="-6.967528" lon="-34.835602">
<ele>-17.289999</ele>
<time>2018-07-09T21:21:50Z</time>
<speed>1.29</speed>
</trkpt>
<trkpt lat="-6.967596" lon="-34.835545">
<ele>-24.670000</ele>
<time>2018-07-09T21:27:08Z</time>
<speed>0.00</speed>
</trkpt>
<trkpt lat="-6.967602" lon="-34.835541">
<ele>-35.540001</ele>
<time>2018-07-09T21:32:20Z</time>
<speed>2.04</speed>
</trkpt>
<trkpt lat="-6.967552" lon="-34.835293">
<ele>33.169998</ele>
<time>2018-07-09T21:38:06Z</time>
<speed>0.00</speed>
</trkpt>
<trkpt lat="-6.967542" lon="-34.835190">
<ele>21.670000</ele>
<time>2018-07-09T21:43:35Z</time>
<speed>0.00</speed>
</trkpt>
<trkpt lat="-6.967359" lon="-34.835361">
<ele>11.330000</ele>
<time>2018-07-09T21:49:13Z</time>
<speed>0.25</speed>
</trkpt>
<trkpt lat="-6.967556" lon="-34.835182">
<ele>-6.120000</ele>
<time>2018-07-09T21:55:44Z</time>
<speed>0.21</speed>
</trkpt>
<trkpt lat="-6.967322" lon="-34.835339">
<ele>26.719999</ele>
<time>2018-07-09T22:04:34Z</time>
<speed>0.05</speed>
</trkpt>
<trkpt lat="-6.967311" lon="-34.835346">
<ele>24.119999</ele>
<time>2018-07-09T22:14:26Z</time>
<speed>0.95</speed>
</trkpt>
<trkpt lat="-6.967432" lon="-34.835331">
<ele>6.250000</ele>
<time>2018-07-09T22:25:02Z</time>
<speed>0.07</speed>
</trkpt>
<trkpt lat="-6.967532" lon="-34.835243">
<ele>23.029999</ele>
<time>2018-07-09T22:35:13Z</time>
<speed>0.00</speed>
</trkpt>
<trkpt lat="-6.967465" lon="-34.835281">
<ele>10.469999</ele>
<time>2018-07-09T22:40:30Z</time>
<speed>0.00</speed>
</trkpt>
<trkpt lat="-6.967523" lon="-34.835304">
<ele>1.550000</ele>
<time>2018-07-09T22:45:47Z</time>
<speed>0.07</speed>
</trkpt>
<trkpt lat="-6.967517" lon="-34.835217">
<ele>37.549999</ele>
<time>2018-07-09T22:51:06Z</time>
<speed>0.00</speed>
</trkpt>
<trkpt lat="-6.967419" lon="-34.835438">
<ele>9.500000</ele>
<time>2018-07-09T22:56:23Z</time>
<speed>1.28</speed>
</trkpt>
<trkpt lat="-6.967466" lon="-34.835304">
<ele>20.939999</ele>
<time>2018-07-09T23:01:47Z</time>
<speed>0.22</speed>
</trkpt>
<trkpt lat="-6.967567" lon="-34.835152">
<ele>1.440000</ele>
<time>2018-07-09T23:07:03Z</time>
<speed>0.00</speed>
</trkpt>
<trkpt lat="-6.967327" lon="-34.835403">
<ele>15.759999</ele>
<time>2018-07-09T23:12:22Z</time>
<speed>0.00</speed>
</trkpt>
<trkpt lat="-6.967656" lon="-34.835110">
<ele>62.590000</ele>
<time>2018-07-09T23:17:50Z</time>
<speed>0.00</speed>
</trkpt>
<trkpt lat="-6.967545" lon="-34.835060">
<ele>56.239998</ele>
<time>2018-07-09T23:23:07Z</time>
<speed>0.00</speed>
</trkpt>
<trkpt lat="-6.967419" lon="-34.835243">
<ele>20.109999</ele>
<time>2018-07-09T23:28:24Z</time>
<speed>0.00</speed>
</trkpt>
<trkpt lat="-6.967591" lon="-34.835381">
<ele>56.139999</ele>
<time>2018-07-09T23:33:41Z</time>
<speed>0.00</speed>
</trkpt>
<trkpt lat="-6.967502" lon="-34.835320">
<ele>18.730000</ele>
<time>2018-07-09T23:38:59Z</time>
<speed>0.19</speed>
</trkpt>
<trkpt lat="-6.967632" lon="-34.835350">
<ele>35.779999</ele>
<time>2018-07-09T23:44:23Z</time>
<speed>0.41</speed>
</trkpt>
<trkpt lat="-6.967459" lon="-34.835289">
<ele>9.520000</ele>
<time>2018-07-09T23:49:41Z</time>
<speed>0.00</speed>
</trkpt>
<trkpt lat="-6.967450" lon="-34.835335">
<ele>3.180000</ele>
<time>2018-07-09T23:54:58Z</time>
<speed>0.00</speed>
</trkpt>
<trkpt lat="-6.967478" lon="-34.835251">
<ele>13.250000</ele>
<time>2018-07-10T00:00:18Z</time>
<speed>0.20</speed>
</trkpt>
<trkpt lat="-6.967453" lon="-34.835415">
<ele>-0.510000</ele>
<time>2018-07-10T00:05:35Z</time>
<speed>0.00</speed>
</trkpt>
<trkpt lat="-6.967465" lon="-34.835331">
<ele>19.180000</ele>
<time>2018-07-10T00:11:10Z</time>
<speed>0.55</speed>
</trkpt>
<trkpt lat="-6.967499" lon="-34.835323">
<ele>7.650000</ele>
<time>2018-07-10T00:16:40Z</time>
<speed>0.52</speed>
</trkpt>
<trkpt lat="-6.967456" lon="-34.835320">
<ele>11.309999</ele>
<time>2018-07-10T00:22:12Z</time>
<speed>0.56</speed>
</trkpt>
<trkpt lat="-6.967430" lon="-34.835201">
<ele>23.910000</ele>
<time>2018-07-10T00:27:32Z</time>
<speed>0.00</speed>
</trkpt>
<trkpt lat="-6.967444" lon="-34.835232">
<ele>18.670000</ele>
<time>2018-07-10T00:33:02Z</time>
<speed>0.12</speed>
</trkpt>
<trkpt lat="-6.967470" lon="-34.835316">
<ele>8.210000</ele>
<time>2018-07-10T00:38:51Z</time>
<speed>0.23</speed>
</trkpt>
<trkpt lat="-6.967460" lon="-34.835274">
<ele>10.520000</ele>
<time>2018-07-10T00:46:06Z</time>
<speed>0.05</speed>
</trkpt>
<trkpt lat="-6.967457" lon="-34.835300">
<ele>14.610000</ele>
<time>2018-07-10T00:51:23Z</time>
<speed>0.12</speed>
</trkpt>
<trkpt lat="-6.967371" lon="-34.835255">
<ele>-11.150000</ele>
<time>2018-07-10T00:56:40Z</time>
<speed>0.00</speed>
</trkpt>
<trkpt lat="-6.967464" lon="-34.835331">
<ele>28.990000</ele>
<time>2018-07-10T01:02:03Z</time>
<speed>0.00</speed>
</trkpt>
<trkpt lat="-6.967506" lon="-34.835346">
<ele>-6.300000</ele>
<time>2018-07-10T01:07:21Z</time>
<speed>0.00</speed>
</trkpt>
<trkpt lat="-6.967497" lon="-34.835342">
<ele>4.500000</ele>
<time>2018-07-10T01:12:37Z</time>
<speed>0.20</speed>
</trkpt>
<trkpt lat="-6.967586" lon="-34.835327">
<ele>26.959999</ele>
<time>2018-07-10T01:17:55Z</time>
<speed>0.00</speed>
</trkpt>
<trkpt lat="-6.967461" lon="-34.835236">
<ele>23.529999</ele>
<time>2018-07-10T01:23:12Z</time>
<speed>0.00</speed>
</trkpt>
<trkpt lat="-6.967453" lon="-34.835258">
<ele>20.730000</ele>
<time>2018-07-10T01:28:28Z</time>
<speed>0.06</speed>
</trkpt>
<trkpt lat="-6.967466" lon="-34.835312">
<ele>-6.010000</ele>
<time>2018-07-10T01:33:45Z</time>
<speed>0.00</speed>
</trkpt>
<trkpt lat="-6.967513" lon="-34.835239">
<ele>15.639999</ele>
<time>2018-07-10T01:39:02Z</time>
<speed>0.00</speed>
</trkpt>
<trkpt lat="-6.967394" lon="-34.835354">
<ele>-8.610000</ele>
<time>2018-07-10T01:44:21Z</time>
<speed>0.00</speed>
</trkpt>
<trkpt lat="-6.967469" lon="-34.835300">
<ele>10.349999</ele>
<time>2018-07-10T01:49:38Z</time>
<speed>0.00</speed>
</trkpt>
<trkpt lat="-6.967484" lon="-34.835331">
<ele>2.290000</ele>
<time>2018-07-10T01:54:54Z</time>
<speed>0.00</speed>
</trkpt>
<trkpt lat="-6.967401" lon="-34.835453">
<ele>-20.410000</ele>
<time>2018-07-10T02:00:28Z</time>
<speed>0.64</speed>
</trkpt>
<trkpt lat="-6.967416" lon="-34.835445">
<ele>5.680000</ele>
<time>2018-07-10T02:05:46Z</time>
<speed>0.00</speed>
</trkpt>
<trkpt lat="-6.967384" lon="-34.835476">
<ele>-7.330000</ele>
<time>2018-07-10T02:11:03Z</time>
<speed>0.00</speed>
</trkpt>
<trkpt lat="-6.967498" lon="-34.835255">
<ele>23.449999</ele>
<time>2018-07-10T02:16:21Z</time>
<speed>0.00</speed>
</trkpt>
<trkpt lat="-6.967451" lon="-34.835365">
<ele>23.559999</ele>
<time>2018-07-10T02:21:40Z</time>
<speed>0.24</speed>
</trkpt>
<trkpt lat="-6.967492" lon="-34.835316">
<ele>23.400000</ele>
<time>2018-07-10T02:27:18Z</time>
<speed>0.39</speed>
</trkpt>
<trkpt lat="-6.967501" lon="-34.835308">
<ele>52.459999</ele>
<time>2018-07-10T02:32:51Z</time>
<speed>0.08</speed>
</trkpt>
<trkpt lat="-6.967536" lon="-34.835266">
<ele>55.899998</ele>
<time>2018-07-10T02:38:41Z</time>
<speed>0.15</speed>
</trkpt>
<trkpt lat="-6.967577" lon="-34.835339">
<ele>43.719997</ele>
<time>2018-07-10T02:44:50Z</time>
<speed>0.02</speed>
</trkpt>
<trkpt lat="-6.967506" lon="-34.835323">
<ele>14.820000</ele>
<time>2018-07-10T02:50:48Z</time>
<speed>0.27</speed>
</trkpt>
<trkpt lat="-6.967499" lon="-34.835361">
<ele>36.840000</ele>
<time>2018-07-10T02:56:19Z</time>
<speed>0.15</speed>
</trkpt>
</trkseg>
</trk>
<trk>
<name>20180818-112754(5)</name>
<desc>Color:004000ff</desc>
<trkseg>
<trkpt lat="-7.170591" lon="-34.844711">
<ele>54.709999</ele>
<time>2018-07-09T12:28:48Z</time>
<speed>0.00</speed>
</trkpt>
<trkpt lat="-7.170587" lon="-34.844959">
<ele>63.180000</ele>
<time>2018-07-09T12:29:50Z</time>
<speed>0.00</speed>
</trkpt>
<trkpt lat="-7.170847" lon="-34.844742">
<ele>-12.969999</ele>
<time>2018-07-09T12:35:06Z</time>
<speed>1.63</speed>
</trkpt>
<trkpt lat="-7.170847" lon="-34.844742">
<ele>-12.969999</ele>
<time>2018-07-09T12:45:38Z</time>
<speed>1.63</speed>
</trkpt>
<trkpt lat="-7.170936" lon="-34.844894">
<ele>-35.899998</ele>
<time>2018-07-09T12:51:41Z</time>
<speed>0.00</speed>
</trkpt>
<trkpt lat="-7.170787" lon="-34.844814">
<ele>37.320000</ele>
<time>2018-07-09T13:00:10Z</time>
<speed>1.55</speed>
</trkpt>
<trkpt lat="-7.170786" lon="-34.844646">
<ele>12.900000</ele>
<time>2018-07-09T13:10:17Z</time>
<speed>0.30</speed>
</trkpt>
<trkpt lat="-7.170723" lon="-34.844624">
<ele>-34.020000</ele>
<time>2018-07-09T13:19:26Z</time>
<speed>0.00</speed>
</trkpt>
<trkpt lat="-7.170723" lon="-34.844624">
<ele>-34.020000</ele>
<time>2018-07-09T13:33:44Z</time>
<speed>0.00</speed>
</trkpt>
<trkpt lat="-7.170662" lon="-34.844780">
<ele>110.829994</ele>
<time>2018-07-09T13:39:27Z</time>
<speed>0.15</speed>
</trkpt>
<trkpt lat="-7.170662" lon="-34.844780">
<ele>110.829994</ele>
<time>2018-07-09T13:47:34Z</time>
<speed>0.15</speed>
</trkpt>
<trkpt lat="-7.170889" lon="-34.845181">
<ele>113.040001</ele>
<time>2018-07-09T13:56:47Z</time>
<speed>0.00</speed>
</trkpt>
<trkpt lat="-7.170889" lon="-34.845181">
<ele>113.040001</ele>
<time>2018-07-09T14:21:57Z</time>
<speed>0.00</speed>
</trkpt>
<trkpt lat="-7.170805" lon="-34.845043">
<ele>110.409996</ele>
<time>2018-07-09T14:31:21Z</time>
<speed>0.00</speed>
</trkpt>
<trkpt lat="-7.170805" lon="-34.845043">
<ele>110.409996</ele>
<time>2018-07-09T15:11:19Z</time>
<speed>0.00</speed>
</trkpt>
<trkpt lat="-7.170728" lon="-34.844906">
<ele>92.489998</ele>
<time>2018-07-09T15:33:18Z</time>
<speed>0.54</speed>
</trkpt>
<trkpt lat="-7.170437" lon="-34.844349">
<ele>93.589996</ele>
<time>2018-07-09T15:38:52Z</time>
<speed>0.00</speed>
</trkpt>
<trkpt lat="-7.170437" lon="-34.844349">
<ele>93.589996</ele>
<time>2018-07-09T17:55:32Z</time>
<speed>0.00</speed>
</trkpt>
<trkpt lat="-7.170772" lon="-34.843987">
<ele>45.329998</ele>
<time>2018-07-09T18:02:24Z</time>
<speed>2.16</speed>
</trkpt>
<trkpt lat="-7.168213" lon="-34.853691">
<ele>26.160000</ele>
<time>2018-07-09T18:07:42Z</time>
<speed>10.34</speed>
</trkpt>
<trkpt lat="-7.134493" lon="-34.854156">
<ele>-13.870000</ele>
<time>2018-07-09T18:13:06Z</time>
<speed>20.24</speed>
</trkpt>
<trkpt lat="-7.088639" lon="-34.848476">
<ele>21.520000</ele>
<time>2018-07-09T18:18:30Z</time>
<speed>14.65</speed>
</trkpt>
<trkpt lat="-7.043527" lon="-34.846127">
<ele>-20.299999</ele>
<time>2018-07-09T18:23:51Z</time>
<speed>3.55</speed>
</trkpt>
<trkpt lat="-6.997862" lon="-34.828102">
<ele>-46.000000</ele>
<time>2018-07-09T18:29:31Z</time>
<speed>20.05</speed>
</trkpt>
<trkpt lat="-6.965603" lon="-34.833027">
<ele>6.640000</ele>
<time>2018-07-09T18:37:26Z</time>
<speed>0.17</speed>
</trkpt>
<trkpt lat="-6.965551" lon="-34.833008">
<ele>-7.830000</ele>
<time>2018-07-09T18:37:44Z</time>
<speed>0.10</speed>
</trkpt>
<trkpt lat="-6.965445" lon="-34.832954">
<ele>6.670000</ele>
<time>2018-07-09T18:43:00Z</time>
<speed>0.00</speed>
</trkpt>
</trkseg>
</trk>
<trk>
<name>20180729-105804(2)</name>
<desc>Color:004000ff</desc>
<trkseg>
<trkpt lat="-7.170591" lon="-34.844711">
<ele>54.709999</ele>
<time>2018-07-09T12:28:48Z</time>
<speed>0.00</speed>
</trkpt>
<trkpt lat="-7.170587" lon="-34.844959">
<ele>63.180000</ele>
<time>2018-07-09T12:29:50Z</time>
<speed>0.00</speed>
</trkpt>
<trkpt lat="-7.170847" lon="-34.844742">
<ele>-12.969999</ele>
<time>2018-07-09T12:35:06Z</time>
<speed>1.63</speed>
</trkpt>
<trkpt lat="-7.170847" lon="-34.844742">
<ele>-12.969999</ele>
<time>2018-07-09T12:45:38Z</time>
<speed>1.63</speed>
</trkpt>
<trkpt lat="-7.170936" lon="-34.844894">
<ele>-35.899998</ele>
<time>2018-07-09T12:51:41Z</time>
<speed>0.00</speed>
</trkpt>
<trkpt lat="-7.170787" lon="-34.844814">
<ele>37.320000</ele>
<time>2018-07-09T13:00:10Z</time>
<speed>1.55</speed>
</trkpt>
<trkpt lat="-7.170786" lon="-34.844646">
<ele>12.900000</ele>
<time>2018-07-09T13:10:17Z</time>
<speed>0.30</speed>
</trkpt>
<trkpt lat="-7.170723" lon="-34.844624">
<ele>-34.020000</ele>
<time>2018-07-09T13:19:26Z</time>
<speed>0.00</speed>
</trkpt>
<trkpt lat="-7.170723" lon="-34.844624">
<ele>-34.020000</ele>
<time>2018-07-09T13:33:44Z</time>
<speed>0.00</speed>
</trkpt>
<trkpt lat="-7.170662" lon="-34.844780">
<ele>110.829994</ele>
<time>2018-07-09T13:39:27Z</time>
<speed>0.15</speed>
</trkpt>
<trkpt lat="-7.170662" lon="-34.844780">
<ele>110.829994</ele>
<time>2018-07-09T13:47:34Z</time>
<speed>0.15</speed>
</trkpt>
<trkpt lat="-7.170889" lon="-34.845181">
<ele>113.040001</ele>
<time>2018-07-09T13:56:47Z</time>
<speed>0.00</speed>
</trkpt>
<trkpt lat="-7.170889" lon="-34.845181">
<ele>113.040001</ele>
<time>2018-07-09T14:21:57Z</time>
<speed>0.00</speed>
</trkpt>
<trkpt lat="-7.170805" lon="-34.845043">
<ele>110.409996</ele>
<time>2018-07-09T14:31:21Z</time>
<speed>0.00</speed>
</trkpt>
<trkpt lat="-7.170805" lon="-34.845043">
<ele>110.409996</ele>
<time>2018-07-09T15:11:19Z</time>
<speed>0.00</speed>
</trkpt>
<trkpt lat="-7.170728" lon="-34.844906">
<ele>92.489998</ele>
<time>2018-07-09T15:33:18Z</time>
<speed>0.54</speed>
</trkpt>
<trkpt lat="-7.170437" lon="-34.844349">
<ele>93.589996</ele>
<time>2018-07-09T15:38:52Z</time>
<speed>0.00</speed>
</trkpt>
<trkpt lat="-7.170437" lon="-34.844349">
<ele>93.589996</ele>
<time>2018-07-09T17:55:32Z</time>
<speed>0.00</speed>
</trkpt>
<trkpt lat="-7.170772" lon="-34.843987">
<ele>45.329998</ele>
<time>2018-07-09T18:02:24Z</time>
<speed>2.16</speed>
</trkpt>
<trkpt lat="-7.168213" lon="-34.853691">
<ele>26.160000</ele>
<time>2018-07-09T18:07:42Z</time>
<speed>10.34</speed>
</trkpt>
<trkpt lat="-7.134493" lon="-34.854156">
<ele>-13.870000</ele>
<time>2018-07-09T18:13:06Z</time>
<speed>20.24</speed>
</trkpt>
<trkpt lat="-7.088639" lon="-34.848476">
<ele>21.520000</ele>
<time>2018-07-09T18:18:30Z</time>
<speed>14.65</speed>
</trkpt>
<trkpt lat="-7.043527" lon="-34.846127">
<ele>-20.299999</ele>
<time>2018-07-09T18:23:51Z</time>
<speed>3.55</speed>
</trkpt>
<trkpt lat="-6.997862" lon="-34.828102">
<ele>-46.000000</ele>
<time>2018-07-09T18:29:31Z</time>
<speed>20.05</speed>
</trkpt>
<trkpt lat="-6.965603" lon="-34.833027">
<ele>6.640000</ele>
<time>2018-07-09T18:37:26Z</time>
<speed>0.17</speed>
</trkpt>
<trkpt lat="-6.965551" lon="-34.833008">
<ele>-7.830000</ele>
<time>2018-07-09T18:37:44Z</time>
<speed>0.10</speed>
</trkpt>
<trkpt lat="-6.965445" lon="-34.832954">
<ele>6.670000</ele>
<time>2018-07-09T18:43:00Z</time>
<speed>0.00</speed>
</trkpt>
</trkseg>
</trk>
<trk>
<name>20180818-112754(6)</name>
<desc>Color:004000ff</desc>
<trkseg>
<trkpt lat="-7.170719" lon="-34.844666">
<ele>49.840000</ele>
<time>2018-07-09T12:32:49Z</time>
<speed>0.50</speed>
</trkpt>
<trkpt lat="-7.170719" lon="-34.844666">
<ele>49.840000</ele>
<time>2018-07-09T12:39:26Z</time>
<speed>0.50</speed>
</trkpt>
<trkpt lat="-7.170887" lon="-34.844753">
<ele>3.960000</ele>
<time>2018-07-09T12:47:36Z</time>
<speed>0.92</speed>
</trkpt>
<trkpt lat="-7.170887" lon="-34.844753">
<ele>3.960000</ele>
<time>2018-07-09T13:53:49Z</time>
<speed>0.92</speed>
</trkpt>
<trkpt lat="-7.170434" lon="-34.844856">
<ele>46.169998</ele>
<time>2018-07-09T14:02:53Z</time>
<speed>0.59</speed>
</trkpt>
<trkpt lat="-7.170434" lon="-34.844856">
<ele>46.169998</ele>
<time>2018-07-09T14:08:17Z</time>
<speed>0.59</speed>
</trkpt>
<trkpt lat="-7.170608" lon="-34.844906">
<ele>104.839996</ele>
<time>2018-07-09T14:14:57Z</time>
<speed>0.00</speed>
</trkpt>
<trkpt lat="-7.170608" lon="-34.844906">
<ele>104.839996</ele>
<time>2018-07-09T16:38:40Z</time>
<speed>0.00</speed>
</trkpt>
<trkpt lat="-7.170607" lon="-34.844791">
<ele>0.450000</ele>
<time>2018-07-09T17:09:51Z</time>
<speed>0.38</speed>
</trkpt>
<trkpt lat="-7.170662" lon="-34.844971">
<ele>52.320000</ele>
<time>2018-07-09T17:15:36Z</time>
<speed>0.81</speed>
</trkpt>
<trkpt lat="-7.170662" lon="-34.844971">
<ele>52.320000</ele>
<time>2018-07-09T17:57:06Z</time>
<speed>0.81</speed>
</trkpt>
<trkpt lat="-7.170815" lon="-34.843285">
<ele>-15.490000</ele>
<time>2018-07-09T18:02:38Z</time>
<speed>2.01</speed>
</trkpt>
<trkpt lat="-7.169283" lon="-34.854668">
<ele>34.619999</ele>
<time>2018-07-09T18:07:55Z</time>
<speed>14.58</speed>
</trkpt>
<trkpt lat="-7.133070" lon="-34.853916">
<ele>-10.130000</ele>
<time>2018-07-09T18:13:13Z</time>
<speed>22.05</speed>
</trkpt>
<trkpt lat="-7.088487" lon="-34.848335">
<ele>-50.770000</ele>
<time>2018-07-09T18:18:33Z</time>
<speed>6.56</speed>
</trkpt>
<trkpt lat="-7.043420" lon="-34.846153">
<ele>-12.710000</ele>
<time>2018-07-09T18:23:53Z</time>
<speed>2.05</speed>
</trkpt>
<trkpt lat="-7.000701" lon="-34.828068">
<ele>-48.799999</ele>
<time>2018-07-09T18:29:15Z</time>
<speed>16.70</speed>
</trkpt>
<trkpt lat="-6.970619" lon="-34.830418">
<ele>-22.279999</ele>
<time>2018-07-09T18:34:33Z</time>
<speed>7.53</speed>
</trkpt>
<trkpt lat="-6.965570" lon="-34.833126">
<ele>-16.840000</ele>
<time>2018-07-09T18:39:51Z</time>
<speed>0.00</speed>
</trkpt>
<trkpt lat="-6.965467" lon="-34.832970">
<ele>-29.929998</ele>
<time>2018-07-09T18:45:10Z</time>
<speed>0.05</speed>
</trkpt>
<trkpt lat="-6.965558" lon="-34.832855">
<ele>-71.239998</ele>
<time>2018-07-09T18:50:31Z</time>
<speed>0.00</speed>
</trkpt>
<trkpt lat="-6.965482" lon="-34.832848">
<ele>-6.760000</ele>
<time>2018-07-09T18:55:51Z</time>
<speed>0.00</speed>
</trkpt>
<trkpt lat="-6.965379" lon="-34.832718">
<ele>17.980000</ele>
<time>2018-07-09T19:01:14Z</time>
<speed>0.00</speed>
</trkpt>
<trkpt lat="-6.965212" lon="-34.832859">
<ele>-7.130000</ele>
<time>2018-07-09T19:06:25Z</time>
<speed>0.00</speed>
</trkpt>
<trkpt lat="-6.965124" lon="-34.832760">
<ele>13.090000</ele>
<time>2018-07-09T19:11:36Z</time>
<speed>0.00</speed>
</trkpt>
<trkpt lat="-6.965126" lon="-34.832951">
<ele>7.240000</ele>
<time>2018-07-09T19:16:48Z</time>
<speed>0.11</speed>
</trkpt>
<trkpt lat="-6.965074" lon="-34.832985">
<ele>4.490000</ele>
<time>2018-07-09T19:22:00Z</time>
<speed>0.18</speed>
</trkpt>
<trkpt lat="-6.965113" lon="-34.832943">
<ele>11.830000</ele>
<time>2018-07-09T19:27:09Z</time>
<speed>0.00</speed>
</trkpt>
<trkpt lat="-6.965066" lon="-34.833073">
<ele>-3.550000</ele>
<time>2018-07-09T19:30:16Z</time>
<speed>0.00</speed>
</trkpt>
<trkpt lat="-6.965127" lon="-34.832947">
<ele>19.469999</ele>
<time>2018-07-09T19:35:25Z</time>
<speed>0.00</speed>
</trkpt>
</trkseg>
</trk>
<trk>
<name>20180729-104606(2)</name>
<desc>Color:004000ff</desc>
<trkseg>
<trkpt lat="-7.170719" lon="-34.844666">
<ele>49.840000</ele>
<time>2018-07-09T12:32:49Z</time>
<speed>0.50</speed>
</trkpt>
<trkpt lat="-7.170719" lon="-34.844666">
<ele>49.840000</ele>
<time>2018-07-09T12:39:26Z</time>
<speed>0.50</speed>
</trkpt>
<trkpt lat="-7.170887" lon="-34.844753">
<ele>3.960000</ele>
<time>2018-07-09T12:47:36Z</time>
<speed>0.92</speed>
</trkpt>
<trkpt lat="-7.170887" lon="-34.844753">
<ele>3.960000</ele>
<time>2018-07-09T13:53:49Z</time>
<speed>0.92</speed>
</trkpt>
<trkpt lat="-7.170434" lon="-34.844856">
<ele>46.169998</ele>
<time>2018-07-09T14:02:53Z</time>
<speed>0.59</speed>
</trkpt>
<trkpt lat="-7.170434" lon="-34.844856">
<ele>46.169998</ele>
<time>2018-07-09T14:08:17Z</time>
<speed>0.59</speed>
</trkpt>
<trkpt lat="-7.170608" lon="-34.844906">
<ele>104.839996</ele>
<time>2018-07-09T14:14:57Z</time>
<speed>0.00</speed>
</trkpt>
<trkpt lat="-7.170608" lon="-34.844906">
<ele>104.839996</ele>
<time>2018-07-09T16:38:40Z</time>
<speed>0.00</speed>
</trkpt>
<trkpt lat="-7.170607" lon="-34.844791">
<ele>0.450000</ele>
<time>2018-07-09T17:09:51Z</time>
<speed>0.38</speed>
</trkpt>
<trkpt lat="-7.170662" lon="-34.844971">
<ele>52.320000</ele>
<time>2018-07-09T17:15:36Z</time>
<speed>0.81</speed>
</trkpt>
<trkpt lat="-7.170662" lon="-34.844971">
<ele>52.320000</ele>
<time>2018-07-09T17:57:06Z</time>
<speed>0.81</speed>
</trkpt>
<trkpt lat="-7.170815" lon="-34.843285">
<ele>-15.490000</ele>
<time>2018-07-09T18:02:38Z</time>
<speed>2.01</speed>
</trkpt>
<trkpt lat="-7.169283" lon="-34.854668">
<ele>34.619999</ele>
<time>2018-07-09T18:07:55Z</time>
<speed>14.58</speed>
</trkpt>
<trkpt lat="-7.133070" lon="-34.853916">
<ele>-10.130000</ele>
<time>2018-07-09T18:13:13Z</time>
<speed>22.05</speed>
</trkpt>
<trkpt lat="-7.088487" lon="-34.848335">
<ele>-50.770000</ele>
<time>2018-07-09T18:18:33Z</time>
<speed>6.56</speed>
</trkpt>
<trkpt lat="-7.043420" lon="-34.846153">
<ele>-12.710000</ele>
<time>2018-07-09T18:23:53Z</time>
<speed>2.05</speed>
</trkpt>
<trkpt lat="-7.000701" lon="-34.828068">
<ele>-48.799999</ele>
<time>2018-07-09T18:29:15Z</time>
<speed>16.70</speed>
</trkpt>
<trkpt lat="-6.970619" lon="-34.830418">
<ele>-22.279999</ele>
<time>2018-07-09T18:34:33Z</time>
<speed>7.53</speed>
</trkpt>
<trkpt lat="-6.965570" lon="-34.833126">
<ele>-16.840000</ele>
<time>2018-07-09T18:39:51Z</time>
<speed>0.00</speed>
</trkpt>
<trkpt lat="-6.965467" lon="-34.832970">
<ele>-29.929998</ele>
<time>2018-07-09T18:45:10Z</time>
<speed>0.05</speed>
</trkpt>
<trkpt lat="-6.965558" lon="-34.832855">
<ele>-71.239998</ele>
<time>2018-07-09T18:50:31Z</time>
<speed>0.00</speed>
</trkpt>
<trkpt lat="-6.965482" lon="-34.832848">
<ele>-6.760000</ele>
<time>2018-07-09T18:55:51Z</time>
<speed>0.00</speed>
</trkpt>
<trkpt lat="-6.965379" lon="-34.832718">
<ele>17.980000</ele>
<time>2018-07-09T19:01:14Z</time>
<speed>0.00</speed>
</trkpt>
<trkpt lat="-6.965212" lon="-34.832859">
<ele>-7.130000</ele>
<time>2018-07-09T19:06:25Z</time>
<speed>0.00</speed>
</trkpt>
<trkpt lat="-6.965124" lon="-34.832760">
<ele>13.090000</ele>
<time>2018-07-09T19:11:36Z</time>
<speed>0.00</speed>
</trkpt>
<trkpt lat="-6.965126" lon="-34.832951">
<ele>7.240000</ele>
<time>2018-07-09T19:16:48Z</time>
<speed>0.11</speed>
</trkpt>
<trkpt lat="-6.965074" lon="-34.832985">
<ele>4.490000</ele>
<time>2018-07-09T19:22:00Z</time>
<speed>0.18</speed>
</trkpt>
<trkpt lat="-6.965113" lon="-34.832943">
<ele>11.830000</ele>
<time>2018-07-09T19:27:09Z</time>
<speed>0.00</speed>
</trkpt>
<trkpt lat="-6.965066" lon="-34.833073">
<ele>-3.550000</ele>
<time>2018-07-09T19:30:16Z</time>
<speed>0.00</speed>
</trkpt>
<trkpt lat="-6.965127" lon="-34.832947">
<ele>19.469999</ele>
<time>2018-07-09T19:35:25Z</time>
<speed>0.00</speed>
</trkpt>
</trkseg>
</trk>
<trk>
<name>20180818-112754(7)</name>
<desc>Color:004000ff</desc>
<trkseg>
<trkpt lat="-7.170697" lon="-34.844841">
<ele>46.860001</ele>
<time>2018-07-09T16:29:41Z</time>
<speed>0.01</speed>
</trkpt>
<trkpt lat="-7.170698" lon="-34.844841">
<ele>46.709999</ele>
<time>2018-07-09T16:29:42Z</time>
<speed>0.15</speed>
</trkpt>
<trkpt lat="-7.170698" lon="-34.844845">
<ele>46.480000</ele>
<time>2018-07-09T16:29:43Z</time>
<speed>0.19</speed>
</trkpt>
</trkseg>
</trk>
<trk>
<name>20180813-110803(1)</name>
<desc>Color:004000ff</desc>
<trkseg>
<trkpt lat="-7.170697" lon="-34.844841">
<ele>46.860001</ele>
<time>2018-07-09T16:29:41Z</time>
<speed>0.01</speed>
</trkpt>
<trkpt lat="-7.170698" lon="-34.844841">
<ele>46.709999</ele>
<time>2018-07-09T16:29:42Z</time>
<speed>0.15</speed>
</trkpt>
<trkpt lat="-7.170698" lon="-34.844845">
<ele>46.480000</ele>
<time>2018-07-09T16:29:43Z</time>
<speed>0.19</speed>
</trkpt>
</trkseg>
</trk>
<trk>
<name>20180818-112754(8)</name>
<desc>Color:004000ff</desc>
<trkseg>
<trkpt lat="-7.170698" lon="-34.844845">
<ele>46.480000</ele>
<time>2018-07-09T16:57:19Z</time>
<speed>0.19</speed>
</trkpt>
<trkpt lat="-7.170712" lon="-34.844700">
<ele>2.770000</ele>
<time>2018-07-09T17:03:01Z</time>
<speed>0.53</speed>
</trkpt>
<trkpt lat="-7.170760" lon="-34.844700">
<ele>-0.150000</ele>
<time>2018-07-09T17:08:36Z</time>
<speed>0.17</speed>
</trkpt>
<trkpt lat="-7.170585" lon="-34.844662">
<ele>11.610000</ele>
<time>2018-07-09T17:15:06Z</time>
<speed>1.40</speed>
</trkpt>
<trkpt lat="-7.170585" lon="-34.844662">
<ele>11.610000</ele>
<time>2018-07-09T17:53:24Z</time>
<speed>1.40</speed>
</trkpt>
<trkpt lat="-7.170178" lon="-34.844799">
<ele>80.269997</ele>
<time>2018-07-09T17:59:07Z</time>
<speed>0.41</speed>
</trkpt>
<trkpt lat="-7.164401" lon="-34.842171">
<ele>83.519997</ele>
<time>2018-07-09T18:04:53Z</time>
<speed>7.69</speed>
</trkpt>
<trkpt lat="-7.133770" lon="-34.854313">
<ele>46.270000</ele>
<time>2018-07-09T18:13:10Z</time>
<speed>21.46</speed>
</trkpt>
<trkpt lat="-7.073761" lon="-34.849407">
<ele>16.160000</ele>
<time>2018-07-09T18:20:30Z</time>
<speed>10.54</speed>
</trkpt>
<trkpt lat="-7.017030" lon="-34.834305">
<ele>23.490000</ele>
<time>2018-07-09T18:27:05Z</time>
<speed>19.84</speed>
</trkpt>
<trkpt lat="-6.972728" lon="-34.832569">
<ele>43.930000</ele>
<time>2018-07-09T18:33:20Z</time>
<speed>10.19</speed>
</trkpt>
<trkpt lat="-6.965600" lon="-34.832985">
<ele>44.459999</ele>
<time>2018-07-09T18:42:49Z</time>
<speed>0.18</speed>
</trkpt>
<trkpt lat="-6.965443" lon="-34.833088">
<ele>-2.640000</ele>
<time>2018-07-09T18:53:31Z</time>
<speed>0.21</speed>
</trkpt>
<trkpt lat="-6.965549" lon="-34.832943">
<ele>23.769999</ele>
<time>2018-07-09T19:02:57Z</time>
<speed>0.43</speed>
</trkpt>
<trkpt lat="-6.965129" lon="-34.832775">
<ele>47.989998</ele>
<time>2018-07-09T19:11:46Z</time>
<speed>0.00</speed>
</trkpt>
<trkpt lat="-6.965149" lon="-34.832863">
<ele>30.299999</ele>
<time>2018-07-09T19:17:01Z</time>
<speed>0.00</speed>
</trkpt>
<trkpt lat="-6.965147" lon="-34.833000">
<ele>-2.940000</ele>
<time>2018-07-09T19:22:17Z</time>
<speed>0.00</speed>
</trkpt>
<trkpt lat="-6.965071" lon="-34.833038">
<ele>-13.250000</ele>
<time>2018-07-09T19:27:33Z</time>
<speed>0.00</speed>
</trkpt>
<trkpt lat="-6.965060" lon="-34.832962">
<ele>-1.640000</ele>
<time>2018-07-09T19:32:48Z</time>
<speed>0.00</speed>
</trkpt>
<trkpt lat="-6.964759" lon="-34.832905">
<ele>15.880000</ele>
<time>2018-07-09T19:38:07Z</time>
<speed>0.00</speed>
</trkpt>
<trkpt lat="-6.965072" lon="-34.833099">
<ele>-11.730000</ele>
<time>2018-07-09T19:43:22Z</time>
<speed>0.00</speed>
</trkpt>
<trkpt lat="-6.965176" lon="-34.833065">
<ele>7.210000</ele>
<time>2018-07-09T19:48:36Z</time>
<speed>0.00</speed>
</trkpt>
<trkpt lat="-6.965819" lon="-34.835461">
<ele>7.730000</ele>
<time>2018-07-09T19:53:51Z</time>
<speed>0.92</speed>
</trkpt>
<trkpt lat="-6.966025" lon="-34.835857">
<ele>18.840000</ele>
<time>2018-07-09T19:59:06Z</time>
<speed>0.00</speed>
</trkpt>
<trkpt lat="-6.966000" lon="-34.835831">
<ele>31.670000</ele>
<time>2018-07-09T20:04:57Z</time>
<speed>0.03</speed>
</trkpt>
<trkpt lat="-6.965324" lon="-34.832905">
<ele>85.419998</ele>
<time>2018-07-09T20:10:13Z</time>
<speed>2.43</speed>
</trkpt>
<trkpt lat="-6.970960" lon="-34.831585">
<ele>-17.430000</ele>
<time>2018-07-09T20:15:30Z</time>
<speed>4.29</speed>
</trkpt>
<trkpt lat="-6.971882" lon="-34.833412">
<ele>-15.450000</ele>
<time>2018-07-09T20:20:51Z</time>
<speed>3.59</speed>
</trkpt>
<trkpt lat="-6.971446" lon="-34.833263">
<ele>101.849998</ele>
<time>2018-07-09T20:26:12Z</time>
<speed>0.32</speed>
</trkpt>
</trkseg>
</trk>
<trk>
<name>20180813-110803(2)</name>
<desc>Color:004000ff</desc>
<trkseg>
<trkpt lat="-7.170698" lon="-34.844845">
<ele>46.480000</ele>
<time>2018-07-09T16:57:19Z</time>
<speed>0.19</speed>
</trkpt>
<trkpt lat="-7.170712" lon="-34.844700">
<ele>2.770000</ele>
<time>2018-07-09T17:03:01Z</time>
<speed>0.53</speed>
</trkpt>
<trkpt lat="-7.170760" lon="-34.844700">
<ele>-0.150000</ele>
<time>2018-07-09T17:08:36Z</time>
<speed>0.17</speed>
</trkpt>
<trkpt lat="-7.170585" lon="-34.844662">
<ele>11.610000</ele>
<time>2018-07-09T17:15:06Z</time>
<speed>1.40</speed>
</trkpt>
<trkpt lat="-7.170585" lon="-34.844662">
<ele>11.610000</ele>
<time>2018-07-09T17:53:24Z</time>
<speed>1.40</speed>
</trkpt>
<trkpt lat="-7.170178" lon="-34.844799">
<ele>80.269997</ele>
<time>2018-07-09T17:59:07Z</time>
<speed>0.41</speed>
</trkpt>
<trkpt lat="-7.164401" lon="-34.842171">
<ele>83.519997</ele>
<time>2018-07-09T18:04:53Z</time>
<speed>7.69</speed>
</trkpt>
<trkpt lat="-7.133770" lon="-34.854313">
<ele>46.270000</ele>
<time>2018-07-09T18:13:10Z</time>
<speed>21.46</speed>
</trkpt>
<trkpt lat="-7.073761" lon="-34.849407">
<ele>16.160000</ele>
<time>2018-07-09T18:20:30Z</time>
<speed>10.54</speed>
</trkpt>
<trkpt lat="-7.017030" lon="-34.834305">
<ele>23.490000</ele>
<time>2018-07-09T18:27:05Z</time>
<speed>19.84</speed>
</trkpt>
<trkpt lat="-6.972728" lon="-34.832569">
<ele>43.930000</ele>
<time>2018-07-09T18:33:20Z</time>
<speed>10.19</speed>
</trkpt>
<trkpt lat="-6.965600" lon="-34.832985">
<ele>44.459999</ele>
<time>2018-07-09T18:42:49Z</time>
<speed>0.18</speed>
</trkpt>
<trkpt lat="-6.965443" lon="-34.833088">
<ele>-2.640000</ele>
<time>2018-07-09T18:53:31Z</time>
<speed>0.21</speed>
</trkpt>
<trkpt lat="-6.965549" lon="-34.832943">
<ele>23.769999</ele>
<time>2018-07-09T19:02:57Z</time>
<speed>0.43</speed>
</trkpt>
<trkpt lat="-6.965129" lon="-34.832775">
<ele>47.989998</ele>
<time>2018-07-09T19:11:46Z</time>
<speed>0.00</speed>
</trkpt>
<trkpt lat="-6.965149" lon="-34.832863">
<ele>30.299999</ele>
<time>2018-07-09T19:17:01Z</time>
<speed>0.00</speed>
</trkpt>
<trkpt lat="-6.965147" lon="-34.833000">
<ele>-2.940000</ele>
<time>2018-07-09T19:22:17Z</time>
<speed>0.00</speed>
</trkpt>
<trkpt lat="-6.965071" lon="-34.833038">
<ele>-13.250000</ele>
<time>2018-07-09T19:27:33Z</time>
<speed>0.00</speed>
</trkpt>
<trkpt lat="-6.965060" lon="-34.832962">
<ele>-1.640000</ele>
<time>2018-07-09T19:32:48Z</time>
<speed>0.00</speed>
</trkpt>
<trkpt lat="-6.964759" lon="-34.832905">
<ele>15.880000</ele>
<time>2018-07-09T19:38:07Z</time>
<speed>0.00</speed>
</trkpt>
<trkpt lat="-6.965072" lon="-34.833099">
<ele>-11.730000</ele>
<time>2018-07-09T19:43:22Z</time>
<speed>0.00</speed>
</trkpt>
<trkpt lat="-6.965176" lon="-34.833065">
<ele>7.210000</ele>
<time>2018-07-09T19:48:36Z</time>
<speed>0.00</speed>
</trkpt>
<trkpt lat="-6.965819" lon="-34.835461">
<ele>7.730000</ele>
<time>2018-07-09T19:53:51Z</time>
<speed>0.92</speed>
</trkpt>
<trkpt lat="-6.966025" lon="-34.835857">
<ele>18.840000</ele>
<time>2018-07-09T19:59:06Z</time>
<speed>0.00</speed>
</trkpt>
<trkpt lat="-6.966000" lon="-34.835831">
<ele>31.670000</ele>
<time>2018-07-09T20:04:57Z</time>
<speed>0.03</speed>
</trkpt>
<trkpt lat="-6.965324" lon="-34.832905">
<ele>85.419998</ele>
<time>2018-07-09T20:10:13Z</time>
<speed>2.43</speed>
</trkpt>
<trkpt lat="-6.970960" lon="-34.831585">
<ele>-17.430000</ele>
<time>2018-07-09T20:15:30Z</time>
<speed>4.29</speed>
</trkpt>
<trkpt lat="-6.971882" lon="-34.833412">
<ele>-15.450000</ele>
<time>2018-07-09T20:20:51Z</time>
<speed>3.59</speed>
</trkpt>
<trkpt lat="-6.971446" lon="-34.833263">
<ele>101.849998</ele>
<time>2018-07-09T20:26:12Z</time>
<speed>0.32</speed>
</trkpt>
</trkseg>
</trk>
<trk>
<name>20180818-112754(9)</name>
<desc>Color:004000ff</desc>
<trkseg>
<trkpt lat="-7.170689" lon="-34.844711">
<ele>21.379999</ele>
<time>2018-07-09T17:09:09Z</time>
<speed>0.00</speed>
</trkpt>
<trkpt lat="-7.170689" lon="-34.844711">
<ele>21.379999</ele>
<time>2018-07-09T17:09:10Z</time>
<speed>0.00</speed>
</trkpt>
<trkpt lat="-7.170689" lon="-34.844711">
<ele>21.379999</ele>
<time>2018-07-09T17:09:11Z</time>
<speed>0.00</speed>
</trkpt>
<trkpt lat="-7.170689" lon="-34.844711">
<ele>21.379999</ele>
<time>2018-07-09T17:09:12Z</time>
<speed>0.00</speed>
</trkpt>
<trkpt lat="-7.170689" lon="-34.844711">
<ele>21.379999</ele>
<time>2018-07-09T17:09:13Z</time>
<speed>0.00</speed>
</trkpt>
<trkpt lat="-7.170689" lon="-34.844711">
<ele>21.379999</ele>
<time>2018-07-09T17:09:14Z</time>
<speed>0.00</speed>
</trkpt>
<trkpt lat="-7.170689" lon="-34.844711">
<ele>21.379999</ele>
<time>2018-07-09T17:09:15Z</time>
<speed>0.00</speed>
</trkpt>
<trkpt lat="-7.170689" lon="-34.844711">
<ele>21.379999</ele>
<time>2018-07-09T17:09:16Z</time>
<speed>0.00</speed>
</trkpt>
<trkpt lat="-7.170689" lon="-34.844711">
<ele>21.379999</ele>
<time>2018-07-09T17:09:17Z</time>
<speed>0.00</speed>
</trkpt>
<trkpt lat="-7.170689" lon="-34.844711">
<ele>21.379999</ele>
<time>2018-07-09T17:09:18Z</time>
<speed>0.00</speed>
</trkpt>
<trkpt lat="-7.170689" lon="-34.844711">
<ele>21.379999</ele>
<time>2018-07-09T17:09:19Z</time>
<speed>0.00</speed>
</trkpt>
<trkpt lat="-7.170689" lon="-34.844711">
<ele>21.379999</ele>
<time>2018-07-09T17:09:20Z</time>
<speed>0.00</speed>
</trkpt>
<trkpt lat="-7.170689" lon="-34.844711">
<ele>21.379999</ele>
<time>2018-07-09T17:09:21Z</time>
<speed>0.00</speed>
</trkpt>
<trkpt lat="-7.170689" lon="-34.844711">
<ele>21.379999</ele>
<time>2018-07-09T17:09:22Z</time>
<speed>0.00</speed>
</trkpt>
<trkpt lat="-7.170689" lon="-34.844711">
<ele>21.379999</ele>
<time>2018-07-09T17:09:23Z</time>
<speed>0.00</speed>
</trkpt>
<trkpt lat="-7.170689" lon="-34.844711">
<ele>21.379999</ele>
<time>2018-07-09T17:09:24Z</time>
<speed>0.00</speed>
</trkpt>
<trkpt lat="-7.170689" lon="-34.844711">
<ele>21.379999</ele>
<time>2018-07-09T17:09:27Z</time>
<speed>0.00</speed>
</trkpt>
<trkpt lat="-7.170689" lon="-34.844711">
<ele>21.379999</ele>
<time>2018-07-09T17:09:28Z</time>
<speed>0.00</speed>
</trkpt>
<trkpt lat="-7.170689" lon="-34.844711">
<ele>21.379999</ele>
<time>2018-07-09T17:09:29Z</time>
<speed>0.00</speed>
</trkpt>
<trkpt lat="-7.170689" lon="-34.844711">
<ele>21.379999</ele>
<time>2018-07-09T17:09:30Z</time>
<speed>0.00</speed>
</trkpt>
<trkpt lat="-7.170689" lon="-34.844711">
<ele>21.379999</ele>
<time>2018-07-09T17:09:32Z</time>
<speed>0.00</speed>
</trkpt>
<trkpt lat="-7.170689" lon="-34.844711">
<ele>21.379999</ele>
<time>2018-07-09T17:09:33Z</time>
<speed>0.00</speed>
</trkpt>
<trkpt lat="-7.170689" lon="-34.844711">
<ele>21.379999</ele>
<time>2018-07-09T17:09:34Z</time>
<speed>0.00</speed>
</trkpt>
<trkpt lat="-7.170689" lon="-34.844711">
<ele>21.379999</ele>
<time>2018-07-09T17:09:35Z</time>
<speed>0.00</speed>
</trkpt>
<trkpt lat="-7.170689" lon="-34.844711">
<ele>21.379999</ele>
<time>2018-07-09T17:09:36Z</time>
<speed>0.00</speed>
</trkpt>
<trkpt lat="-7.170689" lon="-34.844711">
<ele>21.379999</ele>
<time>2018-07-09T17:09:38Z</time>
<speed>0.00</speed>
</trkpt>
<trkpt lat="-7.170689" lon="-34.844711">
<ele>21.379999</ele>
<time>2018-07-09T17:09:39Z</time>
<speed>0.00</speed>
</trkpt>
<trkpt lat="-7.170689" lon="-34.844711">
<ele>21.379999</ele>
<time>2018-07-09T17:09:41Z</time>
<speed>0.00</speed>
</trkpt>
<trkpt lat="-7.170689" lon="-34.844711">
<ele>21.379999</ele>
<time>2018-07-09T17:09:42Z</time>
<speed>0.00</speed>
</trkpt>
<trkpt lat="-7.170689" lon="-34.844711">
<ele>21.379999</ele>
<time>2018-07-09T17:09:43Z</time>
<speed>0.00</speed>
</trkpt>
<trkpt lat="-7.170689" lon="-34.844711">
<ele>21.379999</ele>
<time>2018-07-09T17:09:44Z</time>
<speed>0.00</speed>
</trkpt>
<trkpt lat="-7.170689" lon="-34.844711">
<ele>21.379999</ele>
<time>2018-07-09T17:09:46Z</time>
<speed>0.00</speed>
</trkpt>
<trkpt lat="-7.170689" lon="-34.844711">
<ele>21.379999</ele>
<time>2018-07-09T17:09:47Z</time>
<speed>0.00</speed>
</trkpt>
<trkpt lat="-7.170689" lon="-34.844711">
<ele>21.379999</ele>
<time>2018-07-09T17:09:48Z</time>
<speed>0.00</speed>
</trkpt>
<trkpt lat="-7.170689" lon="-34.844711">
<ele>21.379999</ele>
<time>2018-07-09T17:09:49Z</time>
<speed>0.00</speed>
</trkpt>
<trkpt lat="-7.170689" lon="-34.844711">
<ele>21.379999</ele>
<time>2018-07-09T17:09:50Z</time>
<speed>0.00</speed>
</trkpt>
<trkpt lat="-7.170689" lon="-34.844711">
<ele>21.379999</ele>
<time>2018-07-09T17:09:51Z</time>
<speed>0.00</speed>
</trkpt>
<trkpt lat="-7.170689" lon="-34.844711">
<ele>21.379999</ele>
<time>2018-07-09T17:09:52Z</time>
<speed>0.00</speed>
</trkpt>
<trkpt lat="-7.170689" lon="-34.844711">
<ele>21.379999</ele>
<time>2018-07-09T17:09:53Z</time>
<speed>0.00</speed>
</trkpt>
<trkpt lat="-7.170689" lon="-34.844711">
<ele>21.379999</ele>
<time>2018-07-09T17:09:54Z</time>
<speed>0.00</speed>
</trkpt>
<trkpt lat="-7.170689" lon="-34.844711">
<ele>21.379999</ele>
<time>2018-07-09T17:09:55Z</time>
<speed>0.00</speed>
</trkpt>
<trkpt lat="-7.170689" lon="-34.844711">
<ele>21.379999</ele>
<time>2018-07-09T17:09:57Z</time>
<speed>0.00</speed>
</trkpt>
<trkpt lat="-7.170689" lon="-34.844711">
<ele>21.379999</ele>
<time>2018-07-09T17:09:58Z</time>
<speed>0.00</speed>
</trkpt>
<trkpt lat="-7.170600" lon="-34.844620">
<ele>21.670000</ele>
<time>2018-07-09T17:15:26Z</time>
<speed>1.27</speed>
</trkpt>
<trkpt lat="-7.170652" lon="-34.844753">
<ele>21.459999</ele>
<time>2018-07-09T17:15:27Z</time>
<speed>0.61</speed>
</trkpt>
<trkpt lat="-7.170659" lon="-34.844612">
<ele>21.189999</ele>
<time>2018-07-09T17:15:28Z</time>
<speed>0.49</speed>
</trkpt>
<trkpt lat="-7.170605" lon="-34.844715">
<ele>21.529999</ele>
<time>2018-07-09T17:15:29Z</time>
<speed>1.13</speed>
</trkpt>
<trkpt lat="-7.170723" lon="-34.844711">
<ele>21.760000</ele>
<time>2018-07-09T17:15:30Z</time>
<speed>0.94</speed>
</trkpt>
<trkpt lat="-7.170731" lon="-34.844780">
<ele>21.570000</ele>
<time>2018-07-09T17:15:31Z</time>
<speed>0.26</speed>
</trkpt>
<trkpt lat="-7.170772" lon="-34.844692">
<ele>21.320000</ele>
<time>2018-07-09T17:15:32Z</time>
<speed>1.57</speed>
</trkpt>
<trkpt lat="-7.170696" lon="-34.844803">
<ele>21.480000</ele>
<time>2018-07-09T17:15:33Z</time>
<speed>4.57</speed>
</trkpt>
</trkseg>
</trk>
<trk>
<name>20180813-102505(1)</name>
<desc>Color:004000ff</desc>
<trkseg>
<trkpt lat="-7.170689" lon="-34.844711">
<ele>21.379999</ele>
<time>2018-07-09T17:09:09Z</time>
<speed>0.00</speed>
</trkpt>
<trkpt lat="-7.170689" lon="-34.844711">
<ele>21.379999</ele>
<time>2018-07-09T17:09:10Z</time>
<speed>0.00</speed>
</trkpt>
<trkpt lat="-7.170689" lon="-34.844711">
<ele>21.379999</ele>
<time>2018-07-09T17:09:11Z</time>
<speed>0.00</speed>
</trkpt>
<trkpt lat="-7.170689" lon="-34.844711">
<ele>21.379999</ele>
<time>2018-07-09T17:09:12Z</time>
<speed>0.00</speed>
</trkpt>
<trkpt lat="-7.170689" lon="-34.844711">
<ele>21.379999</ele>
<time>2018-07-09T17:09:13Z</time>
<speed>0.00</speed>
</trkpt>
<trkpt lat="-7.170689" lon="-34.844711">
<ele>21.379999</ele>
<time>2018-07-09T17:09:14Z</time>
<speed>0.00</speed>
</trkpt>
<trkpt lat="-7.170689" lon="-34.844711">
<ele>21.379999</ele>
<time>2018-07-09T17:09:15Z</time>
<speed>0.00</speed>
</trkpt>
<trkpt lat="-7.170689" lon="-34.844711">
<ele>21.379999</ele>
<time>2018-07-09T17:09:16Z</time>
<speed>0.00</speed>
</trkpt>
<trkpt lat="-7.170689" lon="-34.844711">
<ele>21.379999</ele>
<time>2018-07-09T17:09:17Z</time>
<speed>0.00</speed>
</trkpt>
<trkpt lat="-7.170689" lon="-34.844711">
<ele>21.379999</ele>
<time>2018-07-09T17:09:18Z</time>
<speed>0.00</speed>
</trkpt>
<trkpt lat="-7.170689" lon="-34.844711">
<ele>21.379999</ele>
<time>2018-07-09T17:09:19Z</time>
<speed>0.00</speed>
</trkpt>
<trkpt lat="-7.170689" lon="-34.844711">
<ele>21.379999</ele>
<time>2018-07-09T17:09:20Z</time>
<speed>0.00</speed>
</trkpt>
<trkpt lat="-7.170689" lon="-34.844711">
<ele>21.379999</ele>
<time>2018-07-09T17:09:21Z</time>
<speed>0.00</speed>
</trkpt>
<trkpt lat="-7.170689" lon="-34.844711">
<ele>21.379999</ele>
<time>2018-07-09T17:09:22Z</time>
<speed>0.00</speed>
</trkpt>
<trkpt lat="-7.170689" lon="-34.844711">
<ele>21.379999</ele>
<time>2018-07-09T17:09:23Z</time>
<speed>0.00</speed>
</trkpt>
<trkpt lat="-7.170689" lon="-34.844711">
<ele>21.379999</ele>
<time>2018-07-09T17:09:24Z</time>
<speed>0.00</speed>
</trkpt>
<trkpt lat="-7.170689" lon="-34.844711">
<ele>21.379999</ele>
<time>2018-07-09T17:09:27Z</time>
<speed>0.00</speed>
</trkpt>
<trkpt lat="-7.170689" lon="-34.844711">
<ele>21.379999</ele>
<time>2018-07-09T17:09:28Z</time>
<speed>0.00</speed>
</trkpt>
<trkpt lat="-7.170689" lon="-34.844711">
<ele>21.379999</ele>
<time>2018-07-09T17:09:29Z</time>
<speed>0.00</speed>
</trkpt>
<trkpt lat="-7.170689" lon="-34.844711">
<ele>21.379999</ele>
<time>2018-07-09T17:09:30Z</time>
<speed>0.00</speed>
</trkpt>
<trkpt lat="-7.170689" lon="-34.844711">
<ele>21.379999</ele>
<time>2018-07-09T17:09:32Z</time>
<speed>0.00</speed>
</trkpt>
<trkpt lat="-7.170689" lon="-34.844711">
<ele>21.379999</ele>
<time>2018-07-09T17:09:33Z</time>
<speed>0.00</speed>
</trkpt>
<trkpt lat="-7.170689" lon="-34.844711">
<ele>21.379999</ele>
<time>2018-07-09T17:09:34Z</time>
<speed>0.00</speed>
</trkpt>
<trkpt lat="-7.170689" lon="-34.844711">
<ele>21.379999</ele>
<time>2018-07-09T17:09:35Z</time>
<speed>0.00</speed>
</trkpt>
<trkpt lat="-7.170689" lon="-34.844711">
<ele>21.379999</ele>
<time>2018-07-09T17:09:36Z</time>
<speed>0.00</speed>
</trkpt>
<trkpt lat="-7.170689" lon="-34.844711">
<ele>21.379999</ele>
<time>2018-07-09T17:09:38Z</time>
<speed>0.00</speed>
</trkpt>
<trkpt lat="-7.170689" lon="-34.844711">
<ele>21.379999</ele>
<time>2018-07-09T17:09:39Z</time>
<speed>0.00</speed>
</trkpt>
<trkpt lat="-7.170689" lon="-34.844711">
<ele>21.379999</ele>
<time>2018-07-09T17:09:41Z</time>
<speed>0.00</speed>
</trkpt>
<trkpt lat="-7.170689" lon="-34.844711">
<ele>21.379999</ele>
<time>2018-07-09T17:09:42Z</time>
<speed>0.00</speed>
</trkpt>
<trkpt lat="-7.170689" lon="-34.844711">
<ele>21.379999</ele>
<time>2018-07-09T17:09:43Z</time>
<speed>0.00</speed>
</trkpt>
<trkpt lat="-7.170689" lon="-34.844711">
<ele>21.379999</ele>
<time>2018-07-09T17:09:44Z</time>
<speed>0.00</speed>
</trkpt>
<trkpt lat="-7.170689" lon="-34.844711">
<ele>21.379999</ele>
<time>2018-07-09T17:09:46Z</time>
<speed>0.00</speed>
</trkpt>
<trkpt lat="-7.170689" lon="-34.844711">
<ele>21.379999</ele>
<time>2018-07-09T17:09:47Z</time>
<speed>0.00</speed>
</trkpt>
<trkpt lat="-7.170689" lon="-34.844711">
<ele>21.379999</ele>
<time>2018-07-09T17:09:48Z</time>
<speed>0.00</speed>
</trkpt>
<trkpt lat="-7.170689" lon="-34.844711">
<ele>21.379999</ele>
<time>2018-07-09T17:09:49Z</time>
<speed>0.00</speed>
</trkpt>
<trkpt lat="-7.170689" lon="-34.844711">
<ele>21.379999</ele>
<time>2018-07-09T17:09:50Z</time>
<speed>0.00</speed>
</trkpt>
<trkpt lat="-7.170689" lon="-34.844711">
<ele>21.379999</ele>
<time>2018-07-09T17:09:51Z</time>
<speed>0.00</speed>
</trkpt>
<trkpt lat="-7.170689" lon="-34.844711">
<ele>21.379999</ele>
<time>2018-07-09T17:09:52Z</time>
<speed>0.00</speed>
</trkpt>
<trkpt lat="-7.170689" lon="-34.844711">
<ele>21.379999</ele>
<time>2018-07-09T17:09:53Z</time>
<speed>0.00</speed>
</trkpt>
<trkpt lat="-7.170689" lon="-34.844711">
<ele>21.379999</ele>
<time>2018-07-09T17:09:54Z</time>
<speed>0.00</speed>
</trkpt>
<trkpt lat="-7.170689" lon="-34.844711">
<ele>21.379999</ele>
<time>2018-07-09T17:09:55Z</time>
<speed>0.00</speed>
</trkpt>
<trkpt lat="-7.170689" lon="-34.844711">
<ele>21.379999</ele>
<time>2018-07-09T17:09:57Z</time>
<speed>0.00</speed>
</trkpt>
<trkpt lat="-7.170689" lon="-34.844711">
<ele>21.379999</ele>
<time>2018-07-09T17:09:58Z</time>
<speed>0.00</speed>
</trkpt>
<trkpt lat="-7.170600" lon="-34.844620">
<ele>21.670000</ele>
<time>2018-07-09T17:15:26Z</time>
<speed>1.27</speed>
</trkpt>
<trkpt lat="-7.170652" lon="-34.844753">
<ele>21.459999</ele>
<time>2018-07-09T17:15:27Z</time>
<speed>0.61</speed>
</trkpt>
<trkpt lat="-7.170659" lon="-34.844612">
<ele>21.189999</ele>
<time>2018-07-09T17:15:28Z</time>
<speed>0.49</speed>
</trkpt>
<trkpt lat="-7.170605" lon="-34.844715">
<ele>21.529999</ele>
<time>2018-07-09T17:15:29Z</time>
<speed>1.13</speed>
</trkpt>
<trkpt lat="-7.170723" lon="-34.844711">
<ele>21.760000</ele>
<time>2018-07-09T17:15:30Z</time>
<speed>0.94</speed>
</trkpt>
<trkpt lat="-7.170731" lon="-34.844780">
<ele>21.570000</ele>
<time>2018-07-09T17:15:31Z</time>
<speed>0.26</speed>
</trkpt>
<trkpt lat="-7.170772" lon="-34.844692">
<ele>21.320000</ele>
<time>2018-07-09T17:15:32Z</time>
<speed>1.57</speed>
</trkpt>
<trkpt lat="-7.170696" lon="-34.844803">
<ele>21.480000</ele>
<time>2018-07-09T17:15:33Z</time>
<speed>4.57</speed>
</trkpt>
</trkseg>
</trk>
<trk>
<name>20180818-112754(10)</name>
<desc>Color:004000ff</desc>
<trkseg>
<trkpt lat="-7.170754" lon="-34.844685">
<ele>7.770000</ele>
<time>2018-07-09T17:16:59Z</time>
<speed>0.00</speed>
</trkpt>
<trkpt lat="-7.170750" lon="-34.844746">
<ele>10.000000</ele>
<time>2018-07-09T17:17:07Z</time>
<speed>0.35</speed>
</trkpt>
<trkpt lat="-7.170596" lon="-34.844704">
<ele>12.020000</ele>
<time>2018-07-09T17:22:19Z</time>
<speed>4.27</speed>
</trkpt>
<trkpt lat="-7.170596" lon="-34.844704">
<ele>12.020000</ele>
<time>2018-07-09T17:55:11Z</time>
<speed>4.27</speed>
</trkpt>
<trkpt lat="-7.170341" lon="-34.844521">
<ele>15.520000</ele>
<time>2018-07-09T18:00:20Z</time>
<speed>0.32</speed>
</trkpt>
<trkpt lat="-7.161828" lon="-34.841793">
<ele>54.399998</ele>
<time>2018-07-09T18:05:34Z</time>
<speed>5.32</speed>
</trkpt>
<trkpt lat="-7.155867" lon="-34.856953">
<ele>37.579998</ele>
<time>2018-07-09T18:10:47Z</time>
<speed>18.87</speed>
</trkpt>
<trkpt lat="-7.113132" lon="-34.842278">
<ele>34.849998</ele>
<time>2018-07-09T18:16:01Z</time>
<speed>18.70</speed>
</trkpt>
<trkpt lat="-7.067481" lon="-34.849930">
<ele>5.630000</ele>
<time>2018-07-09T18:21:12Z</time>
<speed>17.97</speed>
</trkpt>
<trkpt lat="-7.021672" lon="-34.836258">
<ele>-4.000000</ele>
<time>2018-07-09T18:26:27Z</time>
<speed>9.40</speed>
</trkpt>
<trkpt lat="-6.979894" lon="-34.830338">
<ele>-5.810000</ele>
<time>2018-07-09T18:31:40Z</time>
<speed>11.81</speed>
</trkpt>
<trkpt lat="-6.965902" lon="-34.832439">
<ele>-8.630000</ele>
<time>2018-07-09T18:36:55Z</time>
<speed>2.95</speed>
</trkpt>
<trkpt lat="-6.965357" lon="-34.833099">
<ele>-8.690000</ele>
<time>2018-07-09T18:42:09Z</time>
<speed>0.00</speed>
</trkpt>
<trkpt lat="-6.965435" lon="-34.832981">
<ele>0.290000</ele>
<time>2018-07-09T18:47:20Z</time>
<speed>0.00</speed>
</trkpt>
<trkpt lat="-6.965397" lon="-34.833015">
<ele>2.840000</ele>
<time>2018-07-09T18:52:32Z</time>
<speed>0.00</speed>
</trkpt>
<trkpt lat="-6.965420" lon="-34.833012">
<ele>7.070000</ele>
<time>2018-07-09T18:57:46Z</time>
<speed>0.00</speed>
</trkpt>
<trkpt lat="-6.965445" lon="-34.832996">
<ele>3.080000</ele>
<time>2018-07-09T19:03:04Z</time>
<speed>0.11</speed>
</trkpt>
<trkpt lat="-6.965045" lon="-34.833015">
<ele>-13.750000</ele>
<time>2018-07-09T19:08:17Z</time>
<speed>0.00</speed>
</trkpt>
<trkpt lat="-6.965079" lon="-34.832848">
<ele>-3.440000</ele>
<time>2018-07-09T19:13:32Z</time>
<speed>0.00</speed>
</trkpt>
<trkpt lat="-6.965033" lon="-34.832985">
<ele>-11.340000</ele>
<time>2018-07-09T19:18:46Z</time>
<speed>0.00</speed>
</trkpt>
<trkpt lat="-6.965099" lon="-34.833046">
<ele>-14.389999</ele>
<time>2018-07-09T19:23:58Z</time>
<speed>0.11</speed>
</trkpt>
<trkpt lat="-6.964839" lon="-34.833187">
<ele>-47.939999</ele>
<time>2018-07-09T19:29:14Z</time>
<speed>0.00</speed>
</trkpt>
<trkpt lat="-6.965250" lon="-34.832569">
<ele>56.759998</ele>
<time>2018-07-09T19:34:33Z</time>
<speed>3.85</speed>
</trkpt>
<trkpt lat="-6.964827" lon="-34.833141">
<ele>-60.820000</ele>
<time>2018-07-09T19:39:51Z</time>
<speed>4.71</speed>
</trkpt>
<trkpt lat="-6.965023" lon="-34.833046">
<ele>7.940000</ele>
<time>2018-07-09T19:45:06Z</time>
<speed>0.00</speed>
</trkpt>
<trkpt lat="-6.965208" lon="-34.833382">
<ele>12.969999</ele>
<time>2018-07-09T19:49:17Z</time>
<speed>0.00</speed>
</trkpt>
<trkpt lat="-6.965989" lon="-34.835796">
<ele>11.940000</ele>
<time>2018-07-09T19:54:29Z</time>
<speed>0.00</speed>
</trkpt>
<trkpt lat="-6.965909" lon="-34.835751">
<ele>23.320000</ele>
<time>2018-07-09T20:00:02Z</time>
<speed>0.53</speed>
</trkpt>
<trkpt lat="-6.966004" lon="-34.835724">
<ele>17.709999</ele>
<time>2018-07-09T20:05:13Z</time>
<speed>0.07</speed>
</trkpt>
<trkpt lat="-6.965562" lon="-34.833160">
<ele>-3.840000</ele>
<time>2018-07-09T20:10:24Z</time>
<speed>0.00</speed>
</trkpt>
<trkpt lat="-6.971029" lon="-34.831764">
<ele>-11.219999</ele>
<time>2018-07-09T20:15:35Z</time>
<speed>5.94</speed>
</trkpt>
<trkpt lat="-6.971707" lon="-34.833324">
<ele>29.789999</ele>
<time>2018-07-09T20:20:49Z</time>
<speed>0.40</speed>
</trkpt>
<trkpt lat="-6.971667" lon="-34.833305">
<ele>31.029999</ele>
<time>2018-07-09T20:26:01Z</time>
<speed>0.00</speed>
</trkpt>
<trkpt lat="-6.979474" lon="-34.830448">
<ele>26.049999</ele>
<time>2018-07-09T20:31:14Z</time>
<speed>13.02</speed>
</trkpt>
<trkpt lat="-7.017319" lon="-34.834538">
<ele>22.740000</ele>
<time>2018-07-09T20:36:26Z</time>
<speed>14.66</speed>
</trkpt>
<trkpt lat="-7.053573" lon="-34.850395">
<ele>36.230000</ele>
<time>2018-07-09T20:41:38Z</time>
<speed>19.94</speed>
</trkpt>
<trkpt lat="-7.089415" lon="-34.848564">
<ele>33.200001</ele>
<time>2018-07-09T20:46:52Z</time>
<speed>12.03</speed>
</trkpt>
<trkpt lat="-7.125724" lon="-34.845245">
<ele>44.399998</ele>
<time>2018-07-09T20:52:09Z</time>
<speed>16.09</speed>
</trkpt>
<trkpt lat="-7.159357" lon="-34.859085">
<ele>67.900002</ele>
<time>2018-07-09T20:57:24Z</time>
<speed>16.36</speed>
</trkpt>
<trkpt lat="-7.166977" lon="-34.859779">
<ele>49.779999</ele>
<time>2018-07-09T21:02:43Z</time>
<speed>1.17</speed>
</trkpt>
<trkpt lat="-7.165435" lon="-34.842232">
<ele>54.329998</ele>
<time>2018-07-09T21:07:55Z</time>
<speed>9.50</speed>
</trkpt>
<trkpt lat="-7.170740" lon="-34.845127">
<ele>42.820000</ele>
<time>2018-07-09T21:13:09Z</time>
<speed>1.43</speed>
</trkpt>
</trkseg>
</trk>
<trk>
<name>20180813-102505(2)</name>
<desc>Color:004000ff</desc>
<trkseg>
<trkpt lat="-7.170754" lon="-34.844685">
<ele>7.770000</ele>
<time>2018-07-09T17:16:59Z</time>
<speed>0.00</speed>
</trkpt>
<trkpt lat="-7.170750" lon="-34.844746">
<ele>10.000000</ele>
<time>2018-07-09T17:17:07Z</time>
<speed>0.35</speed>
</trkpt>
<trkpt lat="-7.170596" lon="-34.844704">
<ele>12.020000</ele>
<time>2018-07-09T17:22:19Z</time>
<speed>4.27</speed>
</trkpt>
<trkpt lat="-7.170596" lon="-34.844704">
<ele>12.020000</ele>
<time>2018-07-09T17:55:11Z</time>
<speed>4.27</speed>
</trkpt>
<trkpt lat="-7.170341" lon="-34.844521">
<ele>15.520000</ele>
<time>2018-07-09T18:00:20Z</time>
<speed>0.32</speed>
</trkpt>
<trkpt lat="-7.161828" lon="-34.841793">
<ele>54.399998</ele>
<time>2018-07-09T18:05:34Z</time>
<speed>5.32</speed>
</trkpt>
<trkpt lat="-7.155867" lon="-34.856953">
<ele>37.579998</ele>
<time>2018-07-09T18:10:47Z</time>
<speed>18.87</speed>
</trkpt>
<trkpt lat="-7.113132" lon="-34.842278">
<ele>34.849998</ele>
<time>2018-07-09T18:16:01Z</time>
<speed>18.70</speed>
</trkpt>
<trkpt lat="-7.067481" lon="-34.849930">
<ele>5.630000</ele>
<time>2018-07-09T18:21:12Z</time>
<speed>17.97</speed>
</trkpt>
<trkpt lat="-7.021672" lon="-34.836258">
<ele>-4.000000</ele>
<time>2018-07-09T18:26:27Z</time>
<speed>9.40</speed>
</trkpt>
<trkpt lat="-6.979894" lon="-34.830338">
<ele>-5.810000</ele>
<time>2018-07-09T18:31:40Z</time>
<speed>11.81</speed>
</trkpt>
<trkpt lat="-6.965902" lon="-34.832439">
<ele>-8.630000</ele>
<time>2018-07-09T18:36:55Z</time>
<speed>2.95</speed>
</trkpt>
<trkpt lat="-6.965357" lon="-34.833099">
<ele>-8.690000</ele>
<time>2018-07-09T18:42:09Z</time>
<speed>0.00</speed>
</trkpt>
<trkpt lat="-6.965435" lon="-34.832981">
<ele>0.290000</ele>
<time>2018-07-09T18:47:20Z</time>
<speed>0.00</speed>
</trkpt>
<trkpt lat="-6.965397" lon="-34.833015">
<ele>2.840000</ele>
<time>2018-07-09T18:52:32Z</time>
<speed>0.00</speed>
</trkpt>
<trkpt lat="-6.965420" lon="-34.833012">
<ele>7.070000</ele>
<time>2018-07-09T18:57:46Z</time>
<speed>0.00</speed>
</trkpt>
<trkpt lat="-6.965445" lon="-34.832996">
<ele>3.080000</ele>
<time>2018-07-09T19:03:04Z</time>
<speed>0.11</speed>
</trkpt>
<trkpt lat="-6.965045" lon="-34.833015">
<ele>-13.750000</ele>
<time>2018-07-09T19:08:17Z</time>
<speed>0.00</speed>
</trkpt>
<trkpt lat="-6.965079" lon="-34.832848">
<ele>-3.440000</ele>
<time>2018-07-09T19:13:32Z</time>
<speed>0.00</speed>
</trkpt>
<trkpt lat="-6.965033" lon="-34.832985">
<ele>-11.340000</ele>
<time>2018-07-09T19:18:46Z</time>
<speed>0.00</speed>
</trkpt>
<trkpt lat="-6.965099" lon="-34.833046">
<ele>-14.389999</ele>
<time>2018-07-09T19:23:58Z</time>
<speed>0.11</speed>
</trkpt>
<trkpt lat="-6.964839" lon="-34.833187">
<ele>-47.939999</ele>
<time>2018-07-09T19:29:14Z</time>
<speed>0.00</speed>
</trkpt>
<trkpt lat="-6.965250" lon="-34.832569">
<ele>56.759998</ele>
<time>2018-07-09T19:34:33Z</time>
<speed>3.85</speed>
</trkpt>
<trkpt lat="-6.964827" lon="-34.833141">
<ele>-60.820000</ele>
<time>2018-07-09T19:39:51Z</time>
<speed>4.71</speed>
</trkpt>
<trkpt lat="-6.965023" lon="-34.833046">
<ele>7.940000</ele>
<time>2018-07-09T19:45:06Z</time>
<speed>0.00</speed>
</trkpt>
<trkpt lat="-6.965208" lon="-34.833382">
<ele>12.969999</ele>
<time>2018-07-09T19:49:17Z</time>
<speed>0.00</speed>
</trkpt>
<trkpt lat="-6.965989" lon="-34.835796">
<ele>11.940000</ele>
<time>2018-07-09T19:54:29Z</time>
<speed>0.00</speed>
</trkpt>
<trkpt lat="-6.965909" lon="-34.835751">
<ele>23.320000</ele>
<time>2018-07-09T20:00:02Z</time>
<speed>0.53</speed>
</trkpt>
<trkpt lat="-6.966004" lon="-34.835724">
<ele>17.709999</ele>
<time>2018-07-09T20:05:13Z</time>
<speed>0.07</speed>
</trkpt>
<trkpt lat="-6.965562" lon="-34.833160">
<ele>-3.840000</ele>
<time>2018-07-09T20:10:24Z</time>
<speed>0.00</speed>
</trkpt>
<trkpt lat="-6.971029" lon="-34.831764">
<ele>-11.219999</ele>
<time>2018-07-09T20:15:35Z</time>
<speed>5.94</speed>
</trkpt>
<trkpt lat="-6.971707" lon="-34.833324">
<ele>29.789999</ele>
<time>2018-07-09T20:20:49Z</time>
<speed>0.40</speed>
</trkpt>
<trkpt lat="-6.971667" lon="-34.833305">
<ele>31.029999</ele>
<time>2018-07-09T20:26:01Z</time>
<speed>0.00</speed>
</trkpt>
<trkpt lat="-6.979474" lon="-34.830448">
<ele>26.049999</ele>
<time>2018-07-09T20:31:14Z</time>
<speed>13.02</speed>
</trkpt>
<trkpt lat="-7.017319" lon="-34.834538">
<ele>22.740000</ele>
<time>2018-07-09T20:36:26Z</time>
<speed>14.66</speed>
</trkpt>
<trkpt lat="-7.053573" lon="-34.850395">
<ele>36.230000</ele>
<time>2018-07-09T20:41:38Z</time>
<speed>19.94</speed>
</trkpt>
<trkpt lat="-7.089415" lon="-34.848564">
<ele>33.200001</ele>
<time>2018-07-09T20:46:52Z</time>
<speed>12.03</speed>
</trkpt>
<trkpt lat="-7.125724" lon="-34.845245">
<ele>44.399998</ele>
<time>2018-07-09T20:52:09Z</time>
<speed>16.09</speed>
</trkpt>
<trkpt lat="-7.159357" lon="-34.859085">
<ele>67.900002</ele>
<time>2018-07-09T20:57:24Z</time>
<speed>16.36</speed>
</trkpt>
<trkpt lat="-7.166977" lon="-34.859779">
<ele>49.779999</ele>
<time>2018-07-09T21:02:43Z</time>
<speed>1.17</speed>
</trkpt>
<trkpt lat="-7.165435" lon="-34.842232">
<ele>54.329998</ele>
<time>2018-07-09T21:07:55Z</time>
<speed>9.50</speed>
</trkpt>
<trkpt lat="-7.170740" lon="-34.845127">
<ele>42.820000</ele>
<time>2018-07-09T21:13:09Z</time>
<speed>1.43</speed>
</trkpt>
</trkseg>
</trk>
<trk>
<name>20180818-112754(11)</name>
<desc>Color:004000ff</desc>
<trkseg>
<trkpt lat="-6.965424" lon="-34.832970">
<ele>2.420000</ele>
<time>2018-07-09T18:46:42Z</time>
<speed>0.16</speed>
</trkpt>
<trkpt lat="-6.965422" lon="-34.832756">
<ele>3.360000</ele>
<time>2018-07-09T18:55:07Z</time>
<speed>0.55</speed>
</trkpt>
<trkpt lat="-6.965417" lon="-34.833080">
<ele>5.640000</ele>
<time>2018-07-09T19:00:16Z</time>
<speed>0.00</speed>
</trkpt>
<trkpt lat="-6.965350" lon="-34.832943">
<ele>6.970000</ele>
<time>2018-07-09T19:05:27Z</time>
<speed>0.00</speed>
</trkpt>
<trkpt lat="-6.965055" lon="-34.833000">
<ele>13.400000</ele>
<time>2018-07-09T19:10:38Z</time>
<speed>0.00</speed>
</trkpt>
<trkpt lat="-6.965066" lon="-34.833050">
<ele>2.300000</ele>
<time>2018-07-09T19:15:47Z</time>
<speed>0.00</speed>
</trkpt>
<trkpt lat="-6.965065" lon="-34.832939">
<ele>5.800000</ele>
<time>2018-07-09T19:20:57Z</time>
<speed>0.00</speed>
</trkpt>
<trkpt lat="-6.965083" lon="-34.832821">
<ele>10.179999</ele>
<time>2018-07-09T19:26:08Z</time>
<speed>0.00</speed>
</trkpt>
<trkpt lat="-6.965093" lon="-34.832954">
<ele>22.100000</ele>
<time>2018-07-09T19:31:19Z</time>
<speed>0.00</speed>
</trkpt>
<trkpt lat="-6.965118" lon="-34.832825">
<ele>17.869999</ele>
<time>2018-07-09T19:36:30Z</time>
<speed>0.00</speed>
</trkpt>
<trkpt lat="-6.965143" lon="-34.833195">
<ele>19.949999</ele>
<time>2018-07-09T19:41:41Z</time>
<speed>0.00</speed>
</trkpt>
<trkpt lat="-6.965012" lon="-34.832989">
<ele>-4.820000</ele>
<time>2018-07-09T19:46:50Z</time>
<speed>0.00</speed>
</trkpt>
<trkpt lat="-6.965115" lon="-34.833637">
<ele>13.259999</ele>
<time>2018-07-09T19:49:34Z</time>
<speed>0.00</speed>
</trkpt>
<trkpt lat="-6.965940" lon="-34.835758">
<ele>12.570000</ele>
<time>2018-07-09T19:54:42Z</time>
<speed>0.00</speed>
</trkpt>
<trkpt lat="-6.965961" lon="-34.835815">
<ele>5.620000</ele>
<time>2018-07-09T19:59:53Z</time>
<speed>0.00</speed>
</trkpt>
<trkpt lat="-6.965992" lon="-34.835922">
<ele>3.940000</ele>
<time>2018-07-09T20:05:02Z</time>
<speed>0.00</speed>
</trkpt>
<trkpt lat="-6.965967" lon="-34.836552">
<ele>9.570000</ele>
<time>2018-07-09T20:10:11Z</time>
<speed>0.00</speed>
</trkpt>
<trkpt lat="-6.965950" lon="-34.836792">
<ele>55.379997</ele>
<time>2018-07-09T20:15:18Z</time>
<speed>0.00</speed>
</trkpt>
<trkpt lat="-6.965915" lon="-34.836948">
<ele>42.660000</ele>
<time>2018-07-09T20:20:54Z</time>
<speed>0.10</speed>
</trkpt>
<trkpt lat="-6.966020" lon="-34.837200">
<ele>23.369999</ele>
<time>2018-07-09T20:26:02Z</time>
<speed>0.15</speed>
</trkpt>
<trkpt lat="-6.965977" lon="-34.837128">
<ele>14.000000</ele>
<time>2018-07-09T20:31:11Z</time>
<speed>0.00</speed>
</trkpt>
<trkpt lat="-6.966043" lon="-34.837154">
<ele>25.959999</ele>
<time>2018-07-09T20:36:19Z</time>
<speed>0.00</speed>
</trkpt>
<trkpt lat="-6.966060" lon="-34.837112">
<ele>36.040001</ele>
<time>2018-07-09T20:41:26Z</time>
<speed>0.00</speed>
</trkpt>
<trkpt lat="-6.965936" lon="-34.837070">
<ele>21.930000</ele>
<time>2018-07-09T20:46:33Z</time>
<speed>0.02</speed>
</trkpt>
<trkpt lat="-6.965929" lon="-34.837055">
<ele>33.200001</ele>
<time>2018-07-09T20:51:41Z</time>
<speed>0.00</speed>
</trkpt>
<trkpt lat="-6.966063" lon="-34.837200">
<ele>41.379997</ele>
<time>2018-07-09T20:56:49Z</time>
<speed>0.00</speed>
</trkpt>
<trkpt lat="-6.965941" lon="-34.837154">
<ele>30.349998</ele>
<time>2018-07-09T21:01:56Z</time>
<speed>0.00</speed>
</trkpt>
<trkpt lat="-6.965922" lon="-34.837154">
<ele>7.910000</ele>
<time>2018-07-09T21:07:04Z</time>
<speed>0.00</speed>
</trkpt>
<trkpt lat="-6.965993" lon="-34.837204">
<ele>14.750000</ele>
<time>2018-07-09T21:12:10Z</time>
<speed>0.00</speed>
</trkpt>
<trkpt lat="-6.966006" lon="-34.837078">
<ele>18.020000</ele>
<time>2018-07-09T21:17:17Z</time>
<speed>0.00</speed>
</trkpt>
<trkpt lat="-6.966043" lon="-34.837193">
<ele>19.820000</ele>
<time>2018-07-09T21:22:24Z</time>
<speed>0.00</speed>
</trkpt>
<trkpt lat="-6.966056" lon="-34.837158">
<ele>20.490000</ele>
<time>2018-07-09T21:27:30Z</time>
<speed>0.00</speed>
</trkpt>
<trkpt lat="-6.965942" lon="-34.837189">
<ele>7.300000</ele>
<time>2018-07-09T21:32:36Z</time>
<speed>0.00</speed>
</trkpt>
<trkpt lat="-6.966053" lon="-34.837151">
<ele>14.450000</ele>
<time>2018-07-09T21:37:42Z</time>
<speed>0.00</speed>
</trkpt>
<trkpt lat="-6.966001" lon="-34.837181">
<ele>10.990000</ele>
<time>2018-07-09T21:42:50Z</time>
<speed>0.00</speed>
</trkpt>
<trkpt lat="-6.965951" lon="-34.837158">
<ele>18.209999</ele>
<time>2018-07-09T21:47:55Z</time>
<speed>0.00</speed>
</trkpt>
<trkpt lat="-6.965955" lon="-34.837078">
<ele>16.059999</ele>
<time>2018-07-09T21:53:00Z</time>
<speed>0.00</speed>
</trkpt>
<trkpt lat="-6.966005" lon="-34.837135">
<ele>-12.000000</ele>
<time>2018-07-09T21:58:07Z</time>
<speed>0.00</speed>
</trkpt>
<trkpt lat="-6.965970" lon="-34.837116">
<ele>20.369999</ele>
<time>2018-07-09T22:03:14Z</time>
<speed>0.00</speed>
</trkpt>
<trkpt lat="-6.966121" lon="-34.837097">
<ele>7.630000</ele>
<time>2018-07-09T22:08:23Z</time>
<speed>0.00</speed>
</trkpt>
<trkpt lat="-6.965856" lon="-34.837059">
<ele>14.950000</ele>
<time>2018-07-09T22:13:31Z</time>
<speed>0.00</speed>
</trkpt>
<trkpt lat="-6.966091" lon="-34.836815">
<ele>43.549999</ele>
<time>2018-07-09T22:18:39Z</time>
<speed>0.00</speed>
</trkpt>
<trkpt lat="-6.965796" lon="-34.837029">
<ele>37.980000</ele>
<time>2018-07-09T22:23:46Z</time>
<speed>0.00</speed>
</trkpt>
<trkpt lat="-6.965962" lon="-34.837078">
<ele>2.840000</ele>
<time>2018-07-09T22:28:53Z</time>
<speed>0.00</speed>
</trkpt>
<trkpt lat="-6.965981" lon="-34.837124">
<ele>8.220000</ele>
<time>2018-07-09T22:33:59Z</time>
<speed>0.00</speed>
</trkpt>
<trkpt lat="-6.965895" lon="-34.837063">
<ele>24.449999</ele>
<time>2018-07-09T22:39:05Z</time>
<speed>0.00</speed>
</trkpt>
<trkpt lat="-6.966016" lon="-34.837101">
<ele>2.040000</ele>
<time>2018-07-09T22:44:11Z</time>
<speed>0.00</speed>
</trkpt>
<trkpt lat="-6.966017" lon="-34.837086">
<ele>12.240000</ele>
<time>2018-07-09T22:49:17Z</time>
<speed>0.08</speed>
</trkpt>
<trkpt lat="-6.965899" lon="-34.837120">
<ele>4.030000</ele>
<time>2018-07-09T22:54:25Z</time>
<speed>0.00</speed>
</trkpt>
<trkpt lat="-6.965983" lon="-34.837124">
<ele>3.640000</ele>
<time>2018-07-09T22:59:34Z</time>
<speed>0.00</speed>
</trkpt>
<trkpt lat="-6.966048" lon="-34.837154">
<ele>-18.309999</ele>
<time>2018-07-09T23:04:41Z</time>
<speed>0.00</speed>
</trkpt>
<trkpt lat="-6.966028" lon="-34.837124">
<ele>17.029999</ele>
<time>2018-07-09T23:09:49Z</time>
<speed>0.00</speed>
</trkpt>
<trkpt lat="-6.966157" lon="-34.837040">
<ele>-27.400000</ele>
<time>2018-07-09T23:14:55Z</time>
<speed>0.67</speed>
</trkpt>
<trkpt lat="-6.965953" lon="-34.837227">
<ele>21.260000</ele>
<time>2018-07-09T23:20:02Z</time>
<speed>0.00</speed>
</trkpt>
<trkpt lat="-6.966030" lon="-34.837135">
<ele>-5.360000</ele>
<time>2018-07-09T23:25:09Z</time>
<speed>0.00</speed>
</trkpt>
<trkpt lat="-6.966035" lon="-34.837086">
<ele>-37.369999</ele>
<time>2018-07-09T23:30:16Z</time>
<speed>0.00</speed>
</trkpt>
<trkpt lat="-6.965973" lon="-34.837280">
<ele>-6.880000</ele>
<time>2018-07-09T23:35:23Z</time>
<speed>0.00</speed>
</trkpt>
<trkpt lat="-6.966041" lon="-34.836945">
<ele>42.369999</ele>
<time>2018-07-09T23:40:31Z</time>
<speed>0.00</speed>
</trkpt>
<trkpt lat="-6.966016" lon="-34.837082">
<ele>24.059999</ele>
<time>2018-07-09T23:45:39Z</time>
<speed>0.00</speed>
</trkpt>
<trkpt lat="-6.965936" lon="-34.837173">
<ele>35.320000</ele>
<time>2018-07-09T23:50:49Z</time>
<speed>0.44</speed>
</trkpt>
<trkpt lat="-6.965999" lon="-34.837093">
<ele>14.360000</ele>
<time>2018-07-09T23:56:00Z</time>
<speed>0.40</speed>
</trkpt>
<trkpt lat="-6.965996" lon="-34.837112">
<ele>6.900000</ele>
<time>2018-07-10T00:01:33Z</time>
<speed>0.08</speed>
</trkpt>
<trkpt lat="-6.965970" lon="-34.837135">
<ele>0.630000</ele>
<time>2018-07-10T00:06:42Z</time>
<speed>0.00</speed>
</trkpt>
<trkpt lat="-6.966056" lon="-34.837055">
<ele>10.990000</ele>
<time>2018-07-10T00:11:49Z</time>
<speed>0.26</speed>
</trkpt>
<trkpt lat="-6.966057" lon="-34.837070">
<ele>14.420000</ele>
<time>2018-07-10T00:16:56Z</time>
<speed>0.53</speed>
</trkpt>
<trkpt lat="-6.966863" lon="-34.837776">
<ele>209.789993</ele>
<time>2018-07-10T00:22:03Z</time>
<speed>0.00</speed>
</trkpt>
<trkpt lat="-6.965998" lon="-34.837120">
<ele>12.490000</ele>
<time>2018-07-10T00:27:09Z</time>
<speed>0.16</speed>
</trkpt>
<trkpt lat="-6.965992" lon="-34.837093">
<ele>10.590000</ele>
<time>2018-07-10T00:32:14Z</time>
<speed>0.00</speed>
</trkpt>
<trkpt lat="-6.966052" lon="-34.837082">
<ele>25.730000</ele>
<time>2018-07-10T00:37:22Z</time>
<speed>0.00</speed>
</trkpt>
<trkpt lat="-6.966207" lon="-34.837151">
<ele>49.539997</ele>
<time>2018-07-10T00:42:34Z</time>
<speed>0.00</speed>
</trkpt>
<trkpt lat="-6.966063" lon="-34.837132">
<ele>22.100000</ele>
<time>2018-07-10T00:47:54Z</time>
<speed>0.00</speed>
</trkpt>
<trkpt lat="-6.966372" lon="-34.837154">
<ele>68.680000</ele>
<time>2018-07-10T00:53:14Z</time>
<speed>0.00</speed>
</trkpt>
<trkpt lat="-6.966414" lon="-34.837055">
<ele>70.790001</ele>
<time>2018-07-10T00:58:26Z</time>
<speed>0.00</speed>
</trkpt>
<trkpt lat="-6.966711" lon="-34.837097">
<ele>121.750000</ele>
<time>2018-07-10T01:03:58Z</time>
<speed>0.00</speed>
</trkpt>
<trkpt lat="-6.966162" lon="-34.837105">
<ele>36.529999</ele>
<time>2018-07-10T01:09:49Z</time>
<speed>0.00</speed>
</trkpt>
<trkpt lat="-6.966029" lon="-34.837120">
<ele>-15.190000</ele>
<time>2018-07-10T01:17:02Z</time>
<speed>0.00</speed>
</trkpt>
<trkpt lat="-6.965834" lon="-34.837097">
<ele>-18.119999</ele>
<time>2018-07-10T01:24:08Z</time>
<speed>0.00</speed>
</trkpt>
<trkpt lat="-6.965905" lon="-34.836960">
<ele>8.849999</ele>
<time>2018-07-10T01:29:17Z</time>
<speed>0.00</speed>
</trkpt>
<trkpt lat="-6.966201" lon="-34.837132">
<ele>6.080000</ele>
<time>2018-07-10T01:34:24Z</time>
<speed>0.00</speed>
</trkpt>
<trkpt lat="-6.966109" lon="-34.837246">
<ele>3.520000</ele>
<time>2018-07-10T01:39:31Z</time>
<speed>0.00</speed>
</trkpt>
<trkpt lat="-6.965888" lon="-34.837181">
<ele>-26.250000</ele>
<time>2018-07-10T01:44:37Z</time>
<speed>0.00</speed>
</trkpt>
<trkpt lat="-6.966016" lon="-34.837147">
<ele>15.740000</ele>
<time>2018-07-10T01:49:44Z</time>
<speed>0.00</speed>
</trkpt>
<trkpt lat="-6.965979" lon="-34.837063">
<ele>31.389999</ele>
<time>2018-07-10T01:54:53Z</time>
<speed>0.54</speed>
</trkpt>
<trkpt lat="-6.965980" lon="-34.837208">
<ele>-23.879999</ele>
<time>2018-07-10T02:00:00Z</time>
<speed>0.00</speed>
</trkpt>
<trkpt lat="-6.965968" lon="-34.837234">
<ele>-1.000000</ele>
<time>2018-07-10T02:05:06Z</time>
<speed>0.00</speed>
</trkpt>
<trkpt lat="-6.965912" lon="-34.837402">
<ele>-20.770000</ele>
<time>2018-07-10T02:10:31Z</time>
<speed>0.13</speed>
</trkpt>
<trkpt lat="-6.966047" lon="-34.837261">
<ele>28.580000</ele>
<time>2018-07-10T02:15:45Z</time>
<speed>0.22</speed>
</trkpt>
<trkpt lat="-6.966068" lon="-34.837055">
<ele>28.529999</ele>
<time>2018-07-10T02:20:59Z</time>
<speed>0.22</speed>
</trkpt>
<trkpt lat="-6.966010" lon="-34.836887">
<ele>-44.439999</ele>
<time>2018-07-10T02:26:30Z</time>
<speed>0.18</speed>
</trkpt>
<trkpt lat="-6.965900" lon="-34.837139">
<ele>15.980000</ele>
<time>2018-07-10T02:32:15Z</time>
<speed>0.00</speed>
</trkpt>
<trkpt lat="-6.966033" lon="-34.837170">
<ele>35.950001</ele>
<time>2018-07-10T02:37:23Z</time>
<speed>0.00</speed>
</trkpt>
<trkpt lat="-6.965969" lon="-34.837105">
<ele>5.230000</ele>
<time>2018-07-10T02:42:29Z</time>
<speed>0.00</speed>
</trkpt>
<trkpt lat="-6.966072" lon="-34.837128">
<ele>21.000000</ele>
<time>2018-07-10T02:47:35Z</time>
<speed>0.00</speed>
</trkpt>
<trkpt lat="-6.965978" lon="-34.837116">
<ele>8.510000</ele>
<time>2018-07-10T02:52:43Z</time>
<speed>0.00</speed>
</trkpt>
<trkpt lat="-6.965937" lon="-34.837097">
<ele>4.610000</ele>
<time>2018-07-10T02:57:50Z</time>
<speed>0.00</speed>
</trkpt>
</trkseg>
</trk>
<trk>
<name>20180729-105804(3)</name>
<desc>Color:004000ff</desc>
<trkseg>
<trkpt lat="-6.965424" lon="-34.832970">
<ele>2.420000</ele>
<time>2018-07-09T18:46:42Z</time>
<speed>0.16</speed>
</trkpt>
<trkpt lat="-6.965422" lon="-34.832756">
<ele>3.360000</ele>
<time>2018-07-09T18:55:07Z</time>
<speed>0.55</speed>
</trkpt>
<trkpt lat="-6.965417" lon="-34.833080">
<ele>5.640000</ele>
<time>2018-07-09T19:00:16Z</time>
<speed>0.00</speed>
</trkpt>
<trkpt lat="-6.965350" lon="-34.832943">
<ele>6.970000</ele>
<time>2018-07-09T19:05:27Z</time>
<speed>0.00</speed>
</trkpt>
<trkpt lat="-6.965055" lon="-34.833000">
<ele>13.400000</ele>
<time>2018-07-09T19:10:38Z</time>
<speed>0.00</speed>
</trkpt>
<trkpt lat="-6.965066" lon="-34.833050">
<ele>2.300000</ele>
<time>2018-07-09T19:15:47Z</time>
<speed>0.00</speed>
</trkpt>
<trkpt lat="-6.965065" lon="-34.832939">
<ele>5.800000</ele>
<time>2018-07-09T19:20:57Z</time>
<speed>0.00</speed>
</trkpt>
<trkpt lat="-6.965083" lon="-34.832821">
<ele>10.179999</ele>
<time>2018-07-09T19:26:08Z</time>
<speed>0.00</speed>
</trkpt>
<trkpt lat="-6.965093" lon="-34.832954">
<ele>22.100000</ele>
<time>2018-07-09T19:31:19Z</time>
<speed>0.00</speed>
</trkpt>
<trkpt lat="-6.965118" lon="-34.832825">
<ele>17.869999</ele>
<time>2018-07-09T19:36:30Z</time>
<speed>0.00</speed>
</trkpt>
<trkpt lat="-6.965143" lon="-34.833195">
<ele>19.949999</ele>
<time>2018-07-09T19:41:41Z</time>
<speed>0.00</speed>
</trkpt>
<trkpt lat="-6.965012" lon="-34.832989">
<ele>-4.820000</ele>
<time>2018-07-09T19:46:50Z</time>
<speed>0.00</speed>
</trkpt>
<trkpt lat="-6.965115" lon="-34.833637">
<ele>13.259999</ele>
<time>2018-07-09T19:49:34Z</time>
<speed>0.00</speed>
</trkpt>
<trkpt lat="-6.965940" lon="-34.835758">
<ele>12.570000</ele>
<time>2018-07-09T19:54:42Z</time>
<speed>0.00</speed>
</trkpt>
<trkpt lat="-6.965961" lon="-34.835815">
<ele>5.620000</ele>
<time>2018-07-09T19:59:53Z</time>
<speed>0.00</speed>
</trkpt>
<trkpt lat="-6.965992" lon="-34.835922">
<ele>3.940000</ele>
<time>2018-07-09T20:05:02Z</time>
<speed>0.00</speed>
</trkpt>
<trkpt lat="-6.965967" lon="-34.836552">
<ele>9.570000</ele>
<time>2018-07-09T20:10:11Z</time>
<speed>0.00</speed>
</trkpt>
<trkpt lat="-6.965950" lon="-34.836792">
<ele>55.379997</ele>
<time>2018-07-09T20:15:18Z</time>
<speed>0.00</speed>
</trkpt>
<trkpt lat="-6.965915" lon="-34.836948">
<ele>42.660000</ele>
<time>2018-07-09T20:20:54Z</time>
<speed>0.10</speed>
</trkpt>
<trkpt lat="-6.966020" lon="-34.837200">
<ele>23.369999</ele>
<time>2018-07-09T20:26:02Z</time>
<speed>0.15</speed>
</trkpt>
<trkpt lat="-6.965977" lon="-34.837128">
<ele>14.000000</ele>
<time>2018-07-09T20:31:11Z</time>
<speed>0.00</speed>
</trkpt>
<trkpt lat="-6.966043" lon="-34.837154">
<ele>25.959999</ele>
<time>2018-07-09T20:36:19Z</time>
<speed>0.00</speed>
</trkpt>
<trkpt lat="-6.966060" lon="-34.837112">
<ele>36.040001</ele>
<time>2018-07-09T20:41:26Z</time>
<speed>0.00</speed>
</trkpt>
<trkpt lat="-6.965936" lon="-34.837070">
<ele>21.930000</ele>
<time>2018-07-09T20:46:33Z</time>
<speed>0.02</speed>
</trkpt>
<trkpt lat="-6.965929" lon="-34.837055">
<ele>33.200001</ele>
<time>2018-07-09T20:51:41Z</time>
<speed>0.00</speed>
</trkpt>
<trkpt lat="-6.966063" lon="-34.837200">
<ele>41.379997</ele>
<time>2018-07-09T20:56:49Z</time>
<speed>0.00</speed>
</trkpt>
<trkpt lat="-6.965941" lon="-34.837154">
<ele>30.349998</ele>
<time>2018-07-09T21:01:56Z</time>
<speed>0.00</speed>
</trkpt>
<trkpt lat="-6.965922" lon="-34.837154">
<ele>7.910000</ele>
<time>2018-07-09T21:07:04Z</time>
<speed>0.00</speed>
</trkpt>
<trkpt lat="-6.965993" lon="-34.837204">
<ele>14.750000</ele>
<time>2018-07-09T21:12:10Z</time>
<speed>0.00</speed>
</trkpt>
<trkpt lat="-6.966006" lon="-34.837078">
<ele>18.020000</ele>
<time>2018-07-09T21:17:17Z</time>
<speed>0.00</speed>
</trkpt>
<trkpt lat="-6.966043" lon="-34.837193">
<ele>19.820000</ele>
<time>2018-07-09T21:22:24Z</time>
<speed>0.00</speed>
</trkpt>
<trkpt lat="-6.966056" lon="-34.837158">
<ele>20.490000</ele>
<time>2018-07-09T21:27:30Z</time>
<speed>0.00</speed>
</trkpt>
<trkpt lat="-6.965942" lon="-34.837189">
<ele>7.300000</ele>
<time>2018-07-09T21:32:36Z</time>
<speed>0.00</speed>
</trkpt>
<trkpt lat="-6.966053" lon="-34.837151">
<ele>14.450000</ele>
<time>2018-07-09T21:37:42Z</time>
<speed>0.00</speed>
</trkpt>
<trkpt lat="-6.966001" lon="-34.837181">
<ele>10.990000</ele>
<time>2018-07-09T21:42:50Z</time>
<speed>0.00</speed>
</trkpt>
<trkpt lat="-6.965951" lon="-34.837158">
<ele>18.209999</ele>
<time>2018-07-09T21:47:55Z</time>
<speed>0.00</speed>
</trkpt>
<trkpt lat="-6.965955" lon="-34.837078">
<ele>16.059999</ele>
<time>2018-07-09T21:53:00Z</time>
<speed>0.00</speed>
</trkpt>
<trkpt lat="-6.966005" lon="-34.837135">
<ele>-12.000000</ele>
<time>2018-07-09T21:58:07Z</time>
<speed>0.00</speed>
</trkpt>
<trkpt lat="-6.965970" lon="-34.837116">
<ele>20.369999</ele>
<time>2018-07-09T22:03:14Z</time>
<speed>0.00</speed>
</trkpt>
<trkpt lat="-6.966121" lon="-34.837097">
<ele>7.630000</ele>
<time>2018-07-09T22:08:23Z</time>
<speed>0.00</speed>
</trkpt>
<trkpt lat="-6.965856" lon="-34.837059">
<ele>14.950000</ele>
<time>2018-07-09T22:13:31Z</time>
<speed>0.00</speed>
</trkpt>
<trkpt lat="-6.966091" lon="-34.836815">
<ele>43.549999</ele>
<time>2018-07-09T22:18:39Z</time>
<speed>0.00</speed>
</trkpt>
<trkpt lat="-6.965796" lon="-34.837029">
<ele>37.980000</ele>
<time>2018-07-09T22:23:46Z</time>
<speed>0.00</speed>
</trkpt>
<trkpt lat="-6.965962" lon="-34.837078">
<ele>2.840000</ele>
<time>2018-07-09T22:28:53Z</time>
<speed>0.00</speed>
</trkpt>
<trkpt lat="-6.965981" lon="-34.837124">
<ele>8.220000</ele>
<time>2018-07-09T22:33:59Z</time>
<speed>0.00</speed>
</trkpt>
<trkpt lat="-6.965895" lon="-34.837063">
<ele>24.449999</ele>
<time>2018-07-09T22:39:05Z</time>
<speed>0.00</speed>
</trkpt>
<trkpt lat="-6.966016" lon="-34.837101">
<ele>2.040000</ele>
<time>2018-07-09T22:44:11Z</time>
<speed>0.00</speed>
</trkpt>
<trkpt lat="-6.966017" lon="-34.837086">
<ele>12.240000</ele>
<time>2018-07-09T22:49:17Z</time>
<speed>0.08</speed>
</trkpt>
<trkpt lat="-6.965899" lon="-34.837120">
<ele>4.030000</ele>
<time>2018-07-09T22:54:25Z</time>
<speed>0.00</speed>
</trkpt>
<trkpt lat="-6.965983" lon="-34.837124">
<ele>3.640000</ele>
<time>2018-07-09T22:59:34Z</time>
<speed>0.00</speed>
</trkpt>
<trkpt lat="-6.966048" lon="-34.837154">
<ele>-18.309999</ele>
<time>2018-07-09T23:04:41Z</time>
<speed>0.00</speed>
</trkpt>
<trkpt lat="-6.966028" lon="-34.837124">
<ele>17.029999</ele>
<time>2018-07-09T23:09:49Z</time>
<speed>0.00</speed>
</trkpt>
<trkpt lat="-6.966157" lon="-34.837040">
<ele>-27.400000</ele>
<time>2018-07-09T23:14:55Z</time>
<speed>0.67</speed>
</trkpt>
<trkpt lat="-6.965953" lon="-34.837227">
<ele>21.260000</ele>
<time>2018-07-09T23:20:02Z</time>
<speed>0.00</speed>
</trkpt>
<trkpt lat="-6.966030" lon="-34.837135">
<ele>-5.360000</ele>
<time>2018-07-09T23:25:09Z</time>
<speed>0.00</speed>
</trkpt>
<trkpt lat="-6.966035" lon="-34.837086">
<ele>-37.369999</ele>
<time>2018-07-09T23:30:16Z</time>
<speed>0.00</speed>
</trkpt>
<trkpt lat="-6.965973" lon="-34.837280">
<ele>-6.880000</ele>
<time>2018-07-09T23:35:23Z</time>
<speed>0.00</speed>
</trkpt>
<trkpt lat="-6.966041" lon="-34.836945">
<ele>42.369999</ele>
<time>2018-07-09T23:40:31Z</time>
<speed>0.00</speed>
</trkpt>
<trkpt lat="-6.966016" lon="-34.837082">
<ele>24.059999</ele>
<time>2018-07-09T23:45:39Z</time>
<speed>0.00</speed>
</trkpt>
<trkpt lat="-6.965936" lon="-34.837173">
<ele>35.320000</ele>
<time>2018-07-09T23:50:49Z</time>
<speed>0.44</speed>
</trkpt>
<trkpt lat="-6.965999" lon="-34.837093">
<ele>14.360000</ele>
<time>2018-07-09T23:56:00Z</time>
<speed>0.40</speed>
</trkpt>
<trkpt lat="-6.965996" lon="-34.837112">
<ele>6.900000</ele>
<time>2018-07-10T00:01:33Z</time>
<speed>0.08</speed>
</trkpt>
<trkpt lat="-6.965970" lon="-34.837135">
<ele>0.630000</ele>
<time>2018-07-10T00:06:42Z</time>
<speed>0.00</speed>
</trkpt>
<trkpt lat="-6.966056" lon="-34.837055">
<ele>10.990000</ele>
<time>2018-07-10T00:11:49Z</time>
<speed>0.26</speed>
</trkpt>
<trkpt lat="-6.966057" lon="-34.837070">
<ele>14.420000</ele>
<time>2018-07-10T00:16:56Z</time>
<speed>0.53</speed>
</trkpt>
<trkpt lat="-6.966863" lon="-34.837776">
<ele>209.789993</ele>
<time>2018-07-10T00:22:03Z</time>
<speed>0.00</speed>
</trkpt>
<trkpt lat="-6.965998" lon="-34.837120">
<ele>12.490000</ele>
<time>2018-07-10T00:27:09Z</time>
<speed>0.16</speed>
</trkpt>
<trkpt lat="-6.965992" lon="-34.837093">
<ele>10.590000</ele>
<time>2018-07-10T00:32:14Z</time>
<speed>0.00</speed>
</trkpt>
<trkpt lat="-6.966052" lon="-34.837082">
<ele>25.730000</ele>
<time>2018-07-10T00:37:22Z</time>
<speed>0.00</speed>
</trkpt>
<trkpt lat="-6.966207" lon="-34.837151">
<ele>49.539997</ele>
<time>2018-07-10T00:42:34Z</time>
<speed>0.00</speed>
</trkpt>
<trkpt lat="-6.966063" lon="-34.837132">
<ele>22.100000</ele>
<time>2018-07-10T00:47:54Z</time>
<speed>0.00</speed>
</trkpt>
<trkpt lat="-6.966372" lon="-34.837154">
<ele>68.680000</ele>
<time>2018-07-10T00:53:14Z</time>
<speed>0.00</speed>
</trkpt>
<trkpt lat="-6.966414" lon="-34.837055">
<ele>70.790001</ele>
<time>2018-07-10T00:58:26Z</time>
<speed>0.00</speed>
</trkpt>
<trkpt lat="-6.966711" lon="-34.837097">
<ele>121.750000</ele>
<time>2018-07-10T01:03:58Z</time>
<speed>0.00</speed>
</trkpt>
<trkpt lat="-6.966162" lon="-34.837105">
<ele>36.529999</ele>
<time>2018-07-10T01:09:49Z</time>
<speed>0.00</speed>
</trkpt>
<trkpt lat="-6.966029" lon="-34.837120">
<ele>-15.190000</ele>
<time>2018-07-10T01:17:02Z</time>
<speed>0.00</speed>
</trkpt>
<trkpt lat="-6.965834" lon="-34.837097">
<ele>-18.119999</ele>
<time>2018-07-10T01:24:08Z</time>
<speed>0.00</speed>
</trkpt>
<trkpt lat="-6.965905" lon="-34.836960">
<ele>8.849999</ele>
<time>2018-07-10T01:29:17Z</time>
<speed>0.00</speed>
</trkpt>
<trkpt lat="-6.966201" lon="-34.837132">
<ele>6.080000</ele>
<time>2018-07-10T01:34:24Z</time>
<speed>0.00</speed>
</trkpt>
<trkpt lat="-6.966109" lon="-34.837246">
<ele>3.520000</ele>
<time>2018-07-10T01:39:31Z</time>
<speed>0.00</speed>
</trkpt>
<trkpt lat="-6.965888" lon="-34.837181">
<ele>-26.250000</ele>
<time>2018-07-10T01:44:37Z</time>
<speed>0.00</speed>
</trkpt>
<trkpt lat="-6.966016" lon="-34.837147">
<ele>15.740000</ele>
<time>2018-07-10T01:49:44Z</time>
<speed>0.00</speed>
</trkpt>
<trkpt lat="-6.965979" lon="-34.837063">
<ele>31.389999</ele>
<time>2018-07-10T01:54:53Z</time>
<speed>0.54</speed>
</trkpt>
<trkpt lat="-6.965980" lon="-34.837208">
<ele>-23.879999</ele>
<time>2018-07-10T02:00:00Z</time>
<speed>0.00</speed>
</trkpt>
<trkpt lat="-6.965968" lon="-34.837234">
<ele>-1.000000</ele>
<time>2018-07-10T02:05:06Z</time>
<speed>0.00</speed>
</trkpt>
<trkpt lat="-6.965912" lon="-34.837402">
<ele>-20.770000</ele>
<time>2018-07-10T02:10:31Z</time>
<speed>0.13</speed>
</trkpt>
<trkpt lat="-6.966047" lon="-34.837261">
<ele>28.580000</ele>
<time>2018-07-10T02:15:45Z</time>
<speed>0.22</speed>
</trkpt>
<trkpt lat="-6.966068" lon="-34.837055">
<ele>28.529999</ele>
<time>2018-07-10T02:20:59Z</time>
<speed>0.22</speed>
</trkpt>
<trkpt lat="-6.966010" lon="-34.836887">
<ele>-44.439999</ele>
<time>2018-07-10T02:26:30Z</time>
<speed>0.18</speed>
</trkpt>
<trkpt lat="-6.965900" lon="-34.837139">
<ele>15.980000</ele>
<time>2018-07-10T02:32:15Z</time>
<speed>0.00</speed>
</trkpt>
<trkpt lat="-6.966033" lon="-34.837170">
<ele>35.950001</ele>
<time>2018-07-10T02:37:23Z</time>
<speed>0.00</speed>
</trkpt>
<trkpt lat="-6.965969" lon="-34.837105">
<ele>5.230000</ele>
<time>2018-07-10T02:42:29Z</time>
<speed>0.00</speed>
</trkpt>
<trkpt lat="-6.966072" lon="-34.837128">
<ele>21.000000</ele>
<time>2018-07-10T02:47:35Z</time>
<speed>0.00</speed>
</trkpt>
<trkpt lat="-6.965978" lon="-34.837116">
<ele>8.510000</ele>
<time>2018-07-10T02:52:43Z</time>
<speed>0.00</speed>
</trkpt>
<trkpt lat="-6.965937" lon="-34.837097">
<ele>4.610000</ele>
<time>2018-07-10T02:57:50Z</time>
<speed>0.00</speed>
</trkpt>
</trkseg>
</trk>
<trk>
<name>20180818-112754(12)</name>
<desc>Color:004000ff</desc>
<trkseg>
<trkpt lat="-6.965215" lon="-34.832859">
<ele>27.799999</ele>
<time>2018-07-09T19:38:03Z</time>
<speed>0.00</speed>
</trkpt>
<trkpt lat="-6.965099" lon="-34.832966">
<ele>10.170000</ele>
<time>2018-07-09T19:38:54Z</time>
<speed>0.19</speed>
</trkpt>
<trkpt lat="-6.965029" lon="-34.832996">
<ele>-0.760000</ele>
<time>2018-07-09T19:44:05Z</time>
<speed>1.87</speed>
</trkpt>
<trkpt lat="-6.965199" lon="-34.833439">
<ele>-1.500000</ele>
<time>2018-07-09T19:49:15Z</time>
<speed>1.43</speed>
</trkpt>
<trkpt lat="-6.965984" lon="-34.835747">
<ele>16.240000</ele>
<time>2018-07-09T19:54:26Z</time>
<speed>0.00</speed>
</trkpt>
<trkpt lat="-6.966047" lon="-34.835819">
<ele>3.470000</ele>
<time>2018-07-09T19:59:35Z</time>
<speed>0.00</speed>
</trkpt>
<trkpt lat="-6.966052" lon="-34.835808">
<ele>-5.080000</ele>
<time>2018-07-09T20:04:45Z</time>
<speed>0.00</speed>
</trkpt>
<trkpt lat="-6.965719" lon="-34.833145">
<ele>20.299999</ele>
<time>2018-07-09T20:09:54Z</time>
<speed>1.48</speed>
</trkpt>
<trkpt lat="-6.970341" lon="-34.830681">
<ele>-19.330000</ele>
<time>2018-07-09T20:15:04Z</time>
<speed>6.36</speed>
</trkpt>
<trkpt lat="-6.971688" lon="-34.833462">
<ele>-3.210000</ele>
<time>2018-07-09T20:20:14Z</time>
<speed>0.00</speed>
</trkpt>
<trkpt lat="-6.971596" lon="-34.833225">
<ele>33.869999</ele>
<time>2018-07-09T20:25:24Z</time>
<speed>0.00</speed>
</trkpt>
<trkpt lat="-6.975996" lon="-34.831482">
<ele>40.119999</ele>
<time>2018-07-09T20:30:33Z</time>
<speed>10.54</speed>
</trkpt>
<trkpt lat="-7.011147" lon="-34.831936">
<ele>11.550000</ele>
<time>2018-07-09T20:35:42Z</time>
<speed>16.34</speed>
</trkpt>
<trkpt lat="-7.046759" lon="-34.848030">
<ele>31.969999</ele>
<time>2018-07-09T20:40:51Z</time>
<speed>17.20</speed>
</trkpt>
<trkpt lat="-7.084919" lon="-34.848637">
<ele>37.540001</ele>
<time>2018-07-09T20:46:03Z</time>
<speed>11.56</speed>
</trkpt>
<trkpt lat="-7.118939" lon="-34.844913">
<ele>41.689999</ele>
<time>2018-07-09T20:51:16Z</time>
<speed>13.77</speed>
</trkpt>
<trkpt lat="-7.153099" lon="-34.854862">
<ele>40.180000</ele>
<time>2018-07-09T20:56:27Z</time>
<speed>15.37</speed>
</trkpt>
<trkpt lat="-7.166434" lon="-34.860500">
<ele>61.559998</ele>
<time>2018-07-09T21:01:38Z</time>
<speed>1.32</speed>
</trkpt>
<trkpt lat="-7.161829" lon="-34.842220">
<ele>66.879997</ele>
<time>2018-07-09T21:06:52Z</time>
<speed>3.06</speed>
</trkpt>
<trkpt lat="-7.170697" lon="-34.845169">
<ele>71.750000</ele>
<time>2018-07-09T21:12:17Z</time>
<speed>0.05</speed>
</trkpt>
</trkseg>
</trk>
<trk>
<name>20180729-104606(3)</name>
<desc>Color:004000ff</desc>
<trkseg>
<trkpt lat="-6.965215" lon="-34.832859">
<ele>27.799999</ele>
<time>2018-07-09T19:38:03Z</time>
<speed>0.00</speed>
</trkpt>
<trkpt lat="-6.965099" lon="-34.832966">
<ele>10.170000</ele>
<time>2018-07-09T19:38:54Z</time>
<speed>0.19</speed>
</trkpt>
<trkpt lat="-6.965029" lon="-34.832996">
<ele>-0.760000</ele>
<time>2018-07-09T19:44:05Z</time>
<speed>1.87</speed>
</trkpt>
<trkpt lat="-6.965199" lon="-34.833439">
<ele>-1.500000</ele>
<time>2018-07-09T19:49:15Z</time>
<speed>1.43</speed>
</trkpt>
<trkpt lat="-6.965984" lon="-34.835747">
<ele>16.240000</ele>
<time>2018-07-09T19:54:26Z</time>
<speed>0.00</speed>
</trkpt>
<trkpt lat="-6.966047" lon="-34.835819">
<ele>3.470000</ele>
<time>2018-07-09T19:59:35Z</time>
<speed>0.00</speed>
</trkpt>
<trkpt lat="-6.966052" lon="-34.835808">
<ele>-5.080000</ele>
<time>2018-07-09T20:04:45Z</time>
<speed>0.00</speed>
</trkpt>
<trkpt lat="-6.965719" lon="-34.833145">
<ele>20.299999</ele>
<time>2018-07-09T20:09:54Z</time>
<speed>1.48</speed>
</trkpt>
<trkpt lat="-6.970341" lon="-34.830681">
<ele>-19.330000</ele>
<time>2018-07-09T20:15:04Z</time>
<speed>6.36</speed>
</trkpt>
<trkpt lat="-6.971688" lon="-34.833462">
<ele>-3.210000</ele>
<time>2018-07-09T20:20:14Z</time>
<speed>0.00</speed>
</trkpt>
<trkpt lat="-6.971596" lon="-34.833225">
<ele>33.869999</ele>
<time>2018-07-09T20:25:24Z</time>
<speed>0.00</speed>
</trkpt>
<trkpt lat="-6.975996" lon="-34.831482">
<ele>40.119999</ele>
<time>2018-07-09T20:30:33Z</time>
<speed>10.54</speed>
</trkpt>
<trkpt lat="-7.011147" lon="-34.831936">
<ele>11.550000</ele>
<time>2018-07-09T20:35:42Z</time>
<speed>16.34</speed>
</trkpt>
<trkpt lat="-7.046759" lon="-34.848030">
<ele>31.969999</ele>
<time>2018-07-09T20:40:51Z</time>
<speed>17.20</speed>
</trkpt>
<trkpt lat="-7.084919" lon="-34.848637">
<ele>37.540001</ele>
<time>2018-07-09T20:46:03Z</time>
<speed>11.56</speed>
</trkpt>
<trkpt lat="-7.118939" lon="-34.844913">
<ele>41.689999</ele>
<time>2018-07-09T20:51:16Z</time>
<speed>13.77</speed>
</trkpt>
<trkpt lat="-7.153099" lon="-34.854862">
<ele>40.180000</ele>
<time>2018-07-09T20:56:27Z</time>
<speed>15.37</speed>
</trkpt>
<trkpt lat="-7.166434" lon="-34.860500">
<ele>61.559998</ele>
<time>2018-07-09T21:01:38Z</time>
<speed>1.32</speed>
</trkpt>
<trkpt lat="-7.161829" lon="-34.842220">
<ele>66.879997</ele>
<time>2018-07-09T21:06:52Z</time>
<speed>3.06</speed>
</trkpt>
<trkpt lat="-7.170697" lon="-34.845169">
<ele>71.750000</ele>
<time>2018-07-09T21:12:17Z</time>
<speed>0.05</speed>
</trkpt>
</trkseg>
</trk>
<trk>
<name>20180818-112754(13)</name>
<desc>Color:004000ff</desc>
<trkseg>
<trkpt lat="-6.997067" lon="-34.828697">
<ele>63.230000</ele>
<time>2018-07-09T20:33:37Z</time>
<speed>0.00</speed>
</trkpt>
<trkpt lat="-7.025252" lon="-34.838169">
<ele>14.400000</ele>
<time>2018-07-09T20:37:59Z</time>
<speed>12.68</speed>
</trkpt>
<trkpt lat="20.211611" lon="20.211611">
<ele>673720.375000</ele>
<time>2024-08-08T10:26:34Z</time>
<speed>10.28</speed>
</trkpt>
</trkseg>
</trk>
<trk>
<name>20180813-110803(3)</name>
<desc>Color:004000ff</desc>
<trkseg>
<trkpt lat="-6.997067" lon="-34.828697">
<ele>63.230000</ele>
<time>2018-07-09T20:33:37Z</time>
<speed>0.00</speed>
</trkpt>
<trkpt lat="-7.025252" lon="-34.838169">
<ele>14.400000</ele>
<time>2018-07-09T20:37:59Z</time>
<speed>12.68</speed>
</trkpt>
<trkpt lat="20.211611" lon="20.211611">
<ele>673720.375000</ele>
<time>2024-08-08T10:26:34Z</time>
<speed>10.28</speed>
</trkpt>
</trkseg>
</trk>
<trk>
<name>20180818-112754(14)</name>
<desc>Color:004000ff</desc>
<trkseg>
<trkpt lat="-7.116862" lon="-34.842464">
<ele>51.180000</ele>
<time>2018-07-09T20:50:50Z</time>
<speed>12.97</speed>
</trkpt>
<trkpt lat="-7.118729" lon="-34.844749">
<ele>39.230000</ele>
<time>2018-07-09T20:51:14Z</time>
<speed>13.62</speed>
</trkpt>
<trkpt lat="-7.128652" lon="-34.848469">
<ele>19.439999</ele>
<time>2018-07-09T20:52:39Z</time>
<speed>16.48</speed>
</trkpt>
</trkseg>
</trk>
<trk>
<name>20180813-110803(4)</name>
<desc>Color:004000ff</desc>
<trkseg>
<trkpt lat="-7.116862" lon="-34.842464">
<ele>51.180000</ele>
<time>2018-07-09T20:50:50Z</time>
<speed>12.97</speed>
</trkpt>
<trkpt lat="-7.118729" lon="-34.844749">
<ele>39.230000</ele>
<time>2018-07-09T20:51:14Z</time>
<speed>13.62</speed>
</trkpt>
<trkpt lat="-7.128652" lon="-34.848469">
<ele>19.439999</ele>
<time>2018-07-09T20:52:39Z</time>
<speed>16.48</speed>
</trkpt>
</trkseg>
</trk>
<trk>
<name>20180818-112754(15)</name>
<desc>Color:004000ff</desc>
<trkseg>
<trkpt lat="-7.166486" lon="-34.863720">
<ele>53.180000</ele>
<time>2018-07-09T20:58:50Z</time>
<speed>2.52</speed>
</trkpt>
<trkpt lat="-7.165999" lon="-34.863434">
<ele>56.930000</ele>
<time>2018-07-09T20:59:33Z</time>
<speed>11.06</speed>
</trkpt>
</trkseg>
</trk>
<trk>
<name>20180813-110803(5)</name>
<desc>Color:004000ff</desc>
<trkseg>
<trkpt lat="-7.166486" lon="-34.863720">
<ele>53.180000</ele>
<time>2018-07-09T20:58:50Z</time>
<speed>2.52</speed>
</trkpt>
<trkpt lat="-7.165999" lon="-34.863434">
<ele>56.930000</ele>
<time>2018-07-09T20:59:33Z</time>
<speed>11.06</speed>
</trkpt>
</trkseg>
</trk>
<trk>
<name>20180818-112754(16)</name>
<desc>Color:004000ff</desc>
<trkseg>
<trkpt lat="-7.166101" lon="-34.861053">
<ele>62.799999</ele>
<time>2018-07-09T21:00:30Z</time>
<speed>0.00</speed>
</trkpt>
<trkpt lat="-7.166177" lon="-34.860928">
<ele>59.439999</ele>
<time>2018-07-09T21:00:42Z</time>
<speed>2.78</speed>
</trkpt>
<trkpt lat="-7.166430" lon="-34.860481">
<ele>56.739998</ele>
<time>2018-07-09T21:01:33Z</time>
<speed>0.00</speed>
</trkpt>
</trkseg>
</trk>
<trk>
<name>20180813-110803(6)</name>
<desc>Color:004000ff</desc>
<trkseg>
<trkpt lat="-7.166101" lon="-34.861053">
<ele>62.799999</ele>
<time>2018-07-09T21:00:30Z</time>
<speed>0.00</speed>
</trkpt>
<trkpt lat="-7.166177" lon="-34.860928">
<ele>59.439999</ele>
<time>2018-07-09T21:00:42Z</time>
<speed>2.78</speed>
</trkpt>
<trkpt lat="-7.166430" lon="-34.860481">
<ele>56.739998</ele>
<time>2018-07-09T21:01:33Z</time>
<speed>0.00</speed>
</trkpt>
</trkseg>
</trk>
<trk>
<name>20180818-112754(17)</name>
<desc>Color:004000ff</desc>
<trkseg>
<trkpt lat="-7.167053" lon="-34.859482">
<ele>60.730000</ele>
<time>2018-07-09T21:02:47Z</time>
<speed>2.48</speed>
</trkpt>
<trkpt lat="-7.168415" lon="-34.857113">
<ele>55.349998</ele>
<time>2018-07-09T21:03:25Z</time>
<speed>8.10</speed>
</trkpt>
</trkseg>
</trk>
<trk>
<name>20180813-110803(7)</name>
<desc>Color:004000ff</desc>
<trkseg>
<trkpt lat="-7.167053" lon="-34.859482">
<ele>60.730000</ele>
<time>2018-07-09T21:02:47Z</time>
<speed>2.48</speed>
</trkpt>
<trkpt lat="-7.168415" lon="-34.857113">
<ele>55.349998</ele>
<time>2018-07-09T21:03:25Z</time>
<speed>8.10</speed>
</trkpt>
</trkseg>
</trk>
<trk>
<name>20180818-112754(18)</name>
<desc>Color:004000ff</desc>
<trkseg>
<trkpt lat="-7.168539" lon="-34.853806">
<ele>52.919998</ele>
<time>2018-07-09T21:04:05Z</time>
<speed>10.85</speed>
</trkpt>
<trkpt lat="-7.170743" lon="-34.845161">
<ele>31.869999</ele>
<time>2018-07-09T21:13:15Z</time>
<speed>0.00</speed>
</trkpt>
</trkseg>
</trk>
<trk>
<name>20180813-110803(8)</name>
<desc>Color:004000ff</desc>
<trkseg>
<trkpt lat="-7.168539" lon="-34.853806">
<ele>52.919998</ele>
<time>2018-07-09T21:04:05Z</time>
<speed>10.85</speed>
</trkpt>
<trkpt lat="-7.170743" lon="-34.845161">
<ele>31.869999</ele>
<time>2018-07-09T21:13:15Z</time>
<speed>0.00</speed>
</trkpt>
</trkseg>
</trk>
<trk>
<name>20180818-112754(19)</name>
<desc>Color:004000ff</desc>
<trkseg>
<trkpt lat="-7.170743" lon="-34.845161">
<ele>31.859999</ele>
<time>2018-07-09T21:13:24Z</time>
<speed>0.00</speed>
</trkpt>
<trkpt lat="-7.170960" lon="-34.845013">
<ele>23.889999</ele>
<time>2018-07-10T12:35:57Z</time>
<speed>0.09</speed>
</trkpt>
</trkseg>
</trk>
<trk>
<name>20180813-110803(9)</name>
<desc>Color:004000ff</desc>
<trkseg>
<trkpt lat="-7.170743" lon="-34.845161">
<ele>31.859999</ele>
<time>2018-07-09T21:13:24Z</time>
<speed>0.00</speed>
</trkpt>
<trkpt lat="-7.170960" lon="-34.845013">
<ele>23.889999</ele>
<time>2018-07-10T12:35:57Z</time>
<speed>0.09</speed>
</trkpt>
</trkseg>
</trk>
<trk>
<name>20180818-112754(20)</name>
<desc>Color:004000ff</desc>
<trkseg>
<trkpt lat="-6.967478" lon="-34.835342">
<ele>22.480000</ele>
<time>2018-07-10T03:01:56Z</time>
<speed>0.26</speed>
</trkpt>
<trkpt lat="-6.967525" lon="-34.835224">
<ele>16.270000</ele>
<time>2018-07-10T03:08:25Z</time>
<speed>0.44</speed>
</trkpt>
<trkpt lat="-6.967455" lon="-34.835239">
<ele>7.620000</ele>
<time>2018-07-10T03:14:56Z</time>
<speed>0.26</speed>
</trkpt>
<trkpt lat="-6.967388" lon="-34.835228">
<ele>14.389999</ele>
<time>2018-07-10T03:21:31Z</time>
<speed>0.07</speed>
</trkpt>
<trkpt lat="-6.967434" lon="-34.835262">
<ele>9.440000</ele>
<time>2018-07-10T03:28:46Z</time>
<speed>0.14</speed>
</trkpt>
<trkpt lat="-6.967347" lon="-34.835220">
<ele>-8.179999</ele>
<time>2018-07-10T03:36:28Z</time>
<speed>0.11</speed>
</trkpt>
<trkpt lat="-6.967548" lon="-34.835293">
<ele>10.520000</ele>
<time>2018-07-10T03:45:01Z</time>
<speed>0.31</speed>
</trkpt>
<trkpt lat="-6.967495" lon="-34.835304">
<ele>17.150000</ele>
<time>2018-07-10T03:53:52Z</time>
<speed>0.00</speed>
</trkpt>
<trkpt lat="-6.967442" lon="-34.835213">
<ele>16.920000</ele>
<time>2018-07-10T03:59:21Z</time>
<speed>0.29</speed>
</trkpt>
<trkpt lat="-6.967451" lon="-34.835289">
<ele>5.290000</ele>
<time>2018-07-10T04:06:33Z</time>
<speed>0.35</speed>
</trkpt>
<trkpt lat="-6.967452" lon="-34.835217">
<ele>-1.840000</ele>
<time>2018-07-10T04:15:08Z</time>
<speed>0.00</speed>
</trkpt>
<trkpt lat="-6.967471" lon="-34.835258">
<ele>16.010000</ele>
<time>2018-07-10T04:20:24Z</time>
<speed>0.00</speed>
</trkpt>
<trkpt lat="-6.967499" lon="-34.835285">
<ele>17.600000</ele>
<time>2018-07-10T04:25:52Z</time>
<speed>0.21</speed>
</trkpt>
<trkpt lat="-6.967410" lon="-34.835228">
<ele>-5.290000</ele>
<time>2018-07-10T04:31:29Z</time>
<speed>0.00</speed>
</trkpt>
<trkpt lat="-6.967488" lon="-34.835304">
<ele>-2.780000</ele>
<time>2018-07-10T04:36:45Z</time>
<speed>0.00</speed>
</trkpt>
<trkpt lat="-6.967427" lon="-34.835266">
<ele>-27.010000</ele>
<time>2018-07-10T04:42:02Z</time>
<speed>0.00</speed>
</trkpt>
<trkpt lat="-6.967460" lon="-34.835300">
<ele>6.130000</ele>
<time>2018-07-10T04:47:19Z</time>
<speed>0.00</speed>
</trkpt>
<trkpt lat="-6.967430" lon="-34.835361">
<ele>15.009999</ele>
<time>2018-07-10T04:52:36Z</time>
<speed>0.00</speed>
</trkpt>
<trkpt lat="-6.967509" lon="-34.835285">
<ele>4.900000</ele>
<time>2018-07-10T04:57:53Z</time>
<speed>0.00</speed>
</trkpt>
<trkpt lat="-6.967557" lon="-34.835281">
<ele>48.770000</ele>
<time>2018-07-10T05:03:19Z</time>
<speed>0.00</speed>
</trkpt>
<trkpt lat="-6.967426" lon="-34.835320">
<ele>-11.830000</ele>
<time>2018-07-10T05:08:37Z</time>
<speed>0.00</speed>
</trkpt>
<trkpt lat="-6.967449" lon="-34.835304">
<ele>-26.099998</ele>
<time>2018-07-10T05:13:54Z</time>
<speed>0.00</speed>
</trkpt>
<trkpt lat="-6.967458" lon="-34.835327">
<ele>-4.160000</ele>
<time>2018-07-10T05:19:13Z</time>
<speed>0.21</speed>
</trkpt>
<trkpt lat="-6.967414" lon="-34.835403">
<ele>29.740000</ele>
<time>2018-07-10T05:24:34Z</time>
<speed>0.00</speed>
</trkpt>
<trkpt lat="-6.967503" lon="-34.835217">
<ele>35.020000</ele>
<time>2018-07-10T05:29:50Z</time>
<speed>0.00</speed>
</trkpt>
<trkpt lat="-6.967448" lon="-34.835304">
<ele>33.369999</ele>
<time>2018-07-10T05:35:27Z</time>
<speed>0.35</speed>
</trkpt>
<trkpt lat="-6.967486" lon="-34.835346">
<ele>18.889999</ele>
<time>2018-07-10T05:41:00Z</time>
<speed>0.29</speed>
</trkpt>
<trkpt lat="-6.967441" lon="-34.835323">
<ele>9.150000</ele>
<time>2018-07-10T05:46:37Z</time>
<speed>0.00</speed>
</trkpt>
<trkpt lat="-6.967447" lon="-34.835323">
<ele>15.270000</ele>
<time>2018-07-10T05:51:53Z</time>
<speed>0.00</speed>
</trkpt>
<trkpt lat="-6.967464" lon="-34.835297">
<ele>11.020000</ele>
<time>2018-07-10T05:57:09Z</time>
<speed>0.00</speed>
</trkpt>
<trkpt lat="-6.967489" lon="-34.835224">
<ele>4.980000</ele>
<time>2018-07-10T06:02:46Z</time>
<speed>0.21</speed>
</trkpt>
<trkpt lat="-6.967548" lon="-34.835346">
<ele>-7.390000</ele>
<time>2018-07-10T06:08:21Z</time>
<speed>0.04</speed>
</trkpt>
<trkpt lat="-6.967609" lon="-34.835476">
<ele>-26.820000</ele>
<time>2018-07-10T06:14:17Z</time>
<speed>0.32</speed>
</trkpt>
<trkpt lat="-6.967235" lon="-34.834980">
<ele>76.790001</ele>
<time>2018-07-10T06:21:26Z</time>
<speed>0.33</speed>
</trkpt>
<trkpt lat="-6.967505" lon="-34.835278">
<ele>23.559999</ele>
<time>2018-07-10T06:30:09Z</time>
<speed>0.16</speed>
</trkpt>
<trkpt lat="-6.967523" lon="-34.835163">
<ele>-35.540001</ele>
<time>2018-07-10T06:39:47Z</time>
<speed>0.36</speed>
</trkpt>
<trkpt lat="-6.967507" lon="-34.835274">
<ele>6.930000</ele>
<time>2018-07-10T06:48:16Z</time>
<speed>0.03</speed>
</trkpt>
<trkpt lat="-6.967484" lon="-34.835323">
<ele>32.299999</ele>
<time>2018-07-10T06:53:33Z</time>
<speed>0.07</speed>
</trkpt>
<trkpt lat="-6.967640" lon="-34.835312">
<ele>18.090000</ele>
<time>2018-07-10T06:59:13Z</time>
<speed>1.11</speed>
</trkpt>
<trkpt lat="-6.967496" lon="-34.835312">
<ele>10.550000</ele>
<time>2018-07-10T07:06:04Z</time>
<speed>0.19</speed>
</trkpt>
<trkpt lat="-6.967461" lon="-34.835350">
<ele>21.379999</ele>
<time>2018-07-10T07:13:19Z</time>
<speed>0.20</speed>
</trkpt>
<trkpt lat="-6.967472" lon="-34.835312">
<ele>-5.160000</ele>
<time>2018-07-10T07:18:36Z</time>
<speed>0.43</speed>
</trkpt>
<trkpt lat="-6.967548" lon="-34.835281">
<ele>1.170000</ele>
<time>2018-07-10T07:23:52Z</time>
<speed>0.43</speed>
</trkpt>
<trkpt lat="-6.967436" lon="-34.835289">
<ele>11.420000</ele>
<time>2018-07-10T07:29:11Z</time>
<speed>0.48</speed>
</trkpt>
<trkpt lat="-6.967505" lon="-34.835331">
<ele>20.359999</ele>
<time>2018-07-10T07:34:28Z</time>
<speed>0.26</speed>
</trkpt>
<trkpt lat="-6.967465" lon="-34.835281">
<ele>7.550000</ele>
<time>2018-07-10T07:39:45Z</time>
<speed>0.63</speed>
</trkpt>
<trkpt lat="-6.967398" lon="-34.835304">
<ele>18.090000</ele>
<time>2018-07-10T07:45:14Z</time>
<speed>0.44</speed>
</trkpt>
<trkpt lat="-6.967469" lon="-34.835281">
<ele>3.700000</ele>
<time>2018-07-10T07:51:02Z</time>
<speed>0.08</speed>
</trkpt>
<trkpt lat="-6.967445" lon="-34.835190">
<ele>2.210000</ele>
<time>2018-07-10T07:56:57Z</time>
<speed>0.00</speed>
</trkpt>
<trkpt lat="-6.967439" lon="-34.835236">
<ele>-8.210000</ele>
<time>2018-07-10T08:02:16Z</time>
<speed>0.00</speed>
</trkpt>
<trkpt lat="-6.967501" lon="-34.835293">
<ele>18.299999</ele>
<time>2018-07-10T08:07:31Z</time>
<speed>0.00</speed>
</trkpt>
<trkpt lat="-6.967389" lon="-34.835342">
<ele>-23.189999</ele>
<time>2018-07-10T08:12:47Z</time>
<speed>0.00</speed>
</trkpt>
<trkpt lat="-6.967488" lon="-34.835262">
<ele>0.410000</ele>
<time>2018-07-10T08:18:02Z</time>
<speed>0.00</speed>
</trkpt>
<trkpt lat="-6.967479" lon="-34.835320">
<ele>2.850000</ele>
<time>2018-07-10T08:23:18Z</time>
<speed>0.00</speed>
</trkpt>
<trkpt lat="-6.967487" lon="-34.835335">
<ele>20.689999</ele>
<time>2018-07-10T08:28:34Z</time>
<speed>0.00</speed>
</trkpt>
<trkpt lat="-6.967536" lon="-34.835369">
<ele>27.879999</ele>
<time>2018-07-10T08:33:50Z</time>
<speed>0.00</speed>
</trkpt>
<trkpt lat="-6.967466" lon="-34.835194">
<ele>31.269999</ele>
<time>2018-07-10T08:39:05Z</time>
<speed>0.00</speed>
</trkpt>
<trkpt lat="-6.967512" lon="-34.835300">
<ele>35.820000</ele>
<time>2018-07-10T08:44:19Z</time>
<speed>0.00</speed>
</trkpt>
<trkpt lat="-6.967487" lon="-34.835346">
<ele>12.960000</ele>
<time>2018-07-10T08:49:34Z</time>
<speed>0.00</speed>
</trkpt>
<trkpt lat="-6.967272" lon="-34.835262">
<ele>58.539997</ele>
<time>2018-07-10T08:54:49Z</time>
<speed>0.00</speed>
</trkpt>
<trkpt lat="-6.967461" lon="-34.835312">
<ele>33.029999</ele>
<time>2018-07-10T09:00:07Z</time>
<speed>0.00</speed>
</trkpt>
<trkpt lat="-6.967501" lon="-34.835304">
<ele>22.250000</ele>
<time>2018-07-10T09:05:22Z</time>
<speed>0.00</speed>
</trkpt>
<trkpt lat="-6.967387" lon="-34.835266">
<ele>11.920000</ele>
<time>2018-07-10T09:10:37Z</time>
<speed>0.00</speed>
</trkpt>
<trkpt lat="-6.967458" lon="-34.835361">
<ele>8.270000</ele>
<time>2018-07-10T09:15:57Z</time>
<speed>0.97</speed>
</trkpt>
<trkpt lat="-6.967503" lon="-34.835255">
<ele>9.200000</ele>
<time>2018-07-10T09:21:12Z</time>
<speed>0.00</speed>
</trkpt>
<trkpt lat="-6.967508" lon="-34.835308">
<ele>21.639999</ele>
<time>2018-07-10T09:26:27Z</time>
<speed>0.00</speed>
</trkpt>
<trkpt lat="-6.967621" lon="-34.835323">
<ele>-12.840000</ele>
<time>2018-07-10T09:31:43Z</time>
<speed>0.00</speed>
</trkpt>
<trkpt lat="-6.967515" lon="-34.835377">
<ele>16.320000</ele>
<time>2018-07-10T09:37:01Z</time>
<speed>0.00</speed>
</trkpt>
<trkpt lat="-6.967467" lon="-34.835274">
<ele>19.730000</ele>
<time>2018-07-10T09:42:45Z</time>
<speed>0.03</speed>
</trkpt>
<trkpt lat="-6.967657" lon="-34.835327">
<ele>-13.349999</ele>
<time>2018-07-10T09:48:30Z</time>
<speed>0.17</speed>
</trkpt>
<trkpt lat="-6.967454" lon="-34.835297">
<ele>18.459999</ele>
<time>2018-07-10T09:55:43Z</time>
<speed>0.00</speed>
</trkpt>
<trkpt lat="-6.967595" lon="-34.835384">
<ele>-15.530000</ele>
<time>2018-07-10T10:01:01Z</time>
<speed>0.00</speed>
</trkpt>
<trkpt lat="-6.967464" lon="-34.835293">
<ele>12.900000</ele>
<time>2018-07-10T10:06:17Z</time>
<speed>0.00</speed>
</trkpt>
<trkpt lat="-6.967434" lon="-34.835312">
<ele>26.320000</ele>
<time>2018-07-10T10:11:33Z</time>
<speed>0.00</speed>
</trkpt>
<trkpt lat="-6.967516" lon="-34.835297">
<ele>21.000000</ele>
<time>2018-07-10T10:16:56Z</time>
<speed>0.20</speed>
</trkpt>
<trkpt lat="-6.967552" lon="-34.835365">
<ele>-28.969999</ele>
<time>2018-07-10T10:22:16Z</time>
<speed>0.00</speed>
</trkpt>
<trkpt lat="-6.967419" lon="-34.835297">
<ele>24.580000</ele>
<time>2018-07-10T10:27:32Z</time>
<speed>0.00</speed>
</trkpt>
<trkpt lat="-6.967422" lon="-34.835308">
<ele>20.889999</ele>
<time>2018-07-10T10:32:48Z</time>
<speed>0.00</speed>
</trkpt>
<trkpt lat="-6.967464" lon="-34.835281">
<ele>21.039999</ele>
<time>2018-07-10T10:38:04Z</time>
<speed>0.00</speed>
</trkpt>
<trkpt lat="-6.967442" lon="-34.835289">
<ele>23.279999</ele>
<time>2018-07-10T10:43:21Z</time>
<speed>0.00</speed>
</trkpt>
<trkpt lat="-6.967480" lon="-34.835258">
<ele>-4.010000</ele>
<time>2018-07-10T10:48:37Z</time>
<speed>0.00</speed>
</trkpt>
<trkpt lat="-6.967397" lon="-34.835312">
<ele>13.160000</ele>
<time>2018-07-10T10:53:52Z</time>
<speed>0.00</speed>
</trkpt>
<trkpt lat="-6.967471" lon="-34.835331">
<ele>8.380000</ele>
<time>2018-07-10T10:59:08Z</time>
<speed>0.00</speed>
</trkpt>
<trkpt lat="-6.967471" lon="-34.835312">
<ele>5.750000</ele>
<time>2018-07-10T11:04:27Z</time>
<speed>0.00</speed>
</trkpt>
<trkpt lat="-6.967505" lon="-34.835358">
<ele>12.020000</ele>
<time>2018-07-10T11:09:42Z</time>
<speed>0.00</speed>
</trkpt>
<trkpt lat="-6.967504" lon="-34.835323">
<ele>-26.730000</ele>
<time>2018-07-10T11:14:59Z</time>
<speed>0.00</speed>
</trkpt>
<trkpt lat="-6.967524" lon="-34.835289">
<ele>18.789999</ele>
<time>2018-07-10T11:20:16Z</time>
<speed>0.00</speed>
</trkpt>
<trkpt lat="-6.967490" lon="-34.835388">
<ele>23.709999</ele>
<time>2018-07-10T11:25:31Z</time>
<speed>0.00</speed>
</trkpt>
<trkpt lat="-6.967504" lon="-34.835377">
<ele>9.620000</ele>
<time>2018-07-10T11:30:46Z</time>
<speed>0.00</speed>
</trkpt>
<trkpt lat="-6.967468" lon="-34.835331">
<ele>17.600000</ele>
<time>2018-07-10T11:36:01Z</time>
<speed>0.00</speed>
</trkpt>
<trkpt lat="-6.967432" lon="-34.835300">
<ele>11.420000</ele>
<time>2018-07-10T11:41:18Z</time>
<speed>0.00</speed>
</trkpt>
<trkpt lat="-6.967480" lon="-34.835270">
<ele>26.519999</ele>
<time>2018-07-10T11:46:34Z</time>
<speed>0.00</speed>
</trkpt>
<trkpt lat="-6.967558" lon="-34.835384">
<ele>-9.760000</ele>
<time>2018-07-10T11:51:50Z</time>
<speed>2.59</speed>
</trkpt>
<trkpt lat="-6.967545" lon="-34.835407">
<ele>5.050000</ele>
<time>2018-07-10T11:57:06Z</time>
<speed>0.00</speed>
</trkpt>
<trkpt lat="-6.967510" lon="-34.835297">
<ele>8.420000</ele>
<time>2018-07-10T12:03:03Z</time>
<speed>0.17</speed>
</trkpt>
<trkpt lat="-6.967556" lon="-34.835316">
<ele>-18.150000</ele>
<time>2018-07-10T12:08:20Z</time>
<speed>1.50</speed>
</trkpt>
<trkpt lat="-6.967430" lon="-34.835300">
<ele>18.100000</ele>
<time>2018-07-10T12:13:36Z</time>
<speed>0.27</speed>
</trkpt>
<trkpt lat="-6.967396" lon="-34.835209">
<ele>15.559999</ele>
<time>2018-07-10T12:18:52Z</time>
<speed>0.00</speed>
</trkpt>
<trkpt lat="-6.967504" lon="-34.835339">
<ele>23.219999</ele>
<time>2018-07-10T12:24:07Z</time>
<speed>0.17</speed>
</trkpt>
<trkpt lat="-6.967515" lon="-34.835327">
<ele>22.760000</ele>
<time>2018-07-10T12:29:27Z</time>
<speed>0.00</speed>
</trkpt>
<trkpt lat="-6.967530" lon="-34.835327">
<ele>11.370000</ele>
<time>2018-07-10T12:34:44Z</time>
<speed>0.00</speed>
</trkpt>
<trkpt lat="-6.967650" lon="-34.835369">
<ele>4.130000</ele>
<time>2018-07-10T12:40:02Z</time>
<speed>0.00</speed>
</trkpt>
<trkpt lat="-6.967492" lon="-34.835316">
<ele>9.960000</ele>
<time>2018-07-10T12:45:17Z</time>
<speed>0.00</speed>
</trkpt>
<trkpt lat="-6.967427" lon="-34.835323">
<ele>5.980000</ele>
<time>2018-07-10T12:50:33Z</time>
<speed>0.00</speed>
</trkpt>
<trkpt lat="-6.967507" lon="-34.835316">
<ele>2.780000</ele>
<time>2018-07-10T12:55:48Z</time>
<speed>0.00</speed>
</trkpt>
<trkpt lat="-6.967483" lon="-34.835316">
<ele>8.710000</ele>
<time>2018-07-10T13:01:32Z</time>
<speed>0.00</speed>
</trkpt>
<trkpt lat="-6.967488" lon="-34.835331">
<ele>-6.140000</ele>
<time>2018-07-10T13:06:49Z</time>
<speed>0.00</speed>
</trkpt>
<trkpt lat="-6.967567" lon="-34.835339">
<ele>-3.760000</ele>
<time>2018-07-10T13:12:07Z</time>
<speed>0.00</speed>
</trkpt>
<trkpt lat="-6.967406" lon="-34.835491">
<ele>-46.309998</ele>
<time>2018-07-10T13:17:24Z</time>
<speed>0.00</speed>
</trkpt>
<trkpt lat="-6.967434" lon="-34.835369">
<ele>-35.029999</ele>
<time>2018-07-10T13:22:40Z</time>
<speed>0.00</speed>
</trkpt>
<trkpt lat="-6.967457" lon="-34.835285">
<ele>12.990000</ele>
<time>2018-07-10T13:27:56Z</time>
<speed>0.00</speed>
</trkpt>
<trkpt lat="-6.967516" lon="-34.835365">
<ele>-1.160000</ele>
<time>2018-07-10T13:33:12Z</time>
<speed>0.00</speed>
</trkpt>
<trkpt lat="-6.967502" lon="-34.835304">
<ele>15.059999</ele>
<time>2018-07-10T13:38:28Z</time>
<speed>1.80</speed>
</trkpt>
<trkpt lat="-6.967519" lon="-34.835354">
<ele>6.890000</ele>
<time>2018-07-10T13:43:43Z</time>
<speed>0.00</speed>
</trkpt>
<trkpt lat="-6.967489" lon="-34.835300">
<ele>8.820000</ele>
<time>2018-07-10T13:48:58Z</time>
<speed>0.00</speed>
</trkpt>
<trkpt lat="-6.967523" lon="-34.835297">
<ele>17.410000</ele>
<time>2018-07-10T13:54:14Z</time>
<speed>0.00</speed>
</trkpt>
<trkpt lat="-6.967470" lon="-34.835281">
<ele>13.520000</ele>
<time>2018-07-10T13:59:32Z</time>
<speed>0.00</speed>
</trkpt>
<trkpt lat="-6.967462" lon="-34.835300">
<ele>18.279999</ele>
<time>2018-07-10T14:04:51Z</time>
<speed>0.00</speed>
</trkpt>
<trkpt lat="-6.967340" lon="-34.835087">
<ele>40.489998</ele>
<time>2018-07-10T14:10:07Z</time>
<speed>1.42</speed>
</trkpt>
<trkpt lat="-6.967350" lon="-34.835289">
<ele>-32.750000</ele>
<time>2018-07-10T14:15:27Z</time>
<speed>0.00</speed>
</trkpt>
<trkpt lat="-6.967551" lon="-34.835354">
<ele>-2.210000</ele>
<time>2018-07-10T14:20:43Z</time>
<speed>0.00</speed>
</trkpt>
<trkpt lat="-6.967452" lon="-34.835335">
<ele>17.760000</ele>
<time>2018-07-10T14:25:59Z</time>
<speed>0.00</speed>
</trkpt>
<trkpt lat="-6.967440" lon="-34.835270">
<ele>8.710000</ele>
<time>2018-07-10T14:31:16Z</time>
<speed>0.00</speed>
</trkpt>
<trkpt lat="-6.967474" lon="-34.835281">
<ele>10.410000</ele>
<time>2018-07-10T14:36:35Z</time>
<speed>0.00</speed>
</trkpt>
<trkpt lat="-6.967739" lon="-34.835617">
<ele>-64.369995</ele>
<time>2018-07-10T14:42:04Z</time>
<speed>0.35</speed>
</trkpt>
<trkpt lat="-6.967488" lon="-34.835262">
<ele>19.160000</ele>
<time>2018-07-10T14:47:48Z</time>
<speed>0.11</speed>
</trkpt>
<trkpt lat="-6.967516" lon="-34.835327">
<ele>-3.100000</ele>
<time>2018-07-10T14:53:44Z</time>
<speed>0.16</speed>
</trkpt>
<trkpt lat="-6.967463" lon="-34.835243">
<ele>-11.639999</ele>
<time>2018-07-10T14:59:00Z</time>
<speed>1.73</speed>
</trkpt>
<trkpt lat="-6.967577" lon="-34.835484">
<ele>-13.530000</ele>
<time>2018-07-10T15:04:17Z</time>
<speed>0.00</speed>
</trkpt>
<trkpt lat="-6.967330" lon="-34.835159">
<ele>30.010000</ele>
<time>2018-07-10T15:09:33Z</time>
<speed>0.02</speed>
</trkpt>
<trkpt lat="-6.967454" lon="-34.835289">
<ele>17.219999</ele>
<time>2018-07-10T15:14:50Z</time>
<speed>0.86</speed>
</trkpt>
<trkpt lat="-6.967509" lon="-34.835346">
<ele>9.690000</ele>
<time>2018-07-10T15:20:05Z</time>
<speed>0.00</speed>
</trkpt>
<trkpt lat="-6.967407" lon="-34.835274">
<ele>13.090000</ele>
<time>2018-07-10T15:25:20Z</time>
<speed>0.00</speed>
</trkpt>
<trkpt lat="-6.967634" lon="-34.835480">
<ele>-23.299999</ele>
<time>2018-07-10T15:30:36Z</time>
<speed>0.00</speed>
</trkpt>
<trkpt lat="-6.967489" lon="-34.835155">
<ele>8.559999</ele>
<time>2018-07-10T15:35:53Z</time>
<speed>0.00</speed>
</trkpt>
<trkpt lat="-6.967601" lon="-34.835358">
<ele>-3.400000</ele>
<time>2018-07-10T15:41:09Z</time>
<speed>0.00</speed>
</trkpt>
<trkpt lat="-6.967515" lon="-34.835339">
<ele>9.300000</ele>
<time>2018-07-10T15:46:24Z</time>
<speed>0.00</speed>
</trkpt>
<trkpt lat="-6.967455" lon="-34.835190">
<ele>18.059999</ele>
<time>2018-07-10T15:51:39Z</time>
<speed>0.35</speed>
</trkpt>
<trkpt lat="-6.967453" lon="-34.835308">
<ele>7.360000</ele>
<time>2018-07-10T15:56:54Z</time>
<speed>2.96</speed>
</trkpt>
<trkpt lat="-6.967535" lon="-34.835251">
<ele>21.660000</ele>
<time>2018-07-10T16:02:13Z</time>
<speed>0.00</speed>
</trkpt>
<trkpt lat="-6.967547" lon="-34.835392">
<ele>14.009999</ele>
<time>2018-07-10T16:07:47Z</time>
<speed>0.19</speed>
</trkpt>
<trkpt lat="-6.967447" lon="-34.835251">
<ele>18.590000</ele>
<time>2018-07-10T16:13:26Z</time>
<speed>0.17</speed>
</trkpt>
<trkpt lat="-6.967570" lon="-34.835316">
<ele>15.230000</ele>
<time>2018-07-10T16:19:03Z</time>
<speed>0.36</speed>
</trkpt>
<trkpt lat="-6.967533" lon="-34.835281">
<ele>19.070000</ele>
<time>2018-07-10T16:25:19Z</time>
<speed>0.00</speed>
</trkpt>
<trkpt lat="-6.967480" lon="-34.835300">
<ele>12.400000</ele>
<time>2018-07-10T16:30:35Z</time>
<speed>0.00</speed>
</trkpt>
<trkpt lat="-6.967515" lon="-34.835266">
<ele>17.400000</ele>
<time>2018-07-10T16:35:51Z</time>
<speed>0.00</speed>
</trkpt>
<trkpt lat="-6.967532" lon="-34.835293">
<ele>13.090000</ele>
<time>2018-07-10T16:41:07Z</time>
<speed>0.00</speed>
</trkpt>
<trkpt lat="-6.967461" lon="-34.835243">
<ele>9.099999</ele>
<time>2018-07-10T16:46:21Z</time>
<speed>0.00</speed>
</trkpt>
<trkpt lat="-6.967467" lon="-34.835392">
<ele>-2.610000</ele>
<time>2018-07-10T16:51:37Z</time>
<speed>0.00</speed>
</trkpt>
<trkpt lat="-6.967493" lon="-34.835262">
<ele>18.459999</ele>
<time>2018-07-10T16:56:51Z</time>
<speed>0.09</speed>
</trkpt>
<trkpt lat="-6.967436" lon="-34.835304">
<ele>-0.470000</ele>
<time>2018-07-10T17:02:14Z</time>
<speed>0.00</speed>
</trkpt>
<trkpt lat="-6.967541" lon="-34.835232">
<ele>-19.859999</ele>
<time>2018-07-10T17:07:31Z</time>
<speed>0.00</speed>
</trkpt>
<trkpt lat="-6.967554" lon="-34.835228">
<ele>8.300000</ele>
<time>2018-07-10T17:12:55Z</time>
<speed>0.00</speed>
</trkpt>
<trkpt lat="-6.967453" lon="-34.835251">
<ele>12.969999</ele>
<time>2018-07-10T17:18:11Z</time>
<speed>0.00</speed>
</trkpt>
<trkpt lat="-6.967454" lon="-34.835323">
<ele>28.980000</ele>
<time>2018-07-10T17:23:40Z</time>
<speed>0.06</speed>
</trkpt>
<trkpt lat="-6.967440" lon="-34.835300">
<ele>-21.340000</ele>
<time>2018-07-10T17:29:00Z</time>
<speed>0.41</speed>
</trkpt>
<trkpt lat="-6.967510" lon="-34.835274">
<ele>-6.650000</ele>
<time>2018-07-10T17:34:17Z</time>
<speed>0.00</speed>
</trkpt>
<trkpt lat="-6.967510" lon="-34.835300">
<ele>40.840000</ele>
<time>2018-07-10T17:39:33Z</time>
<speed>0.00</speed>
</trkpt>
<trkpt lat="-6.967568" lon="-34.835320">
<ele>-11.300000</ele>
<time>2018-07-10T17:44:51Z</time>
<speed>0.00</speed>
</trkpt>
<trkpt lat="-6.967437" lon="-34.835442">
<ele>40.169998</ele>
<time>2018-07-10T17:50:21Z</time>
<speed>0.31</speed>
</trkpt>
<trkpt lat="-6.967604" lon="-34.835129">
<ele>-28.580000</ele>
<time>2018-07-10T17:55:54Z</time>
<speed>0.97</speed>
</trkpt>
<trkpt lat="-6.967496" lon="-34.835213">
<ele>-16.809999</ele>
<time>2018-07-10T18:01:59Z</time>
<speed>0.09</speed>
</trkpt>
<trkpt lat="-6.967395" lon="-34.835411">
<ele>39.849998</ele>
<time>2018-07-10T18:10:38Z</time>
<speed>0.07</speed>
</trkpt>
<trkpt lat="-6.967511" lon="-34.835289">
<ele>28.299999</ele>
<time>2018-07-10T18:20:34Z</time>
<speed>0.16</speed>
</trkpt>
<trkpt lat="-6.967489" lon="-34.835285">
<ele>0.220000</ele>
<time>2018-07-10T18:30:02Z</time>
<speed>0.00</speed>
</trkpt>
<trkpt lat="-6.967370" lon="-34.835514">
<ele>48.160000</ele>
<time>2018-07-10T18:35:18Z</time>
<speed>0.00</speed>
</trkpt>
<trkpt lat="-6.967376" lon="-34.835445">
<ele>20.689999</ele>
<time>2018-07-10T18:40:34Z</time>
<speed>0.00</speed>
</trkpt>
<trkpt lat="-6.967481" lon="-34.835308">
<ele>20.080000</ele>
<time>2018-07-10T18:46:02Z</time>
<speed>0.27</speed>
</trkpt>
<trkpt lat="-6.967431" lon="-34.835308">
<ele>-0.500000</ele>
<time>2018-07-10T18:51:45Z</time>
<speed>0.23</speed>
</trkpt>
<trkpt lat="-6.967429" lon="-34.835407">
<ele>1.790000</ele>
<time>2018-07-10T18:57:01Z</time>
<speed>0.00</speed>
</trkpt>
<trkpt lat="-6.967594" lon="-34.835194">
<ele>6.020000</ele>
<time>2018-07-10T19:02:23Z</time>
<speed>0.00</speed>
</trkpt>
<trkpt lat="-6.967565" lon="-34.835236">
<ele>13.549999</ele>
<time>2018-07-10T19:07:41Z</time>
<speed>0.00</speed>
</trkpt>
<trkpt lat="-6.967433" lon="-34.835331">
<ele>3.410000</ele>
<time>2018-07-10T19:13:03Z</time>
<speed>0.19</speed>
</trkpt>
<trkpt lat="-6.967529" lon="-34.835163">
<ele>8.550000</ele>
<time>2018-07-10T19:18:42Z</time>
<speed>0.19</speed>
</trkpt>
<trkpt lat="-6.967700" lon="-34.835217">
<ele>63.419998</ele>
<time>2018-07-10T19:24:22Z</time>
<speed>0.18</speed>
</trkpt>
<trkpt lat="-6.967523" lon="-34.835224">
<ele>10.130000</ele>
<time>2018-07-10T19:31:17Z</time>
<speed>0.14</speed>
</trkpt>
<trkpt lat="-6.967470" lon="-34.835239">
<ele>8.270000</ele>
<time>2018-07-10T19:39:02Z</time>
<speed>0.13</speed>
</trkpt>
<trkpt lat="-6.967464" lon="-34.835331">
<ele>-1.810000</ele>
<time>2018-07-10T19:47:51Z</time>
<speed>0.00</speed>
</trkpt>
<trkpt lat="-6.967514" lon="-34.835217">
<ele>22.439999</ele>
<time>2018-07-10T19:53:08Z</time>
<speed>0.00</speed>
</trkpt>
<trkpt lat="-6.967442" lon="-34.835320">
<ele>0.470000</ele>
<time>2018-07-10T19:58:29Z</time>
<speed>0.19</speed>
</trkpt>
<trkpt lat="-6.967472" lon="-34.835251">
<ele>24.779999</ele>
<time>2018-07-10T20:03:51Z</time>
<speed>0.00</speed>
</trkpt>
<trkpt lat="-6.967443" lon="-34.835312">
<ele>3.510000</ele>
<time>2018-07-10T20:09:10Z</time>
<speed>0.00</speed>
</trkpt>
<trkpt lat="-6.967467" lon="-34.835403">
<ele>2.360000</ele>
<time>2018-07-10T20:14:30Z</time>
<speed>0.00</speed>
</trkpt>
<trkpt lat="-6.967468" lon="-34.835205">
<ele>11.190000</ele>
<time>2018-07-10T20:20:14Z</time>
<speed>0.36</speed>
</trkpt>
<trkpt lat="-6.967465" lon="-34.835358">
<ele>3.710000</ele>
<time>2018-07-10T20:26:18Z</time>
<speed>0.31</speed>
</trkpt>
<trkpt lat="-6.967426" lon="-34.835331">
<ele>15.120000</ele>
<time>2018-07-10T20:32:15Z</time>
<speed>0.00</speed>
</trkpt>
<trkpt lat="-6.967504" lon="-34.835175">
<ele>31.939999</ele>
<time>2018-07-10T20:37:36Z</time>
<speed>0.58</speed>
</trkpt>
<trkpt lat="-6.967369" lon="-34.835140">
<ele>-79.180000</ele>
<time>2018-07-10T20:43:09Z</time>
<speed>1.29</speed>
</trkpt>
<trkpt lat="-6.968657" lon="-34.834675">
<ele>10.150000</ele>
<time>2018-07-10T20:48:32Z</time>
<speed>1.24</speed>
</trkpt>
<trkpt lat="-6.968600" lon="-34.834835">
<ele>49.789997</ele>
<time>2018-07-10T20:54:02Z</time>
<speed>0.22</speed>
</trkpt>
<trkpt lat="-6.968667" lon="-34.834827">
<ele>64.290001</ele>
<time>2018-07-10T21:00:14Z</time>
<speed>0.03</speed>
</trkpt>
<trkpt lat="-6.968732" lon="-34.834988">
<ele>-57.660000</ele>
<time>2018-07-10T21:07:08Z</time>
<speed>0.58</speed>
</trkpt>
<trkpt lat="-6.968634" lon="-34.834740">
<ele>15.309999</ele>
<time>2018-07-10T21:14:28Z</time>
<speed>0.16</speed>
</trkpt>
<trkpt lat="-6.968622" lon="-34.834873">
<ele>3.420000</ele>
<time>2018-07-10T21:23:18Z</time>
<speed>0.19</speed>
</trkpt>
<trkpt lat="-6.968637" lon="-34.834900">
<ele>2.120000</ele>
<time>2018-07-10T21:32:34Z</time>
<speed>0.00</speed>
</trkpt>
<trkpt lat="-6.968602" lon="-34.834866">
<ele>2.230000</ele>
<time>2018-07-10T21:42:01Z</time>
<speed>0.00</speed>
</trkpt>
<trkpt lat="-6.968632" lon="-34.834793">
<ele>17.480000</ele>
<time>2018-07-10T21:47:14Z</time>
<speed>0.00</speed>
</trkpt>
<trkpt lat="-6.968616" lon="-34.834770">
<ele>17.119999</ele>
<time>2018-07-10T21:52:29Z</time>
<speed>0.00</speed>
</trkpt>
<trkpt lat="-6.968578" lon="-34.834789">
<ele>30.439999</ele>
<time>2018-07-10T21:57:43Z</time>
<speed>0.00</speed>
</trkpt>
<trkpt lat="-6.968649" lon="-34.834885">
<ele>8.050000</ele>
<time>2018-07-10T22:03:31Z</time>
<speed>0.17</speed>
</trkpt>
<trkpt lat="-6.968708" lon="-34.834965">
<ele>-37.899998</ele>
<time>2018-07-10T22:09:36Z</time>
<speed>0.10</speed>
</trkpt>
<trkpt lat="-6.968664" lon="-34.834835">
<ele>-17.809999</ele>
<time>2018-07-10T22:17:28Z</time>
<speed>0.28</speed>
</trkpt>
<trkpt lat="-6.968596" lon="-34.834648">
<ele>23.600000</ele>
<time>2018-07-10T22:25:42Z</time>
<speed>0.31</speed>
</trkpt>
<trkpt lat="-6.968632" lon="-34.835056">
<ele>-10.040000</ele>
<time>2018-07-10T22:34:13Z</time>
<speed>0.75</speed>
</trkpt>
<trkpt lat="-6.968577" lon="-34.834911">
<ele>29.660000</ele>
<time>2018-07-10T22:43:09Z</time>
<speed>0.06</speed>
</trkpt>
<trkpt lat="-6.968476" lon="-34.835232">
<ele>-7.500000</ele>
<time>2018-07-10T22:52:50Z</time>
<speed>0.07</speed>
</trkpt>
<trkpt lat="-6.968627" lon="-34.834972">
<ele>37.329998</ele>
<time>2018-07-10T23:04:02Z</time>
<speed>0.33</speed>
</trkpt>
<trkpt lat="-6.968634" lon="-34.834679">
<ele>22.189999</ele>
<time>2018-07-10T23:15:39Z</time>
<speed>0.10</speed>
</trkpt>
<trkpt lat="-6.968545" lon="-34.834797">
<ele>12.080000</ele>
<time>2018-07-10T23:25:44Z</time>
<speed>0.00</speed>
</trkpt>
<trkpt lat="-6.968483" lon="-34.834797">
<ele>28.080000</ele>
<time>2018-07-10T23:31:13Z</time>
<speed>0.51</speed>
</trkpt>
<trkpt lat="-6.968560" lon="-34.834801">
<ele>49.770000</ele>
<time>2018-07-10T23:39:16Z</time>
<speed>0.33</speed>
</trkpt>
<trkpt lat="-6.968755" lon="-34.834702">
<ele>53.399998</ele>
<time>2018-07-10T23:50:04Z</time>
<speed>0.45</speed>
</trkpt>
<trkpt lat="-6.968717" lon="-34.834866">
<ele>10.530000</ele>
<time>2018-07-11T00:01:29Z</time>
<speed>0.22</speed>
</trkpt>
<trkpt lat="-6.968607" lon="-34.834854">
<ele>18.359999</ele>
<time>2018-07-11T00:11:36Z</time>
<speed>0.00</speed>
</trkpt>
<trkpt lat="-6.968485" lon="-34.834461">
<ele>17.990000</ele>
<time>2018-07-11T00:17:18Z</time>
<speed>0.31</speed>
</trkpt>
<trkpt lat="-6.968628" lon="-34.834854">
<ele>13.980000</ele>
<time>2018-07-11T00:25:31Z</time>
<speed>0.17</speed>
</trkpt>
<trkpt lat="-6.968579" lon="-34.834785">
<ele>15.210000</ele>
<time>2018-07-11T00:34:19Z</time>
<speed>0.00</speed>
</trkpt>
<trkpt lat="-6.968660" lon="-34.834785">
<ele>9.330000</ele>
<time>2018-07-11T00:39:34Z</time>
<speed>0.00</speed>
</trkpt>
<trkpt lat="-6.968752" lon="-34.834759">
<ele>39.649998</ele>
<time>2018-07-11T00:45:02Z</time>
<speed>0.14</speed>
</trkpt>
<trkpt lat="-6.968592" lon="-34.834805">
<ele>3.120000</ele>
<time>2018-07-11T00:50:38Z</time>
<speed>0.32</speed>
</trkpt>
<trkpt lat="-6.968599" lon="-34.834858">
<ele>-0.950000</ele>
<time>2018-07-11T00:55:52Z</time>
<speed>0.61</speed>
</trkpt>
<trkpt lat="-6.968658" lon="-34.834839">
<ele>5.210000</ele>
<time>2018-07-11T01:01:23Z</time>
<speed>0.27</speed>
</trkpt>
<trkpt lat="-6.968652" lon="-34.834743">
<ele>2.760000</ele>
<time>2018-07-11T01:06:53Z</time>
<speed>0.09</speed>
</trkpt>
<trkpt lat="-6.968683" lon="-34.835117">
<ele>-21.490000</ele>
<time>2018-07-11T01:12:30Z</time>
<speed>0.70</speed>
</trkpt>
<trkpt lat="-6.968617" lon="-34.834805">
<ele>18.520000</ele>
<time>2018-07-11T01:19:01Z</time>
<speed>0.11</speed>
</trkpt>
<trkpt lat="-6.968605" lon="-34.834808">
<ele>14.520000</ele>
<time>2018-07-11T01:25:54Z</time>
<speed>0.00</speed>
</trkpt>
<trkpt lat="-6.968538" lon="-34.834892">
<ele>2.990000</ele>
<time>2018-07-11T01:31:08Z</time>
<speed>0.00</speed>
</trkpt>
<trkpt lat="-6.968558" lon="-34.835064">
<ele>-2.300000</ele>
<time>2018-07-11T01:36:45Z</time>
<speed>0.24</speed>
</trkpt>
<trkpt lat="-6.968664" lon="-34.834812">
<ele>20.600000</ele>
<time>2018-07-11T01:42:28Z</time>
<speed>0.42</speed>
</trkpt>
<trkpt lat="-6.968617" lon="-34.834816">
<ele>-2.190000</ele>
<time>2018-07-11T01:48:21Z</time>
<speed>0.00</speed>
</trkpt>
<trkpt lat="-6.968584" lon="-34.835022">
<ele>-3.140000</ele>
<time>2018-07-11T01:53:42Z</time>
<speed>0.00</speed>
</trkpt>
<trkpt lat="-6.968596" lon="-34.834858">
<ele>-6.260000</ele>
<time>2018-07-11T01:59:04Z</time>
<speed>0.00</speed>
</trkpt>
<trkpt lat="-6.968592" lon="-34.834896">
<ele>-3.610000</ele>
<time>2018-07-11T02:04:36Z</time>
<speed>0.08</speed>
</trkpt>
<trkpt lat="-6.968413" lon="-34.835072">
<ele>-103.379997</ele>
<time>2018-07-11T02:10:03Z</time>
<speed>0.00</speed>
</trkpt>
<trkpt lat="-6.968633" lon="-34.834717">
<ele>32.520000</ele>
<time>2018-07-11T02:15:49Z</time>
<speed>0.45</speed>
</trkpt>
<trkpt lat="-6.968565" lon="-34.834862">
<ele>34.790001</ele>
<time>2018-07-11T02:22:09Z</time>
<speed>1.64</speed>
</trkpt>
<trkpt lat="-6.968562" lon="-34.834785">
<ele>52.439999</ele>
<time>2018-07-11T02:29:47Z</time>
<speed>0.36</speed>
</trkpt>
<trkpt lat="-6.968616" lon="-34.834705">
<ele>36.750000</ele>
<time>2018-07-11T02:38:11Z</time>
<speed>0.12</speed>
</trkpt>
<trkpt lat="-6.968758" lon="-34.834633">
<ele>35.910000</ele>
<time>2018-07-11T02:47:07Z</time>
<speed>0.42</speed>
</trkpt>
<trkpt lat="-6.968563" lon="-34.834698">
<ele>19.359999</ele>
<time>2018-07-11T02:58:07Z</time>
<speed>0.08</speed>
</trkpt>
</trkseg>
</trk>
<trk>
<name>20180723-164255(3)</name>
<desc>Color:004000ff</desc>
<trkseg>
<trkpt lat="-6.967478" lon="-34.835342">
<ele>22.480000</ele>
<time>2018-07-10T03:01:56Z</time>
<speed>0.26</speed>
</trkpt>
<trkpt lat="-6.967525" lon="-34.835224">
<ele>16.270000</ele>
<time>2018-07-10T03:08:25Z</time>
<speed>0.44</speed>
</trkpt>
<trkpt lat="-6.967455" lon="-34.835239">
<ele>7.620000</ele>
<time>2018-07-10T03:14:56Z</time>
<speed>0.26</speed>
</trkpt>
<trkpt lat="-6.967388" lon="-34.835228">
<ele>14.389999</ele>
<time>2018-07-10T03:21:31Z</time>
<speed>0.07</speed>
</trkpt>
<trkpt lat="-6.967434" lon="-34.835262">
<ele>9.440000</ele>
<time>2018-07-10T03:28:46Z</time>
<speed>0.14</speed>
</trkpt>
<trkpt lat="-6.967347" lon="-34.835220">
<ele>-8.179999</ele>
<time>2018-07-10T03:36:28Z</time>
<speed>0.11</speed>
</trkpt>
<trkpt lat="-6.967548" lon="-34.835293">
<ele>10.520000</ele>
<time>2018-07-10T03:45:01Z</time>
<speed>0.31</speed>
</trkpt>
<trkpt lat="-6.967495" lon="-34.835304">
<ele>17.150000</ele>
<time>2018-07-10T03:53:52Z</time>
<speed>0.00</speed>
</trkpt>
<trkpt lat="-6.967442" lon="-34.835213">
<ele>16.920000</ele>
<time>2018-07-10T03:59:21Z</time>
<speed>0.29</speed>
</trkpt>
<trkpt lat="-6.967451" lon="-34.835289">
<ele>5.290000</ele>
<time>2018-07-10T04:06:33Z</time>
<speed>0.35</speed>
</trkpt>
<trkpt lat="-6.967452" lon="-34.835217">
<ele>-1.840000</ele>
<time>2018-07-10T04:15:08Z</time>
<speed>0.00</speed>
</trkpt>
<trkpt lat="-6.967471" lon="-34.835258">
<ele>16.010000</ele>
<time>2018-07-10T04:20:24Z</time>
<speed>0.00</speed>
</trkpt>
<trkpt lat="-6.967499" lon="-34.835285">
<ele>17.600000</ele>
<time>2018-07-10T04:25:52Z</time>
<speed>0.21</speed>
</trkpt>
<trkpt lat="-6.967410" lon="-34.835228">
<ele>-5.290000</ele>
<time>2018-07-10T04:31:29Z</time>
<speed>0.00</speed>
</trkpt>
<trkpt lat="-6.967488" lon="-34.835304">
<ele>-2.780000</ele>
<time>2018-07-10T04:36:45Z</time>
<speed>0.00</speed>
</trkpt>
<trkpt lat="-6.967427" lon="-34.835266">
<ele>-27.010000</ele>
<time>2018-07-10T04:42:02Z</time>
<speed>0.00</speed>
</trkpt>
<trkpt lat="-6.967460" lon="-34.835300">
<ele>6.130000</ele>
<time>2018-07-10T04:47:19Z</time>
<speed>0.00</speed>
</trkpt>
<trkpt lat="-6.967430" lon="-34.835361">
<ele>15.009999</ele>
<time>2018-07-10T04:52:36Z</time>
<speed>0.00</speed>
</trkpt>
<trkpt lat="-6.967509" lon="-34.835285">
<ele>4.900000</ele>
<time>2018-07-10T04:57:53Z</time>
<speed>0.00</speed>
</trkpt>
<trkpt lat="-6.967557" lon="-34.835281">
<ele>48.770000</ele>
<time>2018-07-10T05:03:19Z</time>
<speed>0.00</speed>
</trkpt>
<trkpt lat="-6.967426" lon="-34.835320">
<ele>-11.830000</ele>
<time>2018-07-10T05:08:37Z</time>
<speed>0.00</speed>
</trkpt>
<trkpt lat="-6.967449" lon="-34.835304">
<ele>-26.099998</ele>
<time>2018-07-10T05:13:54Z</time>
<speed>0.00</speed>
</trkpt>
<trkpt lat="-6.967458" lon="-34.835327">
<ele>-4.160000</ele>
<time>2018-07-10T05:19:13Z</time>
<speed>0.21</speed>
</trkpt>
<trkpt lat="-6.967414" lon="-34.835403">
<ele>29.740000</ele>
<time>2018-07-10T05:24:34Z</time>
<speed>0.00</speed>
</trkpt>
<trkpt lat="-6.967503" lon="-34.835217">
<ele>35.020000</ele>
<time>2018-07-10T05:29:50Z</time>
<speed>0.00</speed>
</trkpt>
<trkpt lat="-6.967448" lon="-34.835304">
<ele>33.369999</ele>
<time>2018-07-10T05:35:27Z</time>
<speed>0.35</speed>
</trkpt>
<trkpt lat="-6.967486" lon="-34.835346">
<ele>18.889999</ele>
<time>2018-07-10T05:41:00Z</time>
<speed>0.29</speed>
</trkpt>
<trkpt lat="-6.967441" lon="-34.835323">
<ele>9.150000</ele>
<time>2018-07-10T05:46:37Z</time>
<speed>0.00</speed>
</trkpt>
<trkpt lat="-6.967447" lon="-34.835323">
<ele>15.270000</ele>
<time>2018-07-10T05:51:53Z</time>
<speed>0.00</speed>
</trkpt>
<trkpt lat="-6.967464" lon="-34.835297">
<ele>11.020000</ele>
<time>2018-07-10T05:57:09Z</time>
<speed>0.00</speed>
</trkpt>
<trkpt lat="-6.967489" lon="-34.835224">
<ele>4.980000</ele>
<time>2018-07-10T06:02:46Z</time>
<speed>0.21</speed>
</trkpt>
<trkpt lat="-6.967548" lon="-34.835346">
<ele>-7.390000</ele>
<time>2018-07-10T06:08:21Z</time>
<speed>0.04</speed>
</trkpt>
<trkpt lat="-6.967609" lon="-34.835476">
<ele>-26.820000</ele>
<time>2018-07-10T06:14:17Z</time>
<speed>0.32</speed>
</trkpt>
<trkpt lat="-6.967235" lon="-34.834980">
<ele>76.790001</ele>
<time>2018-07-10T06:21:26Z</time>
<speed>0.33</speed>
</trkpt>
<trkpt lat="-6.967505" lon="-34.835278">
<ele>23.559999</ele>
<time>2018-07-10T06:30:09Z</time>
<speed>0.16</speed>
</trkpt>
<trkpt lat="-6.967523" lon="-34.835163">
<ele>-35.540001</ele>
<time>2018-07-10T06:39:47Z</time>
<speed>0.36</speed>
</trkpt>
<trkpt lat="-6.967507" lon="-34.835274">
<ele>6.930000</ele>
<time>2018-07-10T06:48:16Z</time>
<speed>0.03</speed>
</trkpt>
<trkpt lat="-6.967484" lon="-34.835323">
<ele>32.299999</ele>
<time>2018-07-10T06:53:33Z</time>
<speed>0.07</speed>
</trkpt>
<trkpt lat="-6.967640" lon="-34.835312">
<ele>18.090000</ele>
<time>2018-07-10T06:59:13Z</time>
<speed>1.11</speed>
</trkpt>
<trkpt lat="-6.967496" lon="-34.835312">
<ele>10.550000</ele>
<time>2018-07-10T07:06:04Z</time>
<speed>0.19</speed>
</trkpt>
<trkpt lat="-6.967461" lon="-34.835350">
<ele>21.379999</ele>
<time>2018-07-10T07:13:19Z</time>
<speed>0.20</speed>
</trkpt>
<trkpt lat="-6.967472" lon="-34.835312">
<ele>-5.160000</ele>
<time>2018-07-10T07:18:36Z</time>
<speed>0.43</speed>
</trkpt>
<trkpt lat="-6.967548" lon="-34.835281">
<ele>1.170000</ele>
<time>2018-07-10T07:23:52Z</time>
<speed>0.43</speed>
</trkpt>
<trkpt lat="-6.967436" lon="-34.835289">
<ele>11.420000</ele>
<time>2018-07-10T07:29:11Z</time>
<speed>0.48</speed>
</trkpt>
<trkpt lat="-6.967505" lon="-34.835331">
<ele>20.359999</ele>
<time>2018-07-10T07:34:28Z</time>
<speed>0.26</speed>
</trkpt>
<trkpt lat="-6.967465" lon="-34.835281">
<ele>7.550000</ele>
<time>2018-07-10T07:39:45Z</time>
<speed>0.63</speed>
</trkpt>
<trkpt lat="-6.967398" lon="-34.835304">
<ele>18.090000</ele>
<time>2018-07-10T07:45:14Z</time>
<speed>0.44</speed>
</trkpt>
<trkpt lat="-6.967469" lon="-34.835281">
<ele>3.700000</ele>
<time>2018-07-10T07:51:02Z</time>
<speed>0.08</speed>
</trkpt>
<trkpt lat="-6.967445" lon="-34.835190">
<ele>2.210000</ele>
<time>2018-07-10T07:56:57Z</time>
<speed>0.00</speed>
</trkpt>
<trkpt lat="-6.967439" lon="-34.835236">
<ele>-8.210000</ele>
<time>2018-07-10T08:02:16Z</time>
<speed>0.00</speed>
</trkpt>
<trkpt lat="-6.967501" lon="-34.835293">
<ele>18.299999</ele>
<time>2018-07-10T08:07:31Z</time>
<speed>0.00</speed>
</trkpt>
<trkpt lat="-6.967389" lon="-34.835342">
<ele>-23.189999</ele>
<time>2018-07-10T08:12:47Z</time>
<speed>0.00</speed>
</trkpt>
<trkpt lat="-6.967488" lon="-34.835262">
<ele>0.410000</ele>
<time>2018-07-10T08:18:02Z</time>
<speed>0.00</speed>
</trkpt>
<trkpt lat="-6.967479" lon="-34.835320">
<ele>2.850000</ele>
<time>2018-07-10T08:23:18Z</time>
<speed>0.00</speed>
</trkpt>
<trkpt lat="-6.967487" lon="-34.835335">
<ele>20.689999</ele>
<time>2018-07-10T08:28:34Z</time>
<speed>0.00</speed>
</trkpt>
<trkpt lat="-6.967536" lon="-34.835369">
<ele>27.879999</ele>
<time>2018-07-10T08:33:50Z</time>
<speed>0.00</speed>
</trkpt>
<trkpt lat="-6.967466" lon="-34.835194">
<ele>31.269999</ele>
<time>2018-07-10T08:39:05Z</time>
<speed>0.00</speed>
</trkpt>
<trkpt lat="-6.967512" lon="-34.835300">
<ele>35.820000</ele>
<time>2018-07-10T08:44:19Z</time>
<speed>0.00</speed>
</trkpt>
<trkpt lat="-6.967487" lon="-34.835346">
<ele>12.960000</ele>
<time>2018-07-10T08:49:34Z</time>
<speed>0.00</speed>
</trkpt>
<trkpt lat="-6.967272" lon="-34.835262">
<ele>58.539997</ele>
<time>2018-07-10T08:54:49Z</time>
<speed>0.00</speed>
</trkpt>
<trkpt lat="-6.967461" lon="-34.835312">
<ele>33.029999</ele>
<time>2018-07-10T09:00:07Z</time>
<speed>0.00</speed>
</trkpt>
<trkpt lat="-6.967501" lon="-34.835304">
<ele>22.250000</ele>
<time>2018-07-10T09:05:22Z</time>
<speed>0.00</speed>
</trkpt>
<trkpt lat="-6.967387" lon="-34.835266">
<ele>11.920000</ele>
<time>2018-07-10T09:10:37Z</time>
<speed>0.00</speed>
</trkpt>
<trkpt lat="-6.967458" lon="-34.835361">
<ele>8.270000</ele>
<time>2018-07-10T09:15:57Z</time>
<speed>0.97</speed>
</trkpt>
<trkpt lat="-6.967503" lon="-34.835255">
<ele>9.200000</ele>
<time>2018-07-10T09:21:12Z</time>
<speed>0.00</speed>
</trkpt>
<trkpt lat="-6.967508" lon="-34.835308">
<ele>21.639999</ele>
<time>2018-07-10T09:26:27Z</time>
<speed>0.00</speed>
</trkpt>
<trkpt lat="-6.967621" lon="-34.835323">
<ele>-12.840000</ele>
<time>2018-07-10T09:31:43Z</time>
<speed>0.00</speed>
</trkpt>
<trkpt lat="-6.967515" lon="-34.835377">
<ele>16.320000</ele>
<time>2018-07-10T09:37:01Z</time>
<speed>0.00</speed>
</trkpt>
<trkpt lat="-6.967467" lon="-34.835274">
<ele>19.730000</ele>
<time>2018-07-10T09:42:45Z</time>
<speed>0.03</speed>
</trkpt>
<trkpt lat="-6.967657" lon="-34.835327">
<ele>-13.349999</ele>
<time>2018-07-10T09:48:30Z</time>
<speed>0.17</speed>
</trkpt>
<trkpt lat="-6.967454" lon="-34.835297">
<ele>18.459999</ele>
<time>2018-07-10T09:55:43Z</time>
<speed>0.00</speed>
</trkpt>
<trkpt lat="-6.967595" lon="-34.835384">
<ele>-15.530000</ele>
<time>2018-07-10T10:01:01Z</time>
<speed>0.00</speed>
</trkpt>
<trkpt lat="-6.967464" lon="-34.835293">
<ele>12.900000</ele>
<time>2018-07-10T10:06:17Z</time>
<speed>0.00</speed>
</trkpt>
<trkpt lat="-6.967434" lon="-34.835312">
<ele>26.320000</ele>
<time>2018-07-10T10:11:33Z</time>
<speed>0.00</speed>
</trkpt>
<trkpt lat="-6.967516" lon="-34.835297">
<ele>21.000000</ele>
<time>2018-07-10T10:16:56Z</time>
<speed>0.20</speed>
</trkpt>
<trkpt lat="-6.967552" lon="-34.835365">
<ele>-28.969999</ele>
<time>2018-07-10T10:22:16Z</time>
<speed>0.00</speed>
</trkpt>
<trkpt lat="-6.967419" lon="-34.835297">
<ele>24.580000</ele>
<time>2018-07-10T10:27:32Z</time>
<speed>0.00</speed>
</trkpt>
<trkpt lat="-6.967422" lon="-34.835308">
<ele>20.889999</ele>
<time>2018-07-10T10:32:48Z</time>
<speed>0.00</speed>
</trkpt>
<trkpt lat="-6.967464" lon="-34.835281">
<ele>21.039999</ele>
<time>2018-07-10T10:38:04Z</time>
<speed>0.00</speed>
</trkpt>
<trkpt lat="-6.967442" lon="-34.835289">
<ele>23.279999</ele>
<time>2018-07-10T10:43:21Z</time>
<speed>0.00</speed>
</trkpt>
<trkpt lat="-6.967480" lon="-34.835258">
<ele>-4.010000</ele>
<time>2018-07-10T10:48:37Z</time>
<speed>0.00</speed>
</trkpt>
<trkpt lat="-6.967397" lon="-34.835312">
<ele>13.160000</ele>
<time>2018-07-10T10:53:52Z</time>
<speed>0.00</speed>
</trkpt>
<trkpt lat="-6.967471" lon="-34.835331">
<ele>8.380000</ele>
<time>2018-07-10T10:59:08Z</time>
<speed>0.00</speed>
</trkpt>
<trkpt lat="-6.967471" lon="-34.835312">
<ele>5.750000</ele>
<time>2018-07-10T11:04:27Z</time>
<speed>0.00</speed>
</trkpt>
<trkpt lat="-6.967505" lon="-34.835358">
<ele>12.020000</ele>
<time>2018-07-10T11:09:42Z</time>
<speed>0.00</speed>
</trkpt>
<trkpt lat="-6.967504" lon="-34.835323">
<ele>-26.730000</ele>
<time>2018-07-10T11:14:59Z</time>
<speed>0.00</speed>
</trkpt>
<trkpt lat="-6.967524" lon="-34.835289">
<ele>18.789999</ele>
<time>2018-07-10T11:20:16Z</time>
<speed>0.00</speed>
</trkpt>
<trkpt lat="-6.967490" lon="-34.835388">
<ele>23.709999</ele>
<time>2018-07-10T11:25:31Z</time>
<speed>0.00</speed>
</trkpt>
<trkpt lat="-6.967504" lon="-34.835377">
<ele>9.620000</ele>
<time>2018-07-10T11:30:46Z</time>
<speed>0.00</speed>
</trkpt>
<trkpt lat="-6.967468" lon="-34.835331">
<ele>17.600000</ele>
<time>2018-07-10T11:36:01Z</time>
<speed>0.00</speed>
</trkpt>
<trkpt lat="-6.967432" lon="-34.835300">
<ele>11.420000</ele>
<time>2018-07-10T11:41:18Z</time>
<speed>0.00</speed>
</trkpt>
<trkpt lat="-6.967480" lon="-34.835270">
<ele>26.519999</ele>
<time>2018-07-10T11:46:34Z</time>
<speed>0.00</speed>
</trkpt>
<trkpt lat="-6.967558" lon="-34.835384">
<ele>-9.760000</ele>
<time>2018-07-10T11:51:50Z</time>
<speed>2.59</speed>
</trkpt>
<trkpt lat="-6.967545" lon="-34.835407">
<ele>5.050000</ele>
<time>2018-07-10T11:57:06Z</time>
<speed>0.00</speed>
</trkpt>
<trkpt lat="-6.967510" lon="-34.835297">
<ele>8.420000</ele>
<time>2018-07-10T12:03:03Z</time>
<speed>0.17</speed>
</trkpt>
<trkpt lat="-6.967556" lon="-34.835316">
<ele>-18.150000</ele>
<time>2018-07-10T12:08:20Z</time>
<speed>1.50</speed>
</trkpt>
<trkpt lat="-6.967430" lon="-34.835300">
<ele>18.100000</ele>
<time>2018-07-10T12:13:36Z</time>
<speed>0.27</speed>
</trkpt>
<trkpt lat="-6.967396" lon="-34.835209">
<ele>15.559999</ele>
<time>2018-07-10T12:18:52Z</time>
<speed>0.00</speed>
</trkpt>
<trkpt lat="-6.967504" lon="-34.835339">
<ele>23.219999</ele>
<time>2018-07-10T12:24:07Z</time>
<speed>0.17</speed>
</trkpt>
<trkpt lat="-6.967515" lon="-34.835327">
<ele>22.760000</ele>
<time>2018-07-10T12:29:27Z</time>
<speed>0.00</speed>
</trkpt>
<trkpt lat="-6.967530" lon="-34.835327">
<ele>11.370000</ele>
<time>2018-07-10T12:34:44Z</time>
<speed>0.00</speed>
</trkpt>
<trkpt lat="-6.967650" lon="-34.835369">
<ele>4.130000</ele>
<time>2018-07-10T12:40:02Z</time>
<speed>0.00</speed>
</trkpt>
<trkpt lat="-6.967492" lon="-34.835316">
<ele>9.960000</ele>
<time>2018-07-10T12:45:17Z</time>
<speed>0.00</speed>
</trkpt>
<trkpt lat="-6.967427" lon="-34.835323">
<ele>5.980000</ele>
<time>2018-07-10T12:50:33Z</time>
<speed>0.00</speed>
</trkpt>
<trkpt lat="-6.967507" lon="-34.835316">
<ele>2.780000</ele>
<time>2018-07-10T12:55:48Z</time>
<speed>0.00</speed>
</trkpt>
<trkpt lat="-6.967483" lon="-34.835316">
<ele>8.710000</ele>
<time>2018-07-10T13:01:32Z</time>
<speed>0.00</speed>
</trkpt>
<trkpt lat="-6.967488" lon="-34.835331">
<ele>-6.140000</ele>
<time>2018-07-10T13:06:49Z</time>
<speed>0.00</speed>
</trkpt>
<trkpt lat="-6.967567" lon="-34.835339">
<ele>-3.760000</ele>
<time>2018-07-10T13:12:07Z</time>
<speed>0.00</speed>
</trkpt>
<trkpt lat="-6.967406" lon="-34.835491">
<ele>-46.309998</ele>
<time>2018-07-10T13:17:24Z</time>
<speed>0.00</speed>
</trkpt>
<trkpt lat="-6.967434" lon="-34.835369">
<ele>-35.029999</ele>
<time>2018-07-10T13:22:40Z</time>
<speed>0.00</speed>
</trkpt>
<trkpt lat="-6.967457" lon="-34.835285">
<ele>12.990000</ele>
<time>2018-07-10T13:27:56Z</time>
<speed>0.00</speed>
</trkpt>
<trkpt lat="-6.967516" lon="-34.835365">
<ele>-1.160000</ele>
<time>2018-07-10T13:33:12Z</time>
<speed>0.00</speed>
</trkpt>
<trkpt lat="-6.967502" lon="-34.835304">
<ele>15.059999</ele>
<time>2018-07-10T13:38:28Z</time>
<speed>1.80</speed>
</trkpt>
<trkpt lat="-6.967519" lon="-34.835354">
<ele>6.890000</ele>
<time>2018-07-10T13:43:43Z</time>
<speed>0.00</speed>
</trkpt>
<trkpt lat="-6.967489" lon="-34.835300">
<ele>8.820000</ele>
<time>2018-07-10T13:48:58Z</time>
<speed>0.00</speed>
</trkpt>
<trkpt lat="-6.967523" lon="-34.835297">
<ele>17.410000</ele>
<time>2018-07-10T13:54:14Z</time>
<speed>0.00</speed>
</trkpt>
<trkpt lat="-6.967470" lon="-34.835281">
<ele>13.520000</ele>
<time>2018-07-10T13:59:32Z</time>
<speed>0.00</speed>
</trkpt>
<trkpt lat="-6.967462" lon="-34.835300">
<ele>18.279999</ele>
<time>2018-07-10T14:04:51Z</time>
<speed>0.00</speed>
</trkpt>
<trkpt lat="-6.967340" lon="-34.835087">
<ele>40.489998</ele>
<time>2018-07-10T14:10:07Z</time>
<speed>1.42</speed>
</trkpt>
<trkpt lat="-6.967350" lon="-34.835289">
<ele>-32.750000</ele>
<time>2018-07-10T14:15:27Z</time>
<speed>0.00</speed>
</trkpt>
<trkpt lat="-6.967551" lon="-34.835354">
<ele>-2.210000</ele>
<time>2018-07-10T14:20:43Z</time>
<speed>0.00</speed>
</trkpt>
<trkpt lat="-6.967452" lon="-34.835335">
<ele>17.760000</ele>
<time>2018-07-10T14:25:59Z</time>
<speed>0.00</speed>
</trkpt>
<trkpt lat="-6.967440" lon="-34.835270">
<ele>8.710000</ele>
<time>2018-07-10T14:31:16Z</time>
<speed>0.00</speed>
</trkpt>
<trkpt lat="-6.967474" lon="-34.835281">
<ele>10.410000</ele>
<time>2018-07-10T14:36:35Z</time>
<speed>0.00</speed>
</trkpt>
<trkpt lat="-6.967739" lon="-34.835617">
<ele>-64.369995</ele>
<time>2018-07-10T14:42:04Z</time>
<speed>0.35</speed>
</trkpt>
<trkpt lat="-6.967488" lon="-34.835262">
<ele>19.160000</ele>
<time>2018-07-10T14:47:48Z</time>
<speed>0.11</speed>
</trkpt>
<trkpt lat="-6.967516" lon="-34.835327">
<ele>-3.100000</ele>
<time>2018-07-10T14:53:44Z</time>
<speed>0.16</speed>
</trkpt>
<trkpt lat="-6.967463" lon="-34.835243">
<ele>-11.639999</ele>
<time>2018-07-10T14:59:00Z</time>
<speed>1.73</speed>
</trkpt>
<trkpt lat="-6.967577" lon="-34.835484">
<ele>-13.530000</ele>
<time>2018-07-10T15:04:17Z</time>
<speed>0.00</speed>
</trkpt>
<trkpt lat="-6.967330" lon="-34.835159">
<ele>30.010000</ele>
<time>2018-07-10T15:09:33Z</time>
<speed>0.02</speed>
</trkpt>
<trkpt lat="-6.967454" lon="-34.835289">
<ele>17.219999</ele>
<time>2018-07-10T15:14:50Z</time>
<speed>0.86</speed>
</trkpt>
<trkpt lat="-6.967509" lon="-34.835346">
<ele>9.690000</ele>
<time>2018-07-10T15:20:05Z</time>
<speed>0.00</speed>
</trkpt>
<trkpt lat="-6.967407" lon="-34.835274">
<ele>13.090000</ele>
<time>2018-07-10T15:25:20Z</time>
<speed>0.00</speed>
</trkpt>
<trkpt lat="-6.967634" lon="-34.835480">
<ele>-23.299999</ele>
<time>2018-07-10T15:30:36Z</time>
<speed>0.00</speed>
</trkpt>
<trkpt lat="-6.967489" lon="-34.835155">
<ele>8.559999</ele>
<time>2018-07-10T15:35:53Z</time>
<speed>0.00</speed>
</trkpt>
<trkpt lat="-6.967601" lon="-34.835358">
<ele>-3.400000</ele>
<time>2018-07-10T15:41:09Z</time>
<speed>0.00</speed>
</trkpt>
<trkpt lat="-6.967515" lon="-34.835339">
<ele>9.300000</ele>
<time>2018-07-10T15:46:24Z</time>
<speed>0.00</speed>
</trkpt>
<trkpt lat="-6.967455" lon="-34.835190">
<ele>18.059999</ele>
<time>2018-07-10T15:51:39Z</time>
<speed>0.35</speed>
</trkpt>
<trkpt lat="-6.967453" lon="-34.835308">
<ele>7.360000</ele>
<time>2018-07-10T15:56:54Z</time>
<speed>2.96</speed>
</trkpt>
<trkpt lat="-6.967535" lon="-34.835251">
<ele>21.660000</ele>
<time>2018-07-10T16:02:13Z</time>
<speed>0.00</speed>
</trkpt>
<trkpt lat="-6.967547" lon="-34.835392">
<ele>14.009999</ele>
<time>2018-07-10T16:07:47Z</time>
<speed>0.19</speed>
</trkpt>
<trkpt lat="-6.967447" lon="-34.835251">
<ele>18.590000</ele>
<time>2018-07-10T16:13:26Z</time>
<speed>0.17</speed>
</trkpt>
<trkpt lat="-6.967570" lon="-34.835316">
<ele>15.230000</ele>
<time>2018-07-10T16:19:03Z</time>
<speed>0.36</speed>
</trkpt>
<trkpt lat="-6.967533" lon="-34.835281">
<ele>19.070000</ele>
<time>2018-07-10T16:25:19Z</time>
<speed>0.00</speed>
</trkpt>
<trkpt lat="-6.967480" lon="-34.835300">
<ele>12.400000</ele>
<time>2018-07-10T16:30:35Z</time>
<speed>0.00</speed>
</trkpt>
<trkpt lat="-6.967515" lon="-34.835266">
<ele>17.400000</ele>
<time>2018-07-10T16:35:51Z</time>
<speed>0.00</speed>
</trkpt>
<trkpt lat="-6.967532" lon="-34.835293">
<ele>13.090000</ele>
<time>2018-07-10T16:41:07Z</time>
<speed>0.00</speed>
</trkpt>
<trkpt lat="-6.967461" lon="-34.835243">
<ele>9.099999</ele>
<time>2018-07-10T16:46:21Z</time>
<speed>0.00</speed>
</trkpt>
<trkpt lat="-6.967467" lon="-34.835392">
<ele>-2.610000</ele>
<time>2018-07-10T16:51:37Z</time>
<speed>0.00</speed>
</trkpt>
<trkpt lat="-6.967493" lon="-34.835262">
<ele>18.459999</ele>
<time>2018-07-10T16:56:51Z</time>
<speed>0.09</speed>
</trkpt>
<trkpt lat="-6.967436" lon="-34.835304">
<ele>-0.470000</ele>
<time>2018-07-10T17:02:14Z</time>
<speed>0.00</speed>
</trkpt>
<trkpt lat="-6.967541" lon="-34.835232">
<ele>-19.859999</ele>
<time>2018-07-10T17:07:31Z</time>
<speed>0.00</speed>
</trkpt>
<trkpt lat="-6.967554" lon="-34.835228">
<ele>8.300000</ele>
<time>2018-07-10T17:12:55Z</time>
<speed>0.00</speed>
</trkpt>
<trkpt lat="-6.967453" lon="-34.835251">
<ele>12.969999</ele>
<time>2018-07-10T17:18:11Z</time>
<speed>0.00</speed>
</trkpt>
<trkpt lat="-6.967454" lon="-34.835323">
<ele>28.980000</ele>
<time>2018-07-10T17:23:40Z</time>
<speed>0.06</speed>
</trkpt>
<trkpt lat="-6.967440" lon="-34.835300">
<ele>-21.340000</ele>
<time>2018-07-10T17:29:00Z</time>
<speed>0.41</speed>
</trkpt>
<trkpt lat="-6.967510" lon="-34.835274">
<ele>-6.650000</ele>
<time>2018-07-10T17:34:17Z</time>
<speed>0.00</speed>
</trkpt>
<trkpt lat="-6.967510" lon="-34.835300">
<ele>40.840000</ele>
<time>2018-07-10T17:39:33Z</time>
<speed>0.00</speed>
</trkpt>
<trkpt lat="-6.967568" lon="-34.835320">
<ele>-11.300000</ele>
<time>2018-07-10T17:44:51Z</time>
<speed>0.00</speed>
</trkpt>
<trkpt lat="-6.967437" lon="-34.835442">
<ele>40.169998</ele>
<time>2018-07-10T17:50:21Z</time>
<speed>0.31</speed>
</trkpt>
<trkpt lat="-6.967604" lon="-34.835129">
<ele>-28.580000</ele>
<time>2018-07-10T17:55:54Z</time>
<speed>0.97</speed>
</trkpt>
<trkpt lat="-6.967496" lon="-34.835213">
<ele>-16.809999</ele>
<time>2018-07-10T18:01:59Z</time>
<speed>0.09</speed>
</trkpt>
<trkpt lat="-6.967395" lon="-34.835411">
<ele>39.849998</ele>
<time>2018-07-10T18:10:38Z</time>
<speed>0.07</speed>
</trkpt>
<trkpt lat="-6.967511" lon="-34.835289">
<ele>28.299999</ele>
<time>2018-07-10T18:20:34Z</time>
<speed>0.16</speed>
</trkpt>
<trkpt lat="-6.967489" lon="-34.835285">
<ele>0.220000</ele>
<time>2018-07-10T18:30:02Z</time>
<speed>0.00</speed>
</trkpt>
<trkpt lat="-6.967370" lon="-34.835514">
<ele>48.160000</ele>
<time>2018-07-10T18:35:18Z</time>
<speed>0.00</speed>
</trkpt>
<trkpt lat="-6.967376" lon="-34.835445">
<ele>20.689999</ele>
<time>2018-07-10T18:40:34Z</time>
<speed>0.00</speed>
</trkpt>
<trkpt lat="-6.967481" lon="-34.835308">
<ele>20.080000</ele>
<time>2018-07-10T18:46:02Z</time>
<speed>0.27</speed>
</trkpt>
<trkpt lat="-6.967431" lon="-34.835308">
<ele>-0.500000</ele>
<time>2018-07-10T18:51:45Z</time>
<speed>0.23</speed>
</trkpt>
<trkpt lat="-6.967429" lon="-34.835407">
<ele>1.790000</ele>
<time>2018-07-10T18:57:01Z</time>
<speed>0.00</speed>
</trkpt>
<trkpt lat="-6.967594" lon="-34.835194">
<ele>6.020000</ele>
<time>2018-07-10T19:02:23Z</time>
<speed>0.00</speed>
</trkpt>
<trkpt lat="-6.967565" lon="-34.835236">
<ele>13.549999</ele>
<time>2018-07-10T19:07:41Z</time>
<speed>0.00</speed>
</trkpt>
<trkpt lat="-6.967433" lon="-34.835331">
<ele>3.410000</ele>
<time>2018-07-10T19:13:03Z</time>
<speed>0.19</speed>
</trkpt>
<trkpt lat="-6.967529" lon="-34.835163">
<ele>8.550000</ele>
<time>2018-07-10T19:18:42Z</time>
<speed>0.19</speed>
</trkpt>
<trkpt lat="-6.967700" lon="-34.835217">
<ele>63.419998</ele>
<time>2018-07-10T19:24:22Z</time>
<speed>0.18</speed>
</trkpt>
<trkpt lat="-6.967523" lon="-34.835224">
<ele>10.130000</ele>
<time>2018-07-10T19:31:17Z</time>
<speed>0.14</speed>
</trkpt>
<trkpt lat="-6.967470" lon="-34.835239">
<ele>8.270000</ele>
<time>2018-07-10T19:39:02Z</time>
<speed>0.13</speed>
</trkpt>
<trkpt lat="-6.967464" lon="-34.835331">
<ele>-1.810000</ele>
<time>2018-07-10T19:47:51Z</time>
<speed>0.00</speed>
</trkpt>
<trkpt lat="-6.967514" lon="-34.835217">
<ele>22.439999</ele>
<time>2018-07-10T19:53:08Z</time>
<speed>0.00</speed>
</trkpt>
<trkpt lat="-6.967442" lon="-34.835320">
<ele>0.470000</ele>
<time>2018-07-10T19:58:29Z</time>
<speed>0.19</speed>
</trkpt>
<trkpt lat="-6.967472" lon="-34.835251">
<ele>24.779999</ele>
<time>2018-07-10T20:03:51Z</time>
<speed>0.00</speed>
</trkpt>
<trkpt lat="-6.967443" lon="-34.835312">
<ele>3.510000</ele>
<time>2018-07-10T20:09:10Z</time>
<speed>0.00</speed>
</trkpt>
<trkpt lat="-6.967467" lon="-34.835403">
<ele>2.360000</ele>
<time>2018-07-10T20:14:30Z</time>
<speed>0.00</speed>
</trkpt>
<trkpt lat="-6.967468" lon="-34.835205">
<ele>11.190000</ele>
<time>2018-07-10T20:20:14Z</time>
<speed>0.36</speed>
</trkpt>
<trkpt lat="-6.967465" lon="-34.835358">
<ele>3.710000</ele>
<time>2018-07-10T20:26:18Z</time>
<speed>0.31</speed>
</trkpt>
<trkpt lat="-6.967426" lon="-34.835331">
<ele>15.120000</ele>
<time>2018-07-10T20:32:15Z</time>
<speed>0.00</speed>
</trkpt>
<trkpt lat="-6.967504" lon="-34.835175">
<ele>31.939999</ele>
<time>2018-07-10T20:37:36Z</time>
<speed>0.58</speed>
</trkpt>
<trkpt lat="-6.967369" lon="-34.835140">
<ele>-79.180000</ele>
<time>2018-07-10T20:43:09Z</time>
<speed>1.29</speed>
</trkpt>
<trkpt lat="-6.968657" lon="-34.834675">
<ele>10.150000</ele>
<time>2018-07-10T20:48:32Z</time>
<speed>1.24</speed>
</trkpt>
<trkpt lat="-6.968600" lon="-34.834835">
<ele>49.789997</ele>
<time>2018-07-10T20:54:02Z</time>
<speed>0.22</speed>
</trkpt>
<trkpt lat="-6.968667" lon="-34.834827">
<ele>64.290001</ele>
<time>2018-07-10T21:00:14Z</time>
<speed>0.03</speed>
</trkpt>
<trkpt lat="-6.968732" lon="-34.834988">
<ele>-57.660000</ele>
<time>2018-07-10T21:07:08Z</time>
<speed>0.58</speed>
</trkpt>
<trkpt lat="-6.968634" lon="-34.834740">
<ele>15.309999</ele>
<time>2018-07-10T21:14:28Z</time>
<speed>0.16</speed>
</trkpt>
<trkpt lat="-6.968622" lon="-34.834873">
<ele>3.420000</ele>
<time>2018-07-10T21:23:18Z</time>
<speed>0.19</speed>
</trkpt>
<trkpt lat="-6.968637" lon="-34.834900">
<ele>2.120000</ele>
<time>2018-07-10T21:32:34Z</time>
<speed>0.00</speed>
</trkpt>
<trkpt lat="-6.968602" lon="-34.834866">
<ele>2.230000</ele>
<time>2018-07-10T21:42:01Z</time>
<speed>0.00</speed>
</trkpt>
<trkpt lat="-6.968632" lon="-34.834793">
<ele>17.480000</ele>
<time>2018-07-10T21:47:14Z</time>
<speed>0.00</speed>
</trkpt>
<trkpt lat="-6.968616" lon="-34.834770">
<ele>17.119999</ele>
<time>2018-07-10T21:52:29Z</time>
<speed>0.00</speed>
</trkpt>
<trkpt lat="-6.968578" lon="-34.834789">
<ele>30.439999</ele>
<time>2018-07-10T21:57:43Z</time>
<speed>0.00</speed>
</trkpt>
<trkpt lat="-6.968649" lon="-34.834885">
<ele>8.050000</ele>
<time>2018-07-10T22:03:31Z</time>
<speed>0.17</speed>
</trkpt>
<trkpt lat="-6.968708" lon="-34.834965">
<ele>-37.899998</ele>
<time>2018-07-10T22:09:36Z</time>
<speed>0.10</speed>
</trkpt>
<trkpt lat="-6.968664" lon="-34.834835">
<ele>-17.809999</ele>
<time>2018-07-10T22:17:28Z</time>
<speed>0.28</speed>
</trkpt>
<trkpt lat="-6.968596" lon="-34.834648">
<ele>23.600000</ele>
<time>2018-07-10T22:25:42Z</time>
<speed>0.31</speed>
</trkpt>
<trkpt lat="-6.968632" lon="-34.835056">
<ele>-10.040000</ele>
<time>2018-07-10T22:34:13Z</time>
<speed>0.75</speed>
</trkpt>
<trkpt lat="-6.968577" lon="-34.834911">
<ele>29.660000</ele>
<time>2018-07-10T22:43:09Z</time>
<speed>0.06</speed>
</trkpt>
<trkpt lat="-6.968476" lon="-34.835232">
<ele>-7.500000</ele>
<time>2018-07-10T22:52:50Z</time>
<speed>0.07</speed>
</trkpt>
<trkpt lat="-6.968627" lon="-34.834972">
<ele>37.329998</ele>
<time>2018-07-10T23:04:02Z</time>
<speed>0.33</speed>
</trkpt>
<trkpt lat="-6.968634" lon="-34.834679">
<ele>22.189999</ele>
<time>2018-07-10T23:15:39Z</time>
<speed>0.10</speed>
</trkpt>
<trkpt lat="-6.968545" lon="-34.834797">
<ele>12.080000</ele>
<time>2018-07-10T23:25:44Z</time>
<speed>0.00</speed>
</trkpt>
<trkpt lat="-6.968483" lon="-34.834797">
<ele>28.080000</ele>
<time>2018-07-10T23:31:13Z</time>
<speed>0.51</speed>
</trkpt>
<trkpt lat="-6.968560" lon="-34.834801">
<ele>49.770000</ele>
<time>2018-07-10T23:39:16Z</time>
<speed>0.33</speed>
</trkpt>
<trkpt lat="-6.968755" lon="-34.834702">
<ele>53.399998</ele>
<time>2018-07-10T23:50:04Z</time>
<speed>0.45</speed>
</trkpt>
<trkpt lat="-6.968717" lon="-34.834866">
<ele>10.530000</ele>
<time>2018-07-11T00:01:29Z</time>
<speed>0.22</speed>
</trkpt>
<trkpt lat="-6.968607" lon="-34.834854">
<ele>18.359999</ele>
<time>2018-07-11T00:11:36Z</time>
<speed>0.00</speed>
</trkpt>
<trkpt lat="-6.968485" lon="-34.834461">
<ele>17.990000</ele>
<time>2018-07-11T00:17:18Z</time>
<speed>0.31</speed>
</trkpt>
<trkpt lat="-6.968628" lon="-34.834854">
<ele>13.980000</ele>
<time>2018-07-11T00:25:31Z</time>
<speed>0.17</speed>
</trkpt>
<trkpt lat="-6.968579" lon="-34.834785">
<ele>15.210000</ele>
<time>2018-07-11T00:34:19Z</time>
<speed>0.00</speed>
</trkpt>
<trkpt lat="-6.968660" lon="-34.834785">
<ele>9.330000</ele>
<time>2018-07-11T00:39:34Z</time>
<speed>0.00</speed>
</trkpt>
<trkpt lat="-6.968752" lon="-34.834759">
<ele>39.649998</ele>
<time>2018-07-11T00:45:02Z</time>
<speed>0.14</speed>
</trkpt>
<trkpt lat="-6.968592" lon="-34.834805">
<ele>3.120000</ele>
<time>2018-07-11T00:50:38Z</time>
<speed>0.32</speed>
</trkpt>
<trkpt lat="-6.968599" lon="-34.834858">
<ele>-0.950000</ele>
<time>2018-07-11T00:55:52Z</time>
<speed>0.61</speed>
</trkpt>
<trkpt lat="-6.968658" lon="-34.834839">
<ele>5.210000</ele>
<time>2018-07-11T01:01:23Z</time>
<speed>0.27</speed>
</trkpt>
<trkpt lat="-6.968652" lon="-34.834743">
<ele>2.760000</ele>
<time>2018-07-11T01:06:53Z</time>
<speed>0.09</speed>
</trkpt>
<trkpt lat="-6.968683" lon="-34.835117">
<ele>-21.490000</ele>
<time>2018-07-11T01:12:30Z</time>
<speed>0.70</speed>
</trkpt>
<trkpt lat="-6.968617" lon="-34.834805">
<ele>18.520000</ele>
<time>2018-07-11T01:19:01Z</time>
<speed>0.11</speed>
</trkpt>
<trkpt lat="-6.968605" lon="-34.834808">
<ele>14.520000</ele>
<time>2018-07-11T01:25:54Z</time>
<speed>0.00</speed>
</trkpt>
<trkpt lat="-6.968538" lon="-34.834892">
<ele>2.990000</ele>
<time>2018-07-11T01:31:08Z</time>
<speed>0.00</speed>
</trkpt>
<trkpt lat="-6.968558" lon="-34.835064">
<ele>-2.300000</ele>
<time>2018-07-11T01:36:45Z</time>
<speed>0.24</speed>
</trkpt>
<trkpt lat="-6.968664" lon="-34.834812">
<ele>20.600000</ele>
<time>2018-07-11T01:42:28Z</time>
<speed>0.42</speed>
</trkpt>
<trkpt lat="-6.968617" lon="-34.834816">
<ele>-2.190000</ele>
<time>2018-07-11T01:48:21Z</time>
<speed>0.00</speed>
</trkpt>
<trkpt lat="-6.968584" lon="-34.835022">
<ele>-3.140000</ele>
<time>2018-07-11T01:53:42Z</time>
<speed>0.00</speed>
</trkpt>
<trkpt lat="-6.968596" lon="-34.834858">
<ele>-6.260000</ele>
<time>2018-07-11T01:59:04Z</time>
<speed>0.00</speed>
</trkpt>
<trkpt lat="-6.968592" lon="-34.834896">
<ele>-3.610000</ele>
<time>2018-07-11T02:04:36Z</time>
<speed>0.08</speed>
</trkpt>
<trkpt lat="-6.968413" lon="-34.835072">
<ele>-103.379997</ele>
<time>2018-07-11T02:10:03Z</time>
<speed>0.00</speed>
</trkpt>
<trkpt lat="-6.968633" lon="-34.834717">
<ele>32.520000</ele>
<time>2018-07-11T02:15:49Z</time>
<speed>0.45</speed>
</trkpt>
<trkpt lat="-6.968565" lon="-34.834862">
<ele>34.790001</ele>
<time>2018-07-11T02:22:09Z</time>
<speed>1.64</speed>
</trkpt>
<trkpt lat="-6.968562" lon="-34.834785">
<ele>52.439999</ele>
<time>2018-07-11T02:29:47Z</time>
<speed>0.36</speed>
</trkpt>
<trkpt lat="-6.968616" lon="-34.834705">
<ele>36.750000</ele>
<time>2018-07-11T02:38:11Z</time>
<speed>0.12</speed>
</trkpt>
<trkpt lat="-6.968758" lon="-34.834633">
<ele>35.910000</ele>
<time>2018-07-11T02:47:07Z</time>
<speed>0.42</speed>
</trkpt>
<trkpt lat="-6.968563" lon="-34.834698">
<ele>19.359999</ele>
<time>2018-07-11T02:58:07Z</time>
<speed>0.08</speed>
</trkpt>
</trkseg>
</trk>
<trk>
<name>20180818-112754(21)</name>
<desc>Color:004000ff</desc>
<trkseg>
<trkpt lat="-6.965979" lon="-34.837158">
<ele>20.529999</ele>
<time>2018-07-10T03:03:00Z</time>
<speed>0.14</speed>
</trkpt>
<trkpt lat="-6.965912" lon="-34.837097">
<ele>19.139999</ele>
<time>2018-07-10T03:08:14Z</time>
<speed>0.33</speed>
</trkpt>
<trkpt lat="-6.965963" lon="-34.837158">
<ele>44.559998</ele>
<time>2018-07-10T03:13:22Z</time>
<speed>0.00</speed>
</trkpt>
<trkpt lat="-6.965970" lon="-34.837143">
<ele>25.439999</ele>
<time>2018-07-10T03:18:29Z</time>
<speed>0.00</speed>
</trkpt>
<trkpt lat="-6.965994" lon="-34.837070">
<ele>3.560000</ele>
<time>2018-07-10T03:23:35Z</time>
<speed>0.00</speed>
</trkpt>
<trkpt lat="-6.965923" lon="-34.836994">
<ele>13.880000</ele>
<time>2018-07-10T03:28:41Z</time>
<speed>0.00</speed>
</trkpt>
<trkpt lat="-6.965961" lon="-34.837036">
<ele>7.110000</ele>
<time>2018-07-10T03:34:01Z</time>
<speed>0.12</speed>
</trkpt>
<trkpt lat="-6.966021" lon="-34.837112">
<ele>15.130000</ele>
<time>2018-07-10T03:39:06Z</time>
<speed>0.05</speed>
</trkpt>
<trkpt lat="-6.966034" lon="-34.837185">
<ele>15.500000</ele>
<time>2018-07-10T03:44:13Z</time>
<speed>0.00</speed>
</trkpt>
<trkpt lat="-6.965988" lon="-34.837200">
<ele>7.340000</ele>
<time>2018-07-10T03:49:19Z</time>
<speed>0.00</speed>
</trkpt>
<trkpt lat="-6.966018" lon="-34.837082">
<ele>12.719999</ele>
<time>2018-07-10T03:54:24Z</time>
<speed>0.12</speed>
</trkpt>
<trkpt lat="-6.966000" lon="-34.837173">
<ele>36.119999</ele>
<time>2018-07-10T03:59:31Z</time>
<speed>0.38</speed>
</trkpt>
<trkpt lat="-6.965939" lon="-34.837234">
<ele>10.510000</ele>
<time>2018-07-10T04:05:01Z</time>
<speed>0.25</speed>
</trkpt>
<trkpt lat="-6.965975" lon="-34.837105">
<ele>-5.950000</ele>
<time>2018-07-10T04:10:08Z</time>
<speed>0.11</speed>
</trkpt>
<trkpt lat="-6.965975" lon="-34.837162">
<ele>11.960000</ele>
<time>2018-07-10T04:15:14Z</time>
<speed>0.00</speed>
</trkpt>
<trkpt lat="-6.966025" lon="-34.837105">
<ele>8.880000</ele>
<time>2018-07-10T04:20:18Z</time>
<speed>0.06</speed>
</trkpt>
<trkpt lat="-6.966032" lon="-34.837101">
<ele>11.190000</ele>
<time>2018-07-10T04:25:24Z</time>
<speed>0.00</speed>
</trkpt>
<trkpt lat="-6.965988" lon="-34.837227">
<ele>-0.660000</ele>
<time>2018-07-10T04:30:30Z</time>
<speed>0.00</speed>
</trkpt>
<trkpt lat="-6.965978" lon="-34.837151">
<ele>3.480000</ele>
<time>2018-07-10T04:35:36Z</time>
<speed>0.00</speed>
</trkpt>
<trkpt lat="-6.965961" lon="-34.837124">
<ele>-4.390000</ele>
<time>2018-07-10T04:40:43Z</time>
<speed>0.00</speed>
</trkpt>
<trkpt lat="-6.965985" lon="-34.837101">
<ele>11.059999</ele>
<time>2018-07-10T04:45:49Z</time>
<speed>0.00</speed>
</trkpt>
<trkpt lat="-6.965959" lon="-34.837128">
<ele>1.470000</ele>
<time>2018-07-10T04:50:56Z</time>
<speed>0.00</speed>
</trkpt>
<trkpt lat="-6.966063" lon="-34.837070">
<ele>35.959999</ele>
<time>2018-07-10T04:56:02Z</time>
<speed>0.00</speed>
</trkpt>
<trkpt lat="-6.966033" lon="-34.837147">
<ele>6.520000</ele>
<time>2018-07-10T05:01:09Z</time>
<speed>0.00</speed>
</trkpt>
<trkpt lat="-6.966023" lon="-34.837086">
<ele>12.330000</ele>
<time>2018-07-10T05:06:15Z</time>
<speed>0.00</speed>
</trkpt>
<trkpt lat="-6.966044" lon="-34.837074">
<ele>40.849998</ele>
<time>2018-07-10T05:11:21Z</time>
<speed>0.05</speed>
</trkpt>
<trkpt lat="-6.966017" lon="-34.837151">
<ele>11.030000</ele>
<time>2018-07-10T05:16:26Z</time>
<speed>0.12</speed>
</trkpt>
<trkpt lat="-6.966037" lon="-34.837109">
<ele>5.740000</ele>
<time>2018-07-10T05:21:33Z</time>
<speed>0.26</speed>
</trkpt>
<trkpt lat="-6.966100" lon="-34.837078">
<ele>5.990000</ele>
<time>2018-07-10T05:26:39Z</time>
<speed>0.00</speed>
</trkpt>
<trkpt lat="-6.965897" lon="-34.837151">
<ele>14.110000</ele>
<time>2018-07-10T05:31:44Z</time>
<speed>0.86</speed>
</trkpt>
<trkpt lat="-6.966017" lon="-34.836895">
<ele>10.440000</ele>
<time>2018-07-10T05:36:52Z</time>
<speed>0.00</speed>
</trkpt>
<trkpt lat="-6.966031" lon="-34.837040">
<ele>-28.180000</ele>
<time>2018-07-10T05:42:02Z</time>
<speed>0.00</speed>
</trkpt>
<trkpt lat="-6.966173" lon="-34.836964">
<ele>-93.349998</ele>
<time>2018-07-10T05:47:25Z</time>
<speed>0.14</speed>
</trkpt>
<trkpt lat="-6.966069" lon="-34.837116">
<ele>-6.760000</ele>
<time>2018-07-10T05:52:58Z</time>
<speed>0.06</speed>
</trkpt>
<trkpt lat="-6.966030" lon="-34.836998">
<ele>11.620000</ele>
<time>2018-07-10T05:58:47Z</time>
<speed>1.46</speed>
</trkpt>
<trkpt lat="-6.966278" lon="-34.836842">
<ele>-40.860001</ele>
<time>2018-07-10T06:04:02Z</time>
<speed>0.00</speed>
</trkpt>
<trkpt lat="-6.965906" lon="-34.837162">
<ele>33.939999</ele>
<time>2018-07-10T06:09:08Z</time>
<speed>0.00</speed>
</trkpt>
<trkpt lat="-6.966200" lon="-34.836800">
<ele>-66.059998</ele>
<time>2018-07-10T06:14:27Z</time>
<speed>0.65</speed>
</trkpt>
<trkpt lat="-6.966002" lon="-34.837032">
<ele>2.300000</ele>
<time>2018-07-10T06:19:48Z</time>
<speed>0.08</speed>
</trkpt>
<trkpt lat="-6.966216" lon="-34.836884">
<ele>-36.349998</ele>
<time>2018-07-10T06:25:54Z</time>
<speed>0.00</speed>
</trkpt>
<trkpt lat="-6.966024" lon="-34.836922">
<ele>8.070000</ele>
<time>2018-07-10T06:31:25Z</time>
<speed>0.10</speed>
</trkpt>
<trkpt lat="-6.965955" lon="-34.837093">
<ele>7.000000</ele>
<time>2018-07-10T06:38:02Z</time>
<speed>0.12</speed>
</trkpt>
<trkpt lat="-6.965944" lon="-34.837116">
<ele>-10.960000</ele>
<time>2018-07-10T06:44:43Z</time>
<speed>0.00</speed>
</trkpt>
<trkpt lat="-6.966021" lon="-34.837093">
<ele>6.680000</ele>
<time>2018-07-10T06:49:48Z</time>
<speed>0.00</speed>
</trkpt>
<trkpt lat="-6.966033" lon="-34.837109">
<ele>8.170000</ele>
<time>2018-07-10T06:54:53Z</time>
<speed>0.00</speed>
</trkpt>
<trkpt lat="-6.965947" lon="-34.837135">
<ele>6.840000</ele>
<time>2018-07-10T07:00:01Z</time>
<speed>0.00</speed>
</trkpt>
<trkpt lat="-6.965984" lon="-34.837147">
<ele>-20.090000</ele>
<time>2018-07-10T07:05:07Z</time>
<speed>0.00</speed>
</trkpt>
<trkpt lat="-6.966016" lon="-34.837109">
<ele>28.900000</ele>
<time>2018-07-10T07:10:12Z</time>
<speed>0.00</speed>
</trkpt>
<trkpt lat="-6.965879" lon="-34.837215">
<ele>-27.719999</ele>
<time>2018-07-10T07:15:17Z</time>
<speed>0.00</speed>
</trkpt>
<trkpt lat="-6.965906" lon="-34.836987">
<ele>47.029999</ele>
<time>2018-07-10T07:20:24Z</time>
<speed>0.00</speed>
</trkpt>
<trkpt lat="-6.965970" lon="-34.837112">
<ele>21.199999</ele>
<time>2018-07-10T07:25:30Z</time>
<speed>0.00</speed>
</trkpt>
<trkpt lat="-6.965952" lon="-34.837120">
<ele>3.200000</ele>
<time>2018-07-10T07:30:35Z</time>
<speed>0.00</speed>
</trkpt>
<trkpt lat="-6.965950" lon="-34.837009">
<ele>45.410000</ele>
<time>2018-07-10T07:35:41Z</time>
<speed>0.00</speed>
</trkpt>
<trkpt lat="-6.966027" lon="-34.837082">
<ele>17.799999</ele>
<time>2018-07-10T07:40:46Z</time>
<speed>0.00</speed>
</trkpt>
<trkpt lat="-6.966021" lon="-34.836922">
<ele>22.769999</ele>
<time>2018-07-10T07:45:51Z</time>
<speed>0.00</speed>
</trkpt>
<trkpt lat="-6.965990" lon="-34.837181">
<ele>-0.340000</ele>
<time>2018-07-10T07:51:16Z</time>
<speed>0.07</speed>
</trkpt>
<trkpt lat="-6.966041" lon="-34.837013">
<ele>14.500000</ele>
<time>2018-07-10T07:56:25Z</time>
<speed>0.00</speed>
</trkpt>
<trkpt lat="-6.966022" lon="-34.836987">
<ele>13.719999</ele>
<time>2018-07-10T08:01:44Z</time>
<speed>0.48</speed>
</trkpt>
<trkpt lat="-6.966033" lon="-34.837173">
<ele>0.130000</ele>
<time>2018-07-10T08:07:02Z</time>
<speed>0.60</speed>
</trkpt>
<trkpt lat="-6.965954" lon="-34.837128">
<ele>8.070000</ele>
<time>2018-07-10T08:12:19Z</time>
<speed>0.30</speed>
</trkpt>
<trkpt lat="-6.966012" lon="-34.837166">
<ele>6.830000</ele>
<time>2018-07-10T08:17:39Z</time>
<speed>0.18</speed>
</trkpt>
<trkpt lat="-6.966074" lon="-34.837276">
<ele>0.600000</ele>
<time>2018-07-10T08:23:56Z</time>
<speed>0.38</speed>
</trkpt>
<trkpt lat="-6.965962" lon="-34.837181">
<ele>4.580000</ele>
<time>2018-07-10T08:31:50Z</time>
<speed>0.00</speed>
</trkpt>
<trkpt lat="-6.965987" lon="-34.837109">
<ele>5.330000</ele>
<time>2018-07-10T08:36:55Z</time>
<speed>0.00</speed>
</trkpt>
<trkpt lat="-6.965988" lon="-34.837147">
<ele>22.469999</ele>
<time>2018-07-10T08:42:01Z</time>
<speed>0.00</speed>
</trkpt>
<trkpt lat="-6.966010" lon="-34.837070">
<ele>14.770000</ele>
<time>2018-07-10T08:47:05Z</time>
<speed>0.00</speed>
</trkpt>
<trkpt lat="-6.966048" lon="-34.837078">
<ele>15.139999</ele>
<time>2018-07-10T08:52:10Z</time>
<speed>0.00</speed>
</trkpt>
<trkpt lat="-6.966000" lon="-34.837105">
<ele>12.599999</ele>
<time>2018-07-10T08:57:13Z</time>
<speed>0.16</speed>
</trkpt>
<trkpt lat="-6.965961" lon="-34.837296">
<ele>11.700000</ele>
<time>2018-07-10T09:02:18Z</time>
<speed>0.00</speed>
</trkpt>
<trkpt lat="-6.965979" lon="-34.837147">
<ele>15.259999</ele>
<time>2018-07-10T09:07:26Z</time>
<speed>0.00</speed>
</trkpt>
<trkpt lat="-6.965983" lon="-34.837162">
<ele>13.770000</ele>
<time>2018-07-10T09:12:30Z</time>
<speed>0.84</speed>
</trkpt>
<trkpt lat="-6.965989" lon="-34.837349">
<ele>-3.380000</ele>
<time>2018-07-10T09:17:36Z</time>
<speed>0.00</speed>
</trkpt>
<trkpt lat="-6.966052" lon="-34.837193">
<ele>16.090000</ele>
<time>2018-07-10T09:22:41Z</time>
<speed>0.63</speed>
</trkpt>
<trkpt lat="-6.966063" lon="-34.837044">
<ele>10.610000</ele>
<time>2018-07-10T09:27:46Z</time>
<speed>0.00</speed>
</trkpt>
<trkpt lat="-6.965908" lon="-34.836945">
<ele>37.250000</ele>
<time>2018-07-10T09:32:51Z</time>
<speed>1.52</speed>
</trkpt>
<trkpt lat="-6.965947" lon="-34.837128">
<ele>6.400000</ele>
<time>2018-07-10T09:37:56Z</time>
<speed>0.00</speed>
</trkpt>
<trkpt lat="-6.965995" lon="-34.836987">
<ele>7.060000</ele>
<time>2018-07-10T09:43:00Z</time>
<speed>0.00</speed>
</trkpt>
<trkpt lat="-6.966026" lon="-34.837063">
<ele>36.559998</ele>
<time>2018-07-10T09:48:04Z</time>
<speed>0.00</speed>
</trkpt>
<trkpt lat="-6.966025" lon="-34.837063">
<ele>15.660000</ele>
<time>2018-07-10T09:53:10Z</time>
<speed>0.00</speed>
</trkpt>
<trkpt lat="-6.966022" lon="-34.836971">
<ele>67.099998</ele>
<time>2018-07-10T09:58:30Z</time>
<speed>0.09</speed>
</trkpt>
<trkpt lat="-6.965985" lon="-34.837135">
<ele>6.210000</ele>
<time>2018-07-10T10:03:36Z</time>
<speed>0.00</speed>
</trkpt>
<trkpt lat="-6.966038" lon="-34.836884">
<ele>43.250000</ele>
<time>2018-07-10T10:08:40Z</time>
<speed>0.05</speed>
</trkpt>
<trkpt lat="-6.965998" lon="-34.836964">
<ele>39.119999</ele>
<time>2018-07-10T10:13:46Z</time>
<speed>0.00</speed>
</trkpt>
<trkpt lat="-6.965933" lon="-34.837082">
<ele>9.530000</ele>
<time>2018-07-10T10:18:51Z</time>
<speed>0.00</speed>
</trkpt>
<trkpt lat="-6.965990" lon="-34.837120">
<ele>20.510000</ele>
<time>2018-07-10T10:23:56Z</time>
<speed>0.00</speed>
</trkpt>
<trkpt lat="-6.966002" lon="-34.837208">
<ele>-7.190000</ele>
<time>2018-07-10T10:29:14Z</time>
<speed>0.17</speed>
</trkpt>
<trkpt lat="-6.966005" lon="-34.837067">
<ele>10.309999</ele>
<time>2018-07-10T10:34:32Z</time>
<speed>0.00</speed>
</trkpt>
<trkpt lat="-6.965991" lon="-34.837166">
<ele>17.389999</ele>
<time>2018-07-10T10:39:59Z</time>
<speed>0.66</speed>
</trkpt>
<trkpt lat="-6.966069" lon="-34.837055">
<ele>13.070000</ele>
<time>2018-07-10T10:45:37Z</time>
<speed>0.00</speed>
</trkpt>
<trkpt lat="-6.965987" lon="-34.837032">
<ele>35.380001</ele>
<time>2018-07-10T10:51:51Z</time>
<speed>0.00</speed>
</trkpt>
<trkpt lat="-6.966038" lon="-34.837040">
<ele>27.650000</ele>
<time>2018-07-10T10:57:57Z</time>
<speed>0.00</speed>
</trkpt>
<trkpt lat="-6.965937" lon="-34.837383">
<ele>-6.440000</ele>
<time>2018-07-10T11:03:02Z</time>
<speed>0.00</speed>
</trkpt>
<trkpt lat="-6.966008" lon="-34.837059">
<ele>15.710000</ele>
<time>2018-07-10T11:08:07Z</time>
<speed>0.00</speed>
</trkpt>
<trkpt lat="-6.966039" lon="-34.837219">
<ele>1.820000</ele>
<time>2018-07-10T11:13:12Z</time>
<speed>0.00</speed>
</trkpt>
<trkpt lat="-6.965985" lon="-34.837013">
<ele>24.859999</ele>
<time>2018-07-10T11:18:17Z</time>
<speed>0.00</speed>
</trkpt>
<trkpt lat="-6.966049" lon="-34.837082">
<ele>23.779999</ele>
<time>2018-07-10T11:23:22Z</time>
<speed>0.00</speed>
</trkpt>
<trkpt lat="-6.966053" lon="-34.837040">
<ele>23.139999</ele>
<time>2018-07-10T11:28:27Z</time>
<speed>0.00</speed>
</trkpt>
<trkpt lat="-6.966071" lon="-34.837051">
<ele>20.650000</ele>
<time>2018-07-10T11:33:31Z</time>
<speed>0.00</speed>
</trkpt>
<trkpt lat="-6.966078" lon="-34.836987">
<ele>34.200001</ele>
<time>2018-07-10T11:38:35Z</time>
<speed>0.14</speed>
</trkpt>
<trkpt lat="-6.965961" lon="-34.837143">
<ele>18.779999</ele>
<time>2018-07-10T11:43:39Z</time>
<speed>0.60</speed>
</trkpt>
<trkpt lat="-6.965979" lon="-34.837143">
<ele>30.949999</ele>
<time>2018-07-10T11:48:57Z</time>
<speed>0.00</speed>
</trkpt>
<trkpt lat="-6.966003" lon="-34.837135">
<ele>25.510000</ele>
<time>2018-07-10T11:54:30Z</time>
<speed>0.05</speed>
</trkpt>
<trkpt lat="-6.965989" lon="-34.837109">
<ele>13.420000</ele>
<time>2018-07-10T11:59:54Z</time>
<speed>0.00</speed>
</trkpt>
<trkpt lat="-6.965965" lon="-34.837124">
<ele>22.350000</ele>
<time>2018-07-10T12:04:57Z</time>
<speed>0.26</speed>
</trkpt>
<trkpt lat="-6.965972" lon="-34.837189">
<ele>2.740000</ele>
<time>2018-07-10T12:10:02Z</time>
<speed>0.00</speed>
</trkpt>
<trkpt lat="-6.965997" lon="-34.837151">
<ele>19.910000</ele>
<time>2018-07-10T12:15:06Z</time>
<speed>0.00</speed>
</trkpt>
<trkpt lat="-6.966041" lon="-34.837173">
<ele>-7.550000</ele>
<time>2018-07-10T12:20:11Z</time>
<speed>0.00</speed>
</trkpt>
<trkpt lat="-6.965986" lon="-34.837135">
<ele>14.990000</ele>
<time>2018-07-10T12:25:15Z</time>
<speed>0.05</speed>
</trkpt>
<trkpt lat="-6.965992" lon="-34.837132">
<ele>7.990000</ele>
<time>2018-07-10T12:30:19Z</time>
<speed>0.00</speed>
</trkpt>
<trkpt lat="-6.966001" lon="-34.837139">
<ele>15.000000</ele>
<time>2018-07-10T12:35:23Z</time>
<speed>0.00</speed>
</trkpt>
<trkpt lat="-6.965941" lon="-34.837143">
<ele>26.010000</ele>
<time>2018-07-10T12:40:27Z</time>
<speed>0.00</speed>
</trkpt>
<trkpt lat="-6.966011" lon="-34.837128">
<ele>11.500000</ele>
<time>2018-07-10T12:45:32Z</time>
<speed>0.00</speed>
</trkpt>
<trkpt lat="-6.965997" lon="-34.837120">
<ele>13.099999</ele>
<time>2018-07-10T12:50:36Z</time>
<speed>0.18</speed>
</trkpt>
<trkpt lat="-6.966078" lon="-34.837173">
<ele>-31.279999</ele>
<time>2018-07-10T12:55:41Z</time>
<speed>0.00</speed>
</trkpt>
<trkpt lat="-6.965999" lon="-34.837185">
<ele>6.860000</ele>
<time>2018-07-10T13:00:45Z</time>
<speed>0.00</speed>
</trkpt>
<trkpt lat="-6.966002" lon="-34.837158">
<ele>10.550000</ele>
<time>2018-07-10T13:05:50Z</time>
<speed>0.00</speed>
</trkpt>
<trkpt lat="-6.965986" lon="-34.837093">
<ele>18.730000</ele>
<time>2018-07-10T13:10:54Z</time>
<speed>0.00</speed>
</trkpt>
<trkpt lat="-6.966027" lon="-34.837143">
<ele>8.270000</ele>
<time>2018-07-10T13:15:59Z</time>
<speed>0.00</speed>
</trkpt>
<trkpt lat="-6.965870" lon="-34.837151">
<ele>9.780000</ele>
<time>2018-07-10T13:21:04Z</time>
<speed>0.00</speed>
</trkpt>
<trkpt lat="-6.965937" lon="-34.837109">
<ele>5.360000</ele>
<time>2018-07-10T13:26:08Z</time>
<speed>0.00</speed>
</trkpt>
<trkpt lat="-6.965916" lon="-34.837067">
<ele>22.219999</ele>
<time>2018-07-10T13:31:12Z</time>
<speed>0.00</speed>
</trkpt>
<trkpt lat="-6.965986" lon="-34.837120">
<ele>9.940000</ele>
<time>2018-07-10T13:36:18Z</time>
<speed>0.00</speed>
</trkpt>
<trkpt lat="-6.965914" lon="-34.837158">
<ele>7.640000</ele>
<time>2018-07-10T13:41:23Z</time>
<speed>0.76</speed>
</trkpt>
<trkpt lat="-6.965919" lon="-34.837120">
<ele>-5.450000</ele>
<time>2018-07-10T13:46:27Z</time>
<speed>0.00</speed>
</trkpt>
<trkpt lat="-6.965975" lon="-34.836857">
<ele>14.570000</ele>
<time>2018-07-10T13:51:31Z</time>
<speed>0.00</speed>
</trkpt>
<trkpt lat="-6.966046" lon="-34.837074">
<ele>15.920000</ele>
<time>2018-07-10T13:56:36Z</time>
<speed>0.00</speed>
</trkpt>
<trkpt lat="-6.965987" lon="-34.837101">
<ele>12.759999</ele>
<time>2018-07-10T14:02:03Z</time>
<speed>0.11</speed>
</trkpt>
<trkpt lat="-6.966026" lon="-34.837132">
<ele>11.170000</ele>
<time>2018-07-10T14:07:09Z</time>
<speed>0.00</speed>
</trkpt>
<trkpt lat="-6.965955" lon="-34.837078">
<ele>12.650000</ele>
<time>2018-07-10T14:12:13Z</time>
<speed>0.00</speed>
</trkpt>
<trkpt lat="-6.966005" lon="-34.837105">
<ele>8.730000</ele>
<time>2018-07-10T14:17:16Z</time>
<speed>0.27</speed>
</trkpt>
<trkpt lat="-6.966008" lon="-34.837093">
<ele>11.530000</ele>
<time>2018-07-10T14:22:21Z</time>
<speed>0.00</speed>
</trkpt>
<trkpt lat="-6.966206" lon="-34.837193">
<ele>24.150000</ele>
<time>2018-07-10T14:27:26Z</time>
<speed>0.00</speed>
</trkpt>
<trkpt lat="-6.966026" lon="-34.837109">
<ele>8.190000</ele>
<time>2018-07-10T14:32:29Z</time>
<speed>0.05</speed>
</trkpt>
<trkpt lat="-6.965971" lon="-34.837093">
<ele>18.000000</ele>
<time>2018-07-10T14:37:34Z</time>
<speed>0.00</speed>
</trkpt>
<trkpt lat="-6.965953" lon="-34.837139">
<ele>12.889999</ele>
<time>2018-07-10T14:42:39Z</time>
<speed>0.00</speed>
</trkpt>
<trkpt lat="-6.965995" lon="-34.837093">
<ele>21.449999</ele>
<time>2018-07-10T14:47:44Z</time>
<speed>0.00</speed>
</trkpt>
<trkpt lat="-6.965998" lon="-34.837032">
<ele>17.359999</ele>
<time>2018-07-10T14:52:50Z</time>
<speed>0.00</speed>
</trkpt>
<trkpt lat="-6.966007" lon="-34.837120">
<ele>12.290000</ele>
<time>2018-07-10T14:57:55Z</time>
<speed>0.00</speed>
</trkpt>
<trkpt lat="-6.965994" lon="-34.837158">
<ele>8.429999</ele>
<time>2018-07-10T15:03:01Z</time>
<speed>0.00</speed>
</trkpt>
<trkpt lat="-6.965966" lon="-34.837105">
<ele>-25.180000</ele>
<time>2018-07-10T15:08:06Z</time>
<speed>0.00</speed>
</trkpt>
<trkpt lat="-6.965991" lon="-34.837215">
<ele>-20.209999</ele>
<time>2018-07-10T15:13:11Z</time>
<speed>0.00</speed>
</trkpt>
<trkpt lat="-6.966011" lon="-34.837170">
<ele>7.000000</ele>
<time>2018-07-10T15:18:17Z</time>
<speed>0.00</speed>
</trkpt>
<trkpt lat="-6.965969" lon="-34.837215">
<ele>28.330000</ele>
<time>2018-07-10T15:23:22Z</time>
<speed>0.00</speed>
</trkpt>
<trkpt lat="-6.966005" lon="-34.837158">
<ele>36.509998</ele>
<time>2018-07-10T15:28:29Z</time>
<speed>0.00</speed>
</trkpt>
<trkpt lat="-6.966008" lon="-34.837086">
<ele>18.039999</ele>
<time>2018-07-10T15:33:34Z</time>
<speed>0.00</speed>
</trkpt>
<trkpt lat="-6.965979" lon="-34.837093">
<ele>-20.939999</ele>
<time>2018-07-10T15:38:40Z</time>
<speed>0.00</speed>
</trkpt>
<trkpt lat="-6.965979" lon="-34.837070">
<ele>-2.420000</ele>
<time>2018-07-10T15:43:47Z</time>
<speed>0.00</speed>
</trkpt>
<trkpt lat="-6.965936" lon="-34.837101">
<ele>11.800000</ele>
<time>2018-07-10T15:48:55Z</time>
<speed>0.00</speed>
</trkpt>
<trkpt lat="-6.965959" lon="-34.837078">
<ele>10.870000</ele>
<time>2018-07-10T15:54:01Z</time>
<speed>0.00</speed>
</trkpt>
<trkpt lat="-6.966005" lon="-34.837135">
<ele>-4.920000</ele>
<time>2018-07-10T15:54:27Z</time>
<speed>0.42</speed>
</trkpt>
<trkpt lat="-6.965993" lon="-34.837105">
<ele>-0.080000</ele>
<time>2018-07-10T15:54:42Z</time>
<speed>0.19</speed>
</trkpt>
<trkpt lat="-6.966028" lon="-34.837124">
<ele>-7.400000</ele>
<time>2018-07-10T15:59:51Z</time>
<speed>0.00</speed>
</trkpt>
<trkpt lat="-6.965962" lon="-34.837044">
<ele>26.760000</ele>
<time>2018-07-10T16:05:03Z</time>
<speed>0.00</speed>
</trkpt>
<trkpt lat="-6.965982" lon="-34.837170">
<ele>25.699999</ele>
<time>2018-07-10T16:10:10Z</time>
<speed>0.00</speed>
</trkpt>
<trkpt lat="-6.966044" lon="-34.837200">
<ele>-35.660000</ele>
<time>2018-07-10T16:15:21Z</time>
<speed>0.00</speed>
</trkpt>
<trkpt lat="-6.965750" lon="-34.836800">
<ele>191.429993</ele>
<time>2018-07-10T16:20:32Z</time>
<speed>0.00</speed>
</trkpt>
<trkpt lat="-6.965962" lon="-34.837101">
<ele>14.559999</ele>
<time>2018-07-10T16:25:43Z</time>
<speed>0.00</speed>
</trkpt>
<trkpt lat="-6.965989" lon="-34.837132">
<ele>25.689999</ele>
<time>2018-07-10T16:30:52Z</time>
<speed>0.00</speed>
</trkpt>
<trkpt lat="-6.965993" lon="-34.837112">
<ele>50.939999</ele>
<time>2018-07-10T16:36:15Z</time>
<speed>0.10</speed>
</trkpt>
<trkpt lat="-6.965972" lon="-34.837143">
<ele>13.469999</ele>
<time>2018-07-10T16:41:22Z</time>
<speed>0.00</speed>
</trkpt>
<trkpt lat="-6.966057" lon="-34.837067">
<ele>9.630000</ele>
<time>2018-07-10T16:46:49Z</time>
<speed>0.45</speed>
</trkpt>
<trkpt lat="-6.966028" lon="-34.837093">
<ele>10.230000</ele>
<time>2018-07-10T16:52:18Z</time>
<speed>0.58</speed>
</trkpt>
<trkpt lat="-6.966012" lon="-34.837082">
<ele>-0.320000</ele>
<time>2018-07-10T16:58:59Z</time>
<speed>0.18</speed>
</trkpt>
<trkpt lat="-6.965923" lon="-34.836933">
<ele>35.320000</ele>
<time>2018-07-10T17:04:05Z</time>
<speed>0.00</speed>
</trkpt>
<trkpt lat="-6.966012" lon="-34.837074">
<ele>-17.900000</ele>
<time>2018-07-10T17:09:32Z</time>
<speed>0.18</speed>
</trkpt>
<trkpt lat="-6.966005" lon="-34.837105">
<ele>0.190000</ele>
<time>2018-07-10T17:14:57Z</time>
<speed>0.00</speed>
</trkpt>
<trkpt lat="-6.965990" lon="-34.837093">
<ele>12.009999</ele>
<time>2018-07-10T17:20:03Z</time>
<speed>0.00</speed>
</trkpt>
<trkpt lat="-6.966026" lon="-34.837078">
<ele>23.400000</ele>
<time>2018-07-10T17:25:09Z</time>
<speed>0.00</speed>
</trkpt>
<trkpt lat="-6.966015" lon="-34.837055">
<ele>-2.090000</ele>
<time>2018-07-10T17:30:15Z</time>
<speed>0.00</speed>
</trkpt>
<trkpt lat="-6.966001" lon="-34.837135">
<ele>-4.250000</ele>
<time>2018-07-10T17:35:21Z</time>
<speed>0.00</speed>
</trkpt>
<trkpt lat="-6.966095" lon="-34.837029">
<ele>2.030000</ele>
<time>2018-07-10T17:40:27Z</time>
<speed>0.00</speed>
</trkpt>
<trkpt lat="-6.966038" lon="-34.837082">
<ele>10.889999</ele>
<time>2018-07-10T17:45:32Z</time>
<speed>0.00</speed>
</trkpt>
<trkpt lat="-6.966029" lon="-34.837055">
<ele>2.650000</ele>
<time>2018-07-10T17:50:36Z</time>
<speed>0.08</speed>
</trkpt>
<trkpt lat="-6.965992" lon="-34.837063">
<ele>6.330000</ele>
<time>2018-07-10T17:55:42Z</time>
<speed>0.00</speed>
</trkpt>
<trkpt lat="-6.966015" lon="-34.837105">
<ele>0.560000</ele>
<time>2018-07-10T18:00:47Z</time>
<speed>0.00</speed>
</trkpt>
<trkpt lat="-6.966007" lon="-34.837120">
<ele>26.779999</ele>
<time>2018-07-10T18:05:52Z</time>
<speed>0.20</speed>
</trkpt>
<trkpt lat="-6.966028" lon="-34.837082">
<ele>0.990000</ele>
<time>2018-07-10T18:10:57Z</time>
<speed>0.08</speed>
</trkpt>
<trkpt lat="-6.966004" lon="-34.837097">
<ele>9.559999</ele>
<time>2018-07-10T18:16:01Z</time>
<speed>0.00</speed>
</trkpt>
<trkpt lat="-6.965930" lon="-34.837097">
<ele>-7.630000</ele>
<time>2018-07-10T18:21:06Z</time>
<speed>0.31</speed>
</trkpt>
<trkpt lat="-6.966018" lon="-34.837097">
<ele>23.219999</ele>
<time>2018-07-10T18:26:12Z</time>
<speed>0.00</speed>
</trkpt>
<trkpt lat="-6.965936" lon="-34.837070">
<ele>2.310000</ele>
<time>2018-07-10T18:31:18Z</time>
<speed>0.00</speed>
</trkpt>
<trkpt lat="-6.965884" lon="-34.837063">
<ele>13.139999</ele>
<time>2018-07-10T18:36:24Z</time>
<speed>0.00</speed>
</trkpt>
<trkpt lat="-6.965953" lon="-34.837105">
<ele>8.309999</ele>
<time>2018-07-10T18:41:28Z</time>
<speed>0.00</speed>
</trkpt>
<trkpt lat="-6.965996" lon="-34.837120">
<ele>-0.730000</ele>
<time>2018-07-10T18:46:33Z</time>
<speed>0.20</speed>
</trkpt>
<trkpt lat="-6.966023" lon="-34.837132">
<ele>-0.930000</ele>
<time>2018-07-10T18:51:38Z</time>
<speed>0.00</speed>
</trkpt>
<trkpt lat="-6.965968" lon="-34.837135">
<ele>18.580000</ele>
<time>2018-07-10T18:56:41Z</time>
<speed>0.25</speed>
</trkpt>
<trkpt lat="-6.965927" lon="-34.837128">
<ele>19.559999</ele>
<time>2018-07-10T19:01:44Z</time>
<speed>0.12</speed>
</trkpt>
<trkpt lat="-6.966009" lon="-34.837097">
<ele>5.500000</ele>
<time>2018-07-10T19:06:48Z</time>
<speed>0.14</speed>
</trkpt>
<trkpt lat="-6.965980" lon="-34.837116">
<ele>18.359999</ele>
<time>2018-07-10T19:11:53Z</time>
<speed>0.00</speed>
</trkpt>
<trkpt lat="-6.965949" lon="-34.837139">
<ele>-4.400000</ele>
<time>2018-07-10T19:16:58Z</time>
<speed>0.00</speed>
</trkpt>
<trkpt lat="-6.966055" lon="-34.837124">
<ele>-2.000000</ele>
<time>2018-07-10T19:22:04Z</time>
<speed>0.00</speed>
</trkpt>
<trkpt lat="-6.966050" lon="-34.837132">
<ele>20.719999</ele>
<time>2018-07-10T19:27:22Z</time>
<speed>0.02</speed>
</trkpt>
<trkpt lat="-6.966048" lon="-34.837017">
<ele>23.309999</ele>
<time>2018-07-10T19:32:28Z</time>
<speed>0.00</speed>
</trkpt>
<trkpt lat="-6.965680" lon="-34.837288">
<ele>-50.450001</ele>
<time>2018-07-10T19:38:05Z</time>
<speed>0.21</speed>
</trkpt>
<trkpt lat="-6.965789" lon="-34.837212">
<ele>-40.090000</ele>
<time>2018-07-10T19:43:24Z</time>
<speed>0.76</speed>
</trkpt>
<trkpt lat="-6.965999" lon="-34.837120">
<ele>22.570000</ele>
<time>2018-07-10T19:49:44Z</time>
<speed>0.00</speed>
</trkpt>
<trkpt lat="-6.965936" lon="-34.837170">
<ele>23.619999</ele>
<time>2018-07-10T19:54:49Z</time>
<speed>0.00</speed>
</trkpt>
<trkpt lat="-6.966014" lon="-34.837151">
<ele>14.969999</ele>
<time>2018-07-10T20:00:31Z</time>
<speed>0.21</speed>
</trkpt>
<trkpt lat="-6.966050" lon="-34.837120">
<ele>1.140000</ele>
<time>2018-07-10T20:07:20Z</time>
<speed>0.19</speed>
</trkpt>
<trkpt lat="-6.965978" lon="-34.837078">
<ele>14.759999</ele>
<time>2018-07-10T20:15:32Z</time>
<speed>0.00</speed>
</trkpt>
<trkpt lat="-6.966025" lon="-34.836971">
<ele>37.570000</ele>
<time>2018-07-10T20:20:54Z</time>
<speed>1.19</speed>
</trkpt>
<trkpt lat="-6.965950" lon="-34.837181">
<ele>27.650000</ele>
<time>2018-07-10T20:27:51Z</time>
<speed>0.00</speed>
</trkpt>
<trkpt lat="-6.966012" lon="-34.837093">
<ele>22.020000</ele>
<time>2018-07-10T20:32:57Z</time>
<speed>0.00</speed>
</trkpt>
<trkpt lat="-6.965960" lon="-34.837109">
<ele>11.010000</ele>
<time>2018-07-10T20:38:04Z</time>
<speed>0.00</speed>
</trkpt>
<trkpt lat="-6.965959" lon="-34.837147">
<ele>6.240000</ele>
<time>2018-07-10T20:43:11Z</time>
<speed>0.00</speed>
</trkpt>
<trkpt lat="-6.965882" lon="-34.837456">
<ele>-15.240000</ele>
<time>2018-07-10T20:48:16Z</time>
<speed>0.00</speed>
</trkpt>
<trkpt lat="-6.965998" lon="-34.837139">
<ele>25.480000</ele>
<time>2018-07-10T20:53:21Z</time>
<speed>0.00</speed>
</trkpt>
<trkpt lat="-6.965980" lon="-34.837158">
<ele>7.930000</ele>
<time>2018-07-10T20:58:25Z</time>
<speed>0.00</speed>
</trkpt>
<trkpt lat="-6.966011" lon="-34.837097">
<ele>26.609999</ele>
<time>2018-07-10T21:03:29Z</time>
<speed>0.00</speed>
</trkpt>
<trkpt lat="-6.965881" lon="-34.836811">
<ele>4.490000</ele>
<time>2018-07-10T21:08:57Z</time>
<speed>0.25</speed>
</trkpt>
<trkpt lat="-6.966036" lon="-34.837162">
<ele>15.270000</ele>
<time>2018-07-10T21:14:02Z</time>
<speed>0.00</speed>
</trkpt>
<trkpt lat="-6.965962" lon="-34.837105">
<ele>31.809999</ele>
<time>2018-07-10T21:19:06Z</time>
<speed>0.00</speed>
</trkpt>
<trkpt lat="-6.966063" lon="-34.837143">
<ele>13.620000</ele>
<time>2018-07-10T21:24:10Z</time>
<speed>0.00</speed>
</trkpt>
<trkpt lat="-6.966063" lon="-34.837101">
<ele>23.000000</ele>
<time>2018-07-10T21:29:32Z</time>
<speed>0.40</speed>
</trkpt>
<trkpt lat="-6.965980" lon="-34.837162">
<ele>5.550000</ele>
<time>2018-07-10T21:34:37Z</time>
<speed>0.00</speed>
</trkpt>
<trkpt lat="-6.966008" lon="-34.837090">
<ele>8.300000</ele>
<time>2018-07-10T21:39:41Z</time>
<speed>0.17</speed>
</trkpt>
<trkpt lat="-6.966055" lon="-34.837036">
<ele>31.529999</ele>
<time>2018-07-10T21:44:45Z</time>
<speed>0.00</speed>
</trkpt>
<trkpt lat="-6.966186" lon="-34.837009">
<ele>32.090000</ele>
<time>2018-07-10T21:49:50Z</time>
<speed>0.00</speed>
</trkpt>
<trkpt lat="-6.965940" lon="-34.837143">
<ele>11.559999</ele>
<time>2018-07-10T21:54:53Z</time>
<speed>0.00</speed>
</trkpt>
<trkpt lat="-6.966054" lon="-34.837128">
<ele>11.950000</ele>
<time>2018-07-10T21:59:57Z</time>
<speed>0.21</speed>
</trkpt>
<trkpt lat="-6.966126" lon="-34.837093">
<ele>10.710000</ele>
<time>2018-07-10T22:05:01Z</time>
<speed>0.00</speed>
</trkpt>
<trkpt lat="-6.966017" lon="-34.837128">
<ele>6.170000</ele>
<time>2018-07-10T22:10:05Z</time>
<speed>0.00</speed>
</trkpt>
<trkpt lat="-6.965926" lon="-34.837112">
<ele>28.490000</ele>
<time>2018-07-10T22:15:15Z</time>
<speed>1.44</speed>
</trkpt>
<trkpt lat="-6.966011" lon="-34.837097">
<ele>18.600000</ele>
<time>2018-07-10T22:20:19Z</time>
<speed>0.00</speed>
</trkpt>
<trkpt lat="-6.965926" lon="-34.837128">
<ele>14.960000</ele>
<time>2018-07-10T22:25:24Z</time>
<speed>0.00</speed>
</trkpt>
<trkpt lat="-6.965939" lon="-34.837093">
<ele>34.419998</ele>
<time>2018-07-10T22:30:29Z</time>
<speed>0.00</speed>
</trkpt>
<trkpt lat="-6.965994" lon="-34.837158">
<ele>10.830000</ele>
<time>2018-07-10T22:35:34Z</time>
<speed>0.00</speed>
</trkpt>
<trkpt lat="-6.965969" lon="-34.837093">
<ele>3.860000</ele>
<time>2018-07-10T22:40:39Z</time>
<speed>0.00</speed>
</trkpt>
<trkpt lat="-6.965941" lon="-34.837090">
<ele>7.540000</ele>
<time>2018-07-10T22:45:43Z</time>
<speed>0.00</speed>
</trkpt>
<trkpt lat="-6.965909" lon="-34.837143">
<ele>-2.600000</ele>
<time>2018-07-10T22:50:49Z</time>
<speed>0.00</speed>
</trkpt>
<trkpt lat="-6.965926" lon="-34.837158">
<ele>7.920000</ele>
<time>2018-07-10T22:55:55Z</time>
<speed>0.00</speed>
</trkpt>
<trkpt lat="-6.965945" lon="-34.837048">
<ele>26.189999</ele>
<time>2018-07-10T23:00:59Z</time>
<speed>0.00</speed>
</trkpt>
<trkpt lat="-6.965952" lon="-34.837029">
<ele>2.240000</ele>
<time>2018-07-10T23:06:13Z</time>
<speed>0.00</speed>
</trkpt>
<trkpt lat="-6.966006" lon="-34.837132">
<ele>-7.520000</ele>
<time>2018-07-10T23:11:18Z</time>
<speed>0.00</speed>
</trkpt>
<trkpt lat="-6.966048" lon="-34.837082">
<ele>20.119999</ele>
<time>2018-07-10T23:16:49Z</time>
<speed>0.47</speed>
</trkpt>
<trkpt lat="-6.966085" lon="-34.837105">
<ele>21.879999</ele>
<time>2018-07-10T23:22:08Z</time>
<speed>0.36</speed>
</trkpt>
<trkpt lat="-6.966020" lon="-34.837151">
<ele>9.900000</ele>
<time>2018-07-10T23:27:52Z</time>
<speed>0.00</speed>
</trkpt>
<trkpt lat="-6.966008" lon="-34.837246">
<ele>-45.410000</ele>
<time>2018-07-10T23:32:59Z</time>
<speed>0.00</speed>
</trkpt>
<trkpt lat="-6.966092" lon="-34.837109">
<ele>27.939999</ele>
<time>2018-07-10T23:38:10Z</time>
<speed>0.00</speed>
</trkpt>
<trkpt lat="-6.966095" lon="-34.837257">
<ele>-8.110000</ele>
<time>2018-07-10T23:43:19Z</time>
<speed>0.00</speed>
</trkpt>
<trkpt lat="-6.966117" lon="-34.837166">
<ele>1.660000</ele>
<time>2018-07-10T23:48:46Z</time>
<speed>0.17</speed>
</trkpt>
<trkpt lat="-6.966166" lon="-34.837181">
<ele>24.070000</ele>
<time>2018-07-10T23:54:20Z</time>
<speed>0.12</speed>
</trkpt>
<trkpt lat="-6.966099" lon="-34.837128">
<ele>13.490000</ele>
<time>2018-07-11T00:03:32Z</time>
<speed>0.00</speed>
</trkpt>
<trkpt lat="-6.966084" lon="-34.837139">
<ele>3.250000</ele>
<time>2018-07-11T00:18:22Z</time>
<speed>0.00</speed>
</trkpt>
<trkpt lat="-6.966118" lon="-34.837196">
<ele>30.549999</ele>
<time>2018-07-11T00:23:35Z</time>
<speed>0.75</speed>
</trkpt>
<trkpt lat="-6.966060" lon="-34.837067">
<ele>5.040000</ele>
<time>2018-07-11T00:28:41Z</time>
<speed>0.00</speed>
</trkpt>
<trkpt lat="-6.966108" lon="-34.837208">
<ele>11.130000</ele>
<time>2018-07-11T00:33:47Z</time>
<speed>0.00</speed>
</trkpt>
<trkpt lat="-6.966108" lon="-34.837162">
<ele>-6.520000</ele>
<time>2018-07-11T00:39:22Z</time>
<speed>0.45</speed>
</trkpt>
<trkpt lat="-6.966069" lon="-34.837093">
<ele>-22.269999</ele>
<time>2018-07-11T00:47:49Z</time>
<speed>0.02</speed>
</trkpt>
<trkpt lat="-6.966024" lon="-34.837151">
<ele>-41.160000</ele>
<time>2018-07-11T00:57:57Z</time>
<speed>0.00</speed>
</trkpt>
<trkpt lat="-6.966062" lon="-34.837109">
<ele>59.270000</ele>
<time>2018-07-11T01:03:06Z</time>
<speed>0.00</speed>
</trkpt>
<trkpt lat="-6.966096" lon="-34.837200">
<ele>16.359999</ele>
<time>2018-07-11T01:08:14Z</time>
<speed>0.00</speed>
</trkpt>
<trkpt lat="-6.966064" lon="-34.837151">
<ele>16.010000</ele>
<time>2018-07-11T01:13:24Z</time>
<speed>0.00</speed>
</trkpt>
<trkpt lat="-6.966153" lon="-34.837315">
<ele>47.399998</ele>
<time>2018-07-11T01:18:33Z</time>
<speed>0.00</speed>
</trkpt>
<trkpt lat="-6.966091" lon="-34.836941">
<ele>-31.549999</ele>
<time>2018-07-11T01:23:43Z</time>
<speed>0.00</speed>
</trkpt>
<trkpt lat="-6.966084" lon="-34.837128">
<ele>-14.380000</ele>
<time>2018-07-11T01:28:51Z</time>
<speed>0.00</speed>
</trkpt>
<trkpt lat="-6.966422" lon="-34.836666">
<ele>232.799988</ele>
<time>2018-07-11T01:34:11Z</time>
<speed>0.13</speed>
</trkpt>
<trkpt lat="-6.966002" lon="-34.837215">
<ele>10.940000</ele>
<time>2018-07-11T01:39:19Z</time>
<speed>0.00</speed>
</trkpt>
<trkpt lat="-6.966125" lon="-34.837200">
<ele>-6.640000</ele>
<time>2018-07-11T01:44:31Z</time>
<speed>0.31</speed>
</trkpt>
<trkpt lat="-6.966078" lon="-34.837048">
<ele>16.010000</ele>
<time>2018-07-11T01:49:50Z</time>
<speed>0.23</speed>
</trkpt>
<trkpt lat="-6.966057" lon="-34.837158">
<ele>11.400000</ele>
<time>2018-07-11T01:55:09Z</time>
<speed>0.52</speed>
</trkpt>
<trkpt lat="-6.965997" lon="-34.837425">
<ele>-8.450000</ele>
<time>2018-07-11T02:00:25Z</time>
<speed>0.20</speed>
</trkpt>
<trkpt lat="-6.966111" lon="-34.837208">
<ele>15.139999</ele>
<time>2018-07-11T02:05:45Z</time>
<speed>0.10</speed>
</trkpt>
<trkpt lat="-6.966051" lon="-34.837128">
<ele>8.010000</ele>
<time>2018-07-11T02:11:40Z</time>
<speed>0.12</speed>
</trkpt>
<trkpt lat="-6.966034" lon="-34.836983">
<ele>3.700000</ele>
<time>2018-07-11T02:18:23Z</time>
<speed>0.91</speed>
</trkpt>
<trkpt lat="-6.966045" lon="-34.837154">
<ele>11.860000</ele>
<time>2018-07-11T02:26:17Z</time>
<speed>0.00</speed>
</trkpt>
<trkpt lat="-6.966073" lon="-34.837162">
<ele>13.020000</ele>
<time>2018-07-11T02:31:22Z</time>
<speed>0.00</speed>
</trkpt>
<trkpt lat="-6.966028" lon="-34.837154">
<ele>-2.150000</ele>
<time>2018-07-11T02:36:28Z</time>
<speed>0.00</speed>
</trkpt>
<trkpt lat="-6.966079" lon="-34.837154">
<ele>6.590000</ele>
<time>2018-07-11T02:41:35Z</time>
<speed>0.00</speed>
</trkpt>
<trkpt lat="-6.966086" lon="-34.837143">
<ele>-1.990000</ele>
<time>2018-07-11T02:46:44Z</time>
<speed>0.00</speed>
</trkpt>
<trkpt lat="-6.966137" lon="-34.837189">
<ele>-0.130000</ele>
<time>2018-07-11T02:51:49Z</time>
<speed>0.00</speed>
</trkpt>
<trkpt lat="-6.965934" lon="-34.837173">
<ele>16.119999</ele>
<time>2018-07-11T02:56:55Z</time>
<speed>0.00</speed>
</trkpt>
</trkseg>
</trk>
<trk>
<name>20180729-105804(4)</name>
<desc>Color:004000ff</desc>
<trkseg>
<trkpt lat="-6.965979" lon="-34.837158">
<ele>20.529999</ele>
<time>2018-07-10T03:03:00Z</time>
<speed>0.14</speed>
</trkpt>
<trkpt lat="-6.965912" lon="-34.837097">
<ele>19.139999</ele>
<time>2018-07-10T03:08:14Z</time>
<speed>0.33</speed>
</trkpt>
<trkpt lat="-6.965963" lon="-34.837158">
<ele>44.559998</ele>
<time>2018-07-10T03:13:22Z</time>
<speed>0.00</speed>
</trkpt>
<trkpt lat="-6.965970" lon="-34.837143">
<ele>25.439999</ele>
<time>2018-07-10T03:18:29Z</time>
<speed>0.00</speed>
</trkpt>
<trkpt lat="-6.965994" lon="-34.837070">
<ele>3.560000</ele>
<time>2018-07-10T03:23:35Z</time>
<speed>0.00</speed>
</trkpt>
<trkpt lat="-6.965923" lon="-34.836994">
<ele>13.880000</ele>
<time>2018-07-10T03:28:41Z</time>
<speed>0.00</speed>
</trkpt>
<trkpt lat="-6.965961" lon="-34.837036">
<ele>7.110000</ele>
<time>2018-07-10T03:34:01Z</time>
<speed>0.12</speed>
</trkpt>
<trkpt lat="-6.966021" lon="-34.837112">
<ele>15.130000</ele>
<time>2018-07-10T03:39:06Z</time>
<speed>0.05</speed>
</trkpt>
<trkpt lat="-6.966034" lon="-34.837185">
<ele>15.500000</ele>
<time>2018-07-10T03:44:13Z</time>
<speed>0.00</speed>
</trkpt>
<trkpt lat="-6.965988" lon="-34.837200">
<ele>7.340000</ele>
<time>2018-07-10T03:49:19Z</time>
<speed>0.00</speed>
</trkpt>
<trkpt lat="-6.966018" lon="-34.837082">
<ele>12.719999</ele>
<time>2018-07-10T03:54:24Z</time>
<speed>0.12</speed>
</trkpt>
<trkpt lat="-6.966000" lon="-34.837173">
<ele>36.119999</ele>
<time>2018-07-10T03:59:31Z</time>
<speed>0.38</speed>
</trkpt>
<trkpt lat="-6.965939" lon="-34.837234">
<ele>10.510000</ele>
<time>2018-07-10T04:05:01Z</time>
<speed>0.25</speed>
</trkpt>
<trkpt lat="-6.965975" lon="-34.837105">
<ele>-5.950000</ele>
<time>2018-07-10T04:10:08Z</time>
<speed>0.11</speed>
</trkpt>
<trkpt lat="-6.965975" lon="-34.837162">
<ele>11.960000</ele>
<time>2018-07-10T04:15:14Z</time>
<speed>0.00</speed>
</trkpt>
<trkpt lat="-6.966025" lon="-34.837105">
<ele>8.880000</ele>
<time>2018-07-10T04:20:18Z</time>
<speed>0.06</speed>
</trkpt>
<trkpt lat="-6.966032" lon="-34.837101">
<ele>11.190000</ele>
<time>2018-07-10T04:25:24Z</time>
<speed>0.00</speed>
</trkpt>
<trkpt lat="-6.965988" lon="-34.837227">
<ele>-0.660000</ele>
<time>2018-07-10T04:30:30Z</time>
<speed>0.00</speed>
</trkpt>
<trkpt lat="-6.965978" lon="-34.837151">
<ele>3.480000</ele>
<time>2018-07-10T04:35:36Z</time>
<speed>0.00</speed>
</trkpt>
<trkpt lat="-6.965961" lon="-34.837124">
<ele>-4.390000</ele>
<time>2018-07-10T04:40:43Z</time>
<speed>0.00</speed>
</trkpt>
<trkpt lat="-6.965985" lon="-34.837101">
<ele>11.059999</ele>
<time>2018-07-10T04:45:49Z</time>
<speed>0.00</speed>
</trkpt>
<trkpt lat="-6.965959" lon="-34.837128">
<ele>1.470000</ele>
<time>2018-07-10T04:50:56Z</time>
<speed>0.00</speed>
</trkpt>
<trkpt lat="-6.966063" lon="-34.837070">
<ele>35.959999</ele>
<time>2018-07-10T04:56:02Z</time>
<speed>0.00</speed>
</trkpt>
<trkpt lat="-6.966033" lon="-34.837147">
<ele>6.520000</ele>
<time>2018-07-10T05:01:09Z</time>
<speed>0.00</speed>
</trkpt>
<trkpt lat="-6.966023" lon="-34.837086">
<ele>12.330000</ele>
<time>2018-07-10T05:06:15Z</time>
<speed>0.00</speed>
</trkpt>
<trkpt lat="-6.966044" lon="-34.837074">
<ele>40.849998</ele>
<time>2018-07-10T05:11:21Z</time>
<speed>0.05</speed>
</trkpt>
<trkpt lat="-6.966017" lon="-34.837151">
<ele>11.030000</ele>
<time>2018-07-10T05:16:26Z</time>
<speed>0.12</speed>
</trkpt>
<trkpt lat="-6.966037" lon="-34.837109">
<ele>5.740000</ele>
<time>2018-07-10T05:21:33Z</time>
<speed>0.26</speed>
</trkpt>
<trkpt lat="-6.966100" lon="-34.837078">
<ele>5.990000</ele>
<time>2018-07-10T05:26:39Z</time>
<speed>0.00</speed>
</trkpt>
<trkpt lat="-6.965897" lon="-34.837151">
<ele>14.110000</ele>
<time>2018-07-10T05:31:44Z</time>
<speed>0.86</speed>
</trkpt>
<trkpt lat="-6.966017" lon="-34.836895">
<ele>10.440000</ele>
<time>2018-07-10T05:36:52Z</time>
<speed>0.00</speed>
</trkpt>
<trkpt lat="-6.966031" lon="-34.837040">
<ele>-28.180000</ele>
<time>2018-07-10T05:42:02Z</time>
<speed>0.00</speed>
</trkpt>
<trkpt lat="-6.966173" lon="-34.836964">
<ele>-93.349998</ele>
<time>2018-07-10T05:47:25Z</time>
<speed>0.14</speed>
</trkpt>
<trkpt lat="-6.966069" lon="-34.837116">
<ele>-6.760000</ele>
<time>2018-07-10T05:52:58Z</time>
<speed>0.06</speed>
</trkpt>
<trkpt lat="-6.966030" lon="-34.836998">
<ele>11.620000</ele>
<time>2018-07-10T05:58:47Z</time>
<speed>1.46</speed>
</trkpt>
<trkpt lat="-6.966278" lon="-34.836842">
<ele>-40.860001</ele>
<time>2018-07-10T06:04:02Z</time>
<speed>0.00</speed>
</trkpt>
<trkpt lat="-6.965906" lon="-34.837162">
<ele>33.939999</ele>
<time>2018-07-10T06:09:08Z</time>
<speed>0.00</speed>
</trkpt>
<trkpt lat="-6.966200" lon="-34.836800">
<ele>-66.059998</ele>
<time>2018-07-10T06:14:27Z</time>
<speed>0.65</speed>
</trkpt>
<trkpt lat="-6.966002" lon="-34.837032">
<ele>2.300000</ele>
<time>2018-07-10T06:19:48Z</time>
<speed>0.08</speed>
</trkpt>
<trkpt lat="-6.966216" lon="-34.836884">
<ele>-36.349998</ele>
<time>2018-07-10T06:25:54Z</time>
<speed>0.00</speed>
</trkpt>
<trkpt lat="-6.966024" lon="-34.836922">
<ele>8.070000</ele>
<time>2018-07-10T06:31:25Z</time>
<speed>0.10</speed>
</trkpt>
<trkpt lat="-6.965955" lon="-34.837093">
<ele>7.000000</ele>
<time>2018-07-10T06:38:02Z</time>
<speed>0.12</speed>
</trkpt>
<trkpt lat="-6.965944" lon="-34.837116">
<ele>-10.960000</ele>
<time>2018-07-10T06:44:43Z</time>
<speed>0.00</speed>
</trkpt>
<trkpt lat="-6.966021" lon="-34.837093">
<ele>6.680000</ele>
<time>2018-07-10T06:49:48Z</time>
<speed>0.00</speed>
</trkpt>
<trkpt lat="-6.966033" lon="-34.837109">
<ele>8.170000</ele>
<time>2018-07-10T06:54:53Z</time>
<speed>0.00</speed>
</trkpt>
<trkpt lat="-6.965947" lon="-34.837135">
<ele>6.840000</ele>
<time>2018-07-10T07:00:01Z</time>
<speed>0.00</speed>
</trkpt>
<trkpt lat="-6.965984" lon="-34.837147">
<ele>-20.090000</ele>
<time>2018-07-10T07:05:07Z</time>
<speed>0.00</speed>
</trkpt>
<trkpt lat="-6.966016" lon="-34.837109">
<ele>28.900000</ele>
<time>2018-07-10T07:10:12Z</time>
<speed>0.00</speed>
</trkpt>
<trkpt lat="-6.965879" lon="-34.837215">
<ele>-27.719999</ele>
<time>2018-07-10T07:15:17Z</time>
<speed>0.00</speed>
</trkpt>
<trkpt lat="-6.965906" lon="-34.836987">
<ele>47.029999</ele>
<time>2018-07-10T07:20:24Z</time>
<speed>0.00</speed>
</trkpt>
<trkpt lat="-6.965970" lon="-34.837112">
<ele>21.199999</ele>
<time>2018-07-10T07:25:30Z</time>
<speed>0.00</speed>
</trkpt>
<trkpt lat="-6.965952" lon="-34.837120">
<ele>3.200000</ele>
<time>2018-07-10T07:30:35Z</time>
<speed>0.00</speed>
</trkpt>
<trkpt lat="-6.965950" lon="-34.837009">
<ele>45.410000</ele>
<time>2018-07-10T07:35:41Z</time>
<speed>0.00</speed>
</trkpt>
<trkpt lat="-6.966027" lon="-34.837082">
<ele>17.799999</ele>
<time>2018-07-10T07:40:46Z</time>
<speed>0.00</speed>
</trkpt>
<trkpt lat="-6.966021" lon="-34.836922">
<ele>22.769999</ele>
<time>2018-07-10T07:45:51Z</time>
<speed>0.00</speed>
</trkpt>
<trkpt lat="-6.965990" lon="-34.837181">
<ele>-0.340000</ele>
<time>2018-07-10T07:51:16Z</time>
<speed>0.07</speed>
</trkpt>
<trkpt lat="-6.966041" lon="-34.837013">
<ele>14.500000</ele>
<time>2018-07-10T07:56:25Z</time>
<speed>0.00</speed>
</trkpt>
<trkpt lat="-6.966022" lon="-34.836987">
<ele>13.719999</ele>
<time>2018-07-10T08:01:44Z</time>
<speed>0.48</speed>
</trkpt>
<trkpt lat="-6.966033" lon="-34.837173">
<ele>0.130000</ele>
<time>2018-07-10T08:07:02Z</time>
<speed>0.60</speed>
</trkpt>
<trkpt lat="-6.965954" lon="-34.837128">
<ele>8.070000</ele>
<time>2018-07-10T08:12:19Z</time>
<speed>0.30</speed>
</trkpt>
<trkpt lat="-6.966012" lon="-34.837166">
<ele>6.830000</ele>
<time>2018-07-10T08:17:39Z</time>
<speed>0.18</speed>
</trkpt>
<trkpt lat="-6.966074" lon="-34.837276">
<ele>0.600000</ele>
<time>2018-07-10T08:23:56Z</time>
<speed>0.38</speed>
</trkpt>
<trkpt lat="-6.965962" lon="-34.837181">
<ele>4.580000</ele>
<time>2018-07-10T08:31:50Z</time>
<speed>0.00</speed>
</trkpt>
<trkpt lat="-6.965987" lon="-34.837109">
<ele>5.330000</ele>
<time>2018-07-10T08:36:55Z</time>
<speed>0.00</speed>
</trkpt>
<trkpt lat="-6.965988" lon="-34.837147">
<ele>22.469999</ele>
<time>2018-07-10T08:42:01Z</time>
<speed>0.00</speed>
</trkpt>
<trkpt lat="-6.966010" lon="-34.837070">
<ele>14.770000</ele>
<time>2018-07-10T08:47:05Z</time>
<speed>0.00</speed>
</trkpt>
<trkpt lat="-6.966048" lon="-34.837078">
<ele>15.139999</ele>
<time>2018-07-10T08:52:10Z</time>
<speed>0.00</speed>
</trkpt>
<trkpt lat="-6.966000" lon="-34.837105">
<ele>12.599999</ele>
<time>2018-07-10T08:57:13Z</time>
<speed>0.16</speed>
</trkpt>
<trkpt lat="-6.965961" lon="-34.837296">
<ele>11.700000</ele>
<time>2018-07-10T09:02:18Z</time>
<speed>0.00</speed>
</trkpt>
<trkpt lat="-6.965979" lon="-34.837147">
<ele>15.259999</ele>
<time>2018-07-10T09:07:26Z</time>
<speed>0.00</speed>
</trkpt>
<trkpt lat="-6.965983" lon="-34.837162">
<ele>13.770000</ele>
<time>2018-07-10T09:12:30Z</time>
<speed>0.84</speed>
</trkpt>
<trkpt lat="-6.965989" lon="-34.837349">
<ele>-3.380000</ele>
<time>2018-07-10T09:17:36Z</time>
<speed>0.00</speed>
</trkpt>
<trkpt lat="-6.966052" lon="-34.837193">
<ele>16.090000</ele>
<time>2018-07-10T09:22:41Z</time>
<speed>0.63</speed>
</trkpt>
<trkpt lat="-6.966063" lon="-34.837044">
<ele>10.610000</ele>
<time>2018-07-10T09:27:46Z</time>
<speed>0.00</speed>
</trkpt>
<trkpt lat="-6.965908" lon="-34.836945">
<ele>37.250000</ele>
<time>2018-07-10T09:32:51Z</time>
<speed>1.52</speed>
</trkpt>
<trkpt lat="-6.965947" lon="-34.837128">
<ele>6.400000</ele>
<time>2018-07-10T09:37:56Z</time>
<speed>0.00</speed>
</trkpt>
<trkpt lat="-6.965995" lon="-34.836987">
<ele>7.060000</ele>
<time>2018-07-10T09:43:00Z</time>
<speed>0.00</speed>
</trkpt>
<trkpt lat="-6.966026" lon="-34.837063">
<ele>36.559998</ele>
<time>2018-07-10T09:48:04Z</time>
<speed>0.00</speed>
</trkpt>
<trkpt lat="-6.966025" lon="-34.837063">
<ele>15.660000</ele>
<time>2018-07-10T09:53:10Z</time>
<speed>0.00</speed>
</trkpt>
<trkpt lat="-6.966022" lon="-34.836971">
<ele>67.099998</ele>
<time>2018-07-10T09:58:30Z</time>
<speed>0.09</speed>
</trkpt>
<trkpt lat="-6.965985" lon="-34.837135">
<ele>6.210000</ele>
<time>2018-07-10T10:03:36Z</time>
<speed>0.00</speed>
</trkpt>
<trkpt lat="-6.966038" lon="-34.836884">
<ele>43.250000</ele>
<time>2018-07-10T10:08:40Z</time>
<speed>0.05</speed>
</trkpt>
<trkpt lat="-6.965998" lon="-34.836964">
<ele>39.119999</ele>
<time>2018-07-10T10:13:46Z</time>
<speed>0.00</speed>
</trkpt>
<trkpt lat="-6.965933" lon="-34.837082">
<ele>9.530000</ele>
<time>2018-07-10T10:18:51Z</time>
<speed>0.00</speed>
</trkpt>
<trkpt lat="-6.965990" lon="-34.837120">
<ele>20.510000</ele>
<time>2018-07-10T10:23:56Z</time>
<speed>0.00</speed>
</trkpt>
<trkpt lat="-6.966002" lon="-34.837208">
<ele>-7.190000</ele>
<time>2018-07-10T10:29:14Z</time>
<speed>0.17</speed>
</trkpt>
<trkpt lat="-6.966005" lon="-34.837067">
<ele>10.309999</ele>
<time>2018-07-10T10:34:32Z</time>
<speed>0.00</speed>
</trkpt>
<trkpt lat="-6.965991" lon="-34.837166">
<ele>17.389999</ele>
<time>2018-07-10T10:39:59Z</time>
<speed>0.66</speed>
</trkpt>
<trkpt lat="-6.966069" lon="-34.837055">
<ele>13.070000</ele>
<time>2018-07-10T10:45:37Z</time>
<speed>0.00</speed>
</trkpt>
<trkpt lat="-6.965987" lon="-34.837032">
<ele>35.380001</ele>
<time>2018-07-10T10:51:51Z</time>
<speed>0.00</speed>
</trkpt>
<trkpt lat="-6.966038" lon="-34.837040">
<ele>27.650000</ele>
<time>2018-07-10T10:57:57Z</time>
<speed>0.00</speed>
</trkpt>
<trkpt lat="-6.965937" lon="-34.837383">
<ele>-6.440000</ele>
<time>2018-07-10T11:03:02Z</time>
<speed>0.00</speed>
</trkpt>
<trkpt lat="-6.966008" lon="-34.837059">
<ele>15.710000</ele>
<time>2018-07-10T11:08:07Z</time>
<speed>0.00</speed>
</trkpt>
<trkpt lat="-6.966039" lon="-34.837219">
<ele>1.820000</ele>
<time>2018-07-10T11:13:12Z</time>
<speed>0.00</speed>
</trkpt>
<trkpt lat="-6.965985" lon="-34.837013">
<ele>24.859999</ele>
<time>2018-07-10T11:18:17Z</time>
<speed>0.00</speed>
</trkpt>
<trkpt lat="-6.966049" lon="-34.837082">
<ele>23.779999</ele>
<time>2018-07-10T11:23:22Z</time>
<speed>0.00</speed>
</trkpt>
<trkpt lat="-6.966053" lon="-34.837040">
<ele>23.139999</ele>
<time>2018-07-10T11:28:27Z</time>
<speed>0.00</speed>
</trkpt>
<trkpt lat="-6.966071" lon="-34.837051">
<ele>20.650000</ele>
<time>2018-07-10T11:33:31Z</time>
<speed>0.00</speed>
</trkpt>
<trkpt lat="-6.966078" lon="-34.836987">
<ele>34.200001</ele>
<time>2018-07-10T11:38:35Z</time>
<speed>0.14</speed>
</trkpt>
<trkpt lat="-6.965961" lon="-34.837143">
<ele>18.779999</ele>
<time>2018-07-10T11:43:39Z</time>
<speed>0.60</speed>
</trkpt>
<trkpt lat="-6.965979" lon="-34.837143">
<ele>30.949999</ele>
<time>2018-07-10T11:48:57Z</time>
<speed>0.00</speed>
</trkpt>
<trkpt lat="-6.966003" lon="-34.837135">
<ele>25.510000</ele>
<time>2018-07-10T11:54:30Z</time>
<speed>0.05</speed>
</trkpt>
<trkpt lat="-6.965989" lon="-34.837109">
<ele>13.420000</ele>
<time>2018-07-10T11:59:54Z</time>
<speed>0.00</speed>
</trkpt>
<trkpt lat="-6.965965" lon="-34.837124">
<ele>22.350000</ele>
<time>2018-07-10T12:04:57Z</time>
<speed>0.26</speed>
</trkpt>
<trkpt lat="-6.965972" lon="-34.837189">
<ele>2.740000</ele>
<time>2018-07-10T12:10:02Z</time>
<speed>0.00</speed>
</trkpt>
<trkpt lat="-6.965997" lon="-34.837151">
<ele>19.910000</ele>
<time>2018-07-10T12:15:06Z</time>
<speed>0.00</speed>
</trkpt>
<trkpt lat="-6.966041" lon="-34.837173">
<ele>-7.550000</ele>
<time>2018-07-10T12:20:11Z</time>
<speed>0.00</speed>
</trkpt>
<trkpt lat="-6.965986" lon="-34.837135">
<ele>14.990000</ele>
<time>2018-07-10T12:25:15Z</time>
<speed>0.05</speed>
</trkpt>
<trkpt lat="-6.965992" lon="-34.837132">
<ele>7.990000</ele>
<time>2018-07-10T12:30:19Z</time>
<speed>0.00</speed>
</trkpt>
<trkpt lat="-6.966001" lon="-34.837139">
<ele>15.000000</ele>
<time>2018-07-10T12:35:23Z</time>
<speed>0.00</speed>
</trkpt>
<trkpt lat="-6.965941" lon="-34.837143">
<ele>26.010000</ele>
<time>2018-07-10T12:40:27Z</time>
<speed>0.00</speed>
</trkpt>
<trkpt lat="-6.966011" lon="-34.837128">
<ele>11.500000</ele>
<time>2018-07-10T12:45:32Z</time>
<speed>0.00</speed>
</trkpt>
<trkpt lat="-6.965997" lon="-34.837120">
<ele>13.099999</ele>
<time>2018-07-10T12:50:36Z</time>
<speed>0.18</speed>
</trkpt>
<trkpt lat="-6.966078" lon="-34.837173">
<ele>-31.279999</ele>
<time>2018-07-10T12:55:41Z</time>
<speed>0.00</speed>
</trkpt>
<trkpt lat="-6.965999" lon="-34.837185">
<ele>6.860000</ele>
<time>2018-07-10T13:00:45Z</time>
<speed>0.00</speed>
</trkpt>
<trkpt lat="-6.966002" lon="-34.837158">
<ele>10.550000</ele>
<time>2018-07-10T13:05:50Z</time>
<speed>0.00</speed>
</trkpt>
<trkpt lat="-6.965986" lon="-34.837093">
<ele>18.730000</ele>
<time>2018-07-10T13:10:54Z</time>
<speed>0.00</speed>
</trkpt>
<trkpt lat="-6.966027" lon="-34.837143">
<ele>8.270000</ele>
<time>2018-07-10T13:15:59Z</time>
<speed>0.00</speed>
</trkpt>
<trkpt lat="-6.965870" lon="-34.837151">
<ele>9.780000</ele>
<time>2018-07-10T13:21:04Z</time>
<speed>0.00</speed>
</trkpt>
<trkpt lat="-6.965937" lon="-34.837109">
<ele>5.360000</ele>
<time>2018-07-10T13:26:08Z</time>
<speed>0.00</speed>
</trkpt>
<trkpt lat="-6.965916" lon="-34.837067">
<ele>22.219999</ele>
<time>2018-07-10T13:31:12Z</time>
<speed>0.00</speed>
</trkpt>
<trkpt lat="-6.965986" lon="-34.837120">
<ele>9.940000</ele>
<time>2018-07-10T13:36:18Z</time>
<speed>0.00</speed>
</trkpt>
<trkpt lat="-6.965914" lon="-34.837158">
<ele>7.640000</ele>
<time>2018-07-10T13:41:23Z</time>
<speed>0.76</speed>
</trkpt>
<trkpt lat="-6.965919" lon="-34.837120">
<ele>-5.450000</ele>
<time>2018-07-10T13:46:27Z</time>
<speed>0.00</speed>
</trkpt>
<trkpt lat="-6.965975" lon="-34.836857">
<ele>14.570000</ele>
<time>2018-07-10T13:51:31Z</time>
<speed>0.00</speed>
</trkpt>
<trkpt lat="-6.966046" lon="-34.837074">
<ele>15.920000</ele>
<time>2018-07-10T13:56:36Z</time>
<speed>0.00</speed>
</trkpt>
<trkpt lat="-6.965987" lon="-34.837101">
<ele>12.759999</ele>
<time>2018-07-10T14:02:03Z</time>
<speed>0.11</speed>
</trkpt>
<trkpt lat="-6.966026" lon="-34.837132">
<ele>11.170000</ele>
<time>2018-07-10T14:07:09Z</time>
<speed>0.00</speed>
</trkpt>
<trkpt lat="-6.965955" lon="-34.837078">
<ele>12.650000</ele>
<time>2018-07-10T14:12:13Z</time>
<speed>0.00</speed>
</trkpt>
<trkpt lat="-6.966005" lon="-34.837105">
<ele>8.730000</ele>
<time>2018-07-10T14:17:16Z</time>
<speed>0.27</speed>
</trkpt>
<trkpt lat="-6.966008" lon="-34.837093">
<ele>11.530000</ele>
<time>2018-07-10T14:22:21Z</time>
<speed>0.00</speed>
</trkpt>
<trkpt lat="-6.966206" lon="-34.837193">
<ele>24.150000</ele>
<time>2018-07-10T14:27:26Z</time>
<speed>0.00</speed>
</trkpt>
<trkpt lat="-6.966026" lon="-34.837109">
<ele>8.190000</ele>
<time>2018-07-10T14:32:29Z</time>
<speed>0.05</speed>
</trkpt>
<trkpt lat="-6.965971" lon="-34.837093">
<ele>18.000000</ele>
<time>2018-07-10T14:37:34Z</time>
<speed>0.00</speed>
</trkpt>
<trkpt lat="-6.965953" lon="-34.837139">
<ele>12.889999</ele>
<time>2018-07-10T14:42:39Z</time>
<speed>0.00</speed>
</trkpt>
<trkpt lat="-6.965995" lon="-34.837093">
<ele>21.449999</ele>
<time>2018-07-10T14:47:44Z</time>
<speed>0.00</speed>
</trkpt>
<trkpt lat="-6.965998" lon="-34.837032">
<ele>17.359999</ele>
<time>2018-07-10T14:52:50Z</time>
<speed>0.00</speed>
</trkpt>
<trkpt lat="-6.966007" lon="-34.837120">
<ele>12.290000</ele>
<time>2018-07-10T14:57:55Z</time>
<speed>0.00</speed>
</trkpt>
<trkpt lat="-6.965994" lon="-34.837158">
<ele>8.429999</ele>
<time>2018-07-10T15:03:01Z</time>
<speed>0.00</speed>
</trkpt>
<trkpt lat="-6.965966" lon="-34.837105">
<ele>-25.180000</ele>
<time>2018-07-10T15:08:06Z</time>
<speed>0.00</speed>
</trkpt>
<trkpt lat="-6.965991" lon="-34.837215">
<ele>-20.209999</ele>
<time>2018-07-10T15:13:11Z</time>
<speed>0.00</speed>
</trkpt>
<trkpt lat="-6.966011" lon="-34.837170">
<ele>7.000000</ele>
<time>2018-07-10T15:18:17Z</time>
<speed>0.00</speed>
</trkpt>
<trkpt lat="-6.965969" lon="-34.837215">
<ele>28.330000</ele>
<time>2018-07-10T15:23:22Z</time>
<speed>0.00</speed>
</trkpt>
<trkpt lat="-6.966005" lon="-34.837158">
<ele>36.509998</ele>
<time>2018-07-10T15:28:29Z</time>
<speed>0.00</speed>
</trkpt>
<trkpt lat="-6.966008" lon="-34.837086">
<ele>18.039999</ele>
<time>2018-07-10T15:33:34Z</time>
<speed>0.00</speed>
</trkpt>
<trkpt lat="-6.965979" lon="-34.837093">
<ele>-20.939999</ele>
<time>2018-07-10T15:38:40Z</time>
<speed>0.00</speed>
</trkpt>
<trkpt lat="-6.965979" lon="-34.837070">
<ele>-2.420000</ele>
<time>2018-07-10T15:43:47Z</time>
<speed>0.00</speed>
</trkpt>
<trkpt lat="-6.965936" lon="-34.837101">
<ele>11.800000</ele>
<time>2018-07-10T15:48:55Z</time>
<speed>0.00</speed>
</trkpt>
<trkpt lat="-6.965959" lon="-34.837078">
<ele>10.870000</ele>
<time>2018-07-10T15:54:01Z</time>
<speed>0.00</speed>
</trkpt>
<trkpt lat="-6.966005" lon="-34.837135">
<ele>-4.920000</ele>
<time>2018-07-10T15:54:27Z</time>
<speed>0.42</speed>
</trkpt>
<trkpt lat="-6.965993" lon="-34.837105">
<ele>-0.080000</ele>
<time>2018-07-10T15:54:42Z</time>
<speed>0.19</speed>
</trkpt>
<trkpt lat="-6.966028" lon="-34.837124">
<ele>-7.400000</ele>
<time>2018-07-10T15:59:51Z</time>
<speed>0.00</speed>
</trkpt>
<trkpt lat="-6.965962" lon="-34.837044">
<ele>26.760000</ele>
<time>2018-07-10T16:05:03Z</time>
<speed>0.00</speed>
</trkpt>
<trkpt lat="-6.965982" lon="-34.837170">
<ele>25.699999</ele>
<time>2018-07-10T16:10:10Z</time>
<speed>0.00</speed>
</trkpt>
<trkpt lat="-6.966044" lon="-34.837200">
<ele>-35.660000</ele>
<time>2018-07-10T16:15:21Z</time>
<speed>0.00</speed>
</trkpt>
<trkpt lat="-6.965750" lon="-34.836800">
<ele>191.429993</ele>
<time>2018-07-10T16:20:32Z</time>
<speed>0.00</speed>
</trkpt>
<trkpt lat="-6.965962" lon="-34.837101">
<ele>14.559999</ele>
<time>2018-07-10T16:25:43Z</time>
<speed>0.00</speed>
</trkpt>
<trkpt lat="-6.965989" lon="-34.837132">
<ele>25.689999</ele>
<time>2018-07-10T16:30:52Z</time>
<speed>0.00</speed>
</trkpt>
<trkpt lat="-6.965993" lon="-34.837112">
<ele>50.939999</ele>
<time>2018-07-10T16:36:15Z</time>
<speed>0.10</speed>
</trkpt>
<trkpt lat="-6.965972" lon="-34.837143">
<ele>13.469999</ele>
<time>2018-07-10T16:41:22Z</time>
<speed>0.00</speed>
</trkpt>
<trkpt lat="-6.966057" lon="-34.837067">
<ele>9.630000</ele>
<time>2018-07-10T16:46:49Z</time>
<speed>0.45</speed>
</trkpt>
<trkpt lat="-6.966028" lon="-34.837093">
<ele>10.230000</ele>
<time>2018-07-10T16:52:18Z</time>
<speed>0.58</speed>
</trkpt>
<trkpt lat="-6.966012" lon="-34.837082">
<ele>-0.320000</ele>
<time>2018-07-10T16:58:59Z</time>
<speed>0.18</speed>
</trkpt>
<trkpt lat="-6.965923" lon="-34.836933">
<ele>35.320000</ele>
<time>2018-07-10T17:04:05Z</time>
<speed>0.00</speed>
</trkpt>
<trkpt lat="-6.966012" lon="-34.837074">
<ele>-17.900000</ele>
<time>2018-07-10T17:09:32Z</time>
<speed>0.18</speed>
</trkpt>
<trkpt lat="-6.966005" lon="-34.837105">
<ele>0.190000</ele>
<time>2018-07-10T17:14:57Z</time>
<speed>0.00</speed>
</trkpt>
<trkpt lat="-6.965990" lon="-34.837093">
<ele>12.009999</ele>
<time>2018-07-10T17:20:03Z</time>
<speed>0.00</speed>
</trkpt>
<trkpt lat="-6.966026" lon="-34.837078">
<ele>23.400000</ele>
<time>2018-07-10T17:25:09Z</time>
<speed>0.00</speed>
</trkpt>
<trkpt lat="-6.966015" lon="-34.837055">
<ele>-2.090000</ele>
<time>2018-07-10T17:30:15Z</time>
<speed>0.00</speed>
</trkpt>
<trkpt lat="-6.966001" lon="-34.837135">
<ele>-4.250000</ele>
<time>2018-07-10T17:35:21Z</time>
<speed>0.00</speed>
</trkpt>
<trkpt lat="-6.966095" lon="-34.837029">
<ele>2.030000</ele>
<time>2018-07-10T17:40:27Z</time>
<speed>0.00</speed>
</trkpt>
<trkpt lat="-6.966038" lon="-34.837082">
<ele>10.889999</ele>
<time>2018-07-10T17:45:32Z</time>
<speed>0.00</speed>
</trkpt>
<trkpt lat="-6.966029" lon="-34.837055">
<ele>2.650000</ele>
<time>2018-07-10T17:50:36Z</time>
<speed>0.08</speed>
</trkpt>
<trkpt lat="-6.965992" lon="-34.837063">
<ele>6.330000</ele>
<time>2018-07-10T17:55:42Z</time>
<speed>0.00</speed>
</trkpt>
<trkpt lat="-6.966015" lon="-34.837105">
<ele>0.560000</ele>
<time>2018-07-10T18:00:47Z</time>
<speed>0.00</speed>
</trkpt>
<trkpt lat="-6.966007" lon="-34.837120">
<ele>26.779999</ele>
<time>2018-07-10T18:05:52Z</time>
<speed>0.20</speed>
</trkpt>
<trkpt lat="-6.966028" lon="-34.837082">
<ele>0.990000</ele>
<time>2018-07-10T18:10:57Z</time>
<speed>0.08</speed>
</trkpt>
<trkpt lat="-6.966004" lon="-34.837097">
<ele>9.559999</ele>
<time>2018-07-10T18:16:01Z</time>
<speed>0.00</speed>
</trkpt>
<trkpt lat="-6.965930" lon="-34.837097">
<ele>-7.630000</ele>
<time>2018-07-10T18:21:06Z</time>
<speed>0.31</speed>
</trkpt>
<trkpt lat="-6.966018" lon="-34.837097">
<ele>23.219999</ele>
<time>2018-07-10T18:26:12Z</time>
<speed>0.00</speed>
</trkpt>
<trkpt lat="-6.965936" lon="-34.837070">
<ele>2.310000</ele>
<time>2018-07-10T18:31:18Z</time>
<speed>0.00</speed>
</trkpt>
<trkpt lat="-6.965884" lon="-34.837063">
<ele>13.139999</ele>
<time>2018-07-10T18:36:24Z</time>
<speed>0.00</speed>
</trkpt>
<trkpt lat="-6.965953" lon="-34.837105">
<ele>8.309999</ele>
<time>2018-07-10T18:41:28Z</time>
<speed>0.00</speed>
</trkpt>
<trkpt lat="-6.965996" lon="-34.837120">
<ele>-0.730000</ele>
<time>2018-07-10T18:46:33Z</time>
<speed>0.20</speed>
</trkpt>
<trkpt lat="-6.966023" lon="-34.837132">
<ele>-0.930000</ele>
<time>2018-07-10T18:51:38Z</time>
<speed>0.00</speed>
</trkpt>
<trkpt lat="-6.965968" lon="-34.837135">
<ele>18.580000</ele>
<time>2018-07-10T18:56:41Z</time>
<speed>0.25</speed>
</trkpt>
<trkpt lat="-6.965927" lon="-34.837128">
<ele>19.559999</ele>
<time>2018-07-10T19:01:44Z</time>
<speed>0.12</speed>
</trkpt>
<trkpt lat="-6.966009" lon="-34.837097">
<ele>5.500000</ele>
<time>2018-07-10T19:06:48Z</time>
<speed>0.14</speed>
</trkpt>
<trkpt lat="-6.965980" lon="-34.837116">
<ele>18.359999</ele>
<time>2018-07-10T19:11:53Z</time>
<speed>0.00</speed>
</trkpt>
<trkpt lat="-6.965949" lon="-34.837139">
<ele>-4.400000</ele>
<time>2018-07-10T19:16:58Z</time>
<speed>0.00</speed>
</trkpt>
<trkpt lat="-6.966055" lon="-34.837124">
<ele>-2.000000</ele>
<time>2018-07-10T19:22:04Z</time>
<speed>0.00</speed>
</trkpt>
<trkpt lat="-6.966050" lon="-34.837132">
<ele>20.719999</ele>
<time>2018-07-10T19:27:22Z</time>
<speed>0.02</speed>
</trkpt>
<trkpt lat="-6.966048" lon="-34.837017">
<ele>23.309999</ele>
<time>2018-07-10T19:32:28Z</time>
<speed>0.00</speed>
</trkpt>
<trkpt lat="-6.965680" lon="-34.837288">
<ele>-50.450001</ele>
<time>2018-07-10T19:38:05Z</time>
<speed>0.21</speed>
</trkpt>
<trkpt lat="-6.965789" lon="-34.837212">
<ele>-40.090000</ele>
<time>2018-07-10T19:43:24Z</time>
<speed>0.76</speed>
</trkpt>
<trkpt lat="-6.965999" lon="-34.837120">
<ele>22.570000</ele>
<time>2018-07-10T19:49:44Z</time>
<speed>0.00</speed>
</trkpt>
<trkpt lat="-6.965936" lon="-34.837170">
<ele>23.619999</ele>
<time>2018-07-10T19:54:49Z</time>
<speed>0.00</speed>
</trkpt>
<trkpt lat="-6.966014" lon="-34.837151">
<ele>14.969999</ele>
<time>2018-07-10T20:00:31Z</time>
<speed>0.21</speed>
</trkpt>
<trkpt lat="-6.966050" lon="-34.837120">
<ele>1.140000</ele>
<time>2018-07-10T20:07:20Z</time>
<speed>0.19</speed>
</trkpt>
<trkpt lat="-6.965978" lon="-34.837078">
<ele>14.759999</ele>
<time>2018-07-10T20:15:32Z</time>
<speed>0.00</speed>
</trkpt>
<trkpt lat="-6.966025" lon="-34.836971">
<ele>37.570000</ele>
<time>2018-07-10T20:20:54Z</time>
<speed>1.19</speed>
</trkpt>
<trkpt lat="-6.965950" lon="-34.837181">
<ele>27.650000</ele>
<time>2018-07-10T20:27:51Z</time>
<speed>0.00</speed>
</trkpt>
<trkpt lat="-6.966012" lon="-34.837093">
<ele>22.020000</ele>
<time>2018-07-10T20:32:57Z</time>
<speed>0.00</speed>
</trkpt>
<trkpt lat="-6.965960" lon="-34.837109">
<ele>11.010000</ele>
<time>2018-07-10T20:38:04Z</time>
<speed>0.00</speed>
</trkpt>
<trkpt lat="-6.965959" lon="-34.837147">
<ele>6.240000</ele>
<time>2018-07-10T20:43:11Z</time>
<speed>0.00</speed>
</trkpt>
<trkpt lat="-6.965882" lon="-34.837456">
<ele>-15.240000</ele>
<time>2018-07-10T20:48:16Z</time>
<speed>0.00</speed>
</trkpt>
<trkpt lat="-6.965998" lon="-34.837139">
<ele>25.480000</ele>
<time>2018-07-10T20:53:21Z</time>
<speed>0.00</speed>
</trkpt>
<trkpt lat="-6.965980" lon="-34.837158">
<ele>7.930000</ele>
<time>2018-07-10T20:58:25Z</time>
<speed>0.00</speed>
</trkpt>
<trkpt lat="-6.966011" lon="-34.837097">
<ele>26.609999</ele>
<time>2018-07-10T21:03:29Z</time>
<speed>0.00</speed>
</trkpt>
<trkpt lat="-6.965881" lon="-34.836811">
<ele>4.490000</ele>
<time>2018-07-10T21:08:57Z</time>
<speed>0.25</speed>
</trkpt>
<trkpt lat="-6.966036" lon="-34.837162">
<ele>15.270000</ele>
<time>2018-07-10T21:14:02Z</time>
<speed>0.00</speed>
</trkpt>
<trkpt lat="-6.965962" lon="-34.837105">
<ele>31.809999</ele>
<time>2018-07-10T21:19:06Z</time>
<speed>0.00</speed>
</trkpt>
<trkpt lat="-6.966063" lon="-34.837143">
<ele>13.620000</ele>
<time>2018-07-10T21:24:10Z</time>
<speed>0.00</speed>
</trkpt>
<trkpt lat="-6.966063" lon="-34.837101">
<ele>23.000000</ele>
<time>2018-07-10T21:29:32Z</time>
<speed>0.40</speed>
</trkpt>
<trkpt lat="-6.965980" lon="-34.837162">
<ele>5.550000</ele>
<time>2018-07-10T21:34:37Z</time>
<speed>0.00</speed>
</trkpt>
<trkpt lat="-6.966008" lon="-34.837090">
<ele>8.300000</ele>
<time>2018-07-10T21:39:41Z</time>
<speed>0.17</speed>
</trkpt>
<trkpt lat="-6.966055" lon="-34.837036">
<ele>31.529999</ele>
<time>2018-07-10T21:44:45Z</time>
<speed>0.00</speed>
</trkpt>
<trkpt lat="-6.966186" lon="-34.837009">
<ele>32.090000</ele>
<time>2018-07-10T21:49:50Z</time>
<speed>0.00</speed>
</trkpt>
<trkpt lat="-6.965940" lon="-34.837143">
<ele>11.559999</ele>
<time>2018-07-10T21:54:53Z</time>
<speed>0.00</speed>
</trkpt>
<trkpt lat="-6.966054" lon="-34.837128">
<ele>11.950000</ele>
<time>2018-07-10T21:59:57Z</time>
<speed>0.21</speed>
</trkpt>
<trkpt lat="-6.966126" lon="-34.837093">
<ele>10.710000</ele>
<time>2018-07-10T22:05:01Z</time>
<speed>0.00</speed>
</trkpt>
<trkpt lat="-6.966017" lon="-34.837128">
<ele>6.170000</ele>
<time>2018-07-10T22:10:05Z</time>
<speed>0.00</speed>
</trkpt>
<trkpt lat="-6.965926" lon="-34.837112">
<ele>28.490000</ele>
<time>2018-07-10T22:15:15Z</time>
<speed>1.44</speed>
</trkpt>
<trkpt lat="-6.966011" lon="-34.837097">
<ele>18.600000</ele>
<time>2018-07-10T22:20:19Z</time>
<speed>0.00</speed>
</trkpt>
<trkpt lat="-6.965926" lon="-34.837128">
<ele>14.960000</ele>
<time>2018-07-10T22:25:24Z</time>
<speed>0.00</speed>
</trkpt>
<trkpt lat="-6.965939" lon="-34.837093">
<ele>34.419998</ele>
<time>2018-07-10T22:30:29Z</time>
<speed>0.00</speed>
</trkpt>
<trkpt lat="-6.965994" lon="-34.837158">
<ele>10.830000</ele>
<time>2018-07-10T22:35:34Z</time>
<speed>0.00</speed>
</trkpt>
<trkpt lat="-6.965969" lon="-34.837093">
<ele>3.860000</ele>
<time>2018-07-10T22:40:39Z</time>
<speed>0.00</speed>
</trkpt>
<trkpt lat="-6.965941" lon="-34.837090">
<ele>7.540000</ele>
<time>2018-07-10T22:45:43Z</time>
<speed>0.00</speed>
</trkpt>
<trkpt lat="-6.965909" lon="-34.837143">
<ele>-2.600000</ele>
<time>2018-07-10T22:50:49Z</time>
<speed>0.00</speed>
</trkpt>
<trkpt lat="-6.965926" lon="-34.837158">
<ele>7.920000</ele>
<time>2018-07-10T22:55:55Z</time>
<speed>0.00</speed>
</trkpt>
<trkpt lat="-6.965945" lon="-34.837048">
<ele>26.189999</ele>
<time>2018-07-10T23:00:59Z</time>
<speed>0.00</speed>
</trkpt>
<trkpt lat="-6.965952" lon="-34.837029">
<ele>2.240000</ele>
<time>2018-07-10T23:06:13Z</time>
<speed>0.00</speed>
</trkpt>
<trkpt lat="-6.966006" lon="-34.837132">
<ele>-7.520000</ele>
<time>2018-07-10T23:11:18Z</time>
<speed>0.00</speed>
</trkpt>
<trkpt lat="-6.966048" lon="-34.837082">
<ele>20.119999</ele>
<time>2018-07-10T23:16:49Z</time>
<speed>0.47</speed>
</trkpt>
<trkpt lat="-6.966085" lon="-34.837105">
<ele>21.879999</ele>
<time>2018-07-10T23:22:08Z</time>
<speed>0.36</speed>
</trkpt>
<trkpt lat="-6.966020" lon="-34.837151">
<ele>9.900000</ele>
<time>2018-07-10T23:27:52Z</time>
<speed>0.00</speed>
</trkpt>
<trkpt lat="-6.966008" lon="-34.837246">
<ele>-45.410000</ele>
<time>2018-07-10T23:32:59Z</time>
<speed>0.00</speed>
</trkpt>
<trkpt lat="-6.966092" lon="-34.837109">
<ele>27.939999</ele>
<time>2018-07-10T23:38:10Z</time>
<speed>0.00</speed>
</trkpt>
<trkpt lat="-6.966095" lon="-34.837257">
<ele>-8.110000</ele>
<time>2018-07-10T23:43:19Z</time>
<speed>0.00</speed>
</trkpt>
<trkpt lat="-6.966117" lon="-34.837166">
<ele>1.660000</ele>
<time>2018-07-10T23:48:46Z</time>
<speed>0.17</speed>
</trkpt>
<trkpt lat="-6.966166" lon="-34.837181">
<ele>24.070000</ele>
<time>2018-07-10T23:54:20Z</time>
<speed>0.12</speed>
</trkpt>
<trkpt lat="-6.966099" lon="-34.837128">
<ele>13.490000</ele>
<time>2018-07-11T00:03:32Z</time>
<speed>0.00</speed>
</trkpt>
<trkpt lat="-6.966084" lon="-34.837139">
<ele>3.250000</ele>
<time>2018-07-11T00:18:22Z</time>
<speed>0.00</speed>
</trkpt>
<trkpt lat="-6.966118" lon="-34.837196">
<ele>30.549999</ele>
<time>2018-07-11T00:23:35Z</time>
<speed>0.75</speed>
</trkpt>
<trkpt lat="-6.966060" lon="-34.837067">
<ele>5.040000</ele>
<time>2018-07-11T00:28:41Z</time>
<speed>0.00</speed>
</trkpt>
<trkpt lat="-6.966108" lon="-34.837208">
<ele>11.130000</ele>
<time>2018-07-11T00:33:47Z</time>
<speed>0.00</speed>
</trkpt>
<trkpt lat="-6.966108" lon="-34.837162">
<ele>-6.520000</ele>
<time>2018-07-11T00:39:22Z</time>
<speed>0.45</speed>
</trkpt>
<trkpt lat="-6.966069" lon="-34.837093">
<ele>-22.269999</ele>
<time>2018-07-11T00:47:49Z</time>
<speed>0.02</speed>
</trkpt>
<trkpt lat="-6.966024" lon="-34.837151">
<ele>-41.160000</ele>
<time>2018-07-11T00:57:57Z</time>
<speed>0.00</speed>
</trkpt>
<trkpt lat="-6.966062" lon="-34.837109">
<ele>59.270000</ele>
<time>2018-07-11T01:03:06Z</time>
<speed>0.00</speed>
</trkpt>
<trkpt lat="-6.966096" lon="-34.837200">
<ele>16.359999</ele>
<time>2018-07-11T01:08:14Z</time>
<speed>0.00</speed>
</trkpt>
<trkpt lat="-6.966064" lon="-34.837151">
<ele>16.010000</ele>
<time>2018-07-11T01:13:24Z</time>
<speed>0.00</speed>
</trkpt>
<trkpt lat="-6.966153" lon="-34.837315">
<ele>47.399998</ele>
<time>2018-07-11T01:18:33Z</time>
<speed>0.00</speed>
</trkpt>
<trkpt lat="-6.966091" lon="-34.836941">
<ele>-31.549999</ele>
<time>2018-07-11T01:23:43Z</time>
<speed>0.00</speed>
</trkpt>
<trkpt lat="-6.966084" lon="-34.837128">
<ele>-14.380000</ele>
<time>2018-07-11T01:28:51Z</time>
<speed>0.00</speed>
</trkpt>
<trkpt lat="-6.966422" lon="-34.836666">
<ele>232.799988</ele>
<time>2018-07-11T01:34:11Z</time>
<speed>0.13</speed>
</trkpt>
<trkpt lat="-6.966002" lon="-34.837215">
<ele>10.940000</ele>
<time>2018-07-11T01:39:19Z</time>
<speed>0.00</speed>
</trkpt>
<trkpt lat="-6.966125" lon="-34.837200">
<ele>-6.640000</ele>
<time>2018-07-11T01:44:31Z</time>
<speed>0.31</speed>
</trkpt>
<trkpt lat="-6.966078" lon="-34.837048">
<ele>16.010000</ele>
<time>2018-07-11T01:49:50Z</time>
<speed>0.23</speed>
</trkpt>
<trkpt lat="-6.966057" lon="-34.837158">
<ele>11.400000</ele>
<time>2018-07-11T01:55:09Z</time>
<speed>0.52</speed>
</trkpt>
<trkpt lat="-6.965997" lon="-34.837425">
<ele>-8.450000</ele>
<time>2018-07-11T02:00:25Z</time>
<speed>0.20</speed>
</trkpt>
<trkpt lat="-6.966111" lon="-34.837208">
<ele>15.139999</ele>
<time>2018-07-11T02:05:45Z</time>
<speed>0.10</speed>
</trkpt>
<trkpt lat="-6.966051" lon="-34.837128">
<ele>8.010000</ele>
<time>2018-07-11T02:11:40Z</time>
<speed>0.12</speed>
</trkpt>
<trkpt lat="-6.966034" lon="-34.836983">
<ele>3.700000</ele>
<time>2018-07-11T02:18:23Z</time>
<speed>0.91</speed>
</trkpt>
<trkpt lat="-6.966045" lon="-34.837154">
<ele>11.860000</ele>
<time>2018-07-11T02:26:17Z</time>
<speed>0.00</speed>
</trkpt>
<trkpt lat="-6.966073" lon="-34.837162">
<ele>13.020000</ele>
<time>2018-07-11T02:31:22Z</time>
<speed>0.00</speed>
</trkpt>
<trkpt lat="-6.966028" lon="-34.837154">
<ele>-2.150000</ele>
<time>2018-07-11T02:36:28Z</time>
<speed>0.00</speed>
</trkpt>
<trkpt lat="-6.966079" lon="-34.837154">
<ele>6.590000</ele>
<time>2018-07-11T02:41:35Z</time>
<speed>0.00</speed>
</trkpt>
<trkpt lat="-6.966086" lon="-34.837143">
<ele>-1.990000</ele>
<time>2018-07-11T02:46:44Z</time>
<speed>0.00</speed>
</trkpt>
<trkpt lat="-6.966137" lon="-34.837189">
<ele>-0.130000</ele>
<time>2018-07-11T02:51:49Z</time>
<speed>0.00</speed>
</trkpt>
<trkpt lat="-6.965934" lon="-34.837173">
<ele>16.119999</ele>
<time>2018-07-11T02:56:55Z</time>
<speed>0.00</speed>
</trkpt>
</trkseg>
</trk>
<trk>
<name>20180818-112754(22)</name>
<desc>Color:004000ff</desc>
<trkseg>
<trkpt lat="-7.170740" lon="-34.845127">
<ele>42.820000</ele>
<time>2018-07-10T12:33:43Z</time>
<speed>1.43</speed>
</trkpt>
<trkpt lat="-7.170146" lon="-34.842403">
<ele>172.269989</ele>
<time>2018-07-10T12:39:15Z</time>
<speed>0.03</speed>
</trkpt>
<trkpt lat="-7.163667" lon="-34.828392">
<ele>160.449997</ele>
<time>2018-07-10T12:44:49Z</time>
<speed>10.27</speed>
</trkpt>
<trkpt lat="-7.165666" lon="-34.796303">
<ele>139.220001</ele>
<time>2018-07-10T12:51:46Z</time>
<speed>5.84</speed>
</trkpt>
<trkpt lat="-7.164894" lon="-34.796165">
<ele>124.000000</ele>
<time>2018-07-10T13:01:27Z</time>
<speed>2.98</speed>
</trkpt>
<trkpt lat="-7.168774" lon="-34.834183">
<ele>116.219994</ele>
<time>2018-07-10T13:12:09Z</time>
<speed>10.28</speed>
</trkpt>
<trkpt lat="-7.169003" lon="-34.838341">
<ele>98.259995</ele>
<time>2018-07-10T13:22:21Z</time>
<speed>0.10</speed>
</trkpt>
</trkseg>
</trk>
<trk>
<name>20180813-102505(3)</name>
<desc>Color:004000ff</desc>
<trkseg>
<trkpt lat="-7.170740" lon="-34.845127">
<ele>42.820000</ele>
<time>2018-07-10T12:33:43Z</time>
<speed>1.43</speed>
</trkpt>
<trkpt lat="-7.170146" lon="-34.842403">
<ele>172.269989</ele>
<time>2018-07-10T12:39:15Z</time>
<speed>0.03</speed>
</trkpt>
<trkpt lat="-7.163667" lon="-34.828392">
<ele>160.449997</ele>
<time>2018-07-10T12:44:49Z</time>
<speed>10.27</speed>
</trkpt>
<trkpt lat="-7.165666" lon="-34.796303">
<ele>139.220001</ele>
<time>2018-07-10T12:51:46Z</time>
<speed>5.84</speed>
</trkpt>
<trkpt lat="-7.164894" lon="-34.796165">
<ele>124.000000</ele>
<time>2018-07-10T13:01:27Z</time>
<speed>2.98</speed>
</trkpt>
<trkpt lat="-7.168774" lon="-34.834183">
<ele>116.219994</ele>
<time>2018-07-10T13:12:09Z</time>
<speed>10.28</speed>
</trkpt>
<trkpt lat="-7.169003" lon="-34.838341">
<ele>98.259995</ele>
<time>2018-07-10T13:22:21Z</time>
<speed>0.10</speed>
</trkpt>
</trkseg>
</trk>
<trk>
<name>20180818-112754(23)</name>
<desc>Color:004000ff</desc>
<trkseg>
<trkpt lat="-7.165178" lon="-34.842121">
<ele>46.009998</ele>
<time>2018-07-10T12:41:11Z</time>
<speed>5.03</speed>
</trkpt>
<trkpt lat="-7.160690" lon="-34.819054">
<ele>36.380001</ele>
<time>2018-07-10T12:46:23Z</time>
<speed>11.92</speed>
</trkpt>
<trkpt lat="-7.169223" lon="-34.838509">
<ele>54.110001</ele>
<time>2018-07-10T13:17:08Z</time>
<speed>0.00</speed>
</trkpt>
</trkseg>
</trk>
<trk>
<name>20180813-110803(10)</name>
<desc>Color:004000ff</desc>
<trkseg>
<trkpt lat="-7.165178" lon="-34.842121">
<ele>46.009998</ele>
<time>2018-07-10T12:41:11Z</time>
<speed>5.03</speed>
</trkpt>
<trkpt lat="-7.160690" lon="-34.819054">
<ele>36.380001</ele>
<time>2018-07-10T12:46:23Z</time>
<speed>11.92</speed>
</trkpt>
<trkpt lat="-7.169223" lon="-34.838509">
<ele>54.110001</ele>
<time>2018-07-10T13:17:08Z</time>
<speed>0.00</speed>
</trkpt>
</trkseg>
</trk>
<trk>
<name>20180818-112754(24)</name>
<desc>Color:004000ff</desc>
<trkseg>
<trkpt lat="-6.966097" lon="-34.837032">
<ele>-25.930000</ele>
<time>2018-07-11T03:02:23Z</time>
<speed>1.03</speed>
</trkpt>
<trkpt lat="-6.966077" lon="-34.837116">
<ele>9.500000</ele>
<time>2018-07-11T03:07:51Z</time>
<speed>0.23</speed>
</trkpt>
<trkpt lat="-6.965952" lon="-34.837070">
<ele>19.260000</ele>
<time>2018-07-11T03:13:36Z</time>
<speed>0.00</speed>
</trkpt>
<trkpt lat="-6.966036" lon="-34.837086">
<ele>10.530000</ele>
<time>2018-07-11T03:18:44Z</time>
<speed>0.20</speed>
</trkpt>
<trkpt lat="-6.966160" lon="-34.837105">
<ele>-4.030000</ele>
<time>2018-07-11T03:23:50Z</time>
<speed>0.00</speed>
</trkpt>
<trkpt lat="-6.966129" lon="-34.837086">
<ele>-11.639999</ele>
<time>2018-07-11T03:28:56Z</time>
<speed>0.00</speed>
</trkpt>
<trkpt lat="-6.966132" lon="-34.837082">
<ele>4.650000</ele>
<time>2018-07-11T03:34:01Z</time>
<speed>0.00</speed>
</trkpt>
<trkpt lat="-6.966094" lon="-34.837166">
<ele>8.120000</ele>
<time>2018-07-11T03:39:31Z</time>
<speed>0.15</speed>
</trkpt>
<trkpt lat="-6.966039" lon="-34.837170">
<ele>2.070000</ele>
<time>2018-07-11T03:44:37Z</time>
<speed>0.00</speed>
</trkpt>
<trkpt lat="-6.966102" lon="-34.837162">
<ele>-5.150000</ele>
<time>2018-07-11T03:49:42Z</time>
<speed>0.00</speed>
</trkpt>
<trkpt lat="-6.966120" lon="-34.837135">
<ele>-2.310000</ele>
<time>2018-07-11T03:54:46Z</time>
<speed>0.00</speed>
</trkpt>
<trkpt lat="-6.965938" lon="-34.837242">
<ele>-19.959999</ele>
<time>2018-07-11T03:59:52Z</time>
<speed>0.00</speed>
</trkpt>
<trkpt lat="-6.966105" lon="-34.837093">
<ele>15.839999</ele>
<time>2018-07-11T04:04:57Z</time>
<speed>0.00</speed>
</trkpt>
<trkpt lat="-6.966056" lon="-34.837143">
<ele>5.720000</ele>
<time>2018-07-11T04:10:39Z</time>
<speed>0.38</speed>
</trkpt>
<trkpt lat="-6.966131" lon="-34.837303">
<ele>16.180000</ele>
<time>2018-07-11T04:16:22Z</time>
<speed>0.12</speed>
</trkpt>
<trkpt lat="-6.966032" lon="-34.837097">
<ele>19.199999</ele>
<time>2018-07-11T04:23:23Z</time>
<speed>0.00</speed>
</trkpt>
<trkpt lat="-6.966196" lon="-34.837231">
<ele>1.030000</ele>
<time>2018-07-11T04:28:58Z</time>
<speed>0.09</speed>
</trkpt>
<trkpt lat="-6.966051" lon="-34.837009">
<ele>3.450000</ele>
<time>2018-07-11T04:36:02Z</time>
<speed>0.22</speed>
</trkpt>
<trkpt lat="-6.966109" lon="-34.837059">
<ele>11.630000</ele>
<time>2018-07-11T04:43:56Z</time>
<speed>0.00</speed>
</trkpt>
<trkpt lat="-6.966064" lon="-34.837063">
<ele>13.590000</ele>
<time>2018-07-11T04:49:01Z</time>
<speed>0.00</speed>
</trkpt>
<trkpt lat="-6.966052" lon="-34.837017">
<ele>21.500000</ele>
<time>2018-07-11T04:54:07Z</time>
<speed>0.00</speed>
</trkpt>
<trkpt lat="-6.966031" lon="-34.837139">
<ele>3.220000</ele>
<time>2018-07-11T04:59:16Z</time>
<speed>0.41</speed>
</trkpt>
<trkpt lat="-6.965942" lon="-34.837101">
<ele>-20.029999</ele>
<time>2018-07-11T05:04:22Z</time>
<speed>0.00</speed>
</trkpt>
<trkpt lat="-6.966147" lon="-34.837086">
<ele>26.879999</ele>
<time>2018-07-11T05:09:30Z</time>
<speed>0.00</speed>
</trkpt>
<trkpt lat="-6.966138" lon="-34.837200">
<ele>-5.350000</ele>
<time>2018-07-11T05:14:36Z</time>
<speed>0.85</speed>
</trkpt>
<trkpt lat="-6.966004" lon="-34.837219">
<ele>-24.750000</ele>
<time>2018-07-11T05:19:52Z</time>
<speed>0.51</speed>
</trkpt>
<trkpt lat="-6.966105" lon="-34.837154">
<ele>31.510000</ele>
<time>2018-07-11T05:24:59Z</time>
<speed>0.00</speed>
</trkpt>
<trkpt lat="-6.966040" lon="-34.837067">
<ele>53.739998</ele>
<time>2018-07-11T05:30:07Z</time>
<speed>0.19</speed>
</trkpt>
<trkpt lat="-6.966092" lon="-34.837078">
<ele>29.889999</ele>
<time>2018-07-11T05:35:34Z</time>
<speed>0.09</speed>
</trkpt>
<trkpt lat="-6.966061" lon="-34.837124">
<ele>11.219999</ele>
<time>2018-07-11T05:40:46Z</time>
<speed>0.00</speed>
</trkpt>
<trkpt lat="-6.965988" lon="-34.837101">
<ele>4.570000</ele>
<time>2018-07-11T05:45:55Z</time>
<speed>0.00</speed>
</trkpt>
<trkpt lat="-6.966084" lon="-34.837227">
<ele>-14.460000</ele>
<time>2018-07-11T05:51:02Z</time>
<speed>0.00</speed>
</trkpt>
<trkpt lat="-6.966043" lon="-34.837219">
<ele>-26.019999</ele>
<time>2018-07-11T05:56:13Z</time>
<speed>0.56</speed>
</trkpt>
<trkpt lat="-6.966067" lon="-34.837128">
<ele>18.059999</ele>
<time>2018-07-11T06:01:24Z</time>
<speed>0.00</speed>
</trkpt>
<trkpt lat="-6.966082" lon="-34.837112">
<ele>28.090000</ele>
<time>2018-07-11T06:06:34Z</time>
<speed>0.00</speed>
</trkpt>
<trkpt lat="-6.966128" lon="-34.837116">
<ele>-1.530000</ele>
<time>2018-07-11T06:12:05Z</time>
<speed>0.34</speed>
</trkpt>
<trkpt lat="-6.966059" lon="-34.836987">
<ele>33.059998</ele>
<time>2018-07-11T06:18:00Z</time>
<speed>0.00</speed>
</trkpt>
<trkpt lat="-6.966030" lon="-34.837090">
<ele>30.689999</ele>
<time>2018-07-11T06:24:10Z</time>
<speed>0.14</speed>
</trkpt>
<trkpt lat="-6.966010" lon="-34.837048">
<ele>26.760000</ele>
<time>2018-07-11T06:31:20Z</time>
<speed>0.28</speed>
</trkpt>
<trkpt lat="-6.966033" lon="-34.837132">
<ele>-0.630000</ele>
<time>2018-07-11T06:40:20Z</time>
<speed>0.15</speed>
</trkpt>
<trkpt lat="-6.966096" lon="-34.837273">
<ele>28.519999</ele>
<time>2018-07-11T06:49:36Z</time>
<speed>0.00</speed>
</trkpt>
<trkpt lat="-6.966115" lon="-34.837124">
<ele>2.230000</ele>
<time>2018-07-11T06:54:45Z</time>
<speed>0.00</speed>
</trkpt>
<trkpt lat="-6.966165" lon="-34.837311">
<ele>-53.770000</ele>
<time>2018-07-11T06:59:56Z</time>
<speed>0.43</speed>
</trkpt>
<trkpt lat="-6.966338" lon="-34.837189">
<ele>-86.650002</ele>
<time>2018-07-11T07:05:15Z</time>
<speed>0.00</speed>
</trkpt>
<trkpt lat="-6.965872" lon="-34.837132">
<ele>46.700001</ele>
<time>2018-07-11T07:11:20Z</time>
<speed>0.00</speed>
</trkpt>
<trkpt lat="-6.966018" lon="-34.837124">
<ele>25.849998</ele>
<time>2018-07-11T07:16:35Z</time>
<speed>0.00</speed>
</trkpt>
<trkpt lat="-6.966073" lon="-34.837101">
<ele>6.880000</ele>
<time>2018-07-11T07:21:41Z</time>
<speed>0.00</speed>
</trkpt>
<trkpt lat="-6.966192" lon="-34.836994">
<ele>8.960000</ele>
<time>2018-07-11T07:26:46Z</time>
<speed>0.00</speed>
</trkpt>
<trkpt lat="-6.966007" lon="-34.837059">
<ele>39.049999</ele>
<time>2018-07-11T07:32:06Z</time>
<speed>0.46</speed>
</trkpt>
<trkpt lat="-6.966228" lon="-34.837090">
<ele>32.880001</ele>
<time>2018-07-11T07:37:15Z</time>
<speed>0.00</speed>
</trkpt>
<trkpt lat="-6.965977" lon="-34.837193">
<ele>-7.500000</ele>
<time>2018-07-11T07:42:50Z</time>
<speed>0.12</speed>
</trkpt>
<trkpt lat="-6.966052" lon="-34.837181">
<ele>-6.040000</ele>
<time>2018-07-11T07:48:53Z</time>
<speed>0.00</speed>
</trkpt>
<trkpt lat="-6.966038" lon="-34.837116">
<ele>24.959999</ele>
<time>2018-07-11T07:54:00Z</time>
<speed>0.00</speed>
</trkpt>
<trkpt lat="-6.966041" lon="-34.837204">
<ele>2.950000</ele>
<time>2018-07-11T07:59:15Z</time>
<speed>0.00</speed>
</trkpt>
<trkpt lat="-6.966066" lon="-34.837143">
<ele>35.239998</ele>
<time>2018-07-11T08:04:28Z</time>
<speed>0.00</speed>
</trkpt>
<trkpt lat="-6.966023" lon="-34.837273">
<ele>-10.200000</ele>
<time>2018-07-11T08:10:02Z</time>
<speed>0.45</speed>
</trkpt>
<trkpt lat="-6.965989" lon="-34.837078">
<ele>21.100000</ele>
<time>2018-07-11T08:16:43Z</time>
<speed>0.00</speed>
</trkpt>
<trkpt lat="-6.966039" lon="-34.837101">
<ele>68.729996</ele>
<time>2018-07-11T08:21:57Z</time>
<speed>0.00</speed>
</trkpt>
<trkpt lat="-6.966009" lon="-34.837090">
<ele>25.289999</ele>
<time>2018-07-11T08:27:08Z</time>
<speed>0.00</speed>
</trkpt>
<trkpt lat="-6.966075" lon="-34.837158">
<ele>0.980000</ele>
<time>2018-07-11T08:32:23Z</time>
<speed>0.13</speed>
</trkpt>
<trkpt lat="-6.966118" lon="-34.837048">
<ele>80.199997</ele>
<time>2018-07-11T08:37:35Z</time>
<speed>0.66</speed>
</trkpt>
<trkpt lat="-6.966087" lon="-34.837120">
<ele>51.649998</ele>
<time>2018-07-11T08:42:45Z</time>
<speed>0.00</speed>
</trkpt>
<trkpt lat="-6.966161" lon="-34.837246">
<ele>57.809998</ele>
<time>2018-07-11T08:47:55Z</time>
<speed>0.00</speed>
</trkpt>
<trkpt lat="-6.966080" lon="-34.837158">
<ele>-4.720000</ele>
<time>2018-07-11T08:53:01Z</time>
<speed>0.00</speed>
</trkpt>
<trkpt lat="-6.966038" lon="-34.837158">
<ele>-10.740000</ele>
<time>2018-07-11T08:58:06Z</time>
<speed>0.00</speed>
</trkpt>
<trkpt lat="-6.966071" lon="-34.837185">
<ele>7.620000</ele>
<time>2018-07-11T09:03:10Z</time>
<speed>0.00</speed>
</trkpt>
<trkpt lat="-6.966041" lon="-34.837158">
<ele>-5.260000</ele>
<time>2018-07-11T09:08:15Z</time>
<speed>0.00</speed>
</trkpt>
<trkpt lat="-6.966007" lon="-34.837219">
<ele>-54.239998</ele>
<time>2018-07-11T09:13:24Z</time>
<speed>0.00</speed>
</trkpt>
<trkpt lat="-6.966034" lon="-34.837135">
<ele>-8.160000</ele>
<time>2018-07-11T09:18:31Z</time>
<speed>0.00</speed>
</trkpt>
<trkpt lat="-6.966132" lon="-34.837063">
<ele>26.490000</ele>
<time>2018-07-11T09:23:36Z</time>
<speed>0.00</speed>
</trkpt>
<trkpt lat="-6.966149" lon="-34.837265">
<ele>3.770000</ele>
<time>2018-07-11T09:28:40Z</time>
<speed>0.00</speed>
</trkpt>
<trkpt lat="-6.966067" lon="-34.837120">
<ele>18.549999</ele>
<time>2018-07-11T09:33:44Z</time>
<speed>0.00</speed>
</trkpt>
<trkpt lat="-6.966100" lon="-34.837044">
<ele>19.029999</ele>
<time>2018-07-11T09:39:10Z</time>
<speed>0.26</speed>
</trkpt>
<trkpt lat="-6.966075" lon="-34.837132">
<ele>4.980000</ele>
<time>2018-07-11T09:44:15Z</time>
<speed>0.00</speed>
</trkpt>
<trkpt lat="-6.966072" lon="-34.837200">
<ele>3.330000</ele>
<time>2018-07-11T09:49:19Z</time>
<speed>0.00</speed>
</trkpt>
<trkpt lat="-6.966031" lon="-34.837246">
<ele>-49.730000</ele>
<time>2018-07-11T09:54:27Z</time>
<speed>0.00</speed>
</trkpt>
<trkpt lat="-6.966068" lon="-34.837143">
<ele>1.210000</ele>
<time>2018-07-11T10:00:02Z</time>
<speed>0.17</speed>
</trkpt>
<trkpt lat="-6.966070" lon="-34.837128">
<ele>16.230000</ele>
<time>2018-07-11T10:05:11Z</time>
<speed>0.00</speed>
</trkpt>
<trkpt lat="-6.966081" lon="-34.837196">
<ele>7.260000</ele>
<time>2018-07-11T10:10:15Z</time>
<speed>0.16</speed>
</trkpt>
<trkpt lat="-6.966033" lon="-34.837067">
<ele>12.820000</ele>
<time>2018-07-11T10:15:20Z</time>
<speed>0.00</speed>
</trkpt>
<trkpt lat="-6.966078" lon="-34.837158">
<ele>0.660000</ele>
<time>2018-07-11T10:20:24Z</time>
<speed>0.00</speed>
</trkpt>
<trkpt lat="-6.966115" lon="-34.837204">
<ele>-5.420000</ele>
<time>2018-07-11T10:25:29Z</time>
<speed>0.00</speed>
</trkpt>
<trkpt lat="-6.966044" lon="-34.837162">
<ele>-6.340000</ele>
<time>2018-07-11T10:30:33Z</time>
<speed>0.00</speed>
</trkpt>
<trkpt lat="-6.966082" lon="-34.837093">
<ele>37.259998</ele>
<time>2018-07-11T10:35:43Z</time>
<speed>0.00</speed>
</trkpt>
<trkpt lat="-6.966217" lon="-34.837074">
<ele>82.449997</ele>
<time>2018-07-11T10:40:50Z</time>
<speed>0.00</speed>
</trkpt>
<trkpt lat="-6.966128" lon="-34.837101">
<ele>41.340000</ele>
<time>2018-07-11T10:45:55Z</time>
<speed>0.00</speed>
</trkpt>
<trkpt lat="-6.966035" lon="-34.837173">
<ele>1.490000</ele>
<time>2018-07-11T10:51:00Z</time>
<speed>0.00</speed>
</trkpt>
<trkpt lat="-6.966059" lon="-34.837246">
<ele>5.170000</ele>
<time>2018-07-11T10:56:07Z</time>
<speed>0.00</speed>
</trkpt>
<trkpt lat="-6.966048" lon="-34.837143">
<ele>18.080000</ele>
<time>2018-07-11T11:01:12Z</time>
<speed>0.00</speed>
</trkpt>
<trkpt lat="-6.966114" lon="-34.837151">
<ele>24.250000</ele>
<time>2018-07-11T11:06:17Z</time>
<speed>0.00</speed>
</trkpt>
<trkpt lat="-6.966063" lon="-34.837132">
<ele>1.720000</ele>
<time>2018-07-11T11:11:33Z</time>
<speed>0.13</speed>
</trkpt>
<trkpt lat="-6.966025" lon="-34.837059">
<ele>48.289997</ele>
<time>2018-07-11T11:16:44Z</time>
<speed>0.79</speed>
</trkpt>
<trkpt lat="-6.966076" lon="-34.837208">
<ele>9.900000</ele>
<time>2018-07-11T11:21:48Z</time>
<speed>0.00</speed>
</trkpt>
<trkpt lat="-6.966035" lon="-34.837143">
<ele>-12.440000</ele>
<time>2018-07-11T11:26:57Z</time>
<speed>0.28</speed>
</trkpt>
<trkpt lat="-6.966075" lon="-34.837215">
<ele>6.340000</ele>
<time>2018-07-11T11:32:01Z</time>
<speed>0.00</speed>
</trkpt>
<trkpt lat="-6.966090" lon="-34.837196">
<ele>16.379999</ele>
<time>2018-07-11T11:37:22Z</time>
<speed>0.22</speed>
</trkpt>
<trkpt lat="-6.966114" lon="-34.837250">
<ele>20.670000</ele>
<time>2018-07-11T11:42:35Z</time>
<speed>0.09</speed>
</trkpt>
<trkpt lat="-6.966037" lon="-34.837208">
<ele>1.250000</ele>
<time>2018-07-11T11:47:39Z</time>
<speed>0.00</speed>
</trkpt>
<trkpt lat="-6.966089" lon="-34.837250">
<ele>4.090000</ele>
<time>2018-07-11T11:52:44Z</time>
<speed>0.00</speed>
</trkpt>
<trkpt lat="-6.966032" lon="-34.837170">
<ele>17.340000</ele>
<time>2018-07-11T11:57:58Z</time>
<speed>0.42</speed>
</trkpt>
<trkpt lat="-6.966130" lon="-34.837246">
<ele>0.760000</ele>
<time>2018-07-11T12:03:03Z</time>
<speed>0.00</speed>
</trkpt>
<trkpt lat="-6.966105" lon="-34.837162">
<ele>14.860000</ele>
<time>2018-07-11T12:08:09Z</time>
<speed>0.00</speed>
</trkpt>
<trkpt lat="-6.966181" lon="-34.837223">
<ele>22.340000</ele>
<time>2018-07-11T12:13:13Z</time>
<speed>0.00</speed>
</trkpt>
<trkpt lat="-6.966130" lon="-34.837021">
<ele>13.110000</ele>
<time>2018-07-11T12:18:17Z</time>
<speed>0.00</speed>
</trkpt>
<trkpt lat="-6.966075" lon="-34.837231">
<ele>14.650000</ele>
<time>2018-07-11T12:23:24Z</time>
<speed>0.00</speed>
</trkpt>
<trkpt lat="-6.966040" lon="-34.837109">
<ele>10.230000</ele>
<time>2018-07-11T12:28:31Z</time>
<speed>0.00</speed>
</trkpt>
<trkpt lat="-6.966055" lon="-34.837193">
<ele>58.849998</ele>
<time>2018-07-11T12:33:51Z</time>
<speed>0.13</speed>
</trkpt>
<trkpt lat="-6.966083" lon="-34.837181">
<ele>11.830000</ele>
<time>2018-07-11T12:38:59Z</time>
<speed>0.00</speed>
</trkpt>
<trkpt lat="-6.966067" lon="-34.837063">
<ele>3.240000</ele>
<time>2018-07-11T12:44:04Z</time>
<speed>0.00</speed>
</trkpt>
<trkpt lat="-6.966204" lon="-34.837112">
<ele>23.330000</ele>
<time>2018-07-11T12:49:41Z</time>
<speed>0.25</speed>
</trkpt>
<trkpt lat="-6.966113" lon="-34.837212">
<ele>3.370000</ele>
<time>2018-07-11T12:55:32Z</time>
<speed>0.26</speed>
</trkpt>
<trkpt lat="-6.966122" lon="-34.837223">
<ele>-4.720000</ele>
<time>2018-07-11T13:02:50Z</time>
<speed>0.43</speed>
</trkpt>
<trkpt lat="-6.966089" lon="-34.837196">
<ele>5.960000</ele>
<time>2018-07-11T13:07:56Z</time>
<speed>0.00</speed>
</trkpt>
<trkpt lat="-6.966174" lon="-34.837219">
<ele>8.530000</ele>
<time>2018-07-11T13:13:00Z</time>
<speed>0.00</speed>
</trkpt>
<trkpt lat="-6.966214" lon="-34.837250">
<ele>11.370000</ele>
<time>2018-07-11T13:18:05Z</time>
<speed>0.00</speed>
</trkpt>
<trkpt lat="-6.966030" lon="-34.837036">
<ele>20.949999</ele>
<time>2018-07-11T13:23:09Z</time>
<speed>0.66</speed>
</trkpt>
<trkpt lat="-6.966045" lon="-34.837116">
<ele>14.520000</ele>
<time>2018-07-11T13:28:13Z</time>
<speed>0.00</speed>
</trkpt>
<trkpt lat="-6.966163" lon="-34.837151">
<ele>24.059999</ele>
<time>2018-07-11T13:33:27Z</time>
<speed>1.16</speed>
</trkpt>
<trkpt lat="-6.966197" lon="-34.837311">
<ele>0.350000</ele>
<time>2018-07-11T13:38:54Z</time>
<speed>0.29</speed>
</trkpt>
<trkpt lat="-6.966116" lon="-34.837246">
<ele>2.760000</ele>
<time>2018-07-11T13:44:01Z</time>
<speed>0.00</speed>
</trkpt>
<trkpt lat="-6.966139" lon="-34.837246">
<ele>10.880000</ele>
<time>2018-07-11T13:49:05Z</time>
<speed>0.00</speed>
</trkpt>
<trkpt lat="-6.966089" lon="-34.837147">
<ele>20.160000</ele>
<time>2018-07-11T13:54:10Z</time>
<speed>0.00</speed>
</trkpt>
<trkpt lat="-6.966058" lon="-34.837059">
<ele>26.840000</ele>
<time>2018-07-11T13:59:31Z</time>
<speed>0.12</speed>
</trkpt>
<trkpt lat="-6.966083" lon="-34.837204">
<ele>3.880000</ele>
<time>2018-07-11T14:04:37Z</time>
<speed>0.00</speed>
</trkpt>
<trkpt lat="-6.965999" lon="-34.836876">
<ele>45.379997</ele>
<time>2018-07-11T14:09:42Z</time>
<speed>0.00</speed>
</trkpt>
<trkpt lat="-6.966107" lon="-34.837124">
<ele>21.080000</ele>
<time>2018-07-11T14:14:46Z</time>
<speed>0.00</speed>
</trkpt>
<trkpt lat="-6.966181" lon="-34.837093">
<ele>-9.710000</ele>
<time>2018-07-11T14:20:13Z</time>
<speed>0.51</speed>
</trkpt>
<trkpt lat="-6.965984" lon="-34.837276">
<ele>-27.969999</ele>
<time>2018-07-11T14:25:40Z</time>
<speed>0.22</speed>
</trkpt>
<trkpt lat="-6.966064" lon="-34.837223">
<ele>41.379997</ele>
<time>2018-07-11T14:31:45Z</time>
<speed>0.00</speed>
</trkpt>
<trkpt lat="-6.966013" lon="-34.837070">
<ele>41.719997</ele>
<time>2018-07-11T14:37:20Z</time>
<speed>0.30</speed>
</trkpt>
<trkpt lat="-6.965990" lon="-34.837059">
<ele>63.520000</ele>
<time>2018-07-11T14:44:18Z</time>
<speed>0.00</speed>
</trkpt>
<trkpt lat="-6.966140" lon="-34.837193">
<ele>10.969999</ele>
<time>2018-07-11T14:49:25Z</time>
<speed>0.00</speed>
</trkpt>
<trkpt lat="-6.966104" lon="-34.837212">
<ele>2.370000</ele>
<time>2018-07-11T14:54:33Z</time>
<speed>0.00</speed>
</trkpt>
<trkpt lat="-6.966072" lon="-34.837189">
<ele>41.459999</ele>
<time>2018-07-11T14:59:43Z</time>
<speed>0.36</speed>
</trkpt>
<trkpt lat="-6.966078" lon="-34.837208">
<ele>14.309999</ele>
<time>2018-07-11T15:04:50Z</time>
<speed>0.00</speed>
</trkpt>
<trkpt lat="-6.966115" lon="-34.837166">
<ele>12.460000</ele>
<time>2018-07-11T15:09:58Z</time>
<speed>0.96</speed>
</trkpt>
<trkpt lat="-6.966093" lon="-34.837223">
<ele>7.900000</ele>
<time>2018-07-11T15:15:08Z</time>
<speed>0.90</speed>
</trkpt>
<trkpt lat="-6.966063" lon="-34.837219">
<ele>13.360000</ele>
<time>2018-07-11T15:20:18Z</time>
<speed>0.32</speed>
</trkpt>
<trkpt lat="-6.966233" lon="-34.837273">
<ele>-35.340000</ele>
<time>2018-07-11T15:25:32Z</time>
<speed>0.00</speed>
</trkpt>
<trkpt lat="-6.966073" lon="-34.837227">
<ele>13.340000</ele>
<time>2018-07-11T15:31:02Z</time>
<speed>0.38</speed>
</trkpt>
<trkpt lat="-6.966123" lon="-34.837234">
<ele>15.809999</ele>
<time>2018-07-11T15:36:45Z</time>
<speed>0.00</speed>
</trkpt>
<trkpt lat="-6.966044" lon="-34.837044">
<ele>22.609999</ele>
<time>2018-07-11T15:41:50Z</time>
<speed>0.00</speed>
</trkpt>
<trkpt lat="-6.966092" lon="-34.837097">
<ele>11.860000</ele>
<time>2018-07-11T15:46:54Z</time>
<speed>0.00</speed>
</trkpt>
<trkpt lat="-6.966079" lon="-34.837101">
<ele>40.189999</ele>
<time>2018-07-11T15:51:59Z</time>
<speed>0.00</speed>
</trkpt>
<trkpt lat="-6.966163" lon="-34.837067">
<ele>11.120000</ele>
<time>2018-07-11T15:57:05Z</time>
<speed>1.32</speed>
</trkpt>
<trkpt lat="-6.966115" lon="-34.837357">
<ele>20.969999</ele>
<time>2018-07-11T16:02:30Z</time>
<speed>0.15</speed>
</trkpt>
<trkpt lat="-6.966060" lon="-34.837265">
<ele>11.690000</ele>
<time>2018-07-11T16:07:37Z</time>
<speed>0.00</speed>
</trkpt>
<trkpt lat="-6.966044" lon="-34.837105">
<ele>19.830000</ele>
<time>2018-07-11T16:12:43Z</time>
<speed>0.00</speed>
</trkpt>
<trkpt lat="-6.966047" lon="-34.837086">
<ele>7.850000</ele>
<time>2018-07-11T16:17:49Z</time>
<speed>0.00</speed>
</trkpt>
<trkpt lat="-6.966102" lon="-34.837093">
<ele>21.039999</ele>
<time>2018-07-11T16:22:55Z</time>
<speed>1.21</speed>
</trkpt>
<trkpt lat="-6.965930" lon="-34.836864">
<ele>8.849999</ele>
<time>2018-07-11T16:28:01Z</time>
<speed>0.00</speed>
</trkpt>
<trkpt lat="-6.966012" lon="-34.837166">
<ele>-4.510000</ele>
<time>2018-07-11T16:33:16Z</time>
<speed>0.53</speed>
</trkpt>
<trkpt lat="-6.966107" lon="-34.837429">
<ele>14.960000</ele>
<time>2018-07-11T16:38:25Z</time>
<speed>0.00</speed>
</trkpt>
<trkpt lat="-6.966043" lon="-34.837097">
<ele>6.790000</ele>
<time>2018-07-11T16:43:36Z</time>
<speed>0.92</speed>
</trkpt>
<trkpt lat="-6.966015" lon="-34.836746">
<ele>38.500000</ele>
<time>2018-07-11T16:48:48Z</time>
<speed>0.00</speed>
</trkpt>
<trkpt lat="-6.965933" lon="-34.836319">
<ele>37.619999</ele>
<time>2018-07-11T16:54:44Z</time>
<speed>0.19</speed>
</trkpt>
<trkpt lat="-6.966087" lon="-34.836864">
<ele>30.789999</ele>
<time>2018-07-11T17:02:18Z</time>
<speed>0.17</speed>
</trkpt>
<trkpt lat="-6.966121" lon="-34.837017">
<ele>1.690000</ele>
<time>2018-07-11T17:12:18Z</time>
<speed>0.36</speed>
</trkpt>
<trkpt lat="-6.966161" lon="-34.837040">
<ele>-31.519999</ele>
<time>2018-07-11T17:22:31Z</time>
<speed>0.00</speed>
</trkpt>
<trkpt lat="-6.966139" lon="-34.837090">
<ele>-5.640000</ele>
<time>2018-07-11T17:28:01Z</time>
<speed>0.32</speed>
</trkpt>
<trkpt lat="-6.966000" lon="-34.837143">
<ele>-3.920000</ele>
<time>2018-07-11T17:36:20Z</time>
<speed>0.36</speed>
</trkpt>
<trkpt lat="-6.966043" lon="-34.837067">
<ele>-21.689999</ele>
<time>2018-07-11T17:41:28Z</time>
<speed>0.00</speed>
</trkpt>
<trkpt lat="-6.966070" lon="-34.837109">
<ele>-15.130000</ele>
<time>2018-07-11T17:46:37Z</time>
<speed>0.00</speed>
</trkpt>
<trkpt lat="-6.966057" lon="-34.837132">
<ele>28.660000</ele>
<time>2018-07-11T17:51:43Z</time>
<speed>0.00</speed>
</trkpt>
<trkpt lat="-6.966067" lon="-34.837120">
<ele>23.789999</ele>
<time>2018-07-11T17:56:50Z</time>
<speed>0.00</speed>
</trkpt>
<trkpt lat="-6.966086" lon="-34.837181">
<ele>9.690000</ele>
<time>2018-07-11T18:01:58Z</time>
<speed>0.00</speed>
</trkpt>
<trkpt lat="-6.966069" lon="-34.837158">
<ele>26.719999</ele>
<time>2018-07-11T18:07:07Z</time>
<speed>0.32</speed>
</trkpt>
<trkpt lat="-6.966110" lon="-34.837177">
<ele>9.580000</ele>
<time>2018-07-11T18:12:14Z</time>
<speed>0.00</speed>
</trkpt>
<trkpt lat="-6.966113" lon="-34.837093">
<ele>17.359999</ele>
<time>2018-07-11T18:17:21Z</time>
<speed>0.00</speed>
</trkpt>
<trkpt lat="-6.966029" lon="-34.837234">
<ele>24.920000</ele>
<time>2018-07-11T18:22:28Z</time>
<speed>0.00</speed>
</trkpt>
<trkpt lat="-6.966016" lon="-34.837063">
<ele>38.070000</ele>
<time>2018-07-11T18:27:35Z</time>
<speed>0.00</speed>
</trkpt>
<trkpt lat="-6.966122" lon="-34.837154">
<ele>17.879999</ele>
<time>2018-07-11T18:32:42Z</time>
<speed>0.00</speed>
</trkpt>
<trkpt lat="-6.966034" lon="-34.837036">
<ele>25.420000</ele>
<time>2018-07-11T18:37:53Z</time>
<speed>0.45</speed>
</trkpt>
<trkpt lat="-6.966062" lon="-34.837051">
<ele>17.619999</ele>
<time>2018-07-11T18:43:01Z</time>
<speed>0.00</speed>
</trkpt>
<trkpt lat="-6.966089" lon="-34.837124">
<ele>15.570000</ele>
<time>2018-07-11T18:48:10Z</time>
<speed>0.00</speed>
</trkpt>
<trkpt lat="-6.966129" lon="-34.837139">
<ele>14.530000</ele>
<time>2018-07-11T18:53:18Z</time>
<speed>0.00</speed>
</trkpt>
<trkpt lat="-6.965971" lon="-34.837223">
<ele>-16.330000</ele>
<time>2018-07-11T18:58:25Z</time>
<speed>0.00</speed>
</trkpt>
<trkpt lat="-6.966139" lon="-34.837135">
<ele>26.000000</ele>
<time>2018-07-11T19:03:34Z</time>
<speed>0.00</speed>
</trkpt>
<trkpt lat="-6.966105" lon="-34.837128">
<ele>20.279999</ele>
<time>2018-07-11T19:08:42Z</time>
<speed>0.00</speed>
</trkpt>
<trkpt lat="-6.965966" lon="-34.837189">
<ele>-21.350000</ele>
<time>2018-07-11T19:13:49Z</time>
<speed>0.00</speed>
</trkpt>
<trkpt lat="-6.966050" lon="-34.837132">
<ele>4.240000</ele>
<time>2018-07-11T19:19:09Z</time>
<speed>0.08</speed>
</trkpt>
<trkpt lat="-6.966041" lon="-34.837124">
<ele>-4.330000</ele>
<time>2018-07-11T19:25:04Z</time>
<speed>0.13</speed>
</trkpt>
<trkpt lat="-6.966047" lon="-34.837162">
<ele>5.290000</ele>
<time>2018-07-11T19:32:35Z</time>
<speed>0.63</speed>
</trkpt>
<trkpt lat="-6.966121" lon="-34.837074">
<ele>21.510000</ele>
<time>2018-07-11T19:40:20Z</time>
<speed>0.43</speed>
</trkpt>
<trkpt lat="-6.966057" lon="-34.837204">
<ele>4.940000</ele>
<time>2018-07-11T19:45:35Z</time>
<speed>0.39</speed>
</trkpt>
<trkpt lat="-6.966018" lon="-34.837036">
<ele>9.599999</ele>
<time>2018-07-11T19:51:38Z</time>
<speed>0.00</speed>
</trkpt>
<trkpt lat="-6.966025" lon="-34.837177">
<ele>-2.090000</ele>
<time>2018-07-11T19:56:49Z</time>
<speed>0.65</speed>
</trkpt>
<trkpt lat="-6.966076" lon="-34.837158">
<ele>19.240000</ele>
<time>2018-07-11T20:03:24Z</time>
<speed>0.15</speed>
</trkpt>
<trkpt lat="-6.966078" lon="-34.836937">
<ele>44.389999</ele>
<time>2018-07-11T20:14:32Z</time>
<speed>0.00</speed>
</trkpt>
<trkpt lat="-6.966011" lon="-34.837101">
<ele>-11.809999</ele>
<time>2018-07-11T20:19:42Z</time>
<speed>0.00</speed>
</trkpt>
<trkpt lat="-6.966062" lon="-34.837215">
<ele>-22.139999</ele>
<time>2018-07-11T20:24:53Z</time>
<speed>0.08</speed>
</trkpt>
<trkpt lat="-6.966108" lon="-34.837204">
<ele>33.209999</ele>
<time>2018-07-11T20:30:02Z</time>
<speed>0.00</speed>
</trkpt>
<trkpt lat="-6.965980" lon="-34.837051">
<ele>-7.640000</ele>
<time>2018-07-11T20:35:11Z</time>
<speed>0.00</speed>
</trkpt>
<trkpt lat="-6.966028" lon="-34.837009">
<ele>32.259998</ele>
<time>2018-07-11T20:40:19Z</time>
<speed>0.00</speed>
</trkpt>
<trkpt lat="-6.966085" lon="-34.837166">
<ele>-22.410000</ele>
<time>2018-07-11T20:45:55Z</time>
<speed>0.19</speed>
</trkpt>
<trkpt lat="-6.966199" lon="-34.837029">
<ele>61.329998</ele>
<time>2018-07-11T20:52:38Z</time>
<speed>0.00</speed>
</trkpt>
<trkpt lat="-6.966094" lon="-34.837101">
<ele>18.109999</ele>
<time>2018-07-11T20:57:45Z</time>
<speed>0.00</speed>
</trkpt>
<trkpt lat="-6.966061" lon="-34.837063">
<ele>34.579998</ele>
<time>2018-07-11T21:02:52Z</time>
<speed>6.88</speed>
</trkpt>
<trkpt lat="-6.966105" lon="-34.837193">
<ele>8.210000</ele>
<time>2018-07-11T21:08:01Z</time>
<speed>0.00</speed>
</trkpt>
<trkpt lat="-6.966084" lon="-34.837208">
<ele>-1.310000</ele>
<time>2018-07-11T21:13:08Z</time>
<speed>0.00</speed>
</trkpt>
<trkpt lat="-6.966080" lon="-34.837170">
<ele>19.340000</ele>
<time>2018-07-11T21:18:22Z</time>
<speed>0.77</speed>
</trkpt>
<trkpt lat="-6.966182" lon="-34.837154">
<ele>39.820000</ele>
<time>2018-07-11T21:23:29Z</time>
<speed>0.00</speed>
</trkpt>
<trkpt lat="-6.966114" lon="-34.837044">
<ele>28.230000</ele>
<time>2018-07-11T21:28:35Z</time>
<speed>0.00</speed>
</trkpt>
<trkpt lat="-6.966176" lon="-34.836990">
<ele>43.329998</ele>
<time>2018-07-11T21:33:41Z</time>
<speed>0.00</speed>
</trkpt>
<trkpt lat="-6.966016" lon="-34.837334">
<ele>13.380000</ele>
<time>2018-07-11T21:38:49Z</time>
<speed>0.00</speed>
</trkpt>
<trkpt lat="-6.965983" lon="-34.837231">
<ele>8.910000</ele>
<time>2018-07-11T21:43:55Z</time>
<speed>0.00</speed>
</trkpt>
<trkpt lat="-6.966114" lon="-34.837120">
<ele>13.809999</ele>
<time>2018-07-11T21:49:01Z</time>
<speed>0.00</speed>
</trkpt>
<trkpt lat="-6.966263" lon="-34.836742">
<ele>58.399998</ele>
<time>2018-07-11T21:54:08Z</time>
<speed>0.00</speed>
</trkpt>
<trkpt lat="-6.966256" lon="-34.836884">
<ele>49.680000</ele>
<time>2018-07-11T21:59:15Z</time>
<speed>0.00</speed>
</trkpt>
<trkpt lat="-6.966188" lon="-34.837002">
<ele>31.389999</ele>
<time>2018-07-11T22:04:21Z</time>
<speed>0.00</speed>
</trkpt>
<trkpt lat="-6.965909" lon="-34.837360">
<ele>5.290000</ele>
<time>2018-07-11T22:09:28Z</time>
<speed>1.36</speed>
</trkpt>
<trkpt lat="-6.966390" lon="-34.836742">
<ele>66.930000</ele>
<time>2018-07-11T22:14:42Z</time>
<speed>0.00</speed>
</trkpt>
<trkpt lat="-6.966063" lon="-34.837196">
<ele>23.119999</ele>
<time>2018-07-11T22:19:49Z</time>
<speed>0.00</speed>
</trkpt>
<trkpt lat="-6.966141" lon="-34.837063">
<ele>10.639999</ele>
<time>2018-07-11T22:24:56Z</time>
<speed>0.00</speed>
</trkpt>
<trkpt lat="-6.965991" lon="-34.837212">
<ele>-2.260000</ele>
<time>2018-07-11T22:30:04Z</time>
<speed>0.00</speed>
</trkpt>
<trkpt lat="-6.966072" lon="-34.837055">
<ele>9.880000</ele>
<time>2018-07-11T22:35:12Z</time>
<speed>0.00</speed>
</trkpt>
<trkpt lat="-6.965844" lon="-34.837555">
<ele>-13.440000</ele>
<time>2018-07-11T22:40:21Z</time>
<speed>0.00</speed>
</trkpt>
<trkpt lat="-6.966137" lon="-34.837109">
<ele>14.440000</ele>
<time>2018-07-11T22:45:38Z</time>
<speed>0.76</speed>
</trkpt>
<trkpt lat="-6.966061" lon="-34.837154">
<ele>31.119999</ele>
<time>2018-07-11T22:51:01Z</time>
<speed>0.26</speed>
</trkpt>
<trkpt lat="-6.966062" lon="-34.837128">
<ele>16.379999</ele>
<time>2018-07-11T22:56:08Z</time>
<speed>0.00</speed>
</trkpt>
<trkpt lat="-6.966079" lon="-34.837109">
<ele>23.109999</ele>
<time>2018-07-11T23:01:15Z</time>
<speed>0.00</speed>
</trkpt>
<trkpt lat="-6.966050" lon="-34.837162">
<ele>-10.330000</ele>
<time>2018-07-11T23:06:21Z</time>
<speed>0.00</speed>
</trkpt>
<trkpt lat="-6.966070" lon="-34.837196">
<ele>13.759999</ele>
<time>2018-07-11T23:11:27Z</time>
<speed>0.00</speed>
</trkpt>
<trkpt lat="-6.966255" lon="-34.837143">
<ele>53.500000</ele>
<time>2018-07-11T23:16:34Z</time>
<speed>0.00</speed>
</trkpt>
<trkpt lat="-6.966055" lon="-34.837105">
<ele>17.250000</ele>
<time>2018-07-11T23:21:40Z</time>
<speed>0.20</speed>
</trkpt>
<trkpt lat="-6.966072" lon="-34.837139">
<ele>9.429999</ele>
<time>2018-07-11T23:26:47Z</time>
<speed>0.00</speed>
</trkpt>
<trkpt lat="-6.966083" lon="-34.837124">
<ele>5.390000</ele>
<time>2018-07-11T23:31:54Z</time>
<speed>0.00</speed>
</trkpt>
<trkpt lat="-6.966053" lon="-34.837032">
<ele>11.960000</ele>
<time>2018-07-11T23:37:02Z</time>
<speed>0.00</speed>
</trkpt>
<trkpt lat="-6.966061" lon="-34.837002">
<ele>10.059999</ele>
<time>2018-07-11T23:42:30Z</time>
<speed>0.41</speed>
</trkpt>
<trkpt lat="-6.966045" lon="-34.837040">
<ele>16.139999</ele>
<time>2018-07-11T23:47:36Z</time>
<speed>0.00</speed>
</trkpt>
<trkpt lat="-6.966023" lon="-34.837093">
<ele>4.700000</ele>
<time>2018-07-11T23:52:42Z</time>
<speed>0.00</speed>
</trkpt>
<trkpt lat="-6.966100" lon="-34.837215">
<ele>-2.160000</ele>
<time>2018-07-11T23:57:49Z</time>
<speed>0.00</speed>
</trkpt>
<trkpt lat="-6.966007" lon="-34.837074">
<ele>1.910000</ele>
<time>2018-07-12T00:02:55Z</time>
<speed>0.00</speed>
</trkpt>
<trkpt lat="-6.965987" lon="-34.836899">
<ele>30.650000</ele>
<time>2018-07-12T00:08:03Z</time>
<speed>0.00</speed>
</trkpt>
<trkpt lat="-6.966002" lon="-34.836964">
<ele>17.969999</ele>
<time>2018-07-12T00:13:10Z</time>
<speed>0.00</speed>
</trkpt>
<trkpt lat="-6.966039" lon="-34.837082">
<ele>19.100000</ele>
<time>2018-07-12T00:18:17Z</time>
<speed>0.00</speed>
</trkpt>
<trkpt lat="-6.966053" lon="-34.837208">
<ele>9.790000</ele>
<time>2018-07-12T00:23:26Z</time>
<speed>0.00</speed>
</trkpt>
<trkpt lat="-6.966034" lon="-34.837051">
<ele>9.349999</ele>
<time>2018-07-12T00:28:36Z</time>
<speed>0.00</speed>
</trkpt>
<trkpt lat="-6.966200" lon="-34.837337">
<ele>-3.670000</ele>
<time>2018-07-12T00:33:44Z</time>
<speed>0.00</speed>
</trkpt>
<trkpt lat="-6.966228" lon="-34.837212">
<ele>-14.210000</ele>
<time>2018-07-12T00:39:12Z</time>
<speed>0.22</speed>
</trkpt>
<trkpt lat="-6.966003" lon="-34.836849">
<ele>32.739998</ele>
<time>2018-07-12T00:44:42Z</time>
<speed>0.27</speed>
</trkpt>
<trkpt lat="-6.966010" lon="-34.836826">
<ele>42.200001</ele>
<time>2018-07-12T00:51:07Z</time>
<speed>0.36</speed>
</trkpt>
<trkpt lat="-6.966174" lon="-34.837734">
<ele>-33.719997</ele>
<time>2018-07-12T00:58:12Z</time>
<speed>0.30</speed>
</trkpt>
<trkpt lat="-6.966116" lon="-34.837173">
<ele>10.270000</ele>
<time>2018-07-12T01:06:11Z</time>
<speed>0.33</speed>
</trkpt>
<trkpt lat="-6.966113" lon="-34.837372">
<ele>15.490000</ele>
<time>2018-07-12T01:14:48Z</time>
<speed>0.19</speed>
</trkpt>
<trkpt lat="-6.966082" lon="-34.837132">
<ele>10.690000</ele>
<time>2018-07-12T01:24:14Z</time>
<speed>0.32</speed>
</trkpt>
<trkpt lat="-6.966010" lon="-34.837158">
<ele>15.589999</ele>
<time>2018-07-12T01:35:38Z</time>
<speed>0.00</speed>
</trkpt>
<trkpt lat="-6.966080" lon="-34.837151">
<ele>14.130000</ele>
<time>2018-07-12T01:40:50Z</time>
<speed>0.15</speed>
</trkpt>
<trkpt lat="-6.966078" lon="-34.837177">
<ele>1.520000</ele>
<time>2018-07-12T01:46:11Z</time>
<speed>0.07</speed>
</trkpt>
<trkpt lat="-6.966038" lon="-34.837204">
<ele>-12.460000</ele>
<time>2018-07-12T01:54:01Z</time>
<speed>0.39</speed>
</trkpt>
<trkpt lat="-6.966074" lon="-34.837158">
<ele>-40.570000</ele>
<time>2018-07-12T02:03:38Z</time>
<speed>0.17</speed>
</trkpt>
<trkpt lat="-6.966052" lon="-34.837215">
<ele>16.119999</ele>
<time>2018-07-12T02:22:10Z</time>
<speed>0.19</speed>
</trkpt>
<trkpt lat="-6.966067" lon="-34.837124">
<ele>18.939999</ele>
<time>2018-07-12T02:40:55Z</time>
<speed>0.20</speed>
</trkpt>
<trkpt lat="-6.966049" lon="-34.837219">
<ele>24.969999</ele>
<time>2018-07-12T02:53:56Z</time>
<speed>0.17</speed>
</trkpt>
</trkseg>
</trk>
<trk>
<name>20180729-105804(5)</name>
<desc>Color:004000ff</desc>
<trkseg>
<trkpt lat="-6.966097" lon="-34.837032">
<ele>-25.930000</ele>
<time>2018-07-11T03:02:23Z</time>
<speed>1.03</speed>
</trkpt>
<trkpt lat="-6.966077" lon="-34.837116">
<ele>9.500000</ele>
<time>2018-07-11T03:07:51Z</time>
<speed>0.23</speed>
</trkpt>
<trkpt lat="-6.965952" lon="-34.837070">
<ele>19.260000</ele>
<time>2018-07-11T03:13:36Z</time>
<speed>0.00</speed>
</trkpt>
<trkpt lat="-6.966036" lon="-34.837086">
<ele>10.530000</ele>
<time>2018-07-11T03:18:44Z</time>
<speed>0.20</speed>
</trkpt>
<trkpt lat="-6.966160" lon="-34.837105">
<ele>-4.030000</ele>
<time>2018-07-11T03:23:50Z</time>
<speed>0.00</speed>
</trkpt>
<trkpt lat="-6.966129" lon="-34.837086">
<ele>-11.639999</ele>
<time>2018-07-11T03:28:56Z</time>
<speed>0.00</speed>
</trkpt>
<trkpt lat="-6.966132" lon="-34.837082">
<ele>4.650000</ele>
<time>2018-07-11T03:34:01Z</time>
<speed>0.00</speed>
</trkpt>
<trkpt lat="-6.966094" lon="-34.837166">
<ele>8.120000</ele>
<time>2018-07-11T03:39:31Z</time>
<speed>0.15</speed>
</trkpt>
<trkpt lat="-6.966039" lon="-34.837170">
<ele>2.070000</ele>
<time>2018-07-11T03:44:37Z</time>
<speed>0.00</speed>
</trkpt>
<trkpt lat="-6.966102" lon="-34.837162">
<ele>-5.150000</ele>
<time>2018-07-11T03:49:42Z</time>
<speed>0.00</speed>
</trkpt>
<trkpt lat="-6.966120" lon="-34.837135">
<ele>-2.310000</ele>
<time>2018-07-11T03:54:46Z</time>
<speed>0.00</speed>
</trkpt>
<trkpt lat="-6.965938" lon="-34.837242">
<ele>-19.959999</ele>
<time>2018-07-11T03:59:52Z</time>
<speed>0.00</speed>
</trkpt>
<trkpt lat="-6.966105" lon="-34.837093">
<ele>15.839999</ele>
<time>2018-07-11T04:04:57Z</time>
<speed>0.00</speed>
</trkpt>
<trkpt lat="-6.966056" lon="-34.837143">
<ele>5.720000</ele>
<time>2018-07-11T04:10:39Z</time>
<speed>0.38</speed>
</trkpt>
<trkpt lat="-6.966131" lon="-34.837303">
<ele>16.180000</ele>
<time>2018-07-11T04:16:22Z</time>
<speed>0.12</speed>
</trkpt>
<trkpt lat="-6.966032" lon="-34.837097">
<ele>19.199999</ele>
<time>2018-07-11T04:23:23Z</time>
<speed>0.00</speed>
</trkpt>
<trkpt lat="-6.966196" lon="-34.837231">
<ele>1.030000</ele>
<time>2018-07-11T04:28:58Z</time>
<speed>0.09</speed>
</trkpt>
<trkpt lat="-6.966051" lon="-34.837009">
<ele>3.450000</ele>
<time>2018-07-11T04:36:02Z</time>
<speed>0.22</speed>
</trkpt>
<trkpt lat="-6.966109" lon="-34.837059">
<ele>11.630000</ele>
<time>2018-07-11T04:43:56Z</time>
<speed>0.00</speed>
</trkpt>
<trkpt lat="-6.966064" lon="-34.837063">
<ele>13.590000</ele>
<time>2018-07-11T04:49:01Z</time>
<speed>0.00</speed>
</trkpt>
<trkpt lat="-6.966052" lon="-34.837017">
<ele>21.500000</ele>
<time>2018-07-11T04:54:07Z</time>
<speed>0.00</speed>
</trkpt>
<trkpt lat="-6.966031" lon="-34.837139">
<ele>3.220000</ele>
<time>2018-07-11T04:59:16Z</time>
<speed>0.41</speed>
</trkpt>
<trkpt lat="-6.965942" lon="-34.837101">
<ele>-20.029999</ele>
<time>2018-07-11T05:04:22Z</time>
<speed>0.00</speed>
</trkpt>
<trkpt lat="-6.966147" lon="-34.837086">
<ele>26.879999</ele>
<time>2018-07-11T05:09:30Z</time>
<speed>0.00</speed>
</trkpt>
<trkpt lat="-6.966138" lon="-34.837200">
<ele>-5.350000</ele>
<time>2018-07-11T05:14:36Z</time>
<speed>0.85</speed>
</trkpt>
<trkpt lat="-6.966004" lon="-34.837219">
<ele>-24.750000</ele>
<time>2018-07-11T05:19:52Z</time>
<speed>0.51</speed>
</trkpt>
<trkpt lat="-6.966105" lon="-34.837154">
<ele>31.510000</ele>
<time>2018-07-11T05:24:59Z</time>
<speed>0.00</speed>
</trkpt>
<trkpt lat="-6.966040" lon="-34.837067">
<ele>53.739998</ele>
<time>2018-07-11T05:30:07Z</time>
<speed>0.19</speed>
</trkpt>
<trkpt lat="-6.966092" lon="-34.837078">
<ele>29.889999</ele>
<time>2018-07-11T05:35:34Z</time>
<speed>0.09</speed>
</trkpt>
<trkpt lat="-6.966061" lon="-34.837124">
<ele>11.219999</ele>
<time>2018-07-11T05:40:46Z</time>
<speed>0.00</speed>
</trkpt>
<trkpt lat="-6.965988" lon="-34.837101">
<ele>4.570000</ele>
<time>2018-07-11T05:45:55Z</time>
<speed>0.00</speed>
</trkpt>
<trkpt lat="-6.966084" lon="-34.837227">
<ele>-14.460000</ele>
<time>2018-07-11T05:51:02Z</time>
<speed>0.00</speed>
</trkpt>
<trkpt lat="-6.966043" lon="-34.837219">
<ele>-26.019999</ele>
<time>2018-07-11T05:56:13Z</time>
<speed>0.56</speed>
</trkpt>
<trkpt lat="-6.966067" lon="-34.837128">
<ele>18.059999</ele>
<time>2018-07-11T06:01:24Z</time>
<speed>0.00</speed>
</trkpt>
<trkpt lat="-6.966082" lon="-34.837112">
<ele>28.090000</ele>
<time>2018-07-11T06:06:34Z</time>
<speed>0.00</speed>
</trkpt>
<trkpt lat="-6.966128" lon="-34.837116">
<ele>-1.530000</ele>
<time>2018-07-11T06:12:05Z</time>
<speed>0.34</speed>
</trkpt>
<trkpt lat="-6.966059" lon="-34.836987">
<ele>33.059998</ele>
<time>2018-07-11T06:18:00Z</time>
<speed>0.00</speed>
</trkpt>
<trkpt lat="-6.966030" lon="-34.837090">
<ele>30.689999</ele>
<time>2018-07-11T06:24:10Z</time>
<speed>0.14</speed>
</trkpt>
<trkpt lat="-6.966010" lon="-34.837048">
<ele>26.760000</ele>
<time>2018-07-11T06:31:20Z</time>
<speed>0.28</speed>
</trkpt>
<trkpt lat="-6.966033" lon="-34.837132">
<ele>-0.630000</ele>
<time>2018-07-11T06:40:20Z</time>
<speed>0.15</speed>
</trkpt>
<trkpt lat="-6.966096" lon="-34.837273">
<ele>28.519999</ele>
<time>2018-07-11T06:49:36Z</time>
<speed>0.00</speed>
</trkpt>
<trkpt lat="-6.966115" lon="-34.837124">
<ele>2.230000</ele>
<time>2018-07-11T06:54:45Z</time>
<speed>0.00</speed>
</trkpt>
<trkpt lat="-6.966165" lon="-34.837311">
<ele>-53.770000</ele>
<time>2018-07-11T06:59:56Z</time>
<speed>0.43</speed>
</trkpt>
<trkpt lat="-6.966338" lon="-34.837189">
<ele>-86.650002</ele>
<time>2018-07-11T07:05:15Z</time>
<speed>0.00</speed>
</trkpt>
<trkpt lat="-6.965872" lon="-34.837132">
<ele>46.700001</ele>
<time>2018-07-11T07:11:20Z</time>
<speed>0.00</speed>
</trkpt>
<trkpt lat="-6.966018" lon="-34.837124">
<ele>25.849998</ele>
<time>2018-07-11T07:16:35Z</time>
<speed>0.00</speed>
</trkpt>
<trkpt lat="-6.966073" lon="-34.837101">
<ele>6.880000</ele>
<time>2018-07-11T07:21:41Z</time>
<speed>0.00</speed>
</trkpt>
<trkpt lat="-6.966192" lon="-34.836994">
<ele>8.960000</ele>
<time>2018-07-11T07:26:46Z</time>
<speed>0.00</speed>
</trkpt>
<trkpt lat="-6.966007" lon="-34.837059">
<ele>39.049999</ele>
<time>2018-07-11T07:32:06Z</time>
<speed>0.46</speed>
</trkpt>
<trkpt lat="-6.966228" lon="-34.837090">
<ele>32.880001</ele>
<time>2018-07-11T07:37:15Z</time>
<speed>0.00</speed>
</trkpt>
<trkpt lat="-6.965977" lon="-34.837193">
<ele>-7.500000</ele>
<time>2018-07-11T07:42:50Z</time>
<speed>0.12</speed>
</trkpt>
<trkpt lat="-6.966052" lon="-34.837181">
<ele>-6.040000</ele>
<time>2018-07-11T07:48:53Z</time>
<speed>0.00</speed>
</trkpt>
<trkpt lat="-6.966038" lon="-34.837116">
<ele>24.959999</ele>
<time>2018-07-11T07:54:00Z</time>
<speed>0.00</speed>
</trkpt>
<trkpt lat="-6.966041" lon="-34.837204">
<ele>2.950000</ele>
<time>2018-07-11T07:59:15Z</time>
<speed>0.00</speed>
</trkpt>
<trkpt lat="-6.966066" lon="-34.837143">
<ele>35.239998</ele>
<time>2018-07-11T08:04:28Z</time>
<speed>0.00</speed>
</trkpt>
<trkpt lat="-6.966023" lon="-34.837273">
<ele>-10.200000</ele>
<time>2018-07-11T08:10:02Z</time>
<speed>0.45</speed>
</trkpt>
<trkpt lat="-6.965989" lon="-34.837078">
<ele>21.100000</ele>
<time>2018-07-11T08:16:43Z</time>
<speed>0.00</speed>
</trkpt>
<trkpt lat="-6.966039" lon="-34.837101">
<ele>68.729996</ele>
<time>2018-07-11T08:21:57Z</time>
<speed>0.00</speed>
</trkpt>
<trkpt lat="-6.966009" lon="-34.837090">
<ele>25.289999</ele>
<time>2018-07-11T08:27:08Z</time>
<speed>0.00</speed>
</trkpt>
<trkpt lat="-6.966075" lon="-34.837158">
<ele>0.980000</ele>
<time>2018-07-11T08:32:23Z</time>
<speed>0.13</speed>
</trkpt>
<trkpt lat="-6.966118" lon="-34.837048">
<ele>80.199997</ele>
<time>2018-07-11T08:37:35Z</time>
<speed>0.66</speed>
</trkpt>
<trkpt lat="-6.966087" lon="-34.837120">
<ele>51.649998</ele>
<time>2018-07-11T08:42:45Z</time>
<speed>0.00</speed>
</trkpt>
<trkpt lat="-6.966161" lon="-34.837246">
<ele>57.809998</ele>
<time>2018-07-11T08:47:55Z</time>
<speed>0.00</speed>
</trkpt>
<trkpt lat="-6.966080" lon="-34.837158">
<ele>-4.720000</ele>
<time>2018-07-11T08:53:01Z</time>
<speed>0.00</speed>
</trkpt>
<trkpt lat="-6.966038" lon="-34.837158">
<ele>-10.740000</ele>
<time>2018-07-11T08:58:06Z</time>
<speed>0.00</speed>
</trkpt>
<trkpt lat="-6.966071" lon="-34.837185">
<ele>7.620000</ele>
<time>2018-07-11T09:03:10Z</time>
<speed>0.00</speed>
</trkpt>
<trkpt lat="-6.966041" lon="-34.837158">
<ele>-5.260000</ele>
<time>2018-07-11T09:08:15Z</time>
<speed>0.00</speed>
</trkpt>
<trkpt lat="-6.966007" lon="-34.837219">
<ele>-54.239998</ele>
<time>2018-07-11T09:13:24Z</time>
<speed>0.00</speed>
</trkpt>
<trkpt lat="-6.966034" lon="-34.837135">
<ele>-8.160000</ele>
<time>2018-07-11T09:18:31Z</time>
<speed>0.00</speed>
</trkpt>
<trkpt lat="-6.966132" lon="-34.837063">
<ele>26.490000</ele>
<time>2018-07-11T09:23:36Z</time>
<speed>0.00</speed>
</trkpt>
<trkpt lat="-6.966149" lon="-34.837265">
<ele>3.770000</ele>
<time>2018-07-11T09:28:40Z</time>
<speed>0.00</speed>
</trkpt>
<trkpt lat="-6.966067" lon="-34.837120">
<ele>18.549999</ele>
<time>2018-07-11T09:33:44Z</time>
<speed>0.00</speed>
</trkpt>
<trkpt lat="-6.966100" lon="-34.837044">
<ele>19.029999</ele>
<time>2018-07-11T09:39:10Z</time>
<speed>0.26</speed>
</trkpt>
<trkpt lat="-6.966075" lon="-34.837132">
<ele>4.980000</ele>
<time>2018-07-11T09:44:15Z</time>
<speed>0.00</speed>
</trkpt>
<trkpt lat="-6.966072" lon="-34.837200">
<ele>3.330000</ele>
<time>2018-07-11T09:49:19Z</time>
<speed>0.00</speed>
</trkpt>
<trkpt lat="-6.966031" lon="-34.837246">
<ele>-49.730000</ele>
<time>2018-07-11T09:54:27Z</time>
<speed>0.00</speed>
</trkpt>
<trkpt lat="-6.966068" lon="-34.837143">
<ele>1.210000</ele>
<time>2018-07-11T10:00:02Z</time>
<speed>0.17</speed>
</trkpt>
<trkpt lat="-6.966070" lon="-34.837128">
<ele>16.230000</ele>
<time>2018-07-11T10:05:11Z</time>
<speed>0.00</speed>
</trkpt>
<trkpt lat="-6.966081" lon="-34.837196">
<ele>7.260000</ele>
<time>2018-07-11T10:10:15Z</time>
<speed>0.16</speed>
</trkpt>
<trkpt lat="-6.966033" lon="-34.837067">
<ele>12.820000</ele>
<time>2018-07-11T10:15:20Z</time>
<speed>0.00</speed>
</trkpt>
<trkpt lat="-6.966078" lon="-34.837158">
<ele>0.660000</ele>
<time>2018-07-11T10:20:24Z</time>
<speed>0.00</speed>
</trkpt>
<trkpt lat="-6.966115" lon="-34.837204">
<ele>-5.420000</ele>
<time>2018-07-11T10:25:29Z</time>
<speed>0.00</speed>
</trkpt>
<trkpt lat="-6.966044" lon="-34.837162">
<ele>-6.340000</ele>
<time>2018-07-11T10:30:33Z</time>
<speed>0.00</speed>
</trkpt>
<trkpt lat="-6.966082" lon="-34.837093">
<ele>37.259998</ele>
<time>2018-07-11T10:35:43Z</time>
<speed>0.00</speed>
</trkpt>
<trkpt lat="-6.966217" lon="-34.837074">
<ele>82.449997</ele>
<time>2018-07-11T10:40:50Z</time>
<speed>0.00</speed>
</trkpt>
<trkpt lat="-6.966128" lon="-34.837101">
<ele>41.340000</ele>
<time>2018-07-11T10:45:55Z</time>
<speed>0.00</speed>
</trkpt>
<trkpt lat="-6.966035" lon="-34.837173">
<ele>1.490000</ele>
<time>2018-07-11T10:51:00Z</time>
<speed>0.00</speed>
</trkpt>
<trkpt lat="-6.966059" lon="-34.837246">
<ele>5.170000</ele>
<time>2018-07-11T10:56:07Z</time>
<speed>0.00</speed>
</trkpt>
<trkpt lat="-6.966048" lon="-34.837143">
<ele>18.080000</ele>
<time>2018-07-11T11:01:12Z</time>
<speed>0.00</speed>
</trkpt>
<trkpt lat="-6.966114" lon="-34.837151">
<ele>24.250000</ele>
<time>2018-07-11T11:06:17Z</time>
<speed>0.00</speed>
</trkpt>
<trkpt lat="-6.966063" lon="-34.837132">
<ele>1.720000</ele>
<time>2018-07-11T11:11:33Z</time>
<speed>0.13</speed>
</trkpt>
<trkpt lat="-6.966025" lon="-34.837059">
<ele>48.289997</ele>
<time>2018-07-11T11:16:44Z</time>
<speed>0.79</speed>
</trkpt>
<trkpt lat="-6.966076" lon="-34.837208">
<ele>9.900000</ele>
<time>2018-07-11T11:21:48Z</time>
<speed>0.00</speed>
</trkpt>
<trkpt lat="-6.966035" lon="-34.837143">
<ele>-12.440000</ele>
<time>2018-07-11T11:26:57Z</time>
<speed>0.28</speed>
</trkpt>
<trkpt lat="-6.966075" lon="-34.837215">
<ele>6.340000</ele>
<time>2018-07-11T11:32:01Z</time>
<speed>0.00</speed>
</trkpt>
<trkpt lat="-6.966090" lon="-34.837196">
<ele>16.379999</ele>
<time>2018-07-11T11:37:22Z</time>
<speed>0.22</speed>
</trkpt>
<trkpt lat="-6.966114" lon="-34.837250">
<ele>20.670000</ele>
<time>2018-07-11T11:42:35Z</time>
<speed>0.09</speed>
</trkpt>
<trkpt lat="-6.966037" lon="-34.837208">
<ele>1.250000</ele>
<time>2018-07-11T11:47:39Z</time>
<speed>0.00</speed>
</trkpt>
<trkpt lat="-6.966089" lon="-34.837250">
<ele>4.090000</ele>
<time>2018-07-11T11:52:44Z</time>
<speed>0.00</speed>
</trkpt>
<trkpt lat="-6.966032" lon="-34.837170">
<ele>17.340000</ele>
<time>2018-07-11T11:57:58Z</time>
<speed>0.42</speed>
</trkpt>
<trkpt lat="-6.966130" lon="-34.837246">
<ele>0.760000</ele>
<time>2018-07-11T12:03:03Z</time>
<speed>0.00</speed>
</trkpt>
<trkpt lat="-6.966105" lon="-34.837162">
<ele>14.860000</ele>
<time>2018-07-11T12:08:09Z</time>
<speed>0.00</speed>
</trkpt>
<trkpt lat="-6.966181" lon="-34.837223">
<ele>22.340000</ele>
<time>2018-07-11T12:13:13Z</time>
<speed>0.00</speed>
</trkpt>
<trkpt lat="-6.966130" lon="-34.837021">
<ele>13.110000</ele>
<time>2018-07-11T12:18:17Z</time>
<speed>0.00</speed>
</trkpt>
<trkpt lat="-6.966075" lon="-34.837231">
<ele>14.650000</ele>
<time>2018-07-11T12:23:24Z</time>
<speed>0.00</speed>
</trkpt>
<trkpt lat="-6.966040" lon="-34.837109">
<ele>10.230000</ele>
<time>2018-07-11T12:28:31Z</time>
<speed>0.00</speed>
</trkpt>
<trkpt lat="-6.966055" lon="-34.837193">
<ele>58.849998</ele>
<time>2018-07-11T12:33:51Z</time>
<speed>0.13</speed>
</trkpt>
<trkpt lat="-6.966083" lon="-34.837181">
<ele>11.830000</ele>
<time>2018-07-11T12:38:59Z</time>
<speed>0.00</speed>
</trkpt>
<trkpt lat="-6.966067" lon="-34.837063">
<ele>3.240000</ele>
<time>2018-07-11T12:44:04Z</time>
<speed>0.00</speed>
</trkpt>
<trkpt lat="-6.966204" lon="-34.837112">
<ele>23.330000</ele>
<time>2018-07-11T12:49:41Z</time>
<speed>0.25</speed>
</trkpt>
<trkpt lat="-6.966113" lon="-34.837212">
<ele>3.370000</ele>
<time>2018-07-11T12:55:32Z</time>
<speed>0.26</speed>
</trkpt>
<trkpt lat="-6.966122" lon="-34.837223">
<ele>-4.720000</ele>
<time>2018-07-11T13:02:50Z</time>
<speed>0.43</speed>
</trkpt>
<trkpt lat="-6.966089" lon="-34.837196">
<ele>5.960000</ele>
<time>2018-07-11T13:07:56Z</time>
<speed>0.00</speed>
</trkpt>
<trkpt lat="-6.966174" lon="-34.837219">
<ele>8.530000</ele>
<time>2018-07-11T13:13:00Z</time>
<speed>0.00</speed>
</trkpt>
<trkpt lat="-6.966214" lon="-34.837250">
<ele>11.370000</ele>
<time>2018-07-11T13:18:05Z</time>
<speed>0.00</speed>
</trkpt>
<trkpt lat="-6.966030" lon="-34.837036">
<ele>20.949999</ele>
<time>2018-07-11T13:23:09Z</time>
<speed>0.66</speed>
</trkpt>
<trkpt lat="-6.966045" lon="-34.837116">
<ele>14.520000</ele>
<time>2018-07-11T13:28:13Z</time>
<speed>0.00</speed>
</trkpt>
<trkpt lat="-6.966163" lon="-34.837151">
<ele>24.059999</ele>
<time>2018-07-11T13:33:27Z</time>
<speed>1.16</speed>
</trkpt>
<trkpt lat="-6.966197" lon="-34.837311">
<ele>0.350000</ele>
<time>2018-07-11T13:38:54Z</time>
<speed>0.29</speed>
</trkpt>
<trkpt lat="-6.966116" lon="-34.837246">
<ele>2.760000</ele>
<time>2018-07-11T13:44:01Z</time>
<speed>0.00</speed>
</trkpt>
<trkpt lat="-6.966139" lon="-34.837246">
<ele>10.880000</ele>
<time>2018-07-11T13:49:05Z</time>
<speed>0.00</speed>
</trkpt>
<trkpt lat="-6.966089" lon="-34.837147">
<ele>20.160000</ele>
<time>2018-07-11T13:54:10Z</time>
<speed>0.00</speed>
</trkpt>
<trkpt lat="-6.966058" lon="-34.837059">
<ele>26.840000</ele>
<time>2018-07-11T13:59:31Z</time>
<speed>0.12</speed>
</trkpt>
<trkpt lat="-6.966083" lon="-34.837204">
<ele>3.880000</ele>
<time>2018-07-11T14:04:37Z</time>
<speed>0.00</speed>
</trkpt>
<trkpt lat="-6.965999" lon="-34.836876">
<ele>45.379997</ele>
<time>2018-07-11T14:09:42Z</time>
<speed>0.00</speed>
</trkpt>
<trkpt lat="-6.966107" lon="-34.837124">
<ele>21.080000</ele>
<time>2018-07-11T14:14:46Z</time>
<speed>0.00</speed>
</trkpt>
<trkpt lat="-6.966181" lon="-34.837093">
<ele>-9.710000</ele>
<time>2018-07-11T14:20:13Z</time>
<speed>0.51</speed>
</trkpt>
<trkpt lat="-6.965984" lon="-34.837276">
<ele>-27.969999</ele>
<time>2018-07-11T14:25:40Z</time>
<speed>0.22</speed>
</trkpt>
<trkpt lat="-6.966064" lon="-34.837223">
<ele>41.379997</ele>
<time>2018-07-11T14:31:45Z</time>
<speed>0.00</speed>
</trkpt>
<trkpt lat="-6.966013" lon="-34.837070">
<ele>41.719997</ele>
<time>2018-07-11T14:37:20Z</time>
<speed>0.30</speed>
</trkpt>
<trkpt lat="-6.965990" lon="-34.837059">
<ele>63.520000</ele>
<time>2018-07-11T14:44:18Z</time>
<speed>0.00</speed>
</trkpt>
<trkpt lat="-6.966140" lon="-34.837193">
<ele>10.969999</ele>
<time>2018-07-11T14:49:25Z</time>
<speed>0.00</speed>
</trkpt>
<trkpt lat="-6.966104" lon="-34.837212">
<ele>2.370000</ele>
<time>2018-07-11T14:54:33Z</time>
<speed>0.00</speed>
</trkpt>
<trkpt lat="-6.966072" lon="-34.837189">
<ele>41.459999</ele>
<time>2018-07-11T14:59:43Z</time>
<speed>0.36</speed>
</trkpt>
<trkpt lat="-6.966078" lon="-34.837208">
<ele>14.309999</ele>
<time>2018-07-11T15:04:50Z</time>
<speed>0.00</speed>
</trkpt>
<trkpt lat="-6.966115" lon="-34.837166">
<ele>12.460000</ele>
<time>2018-07-11T15:09:58Z</time>
<speed>0.96</speed>
</trkpt>
<trkpt lat="-6.966093" lon="-34.837223">
<ele>7.900000</ele>
<time>2018-07-11T15:15:08Z</time>
<speed>0.90</speed>
</trkpt>
<trkpt lat="-6.966063" lon="-34.837219">
<ele>13.360000</ele>
<time>2018-07-11T15:20:18Z</time>
<speed>0.32</speed>
</trkpt>
<trkpt lat="-6.966233" lon="-34.837273">
<ele>-35.340000</ele>
<time>2018-07-11T15:25:32Z</time>
<speed>0.00</speed>
</trkpt>
<trkpt lat="-6.966073" lon="-34.837227">
<ele>13.340000</ele>
<time>2018-07-11T15:31:02Z</time>
<speed>0.38</speed>
</trkpt>
<trkpt lat="-6.966123" lon="-34.837234">
<ele>15.809999</ele>
<time>2018-07-11T15:36:45Z</time>
<speed>0.00</speed>
</trkpt>
<trkpt lat="-6.966044" lon="-34.837044">
<ele>22.609999</ele>
<time>2018-07-11T15:41:50Z</time>
<speed>0.00</speed>
</trkpt>
<trkpt lat="-6.966092" lon="-34.837097">
<ele>11.860000</ele>
<time>2018-07-11T15:46:54Z</time>
<speed>0.00</speed>
</trkpt>
<trkpt lat="-6.966079" lon="-34.837101">
<ele>40.189999</ele>
<time>2018-07-11T15:51:59Z</time>
<speed>0.00</speed>
</trkpt>
<trkpt lat="-6.966163" lon="-34.837067">
<ele>11.120000</ele>
<time>2018-07-11T15:57:05Z</time>
<speed>1.32</speed>
</trkpt>
<trkpt lat="-6.966115" lon="-34.837357">
<ele>20.969999</ele>
<time>2018-07-11T16:02:30Z</time>
<speed>0.15</speed>
</trkpt>
<trkpt lat="-6.966060" lon="-34.837265">
<ele>11.690000</ele>
<time>2018-07-11T16:07:37Z</time>
<speed>0.00</speed>
</trkpt>
<trkpt lat="-6.966044" lon="-34.837105">
<ele>19.830000</ele>
<time>2018-07-11T16:12:43Z</time>
<speed>0.00</speed>
</trkpt>
<trkpt lat="-6.966047" lon="-34.837086">
<ele>7.850000</ele>
<time>2018-07-11T16:17:49Z</time>
<speed>0.00</speed>
</trkpt>
<trkpt lat="-6.966102" lon="-34.837093">
<ele>21.039999</ele>
<time>2018-07-11T16:22:55Z</time>
<speed>1.21</speed>
</trkpt>
<trkpt lat="-6.965930" lon="-34.836864">
<ele>8.849999</ele>
<time>2018-07-11T16:28:01Z</time>
<speed>0.00</speed>
</trkpt>
<trkpt lat="-6.966012" lon="-34.837166">
<ele>-4.510000</ele>
<time>2018-07-11T16:33:16Z</time>
<speed>0.53</speed>
</trkpt>
<trkpt lat="-6.966107" lon="-34.837429">
<ele>14.960000</ele>
<time>2018-07-11T16:38:25Z</time>
<speed>0.00</speed>
</trkpt>
<trkpt lat="-6.966043" lon="-34.837097">
<ele>6.790000</ele>
<time>2018-07-11T16:43:36Z</time>
<speed>0.92</speed>
</trkpt>
<trkpt lat="-6.966015" lon="-34.836746">
<ele>38.500000</ele>
<time>2018-07-11T16:48:48Z</time>
<speed>0.00</speed>
</trkpt>
<trkpt lat="-6.965933" lon="-34.836319">
<ele>37.619999</ele>
<time>2018-07-11T16:54:44Z</time>
<speed>0.19</speed>
</trkpt>
<trkpt lat="-6.966087" lon="-34.836864">
<ele>30.789999</ele>
<time>2018-07-11T17:02:18Z</time>
<speed>0.17</speed>
</trkpt>
<trkpt lat="-6.966121" lon="-34.837017">
<ele>1.690000</ele>
<time>2018-07-11T17:12:18Z</time>
<speed>0.36</speed>
</trkpt>
<trkpt lat="-6.966161" lon="-34.837040">
<ele>-31.519999</ele>
<time>2018-07-11T17:22:31Z</time>
<speed>0.00</speed>
</trkpt>
<trkpt lat="-6.966139" lon="-34.837090">
<ele>-5.640000</ele>
<time>2018-07-11T17:28:01Z</time>
<speed>0.32</speed>
</trkpt>
<trkpt lat="-6.966000" lon="-34.837143">
<ele>-3.920000</ele>
<time>2018-07-11T17:36:20Z</time>
<speed>0.36</speed>
</trkpt>
<trkpt lat="-6.966043" lon="-34.837067">
<ele>-21.689999</ele>
<time>2018-07-11T17:41:28Z</time>
<speed>0.00</speed>
</trkpt>
<trkpt lat="-6.966070" lon="-34.837109">
<ele>-15.130000</ele>
<time>2018-07-11T17:46:37Z</time>
<speed>0.00</speed>
</trkpt>
<trkpt lat="-6.966057" lon="-34.837132">
<ele>28.660000</ele>
<time>2018-07-11T17:51:43Z</time>
<speed>0.00</speed>
</trkpt>
<trkpt lat="-6.966067" lon="-34.837120">
<ele>23.789999</ele>
<time>2018-07-11T17:56:50Z</time>
<speed>0.00</speed>
</trkpt>
<trkpt lat="-6.966086" lon="-34.837181">
<ele>9.690000</ele>
<time>2018-07-11T18:01:58Z</time>
<speed>0.00</speed>
</trkpt>
<trkpt lat="-6.966069" lon="-34.837158">
<ele>26.719999</ele>
<time>2018-07-11T18:07:07Z</time>
<speed>0.32</speed>
</trkpt>
<trkpt lat="-6.966110" lon="-34.837177">
<ele>9.580000</ele>
<time>2018-07-11T18:12:14Z</time>
<speed>0.00</speed>
</trkpt>
<trkpt lat="-6.966113" lon="-34.837093">
<ele>17.359999</ele>
<time>2018-07-11T18:17:21Z</time>
<speed>0.00</speed>
</trkpt>
<trkpt lat="-6.966029" lon="-34.837234">
<ele>24.920000</ele>
<time>2018-07-11T18:22:28Z</time>
<speed>0.00</speed>
</trkpt>
<trkpt lat="-6.966016" lon="-34.837063">
<ele>38.070000</ele>
<time>2018-07-11T18:27:35Z</time>
<speed>0.00</speed>
</trkpt>
<trkpt lat="-6.966122" lon="-34.837154">
<ele>17.879999</ele>
<time>2018-07-11T18:32:42Z</time>
<speed>0.00</speed>
</trkpt>
<trkpt lat="-6.966034" lon="-34.837036">
<ele>25.420000</ele>
<time>2018-07-11T18:37:53Z</time>
<speed>0.45</speed>
</trkpt>
<trkpt lat="-6.966062" lon="-34.837051">
<ele>17.619999</ele>
<time>2018-07-11T18:43:01Z</time>
<speed>0.00</speed>
</trkpt>
<trkpt lat="-6.966089" lon="-34.837124">
<ele>15.570000</ele>
<time>2018-07-11T18:48:10Z</time>
<speed>0.00</speed>
</trkpt>
<trkpt lat="-6.966129" lon="-34.837139">
<ele>14.530000</ele>
<time>2018-07-11T18:53:18Z</time>
<speed>0.00</speed>
</trkpt>
<trkpt lat="-6.965971" lon="-34.837223">
<ele>-16.330000</ele>
<time>2018-07-11T18:58:25Z</time>
<speed>0.00</speed>
</trkpt>
<trkpt lat="-6.966139" lon="-34.837135">
<ele>26.000000</ele>
<time>2018-07-11T19:03:34Z</time>
<speed>0.00</speed>
</trkpt>
<trkpt lat="-6.966105" lon="-34.837128">
<ele>20.279999</ele>
<time>2018-07-11T19:08:42Z</time>
<speed>0.00</speed>
</trkpt>
<trkpt lat="-6.965966" lon="-34.837189">
<ele>-21.350000</ele>
<time>2018-07-11T19:13:49Z</time>
<speed>0.00</speed>
</trkpt>
<trkpt lat="-6.966050" lon="-34.837132">
<ele>4.240000</ele>
<time>2018-07-11T19:19:09Z</time>
<speed>0.08</speed>
</trkpt>
<trkpt lat="-6.966041" lon="-34.837124">
<ele>-4.330000</ele>
<time>2018-07-11T19:25:04Z</time>
<speed>0.13</speed>
</trkpt>
<trkpt lat="-6.966047" lon="-34.837162">
<ele>5.290000</ele>
<time>2018-07-11T19:32:35Z</time>
<speed>0.63</speed>
</trkpt>
<trkpt lat="-6.966121" lon="-34.837074">
<ele>21.510000</ele>
<time>2018-07-11T19:40:20Z</time>
<speed>0.43</speed>
</trkpt>
<trkpt lat="-6.966057" lon="-34.837204">
<ele>4.940000</ele>
<time>2018-07-11T19:45:35Z</time>
<speed>0.39</speed>
</trkpt>
<trkpt lat="-6.966018" lon="-34.837036">
<ele>9.599999</ele>
<time>2018-07-11T19:51:38Z</time>
<speed>0.00</speed>
</trkpt>
<trkpt lat="-6.966025" lon="-34.837177">
<ele>-2.090000</ele>
<time>2018-07-11T19:56:49Z</time>
<speed>0.65</speed>
</trkpt>
<trkpt lat="-6.966076" lon="-34.837158">
<ele>19.240000</ele>
<time>2018-07-11T20:03:24Z</time>
<speed>0.15</speed>
</trkpt>
<trkpt lat="-6.966078" lon="-34.836937">
<ele>44.389999</ele>
<time>2018-07-11T20:14:32Z</time>
<speed>0.00</speed>
</trkpt>
<trkpt lat="-6.966011" lon="-34.837101">
<ele>-11.809999</ele>
<time>2018-07-11T20:19:42Z</time>
<speed>0.00</speed>
</trkpt>
<trkpt lat="-6.966062" lon="-34.837215">
<ele>-22.139999</ele>
<time>2018-07-11T20:24:53Z</time>
<speed>0.08</speed>
</trkpt>
<trkpt lat="-6.966108" lon="-34.837204">
<ele>33.209999</ele>
<time>2018-07-11T20:30:02Z</time>
<speed>0.00</speed>
</trkpt>
<trkpt lat="-6.965980" lon="-34.837051">
<ele>-7.640000</ele>
<time>2018-07-11T20:35:11Z</time>
<speed>0.00</speed>
</trkpt>
<trkpt lat="-6.966028" lon="-34.837009">
<ele>32.259998</ele>
<time>2018-07-11T20:40:19Z</time>
<speed>0.00</speed>
</trkpt>
<trkpt lat="-6.966085" lon="-34.837166">
<ele>-22.410000</ele>
<time>2018-07-11T20:45:55Z</time>
<speed>0.19</speed>
</trkpt>
<trkpt lat="-6.966199" lon="-34.837029">
<ele>61.329998</ele>
<time>2018-07-11T20:52:38Z</time>
<speed>0.00</speed>
</trkpt>
<trkpt lat="-6.966094" lon="-34.837101">
<ele>18.109999</ele>
<time>2018-07-11T20:57:45Z</time>
<speed>0.00</speed>
</trkpt>
<trkpt lat="-6.966061" lon="-34.837063">
<ele>34.579998</ele>
<time>2018-07-11T21:02:52Z</time>
<speed>6.88</speed>
</trkpt>
<trkpt lat="-6.966105" lon="-34.837193">
<ele>8.210000</ele>
<time>2018-07-11T21:08:01Z</time>
<speed>0.00</speed>
</trkpt>
<trkpt lat="-6.966084" lon="-34.837208">
<ele>-1.310000</ele>
<time>2018-07-11T21:13:08Z</time>
<speed>0.00</speed>
</trkpt>
<trkpt lat="-6.966080" lon="-34.837170">
<ele>19.340000</ele>
<time>2018-07-11T21:18:22Z</time>
<speed>0.77</speed>
</trkpt>
<trkpt lat="-6.966182" lon="-34.837154">
<ele>39.820000</ele>
<time>2018-07-11T21:23:29Z</time>
<speed>0.00</speed>
</trkpt>
<trkpt lat="-6.966114" lon="-34.837044">
<ele>28.230000</ele>
<time>2018-07-11T21:28:35Z</time>
<speed>0.00</speed>
</trkpt>
<trkpt lat="-6.966176" lon="-34.836990">
<ele>43.329998</ele>
<time>2018-07-11T21:33:41Z</time>
<speed>0.00</speed>
</trkpt>
<trkpt lat="-6.966016" lon="-34.837334">
<ele>13.380000</ele>
<time>2018-07-11T21:38:49Z</time>
<speed>0.00</speed>
</trkpt>
<trkpt lat="-6.965983" lon="-34.837231">
<ele>8.910000</ele>
<time>2018-07-11T21:43:55Z</time>
<speed>0.00</speed>
</trkpt>
<trkpt lat="-6.966114" lon="-34.837120">
<ele>13.809999</ele>
<time>2018-07-11T21:49:01Z</time>
<speed>0.00</speed>
</trkpt>
<trkpt lat="-6.966263" lon="-34.836742">
<ele>58.399998</ele>
<time>2018-07-11T21:54:08Z</time>
<speed>0.00</speed>
</trkpt>
<trkpt lat="-6.966256" lon="-34.836884">
<ele>49.680000</ele>
<time>2018-07-11T21:59:15Z</time>
<speed>0.00</speed>
</trkpt>
<trkpt lat="-6.966188" lon="-34.837002">
<ele>31.389999</ele>
<time>2018-07-11T22:04:21Z</time>
<speed>0.00</speed>
</trkpt>
<trkpt lat="-6.965909" lon="-34.837360">
<ele>5.290000</ele>
<time>2018-07-11T22:09:28Z</time>
<speed>1.36</speed>
</trkpt>
<trkpt lat="-6.966390" lon="-34.836742">
<ele>66.930000</ele>
<time>2018-07-11T22:14:42Z</time>
<speed>0.00</speed>
</trkpt>
<trkpt lat="-6.966063" lon="-34.837196">
<ele>23.119999</ele>
<time>2018-07-11T22:19:49Z</time>
<speed>0.00</speed>
</trkpt>
<trkpt lat="-6.966141" lon="-34.837063">
<ele>10.639999</ele>
<time>2018-07-11T22:24:56Z</time>
<speed>0.00</speed>
</trkpt>
<trkpt lat="-6.965991" lon="-34.837212">
<ele>-2.260000</ele>
<time>2018-07-11T22:30:04Z</time>
<speed>0.00</speed>
</trkpt>
<trkpt lat="-6.966072" lon="-34.837055">
<ele>9.880000</ele>
<time>2018-07-11T22:35:12Z</time>
<speed>0.00</speed>
</trkpt>
<trkpt lat="-6.965844" lon="-34.837555">
<ele>-13.440000</ele>
<time>2018-07-11T22:40:21Z</time>
<speed>0.00</speed>
</trkpt>
<trkpt lat="-6.966137" lon="-34.837109">
<ele>14.440000</ele>
<time>2018-07-11T22:45:38Z</time>
<speed>0.76</speed>
</trkpt>
<trkpt lat="-6.966061" lon="-34.837154">
<ele>31.119999</ele>
<time>2018-07-11T22:51:01Z</time>
<speed>0.26</speed>
</trkpt>
<trkpt lat="-6.966062" lon="-34.837128">
<ele>16.379999</ele>
<time>2018-07-11T22:56:08Z</time>
<speed>0.00</speed>
</trkpt>
<trkpt lat="-6.966079" lon="-34.837109">
<ele>23.109999</ele>
<time>2018-07-11T23:01:15Z</time>
<speed>0.00</speed>
</trkpt>
<trkpt lat="-6.966050" lon="-34.837162">
<ele>-10.330000</ele>
<time>2018-07-11T23:06:21Z</time>
<speed>0.00</speed>
</trkpt>
<trkpt lat="-6.966070" lon="-34.837196">
<ele>13.759999</ele>
<time>2018-07-11T23:11:27Z</time>
<speed>0.00</speed>
</trkpt>
<trkpt lat="-6.966255" lon="-34.837143">
<ele>53.500000</ele>
<time>2018-07-11T23:16:34Z</time>
<speed>0.00</speed>
</trkpt>
<trkpt lat="-6.966055" lon="-34.837105">
<ele>17.250000</ele>
<time>2018-07-11T23:21:40Z</time>
<speed>0.20</speed>
</trkpt>
<trkpt lat="-6.966072" lon="-34.837139">
<ele>9.429999</ele>
<time>2018-07-11T23:26:47Z</time>
<speed>0.00</speed>
</trkpt>
<trkpt lat="-6.966083" lon="-34.837124">
<ele>5.390000</ele>
<time>2018-07-11T23:31:54Z</time>
<speed>0.00</speed>
</trkpt>
<trkpt lat="-6.966053" lon="-34.837032">
<ele>11.960000</ele>
<time>2018-07-11T23:37:02Z</time>
<speed>0.00</speed>
</trkpt>
<trkpt lat="-6.966061" lon="-34.837002">
<ele>10.059999</ele>
<time>2018-07-11T23:42:30Z</time>
<speed>0.41</speed>
</trkpt>
<trkpt lat="-6.966045" lon="-34.837040">
<ele>16.139999</ele>
<time>2018-07-11T23:47:36Z</time>
<speed>0.00</speed>
</trkpt>
<trkpt lat="-6.966023" lon="-34.837093">
<ele>4.700000</ele>
<time>2018-07-11T23:52:42Z</time>
<speed>0.00</speed>
</trkpt>
<trkpt lat="-6.966100" lon="-34.837215">
<ele>-2.160000</ele>
<time>2018-07-11T23:57:49Z</time>
<speed>0.00</speed>
</trkpt>
<trkpt lat="-6.966007" lon="-34.837074">
<ele>1.910000</ele>
<time>2018-07-12T00:02:55Z</time>
<speed>0.00</speed>
</trkpt>
<trkpt lat="-6.965987" lon="-34.836899">
<ele>30.650000</ele>
<time>2018-07-12T00:08:03Z</time>
<speed>0.00</speed>
</trkpt>
<trkpt lat="-6.966002" lon="-34.836964">
<ele>17.969999</ele>
<time>2018-07-12T00:13:10Z</time>
<speed>0.00</speed>
</trkpt>
<trkpt lat="-6.966039" lon="-34.837082">
<ele>19.100000</ele>
<time>2018-07-12T00:18:17Z</time>
<speed>0.00</speed>
</trkpt>
<trkpt lat="-6.966053" lon="-34.837208">
<ele>9.790000</ele>
<time>2018-07-12T00:23:26Z</time>
<speed>0.00</speed>
</trkpt>
<trkpt lat="-6.966034" lon="-34.837051">
<ele>9.349999</ele>
<time>2018-07-12T00:28:36Z</time>
<speed>0.00</speed>
</trkpt>
<trkpt lat="-6.966200" lon="-34.837337">
<ele>-3.670000</ele>
<time>2018-07-12T00:33:44Z</time>
<speed>0.00</speed>
</trkpt>
<trkpt lat="-6.966228" lon="-34.837212">
<ele>-14.210000</ele>
<time>2018-07-12T00:39:12Z</time>
<speed>0.22</speed>
</trkpt>
<trkpt lat="-6.966003" lon="-34.836849">
<ele>32.739998</ele>
<time>2018-07-12T00:44:42Z</time>
<speed>0.27</speed>
</trkpt>
<trkpt lat="-6.966010" lon="-34.836826">
<ele>42.200001</ele>
<time>2018-07-12T00:51:07Z</time>
<speed>0.36</speed>
</trkpt>
<trkpt lat="-6.966174" lon="-34.837734">
<ele>-33.719997</ele>
<time>2018-07-12T00:58:12Z</time>
<speed>0.30</speed>
</trkpt>
<trkpt lat="-6.966116" lon="-34.837173">
<ele>10.270000</ele>
<time>2018-07-12T01:06:11Z</time>
<speed>0.33</speed>
</trkpt>
<trkpt lat="-6.966113" lon="-34.837372">
<ele>15.490000</ele>
<time>2018-07-12T01:14:48Z</time>
<speed>0.19</speed>
</trkpt>
<trkpt lat="-6.966082" lon="-34.837132">
<ele>10.690000</ele>
<time>2018-07-12T01:24:14Z</time>
<speed>0.32</speed>
</trkpt>
<trkpt lat="-6.966010" lon="-34.837158">
<ele>15.589999</ele>
<time>2018-07-12T01:35:38Z</time>
<speed>0.00</speed>
</trkpt>
<trkpt lat="-6.966080" lon="-34.837151">
<ele>14.130000</ele>
<time>2018-07-12T01:40:50Z</time>
<speed>0.15</speed>
</trkpt>
<trkpt lat="-6.966078" lon="-34.837177">
<ele>1.520000</ele>
<time>2018-07-12T01:46:11Z</time>
<speed>0.07</speed>
</trkpt>
<trkpt lat="-6.966038" lon="-34.837204">
<ele>-12.460000</ele>
<time>2018-07-12T01:54:01Z</time>
<speed>0.39</speed>
</trkpt>
<trkpt lat="-6.966074" lon="-34.837158">
<ele>-40.570000</ele>
<time>2018-07-12T02:03:38Z</time>
<speed>0.17</speed>
</trkpt>
<trkpt lat="-6.966052" lon="-34.837215">
<ele>16.119999</ele>
<time>2018-07-12T02:22:10Z</time>
<speed>0.19</speed>
</trkpt>
<trkpt lat="-6.966067" lon="-34.837124">
<ele>18.939999</ele>
<time>2018-07-12T02:40:55Z</time>
<speed>0.20</speed>
</trkpt>
<trkpt lat="-6.966049" lon="-34.837219">
<ele>24.969999</ele>
<time>2018-07-12T02:53:56Z</time>
<speed>0.17</speed>
</trkpt>
</trkseg>
</trk>
<trk>
<name>20180818-112754(25)</name>
<desc>Color:004000ff</desc>
<trkseg>
<trkpt lat="-6.968565" lon="-34.834652">
<ele>40.340000</ele>
<time>2018-07-11T03:10:35Z</time>
<speed>0.10</speed>
</trkpt>
<trkpt lat="-6.968565" lon="-34.834652">
<ele>40.340000</ele>
<time>2018-07-11T03:26:50Z</time>
<speed>0.02</speed>
</trkpt>
<trkpt lat="-6.968590" lon="-34.834797">
<ele>7.260000</ele>
<time>2018-07-11T03:44:02Z</time>
<speed>0.18</speed>
</trkpt>
<trkpt lat="-6.968590" lon="-34.834934">
<ele>5.640000</ele>
<time>2018-07-11T03:59:49Z</time>
<speed>0.13</speed>
</trkpt>
<trkpt lat="-6.968607" lon="-34.834930">
<ele>8.540000</ele>
<time>2018-07-11T04:18:50Z</time>
<speed>0.17</speed>
</trkpt>
<trkpt lat="-6.968588" lon="-34.834827">
<ele>9.130000</ele>
<time>2018-07-11T04:34:39Z</time>
<speed>0.31</speed>
</trkpt>
<trkpt lat="-6.968676" lon="-34.834728">
<ele>7.100000</ele>
<time>2018-07-11T04:48:53Z</time>
<speed>0.45</speed>
</trkpt>
<trkpt lat="-6.968590" lon="-34.834820">
<ele>-6.700000</ele>
<time>2018-07-11T05:04:58Z</time>
<speed>0.00</speed>
</trkpt>
<trkpt lat="-6.968579" lon="-34.834774">
<ele>9.860000</ele>
<time>2018-07-11T05:19:09Z</time>
<speed>0.00</speed>
</trkpt>
<trkpt lat="-6.968563" lon="-34.834785">
<ele>23.660000</ele>
<time>2018-07-11T05:24:25Z</time>
<speed>0.00</speed>
</trkpt>
<trkpt lat="-6.968599" lon="-34.834808">
<ele>7.350000</ele>
<time>2018-07-11T05:29:57Z</time>
<speed>0.10</speed>
</trkpt>
<trkpt lat="-6.968519" lon="-34.834724">
<ele>42.419998</ele>
<time>2018-07-11T05:38:11Z</time>
<speed>0.11</speed>
</trkpt>
<trkpt lat="-6.968432" lon="-34.834576">
<ele>40.709999</ele>
<time>2018-07-11T05:46:02Z</time>
<speed>0.00</speed>
</trkpt>
<trkpt lat="-6.968626" lon="-34.834980">
<ele>5.700000</ele>
<time>2018-07-11T05:51:44Z</time>
<speed>0.13</speed>
</trkpt>
<trkpt lat="-6.968741" lon="-34.835018">
<ele>-28.529999</ele>
<time>2018-07-11T06:00:19Z</time>
<speed>0.56</speed>
</trkpt>
<trkpt lat="-6.968665" lon="-34.834900">
<ele>-7.320000</ele>
<time>2018-07-11T06:09:32Z</time>
<speed>0.16</speed>
</trkpt>
<trkpt lat="-6.968510" lon="-34.834743">
<ele>31.309999</ele>
<time>2018-07-11T06:18:18Z</time>
<speed>0.00</speed>
</trkpt>
<trkpt lat="-6.968625" lon="-34.834808">
<ele>1.050000</ele>
<time>2018-07-11T06:23:44Z</time>
<speed>0.10</speed>
</trkpt>
<trkpt lat="-6.968632" lon="-34.834896">
<ele>11.010000</ele>
<time>2018-07-11T06:30:53Z</time>
<speed>0.00</speed>
</trkpt>
<trkpt lat="-6.968561" lon="-34.834869">
<ele>-15.809999</ele>
<time>2018-07-11T06:36:35Z</time>
<speed>0.66</speed>
</trkpt>
<trkpt lat="-6.968623" lon="-34.834793">
<ele>-4.760000</ele>
<time>2018-07-11T06:43:32Z</time>
<speed>0.00</speed>
</trkpt>
<trkpt lat="-6.968633" lon="-34.834877">
<ele>30.459999</ele>
<time>2018-07-11T06:51:01Z</time>
<speed>0.00</speed>
</trkpt>
<trkpt lat="-6.968723" lon="-34.834732">
<ele>26.099998</ele>
<time>2018-07-11T06:56:36Z</time>
<speed>0.27</speed>
</trkpt>
<trkpt lat="-6.968629" lon="-34.834866">
<ele>21.049999</ele>
<time>2018-07-11T07:02:56Z</time>
<speed>0.00</speed>
</trkpt>
<trkpt lat="-6.968626" lon="-34.834782">
<ele>-7.460000</ele>
<time>2018-07-11T07:08:16Z</time>
<speed>0.00</speed>
</trkpt>
<trkpt lat="-6.968578" lon="-34.834785">
<ele>-14.480000</ele>
<time>2018-07-11T07:13:30Z</time>
<speed>0.00</speed>
</trkpt>
<trkpt lat="-6.968766" lon="-34.834846">
<ele>34.340000</ele>
<time>2018-07-11T07:18:44Z</time>
<speed>0.00</speed>
</trkpt>
<trkpt lat="-6.966428" lon="-34.833958">
<ele>-0.460000</ele>
<time>2018-07-11T07:23:59Z</time>
<speed>1.18</speed>
</trkpt>
<trkpt lat="-6.965073" lon="-34.833057">
<ele>-14.469999</ele>
<time>2018-07-11T07:29:16Z</time>
<speed>0.00</speed>
</trkpt>
<trkpt lat="-6.964937" lon="-34.832901">
<ele>8.830000</ele>
<time>2018-07-11T07:34:33Z</time>
<speed>0.00</speed>
</trkpt>
<trkpt lat="-6.964393" lon="-34.832649">
<ele>3.570000</ele>
<time>2018-07-11T07:39:50Z</time>
<speed>0.00</speed>
</trkpt>
<trkpt lat="-6.964192" lon="-34.832191">
<ele>1.710000</ele>
<time>2018-07-11T07:43:44Z</time>
<speed>0.00</speed>
</trkpt>
<trkpt lat="-6.964708" lon="-34.832474">
<ele>1.830000</ele>
<time>2018-07-11T07:49:02Z</time>
<speed>0.00</speed>
</trkpt>
<trkpt lat="-6.963294" lon="-34.832199">
<ele>-3.540000</ele>
<time>2018-07-11T07:54:18Z</time>
<speed>0.00</speed>
</trkpt>
<trkpt lat="-6.961996" lon="-34.831535">
<ele>4.920000</ele>
<time>2018-07-11T07:59:37Z</time>
<speed>0.60</speed>
</trkpt>
<trkpt lat="-6.960719" lon="-34.831444">
<ele>-1.380000</ele>
<time>2018-07-11T08:04:57Z</time>
<speed>0.34</speed>
</trkpt>
<trkpt lat="-6.960323" lon="-34.832184">
<ele>-6.580000</ele>
<time>2018-07-11T08:10:14Z</time>
<speed>0.00</speed>
</trkpt>
<trkpt lat="-6.960275" lon="-34.832058">
<ele>26.840000</ele>
<time>2018-07-11T08:15:32Z</time>
<speed>0.60</speed>
</trkpt>
</trkseg>
</trk>
<trk>
<name>20180723-164255(4)</name>
<desc>Color:004000ff</desc>
<trkseg>
[truncated: 8,238,105 more chars]
