# Supplementary material for: Critical areas for sea turtles in Northeast Brazil: a participatory approach for a data-poor context
Source: PeerJ. 2024 Mar 25;12:e17109. doi: 10.7717/peerj.17109 (PMC10977088; doi:10.7717/peerj.17109)
Supplement: Supplemental Information 5 [file peerj-12-17109-s005.zip › Route files/Saidas_5_8_NOV.gpx]

<?xml version="1.0" encoding="UTF-8" standalone="yes" ?>
<gpx creator="Mobile Action http://www.mobileaction.com/1.1" version="1.0" xmlns="http://www.topografix.com/GPX/1/0" xmlns:xsi="http://www.w3.org/2001/XMLSchema-instance" xsi:schemaLocation="http://www.topografix.com/GPX/1/0 http://www.topografix.com/GPX/1/0/gpx.xsd">
<wpt lat="-7.156323" lon="-34.842239">
<ele>-0.170000</ele>
<time>2018-11-05T01:19:28Z</time>
<name></name>
<desc></desc>
<sym>Waypoint</sym>
</wpt>
<wpt lat="-7.156402" lon="-34.842258">
<ele>-4.120000</ele>
<time>2018-11-05T01:19:58Z</time>
<name></name>
<desc></desc>
<sym>Waypoint</sym>
</wpt>
<wpt lat="-7.300631" lon="-34.772686">
<ele>-57.500000</ele>
<time>2018-11-05T11:45:44Z</time>
<name></name>
<desc></desc>
<sym>Waypoint</sym>
</wpt>
<wpt lat="-7.300914" lon="-34.772766">
<ele>1.950000</ele>
<time>2018-11-05T11:58:54Z</time>
<name></name>
<desc></desc>
<sym>Waypoint</sym>
</wpt>
<wpt lat="-7.165124" lon="-34.795742">
<ele>12.200000</ele>
<time>2018-11-06T11:20:57Z</time>
<name></name>
<desc></desc>
<sym>Waypoint</sym>
</wpt>
<wpt lat="-7.156005" lon="-34.842216">
<ele>47.020000</ele>
<time>2018-11-11T16:25:38Z</time>
<name></name>
<desc></desc>
<sym>Waypoint</sym>
</wpt>
<trk>
<name>20181112-174052(1)</name>
<desc>Color:004000ff</desc>
<trkseg>
<trkpt lat="-7.155957" lon="-34.842167">
<ele>55.329998</ele>
<time>2018-10-24T18:39:26Z</time>
<speed>0.00</speed>
</trkpt>
<trkpt lat="-7.155992" lon="-34.842148">
<ele>47.950001</ele>
<time>2018-10-24T18:39:32Z</time>
<speed>0.00</speed>
</trkpt>
<trkpt lat="-7.156021" lon="-34.842136">
<ele>39.899998</ele>
<time>2018-10-24T18:39:36Z</time>
<speed>0.14</speed>
</trkpt>
<trkpt lat="-7.156027" lon="-34.842136">
<ele>42.540001</ele>
<time>2018-10-24T18:39:41Z</time>
<speed>0.05</speed>
</trkpt>
<trkpt lat="-7.156029" lon="-34.842140">
<ele>43.969997</ele>
<time>2018-10-24T18:39:46Z</time>
<speed>0.15</speed>
</trkpt>
<trkpt lat="-7.156026" lon="-34.842140">
<ele>44.189999</ele>
<time>2018-10-24T18:39:51Z</time>
<speed>0.00</speed>
</trkpt>
<trkpt lat="-7.156026" lon="-34.842140">
<ele>44.189999</ele>
<time>2018-10-24T18:39:56Z</time>
<speed>0.00</speed>
</trkpt>
<trkpt lat="-7.156027" lon="-34.842133">
<ele>44.000000</ele>
<time>2018-10-24T18:40:01Z</time>
<speed>0.00</speed>
</trkpt>
<trkpt lat="-7.156018" lon="-34.842136">
<ele>43.599998</ele>
<time>2018-10-24T18:40:06Z</time>
<speed>0.51</speed>
</trkpt>
<trkpt lat="-7.156012" lon="-34.842136">
<ele>43.389999</ele>
<time>2018-10-24T18:40:11Z</time>
<speed>0.00</speed>
</trkpt>
<trkpt lat="-7.156023" lon="-34.842155">
<ele>43.759998</ele>
<time>2018-10-24T18:40:16Z</time>
<speed>0.24</speed>
</trkpt>
<trkpt lat="-7.156039" lon="-34.842182">
<ele>43.799999</ele>
<time>2018-10-24T18:40:21Z</time>
<speed>0.42</speed>
</trkpt>
<trkpt lat="-7.156052" lon="-34.842197">
<ele>43.910000</ele>
<time>2018-10-24T18:40:26Z</time>
<speed>0.36</speed>
</trkpt>
<trkpt lat="-7.156052" lon="-34.842190">
<ele>43.879997</ele>
<time>2018-10-24T18:40:31Z</time>
<speed>0.00</speed>
</trkpt>
<trkpt lat="-7.156052" lon="-34.842190">
<ele>43.879997</ele>
<time>2018-10-24T18:40:36Z</time>
<speed>0.00</speed>
</trkpt>
<trkpt lat="-7.156052" lon="-34.842190">
<ele>43.879997</ele>
<time>2018-10-24T18:40:41Z</time>
<speed>0.00</speed>
</trkpt>
<trkpt lat="-7.156079" lon="-34.842213">
<ele>38.169998</ele>
<time>2018-10-24T18:40:46Z</time>
<speed>0.00</speed>
</trkpt>
<trkpt lat="-7.156064" lon="-34.842220">
<ele>34.779999</ele>
<time>2018-10-24T18:40:51Z</time>
<speed>0.13</speed>
</trkpt>
<trkpt lat="-7.156061" lon="-34.842228">
<ele>34.689999</ele>
<time>2018-10-24T18:40:56Z</time>
<speed>0.00</speed>
</trkpt>
<trkpt lat="-7.156005" lon="-34.842278">
<ele>34.209999</ele>
<time>2018-10-24T18:41:01Z</time>
<speed>0.65</speed>
</trkpt>
<trkpt lat="-7.155950" lon="-34.842285">
<ele>36.790001</ele>
<time>2018-10-24T18:41:06Z</time>
<speed>0.84</speed>
</trkpt>
<trkpt lat="-7.155889" lon="-34.842274">
<ele>38.169998</ele>
<time>2018-10-24T18:41:13Z</time>
<speed>0.14</speed>
</trkpt>
<trkpt lat="-7.155930" lon="-34.842361">
<ele>43.469997</ele>
<time>2018-10-24T18:41:18Z</time>
<speed>0.55</speed>
</trkpt>
<trkpt lat="-7.155926" lon="-34.842350">
<ele>45.730000</ele>
<time>2018-10-24T18:41:23Z</time>
<speed>0.07</speed>
</trkpt>
<trkpt lat="-7.155926" lon="-34.842346">
<ele>45.799999</ele>
<time>2018-10-24T18:41:28Z</time>
<speed>0.00</speed>
</trkpt>
<trkpt lat="-7.155926" lon="-34.842346">
<ele>45.799999</ele>
<time>2018-10-24T18:41:33Z</time>
<speed>0.00</speed>
</trkpt>
<trkpt lat="-7.155926" lon="-34.842346">
<ele>45.799999</ele>
<time>2018-10-24T18:41:38Z</time>
<speed>0.00</speed>
</trkpt>
<trkpt lat="-7.155926" lon="-34.842346">
<ele>45.799999</ele>
<time>2018-10-24T18:41:43Z</time>
<speed>0.00</speed>
</trkpt>
<trkpt lat="-7.155926" lon="-34.842346">
<ele>45.799999</ele>
<time>2018-10-24T18:41:48Z</time>
<speed>0.00</speed>
</trkpt>
<trkpt lat="-7.155926" lon="-34.842346">
<ele>45.799999</ele>
<time>2018-10-24T18:41:53Z</time>
<speed>0.00</speed>
</trkpt>
<trkpt lat="-7.155903" lon="-34.842342">
<ele>48.709999</ele>
<time>2018-10-24T18:41:58Z</time>
<speed>0.96</speed>
</trkpt>
<trkpt lat="-7.155918" lon="-34.842304">
<ele>49.079998</ele>
<time>2018-10-24T18:42:03Z</time>
<speed>0.45</speed>
</trkpt>
<trkpt lat="-7.155971" lon="-34.842316">
<ele>47.809998</ele>
<time>2018-10-24T18:42:09Z</time>
<speed>0.86</speed>
</trkpt>
<trkpt lat="-7.155984" lon="-34.842308">
<ele>46.369999</ele>
<time>2018-10-24T18:42:14Z</time>
<speed>0.00</speed>
</trkpt>
<trkpt lat="-7.155981" lon="-34.842289">
<ele>46.059998</ele>
<time>2018-10-24T18:42:19Z</time>
<speed>0.49</speed>
</trkpt>
<trkpt lat="-7.155973" lon="-34.842293">
<ele>45.419998</ele>
<time>2018-10-24T18:42:24Z</time>
<speed>0.00</speed>
</trkpt>
<trkpt lat="-7.155996" lon="-34.842297">
<ele>44.719997</ele>
<time>2018-10-24T18:42:29Z</time>
<speed>0.49</speed>
</trkpt>
<trkpt lat="-7.156023" lon="-34.842285">
<ele>41.660000</ele>
<time>2018-10-24T18:42:34Z</time>
<speed>0.29</speed>
</trkpt>
<trkpt lat="-7.156040" lon="-34.842285">
<ele>40.540001</ele>
<time>2018-10-24T18:42:39Z</time>
<speed>0.27</speed>
</trkpt>
<trkpt lat="-7.156066" lon="-34.842285">
<ele>41.099998</ele>
<time>2018-10-24T18:42:44Z</time>
<speed>0.57</speed>
</trkpt>
<trkpt lat="-7.156077" lon="-34.842293">
<ele>41.549999</ele>
<time>2018-10-24T18:42:49Z</time>
<speed>0.55</speed>
</trkpt>
<trkpt lat="-7.156050" lon="-34.842281">
<ele>42.919998</ele>
<time>2018-10-24T18:42:56Z</time>
<speed>0.33</speed>
</trkpt>
<trkpt lat="-7.156042" lon="-34.842319">
<ele>43.099998</ele>
<time>2018-10-24T18:43:01Z</time>
<speed>0.00</speed>
</trkpt>
<trkpt lat="-7.156008" lon="-34.842239">
<ele>43.610001</ele>
<time>2018-10-24T18:43:08Z</time>
<speed>0.00</speed>
</trkpt>
<trkpt lat="-7.156008" lon="-34.842239">
<ele>43.610001</ele>
<time>2018-10-24T18:43:13Z</time>
<speed>0.00</speed>
</trkpt>
</trkseg>
</trk>
<trk>
<name>20181112-174052(2)</name>
<desc>Color:004000ff</desc>
<trkseg>
<trkpt lat="-7.156046" lon="-34.842216">
<ele>32.660000</ele>
<time>2018-10-24T18:46:54Z</time>
<speed>0.00</speed>
</trkpt>
<trkpt lat="-7.156046" lon="-34.842216">
<ele>32.660000</ele>
<time>2018-10-24T18:46:57Z</time>
<speed>0.00</speed>
</trkpt>
<trkpt lat="-7.156046" lon="-34.842216">
<ele>32.660000</ele>
<time>2018-10-24T18:47:00Z</time>
<speed>0.00</speed>
</trkpt>
<trkpt lat="-7.156046" lon="-34.842216">
<ele>32.660000</ele>
<time>2018-10-24T18:47:03Z</time>
<speed>0.00</speed>
</trkpt>
<trkpt lat="-7.156046" lon="-34.842216">
<ele>32.660000</ele>
<time>2018-10-24T18:47:06Z</time>
<speed>0.00</speed>
</trkpt>
<trkpt lat="-7.156046" lon="-34.842216">
<ele>32.660000</ele>
<time>2018-10-24T18:47:09Z</time>
<speed>0.00</speed>
</trkpt>
<trkpt lat="-7.156046" lon="-34.842216">
<ele>32.660000</ele>
<time>2018-10-24T18:47:12Z</time>
<speed>0.00</speed>
</trkpt>
<trkpt lat="-7.156046" lon="-34.842216">
<ele>32.660000</ele>
<time>2018-10-24T18:47:15Z</time>
<speed>0.00</speed>
</trkpt>
<trkpt lat="-7.156046" lon="-34.842216">
<ele>32.660000</ele>
<time>2018-10-24T18:47:18Z</time>
<speed>0.00</speed>
</trkpt>
<trkpt lat="-7.156046" lon="-34.842216">
<ele>32.660000</ele>
<time>2018-10-24T18:47:21Z</time>
<speed>0.00</speed>
</trkpt>
<trkpt lat="-7.156046" lon="-34.842216">
<ele>32.660000</ele>
<time>2018-10-24T18:47:24Z</time>
<speed>0.00</speed>
</trkpt>
<trkpt lat="-7.156046" lon="-34.842216">
<ele>32.660000</ele>
<time>2018-10-24T18:47:27Z</time>
<speed>0.00</speed>
</trkpt>
<trkpt lat="-7.156046" lon="-34.842216">
<ele>32.660000</ele>
<time>2018-10-24T18:47:30Z</time>
<speed>0.00</speed>
</trkpt>
<trkpt lat="-7.156046" lon="-34.842216">
<ele>32.660000</ele>
<time>2018-10-24T18:47:33Z</time>
<speed>0.00</speed>
</trkpt>
<trkpt lat="-7.156046" lon="-34.842216">
<ele>32.660000</ele>
<time>2018-10-24T18:47:36Z</time>
<speed>0.00</speed>
</trkpt>
<trkpt lat="-7.156046" lon="-34.842216">
<ele>32.660000</ele>
<time>2018-10-24T18:47:39Z</time>
<speed>0.00</speed>
</trkpt>
<trkpt lat="-7.156046" lon="-34.842216">
<ele>32.660000</ele>
<time>2018-10-24T18:47:41Z</time>
<speed>0.00</speed>
</trkpt>
<trkpt lat="-7.156046" lon="-34.842216">
<ele>32.660000</ele>
<time>2018-10-24T18:47:45Z</time>
<speed>0.00</speed>
</trkpt>
<trkpt lat="-7.156046" lon="-34.842216">
<ele>32.660000</ele>
<time>2018-10-24T18:47:47Z</time>
<speed>0.00</speed>
</trkpt>
<trkpt lat="-7.156046" lon="-34.842216">
<ele>32.660000</ele>
<time>2018-10-24T18:47:50Z</time>
<speed>0.00</speed>
</trkpt>
<trkpt lat="-7.156046" lon="-34.842216">
<ele>32.660000</ele>
<time>2018-10-24T18:47:54Z</time>
<speed>0.00</speed>
</trkpt>
<trkpt lat="-7.156046" lon="-34.842216">
<ele>32.660000</ele>
<time>2018-10-24T18:47:57Z</time>
<speed>0.00</speed>
</trkpt>
<trkpt lat="-7.156046" lon="-34.842216">
<ele>32.660000</ele>
<time>2018-10-24T18:48:00Z</time>
<speed>0.00</speed>
</trkpt>
<trkpt lat="-7.156046" lon="-34.842216">
<ele>32.660000</ele>
<time>2018-10-24T18:48:03Z</time>
<speed>0.00</speed>
</trkpt>
<trkpt lat="-7.156046" lon="-34.842216">
<ele>32.660000</ele>
<time>2018-10-24T18:48:07Z</time>
<speed>0.00</speed>
</trkpt>
<trkpt lat="-7.156046" lon="-34.842216">
<ele>32.660000</ele>
<time>2018-10-24T18:48:10Z</time>
<speed>0.00</speed>
</trkpt>
<trkpt lat="-7.156046" lon="-34.842216">
<ele>32.660000</ele>
<time>2018-10-24T18:48:12Z</time>
<speed>0.00</speed>
</trkpt>
<trkpt lat="-7.156046" lon="-34.842216">
<ele>32.660000</ele>
<time>2018-10-24T18:48:16Z</time>
<speed>0.00</speed>
</trkpt>
<trkpt lat="-7.156046" lon="-34.842216">
<ele>32.660000</ele>
<time>2018-10-24T18:48:19Z</time>
<speed>0.00</speed>
</trkpt>
<trkpt lat="-7.156046" lon="-34.842216">
<ele>32.660000</ele>
<time>2018-10-24T18:48:22Z</time>
<speed>0.00</speed>
</trkpt>
<trkpt lat="-7.156046" lon="-34.842216">
<ele>32.660000</ele>
<time>2018-10-24T18:48:25Z</time>
<speed>0.00</speed>
</trkpt>
<trkpt lat="-7.156046" lon="-34.842216">
<ele>32.660000</ele>
<time>2018-10-24T18:48:28Z</time>
<speed>0.00</speed>
</trkpt>
<trkpt lat="-7.156046" lon="-34.842216">
<ele>32.660000</ele>
<time>2018-10-24T18:48:31Z</time>
<speed>0.00</speed>
</trkpt>
<trkpt lat="-7.156046" lon="-34.842216">
<ele>32.660000</ele>
<time>2018-10-24T18:48:34Z</time>
<speed>0.00</speed>
</trkpt>
<trkpt lat="-7.156046" lon="-34.842216">
<ele>32.660000</ele>
<time>2018-10-24T18:48:38Z</time>
<speed>0.00</speed>
</trkpt>
<trkpt lat="-7.156046" lon="-34.842216">
<ele>32.660000</ele>
<time>2018-10-24T18:48:41Z</time>
<speed>0.00</speed>
</trkpt>
<trkpt lat="-7.156046" lon="-34.842216">
<ele>32.660000</ele>
<time>2018-10-24T18:48:44Z</time>
<speed>0.00</speed>
</trkpt>
<trkpt lat="-7.156046" lon="-34.842216">
<ele>32.660000</ele>
<time>2018-10-24T18:48:46Z</time>
<speed>0.00</speed>
</trkpt>
<trkpt lat="-7.156000" lon="-34.842152">
<ele>34.309998</ele>
<time>2018-10-24T18:48:50Z</time>
<speed>0.66</speed>
</trkpt>
<trkpt lat="-7.156004" lon="-34.842167">
<ele>32.730000</ele>
<time>2018-10-24T18:48:53Z</time>
<speed>0.48</speed>
</trkpt>
<trkpt lat="-7.155984" lon="-34.842197">
<ele>38.529999</ele>
<time>2018-10-24T18:48:56Z</time>
<speed>0.32</speed>
</trkpt>
<trkpt lat="-7.156003" lon="-34.842182">
<ele>30.529999</ele>
<time>2018-10-24T18:48:59Z</time>
<speed>0.27</speed>
</trkpt>
<trkpt lat="-7.156020" lon="-34.842175">
<ele>24.680000</ele>
<time>2018-10-24T18:49:01Z</time>
<speed>0.09</speed>
</trkpt>
<trkpt lat="-7.156018" lon="-34.842182">
<ele>25.699999</ele>
<time>2018-10-24T18:49:04Z</time>
<speed>0.00</speed>
</trkpt>
<trkpt lat="-7.155976" lon="-34.842220">
<ele>40.419998</ele>
<time>2018-10-24T18:49:07Z</time>
<speed>0.25</speed>
</trkpt>
<trkpt lat="-7.155966" lon="-34.842247">
<ele>44.549999</ele>
<time>2018-10-24T18:49:10Z</time>
<speed>0.64</speed>
</trkpt>
<trkpt lat="-7.155964" lon="-34.842255">
<ele>44.119999</ele>
<time>2018-10-24T18:49:14Z</time>
<speed>0.00</speed>
</trkpt>
<trkpt lat="-7.155964" lon="-34.842255">
<ele>44.119999</ele>
<time>2018-10-24T18:49:16Z</time>
<speed>0.00</speed>
</trkpt>
<trkpt lat="-7.155964" lon="-34.842255">
<ele>44.119999</ele>
<time>2018-10-24T18:49:20Z</time>
<speed>0.00</speed>
</trkpt>
<trkpt lat="-7.155948" lon="-34.842300">
<ele>52.000000</ele>
<time>2018-10-24T18:49:23Z</time>
<speed>0.39</speed>
</trkpt>
<trkpt lat="-7.155943" lon="-34.842300">
<ele>54.389999</ele>
<time>2018-10-24T18:49:25Z</time>
<speed>0.21</speed>
</trkpt>
<trkpt lat="-7.155928" lon="-34.842304">
<ele>57.070000</ele>
<time>2018-10-24T18:49:29Z</time>
<speed>0.00</speed>
</trkpt>
<trkpt lat="-7.155936" lon="-34.842285">
<ele>57.070000</ele>
<time>2018-10-24T18:49:31Z</time>
<speed>0.33</speed>
</trkpt>
<trkpt lat="-7.155958" lon="-34.842266">
<ele>51.599998</ele>
<time>2018-10-24T18:49:35Z</time>
<speed>0.00</speed>
</trkpt>
<trkpt lat="-7.155958" lon="-34.842266">
<ele>51.599998</ele>
<time>2018-10-24T18:49:38Z</time>
<speed>0.00</speed>
</trkpt>
<trkpt lat="-7.155958" lon="-34.842266">
<ele>51.599998</ele>
<time>2018-10-24T18:49:41Z</time>
<speed>0.00</speed>
</trkpt>
<trkpt lat="-7.155958" lon="-34.842266">
<ele>51.599998</ele>
<time>2018-10-24T18:49:44Z</time>
<speed>0.00</speed>
</trkpt>
<trkpt lat="-7.155958" lon="-34.842266">
<ele>51.599998</ele>
<time>2018-10-24T18:49:46Z</time>
<speed>0.00</speed>
</trkpt>
<trkpt lat="-7.155958" lon="-34.842266">
<ele>51.599998</ele>
<time>2018-10-24T18:49:50Z</time>
<speed>0.00</speed>
</trkpt>
<trkpt lat="-7.155958" lon="-34.842266">
<ele>51.599998</ele>
<time>2018-10-24T18:49:53Z</time>
<speed>0.00</speed>
</trkpt>
<trkpt lat="-7.155958" lon="-34.842266">
<ele>51.599998</ele>
<time>2018-10-24T18:49:56Z</time>
<speed>0.00</speed>
</trkpt>
<trkpt lat="-7.155958" lon="-34.842266">
<ele>51.599998</ele>
<time>2018-10-24T18:49:59Z</time>
<speed>0.00</speed>
</trkpt>
<trkpt lat="-7.155958" lon="-34.842266">
<ele>51.599998</ele>
<time>2018-10-24T18:50:01Z</time>
<speed>0.00</speed>
</trkpt>
<trkpt lat="-7.155903" lon="-34.842251">
<ele>66.430000</ele>
<time>2018-10-24T18:50:05Z</time>
<speed>0.30</speed>
</trkpt>
<trkpt lat="-7.155889" lon="-34.842255">
<ele>69.879997</ele>
<time>2018-10-24T18:50:08Z</time>
<speed>0.01</speed>
</trkpt>
<trkpt lat="-7.155881" lon="-34.842255">
<ele>72.189995</ele>
<time>2018-10-24T18:50:11Z</time>
<speed>0.00</speed>
</trkpt>
<trkpt lat="-7.155881" lon="-34.842255">
<ele>72.189995</ele>
<time>2018-10-24T18:50:14Z</time>
<speed>0.00</speed>
</trkpt>
<trkpt lat="-7.155881" lon="-34.842255">
<ele>72.189995</ele>
<time>2018-10-24T18:50:16Z</time>
<speed>0.00</speed>
</trkpt>
<trkpt lat="-7.155881" lon="-34.842255">
<ele>72.189995</ele>
<time>2018-10-24T18:50:20Z</time>
<speed>0.00</speed>
</trkpt>
<trkpt lat="-7.155881" lon="-34.842255">
<ele>72.189995</ele>
<time>2018-10-24T18:50:23Z</time>
<speed>0.00</speed>
</trkpt>
<trkpt lat="-7.155881" lon="-34.842255">
<ele>72.189995</ele>
<time>2018-10-24T18:50:26Z</time>
<speed>0.00</speed>
</trkpt>
<trkpt lat="-7.155840" lon="-34.842304">
<ele>90.360001</ele>
<time>2018-10-24T18:50:29Z</time>
<speed>0.53</speed>
</trkpt>
<trkpt lat="-7.155831" lon="-34.842300">
<ele>93.209999</ele>
<time>2018-10-24T18:50:31Z</time>
<speed>0.36</speed>
</trkpt>
<trkpt lat="-7.155830" lon="-34.842297">
<ele>92.820000</ele>
<time>2018-10-24T18:50:35Z</time>
<speed>0.00</speed>
</trkpt>
<trkpt lat="-7.155830" lon="-34.842297">
<ele>92.820000</ele>
<time>2018-10-24T18:50:38Z</time>
<speed>0.00</speed>
</trkpt>
<trkpt lat="-7.155830" lon="-34.842297">
<ele>92.820000</ele>
<time>2018-10-24T18:50:41Z</time>
<speed>0.00</speed>
</trkpt>
<trkpt lat="-7.155830" lon="-34.842297">
<ele>92.820000</ele>
<time>2018-10-24T18:50:43Z</time>
<speed>0.00</speed>
</trkpt>
<trkpt lat="-7.155830" lon="-34.842297">
<ele>92.820000</ele>
<time>2018-10-24T18:50:47Z</time>
<speed>0.00</speed>
</trkpt>
<trkpt lat="-7.155830" lon="-34.842297">
<ele>92.820000</ele>
<time>2018-10-24T18:50:50Z</time>
<speed>0.00</speed>
</trkpt>
<trkpt lat="-7.155830" lon="-34.842297">
<ele>92.820000</ele>
<time>2018-10-24T18:50:53Z</time>
<speed>0.00</speed>
</trkpt>
<trkpt lat="-7.155830" lon="-34.842297">
<ele>92.820000</ele>
<time>2018-10-24T18:50:56Z</time>
<speed>0.00</speed>
</trkpt>
<trkpt lat="-7.155830" lon="-34.842297">
<ele>92.820000</ele>
<time>2018-10-24T18:50:59Z</time>
<speed>0.00</speed>
</trkpt>
<trkpt lat="-7.155830" lon="-34.842297">
<ele>92.820000</ele>
<time>2018-10-24T18:51:02Z</time>
<speed>0.00</speed>
</trkpt>
<trkpt lat="-7.155830" lon="-34.842297">
<ele>92.820000</ele>
<time>2018-10-24T18:51:05Z</time>
<speed>0.00</speed>
</trkpt>
<trkpt lat="-7.155830" lon="-34.842297">
<ele>92.820000</ele>
<time>2018-10-24T18:51:08Z</time>
<speed>0.00</speed>
</trkpt>
<trkpt lat="-7.155823" lon="-34.842365">
<ele>104.799995</ele>
<time>2018-10-24T18:51:11Z</time>
<speed>0.42</speed>
</trkpt>
<trkpt lat="-7.155827" lon="-34.842358">
<ele>103.269997</ele>
<time>2018-10-24T18:51:14Z</time>
<speed>0.00</speed>
</trkpt>
<trkpt lat="-7.155833" lon="-34.842346">
<ele>102.519997</ele>
<time>2018-10-24T18:51:16Z</time>
<speed>0.53</speed>
</trkpt>
<trkpt lat="-7.155835" lon="-34.842365">
<ele>101.909996</ele>
<time>2018-10-24T18:51:20Z</time>
<speed>0.75</speed>
</trkpt>
<trkpt lat="-7.155833" lon="-34.842365">
<ele>94.220001</ele>
<time>2018-10-24T18:51:22Z</time>
<speed>0.46</speed>
</trkpt>
<trkpt lat="-7.155840" lon="-34.842369">
<ele>90.720001</ele>
<time>2018-10-24T18:51:25Z</time>
<speed>0.00</speed>
</trkpt>
<trkpt lat="-7.155840" lon="-34.842369">
<ele>90.720001</ele>
<time>2018-10-24T18:51:29Z</time>
<speed>0.00</speed>
</trkpt>
<trkpt lat="-7.155840" lon="-34.842369">
<ele>90.720001</ele>
<time>2018-10-24T18:51:32Z</time>
<speed>0.00</speed>
</trkpt>
<trkpt lat="-7.155840" lon="-34.842369">
<ele>90.720001</ele>
<time>2018-10-24T18:51:35Z</time>
<speed>0.00</speed>
</trkpt>
<trkpt lat="-7.155840" lon="-34.842369">
<ele>90.720001</ele>
<time>2018-10-24T18:51:38Z</time>
<speed>0.00</speed>
</trkpt>
<trkpt lat="-7.155883" lon="-34.842327">
<ele>75.720001</ele>
<time>2018-10-24T18:51:41Z</time>
<speed>0.51</speed>
</trkpt>
<trkpt lat="-7.155893" lon="-34.842304">
<ele>68.369995</ele>
<time>2018-10-24T18:51:43Z</time>
<speed>0.72</speed>
</trkpt>
<trkpt lat="-7.155881" lon="-34.842339">
<ele>71.010002</ele>
<time>2018-10-24T18:51:46Z</time>
<speed>0.00</speed>
</trkpt>
<trkpt lat="-7.155881" lon="-34.842339">
<ele>71.010002</ele>
<time>2018-10-24T18:51:50Z</time>
<speed>0.00</speed>
</trkpt>
<trkpt lat="-7.155857" lon="-34.842384">
<ele>76.769997</ele>
<time>2018-10-24T18:51:53Z</time>
<speed>0.57</speed>
</trkpt>
<trkpt lat="-7.155863" lon="-34.842384">
<ele>74.229996</ele>
<time>2018-10-24T18:51:56Z</time>
<speed>0.13</speed>
</trkpt>
<trkpt lat="-7.155860" lon="-34.842400">
<ele>75.389999</ele>
<time>2018-10-24T18:51:59Z</time>
<speed>0.21</speed>
</trkpt>
<trkpt lat="-7.155861" lon="-34.842403">
<ele>76.019997</ele>
<time>2018-10-24T18:52:01Z</time>
<speed>0.00</speed>
</trkpt>
<trkpt lat="-7.155861" lon="-34.842403">
<ele>76.019997</ele>
<time>2018-10-24T18:52:05Z</time>
<speed>0.00</speed>
</trkpt>
<trkpt lat="-7.155861" lon="-34.842403">
<ele>76.019997</ele>
<time>2018-10-24T18:52:08Z</time>
<speed>0.00</speed>
</trkpt>
<trkpt lat="-7.155861" lon="-34.842403">
<ele>76.019997</ele>
<time>2018-10-24T18:52:11Z</time>
<speed>0.00</speed>
</trkpt>
<trkpt lat="-7.155861" lon="-34.842403">
<ele>76.019997</ele>
<time>2018-10-24T18:52:14Z</time>
<speed>0.00</speed>
</trkpt>
<trkpt lat="-7.155861" lon="-34.842403">
<ele>76.019997</ele>
<time>2018-10-24T18:52:16Z</time>
<speed>0.00</speed>
</trkpt>
<trkpt lat="-7.155861" lon="-34.842403">
<ele>76.019997</ele>
<time>2018-10-24T18:52:20Z</time>
<speed>0.00</speed>
</trkpt>
<trkpt lat="-7.155861" lon="-34.842403">
<ele>76.019997</ele>
<time>2018-10-24T18:52:23Z</time>
<speed>0.00</speed>
</trkpt>
<trkpt lat="-7.155861" lon="-34.842403">
<ele>76.019997</ele>
<time>2018-10-24T18:52:26Z</time>
<speed>0.00</speed>
</trkpt>
<trkpt lat="-7.155861" lon="-34.842403">
<ele>76.019997</ele>
<time>2018-10-24T18:52:29Z</time>
<speed>0.00</speed>
</trkpt>
<trkpt lat="-7.155861" lon="-34.842403">
<ele>76.019997</ele>
<time>2018-10-24T18:52:31Z</time>
<speed>0.00</speed>
</trkpt>
<trkpt lat="-7.155861" lon="-34.842403">
<ele>76.019997</ele>
<time>2018-10-24T18:52:35Z</time>
<speed>0.00</speed>
</trkpt>
<trkpt lat="-7.155861" lon="-34.842403">
<ele>76.019997</ele>
<time>2018-10-24T18:52:38Z</time>
<speed>0.00</speed>
</trkpt>
<trkpt lat="-7.155871" lon="-34.842327">
<ele>69.699997</ele>
<time>2018-10-24T18:52:41Z</time>
<speed>0.47</speed>
</trkpt>
<trkpt lat="-7.155873" lon="-34.842316">
<ele>69.000000</ele>
<time>2018-10-24T18:52:44Z</time>
<speed>0.44</speed>
</trkpt>
<trkpt lat="-7.155879" lon="-34.842308">
<ele>68.959999</ele>
<time>2018-10-24T18:52:46Z</time>
<speed>0.00</speed>
</trkpt>
<trkpt lat="-7.155879" lon="-34.842308">
<ele>68.959999</ele>
<time>2018-10-24T18:52:50Z</time>
<speed>0.00</speed>
</trkpt>
<trkpt lat="-7.155879" lon="-34.842308">
<ele>68.959999</ele>
<time>2018-10-24T18:52:53Z</time>
<speed>0.00</speed>
</trkpt>
<trkpt lat="-7.155879" lon="-34.842308">
<ele>68.959999</ele>
<time>2018-10-24T18:52:56Z</time>
<speed>0.00</speed>
</trkpt>
<trkpt lat="-7.155879" lon="-34.842308">
<ele>68.959999</ele>
<time>2018-10-24T18:52:59Z</time>
<speed>0.00</speed>
</trkpt>
<trkpt lat="-7.155879" lon="-34.842308">
<ele>68.959999</ele>
<time>2018-10-24T18:53:01Z</time>
<speed>0.00</speed>
</trkpt>
<trkpt lat="-7.155889" lon="-34.842293">
<ele>70.220001</ele>
<time>2018-10-24T18:53:05Z</time>
<speed>0.52</speed>
</trkpt>
<trkpt lat="-7.155890" lon="-34.842300">
<ele>70.799995</ele>
<time>2018-10-24T18:53:08Z</time>
<speed>0.16</speed>
</trkpt>
<trkpt lat="-7.155889" lon="-34.842319">
<ele>70.540001</ele>
<time>2018-10-24T18:53:11Z</time>
<speed>0.46</speed>
</trkpt>
<trkpt lat="-7.155888" lon="-34.842327">
<ele>71.639999</ele>
<time>2018-10-24T18:53:14Z</time>
<speed>0.05</speed>
</trkpt>
<trkpt lat="-7.155876" lon="-34.842331">
<ele>72.299995</ele>
<time>2018-10-24T18:53:16Z</time>
<speed>0.59</speed>
</trkpt>
<trkpt lat="-7.155872" lon="-34.842335">
<ele>72.279999</ele>
<time>2018-10-24T18:53:20Z</time>
<speed>0.14</speed>
</trkpt>
<trkpt lat="-7.155879" lon="-34.842327">
<ele>71.220001</ele>
<time>2018-10-24T18:53:23Z</time>
<speed>0.00</speed>
</trkpt>
<trkpt lat="-7.155876" lon="-34.842304">
<ele>73.330002</ele>
<time>2018-10-24T18:53:26Z</time>
<speed>0.43</speed>
</trkpt>
<trkpt lat="-7.155871" lon="-34.842331">
<ele>75.479996</ele>
<time>2018-10-24T18:53:29Z</time>
<speed>0.53</speed>
</trkpt>
<trkpt lat="-7.155869" lon="-34.842319">
<ele>75.439995</ele>
<time>2018-10-24T18:53:31Z</time>
<speed>0.00</speed>
</trkpt>
<trkpt lat="-7.155869" lon="-34.842319">
<ele>75.439995</ele>
<time>2018-10-24T18:53:35Z</time>
<speed>0.00</speed>
</trkpt>
<trkpt lat="-7.155869" lon="-34.842319">
<ele>75.439995</ele>
<time>2018-10-24T18:53:38Z</time>
<speed>0.00</speed>
</trkpt>
<trkpt lat="-7.155869" lon="-34.842319">
<ele>75.439995</ele>
<time>2018-10-24T18:53:41Z</time>
<speed>0.00</speed>
</trkpt>
<trkpt lat="-7.155869" lon="-34.842319">
<ele>75.439995</ele>
<time>2018-10-24T18:53:44Z</time>
<speed>0.00</speed>
</trkpt>
<trkpt lat="-7.155869" lon="-34.842319">
<ele>75.439995</ele>
<time>2018-10-24T18:53:46Z</time>
<speed>0.00</speed>
</trkpt>
<trkpt lat="-7.155869" lon="-34.842319">
<ele>75.439995</ele>
<time>2018-10-24T18:53:50Z</time>
<speed>0.00</speed>
</trkpt>
<trkpt lat="-7.155872" lon="-34.842274">
<ele>79.029999</ele>
<time>2018-10-24T18:53:53Z</time>
<speed>0.46</speed>
</trkpt>
<trkpt lat="-7.155876" lon="-34.842266">
<ele>79.209999</ele>
<time>2018-10-24T18:53:56Z</time>
<speed>0.00</speed>
</trkpt>
<trkpt lat="-7.155876" lon="-34.842266">
<ele>79.209999</ele>
<time>2018-10-24T18:53:58Z</time>
<speed>0.00</speed>
</trkpt>
<trkpt lat="-7.155876" lon="-34.842266">
<ele>79.209999</ele>
<time>2018-10-24T18:54:01Z</time>
<speed>0.00</speed>
</trkpt>
<trkpt lat="-7.155876" lon="-34.842266">
<ele>79.209999</ele>
<time>2018-10-24T18:54:05Z</time>
<speed>0.00</speed>
</trkpt>
<trkpt lat="-7.155876" lon="-34.842266">
<ele>79.209999</ele>
<time>2018-10-24T18:54:08Z</time>
<speed>0.00</speed>
</trkpt>
<trkpt lat="-7.155876" lon="-34.842266">
<ele>79.209999</ele>
<time>2018-10-24T18:54:10Z</time>
<speed>0.00</speed>
</trkpt>
<trkpt lat="-7.155876" lon="-34.842266">
<ele>79.209999</ele>
<time>2018-10-24T18:54:14Z</time>
<speed>0.00</speed>
</trkpt>
<trkpt lat="-7.155876" lon="-34.842266">
<ele>79.209999</ele>
<time>2018-10-24T18:54:16Z</time>
<speed>0.00</speed>
</trkpt>
<trkpt lat="-7.155876" lon="-34.842266">
<ele>79.209999</ele>
<time>2018-10-24T18:54:19Z</time>
<speed>0.00</speed>
</trkpt>
<trkpt lat="-7.155876" lon="-34.842266">
<ele>79.209999</ele>
<time>2018-10-24T18:54:22Z</time>
<speed>0.00</speed>
</trkpt>
<trkpt lat="-7.155876" lon="-34.842266">
<ele>79.209999</ele>
<time>2018-10-24T18:54:26Z</time>
<speed>0.00</speed>
</trkpt>
<trkpt lat="-7.155876" lon="-34.842266">
<ele>79.209999</ele>
<time>2018-10-24T18:54:29Z</time>
<speed>0.00</speed>
</trkpt>
<trkpt lat="-7.155853" lon="-34.842220">
<ele>75.470001</ele>
<time>2018-10-24T18:54:31Z</time>
<speed>0.40</speed>
</trkpt>
<trkpt lat="-7.155851" lon="-34.842197">
<ele>76.220001</ele>
<time>2018-10-24T18:54:35Z</time>
<speed>0.07</speed>
</trkpt>
<trkpt lat="-7.155849" lon="-34.842190">
<ele>76.389999</ele>
<time>2018-10-24T18:54:38Z</time>
<speed>0.00</speed>
</trkpt>
<trkpt lat="-7.155849" lon="-34.842190">
<ele>76.389999</ele>
<time>2018-10-24T18:54:41Z</time>
<speed>0.00</speed>
</trkpt>
<trkpt lat="-7.155849" lon="-34.842209">
<ele>77.029999</ele>
<time>2018-10-24T18:54:43Z</time>
<speed>0.49</speed>
</trkpt>
<trkpt lat="-7.155853" lon="-34.842205">
<ele>75.529999</ele>
<time>2018-10-24T18:54:46Z</time>
<speed>0.09</speed>
</trkpt>
<trkpt lat="-7.155861" lon="-34.842205">
<ele>75.580002</ele>
<time>2018-10-24T18:54:49Z</time>
<speed>0.00</speed>
</trkpt>
<trkpt lat="-7.155885" lon="-34.842205">
<ele>74.099998</ele>
<time>2018-10-24T18:54:52Z</time>
<speed>0.21</speed>
</trkpt>
<trkpt lat="-7.155900" lon="-34.842209">
<ele>73.510002</ele>
<time>2018-10-24T18:54:55Z</time>
<speed>0.00</speed>
</trkpt>
<trkpt lat="-7.155900" lon="-34.842209">
<ele>73.510002</ele>
<time>2018-10-24T18:54:59Z</time>
<speed>0.00</speed>
</trkpt>
<trkpt lat="-7.155903" lon="-34.842190">
<ele>71.139999</ele>
<time>2018-10-24T18:55:01Z</time>
<speed>0.41</speed>
</trkpt>
<trkpt lat="-7.155917" lon="-34.842186">
<ele>68.510002</ele>
<time>2018-10-24T18:55:04Z</time>
<speed>0.00</speed>
</trkpt>
<trkpt lat="-7.155931" lon="-34.842186">
<ele>67.659996</ele>
<time>2018-10-24T18:55:08Z</time>
<speed>0.21</speed>
</trkpt>
<trkpt lat="-7.155935" lon="-34.842182">
<ele>67.330002</ele>
<time>2018-10-24T18:55:11Z</time>
<speed>0.00</speed>
</trkpt>
<trkpt lat="-7.155935" lon="-34.842182">
<ele>67.330002</ele>
<time>2018-10-24T18:55:14Z</time>
<speed>0.00</speed>
</trkpt>
<trkpt lat="-7.155935" lon="-34.842182">
<ele>67.330002</ele>
<time>2018-10-24T18:55:16Z</time>
<speed>0.00</speed>
</trkpt>
<trkpt lat="-7.155935" lon="-34.842182">
<ele>67.330002</ele>
<time>2018-10-24T18:55:20Z</time>
<speed>0.00</speed>
</trkpt>
<trkpt lat="-7.155935" lon="-34.842182">
<ele>67.330002</ele>
<time>2018-10-24T18:55:23Z</time>
<speed>0.00</speed>
</trkpt>
<trkpt lat="-7.155935" lon="-34.842182">
<ele>67.330002</ele>
<time>2018-10-24T18:55:26Z</time>
<speed>0.00</speed>
</trkpt>
<trkpt lat="-7.155935" lon="-34.842182">
<ele>67.330002</ele>
<time>2018-10-24T18:55:29Z</time>
<speed>0.00</speed>
</trkpt>
<trkpt lat="-7.155935" lon="-34.842182">
<ele>67.330002</ele>
<time>2018-10-24T18:55:31Z</time>
<speed>0.00</speed>
</trkpt>
<trkpt lat="-7.155935" lon="-34.842182">
<ele>67.330002</ele>
<time>2018-10-24T18:55:35Z</time>
<speed>0.00</speed>
</trkpt>
<trkpt lat="-7.156007" lon="-34.842152">
<ele>53.820000</ele>
<time>2018-10-24T18:55:38Z</time>
<speed>0.21</speed>
</trkpt>
<trkpt lat="-7.156002" lon="-34.842152">
<ele>53.410000</ele>
<time>2018-10-24T18:55:41Z</time>
<speed>0.00</speed>
</trkpt>
<trkpt lat="-7.156002" lon="-34.842152">
<ele>53.410000</ele>
<time>2018-10-24T18:55:44Z</time>
<speed>0.00</speed>
</trkpt>
<trkpt lat="-7.156002" lon="-34.842152">
<ele>53.410000</ele>
<time>2018-10-24T18:55:46Z</time>
<speed>0.00</speed>
</trkpt>
<trkpt lat="-7.156002" lon="-34.842152">
<ele>53.410000</ele>
<time>2018-10-24T18:55:50Z</time>
<speed>0.00</speed>
</trkpt>
<trkpt lat="-7.155998" lon="-34.842190">
<ele>51.699997</ele>
<time>2018-10-24T18:55:53Z</time>
<speed>0.45</speed>
</trkpt>
<trkpt lat="-7.155992" lon="-34.842201">
<ele>51.489998</ele>
<time>2018-10-24T18:55:56Z</time>
<speed>0.44</speed>
</trkpt>
<trkpt lat="-7.155991" lon="-34.842186">
<ele>50.889999</ele>
<time>2018-10-24T18:55:59Z</time>
<speed>0.00</speed>
</trkpt>
<trkpt lat="-7.155991" lon="-34.842186">
<ele>50.889999</ele>
<time>2018-10-24T18:56:01Z</time>
<speed>0.00</speed>
</trkpt>
<trkpt lat="-7.156003" lon="-34.842201">
<ele>49.989998</ele>
<time>2018-10-24T18:56:05Z</time>
<speed>0.55</speed>
</trkpt>
<trkpt lat="-7.155995" lon="-34.842190">
<ele>50.320000</ele>
<time>2018-10-24T18:56:08Z</time>
<speed>0.00</speed>
</trkpt>
<trkpt lat="-7.155994" lon="-34.842194">
<ele>50.340000</ele>
<time>2018-10-24T18:56:11Z</time>
<speed>0.00</speed>
</trkpt>
<trkpt lat="-7.155994" lon="-34.842194">
<ele>50.340000</ele>
<time>2018-10-24T18:56:13Z</time>
<speed>0.00</speed>
</trkpt>
<trkpt lat="-7.155994" lon="-34.842194">
<ele>50.340000</ele>
<time>2018-10-24T18:56:16Z</time>
<speed>0.00</speed>
</trkpt>
<trkpt lat="-7.155994" lon="-34.842194">
<ele>50.340000</ele>
<time>2018-10-24T18:56:20Z</time>
<speed>0.00</speed>
</trkpt>
<trkpt lat="-7.155999" lon="-34.842186">
<ele>50.919998</ele>
<time>2018-10-24T18:56:23Z</time>
<speed>0.27</speed>
</trkpt>
<trkpt lat="-7.155997" lon="-34.842194">
<ele>50.270000</ele>
<time>2018-10-24T18:56:26Z</time>
<speed>0.00</speed>
</trkpt>
<trkpt lat="-7.155997" lon="-34.842194">
<ele>50.270000</ele>
<time>2018-10-24T18:56:29Z</time>
<speed>0.00</speed>
</trkpt>
<trkpt lat="-7.156010" lon="-34.842178">
<ele>50.200001</ele>
<time>2018-10-24T18:56:31Z</time>
<speed>0.27</speed>
</trkpt>
<trkpt lat="-7.156017" lon="-34.842155">
<ele>47.930000</ele>
<time>2018-10-24T18:56:35Z</time>
<speed>0.19</speed>
</trkpt>
<trkpt lat="-7.156016" lon="-34.842144">
<ele>47.149998</ele>
<time>2018-10-24T18:56:38Z</time>
<speed>0.00</speed>
</trkpt>
<trkpt lat="-7.156016" lon="-34.842144">
<ele>47.149998</ele>
<time>2018-10-24T18:56:41Z</time>
<speed>0.00</speed>
</trkpt>
<trkpt lat="-7.156016" lon="-34.842144">
<ele>47.149998</ele>
<time>2018-10-24T18:56:43Z</time>
<speed>0.00</speed>
</trkpt>
<trkpt lat="-7.156016" lon="-34.842144">
<ele>47.149998</ele>
<time>2018-10-24T18:56:46Z</time>
<speed>0.00</speed>
</trkpt>
<trkpt lat="-7.156016" lon="-34.842144">
<ele>47.149998</ele>
<time>2018-10-24T18:56:50Z</time>
<speed>0.00</speed>
</trkpt>
<trkpt lat="-7.156016" lon="-34.842144">
<ele>47.149998</ele>
<time>2018-10-24T18:56:53Z</time>
<speed>0.00</speed>
</trkpt>
<trkpt lat="-7.156016" lon="-34.842144">
<ele>47.149998</ele>
<time>2018-10-24T18:56:56Z</time>
<speed>0.00</speed>
</trkpt>
<trkpt lat="-7.156016" lon="-34.842144">
<ele>47.149998</ele>
<time>2018-10-24T18:56:59Z</time>
<speed>0.00</speed>
</trkpt>
<trkpt lat="-7.156016" lon="-34.842144">
<ele>47.149998</ele>
<time>2018-10-24T18:57:01Z</time>
<speed>0.00</speed>
</trkpt>
<trkpt lat="-7.156016" lon="-34.842144">
<ele>47.149998</ele>
<time>2018-10-24T18:57:05Z</time>
<speed>0.00</speed>
</trkpt>
<trkpt lat="-7.156016" lon="-34.842144">
<ele>47.149998</ele>
<time>2018-10-24T18:57:08Z</time>
<speed>0.00</speed>
</trkpt>
<trkpt lat="-7.156016" lon="-34.842144">
<ele>47.149998</ele>
<time>2018-10-24T18:57:11Z</time>
<speed>0.00</speed>
</trkpt>
<trkpt lat="-7.156016" lon="-34.842144">
<ele>47.149998</ele>
<time>2018-10-24T18:57:14Z</time>
<speed>0.00</speed>
</trkpt>
<trkpt lat="-7.156016" lon="-34.842144">
<ele>47.149998</ele>
<time>2018-10-24T18:57:17Z</time>
<speed>0.00</speed>
</trkpt>
<trkpt lat="-7.156016" lon="-34.842144">
<ele>47.149998</ele>
<time>2018-10-24T18:57:19Z</time>
<speed>0.00</speed>
</trkpt>
<trkpt lat="-7.156016" lon="-34.842144">
<ele>47.149998</ele>
<time>2018-10-24T18:57:23Z</time>
<speed>0.00</speed>
</trkpt>
<trkpt lat="-7.156016" lon="-34.842144">
<ele>47.149998</ele>
<time>2018-10-24T18:57:26Z</time>
<speed>0.00</speed>
</trkpt>
<trkpt lat="-7.156016" lon="-34.842144">
<ele>47.149998</ele>
<time>2018-10-24T18:57:29Z</time>
<speed>0.00</speed>
</trkpt>
<trkpt lat="-7.156016" lon="-34.842144">
<ele>47.149998</ele>
<time>2018-10-24T18:57:31Z</time>
<speed>0.00</speed>
</trkpt>
<trkpt lat="-7.156016" lon="-34.842144">
<ele>47.149998</ele>
<time>2018-10-24T18:57:35Z</time>
<speed>0.00</speed>
</trkpt>
<trkpt lat="-7.155929" lon="-34.842144">
<ele>48.419998</ele>
<time>2018-10-24T18:57:38Z</time>
<speed>0.55</speed>
</trkpt>
<trkpt lat="-7.155935" lon="-34.842155">
<ele>47.770000</ele>
<time>2018-10-24T18:57:41Z</time>
<speed>0.20</speed>
</trkpt>
<trkpt lat="-7.155932" lon="-34.842155">
<ele>47.340000</ele>
<time>2018-10-24T18:57:44Z</time>
<speed>0.00</speed>
</trkpt>
<trkpt lat="-7.155932" lon="-34.842155">
<ele>47.340000</ele>
<time>2018-10-24T18:57:46Z</time>
<speed>0.00</speed>
</trkpt>
<trkpt lat="-7.155932" lon="-34.842155">
<ele>47.340000</ele>
<time>2018-10-24T18:57:50Z</time>
<speed>0.00</speed>
</trkpt>
<trkpt lat="-7.155932" lon="-34.842155">
<ele>47.340000</ele>
<time>2018-10-24T18:57:53Z</time>
<speed>0.00</speed>
</trkpt>
<trkpt lat="-7.155932" lon="-34.842155">
<ele>47.340000</ele>
<time>2018-10-24T18:57:56Z</time>
<speed>0.00</speed>
</trkpt>
<trkpt lat="-7.155932" lon="-34.842155">
<ele>47.340000</ele>
<time>2018-10-24T18:57:59Z</time>
<speed>0.00</speed>
</trkpt>
<trkpt lat="-7.155932" lon="-34.842155">
<ele>47.340000</ele>
<time>2018-10-24T18:58:01Z</time>
<speed>0.00</speed>
</trkpt>
<trkpt lat="-7.155932" lon="-34.842155">
<ele>47.340000</ele>
<time>2018-10-24T18:58:05Z</time>
<speed>0.00</speed>
</trkpt>
<trkpt lat="-7.155932" lon="-34.842155">
<ele>47.340000</ele>
<time>2018-10-24T18:58:08Z</time>
<speed>0.00</speed>
</trkpt>
<trkpt lat="-7.155932" lon="-34.842155">
<ele>47.340000</ele>
<time>2018-10-24T18:58:11Z</time>
<speed>0.00</speed>
</trkpt>
<trkpt lat="-7.155932" lon="-34.842155">
<ele>47.340000</ele>
<time>2018-10-24T18:58:14Z</time>
<speed>0.00</speed>
</trkpt>
<trkpt lat="-7.155950" lon="-34.842159">
<ele>41.540001</ele>
<time>2018-10-24T18:58:16Z</time>
<speed>0.43</speed>
</trkpt>
<trkpt lat="-7.155946" lon="-34.842167">
<ele>41.040001</ele>
<time>2018-10-24T18:58:20Z</time>
<speed>0.00</speed>
</trkpt>
<trkpt lat="-7.155946" lon="-34.842167">
<ele>41.040001</ele>
<time>2018-10-24T18:58:24Z</time>
<speed>0.00</speed>
</trkpt>
<trkpt lat="-7.155967" lon="-34.842194">
<ele>43.759998</ele>
<time>2018-10-24T18:58:27Z</time>
<speed>0.42</speed>
</trkpt>
<trkpt lat="-7.155982" lon="-34.842197">
<ele>44.399998</ele>
<time>2018-10-24T18:58:30Z</time>
<speed>0.00</speed>
</trkpt>
<trkpt lat="-7.155982" lon="-34.842197">
<ele>44.399998</ele>
<time>2018-10-24T18:58:33Z</time>
<speed>0.00</speed>
</trkpt>
<trkpt lat="-7.155982" lon="-34.842197">
<ele>44.399998</ele>
<time>2018-10-24T18:58:36Z</time>
<speed>0.00</speed>
</trkpt>
<trkpt lat="-7.155982" lon="-34.842197">
<ele>44.399998</ele>
<time>2018-10-24T18:58:39Z</time>
<speed>0.00</speed>
</trkpt>
<trkpt lat="-7.155982" lon="-34.842197">
<ele>44.399998</ele>
<time>2018-10-24T18:58:41Z</time>
<speed>0.00</speed>
</trkpt>
<trkpt lat="-7.155982" lon="-34.842197">
<ele>44.399998</ele>
<time>2018-10-24T18:58:44Z</time>
<speed>0.00</speed>
</trkpt>
<trkpt lat="-7.155982" lon="-34.842197">
<ele>44.399998</ele>
<time>2018-10-24T18:58:48Z</time>
<speed>0.00</speed>
</trkpt>
<trkpt lat="-7.155982" lon="-34.842197">
<ele>44.399998</ele>
<time>2018-10-24T18:58:51Z</time>
<speed>0.00</speed>
</trkpt>
<trkpt lat="-7.155982" lon="-34.842197">
<ele>44.399998</ele>
<time>2018-10-24T18:58:54Z</time>
<speed>0.00</speed>
</trkpt>
<trkpt lat="-7.155982" lon="-34.842197">
<ele>44.399998</ele>
<time>2018-10-24T18:58:56Z</time>
<speed>0.00</speed>
</trkpt>
<trkpt lat="-7.155966" lon="-34.842243">
<ele>45.070000</ele>
<time>2018-10-24T18:59:00Z</time>
<speed>0.55</speed>
</trkpt>
<trkpt lat="-7.155969" lon="-34.842258">
<ele>45.669998</ele>
<time>2018-10-24T18:59:03Z</time>
<speed>0.29</speed>
</trkpt>
<trkpt lat="-7.155974" lon="-34.842266">
<ele>45.950001</ele>
<time>2018-10-24T18:59:06Z</time>
<speed>0.48</speed>
</trkpt>
<trkpt lat="-7.155984" lon="-34.842266">
<ele>46.709999</ele>
<time>2018-10-24T18:59:09Z</time>
<speed>0.00</speed>
</trkpt>
<trkpt lat="-7.155984" lon="-34.842266">
<ele>46.709999</ele>
<time>2018-10-24T18:59:11Z</time>
<speed>0.00</speed>
</trkpt>
<trkpt lat="-7.155984" lon="-34.842266">
<ele>46.709999</ele>
<time>2018-10-24T18:59:15Z</time>
<speed>0.00</speed>
</trkpt>
<trkpt lat="-7.155984" lon="-34.842266">
<ele>46.709999</ele>
<time>2018-10-24T18:59:18Z</time>
<speed>0.00</speed>
</trkpt>
<trkpt lat="-7.155991" lon="-34.842300">
<ele>50.329998</ele>
<time>2018-10-24T18:59:21Z</time>
<speed>0.35</speed>
</trkpt>
<trkpt lat="-7.155996" lon="-34.842312">
<ele>50.759998</ele>
<time>2018-10-24T18:59:24Z</time>
<speed>0.36</speed>
</trkpt>
<trkpt lat="-7.156003" lon="-34.842327">
<ele>50.579998</ele>
<time>2018-10-24T18:59:26Z</time>
<speed>0.62</speed>
</trkpt>
<trkpt lat="-7.156014" lon="-34.842335">
<ele>51.299999</ele>
<time>2018-10-24T18:59:30Z</time>
<speed>0.43</speed>
</trkpt>
<trkpt lat="-7.156025" lon="-34.842323">
<ele>50.759998</ele>
<time>2018-10-24T18:59:33Z</time>
<speed>0.00</speed>
</trkpt>
<trkpt lat="-7.156025" lon="-34.842323">
<ele>50.759998</ele>
<time>2018-10-24T18:59:36Z</time>
<speed>0.00</speed>
</trkpt>
<trkpt lat="-7.156025" lon="-34.842323">
<ele>50.759998</ele>
<time>2018-10-24T18:59:38Z</time>
<speed>0.00</speed>
</trkpt>
<trkpt lat="-7.156034" lon="-34.842331">
<ele>49.789997</ele>
<time>2018-10-24T18:59:41Z</time>
<speed>0.51</speed>
</trkpt>
<trkpt lat="-7.156035" lon="-34.842346">
<ele>49.889999</ele>
<time>2018-10-24T18:59:45Z</time>
<speed>0.63</speed>
</trkpt>
<trkpt lat="-7.156044" lon="-34.842346">
<ele>49.879997</ele>
<time>2018-10-24T18:59:47Z</time>
<speed>0.00</speed>
</trkpt>
<trkpt lat="-7.156044" lon="-34.842346">
<ele>49.879997</ele>
<time>2018-10-24T18:59:50Z</time>
<speed>0.00</speed>
</trkpt>
<trkpt lat="-7.156044" lon="-34.842346">
<ele>49.879997</ele>
<time>2018-10-24T18:59:54Z</time>
<speed>0.00</speed>
</trkpt>
<trkpt lat="-7.156044" lon="-34.842346">
<ele>49.879997</ele>
<time>2018-10-24T18:59:56Z</time>
<speed>0.00</speed>
</trkpt>
<trkpt lat="-7.156044" lon="-34.842346">
<ele>49.879997</ele>
<time>2018-10-24T19:00:00Z</time>
<speed>0.00</speed>
</trkpt>
<trkpt lat="-7.156051" lon="-34.842342">
<ele>47.680000</ele>
<time>2018-10-24T19:00:02Z</time>
<speed>0.32</speed>
</trkpt>
<trkpt lat="-7.156049" lon="-34.842346">
<ele>47.770000</ele>
<time>2018-10-24T19:00:06Z</time>
<speed>0.00</speed>
</trkpt>
<trkpt lat="-7.156042" lon="-34.842361">
<ele>48.610001</ele>
<time>2018-10-24T19:00:09Z</time>
<speed>0.49</speed>
</trkpt>
<trkpt lat="-7.156043" lon="-34.842358">
<ele>47.910000</ele>
<time>2018-10-24T19:00:11Z</time>
<speed>0.16</speed>
</trkpt>
<trkpt lat="-7.156043" lon="-34.842354">
<ele>47.799999</ele>
<time>2018-10-24T19:00:15Z</time>
<speed>0.00</speed>
</trkpt>
<trkpt lat="-7.156043" lon="-34.842354">
<ele>47.799999</ele>
<time>2018-10-24T19:00:18Z</time>
<speed>0.00</speed>
</trkpt>
<trkpt lat="-7.156043" lon="-34.842354">
<ele>47.799999</ele>
<time>2018-10-24T19:00:21Z</time>
<speed>0.00</speed>
</trkpt>
<trkpt lat="-7.156043" lon="-34.842354">
<ele>47.799999</ele>
<time>2018-10-24T19:00:24Z</time>
<speed>0.00</speed>
</trkpt>
<trkpt lat="-7.156022" lon="-34.842339">
<ele>44.250000</ele>
<time>2018-10-24T19:00:28Z</time>
<speed>0.30</speed>
</trkpt>
<trkpt lat="-7.155991" lon="-34.842297">
<ele>45.369999</ele>
<time>2018-10-24T19:00:31Z</time>
<speed>0.00</speed>
</trkpt>
<trkpt lat="-7.155993" lon="-34.842293">
<ele>45.770000</ele>
<time>2018-10-24T19:00:34Z</time>
<speed>0.00</speed>
</trkpt>
<trkpt lat="-7.155993" lon="-34.842293">
<ele>45.770000</ele>
<time>2018-10-24T19:00:38Z</time>
<speed>0.00</speed>
</trkpt>
<trkpt lat="-7.155968" lon="-34.842255">
<ele>46.259998</ele>
<time>2018-10-24T19:00:41Z</time>
<speed>0.00</speed>
</trkpt>
<trkpt lat="-7.155967" lon="-34.842255">
<ele>46.450001</ele>
<time>2018-10-24T19:00:44Z</time>
<speed>0.00</speed>
</trkpt>
<trkpt lat="-7.155967" lon="-34.842255">
<ele>46.450001</ele>
<time>2018-10-24T19:00:46Z</time>
<speed>0.00</speed>
</trkpt>
<trkpt lat="-7.155967" lon="-34.842255">
<ele>46.450001</ele>
<time>2018-10-24T19:00:50Z</time>
<speed>0.00</speed>
</trkpt>
<trkpt lat="-7.155963" lon="-34.842205">
<ele>45.230000</ele>
<time>2018-10-24T19:00:53Z</time>
<speed>0.49</speed>
</trkpt>
<trkpt lat="-7.155975" lon="-34.842190">
<ele>43.529999</ele>
<time>2018-10-24T19:00:56Z</time>
<speed>0.00</speed>
</trkpt>
<trkpt lat="-7.155975" lon="-34.842190">
<ele>43.529999</ele>
<time>2018-10-24T19:00:59Z</time>
<speed>0.00</speed>
</trkpt>
<trkpt lat="-7.155982" lon="-34.842175">
<ele>41.939999</ele>
<time>2018-10-24T19:01:01Z</time>
<speed>0.47</speed>
</trkpt>
<trkpt lat="-7.155983" lon="-34.842186">
<ele>42.649998</ele>
<time>2018-10-24T19:01:05Z</time>
<speed>0.00</speed>
</trkpt>
<trkpt lat="-7.155979" lon="-34.842201">
<ele>45.129997</ele>
<time>2018-10-24T19:01:08Z</time>
<speed>0.32</speed>
</trkpt>
<trkpt lat="-7.155981" lon="-34.842194">
<ele>45.450001</ele>
<time>2018-10-24T19:01:11Z</time>
<speed>0.00</speed>
</trkpt>
<trkpt lat="-7.155980" lon="-34.842197">
<ele>45.680000</ele>
<time>2018-10-24T19:01:14Z</time>
<speed>0.46</speed>
</trkpt>
<trkpt lat="-7.155981" lon="-34.842209">
<ele>46.750000</ele>
<time>2018-10-24T19:01:16Z</time>
<speed>0.44</speed>
</trkpt>
<trkpt lat="-7.155982" lon="-34.842197">
<ele>47.149998</ele>
<time>2018-10-24T19:01:20Z</time>
<speed>0.00</speed>
</trkpt>
<trkpt lat="-7.155982" lon="-34.842197">
<ele>47.149998</ele>
<time>2018-10-24T19:01:23Z</time>
<speed>0.00</speed>
</trkpt>
<trkpt lat="-7.155982" lon="-34.842197">
<ele>47.149998</ele>
<time>2018-10-24T19:01:26Z</time>
<speed>0.00</speed>
</trkpt>
<trkpt lat="-7.155982" lon="-34.842197">
<ele>47.149998</ele>
<time>2018-10-24T19:01:29Z</time>
<speed>0.00</speed>
</trkpt>
<trkpt lat="-7.155982" lon="-34.842197">
<ele>47.149998</ele>
<time>2018-10-24T19:01:31Z</time>
<speed>0.00</speed>
</trkpt>
<trkpt lat="-7.156003" lon="-34.842190">
<ele>49.889999</ele>
<time>2018-10-24T19:01:35Z</time>
<speed>0.45</speed>
</trkpt>
<trkpt lat="-7.156009" lon="-34.842190">
<ele>49.639999</ele>
<time>2018-10-24T19:01:38Z</time>
<speed>0.00</speed>
</trkpt>
<trkpt lat="-7.156009" lon="-34.842190">
<ele>49.639999</ele>
<time>2018-10-24T19:01:41Z</time>
<speed>0.00</speed>
</trkpt>
<trkpt lat="-7.156007" lon="-34.842232">
<ele>51.449997</ele>
<time>2018-10-24T19:01:44Z</time>
<speed>0.60</speed>
</trkpt>
<trkpt lat="-7.156005" lon="-34.842258">
<ele>53.279999</ele>
<time>2018-10-24T19:01:46Z</time>
<speed>0.64</speed>
</trkpt>
<trkpt lat="-7.156007" lon="-34.842270">
<ele>54.029999</ele>
<time>2018-10-24T19:01:49Z</time>
<speed>0.49</speed>
</trkpt>
<trkpt lat="-7.156011" lon="-34.842285">
<ele>55.009998</ele>
<time>2018-10-24T19:01:53Z</time>
<speed>0.09</speed>
</trkpt>
<trkpt lat="-7.156014" lon="-34.842281">
<ele>56.439999</ele>
<time>2018-10-24T19:01:56Z</time>
<speed>0.26</speed>
</trkpt>
<trkpt lat="-7.156014" lon="-34.842289">
<ele>56.099998</ele>
<time>2018-10-24T19:01:58Z</time>
<speed>0.00</speed>
</trkpt>
<trkpt lat="-7.156007" lon="-34.842304">
<ele>55.230000</ele>
<time>2018-10-24T19:02:01Z</time>
<speed>0.30</speed>
</trkpt>
<trkpt lat="-7.156008" lon="-34.842297">
<ele>54.639999</ele>
<time>2018-10-24T19:02:05Z</time>
<speed>0.00</speed>
</trkpt>
<trkpt lat="-7.156018" lon="-34.842255">
<ele>53.340000</ele>
<time>2018-10-24T19:02:08Z</time>
<speed>0.76</speed>
</trkpt>
<trkpt lat="-7.156013" lon="-34.842255">
<ele>53.299999</ele>
<time>2018-10-24T19:02:11Z</time>
<speed>0.06</speed>
</trkpt>
<trkpt lat="-7.156013" lon="-34.842251">
<ele>52.320000</ele>
<time>2018-10-24T19:02:14Z</time>
<speed>0.00</speed>
</trkpt>
<trkpt lat="-7.156013" lon="-34.842251">
<ele>52.320000</ele>
<time>2018-10-24T19:02:16Z</time>
<speed>0.00</speed>
</trkpt>
<trkpt lat="-7.156013" lon="-34.842251">
<ele>52.320000</ele>
<time>2018-10-24T19:02:20Z</time>
<speed>0.00</speed>
</trkpt>
<trkpt lat="-7.156013" lon="-34.842251">
<ele>52.320000</ele>
<time>2018-10-24T19:02:23Z</time>
<speed>0.00</speed>
</trkpt>
<trkpt lat="-7.156032" lon="-34.842205">
<ele>45.889999</ele>
<time>2018-10-24T19:02:26Z</time>
<speed>0.21</speed>
</trkpt>
<trkpt lat="-7.156039" lon="-34.842190">
<ele>44.489998</ele>
<time>2018-10-24T19:02:29Z</time>
<speed>0.00</speed>
</trkpt>
<trkpt lat="-7.156039" lon="-34.842190">
<ele>44.489998</ele>
<time>2018-10-24T19:02:31Z</time>
<speed>0.00</speed>
</trkpt>
<trkpt lat="-7.156039" lon="-34.842190">
<ele>44.489998</ele>
<time>2018-10-24T19:02:35Z</time>
<speed>0.00</speed>
</trkpt>
<trkpt lat="-7.156039" lon="-34.842190">
<ele>44.489998</ele>
<time>2018-10-24T19:02:38Z</time>
<speed>0.00</speed>
</trkpt>
<trkpt lat="-7.156039" lon="-34.842190">
<ele>44.489998</ele>
<time>2018-10-24T19:02:41Z</time>
<speed>0.00</speed>
</trkpt>
<trkpt lat="-7.156039" lon="-34.842190">
<ele>44.489998</ele>
<time>2018-10-24T19:02:44Z</time>
<speed>0.00</speed>
</trkpt>
<trkpt lat="-7.156039" lon="-34.842190">
<ele>44.489998</ele>
<time>2018-10-24T19:02:46Z</time>
<speed>0.00</speed>
</trkpt>
<trkpt lat="-7.156034" lon="-34.842213">
<ele>40.389999</ele>
<time>2018-10-24T19:02:50Z</time>
<speed>0.21</speed>
</trkpt>
<trkpt lat="-7.156035" lon="-34.842209">
<ele>40.489998</ele>
<time>2018-10-24T19:02:53Z</time>
<speed>0.00</speed>
</trkpt>
<trkpt lat="-7.156035" lon="-34.842209">
<ele>40.489998</ele>
<time>2018-10-24T19:02:56Z</time>
<speed>0.00</speed>
</trkpt>
<trkpt lat="-7.156029" lon="-34.842232">
<ele>43.180000</ele>
<time>2018-10-24T19:02:59Z</time>
<speed>0.44</speed>
</trkpt>
<trkpt lat="-7.156017" lon="-34.842258">
<ele>43.860001</ele>
<time>2018-10-24T19:03:01Z</time>
<speed>0.67</speed>
</trkpt>
<trkpt lat="-7.156008" lon="-34.842278">
<ele>43.509998</ele>
<time>2018-10-24T19:03:05Z</time>
<speed>0.34</speed>
</trkpt>
<trkpt lat="-7.156007" lon="-34.842274">
<ele>43.299999</ele>
<time>2018-10-24T19:03:08Z</time>
<speed>0.00</speed>
</trkpt>
<trkpt lat="-7.156007" lon="-34.842274">
<ele>43.299999</ele>
<time>2018-10-24T19:03:11Z</time>
<speed>0.00</speed>
</trkpt>
<trkpt lat="-7.156007" lon="-34.842274">
<ele>43.299999</ele>
<time>2018-10-24T19:03:13Z</time>
<speed>0.00</speed>
</trkpt>
<trkpt lat="-7.156007" lon="-34.842274">
<ele>43.299999</ele>
<time>2018-10-24T19:03:16Z</time>
<speed>0.00</speed>
</trkpt>
<trkpt lat="-7.156007" lon="-34.842274">
<ele>43.299999</ele>
<time>2018-10-24T19:03:20Z</time>
<speed>0.00</speed>
</trkpt>
<trkpt lat="-7.156007" lon="-34.842274">
<ele>43.299999</ele>
<time>2018-10-24T19:03:22Z</time>
<speed>0.00</speed>
</trkpt>
<trkpt lat="-7.155995" lon="-34.842258">
<ele>39.719997</ele>
<time>2018-10-24T19:03:26Z</time>
<speed>0.61</speed>
</trkpt>
<trkpt lat="-7.155994" lon="-34.842258">
<ele>38.549999</ele>
<time>2018-10-24T19:03:30Z</time>
<speed>0.00</speed>
</trkpt>
<trkpt lat="-7.155998" lon="-34.842171">
<ele>36.959999</ele>
<time>2018-10-24T19:03:33Z</time>
<speed>0.71</speed>
</trkpt>
<trkpt lat="-7.156003" lon="-34.842144">
<ele>35.119999</ele>
<time>2018-10-24T19:03:35Z</time>
<speed>0.52</speed>
</trkpt>
<trkpt lat="-7.156007" lon="-34.842144">
<ele>33.799999</ele>
<time>2018-10-24T19:03:38Z</time>
<speed>0.13</speed>
</trkpt>
<trkpt lat="-7.156011" lon="-34.842144">
<ele>34.239998</ele>
<time>2018-10-24T19:03:41Z</time>
<speed>0.00</speed>
</trkpt>
<trkpt lat="-7.156011" lon="-34.842144">
<ele>34.239998</ele>
<time>2018-10-24T19:03:45Z</time>
<speed>0.00</speed>
</trkpt>
<trkpt lat="-7.156011" lon="-34.842144">
<ele>34.239998</ele>
<time>2018-10-24T19:03:48Z</time>
<speed>0.00</speed>
</trkpt>
<trkpt lat="-7.156011" lon="-34.842144">
<ele>34.239998</ele>
<time>2018-10-24T19:03:51Z</time>
<speed>0.00</speed>
</trkpt>
<trkpt lat="-7.156011" lon="-34.842144">
<ele>34.239998</ele>
<time>2018-10-24T19:03:53Z</time>
<speed>0.00</speed>
</trkpt>
<trkpt lat="-7.156011" lon="-34.842144">
<ele>34.239998</ele>
<time>2018-10-24T19:03:56Z</time>
<speed>0.00</speed>
</trkpt>
<trkpt lat="-7.156011" lon="-34.842144">
<ele>34.239998</ele>
<time>2018-10-24T19:04:00Z</time>
<speed>0.00</speed>
</trkpt>
<trkpt lat="-7.156021" lon="-34.842182">
<ele>29.080000</ele>
<time>2018-10-24T19:04:03Z</time>
<speed>0.45</speed>
</trkpt>
<trkpt lat="-7.156019" lon="-34.842205">
<ele>29.789999</ele>
<time>2018-10-24T19:04:06Z</time>
<speed>0.00</speed>
</trkpt>
<trkpt lat="-7.156019" lon="-34.842205">
<ele>29.789999</ele>
<time>2018-10-24T19:04:08Z</time>
<speed>0.00</speed>
</trkpt>
<trkpt lat="-7.156019" lon="-34.842205">
<ele>29.789999</ele>
<time>2018-10-24T19:04:11Z</time>
<speed>0.00</speed>
</trkpt>
<trkpt lat="-7.156019" lon="-34.842205">
<ele>29.789999</ele>
<time>2018-10-24T19:04:15Z</time>
<speed>0.00</speed>
</trkpt>
<trkpt lat="-7.156019" lon="-34.842205">
<ele>29.789999</ele>
<time>2018-10-24T19:04:18Z</time>
<speed>0.00</speed>
</trkpt>
<trkpt lat="-7.156019" lon="-34.842205">
<ele>29.789999</ele>
<time>2018-10-24T19:04:21Z</time>
<speed>0.00</speed>
</trkpt>
<trkpt lat="-7.156026" lon="-34.842144">
<ele>26.900000</ele>
<time>2018-10-24T19:04:23Z</time>
<speed>0.39</speed>
</trkpt>
<trkpt lat="-7.156028" lon="-34.842136">
<ele>27.689999</ele>
<time>2018-10-24T19:04:26Z</time>
<speed>0.42</speed>
</trkpt>
<trkpt lat="-7.156027" lon="-34.842113">
<ele>26.019999</ele>
<time>2018-10-24T19:04:29Z</time>
<speed>0.67</speed>
</trkpt>
<trkpt lat="-7.156035" lon="-34.842083">
<ele>25.830000</ele>
<time>2018-10-24T19:04:32Z</time>
<speed>0.54</speed>
</trkpt>
<trkpt lat="-7.156032" lon="-34.842087">
<ele>23.779999</ele>
<time>2018-10-24T19:04:35Z</time>
<speed>0.00</speed>
</trkpt>
<trkpt lat="-7.156032" lon="-34.842087">
<ele>23.779999</ele>
<time>2018-10-24T19:04:38Z</time>
<speed>0.00</speed>
</trkpt>
<trkpt lat="-7.156031" lon="-34.842091">
<ele>19.600000</ele>
<time>2018-10-24T19:04:41Z</time>
<speed>0.45</speed>
</trkpt>
<trkpt lat="-7.156024" lon="-34.842110">
<ele>19.400000</ele>
<time>2018-10-24T19:04:45Z</time>
<speed>0.47</speed>
</trkpt>
<trkpt lat="-7.156018" lon="-34.842129">
<ele>21.639999</ele>
<time>2018-10-24T19:04:48Z</time>
<speed>0.00</speed>
</trkpt>
<trkpt lat="-7.156018" lon="-34.842129">
<ele>21.639999</ele>
<time>2018-10-24T19:04:51Z</time>
<speed>0.00</speed>
</trkpt>
<trkpt lat="-7.156018" lon="-34.842129">
<ele>21.639999</ele>
<time>2018-10-24T19:04:53Z</time>
<speed>0.00</speed>
</trkpt>
<trkpt lat="-7.156005" lon="-34.842144">
<ele>19.809999</ele>
<time>2018-10-24T19:04:56Z</time>
<speed>0.24</speed>
</trkpt>
<trkpt lat="-7.156000" lon="-34.842140">
<ele>20.639999</ele>
<time>2018-10-24T19:05:00Z</time>
<speed>0.00</speed>
</trkpt>
<trkpt lat="-7.156000" lon="-34.842140">
<ele>20.639999</ele>
<time>2018-10-24T19:05:03Z</time>
<speed>0.00</speed>
</trkpt>
<trkpt lat="-7.156000" lon="-34.842140">
<ele>20.639999</ele>
<time>2018-10-24T19:05:06Z</time>
<speed>0.00</speed>
</trkpt>
<trkpt lat="-7.156000" lon="-34.842140">
<ele>20.639999</ele>
<time>2018-10-24T19:05:09Z</time>
<speed>0.00</speed>
</trkpt>
<trkpt lat="-7.156000" lon="-34.842140">
<ele>20.639999</ele>
<time>2018-10-24T19:05:11Z</time>
<speed>0.00</speed>
</trkpt>
<trkpt lat="-7.155998" lon="-34.842190">
<ele>27.080000</ele>
<time>2018-10-24T19:05:15Z</time>
<speed>0.45</speed>
</trkpt>
<trkpt lat="-7.155995" lon="-34.842232">
<ele>29.679998</ele>
<time>2018-10-24T19:05:18Z</time>
<speed>0.67</speed>
</trkpt>
<trkpt lat="-7.155990" lon="-34.842247">
<ele>31.090000</ele>
<time>2018-10-24T19:05:21Z</time>
<speed>0.50</speed>
</trkpt>
<trkpt lat="-7.155993" lon="-34.842266">
<ele>30.980000</ele>
<time>2018-10-24T19:05:24Z</time>
<speed>0.17</speed>
</trkpt>
<trkpt lat="-7.155987" lon="-34.842285">
<ele>31.480000</ele>
<time>2018-10-24T19:05:26Z</time>
<speed>0.52</speed>
</trkpt>
<trkpt lat="-7.155983" lon="-34.842255">
<ele>33.750000</ele>
<time>2018-10-24T19:05:30Z</time>
<speed>0.00</speed>
</trkpt>
<trkpt lat="-7.155988" lon="-34.842205">
<ele>34.980000</ele>
<time>2018-10-24T19:05:32Z</time>
<speed>0.54</speed>
</trkpt>
<trkpt lat="-7.155988" lon="-34.842178">
<ele>35.509998</ele>
<time>2018-10-24T19:05:35Z</time>
<speed>0.00</speed>
</trkpt>
<trkpt lat="-7.155988" lon="-34.842178">
<ele>35.509998</ele>
<time>2018-10-24T19:05:39Z</time>
<speed>0.00</speed>
</trkpt>
<trkpt lat="-7.155988" lon="-34.842178">
<ele>35.509998</ele>
<time>2018-10-24T19:05:41Z</time>
<speed>0.00</speed>
</trkpt>
<trkpt lat="-7.155988" lon="-34.842178">
<ele>35.509998</ele>
<time>2018-10-24T19:05:44Z</time>
<speed>0.00</speed>
</trkpt>
<trkpt lat="-7.156004" lon="-34.842140">
<ele>40.770000</ele>
<time>2018-10-24T19:05:48Z</time>
<speed>0.14</speed>
</trkpt>
<trkpt lat="-7.156003" lon="-34.842148">
<ele>42.279999</ele>
<time>2018-10-24T19:05:51Z</time>
<speed>0.39</speed>
</trkpt>
<trkpt lat="-7.155994" lon="-34.842148">
<ele>43.450001</ele>
<time>2018-10-24T19:05:54Z</time>
<speed>0.19</speed>
</trkpt>
<trkpt lat="-7.155993" lon="-34.842136">
<ele>43.719997</ele>
<time>2018-10-24T19:05:56Z</time>
<speed>0.33</speed>
</trkpt>
<trkpt lat="-7.155994" lon="-34.842125">
<ele>43.279999</ele>
<time>2018-10-24T19:05:59Z</time>
<speed>0.00</speed>
</trkpt>
<trkpt lat="-7.155994" lon="-34.842125">
<ele>43.279999</ele>
<time>2018-10-24T19:06:03Z</time>
<speed>0.00</speed>
</trkpt>
<trkpt lat="-7.155981" lon="-34.842129">
<ele>43.230000</ele>
<time>2018-10-24T19:06:06Z</time>
<speed>0.58</speed>
</trkpt>
<trkpt lat="-7.155984" lon="-34.842113">
<ele>43.790001</ele>
<time>2018-10-24T19:06:09Z</time>
<speed>0.00</speed>
</trkpt>
<trkpt lat="-7.155984" lon="-34.842113">
<ele>43.790001</ele>
<time>2018-10-24T19:06:11Z</time>
<speed>0.00</speed>
</trkpt>
<trkpt lat="-7.155984" lon="-34.842113">
<ele>43.790001</ele>
<time>2018-10-24T19:06:14Z</time>
<speed>0.00</speed>
</trkpt>
<trkpt lat="-7.155984" lon="-34.842113">
<ele>43.790001</ele>
<time>2018-10-24T19:06:18Z</time>
<speed>0.00</speed>
</trkpt>
<trkpt lat="-7.155984" lon="-34.842113">
<ele>43.790001</ele>
<time>2018-10-24T19:06:21Z</time>
<speed>0.00</speed>
</trkpt>
<trkpt lat="-7.155984" lon="-34.842113">
<ele>43.790001</ele>
<time>2018-10-24T19:06:23Z</time>
<speed>0.00</speed>
</trkpt>
<trkpt lat="-7.155984" lon="-34.842113">
<ele>43.790001</ele>
<time>2018-10-24T19:06:26Z</time>
<speed>0.00</speed>
</trkpt>
<trkpt lat="-7.155984" lon="-34.842113">
<ele>43.790001</ele>
<time>2018-10-24T19:06:30Z</time>
<speed>0.00</speed>
</trkpt>
<trkpt lat="-7.156017" lon="-34.842129">
<ele>43.649998</ele>
<time>2018-10-24T19:06:33Z</time>
<speed>0.06</speed>
</trkpt>
<trkpt lat="-7.156017" lon="-34.842117">
<ele>44.349998</ele>
<time>2018-10-24T19:06:36Z</time>
<speed>0.00</speed>
</trkpt>
<trkpt lat="-7.156017" lon="-34.842117">
<ele>44.349998</ele>
<time>2018-10-24T19:06:38Z</time>
<speed>0.00</speed>
</trkpt>
<trkpt lat="-7.156015" lon="-34.842087">
<ele>44.639999</ele>
<time>2018-10-24T19:06:41Z</time>
<speed>0.44</speed>
</trkpt>
<trkpt lat="-7.156012" lon="-34.842079">
<ele>44.700001</ele>
<time>2018-10-24T19:06:45Z</time>
<speed>0.10</speed>
</trkpt>
<trkpt lat="-7.156012" lon="-34.842087">
<ele>44.969997</ele>
<time>2018-10-24T19:06:48Z</time>
<speed>0.00</speed>
</trkpt>
<trkpt lat="-7.156012" lon="-34.842087">
<ele>44.969997</ele>
<time>2018-10-24T19:06:51Z</time>
<speed>0.00</speed>
</trkpt>
<trkpt lat="-7.156008" lon="-34.842121">
<ele>47.619999</ele>
<time>2018-10-24T19:06:54Z</time>
<speed>0.31</speed>
</trkpt>
<trkpt lat="-7.156001" lon="-34.842125">
<ele>48.160000</ele>
<time>2018-10-24T19:06:56Z</time>
<speed>0.42</speed>
</trkpt>
<trkpt lat="-7.155999" lon="-34.842125">
<ele>48.369999</ele>
<time>2018-10-24T19:07:00Z</time>
<speed>0.04</speed>
</trkpt>
<trkpt lat="-7.156013" lon="-34.842106">
<ele>46.980000</ele>
<time>2018-10-24T19:07:02Z</time>
<speed>0.28</speed>
</trkpt>
<trkpt lat="-7.156016" lon="-34.842113">
<ele>47.139999</ele>
<time>2018-10-24T19:07:05Z</time>
<speed>0.00</speed>
</trkpt>
<trkpt lat="-7.156008" lon="-34.842159">
<ele>48.820000</ele>
<time>2018-10-24T19:07:09Z</time>
<speed>0.62</speed>
</trkpt>
<trkpt lat="-7.156011" lon="-34.842155">
<ele>49.750000</ele>
<time>2018-10-24T19:07:11Z</time>
<speed>0.24</speed>
</trkpt>
<trkpt lat="-7.156007" lon="-34.842171">
<ele>52.219997</ele>
<time>2018-10-24T19:07:15Z</time>
<speed>0.49</speed>
</trkpt>
<trkpt lat="-7.155999" lon="-34.842182">
<ele>54.829998</ele>
<time>2018-10-24T19:07:17Z</time>
<speed>0.62</speed>
</trkpt>
<trkpt lat="-7.156013" lon="-34.842163">
<ele>53.599998</ele>
<time>2018-10-24T19:07:21Z</time>
<speed>0.00</speed>
</trkpt>
<trkpt lat="-7.156013" lon="-34.842163">
<ele>53.599998</ele>
<time>2018-10-24T19:07:24Z</time>
<speed>0.00</speed>
</trkpt>
<trkpt lat="-7.156013" lon="-34.842163">
<ele>53.599998</ele>
<time>2018-10-24T19:07:27Z</time>
<speed>0.00</speed>
</trkpt>
<trkpt lat="-7.156027" lon="-34.842155">
<ele>47.410000</ele>
<time>2018-10-24T19:07:30Z</time>
<speed>0.02</speed>
</trkpt>
<trkpt lat="-7.156021" lon="-34.842129">
<ele>49.629997</ele>
<time>2018-10-24T19:07:33Z</time>
<speed>0.50</speed>
</trkpt>
<trkpt lat="-7.156024" lon="-34.842098">
<ele>47.610001</ele>
<time>2018-10-24T19:07:36Z</time>
<speed>0.58</speed>
</trkpt>
<trkpt lat="-7.156027" lon="-34.842106">
<ele>44.939999</ele>
<time>2018-10-24T19:07:39Z</time>
<speed>0.18</speed>
</trkpt>
<trkpt lat="-7.156027" lon="-34.842106">
<ele>44.910000</ele>
<time>2018-10-24T19:07:42Z</time>
<speed>0.00</speed>
</trkpt>
<trkpt lat="-7.156027" lon="-34.842106">
<ele>44.910000</ele>
<time>2018-10-24T19:07:45Z</time>
<speed>0.00</speed>
</trkpt>
<trkpt lat="-7.156027" lon="-34.842106">
<ele>44.910000</ele>
<time>2018-10-24T19:07:48Z</time>
<speed>0.00</speed>
</trkpt>
<trkpt lat="-7.156027" lon="-34.842106">
<ele>44.910000</ele>
<time>2018-10-24T19:07:51Z</time>
<speed>0.00</speed>
</trkpt>
<trkpt lat="-7.156027" lon="-34.842106">
<ele>44.910000</ele>
<time>2018-10-24T19:07:54Z</time>
<speed>0.00</speed>
</trkpt>
<trkpt lat="-7.156027" lon="-34.842106">
<ele>44.910000</ele>
<time>2018-10-24T19:07:56Z</time>
<speed>0.00</speed>
</trkpt>
<trkpt lat="-7.156027" lon="-34.842106">
<ele>44.910000</ele>
<time>2018-10-24T19:08:00Z</time>
<speed>0.00</speed>
</trkpt>
<trkpt lat="-7.156027" lon="-34.842106">
<ele>44.910000</ele>
<time>2018-10-24T19:08:03Z</time>
<speed>0.00</speed>
</trkpt>
<trkpt lat="-7.156027" lon="-34.842106">
<ele>44.910000</ele>
<time>2018-10-24T19:08:05Z</time>
<speed>0.00</speed>
</trkpt>
<trkpt lat="-7.156027" lon="-34.842106">
<ele>44.910000</ele>
<time>2018-10-24T19:08:08Z</time>
<speed>0.00</speed>
</trkpt>
<trkpt lat="-7.156011" lon="-34.842144">
<ele>43.750000</ele>
<time>2018-10-24T19:08:11Z</time>
<speed>0.57</speed>
</trkpt>
<trkpt lat="-7.156015" lon="-34.842140">
<ele>44.160000</ele>
<time>2018-10-24T19:08:15Z</time>
<speed>0.46</speed>
</trkpt>
<trkpt lat="-7.156021" lon="-34.842117">
<ele>44.809998</ele>
<time>2018-10-24T19:08:17Z</time>
<speed>0.40</speed>
</trkpt>
<trkpt lat="-7.156027" lon="-34.842098">
<ele>44.879997</ele>
<time>2018-10-24T19:08:21Z</time>
<speed>0.49</speed>
</trkpt>
<trkpt lat="-7.156030" lon="-34.842094">
<ele>44.250000</ele>
<time>2018-10-24T19:08:24Z</time>
<speed>0.00</speed>
</trkpt>
<trkpt lat="-7.156025" lon="-34.842091">
<ele>43.459999</ele>
<time>2018-10-24T19:08:26Z</time>
<speed>0.38</speed>
</trkpt>
<trkpt lat="-7.156021" lon="-34.842098">
<ele>42.680000</ele>
<time>2018-10-24T19:08:30Z</time>
<speed>0.00</speed>
</trkpt>
<trkpt lat="-7.156021" lon="-34.842098">
<ele>42.680000</ele>
<time>2018-10-24T19:08:32Z</time>
<speed>0.00</speed>
</trkpt>
<trkpt lat="-7.156014" lon="-34.842121">
<ele>41.689999</ele>
<time>2018-10-24T19:08:36Z</time>
<speed>0.02</speed>
</trkpt>
<trkpt lat="-7.156017" lon="-34.842133">
<ele>41.559998</ele>
<time>2018-10-24T19:08:38Z</time>
<speed>0.00</speed>
</trkpt>
<trkpt lat="-7.156027" lon="-34.842152">
<ele>41.669998</ele>
<time>2018-10-24T19:08:41Z</time>
<speed>0.64</speed>
</trkpt>
<trkpt lat="-7.156031" lon="-34.842182">
<ele>41.579998</ele>
<time>2018-10-24T19:08:45Z</time>
<speed>0.05</speed>
</trkpt>
<trkpt lat="-7.156035" lon="-34.842171">
<ele>41.029999</ele>
<time>2018-10-24T19:08:47Z</time>
<speed>0.00</speed>
</trkpt>
<trkpt lat="-7.156037" lon="-34.842167">
<ele>39.689999</ele>
<time>2018-10-24T19:08:50Z</time>
<speed>0.49</speed>
</trkpt>
<trkpt lat="-7.156033" lon="-34.842186">
<ele>40.669998</ele>
<time>2018-10-24T19:08:54Z</time>
<speed>0.00</speed>
</trkpt>
<trkpt lat="-7.156033" lon="-34.842186">
<ele>40.669998</ele>
<time>2018-10-24T19:08:56Z</time>
<speed>0.00</speed>
</trkpt>
<trkpt lat="-7.156033" lon="-34.842186">
<ele>40.669998</ele>
<time>2018-10-24T19:09:00Z</time>
<speed>0.00</speed>
</trkpt>
<trkpt lat="-7.156033" lon="-34.842186">
<ele>40.669998</ele>
<time>2018-10-24T19:09:02Z</time>
<speed>0.00</speed>
</trkpt>
<trkpt lat="-7.156035" lon="-34.842239">
<ele>46.399998</ele>
<time>2018-10-24T19:09:05Z</time>
<speed>0.23</speed>
</trkpt>
<trkpt lat="-7.156036" lon="-34.842236">
<ele>46.539997</ele>
<time>2018-10-24T19:09:09Z</time>
<speed>0.00</speed>
</trkpt>
<trkpt lat="-7.156043" lon="-34.842209">
<ele>47.680000</ele>
<time>2018-10-24T19:09:11Z</time>
<speed>0.66</speed>
</trkpt>
<trkpt lat="-7.156041" lon="-34.842182">
<ele>45.860001</ele>
<time>2018-10-24T19:09:15Z</time>
<speed>0.29</speed>
</trkpt>
<trkpt lat="-7.156040" lon="-34.842178">
<ele>46.079998</ele>
<time>2018-10-24T19:09:17Z</time>
<speed>0.00</speed>
</trkpt>
<trkpt lat="-7.156040" lon="-34.842178">
<ele>46.079998</ele>
<time>2018-10-24T19:09:21Z</time>
<speed>0.00</speed>
</trkpt>
<trkpt lat="-7.156040" lon="-34.842178">
<ele>46.079998</ele>
<time>2018-10-24T19:09:24Z</time>
<speed>0.00</speed>
</trkpt>
<trkpt lat="-7.156040" lon="-34.842178">
<ele>46.079998</ele>
<time>2018-10-24T19:09:26Z</time>
<speed>0.00</speed>
</trkpt>
<trkpt lat="-7.156026" lon="-34.842232">
<ele>44.820000</ele>
<time>2018-10-24T19:09:30Z</time>
<speed>0.14</speed>
</trkpt>
<trkpt lat="-7.156027" lon="-34.842224">
<ele>44.779999</ele>
<time>2018-10-24T19:09:33Z</time>
<speed>0.00</speed>
</trkpt>
<trkpt lat="-7.156027" lon="-34.842224">
<ele>44.779999</ele>
<time>2018-10-24T19:09:36Z</time>
<speed>0.00</speed>
</trkpt>
<trkpt lat="-7.156027" lon="-34.842224">
<ele>44.779999</ele>
<time>2018-10-24T19:09:38Z</time>
<speed>0.00</speed>
</trkpt>
<trkpt lat="-7.156027" lon="-34.842224">
<ele>44.779999</ele>
<time>2018-10-24T19:09:41Z</time>
<speed>0.00</speed>
</trkpt>
<trkpt lat="-7.156027" lon="-34.842224">
<ele>44.779999</ele>
<time>2018-10-24T19:09:45Z</time>
<speed>0.00</speed>
</trkpt>
<trkpt lat="-7.156027" lon="-34.842224">
<ele>44.779999</ele>
<time>2018-10-24T19:09:48Z</time>
<speed>0.00</speed>
</trkpt>
<trkpt lat="-7.156027" lon="-34.842224">
<ele>44.779999</ele>
<time>2018-10-24T19:09:51Z</time>
<speed>0.00</speed>
</trkpt>
<trkpt lat="-7.156000" lon="-34.842213">
<ele>37.700001</ele>
<time>2018-10-24T19:09:54Z</time>
<speed>0.53</speed>
</trkpt>
<trkpt lat="-7.155993" lon="-34.842220">
<ele>37.410000</ele>
<time>2018-10-24T19:09:56Z</time>
<speed>0.00</speed>
</trkpt>
<trkpt lat="-7.155987" lon="-34.842243">
<ele>37.820000</ele>
<time>2018-10-24T19:10:00Z</time>
<speed>0.69</speed>
</trkpt>
<trkpt lat="-7.155989" lon="-34.842251">
<ele>37.259998</ele>
<time>2018-10-24T19:10:03Z</time>
<speed>0.37</speed>
</trkpt>
<trkpt lat="-7.155994" lon="-34.842232">
<ele>37.619999</ele>
<time>2018-10-24T19:10:06Z</time>
<speed>0.00</speed>
</trkpt>
<trkpt lat="-7.155994" lon="-34.842232">
<ele>37.619999</ele>
<time>2018-10-24T19:10:09Z</time>
<speed>0.00</speed>
</trkpt>
<trkpt lat="-7.155994" lon="-34.842232">
<ele>37.619999</ele>
<time>2018-10-24T19:10:11Z</time>
<speed>0.00</speed>
</trkpt>
<trkpt lat="-7.155994" lon="-34.842232">
<ele>37.619999</ele>
<time>2018-10-24T19:10:14Z</time>
<speed>0.00</speed>
</trkpt>
<trkpt lat="-7.156008" lon="-34.842232">
<ele>40.020000</ele>
<time>2018-10-24T19:10:18Z</time>
<speed>0.45</speed>
</trkpt>
<trkpt lat="-7.156012" lon="-34.842216">
<ele>39.689999</ele>
<time>2018-10-24T19:10:21Z</time>
<speed>0.00</speed>
</trkpt>
<trkpt lat="-7.156012" lon="-34.842216">
<ele>39.689999</ele>
<time>2018-10-24T19:10:23Z</time>
<speed>0.00</speed>
</trkpt>
<trkpt lat="-7.156012" lon="-34.842216">
<ele>39.689999</ele>
<time>2018-10-24T19:10:27Z</time>
<speed>0.00</speed>
</trkpt>
<trkpt lat="-7.156012" lon="-34.842216">
<ele>39.689999</ele>
<time>2018-10-24T19:10:30Z</time>
<speed>0.00</speed>
</trkpt>
<trkpt lat="-7.156012" lon="-34.842216">
<ele>39.689999</ele>
<time>2018-10-24T19:10:32Z</time>
<speed>0.00</speed>
</trkpt>
<trkpt lat="-7.156012" lon="-34.842216">
<ele>39.689999</ele>
<time>2018-10-24T19:10:36Z</time>
<speed>0.00</speed>
</trkpt>
<trkpt lat="-7.156012" lon="-34.842216">
<ele>39.689999</ele>
<time>2018-10-24T19:10:40Z</time>
<speed>0.00</speed>
</trkpt>
<trkpt lat="-7.156012" lon="-34.842216">
<ele>39.689999</ele>
<time>2018-10-24T19:10:43Z</time>
<speed>0.00</speed>
</trkpt>
<trkpt lat="-7.156012" lon="-34.842216">
<ele>39.689999</ele>
<time>2018-10-24T19:10:46Z</time>
<speed>0.00</speed>
</trkpt>
<trkpt lat="-7.156012" lon="-34.842216">
<ele>39.689999</ele>
<time>2018-10-24T19:10:49Z</time>
<speed>0.00</speed>
</trkpt>
<trkpt lat="-7.156012" lon="-34.842216">
<ele>39.689999</ele>
<time>2018-10-24T19:10:51Z</time>
<speed>0.00</speed>
</trkpt>
<trkpt lat="-7.156012" lon="-34.842216">
<ele>39.689999</ele>
<time>2018-10-24T19:10:54Z</time>
<speed>0.00</speed>
</trkpt>
<trkpt lat="-7.156012" lon="-34.842216">
<ele>39.689999</ele>
<time>2018-10-24T19:10:57Z</time>
<speed>0.00</speed>
</trkpt>
<trkpt lat="-7.156012" lon="-34.842216">
<ele>39.689999</ele>
<time>2018-10-24T19:11:00Z</time>
<speed>0.00</speed>
</trkpt>
<trkpt lat="-7.156012" lon="-34.842216">
<ele>39.689999</ele>
<time>2018-10-24T19:11:03Z</time>
<speed>0.00</speed>
</trkpt>
<trkpt lat="-7.156012" lon="-34.842216">
<ele>39.689999</ele>
<time>2018-10-24T19:11:06Z</time>
<speed>0.00</speed>
</trkpt>
<trkpt lat="-7.156012" lon="-34.842216">
<ele>39.689999</ele>
<time>2018-10-24T19:11:10Z</time>
<speed>0.00</speed>
</trkpt>
<trkpt lat="-7.156012" lon="-34.842216">
<ele>39.689999</ele>
<time>2018-10-24T19:11:13Z</time>
<speed>0.00</speed>
</trkpt>
<trkpt lat="-7.156012" lon="-34.842216">
<ele>39.689999</ele>
<time>2018-10-24T19:11:16Z</time>
<speed>0.00</speed>
</trkpt>
<trkpt lat="-7.156012" lon="-34.842216">
<ele>39.689999</ele>
<time>2018-10-24T19:11:19Z</time>
<speed>0.00</speed>
</trkpt>
<trkpt lat="-7.156010" lon="-34.842121">
<ele>34.939999</ele>
<time>2018-10-24T19:11:21Z</time>
<speed>0.46</speed>
</trkpt>
<trkpt lat="-7.156014" lon="-34.842110">
<ele>35.660000</ele>
<time>2018-10-24T19:11:26Z</time>
<speed>0.55</speed>
</trkpt>
<trkpt lat="-7.156013" lon="-34.842155">
<ele>35.399998</ele>
<time>2018-10-24T19:11:29Z</time>
<speed>0.00</speed>
</trkpt>
<trkpt lat="-7.156013" lon="-34.842155">
<ele>35.399998</ele>
<time>2018-10-24T19:11:31Z</time>
<speed>0.00</speed>
</trkpt>
<trkpt lat="-7.156013" lon="-34.842155">
<ele>35.399998</ele>
<time>2018-10-24T19:11:34Z</time>
<speed>0.00</speed>
</trkpt>
<trkpt lat="-7.156013" lon="-34.842155">
<ele>35.399998</ele>
<time>2018-10-24T19:11:38Z</time>
<speed>0.00</speed>
</trkpt>
<trkpt lat="-7.156013" lon="-34.842155">
<ele>35.399998</ele>
<time>2018-10-24T19:11:41Z</time>
<speed>0.00</speed>
</trkpt>
<trkpt lat="-7.156013" lon="-34.842155">
<ele>35.399998</ele>
<time>2018-10-24T19:11:43Z</time>
<speed>0.00</speed>
</trkpt>
<trkpt lat="-7.156013" lon="-34.842155">
<ele>35.399998</ele>
<time>2018-10-24T19:11:46Z</time>
<speed>0.00</speed>
</trkpt>
<trkpt lat="-7.156013" lon="-34.842155">
<ele>35.399998</ele>
<time>2018-10-24T19:11:50Z</time>
<speed>0.00</speed>
</trkpt>
<trkpt lat="-7.156013" lon="-34.842155">
<ele>35.399998</ele>
<time>2018-10-24T19:11:53Z</time>
<speed>0.00</speed>
</trkpt>
<trkpt lat="-7.156013" lon="-34.842155">
<ele>35.399998</ele>
<time>2018-10-24T19:11:56Z</time>
<speed>0.00</speed>
</trkpt>
<trkpt lat="-7.156013" lon="-34.842155">
<ele>35.399998</ele>
<time>2018-10-24T19:11:59Z</time>
<speed>0.00</speed>
</trkpt>
<trkpt lat="-7.156013" lon="-34.842155">
<ele>35.399998</ele>
<time>2018-10-24T19:12:01Z</time>
<speed>0.00</speed>
</trkpt>
<trkpt lat="-7.156039" lon="-34.842133">
<ele>30.529999</ele>
<time>2018-10-24T19:12:05Z</time>
<speed>0.29</speed>
</trkpt>
<trkpt lat="-7.156040" lon="-34.842121">
<ele>33.349998</ele>
<time>2018-10-24T19:12:08Z</time>
<speed>0.34</speed>
</trkpt>
<trkpt lat="-7.156034" lon="-34.842129">
<ele>33.130001</ele>
<time>2018-10-24T19:12:11Z</time>
<speed>0.00</speed>
</trkpt>
<trkpt lat="-7.156028" lon="-34.842144">
<ele>32.270000</ele>
<time>2018-10-24T19:12:14Z</time>
<speed>0.07</speed>
</trkpt>
<trkpt lat="-7.156024" lon="-34.842144">
<ele>32.669998</ele>
<time>2018-10-24T19:12:16Z</time>
<speed>0.00</speed>
</trkpt>
<trkpt lat="-7.156024" lon="-34.842144">
<ele>32.669998</ele>
<time>2018-10-24T19:12:20Z</time>
<speed>0.00</speed>
</trkpt>
<trkpt lat="-7.156018" lon="-34.842140">
<ele>30.250000</ele>
<time>2018-10-24T19:12:22Z</time>
<speed>0.32</speed>
</trkpt>
<trkpt lat="-7.156014" lon="-34.842144">
<ele>30.980000</ele>
<time>2018-10-24T19:12:25Z</time>
<speed>0.00</speed>
</trkpt>
<trkpt lat="-7.156014" lon="-34.842144">
<ele>30.980000</ele>
<time>2018-10-24T19:12:28Z</time>
<speed>0.00</speed>
</trkpt>
<trkpt lat="-7.156014" lon="-34.842144">
<ele>30.980000</ele>
<time>2018-10-24T19:12:31Z</time>
<speed>0.00</speed>
</trkpt>
<trkpt lat="-7.156014" lon="-34.842144">
<ele>30.980000</ele>
<time>2018-10-24T19:12:35Z</time>
<speed>0.00</speed>
</trkpt>
<trkpt lat="-7.156014" lon="-34.842144">
<ele>30.980000</ele>
<time>2018-10-24T19:12:38Z</time>
<speed>0.00</speed>
</trkpt>
<trkpt lat="-7.156014" lon="-34.842144">
<ele>30.980000</ele>
<time>2018-10-24T19:12:41Z</time>
<speed>0.00</speed>
</trkpt>
<trkpt lat="-7.156014" lon="-34.842144">
<ele>30.980000</ele>
<time>2018-10-24T19:12:44Z</time>
<speed>0.00</speed>
</trkpt>
<trkpt lat="-7.156014" lon="-34.842144">
<ele>30.980000</ele>
<time>2018-10-24T19:12:46Z</time>
<speed>0.00</speed>
</trkpt>
<trkpt lat="-7.156014" lon="-34.842144">
<ele>30.980000</ele>
<time>2018-10-24T19:12:50Z</time>
<speed>0.00</speed>
</trkpt>
<trkpt lat="-7.156014" lon="-34.842144">
<ele>30.980000</ele>
<time>2018-10-24T19:12:52Z</time>
<speed>0.00</speed>
</trkpt>
<trkpt lat="-7.156014" lon="-34.842144">
<ele>30.980000</ele>
<time>2018-10-24T19:12:56Z</time>
<speed>0.00</speed>
</trkpt>
<trkpt lat="-7.155989" lon="-34.842125">
<ele>38.389999</ele>
<time>2018-10-24T19:12:59Z</time>
<speed>0.08</speed>
</trkpt>
<trkpt lat="-7.155987" lon="-34.842136">
<ele>38.879997</ele>
<time>2018-10-24T19:13:01Z</time>
<speed>0.00</speed>
</trkpt>
<trkpt lat="-7.156008" lon="-34.842136">
<ele>38.279999</ele>
<time>2018-10-24T19:13:05Z</time>
<speed>0.32</speed>
</trkpt>
<trkpt lat="-7.156015" lon="-34.842129">
<ele>39.009998</ele>
<time>2018-10-24T19:13:08Z</time>
<speed>0.00</speed>
</trkpt>
<trkpt lat="-7.156015" lon="-34.842129">
<ele>39.009998</ele>
<time>2018-10-24T19:13:11Z</time>
<speed>0.00</speed>
</trkpt>
<trkpt lat="-7.156004" lon="-34.842159">
<ele>38.829998</ele>
<time>2018-10-24T19:13:14Z</time>
<speed>0.51</speed>
</trkpt>
<trkpt lat="-7.156003" lon="-34.842182">
<ele>40.299999</ele>
<time>2018-10-24T19:13:16Z</time>
<speed>0.21</speed>
</trkpt>
<trkpt lat="-7.156006" lon="-34.842182">
<ele>40.700001</ele>
<time>2018-10-24T19:13:20Z</time>
<speed>0.00</speed>
</trkpt>
<trkpt lat="-7.156006" lon="-34.842182">
<ele>40.700001</ele>
<time>2018-10-24T19:13:22Z</time>
<speed>0.00</speed>
</trkpt>
<trkpt lat="-7.156006" lon="-34.842182">
<ele>40.700001</ele>
<time>2018-10-24T19:13:26Z</time>
<speed>0.00</speed>
</trkpt>
<trkpt lat="-7.156006" lon="-34.842182">
<ele>40.700001</ele>
<time>2018-10-24T19:13:28Z</time>
<speed>0.00</speed>
</trkpt>
<trkpt lat="-7.156016" lon="-34.842163">
<ele>40.759998</ele>
<time>2018-10-24T19:13:31Z</time>
<speed>0.53</speed>
</trkpt>
<trkpt lat="-7.156011" lon="-34.842140">
<ele>40.139999</ele>
<time>2018-10-24T19:13:35Z</time>
<speed>0.23</speed>
</trkpt>
<trkpt lat="-7.156011" lon="-34.842136">
<ele>39.770000</ele>
<time>2018-10-24T19:13:38Z</time>
<speed>0.00</speed>
</trkpt>
<trkpt lat="-7.156011" lon="-34.842136">
<ele>39.770000</ele>
<time>2018-10-24T19:13:41Z</time>
<speed>0.00</speed>
</trkpt>
<trkpt lat="-7.156011" lon="-34.842136">
<ele>39.770000</ele>
<time>2018-10-24T19:13:44Z</time>
<speed>0.00</speed>
</trkpt>
<trkpt lat="-7.156020" lon="-34.842197">
<ele>44.500000</ele>
<time>2018-10-24T19:13:46Z</time>
<speed>0.28</speed>
</trkpt>
<trkpt lat="-7.156024" lon="-34.842197">
<ele>44.789997</ele>
<time>2018-10-24T19:13:50Z</time>
<speed>0.00</speed>
</trkpt>
<trkpt lat="-7.156024" lon="-34.842197">
<ele>44.789997</ele>
<time>2018-10-24T19:13:53Z</time>
<speed>0.00</speed>
</trkpt>
<trkpt lat="-7.156022" lon="-34.842247">
<ele>45.309998</ele>
<time>2018-10-24T19:13:56Z</time>
<speed>0.14</speed>
</trkpt>
<trkpt lat="-7.156022" lon="-34.842247">
<ele>45.430000</ele>
<time>2018-10-24T19:13:59Z</time>
<speed>0.00</speed>
</trkpt>
<trkpt lat="-7.156022" lon="-34.842247">
<ele>45.430000</ele>
<time>2018-10-24T19:14:01Z</time>
<speed>0.00</speed>
</trkpt>
<trkpt lat="-7.156022" lon="-34.842247">
<ele>45.430000</ele>
<time>2018-10-24T19:14:05Z</time>
<speed>0.00</speed>
</trkpt>
<trkpt lat="-7.156022" lon="-34.842247">
<ele>45.430000</ele>
<time>2018-10-24T19:14:08Z</time>
<speed>0.00</speed>
</trkpt>
<trkpt lat="-7.156022" lon="-34.842247">
<ele>45.430000</ele>
<time>2018-10-24T19:14:11Z</time>
<speed>0.00</speed>
</trkpt>
<trkpt lat="-7.156022" lon="-34.842247">
<ele>45.430000</ele>
<time>2018-10-24T19:14:14Z</time>
<speed>0.00</speed>
</trkpt>
<trkpt lat="-7.156022" lon="-34.842247">
<ele>45.430000</ele>
<time>2018-10-24T19:14:16Z</time>
<speed>0.00</speed>
</trkpt>
<trkpt lat="-7.156022" lon="-34.842247">
<ele>45.430000</ele>
<time>2018-10-24T19:14:20Z</time>
<speed>0.00</speed>
</trkpt>
<trkpt lat="-7.156022" lon="-34.842247">
<ele>45.430000</ele>
<time>2018-10-24T19:14:23Z</time>
<speed>0.00</speed>
</trkpt>
<trkpt lat="-7.156022" lon="-34.842247">
<ele>45.430000</ele>
<time>2018-10-24T19:14:25Z</time>
<speed>0.00</speed>
</trkpt>
<trkpt lat="-7.156022" lon="-34.842247">
<ele>45.430000</ele>
<time>2018-10-24T19:14:28Z</time>
<speed>0.00</speed>
</trkpt>
<trkpt lat="-7.156022" lon="-34.842247">
<ele>45.430000</ele>
<time>2018-10-24T19:14:31Z</time>
<speed>0.00</speed>
</trkpt>
<trkpt lat="-7.156022" lon="-34.842247">
<ele>45.430000</ele>
<time>2018-10-24T19:14:35Z</time>
<speed>0.00</speed>
</trkpt>
<trkpt lat="-7.156022" lon="-34.842247">
<ele>45.430000</ele>
<time>2018-10-24T19:14:38Z</time>
<speed>0.00</speed>
</trkpt>
<trkpt lat="-7.156022" lon="-34.842247">
<ele>45.430000</ele>
<time>2018-10-24T19:14:40Z</time>
<speed>0.00</speed>
</trkpt>
<trkpt lat="-7.156022" lon="-34.842247">
<ele>45.430000</ele>
<time>2018-10-24T19:14:44Z</time>
<speed>0.00</speed>
</trkpt>
<trkpt lat="-7.156022" lon="-34.842247">
<ele>45.430000</ele>
<time>2018-10-24T19:14:48Z</time>
<speed>0.00</speed>
</trkpt>
<trkpt lat="-7.156022" lon="-34.842247">
<ele>45.430000</ele>
<time>2018-10-24T19:14:51Z</time>
<speed>0.00</speed>
</trkpt>
<trkpt lat="-7.156022" lon="-34.842247">
<ele>45.430000</ele>
<time>2018-10-24T19:14:54Z</time>
<speed>0.00</speed>
</trkpt>
<trkpt lat="-7.156022" lon="-34.842247">
<ele>45.430000</ele>
<time>2018-10-24T19:14:56Z</time>
<speed>0.00</speed>
</trkpt>
<trkpt lat="-7.156058" lon="-34.842312">
<ele>39.619999</ele>
<time>2018-10-24T19:14:59Z</time>
<speed>0.51</speed>
</trkpt>
<trkpt lat="-7.156060" lon="-34.842308">
<ele>40.129997</ele>
<time>2018-10-24T19:15:03Z</time>
<speed>0.00</speed>
</trkpt>
<trkpt lat="-7.156060" lon="-34.842308">
<ele>40.129997</ele>
<time>2018-10-24T19:15:06Z</time>
<speed>0.00</speed>
</trkpt>
<trkpt lat="-7.156060" lon="-34.842308">
<ele>40.129997</ele>
<time>2018-10-24T19:15:08Z</time>
<speed>0.00</speed>
</trkpt>
<trkpt lat="-7.156060" lon="-34.842308">
<ele>40.129997</ele>
<time>2018-10-24T19:15:11Z</time>
<speed>0.00</speed>
</trkpt>
<trkpt lat="-7.156060" lon="-34.842308">
<ele>40.129997</ele>
<time>2018-10-24T19:15:14Z</time>
<speed>0.00</speed>
</trkpt>
<trkpt lat="-7.156060" lon="-34.842365">
<ele>32.820000</ele>
<time>2018-10-24T19:15:18Z</time>
<speed>0.51</speed>
</trkpt>
<trkpt lat="-7.156066" lon="-34.842384">
<ele>34.669998</ele>
<time>2018-10-24T19:15:21Z</time>
<speed>0.00</speed>
</trkpt>
<trkpt lat="-7.156066" lon="-34.842384">
<ele>34.669998</ele>
<time>2018-10-24T19:15:24Z</time>
<speed>0.00</speed>
</trkpt>
<trkpt lat="-7.156073" lon="-34.842400">
<ele>37.570000</ele>
<time>2018-10-24T19:15:26Z</time>
<speed>0.04</speed>
</trkpt>
<trkpt lat="-7.156068" lon="-34.842411">
<ele>38.160000</ele>
<time>2018-10-24T19:15:30Z</time>
<speed>0.00</speed>
</trkpt>
<trkpt lat="-7.156065" lon="-34.842400">
<ele>38.599998</ele>
<time>2018-10-24T19:15:32Z</time>
<speed>0.50</speed>
</trkpt>
<trkpt lat="-7.156058" lon="-34.842381">
<ele>39.500000</ele>
<time>2018-10-24T19:15:36Z</time>
<speed>0.51</speed>
</trkpt>
<trkpt lat="-7.156060" lon="-34.842335">
<ele>39.969997</ele>
<time>2018-10-24T19:15:38Z</time>
<speed>0.46</speed>
</trkpt>
<trkpt lat="-7.156053" lon="-34.842331">
<ele>42.419998</ele>
<time>2018-10-24T19:15:41Z</time>
<speed>0.00</speed>
</trkpt>
<trkpt lat="-7.156053" lon="-34.842331">
<ele>42.419998</ele>
<time>2018-10-24T19:15:45Z</time>
<speed>0.00</speed>
</trkpt>
<trkpt lat="-7.156053" lon="-34.842331">
<ele>42.419998</ele>
<time>2018-10-24T19:15:48Z</time>
<speed>0.00</speed>
</trkpt>
<trkpt lat="-7.156045" lon="-34.842323">
<ele>40.590000</ele>
<time>2018-10-24T19:15:51Z</time>
<speed>0.85</speed>
</trkpt>
<trkpt lat="-7.156041" lon="-34.842312">
<ele>41.329998</ele>
<time>2018-10-24T19:15:54Z</time>
<speed>0.22</speed>
</trkpt>
<trkpt lat="-7.156044" lon="-34.842319">
<ele>42.540001</ele>
<time>2018-10-24T19:15:56Z</time>
<speed>0.10</speed>
</trkpt>
<trkpt lat="-7.156044" lon="-34.842316">
<ele>42.540001</ele>
<time>2018-10-24T19:16:00Z</time>
<speed>0.00</speed>
</trkpt>
<trkpt lat="-7.156044" lon="-34.842316">
<ele>42.540001</ele>
<time>2018-10-24T19:16:02Z</time>
<speed>0.00</speed>
</trkpt>
<trkpt lat="-7.156044" lon="-34.842316">
<ele>42.540001</ele>
<time>2018-10-24T19:16:05Z</time>
<speed>0.00</speed>
</trkpt>
<trkpt lat="-7.156044" lon="-34.842316">
<ele>42.540001</ele>
<time>2018-10-24T19:16:09Z</time>
<speed>0.00</speed>
</trkpt>
<trkpt lat="-7.156015" lon="-34.842224">
<ele>46.950001</ele>
<time>2018-10-24T19:16:11Z</time>
<speed>0.31</speed>
</trkpt>
<trkpt lat="-7.156018" lon="-34.842213">
<ele>47.320000</ele>
<time>2018-10-24T19:16:15Z</time>
<speed>0.00</speed>
</trkpt>
<trkpt lat="-7.156018" lon="-34.842213">
<ele>47.320000</ele>
<time>2018-10-24T19:16:18Z</time>
<speed>0.00</speed>
</trkpt>
<trkpt lat="-7.156018" lon="-34.842213">
<ele>47.320000</ele>
<time>2018-10-24T19:16:21Z</time>
<speed>0.00</speed>
</trkpt>
<trkpt lat="-7.156018" lon="-34.842213">
<ele>47.320000</ele>
<time>2018-10-24T19:16:23Z</time>
<speed>0.00</speed>
</trkpt>
<trkpt lat="-7.156018" lon="-34.842213">
<ele>47.320000</ele>
<time>2018-10-24T19:16:26Z</time>
<speed>0.00</speed>
</trkpt>
<trkpt lat="-7.156018" lon="-34.842213">
<ele>47.320000</ele>
<time>2018-10-24T19:16:29Z</time>
<speed>0.00</speed>
</trkpt>
<trkpt lat="-7.156018" lon="-34.842213">
<ele>47.320000</ele>
<time>2018-10-24T19:16:33Z</time>
<speed>0.00</speed>
</trkpt>
<trkpt lat="-7.156001" lon="-34.842224">
<ele>52.759998</ele>
<time>2018-10-24T19:16:36Z</time>
<speed>0.55</speed>
</trkpt>
<trkpt lat="-7.156007" lon="-34.842251">
<ele>52.180000</ele>
<time>2018-10-24T19:16:39Z</time>
<speed>0.00</speed>
</trkpt>
<trkpt lat="-7.156007" lon="-34.842251">
<ele>52.180000</ele>
<time>2018-10-24T19:16:41Z</time>
<speed>0.00</speed>
</trkpt>
<trkpt lat="-7.156007" lon="-34.842251">
<ele>52.180000</ele>
<time>2018-10-24T19:16:45Z</time>
<speed>0.00</speed>
</trkpt>
<trkpt lat="-7.156007" lon="-34.842251">
<ele>52.180000</ele>
<time>2018-10-24T19:16:48Z</time>
<speed>0.00</speed>
</trkpt>
<trkpt lat="-7.156007" lon="-34.842251">
<ele>52.180000</ele>
<time>2018-10-24T19:16:50Z</time>
<speed>0.00</speed>
</trkpt>
<trkpt lat="-7.156007" lon="-34.842251">
<ele>52.180000</ele>
<time>2018-10-24T19:16:54Z</time>
<speed>0.00</speed>
</trkpt>
<trkpt lat="-7.156007" lon="-34.842251">
<ele>52.180000</ele>
<time>2018-10-24T19:16:56Z</time>
<speed>0.00</speed>
</trkpt>
<trkpt lat="-7.156007" lon="-34.842251">
<ele>52.180000</ele>
<time>2018-10-24T19:16:59Z</time>
<speed>0.00</speed>
</trkpt>
<trkpt lat="-7.156007" lon="-34.842251">
<ele>52.180000</ele>
<time>2018-10-24T19:17:03Z</time>
<speed>0.00</speed>
</trkpt>
<trkpt lat="-7.155961" lon="-34.842323">
<ele>60.919998</ele>
<time>2018-10-24T19:17:06Z</time>
<speed>0.42</speed>
</trkpt>
<trkpt lat="-7.155971" lon="-34.842312">
<ele>61.919998</ele>
<time>2018-10-24T19:17:09Z</time>
<speed>0.00</speed>
</trkpt>
<trkpt lat="-7.155971" lon="-34.842312">
<ele>61.919998</ele>
<time>2018-10-24T19:17:11Z</time>
<speed>0.00</speed>
</trkpt>
<trkpt lat="-7.155975" lon="-34.842358">
<ele>62.750000</ele>
<time>2018-10-24T19:17:15Z</time>
<speed>0.28</speed>
</trkpt>
<trkpt lat="-7.155970" lon="-34.842358">
<ele>63.250000</ele>
<time>2018-10-24T19:17:18Z</time>
<speed>0.00</speed>
</trkpt>
<trkpt lat="-7.155970" lon="-34.842358">
<ele>63.250000</ele>
<time>2018-10-24T19:17:21Z</time>
<speed>0.00</speed>
</trkpt>
<trkpt lat="-7.155970" lon="-34.842358">
<ele>63.250000</ele>
<time>2018-10-24T19:17:23Z</time>
<speed>0.00</speed>
</trkpt>
<trkpt lat="-7.155944" lon="-34.842312">
<ele>65.430000</ele>
<time>2018-10-24T19:17:26Z</time>
<speed>0.31</speed>
</trkpt>
<trkpt lat="-7.155939" lon="-34.842297">
<ele>65.959999</ele>
<time>2018-10-24T19:17:30Z</time>
<speed>0.00</speed>
</trkpt>
<trkpt lat="-7.155933" lon="-34.842270">
<ele>66.809998</ele>
<time>2018-10-24T19:17:33Z</time>
<speed>0.49</speed>
</trkpt>
<trkpt lat="-7.155925" lon="-34.842281">
<ele>66.459999</ele>
<time>2018-10-24T19:17:36Z</time>
<speed>0.08</speed>
</trkpt>
<trkpt lat="-7.155928" lon="-34.842308">
<ele>67.750000</ele>
<time>2018-10-24T19:17:39Z</time>
<speed>0.63</speed>
</trkpt>
<trkpt lat="-7.155921" lon="-34.842327">
<ele>68.110001</ele>
<time>2018-10-24T19:17:41Z</time>
<speed>0.46</speed>
</trkpt>
<trkpt lat="-7.155921" lon="-34.842327">
<ele>68.080002</ele>
<time>2018-10-24T19:17:45Z</time>
<speed>0.00</speed>
</trkpt>
<trkpt lat="-7.155921" lon="-34.842327">
<ele>68.080002</ele>
<time>2018-10-24T19:17:48Z</time>
<speed>0.00</speed>
</trkpt>
<trkpt lat="-7.155921" lon="-34.842327">
<ele>68.080002</ele>
<time>2018-10-24T19:17:51Z</time>
<speed>0.00</speed>
</trkpt>
<trkpt lat="-7.155930" lon="-34.842300">
<ele>65.279999</ele>
<time>2018-10-24T19:17:53Z</time>
<speed>0.47</speed>
</trkpt>
<trkpt lat="-7.155936" lon="-34.842285">
<ele>62.869999</ele>
<time>2018-10-24T19:17:56Z</time>
<speed>0.38</speed>
</trkpt>
<trkpt lat="-7.155933" lon="-34.842270">
<ele>62.520000</ele>
<time>2018-10-24T19:18:00Z</time>
<speed>0.00</speed>
</trkpt>
<trkpt lat="-7.155933" lon="-34.842270">
<ele>62.520000</ele>
<time>2018-10-24T19:18:03Z</time>
<speed>0.00</speed>
</trkpt>
<trkpt lat="-7.155931" lon="-34.842270">
<ele>61.980000</ele>
<time>2018-10-24T19:18:06Z</time>
<speed>0.15</speed>
</trkpt>
<trkpt lat="-7.155934" lon="-34.842270">
<ele>61.759998</ele>
<time>2018-10-24T19:18:09Z</time>
<speed>0.00</speed>
</trkpt>
<trkpt lat="-7.155934" lon="-34.842270">
<ele>61.759998</ele>
<time>2018-10-24T19:18:12Z</time>
<speed>0.00</speed>
</trkpt>
<trkpt lat="-7.155934" lon="-34.842270">
<ele>61.759998</ele>
<time>2018-10-24T19:18:15Z</time>
<speed>0.00</speed>
</trkpt>
<trkpt lat="-7.155934" lon="-34.842270">
<ele>61.759998</ele>
<time>2018-10-24T19:18:18Z</time>
<speed>0.00</speed>
</trkpt>
<trkpt lat="-7.155934" lon="-34.842270">
<ele>61.759998</ele>
<time>2018-10-24T19:18:21Z</time>
<speed>0.00</speed>
</trkpt>
<trkpt lat="-7.155934" lon="-34.842270">
<ele>61.759998</ele>
<time>2018-10-24T19:18:24Z</time>
<speed>0.00</speed>
</trkpt>
<trkpt lat="-7.155934" lon="-34.842270">
<ele>61.759998</ele>
<time>2018-10-24T19:18:27Z</time>
<speed>0.00</speed>
</trkpt>
<trkpt lat="-7.155934" lon="-34.842270">
<ele>61.759998</ele>
<time>2018-10-24T19:18:30Z</time>
<speed>0.00</speed>
</trkpt>
<trkpt lat="-7.155934" lon="-34.842270">
<ele>61.759998</ele>
<time>2018-10-24T19:18:33Z</time>
<speed>0.00</speed>
</trkpt>
<trkpt lat="-7.155934" lon="-34.842270">
<ele>61.759998</ele>
<time>2018-10-24T19:18:36Z</time>
<speed>0.00</speed>
</trkpt>
<trkpt lat="-7.155934" lon="-34.842270">
<ele>61.759998</ele>
<time>2018-10-24T19:18:39Z</time>
<speed>0.00</speed>
</trkpt>
<trkpt lat="-7.155934" lon="-34.842270">
<ele>61.759998</ele>
<time>2018-10-24T19:18:42Z</time>
<speed>0.00</speed>
</trkpt>
<trkpt lat="-7.155934" lon="-34.842270">
<ele>61.759998</ele>
<time>2018-10-24T19:18:45Z</time>
<speed>0.00</speed>
</trkpt>
<trkpt lat="-7.155934" lon="-34.842270">
<ele>61.759998</ele>
<time>2018-10-24T19:18:48Z</time>
<speed>0.00</speed>
</trkpt>
<trkpt lat="-7.155934" lon="-34.842270">
<ele>61.759998</ele>
<time>2018-10-24T19:18:51Z</time>
<speed>0.00</speed>
</trkpt>
<trkpt lat="-7.155934" lon="-34.842270">
<ele>61.759998</ele>
<time>2018-10-24T19:18:55Z</time>
<speed>0.00</speed>
</trkpt>
<trkpt lat="-7.155934" lon="-34.842270">
<ele>61.759998</ele>
<time>2018-10-24T19:18:58Z</time>
<speed>0.00</speed>
</trkpt>
<trkpt lat="-7.155934" lon="-34.842270">
<ele>61.759998</ele>
<time>2018-10-24T19:19:01Z</time>
<speed>0.00</speed>
</trkpt>
<trkpt lat="-7.155934" lon="-34.842270">
<ele>61.759998</ele>
<time>2018-10-24T19:19:03Z</time>
<speed>0.00</speed>
</trkpt>
<trkpt lat="-7.155882" lon="-34.842129">
<ele>74.110001</ele>
<time>2018-10-24T19:19:07Z</time>
<speed>0.37</speed>
</trkpt>
<trkpt lat="-7.155890" lon="-34.842136">
<ele>75.549995</ele>
<time>2018-10-24T19:19:10Z</time>
<speed>0.00</speed>
</trkpt>
<trkpt lat="-7.155899" lon="-34.842125">
<ele>77.250000</ele>
<time>2018-10-24T19:19:13Z</time>
<speed>0.44</speed>
</trkpt>
<trkpt lat="-7.155898" lon="-34.842106">
<ele>77.339996</ele>
<time>2018-10-24T19:19:16Z</time>
<speed>0.49</speed>
</trkpt>
<trkpt lat="-7.155886" lon="-34.842129">
<ele>82.949997</ele>
<time>2018-10-24T19:19:19Z</time>
<speed>0.00</speed>
</trkpt>
<trkpt lat="-7.155886" lon="-34.842129">
<ele>82.949997</ele>
<time>2018-10-24T19:19:21Z</time>
<speed>0.00</speed>
</trkpt>
<trkpt lat="-7.155860" lon="-34.842049">
<ele>89.709999</ele>
<time>2018-10-24T19:19:25Z</time>
<speed>0.89</speed>
</trkpt>
<trkpt lat="-7.155855" lon="-34.841999">
<ele>89.379997</ele>
<time>2018-10-24T19:19:28Z</time>
<speed>0.77</speed>
</trkpt>
<trkpt lat="-7.155863" lon="-34.841984">
<ele>85.750000</ele>
<time>2018-10-24T19:19:30Z</time>
<speed>0.40</speed>
</trkpt>
<trkpt lat="-7.155884" lon="-34.841969">
<ele>80.570000</ele>
<time>2018-10-24T19:19:33Z</time>
<speed>0.44</speed>
</trkpt>
<trkpt lat="-7.155897" lon="-34.842003">
<ele>79.220001</ele>
<time>2018-10-24T19:19:36Z</time>
<speed>0.00</speed>
</trkpt>
<trkpt lat="-7.155909" lon="-34.842037">
<ele>78.449997</ele>
<time>2018-10-24T19:19:40Z</time>
<speed>0.30</speed>
</trkpt>
<trkpt lat="-7.155916" lon="-34.842049">
<ele>76.229996</ele>
<time>2018-10-24T19:19:43Z</time>
<speed>0.00</speed>
</trkpt>
<trkpt lat="-7.155923" lon="-34.842026">
<ele>74.330002</ele>
<time>2018-10-24T19:19:46Z</time>
<speed>0.50</speed>
</trkpt>
<trkpt lat="-7.155923" lon="-34.842007">
<ele>73.209999</ele>
<time>2018-10-24T19:19:49Z</time>
<speed>0.29</speed>
</trkpt>
<trkpt lat="-7.155928" lon="-34.842007">
<ele>72.549995</ele>
<time>2018-10-24T19:19:51Z</time>
<speed>0.00</speed>
</trkpt>
<trkpt lat="-7.155928" lon="-34.842007">
<ele>72.549995</ele>
<time>2018-10-24T19:19:55Z</time>
<speed>0.00</speed>
</trkpt>
<trkpt lat="-7.155928" lon="-34.842007">
<ele>72.549995</ele>
<time>2018-10-24T19:19:58Z</time>
<speed>0.00</speed>
</trkpt>
<trkpt lat="-7.155928" lon="-34.842007">
<ele>72.549995</ele>
<time>2018-10-24T19:20:01Z</time>
<speed>0.00</speed>
</trkpt>
<trkpt lat="-7.155928" lon="-34.842007">
<ele>72.549995</ele>
<time>2018-10-24T19:20:04Z</time>
<speed>0.00</speed>
</trkpt>
<trkpt lat="-7.155928" lon="-34.842007">
<ele>72.549995</ele>
<time>2018-10-24T19:20:06Z</time>
<speed>0.00</speed>
</trkpt>
<trkpt lat="-7.155928" lon="-34.842007">
<ele>72.549995</ele>
<time>2018-10-24T19:20:10Z</time>
<speed>0.00</speed>
</trkpt>
<trkpt lat="-7.155928" lon="-34.842007">
<ele>72.549995</ele>
<time>2018-10-24T19:20:13Z</time>
<speed>0.00</speed>
</trkpt>
<trkpt lat="-7.155918" lon="-34.841984">
<ele>67.820000</ele>
<time>2018-10-24T19:20:15Z</time>
<speed>0.60</speed>
</trkpt>
<trkpt lat="-7.155910" lon="-34.841961">
<ele>68.139999</ele>
<time>2018-10-24T19:20:18Z</time>
<speed>0.49</speed>
</trkpt>
<trkpt lat="-7.155923" lon="-34.841991">
<ele>66.699997</ele>
<time>2018-10-24T19:20:21Z</time>
<speed>0.00</speed>
</trkpt>
<trkpt lat="-7.155929" lon="-34.841995">
<ele>67.369995</ele>
<time>2018-10-24T19:20:25Z</time>
<speed>0.30</speed>
</trkpt>
<trkpt lat="-7.155932" lon="-34.842018">
<ele>66.449997</ele>
<time>2018-10-24T19:20:28Z</time>
<speed>0.00</speed>
</trkpt>
<trkpt lat="-7.155932" lon="-34.842018">
<ele>66.449997</ele>
<time>2018-10-24T19:20:31Z</time>
<speed>0.00</speed>
</trkpt>
<trkpt lat="-7.155940" lon="-34.842091">
<ele>62.739998</ele>
<time>2018-10-24T19:20:34Z</time>
<speed>0.08</speed>
</trkpt>
<trkpt lat="-7.155936" lon="-34.842072">
<ele>62.649998</ele>
<time>2018-10-24T19:20:36Z</time>
<speed>0.43</speed>
</trkpt>
<trkpt lat="-7.155951" lon="-34.842094">
<ele>61.349998</ele>
<time>2018-10-24T19:20:39Z</time>
<speed>0.00</speed>
</trkpt>
<trkpt lat="-7.155951" lon="-34.842094">
<ele>61.349998</ele>
<time>2018-10-24T19:20:43Z</time>
<speed>0.00</speed>
</trkpt>
<trkpt lat="-7.155951" lon="-34.842152">
<ele>59.559998</ele>
<time>2018-10-24T19:20:45Z</time>
<speed>0.45</speed>
</trkpt>
<trkpt lat="-7.155944" lon="-34.842144">
<ele>59.480000</ele>
<time>2018-10-24T19:20:48Z</time>
<speed>0.43</speed>
</trkpt>
<trkpt lat="-7.155953" lon="-34.842190">
<ele>56.020000</ele>
<time>2018-10-24T19:20:51Z</time>
<speed>0.00</speed>
</trkpt>
<trkpt lat="-7.155953" lon="-34.842190">
<ele>56.020000</ele>
<time>2018-10-24T19:20:55Z</time>
<speed>0.00</speed>
</trkpt>
<trkpt lat="-7.155953" lon="-34.842190">
<ele>56.020000</ele>
<time>2018-10-24T19:20:58Z</time>
<speed>0.00</speed>
</trkpt>
<trkpt lat="-7.155953" lon="-34.842190">
<ele>56.020000</ele>
<time>2018-10-24T19:21:00Z</time>
<speed>0.00</speed>
</trkpt>
<trkpt lat="-7.155983" lon="-34.842239">
<ele>47.489998</ele>
<time>2018-10-24T19:21:03Z</time>
<speed>0.20</speed>
</trkpt>
<trkpt lat="-7.155996" lon="-34.842258">
<ele>46.639999</ele>
<time>2018-10-24T19:21:06Z</time>
<speed>0.00</speed>
</trkpt>
<trkpt lat="-7.155996" lon="-34.842258">
<ele>46.639999</ele>
<time>2018-10-24T19:21:10Z</time>
<speed>0.00</speed>
</trkpt>
<trkpt lat="-7.156013" lon="-34.842308">
<ele>45.299999</ele>
<time>2018-10-24T19:21:13Z</time>
<speed>0.49</speed>
</trkpt>
<trkpt lat="-7.156018" lon="-34.842323">
<ele>43.250000</ele>
<time>2018-10-24T19:21:15Z</time>
<speed>0.30</speed>
</trkpt>
<trkpt lat="-7.156023" lon="-34.842335">
<ele>42.680000</ele>
<time>2018-10-24T19:21:18Z</time>
<speed>0.00</speed>
</trkpt>
<trkpt lat="-7.156033" lon="-34.842361">
<ele>40.739998</ele>
<time>2018-10-24T19:21:21Z</time>
<speed>0.15</speed>
</trkpt>
<trkpt lat="-7.156029" lon="-34.842365">
<ele>40.700001</ele>
<time>2018-10-24T19:21:25Z</time>
<speed>0.00</speed>
</trkpt>
<trkpt lat="-7.156029" lon="-34.842365">
<ele>40.700001</ele>
<time>2018-10-24T19:21:28Z</time>
<speed>0.00</speed>
</trkpt>
<trkpt lat="-7.156029" lon="-34.842365">
<ele>40.700001</ele>
<time>2018-10-24T19:21:31Z</time>
<speed>0.00</speed>
</trkpt>
<trkpt lat="-7.156029" lon="-34.842365">
<ele>40.700001</ele>
<time>2018-10-24T19:21:33Z</time>
<speed>0.00</speed>
</trkpt>
<trkpt lat="-7.156006" lon="-34.842335">
<ele>38.119999</ele>
<time>2018-10-24T19:21:37Z</time>
<speed>0.45</speed>
</trkpt>
<trkpt lat="-7.156003" lon="-34.842297">
<ele>38.329998</ele>
<time>2018-10-24T19:21:39Z</time>
<speed>0.00</speed>
</trkpt>
<trkpt lat="-7.155991" lon="-34.842274">
<ele>39.020000</ele>
<time>2018-10-24T19:21:42Z</time>
<speed>0.47</speed>
</trkpt>
<trkpt lat="-7.155983" lon="-34.842278">
<ele>38.009998</ele>
<time>2018-10-24T19:21:45Z</time>
<speed>0.00</speed>
</trkpt>
<trkpt lat="-7.155983" lon="-34.842278">
<ele>38.009998</ele>
<time>2018-10-24T19:21:48Z</time>
<speed>0.00</speed>
</trkpt>
<trkpt lat="-7.155983" lon="-34.842278">
<ele>38.009998</ele>
<time>2018-10-24T19:21:51Z</time>
<speed>0.00</speed>
</trkpt>
<trkpt lat="-7.155974" lon="-34.842285">
<ele>35.059998</ele>
<time>2018-10-24T19:21:54Z</time>
<speed>0.57</speed>
</trkpt>
<trkpt lat="-7.155983" lon="-34.842297">
<ele>31.389999</ele>
<time>2018-10-24T19:21:58Z</time>
<speed>0.31</speed>
</trkpt>
<trkpt lat="-7.155993" lon="-34.842319">
<ele>29.750000</ele>
<time>2018-10-24T19:22:00Z</time>
<speed>0.00</speed>
</trkpt>
<trkpt lat="-7.155993" lon="-34.842319">
<ele>29.750000</ele>
<time>2018-10-24T19:22:03Z</time>
<speed>0.00</speed>
</trkpt>
<trkpt lat="-7.155993" lon="-34.842319">
<ele>29.750000</ele>
<time>2018-10-24T19:22:06Z</time>
<speed>0.00</speed>
</trkpt>
<trkpt lat="-7.155993" lon="-34.842319">
<ele>29.750000</ele>
<time>2018-10-24T19:22:10Z</time>
<speed>0.00</speed>
</trkpt>
<trkpt lat="-7.155993" lon="-34.842319">
<ele>29.750000</ele>
<time>2018-10-24T19:22:12Z</time>
<speed>0.00</speed>
</trkpt>
<trkpt lat="-7.155993" lon="-34.842319">
<ele>29.750000</ele>
<time>2018-10-24T19:22:15Z</time>
<speed>0.00</speed>
</trkpt>
<trkpt lat="-7.155993" lon="-34.842319">
<ele>29.750000</ele>
<time>2018-10-24T19:22:19Z</time>
<speed>0.00</speed>
</trkpt>
<trkpt lat="-7.155993" lon="-34.842319">
<ele>29.750000</ele>
<time>2018-10-24T19:22:21Z</time>
<speed>0.00</speed>
</trkpt>
<trkpt lat="-7.155993" lon="-34.842319">
<ele>29.750000</ele>
<time>2018-10-24T19:22:24Z</time>
<speed>0.00</speed>
</trkpt>
<trkpt lat="-7.155993" lon="-34.842319">
<ele>29.750000</ele>
<time>2018-10-24T19:22:27Z</time>
<speed>0.00</speed>
</trkpt>
<trkpt lat="-7.155993" lon="-34.842319">
<ele>29.750000</ele>
<time>2018-10-24T19:22:30Z</time>
<speed>0.00</speed>
</trkpt>
<trkpt lat="-7.155993" lon="-34.842319">
<ele>29.750000</ele>
<time>2018-10-24T19:22:34Z</time>
<speed>0.00</speed>
</trkpt>
<trkpt lat="-7.155993" lon="-34.842319">
<ele>29.750000</ele>
<time>2018-10-24T19:22:36Z</time>
<speed>0.00</speed>
</trkpt>
<trkpt lat="-7.155993" lon="-34.842319">
<ele>29.750000</ele>
<time>2018-10-24T19:22:40Z</time>
<speed>0.00</speed>
</trkpt>
<trkpt lat="-7.155993" lon="-34.842319">
<ele>29.750000</ele>
<time>2018-10-24T19:22:42Z</time>
<speed>0.00</speed>
</trkpt>
<trkpt lat="-7.155993" lon="-34.842319">
<ele>29.750000</ele>
<time>2018-10-24T19:22:45Z</time>
<speed>0.00</speed>
</trkpt>
<trkpt lat="-7.155993" lon="-34.842319">
<ele>29.750000</ele>
<time>2018-10-24T19:22:49Z</time>
<speed>0.00</speed>
</trkpt>
<trkpt lat="-7.155993" lon="-34.842319">
<ele>29.750000</ele>
<time>2018-10-24T19:22:52Z</time>
<speed>0.00</speed>
</trkpt>
<trkpt lat="-7.155993" lon="-34.842319">
<ele>29.750000</ele>
<time>2018-10-24T19:22:55Z</time>
<speed>0.00</speed>
</trkpt>
<trkpt lat="-7.156062" lon="-34.842358">
<ele>15.150000</ele>
<time>2018-10-24T19:22:57Z</time>
<speed>0.58</speed>
</trkpt>
<trkpt lat="-7.156076" lon="-34.842384">
<ele>15.770000</ele>
<time>2018-10-24T19:23:00Z</time>
<speed>0.58</speed>
</trkpt>
<trkpt lat="-7.156078" lon="-34.842384">
<ele>16.299999</ele>
<time>2018-10-24T19:23:04Z</time>
<speed>0.23</speed>
</trkpt>
<trkpt lat="-7.156074" lon="-34.842403">
<ele>16.770000</ele>
<time>2018-10-24T19:23:06Z</time>
<speed>0.00</speed>
</trkpt>
<trkpt lat="-7.156070" lon="-34.842335">
<ele>19.289999</ele>
<time>2018-10-24T19:23:09Z</time>
<speed>0.50</speed>
</trkpt>
<trkpt lat="-7.156077" lon="-34.842312">
<ele>18.190001</ele>
<time>2018-10-24T19:23:13Z</time>
<speed>0.76</speed>
</trkpt>
<trkpt lat="-7.156085" lon="-34.842331">
<ele>17.600000</ele>
<time>2018-10-24T19:23:16Z</time>
<speed>0.14</speed>
</trkpt>
<trkpt lat="-7.156082" lon="-34.842354">
<ele>17.949999</ele>
<time>2018-10-24T19:23:19Z</time>
<speed>0.00</speed>
</trkpt>
<trkpt lat="-7.156082" lon="-34.842354">
<ele>17.949999</ele>
<time>2018-10-24T19:23:21Z</time>
<speed>0.00</speed>
</trkpt>
<trkpt lat="-7.156082" lon="-34.842354">
<ele>17.949999</ele>
<time>2018-10-24T19:23:25Z</time>
<speed>0.00</speed>
</trkpt>
<trkpt lat="-7.156072" lon="-34.842358">
<ele>21.740000</ele>
<time>2018-10-24T19:23:28Z</time>
<speed>0.46</speed>
</trkpt>
<trkpt lat="-7.156077" lon="-34.842335">
<ele>21.420000</ele>
<time>2018-10-24T19:23:31Z</time>
<speed>0.62</speed>
</trkpt>
<trkpt lat="-7.156044" lon="-34.842297">
<ele>26.519999</ele>
<time>2018-10-24T19:23:34Z</time>
<speed>0.11</speed>
</trkpt>
<trkpt lat="-7.156040" lon="-34.842281">
<ele>27.599998</ele>
<time>2018-10-24T19:23:36Z</time>
<speed>0.00</speed>
</trkpt>
<trkpt lat="-7.156040" lon="-34.842281">
<ele>27.599998</ele>
<time>2018-10-24T19:23:39Z</time>
<speed>0.00</speed>
</trkpt>
<trkpt lat="-7.156040" lon="-34.842281">
<ele>27.599998</ele>
<time>2018-10-24T19:23:43Z</time>
<speed>0.00</speed>
</trkpt>
<trkpt lat="-7.156040" lon="-34.842281">
<ele>27.599998</ele>
<time>2018-10-24T19:23:45Z</time>
<speed>0.00</speed>
</trkpt>
<trkpt lat="-7.156040" lon="-34.842281">
<ele>27.599998</ele>
<time>2018-10-24T19:23:48Z</time>
<speed>0.00</speed>
</trkpt>
<trkpt lat="-7.156040" lon="-34.842281">
<ele>27.599998</ele>
<time>2018-10-24T19:23:51Z</time>
<speed>0.00</speed>
</trkpt>
<trkpt lat="-7.155998" lon="-34.842270">
<ele>45.389999</ele>
<time>2018-10-24T19:23:55Z</time>
<speed>0.38</speed>
</trkpt>
<trkpt lat="-7.156003" lon="-34.842258">
<ele>46.779999</ele>
<time>2018-10-24T19:23:58Z</time>
<speed>0.52</speed>
</trkpt>
<trkpt lat="-7.156013" lon="-34.842220">
<ele>45.719997</ele>
<time>2018-10-24T19:24:01Z</time>
<speed>0.63</speed>
</trkpt>
<trkpt lat="-7.156000" lon="-34.842205">
<ele>49.799999</ele>
<time>2018-10-24T19:24:03Z</time>
<speed>0.31</speed>
</trkpt>
<trkpt lat="-7.156002" lon="-34.842213">
<ele>49.410000</ele>
<time>2018-10-24T19:24:06Z</time>
<speed>0.00</speed>
</trkpt>
<trkpt lat="-7.155993" lon="-34.842201">
<ele>51.039997</ele>
<time>2018-10-24T19:24:09Z</time>
<speed>0.49</speed>
</trkpt>
<trkpt lat="-7.155987" lon="-34.842213">
<ele>54.000000</ele>
<time>2018-10-24T19:24:13Z</time>
<speed>0.00</speed>
</trkpt>
<trkpt lat="-7.155974" lon="-34.842232">
<ele>58.849998</ele>
<time>2018-10-24T19:24:16Z</time>
<speed>0.47</speed>
</trkpt>
<trkpt lat="-7.155980" lon="-34.842270">
<ele>59.180000</ele>
<time>2018-10-24T19:24:19Z</time>
<speed>0.31</speed>
</trkpt>
<trkpt lat="-7.155977" lon="-34.842266">
<ele>60.619999</ele>
<time>2018-10-24T19:24:21Z</time>
<speed>0.00</speed>
</trkpt>
<trkpt lat="-7.155968" lon="-34.842297">
<ele>63.309998</ele>
<time>2018-10-24T19:24:25Z</time>
<speed>0.46</speed>
</trkpt>
<trkpt lat="-7.155964" lon="-34.842316">
<ele>64.510002</ele>
<time>2018-10-24T19:24:28Z</time>
<speed>0.18</speed>
</trkpt>
<trkpt lat="-7.155962" lon="-34.842323">
<ele>64.529999</ele>
<time>2018-10-24T19:24:31Z</time>
<speed>0.00</speed>
</trkpt>
<trkpt lat="-7.155962" lon="-34.842323">
<ele>64.529999</ele>
<time>2018-10-24T19:24:33Z</time>
<speed>0.00</speed>
</trkpt>
<trkpt lat="-7.155962" lon="-34.842323">
<ele>64.529999</ele>
<time>2018-10-24T19:24:36Z</time>
<speed>0.00</speed>
</trkpt>
<trkpt lat="-7.155962" lon="-34.842323">
<ele>64.529999</ele>
<time>2018-10-24T19:24:40Z</time>
<speed>0.00</speed>
</trkpt>
<trkpt lat="-7.155962" lon="-34.842323">
<ele>64.529999</ele>
<time>2018-10-24T19:24:43Z</time>
<speed>0.00</speed>
</trkpt>
<trkpt lat="-7.155962" lon="-34.842323">
<ele>64.529999</ele>
<time>2018-10-24T19:24:46Z</time>
<speed>0.00</speed>
</trkpt>
<trkpt lat="-7.155965" lon="-34.842342">
<ele>73.930000</ele>
<time>2018-10-24T19:24:49Z</time>
<speed>0.56</speed>
</trkpt>
<trkpt lat="-7.155972" lon="-34.842339">
<ele>74.459999</ele>
<time>2018-10-24T19:24:51Z</time>
<speed>0.07</speed>
</trkpt>
<trkpt lat="-7.155973" lon="-34.842342">
<ele>74.639999</ele>
<time>2018-10-24T19:24:55Z</time>
<speed>0.00</speed>
</trkpt>
<trkpt lat="-7.155973" lon="-34.842342">
<ele>74.639999</ele>
<time>2018-10-24T19:24:58Z</time>
<speed>0.00</speed>
</trkpt>
<trkpt lat="-7.155973" lon="-34.842342">
<ele>74.639999</ele>
<time>2018-10-24T19:25:01Z</time>
<speed>0.00</speed>
</trkpt>
<trkpt lat="-7.155973" lon="-34.842342">
<ele>74.639999</ele>
<time>2018-10-24T19:25:04Z</time>
<speed>0.00</speed>
</trkpt>
<trkpt lat="-7.155973" lon="-34.842342">
<ele>74.639999</ele>
<time>2018-10-24T19:25:06Z</time>
<speed>0.00</speed>
</trkpt>
<trkpt lat="-7.155973" lon="-34.842342">
<ele>74.639999</ele>
<time>2018-10-24T19:25:09Z</time>
<speed>0.00</speed>
</trkpt>
<trkpt lat="-7.155971" lon="-34.842220">
<ele>62.649998</ele>
<time>2018-10-24T19:25:13Z</time>
<speed>0.43</speed>
</trkpt>
<trkpt lat="-7.155967" lon="-34.842232">
<ele>62.189999</ele>
<time>2018-10-24T19:25:16Z</time>
<speed>0.08</speed>
</trkpt>
<trkpt lat="-7.155967" lon="-34.842216">
<ele>62.439999</ele>
<time>2018-10-24T19:25:19Z</time>
<speed>0.00</speed>
</trkpt>
<trkpt lat="-7.155952" lon="-34.842197">
<ele>62.209999</ele>
<time>2018-10-24T19:25:21Z</time>
<speed>0.70</speed>
</trkpt>
<trkpt lat="-7.155945" lon="-34.842171">
<ele>60.919998</ele>
<time>2018-10-24T19:25:24Z</time>
<speed>0.45</speed>
</trkpt>
<trkpt lat="-7.155931" lon="-34.842171">
<ele>59.199997</ele>
<time>2018-10-24T19:25:27Z</time>
<speed>0.22</speed>
</trkpt>
<trkpt lat="-7.155931" lon="-34.842190">
<ele>58.049999</ele>
<time>2018-10-24T19:25:30Z</time>
<speed>0.36</speed>
</trkpt>
<trkpt lat="-7.155923" lon="-34.842201">
<ele>57.509998</ele>
<time>2018-10-24T19:25:34Z</time>
<speed>0.00</speed>
</trkpt>
<trkpt lat="-7.155923" lon="-34.842201">
<ele>57.509998</ele>
<time>2018-10-24T19:25:36Z</time>
<speed>0.00</speed>
</trkpt>
<trkpt lat="-7.155908" lon="-34.842213">
<ele>58.149998</ele>
<time>2018-10-24T19:25:40Z</time>
<speed>0.15</speed>
</trkpt>
<trkpt lat="-7.155905" lon="-34.842209">
<ele>58.199997</ele>
<time>2018-10-24T19:25:43Z</time>
<speed>0.00</speed>
</trkpt>
<trkpt lat="-7.155905" lon="-34.842209">
<ele>58.199997</ele>
<time>2018-10-24T19:25:46Z</time>
<speed>0.00</speed>
</trkpt>
<trkpt lat="-7.155899" lon="-34.842251">
<ele>56.619999</ele>
<time>2018-10-24T19:25:48Z</time>
<speed>0.37</speed>
</trkpt>
<trkpt lat="-7.155894" lon="-34.842258">
<ele>54.840000</ele>
<time>2018-10-24T19:25:51Z</time>
<speed>0.31</speed>
</trkpt>
<trkpt lat="-7.155894" lon="-34.842262">
<ele>54.520000</ele>
<time>2018-10-24T19:25:55Z</time>
<speed>0.00</speed>
</trkpt>
<trkpt lat="-7.155894" lon="-34.842262">
<ele>54.520000</ele>
<time>2018-10-24T19:25:58Z</time>
<speed>0.00</speed>
</trkpt>
<trkpt lat="-7.155894" lon="-34.842262">
<ele>54.520000</ele>
<time>2018-10-24T19:26:01Z</time>
<speed>0.00</speed>
</trkpt>
<trkpt lat="-7.155894" lon="-34.842262">
<ele>54.520000</ele>
<time>2018-10-24T19:26:04Z</time>
<speed>0.00</speed>
</trkpt>
<trkpt lat="-7.155894" lon="-34.842262">
<ele>54.520000</ele>
<time>2018-10-24T19:26:06Z</time>
<speed>0.00</speed>
</trkpt>
<trkpt lat="-7.155894" lon="-34.842262">
<ele>54.520000</ele>
<time>2018-10-24T19:26:10Z</time>
<speed>0.00</speed>
</trkpt>
<trkpt lat="-7.155894" lon="-34.842262">
<ele>54.520000</ele>
<time>2018-10-24T19:26:13Z</time>
<speed>0.00</speed>
</trkpt>
<trkpt lat="-7.155894" lon="-34.842262">
<ele>54.520000</ele>
<time>2018-10-24T19:26:16Z</time>
<speed>0.00</speed>
</trkpt>
<trkpt lat="-7.155894" lon="-34.842262">
<ele>54.520000</ele>
<time>2018-10-24T19:26:19Z</time>
<speed>0.00</speed>
</trkpt>
<trkpt lat="-7.155894" lon="-34.842262">
<ele>54.520000</ele>
<time>2018-10-24T19:26:21Z</time>
<speed>0.00</speed>
</trkpt>
<trkpt lat="-7.155975" lon="-34.842285">
<ele>49.039997</ele>
<time>2018-10-24T19:26:25Z</time>
<speed>0.27</speed>
</trkpt>
<trkpt lat="-7.155979" lon="-34.842297">
<ele>47.879997</ele>
<time>2018-10-24T19:26:27Z</time>
<speed>0.00</speed>
</trkpt>
<trkpt lat="-7.155979" lon="-34.842297">
<ele>47.879997</ele>
<time>2018-10-24T19:26:31Z</time>
<speed>0.00</speed>
</trkpt>
<trkpt lat="-7.155979" lon="-34.842297">
<ele>47.879997</ele>
<time>2018-10-24T19:26:33Z</time>
<speed>0.00</speed>
</trkpt>
<trkpt lat="-7.155965" lon="-34.842289">
<ele>49.110001</ele>
<time>2018-10-24T19:26:36Z</time>
<speed>0.39</speed>
</trkpt>
<trkpt lat="-7.155957" lon="-34.842289">
<ele>48.459999</ele>
<time>2018-10-24T19:26:41Z</time>
<speed>0.00</speed>
</trkpt>
<trkpt lat="-7.155957" lon="-34.842289">
<ele>48.459999</ele>
<time>2018-10-24T19:26:44Z</time>
<speed>0.00</speed>
</trkpt>
<trkpt lat="-7.155957" lon="-34.842289">
<ele>48.459999</ele>
<time>2018-10-24T19:26:46Z</time>
<speed>0.00</speed>
</trkpt>
<trkpt lat="-7.155957" lon="-34.842289">
<ele>48.459999</ele>
<time>2018-10-24T19:26:49Z</time>
<speed>0.00</speed>
</trkpt>
<trkpt lat="-7.155957" lon="-34.842289">
<ele>48.459999</ele>
<time>2018-10-24T19:26:53Z</time>
<speed>0.00</speed>
</trkpt>
<trkpt lat="-7.155957" lon="-34.842289">
<ele>48.459999</ele>
<time>2018-10-24T19:26:56Z</time>
<speed>0.00</speed>
</trkpt>
<trkpt lat="-7.155957" lon="-34.842289">
<ele>48.459999</ele>
<time>2018-10-24T19:26:59Z</time>
<speed>0.00</speed>
</trkpt>
<trkpt lat="-7.155893" lon="-34.842201">
<ele>64.459999</ele>
<time>2018-10-24T19:27:01Z</time>
<speed>0.32</speed>
</trkpt>
<trkpt lat="-7.155900" lon="-34.842194">
<ele>64.080002</ele>
<time>2018-10-24T19:27:05Z</time>
<speed>0.00</speed>
</trkpt>
<trkpt lat="-7.155890" lon="-34.842232">
<ele>67.729996</ele>
<time>2018-10-24T19:27:08Z</time>
<speed>0.17</speed>
</trkpt>
<trkpt lat="-7.155890" lon="-34.842247">
<ele>68.830002</ele>
<time>2018-10-24T19:27:10Z</time>
<speed>0.00</speed>
</trkpt>
<trkpt lat="-7.155890" lon="-34.842251">
<ele>70.129997</ele>
<time>2018-10-24T19:27:13Z</time>
<speed>0.53</speed>
</trkpt>
<trkpt lat="-7.155902" lon="-34.842251">
<ele>69.939995</ele>
<time>2018-10-24T19:27:16Z</time>
<speed>0.18</speed>
</trkpt>
<trkpt lat="-7.155903" lon="-34.842239">
<ele>69.889999</ele>
<time>2018-10-24T19:27:20Z</time>
<speed>0.00</speed>
</trkpt>
<trkpt lat="-7.155903" lon="-34.842239">
<ele>69.889999</ele>
<time>2018-10-24T19:27:23Z</time>
<speed>0.00</speed>
</trkpt>
<trkpt lat="-7.155898" lon="-34.842258">
<ele>68.150002</ele>
<time>2018-10-24T19:27:25Z</time>
<speed>0.53</speed>
</trkpt>
<trkpt lat="-7.155901" lon="-34.842258">
<ele>67.430000</ele>
<time>2018-10-24T19:27:28Z</time>
<speed>0.31</speed>
</trkpt>
<trkpt lat="-7.155900" lon="-34.842239">
<ele>68.409996</ele>
<time>2018-10-24T19:27:31Z</time>
<speed>0.35</speed>
</trkpt>
<trkpt lat="-7.155900" lon="-34.842247">
<ele>68.680000</ele>
<time>2018-10-24T19:27:35Z</time>
<speed>0.40</speed>
</trkpt>
<trkpt lat="-7.155905" lon="-34.842228">
<ele>69.860001</ele>
<time>2018-10-24T19:27:38Z</time>
<speed>0.00</speed>
</trkpt>
<trkpt lat="-7.155921" lon="-34.842201">
<ele>69.070000</ele>
<time>2018-10-24T19:27:41Z</time>
<speed>0.28</speed>
</trkpt>
<trkpt lat="-7.155923" lon="-34.842194">
<ele>69.229996</ele>
<time>2018-10-24T19:27:44Z</time>
<speed>0.00</speed>
</trkpt>
<trkpt lat="-7.155923" lon="-34.842194">
<ele>69.229996</ele>
<time>2018-10-24T19:27:46Z</time>
<speed>0.00</speed>
</trkpt>
<trkpt lat="-7.155923" lon="-34.842194">
<ele>69.229996</ele>
<time>2018-10-24T19:27:50Z</time>
<speed>0.00</speed>
</trkpt>
<trkpt lat="-7.155923" lon="-34.842194">
<ele>69.229996</ele>
<time>2018-10-24T19:27:52Z</time>
<speed>0.00</speed>
</trkpt>
<trkpt lat="-7.155916" lon="-34.842194">
<ele>67.139999</ele>
<time>2018-10-24T19:27:55Z</time>
<speed>0.61</speed>
</trkpt>
<trkpt lat="-7.155912" lon="-34.842216">
<ele>67.330002</ele>
<time>2018-10-24T19:27:59Z</time>
<speed>0.00</speed>
</trkpt>
<trkpt lat="-7.155912" lon="-34.842216">
<ele>67.330002</ele>
<time>2018-10-24T19:28:01Z</time>
<speed>0.00</speed>
</trkpt>
<trkpt lat="-7.155912" lon="-34.842216">
<ele>67.330002</ele>
<time>2018-10-24T19:28:05Z</time>
<speed>0.00</speed>
</trkpt>
<trkpt lat="-7.155912" lon="-34.842209">
<ele>66.479996</ele>
<time>2018-10-24T19:28:08Z</time>
<speed>0.49</speed>
</trkpt>
<trkpt lat="-7.155924" lon="-34.842213">
<ele>65.860001</ele>
<time>2018-10-24T19:28:11Z</time>
<speed>0.00</speed>
</trkpt>
<trkpt lat="-7.155915" lon="-34.842239">
<ele>65.459999</ele>
<time>2018-10-24T19:28:13Z</time>
<speed>0.18</speed>
</trkpt>
<trkpt lat="-7.155914" lon="-34.842247">
<ele>65.750000</ele>
<time>2018-10-24T19:28:16Z</time>
<speed>0.00</speed>
</trkpt>
<trkpt lat="-7.155909" lon="-34.842243">
<ele>65.199997</ele>
<time>2018-10-24T19:28:20Z</time>
<speed>0.17</speed>
</trkpt>
<trkpt lat="-7.155911" lon="-34.842236">
<ele>64.970001</ele>
<time>2018-10-24T19:28:23Z</time>
<speed>0.00</speed>
</trkpt>
<trkpt lat="-7.155911" lon="-34.842236">
<ele>64.970001</ele>
<time>2018-10-24T19:28:26Z</time>
<speed>0.00</speed>
</trkpt>
<trkpt lat="-7.155931" lon="-34.842205">
<ele>65.540001</ele>
<time>2018-10-24T19:28:29Z</time>
<speed>0.53</speed>
</trkpt>
<trkpt lat="-7.155926" lon="-34.842205">
<ele>66.540001</ele>
<time>2018-10-24T19:28:31Z</time>
<speed>0.00</speed>
</trkpt>
<trkpt lat="-7.155926" lon="-34.842205">
<ele>66.540001</ele>
<time>2018-10-24T19:28:35Z</time>
<speed>0.00</speed>
</trkpt>
<trkpt lat="-7.155926" lon="-34.842205">
<ele>66.540001</ele>
<time>2018-10-24T19:28:38Z</time>
<speed>0.00</speed>
</trkpt>
<trkpt lat="-7.155926" lon="-34.842205">
<ele>66.540001</ele>
<time>2018-10-24T19:28:41Z</time>
<speed>0.00</speed>
</trkpt>
<trkpt lat="-7.155926" lon="-34.842205">
<ele>66.540001</ele>
<time>2018-10-24T19:28:44Z</time>
<speed>0.00</speed>
</trkpt>
<trkpt lat="-7.155926" lon="-34.842205">
<ele>66.540001</ele>
<time>2018-10-24T19:28:47Z</time>
<speed>0.00</speed>
</trkpt>
<trkpt lat="-7.155926" lon="-34.842205">
<ele>66.540001</ele>
<time>2018-10-24T19:28:50Z</time>
<speed>0.00</speed>
</trkpt>
<trkpt lat="-7.155926" lon="-34.842205">
<ele>66.540001</ele>
<time>2018-10-24T19:28:53Z</time>
<speed>0.00</speed>
</trkpt>
<trkpt lat="-7.155926" lon="-34.842205">
<ele>66.540001</ele>
<time>2018-10-24T19:28:56Z</time>
<speed>0.00</speed>
</trkpt>
<trkpt lat="-7.155926" lon="-34.842205">
<ele>66.540001</ele>
<time>2018-10-24T19:28:59Z</time>
<speed>0.00</speed>
</trkpt>
<trkpt lat="-7.155926" lon="-34.842205">
<ele>66.540001</ele>
<time>2018-10-24T19:29:01Z</time>
<speed>0.00</speed>
</trkpt>
<trkpt lat="-7.155926" lon="-34.842205">
<ele>66.540001</ele>
<time>2018-10-24T19:29:05Z</time>
<speed>0.00</speed>
</trkpt>
<trkpt lat="-7.155926" lon="-34.842205">
<ele>66.540001</ele>
<time>2018-10-24T19:29:08Z</time>
<speed>0.00</speed>
</trkpt>
<trkpt lat="-7.155900" lon="-34.842144">
<ele>68.909996</ele>
<time>2018-10-24T19:29:10Z</time>
<speed>0.48</speed>
</trkpt>
<trkpt lat="-7.155892" lon="-34.842144">
<ele>68.559998</ele>
<time>2018-10-24T19:29:13Z</time>
<speed>0.00</speed>
</trkpt>
<trkpt lat="-7.155892" lon="-34.842144">
<ele>68.559998</ele>
<time>2018-10-24T19:29:16Z</time>
<speed>0.00</speed>
</trkpt>
<trkpt lat="-7.155877" lon="-34.842194">
<ele>68.529999</ele>
<time>2018-10-24T19:29:20Z</time>
<speed>0.52</speed>
</trkpt>
<trkpt lat="-7.155866" lon="-34.842213">
<ele>67.209999</ele>
<time>2018-10-24T19:29:23Z</time>
<speed>0.75</speed>
</trkpt>
<trkpt lat="-7.155863" lon="-34.842201">
<ele>66.489998</ele>
<time>2018-10-24T19:29:25Z</time>
<speed>0.00</speed>
</trkpt>
<trkpt lat="-7.155873" lon="-34.842178">
<ele>66.189995</ele>
<time>2018-10-24T19:29:28Z</time>
<speed>0.08</speed>
</trkpt>
<trkpt lat="-7.155876" lon="-34.842182">
<ele>66.699997</ele>
<time>2018-10-24T19:29:31Z</time>
<speed>0.00</speed>
</trkpt>
<trkpt lat="-7.155883" lon="-34.842159">
<ele>66.330002</ele>
<time>2018-10-24T19:29:35Z</time>
<speed>0.32</speed>
</trkpt>
<trkpt lat="-7.155882" lon="-34.842152">
<ele>66.049995</ele>
<time>2018-10-24T19:29:38Z</time>
<speed>0.00</speed>
</trkpt>
<trkpt lat="-7.155882" lon="-34.842152">
<ele>66.049995</ele>
<time>2018-10-24T19:29:40Z</time>
<speed>0.00</speed>
</trkpt>
<trkpt lat="-7.155882" lon="-34.842152">
<ele>66.049995</ele>
<time>2018-10-24T19:29:43Z</time>
<speed>0.00</speed>
</trkpt>
<trkpt lat="-7.155897" lon="-34.842106">
<ele>64.510002</ele>
<time>2018-10-24T19:29:46Z</time>
<speed>0.15</speed>
</trkpt>
<trkpt lat="-7.155903" lon="-34.842102">
<ele>63.980000</ele>
<time>2018-10-24T19:29:50Z</time>
<speed>0.00</speed>
</trkpt>
<trkpt lat="-7.155900" lon="-34.842136">
<ele>62.809998</ele>
<time>2018-10-24T19:29:53Z</time>
<speed>0.31</speed>
</trkpt>
<trkpt lat="-7.155902" lon="-34.842125">
<ele>62.449997</ele>
<time>2018-10-24T19:29:56Z</time>
<speed>0.00</speed>
</trkpt>
<trkpt lat="-7.155902" lon="-34.842125">
<ele>62.449997</ele>
<time>2018-10-24T19:29:59Z</time>
<speed>0.00</speed>
</trkpt>
<trkpt lat="-7.155902" lon="-34.842125">
<ele>62.449997</ele>
<time>2018-10-24T19:30:02Z</time>
<speed>0.00</speed>
</trkpt>
<trkpt lat="-7.155912" lon="-34.842133">
<ele>60.779999</ele>
<time>2018-10-24T19:30:04Z</time>
<speed>0.48</speed>
</trkpt>
<trkpt lat="-7.155909" lon="-34.842121">
<ele>59.709999</ele>
<time>2018-10-24T19:30:08Z</time>
<speed>0.51</speed>
</trkpt>
<trkpt lat="-7.155906" lon="-34.842117">
<ele>58.930000</ele>
<time>2018-10-24T19:30:10Z</time>
<speed>0.39</speed>
</trkpt>
<trkpt lat="-7.155909" lon="-34.842121">
<ele>58.539997</ele>
<time>2018-10-24T19:30:13Z</time>
<speed>0.00</speed>
</trkpt>
<trkpt lat="-7.155919" lon="-34.842159">
<ele>56.919998</ele>
<time>2018-10-24T19:30:16Z</time>
<speed>0.70</speed>
</trkpt>
<trkpt lat="-7.155919" lon="-34.842159">
<ele>57.509998</ele>
<time>2018-10-24T19:30:20Z</time>
<speed>0.33</speed>
</trkpt>
<trkpt lat="-7.155916" lon="-34.842171">
<ele>57.789997</ele>
<time>2018-10-24T19:30:23Z</time>
<speed>0.00</speed>
</trkpt>
<trkpt lat="-7.155916" lon="-34.842171">
<ele>57.789997</ele>
<time>2018-10-24T19:30:26Z</time>
<speed>0.00</speed>
</trkpt>
<trkpt lat="-7.155916" lon="-34.842171">
<ele>57.789997</ele>
<time>2018-10-24T19:30:29Z</time>
<speed>0.00</speed>
</trkpt>
<trkpt lat="-7.155916" lon="-34.842171">
<ele>57.789997</ele>
<time>2018-10-24T19:30:31Z</time>
<speed>0.00</speed>
</trkpt>
<trkpt lat="-7.155916" lon="-34.842171">
<ele>57.789997</ele>
<time>2018-10-24T19:30:34Z</time>
<speed>0.00</speed>
</trkpt>
<trkpt lat="-7.155916" lon="-34.842171">
<ele>57.789997</ele>
<time>2018-10-24T19:30:38Z</time>
<speed>0.00</speed>
</trkpt>
<trkpt lat="-7.155916" lon="-34.842171">
<ele>57.789997</ele>
<time>2018-10-24T19:30:40Z</time>
<speed>0.00</speed>
</trkpt>
<trkpt lat="-7.155916" lon="-34.842171">
<ele>57.789997</ele>
<time>2018-10-24T19:30:43Z</time>
<speed>0.00</speed>
</trkpt>
<trkpt lat="-7.155916" lon="-34.842171">
<ele>57.789997</ele>
<time>2018-10-24T19:30:46Z</time>
<speed>0.00</speed>
</trkpt>
<trkpt lat="-7.155916" lon="-34.842171">
<ele>57.789997</ele>
<time>2018-10-24T19:30:50Z</time>
<speed>0.00</speed>
</trkpt>
<trkpt lat="-7.155916" lon="-34.842171">
<ele>57.789997</ele>
<time>2018-10-24T19:30:53Z</time>
<speed>0.00</speed>
</trkpt>
<trkpt lat="-7.155916" lon="-34.842171">
<ele>57.789997</ele>
<time>2018-10-24T19:30:56Z</time>
<speed>0.00</speed>
</trkpt>
<trkpt lat="-7.155916" lon="-34.842171">
<ele>57.789997</ele>
<time>2018-10-24T19:30:59Z</time>
<speed>0.00</speed>
</trkpt>
<trkpt lat="-7.155908" lon="-34.842247">
<ele>59.820000</ele>
<time>2018-10-24T19:31:01Z</time>
<speed>0.63</speed>
</trkpt>
<trkpt lat="-7.155913" lon="-34.842255">
<ele>60.419998</ele>
<time>2018-10-24T19:31:04Z</time>
<speed>0.35</speed>
</trkpt>
<trkpt lat="-7.155913" lon="-34.842243">
<ele>61.070000</ele>
<time>2018-10-24T19:31:08Z</time>
<speed>0.21</speed>
</trkpt>
<trkpt lat="-7.155915" lon="-34.842243">
<ele>61.250000</ele>
<time>2018-10-24T19:31:12Z</time>
<speed>0.00</speed>
</trkpt>
<trkpt lat="-7.155915" lon="-34.842243">
<ele>61.250000</ele>
<time>2018-10-24T19:31:15Z</time>
<speed>0.00</speed>
</trkpt>
<trkpt lat="-7.155915" lon="-34.842243">
<ele>61.250000</ele>
<time>2018-10-24T19:31:18Z</time>
<speed>0.00</speed>
</trkpt>
<trkpt lat="-7.155915" lon="-34.842243">
<ele>61.250000</ele>
<time>2018-10-24T19:31:20Z</time>
<speed>0.00</speed>
</trkpt>
<trkpt lat="-7.155915" lon="-34.842243">
<ele>61.250000</ele>
<time>2018-10-24T19:31:23Z</time>
<speed>0.00</speed>
</trkpt>
<trkpt lat="-7.155886" lon="-34.842213">
<ele>56.529999</ele>
<time>2018-10-24T19:31:26Z</time>
<speed>0.55</speed>
</trkpt>
<trkpt lat="-7.155894" lon="-34.842205">
<ele>55.779999</ele>
<time>2018-10-24T19:31:30Z</time>
<speed>0.26</speed>
</trkpt>
<trkpt lat="-7.155898" lon="-34.842201">
<ele>54.619999</ele>
<time>2018-10-24T19:31:32Z</time>
<speed>0.00</speed>
</trkpt>
<trkpt lat="-7.155908" lon="-34.842194">
<ele>53.840000</ele>
<time>2018-10-24T19:31:35Z</time>
<speed>0.45</speed>
</trkpt>
<trkpt lat="-7.155934" lon="-34.842167">
<ele>50.289997</ele>
<time>2018-10-24T19:31:39Z</time>
<speed>0.33</speed>
</trkpt>
<trkpt lat="-7.155948" lon="-34.842171">
<ele>48.020000</ele>
<time>2018-10-24T19:31:41Z</time>
<speed>0.00</speed>
</trkpt>
<trkpt lat="-7.155948" lon="-34.842171">
<ele>48.020000</ele>
<time>2018-10-24T19:31:45Z</time>
<speed>0.00</speed>
</trkpt>
<trkpt lat="-7.155948" lon="-34.842171">
<ele>48.020000</ele>
<time>2018-10-24T19:31:48Z</time>
<speed>0.00</speed>
</trkpt>
<trkpt lat="-7.155978" lon="-34.842197">
<ele>44.820000</ele>
<time>2018-10-24T19:31:51Z</time>
<speed>0.44</speed>
</trkpt>
<trkpt lat="-7.155979" lon="-34.842190">
<ele>47.349998</ele>
<time>2018-10-24T19:31:53Z</time>
<speed>0.40</speed>
</trkpt>
<trkpt lat="-7.155983" lon="-34.842171">
<ele>51.219997</ele>
<time>2018-10-24T19:31:56Z</time>
<speed>0.00</speed>
</trkpt>
<trkpt lat="-7.155983" lon="-34.842171">
<ele>51.219997</ele>
<time>2018-10-24T19:31:59Z</time>
<speed>0.00</speed>
</trkpt>
<trkpt lat="-7.155978" lon="-34.842163">
<ele>52.649998</ele>
<time>2018-10-24T19:32:03Z</time>
<speed>0.33</speed>
</trkpt>
<trkpt lat="-7.155976" lon="-34.842155">
<ele>52.489998</ele>
<time>2018-10-24T19:32:06Z</time>
<speed>0.06</speed>
</trkpt>
<trkpt lat="-7.155979" lon="-34.842152">
<ele>50.099998</ele>
<time>2018-10-24T19:32:09Z</time>
<speed>0.21</speed>
</trkpt>
<trkpt lat="-7.155975" lon="-34.842155">
<ele>49.829998</ele>
<time>2018-10-24T19:32:11Z</time>
<speed>0.00</speed>
</trkpt>
<trkpt lat="-7.155975" lon="-34.842155">
<ele>49.829998</ele>
<time>2018-10-24T19:32:14Z</time>
<speed>0.00</speed>
</trkpt>
<trkpt lat="-7.155975" lon="-34.842155">
<ele>49.829998</ele>
<time>2018-10-24T19:32:18Z</time>
<speed>0.00</speed>
</trkpt>
<trkpt lat="-7.155975" lon="-34.842155">
<ele>49.829998</ele>
<time>2018-10-24T19:32:21Z</time>
<speed>0.00</speed>
</trkpt>
<trkpt lat="-7.155975" lon="-34.842155">
<ele>49.829998</ele>
<time>2018-10-24T19:32:24Z</time>
<speed>0.00</speed>
</trkpt>
<trkpt lat="-7.155975" lon="-34.842155">
<ele>49.829998</ele>
<time>2018-10-24T19:32:26Z</time>
<speed>0.00</speed>
</trkpt>
<trkpt lat="-7.155975" lon="-34.842155">
<ele>49.829998</ele>
<time>2018-10-24T19:32:30Z</time>
<speed>0.00</speed>
</trkpt>
<trkpt lat="-7.155975" lon="-34.842155">
<ele>49.829998</ele>
<time>2018-10-24T19:32:33Z</time>
<speed>0.00</speed>
</trkpt>
<trkpt lat="-7.155975" lon="-34.842155">
<ele>49.829998</ele>
<time>2018-10-24T19:32:35Z</time>
<speed>0.00</speed>
</trkpt>
<trkpt lat="-7.155915" lon="-34.842140">
<ele>48.639999</ele>
<time>2018-10-24T19:32:39Z</time>
<speed>0.32</speed>
</trkpt>
<trkpt lat="-7.155910" lon="-34.842144">
<ele>48.950001</ele>
<time>2018-10-24T19:32:41Z</time>
<speed>0.00</speed>
</trkpt>
<trkpt lat="-7.155910" lon="-34.842144">
<ele>48.950001</ele>
<time>2018-10-24T19:32:44Z</time>
<speed>0.00</speed>
</trkpt>
<trkpt lat="-7.155917" lon="-34.842148">
<ele>46.809998</ele>
<time>2018-10-24T19:32:48Z</time>
<speed>0.56</speed>
</trkpt>
<trkpt lat="-7.155913" lon="-34.842144">
<ele>47.079998</ele>
<time>2018-10-24T19:32:51Z</time>
<speed>0.07</speed>
</trkpt>
<trkpt lat="-7.155922" lon="-34.842136">
<ele>47.129997</ele>
<time>2018-10-24T19:32:54Z</time>
<speed>0.00</speed>
</trkpt>
<trkpt lat="-7.155922" lon="-34.842136">
<ele>47.129997</ele>
<time>2018-10-24T19:32:56Z</time>
<speed>0.00</speed>
</trkpt>
<trkpt lat="-7.155922" lon="-34.842136">
<ele>47.129997</ele>
<time>2018-10-24T19:33:00Z</time>
<speed>0.00</speed>
</trkpt>
<trkpt lat="-7.155929" lon="-34.842121">
<ele>44.489998</ele>
<time>2018-10-24T19:33:03Z</time>
<speed>0.47</speed>
</trkpt>
<trkpt lat="-7.155927" lon="-34.842113">
<ele>42.879997</ele>
<time>2018-10-24T19:33:05Z</time>
<speed>0.00</speed>
</trkpt>
<trkpt lat="-7.155925" lon="-34.842110">
<ele>41.209999</ele>
<time>2018-10-24T19:33:08Z</time>
<speed>0.22</speed>
</trkpt>
<trkpt lat="-7.155928" lon="-34.842102">
<ele>40.259998</ele>
<time>2018-10-24T19:33:11Z</time>
<speed>0.26</speed>
</trkpt>
<trkpt lat="-7.155931" lon="-34.842110">
<ele>39.549999</ele>
<time>2018-10-24T19:33:14Z</time>
<speed>0.00</speed>
</trkpt>
<trkpt lat="-7.155934" lon="-34.842102">
<ele>38.250000</ele>
<time>2018-10-24T19:33:17Z</time>
<speed>0.44</speed>
</trkpt>
<trkpt lat="-7.155930" lon="-34.842094">
<ele>37.680000</ele>
<time>2018-10-24T19:33:21Z</time>
<speed>0.00</speed>
</trkpt>
<trkpt lat="-7.155930" lon="-34.842094">
<ele>37.680000</ele>
<time>2018-10-24T19:33:23Z</time>
<speed>0.00</speed>
</trkpt>
<trkpt lat="-7.155930" lon="-34.842094">
<ele>37.680000</ele>
<time>2018-10-24T19:33:26Z</time>
<speed>0.00</speed>
</trkpt>
<trkpt lat="-7.155930" lon="-34.842094">
<ele>37.680000</ele>
<time>2018-10-24T19:33:29Z</time>
<speed>0.00</speed>
</trkpt>
<trkpt lat="-7.155930" lon="-34.842094">
<ele>37.680000</ele>
<time>2018-10-24T19:33:33Z</time>
<speed>0.00</speed>
</trkpt>
<trkpt lat="-7.155930" lon="-34.842094">
<ele>37.680000</ele>
<time>2018-10-24T19:33:36Z</time>
<speed>0.00</speed>
</trkpt>
<trkpt lat="-7.155930" lon="-34.842094">
<ele>37.680000</ele>
<time>2018-10-24T19:33:39Z</time>
<speed>0.00</speed>
</trkpt>
<trkpt lat="-7.155930" lon="-34.842094">
<ele>37.680000</ele>
<time>2018-10-24T19:33:42Z</time>
<speed>0.00</speed>
</trkpt>
<trkpt lat="-7.155929" lon="-34.842163">
<ele>36.619999</ele>
<time>2018-10-24T19:33:45Z</time>
<speed>0.34</speed>
</trkpt>
<trkpt lat="-7.155928" lon="-34.842175">
<ele>37.559998</ele>
<time>2018-10-24T19:33:48Z</time>
<speed>0.00</speed>
</trkpt>
<trkpt lat="-7.155933" lon="-34.842178">
<ele>38.559998</ele>
<time>2018-10-24T19:33:51Z</time>
<speed>0.32</speed>
</trkpt>
<trkpt lat="-7.155931" lon="-34.842182">
<ele>38.869999</ele>
<time>2018-10-24T19:33:53Z</time>
<speed>0.00</speed>
</trkpt>
<trkpt lat="-7.155935" lon="-34.842209">
<ele>38.719997</ele>
<time>2018-10-24T19:33:56Z</time>
<speed>0.27</speed>
</trkpt>
<trkpt lat="-7.155944" lon="-34.842228">
<ele>38.809998</ele>
<time>2018-10-24T19:33:59Z</time>
<speed>0.00</speed>
</trkpt>
<trkpt lat="-7.155954" lon="-34.842258">
<ele>40.770000</ele>
<time>2018-10-24T19:34:03Z</time>
<speed>0.05</speed>
</trkpt>
<trkpt lat="-7.155954" lon="-34.842258">
<ele>40.709999</ele>
<time>2018-10-24T19:34:06Z</time>
<speed>0.00</speed>
</trkpt>
<trkpt lat="-7.155954" lon="-34.842258">
<ele>40.709999</ele>
<time>2018-10-24T19:34:09Z</time>
<speed>0.00</speed>
</trkpt>
<trkpt lat="-7.155954" lon="-34.842258">
<ele>40.709999</ele>
<time>2018-10-24T19:34:11Z</time>
<speed>0.00</speed>
</trkpt>
<trkpt lat="-7.155954" lon="-34.842258">
<ele>40.709999</ele>
<time>2018-10-24T19:34:15Z</time>
<speed>0.00</speed>
</trkpt>
<trkpt lat="-7.155954" lon="-34.842258">
<ele>40.709999</ele>
<time>2018-10-24T19:34:18Z</time>
<speed>0.00</speed>
</trkpt>
<trkpt lat="-7.155965" lon="-34.842274">
<ele>40.739998</ele>
<time>2018-10-24T19:34:21Z</time>
<speed>0.48</speed>
</trkpt>
<trkpt lat="-7.155963" lon="-34.842281">
<ele>41.599998</ele>
<time>2018-10-24T19:34:24Z</time>
<speed>0.00</speed>
</trkpt>
<trkpt lat="-7.155963" lon="-34.842281">
<ele>41.599998</ele>
<time>2018-10-24T19:34:26Z</time>
<speed>0.00</speed>
</trkpt>
<trkpt lat="-7.155963" lon="-34.842281">
<ele>41.599998</ele>
<time>2018-10-24T19:34:30Z</time>
<speed>0.00</speed>
</trkpt>
<trkpt lat="-7.155963" lon="-34.842281">
<ele>41.599998</ele>
<time>2018-10-24T19:34:32Z</time>
<speed>0.00</speed>
</trkpt>
<trkpt lat="-7.155963" lon="-34.842281">
<ele>41.599998</ele>
<time>2018-10-24T19:34:36Z</time>
<speed>0.00</speed>
</trkpt>
<trkpt lat="-7.155963" lon="-34.842281">
<ele>41.599998</ele>
<time>2018-10-24T19:34:39Z</time>
<speed>0.00</speed>
</trkpt>
<trkpt lat="-7.155963" lon="-34.842281">
<ele>41.599998</ele>
<time>2018-10-24T19:34:41Z</time>
<speed>0.00</speed>
</trkpt>
<trkpt lat="-7.155963" lon="-34.842281">
<ele>41.599998</ele>
<time>2018-10-24T19:34:45Z</time>
<speed>0.00</speed>
</trkpt>
<trkpt lat="-7.155963" lon="-34.842281">
<ele>41.599998</ele>
<time>2018-10-24T19:34:48Z</time>
<speed>0.00</speed>
</trkpt>
<trkpt lat="-7.155963" lon="-34.842281">
<ele>41.599998</ele>
<time>2018-10-24T19:34:51Z</time>
<speed>0.00</speed>
</trkpt>
<trkpt lat="-7.155963" lon="-34.842281">
<ele>41.599998</ele>
<time>2018-10-24T19:34:54Z</time>
<speed>0.00</speed>
</trkpt>
<trkpt lat="-7.155958" lon="-34.842258">
<ele>38.480000</ele>
<time>2018-10-24T19:34:56Z</time>
<speed>0.56</speed>
</trkpt>
<trkpt lat="-7.155955" lon="-34.842239">
<ele>37.590000</ele>
<time>2018-10-24T19:35:00Z</time>
<speed>0.00</speed>
</trkpt>
<trkpt lat="-7.155955" lon="-34.842239">
<ele>37.590000</ele>
<time>2018-10-24T19:35:03Z</time>
<speed>0.00</speed>
</trkpt>
<trkpt lat="-7.155955" lon="-34.842239">
<ele>37.590000</ele>
<time>2018-10-24T19:35:06Z</time>
<speed>0.00</speed>
</trkpt>
<trkpt lat="-7.155939" lon="-34.842228">
<ele>38.840000</ele>
<time>2018-10-24T19:35:08Z</time>
<speed>0.21</speed>
</trkpt>
<trkpt lat="-7.155939" lon="-34.842216">
<ele>38.009998</ele>
<time>2018-10-24T19:35:11Z</time>
<speed>0.00</speed>
</trkpt>
<trkpt lat="-7.155939" lon="-34.842216">
<ele>38.009998</ele>
<time>2018-10-24T19:35:15Z</time>
<speed>0.00</speed>
</trkpt>
<trkpt lat="-7.155939" lon="-34.842216">
<ele>38.009998</ele>
<time>2018-10-24T19:35:18Z</time>
<speed>0.00</speed>
</trkpt>
<trkpt lat="-7.155939" lon="-34.842216">
<ele>38.009998</ele>
<time>2018-10-24T19:35:21Z</time>
<speed>0.00</speed>
</trkpt>
<trkpt lat="-7.155963" lon="-34.842266">
<ele>42.529999</ele>
<time>2018-10-24T19:35:24Z</time>
<speed>0.46</speed>
</trkpt>
<trkpt lat="-7.155961" lon="-34.842293">
<ele>43.899998</ele>
<time>2018-10-24T19:35:26Z</time>
<speed>0.52</speed>
</trkpt>
<trkpt lat="-7.155956" lon="-34.842300">
<ele>46.009998</ele>
<time>2018-10-24T19:35:30Z</time>
<speed>0.00</speed>
</trkpt>
<trkpt lat="-7.155956" lon="-34.842300">
<ele>46.009998</ele>
<time>2018-10-24T19:35:33Z</time>
<speed>0.00</speed>
</trkpt>
<trkpt lat="-7.155955" lon="-34.842297">
<ele>46.989998</ele>
<time>2018-10-24T19:35:36Z</time>
<speed>0.23</speed>
</trkpt>
<trkpt lat="-7.155949" lon="-34.842297">
<ele>46.919998</ele>
<time>2018-10-24T19:35:39Z</time>
<speed>0.00</speed>
</trkpt>
<trkpt lat="-7.155949" lon="-34.842297">
<ele>46.919998</ele>
<time>2018-10-24T19:35:41Z</time>
<speed>0.00</speed>
</trkpt>
<trkpt lat="-7.155958" lon="-34.842316">
<ele>47.820000</ele>
<time>2018-10-24T19:35:45Z</time>
<speed>0.41</speed>
</trkpt>
<trkpt lat="-7.155958" lon="-34.842316">
<ele>48.270000</ele>
<time>2018-10-24T19:35:48Z</time>
<speed>0.17</speed>
</trkpt>
<trkpt lat="-7.155957" lon="-34.842316">
<ele>47.750000</ele>
<time>2018-10-24T19:35:51Z</time>
<speed>0.00</speed>
</trkpt>
<trkpt lat="-7.155957" lon="-34.842316">
<ele>47.750000</ele>
<time>2018-10-24T19:35:54Z</time>
<speed>0.00</speed>
</trkpt>
<trkpt lat="-7.155957" lon="-34.842316">
<ele>47.750000</ele>
<time>2018-10-24T19:35:56Z</time>
<speed>0.00</speed>
</trkpt>
<trkpt lat="-7.155957" lon="-34.842316">
<ele>47.750000</ele>
<time>2018-10-24T19:36:00Z</time>
<speed>0.00</speed>
</trkpt>
<trkpt lat="-7.155957" lon="-34.842316">
<ele>47.750000</ele>
<time>2018-10-24T19:36:03Z</time>
<speed>0.00</speed>
</trkpt>
<trkpt lat="-7.155957" lon="-34.842316">
<ele>47.750000</ele>
<time>2018-10-24T19:36:06Z</time>
<speed>0.00</speed>
</trkpt>
<trkpt lat="-7.155957" lon="-34.842316">
<ele>47.750000</ele>
<time>2018-10-24T19:36:09Z</time>
<speed>0.00</speed>
</trkpt>
<trkpt lat="-7.155957" lon="-34.842316">
<ele>47.750000</ele>
<time>2018-10-24T19:36:11Z</time>
<speed>0.00</speed>
</trkpt>
<trkpt lat="-7.155957" lon="-34.842316">
<ele>47.750000</ele>
<time>2018-10-24T19:36:14Z</time>
<speed>0.00</speed>
</trkpt>
<trkpt lat="-7.155957" lon="-34.842316">
<ele>47.750000</ele>
<time>2018-10-24T19:36:18Z</time>
<speed>0.00</speed>
</trkpt>
<trkpt lat="-7.155957" lon="-34.842316">
<ele>47.750000</ele>
<time>2018-10-24T19:36:21Z</time>
<speed>0.00</speed>
</trkpt>
<trkpt lat="-7.155957" lon="-34.842316">
<ele>47.750000</ele>
<time>2018-10-24T19:36:24Z</time>
<speed>0.00</speed>
</trkpt>
<trkpt lat="-7.155957" lon="-34.842316">
<ele>47.750000</ele>
<time>2018-10-24T19:36:27Z</time>
<speed>0.00</speed>
</trkpt>
<trkpt lat="-7.155957" lon="-34.842316">
<ele>47.750000</ele>
<time>2018-10-24T19:36:30Z</time>
<speed>0.00</speed>
</trkpt>
<trkpt lat="-7.155957" lon="-34.842316">
<ele>47.750000</ele>
<time>2018-10-24T19:36:33Z</time>
<speed>0.00</speed>
</trkpt>
<trkpt lat="-7.155957" lon="-34.842316">
<ele>47.750000</ele>
<time>2018-10-24T19:36:36Z</time>
<speed>0.00</speed>
</trkpt>
<trkpt lat="-7.155957" lon="-34.842316">
<ele>47.750000</ele>
<time>2018-10-24T19:36:39Z</time>
<speed>0.00</speed>
</trkpt>
<trkpt lat="-7.155957" lon="-34.842316">
<ele>47.750000</ele>
<time>2018-10-24T19:36:42Z</time>
<speed>0.00</speed>
</trkpt>
<trkpt lat="-7.155957" lon="-34.842316">
<ele>47.750000</ele>
<time>2018-10-24T19:36:45Z</time>
<speed>0.00</speed>
</trkpt>
<trkpt lat="-7.155962" lon="-34.842281">
<ele>38.059998</ele>
<time>2018-10-24T19:36:48Z</time>
<speed>0.50</speed>
</trkpt>
<trkpt lat="-7.155964" lon="-34.842297">
<ele>37.119999</ele>
<time>2018-10-24T19:36:51Z</time>
<speed>0.41</speed>
</trkpt>
<trkpt lat="-7.155968" lon="-34.842289">
<ele>36.889999</ele>
<time>2018-10-24T19:36:54Z</time>
<speed>0.00</speed>
</trkpt>
<trkpt lat="-7.155971" lon="-34.842289">
<ele>35.489998</ele>
<time>2018-10-24T19:36:56Z</time>
<speed>0.52</speed>
</trkpt>
<trkpt lat="-7.155968" lon="-34.842297">
<ele>34.599998</ele>
<time>2018-10-24T19:37:00Z</time>
<speed>0.46</speed>
</trkpt>
<trkpt lat="-7.155972" lon="-34.842316">
<ele>35.110001</ele>
<time>2018-10-24T19:37:03Z</time>
<speed>0.00</speed>
</trkpt>
<trkpt lat="-7.155972" lon="-34.842316">
<ele>35.110001</ele>
<time>2018-10-24T19:37:06Z</time>
<speed>0.00</speed>
</trkpt>
<trkpt lat="-7.155972" lon="-34.842316">
<ele>35.110001</ele>
<time>2018-10-24T19:37:09Z</time>
<speed>0.00</speed>
</trkpt>
<trkpt lat="-7.155972" lon="-34.842316">
<ele>35.110001</ele>
<time>2018-10-24T19:37:12Z</time>
<speed>0.00</speed>
</trkpt>
<trkpt lat="-7.155972" lon="-34.842316">
<ele>35.110001</ele>
<time>2018-10-24T19:37:15Z</time>
<speed>0.00</speed>
</trkpt>
<trkpt lat="-7.155972" lon="-34.842316">
<ele>35.110001</ele>
<time>2018-10-24T19:37:17Z</time>
<speed>0.00</speed>
</trkpt>
<trkpt lat="-7.155972" lon="-34.842316">
<ele>35.110001</ele>
<time>2018-10-24T19:37:22Z</time>
<speed>0.00</speed>
</trkpt>
<trkpt lat="-7.155972" lon="-34.842316">
<ele>35.110001</ele>
<time>2018-10-24T19:37:25Z</time>
<speed>0.00</speed>
</trkpt>
<trkpt lat="-7.155972" lon="-34.842316">
<ele>35.110001</ele>
<time>2018-10-24T19:37:27Z</time>
<speed>0.00</speed>
</trkpt>
<trkpt lat="-7.155972" lon="-34.842316">
<ele>35.110001</ele>
<time>2018-10-24T19:37:30Z</time>
<speed>0.00</speed>
</trkpt>
<trkpt lat="-7.155969" lon="-34.842232">
<ele>39.059998</ele>
<time>2018-10-24T19:37:34Z</time>
<speed>0.47</speed>
</trkpt>
<trkpt lat="-7.155967" lon="-34.842224">
<ele>39.770000</ele>
<time>2018-10-24T19:37:37Z</time>
<speed>0.20</speed>
</trkpt>
<trkpt lat="-7.155967" lon="-34.842216">
<ele>39.149998</ele>
<time>2018-10-24T19:37:40Z</time>
<speed>0.00</speed>
</trkpt>
<trkpt lat="-7.155967" lon="-34.842216">
<ele>39.149998</ele>
<time>2018-10-24T19:37:43Z</time>
<speed>0.00</speed>
</trkpt>
<trkpt lat="-7.155967" lon="-34.842216">
<ele>39.149998</ele>
<time>2018-10-24T19:37:46Z</time>
<speed>0.00</speed>
</trkpt>
<trkpt lat="-7.155967" lon="-34.842216">
<ele>39.149998</ele>
<time>2018-10-24T19:37:50Z</time>
<speed>0.00</speed>
</trkpt>
<trkpt lat="-7.155967" lon="-34.842216">
<ele>39.149998</ele>
<time>2018-10-24T19:37:53Z</time>
<speed>0.00</speed>
</trkpt>
<trkpt lat="-7.155967" lon="-34.842216">
<ele>39.149998</ele>
<time>2018-10-24T19:37:56Z</time>
<speed>0.00</speed>
</trkpt>
<trkpt lat="-7.155967" lon="-34.842216">
<ele>39.149998</ele>
<time>2018-10-24T19:37:59Z</time>
<speed>0.00</speed>
</trkpt>
<trkpt lat="-7.155967" lon="-34.842216">
<ele>39.149998</ele>
<time>2018-10-24T19:38:02Z</time>
<speed>0.00</speed>
</trkpt>
<trkpt lat="-7.155967" lon="-34.842216">
<ele>39.149998</ele>
<time>2018-10-24T19:38:05Z</time>
<speed>0.00</speed>
</trkpt>
<trkpt lat="-7.155967" lon="-34.842216">
<ele>39.149998</ele>
<time>2018-10-24T19:38:08Z</time>
<speed>0.00</speed>
</trkpt>
<trkpt lat="-7.155967" lon="-34.842216">
<ele>39.149998</ele>
<time>2018-10-24T19:38:10Z</time>
<speed>0.00</speed>
</trkpt>
<trkpt lat="-7.155967" lon="-34.842216">
<ele>39.149998</ele>
<time>2018-10-24T19:38:13Z</time>
<speed>0.00</speed>
</trkpt>
<trkpt lat="-7.155967" lon="-34.842216">
<ele>39.149998</ele>
<time>2018-10-24T19:38:17Z</time>
<speed>0.00</speed>
</trkpt>
<trkpt lat="-7.155967" lon="-34.842216">
<ele>39.149998</ele>
<time>2018-10-24T19:38:20Z</time>
<speed>0.00</speed>
</trkpt>
<trkpt lat="-7.155967" lon="-34.842216">
<ele>39.149998</ele>
<time>2018-10-24T19:38:23Z</time>
<speed>0.00</speed>
</trkpt>
<trkpt lat="-7.155880" lon="-34.842209">
<ele>44.619999</ele>
<time>2018-10-24T19:38:26Z</time>
<speed>0.44</speed>
</trkpt>
<trkpt lat="-7.155878" lon="-34.842194">
<ele>42.730000</ele>
<time>2018-10-24T19:38:29Z</time>
<speed>0.39</speed>
</trkpt>
<trkpt lat="-7.155880" lon="-34.842182">
<ele>43.379997</ele>
<time>2018-10-24T19:38:32Z</time>
<speed>0.00</speed>
</trkpt>
<trkpt lat="-7.155880" lon="-34.842182">
<ele>43.379997</ele>
<time>2018-10-24T19:38:35Z</time>
<speed>0.00</speed>
</trkpt>
<trkpt lat="-7.155880" lon="-34.842182">
<ele>43.379997</ele>
<time>2018-10-24T19:38:38Z</time>
<speed>0.00</speed>
</trkpt>
<trkpt lat="-7.155843" lon="-34.842197">
<ele>46.770000</ele>
<time>2018-10-24T19:38:41Z</time>
<speed>0.46</speed>
</trkpt>
<trkpt lat="-7.155830" lon="-34.842197">
<ele>47.680000</ele>
<time>2018-10-24T19:38:44Z</time>
<speed>0.50</speed>
</trkpt>
<trkpt lat="-7.155818" lon="-34.842186">
<ele>49.590000</ele>
<time>2018-10-24T19:38:46Z</time>
<speed>0.00</speed>
</trkpt>
<trkpt lat="-7.155818" lon="-34.842186">
<ele>49.590000</ele>
<time>2018-10-24T19:38:49Z</time>
<speed>0.00</speed>
</trkpt>
<trkpt lat="-7.155824" lon="-34.842197">
<ele>53.449997</ele>
<time>2018-10-24T19:38:53Z</time>
<speed>0.27</speed>
</trkpt>
<trkpt lat="-7.155821" lon="-34.842205">
<ele>54.329998</ele>
<time>2018-10-24T19:38:55Z</time>
<speed>0.25</speed>
</trkpt>
<trkpt lat="-7.155823" lon="-34.842197">
<ele>55.219997</ele>
<time>2018-10-24T19:38:59Z</time>
<speed>0.18</speed>
</trkpt>
<trkpt lat="-7.155830" lon="-34.842194">
<ele>54.129997</ele>
<time>2018-10-24T19:39:01Z</time>
<speed>0.00</speed>
</trkpt>
<trkpt lat="-7.155830" lon="-34.842194">
<ele>54.129997</ele>
<time>2018-10-24T19:39:05Z</time>
<speed>0.00</speed>
</trkpt>
<trkpt lat="-7.155838" lon="-34.842171">
<ele>56.180000</ele>
<time>2018-10-24T19:39:08Z</time>
<speed>0.38</speed>
</trkpt>
<trkpt lat="-7.155877" lon="-34.842182">
<ele>57.719997</ele>
<time>2018-10-24T19:39:11Z</time>
<speed>0.00</speed>
</trkpt>
<trkpt lat="-7.155877" lon="-34.842182">
<ele>57.719997</ele>
<time>2018-10-24T19:39:14Z</time>
<speed>0.00</speed>
</trkpt>
<trkpt lat="-7.155877" lon="-34.842182">
<ele>57.719997</ele>
<time>2018-10-24T19:39:17Z</time>
<speed>0.00</speed>
</trkpt>
<trkpt lat="-7.155877" lon="-34.842182">
<ele>57.719997</ele>
<time>2018-10-24T19:39:20Z</time>
<speed>0.00</speed>
</trkpt>
<trkpt lat="-7.155877" lon="-34.842182">
<ele>57.719997</ele>
<time>2018-10-24T19:39:23Z</time>
<speed>0.00</speed>
</trkpt>
<trkpt lat="-7.155877" lon="-34.842182">
<ele>57.719997</ele>
<time>2018-10-24T19:39:26Z</time>
<speed>0.00</speed>
</trkpt>
<trkpt lat="-7.155877" lon="-34.842182">
<ele>57.719997</ele>
<time>2018-10-24T19:39:29Z</time>
<speed>0.00</speed>
</trkpt>
<trkpt lat="-7.155877" lon="-34.842182">
<ele>57.719997</ele>
<time>2018-10-24T19:39:32Z</time>
<speed>0.00</speed>
</trkpt>
<trkpt lat="-7.155877" lon="-34.842182">
<ele>57.719997</ele>
<time>2018-10-24T19:39:35Z</time>
<speed>0.00</speed>
</trkpt>
<trkpt lat="-7.155877" lon="-34.842182">
<ele>57.719997</ele>
<time>2018-10-24T19:39:38Z</time>
<speed>0.00</speed>
</trkpt>
<trkpt lat="-7.155877" lon="-34.842182">
<ele>57.719997</ele>
<time>2018-10-24T19:39:41Z</time>
<speed>0.00</speed>
</trkpt>
<trkpt lat="-7.155877" lon="-34.842182">
<ele>57.719997</ele>
<time>2018-10-24T19:39:44Z</time>
<speed>0.00</speed>
</trkpt>
<trkpt lat="-7.155877" lon="-34.842182">
<ele>57.719997</ele>
<time>2018-10-24T19:39:47Z</time>
<speed>0.00</speed>
</trkpt>
<trkpt lat="-7.155877" lon="-34.842182">
<ele>57.719997</ele>
<time>2018-10-24T19:39:50Z</time>
<speed>0.00</speed>
</trkpt>
<trkpt lat="-7.155877" lon="-34.842182">
<ele>57.719997</ele>
<time>2018-10-24T19:39:53Z</time>
<speed>0.00</speed>
</trkpt>
<trkpt lat="-7.155877" lon="-34.842182">
<ele>57.719997</ele>
<time>2018-10-24T19:39:56Z</time>
<speed>0.00</speed>
</trkpt>
<trkpt lat="-7.155877" lon="-34.842182">
<ele>57.719997</ele>
<time>2018-10-24T19:39:59Z</time>
<speed>0.00</speed>
</trkpt>
<trkpt lat="-7.155877" lon="-34.842182">
<ele>57.719997</ele>
<time>2018-10-24T19:40:02Z</time>
<speed>0.00</speed>
</trkpt>
<trkpt lat="-7.155877" lon="-34.842182">
<ele>57.719997</ele>
<time>2018-10-24T19:40:05Z</time>
<speed>0.00</speed>
</trkpt>
<trkpt lat="-7.155877" lon="-34.842182">
<ele>57.719997</ele>
<time>2018-10-24T19:40:08Z</time>
<speed>0.00</speed>
</trkpt>
<trkpt lat="-7.155877" lon="-34.842182">
<ele>57.719997</ele>
<time>2018-10-24T19:40:11Z</time>
<speed>0.00</speed>
</trkpt>
<trkpt lat="-7.155877" lon="-34.842182">
<ele>57.719997</ele>
<time>2018-10-24T19:40:14Z</time>
<speed>0.00</speed>
</trkpt>
<trkpt lat="-7.155877" lon="-34.842182">
<ele>57.719997</ele>
<time>2018-10-24T19:40:17Z</time>
<speed>0.00</speed>
</trkpt>
<trkpt lat="-7.155924" lon="-34.842228">
<ele>56.820000</ele>
<time>2018-10-24T19:40:19Z</time>
<speed>0.55</speed>
</trkpt>
<trkpt lat="-7.155934" lon="-34.842239">
<ele>56.119999</ele>
<time>2018-10-24T19:40:22Z</time>
<speed>0.04</speed>
</trkpt>
<trkpt lat="-7.155934" lon="-34.842243">
<ele>56.399998</ele>
<time>2018-10-24T19:40:25Z</time>
<speed>0.00</speed>
</trkpt>
<trkpt lat="-7.155934" lon="-34.842243">
<ele>56.399998</ele>
<time>2018-10-24T19:40:28Z</time>
<speed>0.00</speed>
</trkpt>
<trkpt lat="-7.155934" lon="-34.842243">
<ele>56.399998</ele>
<time>2018-10-24T19:40:32Z</time>
<speed>0.00</speed>
</trkpt>
<trkpt lat="-7.155934" lon="-34.842243">
<ele>56.399998</ele>
<time>2018-10-24T19:40:34Z</time>
<speed>0.00</speed>
</trkpt>
<trkpt lat="-7.155934" lon="-34.842243">
<ele>56.399998</ele>
<time>2018-10-24T19:40:37Z</time>
<speed>0.00</speed>
</trkpt>
<trkpt lat="-7.155934" lon="-34.842243">
<ele>56.399998</ele>
<time>2018-10-24T19:40:40Z</time>
<speed>0.00</speed>
</trkpt>
<trkpt lat="-7.155934" lon="-34.842243">
<ele>56.399998</ele>
<time>2018-10-24T19:40:43Z</time>
<speed>0.00</speed>
</trkpt>
<trkpt lat="-7.155934" lon="-34.842243">
<ele>56.399998</ele>
<time>2018-10-24T19:40:47Z</time>
<speed>0.00</speed>
</trkpt>
<trkpt lat="-7.155934" lon="-34.842243">
<ele>56.399998</ele>
<time>2018-10-24T19:40:49Z</time>
<speed>0.00</speed>
</trkpt>
<trkpt lat="-7.155934" lon="-34.842243">
<ele>56.399998</ele>
<time>2018-10-24T19:40:52Z</time>
<speed>0.00</speed>
</trkpt>
<trkpt lat="-7.155934" lon="-34.842243">
<ele>56.399998</ele>
<time>2018-10-24T19:40:55Z</time>
<speed>0.00</speed>
</trkpt>
<trkpt lat="-7.155934" lon="-34.842243">
<ele>56.399998</ele>
<time>2018-10-24T19:40:58Z</time>
<speed>0.00</speed>
</trkpt>
<trkpt lat="-7.155934" lon="-34.842243">
<ele>56.399998</ele>
<time>2018-10-24T19:41:02Z</time>
<speed>0.00</speed>
</trkpt>
<trkpt lat="-7.155934" lon="-34.842243">
<ele>56.399998</ele>
<time>2018-10-24T19:41:04Z</time>
<speed>0.00</speed>
</trkpt>
<trkpt lat="-7.155934" lon="-34.842243">
<ele>56.399998</ele>
<time>2018-10-24T19:41:07Z</time>
<speed>0.00</speed>
</trkpt>
<trkpt lat="-7.155934" lon="-34.842243">
<ele>56.399998</ele>
<time>2018-10-24T19:41:11Z</time>
<speed>0.00</speed>
</trkpt>
<trkpt lat="-7.155934" lon="-34.842243">
<ele>56.399998</ele>
<time>2018-10-24T19:41:14Z</time>
<speed>0.00</speed>
</trkpt>
<trkpt lat="-7.155934" lon="-34.842243">
<ele>56.399998</ele>
<time>2018-10-24T19:41:17Z</time>
<speed>0.00</speed>
</trkpt>
<trkpt lat="-7.155934" lon="-34.842243">
<ele>56.399998</ele>
<time>2018-10-24T19:41:19Z</time>
<speed>0.00</speed>
</trkpt>
<trkpt lat="-7.155934" lon="-34.842243">
<ele>56.399998</ele>
<time>2018-10-24T19:41:22Z</time>
<speed>0.00</speed>
</trkpt>
<trkpt lat="-7.155923" lon="-34.842262">
<ele>70.049995</ele>
<time>2018-10-24T19:41:26Z</time>
<speed>0.06</speed>
</trkpt>
<trkpt lat="-7.155925" lon="-34.842258">
<ele>69.519997</ele>
<time>2018-10-24T19:41:29Z</time>
<speed>0.00</speed>
</trkpt>
<trkpt lat="-7.155925" lon="-34.842258">
<ele>69.519997</ele>
<time>2018-10-24T19:41:32Z</time>
<speed>0.00</speed>
</trkpt>
<trkpt lat="-7.155925" lon="-34.842258">
<ele>69.519997</ele>
<time>2018-10-24T19:41:35Z</time>
<speed>0.00</speed>
</trkpt>
<trkpt lat="-7.155884" lon="-34.842255">
<ele>69.470001</ele>
<time>2018-10-24T19:41:38Z</time>
<speed>0.42</speed>
</trkpt>
<trkpt lat="-7.155883" lon="-34.842247">
<ele>68.169998</ele>
<time>2018-10-24T19:41:41Z</time>
<speed>0.00</speed>
</trkpt>
<trkpt lat="-7.155883" lon="-34.842247">
<ele>68.169998</ele>
<time>2018-10-24T19:41:44Z</time>
<speed>0.00</speed>
</trkpt>
<trkpt lat="-7.155883" lon="-34.842247">
<ele>68.169998</ele>
<time>2018-10-24T19:41:46Z</time>
<speed>0.00</speed>
</trkpt>
<trkpt lat="-7.155883" lon="-34.842247">
<ele>68.169998</ele>
<time>2018-10-24T19:41:50Z</time>
<speed>0.00</speed>
</trkpt>
<trkpt lat="-7.155883" lon="-34.842247">
<ele>68.169998</ele>
<time>2018-10-24T19:41:53Z</time>
<speed>0.00</speed>
</trkpt>
<trkpt lat="-7.155883" lon="-34.842247">
<ele>68.169998</ele>
<time>2018-10-24T19:41:55Z</time>
<speed>0.00</speed>
</trkpt>
<trkpt lat="-7.155883" lon="-34.842247">
<ele>68.169998</ele>
<time>2018-10-24T19:41:59Z</time>
<speed>0.00</speed>
</trkpt>
<trkpt lat="-7.155883" lon="-34.842247">
<ele>68.169998</ele>
<time>2018-10-24T19:42:01Z</time>
<speed>0.00</speed>
</trkpt>
<trkpt lat="-7.155883" lon="-34.842247">
<ele>68.169998</ele>
<time>2018-10-24T19:42:04Z</time>
<speed>0.00</speed>
</trkpt>
<trkpt lat="-7.155883" lon="-34.842247">
<ele>68.169998</ele>
<time>2018-10-24T19:42:07Z</time>
<speed>0.00</speed>
</trkpt>
<trkpt lat="-7.155883" lon="-34.842247">
<ele>68.169998</ele>
<time>2018-10-24T19:42:11Z</time>
<speed>0.00</speed>
</trkpt>
<trkpt lat="-7.155883" lon="-34.842247">
<ele>68.169998</ele>
<time>2018-10-24T19:42:13Z</time>
<speed>0.00</speed>
</trkpt>
<trkpt lat="-7.155883" lon="-34.842247">
<ele>68.169998</ele>
<time>2018-10-24T19:42:16Z</time>
<speed>0.00</speed>
</trkpt>
<trkpt lat="-7.155883" lon="-34.842247">
<ele>68.169998</ele>
<time>2018-10-24T19:42:19Z</time>
<speed>0.00</speed>
</trkpt>
<trkpt lat="-7.155883" lon="-34.842247">
<ele>68.169998</ele>
<time>2018-10-24T19:42:22Z</time>
<speed>0.00</speed>
</trkpt>
<trkpt lat="-7.155883" lon="-34.842247">
<ele>68.169998</ele>
<time>2018-10-24T19:42:26Z</time>
<speed>0.00</speed>
</trkpt>
<trkpt lat="-7.155883" lon="-34.842247">
<ele>68.169998</ele>
<time>2018-10-24T19:42:29Z</time>
<speed>0.00</speed>
</trkpt>
<trkpt lat="-7.155883" lon="-34.842247">
<ele>68.169998</ele>
<time>2018-10-24T19:42:32Z</time>
<speed>0.00</speed>
</trkpt>
<trkpt lat="-7.155883" lon="-34.842247">
<ele>68.169998</ele>
<time>2018-10-24T19:42:35Z</time>
<speed>0.00</speed>
</trkpt>
<trkpt lat="-7.155883" lon="-34.842247">
<ele>68.169998</ele>
<time>2018-10-24T19:42:38Z</time>
<speed>0.00</speed>
</trkpt>
<trkpt lat="-7.155883" lon="-34.842247">
<ele>68.169998</ele>
<time>2018-10-24T19:42:41Z</time>
<speed>0.00</speed>
</trkpt>
<trkpt lat="-7.155883" lon="-34.842247">
<ele>68.169998</ele>
<time>2018-10-24T19:42:44Z</time>
<speed>0.00</speed>
</trkpt>
<trkpt lat="-7.155883" lon="-34.842247">
<ele>68.169998</ele>
<time>2018-10-24T19:42:46Z</time>
<speed>0.00</speed>
</trkpt>
<trkpt lat="-7.155883" lon="-34.842247">
<ele>68.169998</ele>
<time>2018-10-24T19:42:49Z</time>
<speed>0.00</speed>
</trkpt>
<trkpt lat="-7.155881" lon="-34.842178">
<ele>65.479996</ele>
<time>2018-10-24T19:42:52Z</time>
<speed>0.83</speed>
</trkpt>
<trkpt lat="-7.155888" lon="-34.842194">
<ele>64.769997</ele>
<time>2018-10-24T19:42:56Z</time>
<speed>0.32</speed>
</trkpt>
<trkpt lat="-7.155890" lon="-34.842186">
<ele>64.430000</ele>
<time>2018-10-24T19:42:58Z</time>
<speed>0.00</speed>
</trkpt>
<trkpt lat="-7.155890" lon="-34.842186">
<ele>64.430000</ele>
<time>2018-10-24T19:43:02Z</time>
<speed>0.00</speed>
</trkpt>
<trkpt lat="-7.155890" lon="-34.842186">
<ele>64.430000</ele>
<time>2018-10-24T19:43:04Z</time>
<speed>0.00</speed>
</trkpt>
<trkpt lat="-7.155909" lon="-34.842144">
<ele>64.159996</ele>
<time>2018-10-24T19:43:08Z</time>
<speed>0.21</speed>
</trkpt>
<trkpt lat="-7.155919" lon="-34.842155">
<ele>63.639999</ele>
<time>2018-10-24T19:43:11Z</time>
<speed>0.46</speed>
</trkpt>
<trkpt lat="-7.155921" lon="-34.842152">
<ele>63.029999</ele>
<time>2018-10-24T19:43:13Z</time>
<speed>0.00</speed>
</trkpt>
<trkpt lat="-7.155924" lon="-34.842167">
<ele>63.099998</ele>
<time>2018-10-24T19:43:17Z</time>
<speed>0.57</speed>
</trkpt>
<trkpt lat="-7.155934" lon="-34.842155">
<ele>62.500000</ele>
<time>2018-10-24T19:43:20Z</time>
<speed>0.00</speed>
</trkpt>
<trkpt lat="-7.155932" lon="-34.842140">
<ele>62.829998</ele>
<time>2018-10-24T19:43:22Z</time>
<speed>0.19</speed>
</trkpt>
<trkpt lat="-7.155930" lon="-34.842136">
<ele>63.359997</ele>
<time>2018-10-24T19:43:26Z</time>
<speed>0.00</speed>
</trkpt>
<trkpt lat="-7.155930" lon="-34.842136">
<ele>63.359997</ele>
<time>2018-10-24T19:43:30Z</time>
<speed>0.00</speed>
</trkpt>
<trkpt lat="-7.155930" lon="-34.842136">
<ele>63.359997</ele>
<time>2018-10-24T19:43:33Z</time>
<speed>0.00</speed>
</trkpt>
<trkpt lat="-7.155930" lon="-34.842136">
<ele>63.359997</ele>
<time>2018-10-24T19:43:35Z</time>
<speed>0.00</speed>
</trkpt>
<trkpt lat="-7.155930" lon="-34.842136">
<ele>63.359997</ele>
<time>2018-10-24T19:43:38Z</time>
<speed>0.00</speed>
</trkpt>
<trkpt lat="-7.155930" lon="-34.842136">
<ele>63.359997</ele>
<time>2018-10-24T19:43:42Z</time>
<speed>0.00</speed>
</trkpt>
<trkpt lat="-7.155930" lon="-34.842136">
<ele>63.359997</ele>
<time>2018-10-24T19:43:45Z</time>
<speed>0.00</speed>
</trkpt>
<trkpt lat="-7.155930" lon="-34.842136">
<ele>63.359997</ele>
<time>2018-10-24T19:43:47Z</time>
<speed>0.00</speed>
</trkpt>
<trkpt lat="-7.155930" lon="-34.842136">
<ele>63.359997</ele>
<time>2018-10-24T19:43:50Z</time>
<speed>0.00</speed>
</trkpt>
<trkpt lat="-7.155930" lon="-34.842136">
<ele>63.359997</ele>
<time>2018-10-24T19:43:54Z</time>
<speed>0.00</speed>
</trkpt>
<trkpt lat="-7.155930" lon="-34.842136">
<ele>63.359997</ele>
<time>2018-10-24T19:43:56Z</time>
<speed>0.00</speed>
</trkpt>
<trkpt lat="-7.155930" lon="-34.842136">
<ele>63.359997</ele>
<time>2018-10-24T19:44:00Z</time>
<speed>0.00</speed>
</trkpt>
<trkpt lat="-7.155930" lon="-34.842136">
<ele>63.359997</ele>
<time>2018-10-24T19:44:03Z</time>
<speed>0.00</speed>
</trkpt>
<trkpt lat="-7.155930" lon="-34.842136">
<ele>63.359997</ele>
<time>2018-10-24T19:44:05Z</time>
<speed>0.00</speed>
</trkpt>
<trkpt lat="-7.155930" lon="-34.842136">
<ele>63.359997</ele>
<time>2018-10-24T19:44:09Z</time>
<speed>0.00</speed>
</trkpt>
<trkpt lat="-7.155930" lon="-34.842136">
<ele>63.359997</ele>
<time>2018-10-24T19:44:12Z</time>
<speed>0.00</speed>
</trkpt>
<trkpt lat="-7.155930" lon="-34.842136">
<ele>63.359997</ele>
<time>2018-10-24T19:44:15Z</time>
<speed>0.00</speed>
</trkpt>
<trkpt lat="-7.155930" lon="-34.842136">
<ele>63.359997</ele>
<time>2018-10-24T19:44:18Z</time>
<speed>0.00</speed>
</trkpt>
<trkpt lat="-7.155930" lon="-34.842136">
<ele>63.359997</ele>
<time>2018-10-24T19:44:20Z</time>
<speed>0.00</speed>
</trkpt>
<trkpt lat="-7.155930" lon="-34.842136">
<ele>63.359997</ele>
<time>2018-10-24T19:44:24Z</time>
<speed>0.00</speed>
</trkpt>
<trkpt lat="-7.155930" lon="-34.842136">
<ele>63.359997</ele>
<time>2018-10-24T19:44:26Z</time>
<speed>0.00</speed>
</trkpt>
<trkpt lat="-7.155930" lon="-34.842136">
<ele>63.359997</ele>
<time>2018-10-24T19:44:29Z</time>
<speed>0.00</speed>
</trkpt>
<trkpt lat="-7.155930" lon="-34.842136">
<ele>63.359997</ele>
<time>2018-10-24T19:44:32Z</time>
<speed>0.00</speed>
</trkpt>
<trkpt lat="-7.155930" lon="-34.842136">
<ele>63.359997</ele>
<time>2018-10-24T19:44:36Z</time>
<speed>0.00</speed>
</trkpt>
<trkpt lat="-7.155930" lon="-34.842136">
<ele>63.359997</ele>
<time>2018-10-24T19:44:39Z</time>
<speed>0.00</speed>
</trkpt>
<trkpt lat="-7.155930" lon="-34.842136">
<ele>63.359997</ele>
<time>2018-10-24T19:44:42Z</time>
<speed>0.00</speed>
</trkpt>
<trkpt lat="-7.155972" lon="-34.842083">
<ele>58.270000</ele>
<time>2018-10-24T19:44:45Z</time>
<speed>0.06</speed>
</trkpt>
<trkpt lat="-7.155971" lon="-34.842083">
<ele>58.379997</ele>
<time>2018-10-24T19:44:48Z</time>
<speed>0.00</speed>
</trkpt>
<trkpt lat="-7.155971" lon="-34.842083">
<ele>58.379997</ele>
<time>2018-10-24T19:44:51Z</time>
<speed>0.00</speed>
</trkpt>
<trkpt lat="-7.155971" lon="-34.842083">
<ele>58.379997</ele>
<time>2018-10-24T19:44:54Z</time>
<speed>0.00</speed>
</trkpt>
<trkpt lat="-7.155971" lon="-34.842083">
<ele>58.379997</ele>
<time>2018-10-24T19:44:57Z</time>
<speed>0.00</speed>
</trkpt>
<trkpt lat="-7.155971" lon="-34.842083">
<ele>58.379997</ele>
<time>2018-10-24T19:44:59Z</time>
<speed>0.00</speed>
</trkpt>
<trkpt lat="-7.155971" lon="-34.842083">
<ele>58.379997</ele>
<time>2018-10-24T19:45:02Z</time>
<speed>0.00</speed>
</trkpt>
<trkpt lat="-7.155971" lon="-34.842083">
<ele>58.379997</ele>
<time>2018-10-24T19:45:06Z</time>
<speed>0.00</speed>
</trkpt>
<trkpt lat="-7.155957" lon="-34.842091">
<ele>57.180000</ele>
<time>2018-10-24T19:45:09Z</time>
<speed>0.54</speed>
</trkpt>
<trkpt lat="-7.155953" lon="-34.842083">
<ele>56.389999</ele>
<time>2018-10-24T19:45:12Z</time>
<speed>0.48</speed>
</trkpt>
<trkpt lat="-7.155951" lon="-34.842083">
<ele>56.360001</ele>
<time>2018-10-24T19:45:14Z</time>
<speed>0.00</speed>
</trkpt>
<trkpt lat="-7.155951" lon="-34.842083">
<ele>56.360001</ele>
<time>2018-10-24T19:45:18Z</time>
<speed>0.00</speed>
</trkpt>
<trkpt lat="-7.155951" lon="-34.842083">
<ele>56.360001</ele>
<time>2018-10-24T19:45:20Z</time>
<speed>0.00</speed>
</trkpt>
<trkpt lat="-7.155951" lon="-34.842083">
<ele>56.360001</ele>
<time>2018-10-24T19:45:24Z</time>
<speed>0.00</speed>
</trkpt>
<trkpt lat="-7.155951" lon="-34.842083">
<ele>56.360001</ele>
<time>2018-10-24T19:45:27Z</time>
<speed>0.00</speed>
</trkpt>
<trkpt lat="-7.155963" lon="-34.842113">
<ele>54.399998</ele>
<time>2018-10-24T19:45:29Z</time>
<speed>0.16</speed>
</trkpt>
<trkpt lat="-7.155965" lon="-34.842113">
<ele>53.500000</ele>
<time>2018-10-24T19:45:33Z</time>
<speed>0.00</speed>
</trkpt>
<trkpt lat="-7.155970" lon="-34.842133">
<ele>53.049999</ele>
<time>2018-10-24T19:45:36Z</time>
<speed>0.46</speed>
</trkpt>
<trkpt lat="-7.155971" lon="-34.842133">
<ele>53.230000</ele>
<time>2018-10-24T19:45:39Z</time>
<speed>0.00</speed>
</trkpt>
<trkpt lat="-7.155971" lon="-34.842133">
<ele>53.230000</ele>
<time>2018-10-24T19:45:41Z</time>
<speed>0.00</speed>
</trkpt>
<trkpt lat="-7.155971" lon="-34.842133">
<ele>53.230000</ele>
<time>2018-10-24T19:45:44Z</time>
<speed>0.00</speed>
</trkpt>
<trkpt lat="-7.155971" lon="-34.842133">
<ele>53.230000</ele>
<time>2018-10-24T19:45:48Z</time>
<speed>0.00</speed>
</trkpt>
<trkpt lat="-7.155971" lon="-34.842133">
<ele>53.230000</ele>
<time>2018-10-24T19:45:51Z</time>
<speed>0.00</speed>
</trkpt>
<trkpt lat="-7.155971" lon="-34.842133">
<ele>53.230000</ele>
<time>2018-10-24T19:45:54Z</time>
<speed>0.00</speed>
</trkpt>
<trkpt lat="-7.155971" lon="-34.842133">
<ele>53.230000</ele>
<time>2018-10-24T19:45:57Z</time>
<speed>0.00</speed>
</trkpt>
<trkpt lat="-7.155971" lon="-34.842133">
<ele>53.230000</ele>
<time>2018-10-24T19:46:00Z</time>
<speed>0.00</speed>
</trkpt>
<trkpt lat="-7.155971" lon="-34.842133">
<ele>53.230000</ele>
<time>2018-10-24T19:46:03Z</time>
<speed>0.00</speed>
</trkpt>
<trkpt lat="-7.155971" lon="-34.842133">
<ele>53.230000</ele>
<time>2018-10-24T19:46:06Z</time>
<speed>0.00</speed>
</trkpt>
<trkpt lat="-7.155971" lon="-34.842133">
<ele>53.230000</ele>
<time>2018-10-24T19:46:09Z</time>
<speed>0.00</speed>
</trkpt>
<trkpt lat="-7.155971" lon="-34.842133">
<ele>53.230000</ele>
<time>2018-10-24T19:46:11Z</time>
<speed>0.00</speed>
</trkpt>
<trkpt lat="-7.155969" lon="-34.842152">
<ele>53.739998</ele>
<time>2018-10-24T19:46:15Z</time>
<speed>0.29</speed>
</trkpt>
<trkpt lat="-7.155975" lon="-34.842148">
<ele>52.910000</ele>
<time>2018-10-24T19:46:18Z</time>
<speed>0.00</speed>
</trkpt>
<trkpt lat="-7.155975" lon="-34.842148">
<ele>52.910000</ele>
<time>2018-10-24T19:46:21Z</time>
<speed>0.00</speed>
</trkpt>
<trkpt lat="-7.155975" lon="-34.842148">
<ele>52.910000</ele>
<time>2018-10-24T19:46:24Z</time>
<speed>0.00</speed>
</trkpt>
<trkpt lat="-7.155975" lon="-34.842148">
<ele>52.910000</ele>
<time>2018-10-24T19:46:26Z</time>
<speed>0.00</speed>
</trkpt>
<trkpt lat="-7.155975" lon="-34.842148">
<ele>52.910000</ele>
<time>2018-10-24T19:46:30Z</time>
<speed>0.00</speed>
</trkpt>
<trkpt lat="-7.155975" lon="-34.842148">
<ele>52.910000</ele>
<time>2018-10-24T19:46:33Z</time>
<speed>0.00</speed>
</trkpt>
<trkpt lat="-7.155975" lon="-34.842148">
<ele>52.910000</ele>
<time>2018-10-24T19:46:35Z</time>
<speed>0.00</speed>
</trkpt>
<trkpt lat="-7.155975" lon="-34.842148">
<ele>52.910000</ele>
<time>2018-10-24T19:46:38Z</time>
<speed>0.00</speed>
</trkpt>
<trkpt lat="-7.155975" lon="-34.842148">
<ele>52.910000</ele>
<time>2018-10-24T19:46:42Z</time>
<speed>0.00</speed>
</trkpt>
<trkpt lat="-7.155975" lon="-34.842148">
<ele>52.910000</ele>
<time>2018-10-24T19:46:44Z</time>
<speed>0.00</speed>
</trkpt>
<trkpt lat="-7.155998" lon="-34.842178">
<ele>50.529999</ele>
<time>2018-10-24T19:46:47Z</time>
<speed>0.46</speed>
</trkpt>
<trkpt lat="-7.156001" lon="-34.842171">
<ele>50.950001</ele>
<time>2018-10-24T19:46:50Z</time>
<speed>0.44</speed>
</trkpt>
<trkpt lat="-7.156004" lon="-34.842182">
<ele>50.259998</ele>
<time>2018-10-24T19:46:53Z</time>
<speed>0.00</speed>
</trkpt>
<trkpt lat="-7.156006" lon="-34.842194">
<ele>50.239998</ele>
<time>2018-10-24T19:46:56Z</time>
<speed>0.57</speed>
</trkpt>
<trkpt lat="-7.156001" lon="-34.842201">
<ele>50.739998</ele>
<time>2018-10-24T19:47:00Z</time>
<speed>0.15</speed>
</trkpt>
<trkpt lat="-7.156003" lon="-34.842197">
<ele>50.480000</ele>
<time>2018-10-24T19:47:02Z</time>
<speed>0.00</speed>
</trkpt>
<trkpt lat="-7.156005" lon="-34.842213">
<ele>51.529999</ele>
<time>2018-10-24T19:47:05Z</time>
<speed>0.52</speed>
</trkpt>
<trkpt lat="-7.156006" lon="-34.842224">
<ele>52.059998</ele>
<time>2018-10-24T19:47:09Z</time>
<speed>0.26</speed>
</trkpt>
<trkpt lat="-7.156006" lon="-34.842228">
<ele>51.889999</ele>
<time>2018-10-24T19:47:11Z</time>
<speed>0.00</speed>
</trkpt>
<trkpt lat="-7.156006" lon="-34.842228">
<ele>51.889999</ele>
<time>2018-10-24T19:47:14Z</time>
<speed>0.00</speed>
</trkpt>
<trkpt lat="-7.156006" lon="-34.842228">
<ele>51.889999</ele>
<time>2018-10-24T19:47:17Z</time>
<speed>0.00</speed>
</trkpt>
<trkpt lat="-7.156006" lon="-34.842228">
<ele>51.889999</ele>
<time>2018-10-24T19:47:21Z</time>
<speed>0.00</speed>
</trkpt>
<trkpt lat="-7.156005" lon="-34.842243">
<ele>48.599998</ele>
<time>2018-10-24T19:47:24Z</time>
<speed>0.23</speed>
</trkpt>
<trkpt lat="-7.156005" lon="-34.842255">
<ele>48.090000</ele>
<time>2018-10-24T19:47:26Z</time>
<speed>0.00</speed>
</trkpt>
<trkpt lat="-7.156005" lon="-34.842255">
<ele>48.090000</ele>
<time>2018-10-24T19:47:30Z</time>
<speed>0.00</speed>
</trkpt>
<trkpt lat="-7.155993" lon="-34.842243">
<ele>47.950001</ele>
<time>2018-10-24T19:47:32Z</time>
<speed>0.43</speed>
</trkpt>
<trkpt lat="-7.155992" lon="-34.842243">
<ele>48.020000</ele>
<time>2018-10-24T19:47:36Z</time>
<speed>0.47</speed>
</trkpt>
<trkpt lat="-7.155988" lon="-34.842232">
<ele>48.399998</ele>
<time>2018-10-24T19:47:39Z</time>
<speed>0.00</speed>
</trkpt>
<trkpt lat="-7.155988" lon="-34.842232">
<ele>48.399998</ele>
<time>2018-10-24T19:47:42Z</time>
<speed>0.00</speed>
</trkpt>
<trkpt lat="-7.155988" lon="-34.842232">
<ele>48.399998</ele>
<time>2018-10-24T19:47:45Z</time>
<speed>0.00</speed>
</trkpt>
<trkpt lat="-7.155988" lon="-34.842232">
<ele>48.399998</ele>
<time>2018-10-24T19:47:48Z</time>
<speed>0.00</speed>
</trkpt>
<trkpt lat="-7.155988" lon="-34.842232">
<ele>48.399998</ele>
<time>2018-10-24T19:47:51Z</time>
<speed>0.00</speed>
</trkpt>
<trkpt lat="-7.155988" lon="-34.842232">
<ele>48.399998</ele>
<time>2018-10-24T19:47:54Z</time>
<speed>0.00</speed>
</trkpt>
<trkpt lat="-7.155988" lon="-34.842232">
<ele>48.399998</ele>
<time>2018-10-24T19:47:57Z</time>
<speed>0.00</speed>
</trkpt>
<trkpt lat="-7.155988" lon="-34.842232">
<ele>48.399998</ele>
<time>2018-10-24T19:48:00Z</time>
<speed>0.00</speed>
</trkpt>
<trkpt lat="-7.155988" lon="-34.842232">
<ele>48.399998</ele>
<time>2018-10-24T19:48:03Z</time>
<speed>0.00</speed>
</trkpt>
<trkpt lat="-7.155988" lon="-34.842232">
<ele>48.399998</ele>
<time>2018-10-24T19:48:06Z</time>
<speed>0.00</speed>
</trkpt>
<trkpt lat="-7.155988" lon="-34.842232">
<ele>48.399998</ele>
<time>2018-10-24T19:48:09Z</time>
<speed>0.00</speed>
</trkpt>
<trkpt lat="-7.155988" lon="-34.842232">
<ele>48.399998</ele>
<time>2018-10-24T19:48:12Z</time>
<speed>0.00</speed>
</trkpt>
<trkpt lat="-7.155972" lon="-34.842152">
<ele>47.299999</ele>
<time>2018-10-24T19:48:14Z</time>
<speed>0.30</speed>
</trkpt>
<trkpt lat="-7.155973" lon="-34.842148">
<ele>46.899998</ele>
<time>2018-10-24T19:48:18Z</time>
<speed>0.00</speed>
</trkpt>
<trkpt lat="-7.155973" lon="-34.842148">
<ele>46.899998</ele>
<time>2018-10-24T19:48:21Z</time>
<speed>0.00</speed>
</trkpt>
<trkpt lat="-7.155973" lon="-34.842148">
<ele>46.899998</ele>
<time>2018-10-24T19:48:24Z</time>
<speed>0.00</speed>
</trkpt>
<trkpt lat="-7.155973" lon="-34.842148">
<ele>46.899998</ele>
<time>2018-10-24T19:48:26Z</time>
<speed>0.00</speed>
</trkpt>
<trkpt lat="-7.155973" lon="-34.842148">
<ele>46.899998</ele>
<time>2018-10-24T19:48:30Z</time>
<speed>0.00</speed>
</trkpt>
<trkpt lat="-7.155973" lon="-34.842148">
<ele>46.899998</ele>
<time>2018-10-24T19:48:32Z</time>
<speed>0.00</speed>
</trkpt>
<trkpt lat="-7.155961" lon="-34.842136">
<ele>46.849998</ele>
<time>2018-10-24T19:48:35Z</time>
<speed>0.07</speed>
</trkpt>
<trkpt lat="-7.155958" lon="-34.842129">
<ele>47.549999</ele>
<time>2018-10-24T19:48:38Z</time>
<speed>0.00</speed>
</trkpt>
<trkpt lat="-7.155958" lon="-34.842129">
<ele>47.549999</ele>
<time>2018-10-24T19:48:42Z</time>
<speed>0.00</speed>
</trkpt>
<trkpt lat="-7.155958" lon="-34.842129">
<ele>47.549999</ele>
<time>2018-10-24T19:48:45Z</time>
<speed>0.00</speed>
</trkpt>
<trkpt lat="-7.155958" lon="-34.842129">
<ele>47.549999</ele>
<time>2018-10-24T19:48:48Z</time>
<speed>0.00</speed>
</trkpt>
<trkpt lat="-7.155958" lon="-34.842129">
<ele>47.549999</ele>
<time>2018-10-24T19:48:51Z</time>
<speed>0.00</speed>
</trkpt>
<trkpt lat="-7.155931" lon="-34.842102">
<ele>53.099998</ele>
<time>2018-10-24T19:48:54Z</time>
<speed>0.31</speed>
</trkpt>
<trkpt lat="-7.155927" lon="-34.842106">
<ele>53.629997</ele>
<time>2018-10-24T19:48:57Z</time>
<speed>0.00</speed>
</trkpt>
<trkpt lat="-7.155931" lon="-34.842117">
<ele>53.529999</ele>
<time>2018-10-24T19:48:59Z</time>
<speed>0.56</speed>
</trkpt>
<trkpt lat="-7.155926" lon="-34.842113">
<ele>53.250000</ele>
<time>2018-10-24T19:49:02Z</time>
<speed>0.00</speed>
</trkpt>
<trkpt lat="-7.155926" lon="-34.842113">
<ele>53.250000</ele>
<time>2018-10-24T19:49:05Z</time>
<speed>0.00</speed>
</trkpt>
<trkpt lat="-7.155926" lon="-34.842113">
<ele>53.250000</ele>
<time>2018-10-24T19:49:08Z</time>
<speed>0.00</speed>
</trkpt>
<trkpt lat="-7.155926" lon="-34.842113">
<ele>53.250000</ele>
<time>2018-10-24T19:49:11Z</time>
<speed>0.00</speed>
</trkpt>
<trkpt lat="-7.155926" lon="-34.842113">
<ele>53.250000</ele>
<time>2018-10-24T19:49:15Z</time>
<speed>0.00</speed>
</trkpt>
<trkpt lat="-7.155926" lon="-34.842113">
<ele>53.250000</ele>
<time>2018-10-24T19:49:18Z</time>
<speed>0.00</speed>
</trkpt>
<trkpt lat="-7.155926" lon="-34.842113">
<ele>53.250000</ele>
<time>2018-10-24T19:49:21Z</time>
<speed>0.00</speed>
</trkpt>
<trkpt lat="-7.155926" lon="-34.842113">
<ele>53.250000</ele>
<time>2018-10-24T19:49:24Z</time>
<speed>0.00</speed>
</trkpt>
<trkpt lat="-7.155926" lon="-34.842113">
<ele>53.250000</ele>
<time>2018-10-24T19:49:27Z</time>
<speed>0.00</speed>
</trkpt>
<trkpt lat="-7.155926" lon="-34.842113">
<ele>53.250000</ele>
<time>2018-10-24T19:49:30Z</time>
<speed>0.00</speed>
</trkpt>
<trkpt lat="-7.155926" lon="-34.842113">
<ele>53.250000</ele>
<time>2018-10-24T19:49:33Z</time>
<speed>0.00</speed>
</trkpt>
<trkpt lat="-7.155925" lon="-34.842113">
<ele>55.459999</ele>
<time>2018-10-24T19:49:36Z</time>
<speed>0.44</speed>
</trkpt>
<trkpt lat="-7.155946" lon="-34.842125">
<ele>55.189999</ele>
<time>2018-10-24T19:49:39Z</time>
<speed>0.49</speed>
</trkpt>
<trkpt lat="-7.155943" lon="-34.842125">
<ele>55.299999</ele>
<time>2018-10-24T19:49:42Z</time>
<speed>0.00</speed>
</trkpt>
<trkpt lat="-7.155943" lon="-34.842125">
<ele>55.299999</ele>
<time>2018-10-24T19:49:45Z</time>
<speed>0.00</speed>
</trkpt>
<trkpt lat="-7.155943" lon="-34.842125">
<ele>55.299999</ele>
<time>2018-10-24T19:49:48Z</time>
<speed>0.00</speed>
</trkpt>
<trkpt lat="-7.155943" lon="-34.842125">
<ele>55.299999</ele>
<time>2018-10-24T19:49:51Z</time>
<speed>0.00</speed>
</trkpt>
<trkpt lat="-7.155943" lon="-34.842125">
<ele>55.299999</ele>
<time>2018-10-24T19:49:54Z</time>
<speed>0.00</speed>
</trkpt>
<trkpt lat="-7.155943" lon="-34.842125">
<ele>55.299999</ele>
<time>2018-10-24T19:49:57Z</time>
<speed>0.00</speed>
</trkpt>
<trkpt lat="-7.155943" lon="-34.842125">
<ele>55.299999</ele>
<time>2018-10-24T19:50:00Z</time>
<speed>0.00</speed>
</trkpt>
<trkpt lat="-7.155943" lon="-34.842125">
<ele>55.299999</ele>
<time>2018-10-24T19:50:03Z</time>
<speed>0.00</speed>
</trkpt>
<trkpt lat="-7.155943" lon="-34.842125">
<ele>55.299999</ele>
<time>2018-10-24T19:50:06Z</time>
<speed>0.00</speed>
</trkpt>
<trkpt lat="-7.155943" lon="-34.842125">
<ele>55.299999</ele>
<time>2018-10-24T19:50:08Z</time>
<speed>0.00</speed>
</trkpt>
<trkpt lat="-7.155943" lon="-34.842125">
<ele>55.299999</ele>
<time>2018-10-24T19:50:12Z</time>
<speed>0.00</speed>
</trkpt>
<trkpt lat="-7.155943" lon="-34.842125">
<ele>55.299999</ele>
<time>2018-10-24T19:50:14Z</time>
<speed>0.00</speed>
</trkpt>
<trkpt lat="-7.155943" lon="-34.842125">
<ele>55.299999</ele>
<time>2018-10-24T19:50:17Z</time>
<speed>0.00</speed>
</trkpt>
<trkpt lat="-7.155943" lon="-34.842125">
<ele>55.299999</ele>
<time>2018-10-24T19:50:21Z</time>
<speed>0.00</speed>
</trkpt>
<trkpt lat="-7.155900" lon="-34.842136">
<ele>61.639999</ele>
<time>2018-10-24T19:50:24Z</time>
<speed>0.55</speed>
</trkpt>
<trkpt lat="-7.155904" lon="-34.842152">
<ele>62.250000</ele>
<time>2018-10-24T19:50:26Z</time>
<speed>0.50</speed>
</trkpt>
<trkpt lat="-7.155905" lon="-34.842152">
<ele>62.209999</ele>
<time>2018-10-24T19:50:30Z</time>
<speed>0.00</speed>
</trkpt>
<trkpt lat="-7.155897" lon="-34.842163">
<ele>63.629997</ele>
<time>2018-10-24T19:50:33Z</time>
<speed>0.53</speed>
</trkpt>
<trkpt lat="-7.155896" lon="-34.842163">
<ele>63.209999</ele>
<time>2018-10-24T19:50:36Z</time>
<speed>0.17</speed>
</trkpt>
<trkpt lat="-7.155898" lon="-34.842163">
<ele>63.070000</ele>
<time>2018-10-24T19:50:39Z</time>
<speed>0.00</speed>
</trkpt>
<trkpt lat="-7.155898" lon="-34.842163">
<ele>63.070000</ele>
<time>2018-10-24T19:50:41Z</time>
<speed>0.00</speed>
</trkpt>
<trkpt lat="-7.155898" lon="-34.842163">
<ele>63.070000</ele>
<time>2018-10-24T19:50:45Z</time>
<speed>0.00</speed>
</trkpt>
<trkpt lat="-7.155906" lon="-34.842163">
<ele>61.969997</ele>
<time>2018-10-24T19:50:48Z</time>
<speed>0.49</speed>
</trkpt>
<trkpt lat="-7.155908" lon="-34.842178">
<ele>63.410000</ele>
<time>2018-10-24T19:50:51Z</time>
<speed>0.36</speed>
</trkpt>
<trkpt lat="-7.155908" lon="-34.842182">
<ele>64.540001</ele>
<time>2018-10-24T19:50:54Z</time>
<speed>0.00</speed>
</trkpt>
<trkpt lat="-7.155917" lon="-34.842194">
<ele>65.799995</ele>
<time>2018-10-24T19:50:56Z</time>
<speed>0.65</speed>
</trkpt>
<trkpt lat="-7.155926" lon="-34.842197">
<ele>65.430000</ele>
<time>2018-10-24T19:50:59Z</time>
<speed>0.53</speed>
</trkpt>
<trkpt lat="-7.155914" lon="-34.842190">
<ele>64.580002</ele>
<time>2018-10-24T19:51:03Z</time>
<speed>0.25</speed>
</trkpt>
<trkpt lat="-7.155913" lon="-34.842186">
<ele>64.330002</ele>
<time>2018-10-24T19:51:05Z</time>
<speed>0.00</speed>
</trkpt>
<trkpt lat="-7.155913" lon="-34.842186">
<ele>64.330002</ele>
<time>2018-10-24T19:51:08Z</time>
<speed>0.00</speed>
</trkpt>
<trkpt lat="-7.155913" lon="-34.842186">
<ele>64.330002</ele>
<time>2018-10-24T19:51:11Z</time>
<speed>0.00</speed>
</trkpt>
<trkpt lat="-7.155913" lon="-34.842186">
<ele>64.330002</ele>
<time>2018-10-24T19:51:14Z</time>
<speed>0.00</speed>
</trkpt>
<trkpt lat="-7.155913" lon="-34.842186">
<ele>64.330002</ele>
<time>2018-10-24T19:51:18Z</time>
<speed>0.00</speed>
</trkpt>
<trkpt lat="-7.155902" lon="-34.842155">
<ele>63.840000</ele>
<time>2018-10-24T19:51:21Z</time>
<speed>0.11</speed>
</trkpt>
<trkpt lat="-7.155891" lon="-34.842133">
<ele>63.399998</ele>
<time>2018-10-24T19:51:24Z</time>
<speed>0.00</speed>
</trkpt>
<trkpt lat="-7.155891" lon="-34.842133">
<ele>63.399998</ele>
<time>2018-10-24T19:51:27Z</time>
<speed>0.00</speed>
</trkpt>
<trkpt lat="-7.155873" lon="-34.842144">
<ele>62.500000</ele>
<time>2018-10-24T19:51:30Z</time>
<speed>0.49</speed>
</trkpt>
<trkpt lat="-7.155883" lon="-34.842140">
<ele>63.939999</ele>
<time>2018-10-24T19:51:33Z</time>
<speed>0.11</speed>
</trkpt>
<trkpt lat="-7.155886" lon="-34.842129">
<ele>64.360001</ele>
<time>2018-10-24T19:51:36Z</time>
<speed>0.00</speed>
</trkpt>
<trkpt lat="-7.155888" lon="-34.842152">
<ele>68.339996</ele>
<time>2018-10-24T19:51:39Z</time>
<speed>0.37</speed>
</trkpt>
<trkpt lat="-7.155881" lon="-34.842163">
<ele>68.879997</ele>
<time>2018-10-24T19:51:42Z</time>
<speed>0.12</speed>
</trkpt>
<trkpt lat="-7.155879" lon="-34.842163">
<ele>68.939995</ele>
<time>2018-10-24T19:51:45Z</time>
<speed>0.00</speed>
</trkpt>
<trkpt lat="-7.155897" lon="-34.842171">
<ele>68.049995</ele>
<time>2018-10-24T19:51:47Z</time>
<speed>0.53</speed>
</trkpt>
<trkpt lat="-7.155900" lon="-34.842178">
<ele>68.209999</ele>
<time>2018-10-24T19:51:50Z</time>
<speed>0.00</speed>
</trkpt>
<trkpt lat="-7.155900" lon="-34.842178">
<ele>68.209999</ele>
<time>2018-10-24T19:51:54Z</time>
<speed>0.00</speed>
</trkpt>
<trkpt lat="-7.155897" lon="-34.842171">
<ele>66.839996</ele>
<time>2018-10-24T19:51:57Z</time>
<speed>0.10</speed>
</trkpt>
<trkpt lat="-7.155897" lon="-34.842159">
<ele>66.209999</ele>
<time>2018-10-24T19:52:00Z</time>
<speed>0.00</speed>
</trkpt>
<trkpt lat="-7.155897" lon="-34.842159">
<ele>66.209999</ele>
<time>2018-10-24T19:52:03Z</time>
<speed>0.00</speed>
</trkpt>
<trkpt lat="-7.155897" lon="-34.842159">
<ele>66.209999</ele>
<time>2018-10-24T19:52:06Z</time>
<speed>0.00</speed>
</trkpt>
<trkpt lat="-7.155887" lon="-34.842148">
<ele>65.080002</ele>
<time>2018-10-24T19:52:09Z</time>
<speed>0.36</speed>
</trkpt>
<trkpt lat="-7.155897" lon="-34.842159">
<ele>65.549995</ele>
<time>2018-10-24T19:52:11Z</time>
<speed>0.09</speed>
</trkpt>
<trkpt lat="-7.155898" lon="-34.842159">
<ele>65.529999</ele>
<time>2018-10-24T19:52:15Z</time>
<speed>0.00</speed>
</trkpt>
<trkpt lat="-7.155898" lon="-34.842159">
<ele>65.529999</ele>
<time>2018-10-24T19:52:18Z</time>
<speed>0.00</speed>
</trkpt>
<trkpt lat="-7.155898" lon="-34.842159">
<ele>65.529999</ele>
<time>2018-10-24T19:52:21Z</time>
<speed>0.00</speed>
</trkpt>
<trkpt lat="-7.155898" lon="-34.842159">
<ele>65.529999</ele>
<time>2018-10-24T19:52:24Z</time>
<speed>0.00</speed>
</trkpt>
<trkpt lat="-7.155898" lon="-34.842159">
<ele>65.529999</ele>
<time>2018-10-24T19:52:27Z</time>
<speed>0.00</speed>
</trkpt>
<trkpt lat="-7.155898" lon="-34.842159">
<ele>65.529999</ele>
<time>2018-10-24T19:52:29Z</time>
<speed>0.00</speed>
</trkpt>
<trkpt lat="-7.155888" lon="-34.842163">
<ele>62.609997</ele>
<time>2018-10-24T19:52:33Z</time>
<speed>0.49</speed>
</trkpt>
<trkpt lat="-7.155877" lon="-34.842175">
<ele>63.329998</ele>
<time>2018-10-24T19:52:36Z</time>
<speed>0.25</speed>
</trkpt>
<trkpt lat="-7.155889" lon="-34.842190">
<ele>63.329998</ele>
<time>2018-10-24T19:52:39Z</time>
<speed>0.48</speed>
</trkpt>
<trkpt lat="-7.155885" lon="-34.842201">
<ele>63.980000</ele>
<time>2018-10-24T19:52:42Z</time>
<speed>0.43</speed>
</trkpt>
<trkpt lat="-7.155879" lon="-34.842201">
<ele>65.269997</ele>
<time>2018-10-24T19:52:44Z</time>
<speed>0.00</speed>
</trkpt>
<trkpt lat="-7.155879" lon="-34.842201">
<ele>65.269997</ele>
<time>2018-10-24T19:52:48Z</time>
<speed>0.00</speed>
</trkpt>
<trkpt lat="-7.155851" lon="-34.842205">
<ele>66.650002</ele>
<time>2018-10-24T19:52:51Z</time>
<speed>0.42</speed>
</trkpt>
<trkpt lat="-7.155855" lon="-34.842205">
<ele>66.869995</ele>
<time>2018-10-24T19:52:54Z</time>
<speed>0.00</speed>
</trkpt>
<trkpt lat="-7.155863" lon="-34.842213">
<ele>65.680000</ele>
<time>2018-10-24T19:52:56Z</time>
<speed>0.63</speed>
</trkpt>
<trkpt lat="-7.155857" lon="-34.842216">
<ele>66.330002</ele>
<time>2018-10-24T19:53:00Z</time>
<speed>0.00</speed>
</trkpt>
<trkpt lat="-7.155857" lon="-34.842216">
<ele>66.330002</ele>
<time>2018-10-24T19:53:02Z</time>
<speed>0.00</speed>
</trkpt>
<trkpt lat="-7.155847" lon="-34.842216">
<ele>66.470001</ele>
<time>2018-10-24T19:53:06Z</time>
<speed>0.25</speed>
</trkpt>
<trkpt lat="-7.155840" lon="-34.842220">
<ele>67.129997</ele>
<time>2018-10-24T19:53:09Z</time>
<speed>0.00</speed>
</trkpt>
<trkpt lat="-7.155840" lon="-34.842220">
<ele>67.129997</ele>
<time>2018-10-24T19:53:12Z</time>
<speed>0.00</speed>
</trkpt>
<trkpt lat="-7.155840" lon="-34.842220">
<ele>67.129997</ele>
<time>2018-10-24T19:53:15Z</time>
<speed>0.00</speed>
</trkpt>
<trkpt lat="-7.155840" lon="-34.842220">
<ele>67.129997</ele>
<time>2018-10-24T19:53:18Z</time>
<speed>0.00</speed>
</trkpt>
<trkpt lat="-7.155840" lon="-34.842220">
<ele>67.129997</ele>
<time>2018-10-24T19:53:21Z</time>
<speed>0.00</speed>
</trkpt>
<trkpt lat="-7.155820" lon="-34.842224">
<ele>69.290001</ele>
<time>2018-10-24T19:53:24Z</time>
<speed>0.47</speed>
</trkpt>
<trkpt lat="-7.155820" lon="-34.842216">
<ele>69.529999</ele>
<time>2018-10-24T19:53:27Z</time>
<speed>0.00</speed>
</trkpt>
<trkpt lat="-7.155820" lon="-34.842216">
<ele>69.529999</ele>
<time>2018-10-24T19:53:30Z</time>
<speed>0.00</speed>
</trkpt>
<trkpt lat="-7.155819" lon="-34.842224">
<ele>69.629997</ele>
<time>2018-10-24T19:53:33Z</time>
<speed>0.29</speed>
</trkpt>
<trkpt lat="-7.155821" lon="-34.842220">
<ele>68.970001</ele>
<time>2018-10-24T19:53:36Z</time>
<speed>0.00</speed>
</trkpt>
<trkpt lat="-7.155821" lon="-34.842220">
<ele>68.970001</ele>
<time>2018-10-24T19:53:39Z</time>
<speed>0.00</speed>
</trkpt>
<trkpt lat="-7.155821" lon="-34.842220">
<ele>68.970001</ele>
<time>2018-10-24T19:53:41Z</time>
<speed>0.00</speed>
</trkpt>
<trkpt lat="-7.155813" lon="-34.842220">
<ele>70.169998</ele>
<time>2018-10-24T19:53:45Z</time>
<speed>0.24</speed>
</trkpt>
<trkpt lat="-7.155816" lon="-34.842224">
<ele>69.729996</ele>
<time>2018-10-24T19:53:48Z</time>
<speed>0.00</speed>
</trkpt>
<trkpt lat="-7.155816" lon="-34.842224">
<ele>69.729996</ele>
<time>2018-10-24T19:53:51Z</time>
<speed>0.00</speed>
</trkpt>
<trkpt lat="-7.155816" lon="-34.842224">
<ele>69.729996</ele>
<time>2018-10-24T19:53:54Z</time>
<speed>0.00</speed>
</trkpt>
<trkpt lat="-7.155812" lon="-34.842232">
<ele>67.489998</ele>
<time>2018-10-24T19:53:56Z</time>
<speed>0.58</speed>
</trkpt>
<trkpt lat="-7.155826" lon="-34.842236">
<ele>65.809998</ele>
<time>2018-10-24T19:54:00Z</time>
<speed>0.15</speed>
</trkpt>
<trkpt lat="-7.155826" lon="-34.842236">
<ele>64.879997</ele>
<time>2018-10-24T19:54:02Z</time>
<speed>0.00</speed>
</trkpt>
<trkpt lat="-7.155826" lon="-34.842236">
<ele>64.879997</ele>
<time>2018-10-24T19:54:06Z</time>
<speed>0.00</speed>
</trkpt>
<trkpt lat="-7.155813" lon="-34.842216">
<ele>64.299995</ele>
<time>2018-10-24T19:54:08Z</time>
<speed>0.07</speed>
</trkpt>
<trkpt lat="-7.155816" lon="-34.842213">
<ele>63.899998</ele>
<time>2018-10-24T19:54:11Z</time>
<speed>0.00</speed>
</trkpt>
<trkpt lat="-7.155824" lon="-34.842220">
<ele>63.119999</ele>
<time>2018-10-24T19:54:15Z</time>
<speed>0.19</speed>
</trkpt>
<trkpt lat="-7.155825" lon="-34.842239">
<ele>62.270000</ele>
<time>2018-10-24T19:54:18Z</time>
<speed>0.28</speed>
</trkpt>
<trkpt lat="-7.155823" lon="-34.842224">
<ele>63.160000</ele>
<time>2018-10-24T19:54:21Z</time>
<speed>0.00</speed>
</trkpt>
<trkpt lat="-7.155823" lon="-34.842224">
<ele>63.160000</ele>
<time>2018-10-24T19:54:24Z</time>
<speed>0.00</speed>
</trkpt>
<trkpt lat="-7.155823" lon="-34.842224">
<ele>63.160000</ele>
<time>2018-10-24T19:54:26Z</time>
<speed>0.00</speed>
</trkpt>
<trkpt lat="-7.155843" lon="-34.842213">
<ele>61.169998</ele>
<time>2018-10-24T19:54:30Z</time>
<speed>0.48</speed>
</trkpt>
<trkpt lat="-7.155848" lon="-34.842209">
<ele>60.239998</ele>
<time>2018-10-24T19:54:33Z</time>
<speed>0.00</speed>
</trkpt>
<trkpt lat="-7.155848" lon="-34.842209">
<ele>60.239998</ele>
<time>2018-10-24T19:54:36Z</time>
<speed>0.00</speed>
</trkpt>
<trkpt lat="-7.155873" lon="-34.842220">
<ele>58.750000</ele>
<time>2018-10-24T19:54:38Z</time>
<speed>0.16</speed>
</trkpt>
<trkpt lat="-7.155873" lon="-34.842213">
<ele>57.169998</ele>
<time>2018-10-24T19:54:41Z</time>
<speed>0.00</speed>
</trkpt>
<trkpt lat="-7.155873" lon="-34.842213">
<ele>57.169998</ele>
<time>2018-10-24T19:54:45Z</time>
<speed>0.00</speed>
</trkpt>
<trkpt lat="-7.155873" lon="-34.842213">
<ele>57.169998</ele>
<time>2018-10-24T19:54:48Z</time>
<speed>0.00</speed>
</trkpt>
<trkpt lat="-7.155873" lon="-34.842213">
<ele>57.169998</ele>
<time>2018-10-24T19:54:50Z</time>
<speed>0.00</speed>
</trkpt>
<trkpt lat="-7.155873" lon="-34.842213">
<ele>57.169998</ele>
<time>2018-10-24T19:54:53Z</time>
<speed>0.00</speed>
</trkpt>
<trkpt lat="-7.155873" lon="-34.842213">
<ele>57.169998</ele>
<time>2018-10-24T19:54:56Z</time>
<speed>0.00</speed>
</trkpt>
<trkpt lat="-7.155873" lon="-34.842213">
<ele>57.169998</ele>
<time>2018-10-24T19:54:59Z</time>
<speed>0.00</speed>
</trkpt>
<trkpt lat="-7.155873" lon="-34.842213">
<ele>57.169998</ele>
<time>2018-10-24T19:55:02Z</time>
<speed>0.00</speed>
</trkpt>
<trkpt lat="-7.155873" lon="-34.842213">
<ele>57.169998</ele>
<time>2018-10-24T19:55:05Z</time>
<speed>0.00</speed>
</trkpt>
<trkpt lat="-7.155873" lon="-34.842213">
<ele>57.169998</ele>
<time>2018-10-24T19:55:08Z</time>
<speed>0.00</speed>
</trkpt>
<trkpt lat="-7.155873" lon="-34.842213">
<ele>57.169998</ele>
<time>2018-10-24T19:55:11Z</time>
<speed>0.00</speed>
</trkpt>
<trkpt lat="-7.155873" lon="-34.842213">
<ele>57.169998</ele>
<time>2018-10-24T19:55:14Z</time>
<speed>0.00</speed>
</trkpt>
<trkpt lat="-7.155893" lon="-34.842167">
<ele>50.799999</ele>
<time>2018-10-24T19:55:18Z</time>
<speed>0.47</speed>
</trkpt>
<trkpt lat="-7.155893" lon="-34.842171">
<ele>50.980000</ele>
<time>2018-10-24T19:55:20Z</time>
<speed>0.55</speed>
</trkpt>
<trkpt lat="-7.155909" lon="-34.842175">
<ele>48.919998</ele>
<time>2018-10-24T19:55:23Z</time>
<speed>0.00</speed>
</trkpt>
<trkpt lat="-7.155909" lon="-34.842175">
<ele>48.919998</ele>
<time>2018-10-24T19:55:26Z</time>
<speed>0.00</speed>
</trkpt>
<trkpt lat="-7.155906" lon="-34.842190">
<ele>47.989998</ele>
<time>2018-10-24T19:55:29Z</time>
<speed>0.49</speed>
</trkpt>
<trkpt lat="-7.155908" lon="-34.842194">
<ele>47.270000</ele>
<time>2018-10-24T19:55:32Z</time>
<speed>0.22</speed>
</trkpt>
<trkpt lat="-7.155904" lon="-34.842194">
<ele>47.730000</ele>
<time>2018-10-24T19:55:35Z</time>
<speed>0.00</speed>
</trkpt>
<trkpt lat="-7.155904" lon="-34.842194">
<ele>47.730000</ele>
<time>2018-10-24T19:55:38Z</time>
<speed>0.00</speed>
</trkpt>
<trkpt lat="-7.155904" lon="-34.842194">
<ele>47.730000</ele>
<time>2018-10-24T19:55:41Z</time>
<speed>0.00</speed>
</trkpt>
<trkpt lat="-7.155904" lon="-34.842194">
<ele>47.730000</ele>
<time>2018-10-24T19:55:45Z</time>
<speed>0.00</speed>
</trkpt>
<trkpt lat="-7.155888" lon="-34.842171">
<ele>51.149998</ele>
<time>2018-10-24T19:55:48Z</time>
<speed>0.36</speed>
</trkpt>
<trkpt lat="-7.155882" lon="-34.842175">
<ele>52.449997</ele>
<time>2018-10-24T19:55:50Z</time>
<speed>0.00</speed>
</trkpt>
<trkpt lat="-7.155882" lon="-34.842175">
<ele>52.449997</ele>
<time>2018-10-24T19:55:53Z</time>
<speed>0.00</speed>
</trkpt>
<trkpt lat="-7.155882" lon="-34.842175">
<ele>52.449997</ele>
<time>2018-10-24T19:55:56Z</time>
<speed>0.00</speed>
</trkpt>
<trkpt lat="-7.155882" lon="-34.842175">
<ele>52.449997</ele>
<time>2018-10-24T19:56:00Z</time>
<speed>0.00</speed>
</trkpt>
<trkpt lat="-7.155882" lon="-34.842175">
<ele>52.449997</ele>
<time>2018-10-24T19:56:03Z</time>
<speed>0.00</speed>
</trkpt>
<trkpt lat="-7.155882" lon="-34.842175">
<ele>52.449997</ele>
<time>2018-10-24T19:56:05Z</time>
<speed>0.00</speed>
</trkpt>
<trkpt lat="-7.155882" lon="-34.842175">
<ele>52.449997</ele>
<time>2018-10-24T19:56:08Z</time>
<speed>0.00</speed>
</trkpt>
<trkpt lat="-7.155891" lon="-34.842144">
<ele>47.709999</ele>
<time>2018-10-24T19:56:11Z</time>
<speed>0.36</speed>
</trkpt>
<trkpt lat="-7.155895" lon="-34.842136">
<ele>46.689999</ele>
<time>2018-10-24T19:56:15Z</time>
<speed>0.00</speed>
</trkpt>
<trkpt lat="-7.155895" lon="-34.842136">
<ele>46.689999</ele>
<time>2018-10-24T19:56:18Z</time>
<speed>0.00</speed>
</trkpt>
<trkpt lat="-7.155895" lon="-34.842136">
<ele>46.689999</ele>
<time>2018-10-24T19:56:20Z</time>
<speed>0.00</speed>
</trkpt>
<trkpt lat="-7.155895" lon="-34.842136">
<ele>46.689999</ele>
<time>2018-10-24T19:56:23Z</time>
<speed>0.00</speed>
</trkpt>
<trkpt lat="-7.155895" lon="-34.842136">
<ele>46.689999</ele>
<time>2018-10-24T19:56:26Z</time>
<speed>0.00</speed>
</trkpt>
<trkpt lat="-7.155936" lon="-34.842190">
<ele>44.489998</ele>
<time>2018-10-24T19:56:29Z</time>
<speed>0.31</speed>
</trkpt>
<trkpt lat="-7.155937" lon="-34.842186">
<ele>43.669998</ele>
<time>2018-10-24T19:56:33Z</time>
<speed>0.00</speed>
</trkpt>
<trkpt lat="-7.155937" lon="-34.842186">
<ele>43.669998</ele>
<time>2018-10-24T19:56:35Z</time>
<speed>0.00</speed>
</trkpt>
<trkpt lat="-7.155937" lon="-34.842186">
<ele>43.669998</ele>
<time>2018-10-24T19:56:38Z</time>
<speed>0.00</speed>
</trkpt>
<trkpt lat="-7.155937" lon="-34.842186">
<ele>43.669998</ele>
<time>2018-10-24T19:56:41Z</time>
<speed>0.00</speed>
</trkpt>
<trkpt lat="-7.155937" lon="-34.842186">
<ele>43.669998</ele>
<time>2018-10-24T19:56:44Z</time>
<speed>0.00</speed>
</trkpt>
<trkpt lat="-7.155902" lon="-34.842125">
<ele>46.250000</ele>
<time>2018-10-24T19:56:48Z</time>
<speed>0.50</speed>
</trkpt>
<trkpt lat="-7.155890" lon="-34.842121">
<ele>46.719997</ele>
<time>2018-10-24T19:56:50Z</time>
<speed>0.47</speed>
</trkpt>
<trkpt lat="-7.155889" lon="-34.842121">
<ele>47.680000</ele>
<time>2018-10-24T19:56:54Z</time>
<speed>0.00</speed>
</trkpt>
<trkpt lat="-7.155889" lon="-34.842121">
<ele>47.680000</ele>
<time>2018-10-24T19:56:57Z</time>
<speed>0.00</speed>
</trkpt>
<trkpt lat="-7.155889" lon="-34.842121">
<ele>47.680000</ele>
<time>2018-10-24T19:56:59Z</time>
<speed>0.00</speed>
</trkpt>
<trkpt lat="-7.155889" lon="-34.842121">
<ele>47.680000</ele>
<time>2018-10-24T19:57:02Z</time>
<speed>0.00</speed>
</trkpt>
<trkpt lat="-7.155889" lon="-34.842121">
<ele>47.680000</ele>
<time>2018-10-24T19:57:05Z</time>
<speed>0.00</speed>
</trkpt>
<trkpt lat="-7.155889" lon="-34.842121">
<ele>47.680000</ele>
<time>2018-10-24T19:57:09Z</time>
<speed>0.00</speed>
</trkpt>
<trkpt lat="-7.155889" lon="-34.842121">
<ele>47.680000</ele>
<time>2018-10-24T19:57:11Z</time>
<speed>0.00</speed>
</trkpt>
<trkpt lat="-7.155889" lon="-34.842121">
<ele>47.680000</ele>
<time>2018-10-24T19:57:14Z</time>
<speed>0.00</speed>
</trkpt>
<trkpt lat="-7.155889" lon="-34.842121">
<ele>47.680000</ele>
<time>2018-10-24T19:57:17Z</time>
<speed>0.00</speed>
</trkpt>
<trkpt lat="-7.155889" lon="-34.842121">
<ele>47.680000</ele>
<time>2018-10-24T19:57:21Z</time>
<speed>0.00</speed>
</trkpt>
<trkpt lat="-7.155889" lon="-34.842121">
<ele>47.680000</ele>
<time>2018-10-24T19:57:24Z</time>
<speed>0.00</speed>
</trkpt>
<trkpt lat="-7.155889" lon="-34.842121">
<ele>47.680000</ele>
<time>2018-10-24T19:57:26Z</time>
<speed>0.00</speed>
</trkpt>
<trkpt lat="-7.155889" lon="-34.842121">
<ele>47.680000</ele>
<time>2018-10-24T19:57:29Z</time>
<speed>0.00</speed>
</trkpt>
<trkpt lat="-7.155878" lon="-34.842125">
<ele>53.840000</ele>
<time>2018-10-24T19:57:32Z</time>
<speed>0.51</speed>
</trkpt>
<trkpt lat="-7.155879" lon="-34.842117">
<ele>52.570000</ele>
<time>2018-10-24T19:57:35Z</time>
<speed>0.05</speed>
</trkpt>
<trkpt lat="-7.155883" lon="-34.842121">
<ele>52.449997</ele>
<time>2018-10-24T19:57:38Z</time>
<speed>0.00</speed>
</trkpt>
<trkpt lat="-7.155901" lon="-34.842133">
<ele>51.520000</ele>
<time>2018-10-24T19:57:42Z</time>
<speed>0.30</speed>
</trkpt>
<trkpt lat="-7.155900" lon="-34.842129">
<ele>51.459999</ele>
<time>2018-10-24T19:57:44Z</time>
<speed>0.00</speed>
</trkpt>
<trkpt lat="-7.155900" lon="-34.842129">
<ele>51.459999</ele>
<time>2018-10-24T19:57:47Z</time>
<speed>0.00</speed>
</trkpt>
<trkpt lat="-7.155900" lon="-34.842129">
<ele>51.459999</ele>
<time>2018-10-24T19:57:50Z</time>
<speed>0.00</speed>
</trkpt>
<trkpt lat="-7.155900" lon="-34.842129">
<ele>51.459999</ele>
<time>2018-10-24T19:57:53Z</time>
<speed>0.00</speed>
</trkpt>
<trkpt lat="-7.155900" lon="-34.842129">
<ele>51.459999</ele>
<time>2018-10-24T19:57:56Z</time>
<speed>0.00</speed>
</trkpt>
<trkpt lat="-7.155900" lon="-34.842129">
<ele>51.459999</ele>
<time>2018-10-24T19:58:00Z</time>
<speed>0.00</speed>
</trkpt>
<trkpt lat="-7.155900" lon="-34.842129">
<ele>51.459999</ele>
<time>2018-10-24T19:58:02Z</time>
<speed>0.00</speed>
</trkpt>
<trkpt lat="-7.155890" lon="-34.842140">
<ele>52.719997</ele>
<time>2018-10-24T19:58:05Z</time>
<speed>0.47</speed>
</trkpt>
<trkpt lat="-7.155889" lon="-34.842159">
<ele>52.949997</ele>
<time>2018-10-24T19:58:09Z</time>
<speed>0.00</speed>
</trkpt>
<trkpt lat="-7.155889" lon="-34.842159">
<ele>52.949997</ele>
<time>2018-10-24T19:58:11Z</time>
<speed>0.00</speed>
</trkpt>
<trkpt lat="-7.155889" lon="-34.842159">
<ele>52.949997</ele>
<time>2018-10-24T19:58:14Z</time>
<speed>0.00</speed>
</trkpt>
<trkpt lat="-7.155889" lon="-34.842159">
<ele>52.949997</ele>
<time>2018-10-24T19:58:18Z</time>
<speed>0.00</speed>
</trkpt>
<trkpt lat="-7.155889" lon="-34.842159">
<ele>52.949997</ele>
<time>2018-10-24T19:58:21Z</time>
<speed>0.00</speed>
</trkpt>
<trkpt lat="-7.155889" lon="-34.842159">
<ele>52.949997</ele>
<time>2018-10-24T19:58:24Z</time>
<speed>0.00</speed>
</trkpt>
<trkpt lat="-7.155901" lon="-34.842190">
<ele>51.709999</ele>
<time>2018-10-24T19:58:26Z</time>
<speed>0.25</speed>
</trkpt>
<trkpt lat="-7.155906" lon="-34.842190">
<ele>51.719997</ele>
<time>2018-10-24T19:58:29Z</time>
<speed>0.00</speed>
</trkpt>
<trkpt lat="-7.155906" lon="-34.842190">
<ele>51.719997</ele>
<time>2018-10-24T19:58:33Z</time>
<speed>0.00</speed>
</trkpt>
<trkpt lat="-7.155903" lon="-34.842190">
<ele>51.599998</ele>
<time>2018-10-24T19:58:36Z</time>
<speed>0.36</speed>
</trkpt>
<trkpt lat="-7.155900" lon="-34.842190">
<ele>51.360001</ele>
<time>2018-10-24T19:58:38Z</time>
<speed>0.00</speed>
</trkpt>
<trkpt lat="-7.155900" lon="-34.842190">
<ele>51.360001</ele>
<time>2018-10-24T19:58:41Z</time>
<speed>0.00</speed>
</trkpt>
<trkpt lat="-7.155900" lon="-34.842190">
<ele>51.360001</ele>
<time>2018-10-24T19:58:44Z</time>
<speed>0.00</speed>
</trkpt>
<trkpt lat="-7.155900" lon="-34.842190">
<ele>51.360001</ele>
<time>2018-10-24T19:58:48Z</time>
<speed>0.00</speed>
</trkpt>
<trkpt lat="-7.155900" lon="-34.842190">
<ele>51.360001</ele>
<time>2018-10-24T19:58:51Z</time>
<speed>0.00</speed>
</trkpt>
<trkpt lat="-7.155900" lon="-34.842190">
<ele>51.360001</ele>
<time>2018-10-24T19:58:53Z</time>
<speed>0.00</speed>
</trkpt>
<trkpt lat="-7.155900" lon="-34.842190">
<ele>51.360001</ele>
<time>2018-10-24T19:58:56Z</time>
<speed>0.00</speed>
</trkpt>
<trkpt lat="-7.155900" lon="-34.842190">
<ele>51.360001</ele>
<time>2018-10-24T19:59:00Z</time>
<speed>0.00</speed>
</trkpt>
<trkpt lat="-7.155899" lon="-34.842197">
<ele>52.389999</ele>
<time>2018-10-24T19:59:02Z</time>
<speed>0.31</speed>
</trkpt>
<trkpt lat="-7.155896" lon="-34.842205">
<ele>52.410000</ele>
<time>2018-10-24T19:59:05Z</time>
<speed>0.51</speed>
</trkpt>
<trkpt lat="-7.155888" lon="-34.842190">
<ele>53.410000</ele>
<time>2018-10-24T19:59:09Z</time>
<speed>0.00</speed>
</trkpt>
<trkpt lat="-7.155879" lon="-34.842178">
<ele>54.209999</ele>
<time>2018-10-24T19:59:11Z</time>
<speed>0.28</speed>
</trkpt>
<trkpt lat="-7.155879" lon="-34.842175">
<ele>54.820000</ele>
<time>2018-10-24T19:59:15Z</time>
<speed>0.00</speed>
</trkpt>
<trkpt lat="-7.155879" lon="-34.842175">
<ele>54.820000</ele>
<time>2018-10-24T19:59:18Z</time>
<speed>0.00</speed>
</trkpt>
<trkpt lat="-7.155857" lon="-34.842171">
<ele>56.360001</ele>
<time>2018-10-24T19:59:21Z</time>
<speed>0.47</speed>
</trkpt>
<trkpt lat="-7.155848" lon="-34.842171">
<ele>57.419998</ele>
<time>2018-10-24T19:59:24Z</time>
<speed>0.00</speed>
</trkpt>
<trkpt lat="-7.155848" lon="-34.842171">
<ele>57.419998</ele>
<time>2018-10-24T19:59:26Z</time>
<speed>0.00</speed>
</trkpt>
<trkpt lat="-7.155848" lon="-34.842171">
<ele>57.419998</ele>
<time>2018-10-24T19:59:30Z</time>
<speed>0.00</speed>
</trkpt>
<trkpt lat="-7.155840" lon="-34.842182">
<ele>58.599998</ele>
<time>2018-10-24T19:59:32Z</time>
<speed>0.45</speed>
</trkpt>
<trkpt lat="-7.155827" lon="-34.842178">
<ele>60.779999</ele>
<time>2018-10-24T19:59:36Z</time>
<speed>0.42</speed>
</trkpt>
<trkpt lat="-7.155828" lon="-34.842178">
<ele>61.090000</ele>
<time>2018-10-24T19:59:39Z</time>
<speed>0.00</speed>
</trkpt>
<trkpt lat="-7.155835" lon="-34.842178">
<ele>61.169998</ele>
<time>2018-10-24T19:59:41Z</time>
<speed>0.47</speed>
</trkpt>
<trkpt lat="-7.155828" lon="-34.842175">
<ele>60.959999</ele>
<time>2018-10-24T19:59:44Z</time>
<speed>0.40</speed>
</trkpt>
<trkpt lat="-7.155831" lon="-34.842186">
<ele>61.160000</ele>
<time>2018-10-24T19:59:47Z</time>
<speed>0.00</speed>
</trkpt>
<trkpt lat="-7.155831" lon="-34.842186">
<ele>61.160000</ele>
<time>2018-10-24T19:59:50Z</time>
<speed>0.00</speed>
</trkpt>
<trkpt lat="-7.155831" lon="-34.842186">
<ele>61.160000</ele>
<time>2018-10-24T19:59:54Z</time>
<speed>0.00</speed>
</trkpt>
<trkpt lat="-7.155831" lon="-34.842186">
<ele>61.160000</ele>
<time>2018-10-24T19:59:56Z</time>
<speed>0.00</speed>
</trkpt>
<trkpt lat="-7.155831" lon="-34.842186">
<ele>61.160000</ele>
<time>2018-10-24T20:00:00Z</time>
<speed>0.00</speed>
</trkpt>
<trkpt lat="-7.155844" lon="-34.842178">
<ele>61.639999</ele>
<time>2018-10-24T20:00:02Z</time>
<speed>0.04</speed>
</trkpt>
<trkpt lat="-7.155858" lon="-34.842178">
<ele>61.599998</ele>
<time>2018-10-24T20:00:05Z</time>
<speed>0.00</speed>
</trkpt>
<trkpt lat="-7.155858" lon="-34.842178">
<ele>61.599998</ele>
<time>2018-10-24T20:00:09Z</time>
<speed>0.00</speed>
</trkpt>
<trkpt lat="-7.155858" lon="-34.842178">
<ele>61.599998</ele>
<time>2018-10-24T20:00:12Z</time>
<speed>0.00</speed>
</trkpt>
<trkpt lat="-7.155858" lon="-34.842178">
<ele>61.599998</ele>
<time>2018-10-24T20:00:15Z</time>
<speed>0.00</speed>
</trkpt>
<trkpt lat="-7.155858" lon="-34.842178">
<ele>61.599998</ele>
<time>2018-10-24T20:00:18Z</time>
<speed>0.00</speed>
</trkpt>
<trkpt lat="-7.155858" lon="-34.842178">
<ele>61.599998</ele>
<time>2018-10-24T20:00:21Z</time>
<speed>0.00</speed>
</trkpt>
<trkpt lat="-7.155858" lon="-34.842178">
<ele>61.599998</ele>
<time>2018-10-24T20:00:24Z</time>
<speed>0.00</speed>
</trkpt>
<trkpt lat="-7.155858" lon="-34.842178">
<ele>61.599998</ele>
<time>2018-10-24T20:00:27Z</time>
<speed>0.00</speed>
</trkpt>
<trkpt lat="-7.155858" lon="-34.842178">
<ele>61.599998</ele>
<time>2018-10-24T20:00:30Z</time>
<speed>0.00</speed>
</trkpt>
<trkpt lat="-7.155858" lon="-34.842178">
<ele>61.599998</ele>
<time>2018-10-24T20:00:33Z</time>
<speed>0.00</speed>
</trkpt>
<trkpt lat="-7.155858" lon="-34.842178">
<ele>61.599998</ele>
<time>2018-10-24T20:00:35Z</time>
<speed>0.00</speed>
</trkpt>
<trkpt lat="-7.155858" lon="-34.842178">
<ele>61.599998</ele>
<time>2018-10-24T20:00:38Z</time>
<speed>0.00</speed>
</trkpt>
<trkpt lat="-7.155858" lon="-34.842178">
<ele>61.599998</ele>
<time>2018-10-24T20:00:42Z</time>
<speed>0.00</speed>
</trkpt>
<trkpt lat="-7.155935" lon="-34.842220">
<ele>60.430000</ele>
<time>2018-10-24T20:00:45Z</time>
<speed>0.24</speed>
</trkpt>
<trkpt lat="-7.155938" lon="-34.842216">
<ele>59.119999</ele>
<time>2018-10-24T20:00:48Z</time>
<speed>0.00</speed>
</trkpt>
<trkpt lat="-7.155938" lon="-34.842216">
<ele>59.119999</ele>
<time>2018-10-24T20:00:50Z</time>
<speed>0.00</speed>
</trkpt>
<trkpt lat="-7.155938" lon="-34.842216">
<ele>59.119999</ele>
<time>2018-10-24T20:00:53Z</time>
<speed>0.00</speed>
</trkpt>
<trkpt lat="-7.155938" lon="-34.842216">
<ele>59.119999</ele>
<time>2018-10-24T20:00:56Z</time>
<speed>0.00</speed>
</trkpt>
<trkpt lat="-7.155938" lon="-34.842216">
<ele>59.119999</ele>
<time>2018-10-24T20:00:59Z</time>
<speed>0.00</speed>
</trkpt>
<trkpt lat="-7.155938" lon="-34.842216">
<ele>59.119999</ele>
<time>2018-10-24T20:01:02Z</time>
<speed>0.00</speed>
</trkpt>
<trkpt lat="-7.155938" lon="-34.842216">
<ele>59.119999</ele>
<time>2018-10-24T20:01:05Z</time>
<speed>0.00</speed>
</trkpt>
<trkpt lat="-7.155938" lon="-34.842216">
<ele>59.119999</ele>
<time>2018-10-24T20:01:09Z</time>
<speed>0.00</speed>
</trkpt>
<trkpt lat="-7.155938" lon="-34.842216">
<ele>59.119999</ele>
<time>2018-10-24T20:01:11Z</time>
<speed>0.00</speed>
</trkpt>
<trkpt lat="-7.155929" lon="-34.842262">
<ele>61.930000</ele>
<time>2018-10-24T20:01:15Z</time>
<speed>0.31</speed>
</trkpt>
<trkpt lat="-7.155918" lon="-34.842266">
<ele>62.680000</ele>
<time>2018-10-24T20:01:18Z</time>
<speed>0.23</speed>
</trkpt>
<trkpt lat="-7.155917" lon="-34.842266">
<ele>63.169998</ele>
<time>2018-10-24T20:01:20Z</time>
<speed>0.00</speed>
</trkpt>
<trkpt lat="-7.155917" lon="-34.842266">
<ele>63.169998</ele>
<time>2018-10-24T20:01:23Z</time>
<speed>0.00</speed>
</trkpt>
<trkpt lat="-7.155917" lon="-34.842266">
<ele>63.169998</ele>
<time>2018-10-24T20:01:27Z</time>
<speed>0.00</speed>
</trkpt>
<trkpt lat="-7.155917" lon="-34.842266">
<ele>63.169998</ele>
<time>2018-10-24T20:01:29Z</time>
<speed>0.00</speed>
</trkpt>
<trkpt lat="-7.155917" lon="-34.842266">
<ele>63.169998</ele>
<time>2018-10-24T20:01:32Z</time>
<speed>0.00</speed>
</trkpt>
<trkpt lat="-7.155917" lon="-34.842266">
<ele>63.169998</ele>
<time>2018-10-24T20:01:36Z</time>
<speed>0.00</speed>
</trkpt>
<trkpt lat="-7.155917" lon="-34.842266">
<ele>63.169998</ele>
<time>2018-10-24T20:01:39Z</time>
<speed>0.00</speed>
</trkpt>
<trkpt lat="-7.155917" lon="-34.842266">
<ele>63.169998</ele>
<time>2018-10-24T20:01:42Z</time>
<speed>0.00</speed>
</trkpt>
<trkpt lat="-7.155917" lon="-34.842266">
<ele>63.169998</ele>
<time>2018-10-24T20:01:44Z</time>
<speed>0.00</speed>
</trkpt>
<trkpt lat="-7.155917" lon="-34.842266">
<ele>63.169998</ele>
<time>2018-10-24T20:01:47Z</time>
<speed>0.00</speed>
</trkpt>
<trkpt lat="-7.155917" lon="-34.842266">
<ele>63.169998</ele>
<time>2018-10-24T20:01:51Z</time>
<speed>0.00</speed>
</trkpt>
<trkpt lat="-7.155917" lon="-34.842266">
<ele>63.169998</ele>
<time>2018-10-24T20:01:54Z</time>
<speed>0.00</speed>
</trkpt>
<trkpt lat="-7.155917" lon="-34.842266">
<ele>63.169998</ele>
<time>2018-10-24T20:01:56Z</time>
<speed>0.00</speed>
</trkpt>
<trkpt lat="-7.155917" lon="-34.842266">
<ele>63.169998</ele>
<time>2018-10-24T20:01:59Z</time>
<speed>0.00</speed>
</trkpt>
<trkpt lat="-7.155917" lon="-34.842266">
<ele>63.169998</ele>
<time>2018-10-24T20:02:03Z</time>
<speed>0.00</speed>
</trkpt>
<trkpt lat="-7.155917" lon="-34.842266">
<ele>63.169998</ele>
<time>2018-10-24T20:02:06Z</time>
<speed>0.00</speed>
</trkpt>
<trkpt lat="-7.155917" lon="-34.842266">
<ele>63.169998</ele>
<time>2018-10-24T20:02:08Z</time>
<speed>0.00</speed>
</trkpt>
<trkpt lat="-7.155917" lon="-34.842266">
<ele>63.169998</ele>
<time>2018-10-24T20:02:11Z</time>
<speed>0.00</speed>
</trkpt>
<trkpt lat="-7.155917" lon="-34.842266">
<ele>63.169998</ele>
<time>2018-10-24T20:02:14Z</time>
<speed>0.00</speed>
</trkpt>
<trkpt lat="-7.155917" lon="-34.842266">
<ele>63.169998</ele>
<time>2018-10-24T20:02:18Z</time>
<speed>0.00</speed>
</trkpt>
<trkpt lat="-7.155917" lon="-34.842266">
<ele>63.169998</ele>
<time>2018-10-24T20:02:20Z</time>
<speed>0.00</speed>
</trkpt>
<trkpt lat="-7.155917" lon="-34.842266">
<ele>63.169998</ele>
<time>2018-10-24T20:02:23Z</time>
<speed>0.00</speed>
</trkpt>
<trkpt lat="-7.155917" lon="-34.842266">
<ele>63.169998</ele>
<time>2018-10-24T20:02:26Z</time>
<speed>0.00</speed>
</trkpt>
<trkpt lat="-7.155917" lon="-34.842266">
<ele>63.169998</ele>
<time>2018-10-24T20:02:29Z</time>
<speed>0.00</speed>
</trkpt>
<trkpt lat="-7.155917" lon="-34.842266">
<ele>63.169998</ele>
<time>2018-10-24T20:02:33Z</time>
<speed>0.00</speed>
</trkpt>
<trkpt lat="-7.155917" lon="-34.842266">
<ele>63.169998</ele>
<time>2018-10-24T20:02:36Z</time>
<speed>0.00</speed>
</trkpt>
<trkpt lat="-7.155917" lon="-34.842266">
<ele>63.169998</ele>
<time>2018-10-24T20:02:38Z</time>
<speed>0.00</speed>
</trkpt>
<trkpt lat="-7.155917" lon="-34.842266">
<ele>63.169998</ele>
<time>2018-10-24T20:02:41Z</time>
<speed>0.00</speed>
</trkpt>
<trkpt lat="-7.155917" lon="-34.842266">
<ele>63.169998</ele>
<time>2018-10-24T20:02:45Z</time>
<speed>0.00</speed>
</trkpt>
<trkpt lat="-7.155917" lon="-34.842266">
<ele>63.169998</ele>
<time>2018-10-24T20:02:48Z</time>
<speed>0.00</speed>
</trkpt>
<trkpt lat="-7.155917" lon="-34.842266">
<ele>63.169998</ele>
<time>2018-10-24T20:02:50Z</time>
<speed>0.00</speed>
</trkpt>
<trkpt lat="-7.155917" lon="-34.842266">
<ele>63.169998</ele>
<time>2018-10-24T20:02:53Z</time>
<speed>0.00</speed>
</trkpt>
<trkpt lat="-7.155900" lon="-34.842258">
<ele>73.889999</ele>
<time>2018-10-24T20:02:57Z</time>
<speed>0.19</speed>
</trkpt>
<trkpt lat="-7.155897" lon="-34.842247">
<ele>73.970001</ele>
<time>2018-10-24T20:02:59Z</time>
<speed>0.00</speed>
</trkpt>
<trkpt lat="-7.155897" lon="-34.842247">
<ele>73.970001</ele>
<time>2018-10-24T20:03:03Z</time>
<speed>0.00</speed>
</trkpt>
<trkpt lat="-7.155897" lon="-34.842247">
<ele>73.970001</ele>
<time>2018-10-24T20:03:05Z</time>
<speed>0.00</speed>
</trkpt>
<trkpt lat="-7.155885" lon="-34.842224">
<ele>71.729996</ele>
<time>2018-10-24T20:03:08Z</time>
<speed>0.32</speed>
</trkpt>
<trkpt lat="-7.155884" lon="-34.842224">
<ele>71.510002</ele>
<time>2018-10-24T20:03:12Z</time>
<speed>0.00</speed>
</trkpt>
<trkpt lat="-7.155884" lon="-34.842224">
<ele>71.510002</ele>
<time>2018-10-24T20:03:15Z</time>
<speed>0.00</speed>
</trkpt>
<trkpt lat="-7.155884" lon="-34.842224">
<ele>71.510002</ele>
<time>2018-10-24T20:03:17Z</time>
<speed>0.00</speed>
</trkpt>
<trkpt lat="-7.155884" lon="-34.842224">
<ele>71.510002</ele>
<time>2018-10-24T20:03:20Z</time>
<speed>0.00</speed>
</trkpt>
<trkpt lat="-7.155884" lon="-34.842224">
<ele>71.510002</ele>
<time>2018-10-24T20:03:24Z</time>
<speed>0.00</speed>
</trkpt>
<trkpt lat="-7.155884" lon="-34.842224">
<ele>71.510002</ele>
<time>2018-10-24T20:03:26Z</time>
<speed>0.00</speed>
</trkpt>
<trkpt lat="-7.155884" lon="-34.842224">
<ele>71.510002</ele>
<time>2018-10-24T20:03:30Z</time>
<speed>0.00</speed>
</trkpt>
<trkpt lat="-7.155884" lon="-34.842224">
<ele>71.510002</ele>
<time>2018-10-24T20:03:32Z</time>
<speed>0.00</speed>
</trkpt>
<trkpt lat="-7.155884" lon="-34.842224">
<ele>71.510002</ele>
<time>2018-10-24T20:03:35Z</time>
<speed>0.00</speed>
</trkpt>
<trkpt lat="-7.155884" lon="-34.842224">
<ele>71.510002</ele>
<time>2018-10-24T20:03:38Z</time>
<speed>0.00</speed>
</trkpt>
<trkpt lat="-7.155884" lon="-34.842224">
<ele>71.510002</ele>
<time>2018-10-24T20:03:41Z</time>
<speed>0.00</speed>
</trkpt>
<trkpt lat="-7.155884" lon="-34.842224">
<ele>71.510002</ele>
<time>2018-10-24T20:03:44Z</time>
<speed>0.00</speed>
</trkpt>
<trkpt lat="-7.155873" lon="-34.842167">
<ele>64.299995</ele>
<time>2018-10-24T20:03:47Z</time>
<speed>0.43</speed>
</trkpt>
<trkpt lat="-7.155880" lon="-34.842167">
<ele>65.479996</ele>
<time>2018-10-24T20:03:50Z</time>
<speed>0.00</speed>
</trkpt>
<trkpt lat="-7.155880" lon="-34.842167">
<ele>65.479996</ele>
<time>2018-10-24T20:03:53Z</time>
<speed>0.00</speed>
</trkpt>
<trkpt lat="-7.155880" lon="-34.842167">
<ele>65.479996</ele>
<time>2018-10-24T20:03:57Z</time>
<speed>0.00</speed>
</trkpt>
<trkpt lat="-7.155880" lon="-34.842167">
<ele>65.479996</ele>
<time>2018-10-24T20:04:00Z</time>
<speed>0.00</speed>
</trkpt>
<trkpt lat="-7.155880" lon="-34.842167">
<ele>65.479996</ele>
<time>2018-10-24T20:04:02Z</time>
<speed>0.00</speed>
</trkpt>
<trkpt lat="-7.155880" lon="-34.842167">
<ele>65.479996</ele>
<time>2018-10-24T20:04:05Z</time>
<speed>0.00</speed>
</trkpt>
<trkpt lat="-7.155880" lon="-34.842167">
<ele>65.479996</ele>
<time>2018-10-24T20:04:09Z</time>
<speed>0.00</speed>
</trkpt>
<trkpt lat="-7.155880" lon="-34.842167">
<ele>65.479996</ele>
<time>2018-10-24T20:04:11Z</time>
<speed>0.00</speed>
</trkpt>
<trkpt lat="-7.155902" lon="-34.842186">
<ele>58.660000</ele>
<time>2018-10-24T20:04:14Z</time>
<speed>0.45</speed>
</trkpt>
<trkpt lat="-7.155910" lon="-34.842190">
<ele>57.820000</ele>
<time>2018-10-24T20:04:18Z</time>
<speed>0.00</speed>
</trkpt>
<trkpt lat="-7.155908" lon="-34.842190">
<ele>57.689999</ele>
<time>2018-10-24T20:04:20Z</time>
<speed>0.08</speed>
</trkpt>
<trkpt lat="-7.155906" lon="-34.842186">
<ele>58.049999</ele>
<time>2018-10-24T20:04:24Z</time>
<speed>0.00</speed>
</trkpt>
<trkpt lat="-7.155906" lon="-34.842186">
<ele>58.049999</ele>
<time>2018-10-24T20:04:27Z</time>
<speed>0.00</speed>
</trkpt>
<trkpt lat="-7.155906" lon="-34.842186">
<ele>58.049999</ele>
<time>2018-10-24T20:04:30Z</time>
<speed>0.00</speed>
</trkpt>
<trkpt lat="-7.155906" lon="-34.842186">
<ele>58.049999</ele>
<time>2018-10-24T20:04:32Z</time>
<speed>0.00</speed>
</trkpt>
<trkpt lat="-7.155922" lon="-34.842163">
<ele>56.759998</ele>
<time>2018-10-24T20:04:35Z</time>
<speed>0.49</speed>
</trkpt>
<trkpt lat="-7.155923" lon="-34.842167">
<ele>58.849998</ele>
<time>2018-10-24T20:04:39Z</time>
<speed>0.46</speed>
</trkpt>
<trkpt lat="-7.155914" lon="-34.842159">
<ele>60.209999</ele>
<time>2018-10-24T20:04:41Z</time>
<speed>0.00</speed>
</trkpt>
<trkpt lat="-7.155914" lon="-34.842159">
<ele>60.209999</ele>
<time>2018-10-24T20:04:44Z</time>
<speed>0.00</speed>
</trkpt>
<trkpt lat="-7.155914" lon="-34.842159">
<ele>60.209999</ele>
<time>2018-10-24T20:04:48Z</time>
<speed>0.00</speed>
</trkpt>
<trkpt lat="-7.155914" lon="-34.842159">
<ele>60.209999</ele>
<time>2018-10-24T20:04:50Z</time>
<speed>0.00</speed>
</trkpt>
<trkpt lat="-7.155914" lon="-34.842159">
<ele>60.209999</ele>
<time>2018-10-24T20:04:53Z</time>
<speed>0.00</speed>
</trkpt>
<trkpt lat="-7.155914" lon="-34.842159">
<ele>60.209999</ele>
<time>2018-10-24T20:04:57Z</time>
<speed>0.00</speed>
</trkpt>
<trkpt lat="-7.155933" lon="-34.842171">
<ele>59.059998</ele>
<time>2018-10-24T20:05:00Z</time>
<speed>0.25</speed>
</trkpt>
<trkpt lat="-7.155935" lon="-34.842171">
<ele>59.049999</ele>
<time>2018-10-24T20:05:03Z</time>
<speed>0.00</speed>
</trkpt>
<trkpt lat="-7.155935" lon="-34.842171">
<ele>59.049999</ele>
<time>2018-10-24T20:05:05Z</time>
<speed>0.00</speed>
</trkpt>
<trkpt lat="-7.155935" lon="-34.842152">
<ele>57.579998</ele>
<time>2018-10-24T20:05:08Z</time>
<speed>0.66</speed>
</trkpt>
<trkpt lat="-7.155925" lon="-34.842155">
<ele>57.709999</ele>
<time>2018-10-24T20:05:11Z</time>
<speed>0.09</speed>
</trkpt>
<trkpt lat="-7.155918" lon="-34.842152">
<ele>58.389999</ele>
<time>2018-10-24T20:05:14Z</time>
<speed>0.00</speed>
</trkpt>
<trkpt lat="-7.155918" lon="-34.842152">
<ele>58.389999</ele>
<time>2018-10-24T20:05:17Z</time>
<speed>0.00</speed>
</trkpt>
<trkpt lat="-7.155918" lon="-34.842152">
<ele>58.389999</ele>
<time>2018-10-24T20:05:20Z</time>
<speed>0.00</speed>
</trkpt>
<trkpt lat="-7.155918" lon="-34.842152">
<ele>58.389999</ele>
<time>2018-10-24T20:05:24Z</time>
<speed>0.00</speed>
</trkpt>
<trkpt lat="-7.155918" lon="-34.842152">
<ele>58.389999</ele>
<time>2018-10-24T20:05:26Z</time>
<speed>0.00</speed>
</trkpt>
<trkpt lat="-7.155918" lon="-34.842152">
<ele>58.389999</ele>
<time>2018-10-24T20:05:29Z</time>
<speed>0.00</speed>
</trkpt>
<trkpt lat="-7.155918" lon="-34.842152">
<ele>58.389999</ele>
<time>2018-10-24T20:05:33Z</time>
<speed>0.00</speed>
</trkpt>
<trkpt lat="-7.155918" lon="-34.842152">
<ele>58.389999</ele>
<time>2018-10-24T20:05:36Z</time>
<speed>0.00</speed>
</trkpt>
<trkpt lat="-7.155918" lon="-34.842152">
<ele>58.389999</ele>
<time>2018-10-24T20:05:38Z</time>
<speed>0.00</speed>
</trkpt>
<trkpt lat="-7.155918" lon="-34.842152">
<ele>58.389999</ele>
<time>2018-10-24T20:05:41Z</time>
<speed>0.00</speed>
</trkpt>
<trkpt lat="-7.155918" lon="-34.842152">
<ele>58.389999</ele>
<time>2018-10-24T20:05:44Z</time>
<speed>0.00</speed>
</trkpt>
<trkpt lat="-7.155918" lon="-34.842152">
<ele>58.389999</ele>
<time>2018-10-24T20:05:47Z</time>
<speed>0.00</speed>
</trkpt>
<trkpt lat="-7.155918" lon="-34.842152">
<ele>58.389999</ele>
<time>2018-10-24T20:05:50Z</time>
<speed>0.00</speed>
</trkpt>
<trkpt lat="-7.155918" lon="-34.842152">
<ele>58.389999</ele>
<time>2018-10-24T20:05:54Z</time>
<speed>0.00</speed>
</trkpt>
<trkpt lat="-7.155850" lon="-34.842133">
<ele>62.939999</ele>
<time>2018-10-24T20:05:57Z</time>
<speed>0.28</speed>
</trkpt>
<trkpt lat="-7.155853" lon="-34.842144">
<ele>62.849998</ele>
<time>2018-10-24T20:05:59Z</time>
<speed>0.00</speed>
</trkpt>
<trkpt lat="-7.155853" lon="-34.842144">
<ele>62.849998</ele>
<time>2018-10-24T20:06:02Z</time>
<speed>0.00</speed>
</trkpt>
<trkpt lat="-7.155853" lon="-34.842144">
<ele>62.849998</ele>
<time>2018-10-24T20:06:05Z</time>
<speed>0.00</speed>
</trkpt>
<trkpt lat="-7.155853" lon="-34.842144">
<ele>62.849998</ele>
<time>2018-10-24T20:06:08Z</time>
<speed>0.00</speed>
</trkpt>
<trkpt lat="-7.155853" lon="-34.842144">
<ele>62.849998</ele>
<time>2018-10-24T20:06:11Z</time>
<speed>0.00</speed>
</trkpt>
<trkpt lat="-7.155853" lon="-34.842144">
<ele>62.849998</ele>
<time>2018-10-24T20:06:14Z</time>
<speed>0.00</speed>
</trkpt>
<trkpt lat="-7.155853" lon="-34.842144">
<ele>62.849998</ele>
<time>2018-10-24T20:06:17Z</time>
<speed>0.00</speed>
</trkpt>
<trkpt lat="-7.155857" lon="-34.842136">
<ele>62.939999</ele>
<time>2018-10-24T20:06:20Z</time>
<speed>0.49</speed>
</trkpt>
<trkpt lat="-7.155858" lon="-34.842136">
<ele>62.559998</ele>
<time>2018-10-24T20:06:23Z</time>
<speed>0.00</speed>
</trkpt>
<trkpt lat="-7.155866" lon="-34.842152">
<ele>61.959999</ele>
<time>2018-10-24T20:06:27Z</time>
<speed>0.41</speed>
</trkpt>
<trkpt lat="-7.155878" lon="-34.842152">
<ele>61.189999</ele>
<time>2018-10-24T20:06:30Z</time>
<speed>0.41</speed>
</trkpt>
<trkpt lat="-7.155885" lon="-34.842155">
<ele>60.809998</ele>
<time>2018-10-24T20:06:32Z</time>
<speed>0.00</speed>
</trkpt>
<trkpt lat="-7.155885" lon="-34.842155">
<ele>60.809998</ele>
<time>2018-10-24T20:06:36Z</time>
<speed>0.00</speed>
</trkpt>
<trkpt lat="-7.155885" lon="-34.842155">
<ele>60.809998</ele>
<time>2018-10-24T20:06:39Z</time>
<speed>0.00</speed>
</trkpt>
<trkpt lat="-7.155885" lon="-34.842155">
<ele>60.809998</ele>
<time>2018-10-24T20:06:41Z</time>
<speed>0.00</speed>
</trkpt>
<trkpt lat="-7.155885" lon="-34.842155">
<ele>60.809998</ele>
<time>2018-10-24T20:06:45Z</time>
<speed>0.00</speed>
</trkpt>
<trkpt lat="-7.155885" lon="-34.842155">
<ele>60.809998</ele>
<time>2018-10-24T20:06:48Z</time>
<speed>0.00</speed>
</trkpt>
<trkpt lat="-7.155885" lon="-34.842155">
<ele>60.809998</ele>
<time>2018-10-24T20:06:50Z</time>
<speed>0.00</speed>
</trkpt>
<trkpt lat="-7.155885" lon="-34.842155">
<ele>60.809998</ele>
<time>2018-10-24T20:06:53Z</time>
<speed>0.00</speed>
</trkpt>
<trkpt lat="-7.155885" lon="-34.842155">
<ele>60.809998</ele>
<time>2018-10-24T20:06:56Z</time>
<speed>0.00</speed>
</trkpt>
<trkpt lat="-7.155885" lon="-34.842155">
<ele>60.809998</ele>
<time>2018-10-24T20:06:59Z</time>
<speed>0.00</speed>
</trkpt>
<trkpt lat="-7.155885" lon="-34.842155">
<ele>60.809998</ele>
<time>2018-10-24T20:07:03Z</time>
<speed>0.00</speed>
</trkpt>
<trkpt lat="-7.155885" lon="-34.842155">
<ele>60.809998</ele>
<time>2018-10-24T20:07:05Z</time>
<speed>0.00</speed>
</trkpt>
<trkpt lat="-7.155907" lon="-34.842121">
<ele>54.949997</ele>
<time>2018-10-24T20:07:08Z</time>
<speed>0.45</speed>
</trkpt>
<trkpt lat="-7.155909" lon="-34.842110">
<ele>54.789997</ele>
<time>2018-10-24T20:07:11Z</time>
<speed>0.00</speed>
</trkpt>
<trkpt lat="-7.155909" lon="-34.842110">
<ele>54.789997</ele>
<time>2018-10-24T20:07:14Z</time>
<speed>0.00</speed>
</trkpt>
<trkpt lat="-7.155909" lon="-34.842110">
<ele>54.789997</ele>
<time>2018-10-24T20:07:18Z</time>
<speed>0.00</speed>
</trkpt>
<trkpt lat="-7.155909" lon="-34.842110">
<ele>54.789997</ele>
<time>2018-10-24T20:07:20Z</time>
<speed>0.00</speed>
</trkpt>
<trkpt lat="-7.155917" lon="-34.842091">
<ele>55.379997</ele>
<time>2018-10-24T20:07:23Z</time>
<speed>0.19</speed>
</trkpt>
<trkpt lat="-7.155917" lon="-34.842087">
<ele>55.219997</ele>
<time>2018-10-24T20:07:27Z</time>
<speed>0.00</speed>
</trkpt>
<trkpt lat="-7.155917" lon="-34.842087">
<ele>55.219997</ele>
<time>2018-10-24T20:07:30Z</time>
<speed>0.00</speed>
</trkpt>
<trkpt lat="-7.155917" lon="-34.842087">
<ele>55.219997</ele>
<time>2018-10-24T20:07:32Z</time>
<speed>0.00</speed>
</trkpt>
<trkpt lat="-7.155917" lon="-34.842087">
<ele>55.219997</ele>
<time>2018-10-24T20:07:35Z</time>
<speed>0.00</speed>
</trkpt>
<trkpt lat="-7.155917" lon="-34.842087">
<ele>55.219997</ele>
<time>2018-10-24T20:07:39Z</time>
<speed>0.00</speed>
</trkpt>
<trkpt lat="-7.155917" lon="-34.842087">
<ele>55.219997</ele>
<time>2018-10-24T20:07:41Z</time>
<speed>0.00</speed>
</trkpt>
<trkpt lat="-7.155917" lon="-34.842087">
<ele>55.219997</ele>
<time>2018-10-24T20:07:44Z</time>
<speed>0.00</speed>
</trkpt>
<trkpt lat="-7.155917" lon="-34.842087">
<ele>55.219997</ele>
<time>2018-10-24T20:07:47Z</time>
<speed>0.00</speed>
</trkpt>
<trkpt lat="-7.155982" lon="-34.842068">
<ele>51.160000</ele>
<time>2018-10-24T20:07:50Z</time>
<speed>0.62</speed>
</trkpt>
<trkpt lat="-7.155983" lon="-34.842075">
<ele>49.930000</ele>
<time>2018-10-24T20:07:54Z</time>
<speed>0.00</speed>
</trkpt>
<trkpt lat="-7.155983" lon="-34.842075">
<ele>49.930000</ele>
<time>2018-10-24T20:07:57Z</time>
<speed>0.00</speed>
</trkpt>
<trkpt lat="-7.155983" lon="-34.842075">
<ele>49.930000</ele>
<time>2018-10-24T20:08:00Z</time>
<speed>0.00</speed>
</trkpt>
<trkpt lat="-7.155983" lon="-34.842075">
<ele>49.930000</ele>
<time>2018-10-24T20:08:02Z</time>
<speed>0.00</speed>
</trkpt>
<trkpt lat="-7.155983" lon="-34.842075">
<ele>49.930000</ele>
<time>2018-10-24T20:08:05Z</time>
<speed>0.00</speed>
</trkpt>
<trkpt lat="-7.155983" lon="-34.842075">
<ele>49.930000</ele>
<time>2018-10-24T20:08:09Z</time>
<speed>0.00</speed>
</trkpt>
<trkpt lat="-7.155983" lon="-34.842075">
<ele>49.930000</ele>
<time>2018-10-24T20:08:12Z</time>
<speed>0.00</speed>
</trkpt>
<trkpt lat="-7.155970" lon="-34.842049">
<ele>48.529999</ele>
<time>2018-10-24T20:08:14Z</time>
<speed>0.47</speed>
</trkpt>
<trkpt lat="-7.155977" lon="-34.842033">
<ele>48.349998</ele>
<time>2018-10-24T20:08:18Z</time>
<speed>0.56</speed>
</trkpt>
<trkpt lat="-7.155976" lon="-34.842033">
<ele>47.250000</ele>
<time>2018-10-24T20:08:21Z</time>
<speed>0.00</speed>
</trkpt>
<trkpt lat="-7.155950" lon="-34.842014">
<ele>48.700001</ele>
<time>2018-10-24T20:08:23Z</time>
<speed>0.15</speed>
</trkpt>
<trkpt lat="-7.155941" lon="-34.842010">
<ele>49.610001</ele>
<time>2018-10-24T20:08:26Z</time>
<speed>0.00</speed>
</trkpt>
<trkpt lat="-7.155941" lon="-34.842010">
<ele>49.610001</ele>
<time>2018-10-24T20:08:29Z</time>
<speed>0.00</speed>
</trkpt>
<trkpt lat="-7.155927" lon="-34.842018">
<ele>50.619999</ele>
<time>2018-10-24T20:08:32Z</time>
<speed>0.47</speed>
</trkpt>
<trkpt lat="-7.155922" lon="-34.842026">
<ele>50.599998</ele>
<time>2018-10-24T20:08:35Z</time>
<speed>0.00</speed>
</trkpt>
<trkpt lat="-7.155915" lon="-34.842030">
<ele>50.439999</ele>
<time>2018-10-24T20:08:38Z</time>
<speed>0.39</speed>
</trkpt>
<trkpt lat="-7.155910" lon="-34.842037">
<ele>50.539997</ele>
<time>2018-10-24T20:08:41Z</time>
<speed>0.00</speed>
</trkpt>
<trkpt lat="-7.155910" lon="-34.842037">
<ele>50.539997</ele>
<time>2018-10-24T20:08:45Z</time>
<speed>0.00</speed>
</trkpt>
<trkpt lat="-7.155910" lon="-34.842037">
<ele>50.539997</ele>
<time>2018-10-24T20:08:47Z</time>
<speed>0.00</speed>
</trkpt>
<trkpt lat="-7.155910" lon="-34.842037">
<ele>50.539997</ele>
<time>2018-10-24T20:08:51Z</time>
<speed>0.00</speed>
</trkpt>
<trkpt lat="-7.155902" lon="-34.842094">
<ele>50.169998</ele>
<time>2018-10-24T20:08:54Z</time>
<speed>0.16</speed>
</trkpt>
<trkpt lat="-7.155907" lon="-34.842102">
<ele>49.860001</ele>
<time>2018-10-24T20:08:57Z</time>
<speed>0.00</speed>
</trkpt>
<trkpt lat="-7.155917" lon="-34.842106">
<ele>49.730000</ele>
<time>2018-10-24T20:09:00Z</time>
<speed>0.09</speed>
</trkpt>
<trkpt lat="-7.155922" lon="-34.842098">
<ele>50.410000</ele>
<time>2018-10-24T20:09:02Z</time>
<speed>0.38</speed>
</trkpt>
<trkpt lat="-7.155932" lon="-34.842106">
<ele>50.360001</ele>
<time>2018-10-24T20:09:06Z</time>
<speed>0.00</speed>
</trkpt>
<trkpt lat="-7.155932" lon="-34.842106">
<ele>50.360001</ele>
<time>2018-10-24T20:09:08Z</time>
<speed>0.00</speed>
</trkpt>
<trkpt lat="-7.155935" lon="-34.842125">
<ele>51.820000</ele>
<time>2018-10-24T20:09:11Z</time>
<speed>0.29</speed>
</trkpt>
<trkpt lat="-7.155939" lon="-34.842117">
<ele>51.869999</ele>
<time>2018-10-24T20:09:15Z</time>
<speed>0.00</speed>
</trkpt>
<trkpt lat="-7.155939" lon="-34.842117">
<ele>51.869999</ele>
<time>2018-10-24T20:09:18Z</time>
<speed>0.00</speed>
</trkpt>
<trkpt lat="-7.155939" lon="-34.842117">
<ele>51.869999</ele>
<time>2018-10-24T20:09:21Z</time>
<speed>0.00</speed>
</trkpt>
<trkpt lat="-7.155939" lon="-34.842117">
<ele>51.869999</ele>
<time>2018-10-24T20:09:23Z</time>
<speed>0.00</speed>
</trkpt>
<trkpt lat="-7.155939" lon="-34.842117">
<ele>51.869999</ele>
<time>2018-10-24T20:09:26Z</time>
<speed>0.00</speed>
</trkpt>
<trkpt lat="-7.155939" lon="-34.842117">
<ele>51.869999</ele>
<time>2018-10-24T20:09:29Z</time>
<speed>0.00</speed>
</trkpt>
<trkpt lat="-7.155939" lon="-34.842117">
<ele>51.869999</ele>
<time>2018-10-24T20:09:32Z</time>
<speed>0.00</speed>
</trkpt>
<trkpt lat="-7.155939" lon="-34.842117">
<ele>51.869999</ele>
<time>2018-10-24T20:09:36Z</time>
<speed>0.00</speed>
</trkpt>
<trkpt lat="-7.155939" lon="-34.842117">
<ele>51.869999</ele>
<time>2018-10-24T20:09:39Z</time>
<speed>0.00</speed>
</trkpt>
<trkpt lat="-7.155939" lon="-34.842117">
<ele>51.869999</ele>
<time>2018-10-24T20:09:42Z</time>
<speed>0.00</speed>
</trkpt>
<trkpt lat="-7.155939" lon="-34.842117">
<ele>51.869999</ele>
<time>2018-10-24T20:09:44Z</time>
<speed>0.00</speed>
</trkpt>
<trkpt lat="-7.155940" lon="-34.842163">
<ele>52.949997</ele>
<time>2018-10-24T20:09:47Z</time>
<speed>0.42</speed>
</trkpt>
<trkpt lat="-7.155935" lon="-34.842152">
<ele>53.020000</ele>
<time>2018-10-24T20:09:51Z</time>
<speed>0.40</speed>
</trkpt>
<trkpt lat="-7.155925" lon="-34.842129">
<ele>53.199997</ele>
<time>2018-10-24T20:09:54Z</time>
<speed>0.40</speed>
</trkpt>
<trkpt lat="-7.155915" lon="-34.842117">
<ele>53.779999</ele>
<time>2018-10-24T20:09:57Z</time>
<speed>0.00</speed>
</trkpt>
<trkpt lat="-7.155900" lon="-34.842091">
<ele>53.639999</ele>
<time>2018-10-24T20:09:59Z</time>
<speed>0.61</speed>
</trkpt>
<trkpt lat="-7.155892" lon="-34.842087">
<ele>53.919998</ele>
<time>2018-10-24T20:10:02Z</time>
<speed>0.46</speed>
</trkpt>
<trkpt lat="-7.155897" lon="-34.842079">
<ele>53.250000</ele>
<time>2018-10-24T20:10:06Z</time>
<speed>0.55</speed>
</trkpt>
<trkpt lat="-7.155910" lon="-34.842079">
<ele>53.169998</ele>
<time>2018-10-24T20:10:08Z</time>
<speed>0.26</speed>
</trkpt>
<trkpt lat="-7.155917" lon="-34.842079">
<ele>53.610001</ele>
<time>2018-10-24T20:10:11Z</time>
<speed>0.00</speed>
</trkpt>
<trkpt lat="-7.155913" lon="-34.842110">
<ele>54.360001</ele>
<time>2018-10-24T20:10:17Z</time>
<speed>0.49</speed>
</trkpt>
<trkpt lat="-7.155907" lon="-34.842144">
<ele>55.049999</ele>
<time>2018-10-24T20:10:20Z</time>
<speed>0.36</speed>
</trkpt>
<trkpt lat="-7.155910" lon="-34.842159">
<ele>54.860001</ele>
<time>2018-10-24T20:10:23Z</time>
<speed>0.00</speed>
</trkpt>
<trkpt lat="-7.155910" lon="-34.842159">
<ele>54.860001</ele>
<time>2018-10-24T20:10:25Z</time>
<speed>0.00</speed>
</trkpt>
<trkpt lat="-7.155910" lon="-34.842159">
<ele>54.860001</ele>
<time>2018-10-24T20:10:28Z</time>
<speed>0.00</speed>
</trkpt>
<trkpt lat="-7.155927" lon="-34.842213">
<ele>56.799999</ele>
<time>2018-10-24T20:10:32Z</time>
<speed>0.50</speed>
</trkpt>
<trkpt lat="-7.155931" lon="-34.842239">
<ele>58.709999</ele>
<time>2018-10-24T20:10:34Z</time>
<speed>0.60</speed>
</trkpt>
<trkpt lat="-7.155936" lon="-34.842239">
<ele>58.609997</ele>
<time>2018-10-24T20:10:38Z</time>
<speed>0.36</speed>
</trkpt>
<trkpt lat="-7.155931" lon="-34.842236">
<ele>58.000000</ele>
<time>2018-10-24T20:10:41Z</time>
<speed>0.00</speed>
</trkpt>
<trkpt lat="-7.155931" lon="-34.842236">
<ele>58.000000</ele>
<time>2018-10-24T20:10:44Z</time>
<speed>0.00</speed>
</trkpt>
<trkpt lat="-7.155931" lon="-34.842236">
<ele>58.000000</ele>
<time>2018-10-24T20:10:47Z</time>
<speed>0.00</speed>
</trkpt>
<trkpt lat="-7.155931" lon="-34.842236">
<ele>58.000000</ele>
<time>2018-10-24T20:10:49Z</time>
<speed>0.00</speed>
</trkpt>
<trkpt lat="-7.155931" lon="-34.842236">
<ele>58.000000</ele>
<time>2018-10-24T20:10:52Z</time>
<speed>0.00</speed>
</trkpt>
<trkpt lat="-7.155931" lon="-34.842236">
<ele>58.000000</ele>
<time>2018-10-24T20:10:56Z</time>
<speed>0.00</speed>
</trkpt>
<trkpt lat="-7.155931" lon="-34.842236">
<ele>58.000000</ele>
<time>2018-10-24T20:10:59Z</time>
<speed>0.00</speed>
</trkpt>
<trkpt lat="-7.155931" lon="-34.842236">
<ele>58.000000</ele>
<time>2018-10-24T20:11:01Z</time>
<speed>0.00</speed>
</trkpt>
<trkpt lat="-7.155931" lon="-34.842236">
<ele>58.000000</ele>
<time>2018-10-24T20:11:04Z</time>
<speed>0.00</speed>
</trkpt>
<trkpt lat="-7.155931" lon="-34.842236">
<ele>58.000000</ele>
<time>2018-10-24T20:11:07Z</time>
<speed>0.00</speed>
</trkpt>
<trkpt lat="-7.155901" lon="-34.842167">
<ele>63.789997</ele>
<time>2018-10-24T20:11:10Z</time>
<speed>0.31</speed>
</trkpt>
<trkpt lat="-7.155889" lon="-34.842171">
<ele>65.279999</ele>
<time>2018-10-24T20:11:13Z</time>
<speed>0.36</speed>
</trkpt>
<trkpt lat="-7.155892" lon="-34.842190">
<ele>67.269997</ele>
<time>2018-10-24T20:11:16Z</time>
<speed>0.61</speed>
</trkpt>
<trkpt lat="-7.155891" lon="-34.842209">
<ele>68.419998</ele>
<time>2018-10-24T20:11:19Z</time>
<speed>0.69</speed>
</trkpt>
<trkpt lat="-7.155896" lon="-34.842220">
<ele>67.849998</ele>
<time>2018-10-24T20:11:22Z</time>
<speed>0.56</speed>
</trkpt>
<trkpt lat="-7.155897" lon="-34.842209">
<ele>65.180000</ele>
<time>2018-10-24T20:11:26Z</time>
<speed>0.09</speed>
</trkpt>
<trkpt lat="-7.155904" lon="-34.842213">
<ele>63.660000</ele>
<time>2018-10-24T20:11:28Z</time>
<speed>0.00</speed>
</trkpt>
<trkpt lat="-7.155904" lon="-34.842213">
<ele>63.660000</ele>
<time>2018-10-24T20:11:31Z</time>
<speed>0.00</speed>
</trkpt>
<trkpt lat="-7.155908" lon="-34.842186">
<ele>58.009998</ele>
<time>2018-10-24T20:11:35Z</time>
<speed>0.15</speed>
</trkpt>
<trkpt lat="-7.155913" lon="-34.842194">
<ele>59.570000</ele>
<time>2018-10-24T20:11:38Z</time>
<speed>0.00</speed>
</trkpt>
<trkpt lat="-7.155913" lon="-34.842194">
<ele>59.570000</ele>
<time>2018-10-24T20:11:40Z</time>
<speed>0.00</speed>
</trkpt>
<trkpt lat="-7.155922" lon="-34.842209">
<ele>62.239998</ele>
<time>2018-10-24T20:11:44Z</time>
<speed>0.48</speed>
</trkpt>
<trkpt lat="-7.155920" lon="-34.842220">
<ele>63.509998</ele>
<time>2018-10-24T20:11:47Z</time>
<speed>0.24</speed>
</trkpt>
<trkpt lat="-7.155926" lon="-34.842201">
<ele>59.699997</ele>
<time>2018-10-24T20:11:50Z</time>
<speed>0.00</speed>
</trkpt>
<trkpt lat="-7.155931" lon="-34.842171">
<ele>56.779999</ele>
<time>2018-10-24T20:11:52Z</time>
<speed>0.48</speed>
</trkpt>
<trkpt lat="-7.155927" lon="-34.842175">
<ele>57.809998</ele>
<time>2018-10-24T20:11:55Z</time>
<speed>0.00</speed>
</trkpt>
<trkpt lat="-7.155927" lon="-34.842175">
<ele>57.809998</ele>
<time>2018-10-24T20:11:58Z</time>
<speed>0.00</speed>
</trkpt>
<trkpt lat="-7.155927" lon="-34.842175">
<ele>57.809998</ele>
<time>2018-10-24T20:12:01Z</time>
<speed>0.00</speed>
</trkpt>
<trkpt lat="-7.155925" lon="-34.842178">
<ele>55.639999</ele>
<time>2018-10-24T20:12:04Z</time>
<speed>0.41</speed>
</trkpt>
<trkpt lat="-7.155930" lon="-34.842182">
<ele>55.639999</ele>
<time>2018-10-24T20:12:07Z</time>
<speed>0.00</speed>
</trkpt>
<trkpt lat="-7.155930" lon="-34.842182">
<ele>55.639999</ele>
<time>2018-10-24T20:12:11Z</time>
<speed>0.00</speed>
</trkpt>
<trkpt lat="-7.155930" lon="-34.842182">
<ele>55.639999</ele>
<time>2018-10-24T20:12:15Z</time>
<speed>0.00</speed>
</trkpt>
<trkpt lat="-7.155930" lon="-34.842182">
<ele>55.639999</ele>
<time>2018-10-24T20:12:18Z</time>
<speed>0.00</speed>
</trkpt>
<trkpt lat="-7.155930" lon="-34.842182">
<ele>55.639999</ele>
<time>2018-10-24T20:12:20Z</time>
<speed>0.00</speed>
</trkpt>
<trkpt lat="-7.155930" lon="-34.842182">
<ele>55.639999</ele>
<time>2018-10-24T20:12:23Z</time>
<speed>0.00</speed>
</trkpt>
<trkpt lat="-7.155930" lon="-34.842182">
<ele>55.639999</ele>
<time>2018-10-24T20:12:26Z</time>
<speed>0.00</speed>
</trkpt>
<trkpt lat="-7.155930" lon="-34.842182">
<ele>55.639999</ele>
<time>2018-10-24T20:12:29Z</time>
<speed>0.00</speed>
</trkpt>
<trkpt lat="-7.155905" lon="-34.842148">
<ele>57.270000</ele>
<time>2018-10-24T20:12:32Z</time>
<speed>0.18</speed>
</trkpt>
<trkpt lat="-7.155906" lon="-34.842163">
<ele>57.520000</ele>
<time>2018-10-24T20:12:35Z</time>
<speed>0.00</speed>
</trkpt>
<trkpt lat="-7.155897" lon="-34.842144">
<ele>56.739998</ele>
<time>2018-10-24T20:12:38Z</time>
<speed>0.52</speed>
</trkpt>
<trkpt lat="-7.155892" lon="-34.842125">
<ele>56.369999</ele>
<time>2018-10-24T20:12:41Z</time>
<speed>0.47</speed>
</trkpt>
<trkpt lat="-7.155884" lon="-34.842117">
<ele>57.000000</ele>
<time>2018-10-24T20:12:44Z</time>
<speed>0.18</speed>
</trkpt>
<trkpt lat="-7.155895" lon="-34.842140">
<ele>55.059998</ele>
<time>2018-10-24T20:12:49Z</time>
<speed>0.83</speed>
</trkpt>
<trkpt lat="-7.155897" lon="-34.842152">
<ele>56.829998</ele>
<time>2018-10-24T20:12:52Z</time>
<speed>0.00</speed>
</trkpt>
<trkpt lat="-7.155893" lon="-34.842152">
<ele>57.259998</ele>
<time>2018-10-24T20:12:56Z</time>
<speed>0.00</speed>
</trkpt>
<trkpt lat="-7.155893" lon="-34.842152">
<ele>57.259998</ele>
<time>2018-10-24T20:12:59Z</time>
<speed>0.00</speed>
</trkpt>
<trkpt lat="-7.155893" lon="-34.842152">
<ele>57.259998</ele>
<time>2018-10-24T20:13:01Z</time>
<speed>0.00</speed>
</trkpt>
<trkpt lat="-7.155893" lon="-34.842152">
<ele>57.259998</ele>
<time>2018-10-24T20:13:04Z</time>
<speed>0.00</speed>
</trkpt>
<trkpt lat="-7.155893" lon="-34.842152">
<ele>57.259998</ele>
<time>2018-10-24T20:13:08Z</time>
<speed>0.00</speed>
</trkpt>
<trkpt lat="-7.155893" lon="-34.842152">
<ele>57.259998</ele>
<time>2018-10-24T20:13:10Z</time>
<speed>0.00</speed>
</trkpt>
<trkpt lat="-7.155893" lon="-34.842152">
<ele>57.259998</ele>
<time>2018-10-24T20:13:13Z</time>
<speed>0.00</speed>
</trkpt>
<trkpt lat="-7.155893" lon="-34.842152">
<ele>57.259998</ele>
<time>2018-10-24T20:13:17Z</time>
<speed>0.00</speed>
</trkpt>
<trkpt lat="-7.155904" lon="-34.842110">
<ele>51.410000</ele>
<time>2018-10-24T20:13:19Z</time>
<speed>0.45</speed>
</trkpt>
<trkpt lat="-7.155902" lon="-34.842113">
<ele>51.119999</ele>
<time>2018-10-24T20:13:23Z</time>
<speed>0.45</speed>
</trkpt>
<trkpt lat="-7.155895" lon="-34.842113">
<ele>51.860001</ele>
<time>2018-10-24T20:13:26Z</time>
<speed>0.24</speed>
</trkpt>
<trkpt lat="-7.155888" lon="-34.842129">
<ele>54.369999</ele>
<time>2018-10-24T20:13:28Z</time>
<speed>0.00</speed>
</trkpt>
<trkpt lat="-7.155888" lon="-34.842129">
<ele>54.369999</ele>
<time>2018-10-24T20:13:32Z</time>
<speed>0.00</speed>
</trkpt>
<trkpt lat="-7.155888" lon="-34.842129">
<ele>54.369999</ele>
<time>2018-10-24T20:13:35Z</time>
<speed>0.00</speed>
</trkpt>
<trkpt lat="-7.155905" lon="-34.842121">
<ele>49.860001</ele>
<time>2018-10-24T20:13:37Z</time>
<speed>0.44</speed>
</trkpt>
<trkpt lat="-7.155902" lon="-34.842129">
<ele>49.389999</ele>
<time>2018-10-24T20:13:41Z</time>
<speed>0.46</speed>
</trkpt>
<trkpt lat="-7.155921" lon="-34.842129">
<ele>48.129997</ele>
<time>2018-10-24T20:13:43Z</time>
<speed>0.00</speed>
</trkpt>
<trkpt lat="-7.155921" lon="-34.842129">
<ele>48.129997</ele>
<time>2018-10-24T20:13:46Z</time>
<speed>0.00</speed>
</trkpt>
<trkpt lat="-7.155921" lon="-34.842129">
<ele>48.129997</ele>
<time>2018-10-24T20:13:49Z</time>
<speed>0.00</speed>
</trkpt>
<trkpt lat="-7.155921" lon="-34.842129">
<ele>48.129997</ele>
<time>2018-10-24T20:13:52Z</time>
<speed>0.00</speed>
</trkpt>
<trkpt lat="-7.155921" lon="-34.842129">
<ele>48.129997</ele>
<time>2018-10-24T20:13:56Z</time>
<speed>0.00</speed>
</trkpt>
<trkpt lat="-7.155933" lon="-34.842113">
<ele>47.360001</ele>
<time>2018-10-24T20:13:58Z</time>
<speed>0.13</speed>
</trkpt>
<trkpt lat="-7.155937" lon="-34.842117">
<ele>47.309998</ele>
<time>2018-10-24T20:14:01Z</time>
<speed>0.00</speed>
</trkpt>
<trkpt lat="-7.155937" lon="-34.842117">
<ele>47.309998</ele>
<time>2018-10-24T20:14:05Z</time>
<speed>0.00</speed>
</trkpt>
<trkpt lat="-7.155937" lon="-34.842117">
<ele>47.309998</ele>
<time>2018-10-24T20:14:07Z</time>
<speed>0.00</speed>
</trkpt>
<trkpt lat="-7.155937" lon="-34.842117">
<ele>47.309998</ele>
<time>2018-10-24T20:14:11Z</time>
<speed>0.00</speed>
</trkpt>
<trkpt lat="-7.155937" lon="-34.842117">
<ele>47.309998</ele>
<time>2018-10-24T20:14:13Z</time>
<speed>0.00</speed>
</trkpt>
<trkpt lat="-7.155937" lon="-34.842117">
<ele>47.309998</ele>
<time>2018-10-24T20:14:16Z</time>
<speed>0.00</speed>
</trkpt>
<trkpt lat="-7.155937" lon="-34.842117">
<ele>47.309998</ele>
<time>2018-10-24T20:14:20Z</time>
<speed>0.00</speed>
</trkpt>
<trkpt lat="-7.155937" lon="-34.842117">
<ele>47.309998</ele>
<time>2018-10-24T20:14:22Z</time>
<speed>0.00</speed>
</trkpt>
<trkpt lat="-7.155937" lon="-34.842117">
<ele>47.309998</ele>
<time>2018-10-24T20:14:26Z</time>
<speed>0.00</speed>
</trkpt>
<trkpt lat="-7.155937" lon="-34.842117">
<ele>47.309998</ele>
<time>2018-10-24T20:14:28Z</time>
<speed>0.00</speed>
</trkpt>
<trkpt lat="-7.155937" lon="-34.842117">
<ele>47.309998</ele>
<time>2018-10-24T20:14:31Z</time>
<speed>0.00</speed>
</trkpt>
<trkpt lat="-7.155937" lon="-34.842117">
<ele>47.309998</ele>
<time>2018-10-24T20:14:34Z</time>
<speed>0.00</speed>
</trkpt>
<trkpt lat="-7.155937" lon="-34.842117">
<ele>47.309998</ele>
<time>2018-10-24T20:14:37Z</time>
<speed>0.00</speed>
</trkpt>
<trkpt lat="-7.155937" lon="-34.842117">
<ele>47.309998</ele>
<time>2018-10-24T20:14:40Z</time>
<speed>0.00</speed>
</trkpt>
<trkpt lat="-7.155937" lon="-34.842117">
<ele>47.309998</ele>
<time>2018-10-24T20:14:44Z</time>
<speed>0.00</speed>
</trkpt>
<trkpt lat="-7.155910" lon="-34.842216">
<ele>48.879997</ele>
<time>2018-10-24T20:14:46Z</time>
<speed>0.08</speed>
</trkpt>
<trkpt lat="-7.155908" lon="-34.842213">
<ele>48.719997</ele>
<time>2018-10-24T20:14:49Z</time>
<speed>0.00</speed>
</trkpt>
<trkpt lat="-7.155905" lon="-34.842197">
<ele>48.549999</ele>
<time>2018-10-24T20:14:52Z</time>
<speed>0.10</speed>
</trkpt>
<trkpt lat="-7.155913" lon="-34.842209">
<ele>48.480000</ele>
<time>2018-10-24T20:14:56Z</time>
<speed>0.00</speed>
</trkpt>
<trkpt lat="-7.155913" lon="-34.842209">
<ele>48.480000</ele>
<time>2018-10-24T20:14:58Z</time>
<speed>0.00</speed>
</trkpt>
<trkpt lat="-7.155913" lon="-34.842209">
<ele>48.480000</ele>
<time>2018-10-24T20:15:01Z</time>
<speed>0.00</speed>
</trkpt>
<trkpt lat="-7.155913" lon="-34.842209">
<ele>48.480000</ele>
<time>2018-10-24T20:15:04Z</time>
<speed>0.00</speed>
</trkpt>
<trkpt lat="-7.155929" lon="-34.842167">
<ele>46.799999</ele>
<time>2018-10-24T20:15:07Z</time>
<speed>0.44</speed>
</trkpt>
<trkpt lat="-7.155922" lon="-34.842152">
<ele>46.829998</ele>
<time>2018-10-24T20:15:10Z</time>
<speed>0.00</speed>
</trkpt>
<trkpt lat="-7.155922" lon="-34.842152">
<ele>46.829998</ele>
<time>2018-10-24T20:15:13Z</time>
<speed>0.00</speed>
</trkpt>
<trkpt lat="-7.155922" lon="-34.842152">
<ele>46.829998</ele>
<time>2018-10-24T20:15:16Z</time>
<speed>0.00</speed>
</trkpt>
<trkpt lat="-7.155925" lon="-34.842140">
<ele>46.469997</ele>
<time>2018-10-24T20:15:19Z</time>
<speed>0.08</speed>
</trkpt>
<trkpt lat="-7.155930" lon="-34.842133">
<ele>45.789997</ele>
<time>2018-10-24T20:15:22Z</time>
<speed>0.00</speed>
</trkpt>
<trkpt lat="-7.155930" lon="-34.842133">
<ele>45.789997</ele>
<time>2018-10-24T20:15:26Z</time>
<speed>0.00</speed>
</trkpt>
<trkpt lat="-7.155930" lon="-34.842133">
<ele>45.789997</ele>
<time>2018-10-24T20:15:28Z</time>
<speed>0.00</speed>
</trkpt>
<trkpt lat="-7.155930" lon="-34.842133">
<ele>45.789997</ele>
<time>2018-10-24T20:15:31Z</time>
<speed>0.00</speed>
</trkpt>
<trkpt lat="-7.155930" lon="-34.842133">
<ele>45.789997</ele>
<time>2018-10-24T20:15:35Z</time>
<speed>0.00</speed>
</trkpt>
<trkpt lat="-7.155930" lon="-34.842133">
<ele>45.789997</ele>
<time>2018-10-24T20:15:38Z</time>
<speed>0.00</speed>
</trkpt>
<trkpt lat="-7.155930" lon="-34.842133">
<ele>45.789997</ele>
<time>2018-10-24T20:15:40Z</time>
<speed>0.00</speed>
</trkpt>
<trkpt lat="-7.155930" lon="-34.842133">
<ele>45.789997</ele>
<time>2018-10-24T20:15:43Z</time>
<speed>0.00</speed>
</trkpt>
<trkpt lat="-7.155930" lon="-34.842133">
<ele>45.789997</ele>
<time>2018-10-24T20:15:46Z</time>
<speed>0.00</speed>
</trkpt>
<trkpt lat="-7.155930" lon="-34.842133">
<ele>45.789997</ele>
<time>2018-10-24T20:15:50Z</time>
<speed>0.00</speed>
</trkpt>
<trkpt lat="-7.155930" lon="-34.842133">
<ele>45.789997</ele>
<time>2018-10-24T20:15:53Z</time>
<speed>0.00</speed>
</trkpt>
<trkpt lat="-7.155921" lon="-34.842209">
<ele>46.200001</ele>
<time>2018-10-24T20:15:55Z</time>
<speed>0.43</speed>
</trkpt>
<trkpt lat="-7.155921" lon="-34.842216">
<ele>46.509998</ele>
<time>2018-10-24T20:15:59Z</time>
<speed>0.00</speed>
</trkpt>
<trkpt lat="-7.155921" lon="-34.842216">
<ele>46.509998</ele>
<time>2018-10-24T20:16:01Z</time>
<speed>0.00</speed>
</trkpt>
<trkpt lat="-7.155921" lon="-34.842216">
<ele>46.509998</ele>
<time>2018-10-24T20:16:04Z</time>
<speed>0.00</speed>
</trkpt>
<trkpt lat="-7.155921" lon="-34.842216">
<ele>46.509998</ele>
<time>2018-10-24T20:16:08Z</time>
<speed>0.00</speed>
</trkpt>
<trkpt lat="-7.155909" lon="-34.842194">
<ele>45.299999</ele>
<time>2018-10-24T20:16:10Z</time>
<speed>0.46</speed>
</trkpt>
<trkpt lat="-7.155911" lon="-34.842197">
<ele>44.789997</ele>
<time>2018-10-24T20:16:14Z</time>
<speed>0.00</speed>
</trkpt>
<trkpt lat="-7.155912" lon="-34.842194">
<ele>44.219997</ele>
<time>2018-10-24T20:16:17Z</time>
<speed>0.19</speed>
</trkpt>
<trkpt lat="-7.155910" lon="-34.842190">
<ele>44.090000</ele>
<time>2018-10-24T20:16:20Z</time>
<speed>0.00</speed>
</trkpt>
<trkpt lat="-7.155910" lon="-34.842190">
<ele>44.090000</ele>
<time>2018-10-24T20:16:22Z</time>
<speed>0.00</speed>
</trkpt>
<trkpt lat="-7.155910" lon="-34.842190">
<ele>44.090000</ele>
<time>2018-10-24T20:16:25Z</time>
<speed>0.00</speed>
</trkpt>
<trkpt lat="-7.155910" lon="-34.842190">
<ele>44.090000</ele>
<time>2018-10-24T20:16:29Z</time>
<speed>0.00</speed>
</trkpt>
<trkpt lat="-7.155910" lon="-34.842190">
<ele>44.090000</ele>
<time>2018-10-24T20:16:32Z</time>
<speed>0.00</speed>
</trkpt>
<trkpt lat="-7.155910" lon="-34.842190">
<ele>44.090000</ele>
<time>2018-10-24T20:16:34Z</time>
<speed>0.00</speed>
</trkpt>
<trkpt lat="-7.155962" lon="-34.842228">
<ele>42.619999</ele>
<time>2018-10-24T20:16:37Z</time>
<speed>0.21</speed>
</trkpt>
<trkpt lat="-7.155961" lon="-34.842213">
<ele>42.439999</ele>
<time>2018-10-24T20:16:40Z</time>
<speed>0.00</speed>
</trkpt>
<trkpt lat="-7.155962" lon="-34.842197">
<ele>40.840000</ele>
<time>2018-10-24T20:16:44Z</time>
<speed>0.13</speed>
</trkpt>
<trkpt lat="-7.155963" lon="-34.842201">
<ele>40.219997</ele>
<time>2018-10-24T20:16:47Z</time>
<speed>0.31</speed>
</trkpt>
<trkpt lat="-7.155955" lon="-34.842190">
<ele>41.599998</ele>
<time>2018-10-24T20:16:49Z</time>
<speed>0.00</speed>
</trkpt>
<trkpt lat="-7.155930" lon="-34.842167">
<ele>43.059998</ele>
<time>2018-10-24T20:16:52Z</time>
<speed>0.58</speed>
</trkpt>
<trkpt lat="-7.155939" lon="-34.842178">
<ele>41.239998</ele>
<time>2018-10-24T20:16:56Z</time>
<speed>0.00</speed>
</trkpt>
<trkpt lat="-7.155939" lon="-34.842178">
<ele>41.239998</ele>
<time>2018-10-24T20:16:58Z</time>
<speed>0.00</speed>
</trkpt>
<trkpt lat="-7.155939" lon="-34.842178">
<ele>41.239998</ele>
<time>2018-10-24T20:17:01Z</time>
<speed>0.00</speed>
</trkpt>
<trkpt lat="-7.155939" lon="-34.842178">
<ele>41.239998</ele>
<time>2018-10-24T20:17:05Z</time>
<speed>0.00</speed>
</trkpt>
<trkpt lat="-7.155939" lon="-34.842178">
<ele>41.239998</ele>
<time>2018-10-24T20:17:08Z</time>
<speed>0.00</speed>
</trkpt>
<trkpt lat="-7.155939" lon="-34.842178">
<ele>41.239998</ele>
<time>2018-10-24T20:17:10Z</time>
<speed>0.00</speed>
</trkpt>
<trkpt lat="-7.155924" lon="-34.842175">
<ele>41.660000</ele>
<time>2018-10-24T20:17:13Z</time>
<speed>0.13</speed>
</trkpt>
<trkpt lat="-7.155917" lon="-34.842175">
<ele>43.559998</ele>
<time>2018-10-24T20:17:16Z</time>
<speed>0.00</speed>
</trkpt>
<trkpt lat="-7.155917" lon="-34.842175">
<ele>43.559998</ele>
<time>2018-10-24T20:17:19Z</time>
<speed>0.00</speed>
</trkpt>
<trkpt lat="-7.155917" lon="-34.842175">
<ele>43.559998</ele>
<time>2018-10-24T20:17:22Z</time>
<speed>0.00</speed>
</trkpt>
<trkpt lat="-7.155890" lon="-34.842136">
<ele>50.360001</ele>
<time>2018-10-24T20:17:25Z</time>
<speed>0.03</speed>
</trkpt>
<trkpt lat="-7.155885" lon="-34.842133">
<ele>51.799999</ele>
<time>2018-10-24T20:17:28Z</time>
<speed>0.00</speed>
</trkpt>
<trkpt lat="-7.155877" lon="-34.842136">
<ele>55.119999</ele>
<time>2018-10-24T20:17:32Z</time>
<speed>0.44</speed>
</trkpt>
<trkpt lat="-7.155878" lon="-34.842136">
<ele>55.529999</ele>
<time>2018-10-24T20:17:35Z</time>
<speed>0.00</speed>
</trkpt>
<trkpt lat="-7.155878" lon="-34.842136">
<ele>55.529999</ele>
<time>2018-10-24T20:17:38Z</time>
<speed>0.00</speed>
</trkpt>
<trkpt lat="-7.155869" lon="-34.842125">
<ele>54.480000</ele>
<time>2018-10-24T20:17:40Z</time>
<speed>0.52</speed>
</trkpt>
<trkpt lat="-7.155863" lon="-34.842110">
<ele>54.289997</ele>
<time>2018-10-24T20:17:43Z</time>
<speed>0.02</speed>
</trkpt>
<trkpt lat="-7.155864" lon="-34.842106">
<ele>54.619999</ele>
<time>2018-10-24T20:17:46Z</time>
<speed>0.00</speed>
</trkpt>
<trkpt lat="-7.155864" lon="-34.842106">
<ele>54.619999</ele>
<time>2018-10-24T20:17:49Z</time>
<speed>0.00</speed>
</trkpt>
<trkpt lat="-7.155864" lon="-34.842106">
<ele>54.619999</ele>
<time>2018-10-24T20:17:52Z</time>
<speed>0.00</speed>
</trkpt>
<trkpt lat="-7.155864" lon="-34.842106">
<ele>54.619999</ele>
<time>2018-10-24T20:17:56Z</time>
<speed>0.00</speed>
</trkpt>
<trkpt lat="-7.155864" lon="-34.842106">
<ele>54.619999</ele>
<time>2018-10-24T20:17:59Z</time>
<speed>0.00</speed>
</trkpt>
<trkpt lat="-7.155864" lon="-34.842106">
<ele>54.619999</ele>
<time>2018-10-24T20:18:01Z</time>
<speed>0.00</speed>
</trkpt>
<trkpt lat="-7.155864" lon="-34.842106">
<ele>54.619999</ele>
<time>2018-10-24T20:18:04Z</time>
<speed>0.00</speed>
</trkpt>
<trkpt lat="-7.155864" lon="-34.842106">
<ele>54.619999</ele>
<time>2018-10-24T20:18:07Z</time>
<speed>0.00</speed>
</trkpt>
<trkpt lat="-7.155864" lon="-34.842106">
<ele>54.619999</ele>
<time>2018-10-24T20:18:11Z</time>
<speed>0.00</speed>
</trkpt>
<trkpt lat="-7.155864" lon="-34.842106">
<ele>54.619999</ele>
<time>2018-10-24T20:18:14Z</time>
<speed>0.00</speed>
</trkpt>
<trkpt lat="-7.155864" lon="-34.842106">
<ele>54.619999</ele>
<time>2018-10-24T20:18:16Z</time>
<speed>0.00</speed>
</trkpt>
<trkpt lat="-7.155864" lon="-34.842106">
<ele>54.619999</ele>
<time>2018-10-24T20:18:19Z</time>
<speed>0.00</speed>
</trkpt>
<trkpt lat="-7.155864" lon="-34.842106">
<ele>54.619999</ele>
<time>2018-10-24T20:18:22Z</time>
<speed>0.00</speed>
</trkpt>
<trkpt lat="-7.155895" lon="-34.842194">
<ele>57.619999</ele>
<time>2018-10-24T20:18:26Z</time>
<speed>0.27</speed>
</trkpt>
<trkpt lat="-7.155906" lon="-34.842194">
<ele>56.439999</ele>
<time>2018-10-24T20:18:29Z</time>
<speed>0.00</speed>
</trkpt>
<trkpt lat="-7.155906" lon="-34.842194">
<ele>56.439999</ele>
<time>2018-10-24T20:18:31Z</time>
<speed>0.00</speed>
</trkpt>
<trkpt lat="-7.155906" lon="-34.842194">
<ele>56.439999</ele>
<time>2018-10-24T20:18:34Z</time>
<speed>0.00</speed>
</trkpt>
<trkpt lat="-7.155906" lon="-34.842194">
<ele>56.439999</ele>
<time>2018-10-24T20:18:37Z</time>
<speed>0.00</speed>
</trkpt>
<trkpt lat="-7.155906" lon="-34.842194">
<ele>56.439999</ele>
<time>2018-10-24T20:18:40Z</time>
<speed>0.00</speed>
</trkpt>
<trkpt lat="-7.155923" lon="-34.842236">
<ele>56.840000</ele>
<time>2018-10-24T20:18:43Z</time>
<speed>0.35</speed>
</trkpt>
<trkpt lat="-7.155925" lon="-34.842239">
<ele>56.579998</ele>
<time>2018-10-24T20:18:46Z</time>
<speed>0.00</speed>
</trkpt>
<trkpt lat="-7.155925" lon="-34.842239">
<ele>56.579998</ele>
<time>2018-10-24T20:18:49Z</time>
<speed>0.00</speed>
</trkpt>
<trkpt lat="-7.155925" lon="-34.842239">
<ele>56.579998</ele>
<time>2018-10-24T20:18:53Z</time>
<speed>0.00</speed>
</trkpt>
<trkpt lat="-7.155925" lon="-34.842239">
<ele>56.579998</ele>
<time>2018-10-24T20:18:55Z</time>
<speed>0.00</speed>
</trkpt>
<trkpt lat="-7.155925" lon="-34.842239">
<ele>56.579998</ele>
<time>2018-10-24T20:18:58Z</time>
<speed>0.00</speed>
</trkpt>
<trkpt lat="-7.155925" lon="-34.842239">
<ele>56.579998</ele>
<time>2018-10-24T20:19:01Z</time>
<speed>0.00</speed>
</trkpt>
<trkpt lat="-7.155925" lon="-34.842239">
<ele>56.579998</ele>
<time>2018-10-24T20:19:05Z</time>
<speed>0.00</speed>
</trkpt>
<trkpt lat="-7.155906" lon="-34.842247">
<ele>61.770000</ele>
<time>2018-10-24T20:19:07Z</time>
<speed>0.22</speed>
</trkpt>
<trkpt lat="-7.155903" lon="-34.842239">
<ele>62.189999</ele>
<time>2018-10-24T20:19:10Z</time>
<speed>0.00</speed>
</trkpt>
<trkpt lat="-7.155903" lon="-34.842239">
<ele>62.189999</ele>
<time>2018-10-24T20:19:14Z</time>
<speed>0.00</speed>
</trkpt>
<trkpt lat="-7.155903" lon="-34.842239">
<ele>62.189999</ele>
<time>2018-10-24T20:19:16Z</time>
<speed>0.00</speed>
</trkpt>
<trkpt lat="-7.155903" lon="-34.842239">
<ele>62.189999</ele>
<time>2018-10-24T20:19:20Z</time>
<speed>0.00</speed>
</trkpt>
<trkpt lat="-7.155903" lon="-34.842239">
<ele>62.189999</ele>
<time>2018-10-24T20:19:22Z</time>
<speed>0.00</speed>
</trkpt>
<trkpt lat="-7.155901" lon="-34.842258">
<ele>63.359997</ele>
<time>2018-10-24T20:19:25Z</time>
<speed>0.21</speed>
</trkpt>
<trkpt lat="-7.155905" lon="-34.842262">
<ele>64.189995</ele>
<time>2018-10-24T20:19:28Z</time>
<speed>0.53</speed>
</trkpt>
<trkpt lat="-7.155905" lon="-34.842258">
<ele>64.360001</ele>
<time>2018-10-24T20:19:31Z</time>
<speed>0.07</speed>
</trkpt>
<trkpt lat="-7.155905" lon="-34.842255">
<ele>64.479996</ele>
<time>2018-10-24T20:19:34Z</time>
<speed>0.00</speed>
</trkpt>
<trkpt lat="-7.155905" lon="-34.842255">
<ele>64.479996</ele>
<time>2018-10-24T20:19:37Z</time>
<speed>0.00</speed>
</trkpt>
<trkpt lat="-7.155905" lon="-34.842255">
<ele>64.479996</ele>
<time>2018-10-24T20:19:40Z</time>
<speed>0.00</speed>
</trkpt>
<trkpt lat="-7.155905" lon="-34.842255">
<ele>64.479996</ele>
<time>2018-10-24T20:19:43Z</time>
<speed>0.00</speed>
</trkpt>
<trkpt lat="-7.155905" lon="-34.842255">
<ele>64.479996</ele>
<time>2018-10-24T20:19:46Z</time>
<speed>0.00</speed>
</trkpt>
<trkpt lat="-7.155905" lon="-34.842255">
<ele>64.479996</ele>
<time>2018-10-24T20:19:49Z</time>
<speed>0.00</speed>
</trkpt>
<trkpt lat="-7.155905" lon="-34.842255">
<ele>64.479996</ele>
<time>2018-10-24T20:19:52Z</time>
<speed>0.00</speed>
</trkpt>
<trkpt lat="-7.155905" lon="-34.842255">
<ele>64.479996</ele>
<time>2018-10-24T20:19:55Z</time>
<speed>0.00</speed>
</trkpt>
<trkpt lat="-7.155905" lon="-34.842255">
<ele>64.479996</ele>
<time>2018-10-24T20:19:59Z</time>
<speed>0.00</speed>
</trkpt>
<trkpt lat="-7.155903" lon="-34.842262">
<ele>65.659996</ele>
<time>2018-10-24T20:20:02Z</time>
<speed>0.47</speed>
</trkpt>
<trkpt lat="-7.155900" lon="-34.842255">
<ele>65.669998</ele>
<time>2018-10-24T20:20:04Z</time>
<speed>0.00</speed>
</trkpt>
<trkpt lat="-7.155900" lon="-34.842255">
<ele>65.669998</ele>
<time>2018-10-24T20:20:07Z</time>
<speed>0.00</speed>
</trkpt>
<trkpt lat="-7.155900" lon="-34.842255">
<ele>65.669998</ele>
<time>2018-10-24T20:20:10Z</time>
<speed>0.00</speed>
</trkpt>
<trkpt lat="-7.155900" lon="-34.842255">
<ele>65.669998</ele>
<time>2018-10-24T20:20:13Z</time>
<speed>0.00</speed>
</trkpt>
<trkpt lat="-7.155900" lon="-34.842255">
<ele>65.669998</ele>
<time>2018-10-24T20:20:16Z</time>
<speed>0.00</speed>
</trkpt>
<trkpt lat="-7.155900" lon="-34.842255">
<ele>65.669998</ele>
<time>2018-10-24T20:20:19Z</time>
<speed>0.00</speed>
</trkpt>
<trkpt lat="-7.155893" lon="-34.842274">
<ele>68.709999</ele>
<time>2018-10-24T20:20:22Z</time>
<speed>0.49</speed>
</trkpt>
<trkpt lat="-7.155890" lon="-34.842270">
<ele>67.900002</ele>
<time>2018-10-24T20:20:25Z</time>
<speed>0.18</speed>
</trkpt>
<trkpt lat="-7.155888" lon="-34.842266">
<ele>68.129997</ele>
<time>2018-10-24T20:20:29Z</time>
<speed>0.00</speed>
</trkpt>
<trkpt lat="-7.155888" lon="-34.842266">
<ele>68.129997</ele>
<time>2018-10-24T20:20:31Z</time>
<speed>0.00</speed>
</trkpt>
<trkpt lat="-7.155888" lon="-34.842266">
<ele>68.129997</ele>
<time>2018-10-24T20:20:34Z</time>
<speed>0.00</speed>
</trkpt>
<trkpt lat="-7.155888" lon="-34.842266">
<ele>68.129997</ele>
<time>2018-10-24T20:20:37Z</time>
<speed>0.00</speed>
</trkpt>
<trkpt lat="-7.155888" lon="-34.842266">
<ele>68.129997</ele>
<time>2018-10-24T20:20:40Z</time>
<speed>0.00</speed>
</trkpt>
<trkpt lat="-7.155888" lon="-34.842266">
<ele>68.129997</ele>
<time>2018-10-24T20:20:43Z</time>
<speed>0.00</speed>
</trkpt>
<trkpt lat="-7.155897" lon="-34.842289">
<ele>66.449997</ele>
<time>2018-10-24T20:20:47Z</time>
<speed>0.48</speed>
</trkpt>
<trkpt lat="-7.155902" lon="-34.842297">
<ele>66.260002</ele>
<time>2018-10-24T20:20:49Z</time>
<speed>0.16</speed>
</trkpt>
<trkpt lat="-7.155903" lon="-34.842300">
<ele>65.629997</ele>
<time>2018-10-24T20:20:52Z</time>
<speed>0.00</speed>
</trkpt>
<trkpt lat="-7.155903" lon="-34.842300">
<ele>65.629997</ele>
<time>2018-10-24T20:20:55Z</time>
<speed>0.00</speed>
</trkpt>
<trkpt lat="-7.155899" lon="-34.842278">
<ele>64.529999</ele>
<time>2018-10-24T20:20:59Z</time>
<speed>0.43</speed>
</trkpt>
<trkpt lat="-7.155888" lon="-34.842266">
<ele>65.680000</ele>
<time>2018-10-24T20:21:01Z</time>
<speed>0.00</speed>
</trkpt>
<trkpt lat="-7.155888" lon="-34.842266">
<ele>65.680000</ele>
<time>2018-10-24T20:21:04Z</time>
<speed>0.00</speed>
</trkpt>
<trkpt lat="-7.155888" lon="-34.842285">
<ele>66.260002</ele>
<time>2018-10-24T20:21:08Z</time>
<speed>0.15</speed>
</trkpt>
<trkpt lat="-7.155901" lon="-34.842247">
<ele>66.909996</ele>
<time>2018-10-24T20:21:11Z</time>
<speed>0.00</speed>
</trkpt>
<trkpt lat="-7.155901" lon="-34.842247">
<ele>66.909996</ele>
<time>2018-10-24T20:21:14Z</time>
<speed>0.00</speed>
</trkpt>
<trkpt lat="-7.155901" lon="-34.842247">
<ele>66.909996</ele>
<time>2018-10-24T20:21:17Z</time>
<speed>0.00</speed>
</trkpt>
<trkpt lat="-7.155901" lon="-34.842247">
<ele>66.909996</ele>
<time>2018-10-24T20:21:19Z</time>
<speed>0.00</speed>
</trkpt>
<trkpt lat="-7.155901" lon="-34.842247">
<ele>66.909996</ele>
<time>2018-10-24T20:21:23Z</time>
<speed>0.00</speed>
</trkpt>
<trkpt lat="-7.155901" lon="-34.842247">
<ele>66.909996</ele>
<time>2018-10-24T20:21:25Z</time>
<speed>0.00</speed>
</trkpt>
<trkpt lat="-7.155901" lon="-34.842247">
<ele>66.909996</ele>
<time>2018-10-24T20:21:28Z</time>
<speed>0.00</speed>
</trkpt>
<trkpt lat="-7.155910" lon="-34.842278">
<ele>70.089996</ele>
<time>2018-10-24T20:21:31Z</time>
<speed>0.70</speed>
</trkpt>
<trkpt lat="-7.155911" lon="-34.842289">
<ele>70.199997</ele>
<time>2018-10-24T20:21:34Z</time>
<speed>0.30</speed>
</trkpt>
<trkpt lat="-7.155911" lon="-34.842289">
<ele>69.889999</ele>
<time>2018-10-24T20:21:38Z</time>
<speed>0.21</speed>
</trkpt>
<trkpt lat="-7.155912" lon="-34.842289">
<ele>70.070000</ele>
<time>2018-10-24T20:21:40Z</time>
<speed>0.00</speed>
</trkpt>
<trkpt lat="-7.155912" lon="-34.842289">
<ele>70.070000</ele>
<time>2018-10-24T20:21:43Z</time>
<speed>0.00</speed>
</trkpt>
<trkpt lat="-7.155912" lon="-34.842289">
<ele>70.070000</ele>
<time>2018-10-24T20:21:46Z</time>
<speed>0.00</speed>
</trkpt>
<trkpt lat="-7.155903" lon="-34.842255">
<ele>70.610001</ele>
<time>2018-10-24T20:21:49Z</time>
<speed>0.45</speed>
</trkpt>
<trkpt lat="-7.155903" lon="-34.842262">
<ele>70.709999</ele>
<time>2018-10-24T20:21:52Z</time>
<speed>0.28</speed>
</trkpt>
<trkpt lat="-7.155907" lon="-34.842262">
<ele>69.919998</ele>
<time>2018-10-24T20:21:55Z</time>
<speed>0.00</speed>
</trkpt>
<trkpt lat="-7.155907" lon="-34.842262">
<ele>69.919998</ele>
<time>2018-10-24T20:21:59Z</time>
<speed>0.00</speed>
</trkpt>
<trkpt lat="-7.155928" lon="-34.842327">
<ele>69.570000</ele>
<time>2018-10-24T20:22:01Z</time>
<speed>0.76</speed>
</trkpt>
<trkpt lat="-7.155930" lon="-34.842323">
<ele>69.040001</ele>
<time>2018-10-24T20:22:04Z</time>
<speed>0.53</speed>
</trkpt>
<trkpt lat="-7.155930" lon="-34.842323">
<ele>68.919998</ele>
<time>2018-10-24T20:22:07Z</time>
<speed>0.00</speed>
</trkpt>
<trkpt lat="-7.155930" lon="-34.842323">
<ele>68.919998</ele>
<time>2018-10-24T20:22:10Z</time>
<speed>0.00</speed>
</trkpt>
<trkpt lat="-7.155930" lon="-34.842323">
<ele>68.919998</ele>
<time>2018-10-24T20:22:13Z</time>
<speed>0.00</speed>
</trkpt>
<trkpt lat="-7.155930" lon="-34.842323">
<ele>68.919998</ele>
<time>2018-10-24T20:22:17Z</time>
<speed>0.00</speed>
</trkpt>
<trkpt lat="-7.155931" lon="-34.842327">
<ele>69.580002</ele>
<time>2018-10-24T20:22:19Z</time>
<speed>0.33</speed>
</trkpt>
<trkpt lat="-7.155932" lon="-34.842323">
<ele>69.379997</ele>
<time>2018-10-24T20:22:22Z</time>
<speed>0.00</speed>
</trkpt>
<trkpt lat="-7.155932" lon="-34.842323">
<ele>69.379997</ele>
<time>2018-10-24T20:22:26Z</time>
<speed>0.00</speed>
</trkpt>
<trkpt lat="-7.155900" lon="-34.842274">
<ele>70.159996</ele>
<time>2018-10-24T20:22:29Z</time>
<speed>0.47</speed>
</trkpt>
<trkpt lat="-7.155902" lon="-34.842278">
<ele>70.290001</ele>
<time>2018-10-24T20:22:31Z</time>
<speed>0.00</speed>
</trkpt>
<trkpt lat="-7.155902" lon="-34.842278">
<ele>70.290001</ele>
<time>2018-10-24T20:22:34Z</time>
<speed>0.00</speed>
</trkpt>
<trkpt lat="-7.155902" lon="-34.842278">
<ele>70.290001</ele>
<time>2018-10-24T20:22:37Z</time>
<speed>0.00</speed>
</trkpt>
<trkpt lat="-7.155902" lon="-34.842278">
<ele>70.290001</ele>
<time>2018-10-24T20:22:41Z</time>
<speed>0.00</speed>
</trkpt>
<trkpt lat="-7.155896" lon="-34.842258">
<ele>69.010002</ele>
<time>2018-10-24T20:22:44Z</time>
<speed>0.47</speed>
</trkpt>
<trkpt lat="-7.155904" lon="-34.842285">
<ele>68.979996</ele>
<time>2018-10-24T20:22:46Z</time>
<speed>0.78</speed>
</trkpt>
<trkpt lat="-7.155902" lon="-34.842293">
<ele>69.339996</ele>
<time>2018-10-24T20:22:49Z</time>
<speed>0.40</speed>
</trkpt>
<trkpt lat="-7.155896" lon="-34.842278">
<ele>69.639999</ele>
<time>2018-10-24T20:22:52Z</time>
<speed>0.38</speed>
</trkpt>
<trkpt lat="-7.155893" lon="-34.842278">
<ele>69.860001</ele>
<time>2018-10-24T20:22:55Z</time>
<speed>0.00</speed>
</trkpt>
<trkpt lat="-7.155893" lon="-34.842278">
<ele>69.860001</ele>
<time>2018-10-24T20:22:58Z</time>
<speed>0.00</speed>
</trkpt>
<trkpt lat="-7.155908" lon="-34.842319">
<ele>68.790001</ele>
<time>2018-10-24T20:23:01Z</time>
<speed>0.17</speed>
</trkpt>
<trkpt lat="-7.155915" lon="-34.842323">
<ele>67.619995</ele>
<time>2018-10-24T20:23:04Z</time>
<speed>0.00</speed>
</trkpt>
<trkpt lat="-7.155915" lon="-34.842323">
<ele>67.619995</ele>
<time>2018-10-24T20:23:07Z</time>
<speed>0.00</speed>
</trkpt>
<trkpt lat="-7.155915" lon="-34.842308">
<ele>64.750000</ele>
<time>2018-10-24T20:23:10Z</time>
<speed>0.22</speed>
</trkpt>
<trkpt lat="-7.155913" lon="-34.842308">
<ele>65.479996</ele>
<time>2018-10-24T20:23:13Z</time>
<speed>0.00</speed>
</trkpt>
<trkpt lat="-7.155913" lon="-34.842308">
<ele>65.479996</ele>
<time>2018-10-24T20:23:17Z</time>
<speed>0.00</speed>
</trkpt>
<trkpt lat="-7.155913" lon="-34.842308">
<ele>65.479996</ele>
<time>2018-10-24T20:23:19Z</time>
<speed>0.00</speed>
</trkpt>
<trkpt lat="-7.155913" lon="-34.842323">
<ele>63.410000</ele>
<time>2018-10-24T20:23:23Z</time>
<speed>0.75</speed>
</trkpt>
<trkpt lat="-7.155905" lon="-34.842335">
<ele>64.739998</ele>
<time>2018-10-24T20:23:25Z</time>
<speed>0.44</speed>
</trkpt>
<trkpt lat="-7.155910" lon="-34.842323">
<ele>63.899998</ele>
<time>2018-10-24T20:23:28Z</time>
<speed>0.00</speed>
</trkpt>
<trkpt lat="-7.155910" lon="-34.842323">
<ele>63.899998</ele>
<time>2018-10-24T20:23:31Z</time>
<speed>0.00</speed>
</trkpt>
<trkpt lat="-7.155910" lon="-34.842323">
<ele>63.899998</ele>
<time>2018-10-24T20:23:35Z</time>
<speed>0.00</speed>
</trkpt>
<trkpt lat="-7.155925" lon="-34.842358">
<ele>61.029999</ele>
<time>2018-10-24T20:23:38Z</time>
<speed>0.50</speed>
</trkpt>
<trkpt lat="-7.155932" lon="-34.842339">
<ele>60.329998</ele>
<time>2018-10-24T20:23:40Z</time>
<speed>0.00</speed>
</trkpt>
<trkpt lat="-7.155932" lon="-34.842339">
<ele>60.329998</ele>
<time>2018-10-24T20:23:44Z</time>
<speed>0.00</speed>
</trkpt>
<trkpt lat="-7.155932" lon="-34.842339">
<ele>60.329998</ele>
<time>2018-10-24T20:23:47Z</time>
<speed>0.00</speed>
</trkpt>
<trkpt lat="-7.155932" lon="-34.842339">
<ele>60.329998</ele>
<time>2018-10-24T20:23:49Z</time>
<speed>0.00</speed>
</trkpt>
<trkpt lat="-7.155932" lon="-34.842339">
<ele>60.329998</ele>
<time>2018-10-24T20:23:53Z</time>
<speed>0.00</speed>
</trkpt>
<trkpt lat="-7.155949" lon="-34.842346">
<ele>59.299999</ele>
<time>2018-10-24T20:23:55Z</time>
<speed>0.49</speed>
</trkpt>
<trkpt lat="-7.155941" lon="-34.842346">
<ele>58.219997</ele>
<time>2018-10-24T20:23:58Z</time>
<speed>0.46</speed>
</trkpt>
<trkpt lat="-7.155927" lon="-34.842350">
<ele>57.340000</ele>
<time>2018-10-24T20:24:02Z</time>
<speed>0.07</speed>
</trkpt>
<trkpt lat="-7.155932" lon="-34.842350">
<ele>56.739998</ele>
<time>2018-10-24T20:24:04Z</time>
<speed>0.00</speed>
</trkpt>
<trkpt lat="-7.155932" lon="-34.842350">
<ele>56.739998</ele>
<time>2018-10-24T20:24:08Z</time>
<speed>0.00</speed>
</trkpt>
<trkpt lat="-7.155932" lon="-34.842350">
<ele>56.739998</ele>
<time>2018-10-24T20:24:11Z</time>
<speed>0.00</speed>
</trkpt>
<trkpt lat="-7.155932" lon="-34.842350">
<ele>56.739998</ele>
<time>2018-10-24T20:24:13Z</time>
<speed>0.00</speed>
</trkpt>
<trkpt lat="-7.155932" lon="-34.842350">
<ele>56.739998</ele>
<time>2018-10-24T20:24:16Z</time>
<speed>0.00</speed>
</trkpt>
<trkpt lat="-7.155932" lon="-34.842350">
<ele>56.739998</ele>
<time>2018-10-24T20:24:19Z</time>
<speed>0.00</speed>
</trkpt>
<trkpt lat="-7.155932" lon="-34.842350">
<ele>56.739998</ele>
<time>2018-10-24T20:24:23Z</time>
<speed>0.00</speed>
</trkpt>
<trkpt lat="-7.155921" lon="-34.842339">
<ele>56.639999</ele>
<time>2018-10-24T20:24:25Z</time>
<speed>0.47</speed>
</trkpt>
<trkpt lat="-7.155930" lon="-34.842331">
<ele>55.939999</ele>
<time>2018-10-24T20:24:28Z</time>
<speed>0.19</speed>
</trkpt>
<trkpt lat="-7.155932" lon="-34.842331">
<ele>55.910000</ele>
<time>2018-10-24T20:24:31Z</time>
<speed>0.00</speed>
</trkpt>
<trkpt lat="-7.155938" lon="-34.842300">
<ele>56.029999</ele>
<time>2018-10-24T20:24:35Z</time>
<speed>0.08</speed>
</trkpt>
<trkpt lat="-7.155941" lon="-34.842300">
<ele>56.239998</ele>
<time>2018-10-24T20:24:37Z</time>
<speed>0.00</speed>
</trkpt>
<trkpt lat="-7.155941" lon="-34.842300">
<ele>56.239998</ele>
<time>2018-10-24T20:24:40Z</time>
<speed>0.00</speed>
</trkpt>
<trkpt lat="-7.155962" lon="-34.842323">
<ele>55.099998</ele>
<time>2018-10-24T20:24:43Z</time>
<speed>0.56</speed>
</trkpt>
<trkpt lat="-7.155967" lon="-34.842339">
<ele>55.169998</ele>
<time>2018-10-24T20:24:46Z</time>
<speed>0.33</speed>
</trkpt>
<trkpt lat="-7.155971" lon="-34.842342">
<ele>55.629997</ele>
<time>2018-10-24T20:24:49Z</time>
<speed>0.00</speed>
</trkpt>
<trkpt lat="-7.155972" lon="-34.842331">
<ele>55.279999</ele>
<time>2018-10-24T20:24:52Z</time>
<speed>0.40</speed>
</trkpt>
<trkpt lat="-7.155968" lon="-34.842335">
<ele>55.090000</ele>
<time>2018-10-24T20:24:56Z</time>
<speed>0.30</speed>
</trkpt>
<trkpt lat="-7.155968" lon="-34.842335">
<ele>54.919998</ele>
<time>2018-10-24T20:24:58Z</time>
<speed>0.00</speed>
</trkpt>
<trkpt lat="-7.155958" lon="-34.842335">
<ele>53.899998</ele>
<time>2018-10-24T20:25:02Z</time>
<speed>0.45</speed>
</trkpt>
<trkpt lat="-7.155958" lon="-34.842335">
<ele>53.329998</ele>
<time>2018-10-24T20:25:04Z</time>
<speed>0.00</speed>
</trkpt>
<trkpt lat="-7.155959" lon="-34.842331">
<ele>53.419998</ele>
<time>2018-10-24T20:25:07Z</time>
<speed>0.44</speed>
</trkpt>
<trkpt lat="-7.155960" lon="-34.842319">
<ele>52.789997</ele>
<time>2018-10-24T20:25:11Z</time>
<speed>0.43</speed>
</trkpt>
<trkpt lat="-7.155960" lon="-34.842335">
<ele>52.090000</ele>
<time>2018-10-24T20:25:14Z</time>
<speed>0.12</speed>
</trkpt>
<trkpt lat="-7.155963" lon="-34.842331">
<ele>51.349998</ele>
<time>2018-10-24T20:25:16Z</time>
<speed>0.00</speed>
</trkpt>
<trkpt lat="-7.155963" lon="-34.842331">
<ele>51.349998</ele>
<time>2018-10-24T20:25:19Z</time>
<speed>0.00</speed>
</trkpt>
<trkpt lat="-7.155979" lon="-34.842354">
<ele>49.570000</ele>
<time>2018-10-24T20:25:23Z</time>
<speed>0.56</speed>
</trkpt>
<trkpt lat="-7.155983" lon="-34.842365">
<ele>49.049999</ele>
<time>2018-10-24T20:25:25Z</time>
<speed>0.00</speed>
</trkpt>
<trkpt lat="-7.155986" lon="-34.842358">
<ele>48.869999</ele>
<time>2018-10-24T20:25:28Z</time>
<speed>0.49</speed>
</trkpt>
<trkpt lat="-7.155973" lon="-34.842339">
<ele>48.969997</ele>
<time>2018-10-24T20:25:32Z</time>
<speed>0.00</speed>
</trkpt>
<trkpt lat="-7.155971" lon="-34.842312">
<ele>48.079998</ele>
<time>2018-10-24T20:25:35Z</time>
<speed>0.46</speed>
</trkpt>
<trkpt lat="-7.155969" lon="-34.842300">
<ele>47.939999</ele>
<time>2018-10-24T20:25:38Z</time>
<speed>0.00</speed>
</trkpt>
<trkpt lat="-7.155969" lon="-34.842300">
<ele>47.939999</ele>
<time>2018-10-24T20:25:40Z</time>
<speed>0.00</speed>
</trkpt>
<trkpt lat="-7.155963" lon="-34.842274">
<ele>50.649998</ele>
<time>2018-10-24T20:25:43Z</time>
<speed>0.38</speed>
</trkpt>
<trkpt lat="-7.155961" lon="-34.842289">
<ele>51.129997</ele>
<time>2018-10-24T20:25:46Z</time>
<speed>0.44</speed>
</trkpt>
<trkpt lat="-7.155952" lon="-34.842285">
<ele>52.509998</ele>
<time>2018-10-24T20:25:49Z</time>
<speed>0.30</speed>
</trkpt>
<trkpt lat="-7.155959" lon="-34.842285">
<ele>52.930000</ele>
<time>2018-10-24T20:25:53Z</time>
<speed>0.46</speed>
</trkpt>
<trkpt lat="-7.155957" lon="-34.842270">
<ele>53.529999</ele>
<time>2018-10-24T20:25:55Z</time>
<speed>0.00</speed>
</trkpt>
<trkpt lat="-7.155957" lon="-34.842270">
<ele>53.529999</ele>
<time>2018-10-24T20:25:58Z</time>
<speed>0.00</speed>
</trkpt>
<trkpt lat="-7.155957" lon="-34.842270">
<ele>53.529999</ele>
<time>2018-10-24T20:26:01Z</time>
<speed>0.00</speed>
</trkpt>
<trkpt lat="-7.155957" lon="-34.842270">
<ele>53.529999</ele>
<time>2018-10-24T20:26:04Z</time>
<speed>0.00</speed>
</trkpt>
<trkpt lat="-7.155957" lon="-34.842270">
<ele>53.529999</ele>
<time>2018-10-24T20:26:08Z</time>
<speed>0.00</speed>
</trkpt>
<trkpt lat="-7.155924" lon="-34.842232">
<ele>55.570000</ele>
<time>2018-10-24T20:26:10Z</time>
<speed>0.40</speed>
</trkpt>
<trkpt lat="-7.155920" lon="-34.842216">
<ele>56.949997</ele>
<time>2018-10-24T20:26:13Z</time>
<speed>0.00</speed>
</trkpt>
<trkpt lat="-7.155921" lon="-34.842201">
<ele>58.320000</ele>
<time>2018-10-24T20:26:16Z</time>
<speed>0.30</speed>
</trkpt>
<trkpt lat="-7.155916" lon="-34.842178">
<ele>59.629997</ele>
<time>2018-10-24T20:26:20Z</time>
<speed>0.11</speed>
</trkpt>
<trkpt lat="-7.155915" lon="-34.842175">
<ele>59.699997</ele>
<time>2018-10-24T20:26:23Z</time>
<speed>0.00</speed>
</trkpt>
<trkpt lat="-7.155915" lon="-34.842175">
<ele>59.699997</ele>
<time>2018-10-24T20:26:25Z</time>
<speed>0.00</speed>
</trkpt>
<trkpt lat="-7.155915" lon="-34.842175">
<ele>59.699997</ele>
<time>2018-10-24T20:26:28Z</time>
<speed>0.00</speed>
</trkpt>
<trkpt lat="-7.155915" lon="-34.842175">
<ele>59.699997</ele>
<time>2018-10-24T20:26:31Z</time>
<speed>0.00</speed>
</trkpt>
<trkpt lat="-7.155915" lon="-34.842175">
<ele>59.699997</ele>
<time>2018-10-24T20:26:34Z</time>
<speed>0.00</speed>
</trkpt>
<trkpt lat="-7.155915" lon="-34.842175">
<ele>59.699997</ele>
<time>2018-10-24T20:26:38Z</time>
<speed>0.00</speed>
</trkpt>
<trkpt lat="-7.155939" lon="-34.842171">
<ele>58.980000</ele>
<time>2018-10-24T20:26:40Z</time>
<speed>0.72</speed>
</trkpt>
<trkpt lat="-7.155937" lon="-34.842175">
<ele>58.459999</ele>
<time>2018-10-24T20:26:43Z</time>
<speed>0.27</speed>
</trkpt>
<trkpt lat="-7.155938" lon="-34.842178">
<ele>57.879997</ele>
<time>2018-10-24T20:26:47Z</time>
<speed>0.00</speed>
</trkpt>
<trkpt lat="-7.155938" lon="-34.842178">
<ele>57.879997</ele>
<time>2018-10-24T20:26:49Z</time>
<speed>0.00</speed>
</trkpt>
<trkpt lat="-7.155938" lon="-34.842178">
<ele>57.879997</ele>
<time>2018-10-24T20:26:52Z</time>
<speed>0.00</speed>
</trkpt>
<trkpt lat="-7.155938" lon="-34.842178">
<ele>57.879997</ele>
<time>2018-10-24T20:26:55Z</time>
<speed>0.00</speed>
</trkpt>
<trkpt lat="-7.155938" lon="-34.842178">
<ele>57.879997</ele>
<time>2018-10-24T20:26:58Z</time>
<speed>0.00</speed>
</trkpt>
<trkpt lat="-7.155938" lon="-34.842178">
<ele>57.879997</ele>
<time>2018-10-24T20:27:01Z</time>
<speed>0.00</speed>
</trkpt>
<trkpt lat="-7.155990" lon="-34.842213">
<ele>55.199997</ele>
<time>2018-10-24T20:27:04Z</time>
<speed>0.11</speed>
</trkpt>
<trkpt lat="-7.155984" lon="-34.842197">
<ele>54.309998</ele>
<time>2018-10-24T20:27:07Z</time>
<speed>0.48</speed>
</trkpt>
<trkpt lat="-7.155990" lon="-34.842201">
<ele>53.469997</ele>
<time>2018-10-24T20:27:11Z</time>
<speed>0.00</speed>
</trkpt>
<trkpt lat="-7.155998" lon="-34.842205">
<ele>53.009998</ele>
<time>2018-10-24T20:27:14Z</time>
<speed>0.31</speed>
</trkpt>
<trkpt lat="-7.156005" lon="-34.842216">
<ele>53.279999</ele>
<time>2018-10-24T20:27:16Z</time>
<speed>0.00</speed>
</trkpt>
<trkpt lat="-7.156005" lon="-34.842216">
<ele>53.279999</ele>
<time>2018-10-24T20:27:19Z</time>
<speed>0.00</speed>
</trkpt>
<trkpt lat="-7.156005" lon="-34.842216">
<ele>53.279999</ele>
<time>2018-10-24T20:27:22Z</time>
<speed>0.00</speed>
</trkpt>
<trkpt lat="-7.156005" lon="-34.842216">
<ele>53.279999</ele>
<time>2018-10-24T20:27:25Z</time>
<speed>0.00</speed>
</trkpt>
<trkpt lat="-7.156025" lon="-34.842205">
<ele>52.349998</ele>
<time>2018-10-24T20:27:28Z</time>
<speed>0.45</speed>
</trkpt>
<trkpt lat="-7.156019" lon="-34.842194">
<ele>51.599998</ele>
<time>2018-10-24T20:27:32Z</time>
<speed>0.33</speed>
</trkpt>
<trkpt lat="-7.156018" lon="-34.842167">
<ele>51.180000</ele>
<time>2018-10-24T20:27:35Z</time>
<speed>0.55</speed>
</trkpt>
<trkpt lat="-7.156023" lon="-34.842155">
<ele>51.320000</ele>
<time>2018-10-24T20:27:38Z</time>
<speed>0.39</speed>
</trkpt>
<trkpt lat="-7.156009" lon="-34.842133">
<ele>50.759998</ele>
<time>2018-10-24T20:27:41Z</time>
<speed>0.51</speed>
</trkpt>
<trkpt lat="-7.156004" lon="-34.842110">
<ele>50.119999</ele>
<time>2018-10-24T20:27:43Z</time>
<speed>0.62</speed>
</trkpt>
<trkpt lat="-7.155999" lon="-34.842094">
<ele>49.660000</ele>
<time>2018-10-24T20:27:47Z</time>
<speed>0.44</speed>
</trkpt>
<trkpt lat="-7.155982" lon="-34.842121">
<ele>51.709999</ele>
<time>2018-10-24T20:27:50Z</time>
<speed>0.00</speed>
</trkpt>
<trkpt lat="-7.155982" lon="-34.842121">
<ele>51.709999</ele>
<time>2018-10-24T20:27:52Z</time>
<speed>0.00</speed>
</trkpt>
<trkpt lat="-7.155982" lon="-34.842121">
<ele>51.709999</ele>
<time>2018-10-24T20:27:55Z</time>
<speed>0.00</speed>
</trkpt>
<trkpt lat="-7.155958" lon="-34.842075">
<ele>54.489998</ele>
<time>2018-10-24T20:27:58Z</time>
<speed>0.80</speed>
</trkpt>
<trkpt lat="-7.155931" lon="-34.842037">
<ele>55.059998</ele>
<time>2018-10-24T20:28:02Z</time>
<speed>0.63</speed>
</trkpt>
<trkpt lat="-7.155919" lon="-34.842018">
<ele>56.029999</ele>
<time>2018-10-24T20:28:05Z</time>
<speed>0.46</speed>
</trkpt>
<trkpt lat="-7.155912" lon="-34.842014">
<ele>55.099998</ele>
<time>2018-10-24T20:28:07Z</time>
<speed>0.00</speed>
</trkpt>
<trkpt lat="-7.155912" lon="-34.842014">
<ele>55.099998</ele>
<time>2018-10-24T20:28:10Z</time>
<speed>0.00</speed>
</trkpt>
<trkpt lat="-7.155912" lon="-34.842014">
<ele>55.099998</ele>
<time>2018-10-24T20:28:13Z</time>
<speed>0.00</speed>
</trkpt>
<trkpt lat="-7.155912" lon="-34.842014">
<ele>55.099998</ele>
<time>2018-10-24T20:28:16Z</time>
<speed>0.00</speed>
</trkpt>
<trkpt lat="-7.155912" lon="-34.842014">
<ele>55.099998</ele>
<time>2018-10-24T20:28:19Z</time>
<speed>0.00</speed>
</trkpt>
<trkpt lat="-7.155912" lon="-34.842014">
<ele>55.099998</ele>
<time>2018-10-24T20:28:22Z</time>
<speed>0.00</speed>
</trkpt>
<trkpt lat="-7.155930" lon="-34.842026">
<ele>52.699997</ele>
<time>2018-10-24T20:28:26Z</time>
<speed>0.59</speed>
</trkpt>
<trkpt lat="-7.155929" lon="-34.842037">
<ele>51.730000</ele>
<time>2018-10-24T20:28:29Z</time>
<speed>0.25</speed>
</trkpt>
<trkpt lat="-7.155923" lon="-34.842041">
<ele>50.719997</ele>
<time>2018-10-24T20:28:31Z</time>
<speed>0.44</speed>
</trkpt>
<trkpt lat="-7.155920" lon="-34.842045">
<ele>50.919998</ele>
<time>2018-10-24T20:28:35Z</time>
<speed>0.00</speed>
</trkpt>
<trkpt lat="-7.155920" lon="-34.842045">
<ele>50.919998</ele>
<time>2018-10-24T20:28:37Z</time>
<speed>0.00</speed>
</trkpt>
<trkpt lat="-7.155920" lon="-34.842045">
<ele>50.919998</ele>
<time>2018-10-24T20:28:40Z</time>
<speed>0.00</speed>
</trkpt>
<trkpt lat="-7.155920" lon="-34.842045">
<ele>50.919998</ele>
<time>2018-10-24T20:28:43Z</time>
<speed>0.00</speed>
</trkpt>
<trkpt lat="-7.155920" lon="-34.842045">
<ele>50.919998</ele>
<time>2018-10-24T20:28:46Z</time>
<speed>0.00</speed>
</trkpt>
<trkpt lat="-7.155920" lon="-34.842045">
<ele>50.919998</ele>
<time>2018-10-24T20:28:50Z</time>
<speed>0.00</speed>
</trkpt>
<trkpt lat="-7.155881" lon="-34.842056">
<ele>54.869999</ele>
<time>2018-10-24T20:28:52Z</time>
<speed>0.47</speed>
</trkpt>
<trkpt lat="-7.155886" lon="-34.842087">
<ele>54.489998</ele>
<time>2018-10-24T20:28:56Z</time>
<speed>0.42</speed>
</trkpt>
<trkpt lat="-7.155887" lon="-34.842110">
<ele>57.329998</ele>
<time>2018-10-24T20:28:59Z</time>
<speed>0.00</speed>
</trkpt>
<trkpt lat="-7.155906" lon="-34.842106">
<ele>58.629997</ele>
<time>2018-10-24T20:29:02Z</time>
<speed>0.22</speed>
</trkpt>
<trkpt lat="-7.155913" lon="-34.842110">
<ele>58.349998</ele>
<time>2018-10-24T20:29:04Z</time>
<speed>0.29</speed>
</trkpt>
<trkpt lat="-7.155917" lon="-34.842125">
<ele>58.230000</ele>
<time>2018-10-24T20:29:07Z</time>
<speed>0.15</speed>
</trkpt>
<trkpt lat="-7.155920" lon="-34.842148">
<ele>57.879997</ele>
<time>2018-10-24T20:29:11Z</time>
<speed>0.31</speed>
</trkpt>
<trkpt lat="-7.155926" lon="-34.842155">
<ele>58.049999</ele>
<time>2018-10-24T20:29:13Z</time>
<speed>0.00</speed>
</trkpt>
<trkpt lat="-7.155940" lon="-34.842155">
<ele>57.629997</ele>
<time>2018-10-24T20:29:16Z</time>
<speed>0.37</speed>
</trkpt>
<trkpt lat="-7.155949" lon="-34.842140">
<ele>57.840000</ele>
<time>2018-10-24T20:29:20Z</time>
<speed>0.00</speed>
</trkpt>
<trkpt lat="-7.155949" lon="-34.842140">
<ele>56.779999</ele>
<time>2018-10-24T20:29:22Z</time>
<speed>0.07</speed>
</trkpt>
<trkpt lat="-7.155974" lon="-34.842102">
<ele>56.149998</ele>
<time>2018-10-24T20:29:26Z</time>
<speed>0.32</speed>
</trkpt>
<trkpt lat="-7.155974" lon="-34.842083">
<ele>55.049999</ele>
<time>2018-10-24T20:29:28Z</time>
<speed>0.23</speed>
</trkpt>
<trkpt lat="-7.155988" lon="-34.842094">
<ele>55.139999</ele>
<time>2018-10-24T20:29:31Z</time>
<speed>0.31</speed>
</trkpt>
<trkpt lat="-7.155988" lon="-34.842091">
<ele>55.110001</ele>
<time>2018-10-24T20:29:34Z</time>
<speed>0.00</speed>
</trkpt>
<trkpt lat="-7.155988" lon="-34.842091">
<ele>55.110001</ele>
<time>2018-10-24T20:29:37Z</time>
<speed>0.00</speed>
</trkpt>
<trkpt lat="-7.155967" lon="-34.842075">
<ele>57.329998</ele>
<time>2018-10-24T20:29:40Z</time>
<speed>0.44</speed>
</trkpt>
<trkpt lat="-7.155951" lon="-34.842060">
<ele>56.959999</ele>
<time>2018-10-24T20:29:44Z</time>
<speed>0.00</speed>
</trkpt>
<trkpt lat="-7.155937" lon="-34.842033">
<ele>57.410000</ele>
<time>2018-10-24T20:29:47Z</time>
<speed>0.14</speed>
</trkpt>
<trkpt lat="-7.155937" lon="-34.842049">
<ele>58.469997</ele>
<time>2018-10-24T20:29:50Z</time>
<speed>0.49</speed>
</trkpt>
<trkpt lat="-7.155943" lon="-34.842049">
<ele>59.389999</ele>
<time>2018-10-24T20:29:52Z</time>
<speed>0.20</speed>
</trkpt>
<trkpt lat="-7.155920" lon="-34.842049">
<ele>60.169998</ele>
<time>2018-10-24T20:29:55Z</time>
<speed>0.55</speed>
</trkpt>
<trkpt lat="-7.155900" lon="-34.842018">
<ele>61.439999</ele>
<time>2018-10-24T20:29:59Z</time>
<speed>0.58</speed>
</trkpt>
<trkpt lat="-7.155902" lon="-34.842022">
<ele>62.369999</ele>
<time>2018-10-24T20:30:02Z</time>
<speed>0.00</speed>
</trkpt>
<trkpt lat="-7.155902" lon="-34.842022">
<ele>62.369999</ele>
<time>2018-10-24T20:30:04Z</time>
<speed>0.00</speed>
</trkpt>
<trkpt lat="-7.155902" lon="-34.842022">
<ele>62.369999</ele>
<time>2018-10-24T20:30:07Z</time>
<speed>0.00</speed>
</trkpt>
<trkpt lat="-7.155902" lon="-34.842022">
<ele>62.369999</ele>
<time>2018-10-24T20:30:11Z</time>
<speed>0.00</speed>
</trkpt>
<trkpt lat="-7.155902" lon="-34.842022">
<ele>62.369999</ele>
<time>2018-10-24T20:30:13Z</time>
<speed>0.00</speed>
</trkpt>
<trkpt lat="-7.155891" lon="-34.841972">
<ele>62.669998</ele>
<time>2018-10-24T20:30:16Z</time>
<speed>0.40</speed>
</trkpt>
<trkpt lat="-7.155896" lon="-34.841961">
<ele>62.070000</ele>
<time>2018-10-24T20:30:20Z</time>
<speed>0.00</speed>
</trkpt>
<trkpt lat="-7.155896" lon="-34.841961">
<ele>62.070000</ele>
<time>2018-10-24T20:30:22Z</time>
<speed>0.00</speed>
</trkpt>
<trkpt lat="-7.155889" lon="-34.841942">
<ele>63.219997</ele>
<time>2018-10-24T20:30:26Z</time>
<speed>0.64</speed>
</trkpt>
<trkpt lat="-7.155882" lon="-34.841938">
<ele>63.559998</ele>
<time>2018-10-24T20:30:29Z</time>
<speed>0.25</speed>
</trkpt>
<trkpt lat="-7.155879" lon="-34.841934">
<ele>64.139999</ele>
<time>2018-10-24T20:30:32Z</time>
<speed>0.17</speed>
</trkpt>
<trkpt lat="-7.155895" lon="-34.841972">
<ele>62.840000</ele>
<time>2018-10-24T20:30:34Z</time>
<speed>0.44</speed>
</trkpt>
<trkpt lat="-7.155925" lon="-34.841984">
<ele>62.299999</ele>
<time>2018-10-24T20:30:37Z</time>
<speed>0.18</speed>
</trkpt>
<trkpt lat="-7.155926" lon="-34.841995">
<ele>62.369999</ele>
<time>2018-10-24T20:30:41Z</time>
<speed>0.00</speed>
</trkpt>
<trkpt lat="-7.155917" lon="-34.841984">
<ele>62.989998</ele>
<time>2018-10-24T20:30:43Z</time>
<speed>0.31</speed>
</trkpt>
<trkpt lat="-7.155923" lon="-34.841961">
<ele>62.770000</ele>
<time>2018-10-24T20:30:46Z</time>
<speed>0.44</speed>
</trkpt>
<trkpt lat="-7.155926" lon="-34.841969">
<ele>62.590000</ele>
<time>2018-10-24T20:30:50Z</time>
<speed>0.00</speed>
</trkpt>
<trkpt lat="-7.155926" lon="-34.841969">
<ele>62.590000</ele>
<time>2018-10-24T20:30:52Z</time>
<speed>0.00</speed>
</trkpt>
<trkpt lat="-7.155926" lon="-34.841969">
<ele>62.590000</ele>
<time>2018-10-24T20:30:55Z</time>
<speed>0.00</speed>
</trkpt>
<trkpt lat="-7.155973" lon="-34.841999">
<ele>60.590000</ele>
<time>2018-10-24T20:30:59Z</time>
<speed>0.51</speed>
</trkpt>
<trkpt lat="-7.155973" lon="-34.841984">
<ele>60.939999</ele>
<time>2018-10-24T20:31:02Z</time>
<speed>0.37</speed>
</trkpt>
<trkpt lat="-7.155977" lon="-34.841991">
<ele>60.020000</ele>
<time>2018-10-24T20:31:05Z</time>
<speed>0.00</speed>
</trkpt>
<trkpt lat="-7.155982" lon="-34.841980">
<ele>59.689999</ele>
<time>2018-10-24T20:31:07Z</time>
<speed>0.19</speed>
</trkpt>
<trkpt lat="-7.155968" lon="-34.841980">
<ele>59.930000</ele>
<time>2018-10-24T20:31:10Z</time>
<speed>0.34</speed>
</trkpt>
<trkpt lat="-7.155976" lon="-34.841988">
<ele>59.090000</ele>
<time>2018-10-24T20:31:13Z</time>
<speed>0.00</speed>
</trkpt>
<trkpt lat="-7.155976" lon="-34.841988">
<ele>59.090000</ele>
<time>2018-10-24T20:31:16Z</time>
<speed>0.00</speed>
</trkpt>
<trkpt lat="-7.155977" lon="-34.841953">
<ele>58.090000</ele>
<time>2018-10-24T20:31:20Z</time>
<speed>0.10</speed>
</trkpt>
<trkpt lat="-7.155980" lon="-34.841972">
<ele>58.459999</ele>
<time>2018-10-24T20:31:22Z</time>
<speed>0.62</speed>
</trkpt>
<trkpt lat="-7.155976" lon="-34.841961">
<ele>58.859997</ele>
<time>2018-10-24T20:31:26Z</time>
<speed>0.00</speed>
</trkpt>
<trkpt lat="-7.155965" lon="-34.841972">
<ele>59.239998</ele>
<time>2018-10-24T20:31:29Z</time>
<speed>0.50</speed>
</trkpt>
<trkpt lat="-7.155964" lon="-34.841988">
<ele>60.719997</ele>
<time>2018-10-24T20:31:32Z</time>
<speed>0.00</speed>
</trkpt>
<trkpt lat="-7.155961" lon="-34.842003">
<ele>61.079998</ele>
<time>2018-10-24T20:31:34Z</time>
<speed>0.41</speed>
</trkpt>
<trkpt lat="-7.155970" lon="-34.842010">
<ele>61.239998</ele>
<time>2018-10-24T20:31:38Z</time>
<speed>0.00</speed>
</trkpt>
<trkpt lat="-7.155970" lon="-34.842010">
<ele>61.239998</ele>
<time>2018-10-24T20:31:41Z</time>
<speed>0.00</speed>
</trkpt>
<trkpt lat="-7.155970" lon="-34.842010">
<ele>61.239998</ele>
<time>2018-10-24T20:31:44Z</time>
<speed>0.00</speed>
</trkpt>
<trkpt lat="-7.155970" lon="-34.842010">
<ele>61.239998</ele>
<time>2018-10-24T20:31:47Z</time>
<speed>0.00</speed>
</trkpt>
<trkpt lat="-7.155970" lon="-34.842010">
<ele>61.239998</ele>
<time>2018-10-24T20:31:50Z</time>
<speed>0.00</speed>
</trkpt>
<trkpt lat="-7.155970" lon="-34.842010">
<ele>61.239998</ele>
<time>2018-10-24T20:31:53Z</time>
<speed>0.00</speed>
</trkpt>
<trkpt lat="-7.155970" lon="-34.842010">
<ele>61.239998</ele>
<time>2018-10-24T20:31:56Z</time>
<speed>0.00</speed>
</trkpt>
<trkpt lat="-7.155970" lon="-34.842010">
<ele>61.239998</ele>
<time>2018-10-24T20:31:59Z</time>
<speed>0.00</speed>
</trkpt>
<trkpt lat="-7.155970" lon="-34.842010">
<ele>61.239998</ele>
<time>2018-10-24T20:32:02Z</time>
<speed>0.00</speed>
</trkpt>
<trkpt lat="-7.155970" lon="-34.842010">
<ele>61.239998</ele>
<time>2018-10-24T20:32:05Z</time>
<speed>0.00</speed>
</trkpt>
<trkpt lat="-7.155970" lon="-34.842010">
<ele>61.239998</ele>
<time>2018-10-24T20:32:08Z</time>
<speed>0.00</speed>
</trkpt>
<trkpt lat="-7.155970" lon="-34.842010">
<ele>61.239998</ele>
<time>2018-10-24T20:32:11Z</time>
<speed>0.00</speed>
</trkpt>
<trkpt lat="-7.155970" lon="-34.842010">
<ele>61.239998</ele>
<time>2018-10-24T20:32:14Z</time>
<speed>0.00</speed>
</trkpt>
<trkpt lat="-7.155970" lon="-34.842010">
<ele>61.239998</ele>
<time>2018-10-24T20:32:17Z</time>
<speed>0.00</speed>
</trkpt>
<trkpt lat="-7.155970" lon="-34.842010">
<ele>61.239998</ele>
<time>2018-10-24T20:32:20Z</time>
<speed>0.00</speed>
</trkpt>
<trkpt lat="-7.155970" lon="-34.842010">
<ele>61.239998</ele>
<time>2018-10-24T20:32:23Z</time>
<speed>0.00</speed>
</trkpt>
<trkpt lat="-7.155970" lon="-34.842010">
<ele>61.239998</ele>
<time>2018-10-24T20:32:26Z</time>
<speed>0.00</speed>
</trkpt>
<trkpt lat="-7.155970" lon="-34.842010">
<ele>61.239998</ele>
<time>2018-10-24T20:32:29Z</time>
<speed>0.00</speed>
</trkpt>
<trkpt lat="-7.155970" lon="-34.842010">
<ele>61.239998</ele>
<time>2018-10-24T20:32:32Z</time>
<speed>0.00</speed>
</trkpt>
<trkpt lat="-7.155970" lon="-34.842010">
<ele>61.239998</ele>
<time>2018-10-24T20:32:35Z</time>
<speed>0.00</speed>
</trkpt>
<trkpt lat="-7.155988" lon="-34.842159">
<ele>49.259998</ele>
<time>2018-10-24T20:32:38Z</time>
<speed>0.03</speed>
</trkpt>
<trkpt lat="-7.155991" lon="-34.842163">
<ele>48.980000</ele>
<time>2018-10-24T20:32:41Z</time>
<speed>0.00</speed>
</trkpt>
<trkpt lat="-7.155991" lon="-34.842163">
<ele>48.980000</ele>
<time>2018-10-24T20:32:43Z</time>
<speed>0.00</speed>
</trkpt>
<trkpt lat="-7.155991" lon="-34.842163">
<ele>48.980000</ele>
<time>2018-10-24T20:32:46Z</time>
<speed>0.00</speed>
</trkpt>
<trkpt lat="-7.155999" lon="-34.842140">
<ele>48.579998</ele>
<time>2018-10-24T20:32:49Z</time>
<speed>0.44</speed>
</trkpt>
<trkpt lat="-7.155999" lon="-34.842125">
<ele>48.340000</ele>
<time>2018-10-24T20:32:52Z</time>
<speed>0.43</speed>
</trkpt>
<trkpt lat="-7.156000" lon="-34.842129">
<ele>48.090000</ele>
<time>2018-10-24T20:32:55Z</time>
<speed>0.00</speed>
</trkpt>
<trkpt lat="-7.156000" lon="-34.842129">
<ele>48.090000</ele>
<time>2018-10-24T20:32:58Z</time>
<speed>0.00</speed>
</trkpt>
<trkpt lat="-7.156000" lon="-34.842129">
<ele>48.090000</ele>
<time>2018-10-24T20:33:01Z</time>
<speed>0.00</speed>
</trkpt>
<trkpt lat="-7.156000" lon="-34.842129">
<ele>48.090000</ele>
<time>2018-10-24T20:33:04Z</time>
<speed>0.00</speed>
</trkpt>
<trkpt lat="-7.156000" lon="-34.842129">
<ele>48.090000</ele>
<time>2018-10-24T20:33:08Z</time>
<speed>0.00</speed>
</trkpt>
<trkpt lat="-7.155998" lon="-34.842113">
<ele>45.539997</ele>
<time>2018-10-24T20:33:10Z</time>
<speed>0.61</speed>
</trkpt>
<trkpt lat="-7.155998" lon="-34.842113">
<ele>46.099998</ele>
<time>2018-10-24T20:33:13Z</time>
<speed>0.25</speed>
</trkpt>
<trkpt lat="-7.155995" lon="-34.842117">
<ele>45.879997</ele>
<time>2018-10-24T20:33:17Z</time>
<speed>0.63</speed>
</trkpt>
<trkpt lat="-7.156007" lon="-34.842133">
<ele>45.779999</ele>
<time>2018-10-24T20:33:19Z</time>
<speed>0.34</speed>
</trkpt>
<trkpt lat="-7.156017" lon="-34.842148">
<ele>45.020000</ele>
<time>2018-10-24T20:33:22Z</time>
<speed>0.43</speed>
</trkpt>
<trkpt lat="-7.156007" lon="-34.842144">
<ele>45.660000</ele>
<time>2018-10-24T20:33:25Z</time>
<speed>0.00</speed>
</trkpt>
<trkpt lat="-7.156007" lon="-34.842144">
<ele>45.660000</ele>
<time>2018-10-24T20:33:28Z</time>
<speed>0.00</speed>
</trkpt>
<trkpt lat="-7.156007" lon="-34.842144">
<ele>45.660000</ele>
<time>2018-10-24T20:33:32Z</time>
<speed>0.00</speed>
</trkpt>
<trkpt lat="-7.155982" lon="-34.842129">
<ele>46.099998</ele>
<time>2018-10-24T20:33:34Z</time>
<speed>0.13</speed>
</trkpt>
<trkpt lat="-7.155983" lon="-34.842129">
<ele>46.459999</ele>
<time>2018-10-24T20:33:38Z</time>
<speed>0.00</speed>
</trkpt>
<trkpt lat="-7.155983" lon="-34.842129">
<ele>46.459999</ele>
<time>2018-10-24T20:33:40Z</time>
<speed>0.00</speed>
</trkpt>
<trkpt lat="-7.155983" lon="-34.842129">
<ele>46.459999</ele>
<time>2018-10-24T20:33:43Z</time>
<speed>0.00</speed>
</trkpt>
<trkpt lat="-7.155969" lon="-34.842087">
<ele>47.820000</ele>
<time>2018-10-24T20:33:47Z</time>
<speed>0.60</speed>
</trkpt>
<trkpt lat="-7.155963" lon="-34.842079">
<ele>46.959999</ele>
<time>2018-10-24T20:33:50Z</time>
<speed>0.00</speed>
</trkpt>
<trkpt lat="-7.155963" lon="-34.842079">
<ele>46.959999</ele>
<time>2018-10-24T20:33:52Z</time>
<speed>0.00</speed>
</trkpt>
<trkpt lat="-7.155963" lon="-34.842079">
<ele>46.959999</ele>
<time>2018-10-24T20:33:55Z</time>
<speed>0.00</speed>
</trkpt>
<trkpt lat="-7.155963" lon="-34.842079">
<ele>46.959999</ele>
<time>2018-10-24T20:33:59Z</time>
<speed>0.00</speed>
</trkpt>
<trkpt lat="-7.155954" lon="-34.842094">
<ele>45.789997</ele>
<time>2018-10-24T20:34:01Z</time>
<speed>0.51</speed>
</trkpt>
<trkpt lat="-7.155951" lon="-34.842106">
<ele>45.379997</ele>
<time>2018-10-24T20:34:04Z</time>
<speed>0.27</speed>
</trkpt>
<trkpt lat="-7.155956" lon="-34.842110">
<ele>45.520000</ele>
<time>2018-10-24T20:34:07Z</time>
<speed>0.00</speed>
</trkpt>
<trkpt lat="-7.155971" lon="-34.842117">
<ele>45.419998</ele>
<time>2018-10-24T20:34:10Z</time>
<speed>0.28</speed>
</trkpt>
<trkpt lat="-7.155975" lon="-34.842121">
<ele>45.230000</ele>
<time>2018-10-24T20:34:13Z</time>
<speed>0.00</speed>
</trkpt>
<trkpt lat="-7.155948" lon="-34.842094">
<ele>46.579998</ele>
<time>2018-10-24T20:34:16Z</time>
<speed>0.54</speed>
</trkpt>
<trkpt lat="-7.155956" lon="-34.842102">
<ele>45.959999</ele>
<time>2018-10-24T20:34:19Z</time>
<speed>0.21</speed>
</trkpt>
<trkpt lat="-7.155953" lon="-34.842094">
<ele>45.860001</ele>
<time>2018-10-24T20:34:22Z</time>
<speed>0.00</speed>
</trkpt>
<trkpt lat="-7.155958" lon="-34.842094">
<ele>45.039997</ele>
<time>2018-10-24T20:34:26Z</time>
<speed>0.25</speed>
</trkpt>
<trkpt lat="-7.155955" lon="-34.842083">
<ele>45.169998</ele>
<time>2018-10-24T20:34:28Z</time>
<speed>0.00</speed>
</trkpt>
<trkpt lat="-7.155954" lon="-34.842068">
<ele>43.669998</ele>
<time>2018-10-24T20:34:32Z</time>
<speed>0.21</speed>
</trkpt>
<trkpt lat="-7.155967" lon="-34.842052">
<ele>43.119999</ele>
<time>2018-10-24T20:34:34Z</time>
<speed>0.49</speed>
</trkpt>
<trkpt lat="-7.155967" lon="-34.842052">
<ele>43.450001</ele>
<time>2018-10-24T20:34:37Z</time>
<speed>0.38</speed>
</trkpt>
<trkpt lat="-7.155973" lon="-34.842056">
<ele>42.419998</ele>
<time>2018-10-24T20:34:40Z</time>
<speed>0.00</speed>
</trkpt>
<trkpt lat="-7.155984" lon="-34.842045">
<ele>41.369999</ele>
<time>2018-10-24T20:34:44Z</time>
<speed>0.58</speed>
</trkpt>
<trkpt lat="-7.155977" lon="-34.842052">
<ele>41.320000</ele>
<time>2018-10-24T20:34:47Z</time>
<speed>0.80</speed>
</trkpt>
<trkpt lat="-7.156004" lon="-34.842072">
<ele>42.619999</ele>
<time>2018-10-24T20:34:49Z</time>
<speed>0.17</speed>
</trkpt>
<trkpt lat="-7.156022" lon="-34.842079">
<ele>42.469997</ele>
<time>2018-10-24T20:34:52Z</time>
<speed>0.00</speed>
</trkpt>
<trkpt lat="-7.156022" lon="-34.842079">
<ele>42.469997</ele>
<time>2018-10-24T20:34:55Z</time>
<speed>0.00</speed>
</trkpt>
<trkpt lat="-7.156022" lon="-34.842079">
<ele>42.469997</ele>
<time>2018-10-24T20:34:59Z</time>
<speed>0.00</speed>
</trkpt>
<trkpt lat="-7.156015" lon="-34.842094">
<ele>42.379997</ele>
<time>2018-10-24T20:35:02Z</time>
<speed>0.55</speed>
</trkpt>
<trkpt lat="-7.156028" lon="-34.842117">
<ele>41.270000</ele>
<time>2018-10-24T20:35:04Z</time>
<speed>0.32</speed>
</trkpt>
<trkpt lat="-7.156052" lon="-34.842144">
<ele>41.450001</ele>
<time>2018-10-24T20:35:07Z</time>
<speed>0.20</speed>
</trkpt>
<trkpt lat="-7.156059" lon="-34.842163">
<ele>41.099998</ele>
<time>2018-10-24T20:35:10Z</time>
<speed>0.00</speed>
</trkpt>
<trkpt lat="-7.156032" lon="-34.842159">
<ele>41.770000</ele>
<time>2018-10-24T20:35:14Z</time>
<speed>0.44</speed>
</trkpt>
<trkpt lat="-7.156035" lon="-34.842197">
<ele>41.869999</ele>
<time>2018-10-24T20:35:17Z</time>
<speed>0.70</speed>
</trkpt>
<trkpt lat="-7.156041" lon="-34.842205">
<ele>41.700001</ele>
<time>2018-10-24T20:35:19Z</time>
<speed>0.53</speed>
</trkpt>
<trkpt lat="-7.156034" lon="-34.842190">
<ele>41.669998</ele>
<time>2018-10-24T20:35:22Z</time>
<speed>0.29</speed>
</trkpt>
<trkpt lat="-7.156023" lon="-34.842186">
<ele>42.149998</ele>
<time>2018-10-24T20:35:25Z</time>
<speed>0.00</speed>
</trkpt>
<trkpt lat="-7.156023" lon="-34.842186">
<ele>42.149998</ele>
<time>2018-10-24T20:35:28Z</time>
<speed>0.00</speed>
</trkpt>
<trkpt lat="-7.156021" lon="-34.842197">
<ele>41.360001</ele>
<time>2018-10-24T20:35:31Z</time>
<speed>0.55</speed>
</trkpt>
<trkpt lat="-7.156006" lon="-34.842178">
<ele>41.989998</ele>
<time>2018-10-24T20:35:35Z</time>
<speed>0.00</speed>
</trkpt>
<trkpt lat="-7.155982" lon="-34.842171">
<ele>43.540001</ele>
<time>2018-10-24T20:35:38Z</time>
<speed>0.54</speed>
</trkpt>
<trkpt lat="-7.155981" lon="-34.842167">
<ele>43.480000</ele>
<time>2018-10-24T20:35:40Z</time>
<speed>0.00</speed>
</trkpt>
<trkpt lat="-7.155981" lon="-34.842167">
<ele>43.480000</ele>
<time>2018-10-24T20:35:43Z</time>
<speed>0.00</speed>
</trkpt>
<trkpt lat="-7.155978" lon="-34.842175">
<ele>44.989998</ele>
<time>2018-10-24T20:35:47Z</time>
<speed>0.13</speed>
</trkpt>
<trkpt lat="-7.155982" lon="-34.842182">
<ele>44.709999</ele>
<time>2018-10-24T20:35:49Z</time>
<speed>0.00</speed>
</trkpt>
<trkpt lat="-7.156003" lon="-34.842171">
<ele>43.509998</ele>
<time>2018-10-24T20:35:52Z</time>
<speed>0.44</speed>
</trkpt>
<trkpt lat="-7.156016" lon="-34.842186">
<ele>43.450001</ele>
<time>2018-10-24T20:35:55Z</time>
<speed>0.00</speed>
</trkpt>
<trkpt lat="-7.156012" lon="-34.842186">
<ele>43.969997</ele>
<time>2018-10-24T20:35:58Z</time>
<speed>0.43</speed>
</trkpt>
<trkpt lat="-7.156011" lon="-34.842197">
<ele>44.410000</ele>
<time>2018-10-24T20:36:01Z</time>
<speed>0.00</speed>
</trkpt>
<trkpt lat="-7.156011" lon="-34.842197">
<ele>44.410000</ele>
<time>2018-10-24T20:36:04Z</time>
<speed>0.00</speed>
</trkpt>
<trkpt lat="-7.156011" lon="-34.842197">
<ele>44.410000</ele>
<time>2018-10-24T20:36:07Z</time>
<speed>0.00</speed>
</trkpt>
<trkpt lat="-7.156029" lon="-34.842220">
<ele>44.820000</ele>
<time>2018-10-24T20:36:11Z</time>
<speed>0.50</speed>
</trkpt>
<trkpt lat="-7.156041" lon="-34.842236">
<ele>44.649998</ele>
<time>2018-10-24T20:36:14Z</time>
<speed>0.19</speed>
</trkpt>
<trkpt lat="-7.156042" lon="-34.842232">
<ele>45.099998</ele>
<time>2018-10-24T20:36:17Z</time>
<speed>0.00</speed>
</trkpt>
<trkpt lat="-7.156039" lon="-34.842255">
<ele>46.320000</ele>
<time>2018-10-24T20:36:19Z</time>
<speed>0.12</speed>
</trkpt>
<trkpt lat="-7.156041" lon="-34.842262">
<ele>46.969997</ele>
<time>2018-10-24T20:36:22Z</time>
<speed>0.00</speed>
</trkpt>
<trkpt lat="-7.156029" lon="-34.842243">
<ele>46.180000</ele>
<time>2018-10-24T20:36:25Z</time>
<speed>0.02</speed>
</trkpt>
<trkpt lat="-7.156031" lon="-34.842251">
<ele>45.989998</ele>
<time>2018-10-24T20:36:28Z</time>
<speed>0.00</speed>
</trkpt>
<trkpt lat="-7.156031" lon="-34.842251">
<ele>45.989998</ele>
<time>2018-10-24T20:36:32Z</time>
<speed>0.00</speed>
</trkpt>
<trkpt lat="-7.156044" lon="-34.842293">
<ele>46.200001</ele>
<time>2018-10-24T20:36:34Z</time>
<speed>0.03</speed>
</trkpt>
<trkpt lat="-7.156044" lon="-34.842289">
<ele>45.649998</ele>
<time>2018-10-24T20:36:38Z</time>
<speed>0.00</speed>
</trkpt>
<trkpt lat="-7.156044" lon="-34.842289">
<ele>45.649998</ele>
<time>2018-10-24T20:36:40Z</time>
<speed>0.00</speed>
</trkpt>
<trkpt lat="-7.156045" lon="-34.842255">
<ele>43.459999</ele>
<time>2018-10-24T20:36:43Z</time>
<speed>0.45</speed>
</trkpt>
<trkpt lat="-7.156050" lon="-34.842255">
<ele>43.730000</ele>
<time>2018-10-24T20:36:46Z</time>
<speed>0.19</speed>
</trkpt>
<trkpt lat="-7.156061" lon="-34.842239">
<ele>43.590000</ele>
<time>2018-10-24T20:36:49Z</time>
<speed>0.34</speed>
</trkpt>
<trkpt lat="-7.156064" lon="-34.842247">
<ele>43.279999</ele>
<time>2018-10-24T20:36:52Z</time>
<speed>0.00</speed>
</trkpt>
<trkpt lat="-7.156060" lon="-34.842251">
<ele>43.009998</ele>
<time>2018-10-24T20:36:56Z</time>
<speed>0.46</speed>
</trkpt>
<trkpt lat="-7.156058" lon="-34.842258">
<ele>42.549999</ele>
<time>2018-10-24T20:36:58Z</time>
<speed>0.00</speed>
</trkpt>
<trkpt lat="-7.156058" lon="-34.842258">
<ele>42.549999</ele>
<time>2018-10-24T20:37:01Z</time>
<speed>0.00</speed>
</trkpt>
<trkpt lat="-7.156058" lon="-34.842258">
<ele>42.549999</ele>
<time>2018-10-24T20:37:04Z</time>
<speed>0.00</speed>
</trkpt>
<trkpt lat="-7.156056" lon="-34.842243">
<ele>45.439999</ele>
<time>2018-10-24T20:37:07Z</time>
<speed>0.45</speed>
</trkpt>
<trkpt lat="-7.156054" lon="-34.842213">
<ele>45.250000</ele>
<time>2018-10-24T20:37:10Z</time>
<speed>0.47</speed>
</trkpt>
<trkpt lat="-7.156062" lon="-34.842216">
<ele>48.000000</ele>
<time>2018-10-24T20:37:13Z</time>
<speed>0.27</speed>
</trkpt>
<trkpt lat="-7.156079" lon="-34.842251">
<ele>47.579998</ele>
<time>2018-10-24T20:37:17Z</time>
<speed>0.00</speed>
</trkpt>
<trkpt lat="-7.156079" lon="-34.842251">
<ele>47.579998</ele>
<time>2018-10-24T20:37:19Z</time>
<speed>0.00</speed>
</trkpt>
<trkpt lat="-7.156079" lon="-34.842251">
<ele>47.579998</ele>
<time>2018-10-24T20:37:22Z</time>
<speed>0.00</speed>
</trkpt>
<trkpt lat="-7.156079" lon="-34.842251">
<ele>47.579998</ele>
<time>2018-10-24T20:37:25Z</time>
<speed>0.00</speed>
</trkpt>
<trkpt lat="-7.156079" lon="-34.842251">
<ele>47.579998</ele>
<time>2018-10-24T20:37:28Z</time>
<speed>0.00</speed>
</trkpt>
<trkpt lat="-7.156052" lon="-34.842220">
<ele>44.189999</ele>
<time>2018-10-24T20:37:31Z</time>
<speed>0.55</speed>
</trkpt>
<trkpt lat="-7.156034" lon="-34.842201">
<ele>44.649998</ele>
<time>2018-10-24T20:37:34Z</time>
<speed>0.73</speed>
</trkpt>
<trkpt lat="-7.156018" lon="-34.842182">
<ele>44.489998</ele>
<time>2018-10-24T20:37:38Z</time>
<speed>0.19</speed>
</trkpt>
<trkpt lat="-7.156018" lon="-34.842186">
<ele>44.539997</ele>
<time>2018-10-24T20:37:40Z</time>
<speed>0.00</speed>
</trkpt>
<trkpt lat="-7.156014" lon="-34.842148">
<ele>43.509998</ele>
<time>2018-10-24T20:37:43Z</time>
<speed>0.66</speed>
</trkpt>
<trkpt lat="-7.156022" lon="-34.842155">
<ele>42.000000</ele>
<time>2018-10-24T20:37:47Z</time>
<speed>0.00</speed>
</trkpt>
<trkpt lat="-7.156018" lon="-34.842167">
<ele>41.410000</ele>
<time>2018-10-24T20:37:49Z</time>
<speed>0.51</speed>
</trkpt>
<trkpt lat="-7.156043" lon="-34.842190">
<ele>39.419998</ele>
<time>2018-10-24T20:37:52Z</time>
<speed>0.46</speed>
</trkpt>
<trkpt lat="-7.156048" lon="-34.842186">
<ele>38.919998</ele>
<time>2018-10-24T20:37:55Z</time>
<speed>0.25</speed>
</trkpt>
<trkpt lat="-7.156038" lon="-34.842167">
<ele>36.969997</ele>
<time>2018-10-24T20:37:59Z</time>
<speed>0.26</speed>
</trkpt>
<trkpt lat="-7.156027" lon="-34.842148">
<ele>36.299999</ele>
<time>2018-10-24T20:38:01Z</time>
<speed>0.00</speed>
</trkpt>
<trkpt lat="-7.156023" lon="-34.842163">
<ele>36.419998</ele>
<time>2018-10-24T20:38:04Z</time>
<speed>0.47</speed>
</trkpt>
<trkpt lat="-7.156014" lon="-34.842152">
<ele>36.189999</ele>
<time>2018-10-24T20:38:08Z</time>
<speed>0.00</speed>
</trkpt>
<trkpt lat="-7.155999" lon="-34.842133">
<ele>37.980000</ele>
<time>2018-10-24T20:38:11Z</time>
<speed>0.19</speed>
</trkpt>
<trkpt lat="-7.155994" lon="-34.842121">
<ele>38.750000</ele>
<time>2018-10-24T20:38:13Z</time>
<speed>0.00</speed>
</trkpt>
<trkpt lat="-7.155994" lon="-34.842121">
<ele>38.750000</ele>
<time>2018-10-24T20:38:16Z</time>
<speed>0.00</speed>
</trkpt>
<trkpt lat="-7.155994" lon="-34.842121">
<ele>38.750000</ele>
<time>2018-10-24T20:38:20Z</time>
<speed>0.00</speed>
</trkpt>
<trkpt lat="-7.155975" lon="-34.842087">
<ele>36.599998</ele>
<time>2018-10-24T20:38:22Z</time>
<speed>0.65</speed>
</trkpt>
<trkpt lat="-7.155974" lon="-34.842087">
<ele>35.700001</ele>
<time>2018-10-24T20:38:25Z</time>
<speed>0.50</speed>
</trkpt>
<trkpt lat="-7.155977" lon="-34.842098">
<ele>34.130001</ele>
<time>2018-10-24T20:38:28Z</time>
<speed>0.09</speed>
</trkpt>
<trkpt lat="-7.155977" lon="-34.842098">
<ele>34.250000</ele>
<time>2018-10-24T20:38:31Z</time>
<speed>0.00</speed>
</trkpt>
<trkpt lat="-7.155977" lon="-34.842098">
<ele>34.250000</ele>
<time>2018-10-24T20:38:35Z</time>
<speed>0.00</speed>
</trkpt>
<trkpt lat="-7.155977" lon="-34.842098">
<ele>34.250000</ele>
<time>2018-10-24T20:38:37Z</time>
<speed>0.00</speed>
</trkpt>
<trkpt lat="-7.155977" lon="-34.842098">
<ele>34.250000</ele>
<time>2018-10-24T20:38:40Z</time>
<speed>0.00</speed>
</trkpt>
<trkpt lat="-7.155977" lon="-34.842098">
<ele>34.250000</ele>
<time>2018-10-24T20:38:43Z</time>
<speed>0.00</speed>
</trkpt>
<trkpt lat="-7.156013" lon="-34.842144">
<ele>33.320000</ele>
<time>2018-10-24T20:38:46Z</time>
<speed>0.50</speed>
</trkpt>
<trkpt lat="-7.156020" lon="-34.842136">
<ele>33.239998</ele>
<time>2018-10-24T20:38:49Z</time>
<speed>0.00</speed>
</trkpt>
<trkpt lat="-7.156026" lon="-34.842117">
<ele>33.110001</ele>
<time>2018-10-24T20:38:52Z</time>
<speed>0.40</speed>
</trkpt>
<trkpt lat="-7.156026" lon="-34.842125">
<ele>32.639999</ele>
<time>2018-10-24T20:38:56Z</time>
<speed>0.14</speed>
</trkpt>
<trkpt lat="-7.156019" lon="-34.842125">
<ele>31.769999</ele>
<time>2018-10-24T20:38:59Z</time>
<speed>0.36</speed>
</trkpt>
<trkpt lat="-7.156014" lon="-34.842102">
<ele>32.110001</ele>
<time>2018-10-24T20:39:01Z</time>
<speed>0.00</speed>
</trkpt>
<trkpt lat="-7.156014" lon="-34.842102">
<ele>32.110001</ele>
<time>2018-10-24T20:39:04Z</time>
<speed>0.00</speed>
</trkpt>
<trkpt lat="-7.155996" lon="-34.842083">
<ele>31.129999</ele>
<time>2018-10-24T20:39:07Z</time>
<speed>0.33</speed>
</trkpt>
<trkpt lat="-7.155993" lon="-34.842083">
<ele>31.250000</ele>
<time>2018-10-24T20:39:10Z</time>
<speed>0.00</speed>
</trkpt>
<trkpt lat="-7.155993" lon="-34.842083">
<ele>31.250000</ele>
<time>2018-10-24T20:39:13Z</time>
<speed>0.00</speed>
</trkpt>
<trkpt lat="-7.155969" lon="-34.842022">
<ele>32.660000</ele>
<time>2018-10-24T20:39:17Z</time>
<speed>0.32</speed>
</trkpt>
<trkpt lat="-7.155973" lon="-34.842102">
<ele>39.290001</ele>
<time>2018-10-24T20:39:19Z</time>
<speed>0.00</speed>
</trkpt>
<trkpt lat="-7.155973" lon="-34.842102">
<ele>39.290001</ele>
<time>2018-10-24T20:39:22Z</time>
<speed>0.00</speed>
</trkpt>
<trkpt lat="-7.155973" lon="-34.842102">
<ele>39.290001</ele>
<time>2018-10-24T20:39:25Z</time>
<speed>0.00</speed>
</trkpt>
<trkpt lat="-7.155977" lon="-34.842045">
<ele>42.029999</ele>
<time>2018-10-24T20:39:28Z</time>
<speed>0.82</speed>
</trkpt>
<trkpt lat="-7.155977" lon="-34.842052">
<ele>39.320000</ele>
<time>2018-10-24T20:39:31Z</time>
<speed>0.40</speed>
</trkpt>
<trkpt lat="-7.155984" lon="-34.842056">
<ele>36.619999</ele>
<time>2018-10-24T20:39:34Z</time>
<speed>0.00</speed>
</trkpt>
<trkpt lat="-7.155984" lon="-34.842056">
<ele>36.619999</ele>
<time>2018-10-24T20:39:37Z</time>
<speed>0.00</speed>
</trkpt>
<trkpt lat="-7.155995" lon="-34.842060">
<ele>32.619999</ele>
<time>2018-10-24T20:39:40Z</time>
<speed>0.20</speed>
</trkpt>
<trkpt lat="-7.156003" lon="-34.842064">
<ele>30.410000</ele>
<time>2018-10-24T20:39:44Z</time>
<speed>0.00</speed>
</trkpt>
<trkpt lat="-7.156003" lon="-34.842064">
<ele>30.410000</ele>
<time>2018-10-24T20:39:47Z</time>
<speed>0.00</speed>
</trkpt>
<trkpt lat="-7.156003" lon="-34.842064">
<ele>30.410000</ele>
<time>2018-10-24T20:39:50Z</time>
<speed>0.00</speed>
</trkpt>
<trkpt lat="-7.156003" lon="-34.842064">
<ele>30.410000</ele>
<time>2018-10-24T20:39:52Z</time>
<speed>0.00</speed>
</trkpt>
<trkpt lat="-7.156003" lon="-34.842064">
<ele>30.410000</ele>
<time>2018-10-24T20:39:55Z</time>
<speed>0.00</speed>
</trkpt>
<trkpt lat="-7.155996" lon="-34.842094">
<ele>35.119999</ele>
<time>2018-10-24T20:39:59Z</time>
<speed>0.22</speed>
</trkpt>
<trkpt lat="-7.156000" lon="-34.842106">
<ele>34.189999</ele>
<time>2018-10-24T20:40:01Z</time>
<speed>0.00</speed>
</trkpt>
<trkpt lat="-7.155982" lon="-34.842094">
<ele>33.549999</ele>
<time>2018-10-24T20:40:05Z</time>
<speed>0.23</speed>
</trkpt>
<trkpt lat="-7.155976" lon="-34.842087">
<ele>34.980000</ele>
<time>2018-10-24T20:40:07Z</time>
<speed>0.00</speed>
</trkpt>
<trkpt lat="-7.155976" lon="-34.842087">
<ele>34.980000</ele>
<time>2018-10-24T20:40:11Z</time>
<speed>0.00</speed>
</trkpt>
<trkpt lat="-7.155966" lon="-34.842083">
<ele>36.860001</ele>
<time>2018-10-24T20:40:14Z</time>
<speed>0.45</speed>
</trkpt>
<trkpt lat="-7.155967" lon="-34.842091">
<ele>36.000000</ele>
<time>2018-10-24T20:40:17Z</time>
<speed>0.00</speed>
</trkpt>
<trkpt lat="-7.155967" lon="-34.842091">
<ele>36.000000</ele>
<time>2018-10-24T20:40:19Z</time>
<speed>0.00</speed>
</trkpt>
<trkpt lat="-7.155967" lon="-34.842091">
<ele>36.000000</ele>
<time>2018-10-24T20:40:22Z</time>
<speed>0.00</speed>
</trkpt>
<trkpt lat="-7.155967" lon="-34.842091">
<ele>36.000000</ele>
<time>2018-10-24T20:40:26Z</time>
<speed>0.00</speed>
</trkpt>
<trkpt lat="-7.155967" lon="-34.842091">
<ele>36.000000</ele>
<time>2018-10-24T20:40:28Z</time>
<speed>0.00</speed>
</trkpt>
<trkpt lat="-7.155967" lon="-34.842091">
<ele>36.000000</ele>
<time>2018-10-24T20:40:31Z</time>
<speed>0.00</speed>
</trkpt>
<trkpt lat="-7.156005" lon="-34.842159">
<ele>38.379997</ele>
<time>2018-10-24T20:40:35Z</time>
<speed>0.20</speed>
</trkpt>
<trkpt lat="-7.155999" lon="-34.842129">
<ele>39.730000</ele>
<time>2018-10-24T20:40:37Z</time>
<speed>0.16</speed>
</trkpt>
<trkpt lat="-7.156005" lon="-34.842113">
<ele>40.980000</ele>
<time>2018-10-24T20:40:40Z</time>
<speed>0.78</speed>
</trkpt>
<trkpt lat="-7.156008" lon="-34.842094">
<ele>40.790001</ele>
<time>2018-10-24T20:40:43Z</time>
<speed>0.48</speed>
</trkpt>
<trkpt lat="-7.156004" lon="-34.842087">
<ele>40.700001</ele>
<time>2018-10-24T20:40:47Z</time>
<speed>0.00</speed>
</trkpt>
<trkpt lat="-7.156004" lon="-34.842087">
<ele>40.700001</ele>
<time>2018-10-24T20:40:49Z</time>
<speed>0.00</speed>
</trkpt>
<trkpt lat="-7.156004" lon="-34.842087">
<ele>40.700001</ele>
<time>2018-10-24T20:40:52Z</time>
<speed>0.00</speed>
</trkpt>
<trkpt lat="-7.156010" lon="-34.842133">
<ele>39.860001</ele>
<time>2018-10-24T20:40:56Z</time>
<speed>0.57</speed>
</trkpt>
<trkpt lat="-7.156013" lon="-34.842136">
<ele>41.660000</ele>
<time>2018-10-24T20:40:58Z</time>
<speed>0.00</speed>
</trkpt>
<trkpt lat="-7.156004" lon="-34.842129">
<ele>43.119999</ele>
<time>2018-10-24T20:41:01Z</time>
<speed>0.54</speed>
</trkpt>
<trkpt lat="-7.155994" lon="-34.842129">
<ele>43.500000</ele>
<time>2018-10-24T20:41:04Z</time>
<speed>0.20</speed>
</trkpt>
<trkpt lat="-7.155992" lon="-34.842133">
<ele>43.009998</ele>
<time>2018-10-24T20:41:08Z</time>
<speed>0.00</speed>
</trkpt>
<trkpt lat="-7.155992" lon="-34.842133">
<ele>43.009998</ele>
<time>2018-10-24T20:41:10Z</time>
<speed>0.00</speed>
</trkpt>
<trkpt lat="-7.155992" lon="-34.842133">
<ele>43.009998</ele>
<time>2018-10-24T20:41:14Z</time>
<speed>0.00</speed>
</trkpt>
<trkpt lat="-7.155992" lon="-34.842133">
<ele>43.009998</ele>
<time>2018-10-24T20:41:16Z</time>
<speed>0.00</speed>
</trkpt>
<trkpt lat="-7.155992" lon="-34.842133">
<ele>43.009998</ele>
<time>2018-10-24T20:41:19Z</time>
<speed>0.00</speed>
</trkpt>
<trkpt lat="-7.155992" lon="-34.842133">
<ele>43.009998</ele>
<time>2018-10-24T20:41:23Z</time>
<speed>0.00</speed>
</trkpt>
<trkpt lat="-7.155992" lon="-34.842133">
<ele>43.009998</ele>
<time>2018-10-24T20:41:25Z</time>
<speed>0.00</speed>
</trkpt>
<trkpt lat="-7.155992" lon="-34.842133">
<ele>43.009998</ele>
<time>2018-10-24T20:41:28Z</time>
<speed>0.00</speed>
</trkpt>
<trkpt lat="-7.155992" lon="-34.842133">
<ele>43.009998</ele>
<time>2018-10-24T20:41:31Z</time>
<speed>0.00</speed>
</trkpt>
<trkpt lat="-7.156003" lon="-34.842228">
<ele>45.709999</ele>
<time>2018-10-24T20:41:34Z</time>
<speed>0.46</speed>
</trkpt>
<trkpt lat="-7.155992" lon="-34.842213">
<ele>46.299999</ele>
<time>2018-10-24T20:41:37Z</time>
<speed>0.00</speed>
</trkpt>
<trkpt lat="-7.155992" lon="-34.842213">
<ele>46.299999</ele>
<time>2018-10-24T20:41:40Z</time>
<speed>0.00</speed>
</trkpt>
<trkpt lat="-7.155992" lon="-34.842213">
<ele>46.299999</ele>
<time>2018-10-24T20:41:43Z</time>
<speed>0.00</speed>
</trkpt>
<trkpt lat="-7.155992" lon="-34.842213">
<ele>46.299999</ele>
<time>2018-10-24T20:41:47Z</time>
<speed>0.00</speed>
</trkpt>
<trkpt lat="-7.155992" lon="-34.842213">
<ele>46.299999</ele>
<time>2018-10-24T20:41:50Z</time>
<speed>0.00</speed>
</trkpt>
<trkpt lat="-7.155992" lon="-34.842213">
<ele>46.299999</ele>
<time>2018-10-24T20:41:52Z</time>
<speed>0.00</speed>
</trkpt>
<trkpt lat="-7.155941" lon="-34.842129">
<ele>50.789997</ele>
<time>2018-10-24T20:41:56Z</time>
<speed>0.47</speed>
</trkpt>
<trkpt lat="-7.155940" lon="-34.842136">
<ele>52.029999</ele>
<time>2018-10-24T20:41:58Z</time>
<speed>0.00</speed>
</trkpt>
<trkpt lat="-7.155940" lon="-34.842136">
<ele>52.029999</ele>
<time>2018-10-24T20:42:01Z</time>
<speed>0.00</speed>
</trkpt>
<trkpt lat="-7.155940" lon="-34.842136">
<ele>52.029999</ele>
<time>2018-10-24T20:42:04Z</time>
<speed>0.00</speed>
</trkpt>
<trkpt lat="-7.155940" lon="-34.842136">
<ele>52.029999</ele>
<time>2018-10-24T20:42:08Z</time>
<speed>0.00</speed>
</trkpt>
<trkpt lat="-7.155940" lon="-34.842136">
<ele>52.029999</ele>
<time>2018-10-24T20:42:11Z</time>
<speed>0.00</speed>
</trkpt>
<trkpt lat="-7.155940" lon="-34.842136">
<ele>52.029999</ele>
<time>2018-10-24T20:42:14Z</time>
<speed>0.00</speed>
</trkpt>
<trkpt lat="-7.155940" lon="-34.842136">
<ele>52.029999</ele>
<time>2018-10-24T20:42:17Z</time>
<speed>0.00</speed>
</trkpt>
<trkpt lat="-7.155940" lon="-34.842136">
<ele>52.029999</ele>
<time>2018-10-24T20:42:19Z</time>
<speed>0.00</speed>
</trkpt>
<trkpt lat="-7.155940" lon="-34.842136">
<ele>52.029999</ele>
<time>2018-10-24T20:42:22Z</time>
<speed>0.00</speed>
</trkpt>
<trkpt lat="-7.155940" lon="-34.842136">
<ele>52.029999</ele>
<time>2018-10-24T20:42:26Z</time>
<speed>0.00</speed>
</trkpt>
<trkpt lat="-7.155940" lon="-34.842136">
<ele>52.029999</ele>
<time>2018-10-24T20:42:28Z</time>
<speed>0.00</speed>
</trkpt>
<trkpt lat="-7.155940" lon="-34.842136">
<ele>52.029999</ele>
<time>2018-10-24T20:42:32Z</time>
<speed>0.00</speed>
</trkpt>
<trkpt lat="-7.155940" lon="-34.842136">
<ele>52.029999</ele>
<time>2018-10-24T20:42:34Z</time>
<speed>0.00</speed>
</trkpt>
<trkpt lat="-7.155940" lon="-34.842136">
<ele>52.029999</ele>
<time>2018-10-24T20:42:37Z</time>
<speed>0.00</speed>
</trkpt>
<trkpt lat="-7.155940" lon="-34.842136">
<ele>52.029999</ele>
<time>2018-10-24T20:42:41Z</time>
<speed>0.00</speed>
</trkpt>
<trkpt lat="-7.155940" lon="-34.842136">
<ele>52.029999</ele>
<time>2018-10-24T20:42:44Z</time>
<speed>0.00</speed>
</trkpt>
<trkpt lat="-7.155940" lon="-34.842136">
<ele>52.029999</ele>
<time>2018-10-24T20:42:47Z</time>
<speed>0.00</speed>
</trkpt>
<trkpt lat="-7.155940" lon="-34.842136">
<ele>52.029999</ele>
<time>2018-10-24T20:42:49Z</time>
<speed>0.00</speed>
</trkpt>
<trkpt lat="-7.155940" lon="-34.842136">
<ele>52.029999</ele>
<time>2018-10-24T20:42:52Z</time>
<speed>0.00</speed>
</trkpt>
<trkpt lat="-7.155940" lon="-34.842136">
<ele>52.029999</ele>
<time>2018-10-24T20:42:56Z</time>
<speed>0.00</speed>
</trkpt>
<trkpt lat="-7.155940" lon="-34.842136">
<ele>52.029999</ele>
<time>2018-10-24T20:42:58Z</time>
<speed>0.00</speed>
</trkpt>
<trkpt lat="-7.155944" lon="-34.842190">
<ele>59.279999</ele>
<time>2018-10-24T20:43:01Z</time>
<speed>0.18</speed>
</trkpt>
<trkpt lat="-7.155940" lon="-34.842178">
<ele>59.660000</ele>
<time>2018-10-24T20:43:05Z</time>
<speed>0.51</speed>
</trkpt>
<trkpt lat="-7.155937" lon="-34.842175">
<ele>59.980000</ele>
<time>2018-10-24T20:43:07Z</time>
<speed>0.00</speed>
</trkpt>
<trkpt lat="-7.155937" lon="-34.842175">
<ele>59.980000</ele>
<time>2018-10-24T20:43:10Z</time>
<speed>0.00</speed>
</trkpt>
<trkpt lat="-7.155937" lon="-34.842175">
<ele>59.980000</ele>
<time>2018-10-24T20:43:14Z</time>
<speed>0.00</speed>
</trkpt>
<trkpt lat="-7.155937" lon="-34.842175">
<ele>59.980000</ele>
<time>2018-10-24T20:43:17Z</time>
<speed>0.00</speed>
</trkpt>
<trkpt lat="-7.155937" lon="-34.842175">
<ele>59.980000</ele>
<time>2018-10-24T20:43:20Z</time>
<speed>0.00</speed>
</trkpt>
<trkpt lat="-7.155937" lon="-34.842175">
<ele>59.980000</ele>
<time>2018-10-24T20:43:22Z</time>
<speed>0.00</speed>
</trkpt>
<trkpt lat="-7.155937" lon="-34.842175">
<ele>59.980000</ele>
<time>2018-10-24T20:43:25Z</time>
<speed>0.00</speed>
</trkpt>
<trkpt lat="-7.155937" lon="-34.842175">
<ele>59.980000</ele>
<time>2018-10-24T20:43:28Z</time>
<speed>0.00</speed>
</trkpt>
<trkpt lat="-7.155881" lon="-34.842190">
<ele>62.430000</ele>
<time>2018-10-24T20:43:31Z</time>
<speed>0.27</speed>
</trkpt>
<trkpt lat="-7.155872" lon="-34.842163">
<ele>63.349998</ele>
<time>2018-10-24T20:43:35Z</time>
<speed>0.52</speed>
</trkpt>
<trkpt lat="-7.155882" lon="-34.842163">
<ele>63.750000</ele>
<time>2018-10-24T20:43:38Z</time>
<speed>0.00</speed>
</trkpt>
<trkpt lat="-7.155882" lon="-34.842163">
<ele>63.750000</ele>
<time>2018-10-24T20:43:41Z</time>
<speed>0.00</speed>
</trkpt>
<trkpt lat="-7.155882" lon="-34.842163">
<ele>63.750000</ele>
<time>2018-10-24T20:43:43Z</time>
<speed>0.00</speed>
</trkpt>
<trkpt lat="-7.155882" lon="-34.842163">
<ele>63.750000</ele>
<time>2018-10-24T20:43:46Z</time>
<speed>0.00</speed>
</trkpt>
<trkpt lat="-7.155910" lon="-34.842155">
<ele>64.849998</ele>
<time>2018-10-24T20:43:50Z</time>
<speed>0.49</speed>
</trkpt>
<trkpt lat="-7.155926" lon="-34.842136">
<ele>64.150002</ele>
<time>2018-10-24T20:43:52Z</time>
<speed>0.29</speed>
</trkpt>
<trkpt lat="-7.155941" lon="-34.842140">
<ele>63.789997</ele>
<time>2018-10-24T20:43:56Z</time>
<speed>0.53</speed>
</trkpt>
<trkpt lat="-7.155982" lon="-34.842155">
<ele>56.989998</ele>
<time>2018-10-24T20:43:58Z</time>
<speed>0.00</speed>
</trkpt>
<trkpt lat="-7.155982" lon="-34.842155">
<ele>56.989998</ele>
<time>2018-10-24T20:44:02Z</time>
<speed>0.00</speed>
</trkpt>
<trkpt lat="-7.155982" lon="-34.842155">
<ele>56.989998</ele>
<time>2018-10-24T20:44:04Z</time>
<speed>0.00</speed>
</trkpt>
<trkpt lat="-7.155982" lon="-34.842155">
<ele>56.989998</ele>
<time>2018-10-24T20:44:07Z</time>
<speed>0.00</speed>
</trkpt>
<trkpt lat="-7.155982" lon="-34.842155">
<ele>56.989998</ele>
<time>2018-10-24T20:44:11Z</time>
<speed>0.00</speed>
</trkpt>
<trkpt lat="-7.155982" lon="-34.842155">
<ele>56.989998</ele>
<time>2018-10-24T20:44:14Z</time>
<speed>0.00</speed>
</trkpt>
<trkpt lat="-7.155982" lon="-34.842155">
<ele>56.989998</ele>
<time>2018-10-24T20:44:16Z</time>
<speed>0.00</speed>
</trkpt>
<trkpt lat="-7.155982" lon="-34.842155">
<ele>56.989998</ele>
<time>2018-10-24T20:44:19Z</time>
<speed>0.00</speed>
</trkpt>
<trkpt lat="-7.155982" lon="-34.842155">
<ele>56.989998</ele>
<time>2018-10-24T20:44:22Z</time>
<speed>0.00</speed>
</trkpt>
<trkpt lat="-7.155995" lon="-34.842136">
<ele>54.980000</ele>
<time>2018-10-24T20:44:26Z</time>
<speed>0.48</speed>
</trkpt>
<trkpt lat="-7.155985" lon="-34.842113">
<ele>59.430000</ele>
<time>2018-10-24T20:44:28Z</time>
<speed>0.00</speed>
</trkpt>
<trkpt lat="-7.155985" lon="-34.842113">
<ele>59.430000</ele>
<time>2018-10-24T20:44:31Z</time>
<speed>0.00</speed>
</trkpt>
<trkpt lat="-7.155985" lon="-34.842113">
<ele>59.430000</ele>
<time>2018-10-24T20:44:34Z</time>
<speed>0.00</speed>
</trkpt>
<trkpt lat="-7.155985" lon="-34.842113">
<ele>59.430000</ele>
<time>2018-10-24T20:44:37Z</time>
<speed>0.00</speed>
</trkpt>
<trkpt lat="-7.155945" lon="-34.842106">
<ele>65.939995</ele>
<time>2018-10-24T20:44:41Z</time>
<speed>0.40</speed>
</trkpt>
<trkpt lat="-7.155932" lon="-34.842106">
<ele>67.559998</ele>
<time>2018-10-24T20:44:43Z</time>
<speed>0.00</speed>
</trkpt>
<trkpt lat="-7.155932" lon="-34.842106">
<ele>67.559998</ele>
<time>2018-10-24T20:44:46Z</time>
<speed>0.00</speed>
</trkpt>
<trkpt lat="-7.155932" lon="-34.842106">
<ele>67.559998</ele>
<time>2018-10-24T20:44:49Z</time>
<speed>0.00</speed>
</trkpt>
<trkpt lat="-7.155932" lon="-34.842106">
<ele>67.559998</ele>
<time>2018-10-24T20:44:52Z</time>
<speed>0.00</speed>
</trkpt>
<trkpt lat="-7.155932" lon="-34.842106">
<ele>67.559998</ele>
<time>2018-10-24T20:44:55Z</time>
<speed>0.00</speed>
</trkpt>
<trkpt lat="-7.155932" lon="-34.842106">
<ele>67.559998</ele>
<time>2018-10-24T20:44:58Z</time>
<speed>0.00</speed>
</trkpt>
<trkpt lat="-7.155932" lon="-34.842106">
<ele>67.559998</ele>
<time>2018-10-24T20:45:01Z</time>
<speed>0.00</speed>
</trkpt>
<trkpt lat="-7.155872" lon="-34.842049">
<ele>72.349998</ele>
<time>2018-10-24T20:45:04Z</time>
<speed>0.44</speed>
</trkpt>
<trkpt lat="-7.155871" lon="-34.842045">
<ele>71.279999</ele>
<time>2018-10-24T20:45:07Z</time>
<speed>0.16</speed>
</trkpt>
<trkpt lat="-7.155860" lon="-34.842056">
<ele>71.209999</ele>
<time>2018-10-24T20:45:10Z</time>
<speed>0.65</speed>
</trkpt>
<trkpt lat="-7.155861" lon="-34.842052">
<ele>71.639999</ele>
<time>2018-10-24T20:45:13Z</time>
<speed>0.00</speed>
</trkpt>
<trkpt lat="-7.155851" lon="-34.842037">
<ele>71.720001</ele>
<time>2018-10-24T20:45:16Z</time>
<speed>0.48</speed>
</trkpt>
<trkpt lat="-7.155858" lon="-34.842068">
<ele>71.029999</ele>
<time>2018-10-24T20:45:20Z</time>
<speed>0.00</speed>
</trkpt>
<trkpt lat="-7.155858" lon="-34.842068">
<ele>71.029999</ele>
<time>2018-10-24T20:45:22Z</time>
<speed>0.00</speed>
</trkpt>
<trkpt lat="-7.155858" lon="-34.842068">
<ele>71.029999</ele>
<time>2018-10-24T20:45:25Z</time>
<speed>0.00</speed>
</trkpt>
<trkpt lat="-7.155858" lon="-34.842068">
<ele>71.029999</ele>
<time>2018-10-24T20:45:29Z</time>
<speed>0.00</speed>
</trkpt>
<trkpt lat="-7.155858" lon="-34.842068">
<ele>71.029999</ele>
<time>2018-10-24T20:45:32Z</time>
<speed>0.00</speed>
</trkpt>
<trkpt lat="-7.155858" lon="-34.842068">
<ele>71.029999</ele>
<time>2018-10-24T20:45:34Z</time>
<speed>0.00</speed>
</trkpt>
<trkpt lat="-7.155858" lon="-34.842068">
<ele>71.029999</ele>
<time>2018-10-24T20:45:37Z</time>
<speed>0.00</speed>
</trkpt>
<trkpt lat="-7.155858" lon="-34.842068">
<ele>71.029999</ele>
<time>2018-10-24T20:45:41Z</time>
<speed>0.00</speed>
</trkpt>
<trkpt lat="-7.155858" lon="-34.842068">
<ele>71.029999</ele>
<time>2018-10-24T20:45:43Z</time>
<speed>0.00</speed>
</trkpt>
<trkpt lat="-7.155826" lon="-34.842064">
<ele>70.820000</ele>
<time>2018-10-24T20:45:46Z</time>
<speed>0.49</speed>
</trkpt>
<trkpt lat="-7.155826" lon="-34.842068">
<ele>71.400002</ele>
<time>2018-10-24T20:45:50Z</time>
<speed>0.53</speed>
</trkpt>
<trkpt lat="-7.155822" lon="-34.842075">
<ele>70.589996</ele>
<time>2018-10-24T20:45:52Z</time>
<speed>0.62</speed>
</trkpt>
<trkpt lat="-7.155835" lon="-34.842098">
<ele>69.879997</ele>
<time>2018-10-24T20:45:55Z</time>
<speed>0.31</speed>
</trkpt>
<trkpt lat="-7.155832" lon="-34.842083">
<ele>69.290001</ele>
<time>2018-10-24T20:45:59Z</time>
<speed>0.00</speed>
</trkpt>
<trkpt lat="-7.155832" lon="-34.842083">
<ele>69.290001</ele>
<time>2018-10-24T20:46:02Z</time>
<speed>0.00</speed>
</trkpt>
<trkpt lat="-7.155832" lon="-34.842083">
<ele>69.290001</ele>
<time>2018-10-24T20:46:04Z</time>
<speed>0.00</speed>
</trkpt>
<trkpt lat="-7.155832" lon="-34.842083">
<ele>69.290001</ele>
<time>2018-10-24T20:46:07Z</time>
<speed>0.00</speed>
</trkpt>
<trkpt lat="-7.155832" lon="-34.842083">
<ele>69.290001</ele>
<time>2018-10-24T20:46:11Z</time>
<speed>0.00</speed>
</trkpt>
<trkpt lat="-7.155832" lon="-34.842083">
<ele>69.290001</ele>
<time>2018-10-24T20:46:14Z</time>
<speed>0.00</speed>
</trkpt>
<trkpt lat="-7.155879" lon="-34.842155">
<ele>70.150002</ele>
<time>2018-10-24T20:46:17Z</time>
<speed>0.48</speed>
</trkpt>
<trkpt lat="-7.155894" lon="-34.842148">
<ele>70.339996</ele>
<time>2018-10-24T20:46:19Z</time>
<speed>0.37</speed>
</trkpt>
<trkpt lat="-7.155890" lon="-34.842155">
<ele>70.129997</ele>
<time>2018-10-24T20:46:22Z</time>
<speed>0.00</speed>
</trkpt>
<trkpt lat="-7.155890" lon="-34.842155">
<ele>70.129997</ele>
<time>2018-10-24T20:46:25Z</time>
<speed>0.00</speed>
</trkpt>
<trkpt lat="-7.155890" lon="-34.842155">
<ele>70.129997</ele>
<time>2018-10-24T20:46:29Z</time>
<speed>0.00</speed>
</trkpt>
<trkpt lat="-7.155890" lon="-34.842155">
<ele>70.129997</ele>
<time>2018-10-24T20:46:32Z</time>
<speed>0.00</speed>
</trkpt>
<trkpt lat="-7.155873" lon="-34.842136">
<ele>72.900002</ele>
<time>2018-10-24T20:46:34Z</time>
<speed>0.51</speed>
</trkpt>
<trkpt lat="-7.155865" lon="-34.842113">
<ele>73.439995</ele>
<time>2018-10-24T20:46:37Z</time>
<speed>0.42</speed>
</trkpt>
<trkpt lat="-7.155866" lon="-34.842106">
<ele>74.389999</ele>
<time>2018-10-24T20:46:40Z</time>
<speed>0.30</speed>
</trkpt>
<trkpt lat="-7.155864" lon="-34.842102">
<ele>75.309998</ele>
<time>2018-10-24T20:46:43Z</time>
<speed>0.44</speed>
</trkpt>
<trkpt lat="-7.155865" lon="-34.842072">
<ele>76.549995</ele>
<time>2018-10-24T20:46:46Z</time>
<speed>0.00</speed>
</trkpt>
<trkpt lat="-7.155860" lon="-34.842087">
<ele>75.610001</ele>
<time>2018-10-24T20:46:49Z</time>
<speed>0.15</speed>
</trkpt>
<trkpt lat="-7.155872" lon="-34.842083">
<ele>75.830002</ele>
<time>2018-10-24T20:46:52Z</time>
<speed>0.55</speed>
</trkpt>
<trkpt lat="-7.155875" lon="-34.842098">
<ele>77.180000</ele>
<time>2018-10-24T20:46:55Z</time>
<speed>0.00</speed>
</trkpt>
<trkpt lat="-7.155875" lon="-34.842098">
<ele>77.180000</ele>
<time>2018-10-24T20:46:58Z</time>
<speed>0.00</speed>
</trkpt>
<trkpt lat="-7.155875" lon="-34.842098">
<ele>77.180000</ele>
<time>2018-10-24T20:47:01Z</time>
<speed>0.00</speed>
</trkpt>
<trkpt lat="-7.155878" lon="-34.842079">
<ele>78.169998</ele>
<time>2018-10-24T20:47:04Z</time>
<speed>0.32</speed>
</trkpt>
<trkpt lat="-7.155859" lon="-34.842094">
<ele>77.500000</ele>
<time>2018-10-24T20:47:08Z</time>
<speed>0.00</speed>
</trkpt>
<trkpt lat="-7.155859" lon="-34.842094">
<ele>77.500000</ele>
<time>2018-10-24T20:47:10Z</time>
<speed>0.00</speed>
</trkpt>
<trkpt lat="-7.155867" lon="-34.842094">
<ele>78.430000</ele>
<time>2018-10-24T20:47:13Z</time>
<speed>0.32</speed>
</trkpt>
<trkpt lat="-7.155862" lon="-34.842094">
<ele>77.889999</ele>
<time>2018-10-24T20:47:17Z</time>
<speed>0.00</speed>
</trkpt>
<trkpt lat="-7.155862" lon="-34.842094">
<ele>77.889999</ele>
<time>2018-10-24T20:47:19Z</time>
<speed>0.00</speed>
</trkpt>
<trkpt lat="-7.155862" lon="-34.842094">
<ele>77.889999</ele>
<time>2018-10-24T20:47:22Z</time>
<speed>0.00</speed>
</trkpt>
<trkpt lat="-7.155862" lon="-34.842094">
<ele>77.889999</ele>
<time>2018-10-24T20:47:25Z</time>
<speed>0.00</speed>
</trkpt>
<trkpt lat="-7.155845" lon="-34.842098">
<ele>79.439995</ele>
<time>2018-10-24T20:47:29Z</time>
<speed>0.31</speed>
</trkpt>
<trkpt lat="-7.155860" lon="-34.842094">
<ele>79.720001</ele>
<time>2018-10-24T20:47:31Z</time>
<speed>0.44</speed>
</trkpt>
<trkpt lat="-7.155858" lon="-34.842098">
<ele>80.009995</ele>
<time>2018-10-24T20:47:34Z</time>
<speed>0.00</speed>
</trkpt>
<trkpt lat="-7.155866" lon="-34.842087">
<ele>79.959999</ele>
<time>2018-10-24T20:47:37Z</time>
<speed>0.41</speed>
</trkpt>
<trkpt lat="-7.155874" lon="-34.842094">
<ele>78.659996</ele>
<time>2018-10-24T20:47:40Z</time>
<speed>0.00</speed>
</trkpt>
<trkpt lat="-7.155872" lon="-34.842083">
<ele>78.830002</ele>
<time>2018-10-24T20:47:43Z</time>
<speed>0.53</speed>
</trkpt>
<trkpt lat="-7.155877" lon="-34.842098">
<ele>78.549995</ele>
<time>2018-10-24T20:47:46Z</time>
<speed>0.00</speed>
</trkpt>
<trkpt lat="-7.155876" lon="-34.842102">
<ele>78.209999</ele>
<time>2018-10-24T20:47:49Z</time>
<speed>0.03</speed>
</trkpt>
<trkpt lat="-7.155882" lon="-34.842094">
<ele>78.320000</ele>
<time>2018-10-24T20:47:52Z</time>
<speed>0.00</speed>
</trkpt>
<trkpt lat="-7.155882" lon="-34.842094">
<ele>78.320000</ele>
<time>2018-10-24T20:47:55Z</time>
<speed>0.00</speed>
</trkpt>
<trkpt lat="-7.155882" lon="-34.842094">
<ele>78.320000</ele>
<time>2018-10-24T20:47:58Z</time>
<speed>0.00</speed>
</trkpt>
<trkpt lat="-7.155882" lon="-34.842094">
<ele>78.320000</ele>
<time>2018-10-24T20:48:02Z</time>
<speed>0.00</speed>
</trkpt>
<trkpt lat="-7.155882" lon="-34.842094">
<ele>78.320000</ele>
<time>2018-10-24T20:48:04Z</time>
<speed>0.00</speed>
</trkpt>
<trkpt lat="-7.155879" lon="-34.842133">
<ele>75.939995</ele>
<time>2018-10-24T20:48:07Z</time>
<speed>0.25</speed>
</trkpt>
<trkpt lat="-7.155880" lon="-34.842144">
<ele>75.000000</ele>
<time>2018-10-24T20:48:11Z</time>
<speed>0.00</speed>
</trkpt>
<trkpt lat="-7.155880" lon="-34.842144">
<ele>75.000000</ele>
<time>2018-10-24T20:48:13Z</time>
<speed>0.00</speed>
</trkpt>
<trkpt lat="-7.155861" lon="-34.842175">
<ele>78.180000</ele>
<time>2018-10-24T20:48:16Z</time>
<speed>0.26</speed>
</trkpt>
<trkpt lat="-7.155868" lon="-34.842171">
<ele>77.849998</ele>
<time>2018-10-24T20:48:20Z</time>
<speed>0.00</speed>
</trkpt>
<trkpt lat="-7.155868" lon="-34.842171">
<ele>77.849998</ele>
<time>2018-10-24T20:48:22Z</time>
<speed>0.00</speed>
</trkpt>
<trkpt lat="-7.155868" lon="-34.842171">
<ele>77.849998</ele>
<time>2018-10-24T20:48:25Z</time>
<speed>0.00</speed>
</trkpt>
<trkpt lat="-7.155864" lon="-34.842167">
<ele>79.209999</ele>
<time>2018-10-24T20:48:28Z</time>
<speed>0.44</speed>
</trkpt>
<trkpt lat="-7.155871" lon="-34.842167">
<ele>78.029999</ele>
<time>2018-10-24T20:48:31Z</time>
<speed>0.33</speed>
</trkpt>
<trkpt lat="-7.155878" lon="-34.842167">
<ele>78.129997</ele>
<time>2018-10-24T20:48:34Z</time>
<speed>0.00</speed>
</trkpt>
<trkpt lat="-7.155878" lon="-34.842167">
<ele>78.129997</ele>
<time>2018-10-24T20:48:37Z</time>
<speed>0.00</speed>
</trkpt>
<trkpt lat="-7.155878" lon="-34.842167">
<ele>78.129997</ele>
<time>2018-10-24T20:48:40Z</time>
<speed>0.00</speed>
</trkpt>
<trkpt lat="-7.155930" lon="-34.842148">
<ele>74.110001</ele>
<time>2018-10-24T20:48:43Z</time>
<speed>0.52</speed>
</trkpt>
<trkpt lat="-7.155934" lon="-34.842136">
<ele>73.299995</ele>
<time>2018-10-24T20:48:46Z</time>
<speed>0.50</speed>
</trkpt>
<trkpt lat="-7.155935" lon="-34.842133">
<ele>73.790001</ele>
<time>2018-10-24T20:48:49Z</time>
<speed>0.00</speed>
</trkpt>
<trkpt lat="-7.155935" lon="-34.842133">
<ele>73.790001</ele>
<time>2018-10-24T20:48:53Z</time>
<speed>0.00</speed>
</trkpt>
<trkpt lat="-7.155935" lon="-34.842113">
<ele>73.129997</ele>
<time>2018-10-24T20:48:55Z</time>
<speed>0.38</speed>
</trkpt>
<trkpt lat="-7.155941" lon="-34.842117">
<ele>74.209999</ele>
<time>2018-10-24T20:48:58Z</time>
<speed>0.38</speed>
</trkpt>
<trkpt lat="-7.155940" lon="-34.842110">
<ele>74.260002</ele>
<time>2018-10-24T20:49:01Z</time>
<speed>0.42</speed>
</trkpt>
<trkpt lat="-7.155928" lon="-34.842129">
<ele>74.900002</ele>
<time>2018-10-24T20:49:04Z</time>
<speed>0.59</speed>
</trkpt>
<trkpt lat="-7.155922" lon="-34.842155">
<ele>72.599998</ele>
<time>2018-10-24T20:49:08Z</time>
<speed>0.03</speed>
</trkpt>
<trkpt lat="-7.155920" lon="-34.842152">
<ele>71.349998</ele>
<time>2018-10-24T20:49:11Z</time>
<speed>0.00</speed>
</trkpt>
<trkpt lat="-7.155920" lon="-34.842152">
<ele>71.349998</ele>
<time>2018-10-24T20:49:13Z</time>
<speed>0.00</speed>
</trkpt>
<trkpt lat="-7.155907" lon="-34.842155">
<ele>71.290001</ele>
<time>2018-10-24T20:49:16Z</time>
<speed>0.38</speed>
</trkpt>
<trkpt lat="-7.155905" lon="-34.842152">
<ele>71.139999</ele>
<time>2018-10-24T20:49:20Z</time>
<speed>0.00</speed>
</trkpt>
<trkpt lat="-7.155905" lon="-34.842152">
<ele>71.139999</ele>
<time>2018-10-24T20:49:23Z</time>
<speed>0.00</speed>
</trkpt>
<trkpt lat="-7.155905" lon="-34.842152">
<ele>71.139999</ele>
<time>2018-10-24T20:49:25Z</time>
<speed>0.00</speed>
</trkpt>
<trkpt lat="-7.155905" lon="-34.842152">
<ele>71.139999</ele>
<time>2018-10-24T20:49:28Z</time>
<speed>0.00</speed>
</trkpt>
<trkpt lat="-7.155905" lon="-34.842152">
<ele>71.139999</ele>
<time>2018-10-24T20:49:31Z</time>
<speed>0.00</speed>
</trkpt>
<trkpt lat="-7.155905" lon="-34.842152">
<ele>71.139999</ele>
<time>2018-10-24T20:49:35Z</time>
<speed>0.00</speed>
</trkpt>
<trkpt lat="-7.155905" lon="-34.842152">
<ele>71.139999</ele>
<time>2018-10-24T20:49:37Z</time>
<speed>0.00</speed>
</trkpt>
<trkpt lat="-7.155903" lon="-34.842182">
<ele>72.220001</ele>
<time>2018-10-24T20:49:40Z</time>
<speed>0.20</speed>
</trkpt>
<trkpt lat="-7.155905" lon="-34.842175">
<ele>72.889999</ele>
<time>2018-10-24T20:49:43Z</time>
<speed>0.00</speed>
</trkpt>
<trkpt lat="-7.155921" lon="-34.842140">
<ele>72.839996</ele>
<time>2018-10-24T20:49:47Z</time>
<speed>0.45</speed>
</trkpt>
<trkpt lat="-7.155936" lon="-34.842117">
<ele>72.189995</ele>
<time>2018-10-24T20:49:49Z</time>
<speed>0.22</speed>
</trkpt>
<trkpt lat="-7.155941" lon="-34.842117">
<ele>72.459999</ele>
<time>2018-10-24T20:49:52Z</time>
<speed>0.00</speed>
</trkpt>
<trkpt lat="-7.155941" lon="-34.842117">
<ele>72.459999</ele>
<time>2018-10-24T20:49:55Z</time>
<speed>0.00</speed>
</trkpt>
<trkpt lat="-7.155942" lon="-34.842155">
<ele>71.919998</ele>
<time>2018-10-24T20:49:58Z</time>
<speed>0.56</speed>
</trkpt>
<trkpt lat="-7.155943" lon="-34.842171">
<ele>70.209999</ele>
<time>2018-10-24T20:50:01Z</time>
<speed>0.53</speed>
</trkpt>
<trkpt lat="-7.155946" lon="-34.842182">
<ele>71.169998</ele>
<time>2018-10-24T20:50:04Z</time>
<speed>0.15</speed>
</trkpt>
<trkpt lat="-7.155966" lon="-34.842152">
<ele>72.019997</ele>
<time>2018-10-24T20:50:07Z</time>
<speed>0.56</speed>
</trkpt>
<trkpt lat="-7.155963" lon="-34.842148">
<ele>72.360001</ele>
<time>2018-10-24T20:50:11Z</time>
<speed>0.45</speed>
</trkpt>
<trkpt lat="-7.155959" lon="-34.842136">
<ele>72.790001</ele>
<time>2018-10-24T20:50:14Z</time>
<speed>0.17</speed>
</trkpt>
<trkpt lat="-7.155961" lon="-34.842152">
<ele>72.220001</ele>
<time>2018-10-24T20:50:16Z</time>
<speed>0.56</speed>
</trkpt>
<trkpt lat="-7.155959" lon="-34.842163">
<ele>72.299995</ele>
<time>2018-10-24T20:50:19Z</time>
<speed>0.33</speed>
</trkpt>
<trkpt lat="-7.155969" lon="-34.842167">
<ele>72.599998</ele>
<time>2018-10-24T20:50:22Z</time>
<speed>0.00</speed>
</trkpt>
<trkpt lat="-7.155969" lon="-34.842167">
<ele>72.599998</ele>
<time>2018-10-24T20:50:26Z</time>
<speed>0.00</speed>
</trkpt>
<trkpt lat="-7.155959" lon="-34.842175">
<ele>71.589996</ele>
<time>2018-10-24T20:50:28Z</time>
<speed>0.45</speed>
</trkpt>
<trkpt lat="-7.155948" lon="-34.842171">
<ele>70.729996</ele>
<time>2018-10-24T20:50:32Z</time>
<speed>0.00</speed>
</trkpt>
<trkpt lat="-7.155944" lon="-34.842175">
<ele>70.540001</ele>
<time>2018-10-24T20:50:34Z</time>
<speed>0.47</speed>
</trkpt>
<trkpt lat="-7.155933" lon="-34.842167">
<ele>70.930000</ele>
<time>2018-10-24T20:50:37Z</time>
<speed>0.00</speed>
</trkpt>
<trkpt lat="-7.155933" lon="-34.842167">
<ele>70.930000</ele>
<time>2018-10-24T20:50:40Z</time>
<speed>0.00</speed>
</trkpt>
<trkpt lat="-7.155933" lon="-34.842167">
<ele>70.930000</ele>
<time>2018-10-24T20:50:43Z</time>
<speed>0.00</speed>
</trkpt>
<trkpt lat="-7.155947" lon="-34.842121">
<ele>72.629997</ele>
<time>2018-10-24T20:50:46Z</time>
<speed>0.44</speed>
</trkpt>
<trkpt lat="-7.155960" lon="-34.842125">
<ele>72.739998</ele>
<time>2018-10-24T20:50:49Z</time>
<speed>0.00</speed>
</trkpt>
<trkpt lat="-7.155960" lon="-34.842125">
<ele>72.739998</ele>
<time>2018-10-24T20:50:52Z</time>
<speed>0.00</speed>
</trkpt>
<trkpt lat="-7.155960" lon="-34.842125">
<ele>72.739998</ele>
<time>2018-10-24T20:50:55Z</time>
<speed>0.00</speed>
</trkpt>
<trkpt lat="-7.155960" lon="-34.842113">
<ele>75.139999</ele>
<time>2018-10-24T20:50:58Z</time>
<speed>0.40</speed>
</trkpt>
<trkpt lat="-7.155968" lon="-34.842125">
<ele>73.959999</ele>
<time>2018-10-24T20:51:01Z</time>
<speed>0.00</speed>
</trkpt>
<trkpt lat="-7.155968" lon="-34.842125">
<ele>73.959999</ele>
<time>2018-10-24T20:51:04Z</time>
<speed>0.00</speed>
</trkpt>
<trkpt lat="-7.155948" lon="-34.842113">
<ele>75.400002</ele>
<time>2018-10-24T20:51:08Z</time>
<speed>0.58</speed>
</trkpt>
<trkpt lat="-7.155944" lon="-34.842113">
<ele>74.070000</ele>
<time>2018-10-24T20:51:10Z</time>
<speed>0.11</speed>
</trkpt>
<trkpt lat="-7.155933" lon="-34.842098">
<ele>72.059998</ele>
<time>2018-10-24T20:51:14Z</time>
<speed>0.45</speed>
</trkpt>
<trkpt lat="-7.155929" lon="-34.842068">
<ele>71.540001</ele>
<time>2018-10-24T20:51:16Z</time>
<speed>0.69</speed>
</trkpt>
<trkpt lat="-7.155947" lon="-34.842049">
<ele>73.439995</ele>
<time>2018-10-24T20:51:19Z</time>
<speed>0.36</speed>
</trkpt>
<trkpt lat="-7.155952" lon="-34.842052">
<ele>72.820000</ele>
<time>2018-10-24T20:51:23Z</time>
<speed>0.00</speed>
</trkpt>
<trkpt lat="-7.155958" lon="-34.842098">
<ele>70.540001</ele>
<time>2018-10-24T20:51:25Z</time>
<speed>0.49</speed>
</trkpt>
<trkpt lat="-7.155967" lon="-34.842125">
<ele>67.250000</ele>
<time>2018-10-24T20:51:28Z</time>
<speed>0.00</speed>
</trkpt>
<trkpt lat="-7.155967" lon="-34.842125">
<ele>67.250000</ele>
<time>2018-10-24T20:51:32Z</time>
<speed>0.00</speed>
</trkpt>
<trkpt lat="-7.155974" lon="-34.842129">
<ele>63.959999</ele>
<time>2018-10-24T20:51:34Z</time>
<speed>0.55</speed>
</trkpt>
<trkpt lat="-7.155972" lon="-34.842140">
<ele>63.619999</ele>
<time>2018-10-24T20:51:37Z</time>
<speed>0.00</speed>
</trkpt>
<trkpt lat="-7.155972" lon="-34.842140">
<ele>63.619999</ele>
<time>2018-10-24T20:51:40Z</time>
<speed>0.00</speed>
</trkpt>
<trkpt lat="-7.155972" lon="-34.842140">
<ele>63.619999</ele>
<time>2018-10-24T20:51:43Z</time>
<speed>0.00</speed>
</trkpt>
<trkpt lat="-7.155972" lon="-34.842140">
<ele>63.619999</ele>
<time>2018-10-24T20:51:47Z</time>
<speed>0.00</speed>
</trkpt>
<trkpt lat="-7.155972" lon="-34.842140">
<ele>63.619999</ele>
<time>2018-10-24T20:51:49Z</time>
<speed>0.00</speed>
</trkpt>
<trkpt lat="-7.155972" lon="-34.842140">
<ele>63.619999</ele>
<time>2018-10-24T20:51:52Z</time>
<speed>0.00</speed>
</trkpt>
<trkpt lat="-7.155977" lon="-34.842140">
<ele>70.739998</ele>
<time>2018-10-24T20:51:55Z</time>
<speed>0.36</speed>
</trkpt>
<trkpt lat="-7.155959" lon="-34.842133">
<ele>72.699997</ele>
<time>2018-10-24T20:51:59Z</time>
<speed>0.00</speed>
</trkpt>
<trkpt lat="-7.155959" lon="-34.842133">
<ele>72.699997</ele>
<time>2018-10-24T20:52:02Z</time>
<speed>0.00</speed>
</trkpt>
<trkpt lat="-7.155959" lon="-34.842133">
<ele>72.699997</ele>
<time>2018-10-24T20:52:04Z</time>
<speed>0.00</speed>
</trkpt>
<trkpt lat="-7.155959" lon="-34.842133">
<ele>72.699997</ele>
<time>2018-10-24T20:52:07Z</time>
<speed>0.00</speed>
</trkpt>
<trkpt lat="-7.155959" lon="-34.842133">
<ele>72.699997</ele>
<time>2018-10-24T20:52:10Z</time>
<speed>0.00</speed>
</trkpt>
<trkpt lat="-7.155959" lon="-34.842133">
<ele>72.699997</ele>
<time>2018-10-24T20:52:13Z</time>
<speed>0.00</speed>
</trkpt>
<trkpt lat="-7.155959" lon="-34.842133">
<ele>72.699997</ele>
<time>2018-10-24T20:52:16Z</time>
<speed>0.00</speed>
</trkpt>
<trkpt lat="-7.155959" lon="-34.842133">
<ele>72.699997</ele>
<time>2018-10-24T20:52:20Z</time>
<speed>0.00</speed>
</trkpt>
<trkpt lat="-7.155976" lon="-34.842091">
<ele>74.669998</ele>
<time>2018-10-24T20:52:23Z</time>
<speed>0.27</speed>
</trkpt>
<trkpt lat="-7.155972" lon="-34.842094">
<ele>74.619995</ele>
<time>2018-10-24T20:52:26Z</time>
<speed>0.00</speed>
</trkpt>
<trkpt lat="-7.155972" lon="-34.842094">
<ele>74.619995</ele>
<time>2018-10-24T20:52:29Z</time>
<speed>0.00</speed>
</trkpt>
<trkpt lat="-7.155972" lon="-34.842094">
<ele>74.619995</ele>
<time>2018-10-24T20:52:32Z</time>
<speed>0.00</speed>
</trkpt>
<trkpt lat="-7.155972" lon="-34.842094">
<ele>74.619995</ele>
<time>2018-10-24T20:52:35Z</time>
<speed>0.00</speed>
</trkpt>
<trkpt lat="-7.155972" lon="-34.842094">
<ele>74.619995</ele>
<time>2018-10-24T20:52:38Z</time>
<speed>0.00</speed>
</trkpt>
<trkpt lat="-7.155972" lon="-34.842094">
<ele>74.619995</ele>
<time>2018-10-24T20:52:41Z</time>
<speed>0.00</speed>
</trkpt>
<trkpt lat="-7.155972" lon="-34.842094">
<ele>74.619995</ele>
<time>2018-10-24T20:52:44Z</time>
<speed>0.00</speed>
</trkpt>
<trkpt lat="-7.155972" lon="-34.842094">
<ele>74.619995</ele>
<time>2018-10-24T20:52:47Z</time>
<speed>0.00</speed>
</trkpt>
<trkpt lat="-7.155972" lon="-34.842094">
<ele>74.619995</ele>
<time>2018-10-24T20:52:49Z</time>
<speed>0.00</speed>
</trkpt>
<trkpt lat="-7.155972" lon="-34.842094">
<ele>74.619995</ele>
<time>2018-10-24T20:52:53Z</time>
<speed>0.00</speed>
</trkpt>
<trkpt lat="-7.155972" lon="-34.842094">
<ele>74.619995</ele>
<time>2018-10-24T20:52:55Z</time>
<speed>0.00</speed>
</trkpt>
<trkpt lat="-7.155979" lon="-34.842148">
<ele>63.469997</ele>
<time>2018-10-24T20:52:58Z</time>
<speed>0.52</speed>
</trkpt>
<trkpt lat="-7.155991" lon="-34.842133">
<ele>62.709999</ele>
<time>2018-10-24T20:53:01Z</time>
<speed>0.00</speed>
</trkpt>
<trkpt lat="-7.155991" lon="-34.842133">
<ele>62.709999</ele>
<time>2018-10-24T20:53:04Z</time>
<speed>0.00</speed>
</trkpt>
<trkpt lat="-7.156004" lon="-34.842136">
<ele>60.579998</ele>
<time>2018-10-24T20:53:07Z</time>
<speed>0.15</speed>
</trkpt>
<trkpt lat="-7.156005" lon="-34.842133">
<ele>60.160000</ele>
<time>2018-10-24T20:53:11Z</time>
<speed>0.00</speed>
</trkpt>
<trkpt lat="-7.156005" lon="-34.842133">
<ele>60.160000</ele>
<time>2018-10-24T20:53:14Z</time>
<speed>0.00</speed>
</trkpt>
<trkpt lat="-7.156005" lon="-34.842133">
<ele>60.160000</ele>
<time>2018-10-24T20:53:17Z</time>
<speed>0.00</speed>
</trkpt>
<trkpt lat="-7.156005" lon="-34.842133">
<ele>60.160000</ele>
<time>2018-10-24T20:53:20Z</time>
<speed>0.00</speed>
</trkpt>
<trkpt lat="-7.156005" lon="-34.842133">
<ele>60.160000</ele>
<time>2018-10-24T20:53:22Z</time>
<speed>0.00</speed>
</trkpt>
<trkpt lat="-7.156005" lon="-34.842133">
<ele>60.160000</ele>
<time>2018-10-24T20:53:25Z</time>
<speed>0.00</speed>
</trkpt>
<trkpt lat="-7.156005" lon="-34.842133">
<ele>60.160000</ele>
<time>2018-10-24T20:53:28Z</time>
<speed>0.00</speed>
</trkpt>
<trkpt lat="-7.156005" lon="-34.842133">
<ele>60.160000</ele>
<time>2018-10-24T20:53:31Z</time>
<speed>0.00</speed>
</trkpt>
<trkpt lat="-7.156005" lon="-34.842133">
<ele>60.160000</ele>
<time>2018-10-24T20:53:34Z</time>
<speed>0.00</speed>
</trkpt>
<trkpt lat="-7.156005" lon="-34.842133">
<ele>60.160000</ele>
<time>2018-10-24T20:53:37Z</time>
<speed>0.00</speed>
</trkpt>
<trkpt lat="-7.156005" lon="-34.842133">
<ele>60.160000</ele>
<time>2018-10-24T20:53:40Z</time>
<speed>0.00</speed>
</trkpt>
<trkpt lat="-7.156005" lon="-34.842133">
<ele>60.160000</ele>
<time>2018-10-24T20:53:44Z</time>
<speed>0.00</speed>
</trkpt>
<trkpt lat="-7.155951" lon="-34.842106">
<ele>58.719997</ele>
<time>2018-10-24T20:53:46Z</time>
<speed>0.21</speed>
</trkpt>
<trkpt lat="-7.155962" lon="-34.842098">
<ele>58.389999</ele>
<time>2018-10-24T20:53:50Z</time>
<speed>0.31</speed>
</trkpt>
<trkpt lat="-7.155965" lon="-34.842091">
<ele>58.549999</ele>
<time>2018-10-24T20:53:52Z</time>
<speed>0.00</speed>
</trkpt>
<trkpt lat="-7.155965" lon="-34.842091">
<ele>58.549999</ele>
<time>2018-10-24T20:53:55Z</time>
<speed>0.00</speed>
</trkpt>
<trkpt lat="-7.155965" lon="-34.842091">
<ele>58.549999</ele>
<time>2018-10-24T20:53:59Z</time>
<speed>0.00</speed>
</trkpt>
<trkpt lat="-7.155986" lon="-34.842098">
<ele>57.379997</ele>
<time>2018-10-24T20:54:01Z</time>
<speed>0.52</speed>
</trkpt>
<trkpt lat="-7.155996" lon="-34.842098">
<ele>57.189999</ele>
<time>2018-10-24T20:54:04Z</time>
<speed>0.00</speed>
</trkpt>
<trkpt lat="-7.155996" lon="-34.842098">
<ele>57.189999</ele>
<time>2018-10-24T20:54:07Z</time>
<speed>0.00</speed>
</trkpt>
<trkpt lat="-7.155996" lon="-34.842098">
<ele>57.189999</ele>
<time>2018-10-24T20:54:10Z</time>
<speed>0.00</speed>
</trkpt>
<trkpt lat="-7.155996" lon="-34.842098">
<ele>57.189999</ele>
<time>2018-10-24T20:54:13Z</time>
<speed>0.00</speed>
</trkpt>
<trkpt lat="-7.155996" lon="-34.842098">
<ele>57.189999</ele>
<time>2018-10-24T20:54:16Z</time>
<speed>0.00</speed>
</trkpt>
<trkpt lat="-7.155996" lon="-34.842098">
<ele>57.189999</ele>
<time>2018-10-24T20:54:19Z</time>
<speed>0.00</speed>
</trkpt>
<trkpt lat="-7.155996" lon="-34.842098">
<ele>57.189999</ele>
<time>2018-10-24T20:54:22Z</time>
<speed>0.00</speed>
</trkpt>
<trkpt lat="-7.156013" lon="-34.842079">
<ele>57.879997</ele>
<time>2018-10-24T20:54:25Z</time>
<speed>0.46</speed>
</trkpt>
<trkpt lat="-7.156006" lon="-34.842083">
<ele>57.619999</ele>
<time>2018-10-24T20:54:29Z</time>
<speed>0.00</speed>
</trkpt>
<trkpt lat="-7.156006" lon="-34.842083">
<ele>57.619999</ele>
<time>2018-10-24T20:54:32Z</time>
<speed>0.00</speed>
</trkpt>
<trkpt lat="-7.156006" lon="-34.842083">
<ele>57.619999</ele>
<time>2018-10-24T20:54:35Z</time>
<speed>0.00</speed>
</trkpt>
<trkpt lat="-7.156006" lon="-34.842083">
<ele>57.619999</ele>
<time>2018-10-24T20:54:37Z</time>
<speed>0.00</speed>
</trkpt>
<trkpt lat="-7.155984" lon="-34.842106">
<ele>57.809998</ele>
<time>2018-10-24T20:54:40Z</time>
<speed>0.46</speed>
</trkpt>
<trkpt lat="-7.155984" lon="-34.842087">
<ele>57.139999</ele>
<time>2018-10-24T20:54:43Z</time>
<speed>0.00</speed>
</trkpt>
<trkpt lat="-7.155984" lon="-34.842087">
<ele>57.139999</ele>
<time>2018-10-24T20:54:46Z</time>
<speed>0.00</speed>
</trkpt>
<trkpt lat="-7.155988" lon="-34.842083">
<ele>58.049999</ele>
<time>2018-10-24T20:54:50Z</time>
<speed>0.55</speed>
</trkpt>
<trkpt lat="-7.155987" lon="-34.842091">
<ele>57.649998</ele>
<time>2018-10-24T20:54:53Z</time>
<speed>0.12</speed>
</trkpt>
<trkpt lat="-7.155983" lon="-34.842098">
<ele>57.849998</ele>
<time>2018-10-24T20:54:55Z</time>
<speed>0.00</speed>
</trkpt>
<trkpt lat="-7.155983" lon="-34.842098">
<ele>57.849998</ele>
<time>2018-10-24T20:54:59Z</time>
<speed>0.00</speed>
</trkpt>
<trkpt lat="-7.155983" lon="-34.842098">
<ele>57.849998</ele>
<time>2018-10-24T20:55:02Z</time>
<speed>0.00</speed>
</trkpt>
<trkpt lat="-7.155983" lon="-34.842098">
<ele>57.849998</ele>
<time>2018-10-24T20:55:04Z</time>
<speed>0.00</speed>
</trkpt>
<trkpt lat="-7.155983" lon="-34.842098">
<ele>57.849998</ele>
<time>2018-10-24T20:55:08Z</time>
<speed>0.00</speed>
</trkpt>
<trkpt lat="-7.155968" lon="-34.842094">
<ele>56.219997</ele>
<time>2018-10-24T20:55:10Z</time>
<speed>0.39</speed>
</trkpt>
<trkpt lat="-7.155965" lon="-34.842083">
<ele>55.629997</ele>
<time>2018-10-24T20:55:13Z</time>
<speed>0.00</speed>
</trkpt>
<trkpt lat="-7.155965" lon="-34.842083">
<ele>55.629997</ele>
<time>2018-10-24T20:55:17Z</time>
<speed>0.00</speed>
</trkpt>
<trkpt lat="-7.155965" lon="-34.842083">
<ele>55.629997</ele>
<time>2018-10-24T20:55:19Z</time>
<speed>0.00</speed>
</trkpt>
<trkpt lat="-7.155965" lon="-34.842083">
<ele>55.629997</ele>
<time>2018-10-24T20:55:22Z</time>
<speed>0.00</speed>
</trkpt>
<trkpt lat="-7.155965" lon="-34.842083">
<ele>55.629997</ele>
<time>2018-10-24T20:55:25Z</time>
<speed>0.00</speed>
</trkpt>
<trkpt lat="-7.155965" lon="-34.842083">
<ele>55.629997</ele>
<time>2018-10-24T20:55:28Z</time>
<speed>0.00</speed>
</trkpt>
<trkpt lat="-7.155969" lon="-34.842125">
<ele>55.549999</ele>
<time>2018-10-24T20:55:31Z</time>
<speed>0.29</speed>
</trkpt>
<trkpt lat="-7.155964" lon="-34.842113">
<ele>55.469997</ele>
<time>2018-10-24T20:55:34Z</time>
<speed>0.00</speed>
</trkpt>
<trkpt lat="-7.155964" lon="-34.842113">
<ele>55.469997</ele>
<time>2018-10-24T20:55:38Z</time>
<speed>0.00</speed>
</trkpt>
<trkpt lat="-7.155964" lon="-34.842113">
<ele>55.469997</ele>
<time>2018-10-24T20:55:40Z</time>
<speed>0.00</speed>
</trkpt>
<trkpt lat="-7.155964" lon="-34.842113">
<ele>55.469997</ele>
<time>2018-10-24T20:55:43Z</time>
<speed>0.00</speed>
</trkpt>
<trkpt lat="-7.155964" lon="-34.842113">
<ele>55.469997</ele>
<time>2018-10-24T20:55:46Z</time>
<speed>0.00</speed>
</trkpt>
<trkpt lat="-7.155964" lon="-34.842113">
<ele>55.469997</ele>
<time>2018-10-24T20:55:50Z</time>
<speed>0.00</speed>
</trkpt>
<trkpt lat="-7.155964" lon="-34.842113">
<ele>55.469997</ele>
<time>2018-10-24T20:55:53Z</time>
<speed>0.00</speed>
</trkpt>
<trkpt lat="-7.155964" lon="-34.842113">
<ele>55.469997</ele>
<time>2018-10-24T20:55:55Z</time>
<speed>0.00</speed>
</trkpt>
<trkpt lat="-7.155956" lon="-34.842121">
<ele>59.239998</ele>
<time>2018-10-24T20:55:58Z</time>
<speed>0.34</speed>
</trkpt>
<trkpt lat="-7.155961" lon="-34.842110">
<ele>58.599998</ele>
<time>2018-10-24T20:56:01Z</time>
<speed>0.60</speed>
</trkpt>
<trkpt lat="-7.155966" lon="-34.842113">
<ele>57.989998</ele>
<time>2018-10-24T20:56:04Z</time>
<speed>0.00</speed>
</trkpt>
<trkpt lat="-7.155966" lon="-34.842113">
<ele>57.989998</ele>
<time>2018-10-24T20:56:08Z</time>
<speed>0.00</speed>
</trkpt>
<trkpt lat="-7.155966" lon="-34.842113">
<ele>57.989998</ele>
<time>2018-10-24T20:56:10Z</time>
<speed>0.00</speed>
</trkpt>
<trkpt lat="-7.155966" lon="-34.842113">
<ele>57.989998</ele>
<time>2018-10-24T20:56:13Z</time>
<speed>0.00</speed>
</trkpt>
<trkpt lat="-7.155966" lon="-34.842113">
<ele>57.989998</ele>
<time>2018-10-24T20:56:17Z</time>
<speed>0.00</speed>
</trkpt>
<trkpt lat="-7.155972" lon="-34.842094">
<ele>57.399998</ele>
<time>2018-10-24T20:56:19Z</time>
<speed>0.60</speed>
</trkpt>
<trkpt lat="-7.155974" lon="-34.842094">
<ele>57.389999</ele>
<time>2018-10-24T20:56:22Z</time>
<speed>0.00</speed>
</trkpt>
<trkpt lat="-7.155974" lon="-34.842094">
<ele>57.389999</ele>
<time>2018-10-24T20:56:26Z</time>
<speed>0.00</speed>
</trkpt>
<trkpt lat="-7.155974" lon="-34.842094">
<ele>57.389999</ele>
<time>2018-10-24T20:56:28Z</time>
<speed>0.00</speed>
</trkpt>
<trkpt lat="-7.155974" lon="-34.842094">
<ele>57.389999</ele>
<time>2018-10-24T20:56:31Z</time>
<speed>0.00</speed>
</trkpt>
<trkpt lat="-7.155974" lon="-34.842094">
<ele>57.389999</ele>
<time>2018-10-24T20:56:35Z</time>
<speed>0.00</speed>
</trkpt>
<trkpt lat="-7.155974" lon="-34.842094">
<ele>57.389999</ele>
<time>2018-10-24T20:56:37Z</time>
<speed>0.00</speed>
</trkpt>
<trkpt lat="-7.155974" lon="-34.842094">
<ele>57.389999</ele>
<time>2018-10-24T20:56:41Z</time>
<speed>0.00</speed>
</trkpt>
<trkpt lat="-7.156016" lon="-34.842167">
<ele>54.389999</ele>
<time>2018-10-24T20:56:43Z</time>
<speed>0.68</speed>
</trkpt>
<trkpt lat="-7.156013" lon="-34.842163">
<ele>55.610001</ele>
<time>2018-10-24T20:56:47Z</time>
<speed>0.33</speed>
</trkpt>
<trkpt lat="-7.156015" lon="-34.842155">
<ele>56.709999</ele>
<time>2018-10-24T20:56:49Z</time>
<speed>0.59</speed>
</trkpt>
<trkpt lat="-7.156016" lon="-34.842182">
<ele>55.020000</ele>
<time>2018-10-24T20:56:52Z</time>
<speed>0.31</speed>
</trkpt>
<trkpt lat="-7.156015" lon="-34.842178">
<ele>54.619999</ele>
<time>2018-10-24T20:56:55Z</time>
<speed>0.00</speed>
</trkpt>
<trkpt lat="-7.156015" lon="-34.842178">
<ele>54.619999</ele>
<time>2018-10-24T20:56:58Z</time>
<speed>0.00</speed>
</trkpt>
<trkpt lat="-7.156020" lon="-34.842144">
<ele>54.430000</ele>
<time>2018-10-24T20:57:01Z</time>
<speed>0.57</speed>
</trkpt>
<trkpt lat="-7.156018" lon="-34.842133">
<ele>54.020000</ele>
<time>2018-10-24T20:57:05Z</time>
<speed>0.61</speed>
</trkpt>
<trkpt lat="-7.156015" lon="-34.842144">
<ele>53.439999</ele>
<time>2018-10-24T20:57:07Z</time>
<speed>0.20</speed>
</trkpt>
<trkpt lat="-7.156016" lon="-34.842152">
<ele>53.469997</ele>
<time>2018-10-24T20:57:10Z</time>
<speed>0.00</speed>
</trkpt>
<trkpt lat="-7.156016" lon="-34.842152">
<ele>53.469997</ele>
<time>2018-10-24T20:57:13Z</time>
<speed>0.00</speed>
</trkpt>
<trkpt lat="-7.156016" lon="-34.842152">
<ele>53.469997</ele>
<time>2018-10-24T20:57:17Z</time>
<speed>0.00</speed>
</trkpt>
<trkpt lat="-7.156016" lon="-34.842152">
<ele>53.469997</ele>
<time>2018-10-24T20:57:20Z</time>
<speed>0.00</speed>
</trkpt>
<trkpt lat="-7.156016" lon="-34.842152">
<ele>53.469997</ele>
<time>2018-10-24T20:57:22Z</time>
<speed>0.00</speed>
</trkpt>
<trkpt lat="-7.156016" lon="-34.842152">
<ele>53.469997</ele>
<time>2018-10-24T20:57:25Z</time>
<speed>0.00</speed>
</trkpt>
<trkpt lat="-7.156016" lon="-34.842152">
<ele>53.469997</ele>
<time>2018-10-24T20:57:29Z</time>
<speed>0.00</speed>
</trkpt>
<trkpt lat="-7.156016" lon="-34.842152">
<ele>53.469997</ele>
<time>2018-10-24T20:57:31Z</time>
<speed>0.00</speed>
</trkpt>
<trkpt lat="-7.156016" lon="-34.842152">
<ele>53.469997</ele>
<time>2018-10-24T20:57:35Z</time>
<speed>0.00</speed>
</trkpt>
<trkpt lat="-7.156016" lon="-34.842152">
<ele>53.469997</ele>
<time>2018-10-24T20:57:39Z</time>
<speed>0.00</speed>
</trkpt>
<trkpt lat="-7.156016" lon="-34.842152">
<ele>53.469997</ele>
<time>2018-10-24T20:57:41Z</time>
<speed>0.00</speed>
</trkpt>
<trkpt lat="-7.156019" lon="-34.842251">
<ele>53.750000</ele>
<time>2018-10-24T20:57:45Z</time>
<speed>0.50</speed>
</trkpt>
<trkpt lat="-7.156020" lon="-34.842232">
<ele>56.899998</ele>
<time>2018-10-24T20:57:47Z</time>
<speed>0.00</speed>
</trkpt>
<trkpt lat="-7.156020" lon="-34.842232">
<ele>56.899998</ele>
<time>2018-10-24T20:57:51Z</time>
<speed>0.00</speed>
</trkpt>
<trkpt lat="-7.156020" lon="-34.842232">
<ele>56.899998</ele>
<time>2018-10-24T20:57:54Z</time>
<speed>0.00</speed>
</trkpt>
<trkpt lat="-7.156020" lon="-34.842232">
<ele>56.899998</ele>
<time>2018-10-24T20:57:57Z</time>
<speed>0.00</speed>
</trkpt>
<trkpt lat="-7.156020" lon="-34.842232">
<ele>56.899998</ele>
<time>2018-10-24T20:57:59Z</time>
<speed>0.00</speed>
</trkpt>
<trkpt lat="-7.155993" lon="-34.842117">
<ele>73.639999</ele>
<time>2018-10-24T20:58:02Z</time>
<speed>0.15</speed>
</trkpt>
<trkpt lat="-7.155992" lon="-34.842113">
<ele>76.019997</ele>
<time>2018-10-24T20:58:06Z</time>
<speed>0.00</speed>
</trkpt>
<trkpt lat="-7.155992" lon="-34.842113">
<ele>76.019997</ele>
<time>2018-10-24T20:58:09Z</time>
<speed>0.00</speed>
</trkpt>
<trkpt lat="-7.155992" lon="-34.842113">
<ele>76.019997</ele>
<time>2018-10-24T20:58:12Z</time>
<speed>0.00</speed>
</trkpt>
<trkpt lat="-7.155992" lon="-34.842113">
<ele>76.019997</ele>
<time>2018-10-24T20:58:15Z</time>
<speed>0.00</speed>
</trkpt>
<trkpt lat="-7.155992" lon="-34.842113">
<ele>76.019997</ele>
<time>2018-10-24T20:58:17Z</time>
<speed>0.00</speed>
</trkpt>
<trkpt lat="-7.155992" lon="-34.842113">
<ele>76.019997</ele>
<time>2018-10-24T20:58:21Z</time>
<speed>0.00</speed>
</trkpt>
<trkpt lat="-7.155992" lon="-34.842113">
<ele>76.019997</ele>
<time>2018-10-24T20:58:24Z</time>
<speed>0.00</speed>
</trkpt>
<trkpt lat="-7.155992" lon="-34.842113">
<ele>76.019997</ele>
<time>2018-10-24T20:58:27Z</time>
<speed>0.00</speed>
</trkpt>
<trkpt lat="-7.155992" lon="-34.842113">
<ele>76.019997</ele>
<time>2018-10-24T20:58:30Z</time>
<speed>0.00</speed>
</trkpt>
<trkpt lat="-7.155981" lon="-34.842186">
<ele>67.919998</ele>
<time>2018-10-24T20:58:32Z</time>
<speed>0.45</speed>
</trkpt>
<trkpt lat="-7.155972" lon="-34.842144">
<ele>68.150002</ele>
<time>2018-10-24T20:58:36Z</time>
<speed>0.07</speed>
</trkpt>
<trkpt lat="-7.155981" lon="-34.842163">
<ele>66.049995</ele>
<time>2018-10-24T20:58:39Z</time>
<speed>0.00</speed>
</trkpt>
<trkpt lat="-7.155981" lon="-34.842163">
<ele>66.049995</ele>
<time>2018-10-24T20:58:42Z</time>
<speed>0.00</speed>
</trkpt>
<trkpt lat="-7.155981" lon="-34.842163">
<ele>66.049995</ele>
<time>2018-10-24T20:58:45Z</time>
<speed>0.00</speed>
</trkpt>
<trkpt lat="-7.155981" lon="-34.842163">
<ele>66.049995</ele>
<time>2018-10-24T20:58:47Z</time>
<speed>0.00</speed>
</trkpt>
<trkpt lat="-7.155981" lon="-34.842163">
<ele>66.049995</ele>
<time>2018-10-24T20:58:51Z</time>
<speed>0.00</speed>
</trkpt>
<trkpt lat="-7.155981" lon="-34.842163">
<ele>66.049995</ele>
<time>2018-10-24T20:58:54Z</time>
<speed>0.00</speed>
</trkpt>
<trkpt lat="-7.155981" lon="-34.842163">
<ele>66.049995</ele>
<time>2018-10-24T20:58:57Z</time>
<speed>0.00</speed>
</trkpt>
<trkpt lat="-7.155981" lon="-34.842163">
<ele>66.049995</ele>
<time>2018-10-24T20:59:00Z</time>
<speed>0.00</speed>
</trkpt>
<trkpt lat="-7.155981" lon="-34.842163">
<ele>66.049995</ele>
<time>2018-10-24T20:59:02Z</time>
<speed>0.00</speed>
</trkpt>
<trkpt lat="-7.155981" lon="-34.842163">
<ele>66.049995</ele>
<time>2018-10-24T20:59:06Z</time>
<speed>0.00</speed>
</trkpt>
<trkpt lat="-7.155981" lon="-34.842163">
<ele>66.049995</ele>
<time>2018-10-24T20:59:09Z</time>
<speed>0.00</speed>
</trkpt>
<trkpt lat="-7.156043" lon="-34.842224">
<ele>54.489998</ele>
<time>2018-10-24T20:59:12Z</time>
<speed>0.43</speed>
</trkpt>
<trkpt lat="-7.156040" lon="-34.842247">
<ele>50.860001</ele>
<time>2018-10-24T20:59:15Z</time>
<speed>0.00</speed>
</trkpt>
<trkpt lat="-7.156040" lon="-34.842247">
<ele>50.860001</ele>
<time>2018-10-24T20:59:17Z</time>
<speed>0.00</speed>
</trkpt>
<trkpt lat="-7.156040" lon="-34.842247">
<ele>50.860001</ele>
<time>2018-10-24T20:59:20Z</time>
<speed>0.00</speed>
</trkpt>
<trkpt lat="-7.156086" lon="-34.842270">
<ele>32.779999</ele>
<time>2018-10-24T20:59:24Z</time>
<speed>0.45</speed>
</trkpt>
<trkpt lat="-7.156089" lon="-34.842285">
<ele>28.609999</ele>
<time>2018-10-24T20:59:27Z</time>
<speed>0.66</speed>
</trkpt>
<trkpt lat="-7.156080" lon="-34.842258">
<ele>30.629999</ele>
<time>2018-10-24T20:59:30Z</time>
<speed>0.21</speed>
</trkpt>
<trkpt lat="-7.156096" lon="-34.842274">
<ele>25.760000</ele>
<time>2018-10-24T20:59:32Z</time>
<speed>0.00</speed>
</trkpt>
<trkpt lat="-7.156096" lon="-34.842274">
<ele>25.760000</ele>
<time>2018-10-24T20:59:36Z</time>
<speed>0.00</speed>
</trkpt>
<trkpt lat="-7.156096" lon="-34.842274">
<ele>25.760000</ele>
<time>2018-10-24T20:59:39Z</time>
<speed>0.00</speed>
</trkpt>
<trkpt lat="-7.156160" lon="-34.842300">
<ele>3.240000</ele>
<time>2018-10-24T20:59:42Z</time>
<speed>0.28</speed>
</trkpt>
<trkpt lat="-7.156147" lon="-34.842270">
<ele>6.810000</ele>
<time>2018-10-24T20:59:44Z</time>
<speed>0.00</speed>
</trkpt>
<trkpt lat="-7.156154" lon="-34.842281">
<ele>4.720000</ele>
<time>2018-10-24T20:59:47Z</time>
<speed>0.11</speed>
</trkpt>
<trkpt lat="-7.156153" lon="-34.842270">
<ele>5.040000</ele>
<time>2018-10-24T20:59:50Z</time>
<speed>0.00</speed>
</trkpt>
<trkpt lat="-7.156156" lon="-34.842297">
<ele>5.540000</ele>
<time>2018-10-24T20:59:54Z</time>
<speed>0.82</speed>
</trkpt>
<trkpt lat="-7.156126" lon="-34.842304">
<ele>7.360000</ele>
<time>2018-10-24T20:59:58Z</time>
<speed>0.00</speed>
</trkpt>
<trkpt lat="-7.156126" lon="-34.842304">
<ele>7.360000</ele>
<time>2018-10-24T21:00:01Z</time>
<speed>0.00</speed>
</trkpt>
<trkpt lat="-7.156126" lon="-34.842304">
<ele>7.360000</ele>
<time>2018-10-24T21:00:04Z</time>
<speed>0.00</speed>
</trkpt>
<trkpt lat="-7.156126" lon="-34.842304">
<ele>7.360000</ele>
<time>2018-10-24T21:00:07Z</time>
<speed>0.00</speed>
</trkpt>
<trkpt lat="-7.156062" lon="-34.842262">
<ele>15.389999</ele>
<time>2018-10-24T21:00:09Z</time>
<speed>0.61</speed>
</trkpt>
<trkpt lat="-7.156050" lon="-34.842258">
<ele>16.119999</ele>
<time>2018-10-24T21:00:12Z</time>
<speed>0.00</speed>
</trkpt>
<trkpt lat="-7.156050" lon="-34.842258">
<ele>16.119999</ele>
<time>2018-10-24T21:00:16Z</time>
<speed>0.00</speed>
</trkpt>
<trkpt lat="-7.156050" lon="-34.842258">
<ele>16.119999</ele>
<time>2018-10-24T21:00:18Z</time>
<speed>0.00</speed>
</trkpt>
<trkpt lat="-7.156050" lon="-34.842258">
<ele>16.119999</ele>
<time>2018-10-24T21:00:21Z</time>
<speed>0.00</speed>
</trkpt>
<trkpt lat="-7.156050" lon="-34.842258">
<ele>16.119999</ele>
<time>2018-10-24T21:00:25Z</time>
<speed>0.00</speed>
</trkpt>
<trkpt lat="-7.156050" lon="-34.842258">
<ele>16.119999</ele>
<time>2018-10-24T21:00:27Z</time>
<speed>0.00</speed>
</trkpt>
<trkpt lat="-7.156022" lon="-34.842148">
<ele>31.549999</ele>
<time>2018-10-24T21:00:30Z</time>
<speed>0.32</speed>
</trkpt>
<trkpt lat="-7.156010" lon="-34.842125">
<ele>30.910000</ele>
<time>2018-10-24T21:00:33Z</time>
<speed>0.23</speed>
</trkpt>
<trkpt lat="-7.156007" lon="-34.842117">
<ele>32.040001</ele>
<time>2018-10-24T21:00:36Z</time>
<speed>0.18</speed>
</trkpt>
<trkpt lat="-7.156003" lon="-34.842110">
<ele>31.959999</ele>
<time>2018-10-24T21:00:39Z</time>
<speed>0.00</speed>
</trkpt>
<trkpt lat="-7.156003" lon="-34.842110">
<ele>31.959999</ele>
<time>2018-10-24T21:00:43Z</time>
<speed>0.00</speed>
</trkpt>
<trkpt lat="-7.156003" lon="-34.842110">
<ele>31.959999</ele>
<time>2018-10-24T21:00:45Z</time>
<speed>0.00</speed>
</trkpt>
<trkpt lat="-7.156003" lon="-34.842110">
<ele>31.959999</ele>
<time>2018-10-24T21:00:48Z</time>
<speed>0.00</speed>
</trkpt>
<trkpt lat="-7.156003" lon="-34.842110">
<ele>31.959999</ele>
<time>2018-10-24T21:00:51Z</time>
<speed>0.00</speed>
</trkpt>
<trkpt lat="-7.156003" lon="-34.842110">
<ele>31.959999</ele>
<time>2018-10-24T21:00:54Z</time>
<speed>0.00</speed>
</trkpt>
<trkpt lat="-7.155985" lon="-34.842110">
<ele>36.070000</ele>
<time>2018-10-24T21:00:58Z</time>
<speed>0.40</speed>
</trkpt>
<trkpt lat="-7.155989" lon="-34.842125">
<ele>35.040001</ele>
<time>2018-10-24T21:01:01Z</time>
<speed>0.67</speed>
</trkpt>
<trkpt lat="-7.156002" lon="-34.842144">
<ele>35.509998</ele>
<time>2018-10-24T21:01:04Z</time>
<speed>0.50</speed>
</trkpt>
<trkpt lat="-7.156005" lon="-34.842136">
<ele>35.079998</ele>
<time>2018-10-24T21:01:07Z</time>
<speed>0.00</speed>
</trkpt>
<trkpt lat="-7.156005" lon="-34.842136">
<ele>35.079998</ele>
<time>2018-10-24T21:01:09Z</time>
<speed>0.00</speed>
</trkpt>
<trkpt lat="-7.156005" lon="-34.842136">
<ele>35.079998</ele>
<time>2018-10-24T21:01:12Z</time>
<speed>0.00</speed>
</trkpt>
<trkpt lat="-7.156005" lon="-34.842136">
<ele>35.079998</ele>
<time>2018-10-24T21:01:16Z</time>
<speed>0.00</speed>
</trkpt>
<trkpt lat="-7.156005" lon="-34.842136">
<ele>35.079998</ele>
<time>2018-10-24T21:01:18Z</time>
<speed>0.00</speed>
</trkpt>
<trkpt lat="-7.156005" lon="-34.842136">
<ele>35.079998</ele>
<time>2018-10-24T21:01:21Z</time>
<speed>0.00</speed>
</trkpt>
<trkpt lat="-7.155995" lon="-34.842121">
<ele>35.489998</ele>
<time>2018-10-24T21:01:25Z</time>
<speed>0.38</speed>
</trkpt>
<trkpt lat="-7.156003" lon="-34.842140">
<ele>35.880001</ele>
<time>2018-10-24T21:01:28Z</time>
<speed>0.00</speed>
</trkpt>
<trkpt lat="-7.156003" lon="-34.842140">
<ele>35.880001</ele>
<time>2018-10-24T21:01:30Z</time>
<speed>0.00</speed>
</trkpt>
<trkpt lat="-7.156003" lon="-34.842140">
<ele>35.880001</ele>
<time>2018-10-24T21:01:33Z</time>
<speed>0.00</speed>
</trkpt>
<trkpt lat="-7.156003" lon="-34.842140">
<ele>35.880001</ele>
<time>2018-10-24T21:01:37Z</time>
<speed>0.00</speed>
</trkpt>
<trkpt lat="-7.156003" lon="-34.842140">
<ele>35.880001</ele>
<time>2018-10-24T21:01:40Z</time>
<speed>0.00</speed>
</trkpt>
<trkpt lat="-7.156003" lon="-34.842140">
<ele>35.880001</ele>
<time>2018-10-24T21:01:43Z</time>
<speed>0.00</speed>
</trkpt>
<trkpt lat="-7.156003" lon="-34.842140">
<ele>35.880001</ele>
<time>2018-10-24T21:01:46Z</time>
<speed>0.00</speed>
</trkpt>
<trkpt lat="-7.156003" lon="-34.842140">
<ele>35.880001</ele>
<time>2018-10-24T21:01:48Z</time>
<speed>0.00</speed>
</trkpt>
<trkpt lat="-7.155987" lon="-34.842136">
<ele>44.489998</ele>
<time>2018-10-24T21:01:52Z</time>
<speed>0.45</speed>
</trkpt>
<trkpt lat="-7.155989" lon="-34.842167">
<ele>45.889999</ele>
<time>2018-10-24T21:01:55Z</time>
<speed>0.67</speed>
</trkpt>
<trkpt lat="-7.155995" lon="-34.842197">
<ele>47.049999</ele>
<time>2018-10-24T21:01:57Z</time>
<speed>0.27</speed>
</trkpt>
<trkpt lat="-7.156003" lon="-34.842194">
<ele>47.149998</ele>
<time>2018-10-24T21:02:00Z</time>
<speed>0.00</speed>
</trkpt>
<trkpt lat="-7.156003" lon="-34.842190">
<ele>47.500000</ele>
<time>2018-10-24T21:02:04Z</time>
<speed>0.52</speed>
</trkpt>
<trkpt lat="-7.155999" lon="-34.842167">
<ele>48.680000</ele>
<time>2018-10-24T21:02:06Z</time>
<speed>0.00</speed>
</trkpt>
<trkpt lat="-7.155999" lon="-34.842167">
<ele>48.680000</ele>
<time>2018-10-24T21:02:09Z</time>
<speed>0.00</speed>
</trkpt>
<trkpt lat="-7.155996" lon="-34.842144">
<ele>48.539997</ele>
<time>2018-10-24T21:02:13Z</time>
<speed>0.39</speed>
</trkpt>
<trkpt lat="-7.155995" lon="-34.842167">
<ele>47.799999</ele>
<time>2018-10-24T21:02:16Z</time>
<speed>0.00</speed>
</trkpt>
<trkpt lat="-7.155995" lon="-34.842167">
<ele>47.799999</ele>
<time>2018-10-24T21:02:19Z</time>
<speed>0.00</speed>
</trkpt>
<trkpt lat="-7.156003" lon="-34.842190">
<ele>45.029999</ele>
<time>2018-10-24T21:02:21Z</time>
<speed>0.19</speed>
</trkpt>
<trkpt lat="-7.156004" lon="-34.842178">
<ele>44.660000</ele>
<time>2018-10-24T21:02:24Z</time>
<speed>0.00</speed>
</trkpt>
<trkpt lat="-7.156004" lon="-34.842178">
<ele>44.660000</ele>
<time>2018-10-24T21:02:28Z</time>
<speed>0.00</speed>
</trkpt>
<trkpt lat="-7.156004" lon="-34.842178">
<ele>44.660000</ele>
<time>2018-10-24T21:02:31Z</time>
<speed>0.00</speed>
</trkpt>
<trkpt lat="-7.156004" lon="-34.842178">
<ele>44.660000</ele>
<time>2018-10-24T21:02:34Z</time>
<speed>0.00</speed>
</trkpt>
<trkpt lat="-7.156004" lon="-34.842178">
<ele>44.660000</ele>
<time>2018-10-24T21:02:36Z</time>
<speed>0.00</speed>
</trkpt>
<trkpt lat="-7.156004" lon="-34.842178">
<ele>44.660000</ele>
<time>2018-10-24T21:02:39Z</time>
<speed>0.00</speed>
</trkpt>
<trkpt lat="-7.156033" lon="-34.842190">
<ele>44.450001</ele>
<time>2018-10-24T21:02:42Z</time>
<speed>0.72</speed>
</trkpt>
<trkpt lat="-7.156025" lon="-34.842182">
<ele>45.309998</ele>
<time>2018-10-24T21:02:46Z</time>
<speed>0.17</speed>
</trkpt>
<trkpt lat="-7.156016" lon="-34.842178">
<ele>45.289997</ele>
<time>2018-10-24T21:02:48Z</time>
<speed>0.49</speed>
</trkpt>
<trkpt lat="-7.156010" lon="-34.842182">
<ele>45.379997</ele>
<time>2018-10-24T21:02:52Z</time>
<speed>0.10</speed>
</trkpt>
<trkpt lat="-7.156007" lon="-34.842178">
<ele>46.230000</ele>
<time>2018-10-24T21:02:55Z</time>
<speed>0.00</speed>
</trkpt>
<trkpt lat="-7.156007" lon="-34.842178">
<ele>46.230000</ele>
<time>2018-10-24T21:02:57Z</time>
<speed>0.00</speed>
</trkpt>
<trkpt lat="-7.156007" lon="-34.842178">
<ele>46.230000</ele>
<time>2018-10-24T21:03:00Z</time>
<speed>0.00</speed>
</trkpt>
<trkpt lat="-7.156007" lon="-34.842178">
<ele>46.230000</ele>
<time>2018-10-24T21:03:03Z</time>
<speed>0.00</speed>
</trkpt>
<trkpt lat="-7.156007" lon="-34.842178">
<ele>46.230000</ele>
<time>2018-10-24T21:03:07Z</time>
<speed>0.00</speed>
</trkpt>
<trkpt lat="-7.156007" lon="-34.842178">
<ele>46.230000</ele>
<time>2018-10-24T21:03:10Z</time>
<speed>0.00</speed>
</trkpt>
<trkpt lat="-7.156007" lon="-34.842178">
<ele>46.230000</ele>
<time>2018-10-24T21:03:13Z</time>
<speed>0.00</speed>
</trkpt>
<trkpt lat="-7.156007" lon="-34.842178">
<ele>46.230000</ele>
<time>2018-10-24T21:03:16Z</time>
<speed>0.00</speed>
</trkpt>
<trkpt lat="-7.156007" lon="-34.842178">
<ele>46.230000</ele>
<time>2018-10-24T21:03:19Z</time>
<speed>0.00</speed>
</trkpt>
<trkpt lat="-7.156007" lon="-34.842178">
<ele>46.230000</ele>
<time>2018-10-24T21:03:22Z</time>
<speed>0.00</speed>
</trkpt>
<trkpt lat="-7.155980" lon="-34.842182">
<ele>50.009998</ele>
<time>2018-10-24T21:03:25Z</time>
<speed>0.71</speed>
</trkpt>
<trkpt lat="-7.155989" lon="-34.842197">
<ele>50.660000</ele>
<time>2018-10-24T21:03:28Z</time>
<speed>0.32</speed>
</trkpt>
<trkpt lat="-7.155993" lon="-34.842213">
<ele>49.680000</ele>
<time>2018-10-24T21:03:31Z</time>
<speed>0.47</speed>
</trkpt>
<trkpt lat="-7.155989" lon="-34.842201">
<ele>49.059998</ele>
<time>2018-10-24T21:03:34Z</time>
<speed>0.00</speed>
</trkpt>
<trkpt lat="-7.155989" lon="-34.842201">
<ele>49.059998</ele>
<time>2018-10-24T21:03:37Z</time>
<speed>0.00</speed>
</trkpt>
<trkpt lat="-7.155989" lon="-34.842201">
<ele>49.059998</ele>
<time>2018-10-24T21:03:39Z</time>
<speed>0.00</speed>
</trkpt>
<trkpt lat="-7.155989" lon="-34.842201">
<ele>49.059998</ele>
<time>2018-10-24T21:03:43Z</time>
<speed>0.00</speed>
</trkpt>
<trkpt lat="-7.155989" lon="-34.842201">
<ele>49.059998</ele>
<time>2018-10-24T21:03:45Z</time>
<speed>0.00</speed>
</trkpt>
<trkpt lat="-7.155989" lon="-34.842201">
<ele>49.059998</ele>
<time>2018-10-24T21:03:48Z</time>
<speed>0.00</speed>
</trkpt>
<trkpt lat="-7.156013" lon="-34.842205">
<ele>49.680000</ele>
<time>2018-10-24T21:03:51Z</time>
<speed>0.44</speed>
</trkpt>
<trkpt lat="-7.156026" lon="-34.842182">
<ele>48.539997</ele>
<time>2018-10-24T21:03:55Z</time>
<speed>0.00</speed>
</trkpt>
<trkpt lat="-7.156031" lon="-34.842178">
<ele>47.379997</ele>
<time>2018-10-24T21:03:58Z</time>
<speed>0.24</speed>
</trkpt>
<trkpt lat="-7.156035" lon="-34.842175">
<ele>47.139999</ele>
<time>2018-10-24T21:04:01Z</time>
<speed>0.00</speed>
</trkpt>
<trkpt lat="-7.156035" lon="-34.842175">
<ele>47.139999</ele>
<time>2018-10-24T21:04:03Z</time>
<speed>0.00</speed>
</trkpt>
<trkpt lat="-7.156023" lon="-34.842190">
<ele>52.759998</ele>
<time>2018-10-24T21:04:06Z</time>
<speed>0.74</speed>
</trkpt>
<trkpt lat="-7.156022" lon="-34.842205">
<ele>52.949997</ele>
<time>2018-10-24T21:04:10Z</time>
<speed>0.26</speed>
</trkpt>
<trkpt lat="-7.156019" lon="-34.842213">
<ele>53.669998</ele>
<time>2018-10-24T21:04:14Z</time>
<speed>0.00</speed>
</trkpt>
<trkpt lat="-7.155983" lon="-34.842228">
<ele>53.299999</ele>
<time>2018-10-24T21:04:17Z</time>
<speed>0.14</speed>
</trkpt>
<trkpt lat="-7.155986" lon="-34.842232">
<ele>53.149998</ele>
<time>2018-10-24T21:04:20Z</time>
<speed>0.00</speed>
</trkpt>
<trkpt lat="-7.155986" lon="-34.842232">
<ele>53.149998</ele>
<time>2018-10-24T21:04:22Z</time>
<speed>0.00</speed>
</trkpt>
<trkpt lat="-7.155986" lon="-34.842232">
<ele>53.149998</ele>
<time>2018-10-24T21:04:26Z</time>
<speed>0.00</speed>
</trkpt>
<trkpt lat="-7.155986" lon="-34.842232">
<ele>53.149998</ele>
<time>2018-10-24T21:04:28Z</time>
<speed>0.00</speed>
</trkpt>
<trkpt lat="-7.155953" lon="-34.842220">
<ele>61.750000</ele>
<time>2018-10-24T21:04:31Z</time>
<speed>0.14</speed>
</trkpt>
<trkpt lat="-7.155959" lon="-34.842216">
<ele>62.779999</ele>
<time>2018-10-24T21:04:35Z</time>
<speed>0.00</speed>
</trkpt>
<trkpt lat="-7.155959" lon="-34.842216">
<ele>62.779999</ele>
<time>2018-10-24T21:04:38Z</time>
<speed>0.00</speed>
</trkpt>
<trkpt lat="-7.155959" lon="-34.842216">
<ele>62.779999</ele>
<time>2018-10-24T21:04:40Z</time>
<speed>0.00</speed>
</trkpt>
<trkpt lat="-7.155969" lon="-34.842251">
<ele>59.919998</ele>
<time>2018-10-24T21:04:43Z</time>
<speed>0.24</speed>
</trkpt>
<trkpt lat="-7.155981" lon="-34.842262">
<ele>55.480000</ele>
<time>2018-10-24T21:04:47Z</time>
<speed>0.00</speed>
</trkpt>
<trkpt lat="-7.155979" lon="-34.842258">
<ele>52.439999</ele>
<time>2018-10-24T21:04:49Z</time>
<speed>0.56</speed>
</trkpt>
<trkpt lat="-7.155969" lon="-34.842266">
<ele>53.160000</ele>
<time>2018-10-24T21:04:53Z</time>
<speed>0.20</speed>
</trkpt>
<trkpt lat="-7.155966" lon="-34.842266">
<ele>51.959999</ele>
<time>2018-10-24T21:04:56Z</time>
<speed>0.00</speed>
</trkpt>
<trkpt lat="-7.155964" lon="-34.842243">
<ele>49.349998</ele>
<time>2018-10-24T21:04:58Z</time>
<speed>0.11</speed>
</trkpt>
<trkpt lat="-7.155971" lon="-34.842255">
<ele>50.459999</ele>
<time>2018-10-24T21:05:01Z</time>
<speed>0.00</speed>
</trkpt>
<trkpt lat="-7.155990" lon="-34.842281">
<ele>48.129997</ele>
<time>2018-10-24T21:05:04Z</time>
<speed>0.50</speed>
</trkpt>
<trkpt lat="-7.155980" lon="-34.842285">
<ele>51.309998</ele>
<time>2018-10-24T21:05:07Z</time>
<speed>0.54</speed>
</trkpt>
<trkpt lat="-7.155979" lon="-34.842274">
<ele>48.700001</ele>
<time>2018-10-24T21:05:11Z</time>
<speed>0.07</speed>
</trkpt>
<trkpt lat="-7.155987" lon="-34.842281">
<ele>47.469997</ele>
<time>2018-10-24T21:05:13Z</time>
<speed>0.00</speed>
</trkpt>
<trkpt lat="-7.155987" lon="-34.842281">
<ele>47.469997</ele>
<time>2018-10-24T21:05:16Z</time>
<speed>0.00</speed>
</trkpt>
<trkpt lat="-7.155965" lon="-34.842258">
<ele>49.250000</ele>
<time>2018-10-24T21:05:19Z</time>
<speed>0.37</speed>
</trkpt>
<trkpt lat="-7.155964" lon="-34.842247">
<ele>49.789997</ele>
<time>2018-10-24T21:05:22Z</time>
<speed>0.00</speed>
</trkpt>
<trkpt lat="-7.155964" lon="-34.842247">
<ele>49.789997</ele>
<time>2018-10-24T21:05:25Z</time>
<speed>0.00</speed>
</trkpt>
<trkpt lat="-7.155964" lon="-34.842247">
<ele>49.789997</ele>
<time>2018-10-24T21:05:29Z</time>
<speed>0.00</speed>
</trkpt>
<trkpt lat="-7.155951" lon="-34.842232">
<ele>46.959999</ele>
<time>2018-10-24T21:05:33Z</time>
<speed>0.51</speed>
</trkpt>
<trkpt lat="-7.155961" lon="-34.842205">
<ele>45.259998</ele>
<time>2018-10-24T21:05:36Z</time>
<speed>0.22</speed>
</trkpt>
<trkpt lat="-7.155966" lon="-34.842209">
<ele>44.629997</ele>
<time>2018-10-24T21:05:39Z</time>
<speed>0.00</speed>
</trkpt>
<trkpt lat="-7.155985" lon="-34.842224">
<ele>41.879997</ele>
<time>2018-10-24T21:05:41Z</time>
<speed>0.25</speed>
</trkpt>
<trkpt lat="-7.155980" lon="-34.842236">
<ele>41.829998</ele>
<time>2018-10-24T21:05:44Z</time>
<speed>0.00</speed>
</trkpt>
<trkpt lat="-7.155980" lon="-34.842236">
<ele>41.829998</ele>
<time>2018-10-24T21:05:47Z</time>
<speed>0.00</speed>
</trkpt>
<trkpt lat="-7.156007" lon="-34.842247">
<ele>40.579998</ele>
<time>2018-10-24T21:05:51Z</time>
<speed>0.77</speed>
</trkpt>
<trkpt lat="-7.156023" lon="-34.842236">
<ele>40.489998</ele>
<time>2018-10-24T21:05:53Z</time>
<speed>0.03</speed>
</trkpt>
<trkpt lat="-7.156026" lon="-34.842220">
<ele>40.509998</ele>
<time>2018-10-24T21:05:56Z</time>
<speed>0.00</speed>
</trkpt>
<trkpt lat="-7.156029" lon="-34.842228">
<ele>39.169998</ele>
<time>2018-10-24T21:05:59Z</time>
<speed>0.50</speed>
</trkpt>
<trkpt lat="-7.156033" lon="-34.842224">
<ele>39.799999</ele>
<time>2018-10-24T21:06:03Z</time>
<speed>0.29</speed>
</trkpt>
<trkpt lat="-7.156039" lon="-34.842213">
<ele>38.520000</ele>
<time>2018-10-24T21:06:05Z</time>
<speed>0.49</speed>
</trkpt>
<trkpt lat="-7.156042" lon="-34.842209">
<ele>39.049999</ele>
<time>2018-10-24T21:06:08Z</time>
<speed>0.00</speed>
</trkpt>
<trkpt lat="-7.156042" lon="-34.842209">
<ele>39.049999</ele>
<time>2018-10-24T21:06:11Z</time>
<speed>0.00</speed>
</trkpt>
<trkpt lat="-7.156049" lon="-34.842197">
<ele>39.399998</ele>
<time>2018-10-24T21:06:14Z</time>
<speed>0.50</speed>
</trkpt>
<trkpt lat="-7.156045" lon="-34.842194">
<ele>41.389999</ele>
<time>2018-10-24T21:06:17Z</time>
<speed>0.42</speed>
</trkpt>
<trkpt lat="-7.156065" lon="-34.842190">
<ele>43.219997</ele>
<time>2018-10-24T21:06:20Z</time>
<speed>0.13</speed>
</trkpt>
<trkpt lat="-7.156069" lon="-34.842186">
<ele>41.020000</ele>
<time>2018-10-24T21:06:24Z</time>
<speed>0.00</speed>
</trkpt>
<trkpt lat="-7.156069" lon="-34.842186">
<ele>41.020000</ele>
<time>2018-10-24T21:06:27Z</time>
<speed>0.00</speed>
</trkpt>
<trkpt lat="-7.156069" lon="-34.842186">
<ele>41.020000</ele>
<time>2018-10-24T21:06:30Z</time>
<speed>0.00</speed>
</trkpt>
<trkpt lat="-7.156069" lon="-34.842186">
<ele>41.020000</ele>
<time>2018-10-24T21:06:33Z</time>
<speed>0.00</speed>
</trkpt>
<trkpt lat="-7.156048" lon="-34.842163">
<ele>35.869999</ele>
<time>2018-10-24T21:06:35Z</time>
<speed>0.22</speed>
</trkpt>
<trkpt lat="-7.156053" lon="-34.842167">
<ele>35.809998</ele>
<time>2018-10-24T21:06:38Z</time>
<speed>0.00</speed>
</trkpt>
<trkpt lat="-7.156041" lon="-34.842178">
<ele>33.079998</ele>
<time>2018-10-24T21:06:41Z</time>
<speed>0.46</speed>
</trkpt>
<trkpt lat="-7.156053" lon="-34.842182">
<ele>31.179998</ele>
<time>2018-10-24T21:06:44Z</time>
<speed>0.00</speed>
</trkpt>
<trkpt lat="-7.156053" lon="-34.842182">
<ele>31.179998</ele>
<time>2018-10-24T21:06:47Z</time>
<speed>0.00</speed>
</trkpt>
<trkpt lat="-7.156053" lon="-34.842182">
<ele>31.179998</ele>
<time>2018-10-24T21:06:50Z</time>
<speed>0.00</speed>
</trkpt>
<trkpt lat="-7.156053" lon="-34.842182">
<ele>31.179998</ele>
<time>2018-10-24T21:06:53Z</time>
<speed>0.00</speed>
</trkpt>
<trkpt lat="-7.156072" lon="-34.842186">
<ele>26.660000</ele>
<time>2018-10-24T21:06:56Z</time>
<speed>0.48</speed>
</trkpt>
<trkpt lat="-7.156074" lon="-34.842186">
<ele>26.410000</ele>
<time>2018-10-24T21:06:59Z</time>
<speed>0.00</speed>
</trkpt>
<trkpt lat="-7.156063" lon="-34.842190">
<ele>27.650000</ele>
<time>2018-10-24T21:07:03Z</time>
<speed>0.61</speed>
</trkpt>
<trkpt lat="-7.156048" lon="-34.842197">
<ele>28.939999</ele>
<time>2018-10-24T21:07:05Z</time>
<speed>0.11</speed>
</trkpt>
<trkpt lat="-7.156051" lon="-34.842201">
<ele>30.010000</ele>
<time>2018-10-24T21:07:08Z</time>
<speed>0.29</speed>
</trkpt>
<trkpt lat="-7.156041" lon="-34.842201">
<ele>30.490000</ele>
<time>2018-10-24T21:07:12Z</time>
<speed>0.21</speed>
</trkpt>
<trkpt lat="-7.156040" lon="-34.842205">
<ele>30.519999</ele>
<time>2018-10-24T21:07:15Z</time>
<speed>0.00</speed>
</trkpt>
<trkpt lat="-7.156040" lon="-34.842205">
<ele>30.519999</ele>
<time>2018-10-24T21:07:18Z</time>
<speed>0.00</speed>
</trkpt>
<trkpt lat="-7.156029" lon="-34.842232">
<ele>30.549999</ele>
<time>2018-10-24T21:07:20Z</time>
<speed>0.28</speed>
</trkpt>
<trkpt lat="-7.156034" lon="-34.842243">
<ele>31.689999</ele>
<time>2018-10-24T21:07:23Z</time>
<speed>0.21</speed>
</trkpt>
<trkpt lat="-7.156048" lon="-34.842270">
<ele>32.599998</ele>
<time>2018-10-24T21:07:26Z</time>
<speed>0.40</speed>
</trkpt>
<trkpt lat="-7.156045" lon="-34.842270">
<ele>33.209999</ele>
<time>2018-10-24T21:07:29Z</time>
<speed>0.00</speed>
</trkpt>
<trkpt lat="-7.156045" lon="-34.842270">
<ele>33.209999</ele>
<time>2018-10-24T21:07:33Z</time>
<speed>0.00</speed>
</trkpt>
<trkpt lat="-7.156045" lon="-34.842270">
<ele>33.209999</ele>
<time>2018-10-24T21:07:35Z</time>
<speed>0.00</speed>
</trkpt>
<trkpt lat="-7.156045" lon="-34.842270">
<ele>33.209999</ele>
<time>2018-10-24T21:07:38Z</time>
<speed>0.00</speed>
</trkpt>
<trkpt lat="-7.156045" lon="-34.842270">
<ele>33.209999</ele>
<time>2018-10-24T21:07:42Z</time>
<speed>0.00</speed>
</trkpt>
<trkpt lat="-7.156040" lon="-34.842243">
<ele>35.590000</ele>
<time>2018-10-24T21:07:44Z</time>
<speed>0.22</speed>
</trkpt>
<trkpt lat="-7.156044" lon="-34.842247">
<ele>36.189999</ele>
<time>2018-10-24T21:07:48Z</time>
<speed>0.00</speed>
</trkpt>
<trkpt lat="-7.156044" lon="-34.842247">
<ele>36.189999</ele>
<time>2018-10-24T21:07:50Z</time>
<speed>0.00</speed>
</trkpt>
<trkpt lat="-7.156044" lon="-34.842247">
<ele>36.189999</ele>
<time>2018-10-24T21:07:53Z</time>
<speed>0.00</speed>
</trkpt>
<trkpt lat="-7.156044" lon="-34.842247">
<ele>36.189999</ele>
<time>2018-10-24T21:07:57Z</time>
<speed>0.00</speed>
</trkpt>
<trkpt lat="-7.156044" lon="-34.842247">
<ele>36.189999</ele>
<time>2018-10-24T21:07:59Z</time>
<speed>0.00</speed>
</trkpt>
<trkpt lat="-7.156044" lon="-34.842247">
<ele>36.189999</ele>
<time>2018-10-24T21:08:02Z</time>
<speed>0.00</speed>
</trkpt>
<trkpt lat="-7.156044" lon="-34.842247">
<ele>36.189999</ele>
<time>2018-10-24T21:08:05Z</time>
<speed>0.00</speed>
</trkpt>
<trkpt lat="-7.156044" lon="-34.842247">
<ele>36.189999</ele>
<time>2018-10-24T21:08:08Z</time>
<speed>0.00</speed>
</trkpt>
<trkpt lat="-7.156044" lon="-34.842247">
<ele>36.189999</ele>
<time>2018-10-24T21:08:11Z</time>
<speed>0.00</speed>
</trkpt>
<trkpt lat="-7.156044" lon="-34.842247">
<ele>36.189999</ele>
<time>2018-10-24T21:08:14Z</time>
<speed>0.00</speed>
</trkpt>
<trkpt lat="-7.156025" lon="-34.842228">
<ele>36.829998</ele>
<time>2018-10-24T21:08:17Z</time>
<speed>0.58</speed>
</trkpt>
<trkpt lat="-7.156020" lon="-34.842232">
<ele>37.450001</ele>
<time>2018-10-24T21:08:20Z</time>
<speed>0.57</speed>
</trkpt>
<trkpt lat="-7.156022" lon="-34.842236">
<ele>36.739998</ele>
<time>2018-10-24T21:08:24Z</time>
<speed>0.00</speed>
</trkpt>
<trkpt lat="-7.156030" lon="-34.842216">
<ele>35.829998</ele>
<time>2018-10-24T21:08:26Z</time>
<speed>0.08</speed>
</trkpt>
<trkpt lat="-7.156034" lon="-34.842213">
<ele>36.070000</ele>
<time>2018-10-24T21:08:29Z</time>
<speed>0.00</speed>
</trkpt>
<trkpt lat="-7.156034" lon="-34.842213">
<ele>36.070000</ele>
<time>2018-10-24T21:08:33Z</time>
<speed>0.00</speed>
</trkpt>
<trkpt lat="-7.156034" lon="-34.842213">
<ele>36.070000</ele>
<time>2018-10-24T21:08:35Z</time>
<speed>0.00</speed>
</trkpt>
<trkpt lat="-7.156035" lon="-34.842159">
<ele>41.439999</ele>
<time>2018-10-24T21:08:38Z</time>
<speed>0.48</speed>
</trkpt>
<trkpt lat="-7.156031" lon="-34.842155">
<ele>43.669998</ele>
<time>2018-10-24T21:08:41Z</time>
<speed>0.00</speed>
</trkpt>
<trkpt lat="-7.156031" lon="-34.842155">
<ele>43.669998</ele>
<time>2018-10-24T21:08:44Z</time>
<speed>0.00</speed>
</trkpt>
<trkpt lat="-7.156019" lon="-34.842125">
<ele>45.840000</ele>
<time>2018-10-24T21:08:47Z</time>
<speed>0.60</speed>
</trkpt>
<trkpt lat="-7.156019" lon="-34.842106">
<ele>45.059998</ele>
<time>2018-10-24T21:08:50Z</time>
<speed>0.44</speed>
</trkpt>
<trkpt lat="-7.156018" lon="-34.842113">
<ele>43.809998</ele>
<time>2018-10-24T21:08:53Z</time>
<speed>0.00</speed>
</trkpt>
<trkpt lat="-7.156040" lon="-34.842140">
<ele>42.450001</ele>
<time>2018-10-24T21:08:56Z</time>
<speed>0.61</speed>
</trkpt>
<trkpt lat="-7.156054" lon="-34.842144">
<ele>42.849998</ele>
<time>2018-10-24T21:08:59Z</time>
<speed>0.00</speed>
</trkpt>
<trkpt lat="-7.156054" lon="-34.842144">
<ele>42.849998</ele>
<time>2018-10-24T21:09:03Z</time>
<speed>0.00</speed>
</trkpt>
<trkpt lat="-7.156054" lon="-34.842144">
<ele>42.849998</ele>
<time>2018-10-24T21:09:06Z</time>
<speed>0.00</speed>
</trkpt>
<trkpt lat="-7.156054" lon="-34.842144">
<ele>42.849998</ele>
<time>2018-10-24T21:09:09Z</time>
<speed>0.00</speed>
</trkpt>
<trkpt lat="-7.156047" lon="-34.842144">
<ele>43.040001</ele>
<time>2018-10-24T21:09:12Z</time>
<speed>0.39</speed>
</trkpt>
<trkpt lat="-7.156057" lon="-34.842152">
<ele>42.200001</ele>
<time>2018-10-24T21:09:15Z</time>
<speed>0.00</speed>
</trkpt>
<trkpt lat="-7.156057" lon="-34.842152">
<ele>42.200001</ele>
<time>2018-10-24T21:09:17Z</time>
<speed>0.00</speed>
</trkpt>
<trkpt lat="-7.156057" lon="-34.842152">
<ele>42.200001</ele>
<time>2018-10-24T21:09:20Z</time>
<speed>0.00</speed>
</trkpt>
<trkpt lat="-7.156057" lon="-34.842152">
<ele>42.200001</ele>
<time>2018-10-24T21:09:23Z</time>
<speed>0.00</speed>
</trkpt>
<trkpt lat="-7.156057" lon="-34.842152">
<ele>42.200001</ele>
<time>2018-10-24T21:09:27Z</time>
<speed>0.00</speed>
</trkpt>
<trkpt lat="-7.156057" lon="-34.842152">
<ele>42.200001</ele>
<time>2018-10-24T21:09:30Z</time>
<speed>0.00</speed>
</trkpt>
<trkpt lat="-7.156057" lon="-34.842152">
<ele>42.200001</ele>
<time>2018-10-24T21:09:32Z</time>
<speed>0.00</speed>
</trkpt>
<trkpt lat="-7.156057" lon="-34.842152">
<ele>42.200001</ele>
<time>2018-10-24T21:09:35Z</time>
<speed>0.00</speed>
</trkpt>
<trkpt lat="-7.156043" lon="-34.842167">
<ele>45.049999</ele>
<time>2018-10-24T21:09:38Z</time>
<speed>0.25</speed>
</trkpt>
<trkpt lat="-7.156049" lon="-34.842159">
<ele>45.250000</ele>
<time>2018-10-24T21:09:41Z</time>
<speed>0.00</speed>
</trkpt>
<trkpt lat="-7.156049" lon="-34.842159">
<ele>45.250000</ele>
<time>2018-10-24T21:09:44Z</time>
<speed>0.00</speed>
</trkpt>
<trkpt lat="-7.156049" lon="-34.842159">
<ele>45.250000</ele>
<time>2018-10-24T21:09:47Z</time>
<speed>0.00</speed>
</trkpt>
<trkpt lat="-7.156049" lon="-34.842159">
<ele>45.250000</ele>
<time>2018-10-24T21:09:50Z</time>
<speed>0.00</speed>
</trkpt>
<trkpt lat="-7.156066" lon="-34.842121">
<ele>43.739998</ele>
<time>2018-10-24T21:09:53Z</time>
<speed>0.47</speed>
</trkpt>
<trkpt lat="-7.156059" lon="-34.842106">
<ele>44.739998</ele>
<time>2018-10-24T21:09:56Z</time>
<speed>0.32</speed>
</trkpt>
<trkpt lat="-7.156058" lon="-34.842106">
<ele>44.590000</ele>
<time>2018-10-24T21:09:59Z</time>
<speed>0.00</speed>
</trkpt>
<trkpt lat="-7.156058" lon="-34.842106">
<ele>44.590000</ele>
<time>2018-10-24T21:10:03Z</time>
<speed>0.00</speed>
</trkpt>
<trkpt lat="-7.156058" lon="-34.842106">
<ele>44.590000</ele>
<time>2018-10-24T21:10:05Z</time>
<speed>0.00</speed>
</trkpt>
<trkpt lat="-7.156058" lon="-34.842106">
<ele>44.590000</ele>
<time>2018-10-24T21:10:08Z</time>
<speed>0.00</speed>
</trkpt>
<trkpt lat="-7.156058" lon="-34.842106">
<ele>44.590000</ele>
<time>2018-10-24T21:10:12Z</time>
<speed>0.00</speed>
</trkpt>
<trkpt lat="-7.155951" lon="-34.842121">
<ele>46.770000</ele>
<time>2018-10-24T21:10:14Z</time>
<speed>0.20</speed>
</trkpt>
<trkpt lat="-7.155951" lon="-34.842129">
<ele>47.700001</ele>
<time>2018-10-24T21:10:17Z</time>
<speed>0.00</speed>
</trkpt>
<trkpt lat="-7.155951" lon="-34.842129">
<ele>47.700001</ele>
<time>2018-10-24T21:10:21Z</time>
<speed>0.00</speed>
</trkpt>
<trkpt lat="-7.155962" lon="-34.842133">
<ele>46.829998</ele>
<time>2018-10-24T21:10:23Z</time>
<speed>0.29</speed>
</trkpt>
<trkpt lat="-7.155964" lon="-34.842125">
<ele>47.840000</ele>
<time>2018-10-24T21:10:26Z</time>
<speed>0.64</speed>
</trkpt>
<trkpt lat="-7.155952" lon="-34.842125">
<ele>49.270000</ele>
<time>2018-10-24T21:10:30Z</time>
<speed>0.32</speed>
</trkpt>
<trkpt lat="-7.155953" lon="-34.842125">
<ele>49.480000</ele>
<time>2018-10-24T21:10:32Z</time>
<speed>0.00</speed>
</trkpt>
<trkpt lat="-7.155953" lon="-34.842125">
<ele>49.480000</ele>
<time>2018-10-24T21:10:35Z</time>
<speed>0.00</speed>
</trkpt>
<trkpt lat="-7.155961" lon="-34.842117">
<ele>51.500000</ele>
<time>2018-10-24T21:10:38Z</time>
<speed>0.01</speed>
</trkpt>
<trkpt lat="-7.155949" lon="-34.842117">
<ele>50.629997</ele>
<time>2018-10-24T21:10:41Z</time>
<speed>0.00</speed>
</trkpt>
<trkpt lat="-7.155935" lon="-34.842121">
<ele>50.959999</ele>
<time>2018-10-24T21:10:44Z</time>
<speed>0.45</speed>
</trkpt>
<trkpt lat="-7.155954" lon="-34.842140">
<ele>51.079998</ele>
<time>2018-10-24T21:10:47Z</time>
<speed>0.47</speed>
</trkpt>
<trkpt lat="-7.155960" lon="-34.842152">
<ele>51.779999</ele>
<time>2018-10-24T21:10:50Z</time>
<speed>0.00</speed>
</trkpt>
<trkpt lat="-7.155962" lon="-34.842163">
<ele>52.250000</ele>
<time>2018-10-24T21:10:53Z</time>
<speed>0.51</speed>
</trkpt>
<trkpt lat="-7.155970" lon="-34.842159">
<ele>52.489998</ele>
<time>2018-10-24T21:10:56Z</time>
<speed>0.00</speed>
</trkpt>
<trkpt lat="-7.155970" lon="-34.842159">
<ele>52.489998</ele>
<time>2018-10-24T21:10:59Z</time>
<speed>0.00</speed>
</trkpt>
<trkpt lat="-7.155970" lon="-34.842159">
<ele>52.489998</ele>
<time>2018-10-24T21:11:02Z</time>
<speed>0.00</speed>
</trkpt>
<trkpt lat="-7.155970" lon="-34.842159">
<ele>52.489998</ele>
<time>2018-10-24T21:11:05Z</time>
<speed>0.00</speed>
</trkpt>
<trkpt lat="-7.155970" lon="-34.842159">
<ele>52.489998</ele>
<time>2018-10-24T21:11:08Z</time>
<speed>0.00</speed>
</trkpt>
<trkpt lat="-7.155970" lon="-34.842159">
<ele>52.489998</ele>
<time>2018-10-24T21:11:11Z</time>
<speed>0.00</speed>
</trkpt>
<trkpt lat="-7.155978" lon="-34.842121">
<ele>53.930000</ele>
<time>2018-10-24T21:11:15Z</time>
<speed>0.35</speed>
</trkpt>
<trkpt lat="-7.155982" lon="-34.842129">
<ele>53.079998</ele>
<time>2018-10-24T21:11:17Z</time>
<speed>0.00</speed>
</trkpt>
<trkpt lat="-7.155982" lon="-34.842129">
<ele>53.079998</ele>
<time>2018-10-24T21:11:20Z</time>
<speed>0.00</speed>
</trkpt>
<trkpt lat="-7.155981" lon="-34.842117">
<ele>52.209999</ele>
<time>2018-10-24T21:11:23Z</time>
<speed>0.17</speed>
</trkpt>
<trkpt lat="-7.155982" lon="-34.842117">
<ele>52.340000</ele>
<time>2018-10-24T21:11:26Z</time>
<speed>0.42</speed>
</trkpt>
<trkpt lat="-7.155989" lon="-34.842129">
<ele>51.860001</ele>
<time>2018-10-24T21:11:29Z</time>
<speed>0.00</speed>
</trkpt>
<trkpt lat="-7.155989" lon="-34.842129">
<ele>51.860001</ele>
<time>2018-10-24T21:11:32Z</time>
<speed>0.00</speed>
</trkpt>
<trkpt lat="-7.155989" lon="-34.842129">
<ele>51.860001</ele>
<time>2018-10-24T21:11:35Z</time>
<speed>0.00</speed>
</trkpt>
<trkpt lat="-7.155989" lon="-34.842129">
<ele>51.860001</ele>
<time>2018-10-24T21:11:38Z</time>
<speed>0.00</speed>
</trkpt>
<trkpt lat="-7.155989" lon="-34.842129">
<ele>51.860001</ele>
<time>2018-10-24T21:11:42Z</time>
<speed>0.00</speed>
</trkpt>
<trkpt lat="-7.155989" lon="-34.842129">
<ele>51.860001</ele>
<time>2018-10-24T21:11:44Z</time>
<speed>0.00</speed>
</trkpt>
<trkpt lat="-7.155989" lon="-34.842129">
<ele>51.860001</ele>
<time>2018-10-24T21:11:47Z</time>
<speed>0.00</speed>
</trkpt>
<trkpt lat="-7.155989" lon="-34.842129">
<ele>51.860001</ele>
<time>2018-10-24T21:11:50Z</time>
<speed>0.00</speed>
</trkpt>
<trkpt lat="-7.155989" lon="-34.842129">
<ele>51.860001</ele>
<time>2018-10-24T21:11:53Z</time>
<speed>0.00</speed>
</trkpt>
<trkpt lat="-7.155989" lon="-34.842129">
<ele>51.860001</ele>
<time>2018-10-24T21:11:56Z</time>
<speed>0.00</speed>
</trkpt>
<trkpt lat="-7.155989" lon="-34.842129">
<ele>51.860001</ele>
<time>2018-10-24T21:11:59Z</time>
<speed>0.00</speed>
</trkpt>
<trkpt lat="-7.155989" lon="-34.842129">
<ele>51.860001</ele>
<time>2018-10-24T21:12:03Z</time>
<speed>0.00</speed>
</trkpt>
<trkpt lat="-7.156036" lon="-34.842178">
<ele>53.520000</ele>
<time>2018-10-24T21:12:05Z</time>
<speed>0.49</speed>
</trkpt>
<trkpt lat="-7.156051" lon="-34.842167">
<ele>54.899998</ele>
<time>2018-10-24T21:12:09Z</time>
<speed>0.32</speed>
</trkpt>
<trkpt lat="-7.156044" lon="-34.842171">
<ele>54.389999</ele>
<time>2018-10-24T21:12:12Z</time>
<speed>0.00</speed>
</trkpt>
<trkpt lat="-7.156044" lon="-34.842171">
<ele>54.389999</ele>
<time>2018-10-24T21:12:14Z</time>
<speed>0.00</speed>
</trkpt>
<trkpt lat="-7.156044" lon="-34.842171">
<ele>54.389999</ele>
<time>2018-10-24T21:12:18Z</time>
<speed>0.00</speed>
</trkpt>
<trkpt lat="-7.156044" lon="-34.842171">
<ele>54.389999</ele>
<time>2018-10-24T21:12:21Z</time>
<speed>0.00</speed>
</trkpt>
<trkpt lat="-7.155989" lon="-34.842117">
<ele>53.029999</ele>
<time>2018-10-24T21:12:23Z</time>
<speed>0.21</speed>
</trkpt>
<trkpt lat="-7.155963" lon="-34.842091">
<ele>54.230000</ele>
<time>2018-10-24T21:12:26Z</time>
<speed>0.55</speed>
</trkpt>
<trkpt lat="-7.155979" lon="-34.842083">
<ele>52.989998</ele>
<time>2018-10-24T21:12:29Z</time>
<speed>0.08</speed>
</trkpt>
<trkpt lat="-7.155983" lon="-34.842083">
<ele>52.469997</ele>
<time>2018-10-24T21:12:32Z</time>
<speed>0.00</speed>
</trkpt>
<trkpt lat="-7.155983" lon="-34.842083">
<ele>52.469997</ele>
<time>2018-10-24T21:12:35Z</time>
<speed>0.00</speed>
</trkpt>
<trkpt lat="-7.155974" lon="-34.842079">
<ele>51.099998</ele>
<time>2018-10-24T21:12:38Z</time>
<speed>0.58</speed>
</trkpt>
<trkpt lat="-7.155970" lon="-34.842079">
<ele>50.789997</ele>
<time>2018-10-24T21:12:42Z</time>
<speed>0.40</speed>
</trkpt>
<trkpt lat="-7.155984" lon="-34.842079">
<ele>49.889999</ele>
<time>2018-10-24T21:12:44Z</time>
<speed>0.33</speed>
</trkpt>
<trkpt lat="-7.155987" lon="-34.842072">
<ele>49.320000</ele>
<time>2018-10-24T21:12:47Z</time>
<speed>0.00</speed>
</trkpt>
<trkpt lat="-7.155987" lon="-34.842072">
<ele>49.320000</ele>
<time>2018-10-24T21:12:50Z</time>
<speed>0.00</speed>
</trkpt>
<trkpt lat="-7.155973" lon="-34.842049">
<ele>50.340000</ele>
<time>2018-10-24T21:12:53Z</time>
<speed>0.31</speed>
</trkpt>
<trkpt lat="-7.155969" lon="-34.842052">
<ele>50.110001</ele>
<time>2018-10-24T21:12:56Z</time>
<speed>0.00</speed>
</trkpt>
<trkpt lat="-7.155966" lon="-34.842068">
<ele>50.719997</ele>
<time>2018-10-24T21:12:59Z</time>
<speed>0.44</speed>
</trkpt>
<trkpt lat="-7.155960" lon="-34.842106">
<ele>49.980000</ele>
<time>2018-10-24T21:13:02Z</time>
<speed>0.00</speed>
</trkpt>
<trkpt lat="-7.155960" lon="-34.842102">
<ele>49.509998</ele>
<time>2018-10-24T21:13:05Z</time>
<speed>0.52</speed>
</trkpt>
<trkpt lat="-7.155963" lon="-34.842091">
<ele>49.719997</ele>
<time>2018-10-24T21:13:08Z</time>
<speed>0.27</speed>
</trkpt>
<trkpt lat="-7.155962" lon="-34.842083">
<ele>49.820000</ele>
<time>2018-10-24T21:13:12Z</time>
<speed>0.00</speed>
</trkpt>
<trkpt lat="-7.155966" lon="-34.842102">
<ele>49.059998</ele>
<time>2018-10-24T21:13:14Z</time>
<speed>0.27</speed>
</trkpt>
<trkpt lat="-7.155961" lon="-34.842094">
<ele>49.309998</ele>
<time>2018-10-24T21:13:17Z</time>
<speed>0.40</speed>
</trkpt>
<trkpt lat="-7.155968" lon="-34.842091">
<ele>49.779999</ele>
<time>2018-10-24T21:13:21Z</time>
<speed>0.00</speed>
</trkpt>
<trkpt lat="-7.155968" lon="-34.842091">
<ele>49.779999</ele>
<time>2018-10-24T21:13:23Z</time>
<speed>0.00</speed>
</trkpt>
<trkpt lat="-7.155968" lon="-34.842091">
<ele>49.779999</ele>
<time>2018-10-24T21:13:26Z</time>
<speed>0.00</speed>
</trkpt>
<trkpt lat="-7.155968" lon="-34.842091">
<ele>49.779999</ele>
<time>2018-10-24T21:13:29Z</time>
<speed>0.00</speed>
</trkpt>
<trkpt lat="-7.155968" lon="-34.842091">
<ele>49.779999</ele>
<time>2018-10-24T21:13:32Z</time>
<speed>0.00</speed>
</trkpt>
<trkpt lat="-7.155968" lon="-34.842091">
<ele>49.779999</ele>
<time>2018-10-24T21:13:35Z</time>
<speed>0.00</speed>
</trkpt>
<trkpt lat="-7.155968" lon="-34.842091">
<ele>49.779999</ele>
<time>2018-10-24T21:13:39Z</time>
<speed>0.00</speed>
</trkpt>
<trkpt lat="-7.155968" lon="-34.842091">
<ele>49.779999</ele>
<time>2018-10-24T21:13:42Z</time>
<speed>0.00</speed>
</trkpt>
<trkpt lat="-7.155968" lon="-34.842091">
<ele>49.779999</ele>
<time>2018-10-24T21:13:45Z</time>
<speed>0.00</speed>
</trkpt>
<trkpt lat="-7.155968" lon="-34.842091">
<ele>49.779999</ele>
<time>2018-10-24T21:13:47Z</time>
<speed>0.00</speed>
</trkpt>
<trkpt lat="-7.155968" lon="-34.842091">
<ele>49.779999</ele>
<time>2018-10-24T21:13:50Z</time>
<speed>0.00</speed>
</trkpt>
<trkpt lat="-7.155968" lon="-34.842091">
<ele>49.779999</ele>
<time>2018-10-24T21:13:53Z</time>
<speed>0.00</speed>
</trkpt>
<trkpt lat="-7.155968" lon="-34.842091">
<ele>49.779999</ele>
<time>2018-10-24T21:13:57Z</time>
<speed>0.00</speed>
</trkpt>
<trkpt lat="-7.155942" lon="-34.842113">
<ele>48.529999</ele>
<time>2018-10-24T21:13:59Z</time>
<speed>0.46</speed>
</trkpt>
<trkpt lat="-7.155933" lon="-34.842121">
<ele>49.180000</ele>
<time>2018-10-24T21:14:02Z</time>
<speed>0.00</speed>
</trkpt>
<trkpt lat="-7.155940" lon="-34.842117">
<ele>48.160000</ele>
<time>2018-10-24T21:14:05Z</time>
<speed>0.10</speed>
</trkpt>
<trkpt lat="-7.155949" lon="-34.842121">
<ele>48.160000</ele>
<time>2018-10-24T21:14:08Z</time>
<speed>0.00</speed>
</trkpt>
<trkpt lat="-7.155949" lon="-34.842121">
<ele>48.160000</ele>
<time>2018-10-24T21:14:11Z</time>
<speed>0.00</speed>
</trkpt>
<trkpt lat="-7.155949" lon="-34.842121">
<ele>48.160000</ele>
<time>2018-10-24T21:14:14Z</time>
<speed>0.00</speed>
</trkpt>
<trkpt lat="-7.155949" lon="-34.842121">
<ele>48.160000</ele>
<time>2018-10-24T21:14:18Z</time>
<speed>0.00</speed>
</trkpt>
<trkpt lat="-7.155949" lon="-34.842121">
<ele>48.160000</ele>
<time>2018-10-24T21:14:20Z</time>
<speed>0.00</speed>
</trkpt>
<trkpt lat="-7.155949" lon="-34.842121">
<ele>48.160000</ele>
<time>2018-10-24T21:14:23Z</time>
<speed>0.00</speed>
</trkpt>
<trkpt lat="-7.155949" lon="-34.842121">
<ele>48.160000</ele>
<time>2018-10-24T21:14:26Z</time>
<speed>0.00</speed>
</trkpt>
<trkpt lat="-7.155949" lon="-34.842121">
<ele>48.160000</ele>
<time>2018-10-24T21:14:29Z</time>
<speed>0.00</speed>
</trkpt>
<trkpt lat="-7.155949" lon="-34.842121">
<ele>48.160000</ele>
<time>2018-10-24T21:14:32Z</time>
<speed>0.00</speed>
</trkpt>
<trkpt lat="-7.155949" lon="-34.842121">
<ele>48.160000</ele>
<time>2018-10-24T21:14:35Z</time>
<speed>0.00</speed>
</trkpt>
<trkpt lat="-7.155949" lon="-34.842121">
<ele>48.160000</ele>
<time>2018-10-24T21:14:38Z</time>
<speed>0.00</speed>
</trkpt>
<trkpt lat="-7.155949" lon="-34.842121">
<ele>48.160000</ele>
<time>2018-10-24T21:14:42Z</time>
<speed>0.00</speed>
</trkpt>
<trkpt lat="-7.155949" lon="-34.842121">
<ele>48.160000</ele>
<time>2018-10-24T21:14:44Z</time>
<speed>0.00</speed>
</trkpt>
<trkpt lat="-7.155949" lon="-34.842121">
<ele>48.160000</ele>
<time>2018-10-24T21:14:47Z</time>
<speed>0.00</speed>
</trkpt>
<trkpt lat="-7.155949" lon="-34.842121">
<ele>48.160000</ele>
<time>2018-10-24T21:14:51Z</time>
<speed>0.00</speed>
</trkpt>
<trkpt lat="-7.155949" lon="-34.842121">
<ele>48.160000</ele>
<time>2018-10-24T21:14:53Z</time>
<speed>0.00</speed>
</trkpt>
<trkpt lat="-7.155949" lon="-34.842121">
<ele>48.160000</ele>
<time>2018-10-24T21:14:57Z</time>
<speed>0.00</speed>
</trkpt>
<trkpt lat="-7.155941" lon="-34.842110">
<ele>41.360001</ele>
<time>2018-10-24T21:15:00Z</time>
<speed>0.26</speed>
</trkpt>
<trkpt lat="-7.155945" lon="-34.842117">
<ele>40.709999</ele>
<time>2018-10-24T21:15:02Z</time>
<speed>0.00</speed>
</trkpt>
<trkpt lat="-7.155945" lon="-34.842117">
<ele>40.709999</ele>
<time>2018-10-24T21:15:05Z</time>
<speed>0.00</speed>
</trkpt>
<trkpt lat="-7.155966" lon="-34.842133">
<ele>39.430000</ele>
<time>2018-10-24T21:15:08Z</time>
<speed>0.27</speed>
</trkpt>
<trkpt lat="-7.155959" lon="-34.842136">
<ele>38.559998</ele>
<time>2018-10-24T21:15:11Z</time>
<speed>0.00</speed>
</trkpt>
<trkpt lat="-7.155959" lon="-34.842136">
<ele>38.559998</ele>
<time>2018-10-24T21:15:14Z</time>
<speed>0.00</speed>
</trkpt>
<trkpt lat="-7.155959" lon="-34.842136">
<ele>38.559998</ele>
<time>2018-10-24T21:15:17Z</time>
<speed>0.00</speed>
</trkpt>
<trkpt lat="-7.155959" lon="-34.842136">
<ele>38.559998</ele>
<time>2018-10-24T21:15:20Z</time>
<speed>0.00</speed>
</trkpt>
<trkpt lat="-7.155959" lon="-34.842136">
<ele>38.559998</ele>
<time>2018-10-24T21:15:24Z</time>
<speed>0.00</speed>
</trkpt>
<trkpt lat="-7.155959" lon="-34.842136">
<ele>38.559998</ele>
<time>2018-10-24T21:15:26Z</time>
<speed>0.00</speed>
</trkpt>
<trkpt lat="-7.155959" lon="-34.842136">
<ele>38.559998</ele>
<time>2018-10-24T21:15:29Z</time>
<speed>0.00</speed>
</trkpt>
<trkpt lat="-7.155959" lon="-34.842136">
<ele>38.559998</ele>
<time>2018-10-24T21:15:32Z</time>
<speed>0.00</speed>
</trkpt>
<trkpt lat="-7.155959" lon="-34.842136">
<ele>38.559998</ele>
<time>2018-10-24T21:15:35Z</time>
<speed>0.00</speed>
</trkpt>
<trkpt lat="-7.155972" lon="-34.842148">
<ele>37.969997</ele>
<time>2018-10-24T21:15:39Z</time>
<speed>0.38</speed>
</trkpt>
<trkpt lat="-7.155961" lon="-34.842144">
<ele>37.799999</ele>
<time>2018-10-24T21:15:41Z</time>
<speed>0.11</speed>
</trkpt>
<trkpt lat="-7.155957" lon="-34.842140">
<ele>37.450001</ele>
<time>2018-10-24T21:15:44Z</time>
<speed>0.00</speed>
</trkpt>
<trkpt lat="-7.155956" lon="-34.842144">
<ele>37.610001</ele>
<time>2018-10-24T21:15:47Z</time>
<speed>0.43</speed>
</trkpt>
<trkpt lat="-7.155958" lon="-34.842148">
<ele>36.439999</ele>
<time>2018-10-24T21:15:50Z</time>
<speed>0.00</speed>
</trkpt>
<trkpt lat="-7.155958" lon="-34.842148">
<ele>36.439999</ele>
<time>2018-10-24T21:15:53Z</time>
<speed>0.00</speed>
</trkpt>
<trkpt lat="-7.155958" lon="-34.842148">
<ele>36.439999</ele>
<time>2018-10-24T21:15:56Z</time>
<speed>0.00</speed>
</trkpt>
<trkpt lat="-7.155958" lon="-34.842148">
<ele>36.439999</ele>
<time>2018-10-24T21:15:59Z</time>
<speed>0.00</speed>
</trkpt>
<trkpt lat="-7.155958" lon="-34.842148">
<ele>36.439999</ele>
<time>2018-10-24T21:16:02Z</time>
<speed>0.00</speed>
</trkpt>
<trkpt lat="-7.155958" lon="-34.842148">
<ele>36.439999</ele>
<time>2018-10-24T21:16:06Z</time>
<speed>0.00</speed>
</trkpt>
<trkpt lat="-7.155958" lon="-34.842148">
<ele>36.439999</ele>
<time>2018-10-24T21:16:09Z</time>
<speed>0.00</speed>
</trkpt>
<trkpt lat="-7.155958" lon="-34.842148">
<ele>36.439999</ele>
<time>2018-10-24T21:16:11Z</time>
<speed>0.00</speed>
</trkpt>
<trkpt lat="-7.155958" lon="-34.842148">
<ele>36.439999</ele>
<time>2018-10-24T21:16:14Z</time>
<speed>0.00</speed>
</trkpt>
<trkpt lat="-7.155958" lon="-34.842148">
<ele>36.439999</ele>
<time>2018-10-24T21:16:17Z</time>
<speed>0.00</speed>
</trkpt>
<trkpt lat="-7.155958" lon="-34.842148">
<ele>36.439999</ele>
<time>2018-10-24T21:16:20Z</time>
<speed>0.00</speed>
</trkpt>
<trkpt lat="-7.155933" lon="-34.842144">
<ele>33.730000</ele>
<time>2018-10-24T21:16:23Z</time>
<speed>0.44</speed>
</trkpt>
<trkpt lat="-7.155932" lon="-34.842136">
<ele>33.799999</ele>
<time>2018-10-24T21:16:26Z</time>
<speed>0.00</speed>
</trkpt>
<trkpt lat="-7.155932" lon="-34.842136">
<ele>33.799999</ele>
<time>2018-10-24T21:16:29Z</time>
<speed>0.00</speed>
</trkpt>
<trkpt lat="-7.155932" lon="-34.842136">
<ele>33.799999</ele>
<time>2018-10-24T21:16:32Z</time>
<speed>0.00</speed>
</trkpt>
<trkpt lat="-7.155932" lon="-34.842136">
<ele>33.799999</ele>
<time>2018-10-24T21:16:35Z</time>
<speed>0.00</speed>
</trkpt>
<trkpt lat="-7.155932" lon="-34.842136">
<ele>33.799999</ele>
<time>2018-10-24T21:16:38Z</time>
<speed>0.00</speed>
</trkpt>
<trkpt lat="-7.155921" lon="-34.842117">
<ele>35.380001</ele>
<time>2018-10-24T21:16:42Z</time>
<speed>0.62</speed>
</trkpt>
<trkpt lat="-7.155932" lon="-34.842125">
<ele>34.040001</ele>
<time>2018-10-24T21:16:45Z</time>
<speed>0.12</speed>
</trkpt>
<trkpt lat="-7.155937" lon="-34.842136">
<ele>33.980000</ele>
<time>2018-10-24T21:16:48Z</time>
<speed>0.00</speed>
</trkpt>
<trkpt lat="-7.155937" lon="-34.842136">
<ele>33.980000</ele>
<time>2018-10-24T21:16:50Z</time>
<speed>0.00</speed>
</trkpt>
<trkpt lat="-7.155937" lon="-34.842136">
<ele>33.980000</ele>
<time>2018-10-24T21:16:53Z</time>
<speed>0.00</speed>
</trkpt>
<trkpt lat="-7.155937" lon="-34.842136">
<ele>33.980000</ele>
<time>2018-10-24T21:16:57Z</time>
<speed>0.00</speed>
</trkpt>
<trkpt lat="-7.155937" lon="-34.842136">
<ele>33.980000</ele>
<time>2018-10-24T21:17:00Z</time>
<speed>0.00</speed>
</trkpt>
<trkpt lat="-7.155937" lon="-34.842136">
<ele>33.980000</ele>
<time>2018-10-24T21:17:02Z</time>
<speed>0.00</speed>
</trkpt>
<trkpt lat="-7.155943" lon="-34.842140">
<ele>35.459999</ele>
<time>2018-10-24T21:17:05Z</time>
<speed>0.60</speed>
</trkpt>
<trkpt lat="-7.155930" lon="-34.842125">
<ele>33.849998</ele>
<time>2018-10-24T21:17:08Z</time>
<speed>0.43</speed>
</trkpt>
<trkpt lat="-7.155933" lon="-34.842113">
<ele>34.349998</ele>
<time>2018-10-24T21:17:11Z</time>
<speed>0.35</speed>
</trkpt>
<trkpt lat="-7.155955" lon="-34.842121">
<ele>32.079998</ele>
<time>2018-10-24T21:17:15Z</time>
<speed>0.00</speed>
</trkpt>
<trkpt lat="-7.155955" lon="-34.842121">
<ele>32.079998</ele>
<time>2018-10-24T21:17:17Z</time>
<speed>0.00</speed>
</trkpt>
<trkpt lat="-7.155955" lon="-34.842121">
<ele>32.079998</ele>
<time>2018-10-24T21:17:20Z</time>
<speed>0.00</speed>
</trkpt>
<trkpt lat="-7.155955" lon="-34.842121">
<ele>32.079998</ele>
<time>2018-10-24T21:17:24Z</time>
<speed>0.00</speed>
</trkpt>
<trkpt lat="-7.155955" lon="-34.842121">
<ele>32.079998</ele>
<time>2018-10-24T21:17:26Z</time>
<speed>0.00</speed>
</trkpt>
<trkpt lat="-7.155994" lon="-34.842182">
<ele>31.609999</ele>
<time>2018-10-24T21:17:29Z</time>
<speed>0.37</speed>
</trkpt>
<trkpt lat="-7.156005" lon="-34.842197">
<ele>30.359999</ele>
<time>2018-10-24T21:17:32Z</time>
<speed>0.66</speed>
</trkpt>
<trkpt lat="-7.155983" lon="-34.842175">
<ele>29.400000</ele>
<time>2018-10-24T21:17:35Z</time>
<speed>0.48</speed>
</trkpt>
<trkpt lat="-7.155958" lon="-34.842159">
<ele>29.609999</ele>
<time>2018-10-24T21:17:39Z</time>
<speed>0.40</speed>
</trkpt>
<trkpt lat="-7.155945" lon="-34.842159">
<ele>30.000000</ele>
<time>2018-10-24T21:17:41Z</time>
<speed>0.14</speed>
</trkpt>
<trkpt lat="-7.155944" lon="-34.842155">
<ele>30.289999</ele>
<time>2018-10-24T21:17:44Z</time>
<speed>0.00</speed>
</trkpt>
<trkpt lat="-7.155944" lon="-34.842155">
<ele>30.289999</ele>
<time>2018-10-24T21:17:47Z</time>
<speed>0.00</speed>
</trkpt>
<trkpt lat="-7.155944" lon="-34.842155">
<ele>30.289999</ele>
<time>2018-10-24T21:17:50Z</time>
<speed>0.00</speed>
</trkpt>
<trkpt lat="-7.155944" lon="-34.842155">
<ele>30.289999</ele>
<time>2018-10-24T21:17:53Z</time>
<speed>0.00</speed>
</trkpt>
<trkpt lat="-7.155944" lon="-34.842155">
<ele>30.289999</ele>
<time>2018-10-24T21:17:56Z</time>
<speed>0.00</speed>
</trkpt>
<trkpt lat="-7.155950" lon="-34.842190">
<ele>30.429998</ele>
<time>2018-10-24T21:17:59Z</time>
<speed>0.13</speed>
</trkpt>
<trkpt lat="-7.155949" lon="-34.842197">
<ele>30.879999</ele>
<time>2018-10-24T21:18:03Z</time>
<speed>0.00</speed>
</trkpt>
<trkpt lat="-7.155949" lon="-34.842197">
<ele>30.879999</ele>
<time>2018-10-24T21:18:05Z</time>
<speed>0.00</speed>
</trkpt>
<trkpt lat="-7.155949" lon="-34.842197">
<ele>30.879999</ele>
<time>2018-10-24T21:18:08Z</time>
<speed>0.00</speed>
</trkpt>
<trkpt lat="-7.155949" lon="-34.842197">
<ele>30.879999</ele>
<time>2018-10-24T21:18:12Z</time>
<speed>0.00</speed>
</trkpt>
<trkpt lat="-7.155949" lon="-34.842197">
<ele>30.879999</ele>
<time>2018-10-24T21:18:14Z</time>
<speed>0.00</speed>
</trkpt>
<trkpt lat="-7.155949" lon="-34.842197">
<ele>30.879999</ele>
<time>2018-10-24T21:18:17Z</time>
<speed>0.00</speed>
</trkpt>
<trkpt lat="-7.155949" lon="-34.842197">
<ele>30.879999</ele>
<time>2018-10-24T21:18:20Z</time>
<speed>0.00</speed>
</trkpt>
<trkpt lat="-7.155949" lon="-34.842197">
<ele>30.879999</ele>
<time>2018-10-24T21:18:23Z</time>
<speed>0.00</speed>
</trkpt>
<trkpt lat="-7.155949" lon="-34.842197">
<ele>30.879999</ele>
<time>2018-10-24T21:18:26Z</time>
<speed>0.00</speed>
</trkpt>
<trkpt lat="-7.155949" lon="-34.842197">
<ele>30.879999</ele>
<time>2018-10-24T21:18:29Z</time>
<speed>0.00</speed>
</trkpt>
<trkpt lat="-7.155949" lon="-34.842197">
<ele>30.879999</ele>
<time>2018-10-24T21:18:32Z</time>
<speed>0.00</speed>
</trkpt>
<trkpt lat="-7.155949" lon="-34.842197">
<ele>30.879999</ele>
<time>2018-10-24T21:18:35Z</time>
<speed>0.00</speed>
</trkpt>
<trkpt lat="-7.155902" lon="-34.842258">
<ele>37.200001</ele>
<time>2018-10-24T21:18:38Z</time>
<speed>0.44</speed>
</trkpt>
<trkpt lat="-7.155904" lon="-34.842258">
<ele>38.469997</ele>
<time>2018-10-24T21:18:41Z</time>
<speed>0.43</speed>
</trkpt>
<trkpt lat="-7.155922" lon="-34.842274">
<ele>40.570000</ele>
<time>2018-10-24T21:18:44Z</time>
<speed>0.00</speed>
</trkpt>
<trkpt lat="-7.155922" lon="-34.842274">
<ele>40.570000</ele>
<time>2018-10-24T21:18:47Z</time>
<speed>0.00</speed>
</trkpt>
<trkpt lat="-7.155922" lon="-34.842274">
<ele>40.570000</ele>
<time>2018-10-24T21:18:50Z</time>
<speed>0.00</speed>
</trkpt>
<trkpt lat="-7.155933" lon="-34.842258">
<ele>41.610001</ele>
<time>2018-10-24T21:18:53Z</time>
<speed>0.25</speed>
</trkpt>
<trkpt lat="-7.155929" lon="-34.842258">
<ele>42.149998</ele>
<time>2018-10-24T21:18:56Z</time>
<speed>0.00</speed>
</trkpt>
<trkpt lat="-7.155929" lon="-34.842258">
<ele>42.149998</ele>
<time>2018-10-24T21:18:59Z</time>
<speed>0.00</speed>
</trkpt>
<trkpt lat="-7.155929" lon="-34.842258">
<ele>42.149998</ele>
<time>2018-10-24T21:19:03Z</time>
<speed>0.00</speed>
</trkpt>
<trkpt lat="-7.155930" lon="-34.842247">
<ele>42.169998</ele>
<time>2018-10-24T21:19:06Z</time>
<speed>0.15</speed>
</trkpt>
<trkpt lat="-7.155922" lon="-34.842255">
<ele>42.290001</ele>
<time>2018-10-24T21:19:08Z</time>
<speed>0.00</speed>
</trkpt>
<trkpt lat="-7.155922" lon="-34.842255">
<ele>42.290001</ele>
<time>2018-10-24T21:19:11Z</time>
<speed>0.00</speed>
</trkpt>
<trkpt lat="-7.155933" lon="-34.842243">
<ele>40.660000</ele>
<time>2018-10-24T21:19:14Z</time>
<speed>0.31</speed>
</trkpt>
<trkpt lat="-7.155927" lon="-34.842251">
<ele>40.299999</ele>
<time>2018-10-24T21:19:18Z</time>
<speed>0.24</speed>
</trkpt>
<trkpt lat="-7.155931" lon="-34.842255">
<ele>39.910000</ele>
<time>2018-10-24T21:19:20Z</time>
<speed>0.00</speed>
</trkpt>
<trkpt lat="-7.155931" lon="-34.842255">
<ele>39.910000</ele>
<time>2018-10-24T21:19:23Z</time>
<speed>0.00</speed>
</trkpt>
<trkpt lat="-7.155931" lon="-34.842255">
<ele>39.910000</ele>
<time>2018-10-24T21:19:26Z</time>
<speed>0.00</speed>
</trkpt>
<trkpt lat="-7.155931" lon="-34.842255">
<ele>39.910000</ele>
<time>2018-10-24T21:19:29Z</time>
<speed>0.00</speed>
</trkpt>
<trkpt lat="-7.155916" lon="-34.842262">
<ele>37.309998</ele>
<time>2018-10-24T21:19:33Z</time>
<speed>0.47</speed>
</trkpt>
<trkpt lat="-7.155901" lon="-34.842262">
<ele>38.379997</ele>
<time>2018-10-24T21:19:35Z</time>
<speed>0.00</speed>
</trkpt>
<trkpt lat="-7.155901" lon="-34.842262">
<ele>38.379997</ele>
<time>2018-10-24T21:19:38Z</time>
<speed>0.00</speed>
</trkpt>
<trkpt lat="-7.155901" lon="-34.842262">
<ele>38.379997</ele>
<time>2018-10-24T21:19:41Z</time>
<speed>0.00</speed>
</trkpt>
<trkpt lat="-7.155871" lon="-34.842266">
<ele>41.559998</ele>
<time>2018-10-24T21:19:44Z</time>
<speed>0.46</speed>
</trkpt>
<trkpt lat="-7.155860" lon="-34.842258">
<ele>42.639999</ele>
<time>2018-10-24T21:19:47Z</time>
<speed>0.22</speed>
</trkpt>
<trkpt lat="-7.155861" lon="-34.842251">
<ele>42.029999</ele>
<time>2018-10-24T21:19:50Z</time>
<speed>0.00</speed>
</trkpt>
<trkpt lat="-7.155861" lon="-34.842251">
<ele>42.029999</ele>
<time>2018-10-24T21:19:53Z</time>
<speed>0.00</speed>
</trkpt>
<trkpt lat="-7.155861" lon="-34.842251">
<ele>42.029999</ele>
<time>2018-10-24T21:19:56Z</time>
<speed>0.00</speed>
</trkpt>
<trkpt lat="-7.155861" lon="-34.842251">
<ele>42.029999</ele>
<time>2018-10-24T21:19:59Z</time>
<speed>0.00</speed>
</trkpt>
<trkpt lat="-7.155861" lon="-34.842251">
<ele>42.029999</ele>
<time>2018-10-24T21:20:02Z</time>
<speed>0.00</speed>
</trkpt>
<trkpt lat="-7.155861" lon="-34.842251">
<ele>42.029999</ele>
<time>2018-10-24T21:20:05Z</time>
<speed>0.00</speed>
</trkpt>
<trkpt lat="-7.155861" lon="-34.842251">
<ele>42.029999</ele>
<time>2018-10-24T21:20:08Z</time>
<speed>0.00</speed>
</trkpt>
<trkpt lat="-7.155861" lon="-34.842251">
<ele>42.029999</ele>
<time>2018-10-24T21:20:12Z</time>
<speed>0.00</speed>
</trkpt>
<trkpt lat="-7.155861" lon="-34.842251">
<ele>42.029999</ele>
<time>2018-10-24T21:20:14Z</time>
<speed>0.00</speed>
</trkpt>
<trkpt lat="-7.155882" lon="-34.842236">
<ele>46.770000</ele>
<time>2018-10-24T21:20:18Z</time>
<speed>0.34</speed>
</trkpt>
<trkpt lat="-7.155892" lon="-34.842243">
<ele>46.299999</ele>
<time>2018-10-24T21:20:20Z</time>
<speed>0.21</speed>
</trkpt>
<trkpt lat="-7.155891" lon="-34.842243">
<ele>46.820000</ele>
<time>2018-10-24T21:20:23Z</time>
<speed>0.00</speed>
</trkpt>
<trkpt lat="-7.155891" lon="-34.842243">
<ele>46.820000</ele>
<time>2018-10-24T21:20:26Z</time>
<speed>0.00</speed>
</trkpt>
<trkpt lat="-7.155891" lon="-34.842243">
<ele>46.820000</ele>
<time>2018-10-24T21:20:29Z</time>
<speed>0.00</speed>
</trkpt>
<trkpt lat="-7.155891" lon="-34.842243">
<ele>46.820000</ele>
<time>2018-10-24T21:20:33Z</time>
<speed>0.00</speed>
</trkpt>
<trkpt lat="-7.155891" lon="-34.842243">
<ele>46.820000</ele>
<time>2018-10-24T21:20:35Z</time>
<speed>0.00</speed>
</trkpt>
<trkpt lat="-7.155891" lon="-34.842243">
<ele>46.820000</ele>
<time>2018-10-24T21:20:38Z</time>
<speed>0.00</speed>
</trkpt>
<trkpt lat="-7.155891" lon="-34.842243">
<ele>46.820000</ele>
<time>2018-10-24T21:20:41Z</time>
<speed>0.00</speed>
</trkpt>
<trkpt lat="-7.155891" lon="-34.842243">
<ele>46.820000</ele>
<time>2018-10-24T21:20:44Z</time>
<speed>0.00</speed>
</trkpt>
<trkpt lat="-7.155891" lon="-34.842243">
<ele>46.820000</ele>
<time>2018-10-24T21:20:48Z</time>
<speed>0.00</speed>
</trkpt>
<trkpt lat="-7.155891" lon="-34.842243">
<ele>46.820000</ele>
<time>2018-10-24T21:20:50Z</time>
<speed>0.00</speed>
</trkpt>
<trkpt lat="-7.155891" lon="-34.842243">
<ele>46.820000</ele>
<time>2018-10-24T21:20:53Z</time>
<speed>0.00</speed>
</trkpt>
<trkpt lat="-7.155891" lon="-34.842243">
<ele>46.820000</ele>
<time>2018-10-24T21:20:56Z</time>
<speed>0.00</speed>
</trkpt>
<trkpt lat="-7.155897" lon="-34.842289">
<ele>38.950001</ele>
<time>2018-10-24T21:20:59Z</time>
<speed>0.26</speed>
</trkpt>
<trkpt lat="-7.155894" lon="-34.842308">
<ele>38.169998</ele>
<time>2018-10-24T21:21:03Z</time>
<speed>0.16</speed>
</trkpt>
<trkpt lat="-7.155894" lon="-34.842300">
<ele>38.520000</ele>
<time>2018-10-24T21:21:05Z</time>
<speed>0.00</speed>
</trkpt>
<trkpt lat="-7.155888" lon="-34.842300">
<ele>37.180000</ele>
<time>2018-10-24T21:21:09Z</time>
<speed>0.43</speed>
</trkpt>
<trkpt lat="-7.155897" lon="-34.842297">
<ele>39.309998</ele>
<time>2018-10-24T21:21:11Z</time>
<speed>0.00</speed>
</trkpt>
<trkpt lat="-7.155897" lon="-34.842297">
<ele>39.309998</ele>
<time>2018-10-24T21:21:14Z</time>
<speed>0.00</speed>
</trkpt>
<trkpt lat="-7.155897" lon="-34.842297">
<ele>39.309998</ele>
<time>2018-10-24T21:21:18Z</time>
<speed>0.00</speed>
</trkpt>
<trkpt lat="-7.155897" lon="-34.842297">
<ele>39.309998</ele>
<time>2018-10-24T21:21:20Z</time>
<speed>0.00</speed>
</trkpt>
<trkpt lat="-7.155897" lon="-34.842297">
<ele>39.309998</ele>
<time>2018-10-24T21:21:24Z</time>
<speed>0.00</speed>
</trkpt>
<trkpt lat="-7.155948" lon="-34.842258">
<ele>37.209999</ele>
<time>2018-10-24T21:21:26Z</time>
<speed>0.44</speed>
</trkpt>
<trkpt lat="-7.155944" lon="-34.842255">
<ele>37.430000</ele>
<time>2018-10-24T21:21:29Z</time>
<speed>0.43</speed>
</trkpt>
<trkpt lat="-7.155944" lon="-34.842251">
<ele>38.180000</ele>
<time>2018-10-24T21:21:32Z</time>
<speed>0.00</speed>
</trkpt>
<trkpt lat="-7.155944" lon="-34.842251">
<ele>38.180000</ele>
<time>2018-10-24T21:21:35Z</time>
<speed>0.00</speed>
</trkpt>
<trkpt lat="-7.155944" lon="-34.842251">
<ele>38.180000</ele>
<time>2018-10-24T21:21:39Z</time>
<speed>0.00</speed>
</trkpt>
<trkpt lat="-7.155944" lon="-34.842251">
<ele>38.180000</ele>
<time>2018-10-24T21:21:41Z</time>
<speed>0.00</speed>
</trkpt>
<trkpt lat="-7.155944" lon="-34.842251">
<ele>38.180000</ele>
<time>2018-10-24T21:21:44Z</time>
<speed>0.00</speed>
</trkpt>
<trkpt lat="-7.155944" lon="-34.842251">
<ele>38.180000</ele>
<time>2018-10-24T21:21:47Z</time>
<speed>0.00</speed>
</trkpt>
<trkpt lat="-7.155944" lon="-34.842251">
<ele>38.180000</ele>
<time>2018-10-24T21:21:50Z</time>
<speed>0.00</speed>
</trkpt>
<trkpt lat="-7.155944" lon="-34.842251">
<ele>38.180000</ele>
<time>2018-10-24T21:21:53Z</time>
<speed>0.00</speed>
</trkpt>
<trkpt lat="-7.155938" lon="-34.842243">
<ele>42.299999</ele>
<time>2018-10-24T21:21:57Z</time>
<speed>0.15</speed>
</trkpt>
<trkpt lat="-7.155940" lon="-34.842239">
<ele>42.489998</ele>
<time>2018-10-24T21:21:59Z</time>
<speed>0.00</speed>
</trkpt>
<trkpt lat="-7.155941" lon="-34.842209">
<ele>43.759998</ele>
<time>2018-10-24T21:22:02Z</time>
<speed>0.31</speed>
</trkpt>
<trkpt lat="-7.155924" lon="-34.842209">
<ele>44.379997</ele>
<time>2018-10-24T21:22:06Z</time>
<speed>0.00</speed>
</trkpt>
<trkpt lat="-7.155905" lon="-34.842220">
<ele>44.610001</ele>
<time>2018-10-24T21:22:09Z</time>
<speed>0.49</speed>
</trkpt>
<trkpt lat="-7.155912" lon="-34.842216">
<ele>44.599998</ele>
<time>2018-10-24T21:22:11Z</time>
<speed>0.00</speed>
</trkpt>
<trkpt lat="-7.155912" lon="-34.842216">
<ele>44.599998</ele>
<time>2018-10-24T21:22:14Z</time>
<speed>0.00</speed>
</trkpt>
<trkpt lat="-7.155912" lon="-34.842216">
<ele>44.599998</ele>
<time>2018-10-24T21:22:17Z</time>
<speed>0.00</speed>
</trkpt>
<trkpt lat="-7.155912" lon="-34.842216">
<ele>44.599998</ele>
<time>2018-10-24T21:22:20Z</time>
<speed>0.00</speed>
</trkpt>
<trkpt lat="-7.155912" lon="-34.842216">
<ele>44.599998</ele>
<time>2018-10-24T21:22:23Z</time>
<speed>0.00</speed>
</trkpt>
<trkpt lat="-7.155916" lon="-34.842232">
<ele>42.149998</ele>
<time>2018-10-24T21:22:26Z</time>
<speed>0.49</speed>
</trkpt>
<trkpt lat="-7.155931" lon="-34.842236">
<ele>42.110001</ele>
<time>2018-10-24T21:22:29Z</time>
<speed>0.00</speed>
</trkpt>
<trkpt lat="-7.155923" lon="-34.842239">
<ele>41.820000</ele>
<time>2018-10-24T21:22:32Z</time>
<speed>0.45</speed>
</trkpt>
<trkpt lat="-7.155915" lon="-34.842262">
<ele>42.899998</ele>
<time>2018-10-24T21:22:35Z</time>
<speed>0.00</speed>
</trkpt>
<trkpt lat="-7.155915" lon="-34.842262">
<ele>42.899998</ele>
<time>2018-10-24T21:22:38Z</time>
<speed>0.00</speed>
</trkpt>
<trkpt lat="-7.155915" lon="-34.842262">
<ele>42.899998</ele>
<time>2018-10-24T21:22:42Z</time>
<speed>0.00</speed>
</trkpt>
<trkpt lat="-7.155915" lon="-34.842262">
<ele>42.899998</ele>
<time>2018-10-24T21:22:44Z</time>
<speed>0.00</speed>
</trkpt>
<trkpt lat="-7.155915" lon="-34.842262">
<ele>42.899998</ele>
<time>2018-10-24T21:22:48Z</time>
<speed>0.00</speed>
</trkpt>
<trkpt lat="-7.155940" lon="-34.842232">
<ele>43.029999</ele>
<time>2018-10-24T21:22:50Z</time>
<speed>0.48</speed>
</trkpt>
<trkpt lat="-7.155945" lon="-34.842213">
<ele>42.660000</ele>
<time>2018-10-24T21:22:53Z</time>
<speed>0.15</speed>
</trkpt>
<trkpt lat="-7.155936" lon="-34.842213">
<ele>43.270000</ele>
<time>2018-10-24T21:22:56Z</time>
<speed>0.00</speed>
</trkpt>
<trkpt lat="-7.155939" lon="-34.842205">
<ele>44.579998</ele>
<time>2018-10-24T21:22:59Z</time>
<speed>0.35</speed>
</trkpt>
<trkpt lat="-7.155941" lon="-34.842205">
<ele>44.509998</ele>
<time>2018-10-24T21:23:03Z</time>
<speed>0.00</speed>
</trkpt>
<trkpt lat="-7.155941" lon="-34.842205">
<ele>44.509998</ele>
<time>2018-10-24T21:23:05Z</time>
<speed>0.00</speed>
</trkpt>
<trkpt lat="-7.155941" lon="-34.842194">
<ele>44.040001</ele>
<time>2018-10-24T21:23:08Z</time>
<speed>0.24</speed>
</trkpt>
<trkpt lat="-7.155928" lon="-34.842190">
<ele>44.829998</ele>
<time>2018-10-24T21:23:11Z</time>
<speed>0.00</speed>
</trkpt>
<trkpt lat="-7.155928" lon="-34.842190">
<ele>44.829998</ele>
<time>2018-10-24T21:23:14Z</time>
<speed>0.00</speed>
</trkpt>
<trkpt lat="-7.155928" lon="-34.842190">
<ele>44.829998</ele>
<time>2018-10-24T21:23:17Z</time>
<speed>0.00</speed>
</trkpt>
<trkpt lat="-7.155928" lon="-34.842190">
<ele>44.829998</ele>
<time>2018-10-24T21:23:20Z</time>
<speed>0.00</speed>
</trkpt>
<trkpt lat="-7.155928" lon="-34.842190">
<ele>44.829998</ele>
<time>2018-10-24T21:23:23Z</time>
<speed>0.00</speed>
</trkpt>
<trkpt lat="-7.155928" lon="-34.842190">
<ele>44.829998</ele>
<time>2018-10-24T21:23:26Z</time>
<speed>0.00</speed>
</trkpt>
<trkpt lat="-7.155928" lon="-34.842190">
<ele>44.829998</ele>
<time>2018-10-24T21:23:29Z</time>
<speed>0.00</speed>
</trkpt>
<trkpt lat="-7.155928" lon="-34.842190">
<ele>44.829998</ele>
<time>2018-10-24T21:23:33Z</time>
<speed>0.00</speed>
</trkpt>
<trkpt lat="-7.155928" lon="-34.842190">
<ele>44.829998</ele>
<time>2018-10-24T21:23:35Z</time>
<speed>0.00</speed>
</trkpt>
<trkpt lat="-7.155928" lon="-34.842190">
<ele>44.829998</ele>
<time>2018-10-24T21:23:39Z</time>
<speed>0.00</speed>
</trkpt>
<trkpt lat="-7.155928" lon="-34.842190">
<ele>44.829998</ele>
<time>2018-10-24T21:23:41Z</time>
<speed>0.00</speed>
</trkpt>
<trkpt lat="-7.155928" lon="-34.842190">
<ele>44.829998</ele>
<time>2018-10-24T21:23:44Z</time>
<speed>0.00</speed>
</trkpt>
<trkpt lat="-7.155928" lon="-34.842190">
<ele>44.829998</ele>
<time>2018-10-24T21:23:47Z</time>
<speed>0.00</speed>
</trkpt>
<trkpt lat="-7.155928" lon="-34.842190">
<ele>44.829998</ele>
<time>2018-10-24T21:23:50Z</time>
<speed>0.00</speed>
</trkpt>
<trkpt lat="-7.155927" lon="-34.842148">
<ele>46.500000</ele>
<time>2018-10-24T21:23:53Z</time>
<speed>0.20</speed>
</trkpt>
<trkpt lat="-7.155922" lon="-34.842171">
<ele>45.509998</ele>
<time>2018-10-24T21:23:56Z</time>
<speed>0.27</speed>
</trkpt>
<trkpt lat="-7.155927" lon="-34.842167">
<ele>45.270000</ele>
<time>2018-10-24T21:23:59Z</time>
<speed>0.00</speed>
</trkpt>
<trkpt lat="-7.155927" lon="-34.842167">
<ele>45.270000</ele>
<time>2018-10-24T21:24:02Z</time>
<speed>0.00</speed>
</trkpt>
<trkpt lat="-7.155927" lon="-34.842167">
<ele>45.270000</ele>
<time>2018-10-24T21:24:05Z</time>
<speed>0.00</speed>
</trkpt>
<trkpt lat="-7.155927" lon="-34.842167">
<ele>45.270000</ele>
<time>2018-10-24T21:24:09Z</time>
<speed>0.00</speed>
</trkpt>
<trkpt lat="-7.155927" lon="-34.842167">
<ele>45.270000</ele>
<time>2018-10-24T21:24:12Z</time>
<speed>0.00</speed>
</trkpt>
<trkpt lat="-7.155927" lon="-34.842167">
<ele>45.270000</ele>
<time>2018-10-24T21:24:15Z</time>
<speed>0.00</speed>
</trkpt>
<trkpt lat="-7.155927" lon="-34.842167">
<ele>45.270000</ele>
<time>2018-10-24T21:24:18Z</time>
<speed>0.00</speed>
</trkpt>
<trkpt lat="-7.155927" lon="-34.842167">
<ele>45.270000</ele>
<time>2018-10-24T21:24:21Z</time>
<speed>0.00</speed>
</trkpt>
<trkpt lat="-7.155927" lon="-34.842167">
<ele>45.270000</ele>
<time>2018-10-24T21:24:24Z</time>
<speed>0.00</speed>
</trkpt>
<trkpt lat="-7.155927" lon="-34.842167">
<ele>45.270000</ele>
<time>2018-10-24T21:24:27Z</time>
<speed>0.00</speed>
[truncated: 13,879,371 more chars]
